# Supplementary material for: Research on computational propagation and identification of mine microseismic signals based on deep learning
Source: PLoS One. 2025 Oct 22;20(10):e0334641. doi: 10.1371/journal.pone.0334641 (PMC12543183; doi:10.1371/journal.pone.0334641)
Supplement: S2 Data — (ZIP) [file pone.0334641.s002.zip › 000100500002012.xlsx_0.txt_24.txt.txt]

-2.99745811245677e-05
-2.48266272833268e-05
4.19461550343589e-06
-2.48175942831546e-05
-4.20155743571753e-05
-2.0417494685644e-05
-2.52930849225748e-05
-2.21331428934949e-05
-3.34023219650249e-05
-2.51400341758896e-05
-1.0114849723024e-05
-2.75768225573821e-05
-1.8459418766658e-05
-3.45954124169461e-05
-8.66980774393082e-06
-1.52622392278234e-05
-2.12616242147677e-05
-2.69703191484528e-05
-2.50883507445071e-05
-3.54319411951279e-05
-4.11712564895869e-05
-2.50669458428046e-05
-2.90604651943896e-05
-2.88049355360594e-05
-1.26734587664222e-05
-5.90400677563773e-06
-1.92666176003566e-06
-2.33098662120622e-05
-2.30776072074611e-05
-1.78007876122557e-05
-1.18793860986868e-05
-1.72738504297332e-05
-2.92783605152067e-06
-3.67331461859001e-05
-3.86920006155522e-05
-2.83772378529073e-05
-2.33647151039076e-05
-2.37135939358378e-05
-9.82914797589736e-06
-1.72643736634531e-05
-3.88752501636158e-05
-1.92295768432338e-05
-1.23087652931848e-05
-1.27624394258876e-06
-2.93126988482223e-05
-1.79489976919775e-05
-2.42652638176045e-05
-1.28853095165922e-05
-2.81007149012066e-05
-2.68900547287084e-05
-1.44189041126681e-05
5.53987168243787e-06
-2.84974942943153e-05
-1.81046140654481e-05
1.06010481705648e-05
-2.54939553391963e-05
-1.72949711033067e-05
-2.31493778918317e-05
-2.09506668884881e-05
-7.89123915636e-06
-3.35527011050899e-05
-2.76230121629103e-05
-2.95267009113443e-05
-1.25041001025075e-05
-3.57427373176308e-05
-2.14026552250491e-05
-1.8861030172708e-05
-1.95157513579101e-05
-1.97250424620257e-05
-2.1340701793789e-05
-3.52873344641554e-05
-2.04959152281624e-05
-3.3585977061423e-05
-1.70272672469068e-05
-1.46917028289837e-05
-1.91571923796615e-05
-2.4117176550084e-05
-4.21123240847347e-05
-3.48695456663998e-05
-1.9650033689882e-05
-2.06251869195695e-05
-1.53828752837082e-05
-2.3848303685237e-05
-1.26029589711024e-05
-1.77262808464547e-05
-2.11271092112566e-05
-6.05601485198796e-06
-1.78846873092866e-05
-3.77446463910803e-05
-8.88780669505112e-06
-9.98743704825472e-07
-2.06692343345258e-05
-7.01464821008797e-06
-2.74201027602852e-05
-1.42809240602353e-05
-1.68185357717422e-05
-1.11990616724068e-05
-2.65734480527895e-05
-2.74138190149804e-05
-1.63946013863236e-05
-1.28032936548013e-05
-1.48422636188248e-05
-3.89154298618601e-05
-1.21431785066999e-05
-1.48686524626865e-05
-1.67336083777409e-05
-1.25967013812827e-05
-2.75412433706167e-05
-9.16760936352732e-06
-1.60134773366732e-05
-1.63274432502039e-05
-2.93477040508803e-05
-1.30026978662913e-05
-9.23413125631508e-06
-2.05385403026508e-06
-3.77028814176696e-05
-3.92463116313783e-06
-9.9882244354773e-06
-3.30527569311691e-05
-5.71516220668853e-06
-1.71363544255549e-05
-9.48530591234257e-06
-1.71599349732176e-05
7.31717063243053e-07
-1.81333185310461e-05
-5.84908577812541e-06
-3.04572176376823e-05
-4.35685814197126e-05
-3.02294496058657e-05
-1.7475831308261e-05
-3.11585470568288e-05
-3.37235575874208e-05
-2.06783713036499e-05
-3.65000349584064e-05
-3.49602219309649e-05
-1.93765319546571e-05
-1.44673705753852e-05
-2.04197558989923e-05
-3.51276593031462e-05
-6.42544599071483e-06
-2.39270783221061e-05
-1.64881051411937e-05
-1.83562305591985e-05
-3.65852264395671e-05
-2.27509309240826e-05
-1.14329205944127e-05
-1.87082035415844e-05
4.18298234490976e-06
-1.40930800294811e-05
-3.25904423751929e-05
-2.21098262208132e-05
-1.41543070682959e-05
-2.88123297085946e-05
-1.18781925558196e-05
-3.95096133377318e-05
-2.31302855908949e-05
-3.96386579999587e-05
-1.93042323804893e-05
-1.09905384723099e-05
-2.54327708612639e-05
-2.04668430854302e-05
-2.23347450715984e-05
-1.59147803586661e-05
-2.17655572707907e-06
-2.26995360959069e-05
-3.1569614349603e-05
-1.42272912197303e-05
-2.98106305155148e-05
-1.46642079979312e-05
-1.73890447181247e-05
-1.69596991676969e-05
-2.43513710130821e-05
-6.09134599672571e-06
4.60912577846708e-06
-1.23519859199241e-05
-2.76233791780056e-05
-1.46258236709971e-05
-1.10594081584163e-05
-1.68362808285808e-05
6.15681725352687e-06
-8.39215019358974e-06
-2.29568633791242e-05
-2.79323812842048e-05
-1.34063903183027e-05
-2.97394012145991e-05
-2.3248095805787e-05
-1.46268467575832e-05
-2.18059658070072e-05
-1.51725600139097e-05
-3.29900228722403e-05
-1.15596599547308e-05
-4.3003683954012e-05
-4.33085976070233e-05
-2.90794325949335e-05
-2.3169602528195e-05
-1.54028933811401e-05
-3.02493665050569e-05
-3.77506701495449e-05
-1.41299617127706e-05
-2.22984764260946e-05
-1.23346695428691e-05
-2.4879791454709e-05
-1.81874278038811e-05
-2.7513379312907e-05
-3.09446822363232e-05
-1.56247651063439e-05
-2.64616258909144e-05
-1.25030377594548e-05
-1.99029820159652e-05
-3.14781202657219e-05
-3.28908361830074e-05
-9.69474838007018e-06
-2.23863036691407e-05
-2.48189719372444e-05
-2.30824643699492e-05
-9.8875089699162e-06
-4.02030845819703e-05
-2.34344161001665e-05
-1.06806301735485e-05
-3.15171872106961e-05
-2.0514708584575e-05
-3.62034998715719e-05
-3.03956588825515e-05
-2.22492192700137e-05
-2.05137199165231e-05
-1.5941401866567e-05
-4.26539454228504e-05
-1.55770636343405e-05
-2.97947723019514e-05
-2.66539354130096e-05
-1.31370057536479e-06
-8.86786083263993e-06
-4.06771376624248e-05
-1.46764896975208e-05
-1.15812661558046e-05
-4.36351053235009e-05
-1.44974781920371e-05
-1.90902362425075e-05
-2.73429621426232e-05
-4.63810289994748e-05
-1.52863234516644e-05
-7.0632050160783e-06
-1.801123499928e-05
-2.59403609232078e-05
-2.09456017363901e-07
-3.4907397683314e-05
-1.11055734916372e-05
-4.70175638276846e-06
-1.29737379511321e-05
-2.63802484139304e-06
-2.13680437278115e-05
-6.48481493996485e-06
-2.42546475287864e-06
-1.12166664334521e-05
-2.99088797682167e-05
-2.00275737256034e-06
-1.58372770333327e-05
-3.60026272228879e-05
-3.02684270578422e-05
-2.48514416800158e-06
-1.17645604412948e-05
-1.27073971925671e-05
-1.25607375370528e-05
-4.70288341962413e-06
-2.11795623649707e-05
-7.75162459288226e-06
-3.0438049478454e-05
-4.12139041801904e-05
-2.75485182574777e-05
-1.79082043097955e-05
-2.14068327794254e-05
-1.98941178939376e-05
8.42721676087523e-06
3.76926886203195e-06
-1.77822374902686e-05
-2.58613143613495e-05
-1.89934288239757e-05
-3.36199878746339e-05
-1.80346853904136e-05
-1.75883908621342e-05
-3.24850626659036e-05
-1.86146443901872e-05
-1.96909102408192e-05
-1.55342082245467e-05
-1.84000795648689e-05
-1.4469530832068e-05
-2.21840545013742e-05
-1.69765663237024e-05
-1.98554835970492e-05
-2.62236651900476e-05
-3.46806959339479e-05
-8.4455535411875e-06
-3.63198208781768e-05
-2.20982297892286e-05
-2.19616478973553e-05
2.76693995058001e-06
-1.88439404189216e-05
-1.61452070900464e-05
-3.06263567110457e-05
-7.88611702697602e-06
-3.18803826283616e-05
-2.48163619985715e-05
-1.34648793160991e-05
-2.17680233906972e-06
-2.93235718818065e-05
-1.28155565784781e-05
-2.56688721556827e-05
-2.60216382918413e-06
-2.6466493355795e-05
-1.18512636640936e-05
-3.24891119527004e-05
-1.24626709168053e-05
-5.05899385238624e-06
-1.65403035946733e-05
-2.53030002288832e-05
-3.53263736178831e-05
-2.30326216671826e-05
-3.30487062614964e-05
-1.95060135288953e-05
-1.60451375138669e-05
-3.66387553817993e-06
-3.70642871158265e-05
-1.31168566395639e-05
-1.44529826811731e-05
-2.21002338434645e-06
-1.22751689916247e-05
-7.72158346706461e-07
-2.709292972228e-05
-2.20040250365615e-05
-3.05037196000494e-05
-3.14023545927417e-06
1.33509321143023e-06
-1.1637174051531e-06
-2.02170711118371e-06
6.46470693474192e-06
-1.4876542862421e-05
-1.55271191247454e-05
-3.9820228149283e-05
-2.6811494774682e-05
-6.45219981953595e-06
-2.45912884238552e-05
-3.54122460269455e-05
-1.04191422310511e-05
-1.74043387669795e-05
-2.36591130592077e-05
-1.26698943067248e-05
-1.29938402084165e-05
-1.27910859051304e-05
-2.98817630036974e-05
-2.42744178368446e-05
-2.36611706927514e-05
-1.56697539776032e-05
-3.38790632330015e-05
-1.42547474330648e-06
-3.87358942276489e-05
3.8104545026934e-07
-1.72490541881575e-05
-1.80890094282487e-05
-2.17841299681847e-05
-5.82239163830574e-06
-1.53483661976247e-05
-2.4505164452185e-05
-1.09442699673608e-05
-1.84621144443751e-05
-2.90778091044801e-05
-5.36408458385479e-05
-3.44191783181994e-05
-2.1542911399706e-05
-1.53611760614326e-05
-2.27089143436952e-05
-2.74249243637161e-05
-2.94265288382569e-05
-2.32193497409516e-05
-3.06058103466381e-05
-1.22441084677684e-05
-8.94781579221485e-06
-2.92219553698214e-05
-1.90206660994609e-05
-1.50170829580856e-05
-1.95574777802825e-05
-7.55230125129206e-06
-3.06059208408034e-05
-3.59845314607108e-05
-9.08359128105168e-06
-1.98264035796815e-05
-3.58567584589089e-05
-4.04012233472003e-05
-1.97407208309286e-05
-1.33973026359744e-05
-2.69704029305809e-05
-6.11211389771764e-06
3.81521022316488e-06
-2.29066058609734e-05
-1.88266847747381e-05
-3.70574700789625e-05
-2.16705607342803e-05
-5.90157144851574e-06
-2.97542531733329e-05
-3.76652346675963e-05
-3.01536460484021e-05
-1.81182050185956e-05
-3.59154214274631e-05
-2.42764376823811e-05
-2.53628309952563e-05
-1.71101410208945e-05
-4.47743320045769e-06
-1.66263402357296e-05
-3.52436601628588e-05
-2.68414941478363e-05
-3.53681928062325e-05
-1.29694409600557e-05
-2.02498276711603e-05
-3.72928558010982e-05
-2.28513825951485e-05
-9.58318353324768e-06
-1.28634854143768e-05
3.85338767484006e-06
-2.97476631284633e-05
-1.56344103933835e-05
-2.18385949226368e-05
3.878957117369e-09
-1.51581290442578e-05
-3.56116922698603e-05
-2.94642872641398e-05
-1.00448810883511e-05
-3.52424368966626e-05
-2.49745870954664e-05
-2.97927168819211e-05
-7.09597942019718e-06
-3.42614986657519e-05
-4.07828783027543e-05
-2.51233144142133e-05
8.00556977680402e-06
-1.23447938205886e-05
-3.87075600103687e-05
-2.99014576343174e-05
-3.49405870682926e-05
-2.18556170149421e-05
-4.0444161195769e-05
-2.00687500268564e-05
-1.37214781475687e-05
-1.50929482644965e-05
-3.78758706784334e-05
-3.39762025213995e-05
-1.11171606866269e-05
-6.65873799332331e-06
1.0345219070061e-05
-9.58673340613066e-06
-3.61067075421598e-05
-1.16030928337408e-05
-2.11538134096057e-05
-1.50656477130292e-06
-1.07362748547569e-05
-1.47467332448251e-05
1.03516504622321e-05
-1.44278940342566e-06
-3.97922051367641e-05
-3.38155765563016e-05
-5.20164066024333e-06
-2.51698831864261e-05
-2.91728383738139e-05
-2.17592800395281e-05
-3.40449569080277e-05
-1.92343406775113e-05
-2.05399695149417e-05
-4.7288093532819e-05
-1.75902956764974e-05
-6.88349820264464e-06
-3.22880038185334e-05
-3.42392052849646e-05
-1.98153039693417e-05
2.75414060495577e-07
-3.06921236784155e-05
-1.19228600718028e-05
-1.5056006724477e-05
-2.7043174617011e-05
-2.57598114951301e-06
-2.3243864674596e-05
-1.88938560598294e-05
-8.87419946519661e-06
-1.15046101822506e-05
-3.19773261891216e-05
-1.73860135555679e-05
-1.92172275361434e-05
-2.30741252100271e-05
-7.69577770843114e-06
-3.32978604372928e-05
-2.15832335256421e-05
-3.13597302997592e-07
-2.02438282921377e-05
-8.15668239979747e-06
-5.12520471712944e-06
-7.54485482879936e-06
-2.77706356086001e-05
-2.13431888801078e-05
-3.39358042016918e-05
-2.57788939839812e-05
-4.34578695837177e-05
-5.05614870917827e-06
-4.33896319610014e-05
-2.74482757943778e-05
-1.03887908402808e-05
-1.54113787870072e-05
-9.57163227412496e-06
-1.19393330827557e-05
-1.3727417533273e-05
-2.90494469739708e-05
-2.24079147952438e-05
-2.53796420851377e-05
-3.50185546837266e-05
-5.0397067091002e-06
-3.00002164244586e-05
-3.17556860029052e-05
8.18027402473953e-06
-6.22322472543006e-06
-1.98335133565862e-05
-1.84334293814127e-05
-1.24394211509275e-05
-1.56392164565713e-05
-1.94777535054869e-05
-1.85859558092753e-05
-1.11081299940147e-05
-2.41275606030195e-05
-3.03127773831948e-05
-1.87766061203958e-05
-2.18102904779603e-05
-2.22954993412142e-05
-3.19770356778005e-05
-1.1108754105409e-05
-1.759600598246e-05
2.47571301319612e-06
-2.11967560326658e-05
-2.73436062813441e-05
-8.84203987291578e-06
-3.08831012026843e-05
-3.04841687543641e-05
-2.80404198561354e-05
-1.67802616405864e-05
-1.46125071121056e-05
-3.05531521240257e-05
-2.68724669202934e-05
-1.77390138604975e-05
-4.11068450810499e-05
-1.24100792049351e-05
-9.25615549778065e-06
-3.21696799132958e-05
-1.03876097440331e-05
-3.21066873147548e-05
-2.27000233333191e-05
6.68431993059801e-07
-2.97429548516168e-05
-1.68950697664306e-05
-1.2346649094342e-05
-2.28290441104493e-05
-2.33852178779385e-05
-4.12940703803766e-05
-9.93662233358576e-06
-8.98032464582509e-06
-8.88124642273808e-06
-1.14874695147494e-05
-9.86487802239442e-06
-2.49731971018498e-05
-1.68214834003166e-05
-2.77060510725573e-05
-3.26307276370967e-05
-1.26077169391613e-05
-2.19566241710778e-05
-1.00074827661939e-05
-7.00801517658462e-06
-2.29286851425657e-05
-3.68714444478388e-05
-2.43931028912453e-05
-3.5145132040855e-05
-4.14185581095978e-05
-3.11101000501658e-05
-2.43478136552724e-05
-2.00186935364015e-05
-1.17061705335173e-05
-1.57474194674002e-05
-2.11827194465019e-05
-3.11243350652216e-05
-1.15845336658836e-05
-4.12335181967701e-05
-2.40643926813018e-05
-1.9687645743925e-05
-3.55883978016129e-05
-3.14413717539603e-05
-6.54766334282349e-06
-2.97958238871769e-05
-8.04205561045222e-06
-3.41242197356192e-05
3.01146984110063e-06
-3.10920683240876e-05
1.65731957042291e-05
-2.19297820139598e-05
-2.48209686510937e-05
1.29041793110871e-05
-1.95952312600741e-05
-5.33489279729361e-05
-5.4467453054693e-06
-5.5336702049741e-06
-2.32619074233629e-05
-2.78531826513355e-05
3.66207785803399e-06
-1.19358920533532e-05
-3.62880285904418e-05
-2.46027461307417e-05
-7.03921457452671e-06
-2.68880035875812e-06
-7.79216543556792e-06
-1.85122364031259e-05
-2.50365869346885e-05
-2.2610855932843e-05
-2.7301623960734e-05
-1.79996799258973e-05
-2.41634474022953e-05
-4.45441668950833e-05
-1.38351555618793e-05
-7.24326744182217e-06
-2.1626416016255e-05
-5.43689397161073e-05
-1.81478341234917e-05
-3.7118405123898e-05
-6.13602498746107e-06
-3.24449948772383e-05
-1.87510418643343e-05
-1.84381965942038e-05
5.77882662317979e-06
-1.44147193214346e-05
-2.73996448702633e-05
1.59173665113512e-06
-5.79131692234348e-06
-2.71994183650545e-07
-2.58413792394865e-05
-3.18555703614536e-05
-1.71773547967065e-05
-3.434371664098e-05
-2.55159259967659e-05
-1.33354154137637e-05
1.80046308822971e-06
-2.26829029831032e-05
-3.04603012426367e-05
-2.91051876492268e-05
-1.43990833714588e-05
-2.51047103235903e-05
-3.1234260851987e-05
-1.29734603413976e-05
-2.63862173314063e-05
-3.1480752795064e-05
-2.34561942054694e-05
-2.69444316782923e-05
1.15034239182361e-05
-2.23501014419975e-05
-3.80068678366446e-06
-1.86195956222215e-05
-6.17314006054935e-07
-3.05796717111953e-05
-2.89421637989712e-05
-5.27075204155998e-05
-2.05168739612532e-05
-1.48358339503763e-05
-2.65155616506477e-05
-1.16828378195575e-05
-4.0747753262424e-05
-1.81291752142341e-06
-7.89157710376091e-06
-2.0832609020887e-05
-2.7790537479401e-05
-1.02690009266797e-05
-9.48034447620082e-06
-2.66638642594075e-05
-4.42552732285454e-06
-2.17999057891918e-05
-1.0549672331804e-05
-1.77060385380924e-05
-3.27607593568379e-05
-6.26379559094486e-06
-2.67527206846595e-05
-2.387677239253e-05
-1.1731330219302e-05
-1.31499862708328e-05
-3.7097968953642e-05
-2.69811532987742e-05
-2.94275414631746e-05
-3.48787203360694e-05
-1.12089599509939e-05
-3.5464025919163e-05
-2.66614330697368e-05
-1.2843315161345e-05
-3.62778817651631e-05
-2.30257024042058e-05
-2.00179996722609e-05
-1.34907567966137e-05
-1.86092689966306e-05
-3.00384122369278e-05
-1.41257724331919e-05
-4.34374884389609e-05
-1.80008308548626e-05
-1.43651586189523e-05
-6.07912049394083e-06
-1.8594471622165e-05
-1.72159816955699e-05
-3.69905429420766e-05
-1.73316941193562e-05
-1.36342400060565e-05
-1.07230497225092e-05
-2.15659311352631e-06
-4.07823365240594e-05
-2.84462499246532e-05
-1.38932083479664e-05
-2.20314365267786e-05
-1.24498533792828e-07
-2.16888131305361e-05
-2.41356947256625e-06
-1.83804024718514e-05
-1.30271196623757e-05
-4.65201415863098e-06
-2.147525732466e-05
-2.98993269288664e-05
-2.00402420734113e-05
-6.26486330089852e-06
-1.50660601270273e-05
-1.69332791840336e-05
-5.28178968806486e-05
-2.03712652300271e-05
9.77266085739604e-06
-1.18390715430567e-05
-2.94649485385202e-05
5.44680328350236e-06
-1.33063783292075e-05
-5.43746810388676e-06
-2.12599494587985e-05
-2.88956138257141e-05
-2.35853699513701e-05
-1.9123655200812e-05
7.77496974246467e-08
-1.01373624204658e-05
-1.95283932415743e-05
-2.0984151927314e-05
-1.3253069207232e-05
-1.571314355358e-05
-2.6877797356676e-05
-2.84360464277907e-05
-3.68825089474736e-05
-2.45355244592796e-05
-1.46170907295747e-05
-1.90769412376163e-05
-1.6583383543311e-05
-1.97967349109627e-05
-4.57712656363595e-06
-2.87911871940591e-05
-2.44169362999123e-06
6.86681913985469e-06
-1.38651183369824e-05
-1.5290421042796e-05
-2.63677383430836e-05
-4.64661706194227e-06
-4.03832598797324e-05
-3.74991168764077e-05
-1.94813793172083e-05
-1.51487152374849e-05
-1.41859175952457e-05
-2.10921021351343e-05
-2.4980370279221e-06
-3.29866579172013e-05
-1.68396853777499e-05
-1.48936711306035e-05
-2.87816530231767e-05
-2.49558877580871e-05
-2.12601824461813e-05
-3.73531429554715e-05
-2.10676437150062e-05
-1.91072474464044e-05
-3.08345916312169e-05
-2.25621031126362e-05
-2.49019065497921e-05
-2.58667491857036e-05
-1.73968754264326e-05
-2.7921908107344e-05
-8.89976484644247e-06
-2.41459644744609e-05
-3.01081559787633e-05
-1.26832548101602e-05
-2.32300420290771e-05
-1.3655928265906e-05
-1.92282653414345e-05
-1.97613375798626e-05
-2.54869397036651e-05
-2.49291716516507e-05
-2.52127113379448e-05
-3.08810568519873e-05
-1.12295416317766e-05
-1.91234892277728e-05
-1.97790998094485e-05
-1.84421660951172e-05
-3.07435068214136e-06
-7.95411401420762e-06
-8.43888756558832e-06
-3.15555317893422e-05
-1.82195803971293e-05
-4.33382688375428e-05
-2.08539307680317e-05
-2.21424060687075e-05
-3.9180056970596e-05
-1.95034883964261e-05
-2.65589246085576e-05
-2.01335494944853e-05
-2.96735432450973e-05
-4.7534517885338e-05
-4.07557136002475e-05
-1.49317122129448e-05
-1.558639815774e-05
7.27991625266932e-06
-1.14146013174657e-05
-2.11536561655775e-05
-2.02852245159912e-05
-2.6321689147534e-05
-5.15390678958832e-06
-1.42604436403887e-05
-1.86819525649716e-05
-2.39111257425438e-05
-5.63729469747305e-06
-3.04505354884074e-05
-2.54606952603378e-05
-9.92426110479111e-06
-5.43971558046314e-06
-4.11518744781591e-05
-2.16044508595406e-05
-1.08560252450542e-05
-5.55975177664762e-06
-1.44281388287459e-05
-2.65009020913608e-05
-2.43438223625086e-05
-1.65264206214252e-06
3.84221142677328e-06
-2.45498938391331e-05
-3.15869826419976e-05
-4.62373932801331e-06
-2.72330545956797e-05
-7.35071807321915e-06
-1.62830085558746e-05
-1.63710068004131e-05
-3.1345888117369e-05
-2.11063654682484e-05
-3.36582313133036e-05
-2.57228236220214e-05
-1.39178146286763e-05
-8.48075110754792e-06
-3.18411136072016e-05
-6.28873888047139e-06
-9.00404873875893e-06
-3.26088934883642e-05
-1.61093231797769e-05
-3.36584677797652e-05
-2.11226795050843e-05
-1.54283419780075e-05
-8.21925598016257e-06
-4.24759652740033e-05
-2.97257453425912e-05
-6.92046182289254e-06
-2.00440141583232e-05
-3.86254796862765e-05
-2.82656597112501e-05
-1.55973000691615e-05
-3.25744705284034e-05
-3.05732059578947e-05
-3.66402749232643e-05
-3.5331613930237e-07
-2.74069385117385e-05
-9.63960829286145e-06
1.23884606838273e-06
-3.11228363299675e-05
-3.20273985573055e-05
-2.40114676477427e-05
-3.83602570507266e-05
-2.30535286445737e-05
-2.15482401231979e-05
-2.25886575071196e-05
-1.52147341309518e-05
-3.17899475583338e-05
-3.54202110825682e-05
-1.8501489353677e-05
-2.4728216573275e-05
-3.10869219271642e-05
-8.92239522718047e-06
-2.34650614894457e-05
-1.22723233423596e-05
-2.99798074171371e-05
-2.14456454078812e-05
-1.87140553908307e-05
-1.87959944899834e-05
1.12131294031058e-05
-1.92604291112862e-05
-3.14251866102806e-05
-1.51483561867679e-05
-2.19368067366716e-05
-1.64615545190605e-05
-3.08041069006785e-05
-3.68222097812831e-05
-3.41828068307252e-05
-3.1520500968368e-05
-2.61006617405225e-05
-2.37091838226317e-05
-4.27267854846118e-05
-1.60721250026799e-05
-2.02223384135385e-05
-8.73873145358927e-06
-2.61588471383533e-05
-2.15757763567267e-05
-1.40358647233891e-05
-1.36292115549749e-05
-2.69467767101331e-05
-1.28171887840658e-05
-2.17942164934522e-05
-1.71254750994018e-05
-2.21881733522939e-05
-4.13063238208685e-05
-3.68290661604556e-05
-1.74911676951608e-05
-2.76651140873374e-05
-3.61109876287262e-05
-1.06271951462954e-05
-1.2971179897412e-06
-2.8461115173818e-05
-5.05617608947759e-06
-3.10105499409029e-05
-4.05429492900112e-05
-9.51912887467941e-06
-2.39621408036575e-05
-3.06237323794431e-05
-2.22528733331557e-05
-4.80025936692698e-05
-1.94497121365416e-05
-1.84571645210671e-05
-2.3980863606059e-05
-2.43963154041865e-05
-1.93904355159256e-05
-2.76776208849539e-05
-2.16641303873688e-05
-3.29588855458977e-05
-2.82073537045005e-05
-8.72216711094175e-06
-1.48139815567093e-05
7.4461482549834e-06
-3.75768572908148e-06
-9.53369630696687e-06
-3.41338915964332e-05
-2.12715654449664e-05
-2.73397190694267e-05
-2.13717236372293e-05
-2.25094340512445e-05
-1.81009129266926e-05
-1.50083571850531e-05
-3.91171419228044e-05
-1.33882692001943e-05
-2.39913424049914e-05
-2.15551366174565e-05
-2.88960844936171e-05
-1.77510020214481e-05
-3.43073957878227e-05
-1.05808039151512e-05
-3.28125740706434e-05
-2.11184212386608e-05
-2.67169472841555e-05
-4.41651158006393e-05
1.38919317759385e-05
-2.13848530012464e-05
-2.58715492858835e-05
-2.1178373464998e-05
-3.39240403294769e-06
-4.79494508762942e-06
-1.29237178207033e-05
-1.83902358220816e-05
-1.3503643417241e-05
1.20307626896537e-07
-2.78410369515548e-05
-2.69062547822238e-05
-7.13620014736912e-06
-1.67945021511484e-05
-2.61930316930696e-05
1.22560874962046e-06
-1.96795858349458e-05
-2.05374675616368e-05
-2.6157915122388e-05
-2.37940754636424e-05
-1.09547622246531e-05
-2.53573072746858e-05
-2.34724848946137e-05
-2.67289361491905e-05
-2.87079944591176e-05
-2.1453207765779e-05
-1.93238800772855e-05
-3.0945960734914e-05
-2.76201853467602e-05
-2.0720525792615e-05
-2.95298505885843e-05
-4.39405342669984e-06
-4.0280544490111e-05
-1.81959581318533e-05
-3.55505164980944e-05
-2.2164701679584e-05
-2.89359999046161e-05
-3.80461861057185e-05
-1.40973555152161e-05
-1.74428222996144e-05
-2.56592503532799e-05
-3.8232955347518e-05
-1.9987295540324e-05
-2.55674368374686e-05
-3.26683091624395e-05
-3.35231687236347e-05
-1.60751917174166e-08
-2.20214093272268e-05
-2.47795183735007e-05
-2.25526008784901e-05
-2.43592444542494e-05
-2.97315218423162e-05
-2.95072088469912e-05
-1.15955990090402e-05
-3.47265520530366e-05
-1.68493775193775e-05
-7.08490769767249e-06
-5.08883662565356e-05
-3.02651509790401e-05
-9.23854066735991e-06
-2.2126673240078e-05
-6.20189779224735e-06
-5.85524705036792e-06
-1.56160067279379e-05
-1.71174506725967e-05
8.60504606304062e-06
-9.42010967779828e-07
-1.62285822906607e-05
-1.48444197690863e-05
-4.01086973552716e-05
-1.71946410262859e-05
-6.68974390785774e-06
-1.64870663979523e-05
-1.46607570245343e-05
5.07148379864594e-06
-6.51268996909128e-06
-6.15105029142241e-06
-1.50301446733777e-05
-3.876214185157e-05
-1.81284951280734e-05
-1.9065216718343e-05
-1.83834902358677e-05
-2.66846735848211e-05
-2.60839910747407e-05
-9.82502914435565e-06
-1.53146567474254e-05
-2.45574012420289e-05
-2.55210694021352e-05
-2.53131212353454e-05
-2.01556106571107e-05
-8.32681247162971e-06
-4.01896566230329e-05
-2.39461142334454e-05
-5.54812071924477e-06
-1.32155901644265e-05
-2.7336238105883e-05
-1.61088172465868e-05
-1.44983448355632e-05
-1.0507443539885e-05
-3.69984520619494e-05
-8.66998673585343e-06
-1.72778347304904e-05
-3.06341024822173e-05
-2.09028036087334e-05
-3.66612408287666e-05
-1.45539558524426e-06
-1.20470951192238e-05
-2.16361957683921e-05
-8.22107216891114e-06
-1.15245971541237e-05
-3.0113689429037e-05
-3.13656252505126e-05
-2.33720948015578e-05
-2.08358370402258e-05
-2.05116017514327e-05
-3.05508850318403e-05
-1.77161164271833e-05
-1.8836031186457e-05
-1.32134307873034e-05
-2.72199888239113e-05
-1.51873339125464e-05
-5.1469156935147e-08
-2.87821479148499e-05
-4.02996114557127e-05
-2.69447220727021e-05
-2.60113902068706e-05
-1.10825365135488e-05
-3.14284325129608e-05
-1.68572023731464e-05
-8.80731596429002e-06
-1.19897973170447e-05
-1.77069408887625e-05
-3.30313989123287e-05
6.25794320336434e-06
-1.2423652235589e-05
-1.7829791578315e-05
-2.21148487096819e-05
-1.84527789785009e-05
7.44497047042986e-06
-9.90637031722677e-06
-2.38518405532989e-05
-1.61233391427166e-05
-2.39741723618071e-05
-4.35874357731436e-05
-1.93993038796799e-05
-3.36511377094459e-05
-1.28290388759631e-05
-3.4242005320283e-05
-2.18732032224956e-05
-3.28164388760753e-05
-1.53332344175823e-05
-1.38122202355441e-05
-1.29471874500059e-05
-3.55024986283065e-05
-7.46991578791469e-06
-1.41966032565897e-05
-3.31789813173451e-05
-1.65309725940715e-05
-3.23902516929809e-05
-1.81981195501593e-05
-2.46382730112558e-05
-1.52837426324665e-05
-1.79072009942699e-05
-3.19244799627401e-05
-2.21859955661576e-05
-3.73587445252819e-06
-1.82397276181805e-05
-1.03596734475561e-05
-2.76842801374968e-05
3.16283388354824e-06
-1.47804036827432e-05
-3.45989564603824e-06
-4.94455520025945e-05
-3.18695647101144e-05
-1.39839337477534e-05
-2.26694870270171e-05
-1.81658902431063e-05
-2.62371321135917e-05
-1.83804228709408e-05
-1.83996507185017e-05
-2.49793367488723e-05
-2.43467941099687e-05
-8.36726628386879e-06
-3.31994817516983e-05
-1.65060769055497e-05
-1.13036189979736e-05
-2.39766230751307e-05
1.73548068591985e-05
-2.62676465955719e-05
-5.6588676338847e-07
-5.30922851531041e-06
-1.85538901687299e-05
-1.84885553040551e-05
-9.02960357022494e-06
-4.50545191096965e-05
-1.91298956673598e-05
9.47115271775288e-06
-1.86809045561278e-05
1.39838832868459e-06
-1.5615711731281e-05
-2.9118702218019e-05
-2.10682244446183e-05
-1.34846479805594e-06
-3.98593904958729e-05
-3.99275833535224e-05
-2.96870801962421e-05
2.22903893449294e-06
-1.43873322287612e-05
-4.19168135224828e-05
-3.3356957829709e-05
-2.67233382064009e-06
-1.06239633281268e-05
-2.99758380704457e-05
-1.78991760319106e-05
-8.52244541866808e-06
-3.09377157183515e-06
-3.41364183886064e-05
2.44636974286038e-06
-1.25489243431428e-05
-2.5620425450886e-05
-5.04441014120698e-06
-3.76277864184486e-05
-2.99922867878462e-05
-3.11791021094394e-05
-1.88755303766458e-05
-7.57439757772147e-06
-1.2373345626648e-05
-2.14346837373021e-05
-1.76828176253156e-05
-2.20214804731692e-05
-3.30087322582161e-05
-2.96424195927127e-05
-3.58008995106959e-05
1.83417931056425e-06
-2.3368191031096e-05
-7.86000043505223e-06
-8.66318805037286e-07
-4.27423428120771e-05
-2.6747589176172e-05
-2.47707378589175e-05
-3.57474437969924e-05
-5.07945435679911e-06
-2.19031923107675e-05
-1.16160496800171e-05
-3.79105760822475e-05
-9.76618803913253e-06
-2.75916484443737e-05
-6.14976192763805e-06
-2.77300048426802e-05
-1.4333093266483e-05
2.09514761848131e-06
-2.81301388972112e-05
-2.21116575472425e-06
-2.07380768574832e-05
-2.67670304900819e-06
4.87106493712679e-06
-2.03160964525911e-05
7.73795105421076e-06
-5.73644805592768e-06
-2.44031796755999e-05
-1.18784656428763e-05
-2.22219195913425e-05
-1.90909863527612e-05
-3.22651807366876e-05
-1.34079591218702e-05
-1.50497265675157e-05
-3.6595093167482e-06
-2.79304589154401e-05
1.30513468832777e-06
-2.11080270422376e-05
-1.27968712981028e-05
-1.79319280861117e-05
-3.31170847673968e-05
-2.23504872045894e-05
-2.87578407187632e-05
-1.80812310567277e-05
-1.77621386230681e-05
-1.31058309203638e-05
-1.8503921423067e-05
-2.08637344387152e-05
-2.06081897742422e-05
-3.17472563466021e-05
-2.19840918287303e-06
-2.38299870975394e-05
-5.62243529202041e-06
-8.34319027831527e-06
-4.29705711421503e-05
-7.73186175255068e-06
3.285997881302e-06
-3.95599052133908e-05
-4.1495054868344e-05
-1.53015946165866e-05
-3.77616120004679e-05
-1.79488282460275e-05
-2.60735506313714e-05
-1.42812790993944e-05
-2.22765584909032e-05
-3.10574385347212e-05
3.74103519676037e-08
-2.36085515567478e-05
-1.61257160418472e-05
-2.63889649018907e-05
-2.12420047848164e-05
-3.1064712952914e-05
-1.04856377933587e-05
-1.93240683452834e-05
-3.27487126444343e-05
-1.74729800454823e-05
-3.68014337512491e-06
-9.31845236578367e-06
-3.67425936169293e-06
-1.32101311605764e-05
-1.57554200004805e-05
-4.52068366625187e-06
-1.75503274237422e-05
-1.29675063426815e-05
4.44336061042869e-06
-4.15180964639259e-05
-1.60528646438655e-05
-3.52184839146964e-05
-4.14453906272438e-05
-5.96039236572639e-06
-3.35604435682595e-06
-2.00669128122293e-05
-1.80080705357761e-05
-3.2729651322926e-05
1.43362161230862e-06
-1.21082527293397e-05
-1.76711863685711e-05
-8.80809636549719e-06
-2.22972914280639e-05
-2.18813247709837e-05
-2.99053966005555e-05
-2.62454891462655e-05
-3.11189764983956e-05
-2.86446747798599e-05
-1.40297400600873e-05
-5.44690492564474e-06
-2.66325139519004e-05
-1.18093958098481e-05
-1.36725906800935e-05
-1.09913779457102e-05
-1.09039044003573e-05
-4.54401322086112e-05
-3.47859713093553e-05
-2.45783390772872e-05
-2.89210910031352e-05
-2.6237022208134e-05
-1.00368669073179e-05
1.95161008960977e-06
-3.51643185756765e-05
-1.53998489528737e-05
-2.69454278870771e-05
-1.47198649954288e-05
-1.63340278930287e-05
-2.37203677322715e-05
-2.06372613202816e-05
-2.91483646038979e-05
5.66220001454751e-06
-3.4036796877656e-05
-2.29153045384041e-05
-2.8780145513594e-05
-3.76164327692496e-05
-3.73909066316289e-05
-3.54012956708954e-05
-1.81358819577483e-05
-2.21625913248372e-05
-7.10703378518864e-06
-3.99540736466798e-05
-1.34305358707764e-05
-2.4325451631408e-05
-2.42502771038697e-05
-8.49724235253413e-06
-2.38294719897976e-05
-3.93198912402804e-05
-1.23657746455155e-05
-9.66344763879382e-06
-2.81661663091557e-05
-2.53715916769293e-05
-1.1708598263472e-05
-2.47642027462429e-05
-2.30092643029747e-05
-2.28481322730066e-05
-7.61073094096761e-06
-2.12844207511709e-05
-3.19606910872722e-05
-3.15943808566847e-05
-3.26373062980313e-05
-3.0925052267659e-05
-1.14599481545084e-05
-1.6160954484276e-05
-2.88505274633792e-05
-1.69916679241033e-05
-2.83426576941596e-05
-1.53490184478332e-05
-3.65554159417007e-06
-2.14893071183632e-05
-1.5426456565754e-05
-3.93670682274296e-05
-1.52847485406252e-05
-1.45867187264465e-06
-2.56363610776102e-05
-2.24372311912269e-05
-1.47755368032923e-05
-2.76431848255684e-06
-3.30443191316155e-05
-1.05752699866771e-05
-4.20404880361402e-05
-2.82970722005636e-05
1.21331315735597e-07
-1.95030915792761e-05
-2.98984975980673e-05
-1.59312374265773e-05
-1.95087075787287e-05
-2.82687716801166e-05
-4.24754050931085e-06
-1.97420190823159e-05
-1.22707188469613e-05
1.93356571356236e-06
-2.44167780669219e-05
-4.07678380255639e-06
-1.9271446465787e-05
-1.38108612800299e-05
-1.38561925916497e-05
-2.29395595008939e-05
-1.76111952756818e-05
-2.72649049923006e-05
-3.34780381517466e-05
-1.89058436327484e-05
-3.35668763899685e-05
-2.93528603349844e-06
-3.20081888090874e-05
-1.2772720456265e-05
-1.13039754798016e-05
-3.55239251368137e-05
-1.63643678310154e-05
-1.48818314120393e-05
-1.95894617215149e-05
-1.16794836414363e-05
-2.11940017396471e-05
-2.14731683404659e-05
-1.12997672827215e-05
-2.65576411191993e-05
-1.714516824376e-05
-3.16761494695866e-05
-1.91359614357951e-05
-2.93966144958995e-05
-3.45515692895593e-05
-9.81233673469407e-06
-1.50251167115221e-05
-2.68749941204936e-05
-1.96959292618605e-05
7.89677812881572e-06
-2.20621756233548e-05
-1.24269785770807e-05
-3.25397409036075e-05
-2.00225246853442e-05
-9.18394584707592e-06
-1.15043417033797e-05
-1.54461679209907e-05
-1.96370068362496e-05
-1.76831329613368e-05
-1.66559879164867e-05
-2.31449788267462e-05
-1.23767880353151e-05
-2.5964246230736e-05
-2.33866737706775e-05
-2.302035617249e-05
-2.40822614972547e-06
-3.37713466495629e-05
-1.58801905843794e-05
-1.46551234731611e-05
-2.08349467740653e-05
-2.44838936800817e-05
-3.53843238017882e-05
4.62305889326276e-07
-1.00534907702378e-05
-2.20825613274611e-05
-1.2580506622127e-05
2.50026283422347e-06
-1.1938200903891e-05
-2.55011183714137e-05
-2.65065122065393e-05
-3.89709690194225e-08
-2.49044081422796e-05
-1.40416260384941e-05
4.51007301936053e-06
-2.04439618456875e-05
-2.72954467379406e-05
-1.68140788197988e-05
-2.69301558264628e-05
-4.67244008594855e-05
-1.2692271676362e-06
-4.16061474253996e-05
-2.10839422849796e-05
-1.76857026317956e-05
-1.05714330861554e-05
-2.9766650875352e-05
-3.77124514673734e-05
-4.75334875475434e-06
-9.93733371822479e-06
6.44043881333026e-06
-2.93118082779801e-05
-7.9457771054679e-06
-2.00060578076093e-05
-4.37988633809964e-06
-2.14191132129155e-05
-9.57244894726702e-06
-4.11669563428984e-05
-2.20701817962799e-05
-1.65519140670669e-05
-1.48484562479058e-05
-1.27499644372234e-05
1.91098356464604e-07
-2.46733889225166e-05
-1.10388620223457e-05
-3.28378920563788e-05
-3.17390839807557e-05
-2.35762803908642e-05
-3.11489707771659e-05
-1.12653175843447e-05
-1.75825724470691e-05
-2.44639177510846e-05
6.26348406799549e-06
-1.21029832644778e-05
-2.01910662149823e-05
-2.23566766342632e-05
-2.35308584263744e-05
-1.11080183741287e-05
-4.55760111720692e-08
-2.90078109942871e-05
-4.26213929240781e-06
-1.61926537892282e-05
-2.32683709617603e-05
-2.43473846013847e-05
-5.25335094671125e-05
-1.78397848446857e-05
-2.30959761161366e-05
-3.82328517050193e-05
-1.24642766497636e-05
-2.4456991039349e-05
-2.61526549244613e-05
-2.5969310083663e-05
-2.65164236156124e-05
-1.25010766162661e-05
-4.9833580247976e-05
-3.10959975006006e-05
-4.60669366854601e-05
-1.72291234765153e-05
-1.40495445747755e-05
-2.94402626993235e-05
1.26800639357591e-06
-1.30249662345924e-05
-2.28029422424517e-05
-4.17713238053594e-05
-2.82811287720655e-05
4.8179733540332e-06
-9.65899301991613e-06
-2.84159483515377e-05
-9.58937118842598e-07
-4.00745572416705e-06
-1.20300570285496e-06
-1.26034966172678e-05
-2.51051757291362e-05
-3.14628579761534e-05
-8.88841723694003e-06
-1.67972658265477e-05
-2.66142389224803e-05
-3.02736286103468e-05
-1.79442051121785e-05
-3.48479083561697e-05
-2.83860027974228e-05
-1.08415785949334e-05
-1.31487096403648e-05
-2.9002861640575e-05
-1.85902404029331e-05
-3.60146004660702e-06
-2.98492862605215e-05
-1.08508707602846e-05
-2.72142862370522e-05
-4.22242304499633e-05
3.86647178002047e-06
-1.99051534356038e-06
-1.85868681901924e-05
-3.09688834373191e-06
-2.61230851688016e-05
-2.04692256067596e-05
-2.63376900708992e-05
-3.27106588955336e-05
-4.37181055838883e-05
-3.42363436397688e-05
-3.7620079877892e-05
-3.57886992842512e-05
-6.57916295198642e-08
-8.50111107549833e-06
-2.21142477124328e-05
-3.28612777330216e-05
-2.03994775906542e-05
-1.67630834364081e-05
-2.00330759268198e-05
-8.26654877233942e-06
-2.85420489768394e-05
-7.12797022289261e-06
-7.46781863313946e-06
-6.39021849164443e-06
-2.91991678328506e-07
-9.8815217518213e-06
-1.60286443635568e-06
-4.72599960315631e-05
-3.32682981696164e-05
-3.01279600273309e-05
-3.76349085097695e-05
-2.60452778300261e-05
-2.33997208871702e-05
-2.46576165269468e-05
1.23997561386359e-05
-7.56713822886822e-06
-3.30504273496161e-05
-2.68713502220448e-06
-1.64728076768929e-05
-2.72116751317489e-05
-2.53247758966145e-05
-6.02421863540262e-06
-2.99502452394997e-05
-3.38185369579362e-05
-1.53270812771309e-05
-1.60372693047879e-05
-1.5884967101718e-05
-2.24494179449259e-05
-8.27124744277937e-06
-3.40405254289627e-05
-3.60573250235838e-05
-2.70345890055908e-05
-2.62979091077606e-05
-3.75592852048024e-06
-6.10805116680665e-06
-3.18120066050586e-05
-2.14287703828357e-05
-4.30562734352814e-05
-1.24995720899602e-05
-2.74664485706771e-05
-3.19777332383184e-05
-3.13846857041199e-05
-9.43616786701087e-06
-2.59193069347296e-05
-3.22314952183433e-05
-3.78544782764294e-05
-1.11081325685286e-05
-1.0226901824651e-06
-2.08466828824993e-05
-3.62259460779843e-05
9.93800596778414e-07
-2.49951262434588e-05
1.20341545834093e-05
-1.05522348904118e-05
-4.88898110873586e-05
-2.69208682226471e-05
-1.63781821060683e-05
-7.30873267301675e-06
-3.2742653480738e-05
-4.2588354011209e-05
-2.63954339286065e-05
-2.33731626024569e-05
-1.75394314073172e-05
-1.74582900751327e-05
-1.03077918832065e-05
-2.38030602158687e-05
-3.4400161626593e-05
-3.40083659829121e-05
-1.65925435843245e-05
-4.8107003640328e-05
-1.47877202978279e-05
-2.68992579049689e-05
-3.03601637810677e-05
-2.0855456709517e-05
-1.65500384162447e-05
-2.1324217311349e-05
-2.89521479148323e-06
-1.17059172373269e-05
-2.67861840221146e-05
-2.89199216977714e-05
-2.55846334812202e-06
6.63506901608757e-06
-7.70682203234187e-06
-1.14326371315388e-05
-8.04389169531131e-06
-1.12437982376289e-05
-2.2692544286039e-05
-2.64032223360517e-05
-2.49792767946582e-05
-3.04852638008864e-05
-1.99729289131783e-05
-8.2079256382689e-06
-8.19434695630736e-06
-5.64603792540147e-05
-4.39351754740932e-05
-2.91051003413437e-05
-1.32997781291243e-05
-2.78702060704641e-05
8.02386698198781e-06
-5.31006273436418e-06
-3.1090879880542e-05
-1.11854954001062e-05
-1.43739407361197e-05
-1.84275151727579e-05
-3.06809856984624e-05
-3.10671032284182e-05
-2.7954891712601e-05
-3.13268701121746e-05
-1.95390320242316e-05
-2.81356510085497e-05
-2.45711382219953e-05
-2.41141538181732e-05
-1.45855133968773e-05
-2.52099970732311e-05
-1.4939615018802e-05
-1.07337395346377e-05
-1.64825040534388e-05
-1.50904074331432e-05
-8.13666086012603e-06
-2.54792283251243e-05
-2.78485597107926e-05
-1.62784217847921e-05
1.50303016565208e-05
-2.17057841737772e-05
-2.03393029836916e-05
-1.87712233499404e-06
2.57125587366579e-06
-1.56255518914593e-05
-1.78927944735257e-05
-1.85422321770527e-05
-3.79767667901597e-05
-1.12237759451736e-05
-1.78345130472932e-05
-3.23514273866179e-05
-3.19459433975698e-05
-1.67211065386334e-05
-3.08865765924649e-05
6.67387975577408e-07
-1.885023123375e-05
-1.56632932626707e-05
-1.88617538702651e-05
-2.73634487290596e-05
-5.57154706485201e-06
-7.30558937631333e-06
-9.73513162282409e-06
-2.8837154212423e-05
-2.19416208460806e-05
-1.38182065304155e-05
-2.51964392781236e-05
-4.74330147368907e-05
1.01414961695909e-06
-1.51005518130215e-05
-3.36561323015359e-05
-2.05466930022902e-05
-4.49636032831469e-06
3.22413556986347e-06
-1.84661527395189e-05
-4.41428206957833e-05
-9.87132734728234e-06
-2.56511841605525e-05
-2.09223052043547e-05
-2.85235464682773e-05
-1.24400586854923e-05
-2.19768733395796e-05
-8.20082127789084e-06
-3.15593958092621e-05
-1.25639499762942e-05
-1.47160715229093e-05
-3.12684635164262e-05
-2.9785069537103e-05
-8.56375026379894e-06
-3.34013925420402e-05
-1.58589077373813e-05
-4.5470686353682e-05
-2.08993071079002e-05
-3.91415028663195e-05
-2.35341343803955e-05
-9.2973964078227e-06
4.67870011357196e-06
-1.94632004518885e-06
-1.19891786173159e-05
-1.44302760487208e-05
-7.09267238950999e-06
-1.09278382118527e-05
-7.31982594237545e-06
-1.1976495599657e-05
-3.35004084673329e-05
-3.7995098390996e-05
-8.68444180382736e-06
-4.50258720268588e-05
-9.00269375124686e-06
-2.16636109545759e-05
-2.91474134311967e-05
-2.01060401050157e-05
-8.17848305525329e-06
-4.6776165598144e-06
-2.01635661980629e-05
-3.57405337475456e-05
-7.65230116810936e-06
-1.39803454077323e-05
-2.90752335182692e-05
-2.52160973098212e-05
5.57830596439595e-06
-1.72263508265626e-05
-3.55311719385589e-05
-1.75624567492459e-05
-3.84774348032229e-05
-2.0955843573855e-06
-8.06674494487722e-06
-1.82160683200588e-05
-2.70426082287235e-05
-8.97105587071479e-06
-2.17017962497783e-05
5.36898809011285e-06
-1.73928761636748e-05
-1.70700559490175e-05
-1.83066109981891e-05
-1.65653651986704e-05
-5.65714868329779e-06
-1.33293626834379e-05
-3.93002819572642e-05
-4.12768768508325e-05
-1.50599862431669e-05
-4.59120825481542e-05
-2.60263656469229e-05
-1.99556287991606e-05
-3.16705911562192e-05
-4.7316111698104e-05
-1.02500128305972e-05
-1.88082567869143e-05
-1.68266982641208e-05
-1.28797983669279e-05
-2.66802183352478e-05
-2.89038451921469e-05
-2.63410102967683e-05
-1.51988859685936e-05
-4.07790234997441e-05
-3.11351578826835e-05
-2.77258216261731e-05
-5.58781844742747e-06
-6.11585309498495e-06
-1.17221796582432e-05
-1.54823548351662e-05
-3.23457457359591e-05
-2.69934406556888e-05
-2.57945783627704e-05
-4.21126992199288e-05
-3.91837795266997e-05
-5.24542239774121e-06
-1.36644563347931e-05
-2.31235448082942e-05
-1.07112076547139e-05
-2.73043768654842e-05
-1.97368342628188e-05
-1.63594159245977e-05
-5.05004875587058e-07
-2.32042660193972e-05
-2.63900636220095e-05
-2.71481807227148e-05
-3.69940135102801e-06
-1.35401811561341e-05
-1.95736628741436e-05
-8.04130129128596e-06
-1.6709311214844e-05
1.09654870614008e-06
-1.43977464083843e-05
-6.35961604535889e-06
-6.64220651872801e-06
-2.70423038451245e-05
-4.74401158257417e-06
-2.35082574902153e-05
-3.00068794737821e-05
-2.15787116364641e-05
-1.91710062065267e-05
2.51964673728951e-06
-2.18902237127734e-05
-3.35287412899449e-05
-6.23301065830233e-06
-1.58587077486789e-05
-2.71217258188979e-05
-1.10660848792021e-05
-1.84186855057986e-05
-3.15485710289452e-05
-4.83046515875705e-06
-2.39274502372315e-05
-3.49967874068388e-05
-2.47561759393664e-05
-2.9054112312945e-05
-3.70615997812158e-05
-3.11608476818697e-05
-2.45420733694388e-05
-2.18149822477797e-05
-3.8758784445276e-06
-3.75585338571971e-05
-2.14963448974076e-05
-2.05873767068192e-05
9.08589577922308e-06
-2.51787450967442e-05
-5.78733212419779e-06
-2.05975869428478e-05
-2.49621807163552e-06
-2.61758601458267e-05
-2.09726684051494e-05
-3.67460432792283e-06
-2.57302922247348e-06
-2.95306181677361e-05
-1.99834478314566e-05
-1.88003271099739e-05
-1.11457039324313e-05
-2.78181550692359e-05
-3.50647163023754e-05
8.37304252597021e-06
-2.81711428805922e-05
-1.71795184285661e-05
-7.0483892437909e-06
-3.08185088072803e-05
-1.28749783208865e-05
-2.88126147430226e-05
-2.30711990710269e-05
-4.35010388683519e-05
-1.91689129835934e-05
-8.98212907232456e-06
-1.62929299615097e-05
-7.89557476241836e-06
-1.21326907966967e-05
-3.37756899364078e-05
-2.28660773144818e-05
2.69805664002388e-06
-1.3470247641246e-05
-3.03560183305923e-05
-8.71855965000492e-06
-2.58285590988844e-05
-1.17640676030625e-05
-2.75838295691002e-05
-1.46878964446105e-05
-1.51040000844259e-05
-2.43036333710001e-05
2.73911673310629e-06
-3.23794293814006e-05
-1.46422522278514e-05
-2.99081454927995e-05
-2.28618857086992e-05
-1.75756675572742e-05
-3.42880217925414e-05
5.02466991118095e-06
-1.16604045575769e-05
-2.80328120413931e-05
-2.08470087304364e-05
-2.1871320814749e-06
1.6345583038591e-07
-1.52398030903679e-05
-3.69936394453601e-05
-2.20342987879981e-05
-3.95054459428648e-05
-2.91451264354498e-05
-3.94590516527546e-05
-3.19926565508864e-05
-2.71406010471695e-05
-2.67164815904867e-05
-1.23622116010845e-05
-1.99721537287963e-06
-1.42000358746525e-05
-3.46957147853447e-05
-1.96457938203931e-05
-3.76620633751102e-07
-1.15895282231489e-05
1.50298667539621e-06
-1.9759272650717e-05
-3.44422919954708e-06
8.65042076750728e-06
-9.20759807757701e-06
-2.92418960449721e-05
-8.25311034773221e-06
-7.5128263826981e-06
-2.41935183774354e-05
-3.5274059336118e-05
-1.80120258167293e-05
-4.88094335429299e-06
-8.98102013185127e-06
5.70508966132169e-06
-4.77950648249685e-06
-1.15169442486633e-05
-2.32163786022619e-05
-2.12627811302474e-05
-3.84322861857235e-05
-4.71013310495607e-06
-1.4891733173234e-05
-2.40776726511281e-05
-1.69329610810498e-05
-2.47840119817721e-05
-3.57080289962692e-05
-2.39505024620675e-05
-3.02176218898368e-05
-3.96615163109276e-05
-1.59438312640249e-05
-1.32142261896054e-05
-2.85005182373342e-05
-2.44584853058631e-05
-1.50325822444758e-05
-2.45548053142447e-05
-2.39275769399516e-05
-2.85422555403462e-05
-2.40703462810413e-05
5.18764010204104e-06
-3.68097287631924e-05
-1.81123656702106e-05
-2.25248065089236e-05
-1.25047728328144e-05
-3.35002514980602e-05
-2.27862536517329e-05
-1.94208494727021e-05
-2.29349087694564e-05
-2.78464881147453e-05
-2.41486382947618e-05
-2.08623421638475e-05
-4.2671542235768e-05
-1.01913180309973e-05
-1.87522065951377e-05
-1.85140389849539e-05
-7.00756218649078e-06
-3.44945307756928e-05
-1.53312078964435e-05
-1.59068339568367e-05
-2.01055762644394e-05
-1.36158242470058e-05
-1.06878671696743e-05
-1.39743377612208e-05
7.60017821032335e-07
-1.77846045316883e-05
-3.21522593266927e-05
-2.93966638209318e-05
-1.650800350012e-05
-1.92762220270096e-05
-1.62646357474554e-05
-3.76997958711377e-06
-1.62793535753461e-05
-1.23402282085925e-05
-1.28343934141376e-05
1.20488876401536e-05
-2.9590144195003e-05
-2.50918294469968e-05
-3.28062002121725e-05
-1.82119071568843e-05
-2.61635603923171e-05
-4.10316445775104e-07
-1.57730174791118e-05
-2.43530080712943e-05
-1.4123906164137e-05
-2.70057985380803e-05
-1.72807264720667e-05
-1.71044909755985e-05
-3.74408621823986e-07
-1.86130735739859e-05
-2.58690254793711e-05
6.27077249620208e-06
-2.21368414314239e-05
-1.89325654900712e-05
-3.01174262947191e-05
-1.79014889561374e-05
-1.10159517069723e-05
-2.240545974439e-05
-2.64023441084158e-05
-2.69885544392378e-05
-1.8314171227279e-05
-1.02794494855139e-05
-3.04414052788361e-05
-2.68374578124598e-05
-1.96265492402734e-05
-2.5552909280844e-05
-1.92221762981652e-05
-2.69384626120846e-05
-2.69044260226043e-05
-2.72513754035907e-05
-2.94962243861354e-05
-1.64523065441769e-05
-4.23244041846989e-05
-3.12905519777806e-05
-1.41399154054091e-05
-1.96672549936519e-05
-1.00636475417332e-05
-1.89099856545966e-05
-1.21556540094131e-05
-6.76313996474968e-06
5.53109099737262e-06
-7.44162144517909e-06
-1.30016985882076e-05
-2.20449478724097e-05
-1.99572629380368e-05
-4.91929458692531e-05
-4.55378226525852e-05
-1.61491287057159e-05
-2.90682726422025e-05
-1.24588885566754e-05
-1.8081692074246e-06
-4.15209580170186e-05
-1.46135418446184e-05
-1.50727877652015e-05
-2.11082216465154e-05
-3.16439498053483e-05
-1.7960059180486e-05
-2.91311657292148e-05
-3.28593831191784e-05
-1.63622264948116e-05
-1.6908314588135e-05
-3.99757820520812e-05
-5.37632440586407e-06
-2.98224835380088e-05
-2.70949914961604e-05
-3.31089681867513e-05
-2.25365645936137e-05
-2.17230529135167e-05
-3.94835039759496e-05
-1.5874645616061e-05
-1.05904153622897e-05
-2.52031378262744e-05
-3.13169882156674e-05
-1.99428731023076e-05
-2.31725719363548e-05
-2.16013295256745e-05
-2.5041950779904e-05
-4.94043575077907e-05
-1.06509798379463e-05
-3.87224666958285e-05
-5.63263990547355e-06
-2.60199502121344e-05
-2.08252797280213e-05
-2.48387139266464e-05
-2.44406864478428e-05
-1.624798054614e-05
-2.60680590433863e-05
-1.25836250080553e-05
-2.04426298867295e-05
-1.21511776062961e-06
-1.38127965873661e-05
-1.4837812844e-05
-1.49890081990135e-05
-1.7873053672395e-05
-3.79376378615943e-05
-2.30460799405939e-05
-1.38138444827901e-05
-1.54715595689878e-05
-2.43224994263608e-05
-5.67692765186139e-06
-1.8989267159105e-05
-2.37488689870579e-05
-1.51008826929841e-06
-8.54222257765428e-06
-5.18651627668158e-05
-2.86929359180979e-05
-2.75959436666119e-05
-1.64951091807119e-05
-1.28387714498707e-05
-5.10898865497459e-06
-3.61104611660255e-05
-2.44959423421884e-06
-2.66764452630369e-05
-5.8381560553242e-05
-1.45922800222175e-05
-2.8828510410226e-05
-1.17789065633644e-05
-3.49583292459185e-05
-1.37574796868085e-05
-9.79609868443319e-06
-2.39475480386499e-05
3.1393541370452e-06
-2.77700142371735e-05
-4.21659642835113e-05
-3.50112359521926e-05
-2.20240757761202e-05
-2.28924972850232e-05
-8.1123881158424e-06
-4.14022548015857e-05
-3.5547295487157e-05
-3.76956609184085e-05
-8.17004842928727e-06
-2.57086742795631e-05
-3.57265967701484e-05
-1.33314900909581e-05
-1.15421177153608e-05
6.00434218575519e-06
-1.57342236197509e-05
-2.13881761648139e-05
-1.68289495470356e-05
-1.88713976971603e-05
-2.29981081751624e-05
-3.54031662759439e-05
7.32096613438567e-06
-2.41916144024801e-05
1.27732485718036e-05
-2.06981374207239e-05
-3.31802039513145e-05
-7.96747638795924e-06
-2.7730459066534e-05
-2.25685751412638e-05
-1.39504625333759e-05
-1.0134307828583e-05
-2.73163757141871e-05
-2.97127696843136e-05
-8.4003466384964e-06
-1.73594794618609e-05
-2.10717545232804e-06
-3.17662078481144e-05
-2.29094031949877e-05
-1.14407543366049e-05
-1.82958586943463e-05
-1.0032766830172e-05
-4.27643610424889e-06
1.01365794054144e-05
-2.20502024608276e-05
-3.34266186439475e-05
-2.15142479849849e-05
-1.24883033776031e-05
-5.36769916360083e-07
-7.78793650204371e-06
-4.53172830610672e-05
-3.22443172973224e-05
-2.16553035596829e-05
-3.3630316920267e-05
-2.18930558414896e-05
-2.54254807324368e-05
-1.43325226572751e-05
-2.15990180239076e-05
-2.05620613628975e-05
-3.80252230113824e-05
-1.23267553487652e-05
-1.09939414066438e-05
-2.39769770092265e-05
-1.73286427735722e-05
-3.37536039697638e-05
-1.29467588743022e-05
-1.32589598091686e-05
-2.05233500757159e-05
-2.30212250858368e-05
1.09694329042958e-05
1.31527378168998e-05
-2.89506273403258e-05
-4.82715987524451e-06
-6.48004820920055e-07
-1.40504048511257e-05
-8.87557671109652e-06
-3.78904992042676e-05
-1.90946038274113e-05
-1.87319557481107e-05
-1.85214729669392e-05
-2.66496338986004e-05
-2.23859466068591e-05
-1.13073110885749e-05
-8.84927309359899e-06
-5.88920066180759e-06
-1.55032519584872e-05
3.91064662792363e-06
8.77829710132524e-07
-2.29492072208196e-05
-3.15752792117726e-05
-1.17480597667199e-05
-2.9737456032755e-05
-4.00303370447092e-05
-3.74082947209014e-05
-4.37221013409655e-05
-2.24216826718979e-05
-6.88180486312812e-06
-1.86568265468286e-05
-2.30812827459876e-05
-5.06684695434021e-06
-3.09516672659804e-05
-2.77572873792818e-05
-2.22364278448406e-06
-1.57897483688096e-05
-1.49663278600186e-05
3.46652296730336e-06
-2.31685931744629e-05
-2.0277242453444e-05
-2.64386678764645e-05
-1.5011503351556e-05
-1.67556489132514e-05
-3.02909788763665e-05
8.09277714546639e-06
-3.92891297024234e-05
-1.55971859579638e-05
-2.32565023195327e-05
-8.16120623812729e-06
-1.67714840793669e-05
-6.45109869700072e-06
-7.01357066947021e-06
-1.41947033697202e-05
-2.49887965682148e-06
-2.97669122794334e-05
-6.91570276430494e-06
-3.21858338924925e-05
-1.22366284528021e-05
-3.2940347406132e-05
-3.4803318140025e-05
-2.10654947607454e-05
-1.5363274381521e-05
-1.35850018855221e-05
-2.24204661571647e-05
-2.27515265379416e-05
-1.83333928946185e-05
-7.92033177117067e-06
-2.32887708144812e-05
-7.05569384359038e-06
-1.67618683484511e-05
-3.225168902734e-05
-2.12974176576182e-05
-2.0566286040135e-05
-1.63333048105598e-06
-2.01283253834535e-05
-3.58477108160505e-05
-2.16741730847135e-05
-4.48628738404332e-05
-2.97156249315941e-05
-1.61993787049145e-05
-2.97816396929182e-05
-2.02621232679163e-05
-1.29435815631391e-05
-2.63211718664036e-05
-2.42880899145429e-05
-5.52435555670374e-06
-1.05115155498864e-05
-2.07372288462462e-05
-5.39423609306686e-06
8.38657880897516e-06
-3.53648008576661e-05
-4.53712548248168e-05
1.59814228834296e-05
-2.10122593162467e-05
-6.99483204515916e-06
-2.81792384217632e-05
-1.60262230789367e-05
-3.43756368684303e-05
4.5869859380186e-07
-3.33235188603581e-05
-2.90000271324325e-05
-2.92036674045102e-05
-2.45426351281061e-05
-1.42236910713573e-05
-1.53544643466451e-05
-3.35319146284133e-05
-2.85016926641315e-05
9.19600273802933e-07
-2.25612227939212e-05
-1.33534871638608e-05
-1.84826163910602e-05
-1.79724318158734e-05
-1.07415412526953e-05
-2.63039665949908e-05
-5.84305722146789e-06
-9.10166711849614e-06
-1.74261212160204e-05
-1.67114708485708e-05
-1.89285829689392e-05
-7.04001915182235e-06
-3.79073628765704e-05
-3.45402477749219e-05
-1.35074432539323e-05
-3.63200218877689e-05
-7.9609700630436e-06
-1.94195015614574e-05
-1.37730038333199e-05
-1.78365035786503e-05
-2.45455375351985e-05
-2.56516105863822e-05
-4.2440036992342e-06
-3.38066973692328e-05
-3.36887679212145e-06
-3.72606641082878e-05
-1.94139000480101e-05
-2.28904593366243e-05
-4.55956659280661e-05
-7.94244265199866e-06
-4.75062093471821e-06
-6.57954849643827e-06
-1.8713175825214e-05
-1.67047685175905e-05
-2.10066830251982e-05
-1.97923325556554e-05
-1.53696245657633e-05
-1.45915825387599e-05
-1.59174930806095e-05
-1.22433586748354e-05
-1.98210713741576e-05
-3.48936321848572e-05
-7.72570434637411e-07
-1.39447156552959e-05
5.70415855434113e-06
-2.44617655221795e-05
-1.50521257315904e-05
-3.77928745559152e-05
-2.82910545238487e-05
-2.89688147799856e-05
-2.42914537063271e-05
-3.79872479086178e-05
-1.12602104844201e-05
-4.89331652445013e-06
-3.43680808476694e-05
-1.04369788222716e-05
-7.88208089274163e-06
-4.87492269830121e-05
1.09427437563872e-05
-2.40012836920497e-05
-2.40683898445035e-05
-4.45994369854216e-05
-2.31133333959188e-05
-3.2604767418286e-05
-6.86455865835671e-06
-9.0013389682706e-06
-1.25629882793479e-05
-3.5708853727197e-05
-3.01970196453717e-05
-2.13140398985121e-05
-1.2627584038867e-05
-1.6652075186741e-05
-6.4823409389729e-06
-1.79381375706384e-05
-7.41737660480623e-08
-1.29878161745338e-05
-3.32582574424155e-05
-2.3160955847781e-05
-8.69528918944543e-07
-2.63746016750511e-06
-4.81824570894489e-05
-1.01500845986374e-05
-2.63129931260927e-05
-1.57627422331698e-05
-2.61610876820694e-05
-2.31880699673709e-05
-3.11781698979912e-05
-2.23102124955889e-05
-8.48776980648706e-06
-7.2465644091747e-06
-2.15928531913594e-05
-1.02472587476509e-05
1.90410057474903e-05
-3.16001857009921e-05
-2.73500958237138e-05
-8.46487897657421e-06
-1.92464183178795e-05
-1.17613657662541e-05
-1.73686286675009e-05
-1.58890052765331e-05
-2.78045743404184e-05
-2.34193871289968e-05
-1.86797986541729e-05
-2.81955539221696e-05
-1.74692612375596e-05
-2.60275372872652e-05
-5.7670497615335e-06
-6.9417022837812e-06
-2.38013504861033e-05
-2.56438956053543e-05
-3.03560901630176e-05
-1.87070704015556e-05
-1.60738876578571e-05
-2.48474881594498e-05
-6.65174055093102e-06
-1.82835898552258e-05
-1.8727345416658e-05
-3.00707867926305e-05
-2.33642184689342e-05
-4.11221091450823e-05
-1.34347966871874e-05
-7.00104164618873e-06
2.54493009958848e-06
-2.00568964200455e-05
-7.03245037610397e-06
-3.20886485666293e-05
-1.36455914443707e-05
-2.79503341493027e-05
-3.19413768816481e-05
-7.42029032499127e-06
-6.65533948153069e-06
-4.87812048090282e-05
-5.48828271763864e-06
-2.81918970789877e-05
-2.71121079039596e-05
-2.66583256267012e-05
-2.39981590747241e-05
-2.97677002348521e-05
-2.16488785412985e-05
-3.96499276694599e-06
-1.00623702534953e-05
-1.60834227312235e-05
-3.0409642545206e-06
-2.03265606166723e-05
-3.28460060972996e-05
-9.45341239577202e-06
7.67130935882287e-06
-1.4950872984904e-06
-1.17029092987081e-05
-4.18208063814835e-05
-7.87700857405624e-06
-3.44078340525514e-05
-3.67190121264399e-05
-1.62337176938205e-05
1.65655479984914e-06
-8.87598870531445e-06
-3.6430351781342e-05
-2.49027592042188e-05
-3.34679153136076e-05
-1.86661696704966e-05
-3.20708148586552e-05
-1.17465028332265e-05
-1.05182944629228e-05
-3.40237696600108e-05
-1.64886453996923e-05
-1.55708202456065e-05
-1.72631001350404e-05
-8.6855564105175e-06
-1.94221900117184e-05
-2.0859537142615e-05
-1.43048254427151e-05
-2.02837532801897e-05
-2.39004760265e-05
-3.57926368085685e-05
-4.33229721094022e-07
-1.80629700400684e-05
-4.45514659499737e-05
-4.17265291785612e-05
-3.14332171106815e-05
-2.65134234340509e-05
-3.3889427727791e-05
-1.90225462375376e-05
-3.40174496142172e-05
-1.29697999778294e-05
-3.50047027037972e-05
-1.37556547303765e-05
-2.55247070192563e-05
-6.58814441233341e-06
-8.75292995446098e-06
-2.45981867229102e-05
-3.25438442724863e-05
-1.10279069946306e-05
-9.13297603288807e-06
-5.25879216425411e-06
-3.38058837099329e-05
-3.392992078098e-05
-4.25117934912441e-05
-2.62284277083237e-05
-2.75632226883644e-05
-2.45243672775937e-05
-4.06961590765003e-05
-1.50577911617439e-05
-1.77294157150594e-05
-3.19981585066602e-05
-2.33513869665317e-05
-1.51955380868169e-05
-1.77270333676932e-05
-1.34403703679394e-05
-2.50378184767161e-05
-1.6196937515911e-05
-2.94342226340603e-05
-1.43704674990098e-05
-2.36401902184178e-05
-2.40852411793922e-05
-2.89746837773255e-05
-2.26391789064438e-05
-2.9281210108309e-05
-3.81599635198612e-05
-8.93737430514607e-06
-2.10826671378885e-05
-1.73364234151372e-05
-3.89458801910651e-06
-2.08520796289436e-05
-2.57305764073702e-05
-7.68518764036253e-06
-1.25185179570294e-05
-8.00437218464102e-06
-1.64456106920094e-05
-1.43673450540301e-05
-1.23464078541859e-06
-3.59034816620281e-05
-2.30407363517772e-05
-3.08336717024639e-05
-1.27432023599769e-05
-2.67024588544355e-05
-2.7793827224999e-05
-5.18807764786009e-05
-1.86013422737538e-05
-2.96454992194855e-05
-7.86955761787784e-06
-2.28642811919392e-05
-4.16393133533033e-05
-2.15863604702742e-05
-2.79352846791439e-05
-8.73026522370769e-06
-3.21539319153647e-05
-2.98475134972578e-05
-3.8870466362388e-06
-3.10737161091078e-05
-2.33990766618751e-05
-2.00242143754314e-05
-7.14190328222786e-06
-9.49707064961834e-06
-2.64018060660094e-05
5.4247697675043e-06
4.15547738870004e-06
-2.67644442489142e-05
-8.22554983098921e-06
-1.75960657380486e-05
-1.45153369109703e-05
-1.65258562869947e-05
-4.12297272653842e-05
-3.91695984417436e-05
-3.60207298838103e-05
-4.01944592037008e-05
-1.93615530643679e-05
-2.83387913876213e-05
-1.2328179090198e-05
2.99595189907335e-06
-2.07731338722978e-05
-2.08854436718273e-05
-1.79330326706575e-05
-7.37708480143252e-06
-8.54132288495294e-06
-2.5647984504447e-05
-2.21890436481092e-05
-1.82858411339352e-05
-2.80644701031398e-05
-1.58870917043489e-05
-7.15959386256642e-06
-1.35340216684398e-05
-2.63572907962289e-05
-1.12718258504047e-05
-1.16472982943372e-05
-4.39101303541587e-06
-1.99008426564893e-05
-1.87097880906562e-05
-7.60034573461417e-06
-1.81905135207721e-05
-1.80150838472973e-05
6.69497071844309e-06
-2.87835428838029e-05
-4.04831534777654e-05
-1.7813167136223e-05
-3.40970919696051e-05
-1.43304044252535e-05
-2.9508542753174e-05
-2.39583885810944e-05
-3.63036797934038e-05
-3.81538080196968e-05
-1.73876544848414e-05
-6.39772543000738e-06
-3.5116201068255e-05
-2.87815053109757e-05
-2.72612760515747e-05
-1.96827109258759e-05
-1.78457885982632e-05
-1.50616588796698e-05
-3.3126358897811e-05
-2.1625839023324e-05
-2.82972569033111e-05
-1.71633793323105e-05
-7.10322815885887e-06
-4.84567755155998e-05
-2.65055571800647e-05
-3.17506831157705e-05
-3.20683101653328e-05
-2.37816276685395e-05
-3.31553411940523e-05
-1.91775498297697e-05
-3.3914839320144e-05
-2.11662558124912e-05
-9.03407226146528e-06
-3.02116545306424e-05
-1.5453349837252e-05
2.45964319400968e-06
-1.3714128504516e-05
-2.41584134128e-05
-1.45444045865128e-05
-1.82831081616034e-05
-9.26456329864578e-06
-8.25186075337202e-06
-1.01367187181338e-05
-4.06870625979008e-05
-1.71024070465014e-05
-1.76927200670605e-05
-1.04529369668155e-05
3.96310299226899e-06
-1.33637011282682e-05
-1.90518999148532e-05
-2.38251719250433e-05
-1.35570645699876e-05
-1.36269458727668e-05
-1.96385786465936e-05
-2.08793839938089e-05
-1.03420073920257e-05
-1.45976480455838e-05
3.56140925368527e-06
-1.02405363484766e-05
-5.8755664443001e-06
-1.77187726307105e-05
-8.80881039591217e-06
-7.34858713840167e-06
-9.64417897733387e-06
-1.90040088321319e-05
4.23997848266189e-06
-4.76687853233657e-06
-1.64999939879549e-05
-3.27469334411731e-05
-1.89469110776009e-05
-2.64848223915963e-05
-4.62130788080708e-06
-2.82609011655627e-05
-2.82641344689381e-05
-1.98905856329716e-05
-3.23868505655383e-05
-2.35686828962375e-05
-1.32498070073785e-05
-8.81072042878209e-06
-1.85538959481139e-05
-6.82002443667692e-06
-1.80432205012969e-05
-4.11141448654843e-05
-1.97282051542031e-05
-1.7024421403045e-05
-1.83002453445949e-05
-1.55220393760432e-05
-9.858213599648e-06
-2.34429475106338e-05
-3.03993255068378e-05
-2.03786784109736e-05
-3.17628410903141e-05
-1.08106134824778e-05
-2.35571180447735e-05
-3.95447357369025e-05
-9.79421590916326e-06
-3.07113697055636e-05
-2.17024151470801e-05
-1.81264834474856e-05
-1.46946115401373e-05
-2.78357176837973e-06
-2.94154612153978e-05
-3.1602494028023e-06
-2.92510965335055e-05
-1.79812133846639e-05
-2.95448059131441e-05
-3.67972965970394e-05
-2.69057569053009e-05
-3.25395076346251e-05
-3.79101228993585e-05
-5.408605653528e-05
-2.27714197256197e-05
-1.05386899465651e-05
-3.45233784394274e-06
-1.78259315822418e-05
-2.52297530773474e-05
-6.73440163710482e-06
-2.44659174522669e-05
-1.1248357757537e-05
-1.15081048711948e-05
-1.84096379982423e-05
-1.94046273984339e-05
-6.45210163282898e-06
-2.17801438486303e-05
-2.84273470191846e-05
-5.65332504444216e-06
-3.19228004945883e-05
8.73592440552423e-07
-3.28545779166993e-05
-3.44869788984293e-05
-9.7574263424971e-06
6.96466757730256e-07
-2.4166854130265e-05
-2.61928968567122e-05
-2.0941794658226e-05
-3.32591229713293e-05
-2.16100228249697e-05
-2.51477207829175e-05
-7.79274496553761e-06
7.68800261199135e-06
-4.05691010511636e-05
-7.67079947401641e-06
-3.72780883427253e-05
-3.32904651189272e-05
-1.45010840164423e-05
-1.80985184870452e-05
-2.05226095283436e-05
-1.09620326143503e-05
-2.48069178458337e-05
-2.01086487929381e-05
-1.84449684004819e-05
-7.71820465392817e-07
-6.23561370643282e-06
-2.62233497674184e-05
-3.98605814784062e-05
-2.81453916360431e-05
-3.86783289067892e-05
4.35071106112916e-07
-1.87553615898924e-05
-1.81232619721233e-05
-7.54367562554979e-06
-2.7171044152855e-05
-3.61534807427142e-05
-1.40453006757646e-05
-3.03740683915706e-05
-3.96394796604569e-05
-2.96046493508004e-05
-9.61035092198709e-06
4.41850455171347e-06
-1.46723940331638e-05
-3.38425894403632e-05
-2.42470161843803e-05
-2.24888896239232e-05
-1.14958299310384e-05
-4.31003089210634e-05
-3.10362696090266e-05
-2.90856137228878e-05
-4.62856250551544e-05
-3.68847835369982e-05
-1.6735124164059e-05
-4.79673111805339e-06
-1.15662676557221e-05
-1.61774306081191e-05
-5.48155960971274e-05
-2.29677987813287e-05
-2.1794311720975e-05
-3.3713203948216e-05
-2.73067848075775e-05
-3.1546140766604e-05
-7.28862381486425e-06
-1.7124532214653e-05
-1.3809834568313e-05
-1.41153147731049e-05
-2.01623768334154e-05
-2.45643886129715e-05
-4.6525010866112e-06
-1.62234733702639e-05
-1.47725776150869e-05
-3.78716009047907e-06
-2.33713069564831e-05
-1.79913344753856e-05
-1.30095208247034e-05
-3.44643551710095e-05
-1.77705865377871e-05
-1.19925638535425e-05
-2.25947665717946e-05
-3.79435442740827e-05
4.80914988190095e-06
-2.07643074102525e-05
-1.19724985439185e-06
-2.50415211115358e-05
-2.32496748554643e-05
-1.66576539745855e-05
-1.4268001895179e-05
-1.32831748499385e-05
-2.41304655910964e-05
-1.48190643076076e-05
-4.21123706872085e-06
-1.74590097961297e-05
-1.37970017978959e-05
-2.80801511590595e-05
-3.23623494267338e-05
-1.89928635673781e-05
-5.60963386601265e-06
-1.99927644152629e-05
8.50274686663655e-06
-4.90903528153452e-05
-3.44814315504744e-05
-1.7962607885128e-05
-2.83740547888552e-05
4.70795973973403e-06
-3.06409677083345e-05
-6.85312596744548e-06
-1.95581585572268e-05
-2.31977449763817e-05
-9.34289425945023e-06
-2.75333088550099e-05
-3.76620866357261e-05
-1.43373615090038e-05
-1.5065711727975e-05
-1.90909318450103e-06
-5.04064738677955e-06
-3.34515068605272e-05
-8.38341111712185e-06
-1.7180555400193e-05
-1.47212526540422e-05
-2.73815116840889e-05
-1.69125773127494e-05
-3.67748409654898e-05
-2.11570054965445e-05
-1.13351016187888e-05
-3.78058448107535e-05
-2.5575320173195e-05
-1.00359395011182e-05
-2.21607161565018e-05
-3.29083580880719e-05
-3.21596896024398e-05
-2.74289214784747e-05
-1.12979341244981e-05
-4.86322626011029e-06
-2.72484744710351e-05
-3.29132867697236e-05
-1.79610486517974e-05
-3.9434971778155e-05
-8.90535996089273e-06
-3.53693640020297e-05
-2.50442697546481e-05
-2.21617534131503e-05
-1.57056034983461e-05
-1.21404225917348e-05
4.32483271607709e-06
-1.80250455244765e-05
-3.50290397125076e-05
-2.51446906513567e-05
-2.99101762573689e-06
-1.52843511508336e-05
-4.11352331498531e-05
-3.51152561992014e-05
-3.41368014568101e-05
-3.3702069728809e-05
-3.15003828129992e-05
-1.15507535942108e-05
-1.63013369656429e-05
-1.80288515434894e-05
-1.12554411785187e-05
-3.7331765839816e-05
1.55498301607611e-06
-2.91708989361982e-05
-3.30728371184552e-05
-4.46204529912446e-05
-2.45520708369157e-05
-1.7191350959329e-05
-3.19409321970622e-05
-1.78969903115105e-05
5.89051125276302e-06
-3.81791711619542e-05
-1.24084335084952e-05
3.97483630518423e-06
-2.03773242692817e-05
-2.58982103914918e-05
-2.0277267419926e-05
-1.74481284197273e-05
-1.76731789968272e-05
-5.49313465789144e-06
-1.38168423818358e-05
-3.75345825649073e-05
-1.68253056085904e-05
1.75250585088076e-06
-2.05941373153129e-05
-1.44853964890108e-05
-2.06104794820069e-05
-3.8634654881246e-05
-1.05573350784846e-05
-1.69399925906395e-05
-2.66691594146093e-06
-3.17246777339331e-05
-5.25275471560787e-05
-8.98269370133353e-06
-1.97604890872611e-05
-3.14409048584052e-05
-2.83433053884782e-05
-2.38380164953614e-05
-1.18086460538137e-05
-1.96509654326585e-05
-2.45463354872052e-05
-1.06739069794269e-05
-1.58133926163228e-05
-2.4498342694946e-05
-3.993237154177e-05
-1.91007757018591e-05
-1.19346784724495e-05
-1.77689966833586e-05
-1.98942746867309e-05
-1.47551045147081e-05
-1.81863021767933e-05
-4.91377070824643e-05
-2.8149556063088e-05
-7.24899431913333e-06
-2.11107434842431e-05
-6.15884469130494e-06
-1.47484605671007e-05
-3.19351750268043e-05
-1.24405622516549e-05
-4.92108157859522e-05
-3.64244061214341e-05
-2.49346242751773e-05
-1.15096014401603e-05
-2.35859443851595e-06
-4.53770580907267e-05
-5.8254452668901e-06
-1.23676907184059e-05
-1.54939990018945e-05
-1.54916256455761e-05
-4.0955855629169e-05
-3.409881348575e-05
-1.82224705199352e-05
-1.87819526431477e-05
-1.63771626922316e-05
-1.46158557461544e-05
-2.71671661208174e-05
-2.43032817619426e-06
-2.87310395307526e-05
-1.70490932697728e-05
-1.55996134078433e-05
8.23342321170876e-07
-1.78995304549508e-05
-2.81170501226255e-05
-2.08031677285768e-05
-2.09746016947327e-05
-3.79148222079186e-05
-3.07467336772918e-05
-2.8060727312451e-05
-3.04455613916844e-05
-1.29778720304105e-05
-2.00886836506289e-05
-3.68400832169334e-05
-2.84978077641266e-05
-2.12680910963373e-05
-4.80741510393095e-06
-4.0568153460649e-05
-1.5238240689676e-05
-2.66819134732041e-06
7.69154688702367e-07
-9.02243575611699e-06
-1.99074674936739e-05
-9.59798145769225e-06
-1.00005603859811e-05
-2.41815197295183e-05
-1.61904091204888e-05
-1.04710351922816e-05
-1.66442299631498e-05
-2.38771779192495e-05
-2.77749356897846e-05
-2.8718848529071e-05
-1.7722301058311e-05
-1.09277061635829e-05
-2.09124397717703e-05
-2.45082759232202e-05
-2.22985747920244e-05
-1.70526951566657e-05
-3.53052443799764e-05
-3.91139716684186e-05
-2.7575604529322e-05
-2.40124149502073e-05
-2.74709769806517e-05
-1.62567472769951e-05
-1.77933341787376e-05
-2.88161124066903e-05
-2.06519949804087e-05
-2.43584774372916e-05
-2.74665502525637e-05
-1.31370910570951e-05
-1.79956694741124e-05
-7.35233123019139e-06
-2.02943638749912e-05
-1.30195973868986e-05
-1.16567549555041e-05
-2.93663856755637e-05
-1.08091921773583e-05
-3.06285698899936e-05
-1.80878316254147e-05
-3.61377021108291e-06
-2.34873422080767e-05
-2.51071029691048e-05
-1.07833641212387e-05
-1.57429354719956e-05
-2.15950548005055e-05
-9.4620602087647e-07
-2.6714418022703e-05
-2.02507937212593e-05
-4.94113023101207e-05
-3.09578061895697e-05
-2.00526344991332e-05
-2.25861350615016e-05
-3.01898351326344e-05
-3.98539477775431e-05
-3.67991521105744e-05
-7.83334466895308e-06
-2.86786404930481e-05
-1.11110072869449e-05
-7.74756386224223e-06
-1.22959635624035e-05
-1.83922496287907e-05
-2.65417304806086e-05
-5.80581481683801e-06
-2.44769415178206e-05
-4.68406359478985e-06
-1.59816984660768e-05
-6.76007911324258e-06
-1.53721217193349e-05
-1.80157975840918e-05
-2.3810372087011e-05
-2.61986608752283e-05
-2.43237677119491e-05
-1.25661076462587e-05
-2.34404553109371e-05
-2.05549381390989e-05
-4.33384494225092e-05
-3.32557556265366e-05
-3.84250107769168e-05
-2.75252711783737e-05
-1.32200760500198e-05
-1.58756684748736e-05
-8.70832029543673e-06
-2.7675546853238e-05
-1.10537763784814e-05
-1.77863147997511e-05
-5.64891205227717e-06
-2.45381978030528e-05
-2.84203754396402e-05
-2.07881879822318e-05
-1.14885813963107e-05
-2.5126709847359e-06
-1.13317927005121e-05
-1.93618320230213e-05
-2.33912565802443e-05
-4.78506023015049e-05
-2.30029089907473e-06
-2.97697331909569e-06
-2.37014148588575e-05
-1.84876435425876e-05
3.19300995788968e-06
-5.73750710610166e-06
-3.30118943778962e-05
-2.33010694885267e-05
-2.49187590387203e-05
-1.23927924497952e-05
-3.1400034416874e-05
-8.48333611043246e-06
-2.6592126625533e-05
-3.70505866055546e-05
-4.43628420540592e-05
-1.53754923871057e-05
-5.28630309314911e-06
-4.46031330730646e-05
-2.10621601439533e-05
-2.41351579814081e-05
-4.25071545955996e-05
-2.12106385262625e-05
-1.69698641393841e-05
-3.65295443972733e-05
-4.85773519777318e-05
-2.35123501876308e-05
-2.98314697823855e-05
-5.2774072214894e-05
-1.43995617439394e-05
-1.05423417921976e-05
-4.655051435838e-06
-2.2026944248829e-05
-2.1316887562815e-05
-1.07887706699132e-05
-2.82549202079207e-05
-4.19144199040237e-05
-2.02045238854319e-05
-4.36463829335324e-05
-2.91109223145037e-05
-2.50127505251533e-05
-1.25984079927316e-05
-2.25801120994108e-05
4.58775628550492e-06
-3.76054483720879e-06
-1.50269594170329e-05
-2.66013849730962e-05
-2.80938393350922e-05
-1.99789028580517e-05
-4.30707905035578e-05
-3.8127887223215e-05
-8.04920691870972e-06
-2.15479404413949e-05
-1.51016485253739e-05
-2.16606236941942e-05
-2.70793595030257e-05
-2.06976547813746e-05
-3.42456652508466e-05
-1.9686463458857e-05
1.3149674994067e-05
-3.56728780709602e-05
-1.36629559378902e-05
-2.08688170124868e-05
-1.81986483087326e-05
-3.48439403396536e-05
-2.59018814614042e-05
-1.97924364999494e-05
-2.4901889909898e-05
5.34638359431766e-06
-2.26035429094192e-05
-9.56225940964688e-06
-2.54523494649682e-05
-2.205304171989e-05
-2.14225016860188e-05
-2.32749438985292e-05
-1.48789840066682e-05
-1.25665921083615e-05
2.95649497483159e-06
-1.22196561255629e-05
-3.64418835361735e-05
-1.34362299593114e-05
-1.77960520060251e-05
-1.19424740706065e-05
1.79469088724877e-06
-3.59946485988694e-05
-2.12663841695909e-05
8.06513548043773e-07
-8.09105930589138e-06
-4.19734878658147e-05
-1.95095301804445e-05
-1.97933917276278e-05
-3.50795212820513e-06
-2.64563325502096e-05
-9.52976223120417e-06
-2.25515422466733e-05
-5.11965997044348e-05
-5.31025741350011e-06
-2.49388714278471e-05
-2.39815952928415e-05
-3.80822483652576e-05
-1.69502324110211e-05
-3.36215499884394e-05
-3.07967603235618e-05
-2.34071760405765e-05
-2.11492910492617e-05
-2.86295112081114e-05
-1.35589372796088e-05
-3.76567519332903e-05
-2.32583792763633e-06
-4.78631573365419e-05
-1.61025790337227e-05
-2.65692949592513e-05
-2.71337306078334e-05
-4.67319901512861e-05
-2.51619279502492e-05
-3.81995790707686e-06
-1.49151281908747e-05
-3.84053178898278e-05
-1.50695874634369e-05
-1.68501671064234e-05
-1.45721189309412e-05
-8.83522750832098e-06
-2.80646957832712e-06
-2.00289965727201e-05
-1.6607690341249e-05
-2.94482610166222e-05
-1.30597566038747e-05
-2.16972479784006e-05
-4.17251816812381e-05
-3.15009242254661e-05
-1.28833436710846e-05
-2.4623045536272e-05
-2.31850721055166e-05
-2.51180458062426e-05
-4.63735416338828e-05
-5.3414359884854e-06
-2.32931572244693e-05
-1.69470024927628e-05
-2.85983481548695e-06
-2.53078362725389e-05
-2.46018513748038e-05
-2.27758935338487e-05
-5.32557219771363e-06
-1.93913734538822e-05
-3.0771365334037e-05
-3.49327418032404e-05
-1.2535002508974e-05
3.96168812361447e-06
-4.20639943571504e-05
-1.64814774070953e-05
1.85685533097898e-07
-2.05468816084327e-06
-1.43488649961107e-05
-1.48370806703984e-05
-4.43153250678195e-05
-2.47702549806712e-05
-2.53913751687505e-05
-1.59124977039828e-05
-1.73526725416197e-05
-1.26605837696536e-05
-4.83901860060536e-05
-3.24516090098621e-05
-3.57842589867884e-05
-1.12644177407189e-05
-1.09315237679328e-05
-2.63874439593018e-05
-1.78658530804003e-05
-3.04502024921309e-05
-5.08900874514565e-05
-1.05820303355039e-05
-4.90219332318915e-06
-1.44890285407915e-05
-2.00436950824959e-05
-1.38348179468144e-05
-3.30245228580828e-05
-5.06636717456463e-06
-1.12881165820163e-05
-6.19985275687065e-06
-4.02789279050134e-05
-4.37576593606981e-05
-1.5446043646197e-05
-8.95386849655362e-06
-3.55659176376077e-05
-1.58232053696746e-05
-1.6796217167386e-05
-9.22404519225377e-06
-1.59654709217445e-05
-2.48417587824408e-05
-4.91936710116853e-05
-2.2220095264954e-05
-2.40400749541517e-05
-6.19741048132853e-06
-1.39011216950893e-05
-1.50066454453009e-05
-4.27768063236455e-06
-1.89941476329431e-05
-3.0217603198949e-05
-2.22736042629447e-05
-3.69726147788221e-05
-2.97597005835724e-06
-2.42101399521637e-05
-2.42741249426897e-05
-2.15851854358313e-05
-1.88446972863876e-05
-1.47532945283818e-05
-2.2455938840976e-05
-4.71317152583249e-05
-2.88616971464541e-05
-1.36183401987569e-05
-2.98214178804237e-05
-1.92237951224842e-05
-1.59703213200464e-05
-2.2743720039532e-05
-1.23132718750979e-05
-3.01878548638398e-05
7.17577418858188e-06
-2.23929385563915e-05
-1.24210957433967e-05
-2.9276021241786e-05
-3.18391491251835e-05
-3.19990463487652e-05
-2.42145199021299e-05
-1.32349887911666e-05
-2.04455310065155e-05
-2.62678771884279e-06
-1.6849982585808e-05
-2.82514083758168e-05
-3.5769819282013e-05
-8.96312969315602e-06
-1.47466313982612e-05
-2.59735491981782e-05
-2.35279455083999e-05
-1.7977014342388e-05
-2.38400219284917e-05
-1.17921423816235e-05
-7.64175762340969e-06
-5.46504024688736e-06
-3.11669619178487e-05
-2.78335862946652e-05
-3.14434119725889e-05
-1.69477561003764e-05
-2.97915736277051e-05
-9.19332184689964e-06
-5.50861519785582e-05
-1.01284986653181e-05
-2.85955818527274e-05
-1.12682815149083e-05
-1.92701509681446e-06
-1.24940695382118e-05
-6.42055623506758e-06
-2.63876465732776e-05
-1.77229349963105e-05
-3.19326543556302e-05
-1.84147326754219e-05
-4.37412202686555e-05
-1.75301036132391e-05
-2.4109783421489e-05
-1.92625571262584e-05
-6.42693918105927e-06
-2.38267215588365e-05
-1.15891289676868e-05
-3.93213569836505e-05
-2.608851574919e-05
-2.92306869274616e-05
-3.11397222765888e-05
-2.04443247679541e-05
-1.34843787911699e-05
-2.48784022975692e-05
-1.40410691203695e-05
-1.08981584077395e-05
-3.30208968934019e-05
-3.39909541088882e-05
-4.07555730723786e-05
1.19858417557845e-06
-2.01695345562549e-05
2.12489997162501e-06
-3.90984046104897e-05
-1.38936034891675e-05
-5.2247228703956e-06
-3.38405373210239e-05
-3.24779648706039e-05
-3.03121816669151e-05
-2.28308557488792e-05
-9.08714335368517e-06
-2.78703622727553e-06
-2.76701515900079e-05
-3.38930644486618e-05
-1.22856879626527e-05
-3.60354643539383e-06
-1.2559698725662e-05
8.04869430598525e-06
-1.73662773749092e-05
-1.64390951848464e-05
-8.90210896018439e-06
-1.35075585656556e-05
-1.35311976663987e-06
-2.00978050865743e-05
-3.41959477438424e-05
-2.31684727445876e-05
-2.9915585496987e-05
-2.92872556938032e-05
-1.08543826343725e-06
-2.55376664375888e-05
-1.42034230475064e-05
-2.59399900410708e-06
-2.53531247432966e-05
-1.01273220133505e-05
-1.19720188888582e-05
-2.56470626348848e-05
-1.9030183556584e-05
-1.30929037666276e-05
8.74099973834572e-06
-1.78799234305275e-05
-2.21128444179059e-06
1.79607212532598e-06
-1.03277443845211e-05
-1.91486729418182e-05
-4.17961046920729e-06
-2.20242717337497e-05
1.45364867352174e-06
-2.19337173824353e-05
-1.46863139956397e-05
-2.31515978969481e-05
-3.56128021503389e-05
-1.02405583734816e-05
-3.71620370676692e-05
-4.17074592722198e-05
-3.76985158919376e-05
-2.3169817431723e-05
-3.28858077449061e-05
-3.23945701234308e-06
-1.77689141743477e-05
-4.3982716505882e-05
-2.35770631710003e-05
-3.45656731981872e-05
-1.81739415142032e-05
-1.22343880878483e-05
-3.61742312252843e-05
-4.08834732558083e-05
-1.16103687339914e-05
-2.9712309674126e-05
-2.43058295622054e-05
-2.56717336351443e-05
-3.5000902530574e-05
-1.87918297417688e-05
-2.66503399338512e-05
-3.07736004614303e-05
-1.18035656427578e-05
-1.89493769645959e-05
-2.36042843514064e-05
-4.25946087555243e-05
-2.22665854999983e-05
-1.515657444283e-05
-1.40876337946192e-05
-3.31142174206701e-05
-3.10110300435132e-05
3.51140090575788e-06
1.09104873698588e-06
-9.65177034481501e-06
-2.44336523710923e-05
-4.6310304529867e-05
-1.7326883487118e-05
-1.72352780574157e-05
-1.55836983582495e-05
-3.08777462695154e-05
-3.05499421842671e-05
-1.103950810997e-05
-1.59922025357561e-05
-1.83218434255394e-05
-2.3155311084549e-05
-3.58172196922182e-05
-4.05356897226613e-05
-2.1611987508803e-05
7.19004962432145e-06
-1.70336477547057e-05
-9.42225475326251e-06
-3.56973615882851e-06
-2.64742130611845e-05
-8.99957111170657e-06
-4.8081462985594e-06
-2.76896469539878e-05
-1.0321096283539e-05
-1.31886504536675e-05
-2.49510418991035e-05
-3.30559446261889e-06
-6.61267863896866e-06
-1.95933263204552e-05
-1.10744589431699e-05
-3.22360875711312e-05
-3.52244764367105e-05
-3.13683983923289e-05
-1.8083384088537e-05
-1.29293567819808e-05
-2.00082905161537e-05
-3.41148855970172e-05
-1.5171683531611e-05
-3.35328733397386e-05
-1.59243936190607e-05
-1.26407618312744e-05
-8.98757469421427e-06
-3.61101332107e-05
-6.05068256784991e-06
-7.28596472057675e-06
-1.90509145018388e-05
-1.3047684555957e-05
-2.34175433928981e-05
-1.07649390957543e-05
-2.33891010772397e-05
4.3777815905472e-06
-2.30464941636581e-05
-1.85083040427282e-05
-4.02621265002962e-06
-3.30725590733762e-05
7.57658750930771e-07
-2.39257742711941e-05
-3.21996524141955e-05
-3.28449374653418e-05
-2.38292722788701e-05
-1.33222098526853e-05
-1.1373598653542e-05
-1.1141679668319e-05
-2.96905081614427e-05
-1.47888643775152e-05
-2.52577010851429e-07
-7.02398153900955e-06
-3.21826537883968e-05
-2.22599901266946e-05
-1.13476431931353e-05
-2.0158456364186e-05
-2.87263033882633e-05
6.97843890402623e-07
-2.58800651742522e-05
-7.71524628849742e-06
-7.95630871847353e-06
-3.22761505163038e-05
-2.16893594432395e-05
-3.06711066730446e-05
-1.56369256641657e-05
-4.76199282303976e-06
-2.31864285405742e-05
-4.39990144149882e-05
-2.33081889507903e-05
1.48188376264545e-06
-1.26960850612227e-05
-1.79735218166601e-05
-1.30965066759515e-05
-1.00247580721382e-05
-3.66443726446207e-05
-2.79348881272585e-05
-2.18111832541439e-05
-2.98612901105442e-05
-1.10197052622843e-05
-1.80134180485238e-05
-1.80460320997557e-05
-1.78982485018702e-05
-7.56038172357244e-06
-3.52896030640516e-05
-8.45252954588722e-06
-3.92742082400861e-05
-2.57903206611818e-05
-4.6586221403394e-06
-1.1543111525725e-05
-1.79193904944838e-05
-2.09476606616083e-05
-6.20548101389723e-06
-2.64248300069065e-05
-2.96273758616926e-05
-3.90978947693357e-06
-3.23638389145019e-05
-2.08178262941167e-05
-4.45949874177729e-05
-5.76417046300034e-06
-1.73229373421054e-05
-1.28785499754122e-05
-7.35442527229338e-06
-3.41560201415666e-05
-1.52095176406271e-05
-1.61682831071128e-05
-1.41668183198266e-05
-1.67159192112469e-05
-2.18236448155661e-05
-2.92055018702148e-05
-8.37964798643277e-06
-1.82666030142357e-06
-3.29008834062792e-05
-1.95448768027257e-05
-3.25132858092444e-05
-1.36304317783007e-05
-3.47072108460138e-05
-7.83963910987622e-06
-8.74215487327901e-06
-2.48294213911715e-05
-3.227936799284e-05
1.17633132395276e-05
1.03658023123369e-06
-2.86721486841734e-05
-1.3825011492688e-05
-1.87684013130499e-05
-1.65060712539616e-05
-2.32528272404618e-05
-3.48586087202329e-05
-2.08887187805039e-05
-2.35562106704449e-05
-3.55536757263578e-05
-2.2502766062977e-05
-2.87170800236759e-05
-4.12665550385775e-05
-7.98152575757647e-06
-2.50473994977526e-05
-1.30697597850704e-05
-3.36502833298242e-05
-6.93013592388799e-06
-9.11268742803914e-06
-1.53276721230651e-05
-2.00550203265158e-05
-3.68756835863888e-05
-1.57179849492134e-05
-2.72791677199612e-05
3.15849810321479e-06
-2.17598573529238e-05
-3.11369041029746e-05
-2.15371440348545e-05
-4.37802071555762e-06
-1.64849816919261e-05
-6.67520650116625e-06
-9.15369841090952e-06
-4.98080021832639e-06
-2.4691158238375e-05
-1.12324959366378e-05
-1.99706466216768e-05
-1.59489928179742e-05
-2.74805246994942e-05
-1.47030085729131e-05
-2.61321761579069e-05
-3.21354590451312e-05
-3.47975612853425e-05
-7.48989512113095e-06
-1.57191708554947e-05
-2.24381579703062e-05
-8.03445329243324e-06
-5.78647978065317e-06
-3.21058450900618e-05
-1.83973148328618e-05
-2.31891655045278e-05
-1.21175316484557e-05
-3.58527662954295e-05
-2.51616774390621e-05
1.38047625535956e-06
-1.58321328098071e-05
-1.32036374459933e-05
-1.63307171502074e-05
-2.92055470178654e-06
-9.51282987185244e-06
-4.5281337021847e-06
-1.3004166036911e-05
5.17894677830993e-07
-1.72896279379339e-05
-5.90153290341149e-06
-1.12347126556083e-05
-2.87230702230702e-05
-4.05409526265538e-05
-2.2339093944865e-05
-1.58016368860012e-05
-1.56373465296908e-05
-3.58122769758895e-05
-3.55919596890569e-05
-1.74673511418276e-05
1.6908673765868e-06
-1.86473233927333e-05
-1.29977736524565e-05
-3.28194235385335e-05
-4.26084126364892e-05
-2.4373959575712e-05
-2.99868534818303e-05
-2.06151888371972e-05
-3.73297923343695e-05
-1.88590475670091e-05
-7.13698093529125e-06
-2.53609742841512e-05
-1.5183419707524e-05
-4.0121266488895e-05
-2.01804078392405e-05
-1.56005849787622e-05
-1.97433883204498e-05
-2.24184493779056e-05
1.66837930291339e-06
-2.11323731454358e-05
3.88865630370327e-06
-3.06211153701732e-05
-2.45496655460504e-05
-1.20343471939949e-05
-1.62866397760891e-05
-1.57136621132574e-05
3.86245823463987e-06
-9.80791392297108e-06
-1.08522711385465e-05
-1.40458804852128e-05
-6.87227346330449e-06
-1.34093374336466e-05
-2.95662499076745e-05
-9.86382349900638e-06
-1.4446057741047e-05
-2.7296437659564e-05
-7.13265165417852e-06
-1.51065256985516e-05
-1.31641026252985e-05
-4.4068995740263e-05
-2.29807279281396e-05
-1.18343912482515e-05
1.35911867006689e-05
-2.27178307887524e-05
-1.43064867991622e-05
-2.1408973613747e-05
-2.16818024281396e-05
-3.66249252966945e-05
-3.48682729660716e-05
-2.12101346437395e-05
-8.19912670495583e-06
-8.25037151165483e-06
-2.52113109884818e-05
-3.37151098078749e-05
-1.77347791945938e-05
-1.64591615176256e-05
-1.36086382166055e-05
-2.06572774946262e-05
-3.97783391070254e-05
-1.45559980304879e-05
-1.9112930212954e-05
-1.23092290843968e-05
-9.10292368411581e-06
-2.65671236764901e-05
-2.01020711137988e-05
-1.4593140103881e-05
-4.69691171649007e-05
-4.61875426771205e-05
-1.17505508627495e-05
-4.12361856661561e-05
-1.29626133633779e-05
-2.88939798917074e-05
-2.29025324726377e-05
-1.55640259902025e-05
-2.82093477658929e-05
-2.87357482267029e-05
-2.80809388222751e-05
-2.65594100077491e-05
-1.24178929155274e-05
-3.02539353551666e-05
-5.90977768198306e-05
-2.0298510389854e-05
-2.89006343853479e-05
-3.40095505467201e-05
-1.37944206758746e-05
-3.18901031652306e-05
-4.24943769930195e-05
-4.20463506119182e-06
-3.26710131370245e-05
-3.02450331722319e-05
-3.46604708140953e-05
-1.99810204019018e-05
-7.99837361618542e-06
-3.74170968945261e-05
-2.13742788698968e-05
-1.41087629268357e-05
-2.62795377782417e-05
-4.91046988976431e-06
-1.85236248785498e-05
-3.66439040522313e-05
-3.02865097763539e-05
-3.56436350801084e-05
-2.25117111801195e-05
-4.73712781810978e-05
-2.26786572520997e-05
-7.33805079314913e-06
-1.12135177002523e-05
-2.83192477555902e-05
-1.71055849616462e-05
-3.60389739800154e-05
-2.31404872813212e-05
-3.00905107700056e-05
7.85517491270372e-06
-1.4895854420269e-05
-2.30421656449201e-05
-3.34991850863479e-08
-2.15621891878808e-05
-2.83557759827035e-07
-3.10022385464809e-05
-7.16766974136348e-06
-8.00278428164912e-06
-2.61700375530068e-05
-3.37236504527783e-05
-1.41614535498626e-05
-7.70189046384334e-06
-2.71092766200535e-05
-3.03619789615702e-05
3.05616223869425e-06
-6.96378029988976e-06
-1.34657364649581e-05
-1.13751596316604e-05
-3.55431450993924e-05
-8.27294884499743e-06
-1.36524192646431e-05
-3.21614693284293e-05
-1.22268043977428e-05
-3.30567063514781e-05
-2.23192447223055e-05
-3.3180963207277e-05
-1.04714232104344e-05
-2.78081176367365e-05
-3.01100626189964e-05
-2.28647979027247e-05
-3.15280095496962e-06
-1.67534262990144e-05
-1.31195381656011e-05
-3.25723803127377e-05
-2.00279688253369e-05
-1.33594951485494e-05
-5.72067309402821e-06
-2.86383003182803e-05
-2.13114423191295e-05
-2.94842390012708e-05
-2.67535110401696e-05
-2.81233160958499e-05
-2.91937473543866e-05
-1.68822243222103e-05
-3.48885920794686e-05
-3.94633696394667e-05
-1.72786851003762e-05
-1.90520279675022e-05
-2.91896138515856e-05
-2.55076612605707e-05
-7.65083448575391e-06
-3.58053999345802e-05
-2.17773760685274e-05
-1.41067271738455e-05
-1.51922358461909e-05
-2.05370193248044e-05
-4.11553356054895e-05
-5.85008491687726e-06
-3.42192665585821e-05
-1.29722858179706e-05
-2.08970277602299e-05
-2.60356448626242e-05
-3.15908287174687e-05
-2.70056207162031e-05
-8.51418929991657e-06
-1.97138378469373e-05
-3.12043397657187e-05
-2.32686204236797e-05
-2.4364655443277e-05
-1.32277067165647e-05
-1.80504283708315e-05
-1.8720273412661e-05
-3.86360190883401e-05
-4.18124200614665e-05
-2.02176475448927e-05
-1.25804490877902e-05
-2.61656621619176e-06
-2.65492845733261e-05
-6.31114729007549e-06
-8.44606806318433e-06
-1.88520363817438e-05
-2.59423107508499e-05
-4.08249670784549e-05
-1.57172779008268e-05
-2.34468529412659e-05
-4.06317621225677e-05
-1.55050039108428e-05
-1.63499444056084e-05
-3.34372391106669e-05
-6.98089698905971e-06
-2.32645645394808e-05
-1.78930865081548e-05
-2.77368052191858e-05
-3.76755030011224e-05
-3.21781023876078e-05
-1.3452551161587e-05
-7.06990413654111e-06
-1.23647493283522e-05
-4.12621980415529e-05
-3.36056182105313e-05
-8.80342285337015e-06
-3.2375010038122e-05
-7.96717838971882e-06
-6.76253135628089e-06
-4.82125067032703e-05
-3.19078510766052e-05
-5.6216431241884e-07
-2.32118728893537e-05
1.77769515034814e-06
-2.20387891594769e-05
-4.15085802489409e-05
-3.79215368475878e-05
-3.06551283247749e-05
-2.47004647626374e-05
-1.58915051936881e-05
-3.23242001305436e-05
-2.93472404326146e-05
-1.42290741602036e-05
-3.94517395690219e-06
-2.41889364790383e-05
-1.78727896685894e-05
-2.8124102014914e-05
-3.85316297245064e-05
-1.8498905502578e-05
-3.1220934099685e-05
-1.72652860055484e-05
-2.97042736425564e-05
-1.44999203371087e-05
-2.14587308787241e-05
-2.22453542874197e-05
-2.49900420612839e-05
1.06640703696755e-05
-2.13363798783596e-05
-3.49313849710262e-05
-2.27017250002316e-05
-7.72704993912711e-06
-2.74396601071656e-05
-2.59607772550405e-05
-2.66800554078079e-05
-8.57818431288277e-06
-2.73876111155936e-05
-3.37887691925468e-05
-2.23702613213948e-05
-1.60079411393163e-05
-3.88165516286662e-05
-2.92863567798793e-05
-8.60475911585587e-06
-1.94883221662741e-05
-3.16376128429869e-05
-1.34558998977815e-05
-1.63115056195258e-05
-2.15402398517374e-05
-1.86077110006945e-05
-4.03264635260253e-06
-1.3487280045655e-05
-3.71340053159798e-05
-2.03473161551334e-05
-1.69999943127941e-05
-3.03682965220853e-05
-1.45464671736311e-05
-4.09970529414547e-05
-2.382939589455e-05
-5.0772801388697e-06
-8.17538224075011e-06
-4.72309116882317e-05
-3.36224901493248e-05
-3.95680693504921e-05
-4.59579527149981e-05
-1.69762524813924e-05
-3.29105933658921e-05
-2.39460912948221e-05
-1.06861586448103e-06
-3.2288229180167e-05
-1.47706465307206e-05
-1.57212806678529e-05
-6.61746686503064e-06
-1.016361591355e-05
-1.77935589405095e-05
-2.16391309742829e-05
-3.13079270583625e-05
4.18255341133269e-06
-2.98344202865911e-05
-2.4124628872881e-05
-1.53464879059068e-05
-3.50497199276264e-06
-3.04407114832001e-05
-2.359235197489e-05
-1.47560031517385e-05
-3.41906968221439e-05
-2.22269016614659e-05
-1.4923534086004e-05
-1.0967969247763e-05
-1.64809656860434e-05
7.76088144311547e-06
-3.54059785068891e-05
-2.43111920143222e-05
-1.80782689933137e-05
-1.43700207834669e-05
-2.44161196337871e-05
-1.68222371409123e-05
-1.57240695663115e-05
-3.87266758245698e-05
-5.81732906680145e-06
-3.98560208976966e-05
-5.58103984707844e-06
-1.86938100618222e-05
-1.87234768110502e-05
-2.93815960105884e-05
-9.75067291951386e-07
-4.56068144343285e-06
-3.41519475388616e-05
-2.76850341197733e-05
-2.34598039984358e-05
-2.44915405204385e-05
-3.16288660423804e-05
-3.3283466495594e-05
-1.69562615248518e-05
-9.47487685227343e-06
-3.33175627261604e-05
-3.3883781613416e-05
-3.23494286738843e-05
-3.16195532122373e-05
-1.89192976723024e-05
-1.71452666129628e-05
-3.70369092132289e-05
-3.96057705658452e-05
-2.599837402238e-05
-2.64714822856177e-05
-2.54640234989206e-05
-3.48348148110103e-05
-3.13287768808146e-05
-7.32546383374526e-06
-9.31394507509321e-06
-3.08080955023183e-05
-1.56547683344804e-05
-3.35970649244558e-05
-3.65798425743063e-05
-2.77704399750711e-05
-8.31166121045012e-06
-1.21080372459857e-05
-2.06120718803972e-05
-1.09732392777704e-05
-2.30361972986401e-05
-2.41033688273189e-05
-1.80380019937927e-05
-1.63459091863874e-05
-1.05780396319612e-05
-2.04522714500811e-06
-4.62577883432144e-05
-1.38995840259648e-05
-6.27827833769687e-06
-1.74441926976038e-05
-2.49615454834154e-05
-1.61737349458049e-05
-3.58818982200725e-05
-2.8537728240552e-05
-1.01652559485572e-05
-4.56301802599338e-05
-1.96354541987922e-05
-2.47789366522401e-05
-3.33741178227945e-05
-3.08026562532813e-05
-2.40329489194442e-05
-3.49053855639879e-05
-2.26204713465737e-05
-7.89847494855266e-06
-3.10936748433677e-05
-1.58905257985189e-05
-1.67985873616366e-05
-1.35642320446742e-05
-1.82985578552338e-05
-3.07985861454993e-06
-9.92607044672774e-06
-2.06604615906594e-05
-2.76990944202719e-05
-2.46213031317899e-05
-1.38199623949998e-05
-2.8881162263867e-05
-6.24289246548896e-06
5.18869425600014e-06
-3.51929269577114e-05
-1.35022749191373e-05
-1.42282974731693e-05
-1.87687691419529e-05
-1.96957004129534e-05
-5.31275011282657e-06
-2.16493850365369e-05
-7.49197044693257e-06
-1.38817743147887e-05
-1.67687450781343e-05
-9.01471776251393e-06
-2.68097515669559e-05
-3.3398322554516e-05
-4.7116623469433e-05
-1.31063893980793e-05
-2.36302049318841e-05
-2.98548630714646e-05
1.61156460959173e-05
-2.45896575925319e-05
-2.10679243321741e-05
-3.9122175691791e-05
-2.25380146140197e-05
-1.9422192329693e-05
-4.08511225918415e-05
-7.63420999287462e-06
-6.78680284091424e-06
-2.82646038231643e-05
-1.05786285085234e-05
-4.0557616882382e-05
-1.33083184084585e-05
-2.93962006042736e-05
-4.39555562986948e-05
-9.55622000165941e-06
-3.06561609611359e-05
-9.55246418785021e-06
-3.63512744590781e-05
-3.51945443951674e-05
-7.40237947873084e-06
-1.54734929767913e-05
-2.78802214837268e-05
-8.07827004567754e-06
-3.55824280746154e-05
-2.22973570386253e-05
1.02516685178385e-05
-2.96904198424026e-05
-3.80188537883453e-05
-7.5284516867925e-06
-2.25899910156056e-05
-2.95331586789959e-05
9.70612463475355e-06
-3.1990693343153e-05
-2.30049831846146e-05
-1.74154417503619e-05
-3.96627361883012e-05
5.00860885257292e-06
-2.10304945796484e-05
-1.02726192139919e-05
3.82552723485902e-06
-2.73970884573602e-05
-1.00157526140341e-05
-2.510372054648e-05
-2.26921317118644e-05
-3.89056769513176e-05
-3.78554795180975e-05
-3.21993812779588e-05
-1.34632461610437e-05
-2.76569103381749e-05
-1.25288154811394e-05
-1.96629669894851e-05
-2.9407267789453e-05
-2.81673124256741e-05
-2.78294790592994e-05
-3.78404525901262e-05
-2.0548471498778e-05
-2.0450373496042e-05
-8.81274782801105e-06
-1.44808724559223e-05
-2.78356410814439e-05
-3.65100250815917e-06
-5.89573339137512e-06
-1.12197623810391e-05
-3.37485278290671e-05
4.61661148053062e-06
-2.43161921192785e-05
-1.26550755084927e-06
-6.28695755425653e-06
-2.85738387315826e-05
-3.30750409061187e-05
-2.30138124564358e-05
-2.84759354830723e-05
-1.62438866916764e-05
-2.48083204601525e-05
-9.40556215966877e-06
-2.73838731591332e-05
-1.90213647290045e-05
-1.61716208889691e-05
-2.18603254299398e-05
-2.71534456974002e-05
-3.62869873436872e-05
-3.62790651849723e-05
-3.34903571332641e-05
-3.16468996617671e-05
-2.16579327597292e-05
-2.92452444848785e-05
-3.47827881399828e-05
-5.03602312955461e-05
-1.78945154099098e-05
-4.07246149137292e-05
-3.21511871129158e-05
-1.81117145899712e-05
-1.33622937919776e-05
-4.9896777118486e-05
-1.42212212841832e-05
-1.06013676639584e-05
-1.60383777139954e-05
-1.73588045143012e-05
-3.81198549966168e-05
-2.14156746276377e-05
-2.85392645065438e-05
7.53296142477529e-06
-1.43727933931878e-05
-2.16196715241478e-05
-3.58133334029496e-05
-6.90248439428022e-06
-2.20098291124349e-05
-6.95152341403533e-06
9.69843862913326e-06
-1.21673616050216e-05
-3.08325987719654e-05
-2.04825809141955e-05
-3.71410675334822e-05
-1.6770325805915e-05
-1.26336309992956e-05
-2.22026524432344e-05
-3.83982550639691e-05
-2.01880917275372e-05
-2.22936745851499e-06
-2.7540663343618e-05
-6.63109338609637e-06
-5.06909533033464e-06
-1.4715272432532e-05
-3.85647778837264e-05
-1.22243661930935e-05
1.46421270936839e-05
-2.34234282652481e-05
-2.37678755839143e-05
-1.00983558072955e-05
2.24888092298426e-06
-2.80450649327649e-05
-2.65606156501802e-05
-2.32818032472424e-05
-1.45830245357903e-06
-1.57530801001195e-05
-2.48296273009279e-05
-5.26427303934314e-06
-2.48598253931884e-05
-1.81677514123288e-05
-2.52300570949321e-05
-2.61689061415391e-05
-2.74229042838583e-05
-1.36564537828588e-05
-1.33116763384669e-05
-3.62061316845903e-06
-8.01763918644159e-06
-2.58565463753501e-05
-2.67624779192213e-05
-1.47173066119529e-05
7.55695062899179e-07
-2.30393224622822e-06
-3.21638456457336e-05
3.4392889969578e-06
-5.96443114844801e-06
-1.24540020036504e-05
-3.46832037906808e-05
-1.33775349035838e-05
-1.74233152101298e-05
-3.17973887006738e-05
-2.51155196183355e-06
-2.77274644429163e-05
-1.22890516040938e-05
-2.629858059573e-05
-3.34194824010196e-05
4.17653210096788e-06
-2.92569265415318e-05
-2.22954913040349e-05
-2.79443288914052e-05
-2.82726310936799e-05
-3.23108214652732e-05
-3.43298588365217e-05
3.30677153606415e-06
-3.03479759437004e-05
-2.81783022761356e-05
-5.85973569200247e-06
-1.14038908260305e-05
-2.31727188585104e-05
-2.62832993871164e-05
-2.11158235017594e-05
-3.62168731763335e-05
-3.39120312675166e-05
-4.40122944220471e-06
1.95748938677579e-05
-1.75274024574602e-05
-3.30499813101867e-05
-2.71215853513791e-05
-4.22464416402186e-05
-1.96845171878841e-05
-2.66043666734689e-05
-1.2985741234606e-05
-3.11148163725565e-05
-4.60201646258949e-05
-2.36783515743838e-05
-3.04546200434632e-05
-1.61504448448875e-05
-1.30075486013599e-05
-9.87703010513654e-06
3.04924269332204e-06
-1.71381201720114e-05
-1.92482561204426e-05
-3.45237244848612e-06
-1.08732306836576e-05
-1.79453346304906e-05
-3.53671517977151e-05
-1.51496161790772e-05
-1.89893559598252e-05
-1.49265394071928e-05
-1.5686247585795e-05
-3.38671726935499e-06
-1.8663540306296e-05
-7.70643143370621e-06
-1.65191014756513e-05
-1.86711891204129e-05
-1.08086881237987e-05
-3.35525926812888e-05
-1.55775895116165e-05
-2.71405112948182e-05
-1.94464033955242e-05
7.3552783895022e-06
-2.18967958978049e-05
-4.14342798287305e-05
-8.3563513158166e-06
-2.84046903359591e-05
-3.06708148734968e-05
-1.28702272922908e-05
-2.18030298771245e-05
1.0039097380653e-05
-1.87353549421619e-05
-1.61354653324646e-05
3.32770832892088e-06
-2.52273947538373e-05
-1.09825261590693e-05
-2.77955414573736e-05
-2.41161564751766e-05
-1.95556376654553e-05
-2.25581364806641e-05
-1.51205952911182e-05
-1.26732112365675e-05
-1.41537413118139e-05
-4.67930239065811e-05
-3.50275250885029e-05
-1.65124746606537e-05
-3.140843559963e-05
-3.2708068037412e-05
-3.51557857990312e-05
-2.47129501685716e-05
-3.39191567812525e-05
-2.52840451632451e-05
-3.53008385962269e-05
-2.00109683317213e-05
-2.41961918620135e-05
-1.1679679503586e-05
-2.54805748639315e-05
-2.34659774896923e-05
-1.75584972661761e-05
-9.08111202946792e-06
-3.7129434665623e-05
-2.50422817232994e-05
-6.89148769643273e-06
-6.11952444767925e-06
-1.21420496905881e-05
-2.15235883386122e-05
-1.97873330708707e-05
-2.34819070296231e-05
-1.38543229610508e-05
-3.38055586233615e-05
-8.88370857959057e-06
-2.75210245865285e-05
2.78592534317663e-06
-2.71125015247097e-05
-4.7915636324901e-05
-9.98458268076368e-06
-1.51195061989738e-05
-2.01373973904417e-05
-2.06302423413536e-05
-1.5956244171535e-05
-1.78402343242195e-05
-1.19459138432641e-05
-2.59696856038273e-05
-2.09416865192398e-05
-2.22215904925468e-05
-2.16003519643641e-05
-5.36925386948146e-06
-1.50443699147091e-05
1.07180746058704e-05
-2.52445199807882e-05
-5.5158246175236e-06
-2.22131033011153e-05
-8.00130036341418e-06
-2.33576802164135e-05
-2.91762090899313e-05
-2.27199223679693e-05
-1.26594395729285e-05
-1.15439064628148e-05
-2.8993019575862e-05
-3.68874117064977e-05
-1.53948768341587e-05
-1.44045977427411e-05
-3.31538059020167e-05
-2.79359929664276e-05
-7.77734962610672e-07
-4.8091234829454e-05
-6.74756146971569e-06
-2.2128148288394e-05
-2.23725293770878e-05
-2.08047773690318e-05
-1.71456374714524e-05
-1.03574319988854e-05
-3.65729892519181e-05
-9.23469191740839e-06
-2.47442917609108e-05
-2.95511483428724e-05
1.83895813964639e-06
-1.23287453628751e-05
-4.25645946447043e-05
-3.15455427732138e-05
-1.32061127548635e-05
-2.14530449555785e-05
-2.61901782181596e-05
-4.0863328488718e-05
-4.20849158170746e-06
-3.3912027741687e-05
-1.93354655472559e-05
-3.06403692455154e-05
-1.70209355741724e-05
-1.23213595040784e-05
-1.65652842903709e-05
-3.58143174756686e-05
-2.22267349868741e-05
-1.22896923959635e-05
-1.67825148508829e-05
-3.36931518798239e-05
-3.20765388480768e-05
-8.39367453353288e-06
-3.68854407537661e-05
-3.19037434308202e-05
-1.80424360279101e-05
-1.81693767323314e-05
-1.7411371311715e-05
-1.36735375086193e-05
-1.89596948852619e-05
-6.93774132254979e-06
-1.27945281128572e-05
-3.48589060667126e-05
-2.7175080578114e-05
-3.63244270334881e-05
-1.27778231521867e-05
-1.9412245759854e-05
-8.5396312787855e-06
-3.68175298769148e-05
-1.48563584153057e-06
-9.40296674584176e-06
1.85554771869443e-06
-2.06936983518931e-05
-1.95293675593424e-05
3.61305827591287e-06
-1.83782876830319e-05
-1.28248871326809e-05
-4.24122618064282e-06
-1.7106142848711e-05
-4.10818582792225e-05
-1.30960740690106e-05
-7.17838337833008e-06
-1.41485014050015e-05
-3.17631344627725e-05
-2.91968089329625e-05
5.49055474921914e-06
-3.21130858585538e-05
-4.18725656774086e-05
-2.73340710951421e-05
-3.03957595698389e-05
-1.70533216072641e-05
-1.60530530524244e-05
-1.99187446916272e-05
-2.95831448205384e-05
-1.9057678013923e-05
-1.03628537985674e-05
-1.32413135097316e-05
-1.71732307648424e-05
-1.78022932535826e-05
-6.67456845572292e-06
-2.33894783885777e-05
-1.33669688415669e-05
-1.93761947345898e-05
-4.30794044560897e-05
-2.32322057363003e-05
-3.52090990419269e-05
-1.66284801275234e-05
4.60402536286265e-06
1.81887093504451e-06
-7.84022884945164e-07
-3.25105055868225e-05
-3.29980096150753e-05
-2.15595184126892e-05
-3.11036234047816e-05
-7.41654623559692e-06
-3.26915922641405e-05
-2.01671379118577e-05
-2.06048373029869e-05
-6.83848482905911e-06
-3.15829269309382e-05
-1.16018989753327e-05
-8.37318951887244e-06
-5.48361669364504e-05
-2.45414905739632e-05
-1.51301533352475e-05
-5.45646356969561e-06
-4.97963054712928e-05
-2.4623134817454e-05
-4.87609553214961e-05
-2.86752919496634e-05
7.29692032904354e-06
-4.79718169432586e-05
-2.99264560678232e-05
-1.61299662356717e-05
-4.17661444296811e-05
-2.57240253563635e-05
-1.50145069215181e-05
-2.11682442704103e-05
-8.08587811529505e-06
-2.21780953347101e-05
-9.92417914617317e-06
-2.52744291946501e-05
-2.55777825102746e-05
-1.50632539275751e-05
-2.542562652954e-05
-2.15233880450458e-05
-1.23881494390814e-05
-8.75056304872479e-06
-2.22452860224959e-05
2.43898448507312e-06
-2.69940271210114e-05
-2.89407357139922e-05
-2.11031963867532e-05
-2.61876379808538e-05
-2.731178064975e-05
-8.57828624037973e-06
-2.48071890011568e-05
-3.67960966132896e-05
-2.38261026082657e-05
1.02296838960161e-07
-2.23827902520444e-05
-7.74652375321457e-06
-1.16247985623135e-05
-2.49387119436991e-05
-4.87502602024998e-06
-5.09301791190735e-05
-6.49938791099355e-06
-1.90598068815497e-05
-2.99279108175605e-05
-2.54501419036933e-05
-8.99527444380056e-06
-2.5829630396627e-05
-2.73133170458507e-05
-1.50377557651023e-05
-2.70012995481402e-05
-2.2779433520538e-05
-1.08954887516146e-05
-1.92219553140605e-05
-1.91751704613691e-05
-2.92627254205076e-05
-2.71870429903575e-06
-3.22826660927141e-05
-2.00103841685125e-05
-2.33268556456346e-05
-1.41782429387198e-05
-1.29379690672319e-05
-3.18112512918538e-05
-2.88273045462214e-05
-1.27410239646165e-05
-1.64328223656183e-05
-1.97940922723983e-05
-4.58189816735811e-05
-3.70734622397579e-05
-1.64949927085467e-05
-3.02148014315954e-05
-2.15340211764535e-05
-1.13827350013192e-05
1.13201185909062e-05
-2.83847152482934e-05
-1.56886719241963e-05
-3.49640287849628e-05
-1.53360983865121e-05
-3.17551855944051e-05
-1.32254664581418e-05
-1.25743542442434e-05
-3.29098440520368e-05
-3.93572937708746e-05
-3.44596353886466e-05
-2.63770407746631e-05
-3.0121840427532e-05
-6.66770524498068e-06
-2.10524139331341e-05
-4.00080089553194e-05
-3.73095556471496e-05
-1.19751488244391e-05
-2.25208170768411e-05
-2.95407244725803e-05
-3.22810464753697e-05
-3.46367825891735e-05
-9.95918613644739e-06
6.70870396923597e-06
-3.7228390966679e-05
-2.61934563919115e-05
-2.17708021654094e-05
-2.9171604947169e-05
-2.22487234949097e-05
-1.09931578560637e-05
-2.0564280795155e-05
-1.50124469366994e-05
-1.2648135931611e-05
3.347345727754e-06
-2.43333560942258e-05
-2.62470932354045e-05
3.50544500087625e-06
-1.26946037356551e-05
-8.71525538987692e-06
-4.16301378922179e-07
-3.99831049871797e-06
-2.10714924362585e-05
-1.57429741307524e-05
-3.23951785045576e-05
-1.86851299511784e-05
-3.79163091886285e-05
-1.28057191137297e-05
-9.38618369451917e-06
-2.23060499377992e-05
-1.10651896957552e-05
-1.56090290030593e-05
-6.63491470797561e-06
-2.56876755986605e-05
5.96496544506093e-06
-2.55591752617364e-05
-9.96172306813358e-06
-6.99701241085777e-06
-2.67591017982601e-05
-2.11055546661401e-05
2.08349487011707e-06
-5.75289458086058e-05
-2.00779995826668e-05
-2.15407950262749e-05
-2.89084000721077e-05
-4.15978669040834e-05
-3.48023034101523e-05
-9.31154754346317e-06
-2.79852639119481e-05
-2.10738305451488e-05
-3.84043991787238e-06
-1.57084684499259e-05
-3.2916669003066e-05
-1.72302869685041e-05
-4.63661138276133e-05
-3.10510758255385e-05
-1.83493986072339e-05
-2.87261566799809e-05
-1.2926102176633e-05
-6.38369984775319e-06
-1.60967208460091e-05
-3.20378766235626e-05
-1.57772145684492e-05
-9.65316673239185e-06
-1.20674486766996e-05
-1.6861164216795e-05
-2.75581427596183e-05
-2.74894377861825e-05
-4.44979455699123e-06
-1.35476137457635e-06
-2.90573395529419e-05
-2.23509023940573e-05
-4.21496722937848e-05
-5.3879593039959e-06
-6.1504433149844e-09
-3.65430944878684e-05
-1.63775918877282e-05
-1.70082178143841e-05
-2.15826790397583e-05
-1.96669675449725e-05
-1.76785285067286e-05
-1.34731310056497e-05
-1.37838763396095e-05
-7.75331966859532e-06
-4.16703238007171e-05
-1.22823346082192e-05
-7.07213015265934e-07
-1.17043131948077e-05
-1.44350956975473e-05
-2.604812171375e-05
-6.42356759115072e-06
6.46906209862017e-07
6.56122867806781e-06
-2.10026036751686e-05
-1.86764779523416e-05
-3.12950672039955e-05
-1.31437533411839e-05
-2.45207390886569e-05
-1.3051162441409e-05
-1.26829285803953e-05
1.24330480437967e-06
-2.58369172322739e-05
-2.12203386602482e-05
-3.02665884497455e-05
-2.9270973881017e-05
-1.76739712845186e-05
-3.73141105658045e-05
5.92104241936545e-07
-2.38336196683684e-05
-2.47369906602263e-05
-1.32530227239892e-05
-1.75078416608321e-05
6.73914672813151e-07
-1.44579000645507e-05
-8.56727559994123e-06
-1.40374742508711e-05
-1.37755861584874e-05
-3.73499021844246e-05
-2.33727977221421e-05
-3.19475031909732e-05
-2.15983701510358e-05
-1.77900997110627e-05
-1.49891859430902e-05
-1.18617908160946e-05
-3.11941324229912e-05
-2.21640537205107e-05
-2.85940986724317e-05
-2.27491084092945e-05
-2.98045910180684e-05
-2.19692592702414e-05
-1.73234422549259e-05
-2.52613884770753e-05
-1.24591078215786e-05
-1.47150842368823e-05
-2.09460147088003e-05
-1.85949689505446e-05
-2.83688261728914e-05
-1.47679048626016e-05
-1.24307747782703e-05
-1.86239190556555e-05
-2.51862130195161e-05
-2.36559790527342e-05
-1.14372305629564e-05
-2.25463234827836e-05
-2.80629724573446e-05
-2.92117670455027e-05
-2.1110804557463e-05
-3.87905941018595e-05
-7.66489590779331e-06
-4.28015234018898e-05
-5.74276656275131e-05
-3.04412111211951e-05
-3.74405159956936e-05
-1.38001015780177e-05
-1.12082101574244e-05
-2.83149391924125e-05
-2.05900809389354e-05
-2.89250785183254e-05
-2.53078391782801e-05
-1.80721000702386e-05
1.14888565619434e-05
-2.59979128463949e-05
-8.1994959740301e-06
-6.39677373306551e-06
-3.19937032364808e-05
-2.37858601265123e-05
-2.3010401306798e-05
-5.54863029157232e-05
4.23784885974017e-06
-8.91479429849367e-06
-1.35894177932003e-05
-3.33157218873859e-05
-7.93929266733998e-06
-3.83467562367826e-05
-1.36720953634804e-05
-1.62683772879329e-05
-2.05566824039682e-05
-8.52239841936634e-06
-1.01159655370469e-05
-1.26608381869098e-05
-9.21685435626057e-06
-1.92533423893642e-05
-1.39349566307831e-06
-3.83667605165021e-06
-2.67558813251535e-05
-1.83260545161152e-05
-1.45746294688766e-05
-4.61358932260379e-05
-2.25814877670616e-05
-3.63469916340873e-05
-1.59340279180256e-05
-1.3617300474731e-05
-2.99572919147118e-06
-8.535367961416e-06
-3.66501715841518e-05
-3.111382794066e-05
-3.55269117312094e-05
-1.4231488904517e-05
-1.79486263252641e-05
-3.00347137379642e-05
-1.3091497549142e-05
2.03147685073449e-06
-3.39178419050238e-05
-4.38379522920666e-05
-2.37922241141321e-05
-2.93581643964727e-05
-1.68568778005078e-05
-2.52305882151113e-05
-6.98204290633359e-06
-1.46825815799777e-05
-2.28361943029694e-05
-3.37843021980733e-05
-3.4754442337844e-05
-3.50780652246075e-05
-5.14530068364919e-05
-1.43277474796138e-05
-1.5619976241455e-05
-6.42687966875966e-06
-2.95070440606648e-05
-2.07024344000613e-05
-2.96657487667441e-05
-9.3891794996503e-06
-1.31132074343752e-05
-2.36380242573963e-05
-2.13372923946859e-06
-2.45031598219082e-05
-1.74828874067667e-05
-2.3648329575907e-05
-2.37299516703808e-05
-6.9380177588895e-06
-2.22494941752002e-05
-3.48405069056306e-05
-1.64726153130487e-05
-4.61235479530845e-06
-2.24309883866319e-05
-1.86962374033442e-05
-1.33559225892497e-05
-2.71127420185291e-05
-3.18639375166077e-05
-2.97736940561237e-05
-5.41503598763046e-05
-4.49725809161783e-05
-2.45604245658514e-05
-2.12795934463196e-05
-1.40460078670159e-05
-3.82734442116594e-05
-3.82346056656408e-05
-2.86443690170131e-05
-2.55245978729876e-05
-3.21456559647332e-05
-2.83754946549841e-05
-2.46410135073299e-05
-2.21394359644226e-05
-1.76313551023012e-05
-2.24361123925862e-05
-1.27042834524607e-05
-2.37889550432482e-05
-8.78615641427862e-06
-3.94383465736958e-05
-1.82359350985508e-07
-2.2407588878909e-05
-1.06236740580575e-05
-1.40780787604315e-05
-1.07596757753182e-05
-3.09053145158882e-05
-1.64667468770652e-05
-1.16326218913441e-05
-2.13203980358723e-05
-2.41032344988921e-05
-8.10747802036559e-06
-5.40199451869147e-06
-2.99536750910264e-05
-1.9419153319075e-05
-1.25716341381116e-05
-1.05360355365495e-05
-9.40588801791944e-06
-1.80830780507063e-05
-8.6335838429528e-06
-2.29095450749822e-05
-6.17750570862277e-06
-2.22172499625504e-05
3.82566689579086e-07
-2.50832104670062e-05
-2.33350055162751e-05
-3.4303117835616e-05
-3.47645038580969e-05
-1.74367755533699e-05
-3.32617752165995e-05
-2.39522546158458e-05
-6.84123344855391e-06
-4.05139671858808e-05
-1.77814738786266e-05
-2.42696899235956e-05
-3.00508017333471e-05
-1.53344918463783e-05
-3.30041252887005e-05
-2.38646262537358e-06
-5.22168423187302e-05
-6.69020898216697e-06
-2.68202162802611e-05
-2.33222941296088e-05
-4.36957693736172e-05
-3.50561470690456e-05
-1.64946003341534e-05
-1.20825848065917e-05
-3.01903665960835e-05
-4.02563341289083e-05
-3.4636170978991e-05
-6.44931236939286e-05
-2.15473717001791e-05
-2.66496495499405e-05
-2.70344885983394e-05
-7.50648893970145e-06
-5.74139240440878e-07
-2.30869971368699e-05
-1.61064771136458e-05
-3.32773963008285e-05
-3.1794687882693e-05
-2.70182939928357e-05
-1.89147391173597e-05
-2.26580711359135e-05
-3.08945785205018e-05
-1.15369436053712e-05
-1.39669821879246e-05
-3.06465015933802e-05
-4.70287785433833e-06
-3.16688698524237e-05
-1.27461821456334e-05
-1.30992135308001e-06
-2.50910293013066e-05
-1.1733598498404e-05
-2.17360308783546e-05
-2.08801897597247e-05
-2.55595014255769e-05
-2.0423356218496e-05
-1.76852870445352e-05
-2.54452346216237e-05
-1.45058463603573e-05
-1.70190729771791e-05
-3.3666874576658e-06
-2.15451531344511e-05
-2.87231752589551e-05
-4.31879040361448e-06
-2.30786756252626e-05
-3.32729477900392e-05
-3.06086379102711e-05
-2.3412907098847e-05
6.72443285878935e-06
-1.15819711952512e-05
-1.41573762379126e-05
-2.46341615881888e-05
-1.35278958729839e-05
-2.14139149672598e-05
-1.90088494240812e-05
-5.01024367896186e-06
-1.74237292504146e-05
-6.50201958711011e-06
-3.3827568278133e-05
-3.27988362638212e-05
-1.07622940427224e-05
-1.1436126543806e-05
-1.19074443492328e-05
-7.91554465593132e-06
-3.99350031077891e-05
-6.82292815075743e-07
-2.47523144461186e-05
-1.57809450989505e-05
-1.9497721332619e-05
-2.66898777264169e-06
8.01353137861949e-06
-2.48657092967075e-05
-1.59724000981272e-05
-3.30490940337817e-05
-2.60594372713222e-05
7.90080459200357e-06
-3.63750112386145e-05
-9.04192825812194e-06
-2.6744356843774e-05
-2.00793683964333e-05
-3.35728478841327e-05
-3.3217415489705e-05
-3.60283709504466e-05
-3.88057212276083e-05
-1.58151268633646e-05
-1.71364841050181e-05
-8.46821798015551e-06
-1.69501008490811e-05
-2.50574087883366e-05
-1.90924234113375e-05
-4.98589634706577e-05
-1.79370681558109e-05
1.07553232805215e-06
-2.94222885366676e-05
-1.70830781160509e-05
3.83369808896603e-06
-1.37609091382106e-05
-3.7750411775845e-05
-3.35894660180289e-05
-1.80389225060636e-05
-1.40720929443402e-05
-3.51121164884527e-05
-3.48618084395001e-05
-2.8928594261054e-05
-7.18606669060985e-06
-1.87942697430803e-05
-3.69928632940168e-05
-2.10357701087861e-05
-1.75966288642763e-05
-1.52242254126483e-05
-2.47580339762534e-05
-1.32421707586718e-05
4.11035939806814e-06
-5.71873546070979e-06
-4.69908428721784e-05
-2.22067451966638e-05
-1.428446102036e-05
-2.71430469708242e-05
-2.49657930689364e-05
1.80757661633472e-05
-3.64368454677541e-05
-3.45493620826294e-05
-1.21599863349527e-06
-2.4802352734254e-05
-1.87554522241372e-05
-2.62476404365542e-05
-1.52700899095919e-05
-1.22220389044312e-05
-2.11074194736372e-05
-1.44377129084055e-05
-9.47267018108551e-06
-1.21244255601128e-05
-9.33804192094341e-06
-3.32026114716477e-05
-2.69688116884758e-05
-2.36747340273902e-05
-1.79615483948429e-05
-1.00697313078336e-05
-1.06712058140683e-05
-8.80570087671287e-06
-4.47376963792067e-05
-2.54244121418095e-05
-3.18065525900815e-05
1.67190782583685e-05
-1.17150689501301e-05
-1.9468503247707e-05
-3.20382380780874e-05
-1.04629133183847e-05
-6.72885778683919e-06
-1.29699662261632e-05
-1.46217744459425e-05
-2.03622651227106e-05
-1.72959903087565e-05
-2.75603877559735e-05
