# Supplementary material for: Research on computational propagation and identification of mine microseismic signals based on deep learning
Source: PLoS One. 2025 Oct 22;20(10):e0334641. doi: 10.1371/journal.pone.0334641 (PMC12543183; doi:10.1371/journal.pone.0334641)
Supplement: S2 Data — (ZIP) [file pone.0334641.s002.zip › 000100500002013.xlsx_0.txt_24.txt.txt]

-1.29952579394754e-05
-1.15113528317646e-05
-4.79112793533235e-06
-1.68334276850731e-05
-1.57755562987018e-05
-3.23173031685117e-05
-1.27327616276825e-05
-3.08716133800408e-05
-4.41148697700568e-05
-1.22895729140635e-06
-2.14749468903212e-05
-1.45090978470827e-05
-2.24383643276462e-06
-1.6756642648129e-05
-3.36075819358053e-05
-4.03684057792096e-05
-1.74077341392337e-05
-3.51816809372584e-05
-4.37909043923426e-06
-1.32995884331305e-05
-6.810743096024e-06
-4.02449939811767e-05
-1.79640968743411e-05
-1.18089828710598e-05
-1.64885846350597e-06
-7.13479168137418e-06
-4.29461549228154e-05
-1.17811177968669e-05
-1.6961538983054e-05
-2.97784142445446e-05
-3.00508571163549e-05
-1.89088810782087e-05
-8.71768391748869e-06
-1.22586515012459e-05
-9.41353633510047e-06
-3.31109364536409e-05
-2.23358907706154e-05
-2.1593548545258e-05
-2.17640579494128e-05
6.69515368305768e-06
-1.59092497931349e-05
-3.16693348740164e-06
-3.02152392891455e-05
-2.51629208355854e-05
-3.920205765853e-05
-1.38867621001268e-05
-3.4413419323428e-06
-2.44235421295088e-05
-2.33284512697721e-05
-3.69918673180943e-05
-3.32694533980734e-05
-3.41110315635585e-05
-1.5691786317594e-05
-1.91197520391278e-05
-1.78628890507722e-05
-2.16547918868721e-05
-3.28444302584883e-05
-1.18914798519432e-06
-1.5822890162529e-05
-2.03027748748743e-05
-1.65316229416735e-05
-4.00540616401137e-05
-1.13217013659276e-05
-4.35766518235033e-05
-1.92610299198386e-05
-4.99362637693814e-05
-4.12948532065917e-05
-3.04965519499047e-05
-2.68183128198929e-05
-2.99162986583008e-05
-2.66894427433336e-05
-4.07959432343054e-05
-2.67177872862234e-05
-1.50324834206859e-05
-1.10138069924559e-05
-2.3003627054693e-05
-3.00653864510753e-05
-1.79802407803426e-05
-3.31425440531387e-05
-4.06678481740168e-05
-2.64287983691697e-05
-3.8816649948122e-05
-2.7453219226569e-05
-1.374500415422e-05
-2.92699516539548e-05
-6.91688466835692e-06
-1.15200799264716e-05
-7.44096190329523e-06
-2.3917666729964e-05
-1.81976133280107e-05
3.29119344894007e-06
-2.34999069958085e-05
-3.97409664369159e-05
-2.39402792017598e-05
-7.90880712363972e-06
-3.21870594967747e-05
-2.0039887588654e-05
-3.17227390953559e-05
-2.12157818657819e-05
-2.41965417690797e-06
-2.53841903015965e-05
-4.01580623418236e-05
-1.76132039338519e-05
-2.00026825967782e-05
-1.35650553050818e-05
-5.0834918428445e-05
-1.98743499220178e-05
-3.87732879044931e-05
-2.5960730599405e-05
-4.04153063696316e-06
-2.77760339869792e-05
-2.40203221418282e-05
-2.85555288754917e-05
-9.1476622438763e-06
-2.76974687297946e-05
-1.0492320221215e-05
-3.3638718600427e-05
-4.25294718782533e-05
-1.67574951816047e-05
-2.35188122950094e-05
-1.38469890013665e-05
-2.99682533679596e-05
-1.95145235391759e-05
-4.80018757055722e-05
-1.93573591918481e-05
-1.05684459415974e-05
-1.59380323804856e-05
7.34343145711427e-07
-2.83977952545687e-05
-3.90713996211529e-05
-2.01012362574699e-06
-1.56020637303375e-05
-3.70967996764636e-05
-3.38058142841685e-05
-1.13012574687411e-05
-1.96102757099612e-05
-3.53035149433974e-05
-4.73770362884898e-05
-3.53833658568015e-05
-3.36990430396644e-05
-1.68707236273827e-05
-1.20514212416202e-05
-8.73395465687027e-06
-1.98958593094101e-05
-2.0579050468313e-05
-2.77240471003925e-05
-2.38650618329061e-05
-1.92754758589218e-05
-2.28316408989822e-05
-2.65277189706202e-05
-4.42271247847169e-05
-1.12691892683184e-05
-1.77866833213411e-05
-1.69569671525586e-05
-1.36400895044712e-05
-1.81140187923475e-05
-3.12504762186307e-05
-1.1952043407977e-05
-2.49714850822572e-05
-3.66413457703932e-06
-2.09761505123395e-06
-2.8153636226378e-05
-2.82630257199732e-05
-2.86499103357539e-05
-1.47914464939203e-05
-1.97744135179276e-05
-3.41559005353039e-05
-2.47390177219775e-05
-2.56525754282646e-05
-1.50273970240713e-05
-5.03834305541415e-05
-1.65056812284005e-05
-1.0619503165207e-05
-3.7011564170929e-05
-6.58490748856794e-06
-1.90968335441029e-05
2.66813487218092e-06
-7.94942588882379e-06
-1.98535880112483e-05
1.11156228680503e-05
-4.42882794214071e-05
-1.25142635016335e-05
-8.83380608268861e-06
-4.34110993993726e-05
-2.28396538078556e-05
-8.75962830087684e-06
-5.48106008358723e-06
-1.67531637660955e-05
-7.19201688179255e-06
-1.46657574943552e-05
-2.09338156329612e-05
-2.7657101852026e-05
-1.52551900732938e-05
-9.91258902509607e-06
-2.76609387942373e-05
-2.30478148435287e-05
-2.209048728488e-06
-2.22603818533074e-06
-1.65021718757497e-05
-4.88928601605214e-05
-1.12769107977175e-05
-4.38213721051064e-05
-1.62815695494801e-05
-2.19109177383365e-05
-3.6940255220142e-05
-1.74344647570109e-05
-2.96635593326869e-05
-1.27027320576747e-05
7.07938394172594e-07
-3.55018740242155e-05
-4.48420309898407e-05
-6.23927014720919e-06
-1.22891136113007e-05
-6.8852125042711e-06
-1.76014460556424e-05
-1.07948211841772e-05
-3.09822332418525e-05
-1.63718041946295e-05
-4.01164071753245e-05
-3.86030416577746e-05
-1.97231601374782e-05
-1.78378631258052e-05
-1.58293633405721e-05
-2.76361147426613e-05
-1.64929526028467e-05
-1.88760957900694e-05
-3.25957137055541e-05
-3.57841152032488e-05
-1.34107029200563e-05
-1.535265147372e-05
2.5455000604962e-06
-1.78086904580382e-05
-1.03109015869288e-05
-1.25536316893991e-05
-3.99339422434809e-05
-3.05519041926958e-05
-2.04551712706327e-05
-2.24889125935024e-05
-2.89764124372795e-05
-3.22408915550494e-05
-3.83279583629393e-06
-3.75278860412626e-05
-1.07978354660916e-05
-4.23940196529754e-05
-2.59049436747125e-05
-1.37816308040249e-05
-1.57240253328784e-05
-3.89709904685775e-05
1.0833609310656e-05
-8.36655332641653e-06
-6.9105418298606e-06
-1.16857419616523e-05
-2.18594446389011e-05
-2.36472936164836e-05
-1.63288597123355e-05
-1.95069221487133e-05
-6.97338985449761e-06
-3.21094462847983e-05
-3.12326184355751e-05
-1.48634002590959e-05
-1.2794561156216e-05
-1.57039832928396e-05
-2.82924592809426e-05
-2.59744555067159e-05
-3.54696086243661e-06
-1.74404047578908e-05
-4.9481862518587e-05
-2.75301159248193e-05
-1.14417171902054e-05
-1.85863265014035e-05
-1.10310888672311e-05
-1.60659147649483e-05
-1.20045762938337e-05
7.73299173425211e-06
-2.37515735459345e-05
-2.26826072643062e-05
-1.86551223157728e-05
-1.67781609058408e-05
-2.3986144201657e-05
-1.27741732168324e-05
-4.41953671976039e-05
-3.63188796076394e-05
-2.37138131468405e-05
-2.30982071634755e-05
-2.48478453710754e-05
-3.18370246228584e-05
-3.90502511294516e-05
-3.56784139764562e-05
4.47928846583643e-06
-1.947332253049e-05
-2.754523108909e-05
-2.34427879959956e-05
-1.79990626829826e-05
-1.81761154347595e-05
-2.69654995404401e-05
-1.40743868786863e-05
-2.14449608755458e-05
-4.75272356435536e-06
-2.77989347408404e-05
-2.67153043156568e-05
-8.40250888737931e-06
-7.13950548396768e-06
-1.9656288376061e-05
-3.44719909913413e-05
-4.69532158974146e-05
-7.85624276633604e-06
-1.87745461150377e-05
-5.81485451609085e-06
-3.03361011782874e-05
-2.08123410844203e-05
-1.54238731218441e-05
-2.83183072383682e-05
-1.54296672871547e-05
-2.76194315933329e-05
-6.3383828422922e-06
-4.19938017384276e-06
-1.82202234324934e-05
4.40797598775098e-07
-4.2714944831317e-06
-2.96559752082478e-05
-1.94298810487419e-05
2.06900318831194e-06
-1.25189770329418e-05
-1.27267735538948e-05
-1.33677956315083e-05
-1.05153410012847e-05
-1.14784852619961e-05
-1.0651404370948e-05
-2.89861216548233e-05
-2.38936770500922e-05
-7.50015286909223e-06
-1.10841456162734e-05
-1.43390998285242e-05
-3.02409112499427e-05
-3.6179173337333e-06
-1.56446498649948e-05
-3.10019707459805e-05
-2.84045473245985e-05
-4.50632398892992e-06
-2.37934690691011e-05
-3.80276031403981e-05
-1.41068555765508e-05
-3.84450279607931e-05
-1.85100433474195e-05
-2.92093463424571e-05
-1.74392360634289e-05
-6.79907598987488e-06
-2.41254987199579e-05
-9.15198307638567e-06
-4.32665135586389e-05
-3.54561966420898e-05
-2.45043466191403e-05
-2.31351713360729e-05
-6.1964621375575e-07
-1.75508443541763e-05
-2.77480146574413e-05
-1.16609210972776e-05
-1.63734795309833e-05
-3.34275991677615e-05
-2.17658751620872e-05
-2.39671846420123e-05
-2.49337490502945e-05
-2.27115686006762e-05
-3.28773847488913e-06
-2.93368660012156e-05
-2.63372317033442e-05
-4.03135859432791e-05
-1.62055792082e-05
-1.41628455980616e-05
-1.89953774152806e-05
-2.35162879916256e-05
-8.32373156452234e-06
-2.94017896938939e-05
-8.6217435134841e-06
-2.23551209024447e-05
-2.46559650501331e-05
-1.69399712296344e-05
-1.38092960498301e-05
-1.83424707271061e-05
-2.53434470188843e-05
-2.61038355522825e-05
-9.3156873433344e-06
-2.94705737049843e-05
-1.61752837583043e-05
-8.65742839248933e-06
-2.08412558143737e-05
-1.94309336696573e-05
-3.13725535985459e-05
-1.49894878604659e-05
-1.75706599774651e-05
-1.59035266017477e-05
-1.85036405449377e-05
-9.7603485139571e-06
-1.50542041742997e-05
-1.91572362037415e-05
-9.80574910958468e-06
-3.63634019815546e-05
-3.67664871914588e-05
-1.14440406477709e-05
-2.39823686882374e-05
-7.52225114698976e-06
-3.90595826254694e-05
-3.8918440044505e-05
-1.80641148453567e-05
-2.79299671879692e-05
-1.96760251410308e-05
-2.37353714386897e-05
-2.44206122923333e-05
-1.35178198785019e-05
-3.48545399838276e-05
9.58291692014355e-06
-1.82789852780163e-05
-2.70488487311435e-05
-1.88243552236318e-05
-9.63134192577339e-06
-3.13393039993543e-05
-2.55424799654588e-05
-3.30146411208157e-05
-2.26328802977895e-06
-7.6315907181686e-06
-1.46221307305264e-05
-3.95052129486505e-05
-1.44052220359994e-05
-3.07834096223852e-05
-3.91755760753435e-05
-1.61728796962576e-05
3.53607155406878e-08
-2.14102664072109e-05
-2.08100676233602e-05
-1.68058939011065e-05
-2.9484446531053e-05
-1.09512525039502e-05
-1.2333089440069e-05
-1.08142174497112e-05
-5.70570149019704e-06
-2.54702822872364e-05
-2.57191793341376e-05
-2.22963983635075e-05
9.96589856749645e-07
-2.34852358681072e-05
-2.52741387054659e-05
-9.51347287832845e-07
-1.95135038912865e-05
-4.50094905588777e-05
-5.38884595045579e-05
-6.44265110277869e-06
-1.63533290067964e-06
-2.99202043864919e-05
-7.0651886996239e-06
-2.28466540158824e-05
-2.18436527340394e-05
-2.22185450637945e-05
-1.96198737743617e-05
-8.94292105412051e-06
-2.00637890435216e-05
-2.27404497496198e-05
-1.92455199903419e-05
-2.19848292212123e-05
-3.72030527576309e-05
-2.20333966596665e-05
-1.62705234469949e-05
-8.10118350884684e-06
-1.86494475673177e-05
3.30474754785867e-07
-1.4321245828213e-05
-3.45625749320091e-05
-1.01682254497917e-05
-2.88865825776495e-05
-1.86604916102477e-06
-1.63300821173451e-05
-1.57371626620673e-06
-9.09029445826044e-06
-2.01358050117112e-05
-3.22023492274601e-05
-1.34125820019114e-05
-2.18569049199509e-05
-3.11140488555299e-05
-2.29474624478241e-05
-6.68352465730743e-06
-1.49326914775392e-05
-2.17347470838646e-05
2.51061696208361e-06
-1.66636809292488e-05
-2.48373065234224e-06
-2.91061915902174e-05
-1.36769732635929e-05
-2.59881573369739e-05
-1.3553025365452e-05
-2.28808270421702e-05
-2.67010795228154e-05
-1.11911466587588e-05
-2.63005957372812e-05
-3.28834688350296e-05
-3.35412980319818e-05
-8.39409362028989e-06
-4.76079544434932e-05
-4.04153006600267e-05
-1.14937539021762e-05
-3.01312657161945e-05
-1.90387872334725e-05
-1.61014162328234e-05
-2.82459957858713e-06
-1.66747252519463e-05
-3.48567070724389e-05
-3.26959298915335e-05
-4.72482542670465e-07
-3.22040316843942e-05
-2.88797021138899e-05
-2.34385814337989e-05
-1.20303431758829e-05
-4.10094330748116e-05
-2.4617436760027e-05
-3.34905556330052e-05
6.41232733223453e-06
-2.9175446932168e-05
-4.96289718565927e-05
-2.19395694426937e-05
-3.17757306152062e-05
-1.78390649166742e-05
-2.98861360857929e-05
-2.54796477729787e-05
-2.45479347759312e-05
-2.86108928194785e-05
-2.72515642152702e-05
-8.70921815394097e-06
-2.80127977963342e-05
-2.84928908868705e-05
-2.1860958057767e-05
-1.74896325779013e-05
-1.54843873967693e-05
-2.61604105460096e-05
8.48532795304267e-07
-3.84240145535013e-05
-4.63756489136762e-05
-3.84479003267313e-05
-2.76495789164469e-05
-3.47521931976619e-05
-1.2660039878473e-05
-2.44486562418822e-05
-1.57238699834558e-05
-3.85775908206986e-05
-3.44706652275192e-05
-1.98670046710202e-05
-9.90301410756676e-06
7.48459708397574e-06
-8.80375881663151e-06
-3.11305652124142e-05
-4.6939117782458e-05
-2.57764532961175e-05
-2.6539944028079e-05
-9.22020033098545e-06
-2.04503493405091e-05
-1.49680768129595e-05
-4.30452054225617e-05
-1.67022958048999e-05
-2.28606054389804e-05
-2.69171076786957e-05
1.33235515635447e-05
-1.90276439095192e-05
-1.49617937114841e-05
-2.21207372562639e-05
-1.23921497125553e-05
-4.02903010260067e-05
-3.95756119108413e-06
-2.7422505085963e-05
-1.2948187883432e-05
-3.92696264167614e-06
-1.84203924604048e-05
-4.40494284767813e-06
-1.60560064824909e-05
-3.46536754001027e-05
-1.74143240714129e-05
-3.75204386568881e-05
-1.31357869412613e-05
-1.82444510547269e-05
-3.55631241559294e-05
-1.20353029108105e-05
-1.40960027876425e-05
-1.44747244700206e-05
-2.55714315774896e-05
-2.25053329563141e-05
-2.58384314006551e-05
-2.85472971940539e-06
1.54049857881489e-05
-3.91628049423781e-05
-3.62035400322489e-05
-5.10401771958745e-06
-1.65483558656158e-05
-2.55565504385685e-05
-2.41730595867061e-05
-2.19746291556977e-05
-3.00471900528686e-05
-1.4225044251926e-05
-1.3453716135639e-05
-1.79045479701836e-05
-5.31551836794183e-05
-2.39012870138513e-05
-2.22600466120848e-05
-4.59901153883639e-06
-1.58099667621235e-05
-3.52390679144206e-05
-3.44795921878425e-05
-2.58536553255004e-05
-1.30025117400003e-05
-3.89511379982004e-05
-4.12730686374945e-05
-3.34184445230562e-05
-3.5352610375459e-05
-2.05487905368853e-05
-3.72061105866545e-05
-1.70342432315455e-05
-2.12099874561408e-05
-2.66290872136924e-05
-3.68419773861137e-05
-1.23684888082755e-05
-1.95862198475384e-05
-2.11174073136547e-05
-1.43023809680975e-05
-2.47379316519692e-05
-4.76462762285955e-05
-1.1532463430247e-05
-4.01457763321632e-05
-2.7781241835686e-05
-2.21174188380505e-05
-1.75956761140828e-05
-1.71397909657668e-05
-3.45634296810603e-05
-1.93167040323287e-05
-3.746017360152e-05
-1.99826516412514e-05
-2.1904771244181e-05
-4.55193560097124e-06
-1.61190191217562e-05
-2.80356823617422e-05
-1.79497552416073e-05
-2.42945206023815e-05
-1.2342230923027e-05
-3.06507521415351e-05
-9.14724354352987e-06
-1.21428984729971e-05
-2.53366324193581e-05
-1.19069668941919e-05
-2.31128581717909e-05
-2.46366858311485e-05
-2.08634067541386e-05
5.82868435652494e-06
-3.78305851329664e-05
-1.18401903581348e-05
-2.3815613251785e-05
-1.43438855039349e-05
1.1978863096718e-05
-1.87453045483327e-05
-2.67214744152211e-05
-3.31065137777486e-05
-1.88337485640205e-05
-1.58163467968074e-05
-3.14866533593401e-05
-8.37466619171925e-06
-1.41236515767932e-05
6.58889241748437e-06
-1.94271446781079e-05
-3.49659107095707e-05
-1.78769832616773e-05
-4.42973048990716e-05
-2.3188641857191e-05
4.04240272745176e-07
-5.83334406661721e-06
-5.7050044412091e-06
-2.70451003175046e-05
-3.92207023385141e-05
-1.23866413450667e-05
-2.39257394400702e-05
-2.6769488411184e-05
-4.29809675859337e-05
-1.04632398526538e-05
-1.47533331352433e-05
-2.74347717865686e-05
-1.1168244711678e-05
-1.45274392673157e-05
-1.45658011932902e-05
-3.36037699522103e-05
-2.31252908126329e-05
-3.29299763047876e-05
-1.84040926064845e-05
-1.47461283006749e-05
-3.38828500171361e-05
-1.17716911135562e-05
-2.30536048859244e-05
-4.06076474211266e-05
-2.94950164313018e-05
-2.53423660770233e-05
-2.39950724793044e-05
-2.17361414376941e-05
-2.12280480591677e-05
-2.92611036355823e-05
-1.60202137224954e-06
-2.41697719900502e-05
-2.68696071008338e-05
-2.32449207840961e-05
-3.4551022286132e-05
-1.55414383802138e-05
-8.88320814214839e-06
-1.08916814774374e-05
-2.06894292541499e-05
-3.06160340095658e-05
-1.47950016444491e-05
-3.12922279629378e-05
-4.8862635582985e-05
-8.72167380623204e-06
-1.35136232992739e-05
-4.44311980643269e-05
-3.17864524701647e-05
-2.64776131603385e-05
-2.00818052346973e-05
-3.19261388066043e-07
-5.13602947703452e-06
-8.45461626763845e-06
-1.19219110806214e-05
5.65102490479354e-06
-6.31677885985625e-06
-2.24294792788387e-05
-3.14756993879833e-05
-4.30128728916477e-06
-1.43173575692927e-05
-3.35357149999417e-05
-6.35209528207885e-06
-1.07122313386471e-05
-1.20055192461855e-05
-2.28104431330523e-05
-2.11188454772028e-05
-3.43274801645954e-05
-4.44336770206306e-06
-1.53874459645543e-05
-3.06773914645629e-05
-1.26003640940755e-05
-3.48781258519411e-05
-1.680261996791e-05
-4.27332465450042e-06
-2.39323717042072e-05
-2.29275362812729e-05
-4.19488828103643e-05
-5.74607341918485e-05
-1.2654410048309e-05
-1.01340601982232e-05
-1.8663089565285e-06
-3.72455580717072e-05
-3.14889291771309e-05
-1.78155664192405e-05
-2.77513735996826e-05
-2.64158928733988e-05
-6.29051024490378e-06
-2.77110681751119e-06
-1.53146396819116e-05
-1.95345387671319e-05
-2.64570408339922e-05
-3.21851098844815e-07
-1.50148288804784e-05
-1.78529337500586e-05
-9.33952774024503e-06
7.59827583280855e-06
-1.34356081915506e-05
-2.23351932828416e-05
-1.44885212912083e-05
-4.19432485811532e-05
-2.35646125270694e-05
-2.05897445653759e-05
-3.62956507093214e-05
-3.35911443679833e-05
-3.65426242127456e-05
-3.5968607605466e-05
-3.98281538441135e-05
-2.95730264415692e-05
-1.62119691283611e-05
-2.27852577404958e-05
-2.60687889965824e-05
-1.93691026593686e-05
-2.27311129601558e-05
-2.4424789166903e-05
-3.5948102673923e-05
-1.65960998800983e-05
-1.28147057995014e-05
-4.43637625613668e-05
-1.65314059538858e-05
-3.30405562103341e-05
-1.15558536629519e-05
-1.62450181177508e-05
-3.68684383792583e-05
-2.26765528702483e-05
-2.00733622713135e-05
-4.69718708051199e-05
-2.70064971171683e-05
-2.56111623653264e-05
-1.4983625505945e-05
-2.15934022686493e-05
-2.37933610898357e-05
-8.81101950986185e-06
-1.89632821258778e-05
-4.15561821197362e-05
-4.03248234765693e-05
1.66841868613172e-06
-2.25920723684782e-05
-1.74875767210494e-05
7.0532170327991e-06
-1.3969233645266e-05
-2.45845801089603e-05
-2.70388626263285e-05
-1.72812777992386e-05
-2.93174734831107e-05
6.94412376835577e-07
-2.24804327830237e-05
-2.91693220839407e-05
-1.91569583689557e-05
-4.94216848162188e-06
-3.35682202219214e-05
-7.63337637124749e-06
-2.22704403994586e-05
-3.48419230306968e-05
-1.13916588445822e-05
-1.26361527302335e-05
-2.41883179075562e-05
-1.60613766949394e-05
-1.86476171128802e-06
-8.88333650767125e-06
-1.88155548940107e-05
-1.01226323469233e-05
-3.43731482381665e-06
-2.19704055841573e-05
-2.63500764615438e-05
-2.66578191986354e-05
-8.11096607358473e-06
-2.08160844819044e-05
-1.2315495596119e-05
-1.66619086381432e-05
-2.85210750477223e-05
-1.96958833134142e-05
-1.72756141285646e-05
-1.74800087218276e-05
-2.78021736033313e-05
-1.56839830113154e-05
-1.93809841389852e-05
-1.02120061475029e-05
-2.84573160541054e-05
-2.49667179814031e-05
-2.1326394243578e-05
-2.09633654626986e-05
-1.26711824308907e-05
-1.63106625913716e-05
-1.58125391306349e-05
-1.74873268465335e-05
-3.47446307659973e-05
-3.99085712842416e-05
-4.63563727389138e-05
-1.79818585057213e-05
-2.48329441790129e-05
-2.06298301008839e-05
-3.255832781357e-05
-1.79042945096641e-05
-6.9272208345701e-06
-1.53207708866123e-05
-1.29520895271991e-05
-2.04265526069438e-05
-3.78294836590514e-05
-1.3946799094628e-05
-1.2180311045458e-05
-4.60232318557356e-05
-4.32143886537463e-06
-2.39781737374988e-05
-1.16786367418895e-05
-2.05140130822399e-05
-4.1063776066545e-06
-2.03472390815903e-05
-6.44207942918386e-06
2.29479128509935e-06
-1.32582662087634e-05
-1.18236260319348e-05
-1.98043831377067e-05
-2.37491182661412e-05
-9.914804671572e-06
8.51893504769393e-06
-8.5170692400334e-06
-2.45913451324899e-05
-2.51845444670252e-05
-2.91292744726005e-05
-9.90333762616874e-06
-1.29458069105708e-05
1.04897816055622e-06
-2.32286798122637e-05
-2.38053409694741e-05
-2.57624807876891e-05
-2.68442309487562e-05
-2.99515290194971e-05
-2.83243776566675e-05
-8.81187059763361e-06
-1.24202299833159e-05
-3.23668746068343e-05
-3.20566370328809e-05
-1.36144716770864e-05
-4.68344582603025e-05
-3.12097417674284e-06
-3.63392439619079e-05
-5.04302026125452e-06
1.51635621266292e-06
-1.48357788562373e-05
-2.9252006694216e-05
-4.13531074639843e-05
6.05756657245883e-06
2.31237240499121e-06
-4.25389968110974e-05
-3.26716703814076e-06
-2.65510368967409e-05
-1.78961077232326e-06
-1.60538160053197e-05
-3.22214121911758e-05
-4.84811017035281e-05
-1.80029701169093e-05
-2.44293934805929e-05
-8.77631543028233e-06
-3.85664355960283e-05
-1.60361820786166e-05
-2.42240943124889e-05
-1.5576069684648e-05
-2.18549495500213e-05
-1.58970331128274e-05
-2.70005358458677e-05
-3.19476776323755e-05
-2.41785787866589e-05
-1.52797042694865e-05
-1.2087606088397e-05
-3.17356810905179e-05
-1.74683663407158e-05
-9.64750575945575e-06
-7.99400731073716e-06
-4.55323981427022e-06
-2.5037003098459e-05
-1.6716470352785e-05
-2.8372005184455e-05
-1.4002425687314e-05
-9.70968500351894e-06
-2.29841626176151e-05
-2.62570885766743e-05
-2.72327338061187e-05
-2.02289974772935e-05
-1.42893678108849e-05
-4.04860197679282e-05
-1.76404813668719e-05
-1.94339682689851e-05
-1.99307951378075e-05
-3.54179167227713e-05
-1.37554248430201e-05
-7.93130954020534e-06
-7.82849940731499e-06
-2.23594979032035e-05
-1.80569327482548e-05
-2.13079783689213e-05
-2.20119289961627e-05
-4.87850178211567e-06
-2.73795252393738e-05
-3.63577062678913e-05
-4.04526120520522e-05
-2.2035835845492e-05
-2.93150451855572e-05
-2.12828393217361e-06
-1.41783028726002e-05
-4.0160192941921e-05
-2.49147355960669e-05
-3.57671984418914e-06
-1.67958431088239e-05
-1.38342364533642e-05
-2.28173954748153e-05
-1.50311247297711e-07
-4.07153424576173e-05
-1.0337679917603e-05
-3.77832648553392e-05
-3.85049609967348e-06
-2.41455908853954e-05
-2.50296505093433e-06
-1.86728910754073e-05
-3.81500470825694e-05
-2.12689619975618e-05
-1.42888107370398e-06
-1.44630906232818e-05
-9.13625649153011e-06
-1.13876906545862e-05
2.8143180454691e-06
-1.30414289114162e-05
-3.4789452667464e-05
-1.28699525827645e-05
-3.12653861038031e-05
-1.41784622375262e-05
-2.74415711317485e-05
-3.01521397098358e-05
-2.06836623155202e-05
-2.76658731896814e-05
-2.42064483867419e-05
-2.46802112599255e-05
-1.32950902437643e-05
-2.23419370470051e-05
-1.422688069753e-05
-1.08832342894639e-05
-1.73419621076527e-05
-4.04695673829191e-05
-2.26654517571218e-06
-3.69153280494085e-05
-3.04926308432555e-05
-1.84071751200382e-05
-2.04315472441085e-07
2.4209164339342e-06
-2.770708211269e-05
-1.31257739293732e-05
-2.79141531836562e-05
-1.77501887566333e-05
-4.93538972123285e-05
-2.47719738125287e-05
-1.78725428781257e-05
-2.71153704923734e-05
-3.06660355004907e-05
-4.64891878872156e-06
-3.95322182003299e-05
3.47371493570284e-06
-2.71222593722749e-05
-3.17099876954198e-05
-4.15889332111402e-05
-2.60531543017298e-05
-1.89374003033809e-06
-1.48259815882964e-05
-6.55694110072909e-06
-1.38976366943174e-05
-9.52244891306197e-06
-2.92507692292128e-05
-3.68748451776092e-05
-3.19094364647741e-05
-7.42028657389449e-06
-1.83936571063916e-05
-2.07314525422619e-05
-1.09095746161368e-05
-3.23865397966008e-05
-2.24765121952895e-05
-3.50178780217425e-05
-2.82526642577057e-05
-1.7700216639909e-05
-2.57546353092989e-05
-1.22319256534696e-05
-1.28878813758268e-05
-3.22870240517215e-05
-2.52260692529029e-05
-3.23464850538446e-05
-1.92038462648125e-05
-1.37907536838097e-05
-2.30263927273159e-05
-5.04625226279333e-05
-1.99437629859097e-06
-2.56303317128809e-05
-2.05671633398864e-05
-2.67734326862754e-05
-2.79390841083947e-05
-2.6640389650733e-05
-8.94888104982473e-06
-1.7536123297686e-05
-2.61011607025856e-05
-2.55664009495625e-05
-3.07660137727639e-05
-2.33900042741012e-05
-1.80562441458896e-05
-1.19292079846995e-06
-1.37602195193938e-05
-1.69216337623571e-05
-2.61663412688278e-06
-3.36922964956577e-05
-2.21194719293367e-05
-3.40864788442214e-05
-3.12977354694472e-05
-8.30566839534683e-06
-2.88930964713716e-05
-2.83091271446545e-05
-1.91150161412671e-05
-1.19653295553998e-05
-1.76817818769029e-05
-2.19388564536236e-05
-3.09330597177691e-05
-1.44369929657117e-05
-1.98721103820445e-05
-1.39721883025328e-05
-2.81160278890495e-05
-3.04909063860154e-05
-1.87765427065237e-05
-1.7801317458298e-05
-7.45670067456726e-06
-2.31406392389619e-05
-2.45502020768681e-05
-1.78507276535778e-05
-3.27394144994943e-05
-2.25083176773005e-05
-1.63041356433095e-05
-9.57572089591562e-06
-3.57742937955844e-05
-1.14142355415627e-05
-1.84869261474083e-05
-3.9189298313583e-05
-3.37291678432383e-05
-2.36220196929812e-05
-3.49995678003211e-05
-2.4879001765685e-05
-3.42127810556562e-05
-2.30761625157026e-05
4.55679579696881e-06
3.75218062508095e-06
-5.09823038176359e-06
-1.06127333263284e-05
-5.85936839655429e-06
-8.06971167728995e-06
-2.99572289387779e-05
-2.07998602601757e-05
-1.34657642666961e-06
-1.77930458432595e-05
2.01579061517892e-05
-1.60499947452754e-05
-2.19516137572043e-05
-9.7585858515017e-06
-2.7677128039789e-05
-2.33958186443792e-05
-1.07110094697986e-05
-2.075550067566e-05
-3.67864479384087e-05
-1.56951293244834e-05
-2.17550365723046e-05
-1.9149712438308e-05
-1.99939163625179e-05
-2.59265045489942e-05
-1.72436604284954e-05
-3.06286344065803e-06
-2.6976231033142e-05
-1.24745195748547e-05
-1.54801468554428e-05
-1.14984634230905e-05
-2.1045760322306e-05
-4.05819436485083e-05
-2.5299555223666e-05
-1.37971530295217e-05
-5.26737117676379e-06
-8.34743362773757e-06
3.46507923823448e-06
-2.63443113501932e-05
-2.49052130435303e-05
-4.62396619649122e-06
-1.98514903625234e-05
-2.38241106577097e-05
-1.41043453007557e-05
-1.4307624030726e-05
-4.44983181334181e-05
-6.30772047592063e-06
-1.70682626587117e-05
-2.44310935967963e-05
-2.99492677024648e-05
-6.00073525407293e-06
9.91629313338294e-06
5.00243338014324e-06
-2.56133735327174e-05
-1.28794764606587e-05
-2.85742083900815e-05
-2.72764716118925e-05
-2.08538473977693e-05
1.65016488869629e-05
-6.3573938046171e-06
-6.84531773786261e-06
-1.26868970284782e-05
-8.02440591549943e-06
-1.85332243278828e-05
-7.2300530501872e-06
-2.48981445636676e-05
-3.51034474699207e-05
-1.64198409430694e-05
-1.31105316673518e-05
-2.4508824190757e-05
-2.18195911785724e-05
-2.77271544667576e-05
-1.5863574089506e-05
-1.92395100233758e-05
-2.74735552117876e-05
-2.5287205288731e-05
-3.75068508848017e-05
-3.14436156083911e-05
-2.12736340512536e-06
-3.42878824576945e-05
7.20722721235165e-06
-3.72986432237165e-05
-5.46275242151252e-05
-1.10546409033498e-05
-6.47603954964972e-06
-1.08938101777429e-05
-2.09460692845249e-05
-3.36287768235623e-05
-4.18401426445752e-06
-2.71962935094142e-05
-2.24107647570301e-05
-2.13203767452659e-05
-2.15994189007178e-05
-3.26451306616556e-05
-1.18021576057117e-05
-3.32274181881477e-05
-3.02384778796009e-05
-1.09179889459574e-05
-3.21329527538719e-05
-1.47120155422913e-05
-1.61451981400284e-05
-7.2931632152194e-07
-3.20247070077141e-05
-5.39766788947751e-06
-4.08060234507423e-05
-1.10368814558769e-05
-2.69074486291963e-05
-7.49512405723628e-06
-2.73186302748045e-05
-2.2778286442779e-05
-1.49983016653112e-06
-2.77292758628789e-05
-7.58974526870148e-06
-1.56712911200613e-05
-2.19546180284014e-05
-2.77621488722787e-05
-1.15057708808994e-05
-2.75084117982864e-05
-1.33314924431243e-05
-2.91219485190005e-05
-2.75487790796605e-05
-2.50138172712419e-05
-4.76112580877686e-05
-2.2659039652466e-05
-4.39857793960722e-05
-1.17894424510968e-05
-1.46813548806037e-05
-2.62152720334901e-05
-2.11696973729883e-05
-2.22405516914177e-05
-1.73076906669623e-05
-5.80747466217376e-05
-1.71427651683568e-05
-1.64686538622544e-05
-2.24263181663291e-05
-4.3700395013127e-05
-1.44608170785591e-05
-1.6382028762567e-05
-3.47658011625288e-05
-4.7318408685547e-06
-9.95534229971817e-06
-2.92370967571332e-05
-1.84645891327305e-05
-3.90924815207744e-05
-4.49286073712446e-05
-2.708451497998e-05
-1.4787437635596e-05
-5.20542486255496e-05
-1.99955334756012e-05
-1.93276022853904e-05
-7.01211502769965e-06
-2.74903251941907e-05
-5.77513559960917e-06
-2.57634048044687e-05
-8.3336033852565e-06
-3.61203941545026e-06
-1.5423249111519e-05
-1.35466562452517e-05
-1.74049347623524e-05
-1.88857651174115e-05
-1.94085892277707e-06
-1.93509410879964e-05
-2.30468802124715e-05
-8.25077097838444e-06
-2.67337892732612e-05
-8.04478515389894e-07
-1.27222336845718e-05
-1.57667951977004e-05
-1.65522604627489e-05
-3.19922625272824e-05
-1.57802633149825e-05
-1.93087084597416e-05
-1.9706152234019e-05
-1.96680749091e-05
-3.13148986407074e-05
-2.75670243148366e-05
-2.27882054274365e-05
-3.46886208809013e-05
-3.04816694040109e-05
-2.55262539770992e-05
-2.35148486769352e-05
-7.27895512192791e-06
-2.93229304619237e-05
-1.46376977397739e-05
-1.72947789614357e-05
-2.82010622090225e-05
-8.74769361349278e-06
-5.54790886795782e-06
-6.09004796404994e-06
-1.12969842805608e-05
-2.88155330957859e-05
-1.81691901987442e-05
-3.62311552192732e-05
-4.85583937284155e-06
-1.52720985367252e-05
-2.07213973665428e-05
-2.86553786632734e-05
-2.83536569836275e-05
-1.96639511917508e-05
-1.94609402347588e-05
-5.21208777480169e-05
-4.59055289482779e-06
-3.33840155628949e-05
-2.89616011020166e-05
-3.68445000469252e-06
-2.05073281832949e-05
5.92625548791293e-06
-3.75639658281034e-05
-1.54269977745429e-05
-6.89696774353899e-06
-1.29966535138927e-05
2.50442591497075e-06
-1.34517789618796e-05
-3.96862872422738e-06
-2.10815323296051e-05
2.14616644768288e-06
-1.78543638802002e-05
-4.60193040060181e-05
-1.59723956401067e-05
-6.13669223753421e-06
-7.51626462940436e-06
-2.67873587631317e-05
-2.43584003972195e-05
-7.75761153755706e-06
-9.73049375814944e-06
-2.29132412678288e-05
-1.43257166358447e-05
-1.74519434510668e-05
-1.38187701961717e-05
-1.99519188870087e-05
-2.11020384191799e-05
-2.64271952645133e-05
-3.54484893100064e-06
-2.81036980425934e-05
-1.6668005365704e-05
-7.95123708913751e-06
-1.55183102992351e-05
-3.17352528705121e-05
3.67623003241105e-06
-2.34127933571957e-05
-4.64267240456736e-05
-2.56154117545924e-05
-9.98802085978038e-06
-1.64745372266664e-05
-1.90557857793392e-05
-4.64862939478528e-06
-1.67172580195638e-05
-3.11028320570861e-05
-1.57158613556003e-05
-3.05546775835897e-05
-1.03778646634804e-05
-2.20786693064131e-05
-3.03614196886562e-05
-1.08382420766292e-05
-2.54662459103435e-05
-2.31964773005304e-05
-1.72184536774235e-05
-8.91002462032699e-06
-7.46603142622877e-06
-3.3533637477451e-05
-3.33756516220974e-05
-2.21506207999744e-05
-2.24796043885357e-06
-3.64281775051515e-05
-2.25693084960537e-05
-2.6984127451664e-05
-1.82928400940295e-05
-3.28836770001791e-05
-1.35514466611793e-05
-3.62189065683836e-05
-2.30806911326578e-05
-3.00330117805746e-05
-5.2444304819542e-06
-1.12672066352954e-05
-4.23606812967155e-05
-2.11487953469693e-05
-1.29446977865548e-05
-3.11158231581001e-05
-2.1168324041006e-05
-2.10054416220216e-05
-3.03100745615241e-05
-1.27598698904216e-05
-1.3629857647366e-05
-2.27429151802002e-05
-4.77485960938352e-05
-4.79727388434941e-06
-2.46357948437097e-05
-2.43198316161023e-05
-1.13248793159899e-05
-1.60260968288269e-05
-2.93125518860223e-05
5.91031853616922e-06
-3.76779113686725e-06
-3.34934243516851e-05
7.05880579176554e-06
-1.81796759775443e-05
-2.41853372210456e-05
-3.26587750808032e-05
-8.26322084086552e-06
-2.94939948746001e-05
-9.71716938389487e-06
-4.34673572246576e-05
-2.66322116792481e-05
-1.17563542547937e-05
-2.42961066474607e-05
-2.37809376000278e-05
-3.23404848290118e-05
-2.37834337659189e-05
-2.89597402195696e-05
-1.48436128230898e-05
3.45862598912051e-06
-2.01492042888168e-05
-2.92315543477608e-05
-1.71128888125895e-05
-1.76456195038444e-05
-7.76532542979969e-06
-3.054681177552e-05
-2.89491677629991e-05
-2.6409977462252e-05
-2.33314380019447e-05
-2.79261489173041e-05
9.73257675006002e-07
-4.47166573562549e-06
-1.34455893685133e-05
-9.4008065551374e-06
-3.04680931148792e-05
-2.47025720019764e-05
-8.99705811075944e-06
-3.15682126879876e-05
-1.30203247531803e-05
-2.68300514905566e-05
-1.41403990535599e-05
-7.06267453063801e-06
-1.69739534603106e-05
-2.14333585406039e-05
-9.64384771158834e-06
-1.11838157024102e-05
-1.29126360350637e-05
-2.38695040673067e-05
-2.53554402488855e-05
-2.02660355665335e-05
-2.13266622836364e-05
-4.28007111899511e-07
-1.51460880568266e-05
-2.53355657077615e-05
-1.87881585512058e-05
-3.28339345844582e-05
-1.62906515521114e-05
-5.03474854148779e-05
-1.88350087414946e-05
-1.83633238329671e-05
-3.73145665253059e-05
-5.6242474537725e-06
-8.06700880430696e-06
-1.06204042405276e-06
-2.65701819060874e-05
-2.88213548253549e-05
-2.11600980512371e-05
-5.81075596540085e-06
-1.82072708845247e-05
-2.89126096095854e-06
-3.21985894926229e-05
-4.49355514230015e-05
-1.16080504441998e-05
-1.31150050672217e-05
-2.36405528521302e-05
-1.57857472257562e-05
-6.36353853000251e-06
-4.16795740173088e-05
-2.25467778055154e-05
-6.36886954497005e-06
-2.99306872303154e-05
-2.74888497068197e-05
-2.07344584205071e-05
-6.12966510608996e-06
-1.06530147147157e-05
-3.37713106172191e-05
-2.33511635466656e-05
3.69016849205526e-06
-2.79101707846353e-05
-1.98355504455364e-05
-2.38370491407327e-05
-1.38925147205378e-05
-3.25870377583214e-05
-2.49811637678266e-05
-2.0853839778133e-05
-3.47120434209726e-05
-2.91117419009071e-05
-2.62971597361274e-05
-3.76430652130791e-05
-3.77156392629588e-05
-1.24278233721688e-05
-3.98148863231736e-05
-2.24653523103144e-05
-1.62669448323912e-05
-2.0268284122242e-05
-2.00571189743411e-05
-3.63837582999238e-05
-2.67250867881466e-05
-3.46714106023238e-05
-3.24547947145263e-05
-2.7825781310979e-06
-9.37272522098924e-06
3.95768519848423e-06
-2.35856221904145e-06
-3.88374320378867e-05
-2.0745655479763e-05
-1.70863620650032e-05
-8.78479105443485e-06
-3.20454257548331e-05
-2.70845745754705e-05
-2.21553141432123e-05
-1.64746315044221e-05
-1.17368529524449e-05
-1.88240730937049e-05
-1.86529074212392e-05
-1.67659199533285e-06
-1.84604857840907e-05
-3.26486885132398e-05
-2.94087057813808e-05
-1.50062924492746e-05
-1.36737673618041e-05
-2.0146551964338e-05
-3.56989197045502e-06
-3.59548085917184e-05
-2.41664768565555e-06
-1.69139006539318e-05
-1.32356775851977e-05
-8.77138844624425e-06
-1.76817391650338e-05
-1.95813062590862e-05
-1.30104258567748e-05
-3.20005951674808e-05
-2.80621197823794e-05
-1.14097840426224e-05
-5.12302804914875e-06
-2.87172885129609e-05
-1.28236697001756e-05
-1.03632183201183e-05
2.46142028744413e-06
-3.67613291501156e-05
-1.84844739558968e-05
-2.91643171395544e-05
-4.2386153374376e-06
-3.42454117139015e-05
-1.57128083275571e-05
-2.22352227691412e-05
8.69004167091075e-07
-2.07534357790103e-05
-3.01217468987203e-05
-4.15506407038748e-05
-2.86180558270099e-05
-2.87995251491487e-05
-7.69394085657669e-06
-3.86873029837733e-05
-3.02783923283991e-05
9.07225758449168e-06
-1.28453331419182e-05
-5.86017626916837e-08
-2.01018822704599e-05
-3.20862719413354e-05
-2.47176334138293e-05
-9.94083237011317e-06
-3.62873351159704e-05
-3.33857362219331e-05
-1.56131991126201e-05
-2.78474912123354e-05
-3.39771871123132e-05
-2.42874247676655e-05
-1.85087452358203e-05
1.1233022254197e-05
-5.03113421841523e-05
-2.3796083639455e-05
-3.52110457898673e-05
-5.56997118791635e-06
-1.46085006936085e-05
-2.03465892538937e-05
-1.29418623807553e-05
-1.64857762424477e-05
-4.08616856092521e-05
-1.64552952787479e-05
-2.41617445187185e-05
-1.78065290583974e-05
-2.51146924119521e-05
-2.19990558092563e-05
-2.26913924724558e-05
-1.90970610079248e-05
-2.0431634633261e-05
-3.51015538868397e-05
-1.51213863549044e-05
-2.67954637030501e-05
-5.06658114083986e-05
-1.67120108891363e-05
-4.396272257208e-05
-1.86235795463311e-05
-2.36469652694216e-05
-2.60039631695022e-05
-9.971587345754e-06
-2.15118154951801e-05
-1.57302515045155e-05
-1.97447341027408e-05
-1.60242051565664e-05
-1.73090963307474e-05
-3.75378239455446e-05
-2.2712365529701e-05
-4.11345894679455e-05
3.68990408910406e-07
-3.07837335393081e-05
-3.43170588650081e-05
-1.81952768015787e-05
-2.96697021846729e-05
-4.15690309353174e-05
-3.50660354974808e-06
-2.30354729359288e-05
-2.70716920443468e-05
-2.35821074330541e-05
-1.19380468816113e-05
-2.85133723077894e-05
-1.64493913243593e-05
-1.63193950491648e-05
4.91256755878232e-06
-3.00367855813214e-05
-3.85903126110071e-05
-3.65572189050116e-05
-3.49062421987069e-05
-2.47737144924034e-05
-1.22051081610785e-05
-3.263389211733e-06
-2.1934764383033e-05
-1.99767625180262e-05
-2.60319985178166e-05
1.5388100107938e-06
-3.67180506357974e-05
-5.26100399659072e-06
-3.30688470508781e-05
-6.04652316499489e-06
-2.16318246443685e-05
-3.10395719199177e-05
-2.73296892752344e-05
-3.67704848965986e-05
-1.67250299055039e-05
-3.85231819514128e-05
-2.75754760261339e-05
-2.12580408858454e-05
-2.47310613659638e-05
-1.92587838919909e-05
-2.14106505079387e-05
-1.91134715105931e-05
-2.25887394601579e-05
-1.07711698316749e-05
-1.6728469974326e-05
-1.13896591452345e-05
-1.40187423465483e-05
-2.40084815323917e-05
-2.62919857296161e-05
-3.55336783759992e-05
-3.24198016019374e-05
-3.66123948111595e-05
-1.52963072402474e-05
-1.24789974362696e-05
-4.28821635287011e-05
-2.80425970554882e-05
-2.76355887784905e-05
8.46021984077814e-06
2.61003119491639e-07
-2.53332166526528e-05
-1.12461494292548e-05
-2.00990538258097e-05
-3.14978535972777e-05
-1.00881753807723e-05
-2.64765049850781e-05
-2.40169631498839e-05
-3.23046424834366e-05
-7.74059976221327e-06
-2.87028396561703e-05
-1.38056383973971e-05
-2.68381979433205e-05
-1.99698513428153e-06
-3.64222520285e-05
-3.40555458253403e-05
-2.73694988446947e-05
-1.26376439403967e-05
-1.74643815875041e-05
-2.67498263218078e-05
-2.06444464506876e-05
1.23639155404755e-06
-3.49147427700313e-05
-3.21909750926493e-05
-2.03901969086718e-05
-6.7367330652115e-06
-7.26475699519643e-06
-1.98260974847258e-05
-2.64784968449078e-05
-2.72645834380611e-05
-1.19802804096291e-05
-1.74950135442052e-05
-3.92737826714122e-06
-3.3480803019199e-06
9.04507303931841e-06
-2.81926287963158e-05
-3.60469931100895e-05
-4.33786958938083e-07
-2.02163619301003e-05
-2.85998183657654e-05
-6.65416755418375e-06
-1.91739083244894e-05
-1.88835041974912e-05
-1.36984194926248e-05
-2.94303663423946e-07
-2.87131332604599e-05
-2.24192473559436e-05
-2.06748212662978e-05
-1.82359447621217e-05
-1.51163534745368e-05
-2.86708338429444e-05
-1.87174623871149e-05
-4.46835857519898e-05
-1.17252380214927e-05
-1.15633570936813e-05
-2.60119492097935e-05
-1.91672041368224e-05
-1.9842881518593e-05
-2.89466086820142e-05
-4.69901836690405e-05
-3.20503762317043e-05
-1.28276704318919e-05
-1.62884453784018e-05
-3.01922128022464e-05
-2.21030918958975e-05
-2.09591366736113e-05
-1.42705447640338e-05
-1.95902794024326e-07
-1.4508636091859e-05
-2.52964334299468e-05
7.19439853854442e-06
-1.50683985233909e-05
-1.99685818024055e-05
-8.01661221999508e-06
-2.10576025648644e-05
-1.51429556990029e-05
-2.72425531377107e-05
-2.40580794088166e-05
-1.98812858577235e-05
-2.03663523386943e-06
-1.46154204641252e-05
-4.96625994352423e-06
-2.11675201374886e-05
-1.79526551813077e-05
-3.51191243764211e-05
-2.86459503673433e-05
-1.98018565335744e-05
-3.7325141409156e-05
-2.09591961227125e-06
-3.32774352201865e-05
-2.7232626140095e-05
-3.16673365760207e-05
-1.2911152335508e-05
-2.07910385942512e-05
-3.08981581833842e-05
-1.84758637440663e-05
-2.12570664869046e-05
-1.98975608985033e-05
-2.41293205953454e-05
1.75079996257093e-05
-3.39444767074728e-06
-2.71306373355176e-05
-2.30527045500257e-05
-6.04572471851343e-06
-3.62634815874323e-05
-2.51624955632067e-05
-3.38689506287791e-05
-1.73458951138802e-05
-3.25064593717999e-05
-7.20107746903808e-06
-1.48354214971358e-05
-2.03879930343599e-05
-1.07510402112213e-05
-1.65497932261439e-05
2.34888038233137e-06
-2.49492672153324e-05
-1.3477115255778e-05
-1.29124150905044e-05
-1.65242226472983e-05
-2.15374544306868e-05
-1.58268020497828e-05
-2.34108857610261e-05
-2.08024678893253e-05
-2.28283132391222e-05
-5.12267784082148e-07
-1.65986824855895e-05
-2.84427658371673e-05
-3.38507958437797e-05
-3.35441321741097e-05
-1.13652460857368e-05
-1.41312868369328e-05
-2.66000681908994e-06
-4.72687461731988e-06
-3.33049364096025e-05
-2.68426938408069e-05
-1.83048632642223e-06
-2.72616726491547e-05
-1.56738907197019e-05
-7.12741655309775e-06
-4.93379584324997e-06
-1.4332665258141e-05
-7.91305822887419e-06
-3.65165883658588e-05
-9.38274146447286e-06
-2.90881443370911e-05
-4.5461774162127e-05
-9.10503078599055e-06
-3.15517661941499e-05
-1.60802414239411e-05
-3.54560789184286e-05
-2.52521659291218e-05
-1.76449252544323e-05
-1.3390087947373e-05
-1.70807466080039e-05
-1.5535925017863e-05
-2.55926839028185e-05
-1.38182060049029e-05
-3.23224371136546e-05
-9.57577032935699e-06
-2.29820928787674e-05
-1.50094901723976e-05
-4.59830728473024e-05
-2.92081581291152e-05
-2.37170094125206e-05
-1.27122466560664e-05
-1.68275765859507e-05
-2.32559168720068e-05
-2.59542287296955e-07
-1.25279467119484e-05
-1.74225101950636e-05
-5.91300548895891e-06
-2.20648717041464e-05
-3.52804908592442e-05
-3.35293199731274e-06
-2.15669020710916e-05
-4.35617666276743e-05
-3.39364716716828e-05
-2.67138296893604e-05
-1.84502872392297e-05
-3.98270916819403e-05
-2.26509549224721e-05
-1.95398380629898e-05
-1.10410000323969e-05
-1.29029210280135e-05
-1.49942044609964e-05
-2.06113064942739e-05
-6.06402895629895e-06
-1.44979126538992e-05
-2.28278938362803e-05
-1.8371749824642e-05
-2.6416363795656e-05
-3.78941744147297e-05
-1.31363852235272e-05
-7.16486952962689e-06
-2.71388828072653e-05
-2.9598258176822e-05
-1.39572439278735e-05
-2.97823042984615e-05
-2.08792278834643e-06
-2.52196819206981e-05
-1.60233957567436e-05
-1.04647429042831e-05
-1.6845782464067e-05
-1.57180891771084e-05
-1.43568946106637e-05
-1.04979245498216e-05
-2.50100711296102e-06
-5.0804876496396e-05
-3.24225769877611e-06
-2.85748410049941e-05
-4.60674691092356e-05
-1.14087997437208e-05
-2.21954237661491e-05
-1.62505103717712e-05
-2.13863161192976e-05
-2.49479732893663e-05
1.03217261995991e-05
-7.09308972058196e-06
-1.563490787695e-05
-2.93558130632666e-05
-1.59610617834687e-05
-9.40391031291141e-06
-1.00523067551401e-05
-2.48900389880602e-05
-2.22898976610226e-05
-2.40752848776369e-05
-1.92635507486765e-05
-1.03040784250333e-05
-1.80492010402999e-05
-7.58363420388396e-06
-1.9795807588279e-05
-7.90963188916787e-06
-1.48927256304047e-05
-1.32466515363951e-05
-3.10144120198803e-05
-1.13119110061108e-05
-2.87379855161604e-05
-1.39774261359103e-05
-6.5420301168379e-06
-1.30953776612229e-05
-5.2892516731458e-06
-1.91308811097809e-05
-5.21554616394302e-06
-1.77647140607661e-05
-2.48937525411132e-05
-8.02294509648384e-06
-1.72473677247338e-05
-4.1221107345362e-06
-3.74386081368311e-05
-2.928518841355e-05
-2.32709396332899e-05
-2.79166921351069e-05
3.85087844669108e-06
-1.85299220056012e-05
-6.07353461513145e-07
-2.68438893384688e-05
-1.70347987711518e-05
-1.00453803943358e-05
-1.07319419120941e-05
-2.80129803745743e-05
-2.0586591634506e-05
-3.80843152636298e-05
-1.68537883949492e-05
-3.60292271429352e-05
-2.17405419863573e-05
-1.92336563549599e-06
-3.14488440267534e-05
-3.46343770821465e-05
-2.83518746717562e-05
-2.87951803259184e-05
-3.64482027844642e-05
-2.81231093013342e-05
-3.03324443038994e-05
4.34926674147205e-06
-3.84805733508597e-05
-2.19244879283837e-05
-3.51760965291951e-05
-1.79274925814191e-05
-1.16077141354139e-05
-2.67256939035711e-05
2.44005857317936e-06
-1.18208754869797e-05
-1.24943001591292e-05
-2.31182155926846e-05
3.21145230554628e-06
-2.10898566274761e-06
-2.92974721320428e-05
-2.39795515629029e-05
-3.12711017454145e-05
-5.94495539977079e-06
-1.55347339889819e-05
-1.98404632461751e-06
-1.69304390262911e-05
-1.74435708642845e-05
3.28801784424614e-06
-1.67179391429896e-05
-2.35476635061727e-05
-2.06504547879837e-05
-2.61688599671833e-05
-2.98095807836296e-05
-2.26987023789128e-05
-4.9023773194462e-06
-4.69987582372803e-05
-2.5839622120622e-05
-8.48594873605483e-06
-3.02596315240093e-05
-3.27561177187417e-05
-2.71321228466856e-05
-2.34099544077645e-05
-3.03408214375387e-05
-3.38038065080963e-05
-7.15262087519976e-06
-2.10762094437425e-05
-1.24892326722075e-05
-3.27857981638858e-05
-1.59564244709042e-05
-3.37909899919055e-05
-2.4312615234748e-05
-1.96740140841365e-05
-2.40093948874728e-05
-1.64992496669525e-05
-1.94117756718817e-05
-2.34760160723358e-05
-1.94954235832223e-05
-2.09267548627183e-05
-2.81791754215308e-05
-1.2466774601103e-06
-2.95463718147312e-05
-4.85086286177784e-07
-1.00386907989749e-05
-2.84127019330907e-05
-1.65248956688726e-05
-7.63462077959294e-06
-1.08914893376652e-05
-2.35642998678883e-05
8.15384370260619e-06
-8.75181185877969e-06
-2.72355223207708e-05
-2.66370976890881e-05
-1.38437385157806e-05
-1.49797106989758e-05
-1.96288095101206e-05
-1.89213262502535e-05
-4.56976362637866e-05
-8.02418611933346e-06
-2.02909480670706e-05
-2.13405982421818e-05
-3.51665241688279e-05
7.41711970492733e-08
-2.84927425951018e-05
-2.07422682300949e-05
-1.8991330990274e-05
-2.03691324741007e-05
-2.71862722876663e-05
-4.403784899336e-05
-2.4776497137613e-05
-2.52815698646704e-05
-4.38714701633184e-06
-9.88878177145691e-06
-2.84319128181062e-05
-2.02091112934159e-05
-2.06711953345237e-06
-2.12957700737132e-05
-2.2914940269937e-05
-2.61173242341331e-05
-3.68607681811754e-06
-2.9586705910885e-05
-1.36272296505977e-05
-1.2720169505358e-05
-5.5866187251303e-06
1.31026209103696e-06
-3.17980908581754e-05
-3.22890300581607e-06
-2.41981968863595e-05
-2.82464604795147e-05
-9.9997646481113e-06
-2.75001352705748e-05
-2.497275108096e-05
-1.14456041435044e-05
-1.33691514498661e-05
-4.06795871228504e-05
-2.93886800195421e-05
-6.23965859716655e-06
-3.25917912424339e-06
-3.62033122099116e-05
-9.54766182260641e-06
-3.28913582647981e-05
-1.61093471289648e-05
-1.866890111433e-05
-2.30088793705708e-05
-2.92883215470138e-05
-2.32615703338506e-05
-3.37797120295703e-05
-1.97132621776914e-05
-2.2838690168761e-05
-1.8811391628475e-05
-1.56315549278482e-05
-1.8431091379724e-05
-4.4667178979588e-05
-1.29815048814394e-05
-2.10723719804247e-05
-1.5565634241929e-05
-1.16330507562416e-05
-2.25761498512753e-06
-2.07130755587933e-05
-2.59922942736858e-05
-2.11330314017944e-05
-4.03296002565469e-05
-1.39369257509759e-05
-1.33744757411628e-05
-3.4363025434789e-06
-1.62499500970548e-05
-2.34657871736947e-05
-4.78081813362791e-05
-4.28548599944208e-05
-1.15277741662015e-05
-5.49188010475988e-06
-1.9271956410965e-05
-4.32007900050423e-06
-1.81488435752063e-05
-1.27694410045204e-05
-9.04029888169177e-06
-2.20446880468767e-05
-3.54914968988618e-05
-2.85884897619136e-05
-2.50519714456239e-05
-2.30502039783818e-05
-2.62981971358647e-05
-3.81129344192072e-05
-3.9800503975505e-06
-1.99868860977415e-05
-2.24522242676206e-05
-5.01605402874782e-06
-3.68453405403838e-06
1.2323139996716e-05
-2.52754128055985e-05
-3.58409513454518e-05
-6.17579711225529e-06
-1.24921060804291e-05
-3.86564783195799e-05
-2.62946868540221e-05
1.00462619891986e-05
-2.58239785334308e-05
-1.37746363790121e-05
1.72433884576246e-06
-9.5289677143921e-06
-8.51994377640949e-06
-2.35478673024121e-06
-1.35465374226808e-05
-1.97347283768621e-05
-2.02765357549626e-05
-3.55130547884069e-05
-1.69203570487622e-05
-3.29383652272903e-05
-2.59991908589151e-05
-6.8018395545334e-06
-1.70597704912255e-05
-1.89082454308563e-05
-4.51726904516884e-05
-2.50037216433443e-05
-1.64817110975473e-05
-1.09354115350822e-05
-1.97009474887087e-05
-2.22891330270415e-05
-2.84903052474641e-05
1.77290300829187e-05
-2.40651759580706e-05
-1.45229318993057e-05
-9.72220820882387e-06
-2.10811149986606e-05
-2.37890967094864e-05
-1.65081312632695e-05
-1.02784063139273e-05
-1.08802581827054e-05
-1.30869227404765e-05
-1.61982884090194e-05
-1.82092608986311e-05
-2.87248767098308e-05
-1.81772887628627e-05
-2.43732595790007e-05
-3.41094793159069e-05
-1.01091488262822e-05
-3.87679232972711e-05
-3.22513792554379e-05
2.50003073202265e-06
-2.08446707246075e-05
-2.81634369217882e-06
-3.47064717943927e-05
-2.96612917217798e-05
2.64887061063464e-06
-1.01085549276029e-05
-2.87896407351229e-05
-1.7663093614788e-05
-2.98327068425364e-05
-9.64999320737956e-06
-1.67910437182011e-05
-2.14022387092655e-05
3.37804913284017e-06
-3.44388935209639e-05
-1.4856000988289e-05
-4.83455071483968e-05
-3.16502207200513e-05
-3.41040179142285e-05
-4.88339108977646e-06
-1.24841936839382e-05
-3.2190143616798e-06
-3.26817395355226e-05
-1.67038046979966e-05
-4.18016711998209e-06
-3.27058281466998e-05
6.99133597913335e-06
-3.42682206644762e-06
-1.3619627722381e-05
-2.4412467750533e-05
-4.22063282532273e-05
-1.85703162412645e-05
-1.38586522068035e-05
-3.9575288778104e-05
-2.07569505327678e-05
-4.21091432876312e-05
-7.95649020992969e-06
1.03504507561771e-05
-2.8003389999467e-05
2.72269740914501e-06
-1.0595021090857e-05
-1.13990872345624e-05
-3.06563957866562e-05
-2.30495718924053e-05
-1.87264183394574e-05
-3.04746133754736e-05
4.6096979828767e-06
-1.04344272808582e-05
-1.63863437559029e-05
-2.49829791003646e-05
-2.54224076018665e-05
-1.94233025993456e-05
-2.0221347397477e-05
-3.41427044049919e-05
-1.24695056294264e-05
-1.2109624502621e-06
-1.99962905861098e-05
-2.87817120128549e-05
-1.58422642328865e-05
-3.88481760172531e-05
-1.34319849540803e-05
-3.00019931570514e-08
-1.78092321267859e-06
-3.21225940574646e-05
-3.72179772305038e-05
-3.32206000731489e-05
-2.36517339309322e-05
-1.62847997417496e-05
-2.47154880557777e-05
-3.35807167873906e-05
-8.67478655116663e-06
-3.16735446080004e-05
-1.38526154769867e-05
-2.93642847182732e-05
-3.39538752843679e-05
-3.62316862408436e-05
-1.11932088108547e-06
-1.97682270911519e-05
-2.36586462306367e-05
-2.816154745072e-05
-1.93545643156156e-05
-4.51527528647807e-06
-3.11312292590402e-05
-1.53267208040486e-05
3.56837227913763e-06
-4.56813055725902e-05
-2.47023216657927e-05
-1.08723271656341e-05
-1.68075489924686e-05
-1.55603880045e-06
-1.90192503324733e-05
-2.13148576369316e-05
-2.8882680375304e-05
-1.83344144742942e-05
-1.20297982644521e-05
-2.84368655132008e-06
-1.36247776193647e-05
-1.40437507972264e-05
-2.43365380070541e-05
-2.46592127184606e-05
-1.08266431026364e-05
-1.95104615204001e-05
-2.00212576304775e-05
1.37519359951291e-05
-2.37089749126489e-05
-1.31062804233962e-05
-8.29099426913971e-06
-1.91657240365439e-05
-1.47602074149921e-05
-2.01331555993776e-05
1.61674009474322e-06
-1.22909038802523e-05
-2.03029048975777e-05
-2.23417573885036e-05
-8.90664789837465e-06
-1.80766936192284e-05
-2.6102523035569e-08
-2.68851125795202e-05
-2.04784531509742e-05
-2.23040846413397e-06
-1.40935082037458e-05
-6.29554641281506e-06
-2.72692935150707e-05
-1.65601774666355e-05
2.33014128055357e-07
-2.84137890943563e-05
-4.96190392435523e-05
2.3879786584289e-05
-2.30586457380926e-05
-2.09415727052816e-05
-3.29811707170957e-05
-1.17078508306063e-07
-3.04181951004239e-05
-2.3753683460421e-05
5.22094780697262e-06
-2.69890023602931e-05
-7.7149449364237e-06
-1.88306747443325e-05
-2.13538448405019e-05
-3.57324184143879e-05
-3.27739933755318e-05
-2.17345711737194e-05
-3.53091561350598e-05
-9.41174762338495e-06
-1.27320390396877e-05
-3.32113565622325e-05
-1.0427978667485e-05
-3.39539174763465e-05
-1.82943653497275e-05
-2.62420569329322e-05
-3.36737496780947e-05
-3.24155350574605e-05
-1.2775634929108e-05
-2.03712701233921e-05
-7.59319270053146e-06
-9.68107593451787e-06
-3.9249898137659e-05
-1.78841165209565e-05
-3.01814645493923e-06
-2.91107220404969e-05
-4.31810618013579e-05
-3.25427082611339e-05
-2.76416775527491e-05
-2.50773971375866e-06
2.96799410103893e-06
-1.4214122930434e-05
-3.50003044273137e-05
-1.43164807556257e-05
-3.24814494151306e-05
-3.06488184440574e-05
-2.70950632625556e-05
-1.50812609831022e-05
-1.0934313504779e-05
-3.84383706189211e-06
-1.0117090756919e-05
1.20205571322575e-06
-2.12781587179019e-05
-2.92065970343339e-05
-1.28115770095698e-05
-2.12212093028493e-05
-1.30356784813368e-05
-2.1368992000697e-05
-1.43807823266219e-05
-1.75828906423201e-05
-1.68052951237797e-05
-2.07979659588847e-06
-7.91427335985864e-06
-2.04090140043026e-05
-2.96801089681269e-05
-1.79095344897444e-05
-2.81174262425811e-05
-2.1167017301173e-05
-2.3573223602974e-05
-2.07753654764868e-05
-4.38959859022207e-06
1.44729218379733e-05
-2.95384110914548e-06
-1.59901825628454e-05
-2.33697379667445e-05
-3.10902624746459e-05
-1.46832800523523e-05
-9.15835443542432e-06
-6.24276379920463e-06
-2.26859720043413e-05
-2.14193154945169e-05
-2.71560379422401e-05
-1.55085353203138e-05
-2.65384926372132e-05
-5.33833940976342e-06
-9.49913381709378e-06
-1.06744912812001e-05
-2.48402472855531e-05
-2.89058315779653e-05
-7.36471625324205e-06
-3.62618306072288e-05
-2.40818217772387e-05
-1.44067214560612e-05
-3.47188889074672e-05
-9.53792846429322e-06
-3.26849532605419e-06
-3.12226245149456e-07
-2.7226710275983e-05
-1.46759369809324e-05
-2.46231998253536e-05
-2.77550707414403e-05
-1.89314697433684e-05
-8.41578366570067e-06
-1.72435465080242e-05
-4.94096653549854e-05
6.82521414852312e-07
-2.08472599513565e-05
-2.71861691824055e-05
-3.12652928965429e-05
-6.29213708331231e-06
-1.61419488882546e-05
-4.13785450604662e-05
-1.09003337600798e-05
-1.71460697845194e-05
-1.75099437830038e-05
-2.10385278668631e-05
-4.40072787989261e-05
-4.03373150517e-05
-3.74183698939095e-05
5.87671074116508e-07
-1.41246449548124e-05
-1.72552350859221e-05
-2.43794108725988e-05
-2.16791145644761e-05
-3.33269546606601e-05
-4.70136226358448e-05
-2.02780951283481e-05
-1.83425760603219e-05
-7.67780454012631e-06
-4.76805788280351e-06
1.13751318818524e-05
-2.6371066050681e-05
-1.96621983276256e-05
-2.54730803137012e-05
-2.61161712952303e-05
-2.10828008458319e-05
-1.83961988409697e-05
-2.31808748051007e-05
-1.6855573285312e-05
-1.47968730019086e-05
-1.07934144746913e-05
-1.21788720471905e-05
-1.48307160673112e-05
-5.34074128972242e-06
-3.42332336812079e-06
-1.83574862153919e-05
-2.90720822082878e-05
-3.46725731243547e-05
-3.66167003825277e-05
-3.83465977324373e-05
-4.66794387470889e-05
-3.26230576401372e-05
-1.01267924750455e-05
-2.22848047508344e-05
-3.82431775384106e-05
-3.18018873453716e-05
-4.04348479843441e-05
-3.33712533882554e-05
-3.054880981341e-05
-2.49586106552882e-05
-7.18579069958764e-06
-1.91131628695065e-05
-2.26897974974681e-05
-2.66650946874202e-05
-2.24742971637523e-05
-3.28982198667489e-05
-2.1975646671647e-05
-3.48660625405278e-05
-1.18770907327915e-05
-1.59510907257697e-05
-2.76663371128049e-05
-8.32828157766232e-06
-2.53788644527024e-05
-3.04867513250061e-05
-2.35327712658626e-05
-1.98755696536542e-05
-1.03812826073858e-05
-5.57619028177915e-06
2.61426350799601e-07
-2.93405846038283e-05
-4.07085460380667e-05
1.42484944507091e-06
-2.35020553196525e-05
-4.27737697879756e-06
-1.59776768298684e-06
-1.38407339380089e-05
-2.94815329413504e-05
-2.01615287585591e-08
-2.44670678956914e-05
-2.60715597993728e-05
-2.38541906530828e-05
-3.11704101286773e-05
-3.16777471276361e-05
-3.5451072236365e-06
-3.15127045210392e-05
-3.13466157320185e-05
-2.97457674753968e-05
-8.46281659951946e-06
-1.50803520669708e-05
-2.70133003922234e-05
-1.44131255662346e-05
-2.86033633174817e-05
-4.03425913884067e-05
5.59765887756767e-06
1.27840540663816e-06
-3.05295929651187e-06
-2.42836567573047e-05
-8.15136158834362e-06
-1.33739453900617e-05
-5.82408074516687e-07
-2.70981036755741e-05
-3.4787797116093e-05
-1.48923471736068e-05
-2.33399799552912e-05
-2.61551102354687e-05
-7.39856569670161e-06
5.90376941426987e-06
-2.24895534089009e-05
-6.84045080609186e-06
-1.95452661332038e-05
-1.22156437701989e-05
-2.41291930794602e-05
-1.76877275607751e-05
-2.95933589849487e-05
-1.08282853832515e-05
-3.21218397050098e-05
-2.56193845303401e-05
-1.15741360558747e-05
-3.46434589242191e-05
-2.3203989771809e-05
-2.08186675104969e-06
-1.08166279901473e-05
-1.27658014766575e-05
-2.8364868566427e-05
-1.23456767864644e-05
-1.85373796078469e-05
-1.30225237179987e-05
-2.22555764710462e-05
-2.73932919398273e-05
-1.02980423923169e-05
-7.93824583245308e-06
-1.90581534869282e-05
-2.90149366206587e-05
-1.36802800359903e-05
-2.29895338717064e-05
-2.61080055600728e-05
-3.23108026142205e-05
-3.3170405675002e-05
-3.31461486600961e-05
-3.16508076052692e-06
-2.45053011440273e-05
-2.19382798753482e-05
-6.56082230499487e-06
-4.71759118327658e-06
-2.46453835946568e-05
-4.15982911826647e-05
-1.29989663196804e-05
-2.18571219556043e-05
-1.2225051365571e-05
-3.23723228314298e-05
-5.96417136698961e-07
-1.12298881202586e-05
-3.07994664201417e-05
-2.44186206315256e-05
-2.79588538160035e-05
-1.64407020105523e-05
-1.41785589733935e-05
-2.17888362723612e-05
-2.40942914074022e-05
-3.03950600580064e-05
7.91215600594396e-06
-1.49361137171976e-05
-2.09408533442582e-05
-2.88941372346007e-05
-2.90857170752122e-05
-1.60360554346435e-05
-3.41010005914753e-05
-2.72503468331951e-05
-1.05540331767919e-05
-3.05187611883366e-05
-6.1812564327888e-06
-1.09120003553173e-05
-1.57043382163267e-05
-1.082453087497e-05
-1.83006212976689e-05
-1.85590276210124e-05
-3.67839312958253e-05
-2.26648116857745e-05
-2.95860559597739e-05
-4.47455858686932e-05
-2.05803646844979e-05
-2.15093879145836e-05
-6.50623834242816e-06
-3.68550344786411e-05
-4.70526958858774e-06
-1.0199300354314e-05
-1.91908582150435e-05
-2.08360261122972e-05
-3.20490470411479e-05
-6.26783373992383e-06
-2.30359177706322e-05
-1.07185206113563e-05
-4.70001753160917e-06
-4.6690638543755e-05
-3.51045437702658e-05
-1.69376593783965e-05
-5.47680864033453e-05
-1.80259915534721e-05
-1.92938002259846e-05
-3.48070382702797e-05
-1.1887960953963e-05
-1.8475660471484e-05
-6.5614802101011e-07
-3.23948218658057e-05
-7.29385870311594e-06
-2.17854645160517e-05
-2.77281298670127e-05
-4.08161798101961e-05
-2.57354232906872e-05
3.46315318463988e-06
-2.52627602377412e-05
-3.5558335259641e-05
-3.5665415204331e-05
-2.00622455991564e-05
5.70631561946548e-06
-7.43031900916679e-06
-1.96541111737183e-05
-2.88505936427072e-05
-2.352011635129e-05
-3.1203063431159e-05
-8.37868780841531e-07
-3.42676126318098e-05
-2.00981773978021e-05
-3.13923346462323e-05
-3.44518121324759e-06
-6.68220011313347e-06
-3.27300411173262e-05
-3.74735793181359e-05
-3.66693815709931e-05
-1.25517921012014e-05
-4.39618013551572e-05
-2.97384022097898e-05
-2.47245501712624e-05
-5.33022915021556e-05
-1.48661921697826e-05
-2.25126993616217e-05
-3.98547929830811e-05
-1.54429318234211e-05
-3.45086026938538e-05
-2.84213498115894e-05
5.19975416263135e-06
-2.58591915042088e-05
-1.15209156742375e-05
-2.75994174932608e-05
-3.31506505960201e-05
-4.38276709345247e-06
-1.54161735103947e-05
-1.50024829727451e-05
-1.7893880325915e-05
-1.89073340526026e-06
-2.02136625933722e-05
-1.42748842408835e-05
-8.57982901272813e-06
-2.76563193517175e-05
-3.05259824225581e-05
-1.17008329325312e-05
-2.71045233835329e-05
-1.66177610305199e-05
-4.75149521856023e-05
-1.35530262802376e-05
-1.01445687239688e-05
-1.64157437919403e-05
-8.69756002715961e-06
-2.74273297082033e-05
-1.08872593568927e-05
-2.35372541544777e-05
-6.41649957938321e-06
-4.91831973365714e-06
-1.37780747633933e-05
-2.38604814014638e-05
-2.40181379870878e-05
-1.69675057373653e-05
-1.69844433839264e-05
-2.26439525160074e-05
-2.50512349305414e-05
-3.20877217973281e-05
-1.76577581592298e-05
-5.52147570792164e-05
-1.82738961742446e-05
-1.36355901554225e-05
-2.46758866677188e-05
-3.44006444487156e-05
-3.17280785931541e-05
-1.75685540432851e-05
-1.76740505042879e-05
-1.28339235988693e-06
-1.89806842171597e-07
2.39214161911788e-05
-1.48741044115984e-05
8.33826795937297e-07
-3.73946022175237e-05
-2.34189333264092e-05
-5.88826097326296e-06
-2.52234138657465e-05
-2.0576934877708e-05
-4.59294242601978e-05
-6.19251466392775e-06
-3.68978208956482e-05
-3.88882579276721e-05
-3.31062045557952e-05
-2.6578065607347e-06
-1.19957346988399e-05
-2.80200129054891e-05
-1.70112030341651e-05
-2.87289911639122e-05
-1.87002293180411e-05
-1.38991980510879e-05
-1.74928894579956e-05
-7.40160000266511e-08
-4.00903884395182e-05
-6.86323720218631e-06
-2.67837888900197e-05
-1.35347416600657e-06
-6.47122292513202e-06
-7.40135307700182e-06
-1.89727402414116e-05
-3.54652290535114e-05
-2.87343996487503e-05
-1.67138146755324e-05
-2.35348970772675e-05
-1.92607691101884e-05
-1.95600033683826e-05
-3.76185721647211e-06
-2.16881128263282e-05
-2.4534440567732e-05
-3.07668771965755e-05
-3.46705782895473e-05
-1.96663338547809e-05
-1.56036750352771e-05
-1.48056240786465e-05
-2.58144226222933e-05
-1.19863371916909e-05
-3.06921327157527e-05
-1.59318512686686e-05
-1.53801718370025e-05
-1.44961741690123e-05
-2.46020441501511e-05
-2.05844307417756e-05
-1.60381859494201e-05
-2.23317456901988e-05
-3.71681551652209e-05
4.98519800811915e-07
-4.01584698202656e-05
-1.70201434060358e-05
-2.15961849868409e-05
-2.34180283992187e-05
-2.22129834735091e-05
-1.86927332289904e-05
-2.30187545151478e-05
-4.08276450159939e-06
-1.27346551197193e-05
-1.90332724768233e-06
-1.56925673423299e-05
-2.00402382695214e-05
-1.53582666854115e-05
-3.66735115358244e-05
-2.13043136972103e-05
-2.69797214282817e-05
-2.21317033365202e-05
-3.23353891477305e-05
-1.97627994372355e-05
7.96195467612614e-06
-5.40196526105051e-05
-1.25038648012308e-05
-4.62635977726391e-05
2.14679662771663e-06
-6.47364860366757e-06
-3.82284682714592e-05
-1.57463011388455e-05
-2.5987913288196e-05
-4.75715396435632e-05
-3.21097200721487e-05
-1.80815361071836e-05
-8.75440475626484e-06
1.70351556749874e-06
-4.41303219426823e-05
-3.70934996692642e-05
-2.7704430019453e-05
-2.96369496383392e-05
-7.11467430397844e-06
-1.83692859040235e-05
-4.83989809419779e-05
-2.35216959483305e-05
-4.49298925041613e-05
-3.01033132149484e-05
-3.56379984387481e-05
-3.66227492978589e-05
-2.90395176918687e-05
-1.22459228298418e-05
-2.59739458436512e-06
-1.21957684831777e-05
-7.05587676211072e-06
-2.25385650876682e-05
-4.7933583618911e-05
-3.41841561503141e-05
-2.83631080510784e-05
-3.65200923297016e-06
-1.89573147239046e-05
-1.22019374823051e-05
-2.64779775158706e-05
-2.03048665068048e-05
-1.63735813921048e-05
-1.016470746249e-05
-7.84960478687156e-06
-2.61517777977276e-05
-2.13577312610464e-05
-2.2382734414925e-05
-2.30076799429751e-05
-3.54067210867976e-05
3.46978721698961e-07
-4.17068948377527e-06
-3.80511156934085e-05
-3.43931655826281e-05
-2.11634476455116e-05
-1.75460257624973e-05
-1.7210302195168e-05
-7.03405779647591e-06
-1.09392353395428e-05
-2.2313068316821e-05
-5.45059899227817e-06
-2.16480364686433e-05
-3.04203270734352e-05
-1.55658499893639e-05
-1.20404232649623e-05
-4.51452299733166e-05
-2.16326299984217e-05
-5.3253325293549e-06
-2.47504815943738e-05
-1.8236148596871e-06
-4.51980322503849e-05
-2.70390630563318e-05
-1.08679186290091e-05
-2.54794156905804e-05
-1.34118692659494e-05
-2.03181821806613e-05
-2.67814948277947e-05
2.55984778200211e-06
-2.52825566031923e-05
-2.52824238044028e-05
-9.87796389205729e-06
-1.47844431590423e-05
-8.22504755186819e-06
-2.40611831135313e-05
-3.31807799616002e-05
-2.28132938674524e-05
-4.22279670074961e-05
-8.73757679181609e-06
-1.71297175804797e-05
-2.48001497925457e-05
-6.25233391348015e-06
-1.85800409424802e-05
-1.16443506604156e-05
-2.69465399110379e-05
-1.98905800775889e-05
-4.63586719011189e-05
-2.06926762269622e-05
-1.18046221725961e-05
-3.79988694063196e-05
-2.7623671310971e-05
-7.58968214856263e-06
-3.80907147110892e-05
-3.39018195797696e-05
-2.76532896932173e-05
-3.24479391868186e-05
-3.7707959072027e-06
-2.94804209000465e-05
-4.07133137105549e-05
-2.33193793921153e-05
-4.59401522224979e-05
2.38562765981661e-06
-2.21587020558064e-05
-2.431821700088e-05
-2.69125032997395e-05
-9.78264561168942e-06
-7.9069891597967e-06
-8.82909388220562e-06
-4.7096835415902e-05
-1.66642552541757e-05
-1.89438030522491e-05
-1.76634593466031e-05
-8.4938529000519e-06
-3.63977327943221e-06
-2.49994744587226e-05
-6.4621486754307e-06
-2.98855991881659e-05
-1.01234386446937e-05
-1.82247715782937e-05
-2.0449541278847e-05
-2.07508838223554e-05
-1.67706286865401e-05
-4.78786062347188e-06
-3.1203507250618e-05
-2.60954227219425e-05
-3.53458135400626e-05
-1.98866733873715e-05
-2.09482076205508e-05
8.34477060653612e-06
-2.06681260812761e-05
-3.27477300158549e-05
-3.18657348889794e-05
-2.19407128476778e-05
-1.62491357285637e-05
-1.39962342696592e-05
-1.76295292939171e-05
8.57596808144262e-06
-1.83557743671511e-05
-9.58621650149515e-06
-2.12233606415608e-05
-1.1282669983676e-06
-2.64593238775523e-05
-5.54729074245686e-06
-2.45977558447235e-05
-3.79894759211519e-05
-1.97293650712261e-05
-3.0332286951766e-05
-3.10043386835117e-05
-1.58623674479883e-05
-1.2214556949739e-05
-6.67157711376658e-06
-2.24655662898175e-05
-2.72337248183408e-05
-2.44225175572829e-05
-2.76899368247788e-05
-1.92257766494743e-05
-1.6320056261058e-05
-1.64908599834133e-05
-2.23654083940554e-05
-1.42261137981859e-05
-6.49647302139902e-06
-3.21889195104792e-05
-2.88944460323085e-05
-2.07958232825504e-05
-2.35453227834506e-05
-1.18217482979724e-05
-1.96926541514386e-05
-2.1685060378756e-05
-8.36446390525403e-06
-3.82654252569577e-05
-2.26765053179762e-05
-1.54822662589415e-05
-2.95444217920605e-05
-2.73585577269213e-05
-3.7866684262427e-05
-2.75629927673696e-05
-1.16310459251804e-05
-3.12484232955159e-05
-1.68099180526857e-05
-1.12042190497209e-05
-1.57687631437836e-05
-1.91312606889057e-05
-1.8795951815518e-05
-2.13836206452277e-05
-3.84064495785649e-05
-4.20622993961313e-05
-2.05221903047106e-05
-2.58702227783428e-05
-1.41732978301642e-05
-1.91645304427985e-05
-3.08850305735571e-05
-2.33830522599309e-05
-1.64206722348617e-05
-2.81719249021143e-05
-2.0509993974955e-05
-1.64151457284971e-05
-9.22917471765385e-07
-3.43835840936743e-05
-8.65073673321978e-06
-2.14810566695835e-05
-1.6081621635419e-05
-1.41913576869488e-05
-1.73470007891169e-05
-4.00816681683534e-06
-1.67712315700611e-05
8.1655778112158e-06
-1.5183196603586e-05
-1.14304350590933e-05
-3.3098196552996e-05
-2.28672397143185e-05
-2.27793150825553e-05
-1.68617520983055e-05
-2.02200105245093e-05
-3.75831295937233e-05
-7.05345855982281e-06
-1.10162604606011e-05
-4.33760420049525e-05
-3.93089590400264e-05
-1.3726644736716e-05
-4.32604478750646e-05
-1.16365983257499e-05
-1.24300995891556e-05
-2.7595805741824e-05
-1.91274416748372e-05
-5.96250951407089e-06
-8.3338752050534e-06
-1.22988897910011e-05
-2.97471620746248e-05
2.94116370119373e-06
-1.72348580818673e-05
-2.63085859298502e-05
-1.67475392904431e-05
-2.01815429655682e-05
-1.03048993769598e-05
-2.85484714321869e-05
-7.47174533687155e-06
-4.51065826186908e-05
-7.11189956057668e-06
-1.92873309825447e-05
-3.76183618178694e-05
-4.63657612679291e-05
-2.45278580472862e-05
-1.15962367573341e-05
-1.2042967604396e-05
-1.72747769979158e-05
-2.77166484564852e-05
-4.36871559714018e-05
-2.15655623654909e-05
-1.14146431799203e-05
-2.35409765409743e-05
-2.24643137688857e-05
-1.80662218756161e-05
-2.71203467011078e-05
-3.30184134751341e-05
-3.95933494217789e-05
-3.41825137462598e-05
-7.50869347243826e-06
-8.23028301700478e-06
-1.40076112720281e-05
-2.18052988550956e-05
-5.31501950168824e-06
-2.87056369457715e-05
-3.43085000328523e-05
-2.21119679243305e-05
-2.96010563600487e-05
-1.24669362343827e-05
-3.11492577777317e-05
-1.67325595197827e-05
-3.2098399355063e-05
-2.56227763290255e-05
-2.52346010548738e-05
-4.01047783372521e-05
-2.0267091590361e-05
-2.44601209014402e-05
-1.10687400538426e-05
-1.4833126599262e-06
-2.5722657402508e-05
-2.76636098715545e-05
-8.20454316261287e-06
-7.16952475347041e-06
-8.01382411697673e-06
-1.95144542522548e-05
-2.54745846174791e-05
-2.89249436034513e-05
-1.40342549648347e-05
-3.40540739797899e-05
-2.93573772628633e-05
-9.9478305719327e-06
-2.84852445641045e-05
-1.237198881445e-05
-3.79479151283509e-05
-2.32417006258507e-05
-1.90037048755681e-05
-4.33860670580773e-06
-8.72345552368747e-07
-2.57734483235348e-05
-1.38644605619961e-05
-1.96821659888367e-05
-2.88706836080929e-05
-1.26282067802534e-06
-2.34618822548408e-05
-2.04493409296985e-05
-2.02724081905647e-05
-4.98769057730206e-07
-2.79891764663428e-05
-1.14823878203579e-05
-3.91751810343961e-05
-3.05544719058047e-05
-2.16506885375297e-05
-2.10281220132638e-05
-1.60069393268128e-05
-3.12728157954008e-05
-3.87160420276969e-05
-2.20489641860285e-05
-1.43539665135607e-05
-1.03110505013916e-05
-3.66370711581237e-05
-3.08567842346528e-05
-2.0680195223687e-05
-8.08755046523861e-06
-2.74462562311443e-05
-1.93756000410184e-05
-2.07261176600634e-05
-1.65803101689586e-05
-1.67778770364984e-05
-6.00315907509382e-06
-2.68702390968872e-05
-3.17210220209628e-05
-1.25093346317281e-05
5.04536243056255e-06
-2.12236085744647e-05
-2.14101595336605e-05
-9.26613657996189e-06
-2.91957251032785e-05
-4.92468072490147e-05
-3.70004401910761e-05
-2.45110051316767e-05
-2.52430886795097e-05
-2.33547925307527e-05
-9.78359576458381e-06
-3.17525549344127e-05
-2.50312683726778e-05
-2.79027427975814e-05
-1.17723876182919e-05
-8.81218386577489e-06
-1.49559721273531e-05
-1.19853203515894e-05
-2.62095194132195e-05
-1.5643874047592e-05
-3.05419129395414e-05
-3.90456268812006e-05
-3.44660864629282e-05
-2.08946361699048e-05
-2.41664756495379e-06
-2.1818180136047e-05
-1.45816206094115e-05
-2.93740965894965e-05
-2.25792666767922e-05
-1.39341017119882e-05
-2.68240024941277e-05
-4.10663245639957e-05
-4.09600855457367e-06
-1.55374363487565e-06
-2.00576374836477e-05
-1.25567438330951e-05
-2.28248977544625e-05
-1.04195533884178e-05
7.33326673748734e-06
-1.78242910972211e-05
-2.57053065580567e-05
-1.21186687140291e-05
-2.04073730214112e-05
-2.46825906305062e-05
-3.10971469087316e-05
-2.30635417031543e-05
-1.52659073498457e-05
-2.0087872524964e-06
-1.30425995673951e-06
-7.88564529751169e-06
-2.22211933411101e-05
-1.03211323285639e-05
-1.10768926673039e-05
-1.95400988263259e-05
-9.06743557980621e-06
-1.18241843988131e-05
-1.50466466059969e-05
-1.35069975218916e-05
-3.0776839689716e-05
-2.22746073268079e-05
-2.45421877030213e-05
-2.151286107824e-05
-2.58058949063305e-05
-8.06992539144717e-06
-1.34461661809395e-05
4.38282899569463e-06
-1.86856918413736e-05
-1.84607010160556e-05
-4.18067805776768e-05
-2.18106995062616e-05
-2.14866346699769e-05
-2.57521108680479e-05
-1.79826303269755e-05
-2.85408209155364e-05
-2.47159782459428e-05
-1.80870337265032e-05
-1.06058868990886e-05
-2.87600754565702e-05
-2.19097630725626e-05
-3.64862070550882e-05
-2.95976328776102e-05
-2.06958134182995e-05
-1.93003058224805e-05
-1.89221758025208e-05
-3.23211488153964e-05
-1.23123272392801e-05
-3.55608982171886e-05
-3.43465524681325e-05
-3.25620428074224e-05
-1.90860502429364e-05
-1.34707645544933e-05
-8.99786089662914e-06
-4.06922393667084e-05
-5.53453417780274e-06
-8.07937874563948e-06
-3.60667004728566e-05
-1.48838153166139e-05
-1.66692230886135e-05
-2.55723500955875e-05
-2.42097258616085e-05
-1.92670044407577e-05
-1.83759954397692e-05
-2.9074443277849e-05
-2.35161336126555e-05
-2.75333887659131e-05
-3.19155523093988e-05
-1.55922812489725e-05
-1.62593102865532e-05
-5.04937026876254e-06
-2.40636964084603e-05
3.96831471915338e-06
-2.42448103956249e-05
-7.39931576911776e-06
-3.04494167567918e-05
-3.76279452640606e-05
-1.96045185349767e-05
-2.26661165568938e-05
3.22092041350279e-06
-2.99133855406938e-05
-2.82714805775983e-05
-1.01805182343212e-05
7.45684307066242e-06
-4.14726101390191e-05
-3.24402883684229e-05
-6.62924687423396e-06
-9.00375935865246e-06
-2.46958265910629e-05
-1.70021262822599e-05
-1.21482623663446e-05
-7.43649245771166e-06
-3.10020138408905e-06
-8.37806258489851e-06
-2.08020788196456e-05
-2.09528151284763e-05
-2.42373821291337e-05
-3.19814033277381e-05
-2.30170364987898e-05
-2.42527894585899e-06
-9.24840851637358e-06
-1.63627298012768e-06
-2.85599860336263e-05
-2.28719822018458e-05
-1.28184620434111e-05
-9.63407832970554e-06
-3.4008634792332e-05
-1.43594932682721e-05
-9.87520181569994e-06
-1.90220969925563e-05
-3.58475941071555e-05
-8.74284097308462e-06
-2.26461854239931e-05
-2.46950525688442e-05
-2.67272548198802e-05
4.76085961580875e-06
-1.48149431125831e-06
-1.87564021989558e-05
-4.08849140056046e-05
-3.02645681547167e-05
-1.82173918557461e-05
-2.17725254557019e-05
-2.39409483578472e-05
-2.82215963669482e-05
-5.04995797632528e-05
-8.50256273344519e-07
-3.86927996018664e-05
-1.49850152544023e-05
-1.79693739375046e-05
-2.34547632332479e-05
-1.9618221219583e-05
-1.27965537428459e-05
-2.42108279386734e-05
2.5698109178542e-06
-2.67455012972487e-05
-3.32896216007977e-05
-2.44188416832666e-05
-3.11688274938265e-05
-3.78103154052932e-06
-2.3806523841433e-05
-2.49382838418847e-06
-5.62499710434684e-06
-3.04615369186676e-05
-1.66954086664803e-05
-4.78946464576386e-05
-1.92601657736442e-05
-3.64999497336634e-05
-2.52778103701431e-05
-2.12122975401901e-05
-2.38453767292282e-05
-4.92995373609359e-06
-2.89418723304137e-05
-1.05085106739753e-05
-7.54536325999523e-06
-7.82618467419089e-06
-3.38944954132854e-05
-4.13682971917046e-05
-1.04823742062839e-05
-3.2625579426053e-05
-3.23797604081048e-05
-2.75070993846288e-05
-3.4237503723681e-05
-2.6042926534013e-05
-2.40612254683051e-05
-2.59017492081027e-05
-2.43071552754279e-05
-2.62158179014411e-05
-2.27886301429037e-05
-2.04627237129209e-05
-9.13441858643152e-06
-2.54277472050122e-05
-1.23202661160733e-05
-4.04807355201051e-06
-3.37583610311595e-05
-2.47906098731652e-05
-2.19972722201098e-05
-2.24161223389355e-05
-2.76082982149513e-05
-3.21594082560966e-05
3.44887198375472e-06
8.91152389512503e-08
-1.48719839426121e-05
-1.71302514614899e-05
-1.99118968429123e-05
-8.01717620206594e-06
-6.35776596852565e-06
-2.19114466460697e-05
-7.90158345179977e-06
-3.18983998719691e-05
-2.02034059832205e-05
4.37573334869648e-06
-5.53487164334721e-06
-2.96249228644479e-05
-1.90457467855564e-05
-2.37311232608244e-05
6.80019756795997e-06
-9.60512251601293e-06
-2.37656700704757e-05
-1.65446172661122e-05
-1.55144393567088e-05
-2.92664240650738e-05
-1.60963312794903e-05
-2.35804123241428e-05
-3.82250841232399e-05
-1.61024485520443e-05
-3.88405121067663e-05
-1.57140280177272e-05
-4.87968052789173e-06
-3.83999448147429e-05
-1.67430890786677e-05
-1.7887613330489e-05
-9.14502235905442e-06
-1.10355003615638e-05
-2.47452025309566e-05
-1.41473374296952e-05
-2.67844284752423e-05
-1.12415876618752e-05
-1.58264138186633e-06
-1.07934640055048e-05
-1.46439825389689e-05
-1.8077350384589e-05
-3.51593205593625e-05
-2.1053361265429e-05
-2.92973581375123e-05
-3.31398959382175e-05
-1.56887552227195e-05
-1.44313050204592e-05
-2.44194092232622e-05
-2.05407373113974e-05
-1.47707520946565e-05
-2.39215432645322e-05
-2.06602754379678e-05
-1.00441258684674e-05
-1.98332237256821e-05
-1.38149254713624e-05
-2.8170370546524e-06
-3.74923584719116e-05
-3.2162192970972e-05
-7.86955297584226e-06
-3.16542388566336e-06
-3.26192611164568e-05
-5.39353532855131e-06
-4.43396332513668e-06
2.02377851226787e-07
-1.28960706652126e-05
-1.00626894730118e-05
-1.08084100839718e-05
-1.65553130653373e-05
1.93595059327551e-06
-3.68028482168001e-06
-3.60731926611077e-06
1.14004715334791e-07
-2.48714278159957e-05
-1.07247063992442e-05
-4.03215249988812e-05
-3.95857275514225e-05
-3.40071418558263e-05
-2.88812198025961e-05
-2.52120845017648e-05
-2.24408940627854e-05
-1.42369504977213e-05
-3.32974184921724e-05
-2.7745100482296e-05
-1.18939977134709e-05
-3.43461588687299e-05
-9.66948346416587e-06
-4.08296855279754e-05
-2.23385049960634e-05
-2.75178598225564e-05
-1.78092560173354e-05
5.03823252036664e-06
-3.45860429145429e-05
1.04442516660692e-05
-1.59695709611222e-05
-3.61969829692931e-05
-2.6342143091705e-05
-1.09322945976259e-05
-1.59867517558867e-05
-2.96708402776537e-05
-1.8450314123868e-05
-1.14361195435755e-05
-2.18869395553913e-05
-2.30078014699837e-05
-2.42170803000164e-05
-5.83771304583852e-06
-2.06810871473515e-05
-3.42700644253152e-05
-2.50704877406621e-05
-1.77092783060488e-05
-2.08720125674499e-05
-1.43088446589695e-05
-1.17526294155979e-05
-8.58245193139162e-06
-3.87760538205016e-05
-2.15321907391869e-05
-3.52107579109857e-05
-2.48043129981855e-05
-1.1678368860178e-06
-1.48867862438764e-05
-3.8623578962653e-05
-1.55480040549961e-05
-2.09210048501362e-05
-2.97999495826556e-05
-2.35221706045225e-05
-1.67880098953551e-05
-3.08977101840306e-05
-1.48296444069686e-05
-3.47547047730963e-05
6.52961804907924e-06
-3.37695582712741e-06
-4.34530362163059e-05
-3.466612325854e-05
-3.11628713958436e-05
-1.14299644360724e-05
1.40299779317446e-05
-2.68401042342287e-05
-5.83493748866661e-06
-2.27300510115137e-05
-2.31682481615764e-05
-1.3565491646711e-06
-2.1750549273023e-05
-2.14329669803021e-05
-2.88617929449664e-05
-1.72571702841851e-05
-2.04937887969511e-05
-1.33735130439662e-05
2.24218128050863e-06
-3.60358369845964e-05
-9.29939176456605e-06
-1.17327950496607e-05
-1.51446587396872e-05
-3.16733621430393e-05
-2.63349655432152e-05
-4.55937068669185e-06
-5.83444233156646e-06
-1.62233943899817e-05
-4.7146956221445e-05
-1.7122833713751e-05
-4.60993482417518e-06
-8.78454380844943e-06
-2.25193824318371e-05
-9.65399507525211e-06
1.28652103587126e-05
-1.92774048337286e-05
-3.49699349055784e-05
-2.30517884710756e-05
-5.18594046021908e-05
-1.73262058259112e-05
-4.25567415111747e-05
-3.69787633195653e-05
-1.64397845655633e-05
-2.31391598305598e-05
-1.28404114692957e-05
-2.50664119730759e-05
-1.04418938493205e-05
-1.99928565359733e-05
-2.4887920655154e-05
-2.17640037321569e-05
-2.56451766018641e-05
-7.14439569750634e-06
-4.37884316385488e-05
-7.11816530353123e-06
-4.22573596463524e-05
-1.61791788196723e-05
-1.76737885853478e-05
-2.6997405229011e-05
-2.68420456592789e-05
-2.56273385184009e-05
-2.33792146375647e-05
-3.09818105342312e-05
-1.62854709981746e-05
-3.15333262003366e-05
4.74920602421602e-06
-1.69543822037696e-05
-4.54619924860452e-05
-2.20525044422432e-05
-2.98057954326395e-05
-1.40374232231989e-05
-3.68630079830761e-05
-2.69487938061882e-05
-1.09825953399652e-05
-2.35427757829858e-05
-3.67669946774444e-05
-1.30196329461889e-05
-2.83818781721019e-05
-3.60168851751878e-05
-2.41028444325935e-05
-2.27902428365201e-05
-6.3933193006119e-06
-2.05966523049191e-05
-3.52889620415288e-05
-3.11412596843635e-05
-2.82508714560734e-05
-2.87435932512546e-05
-5.22537607989548e-07
-2.84550361384e-05
-7.37949333689198e-06
-1.89987551541485e-05
-2.86416290658072e-05
-2.31352260647549e-05
-2.23283887591754e-05
-5.49878909199276e-06
-2.34146666467497e-05
-1.57624894131609e-05
-1.85442679260733e-05
-2.37977532630816e-05
-1.34959988643445e-05
-3.44342786526937e-05
-1.66883576277471e-05
-2.97101838183338e-05
-3.14688242814182e-05
-1.76801671999185e-05
-2.27414368005655e-05
-1.03235481326802e-05
-8.54362180317088e-06
-1.9215052040566e-06
-1.35153484504087e-05
9.52292270447463e-06
-1.55344549919739e-05
2.26799612910953e-05
-1.49543825298156e-05
-2.70863671074169e-05
-1.72753748820841e-05
-1.43288516464552e-05
-2.50554126563371e-05
-4.04241927680245e-05
-2.82388617652703e-05
2.15982408621748e-06
-4.27822280171409e-05
-1.67194564807869e-05
-1.5462154339962e-05
-3.41584047121502e-05
-5.02372562290541e-06
-4.70727538097233e-05
-1.4764559045672e-05
4.60532733982236e-06
-2.52412434374952e-05
-3.08321988021082e-05
-4.16223609051001e-05
3.23891901188036e-06
-1.28461837198771e-05
-1.07841852215476e-05
-2.4180045093023e-05
3.99693273468507e-07
-3.30917549783088e-05
6.75158449124149e-06
-2.76371667178815e-05
-2.14842630284452e-05
-2.59327175872359e-05
-2.39027307022282e-05
-2.55434720637023e-05
-2.5447039696133e-05
-1.46549249910293e-05
-1.31898416718254e-05
9.63928632986098e-07
-1.30553738178617e-05
-3.13001324241444e-05
-2.65021845331883e-05
-2.04413854601226e-05
-2.81834900354087e-05
-1.82233829776639e-05
3.9112204630203e-06
-1.50248025704507e-05
-3.20596531493983e-05
-2.09358729269899e-05
-3.784410864691e-05
-4.99724507766089e-05
-2.79388918982657e-05
-8.90175096916641e-06
-2.20780696366214e-05
-3.19675249825047e-05
-4.08076836133142e-06
-1.13512995701835e-05
-1.72718936400917e-06
-3.3698058995957e-05
-2.06950607592135e-05
-4.777425703682e-05
-1.54786024070928e-05
-1.2392160187144e-05
-2.27584956449468e-05
-1.88897861443509e-05
-2.83582157031553e-05
-1.61967873335462e-05
-1.63337872236378e-05
-2.15847080561511e-05
-8.26131583973593e-06
-1.91383436783863e-05
-3.08218806191493e-05
-1.16288662281663e-05
-2.01651728168459e-05
-1.14689584467088e-05
2.57291933493054e-06
-3.20593417075461e-05
-4.85259183618448e-06
-1.57526035905592e-05
-1.89306391569066e-05
-1.93722120231503e-05
3.67615711094437e-06
-2.47316590647318e-05
-2.76576368013861e-05
-2.05576383458611e-05
7.28848687508538e-06
-2.52856111923206e-05
-2.33844411669722e-06
-2.49480059963182e-05
-2.35085081449686e-05
-1.9536481790751e-05
-2.01284820913704e-05
-3.04650404855184e-05
-9.19377073719673e-06
4.01177417718388e-06
-7.99949169438325e-06
-2.18528042897329e-05
-2.73631663098106e-05
-2.16248400073141e-05
-2.56028581384795e-05
-9.82518586183536e-08
-2.4746614812562e-05
-1.80188632428721e-05
-2.12402214206674e-05
-1.07846341299511e-05
-2.93719304079187e-05
-3.75673828285026e-05
-1.28481507758729e-05
-3.57310143817242e-05
-2.38130461915854e-05
-4.17946787773737e-05
-1.5217936643961e-05
-3.71350709101777e-05
-2.11731137051824e-05
-7.56168680717738e-06
-2.88934333297643e-05
-3.64580062178282e-05
-2.16722518715705e-05
-1.87831275293574e-05
-2.50267620977304e-05
-3.89182993853091e-05
-3.85434861258725e-05
-2.93403497274876e-05
-2.1451215695233e-05
-9.47110544508675e-06
-1.94882257443998e-05
8.44288758149735e-06
-2.45278030895982e-05
-1.99404944469939e-05
-2.36747316913647e-05
2.31235386634704e-06
-4.81282687193628e-05
-1.32892606516243e-05
-2.12719603421613e-05
-4.24856249557458e-05
-2.51445285156752e-05
-3.33039708108479e-05
-2.22742257310342e-05
-3.69488126536855e-05
-2.51177207882944e-05
3.43918504736952e-06
-2.28780019461492e-05
-3.01565953242656e-05
-4.67785327681828e-06
-1.91054475446878e-05
-2.78070836075306e-05
-2.16002885547951e-05
-2.31901070674737e-05
-2.45756508727762e-05
-2.40322311854534e-05
-3.86949927748967e-05
-6.98533763578318e-08
-1.52410675836875e-05
-5.32589191732458e-06
-2.7152820805937e-05
-3.59993625774025e-06
-3.43204446183218e-05
-1.74505161698499e-05
-2.2566371865675e-05
-1.46266299962485e-05
-5.04870247257484e-05
-2.09556373904298e-05
-2.85406363170665e-05
-6.01582805680795e-06
-2.10429990429799e-05
-1.66990335680438e-05
-3.41504349891018e-05
-1.75880250259457e-05
-3.53590944634001e-05
-3.16869119424725e-05
-1.30582137498304e-05
-3.81001069558884e-05
-1.74808071619262e-05
-1.5534315469764e-05
-1.61605666618256e-05
-1.17700764630648e-05
5.72646554367877e-06
-9.23925947776899e-06
-2.15748739904246e-05
-3.44092743175578e-05
-3.26564281580179e-05
-3.07045406157365e-05
-1.45144070678468e-05
-2.8557931286843e-05
-1.31240758427135e-05
-2.01522487014754e-05
-3.72881537184209e-05
-2.58589420757813e-05
-1.71703952272348e-05
-2.26897488647152e-05
-2.67563272370337e-05
-2.60696708641215e-05
-1.67937114156111e-05
-2.98525763486452e-05
-2.05369862730232e-05
-1.79241507443646e-05
-8.06052779739514e-06
-1.39284085307514e-05
1.51684788808193e-05
-2.20861666212225e-05
-2.57222305396471e-05
-2.63285420122092e-05
-2.35742661583829e-05
-1.56589320114987e-05
-1.13087331818307e-05
-2.27699128478067e-05
-3.7908768668191e-05
-6.2386105467202e-06
-3.00690583427501e-05
-1.4211982149259e-05
-3.11070121199479e-05
-1.63071259808905e-06
-3.73966485427568e-05
-1.93304102164017e-05
-3.58388031526833e-05
-2.57407078653001e-05
-1.62982830695255e-05
5.37294879185184e-06
-2.95422689071131e-05
-1.90917267185041e-05
-3.41958455981852e-05
-3.61780502431746e-05
-3.55508969178734e-05
-2.03600166561305e-05
-1.97421150231819e-05
8.94397419603901e-08
-4.05892709123589e-05
-2.45770770784246e-05
-2.72297259498135e-05
-2.87526945543651e-05
-2.32498535658012e-05
-6.86957257802337e-06
-2.87051183754521e-05
-2.33765321368761e-05
-2.41090693637695e-05
-4.65023404459647e-05
-2.46109723273856e-05
-2.201148390694e-05
-1.34975618009166e-05
-2.29396110547361e-05
-2.66491002470606e-05
-3.75523722317232e-05
-2.34690060607585e-05
-1.30970107197979e-05
-1.63453136084167e-05
5.9935531878734e-06
-2.1070413259637e-05
-1.06297045671233e-05
-1.70255371309779e-05
-3.64124358300466e-05
-4.20038941572519e-06
-5.21644326366043e-05
-1.02255251255698e-05
-1.75194282910995e-05
-1.25102367254267e-05
-3.43926777911971e-05
-3.90081041967546e-05
-3.13992080729952e-05
-7.80951237503811e-06
2.08644528952825e-06
-2.92181349122499e-06
-3.46189713777802e-05
-2.71133561548638e-05
-3.73547516648299e-05
-9.15974678119008e-06
-2.03629476455906e-05
-3.64537245158708e-05
-3.14619989333899e-05
-1.92568928101375e-05
-5.28072849970712e-05
-5.04708705162684e-06
-3.0408050628066e-05
-3.28370846898079e-05
-1.59335385928488e-05
-1.85544679987414e-05
-7.54743286046449e-06
-2.85984522333025e-05
-4.17351793664796e-05
-3.69345179138557e-05
-1.17572585130892e-05
-2.04368875360808e-05
-3.71979487765524e-05
-4.01182083298676e-05
-1.03006021899953e-05
-2.40681502111104e-05
-3.8121336060041e-05
-1.01370195479054e-05
-2.38824418838204e-05
-2.27092505750888e-05
-9.88722176036904e-06
-6.41902021205582e-07
-1.85170133452814e-05
-1.72683193672714e-05
-2.64740795139664e-05
-3.70445213875744e-05
-4.36652819939496e-05
-1.19060891423388e-05
-3.46750059217429e-05
-1.3493201155215e-05
-2.60522172353147e-05
-4.31501703864621e-06
2.01186070953362e-06
-8.27013896143946e-06
-4.7995737705189e-07
-3.1042996895628e-06
-3.65739802365827e-05
-2.71235655522487e-05
-2.04984454821968e-05
-9.09637367894542e-06
-2.48699935505384e-05
-2.29732338817336e-05
-1.75959436080232e-05
-2.02857851648096e-05
-1.19202915033867e-05
-3.23971406577796e-05
2.54222983211035e-06
-3.98426443617751e-05
-2.37621273196388e-05
1.03354171279572e-05
-1.91951867820423e-05
-1.90106632317443e-05
-1.06252120097383e-05
-3.01081538141022e-05
-3.52112541495217e-05
-2.71690023112524e-05
-2.57705023214777e-05
-1.96485041660531e-05
-1.6931126095286e-05
-1.68531633330335e-05
-1.03715522884433e-05
-8.51753823449009e-06
-2.40790720400873e-05
-2.76707788831895e-05
-1.63835910837833e-05
-3.49130182688618e-05
-1.68612931741674e-05
-1.92623111285539e-05
-2.895414307724e-05
-8.66911442837477e-06
-5.9731756408233e-06
-2.26071375023995e-05
-1.92230950809461e-05
-1.54340429056176e-05
-1.98829247807019e-05
-1.74031591279836e-05
-2.23957304975593e-05
-5.22812729243982e-06
-3.79467108997439e-06
-1.34469156668566e-05
-2.09564028025187e-05
-3.50209206449969e-05
-2.70894110576222e-05
-1.96224241399835e-05
-4.55101321098921e-05
-1.18804013978289e-05
-2.63130699064137e-05
-3.17066685275645e-05
-1.36710437876258e-05
-1.13749962916742e-05
-3.60777140374545e-06
-1.07067906941698e-05
7.88816087569107e-06
-2.29217956988549e-05
-2.62413542474861e-05
-2.22460006361106e-05
-2.19341643345824e-05
-2.16588650495969e-05
-2.03584096044171e-05
-2.93740377820754e-05
-3.2307702212544e-05
-1.23854007398041e-05
-1.60758200947363e-05
-2.85630538788961e-05
-2.83090785158194e-05
-2.09594498188868e-05
-2.86966764276559e-05
-1.43255208630403e-05
-2.24611244527613e-05
-1.84036636611427e-05
-2.96423170532699e-05
-7.53548794329006e-07
-2.26344413131782e-05
-2.39136836252516e-05
-1.66910890111354e-06
-1.29085518406267e-05
-2.58862811369464e-05
-1.25134410889e-05
-1.2500500109856e-05
-4.09370856506002e-05
-1.68187173111252e-05
-2.7560027922647e-05
-2.27178119199271e-05
-8.01756010792305e-06
-1.3714431042766e-05
-2.07589960431135e-06
-2.61621054870074e-05
-4.99467978317315e-06
-2.74380974103795e-05
-3.40017917094594e-05
-9.38791611907248e-06
-3.37618906981258e-05
-1.19102299730379e-05
-3.91291388563718e-05
-1.4275620503104e-05
-1.21557870194104e-05
-2.50124579971538e-05
-2.83564429861971e-05
-3.19757474746261e-05
-2.90720028131881e-05
-1.68243749415363e-05
-4.67549981976047e-05
-3.15273438088049e-05
-2.75374447117107e-05
-3.81942063535683e-05
-4.07096966426542e-05
-2.94030911931779e-05
-9.04358350052704e-06
-1.65822352698788e-05
-1.25614618050001e-05
-1.7472814179026e-05
-1.91401593537944e-05
-1.14956676872714e-05
-1.86586979613308e-06
-3.9381053524494e-05
-3.74318094673251e-05
-2.32820235937246e-05
-2.71951235645913e-05
-3.23489936696454e-05
-2.0173738358084e-06
-9.8756256536656e-06
-2.99565820486915e-05
-7.83183463782939e-06
-2.60778807726466e-05
-1.31557743294789e-05
4.21949290103154e-06
2.34674307503723e-06
-3.49758412233236e-06
-6.36868131066681e-06
-1.78227858510928e-05
-4.869196261438e-05
-3.53253441609253e-05
-4.43205200050227e-05
-3.68378507568153e-05
-3.42036706507893e-05
-2.41195612590247e-05
-3.14743059836367e-05
-1.86890802764468e-05
-2.10937274717429e-05
-2.14983126531188e-05
-2.55721150088066e-05
-8.96833677233905e-06
-2.66891436416164e-05
-1.7186511178725e-05
-4.81985242347785e-05
-9.53528671738309e-06
-1.5861858979137e-05
4.48161516567878e-06
-2.25704374774972e-05
-5.58050534574472e-06
-8.79720757625057e-06
-2.68992118886092e-05
-2.12978225685968e-05
-1.40049253529618e-05
-1.79020218630676e-05
-1.90915942833966e-05
-2.63903075346161e-05
-1.78677051945184e-05
-3.40372096053381e-05
-1.18518066181771e-05
-1.4064638145809e-05
-1.35939202541627e-05
-3.21601131952471e-05
-1.62934147304847e-05
-1.37599646770032e-05
-2.41955463648368e-05
-3.29408179451916e-05
-1.77300831466195e-05
-1.69388784385145e-05
1.26255509576566e-05
-2.83030634960294e-05
1.76814927878644e-05
-2.70335175180841e-05
-3.04856165908207e-05
-3.28823083005538e-05
-2.0752773630229e-05
-1.55889469239751e-06
-2.17320226386828e-05
-4.42458476564084e-06
-1.7956098955262e-05
-3.08918635678537e-05
-4.7410758068572e-05
-2.61747251649671e-05
-3.08183980856263e-06
-3.8031757664107e-05
-6.65568368902834e-06
-1.57765235818774e-05
-3.63916449593432e-05
-3.98986082544238e-05
-4.08405989442595e-05
-2.40900346498152e-05
-2.56485349848965e-05
-2.17909745320771e-06
-1.07413367782202e-05
-2.98029178210268e-05
-2.08012764636772e-05
-3.98719239802129e-05
-3.16746654976303e-05
-2.30722255718842e-05
-1.5337619093619e-05
-2.42270347151778e-05
-4.59463687159111e-05
-2.8802579964457e-05
-1.97193887442453e-05
-1.44964001696871e-05
-2.21478760638949e-05
-1.62787779582707e-05
-3.63038119167976e-05
-4.10646014543257e-06
1.09013666698754e-05
-4.68025223822218e-05
-5.2598224401684e-05
-5.658003106944e-06
-1.01466520122708e-05
-5.07811672373625e-05
-2.32026697158248e-05
-4.02266647636295e-05
-1.93928572012525e-05
-2.34076873060021e-05
-1.48097532354338e-05
-1.61307637730947e-05
-1.68290826280234e-06
-2.86449984734621e-05
-1.74371716038591e-05
-1.32392529247791e-05
-3.80694301267217e-05
-2.57248817886926e-05
1.30808252577489e-05
-2.43590931461696e-05
-2.00962773900688e-05
-2.8617798800421e-05
-3.02733707817114e-05
-1.84924639315057e-05
-2.6985458598029e-06
-4.15222818672481e-05
-2.3759385375778e-05
-3.51832165515754e-05
-2.55972221361031e-05
-2.90172848994881e-05
-4.19850714952727e-05
-3.48485094152699e-05
-3.4548526665735e-05
-2.3727974378739e-05
-2.42474476279366e-05
-2.69522281747715e-05
-2.46361137492546e-05
-4.87267366812317e-05
-1.93371488498079e-05
-3.59568916870954e-05
-2.7532852625319e-05
-3.34289057642169e-05
-1.93936756518821e-05
4.16857621960312e-06
-2.2280178799106e-05
-2.02716424449357e-05
-3.31191264772657e-05
-1.23776768580339e-05
-1.70435374329234e-05
-2.37285874698744e-05
-2.01866937848939e-05
-4.00087687280431e-05
-1.57189808520122e-05
-2.3250557661944e-06
-9.46353971031669e-06
-1.98482657299036e-05
-9.40061136994958e-06
-2.28938278794094e-05
-7.99043295508622e-06
-2.86759227476826e-05
-1.10098894688095e-05
-2.18151977008902e-05
-6.78364457314609e-06
-1.80404434592276e-05
-2.02276375890052e-05
-2.75072105570136e-05
-1.76686715607175e-06
-3.72369426165636e-05
-2.62377196333697e-05
-3.4987962799505e-05
-1.05362055494379e-05
-3.66939314100612e-05
-1.90947044299636e-05
-3.94213718780532e-05
-1.11725402401723e-05
-3.33453453479875e-05
-1.73081998555085e-05
-1.98295326326552e-05
-1.31946838909984e-05
-3.14474807190117e-05
-6.28123518626531e-06
1.69090801351256e-05
-1.4550934795784e-05
1.75129951357598e-05
-2.0419178400099e-05
-3.03404011156597e-05
-1.17815379081238e-05
-2.30210427954969e-05
-1.07027254482241e-05
-2.96561086747807e-05
-3.37387268335362e-05
-8.19759656114132e-06
-2.26050492482516e-05
-2.78332164125885e-05
-4.59957022990949e-05
-2.03896952546398e-05
-2.59513377047565e-05
-4.1287295467394e-05
-3.7343567053183e-05
-1.87607556623111e-05
-1.91376793096371e-05
-1.91782799605945e-05
-2.48537840162423e-05
-2.42106652871293e-05
-4.27668832290779e-05
-4.13197328227128e-05
3.41402476892179e-07
-1.16161156784432e-05
-2.14965458548833e-05
-2.96848997408904e-05
-2.54888477524896e-05
-1.54012917229583e-05
-3.57495663117386e-06
-1.9308521891588e-05
-1.62796174189612e-05
-1.44075689868585e-05
-2.26578992136152e-05
-1.3494340056475e-05
-1.59863441039667e-05
-3.59208601406307e-05
-2.50545609964518e-05
-2.51312459724177e-05
-9.96756266327415e-06
-2.74458522403222e-05
-1.38748821866419e-05
-1.67878870859316e-05
-2.93928629516166e-05
-1.78591059078668e-05
-2.92346649958709e-05
-1.97239589864194e-05
-2.51430832018963e-05
1.03337303604547e-06
-4.20459392774118e-05
-3.12253083216679e-05
-2.21233953276424e-05
-3.77599213693383e-05
-1.93165683344602e-05
-2.37515763432027e-05
-3.19925951900667e-05
-1.2376214502617e-05
-3.3934142627157e-05
-2.37300698048211e-05
-7.62626116850704e-06
-7.22456380241643e-06
-2.92272909586151e-06
-6.83366742354733e-06
-2.25752836137997e-05
-2.22851913413064e-05
-1.35607245929149e-05
-4.37747048749591e-05
-1.78266680750103e-05
-2.53149901138721e-05
-1.66980104067133e-05
-3.70904122440359e-05
-1.99994587254805e-05
-1.12888929019196e-05
-7.33656661967511e-06
1.58042201092549e-08
-1.69968064169422e-05
-4.96805983834739e-05
-3.57478390649387e-05
-2.35906929442725e-05
-5.15571571734503e-05
-1.94511681076839e-06
-1.52889014652543e-06
-3.21768350466714e-05
-1.61779179350695e-05
-2.17186601024995e-05
-6.38589132501427e-06
-1.37359218460749e-05
-1.02057962518054e-05
-2.10545760526725e-05
-1.36592786896109e-05
-2.25222814982342e-05
-1.03426789390012e-05
-3.21012201025913e-05
-1.89840871247917e-05
-7.24901574744099e-06
-6.24628996832451e-06
-2.66581044605592e-05
-2.1858631352091e-05
-1.1916262099017e-05
-2.83798132613718e-05
-2.42581408865951e-05
-3.36067879369143e-05
-3.34051565907205e-05
-3.37544721340094e-05
-7.69968112868102e-06
-3.69718796863516e-05
-2.00949199791388e-05
-1.87166601980569e-05
-3.51694838135566e-05
-3.14329965310489e-05
-1.87015008538596e-05
-1.20710317517132e-05
-6.66985520856474e-06
-1.98817701705032e-05
-8.56481425223177e-06
-1.61453001934875e-05
-2.35941431418951e-05
-3.42250921568175e-06
-2.43401485791352e-05
-2.12318483868757e-05
-3.57406452596878e-05
-1.96864294485455e-05
-2.80497613560077e-05
-2.25014675806313e-05
-1.07700685788591e-05
-1.54460148486429e-05
-1.93052695444067e-05
-2.88872886558338e-05
-8.79625345000329e-06
-1.21568400126407e-05
-1.82384857360569e-05
-1.12441321951293e-05
-2.24285424449906e-05
-8.54267428018488e-06
-6.66367504104593e-06
-9.00494449411573e-06
-3.30904980428731e-05
9.19352507555439e-07
-1.24039907947853e-05
-1.88218456844355e-05
-2.32123578659733e-05
-1.64618837117743e-05
-2.3924984805329e-05
-1.71377498354633e-05
-1.74563409879313e-05
-1.29862209372309e-05
-2.32562708909686e-05
-2.11159102262613e-05
-4.61260023898975e-05
-1.73015630969843e-05
-1.91796762280242e-05
-4.54122242679316e-05
-1.032565188728e-05
-2.33986663069149e-05
-1.82321879451822e-05
-9.91564703588612e-06
-3.82157354681614e-05
-1.1907779849582e-05
-1.53069335039701e-05
-4.91977814913216e-06
-6.25997597447726e-06
-1.36464656811106e-05
-1.16854390886277e-05
-2.88765041167972e-05
-6.80143185198933e-06
2.57721848625229e-06
-1.7630801165504e-05
-2.42529415251932e-05
-1.28194130655932e-05
-3.61982684560563e-05
-3.76721765802944e-05
-2.59738860782193e-05
-1.13491656280633e-05
-2.04334850494619e-05
-1.44964321079002e-05
-2.39042828095422e-05
-3.17096092378016e-05
-2.50338056454899e-05
-1.21880562884514e-05
-1.84357798274345e-05
1.86930795882641e-05
-1.63177770724752e-05
-3.64586230734843e-05
-1.79417024049518e-05
-1.80152811482471e-05
-3.1681958433806e-05
-2.16130620956537e-05
-1.69325751342809e-05
-3.23670912232246e-06
-3.78632844503339e-05
-1.94202493211917e-05
-7.09235516007751e-06
1.41749162992083e-06
-3.0200139532147e-05
-2.762546873883e-05
-1.444058694816e-05
-7.3392493005566e-06
-2.78359979404198e-05
-1.48907281779951e-05
-4.00652949426671e-05
-4.61269121816527e-05
-1.71823453130551e-05
-1.53892942547676e-05
-3.20465995965049e-05
-1.96740271509571e-05
-2.33376461653741e-05
-3.97717615394085e-05
-2.93008363592086e-05
-1.80178117254835e-05
-1.09020737682132e-05
-4.63697510718158e-05
-2.71648531345287e-05
-6.97349283404269e-06
-6.23918631867465e-06
-3.93294716484861e-05
-3.24820760685822e-05
-3.04516080775449e-05
-5.92337614515801e-06
-2.89849656378965e-05
-2.3336206444345e-05
-6.82568760992072e-06
-7.28314185504251e-06
-3.75341793301734e-05
-4.06486786968947e-05
-2.12095675290421e-05
-5.26518942767352e-05
-3.92045990728491e-05
-8.49998642563074e-06
-2.28602831948776e-05
-2.00943619656744e-05
-3.75164554500565e-05
-2.32689385739013e-05
-1.66586508848413e-05
-3.81113883681357e-05
-1.98955723848994e-05
-2.5761271726287e-05
-3.12821633845593e-05
-2.80088135265057e-05
-2.21900213110656e-05
-2.73545207093812e-05
-2.58592335468842e-05
-3.95101883003302e-05
-1.58027216119146e-05
-2.24886547768107e-05
-1.97916497773399e-05
-1.36893667386132e-05
-2.27217039989386e-05
-2.18965155492516e-05
-4.00186267029288e-05
-6.09195542210719e-06
-1.51925996187358e-05
-3.84325878882023e-06
-2.72075368621976e-05
-3.3700058620647e-05
-2.47449203107727e-05
-2.88619626408228e-05
-2.57752850292317e-05
-1.1708343116068e-05
-2.91505147625353e-05
-3.09688275051844e-05
-2.27453143855262e-05
-6.39411250751221e-06
-1.56019976701179e-05
-2.52602635816087e-05
-2.29024362480593e-05
-2.42321404732711e-05
-1.48407309768138e-05
-3.43995801988732e-05
-2.25353964788915e-05
3.22336615347424e-06
-3.40727617914522e-05
-2.47058175126196e-05
-1.30870958188547e-05
-9.90891667233501e-06
-3.50591279167101e-06
1.91765119173414e-06
-2.24763043436864e-05
-2.67448265892593e-05
-1.01435079477893e-05
-2.68689047670393e-05
-2.4793403488194e-05
-4.88271264308683e-06
-2.96506242853287e-05
-2.27622414037629e-05
-9.50062469292074e-06
-1.73503463236737e-05
-1.71548094009935e-05
-2.54661597062132e-05
-2.77776744234938e-05
-1.25094238038075e-05
-3.30973122961636e-05
-2.08213465467298e-05
-2.09362898064762e-05
-4.35514632909796e-05
-5.08873790758916e-05
-2.94129374678221e-05
-2.26238947748307e-05
-6.18099251251134e-05
-2.76958269164692e-05
-2.00587005067231e-05
-1.59365508583735e-05
-1.94432426167732e-05
-1.61023089712646e-05
-1.53547444913709e-05
-2.85857797297479e-05
-3.38271669516109e-05
-1.66131927618693e-05
-1.85165115118346e-05
-7.06653883398286e-06
-1.40186143192796e-05
-1.77266441033348e-05
-1.45938046163441e-05
-3.38829679179076e-05
-2.271050251326e-05
-2.67268192431556e-05
-3.13177807729369e-05
-3.10877446397025e-05
-2.29517557693559e-05
-3.5881327069143e-05
-2.13366637501555e-05
-7.39929801326829e-06
-3.53059114498278e-05
-3.3700760396558e-05
-3.7520321992187e-05
-1.62261798261827e-05
-6.73867767805221e-06
-4.05091969840465e-05
1.46323847430436e-05
-1.91766537702816e-05
-2.66860053574914e-05
-2.35608713463987e-05
-2.24721491249372e-05
-1.49337669336207e-05
-1.35179194702244e-05
-1.54346673868397e-05
-3.35535678996989e-05
-2.78000494542786e-05
-1.69585739343157e-05
-2.78772624428082e-07
-2.55170814498183e-05
-3.2698236736e-05
-1.47073152250897e-05
-1.71524904499594e-05
1.84011443958571e-08
-3.05859402533602e-05
-1.16081883052266e-05
-3.22912660774727e-05
-1.51910277683615e-05
-1.09480543558794e-05
-2.49315200955253e-05
-3.42132467298576e-05
-1.72807479728946e-05
-3.62808548325968e-05
-1.25868791993437e-05
-2.86384332877333e-05
-3.5228895360733e-05
-1.36933340481683e-05
-2.75397756355322e-05
-3.19501323873671e-05
-1.33253530279536e-05
-3.13740824372171e-05
3.02996697184911e-06
-1.99451384773122e-05
-9.30828980801277e-06
-8.81361724433353e-06
-2.89419714084884e-05
-2.30022193268724e-05
-1.91313123213471e-05
-1.82274269333698e-05
-1.91566778142122e-05
-9.05233143003582e-06
-2.91545694702641e-05
-2.98731137561991e-05
-5.29832086445023e-06
-2.1440944072754e-05
-1.96595705484264e-05
-2.34821321715724e-05
-2.18213841802967e-05
-2.82564827935857e-05
-1.65448367663902e-05
-2.7722584844732e-05
-2.9082004890435e-05
-2.39168011977754e-05
-1.01760065368405e-05
-1.28284894675143e-06
-3.44481426036223e-05
-2.85143534644553e-05
-2.46188517258088e-05
-1.40087472528872e-05
-1.83678380120235e-05
-3.15224903394591e-05
2.35846627694754e-06
-1.20904768191088e-05
-2.24238917159616e-05
-1.10171486464425e-05
-9.59412304573193e-06
-2.5544273694102e-05
-2.2431374692425e-05
-3.94567118027427e-05
-3.10401450597174e-05
-2.55565979312708e-05
-1.31865595413793e-05
-4.31441158493181e-05
-1.86987673811486e-05
-3.28217186839337e-05
-2.36955866419798e-05
-2.40458466149046e-05
-2.49189323506393e-05
-3.51360423832028e-05
-1.76840492778877e-05
-1.61159229532136e-05
-2.83360676508711e-05
-4.59539810107247e-05
-3.36785317448417e-05
-1.18180508803986e-05
-1.16507856094912e-05
-2.47199584936714e-05
3.56799085401185e-06
-4.98178657615892e-05
-1.79433993960836e-05
-2.62162412359877e-05
-2.1580407681239e-05
-6.74009468397616e-06
-5.92810760681276e-06
-9.74960422551653e-06
-1.66901199690065e-05
-2.44636386087898e-05
-1.90199414611477e-05
-2.69311854877797e-05
-1.67848594062311e-05
-6.20461668991776e-06
-1.31874673271409e-05
-1.57805974712652e-05
-3.32568146765282e-05
-2.01980307255486e-05
-1.64184934562757e-05
-2.67176976953772e-05
-5.42862978301056e-06
-1.02982998520126e-05
-1.98305246767351e-05
-1.90024871731208e-05
-1.80114372734473e-05
7.84866818502706e-07
-1.9202316980915e-05
-1.73772850016041e-05
-2.76556691063435e-05
-1.05581397879148e-05
-1.57800563299327e-05
-1.0745410345083e-06
-2.07024617285519e-05
-2.16570397452125e-05
-2.66164106002053e-05
-1.78273918466757e-05
-1.24832522240855e-05
-1.74466434278066e-05
-1.93077277590608e-05
-1.89810554048529e-05
-1.97164780721599e-05
-1.51762414340084e-05
-3.94802307492038e-05
-2.37539455835631e-05
-2.83489678367188e-05
-2.26849273339123e-05
-1.05947096428862e-06
-1.77000819780813e-05
-1.01560234002111e-05
-2.86090633038489e-05
-2.81380407544408e-05
-5.60143539719223e-06
-1.8562204037299e-05
-1.86887490143186e-05
-4.43120281226877e-06
-1.62154692672311e-05
-1.67978432718451e-05
-2.57115128687186e-05
-9.07336795582652e-06
-2.79811512014456e-05
-2.79295475437466e-05
-3.61211222596129e-05
-2.71921172957434e-05
-1.63918076609731e-05
-7.8839871364433e-06
-1.83264441449763e-05
-3.54373039974751e-05
-3.17179198091934e-05
6.4003008246885e-06
-2.90372340779873e-05
-1.65452668065141e-05
-2.61609424775099e-05
-3.28563501297739e-05
-2.53863122114661e-05
-3.60013036805437e-05
-5.50165202374931e-05
-1.2500473959931e-05
-3.99875302481454e-05
-3.65620380342792e-05
-3.17919786131022e-05
-1.22628899077627e-05
-2.20583461531685e-05
-1.67513737641966e-05
-1.23536406895911e-05
-2.24911071101632e-05
-1.00684831478902e-05
4.28501431687482e-06
-1.50653407727501e-05
-1.82873192607716e-05
-2.55563466184355e-05
-1.32045517500686e-06
-5.57348250602599e-07
-1.88383613318555e-05
-2.43892146496746e-05
-2.66728593164303e-05
-1.0394523237274e-05
-3.90034079855597e-05
-2.15540000273198e-05
-1.83561466431556e-05
-2.24232093699738e-05
-5.39736102979905e-05
-5.47033380643387e-06
-1.50049364634544e-05
-2.22229035818044e-05
-4.66136359452628e-05
-2.14459413340611e-05
-2.59130072208322e-05
-3.73925089548447e-06
-3.46996032063193e-05
-4.23434609928558e-05
-2.24277503067393e-05
-3.51735446654027e-05
-6.26114862843506e-06
-3.83000638884841e-06
-1.93138650647855e-05
-1.98820789823985e-05
-2.08959186987075e-05
-2.52502123647028e-05
-2.69364554985957e-05
3.67576188745658e-06
1.55287628499331e-05
-1.5964044320433e-05
-1.83194600364432e-05
-4.67966549595559e-05
-2.04715953170308e-05
-1.15076748830755e-05
-2.97198029215209e-05
-2.60811811110175e-05
-2.53717595341967e-05
-3.68540285572637e-05
-8.27748391292347e-06
-1.1702428708871e-05
-1.91025320995158e-05
-4.20570646710975e-05
-1.28872049845034e-05
-4.49228362060787e-05
-2.33166046662512e-05
-1.66531148644748e-06
-1.94901474274678e-05
-2.61533132557573e-05
-1.3889630241685e-05
-2.7534825293013e-05
-2.23636480533028e-05
-8.5743375462054e-07
-1.35170830354479e-05
-2.81548915983915e-05
-1.00255000448588e-05
-3.45021179608046e-05
-2.38914149125534e-05
-1.08307572531716e-05
-2.29564342375149e-05
1.24478089426855e-05
-9.59805257228244e-07
7.90589408124474e-06
-1.98929838113086e-05
-1.48647498477235e-05
-1.90423713541759e-05
-3.40163091666211e-05
-3.4482152857173e-05
-2.15412389843475e-05
-2.82276231530629e-05
-3.76092974559946e-05
-1.08647966709981e-05
-1.6509950835175e-05
-8.22968493553511e-06
-2.57956662659861e-05
-5.47808922272475e-06
-1.93258927553802e-05
-3.34419997766238e-06
-8.42278851459222e-06
-4.20011579186491e-05
-1.33972558600418e-05
-2.53058578128496e-05
-2.75242832307302e-05
-1.39044062125517e-05
3.94900225214563e-06
-3.15124591143037e-05
6.50025011485801e-07
-1.60670383683091e-05
-1.09489290519731e-06
-2.83385242182717e-05
-1.37784919619904e-05
-1.71884536652655e-05
-6.84936893898825e-06
-2.02783208440622e-05
-4.10680143613426e-05
-2.0165844695368e-05
6.82814115978515e-06
-3.5330578765779e-05
-2.91731329013057e-05
2.82510269221827e-06
-1.519299583846e-05
-5.92420787950892e-06
-1.05785662473883e-05
-2.86164581989063e-05
-1.49581354461562e-05
-2.02357257117294e-05
-8.83921960036557e-06
-2.06471757143692e-05
-3.63948737842628e-05
-3.12471543303282e-05
-1.52576164971632e-05
-2.34147761534119e-05
-1.80688901475774e-05
-1.72782826290309e-05
-2.15932759278306e-05
-2.34500986333183e-05
1.08167819110507e-06
-2.23657992676289e-05
-1.77572108796108e-05
-6.98097970721706e-06
-1.47686867674483e-05
-2.79340287215338e-05
-3.08447973389043e-05
-3.92572691943166e-05
-2.14558184121339e-07
-3.04462312136915e-05
-2.31313091270819e-05
-6.20827686177114e-06
-7.65657403342755e-06
9.81117588015742e-06
-2.85032544720411e-05
-2.67894300840251e-05
-1.20238750632663e-05
-9.56288841007888e-06
-3.24691970968136e-05
-1.53276638858761e-05
-2.00897672709641e-05
-1.01945520654699e-05
-1.94815928572136e-05
-1.04673004818863e-05
-1.59232559815667e-05
-8.06089402659269e-06
-1.59065822479697e-05
-2.84687284172073e-05
-1.27110414664219e-05
-1.25512846155076e-05
-1.84160223802969e-05
-2.24280102237471e-05
-1.48129917121294e-05
-2.88650460885369e-05
-1.4169213682175e-05
-4.13118752429643e-05
-5.99445913807396e-06
-3.17377460124746e-05
-2.64686525826065e-05
-2.45546273111755e-05
-5.43403385604626e-06
-3.56317393222446e-05
-2.10837643898699e-05
-2.74683345895319e-05
-1.59190416911951e-05
-3.41809737432497e-05
-2.83316964863222e-05
-8.79775155075226e-06
-7.64630000402575e-06
-4.53090623723974e-06
-2.65118825601421e-05
-2.13985976668518e-05
-2.18586174105287e-05
-9.52752382788367e-06
-2.720037931314e-05
-2.61450198684139e-05
-1.87441520485229e-05
-2.53636247454445e-05
-2.51425619981745e-05
-3.00159947223234e-05
-1.97059114247333e-05
-2.01344337215648e-05
-9.80179487740646e-06
-1.2198835473256e-05
-4.08915864203041e-05
-2.17809535855503e-05
-3.89317119220976e-05
-8.21368917303235e-06
-1.20715710602857e-05
-1.29593400795824e-05
-5.55418533649262e-05
-2.79204944235486e-05
-1.76756512039882e-05
-1.50720159679618e-05
-1.44980164829017e-05
-2.59860930354944e-05
-2.31151566506076e-05
-5.94661590270157e-05
-1.13132818899991e-05
-1.1344917147186e-05
-9.3145030379941e-06
-2.70749078335358e-05
-9.7894588556479e-06
-5.93244918841591e-06
-1.97442158887173e-05
-3.27259509565703e-05
-4.06519774618461e-05
-1.3287527019212e-05
-2.15395765927003e-05
-1.38506288104578e-05
-3.56977774340917e-06
-3.14580393205256e-05
-1.18846223066473e-05
-2.91062881659435e-05
-3.69131121292726e-05
-1.73024124640064e-05
-2.73304409451793e-05
-3.01756502667003e-05
-3.15092846865261e-05
-1.81445531323984e-05
-2.5538767191536e-05
-3.82396005078489e-05
-1.89822015684675e-05
2.2386132856159e-06
-3.06428277410656e-05
-3.11544102444082e-05
-2.04815630985983e-06
-1.34951641764143e-05
-1.48417879591773e-05
-4.51823558980337e-06
-1.155679511784e-05
-3.00840953256314e-05
-2.1961226983093e-05
-1.70224092204202e-05
-1.96469680346432e-05
-2.60465480077729e-05
-1.94715083221309e-05
-1.05308487635847e-05
-2.31982227306101e-05
-3.52779329055541e-05
-2.42390875008067e-05
-2.29253730639617e-05
-2.75281209678448e-05
-3.78738919721975e-05
-2.15395235728478e-05
-1.8325540255927e-05
-2.95627355475597e-05
-1.14741967272501e-05
-8.39940728115089e-06
-7.37921579659046e-06
-3.00267717241844e-05
-1.16145269515224e-05
-1.94272367147484e-05
-5.04003804848261e-05
-2.66757265685293e-05
-1.99929991311575e-05
-1.46618592480302e-05
9.46931351425968e-07
-1.82332146769108e-05
-7.8088616460637e-06
4.9876103535736e-08
-3.04317100655605e-05
-1.22595048083471e-05
-8.75998681595067e-06
-1.32623208515871e-05
-1.91131482678853e-05
-2.52458835758963e-06
-2.13205614570672e-05
-1.65163731519665e-05
-1.69485126989728e-05
-4.67226692457603e-06
-2.1701652161081e-05
-5.64687536399402e-05
-1.72549455089486e-05
-4.02337709547545e-05
-7.77614945540862e-06
-1.62836233759131e-05
-1.63025671798631e-05
-3.70595130911701e-05
-1.67791569845683e-05
-1.1046556683954e-05
-1.46876005135458e-06
-4.27885651677138e-05
-1.97608343633997e-05
-1.73600838746567e-05
-2.65296766050943e-05
-2.98632379380365e-05
-2.31955657155153e-05
-1.92209796169835e-05
-3.11263069685195e-05
-3.8302102860628e-05
-1.65028908732761e-05
-2.71811137706142e-05
-4.23032909942891e-05
-3.23940547465296e-05
-2.09526395220444e-05
-9.04110388961281e-06
-3.65291802566157e-05
-2.03461887677916e-05
-9.0752474691252e-06
-4.582433819941e-06
-3.16441883099101e-05
-1.2123393575058e-05
-1.63627142158649e-05
-2.09000388590996e-06
-4.03077774114062e-06
-2.55364727077921e-05
-1.22393519125728e-05
-4.12701930292288e-05
-3.16243705054808e-05
-1.57609928288889e-05
-1.70554980474544e-05
-9.71263216505156e-06
-1.32542392546498e-05
-6.48491534874606e-06
-9.46310375606767e-06
-1.62223559834748e-05
-2.54876194712857e-05
-2.377200409641e-05
-2.18741054807837e-05
-1.32619867279939e-05
-1.69914782970027e-05
-6.87543927651145e-06
-1.17942098768739e-05
-2.42403854484667e-05
-2.8632881681932e-05
7.67676069086149e-06
-2.39898983955315e-05
-1.95342528700395e-05
-9.91947857548087e-07
-1.85516777102152e-05
-1.55955718423117e-05
-1.11179162755071e-05
-3.51738106841809e-06
-2.36338365482017e-05
-3.61539819153704e-06
-1.5433728236699e-05
-9.42822894016716e-06
-5.66699984900174e-06
-1.76757334882779e-05
-2.25392715356184e-05
-4.74232621751763e-05
-2.57157636287307e-05
9.21954891453904e-06
-1.33006953665701e-05
-1.56225638501911e-05
-2.07573567869411e-05
-2.30744825230142e-05
-2.32211829744981e-05
-1.6009792682393e-05
-2.44318993183516e-05
-2.22703887963211e-05
-3.24033177837944e-06
-3.13766005365078e-05
-3.68489658557292e-05
-1.71814020295897e-05
-1.28625212564993e-05
-2.67081042487883e-05
-1.61333449221104e-05
