# Supplementary material for: Research on computational propagation and identification of mine microseismic signals based on deep learning
Source: PLoS One. 2025 Oct 22;20(10):e0334641. doi: 10.1371/journal.pone.0334641 (PMC12543183; doi:10.1371/journal.pone.0334641)
Supplement: S2 Data — (ZIP) [file pone.0334641.s002.zip › 000100500002014.xlsx_0.txt_24.txt.txt]

-1.50078673283283e-05
-1.51040368774144e-05
2.15701051456088e-05
1.86433364789036e-07
-3.37095540918598e-05
-1.45411797964181e-05
-2.63728051931439e-05
-4.07089407984485e-05
-2.83744844767963e-05
-6.20587538604805e-06
-2.60705970117803e-05
-9.04344227184205e-06
-4.25510150036608e-05
-2.76532792108286e-05
-1.29839674915603e-05
-4.75140671901314e-05
-6.50548577381737e-06
-3.35813973692376e-05
-2.90641078403647e-05
-2.34413172269689e-05
-2.53101616719538e-05
-2.13567185879124e-05
-1.42431848089884e-05
-2.04944979956165e-05
-3.65937528924204e-05
-3.01185894329992e-07
-3.12300647195685e-05
-9.25322240698489e-06
-1.61320856510058e-05
-2.31376265353896e-05
7.64487959996639e-07
-2.88931003894098e-05
-3.2061879138691e-05
-3.66065492487748e-05
-4.43038143225143e-05
-1.95928041585845e-05
-2.3576908872359e-05
-3.93595796906091e-05
-2.07223069062092e-05
-9.74431030576448e-06
-7.42177737000882e-06
-2.76747722582921e-05
-3.72029051007746e-06
-3.82747350241558e-05
-2.6234682108145e-05
-8.27774302661607e-06
-3.03932225800225e-05
-1.32350066840587e-05
-3.18211409015053e-05
-3.69555820840371e-05
-9.80970951289449e-06
-7.19541883802953e-06
-3.65577163765241e-05
4.14743561553075e-06
-1.32435654071802e-05
-6.43409077270296e-06
-3.47915921571645e-05
2.87808477579043e-06
-4.16249262665628e-05
-3.03775087199865e-05
2.27457250390616e-06
-2.08104374727736e-05
-2.94262785649304e-05
-4.67739971112921e-06
-2.79338901480677e-05
-3.25045127306853e-05
-8.65138732805275e-06
-1.43413496823072e-05
-1.22074210703282e-05
5.36613327413336e-06
-1.73543862521676e-05
-3.86051819804296e-06
-2.01001028830029e-05
-3.13565528491229e-05
9.49342100475605e-06
-1.0001346612587e-05
-2.74177149144053e-06
-2.02438847641972e-05
-1.33742396145445e-05
-1.36680768927194e-05
-1.83428321477496e-05
-3.32217450311495e-05
-2.52431726023844e-05
-4.57682687899743e-05
-3.15036987585301e-05
-3.55510314073954e-05
-2.77271280342007e-05
-1.76830705141714e-05
-2.56858909445961e-05
-3.48104068493696e-05
-1.85128080143889e-05
-2.59866420464488e-05
-5.53372969370874e-05
-1.41109237980506e-05
-1.41147451311861e-05
-1.75661608957007e-05
-2.53890605520284e-05
-3.07769507214691e-05
-1.36840229774264e-05
-1.68314604252252e-05
4.07607170464572e-06
-3.00350394926756e-05
-2.2557608605315e-05
-1.12771116862633e-05
-2.74453434505338e-05
-3.58750302416635e-05
-4.40796563681309e-05
-3.36697850737486e-05
-2.26080782294439e-05
-1.99908805168457e-05
-3.4019485241386e-05
-1.10221159583886e-05
-3.18027448314071e-05
-2.84014535087354e-05
-1.29858186006967e-05
-3.50804120740531e-05
-2.31500222428218e-05
-3.85842210248113e-05
-1.05250230963788e-05
-1.22893856110998e-05
-1.06986145213119e-05
-2.87903696723243e-05
-1.4075148881562e-05
-1.9796360657513e-05
-2.27208933835898e-05
-9.97815214936388e-06
-1.51817833377483e-05
-2.06477209711522e-05
-4.32197313118834e-05
-1.46831151346036e-05
-2.39085289110689e-05
1.54756668079641e-06
-2.07843398205912e-05
-1.57369478557931e-05
-3.75114335657236e-05
-2.68742962711531e-05
-2.31790387813519e-05
-3.61755752495806e-05
-1.78566277683481e-05
-3.78904143598635e-05
-2.44264018506618e-05
-2.17053763242338e-05
2.51908372317541e-06
-9.9087546495234e-06
-2.45952790191853e-05
-2.84898488262184e-05
-8.17459837749928e-06
-6.78215967930985e-06
-2.00990063476344e-05
-1.1854052209216e-05
-2.20033593073497e-05
-3.40611449931032e-05
-2.3686003027783e-05
-1.88961721372227e-05
-2.56935559087514e-05
-3.26270852128345e-05
-3.22662589690041e-05
-3.87510975826726e-05
-3.41125102725052e-05
-8.660981671866e-06
-1.90747852559632e-05
-2.15337616133002e-05
-2.13281938045774e-05
-1.92854380307197e-05
-2.43589848770636e-05
-2.21444831710683e-05
-3.34535034128211e-05
-1.04416574762844e-05
-2.78126442938709e-05
2.64518245808025e-06
-1.70894633638422e-05
-1.18229757598051e-05
-1.41541352682133e-05
-3.5214357542717e-05
-3.28474687884427e-05
-1.63343347969381e-05
-2.16175149935889e-05
-1.69364449556906e-05
-3.61518498174614e-05
-2.00425297194581e-05
-1.88695657561414e-05
-1.67135016038288e-05
-1.55793547867954e-05
-1.32691942263104e-05
-2.88116061878065e-05
-1.97173229419635e-05
-2.28078666157303e-05
-1.71113861183298e-05
-3.91895590903098e-05
-3.03460969522051e-05
-2.96776700159983e-05
-3.43470626676909e-05
-1.60710591154047e-05
-3.00869499290079e-05
-2.44489374427234e-06
-1.77276169327179e-05
-1.51364820898103e-05
-1.18712086326779e-05
-1.94691804758722e-05
-2.85320026943181e-05
-4.9615662355894e-06
-2.10885877826331e-05
-5.74959756603668e-06
-3.69355815543942e-05
-3.33078031015385e-05
-8.94152366771915e-06
-8.36208998183207e-06
-1.92536797469589e-05
4.40575717117632e-06
-1.09416279108212e-05
-1.9279859340927e-05
-2.35820545399969e-05
-3.00783161575583e-05
-7.82771221001643e-06
-1.887616281149e-05
-2.16430734476567e-05
-4.62695189405187e-05
-2.83639702456643e-05
-1.76574213154975e-05
-4.31656836860356e-05
-6.88279268420831e-06
-1.94724778162586e-05
-2.74359379120283e-05
-3.47837196721012e-05
-2.20655368123548e-05
8.55732807754122e-07
-1.03699615670867e-05
-1.76644479529059e-05
-2.76514182170898e-05
-4.1611298176321e-05
-3.05194881772218e-05
-1.48886944167754e-05
-6.83426871232528e-07
-1.18499106606515e-05
-3.83918703673057e-05
-2.02221064099525e-05
-3.08532712733371e-05
-1.17710711262992e-05
-1.37888356245659e-05
-2.44292736440478e-05
-4.39232108961708e-05
-2.27970615075645e-05
-2.11630355469547e-05
-5.63022921548238e-06
-3.33685918331714e-05
-3.71219585135041e-05
-2.95755671129618e-05
-2.28873510561193e-05
-3.0366139767217e-05
-2.46405425481547e-05
1.83362191791556e-06
-1.00529276440435e-05
-1.94887854540825e-05
-8.53683030360411e-06
-3.99037756628577e-05
-1.25467123871411e-05
-2.40358205567383e-05
-5.98019606546875e-06
-2.1928870408833e-05
-2.27133116269291e-05
-1.58716207895967e-05
-4.30803257168612e-05
-1.8938047643529e-05
-2.97530809165478e-05
-1.48915471774318e-05
-3.40086924259488e-05
-6.98544771492934e-06
-2.14261299383165e-05
-4.94226453003935e-06
6.8375736309078e-06
-2.49631237295954e-05
-4.24882145046387e-05
-1.66857415312329e-05
-2.88120802139246e-05
-1.35496347214741e-05
6.26837848475546e-07
-4.19636859972261e-05
-3.32807652852529e-05
-1.12901772995295e-05
-3.46753440879537e-05
-2.95205655307246e-05
-2.02270265918628e-05
-5.11560252147367e-06
-2.54489347027252e-05
-2.48341600194493e-05
-3.47743492956057e-05
-1.98422117962e-05
-1.1881852235274e-05
-2.58707350720477e-05
-1.98353056620138e-05
-3.48985736701626e-05
-2.87321793985094e-05
6.70445072874668e-06
-2.05977758938399e-05
-2.4261988026639e-05
-3.50417642264842e-06
-2.37878548768254e-05
-2.65217072163564e-05
-3.67183830610745e-05
-3.64035887014522e-05
-2.50524585918581e-05
-2.66427945114535e-05
-2.78221211186327e-05
-8.77475382794773e-06
-2.71819481185029e-05
-1.32272084955077e-05
-3.37140462408497e-05
-3.90825596871196e-05
-1.4504733665808e-05
-2.68944537826989e-05
-8.0918186688718e-06
-2.56409251667825e-05
-2.10728266283472e-05
-1.78259019931675e-05
-2.11990297419108e-05
-1.28205071228646e-05
-7.95544493865474e-06
-2.5996198168712e-05
-4.27939937104334e-06
-1.38143584249822e-05
-1.11204409020185e-05
-1.9951963527598e-05
-1.63585121977505e-05
2.46550569896706e-06
-2.20808735681789e-05
-1.81851817148778e-05
-1.29235529936087e-05
-2.63942061633723e-05
-3.05608840949573e-05
-2.09356581988256e-05
-1.06634578497887e-05
-6.59877844080241e-06
-6.02252017012451e-06
-5.15076324365511e-05
-1.51944331067005e-05
-2.20658230757786e-05
-2.66884723895312e-05
-4.83347029178195e-06
-8.20975452277797e-06
-2.91101783866942e-05
-1.81526241716544e-05
-1.03403065206241e-05
-6.43387487276461e-06
-2.8619826736999e-05
-1.78305857490576e-05
-2.57715827417498e-05
-2.73065375774537e-05
-1.60399792411545e-05
-3.26011860593812e-05
-2.83022897714644e-05
-1.44114902050289e-05
-3.77594149706705e-05
-1.8166487517853e-05
-2.0673955155515e-05
-1.92305787342644e-05
-3.02385937148577e-05
-1.35195223663944e-05
-1.28843532203646e-05
-2.92480168608428e-05
-3.4146914214411e-05
-1.64084725374469e-07
-3.0221712075313e-05
-9.0592616989801e-06
-2.37446332255736e-05
-1.03913093485151e-05
-1.21548382378151e-05
-2.60040632038298e-05
-2.68746774615142e-05
-4.21133939630081e-05
-1.07495724004045e-05
-2.01280275881545e-05
-2.06301471365593e-05
-3.57279504709308e-05
-3.09015553749483e-05
-1.65990402763764e-05
-1.88315675341302e-05
-2.09435582294715e-05
3.72416877228081e-06
-1.46508121963746e-05
7.51837329156487e-06
-1.2575162486525e-05
-3.05201215453436e-06
-2.32731846474257e-05
-5.93960159503101e-06
-2.36504020459045e-05
-2.52007026631939e-05
-9.15989257276858e-06
-1.8467091041969e-05
-1.93933275203464e-05
-1.70743694036747e-05
-2.76081016024842e-05
-2.83100930645692e-05
-3.000018181205e-06
-1.55208517171087e-05
-4.07274800725124e-05
-2.3296541898589e-05
-9.02638141537709e-06
-2.22765626039153e-05
-2.19271766097986e-05
-1.90094456424265e-05
-3.31810406565575e-05
-4.61500296251282e-05
-2.83412292341519e-05
-3.24736234884705e-05
-2.58896471497933e-05
-2.2605389417668e-05
-3.7356721348694e-05
-2.73899519893447e-05
-1.82194532622262e-05
-2.25839624293895e-05
1.67795553505238e-07
-3.41103731239761e-06
-1.91790975676175e-05
-2.76154105761934e-05
-3.89397318178672e-07
-3.37223101042033e-05
-1.41151988196389e-05
-2.05034143286714e-05
-3.51115113653544e-05
-2.26499015222427e-05
-1.73319229004974e-05
-3.70744051523514e-05
-3.52841501919124e-05
-1.75727511290042e-05
-2.06291290074694e-05
-2.08855946403765e-05
-1.05799189781953e-05
-2.30212565290574e-05
-3.13952792150629e-05
4.08149588887456e-06
-4.00223304777543e-05
-3.92223864398428e-05
-1.97995665048762e-05
-3.75568075181658e-05
-2.85852439971301e-05
-2.01317173933424e-05
-1.51922556567672e-06
-9.41669745898146e-06
-1.67844482475322e-06
-2.40971148625527e-05
1.52759929779413e-05
-1.78836856402759e-05
-3.5222732024792e-06
-3.68104534658486e-05
-2.92745636554214e-05
-2.98434394231157e-05
-8.51922001703303e-06
-2.10980538149292e-05
-2.45598790762123e-05
-2.28125668267605e-05
-4.45978522107195e-05
-3.30187372020218e-05
-4.53433189928615e-05
-5.20581920109276e-05
-1.97791339458056e-05
8.97785967845837e-06
-9.07173905999668e-07
-4.23310129452423e-05
-3.47765465592154e-06
-1.77180450166763e-05
-4.49382696101141e-06
-3.61917601362573e-05
-3.44271786022682e-05
-1.55932620052332e-05
-2.79012429073844e-05
-2.19879330756037e-05
-2.94195403489601e-06
-3.12483614181776e-05
-3.0728943063598e-05
-1.4660984457627e-06
-1.84684231130807e-05
-1.55726974738977e-05
-2.46111546500019e-05
-1.32904592817379e-05
-1.677450427533e-05
-2.29903254717127e-06
-2.32678198331236e-05
-1.12382589403271e-05
-8.50307801639298e-06
-1.16071445373959e-05
-1.69822078057532e-05
-5.47943494919379e-05
-2.93416660886321e-05
-2.87634786504941e-05
-2.63840063264907e-05
-1.04761037734005e-05
7.93850298801762e-06
2.02029329035613e-06
-2.6206698864619e-05
9.61516646007026e-06
9.45073491872674e-07
-3.81048848747089e-06
-3.50980645496354e-05
7.32413805700256e-06
-1.43232450700491e-05
-2.54933394450719e-05
-2.06859955730773e-05
-2.06594726256034e-05
-3.68703830365965e-05
-2.90974552786311e-05
-1.77364263123131e-05
-2.4987622452823e-05
-2.43443205047938e-05
-3.00536562349795e-05
-2.81972928185071e-05
-1.41798792176788e-05
-2.01255797484911e-05
-1.01782656454721e-05
-1.20645618733178e-05
-5.4896615093922e-06
-2.48836986067228e-05
-2.40806623337772e-05
-1.98701442459473e-05
-1.617140046298e-05
-1.03400766103535e-05
1.89651777555003e-05
-1.65252538078994e-05
3.61782195839597e-06
-3.09207734907896e-05
-4.03988219858309e-06
-1.60119380953826e-05
-3.21282635744587e-06
-6.2692531554009e-06
-2.36360571040622e-05
-1.44990156852732e-05
-2.43403905161029e-05
-3.31887672953771e-05
-2.13268515972649e-05
-3.25334780238577e-06
-2.59124919670815e-06
-2.7957140610608e-05
-3.02354470774635e-05
-1.58593798662943e-05
-1.05444725742516e-05
-2.88505702582652e-05
-4.00566294770074e-05
-1.38987225905454e-05
-3.77423686723588e-05
2.16197758992758e-07
-2.34777354176621e-05
3.50120553168676e-07
-4.02948600027751e-05
-1.58213229920834e-06
-1.86466979635293e-05
-2.83960898175971e-05
-3.43543728601187e-05
-3.42753886067083e-05
-2.0800194773219e-05
-2.20788599829172e-05
-1.48739163476379e-05
-1.33413380264478e-05
-8.7612866395938e-06
-6.15558252581098e-06
-1.67972367657913e-05
-1.55613131733063e-05
-1.39920291510475e-05
-2.13491400593425e-05
6.96952016411942e-07
-1.8928816043053e-05
-6.53349309474024e-06
-9.29223366177114e-06
-2.03549353016843e-05
-2.03068912316818e-05
-9.70697094804428e-06
-2.17733280256963e-05
8.85215794162473e-06
-2.11369902040179e-05
-2.53721317240263e-05
1.16865890620571e-05
-7.41472495795396e-06
-1.71926604401282e-05
-2.21725279781462e-05
-3.80916565739792e-05
-1.85158780631587e-05
-3.43755354451609e-05
-5.58678011431749e-05
-1.2105443826601e-05
-1.36927907115802e-05
1.6360759770979e-06
-2.36621598996222e-05
-3.36058939819975e-05
-4.16396228550984e-05
-3.17455961162071e-05
-2.69554238320118e-05
-1.41909276901387e-05
-2.38443557263125e-05
-1.68870612451402e-05
-2.8908067824117e-05
-2.26052456627358e-05
-3.66782487580936e-05
-5.02219508766261e-05
-3.06681958491692e-05
-2.95914539935814e-05
-2.07940257000683e-05
-1.9214157324547e-05
-5.11151977391224e-05
-3.89774399238187e-05
-2.62361956300345e-05
-3.18306967199205e-05
-2.92101759625452e-05
-2.09903050424888e-05
-3.31287458498455e-05
-3.38778153734171e-05
-1.88069461656092e-05
-2.13004032217266e-05
3.25337770027172e-07
-2.48008127903877e-05
-3.15700243350624e-05
-8.20034504092231e-06
-2.14284137022089e-05
-3.03299151923104e-05
8.91112704079967e-06
-3.18195272712951e-05
-3.29523416209736e-05
-1.26189222830762e-05
-2.35848062772134e-05
-4.18297837565686e-05
-3.80406769554825e-05
-2.37242053419012e-05
-1.62087892467648e-05
-3.57414858969525e-05
-3.24209823517277e-05
-3.51935975208457e-05
-1.36467999749386e-05
-2.61393426401181e-05
-3.93125905405897e-06
-2.20301900890977e-05
-2.36424002396711e-05
-5.82448174899062e-06
-2.57935717181322e-05
1.9596548276422e-08
-1.88532162376002e-05
-2.78413914898431e-05
-4.43509492547918e-06
-1.3574297506386e-05
-1.54570753787449e-05
-1.76708208817434e-05
-2.37823031909341e-05
-1.63932707935445e-05
-1.58368849070356e-05
-2.6533329126841e-05
-2.74571657215003e-05
-1.84218011609296e-05
-7.90530410144118e-07
-2.26365297128556e-05
-1.92339319975824e-05
-3.62876317850933e-05
-2.12747508324864e-05
-2.16447942561143e-05
-1.27940987353307e-05
-1.96252240711154e-05
-1.5701867801715e-05
-1.48433504660105e-05
-2.16819468735306e-05
-4.45682981757197e-05
-4.32855744539276e-05
-3.44029354553619e-05
-1.51141619014041e-05
-2.22599319315128e-05
-3.41741771253484e-05
-1.4526286424203e-05
-3.57908888454249e-05
-5.50183525096313e-06
-3.50743124568907e-05
-2.01912202357447e-06
-8.41444924270797e-06
-5.72757061062802e-06
-1.22990033684793e-05
-9.38313993245646e-06
3.10559928926323e-06
-1.89184909525249e-05
-2.34468119643995e-05
-2.88048895319885e-05
-3.43741154831433e-05
-2.38083694539609e-05
-2.46355452045726e-05
-2.07785992490018e-05
-1.79837244109866e-05
-1.78849162653147e-05
-5.18717105384622e-05
-1.93486299359189e-05
-3.18876188442201e-05
-2.93204726973278e-05
1.9223359275552e-06
-1.19664334994872e-05
-3.22425019360353e-05
-2.31553891251766e-05
-1.86544037110491e-05
-1.84744511617983e-05
-2.57937773926336e-05
-2.39477835006178e-05
-1.23616503510306e-05
-2.07796876732626e-05
-3.8595816526619e-05
-1.37396140187687e-05
-2.62655636173199e-05
-3.94349515005851e-05
-2.03675175208865e-05
-6.26037436337634e-06
-1.82449588879625e-05
-3.57757692409142e-05
-7.06633943248738e-06
-1.80672958707168e-05
-3.75967218295811e-05
-1.42290167047142e-05
-1.88349680180373e-05
-2.61152420681989e-05
-3.75871025790013e-05
-1.40953691771703e-05
-1.2352719871951e-05
-4.28008398206911e-05
-3.81049214622742e-05
-1.69268924067265e-05
-2.23935521816612e-05
-1.78591000332075e-05
-8.42010066321494e-06
-7.01376534753735e-06
-2.34856199771698e-05
-2.50038347267631e-05
-2.4366257827536e-05
-1.15284635366457e-05
-3.586807828453e-05
-2.04069312840003e-05
-8.07715268561609e-06
-1.9353935746971e-05
-1.33734128007387e-05
-4.20947185977383e-05
-6.84379071101442e-06
-2.00721810773824e-05
-2.27348197156463e-05
-1.11126607880512e-06
-4.16255328758975e-06
-1.11779826085141e-05
-3.14436248891828e-05
-2.81752365354991e-05
-1.56677247549609e-05
-1.12706203622318e-05
-2.30304564910702e-05
-1.03163062440658e-05
-4.44951850041014e-05
1.02255634834753e-05
-1.88965469702592e-05
-4.14146068637665e-05
-2.50520807528476e-05
-2.95419327019009e-05
-3.05582575167459e-05
-1.94750533146257e-05
-1.24710597770636e-05
-3.06200997688872e-05
-5.72955893608128e-06
-8.93490496881422e-06
-2.31699597934643e-05
-1.87329896339464e-05
-2.74174566105758e-05
-3.49421361236559e-05
-1.29134988488525e-05
-3.60829613554657e-05
-2.5970984074394e-06
-2.07750585805686e-05
-3.40499985585588e-05
-2.13874029710786e-06
-4.38702987065822e-05
-1.31438606829267e-05
-3.3196428496363e-05
-2.85809429818016e-05
-3.99032882195852e-06
-5.84962995387278e-06
-1.30097978886028e-05
-1.92011108090652e-05
-1.85284732240901e-05
-2.65811759730486e-05
-3.58204867697418e-05
-2.24605806257449e-05
-3.39430023804861e-05
-1.74662448206379e-05
-1.9694110392615e-05
-1.68073931169174e-05
-3.10107619015088e-08
-2.90389396191566e-05
-1.99924400929798e-05
-1.50395597584727e-05
-9.8972054418151e-06
-3.63734401085897e-05
-1.26679401321062e-05
-1.95542761873517e-05
-2.13315570588836e-05
-6.2247065207631e-06
-6.18930931867841e-07
-5.04671067542639e-05
-1.41852722579388e-05
-7.90630507218525e-06
-2.66783995013999e-05
-3.08441603437701e-05
-1.23271234474864e-06
-1.63513436985895e-06
-4.28028449869587e-05
-2.20656918423549e-06
-8.53985640070841e-06
-8.49093870174771e-07
-2.25197638853615e-05
-1.35251039779578e-05
-1.45687982987853e-05
-1.64193340110736e-05
-1.3896698564258e-05
-1.14326406026814e-05
-3.30462274376256e-06
-7.36016922027938e-06
-3.35208322819135e-05
-3.03716741770337e-06
-4.01912758700926e-05
-2.99293148891152e-05
-8.09374784972262e-06
-2.04778908568496e-05
1.35839357270421e-06
-3.63896052785134e-05
-1.07317404228557e-05
-2.98690041541062e-05
-3.62226974458421e-05
-4.10897835580585e-06
-1.59903575986414e-05
-2.03193796141337e-05
-1.25749332045561e-05
-8.45381797542383e-08
-1.43911575804525e-05
-2.3978050626625e-05
-1.55589213096485e-05
-4.07888493698408e-05
-3.91778559532675e-05
-1.58691502261273e-05
-1.19677900833125e-05
-1.03705031873957e-05
-3.55763120106177e-05
3.69091110598543e-06
-1.96383058698926e-05
-8.85861591775901e-06
-1.21036434889172e-05
-9.2341330133858e-06
-3.51135621811148e-05
-2.77731435066549e-05
-6.23327675466482e-06
-3.0513117803483e-05
-1.06993210908984e-05
-1.4310916469156e-05
4.94574609520827e-06
-2.41366277174294e-05
-2.55946081795739e-05
-3.64038250187399e-05
-1.47652163578094e-05
-3.58442264224036e-05
-2.69110785006881e-05
-5.51390197898862e-06
-2.27081670351317e-05
-2.40676406418667e-05
-6.11603826043936e-06
-3.07036896141274e-05
-2.78503967102668e-05
1.67080413660497e-06
-9.55761910099175e-06
-2.54090840136548e-05
-9.06959102596803e-07
-3.79295707138057e-05
-8.53371448783288e-06
-2.42155840560453e-05
-1.87580909279542e-05
-2.25792823759081e-05
-3.8783847675731e-05
-2.6108062109969e-05
-4.85448362740957e-08
-1.20765753824725e-05
-2.94252115583239e-05
-1.52655117774366e-05
-1.9430988927656e-05
-2.84135645234468e-05
-1.9252500497289e-05
-2.45883932920532e-05
-1.65573966899356e-05
-1.06259270414738e-05
-3.58736087327028e-06
-3.71345683296933e-05
-3.09678676369408e-05
-3.49671982273212e-05
-3.23179209130189e-05
-3.19942547057208e-05
-2.81508872061592e-05
-6.18792183308839e-05
-3.02353124140456e-05
-1.41432668114918e-05
-9.13197557243357e-06
-6.95465805353321e-06
-2.1572858173463e-05
-2.83254112072806e-05
-4.49321209201618e-06
-1.43645357508237e-05
-5.90378702731764e-06
-2.23522799822815e-05
-3.96168355036915e-05
-2.58446661539843e-05
-1.86620954971485e-05
-5.28634168278099e-05
-3.0639951557922e-05
-1.23528046510934e-05
-2.04532846360386e-05
-2.30958487690526e-05
-2.60737272930768e-05
-3.36285321608694e-05
-3.47325916651116e-05
-2.63428328009087e-05
-2.92822222994246e-05
-1.37847660296089e-05
-1.65678929947698e-05
-1.86294583465607e-05
-2.84187023258683e-05
-2.27299494673397e-05
-1.43958243629016e-05
-6.12810301646591e-06
-1.62101965925918e-05
-4.02444590698916e-05
-4.60713748228275e-05
-2.01401065932081e-05
-2.99627453643428e-05
-2.03918881653567e-05
-1.44217110878898e-05
-3.06212775827192e-05
-9.18124870579473e-06
-5.18921166980298e-06
1.22910190778702e-05
-3.03196214759101e-05
-2.10770272813209e-05
-2.67320079193051e-05
-2.5371847782734e-05
-2.94582949991401e-05
-2.33341415834784e-05
-8.98002175774237e-06
-1.98144415808743e-05
-3.37894598142081e-05
-3.45101467450106e-05
-3.98976747236789e-06
-9.56147326777551e-06
-2.03993466010356e-05
-1.58750812679185e-05
-1.04122686324766e-05
-7.09177853212293e-06
-1.09400129222493e-05
1.36458619720376e-07
-2.81761815119173e-05
1.07505863569373e-05
-1.52593497093658e-05
-2.14510852745393e-05
-3.73546358008376e-05
-2.72384256579356e-05
-1.08177267295721e-05
-2.03153249956531e-05
-2.61154384160792e-05
-2.80153244150416e-05
-4.82296467671438e-05
-2.48824412063476e-05
-1.28697195154933e-05
-2.87599590460723e-05
-1.82488457953954e-05
-3.49777870925555e-05
-1.32486825184094e-05
-1.69588632536553e-05
-9.8273980013832e-06
-3.99011268447688e-06
-3.8813783547922e-06
-2.61139956415166e-05
-6.64587729718218e-06
-5.05994648746223e-05
-1.17415902923765e-06
-2.33855442102019e-05
-2.32012650219836e-05
-3.438435401054e-05
-5.10423325796716e-06
1.0248305574601e-05
-7.75609593109039e-06
-3.08531430499707e-05
-4.30228859010579e-05
-2.91743129100173e-05
-3.10920371836605e-05
-2.53454064884472e-05
-1.01552952302991e-05
-2.70751909938177e-05
-6.81580666885518e-06
-2.41599396605315e-05
-2.19570759475366e-05
-3.51340349273708e-05
-3.83939851717409e-05
-9.60128974484575e-06
8.04199836710686e-06
-1.53988823602082e-05
-2.83343872466946e-05
-3.12592407552661e-06
-7.11365373445267e-06
-2.5379155526002e-05
-1.71460128400709e-05
-2.68905589270303e-05
-1.56265450329072e-05
-3.61781130059427e-05
-1.5892605566837e-05
-4.06738763872206e-05
-1.47863185204853e-05
-1.91127242006891e-05
1.26022411947378e-07
-9.86844859756493e-06
-3.4439936052536e-05
-3.65419202496496e-05
-1.14802167092899e-05
-1.73621371346755e-05
-3.76164213424927e-06
-3.40672139507705e-05
-2.86260292718257e-05
-2.26690393165258e-05
-2.11498406002028e-05
-3.49764520120973e-05
-1.6097962084899e-05
1.03518096690768e-05
-2.34596781453776e-05
-1.58695877931453e-05
-3.97830957657716e-05
-3.64584345714407e-05
-4.42607535848155e-05
-4.50861847618556e-06
-4.48041292681406e-06
-2.87915799184183e-05
-2.71172185507013e-05
-2.14040408609828e-05
-2.26186051896932e-05
-1.01707745941698e-05
-1.95462377828958e-05
-2.74764621575487e-05
-4.41213397775367e-05
-1.63145314437487e-05
-1.74834409195368e-05
-2.67277929455964e-06
1.12065993791553e-06
-2.2429367171438e-05
-3.43274340502023e-05
-2.57971566331296e-05
-1.15739585242297e-05
-9.23673710586473e-06
-2.37508414101468e-05
-2.25192148813658e-05
-1.48378829988621e-05
-1.46697079887958e-05
3.49746169700168e-07
-2.34237963314469e-05
-6.71783599074901e-06
4.20096300358597e-06
-6.28509090948999e-06
-1.6325998495099e-05
-3.01122504919133e-05
-2.54596501511943e-05
9.01352043663281e-06
-1.52612564556914e-05
-2.87355916671313e-05
-1.21847374783856e-05
-5.35917929704986e-05
-2.27074954560402e-05
-1.85373971141892e-05
-1.53390296834355e-05
-2.70740258465296e-05
-2.57133659043704e-05
-1.97228341062949e-05
-2.06530453504742e-05
3.12595167176137e-06
-8.03618367440283e-06
-3.21138995451777e-06
-3.69845847917855e-05
-2.29373679827181e-05
-2.31141058204535e-05
-4.00438359569354e-05
-8.34896474606236e-06
-4.16015941226043e-05
-2.30065399272635e-05
-2.8371240753233e-05
-8.97791968158058e-06
-1.91583100702852e-05
-1.29041388349419e-05
-1.47484921405033e-05
-3.4856772607579e-05
-8.43527414156002e-06
-3.4271371778613e-05
-1.93243638189737e-05
-2.00604268910756e-05
-2.02264531978423e-05
-1.88830975239165e-05
-2.7107916347882e-05
-1.71528198122733e-05
1.76795923070506e-08
-2.48028049347268e-05
-1.87888634916098e-05
-3.20773168058718e-05
-1.92140530885304e-05
-3.17600438469854e-05
-3.64020127646005e-05
-2.06671149152766e-05
-1.79715016868767e-05
7.54111037519436e-06
-6.71827143852165e-06
-2.05675395335211e-05
-1.84156516966208e-05
-1.17014191313583e-05
-1.83530324679128e-07
-2.24129621018796e-05
-3.33363235390033e-06
-1.43469937161386e-05
-1.5937683818328e-05
-3.68992662960201e-05
-2.61740489764891e-05
-3.31008232159945e-05
-2.77188022605516e-05
-3.52954303441116e-05
-3.2123138422007e-05
9.11722696858862e-06
-1.03838736760274e-05
-4.50420410262466e-05
-1.31086037513437e-05
-1.3081276060969e-05
-2.29170311322471e-05
-2.54619752119713e-05
-5.63489952156316e-06
-1.55215257534824e-05
-2.42147406479508e-05
-1.82297417854131e-05
-2.59350800347603e-05
-3.60670686369098e-05
-3.17445927765598e-05
-6.00318694143998e-06
-1.90041855089515e-05
-1.49092243244851e-05
-2.27464832318405e-05
-4.5015093276601e-05
-3.17580828229462e-05
-1.75435566091095e-05
-2.90509492099374e-05
-2.08731817056006e-05
-3.03775759304228e-05
-7.51883422286173e-06
-3.1307892382624e-05
-2.92899238125093e-05
-3.62366490812673e-05
-2.61486151651659e-05
-2.8091113247747e-05
-3.87089036765812e-05
-1.8828264548438e-05
-1.66783313261315e-05
-4.10272149631499e-05
-5.4848148692042e-06
-2.71115666392717e-05
-2.60873930361826e-05
-1.51837308868135e-05
-3.11531976896053e-05
-1.71579594550564e-05
-3.45149662494034e-05
-2.35971734725823e-05
-8.1346653676772e-06
-3.2746490377436e-05
-3.04417901691878e-05
-2.24399558760927e-05
-1.95076239811443e-05
-1.437586004293e-05
-1.98052803177926e-05
-2.10742492449778e-05
-2.23941567624457e-06
-4.59264622364055e-05
-1.15084624801059e-05
-2.95990788257242e-05
-2.09635045969594e-05
-1.47301088655451e-05
6.90758031365665e-06
-1.11967994067864e-05
-1.12004951800494e-05
-2.87288564682111e-05
-2.75143179176071e-05
-1.30705457953944e-05
5.82883520452558e-07
-3.47711550559706e-05
-2.97701981297641e-05
-1.74749716788189e-05
-4.08495121485991e-05
-2.801938707682e-05
-9.96567761343274e-06
-1.70646876826991e-05
-2.5467857021624e-05
-2.67534448310079e-05
6.72445618020018e-06
-5.07650377576786e-06
-1.22203962092857e-05
-1.48686633452457e-05
-1.21804018510325e-05
-4.76995463384038e-05
-2.35975359573338e-05
-2.88632510960098e-05
-4.4337284179069e-05
-1.77343266841922e-05
-1.98636224581185e-05
-3.03329713446465e-05
2.10128560375248e-06
-1.26424933469434e-05
-4.08373002208677e-05
-2.95504997629021e-06
-1.92250083605168e-05
-4.03421178660704e-05
-2.23455938710357e-05
-2.2423749622975e-05
-7.14712511162651e-06
-2.46543228791469e-05
7.21493353553895e-06
-3.8472714573247e-06
1.69795592312215e-06
-3.40798712889242e-05
-1.61046906094571e-05
-2.81232110532328e-05
-2.12221813046823e-05
-3.03614498262748e-05
-2.06983065765908e-05
-7.52640650431591e-06
-3.36686131477313e-05
-2.37969260591176e-05
-1.67340112061476e-05
-3.5959237219982e-05
-2.09393550224674e-05
-3.27684949262662e-05
-2.85143558308162e-05
-2.18763610488459e-05
-2.11315755590536e-05
-3.44057025965687e-05
-3.59325735510465e-05
-1.47217448681389e-05
-1.92213631950226e-05
-2.6093288011866e-05
-1.84884588822291e-05
-3.42679253693813e-05
-1.34066236867621e-05
-1.21797611977673e-05
-8.67988819138521e-06
-2.75063621946587e-05
-1.71908242655556e-05
-2.78468035904996e-05
-2.85872455527878e-05
-2.39052281960413e-05
-2.25809454880568e-05
-1.15655792479612e-05
-2.78580772789544e-05
-1.13028867892301e-05
-5.28417093656937e-05
-4.33518492942807e-05
-3.87562413390293e-05
-2.73470732711944e-05
-2.25456090765527e-05
-3.19463919978346e-05
-1.93509514113908e-05
-1.52632775507928e-05
-2.00369758859641e-05
-9.61292303471448e-06
-1.05267966092291e-05
6.10921205471763e-06
-2.69537189022844e-05
-5.24763205970045e-06
-1.04202506559815e-05
-1.82674263292964e-05
-2.1077723738853e-05
-1.49138097412864e-07
1.14751459478093e-06
-3.45662868475717e-05
-1.9169771459273e-05
-9.28120993640035e-06
-2.69750192909448e-05
-1.67320544332869e-05
-1.78179358106659e-05
-3.44747149952174e-05
-1.80187223153215e-05
-2.26014334267599e-06
-1.03044282861518e-05
-2.04812770979806e-05
4.59510150663345e-08
-2.23966506650333e-05
-8.18886526480869e-06
-3.66463911995103e-05
-2.01329671960416e-05
-1.48436561166171e-05
-2.53629574957946e-05
-1.94616228565245e-05
-8.96336663080021e-06
-3.30868888720401e-05
-3.25104943481851e-05
-2.22229219914449e-05
-1.31823963835754e-06
-1.68805854207784e-05
-2.15516702213928e-05
-8.23103134071995e-06
-2.50707280531297e-05
-1.38535878988521e-05
-2.22307652932035e-05
-4.23866791162422e-05
-1.13684021167143e-05
-1.05012800456254e-05
-1.42868369973873e-05
-1.29818639204939e-05
-5.75206182377501e-06
-9.76129095797847e-06
-1.59474752680813e-05
-2.23607359024275e-05
-2.34284648515993e-05
-1.1395701769703e-05
-3.4847818371219e-05
-1.28446112507512e-05
-3.31279209270929e-05
-3.75204506466248e-05
-1.10769909121794e-05
-3.73679644174922e-05
-4.46899617352079e-05
-3.74271545791804e-05
-1.33363879244535e-05
-3.3764706665664e-05
-5.07836132019729e-05
-1.13651717704838e-05
-1.75712781869096e-05
-2.89243295810043e-05
-1.16972463439527e-05
-2.40452321875806e-06
-2.10504435281705e-05
-2.84618444071665e-05
-1.08932153299294e-05
-2.25742126493394e-05
-1.70168433977023e-05
-3.17166892714302e-05
-3.28281752560819e-05
-2.25316510625213e-05
-2.79387441393433e-05
-2.20858841751136e-05
-3.72176603973988e-05
-3.30940291695578e-05
-1.80471710432256e-05
-2.77302179832525e-06
-2.51996427991324e-05
-2.34635199579086e-05
-2.55110628249904e-05
-3.08911577225477e-05
-1.36829469380467e-05
-1.94429662075109e-05
-3.16633309854458e-05
-3.51866434807455e-06
-9.29714524458145e-06
-5.26549876873536e-06
-3.6633405998283e-05
-2.90264624238103e-05
-1.59746015269384e-05
-2.22330310549897e-05
-4.30159600244842e-05
-1.1299781913037e-05
-3.74367406098425e-05
-2.45944950395631e-05
-1.39679537564653e-05
-3.06847719604339e-05
-1.76909827188725e-05
-4.13579602640958e-05
-8.62722844375217e-06
-1.90207316551928e-06
-1.31199114425998e-05
-1.12556298225467e-05
-7.91413661214013e-07
-4.03365920062509e-05
-3.51582086052031e-05
8.02145356210023e-06
-2.73938034002282e-05
-1.14921015691853e-05
-4.5305089254158e-05
-2.5225732729709e-05
-1.6691239122416e-05
-1.79350379803786e-05
-2.61612631039052e-07
-3.1346465197328e-05
4.64836967620678e-06
-4.90971501707851e-05
-2.2026145783628e-05
-2.03847521795107e-05
-3.92545742577382e-05
-2.66639031669744e-05
-1.90890127602396e-05
-3.90563985053358e-05
-1.62552424077193e-05
-6.12203496617754e-06
-2.21289874580515e-05
-1.31265076057433e-05
-1.00884523266923e-05
-2.8497923844427e-05
-3.52595116725405e-05
-2.14446563747191e-05
-2.69032851586884e-05
-1.88351819134954e-05
-2.99384645766811e-05
-1.88827667790397e-05
-2.93577045508585e-05
-6.38227258938086e-06
3.81739038454489e-06
-2.43800942754746e-05
-6.26359418921498e-06
-2.62400278876e-05
-2.47333369262248e-05
-1.41962425597864e-05
-9.59690216439955e-06
-2.08431535548637e-05
-4.54326396176736e-05
-2.091182688393e-05
-1.153915218128e-05
-1.98946375230371e-05
-1.72608229753969e-05
-4.44661409313403e-06
-1.35539017333088e-05
-7.27717752032748e-06
-2.41313015234365e-05
-2.93972115447244e-05
-1.1279512389153e-05
-1.97793263334476e-05
-3.04172920774374e-05
-2.26040767683016e-05
-8.63902905892716e-06
-2.03314996200053e-05
-1.79333702793307e-05
-1.70085730652209e-05
-5.05431221132321e-06
-1.36951222978012e-05
-7.75523004539714e-06
-3.15449555067605e-05
-4.49821578532914e-06
-2.17655892625967e-05
-2.902062196066e-05
-2.49221635985483e-05
-1.03190769513343e-05
-2.36259551974762e-05
-2.30797220564986e-05
-1.946913758845e-05
-2.43495108415353e-05
2.00691082087599e-06
-2.351849438482e-05
-2.4767164314996e-05
-2.59182689394116e-05
-2.67835252855304e-05
-2.53736842867578e-05
-9.82732779189936e-06
-5.90629154615989e-06
-1.78956626159375e-05
-2.85140446623038e-05
4.83052161175175e-06
-2.68538324363379e-05
-2.40556257330172e-05
-2.03341871197259e-05
-1.3224771387185e-05
-1.80202878665089e-05
-2.38222165914947e-06
-4.32931182684366e-06
-3.20449869915698e-05
-2.82038085529128e-05
-2.694006318273e-05
-2.04724233102185e-05
-3.14438500385913e-05
1.48189736675463e-05
-3.5862893559593e-05
-2.58967340455865e-05
-4.18178643612559e-05
-1.12688438520802e-05
-3.41811799599628e-05
-1.76809586034326e-05
-3.87395386926719e-05
-1.16470359336154e-05
-2.04025041473114e-05
-3.4356112185502e-05
-2.43161303759281e-05
-3.51925761502001e-05
-1.92816773426387e-05
-2.29732243333082e-05
-1.66261908026564e-05
-2.51035433609717e-05
-1.94001642185964e-05
-1.87124962218936e-05
-3.36241024980473e-05
-2.66149557532524e-05
-2.73374977539367e-05
-2.05023376122817e-06
-4.11368228699588e-05
-5.06493230812474e-05
-2.9942080339315e-05
-3.46907225709338e-05
-2.03645534049387e-05
-4.12135958331902e-05
-3.76616393305108e-05
-1.51772742916787e-05
-7.64572554706964e-06
-2.37318385667428e-05
-2.23318619227816e-05
-2.14390093634895e-05
-7.62486315707332e-06
-1.58999307229987e-05
-1.62830463791652e-05
-1.68404493317235e-05
-4.03049672393532e-05
-9.5404515018868e-06
-1.94961318011729e-05
-1.84975238059749e-05
-2.91688939010337e-06
-1.31202101810548e-05
-1.09050019730127e-05
-1.81218916018056e-05
-2.95673876346152e-05
-2.80052868178828e-05
-1.29855396115072e-05
5.82829106406823e-06
-2.47690045147344e-05
5.09535269133414e-06
-9.90915554577522e-06
-1.46953152798735e-05
-3.46769816832998e-05
-1.80241212435587e-05
-2.09804560032799e-05
-1.55036891794172e-05
-2.24301569469629e-05
-3.54523103217339e-05
-2.45788648672912e-05
-1.5084176570967e-05
-6.53585313969356e-06
-3.50451021699922e-05
-8.35322803020299e-07
-9.69079706103043e-06
-3.37753847411979e-05
-1.96259793825756e-05
-1.45494618574175e-05
-1.66935987374807e-05
-1.03198455369144e-05
-2.33841331738193e-06
-4.20410054035915e-05
-3.11660610010588e-05
-3.09568329035393e-06
-9.02760324911373e-06
-3.75397278256628e-06
-1.56867493215056e-05
-2.24340668261943e-05
-1.94002319661472e-05
-2.59230517648128e-05
-3.56616538113959e-05
-2.84924757663645e-05
-1.1863971051368e-05
-3.63545411214271e-05
-5.35491262601498e-06
-2.2199787136999e-05
-2.11047341607155e-06
-2.08879402516387e-05
-3.71412478205638e-05
-2.57068957048099e-05
-1.84974004814291e-05
-1.42420975415581e-05
9.89787086630278e-06
-1.15083148095553e-05
-1.49318987819548e-05
-2.91591296503562e-05
-1.07812330114036e-05
-8.01927956187165e-06
-3.45955148738024e-05
-2.61384429638312e-05
-2.71287490239343e-05
-1.70704795468138e-05
-1.54344041775694e-05
-1.21772066368819e-05
-2.75530782622604e-05
-4.83218590179225e-05
-2.72145642329773e-05
-1.58140820533225e-05
-1.06124747803344e-05
-2.61156730964999e-05
-2.03323017040785e-05
-3.75236049680068e-05
-2.11524301944177e-05
-1.5826382767931e-05
-1.78103594615168e-05
-3.89630929406561e-05
-1.23718601519832e-06
-1.3338718624145e-05
-2.84171885232e-05
-3.00360231536656e-05
-9.41686488757811e-06
-2.32831110069578e-05
-7.74379524673555e-06
-1.57733114660175e-05
-7.27031004093911e-06
-3.3244198931964e-06
2.88999496299208e-06
-3.0361184779385e-05
-3.30457461192492e-05
-2.71543645066947e-05
-2.45609070195113e-05
-2.91364317369432e-05
-3.90114495769674e-05
-1.73961730300649e-05
-2.13657073454771e-05
-7.22862998942719e-06
-1.73884465414881e-05
-2.40310755131486e-05
-1.32151295083211e-05
-3.37713544491065e-05
-2.70006338710998e-05
-1.87166887668983e-05
-1.82997664605202e-05
-5.47126636191418e-06
-1.98116229946398e-05
-3.46379064022923e-05
-1.59470594439965e-05
-2.26722256322948e-05
-2.4334668695569e-05
-3.77421783633454e-05
-1.40439704313471e-05
-3.28568181183503e-05
-3.14357051514946e-05
-2.7382420591305e-05
-1.16990050927936e-05
-1.82010220985255e-05
-9.24459396348599e-06
-3.38376515036361e-05
-2.46646195220682e-05
-1.16109956957538e-05
-3.47000401880203e-05
-3.1516809455885e-05
-3.31675084810699e-05
-6.47884770620118e-06
-2.35753626396614e-05
-2.26334597555839e-05
-2.63769877587034e-05
-1.84450070237454e-05
-5.37365631642011e-06
-2.97828272065955e-05
-1.66744907935108e-05
-2.35773474726764e-05
-2.60184201927733e-06
-7.47165846152305e-06
-1.61760111838467e-05
-2.03791099524002e-05
-1.91272133949971e-05
-1.4623551722967e-05
-1.56113066881535e-05
-3.73514535192931e-05
-2.49987618088008e-05
-1.30910390352858e-05
-1.05522609189376e-05
-3.15044418273994e-05
-3.2343593553553e-05
-3.74015410490895e-06
-3.1119601984219e-05
-2.88723611890898e-05
-2.38737536829403e-06
-2.29883033654078e-05
-2.4209590400375e-05
-2.88031983056395e-05
-1.17830177529163e-05
-4.74463430882078e-06
-2.46541355905643e-05
-1.05322310731429e-05
-1.56021417442508e-05
-1.08171698388058e-05
-1.16889478994344e-05
-1.16538339753247e-05
-2.2356957280918e-05
-4.93087695622718e-06
-3.47073414659625e-05
-2.85428467915957e-05
6.61069470239829e-08
-2.76163185279806e-05
-1.1118427092853e-05
-1.79769004007352e-05
-4.64905950614689e-05
-2.20282776950301e-05
-1.66437851988404e-05
-4.38099588554061e-05
-2.55055593314841e-05
4.12457957424977e-06
-6.77906038275871e-06
-2.50391337692524e-05
-1.39904547083613e-05
-1.20352917514584e-05
-2.97699353091912e-05
-2.11984843667328e-05
-2.11191817459367e-05
-3.46292150384122e-06
-3.04137032735342e-05
-3.17524879833802e-05
-1.88723594815471e-05
-3.66860374708431e-05
-1.61787698643708e-05
-9.61637305366269e-06
-1.36915541173867e-05
-2.79025844849821e-05
-2.2879190633211e-05
-2.14373490557463e-05
-4.01128979001819e-06
-3.51353328417903e-05
-1.4807805943257e-05
-1.74639337314036e-05
-1.38066510828811e-05
-1.84229275573821e-05
-2.13362616464624e-05
-3.81222486069124e-05
-2.53764715284616e-05
-3.72744984570173e-05
-4.81990130397908e-06
-2.80180221061337e-05
-4.56723035729427e-05
-7.60779994450392e-06
-2.93261082240276e-05
-3.57381214314944e-05
-3.4779944440677e-05
-1.65659148118955e-05
-2.86642841547555e-05
-1.51645447989263e-05
-3.39177748271139e-05
3.7206190452503e-06
-2.12215538455455e-05
-3.29602691419139e-05
-2.46337962945789e-05
-2.9028602940712e-05
-1.93382395889478e-05
-2.23848648383689e-05
-2.56365637503532e-05
-8.48414274262617e-06
-2.07689453664732e-05
-2.8748634426586e-05
-2.56064633872901e-05
-2.48157101447392e-05
-3.25049916083326e-05
-1.65281766117043e-05
-2.01579816830051e-05
-2.92087451040839e-05
-1.37713681028951e-05
-3.842080338739e-05
-2.58214090488873e-05
-3.11927846559029e-05
-3.37589545105851e-05
-3.48346420762973e-05
-8.7882960911671e-06
-1.27994318571081e-05
-2.07838347903589e-05
-2.26552666898796e-05
-4.71563686203808e-06
3.55404843190409e-06
-2.74171803406867e-05
-5.91952303630248e-06
-1.96348073950777e-05
-4.14667657960919e-05
-1.63409775502105e-05
-3.46406773154856e-05
-3.5562584035823e-05
-1.14412341368439e-05
-3.18940723855355e-05
-9.74310206889062e-06
-2.7647439266843e-05
-2.32391042698736e-05
-1.45269248084231e-06
-2.69237068603237e-06
-1.6889589106887e-05
-1.81912790896383e-05
-2.01941637617233e-05
-2.09693357002907e-05
-1.07769087703072e-05
-1.03730058986028e-05
-9.33488740877188e-06
-1.36321115126676e-05
-3.5373938080616e-05
-2.37681745815818e-05
-2.87900376278949e-05
-5.92388528189556e-06
-3.18408416221903e-05
-4.28639970986224e-05
-1.79857766798793e-05
-2.94100195029117e-05
-1.30450252847983e-05
-1.95677063416446e-05
-1.53929814729383e-05
-1.87976358914725e-05
-3.08714043836622e-05
5.70014335184443e-06
-4.43929451444334e-06
-1.96241378017835e-05
-3.32484055025803e-05
-3.36502459142329e-05
-1.72979020169167e-05
-2.00147630426202e-05
-8.93730327940542e-06
-6.078855159508e-06
-3.03231232504405e-05
-2.25397732770859e-05
-3.85888280248742e-05
-3.87342887175516e-05
-1.19096823625687e-05
-1.56819794393204e-05
-2.97519250619681e-05
-2.18107000001315e-05
-1.42271816822889e-05
-1.13248358502003e-05
-2.17605512162715e-05
-1.16666358172606e-06
3.7790716090011e-06
-9.04759033115224e-06
-3.10241964450095e-06
-3.41555323068938e-05
-2.43001113848847e-05
-1.63815919239578e-05
-1.59924435535326e-05
-3.79581808419931e-05
-8.76300351908683e-06
-2.58466748309642e-05
-1.72174748983093e-05
-2.98282383677691e-05
-1.35490200474076e-06
9.58325699828805e-07
-1.76851609800068e-05
-8.47320550814316e-06
-2.58002663096913e-05
-2.80506917225578e-05
-1.99465481314056e-05
-1.72665119604207e-05
-2.1778000541268e-05
-2.07677947370631e-05
8.87178138159354e-06
-9.12968162943011e-06
-3.38705820584219e-05
-4.40044624563028e-05
-1.63732125557274e-05
-1.82471222065972e-05
-2.4833851700503e-05
-3.15049164200408e-05
-2.25461859481644e-05
-7.30619904772947e-06
-1.87062249993858e-05
-1.58853526010415e-05
-1.62320230861558e-05
-2.71727084902371e-07
-2.13088745370446e-05
-1.19689111082638e-05
-4.76219482020833e-05
-2.37277726797346e-05
-2.44933087771093e-05
-2.76980783224393e-05
-2.28060318218555e-05
-5.01649465086246e-06
-1.96200145474323e-05
-1.61429719133702e-05
-1.6892576490007e-05
-2.37366486869246e-05
-4.71664948467873e-05
-2.54542988756841e-05
-2.56737216665023e-05
-2.75718581796301e-05
-1.08014044882214e-05
-1.91894483956768e-05
-1.6429020522388e-05
-2.2044585753407e-05
-2.55682055694677e-05
-5.38909130343231e-05
-1.83146699782775e-05
-1.33257502731306e-05
-1.95081441688085e-05
-3.72258850638663e-05
-2.27697287364588e-05
-1.1643683967266e-05
-1.56019134874402e-05
-4.16223443138659e-05
-1.33535984199512e-05
-1.0390632465929e-05
-2.84043441972113e-05
-3.96249910572416e-05
-9.80547073211453e-06
-1.08246701439874e-05
8.82302151650599e-08
-7.01546480245476e-06
-3.25938876538205e-05
-4.00758851973404e-05
-9.22812068813732e-06
-3.13486089212717e-05
-2.69679525800503e-05
-2.3051816157902e-05
-2.53843158494548e-05
-1.41474329986115e-05
-2.53891043089129e-05
-1.17381211852923e-05
-1.51382252136794e-05
-3.6417293293748e-05
-3.37224398890353e-05
-3.34423600459738e-05
-2.31612604043498e-05
-1.65779114659987e-05
-2.88124654287147e-05
-2.17298313663857e-05
-1.32077668299065e-05
-9.62003389420895e-06
-3.33523086206271e-05
-2.58168420531558e-05
-6.19331209207397e-06
-1.14855913074375e-05
-3.46528055327268e-06
-1.9695887051695e-05
-2.67873329401948e-05
-3.13585401011569e-05
-1.45255075824836e-05
-3.35125097551814e-06
-4.34417182904894e-06
-2.39472353300427e-05
7.94062390276551e-06
-2.28624128242264e-05
-2.27177564802646e-05
-4.46764460248027e-06
-5.24841898637317e-05
-1.72986813118983e-05
-3.30560490820626e-05
-1.89140680683194e-05
4.2711372627583e-06
-2.32826452073816e-05
-1.495589805501e-05
-1.03664079619427e-05
-5.33729400114021e-06
-2.82893475910637e-05
-7.25171832802276e-06
-3.40389807457528e-05
-1.7575544091586e-05
-2.71265756209749e-05
-9.28179642870662e-06
-1.10305049922817e-05
-3.04805608867797e-05
-2.4904057081355e-05
-1.50513054468787e-06
-9.6105709113052e-06
-1.04331806033707e-05
-1.29918710461629e-05
-1.49932879280806e-05
-1.14337053770852e-05
-2.07648568481646e-05
-2.62456037251081e-05
-7.55464238461182e-07
-2.69808592577335e-05
-2.52135698746779e-05
-1.46677515687091e-05
-3.12229128160361e-05
-2.20200161867854e-05
-3.00772855234372e-05
-2.01348520061232e-05
-1.76988745586973e-05
-5.48791138409265e-06
-2.01517523273876e-05
-2.75573890053559e-05
-8.46532581525386e-06
8.85997221024037e-06
-1.03341884017492e-05
-1.32697615974193e-05
-3.87901716741594e-05
-3.10400144829094e-05
-1.9753157065979e-05
6.09478225843698e-07
-1.54761861915585e-05
3.82066794377187e-06
-2.19142651038091e-05
-2.05823721666103e-05
-2.67670327492389e-05
-2.90434563969277e-05
-3.81677088576935e-05
-2.27409373081358e-05
-2.37552953006212e-05
-2.34390499588108e-05
-1.48575265644874e-05
-1.61037373580366e-05
-2.26221779809478e-06
1.35458066284492e-06
-1.32127824384454e-05
-1.7773324300865e-05
-2.20561487603914e-05
-2.14117076689964e-05
-3.15966070087536e-05
-2.81382634895262e-06
-2.01872390502876e-05
-2.51050558916914e-05
1.0936569934531e-05
-1.59623480031771e-05
-2.73182386282979e-05
-2.05719798031981e-05
-1.79472274806202e-05
-1.04657368842044e-05
-3.37029598041957e-05
-3.09058974286286e-05
-1.33663696305983e-05
-2.24294410204384e-05
-1.56050641956384e-05
-1.64949553174057e-05
-2.1919146615844e-05
-3.262569897831e-05
-3.01882662805345e-05
2.59378853513464e-06
-1.53089773341412e-05
-2.15020699588715e-05
-1.51730281680227e-05
-2.45053583344017e-05
3.01624904669689e-06
-4.40038481626439e-05
-1.37069631902757e-05
-4.0218982789366e-05
-3.52623212109554e-05
-1.47536171200825e-05
-9.73655950524115e-06
-2.07825035240005e-05
-1.34478191735652e-05
-1.41052223099937e-05
-3.56916419565701e-05
-2.60538442486248e-05
-8.14775298597457e-06
-2.59428005334336e-05
-1.86115930912117e-05
-4.79049122633458e-06
-2.13930303650849e-05
-2.4245530082892e-05
-2.38296480752424e-05
-2.77863541196966e-05
-2.6453410882375e-05
-3.8066986729353e-06
-1.65759413700939e-05
-1.3692748085737e-05
-2.68715491199856e-05
-2.83438670382001e-05
-3.37846444100809e-05
-2.25678704386545e-05
-1.79580508843747e-05
-1.65964882893578e-06
-1.96825019613446e-05
-3.36219351557244e-05
-7.68608086660007e-06
-1.25070527838031e-05
-2.55297769207331e-05
-5.0699273836737e-06
-2.37938978817077e-05
-4.20751866352497e-05
7.80157167420001e-06
-1.61715193805256e-05
-2.88992706185956e-05
-8.30518896060443e-06
-2.44676305245214e-05
-1.3918478629933e-05
-8.40127906280701e-06
-1.19688144909672e-05
-1.93029778624026e-05
-2.19736379644909e-05
-4.36089517239591e-06
-2.18125720746841e-05
-2.62008072686287e-05
-7.9809973383738e-06
-1.17581122226168e-05
-1.46179976966714e-05
-1.84325714746041e-05
-2.01572851025175e-05
-1.56338443342808e-05
-1.01184913406364e-05
-1.93283207670551e-05
-2.27376004649646e-05
-4.40671703303313e-05
-2.60247245691519e-05
-2.09107639137536e-05
-1.53761847101676e-05
-1.73584852201155e-05
-1.58792169224027e-05
-1.18841130463144e-05
-2.04995868658417e-05
-1.72754098495793e-05
-3.08186707009956e-05
-2.02178705846329e-05
-2.44810246609566e-05
-1.33345048378028e-05
-1.10481109231369e-05
-8.04114791230223e-06
-2.48120531188345e-05
-4.76626149649447e-06
-1.54612099528568e-05
-3.61903864599658e-05
-2.38610483060529e-05
5.4425520862948e-06
-8.49664801264142e-06
-3.28252505774485e-05
-1.19452750344122e-05
-1.35619742579728e-05
-1.84040840504922e-05
-3.50183278535524e-05
-2.98824887090408e-05
-1.10709066921212e-05
-3.38612069716967e-05
-2.93902959827995e-05
-2.35380247338209e-05
-2.03643817234302e-05
-2.02753881269334e-05
-9.72036873859259e-06
-1.72490293824273e-05
5.90244162709558e-06
-3.63781961284523e-05
-2.56890732196578e-05
-1.78565820480999e-05
-1.86131872019727e-05
-1.89091423895243e-05
-2.30947874446701e-05
-3.72070930661421e-05
-1.99261178629162e-05
-2.86380376726639e-05
-1.73797257416231e-05
-2.8106545129656e-05
-2.94039636621604e-05
-2.4123102848376e-05
-2.19834924537575e-05
-2.06673946446096e-05
-9.60482957456718e-06
-2.61720568780934e-05
-3.61987445432858e-05
-4.13577717048387e-05
-2.59645798429179e-05
-2.18284704644248e-05
-2.12582717784341e-05
-4.90570575658606e-05
-2.08750446194804e-05
-2.14451576086677e-05
-2.17588593694389e-05
-4.03395392914915e-06
-4.0875656749174e-06
-2.46990510733771e-05
-4.31043408751232e-05
-2.09300352868419e-05
-3.03816132150127e-05
-2.00811211164357e-05
-2.85276294507925e-05
4.59711813189582e-06
-1.98463100923058e-05
-1.00630496297949e-05
-3.91222332135609e-05
-8.84425165794831e-06
-1.89492447033381e-05
-1.44549609565797e-05
3.73827854522802e-07
-4.33244291467276e-05
-3.25341889861211e-05
-3.14533329177354e-05
-2.5456592892664e-05
-3.24238232534551e-05
-1.37673655437632e-05
-1.75161103878527e-05
-1.98310665039715e-05
-1.66999926072726e-05
-1.0203900352465e-05
-1.42425636594497e-05
-1.64926073382415e-05
-1.22630957705482e-05
-2.06642455605257e-05
-3.49198947283764e-05
-2.76955143479487e-05
-4.04398930302075e-06
-2.09365538117924e-05
-2.78550945776988e-05
-1.89163752737059e-05
-2.1845288879997e-05
-2.79503321263909e-05
5.28277268513048e-06
5.65879801566573e-07
-5.15069779856501e-06
-1.08791615885788e-05
-9.84220212990577e-06
-1.78819361555806e-05
-4.34761254117901e-05
-3.02204592238683e-05
-2.24716980165048e-05
-7.19979001331033e-06
9.16294290846686e-06
-2.38940646811343e-05
-1.179519289778e-06
-1.06502742826341e-05
-1.67966429575181e-05
-2.22722788663608e-05
-1.96117053518081e-05
-2.05760496457257e-05
-1.69886782204231e-05
-3.69237542728186e-06
-1.62494018664657e-05
-7.12312990926693e-06
-2.12322686127854e-05
-2.06486187888837e-05
-3.71964881808561e-05
-3.63265222196172e-06
-2.35959889473258e-05
1.19103468341665e-05
-8.08524089676553e-06
-2.05857289774003e-05
-3.33858552932048e-05
-3.91447445802468e-06
-1.37573737238678e-05
-9.54083596901729e-06
-1.18757783722055e-05
-2.05917220518271e-05
-2.11290546698579e-05
-5.1384517626311e-05
-1.96039947708131e-05
-4.30709593765911e-05
-3.06554596239346e-05
-1.03125980079503e-05
-2.44584594099096e-05
-3.4301941740419e-05
-2.18573667031467e-05
-7.70150252608005e-06
-5.66009028760322e-05
-3.03305540849712e-05
-2.35452618561617e-05
-9.28738440474815e-06
-3.09492410554292e-05
-2.19806310339718e-05
-1.85307386450416e-05
-3.43231892685895e-06
-1.7196586380491e-05
-1.44705085508785e-05
-2.56780813695334e-05
-8.83245040954297e-07
-4.92923753502115e-06
-8.48810599743513e-06
-1.11764029872535e-05
-3.41133093594628e-05
-3.2518823730766e-06
-1.59256168026256e-05
-2.50835402301122e-06
-2.33882763658427e-05
-4.21139733263886e-06
-2.86653629298527e-05
-1.42027317986873e-05
-2.94308334903761e-05
-2.32973181896633e-05
-1.07858518151248e-05
-3.11811954977991e-05
-7.8774875523581e-06
-1.3259519432635e-05
-3.71045564887312e-05
-8.41282370530846e-06
-2.24048332144091e-05
-1.89381757746956e-05
-3.25223345532868e-05
-8.64972187213252e-06
-2.80353840033163e-05
-1.3376351112031e-05
-1.32839758214823e-05
-1.29448762183798e-05
-9.52222193294842e-06
-1.25095834130645e-05
-1.60952302497068e-05
-4.26080232454579e-05
-3.24296195811172e-05
-1.54816250050503e-05
-2.00133545829826e-05
-2.45852817670831e-05
-3.19891213946839e-05
6.58392680286603e-06
-1.6181409391672e-06
-1.78085532593101e-05
-1.07315835930734e-05
-2.21995951042104e-05
-2.84225510748722e-05
-1.26650484294084e-05
-1.06435095371249e-05
-3.19378567928065e-05
-3.01855529988808e-05
-4.65074253731405e-05
3.19439082874938e-06
-1.83599404040158e-05
-1.5086585209843e-05
-1.27609054520343e-05
-1.64840393531332e-05
-2.52340978653946e-05
-3.22478651679115e-05
-1.75559479859429e-05
-1.374442633114e-05
-2.82019862061343e-05
3.68375130279712e-06
-2.85278770785505e-05
-2.70708598744805e-05
-3.37430223296443e-06
-2.31945742744576e-05
-2.79387051638639e-06
-2.20722208415338e-05
-2.16575819090825e-05
-2.43850719585384e-05
-3.28735903005881e-05
-3.17712885552249e-05
-2.92983444206683e-05
-1.71504593628818e-05
-2.31648133383412e-05
-2.20598797386169e-05
-3.71608098544723e-05
-3.05091366628318e-05
-1.19008657797923e-05
-2.56856489579266e-05
-1.21290697914579e-05
-2.68129762701746e-05
-3.74973866763695e-05
-5.05836694733599e-05
-1.50697841542633e-05
-2.29935059283553e-05
-1.94415026773016e-05
-4.01939739238396e-05
-2.44389113903122e-05
-2.83371982436936e-05
-3.3732265019023e-05
-2.39876012639689e-05
-2.03231267591047e-05
-2.63974135343834e-05
-4.34739369374498e-05
-4.26058611947681e-05
-3.97872967719464e-05
-1.64128291739737e-05
-6.10561235429167e-06
-3.43147505419209e-05
-1.11220120213165e-05
-6.53869836450092e-06
-1.79841648383754e-05
-2.25310936051949e-05
-2.78696383213934e-05
-1.74912069036473e-05
-1.84218934457766e-05
-3.26383597716995e-05
-1.26069004668829e-05
3.66834436109416e-06
-3.30536886428619e-06
-2.12796756693558e-05
-4.15066535478301e-05
-8.03019037319899e-06
-2.20868155108577e-05
-2.60611679274425e-05
-2.07085594595073e-05
-1.95804883890211e-05
-3.55619961892764e-05
-2.27122886150409e-05
-2.66147844412849e-05
-3.19605048968371e-05
-1.8967685941105e-06
-4.55649434866722e-05
-1.23748084606395e-05
-2.87878656757858e-05
-2.0038042846163e-05
-3.19897543195934e-05
-1.58523484866191e-05
-2.98460847262129e-05
-2.14475931938065e-05
-1.43599185442393e-05
-1.24163659875215e-05
-2.08634267246265e-05
1.1740182959827e-06
-4.13002627486606e-05
-2.89356692569475e-05
-8.41462804150549e-06
-9.69460308777212e-06
-7.50392714305772e-06
-2.30097801918218e-05
3.77815035351868e-06
-1.67850075090134e-05
-4.22155484754344e-05
-2.28676862945516e-05
-2.83475288247171e-05
-2.30501523262614e-05
-2.21507898476301e-06
-4.26898433313538e-06
-2.31965030200355e-05
5.58065603453711e-06
-2.79668104422677e-05
-2.27320143788741e-05
-1.25432323009303e-05
-2.62184615461501e-05
-1.1003852578725e-05
-6.29520022592264e-06
1.58380128296079e-05
-2.77653036402554e-05
5.27383635130023e-06
-1.81503258688343e-05
5.73375358003252e-06
-6.24591654808946e-06
-4.20056810838395e-06
-1.02207687752797e-05
-2.66697085719259e-05
-3.14305141274827e-05
-1.76398230707739e-05
-1.22916040477098e-05
-3.78043033206214e-05
-2.27067006198538e-05
-3.19902312650696e-05
-7.39853948755722e-06
-3.17404845589936e-05
-2.1671058110045e-05
-2.69000870173728e-05
-2.85632152108028e-05
-1.04185300167294e-05
-4.03389128055674e-05
-1.85732115635639e-05
-1.75891135821859e-05
-2.53901938571737e-05
-1.79016868001482e-05
-2.32624139487465e-05
-2.52638497086642e-05
-1.9791353254896e-05
-1.66886866248936e-05
-4.17958505693566e-05
-2.76637295591707e-05
-2.38262314825358e-05
-2.51043074619825e-05
-2.33922411421204e-05
-1.73336393735784e-05
-1.71091440618736e-05
-7.24867569977859e-06
-9.94560213793335e-06
-1.84607658082334e-05
-4.23580503680774e-05
-2.70706565731501e-05
-3.73473515719749e-05
2.03479039866857e-06
-1.15337704187749e-05
-5.26358960587961e-06
-2.77080294082865e-05
-2.52837752970192e-05
-2.97927673838616e-05
-1.62717954556271e-05
-5.01980733989577e-06
-1.83959504222507e-06
-2.28935822986537e-05
-2.46721823741739e-05
-1.9216611716616e-05
-1.83455026515189e-05
-3.56554093114835e-05
-1.70236580748807e-05
-3.57583663228674e-06
-1.62453747570267e-05
-4.82707510214944e-05
-3.88874850670189e-05
-2.45998934037089e-05
-2.75952951124875e-05
-1.95233159995681e-05
-2.92148208699557e-05
-1.97195036295925e-05
-1.1346986702875e-05
-2.47293010820215e-05
2.95476405709982e-06
-2.75814764084222e-06
-1.83613256953523e-05
-2.13153533882637e-05
-8.02098074665325e-06
-2.34143748218522e-05
-1.77061592480868e-05
-1.01190381868622e-05
-2.07014377031028e-05
-1.85430903997712e-05
-1.31665913313381e-05
-2.34022959313488e-05
-2.16192038150037e-05
-2.37298710778977e-05
-3.14825340652422e-05
-1.27812936312019e-05
-3.36929957149853e-05
-3.1053897994857e-05
-1.66186212728713e-05
-9.9665190055627e-06
-3.20178867527768e-05
-1.20771713774147e-05
-1.5963935849106e-05
-2.62597092770925e-05
-1.48824652767618e-05
-3.96477209235375e-05
-2.45519362848931e-05
-2.20504632372959e-05
-1.57148267789296e-05
-4.68113582236323e-05
-2.1614877291037e-05
-8.88037769882947e-06
-3.16244728911263e-05
-3.25070596798077e-05
-1.47461650824021e-05
-2.01266668994327e-05
-3.27508855559613e-05
2.94731632310599e-06
-1.22101052014591e-05
-1.55786303596234e-05
-4.05179839540114e-05
-3.65523112333737e-05
-5.73401468355482e-06
-2.0792039599917e-05
-1.05397730041865e-05
-8.15874818703998e-06
-6.9355337893892e-07
-6.71506407874978e-06
-1.48892698782602e-05
-8.66177852796684e-06
-3.68791888868427e-05
-2.0610560548642e-05
-1.60368849812209e-05
-8.38297013941854e-06
-1.58065698708625e-05
-2.32190792769895e-05
-2.90119364818903e-05
-3.31421445644899e-05
-1.73184936628751e-05
-1.22859515943499e-05
-3.70519362228671e-05
-3.16738955043723e-05
-2.49647747176386e-05
-1.52921001749171e-05
-6.94274061265399e-06
-2.24277714038058e-05
-3.48042809914181e-05
-1.28879328071607e-05
-3.32792384883829e-05
-2.65260259404784e-05
-3.07464912008882e-05
-3.23971338985357e-05
-1.67744998558827e-05
-3.08191713112558e-05
-2.20083853373372e-05
-5.28287288915457e-06
-3.89004085858687e-05
-3.74995860417134e-05
-2.9743356508666e-05
5.12592769082784e-06
-8.54257769659905e-06
-2.25559870441413e-05
-3.86924139062154e-06
-2.67690724649541e-05
-4.35990792657125e-05
-2.10463431364455e-05
-2.69673607191668e-05
-2.1669553379079e-05
-2.14312833579067e-05
-2.50272546341284e-05
-2.27733215580711e-05
-1.10671856819672e-05
-1.53134843710702e-05
-7.19691130494273e-07
-3.05796561911127e-05
6.04814547662203e-06
-1.72666571460572e-05
-1.96591860907154e-05
6.63899315980589e-06
-1.00108603877261e-05
-1.55683392099353e-05
-5.4459447169931e-06
-1.35957246116471e-05
-2.73675740791172e-05
-2.61629852972267e-05
-1.46747162443145e-05
-1.51535099637888e-05
-2.37656976776749e-05
-7.91276987732386e-06
-3.16143137393332e-05
-3.26859970439151e-05
-1.82797255042181e-05
-6.661915025359e-06
-1.08071176003617e-05
-4.38911507239561e-06
-2.72209815398078e-05
-2.16973950369522e-05
-2.16360336121682e-06
-2.56884958711908e-05
-4.13367719144978e-06
-1.32987576208045e-05
-1.9705101438335e-05
-1.96610456659725e-05
-2.28286271408998e-05
-7.70918299331363e-06
-2.13805792283193e-05
-8.83395412546983e-06
-3.52573942740225e-05
7.32947575803096e-06
-2.40541329342233e-05
-2.49005510338744e-05
1.33734112349814e-06
-1.68564669931393e-05
-5.53287397567213e-06
-2.66310959333322e-05
-1.1924094753713e-05
-9.03839811950626e-06
-2.17501742942533e-05
-2.99916021496109e-05
-2.01962331598268e-05
-1.63800189830107e-05
-3.1104316513488e-05
-4.70593356851434e-05
-2.93678713650693e-05
-3.2880391297464e-05
-2.30739964108925e-05
-2.69581630219883e-05
-2.07730721734103e-05
-2.13179909709992e-06
-7.23785333034734e-06
-2.73031603755212e-05
-1.89405695005765e-05
-1.73062421500615e-05
-1.37969072869034e-05
-2.06168356605422e-05
-3.85706489636448e-06
-1.96566020106896e-05
-2.06832826614287e-05
-2.6181381516134e-05
-1.43738587450835e-05
-4.06739520291825e-05
-9.19369275189425e-06
-3.90741466282928e-05
-1.211999441282e-05
-1.83996965392684e-05
-1.29310402445872e-05
-3.08393099162321e-05
-1.94932503369625e-05
-2.67500855402951e-05
-2.59579747359746e-05
-8.47093879845597e-06
-8.66791361987896e-06
-1.57951528880355e-05
-1.7230878596223e-05
-2.6688887749366e-05
-2.20834033092244e-05
-3.26321186151692e-06
-1.54115139631177e-05
-4.77730866064415e-06
-2.19711313247725e-05
-2.21449896702962e-05
-4.78277162044681e-05
-1.94721108564521e-05
-1.17328751204873e-05
6.64164809624917e-06
-1.78238384450245e-05
-6.16742452305532e-06
-2.2477735711741e-05
-1.66667406630515e-05
-2.24350536903034e-05
-1.96000870947327e-05
-1.74256071891004e-06
-1.5935659345655e-05
-1.50271621312224e-05
-1.59658359544964e-05
-2.09633182724184e-05
-1.11808110471598e-05
-1.18464008512072e-05
-1.3396790997445e-05
-3.8432013387942e-05
-3.10232303347358e-05
-8.6984181852735e-07
-1.90195354917619e-05
-3.25348803186562e-05
-1.03409000731107e-05
-7.42524840954719e-06
-8.85957984341001e-06
-3.12262576760342e-05
-1.11736956197054e-05
-1.33548009192199e-05
-2.22152939636904e-06
-1.12735008491974e-05
-2.15759823955714e-05
-3.28132860242288e-05
-1.18557759617696e-05
-3.03144350112005e-05
-3.12343427593579e-05
-2.82558762721841e-05
-2.38475290825593e-05
-5.63990950218782e-06
-5.06865613182301e-05
-4.14469005410466e-05
-2.85982137233909e-05
-3.98549323862345e-05
-1.74198477478252e-05
-8.16807678365904e-06
-1.03802037014325e-05
-1.65489057744582e-05
-2.60732641266965e-05
-2.27194915313177e-05
-1.85115357346288e-05
-6.83436351999245e-06
-3.01255425986078e-05
-5.48091922983738e-05
4.10927034359227e-06
-7.25790550009451e-06
-1.74486303717323e-05
-3.84647198471904e-05
-1.11060401415897e-05
-2.24689660153791e-05
-4.59776618936178e-06
-8.77791615448903e-06
-1.96672639192246e-05
-1.11695155904967e-05
-1.80921667708609e-05
-6.40481548822764e-06
-1.64374676299008e-05
-1.81168648919519e-06
-2.78412918450755e-05
-2.92978545653218e-05
-3.46653289606591e-05
-1.09431750775944e-05
-1.80823656566534e-05
-2.0767931979185e-05
-3.70778588492832e-05
-1.89838014842027e-06
-2.04424775807861e-05
-1.11912389191533e-05
-1.35570017020485e-05
1.39240567887481e-06
-3.22793199866754e-05
-1.70702990452127e-05
-1.3507426531597e-05
-8.88644062678799e-06
-2.08387211027103e-05
-2.35057390102921e-05
-2.43227272428698e-05
-3.49829540772333e-06
-1.18706666647359e-05
-2.95596227552495e-05
-2.16271448828152e-05
-2.55982346305786e-05
-1.33946221004903e-05
-9.91574102887118e-06
-1.51657456728857e-05
-3.2133644065048e-05
-1.44597022454077e-05
-6.44160582995781e-06
-3.97315475206228e-06
-4.29388342910157e-05
-4.8107790180624e-06
-1.25885137313639e-05
-8.4393687090071e-06
-2.26123747820104e-05
-1.78860508460599e-06
-1.41393526069246e-05
-4.32466081176249e-06
-5.1961573992604e-05
-7.68831719860779e-06
-2.22471660737291e-05
-2.18512125029905e-05
-3.04708597243559e-05
-2.95671263023397e-06
-4.26638529431185e-05
-3.71958733809869e-05
-2.07045483266606e-05
-1.11603352631599e-05
-2.73797564493678e-05
-9.55170392433057e-06
-1.06839402064784e-05
-1.86893602675638e-06
-2.37892776646582e-05
-2.84585425300075e-05
-3.24896507725449e-05
-1.25621514227337e-05
-2.59471460930086e-05
-3.68555357273446e-05
-2.75819649421683e-05
-2.34354981818498e-05
-3.15965530605564e-05
-2.9701202029402e-05
-1.2469662657821e-05
-1.16542266546762e-05
-4.07694052875477e-05
-8.54870162628447e-06
1.43565233130056e-06
-5.42538617037708e-05
-2.1532065496975e-05
-3.73951895856912e-05
-2.82962267271183e-05
1.55861318787031e-06
-1.29278962983593e-05
-2.74507865622399e-05
-1.39320479961386e-05
-4.11194445226872e-05
-3.58415721203749e-05
-2.01842426528935e-05
-2.19257245318257e-05
-2.23343810123391e-05
-3.34429060756665e-05
1.61788012155867e-06
-2.13934262886234e-05
-3.0364728923287e-05
-1.9243503535838e-05
-2.82660069916162e-05
-1.28025978403654e-05
-1.82164170485962e-05
-3.34569730200751e-05
-6.29828255420414e-06
-8.1058210334431e-06
-2.98115336411503e-05
-2.38832021805652e-05
-7.28479636090916e-07
-3.25775450250633e-05
4.8140648929371e-06
-3.16670049201121e-05
-1.44661372730039e-05
-3.51045730609156e-05
-3.40498010398802e-05
-1.73650509400497e-05
-1.4636139365185e-05
-1.8073484690396e-05
-1.1595819938976e-05
-1.40753444705559e-05
-2.76004575554168e-05
-3.038854177359e-05
2.51877878931308e-06
-1.97823998150978e-05
-5.33629469771934e-06
-9.17258124020689e-06
-2.04709264373789e-05
-2.70071780193714e-05
-1.60514242941172e-05
-2.2388072136567e-05
-2.93044370760965e-05
-3.27677137413259e-05
-2.85664729668179e-05
-2.0623104941988e-05
-1.65184384642616e-05
-3.75315648531776e-05
-7.30133894548102e-06
-7.63552766778424e-06
-2.79542052308824e-05
-2.33479676684258e-05
-1.33294132196584e-06
-4.0924564943275e-05
-2.05319334594935e-05
-1.64122584039962e-05
-2.58927639967478e-05
-2.99775461725663e-05
-6.37867554454572e-06
-7.57202875826429e-06
-2.41843754766131e-05
-2.07791808870674e-05
-4.28864245454693e-05
-1.60755427372819e-05
-2.56683360882381e-05
-1.79051927378754e-05
-3.46136984941952e-05
-2.83944063454977e-05
-2.8560133899183e-05
-2.01409335627357e-05
-4.64987670979194e-05
-2.25174158803755e-05
-1.24500656228837e-05
-2.0345812548037e-05
-2.78793253466234e-05
-1.3941437580747e-05
-1.59585063581445e-05
-1.14913518336658e-05
-4.64125273816542e-05
3.51978750464132e-06
-1.37045205547918e-05
-2.05157530739329e-05
-2.10819469230291e-05
-9.63541036032098e-06
-1.46705547288463e-05
-3.99012387122912e-05
-2.36240140290986e-05
-2.62105180283505e-05
-1.75067312910104e-05
-1.70322163241725e-05
3.25527805713345e-06
-2.19177627730182e-05
-3.2516334394583e-05
-2.90742257231392e-05
-1.65325473893974e-05
7.23509213208743e-06
-2.41620880127718e-05
-2.30006452273371e-05
-1.15924006856389e-05
-2.89286000744118e-05
-3.03194428897181e-05
-4.07735966725073e-05
-5.54870940965986e-05
-2.53878024091424e-05
-3.93996580550061e-05
-1.02159735031356e-05
-1.72603370148764e-05
-1.78612879616222e-05
-3.09126494788369e-05
-2.29213754925651e-05
-2.99091014952651e-05
-2.48354500165386e-05
-1.04075358919487e-05
-3.21984412930214e-05
-2.61984050210891e-05
-8.54430059400317e-06
-1.93366295530104e-05
-2.48406454216818e-05
-2.65417555777096e-05
-2.04397044557793e-05
-2.54986401872356e-05
-1.025736692881e-05
-8.43904170077157e-06
3.39653558367569e-06
-3.97795776558141e-05
-6.21825389584779e-06
-1.01743798580188e-05
-2.41388386698788e-05
-1.88591170434885e-05
-5.29032775876936e-06
-2.78177277062557e-05
-1.21306530441694e-05
-4.85389066425943e-06
-3.87545631650571e-05
-1.82697142695121e-05
-1.71784597386803e-05
-2.23126463967554e-05
-3.17935691431196e-05
-2.57374702627437e-05
-5.3173661138045e-05
-1.62514101687853e-05
-9.73899804908217e-06
-1.30186372469262e-05
-2.24100220363922e-05
-2.72782502279303e-05
-2.44241186752568e-05
-1.93553976951821e-05
-1.40041298346617e-05
-2.88945735523155e-05
-2.68196315314212e-05
-1.78388377943316e-05
-1.32176378382743e-05
3.59765515816999e-06
-4.25701049704475e-05
-2.0832730250885e-05
-5.03472875582987e-05
1.34755477933753e-06
-2.19503875330805e-05
-1.27795622798804e-06
-3.57053718029242e-05
-1.25955931438927e-05
-1.45408822385551e-05
-8.82765897094015e-06
-7.70214060573807e-06
-2.57030883721768e-05
-2.02132198937714e-05
-2.33632778485865e-05
7.76459744739892e-06
-6.00115072030375e-05
-6.32795425892104e-06
-2.8099202688713e-05
-1.92230425536963e-05
-2.79538613329982e-05
-2.55418522293008e-05
-2.43250770273655e-05
-2.31457524238224e-05
-4.29522572913159e-05
-2.22492459115249e-05
-1.75934487606581e-05
-3.73004378428639e-05
-2.49162610502024e-05
-7.65954337657834e-06
-2.5165691919918e-05
-1.92920288593727e-05
-4.75701702909172e-05
-3.35371863972566e-05
-6.77388453671466e-06
-1.3827727465892e-05
-4.77227014498273e-07
-1.5209203894526e-05
-2.272385535944e-05
-2.70471561472069e-05
-3.23043527261675e-05
-9.94775190511129e-06
-1.26826790828101e-06
-8.70804613563236e-06
-1.43894561175776e-05
-2.9336988737018e-05
-3.34612415202563e-06
-4.19178470214683e-05
-2.1722811899567e-06
-2.00877211887229e-05
-2.122017523453e-05
-2.81984572281938e-05
-2.57499702808068e-05
-2.7246701972e-05
-1.34868215624606e-05
3.06469389665768e-06
-3.59697797813975e-05
-3.58851584615853e-06
-5.02559265204469e-05
-2.32823859716427e-05
-1.98147133587617e-05
6.62786738770452e-06
-3.67314582452202e-05
-1.51763601993734e-05
-2.27952898403527e-05
-1.1831847067807e-05
-2.47539039545868e-05
-3.01375121334613e-05
-1.538204171322e-05
-3.34093640758106e-05
-1.74623958286253e-05
-2.35417495462549e-05
-1.00192563502189e-05
-1.93702924245062e-05
-8.32101090492552e-06
-2.40721277772691e-05
-3.39890419176932e-05
-8.22673806390896e-06
-8.40628038438411e-06
-1.72651722076313e-05
-2.42298639477782e-05
-2.43397408037569e-05
-3.1130765135017e-05
-2.47073443684992e-05
-3.97820278794509e-05
-3.5900788630376e-05
-2.59834199714873e-05
-1.01086276762767e-05
-4.56972667950781e-05
-4.86848867106443e-05
-2.14493259037002e-05
-3.14175197048935e-06
-2.48780538360129e-05
-1.42172278138154e-05
-4.52978858284099e-05
-1.08674486090383e-05
-2.35550484522725e-05
-2.75429684903914e-05
-7.7383565070046e-06
-2.88487452139244e-05
-1.8272867479415e-05
-2.28324122709769e-05
-3.59007960970445e-05
-1.32074605789563e-06
-2.73548387575929e-05
-1.27568649218675e-05
-3.82773116151332e-05
-2.86560451037671e-05
-1.29655841034177e-05
-2.70100890007263e-05
-2.17810395576176e-05
-2.5624433543502e-05
-3.39746851583902e-06
-4.55919541269933e-05
-1.07811188323121e-05
-3.41025855712494e-05
-1.63319115945566e-05
-4.17795703273098e-05
6.09384861698029e-07
-1.43639797504427e-05
-2.105216276498e-05
-2.30487248709609e-05
6.76795247614837e-06
-2.52469576214703e-05
-9.16873133402466e-06
-3.09800483477675e-05
-2.83572729192189e-05
-3.18890314264802e-05
-4.45013311293234e-05
-2.68173378864738e-05
-9.10510265866011e-06
-3.8418699917317e-05
-1.54190234995199e-06
-2.44508310186828e-05
-5.79188829281225e-05
-9.26370490830794e-06
-1.37780409353974e-05
-1.39496217261886e-05
1.02806006849595e-05
-4.06255636896293e-05
-2.34753258213869e-05
-2.29407747596866e-05
-1.46029353882095e-05
-2.82661380316291e-05
-4.29835528273185e-05
-2.49978076187842e-05
-1.96696007941316e-05
-2.79909773444522e-06
-2.64455647029775e-05
-3.21119853721258e-05
-7.84346818326203e-06
-2.74908440889734e-05
-4.36373850860144e-05
-3.52780496910329e-05
-1.62006216139826e-05
-2.79908900338989e-05
-2.23896377293587e-05
-2.88146642461165e-05
-1.4959821460733e-05
-1.10980128512855e-05
-8.00803739140672e-06
-1.06589504286807e-05
-2.37807662169609e-05
-2.72664664628933e-05
-1.78718048114989e-05
-4.02556804555964e-05
-3.44540134685446e-05
-3.33198739966039e-05
-3.94044724022959e-05
-2.98201087047219e-05
-3.82613303501734e-05
-3.03037157872126e-05
-4.09038605381651e-05
-1.92511405603584e-05
-1.2309852345934e-05
-3.82496016100581e-05
4.91088654628633e-06
-3.07594725504252e-05
-2.91283557921478e-05
-1.56670509776095e-05
-3.2030703338134e-05
-4.55393149893255e-05
-1.91589094334082e-05
-2.03420194930142e-05
-1.36520679706627e-05
-4.46375718947026e-05
-3.82295034611852e-05
-4.23297927684281e-05
-4.91588797141126e-05
-3.78099590634407e-05
4.07620121355067e-06
-2.51153599679707e-05
-1.8627178746843e-05
-3.41349372763083e-05
-3.63297507908373e-05
-3.09481913825043e-05
-2.57667764419469e-05
-1.14706612387128e-05
-2.32393644846784e-05
-3.46959122854285e-05
-3.01272085828515e-05
-5.56991576925175e-06
-1.37809839203439e-05
-1.16480304400635e-05
-9.10707515468149e-06
-1.33057331720526e-05
-2.3070821570516e-05
1.17338830351562e-05
8.80142824046054e-07
-2.7929859613848e-05
-4.67952479252456e-05
-2.16697005007587e-05
-2.32964428496138e-05
-1.89963805799156e-05
-1.64739720992473e-05
-1.8935766730797e-05
-2.08187886722656e-05
-2.69701449572323e-05
-1.19497375946707e-05
-2.32348553612162e-05
-3.61548813390834e-05
-9.78070757749756e-06
-3.6794921352297e-05
-2.84317259482633e-05
-2.56736337781835e-05
6.31258254292932e-07
-1.17094428232411e-05
-1.83843670682232e-05
-2.70845556263682e-06
-3.91026220714649e-05
-1.04748719334857e-05
-1.60381405460949e-05
-9.48072914008254e-07
-1.22394587242739e-05
-1.94098304239864e-05
-4.16106935654859e-05
-4.56885392860708e-05
-7.85538140500021e-06
-4.24434334485307e-06
-3.07127753131556e-05
-4.08279425036546e-05
-2.34651997803621e-05
-3.15413063987122e-05
-2.76181342997161e-05
-1.80673204540892e-05
-1.81851995679958e-05
-3.15309174294218e-05
-3.67745179717795e-05
-3.25581272487676e-05
-4.77069225411933e-05
-3.83983129690211e-05
-3.24031921890697e-05
-1.60825270386331e-05
-1.67280718401701e-05
-3.1541806007494e-05
-1.02454347418957e-05
-2.15614606947744e-05
-3.05335311495249e-05
-1.61112645049018e-05
-2.54901249206721e-05
-2.46522478766131e-05
-1.75802248735988e-05
-8.45737637295223e-06
-1.95314622110902e-05
1.25481166732817e-05
-1.6644103675596e-05
-1.73915974873395e-05
2.17726502970599e-06
-1.35043007835821e-05
-3.70816429058343e-05
-3.29808854325432e-05
-3.56313172167182e-05
-3.20460435784302e-05
-1.98914378373207e-05
-3.13627334655821e-05
-3.59498348530009e-05
-3.61315406605157e-05
-1.53115017516761e-05
-2.01644703801512e-05
-2.92304510954262e-05
-5.54468465291524e-06
-3.38377433350998e-05
-2.36043500779802e-05
-2.38114481413918e-05
-2.47640685559378e-05
-8.31233525633047e-06
-2.68211799925887e-05
-1.63544402839404e-05
-3.17894200464302e-06
-1.52453305392299e-05
-2.67649410298904e-05
-3.18023968579893e-05
-2.11741804298558e-05
-3.40297346361067e-05
-2.28778495589934e-05
-2.62493411093089e-05
-3.32119958113871e-05
-5.54621830401858e-05
-2.50006359594287e-05
-2.71765175298279e-05
-3.55378501665737e-05
-1.83234077192979e-05
-9.34455172515761e-06
-2.00255377574239e-05
-3.59854115645827e-05
-2.5758412113341e-05
-2.34152484154492e-05
-2.03632179483712e-05
-1.4674475258432e-05
-4.2519149580035e-05
-1.37331034704414e-05
-2.03925835431981e-06
-3.20015582831768e-05
-2.73821609187562e-05
-4.35820511115061e-05
-5.00047630592797e-06
-5.01507728595153e-05
-2.90776399277069e-05
-6.00501692555196e-06
-2.73187521188129e-05
-1.98237194226217e-05
-3.47639753690787e-05
-1.09177568581955e-05
-1.17593564144437e-05
-2.33065992385856e-05
2.80465052988884e-06
-3.43693401260408e-05
-1.39449921193566e-05
-2.59739757141151e-05
-7.33005608316724e-06
-2.37684233711556e-05
-1.7792973255207e-05
-1.78018025660364e-05
-1.45727860575756e-05
-3.34996684639614e-05
-1.72259753612085e-05
-1.8136241846775e-05
-3.30113851205397e-05
-2.49114145939722e-05
-1.09648853263101e-06
-2.78251039231724e-05
-1.48459028863297e-05
-1.46728359744891e-05
-1.99525383778723e-05
-1.98669045248516e-05
-9.88678023966971e-06
-4.32269005253344e-06
-2.78847391173625e-05
-1.89515128484165e-05
-7.79994212651662e-06
-1.72938834496022e-05
-2.33566188800576e-05
-1.53177209156541e-05
-2.23799521056963e-05
-7.86433892314345e-06
-2.86087146533e-05
-1.46058358075967e-05
-2.07758890961482e-05
-2.5301427645709e-05
-3.62905570054057e-05
-1.86055404787563e-05
-1.25652817234745e-05
-1.98829773059509e-05
-1.97612639410424e-05
-3.31514686275332e-05
-1.63362161853216e-05
-1.82819298556909e-05
1.13027083227154e-05
-1.71194116983559e-05
-2.49356643806227e-05
-3.23387983469042e-05
-2.29027117787028e-05
-2.16744967440447e-05
-2.2909522066143e-05
-2.14551178066082e-05
-1.9688406612493e-05
-2.81415656079947e-05
-4.25453965616058e-06
-2.53395064300666e-06
1.57398298950295e-06
-3.09675585240591e-05
-4.43472506658334e-05
-1.74257948534691e-05
-4.13671258377717e-06
-2.99319547200348e-05
-4.6152171717635e-05
-2.87558667288158e-05
-2.67861653790283e-05
-3.74660146207318e-05
-9.9625509968222e-06
-3.08007926061909e-05
-1.74162296540526e-05
-4.07501220319722e-05
-1.65866732033714e-05
-3.27057098357053e-05
-8.08267370193093e-06
-1.40082805348511e-05
-2.60510938479381e-05
-4.52388029939338e-05
-2.3860046262413e-05
-3.37491317237821e-05
-5.61527155540947e-05
-1.37826538978098e-05
4.48840677164753e-07
-3.2577906204513e-05
-1.37882281213893e-05
-2.05029127926944e-05
-3.61237812285951e-05
-1.12494514959209e-05
-3.29177098045317e-05
-4.54270537212793e-06
-9.98730732502495e-07
-1.24872384636493e-05
-2.27064690553591e-05
-1.24424312488189e-05
-3.82754203869236e-05
-2.35578362230921e-05
-2.13505377718795e-05
-1.59993460861298e-05
7.47016702514939e-07
-3.50185091983699e-05
-2.66418155129356e-05
-6.93100053509622e-06
-1.70495691568245e-05
-2.5511479931893e-05
-4.40286412070548e-06
-1.19061196773089e-05
-3.25414774002885e-05
-3.77251003685502e-05
-1.6053692000166e-05
-1.01042936196278e-05
-1.37373710181783e-05
-3.4299527514841e-05
-3.54722841462905e-05
-2.68346122726224e-05
-2.80928221135325e-05
-1.41346417327766e-05
1.89935227179988e-06
-2.59759048728593e-05
-3.01299037162068e-05
-1.39366260773671e-05
6.84394413820145e-07
-1.47465384112106e-05
-1.99292580071765e-05
1.99237141116533e-06
-1.93006003074766e-05
-3.47481345522653e-05
-7.97999815749067e-06
-1.65309204728192e-05
-9.73464792308816e-06
-1.22213441584017e-05
-3.4732523284546e-05
-2.19738082530412e-05
-2.16363698214375e-05
-7.90930868483041e-06
-1.9839198401596e-05
-1.94419947165762e-05
-2.69675524622161e-05
-3.64538843764096e-05
-9.04819889845261e-06
-1.52673088229738e-05
-3.9546947868101e-05
-1.53381530071653e-05
-3.14486972070958e-05
-1.10248565734144e-05
-3.52868629724408e-05
-9.42436490246192e-06
-1.3277591669152e-06
-2.66423789559916e-05
-2.31870728041362e-05
-1.28650298782406e-05
-1.17928753655334e-05
-2.17105076867804e-05
-4.79419117771143e-05
-9.0317208510604e-06
-2.05702978918392e-05
-1.71922726470597e-05
-4.06484796224429e-05
-9.42966348256931e-06
-1.54926359837391e-05
-3.95485968346563e-05
-2.58917436548523e-05
-1.17606900952803e-05
-2.60940813001705e-05
-3.67513789320656e-05
-1.09157948576707e-05
-3.87316195814156e-05
-3.91614704146389e-05
-4.17129226140885e-05
-6.04458407132696e-06
-2.33706262270297e-05
-3.24785600724715e-05
-3.47093168380168e-05
-2.21462599237711e-05
-2.9368088503821e-05
-5.36527127553134e-06
-2.68417498282757e-05
-2.8941291922285e-06
-1.35980514267138e-05
-6.84228537111014e-06
-4.76062955483192e-05
-4.2213199291028e-05
-2.163010310155e-05
-1.56081497288697e-05
-4.01431063356393e-05
-7.04407376867423e-06
-2.13833289270789e-05
-2.104749140033e-05
-1.34052967031223e-05
-5.58880230994614e-06
-4.70622472451741e-07
-2.73599901174076e-05
-2.53378083910216e-05
-1.0501200069076e-05
-2.04243350875258e-05
-3.10758667360605e-05
-1.53438336072654e-05
-9.02818695153492e-06
-1.49854996564494e-05
-2.51592083350842e-05
-1.31780058665136e-05
-1.91044190049912e-05
-3.42714213551825e-05
-9.58417865202761e-06
-4.49509866241121e-05
-2.58741726419955e-05
-4.14017236739167e-05
-1.81917848600399e-05
-3.53861567884528e-05
-3.35202989341131e-05
-3.7694462013415e-05
-1.34805625174443e-05
-2.47511365820207e-05
-1.82956852081838e-05
-3.57422357722096e-05
-1.98782082431663e-05
-7.94114193475132e-06
-3.16807686535799e-05
-2.5154218277222e-05
-1.32310918466733e-05
-3.86979355538986e-05
-9.0233734337739e-06
-2.23096452058564e-05
-1.46700163869498e-05
-1.36676086454291e-05
-9.3825767316671e-06
-1.71117602894761e-05
-2.85721526254791e-05
-3.61811286505397e-05
-3.43494668711972e-05
-2.4983622102483e-05
-2.65436648746527e-05
-2.23905234392946e-05
-2.88310823837592e-05
-3.03800467714059e-05
-2.47686218120464e-05
-3.79248235106744e-05
-9.03810586436837e-06
-2.76628539579618e-05
-2.24400350699806e-06
-1.88147402538419e-05
-9.13240960820308e-06
-1.27488896074141e-05
-1.60826555109315e-05
-1.1473864721773e-05
-2.73015770573274e-05
-1.72424931254173e-05
-2.82461078877194e-05
-1.92725026827124e-05
-2.92939283031167e-05
-1.20760418845225e-05
-1.18075568135385e-05
9.16052800508936e-06
-5.16959872579407e-06
-1.59226272123837e-05
-2.73808441115845e-05
-1.26736964389664e-05
-4.19101510051081e-05
-2.24473904545229e-05
-9.12590185182735e-06
1.07395166319065e-05
-1.36859231562152e-05
-2.38797666893117e-05
-1.27827971223402e-06
-2.635172447421e-05
-1.87699269611601e-05
-2.38905314384123e-05
-1.14704574723803e-05
-2.78539677767484e-05
-2.17422749614939e-05
-1.59235432755659e-05
-5.68952377587003e-06
-1.51087242380047e-05
-3.16683052115912e-05
-3.03350986605459e-05
-2.81309893537696e-05
-2.40971492559937e-05
-1.95780797917079e-05
-1.26052319751737e-05
-4.11303173992366e-06
-3.26814363394232e-05
-9.77820729985104e-06
-2.4931884289696e-05
-1.79372799307196e-06
-1.53692624923919e-05
-7.24500827800279e-06
-7.67456466006977e-06
-9.34253941232969e-06
-2.50549151896518e-05
-3.06715512127823e-05
-1.78060172370459e-05
-2.2158468414371e-05
-8.91213224665556e-06
-4.62628642460015e-06
-2.72935900191372e-05
-1.72680973182274e-06
-1.43183185833676e-05
-3.16734660697263e-05
-3.29187849494577e-05
-1.22049144776654e-05
-1.54872920010016e-05
-1.02690916064242e-05
-2.22998226129545e-05
-1.05906115846681e-05
-1.23370018070549e-05
3.43828258523626e-06
-2.49012392609974e-05
-1.99853030092198e-05
-2.45363577666041e-05
-3.41256436986614e-05
-3.1647800917181e-05
-3.71181098397717e-05
-1.56695534465714e-05
-2.15699606139425e-05
-2.47543960024636e-05
-3.37346778627165e-05
-2.70375875100554e-05
-2.74219674658096e-05
-1.28986042166087e-05
-2.79491609813989e-05
-1.8207006442819e-05
-8.52067607353697e-06
-2.61775249945799e-05
-1.65594630301326e-05
-4.27384471995925e-05
-2.91373995518681e-06
-2.74149421271707e-05
-2.04457755610398e-05
-2.09672539284659e-05
-2.30892914661365e-05
-3.0003422022383e-05
-1.7322056685946e-05
1.46211031124417e-05
-1.53899737083668e-05
-2.24842876980309e-05
-3.71267531875601e-05
3.02932671610406e-06
-1.74456669285048e-05
-2.05722619020313e-05
-1.40240705345978e-05
-3.63445257602586e-05
-3.74483799920555e-05
-2.68154958846197e-05
9.42407572556377e-06
-1.76992802905594e-05
-2.48992557700337e-06
7.98230392361046e-06
-8.61121397405862e-06
-2.69820804921402e-05
-2.93608873367525e-05
-1.27735630166655e-05
-1.56057157193659e-05
-1.85779942510737e-05
-1.70598365456651e-05
-9.8078971611145e-06
-1.62028950159224e-05
1.38741583788787e-06
-3.241362175451e-05
-2.15220606021788e-05
-3.10739273063362e-05
-3.5455615156226e-05
-1.56226821762054e-05
-3.14978070794207e-05
-8.70425474378761e-06
-1.80413875462466e-05
-5.14220576110432e-06
-1.8759708544608e-05
2.03062691517982e-06
-2.85521546054966e-06
-2.1581732589642e-05
-1.00676480427326e-05
-3.94264106563459e-05
-2.57083040626302e-06
-2.79248070672649e-06
1.69452042292478e-06
-3.33392991720322e-05
-1.86182761266131e-05
-2.24760270997799e-05
-3.43724792732321e-05
2.29704033084617e-06
-2.44431791530874e-05
-2.21528453867154e-05
-2.53512078897535e-05
-3.32188332819318e-05
-1.95460352436988e-05
-2.09431400261714e-05
-1.10540562682459e-05
-1.41115292542672e-05
-1.51099202018797e-05
-3.41812345311879e-05
-2.05890452214441e-05
-3.00848830958098e-05
-1.38619741312822e-05
-2.10267070779224e-05
-1.46810180516676e-05
-4.11295968669136e-05
-4.30132164616447e-05
-3.93886300294213e-05
-1.22143416021381e-05
-4.63250578263343e-05
-1.26088453504325e-05
-2.36075915733328e-05
-4.89217523943419e-06
-1.34839571729536e-06
-1.02494723187468e-05
-1.56355265446138e-05
-1.80473810916095e-05
-2.40641884442078e-05
-5.63403160568947e-06
8.83844637195462e-06
-2.62525919460137e-05
-1.97741713723605e-06
-1.96861166645187e-05
-3.77771040338255e-05
-9.4540512189271e-06
-3.51787265731312e-05
-2.32764936869897e-05
-2.69023336983645e-05
-4.83594902805245e-05
-1.57601393677255e-05
-1.90281790066429e-05
-1.11908988572012e-05
-3.4983157390267e-05
-4.14125281972648e-05
-1.72705860422765e-06
-1.21305893316041e-05
-9.82911233417558e-06
-2.56459711712885e-05
-2.72025290971088e-05
-3.77304655767268e-05
-4.37298051955737e-05
-1.16415499651346e-05
-4.16389254982459e-06
-2.43340890266507e-05
-2.42549526613886e-05
-2.0795641054359e-05
-1.16678951951129e-05
-1.7153055923397e-05
-2.28185306222084e-05
-1.94446235424298e-05
-2.52643612728066e-05
-1.61305924577728e-05
-3.3945648625848e-05
-1.0654833419596e-05
-3.23097105695418e-05
-1.18713846390559e-05
5.8915636874341e-06
-1.38798054218755e-05
1.38663476404709e-06
-1.21565080907619e-05
3.80468395293472e-06
-1.28031444271682e-05
-9.01441534796226e-06
-1.20785914621681e-05
-9.81849060488064e-06
-2.43717697360703e-05
-1.11417337384429e-05
-3.00123755342324e-05
2.91715554712759e-06
-4.10700007371407e-05
-4.29694761307997e-05
4.28009154253998e-07
-3.82144477546697e-05
-2.30830233186219e-06
-1.63990534419113e-05
-3.24183568967993e-05
-2.79279703768142e-05
-3.34560577201349e-05
-1.6627004037569e-05
-2.56865041995242e-05
-3.06241867376896e-05
-3.22579061678232e-05
-2.60656290269395e-05
-2.11314129027061e-05
-1.93469903804329e-05
-3.06838306097325e-05
-5.50109238844938e-05
5.65954415749491e-06
-2.91706427865965e-05
-2.77652924094651e-05
-2.84592221409739e-05
-3.04143994949344e-05
-1.50091667608315e-05
-2.52190673931835e-05
-3.20729399695692e-05
-1.49039347899147e-05
-1.89186746968933e-05
-7.07290978556774e-06
-2.44047856897368e-05
-2.10601060697042e-05
-1.86487586467456e-05
-1.61963387877587e-05
-1.82439479990622e-05
-1.64366467875477e-05
-2.07127626601613e-05
-2.60342956901936e-05
-2.75369759261214e-05
-2.34654816352926e-06
-3.65619559512219e-06
-2.04546387858305e-05
-2.36461105867461e-05
-1.09200847748875e-05
-3.06901907992242e-05
-2.00951672710554e-05
-1.8433296034698e-05
-1.41348877942879e-05
-2.37626085968589e-05
-1.31041865381636e-05
-1.61376792118036e-05
-4.41214179608805e-05
-4.26943350046239e-07
-2.31086456215849e-05
-3.11899287047629e-05
-1.67225566732694e-05
-1.93996689330279e-05
-2.97955716067604e-05
-1.96716668494681e-06
-1.25644536203804e-05
-8.40871777319454e-06
-4.81152465756336e-05
-1.28016702401255e-05
-2.64113006180122e-05
-1.35095660964101e-05
-1.33980323219882e-05
1.47851530591993e-05
-3.05151584784492e-05
-4.82158787766378e-05
-4.07922955518372e-05
-1.1337807774712e-05
-5.77022794963242e-06
9.73174190593702e-06
-1.10635578979683e-05
-1.94463309819307e-05
-9.26876270693312e-06
-2.03501385614552e-05
-3.23871845183786e-05
-3.51767533191288e-06
-7.93653964652575e-06
-4.24735154405606e-05
-1.56742447954209e-05
-2.37889421573748e-05
8.11979958192035e-06
-9.19826403821974e-06
-3.67488559157649e-05
-6.56457899532462e-06
-3.11916115985334e-05
-7.20042584447222e-06
-8.29522115692456e-06
-2.56338462010965e-05
-2.06832119275613e-05
-2.41107609213947e-05
-3.31456588316146e-06
-7.1147482054492e-06
-4.00657064918776e-05
-1.61109203234262e-05
-3.7624678031644e-05
-2.61210112603593e-05
-2.27309967876464e-05
-2.09224000432875e-05
-4.34908340147545e-06
-2.06490058112822e-05
-3.66132401832943e-05
4.60842237885194e-08
-3.76469745408154e-05
-7.62019431023454e-06
-1.39577241669045e-05
-2.05847313990564e-05
-2.31974477571333e-05
-2.46226371470745e-05
-1.42537898651883e-05
-1.51486641460732e-05
-1.86784910925505e-05
-1.18071545493594e-05
-1.33086300114327e-05
-3.12854035375432e-06
-2.21237820996024e-05
-1.8342405966996e-05
-1.30978415364578e-05
-2.58054162393354e-05
-1.76261235499726e-05
-2.63986072695491e-05
-1.35600321994029e-05
-9.00152419490471e-06
-3.2115872853402e-05
-2.54567995188348e-05
-4.22459470592728e-05
-1.67609596046939e-05
-1.38720746734689e-05
-1.79359189435568e-05
2.40713131155649e-05
-1.22481716638675e-05
-1.60427792315886e-07
-2.32784067933418e-05
-2.52981911585637e-05
-2.96756152321484e-05
-1.53274494952233e-05
-9.31106512662282e-06
-3.41292253627614e-05
-2.18562463810554e-05
9.64194620899736e-06
-1.38947542112852e-05
-1.42380991318984e-05
-1.66929162132728e-05
-1.11965776067639e-05
-2.61921156185992e-05
-2.61877850964514e-06
-1.82971350835392e-05
-4.77942571936859e-06
-2.56716851174661e-05
-1.41368073534238e-05
-1.26327935586965e-05
-3.6215956267633e-05
-3.11558560623634e-05
-1.85132046614678e-05
-1.54304602896602e-05
-3.24991203802046e-05
-6.03598185692133e-05
-3.08242849467272e-05
-2.37151631260828e-05
-2.73592751646196e-06
4.22218659551163e-06
-1.15613130622891e-05
-2.3429860384651e-05
-2.15505527796939e-05
-3.51568936052627e-05
-6.08711550161386e-06
-2.58047975207897e-05
-1.6215628271697e-05
-3.96735925291257e-05
-4.53226900465967e-05
-4.13657378939146e-05
-3.04867022037605e-05
-2.83275294715169e-07
-2.94598853144627e-05
-3.59223329014295e-05
-3.59623743503136e-05
-3.32077005378206e-05
-1.74467160920746e-05
-2.19876190730118e-05
-1.28628386419309e-05
1.92204454847997e-06
-3.49558001504986e-05
-2.73747328578615e-05
-2.69197996787383e-05
-3.41243187171872e-05
-3.54437831838543e-05
-2.08515584566026e-05
-2.94264478655893e-05
-2.24840284837734e-05
-1.47709053310092e-05
-1.48067205076926e-05
-1.95634407478641e-05
-3.68035882165857e-05
-8.89059202848138e-06
-2.56193098659644e-05
-2.20874405630701e-05
-1.02811872751973e-05
-2.56110943223731e-05
-1.46504033841084e-05
-4.6869416469442e-05
-2.09503253863741e-05
-4.32888057648365e-05
-2.36246367298384e-05
-1.15797127775913e-05
-3.20834572744357e-05
-2.94323170088779e-05
-4.47610229572923e-05
-1.48200315848262e-05
-2.31318896679728e-05
-1.32480532822055e-05
-1.04697181429005e-05
-4.92436627084817e-05
-2.64718027742818e-05
-4.47827709876017e-05
-3.11573422762214e-05
-2.48067154257236e-05
-4.41946629705176e-06
3.01866711171612e-06
-1.87148438940245e-05
-7.78465178663238e-06
1.41722570493046e-05
-2.31613320482388e-07
-1.20404847493959e-05
-2.60690601374193e-05
-1.70009646427841e-05
-2.12306053324208e-05
-3.44991950848548e-05
-3.25361485950437e-05
-2.14544165175162e-05
-8.29517732435116e-06
-1.1612254743832e-05
-3.07414539325001e-06
-3.7376340846508e-05
-3.22708750234295e-05
-1.87739058066668e-05
-2.28524569815358e-05
-1.49979914809843e-05
-1.27743062924171e-05
-3.01925709702379e-05
-3.48724494180586e-06
-3.22193540135795e-05
-4.28873430979971e-05
-2.24818550745468e-05
-3.17677284032995e-05
-1.99273762846615e-05
-1.81964255272406e-05
-2.75204134332203e-05
-2.81064678827937e-05
-3.38229083642533e-05
-2.92548802026072e-05
-3.24147287693514e-05
-1.60664165957642e-05
-3.88444734060103e-05
-1.85551673133724e-05
-2.2839368288543e-05
-2.57556382808802e-05
-1.91769010436754e-05
-2.30280749907171e-05
-7.04465425754045e-06
-4.37949209571977e-05
-3.7071782904456e-05
-5.44147072799407e-06
-1.59532108500924e-05
-1.92166864630873e-05
-1.99328996987025e-05
-3.5748511110758e-05
-2.59847834622754e-05
-1.0018452986494e-05
-2.72548417903125e-06
-1.06241665286507e-05
-2.64561212014409e-06
-2.32500793926466e-05
-2.8469980611402e-05
-2.49144021900925e-05
-1.56825323121983e-05
-1.71351976738409e-05
1.19915938193584e-06
-1.59876920200167e-05
-4.0928276525408e-05
-2.70522456697307e-05
4.18394043447102e-06
-1.72928903085864e-05
-8.62428865786979e-06
-3.72004058489616e-05
-5.24226584404607e-05
-1.60599155982666e-05
-3.62011460423041e-05
-2.35326522014367e-06
-2.46890285780925e-05
-6.56322799700029e-06
-2.57581637825457e-05
-3.74795218554809e-05
-1.37390730183876e-05
-2.37688396347275e-05
-1.99278438844866e-05
-1.85242580818432e-05
-7.97436432518298e-06
-2.1374375199545e-05
-2.40414102179512e-05
-1.53731397059077e-05
-3.20126200579104e-05
-1.28390555533754e-05
-7.28585476879436e-06
-1.21053288006872e-05
-2.25844375695542e-05
-8.09319405246185e-06
-1.69975976615776e-05
-8.85429345794795e-06
-2.34129128886086e-06
-1.93174366318275e-05
-3.77586366790922e-05
-1.06897426322904e-05
-3.04181908884292e-05
2.23042780108403e-05
-2.58675668692179e-05
-1.72963507002018e-05
-1.4870078698235e-05
-1.48465180033125e-06
-1.71710398876696e-05
-2.6097160448249e-05
-1.18380751957038e-05
-1.68665035658946e-05
-2.59588666514077e-06
-1.8035067444113e-05
-6.95242026185407e-06
-2.11554486599487e-05
-4.75164975909567e-05
-1.62204977070789e-05
-4.30228788593438e-06
-4.50638137005775e-05
-1.40460568877584e-05
-4.58762842763449e-05
-1.17875674178273e-05
-3.00327544852492e-05
-2.08975923034239e-05
4.30173476394158e-07
-1.1086425273838e-05
-1.16343815823304e-05
4.08279762364407e-06
-2.07005871770467e-05
-1.29950424995921e-05
-2.38353908542012e-05
-1.53746663655925e-05
-2.09427371442978e-05
-3.38554284212616e-05
-2.42363608121374e-06
-3.85206394833901e-05
-2.28152719252867e-05
-1.67979040046832e-05
-2.10607826769185e-05
-3.15752825949152e-05
-8.65151254438758e-06
-1.66289236200179e-05
-3.97725412363576e-05
-1.7408495015654e-05
-4.33546411527382e-05
-3.18677552425061e-05
-1.73574594009621e-05
-3.59622914350351e-05
-4.74266244762933e-05
-5.03146778393646e-05
-4.55542874015157e-05
-2.60072801745694e-05
-3.74500610407444e-05
-1.44966541057759e-05
-2.55988179079901e-05
-1.62721773789185e-05
-2.07349164610198e-05
-2.21857976518255e-05
-2.51418163034166e-05
-2.64467806700285e-05
-8.113323545125e-06
-1.64201683570718e-05
-1.43688930582035e-05
-1.02161934964558e-05
-2.03661051216415e-05
-7.74877460727873e-06
-7.51872360442886e-06
-2.184170807637e-05
-2.12052849526492e-05
-3.15360327601805e-06
-9.78620092397519e-06
-2.2010241002174e-05
-9.26040923337682e-06
-1.18812223075638e-06
8.21833231470785e-06
-1.8192424513409e-05
-1.97704240918923e-05
-2.64034888783057e-05
-9.36911482372012e-06
-1.13280041031025e-05
-6.66561172605372e-06
-1.7091920731879e-05
-3.29247592983502e-05
-6.88926594708843e-06
-2.41895270572141e-05
-2.64781601820319e-05
-1.75198964509029e-05
1.71192718477309e-06
-1.38822351054728e-05
-1.11234828479602e-05
-2.04531486008235e-05
-2.55539468451334e-05
-1.52558386487198e-05
-4.49062348476503e-05
-3.37050069547098e-05
-3.99652377529251e-05
-2.86929941957658e-05
-1.59510010222753e-05
-3.65430144075595e-05
-3.10278269105118e-05
-2.62379752516035e-05
-3.31423180908525e-05
-2.41346584112092e-05
-3.93969786671483e-05
-3.34188493842969e-05
-2.6149317726258e-05
6.57754780989536e-06
-3.02324579897511e-05
-2.22720065029185e-05
-3.27143544270423e-05
-4.86150848816469e-05
-2.33309598373674e-05
-1.70885340696226e-05
-2.04384311592081e-05
-7.8311157071323e-06
-4.65993172952973e-06
-3.02139756484143e-05
-1.77783709138675e-05
-8.57418930502493e-06
-1.41659179460645e-05
-3.33647118374164e-05
-3.44508048435205e-05
-1.93797091125294e-05
-4.27631136571107e-05
-3.75202590950373e-05
-2.2911863779504e-05
-1.23141108377821e-05
-3.11833092261005e-05
2.18119009343336e-05
-5.62229299552685e-06
-5.73989122186864e-06
-7.35617145074394e-06
-2.26762379679409e-05
-3.35823455284816e-05
-1.95600687904571e-05
-2.25641580113138e-05
-1.54358672318827e-05
-1.4797848591821e-05
-1.04898237057754e-05
-3.25050425046684e-05
-2.33238708863231e-05
-1.97713460942309e-05
-4.96967808448396e-07
-3.13418376669171e-05
-1.4918222469406e-05
-3.68193768295985e-05
-4.27789578093255e-05
-2.05539555544115e-05
-2.84635701868184e-05
-3.6415598267486e-05
3.87585140835315e-06
-2.0290457814355e-05
-1.69396185832343e-05
-3.24801065703172e-05
-2.22337406024604e-05
-3.62566717378156e-05
-5.0288358286932e-06
-2.71037696558452e-05
-2.04442919482152e-06
-1.87180066633439e-05
-8.13813491188088e-08
-4.35950247267587e-05
-2.11997540760183e-05
-3.31202425022022e-06
-2.6568472546668e-05
-1.67858926893162e-05
-2.81753344423731e-05
-3.56758192383586e-05
-1.67125746880614e-05
-1.95318289348767e-05
-1.36911201439169e-05
-1.07739210462196e-05
-8.43640861619596e-06
-3.09051955941774e-05
-1.76801621922938e-05
-1.41040852759371e-05
-1.91695597278706e-05
2.27304160095154e-07
-2.27591587904123e-05
-2.61244211158729e-05
-1.78433169233671e-05
-1.10475429955167e-05
-3.41843178691584e-05
-2.50236196478576e-05
-3.07938260867561e-05
-2.95903661370492e-05
-6.62488475477146e-06
-3.24402573344229e-05
-1.84025159408362e-05
-1.74838933544423e-05
-1.40758181145091e-05
-2.02346678283363e-05
-3.02889930704609e-05
2.92320663498308e-07
-1.82879586913051e-06
-3.04902346334485e-05
-1.07062551118387e-05
-2.70182536372965e-05
-2.06689451224412e-05
-2.41566442027082e-05
-1.81051208681044e-05
3.07792978148747e-06
-2.15300562948562e-05
-3.17217678928158e-05
-2.40583503271312e-05
-1.51500983655836e-05
-3.52210964704516e-05
-2.9195173258402e-05
9.2610098928224e-06
-1.86594783541336e-05
-1.1712683455274e-05
-3.93910593722629e-06
-4.35447374392447e-05
-1.61435485137218e-05
-5.67283706689659e-06
-1.92397569614397e-05
-1.9688794142249e-05
-3.53770199540777e-06
3.87307609078515e-06
-2.04427686849871e-05
-1.19634260506942e-05
-8.95699263386512e-06
-1.56540776142516e-05
-2.97387206961877e-05
-1.78339636126808e-05
-4.25821833236103e-05
-1.98247528899719e-05
4.71226244921378e-07
-3.35236648600719e-05
-2.20091296431398e-05
-1.55944961807819e-05
-2.91662620827719e-05
4.38577536878896e-06
-2.85225599519947e-05
-2.07547126721911e-05
-1.59193580853079e-05
-1.23273636396805e-05
-2.1763116359026e-05
1.98104643114149e-06
-2.28063911638714e-05
-1.73525493161454e-05
-5.97572709439322e-06
-5.67843625432767e-06
-1.82977486060291e-05
-7.90809472489585e-06
-1.48713176622731e-05
-1.04952749401403e-05
-2.11119081605294e-05
-1.00427740332058e-05
-2.11917902545564e-05
-2.7040047681628e-05
-1.9475512496726e-05
-1.76864586064927e-05
-3.58732130914885e-05
-2.25975539478228e-05
-2.97017666401881e-05
-1.26525209732006e-05
-2.72337600200582e-05
-4.37376067368956e-05
-3.02219046556129e-05
-2.08789266352092e-05
-4.25029499042322e-06
-3.15821869741735e-05
-7.1359705250357e-06
-2.1367068027101e-05
-4.28262724663807e-05
-1.95656107384414e-05
-2.47680339665204e-05
-3.36770433132236e-05
-2.60575837993595e-05
-2.36599897193608e-05
-1.79107254504282e-05
-3.54130034604674e-05
-1.76938835375283e-05
-5.14177202401453e-06
-1.89166861432845e-05
-3.56811872013786e-05
-3.46343709982072e-05
-6.30421546449686e-06
-2.18218132300881e-05
-2.40664135131501e-05
-3.03652799630041e-05
-3.97802445129533e-05
-1.83211113711611e-05
-1.5568745088373e-05
-1.76129950357208e-05
-2.99390185805099e-05
-1.14764088273683e-05
-4.01968911940748e-05
1.47572828848772e-05
-2.16888361282771e-05
-2.34447407789504e-05
-3.31486097387217e-05
-2.23484189702257e-05
-2.1961705377184e-05
-2.74975112765817e-06
-4.37200093770826e-05
-2.2091933527107e-05
-6.39621747861039e-06
-1.51054532065705e-05
-3.25334360822774e-05
-3.22401068947528e-05
-2.66137654825998e-05
-3.67536103230813e-05
-1.13169636748099e-05
-2.0182274415529e-05
-7.69084117573106e-06
-1.83888163499933e-06
-9.06106083996337e-06
-3.69643939177936e-05
-1.14052483411731e-05
-2.03998495736936e-05
-2.97569602576506e-05
-1.76439023529709e-05
-1.59975096856346e-05
-2.87008498627555e-05
-1.87896715200242e-05
-2.28059672938251e-05
-1.17757280839575e-06
-3.18480515874071e-05
-1.64754890568828e-05
-2.96650656930258e-05
-2.85054949888448e-05
-2.7516247639017e-05
-2.63626699116298e-05
-1.38351072442848e-05
-1.78440094649201e-05
-2.18881964200761e-05
-2.29167796928704e-05
-2.62375520001335e-05
-3.00402018033738e-05
5.35222325403753e-06
-2.85279903965688e-05
-9.75401037655341e-06
-2.98540725341548e-05
-2.30287310497993e-05
-3.56081789881916e-05
2.31665116233757e-06
-3.06194417515487e-05
-1.75402795754722e-05
-1.0294899033253e-05
-2.47548707638789e-05
-3.07982580444873e-05
-3.15671194911316e-05
-2.00375942257506e-05
-9.22271467918214e-06
-2.21231871484205e-05
-1.10939714432732e-05
-9.81934486269419e-06
-2.34281107707278e-05
-1.68184720134138e-05
-3.44214654975448e-05
-4.99036398141099e-05
-9.3162921446266e-06
-4.80299683980053e-06
-1.50356047974209e-05
-1.67655839328845e-05
-1.56584900566805e-05
-3.77816117722902e-05
-3.02721939937242e-05
-2.34320712468183e-05
-1.55000488623038e-05
9.746027272143e-06
-3.07629790415009e-05
-3.71375895805996e-05
-1.10472053468459e-05
-6.76614309432978e-06
-2.05401120711165e-05
-3.41185757362936e-05
-1.02440957268053e-05
-1.77529359161197e-05
-1.36772513434608e-05
-1.81012914844642e-05
-1.20756550520371e-05
-8.07156713572319e-06
-2.16526633213562e-05
-4.37561741997917e-05
-2.19453632057437e-05
-2.21270316038277e-05
-3.38638666648215e-05
-3.28502600600783e-05
-2.7334833925447e-05
-3.97050045512438e-05
-3.52184082736862e-05
-2.08778420353737e-06
-7.19605012764922e-06
-3.65605131298788e-06
-5.61300128232235e-06
-4.86865152953934e-05
1.00559861846312e-06
-1.5038832323638e-05
-1.08392336881082e-05
-2.18639928139788e-05
-1.10000731538834e-05
-2.62369559240158e-05
-2.79384808253352e-05
-2.09091951732609e-05
7.10539064786067e-07
-3.06383327210119e-05
-7.99957108174553e-06
-6.19992047039274e-06
-3.16639433099337e-05
-2.54906187546225e-05
-7.75608869511754e-06
5.1347183967783e-07
-1.09261400832346e-05
-2.16297534529333e-05
-2.44379127048541e-05
-1.15587215556066e-05
-2.97502829904726e-05
-1.44598120930639e-05
-2.07814483083809e-05
-2.61729642302e-05
-2.75597962463922e-05
-2.02361149902556e-05
-2.17645168979622e-05
-3.51036696380327e-05
-4.6231651011448e-06
-2.15727469068525e-05
-3.46419574744323e-05
-6.2902649221911e-06
-1.4183171071715e-05
-2.69305137983923e-05
-9.31568167204116e-06
-3.88593858206521e-05
-3.04090225788225e-05
-2.49415660665889e-05
-2.20597714993112e-05
-1.21815479219458e-05
-3.25953707353596e-05
-1.4843071701377e-05
-2.80295450901141e-05
-1.21270640131749e-05
-1.66748906407503e-05
-1.0108201582952e-05
-2.14110361939905e-05
-3.22578641385939e-05
-4.47961121469764e-06
-4.20109468546868e-05
-1.61369630628312e-05
-2.45636325421519e-05
-1.896218061176e-05
-3.50402266853827e-05
-1.62185235632568e-05
-2.81678057940602e-05
-3.94233674902386e-05
-2.79758129262069e-05
-1.85395478554515e-05
-1.16981383226187e-05
-5.68003258454062e-06
-3.01104681925312e-05
-3.5828041354459e-05
-2.29963320708994e-05
-2.31962466224295e-05
-4.30117008467373e-05
-7.04844240946361e-06
-1.22001612172948e-05
-1.09236801842774e-05
-2.90303872387576e-05
-1.90862622154866e-05
-2.4166873090642e-05
-5.63893453373959e-06
-1.72824538296755e-05
-3.51251397919327e-05
-3.34580144719486e-05
1.54013010835823e-05
-6.63303784236433e-06
3.15034550122034e-06
-4.39954998744544e-05
-3.39496873292117e-05
-2.09436357541708e-05
-1.35573252338618e-05
-2.40059848540572e-05
-1.03468534599395e-05
-1.19087143904443e-05
-2.45725687646845e-05
-2.05152675796348e-05
-2.68142031058211e-05
-1.11846955344477e-05
-2.09300964429012e-05
-3.02913020680025e-06
-3.11159717874022e-05
-3.88455135186758e-05
-1.80771681972186e-05
-3.0158415755844e-05
-1.35127624130623e-05
-6.17732929262899e-06
-1.62068553923716e-05
4.11944037700626e-07
-2.90558937167124e-05
-1.87608577451326e-05
-7.14614271416034e-06
-2.96332350130285e-05
-3.92723809442179e-05
-1.97866792823182e-05
-2.73136328788625e-05
-4.6444735274658e-06
-2.76670166122063e-05
-8.2719058656888e-06
-4.84767646943636e-05
-2.43424052396416e-05
-1.45078925909429e-05
-4.30112931461888e-06
-1.45182784939981e-05
-6.5494352693569e-06
-3.03816489886061e-05
-2.6463178797268e-05
-9.92674070434504e-06
-2.0051668673308e-06
-6.94455463190679e-06
-2.26185433031127e-05
-1.91881825921081e-05
-1.95467460762339e-05
-4.72067414721933e-06
-2.94356880077247e-05
-1.5593823472753e-05
-1.65491066442147e-05
-3.056078342721e-05
-3.25956599868102e-05
-4.14323147743488e-05
-2.96718357879306e-05
-7.18056543754794e-06
-1.48298295480328e-05
-3.5325459813916e-05
-3.09097108219658e-05
-8.49573268041579e-06
-2.44413349357969e-05
-3.56935437153683e-05
-1.50300651849793e-06
-4.07934174888051e-06
-3.4241542409334e-05
-4.08056305208317e-05
-2.00257385795671e-05
-4.21768877319506e-05
-1.21611536601753e-05
-2.44995389400075e-05
-1.23995969226205e-05
-1.66554273744132e-05
-1.94230794042176e-05
-1.56285853622575e-05
-3.13573860973392e-05
-1.35702989307441e-05
-3.39545740682905e-05
-2.12273569759419e-05
-2.2721792154245e-05
-3.23076631337524e-05
-7.59737313563609e-06
-6.05787977798495e-06
-1.75081617132489e-05
6.37702845465989e-06
5.99431740117924e-06
-1.96585505958424e-05
-1.74851578999664e-05
-2.10430682059923e-05
-1.80097718920976e-05
-4.17143098254384e-05
-2.50461654020123e-05
2.06576858493095e-06
-2.11356025940078e-05
-2.99751780336424e-05
-1.55845858700379e-05
-4.04643422975404e-06
-3.36676464784391e-05
-8.67671186876405e-06
-4.46885112580479e-05
-2.57323886703133e-05
-2.4290251311027e-05
-2.06022802568542e-05
-8.48083388505435e-06
-2.15269163823804e-05
1.05757153722693e-05
-1.71647228399324e-05
-1.34350322858728e-05
8.34044178282298e-07
-3.93733222741721e-05
-1.56290615933756e-05
-4.81582438786534e-05
-2.30949218262414e-05
-2.46515072255111e-05
-4.58189484041012e-06
-6.65027212130075e-06
-2.38658118253978e-05
1.56842509094365e-06
-1.30879462984985e-05
-3.63614313997274e-05
-3.18017891571256e-05
-2.2449914542341e-05
-3.22690985895655e-05
-1.54900840474505e-05
-1.27073626624487e-05
-3.55900056076866e-05
-3.19637936943649e-07
-2.58572334817809e-05
-1.78417308772733e-05
-1.84538867977782e-05
-1.95857989328654e-05
-3.66136069788079e-05
-3.28963926704983e-05
-3.016452059721e-05
-2.43635509782655e-05
-2.84344702214706e-05
-5.23919277847905e-06
-8.53499851496269e-06
1.04749263792017e-06
-3.49864470140761e-05
-2.48757756017937e-05
-2.45013769978624e-05
-2.67029726414602e-05
-2.73216454602534e-05
-3.37038208357043e-05
-4.69324154948083e-06
-8.89062459887303e-06
1.11832502113734e-06
-2.91084467841514e-06
-3.04745933607898e-05
-1.54966357749041e-05
-1.36107682753104e-05
-2.56541070355799e-05
-1.05039953437428e-06
-3.02057754285018e-05
-1.53742586325768e-05
-2.10211313220904e-05
-1.77415124381542e-05
-3.86660243815949e-05
-1.23308403898007e-05
-1.51039597950312e-05
-3.22214634068757e-06
-2.7187368784682e-05
-5.3596150386878e-05
-3.33932508762574e-05
-3.1274705464207e-06
-1.04480080160511e-05
-3.09713577911308e-05
-2.19397390452509e-05
-3.42756479562864e-05
-2.5916948945558e-05
-4.48066521569032e-05
-3.48549008750372e-05
-9.11085392991734e-06
-1.8939741181107e-05
-2.39561556926563e-06
-1.50637290355681e-05
-2.25275480353044e-05
-2.42403388940426e-05
-2.80635375926938e-05
-1.74881089431052e-05
-1.90882350118559e-05
-1.16970979326681e-05
-1.18110128160654e-05
-3.69557432987471e-05
-1.86142424035594e-05
-2.07258093159566e-05
-1.7288850664904e-05
-9.14848320181206e-06
-7.22419920856727e-06
-1.53055225514965e-06
-2.02241795922752e-05
-1.52298538239075e-05
-1.91885738183511e-05
-1.44769852923729e-05
-4.26551297550237e-05
-5.13218164396714e-06
-2.07445582485351e-05
-3.20496454316903e-05
-3.60178299604591e-05
6.2162787962623e-06
-1.13181230697676e-05
-2.84496228569669e-05
-4.09367032722189e-05
-3.68206463204897e-05
-9.78556548054983e-06
-2.24192166828945e-05
-1.99810463990527e-05
-2.77805795092471e-05
-3.52044468198437e-05
-4.09133723372624e-05
-2.983031916416e-05
-1.66866962851352e-05
-2.19880263063983e-06
-1.13382696696818e-05
-1.62555259347882e-05
-2.77525092160684e-05
-2.89279696612485e-05
-9.23257606241613e-06
-2.75245396411973e-05
-2.59529429024887e-05
-3.40760698646614e-05
-2.657187712739e-05
-1.32851761036322e-05
-2.91158011557626e-05
-4.21452895012316e-06
-3.30363266930667e-05
-1.53292081891242e-05
-2.67673775443669e-05
4.51454850403513e-07
-3.24485544207898e-05
-2.35996149603165e-05
-1.17217861743439e-05
-1.33656920413571e-05
-5.04287555516165e-06
1.16845617499394e-05
-1.56027594054922e-05
-4.05868516862042e-05
-1.19794628841132e-05
-3.54669966815833e-05
8.45344074936836e-07
-4.05155815046125e-05
-1.03933553310482e-05
-2.1044153050681e-05
-8.52872154176035e-06
-2.40137974745421e-05
-3.04758471961822e-05
-4.57505718404928e-06
-3.72828031513668e-05
-6.9642516526795e-06
-1.97682795608501e-05
-1.26983591492432e-05
-1.66027484130304e-05
-4.65946685322656e-06
-3.64911695768643e-05
-1.6257139692155e-05
-3.44473448931428e-05
-3.43397582786452e-05
-1.40600639721965e-05
-3.31340320847417e-05
-1.85019219221058e-05
-1.46455055487633e-05
-1.60321312653926e-05
-2.86295650984606e-05
-3.74887875002607e-05
-2.88199646503219e-05
-2.85238988470905e-05
-1.82641368603647e-05
-3.45749140552758e-05
-1.05231938219511e-05
-2.92430352082559e-05
-2.4783795922881e-05
-3.40491034452464e-05
-2.84110917589357e-05
-2.07962527688819e-05
-3.74206397861615e-05
-2.19874228632572e-05
-1.17415430282533e-05
-1.57360698186595e-05
-6.47479158914347e-06
-1.68676422280902e-05
-2.60915091779712e-05
-4.72723721520117e-06
-2.3690970735874e-05
-7.37465290398197e-06
-3.44648510153545e-05
-2.09817045109743e-05
-1.16795420342801e-05
-4.41798572360809e-05
-1.92207255683867e-05
-2.89591064796682e-05
-2.85235709775397e-05
-3.53018959571919e-05
-3.13896949729234e-05
-4.04850211023602e-05
3.70142984899941e-06
-3.88867032527644e-05
-1.6239634609047e-05
-2.66542872849461e-05
-1.76534191519937e-05
-2.97693378105491e-05
-1.46350110029829e-05
-2.79554571630913e-05
-2.18198582919384e-05
-1.2989464105566e-05
-3.62904426328377e-05
-1.62253864057591e-05
-2.31536297980099e-05
-2.3849045552514e-05
-2.66132550853397e-05
2.13466643142874e-05
3.40361157766544e-06
-7.7915244241156e-06
-1.8765944977275e-05
-2.43104622497524e-05
-1.72169837198757e-05
-5.05597752786419e-05
-6.06307437931721e-06
-1.59931586236563e-05
-1.6122144226377e-05
-8.33453890301749e-06
-2.45084962135006e-05
-8.43979371775227e-06
-2.64510451985756e-05
-4.0581622888833e-05
-3.0694293100252e-05
1.52151438893442e-06
-9.99871317150365e-07
-1.77359578851417e-05
-3.83815551188599e-05
-1.62436445891695e-05
-2.08140596357004e-05
-4.15239808399858e-05
-2.26945064738024e-05
-3.3124242063633e-05
1.10504075536576e-05
-1.9096490888971e-05
-1.65673339176857e-05
-8.2867455422706e-06
-8.44229088866321e-06
-2.52365476384945e-05
-4.10364034874352e-05
-1.73897331929292e-05
-7.81735481141171e-06
-2.96614706100818e-05
-1.71273152746559e-05
-2.40868354205599e-05
-3.14465009241807e-05
-2.72225059813568e-05
-1.17178714514788e-05
-2.46834643402984e-05
-9.16653806281764e-06
-1.12810151935975e-05
-3.0594877765818e-05
-5.74693911650367e-07
-1.18012412199845e-05
-9.81094012353197e-06
-3.37445797982707e-05
-7.41776201320911e-06
-3.4075872058997e-05
-2.26205821446915e-05
-1.90075173055043e-05
-3.49229399032743e-05
-2.75332494070235e-05
-1.73997860800832e-05
-1.58753747318001e-05
-2.63241671984452e-05
-1.94022355486719e-06
-3.3616394530232e-05
-1.91575652537818e-05
-1.45850919064327e-05
-1.86595871547105e-05
-3.3084487045617e-05
-1.84822194480492e-05
-1.37189408123913e-05
-2.49050218091914e-05
-3.95804837427395e-05
-3.46474228538045e-05
-5.9530832099887e-06
-3.16595748298277e-07
-6.79126027089112e-06
-3.51673553558397e-05
-2.55655427254474e-05
1.12399684134444e-05
-4.97493985741809e-06
-4.8359154032835e-05
8.99797977189282e-06
-2.25883628621909e-05
-2.57272365473716e-05
-6.97018456491744e-06
-2.70603347270002e-05
-1.15203586882988e-05
-5.60154970557627e-06
-3.34555841314363e-05
-3.10113291013862e-05
-2.17799451015529e-06
-1.50113345418884e-05
-3.24326093476639e-05
-2.45378403092693e-05
-1.56684310252778e-05
-2.33276275043524e-05
-2.34193228325235e-05
-8.93169576116829e-06
-2.12702311294206e-05
-9.30150773881588e-06
-2.71805735344388e-05
-1.58222383620977e-05
-3.6220954392822e-05
-1.06849918091358e-05
-1.93488986390229e-05
-2.59020534633156e-05
-1.50335958373752e-05
-1.61677904479021e-05
-3.09577053205983e-05
-9.89410868120962e-06
-2.39526321739994e-05
-2.31533564681933e-05
-1.4556365056865e-05
-2.37283044814087e-05
-2.30413595917896e-05
-1.79395565367584e-05
-2.101063850476e-05
-4.31766760749035e-05
-3.70089817003715e-05
-2.01489715424079e-05
-4.08248496871367e-05
-1.5173926340218e-05
-8.62045068507645e-06
-1.32454709055158e-06
-2.17812269104919e-05
-2.37149747191601e-05
-2.58797969484612e-05
-8.06786592438085e-06
-3.91997047758447e-06
-2.6723750226414e-05
-2.60607615668463e-05
-3.43863428911463e-05
-3.46819604711252e-05
-3.32234199085758e-05
-2.09644154863464e-05
-4.96614795862584e-06
-6.57661060854237e-07
-1.49803784237533e-05
-1.1872923444758e-05
-3.2314168867809e-05
-3.12937246882691e-05
-2.80723939402995e-05
-3.97154446327788e-05
-3.38136594369996e-05
-2.32338644063146e-05
-3.28264410293436e-05
-2.15207126483021e-05
-1.02294885916514e-05
-2.36213314484933e-05
-1.12256288961851e-05
-1.81384808431478e-05
-2.79243345224254e-05
-6.99096894784253e-06
-2.87259215836159e-05
-2.09396309447817e-05
-4.25468291854101e-05
-3.9238442421086e-05
-1.47401755615168e-05
-2.134669339406e-05
-4.46999165527677e-06
-1.74277728291407e-05
-1.93673338903804e-05
1.29639792115367e-05
-1.81407338966416e-05
4.64503203371515e-06
-2.76218178771453e-05
-1.98889597509079e-05
-3.71600443118229e-05
-2.89150622171692e-05
-1.86568002494615e-05
-5.11740478800102e-05
-2.49039059992073e-05
-3.09130539607835e-05
-3.5093167717575e-05
-1.04144016438232e-05
-1.89493959098795e-05
-2.17801196465003e-05
-2.53410250549532e-05
-1.78889893195015e-05
-1.44445864267777e-05
-2.01862556302847e-05
-2.07302707474442e-05
-6.66063414409662e-06
-9.20402099062825e-06
-1.59338760944394e-05
-2.29711947865782e-05
-3.1931407534133e-05
-1.31157564917317e-05
-4.40089295245418e-06
-1.90633815682203e-05
-3.72661808741849e-05
-3.22647728268762e-05
-2.52798006622319e-05
-2.20659806350589e-05
-2.12602819441579e-05
-3.57703153707906e-05
-3.39681891447794e-05
-2.92158078460686e-05
-8.58360954332236e-06
-8.27466868394222e-06
-1.83992805534904e-05
-2.53063861412514e-05
-2.23260633817381e-05
-1.97810382470881e-05
-3.12783854431851e-05
1.43583616676106e-06
-1.70298755187727e-05
-1.55816306585832e-05
-3.25811517166423e-05
-2.4285931592677e-05
-7.01326449139259e-06
-4.08728811078158e-05
1.83435971407589e-06
-2.99518888403691e-05
-1.67997721948604e-05
-2.06401248071321e-05
-3.10096051847254e-05
-2.46866217023195e-05
-3.49972705647747e-05
-2.2487457144071e-05
-8.9651153345942e-06
-5.07341436510568e-05
-4.35916437420005e-05
-3.30869288179454e-05
-3.04806861684392e-05
-7.47423396813855e-06
-3.35805059768276e-05
-9.59407816526244e-06
-3.82492342077846e-05
