# Supplementary material for: Research on computational propagation and identification of mine microseismic signals based on deep learning
Source: PLoS One. 2025 Oct 22;20(10):e0334641. doi: 10.1371/journal.pone.0334641 (PMC12543183; doi:10.1371/journal.pone.0334641)
Supplement: S2 Data — (ZIP) [file pone.0334641.s002.zip › 000100500002015.xlsx_0.txt_24.txt.txt]

-6.23800973442745e-06
-1.89497154326853e-05
-4.66662378014034e-06
-2.46047936513312e-06
-5.3498147982331e-06
-2.77873787269598e-05
-4.26068307984582e-05
-2.47652710816329e-05
-2.38628995871423e-05
-9.30120142698358e-06
-1.08972776813696e-05
-9.25817069280696e-06
-1.11301150067564e-05
-1.88825840747247e-05
2.05995051855457e-06
-2.29750693735923e-05
-3.12036751455293e-05
-2.99091154990937e-05
-2.87048293071322e-05
2.49710020706254e-06
-2.88809089560039e-05
-1.50846459697102e-05
-3.75100954016137e-05
-1.56762907806822e-05
-4.62100353118222e-05
-5.32404144144098e-05
-3.73485750810932e-05
-2.65374283177315e-06
-2.33689997022944e-05
1.13615187766368e-05
-2.19863174341521e-05
-3.23251842164385e-05
-3.41209500437814e-05
-2.40970645770386e-05
-2.02721800920606e-05
-2.04162439479289e-05
-4.78865733654879e-05
-3.27943860225328e-05
-2.50394141299766e-05
-3.17217648374126e-05
-2.09051103302101e-05
-1.84198606980048e-05
-3.32503766255236e-05
-1.36187949627732e-05
-2.94442698503122e-05
-1.45315361569053e-05
-1.34047383689888e-05
-3.64273285096175e-05
-1.54839059666372e-05
-1.56395874473823e-05
-3.24936924294969e-05
-2.05645319228537e-05
-3.69700929147707e-06
-2.91073711911079e-05
-2.46029262413309e-05
-4.45173188349465e-05
-1.80516036389419e-05
-1.38139996234684e-05
9.20604078031203e-06
-3.98190774999503e-05
-1.92664979912532e-05
-2.65257601237638e-05
3.26103874282266e-06
-3.99379295873581e-05
-2.11198114154276e-05
-1.63329953010134e-05
-2.53605038200216e-05
-1.25131457836785e-05
-1.58807823595719e-05
-7.24515499363111e-07
-7.237985807912e-06
-4.27962712682881e-06
-5.89566924293684e-06
-1.79392447637546e-05
-1.60496963195262e-05
-1.19848483360876e-05
-2.89847453857456e-05
-1.84045728564032e-06
-3.6236873035357e-05
-3.94503683090733e-05
-1.09346969180641e-05
-1.92704662625932e-05
-2.5246603508335e-05
-1.35341502309969e-05
-1.98632764261186e-05
-2.56262520644309e-05
-3.90940150279283e-05
-3.86937462087456e-05
-9.61124363966675e-06
-2.8080562196424e-05
-3.30832135443234e-05
-1.93597957576784e-05
-7.16913644619492e-07
-2.95444936720039e-05
-1.75188699878171e-05
-1.78309631249374e-05
-1.80401999368434e-05
-1.28442439766861e-05
-2.4017143870797e-05
-2.31789493835295e-05
-2.33913465424112e-05
-3.22926331354847e-05
-1.89006189054604e-06
-4.03676314522612e-05
-3.47424125541367e-05
-1.41577505798486e-05
-1.8317619143243e-05
-7.70232349141966e-06
-3.63996572131337e-05
-3.20638911254932e-05
-2.04340671047422e-05
-7.72632832968954e-06
-3.99021691470817e-06
1.777864509279e-06
-2.05212701649916e-05
-1.18159898069522e-05
-3.32940597703533e-05
-1.40394720602269e-05
-3.24535522718852e-05
-1.78164914779644e-05
1.18050523782594e-05
-3.38671694560133e-05
-2.11700817230281e-05
-2.57461912490825e-05
-1.6249766050384e-05
-2.75847110539617e-05
-4.27105679393459e-05
-3.0926776470718e-05
-1.02124188359417e-05
-3.94767255448514e-05
-2.23730947485692e-05
-2.76284006126249e-05
-7.29086923319964e-06
-2.06443688979143e-05
-1.33262428529217e-05
-6.84154815258862e-06
-1.18445176496527e-05
-1.05814324689766e-05
-8.62813272463973e-06
-2.60259729819821e-05
-3.76893388576031e-05
-2.71300400111174e-05
-2.51084163434187e-05
-3.6329164241226e-05
-1.83284874766398e-05
-3.08575940764684e-05
-2.35909900139862e-05
-1.8169572522781e-05
-5.08583197706051e-06
-3.76500546728215e-05
-2.34645311584294e-05
-2.10958295099125e-05
-2.07111965324341e-05
-8.99793913117731e-06
-2.50845436357925e-05
-2.64583579016492e-05
-1.17152494514611e-05
-3.21391813062154e-05
-1.01073184196905e-05
-3.86179643683525e-05
-1.67976894759419e-05
-3.22105923013003e-05
-1.2389004779933e-05
-3.57174683512763e-05
-1.57218366659461e-05
-2.97623126779569e-05
1.15103897183122e-06
-5.15439243203684e-05
-3.23894847981901e-06
-1.48221210711736e-05
-3.61774052337214e-05
-1.44893307712093e-05
-3.66459413677974e-05
-1.93254321184662e-05
-1.87707793656304e-05
-7.91694236696603e-06
-2.12578291932194e-05
-1.27310244408128e-05
-6.82010165920101e-06
-2.79577171493307e-05
-2.07878949346104e-05
2.47180837683529e-06
-2.37476895774696e-05
-3.42145567535259e-05
-1.76419663188426e-05
-2.31236559549725e-05
-1.86365347822174e-05
-2.09385299366309e-05
-1.94094543582311e-05
-5.28129428668512e-05
-1.7082858415764e-05
-2.95147257595909e-05
-5.05155899803362e-06
-3.25451969074887e-05
-3.19565678897531e-05
-2.27136710592781e-05
-1.87000790800765e-05
-2.3908971181786e-05
-1.85056456584786e-05
-1.9754621973255e-05
-3.14291088923931e-05
-2.02517418709521e-05
-3.87178491009501e-06
-2.2582222419652e-05
-1.24417011593172e-05
-5.04797335446928e-05
-2.47165829922768e-05
-1.89084476291622e-05
-1.86067323033158e-05
-2.42237152011259e-06
-3.03260536109769e-05
-5.79454731552208e-06
-2.01272339442635e-05
-1.57625813977626e-05
-1.37045315302834e-05
-2.26591210527634e-05
-2.19498170680169e-06
-4.32147828342154e-05
-2.31419613981831e-05
-6.613291113635e-06
-2.10675288467508e-05
-2.31466553988829e-05
-6.2234428804419e-06
-2.006248853886e-05
-1.18403290688695e-05
-2.02710700652602e-05
-1.88347558266859e-05
-1.05671894718133e-05
4.3510863739968e-06
-1.73368502737726e-05
-3.4866018377506e-05
-1.54511309840163e-05
-2.51508435999182e-06
-1.37826298998276e-05
-1.7759246561074e-05
-1.89951791813686e-05
4.282643477715e-06
-2.72840004926447e-05
-8.38373588042838e-06
-3.53756499232602e-05
-4.08764695604542e-05
-9.5149478673708e-06
-1.55063279722959e-05
-3.5504867547197e-05
8.58374117188917e-06
-9.42299547150599e-06
-2.21926294372509e-05
-1.11096443059867e-05
-2.39242053076189e-05
-1.92080182220236e-05
-2.05713900874956e-05
-7.24866063337037e-06
-2.76546039588713e-05
-3.21582258814846e-05
-3.17790634559803e-05
-4.94890354196337e-05
-6.17805581572427e-06
-2.65164388360544e-05
-2.91620895662219e-05
-6.52340346963872e-06
-2.21260277622037e-05
-1.43822019439964e-05
-2.26155256813605e-05
-1.96741348463939e-05
-2.69695522372113e-05
-1.64905222394699e-05
-3.17518816718221e-05
-1.84181933734977e-05
-2.35518218955508e-05
-3.31265757465163e-05
-3.55473211864751e-05
2.53946004916417e-06
-1.33593504212221e-05
-2.39075537571241e-05
-2.71616956350207e-05
-1.10438080070358e-05
-2.48507443828613e-05
-1.61562143114655e-05
-4.22011388188185e-05
-2.42709684128927e-05
-1.81282328220403e-05
-4.44668349169846e-05
-1.21246524051945e-05
-2.15031188566573e-05
-2.07909173063866e-05
-8.54727198221041e-06
-7.0993098035419e-06
-7.07634996567953e-06
-2.27972429299796e-05
-5.0063993936573e-05
-2.27130217625674e-05
-1.93614864662101e-05
-2.54636612685387e-05
-1.97907104400847e-05
-2.29324914355052e-05
-9.01850901324122e-06
-1.2024599433489e-05
-3.33570882026102e-05
1.07313102515094e-06
-1.46029435980311e-05
-9.31790627780147e-06
-1.65919381875808e-05
-3.79834267254193e-05
-1.772516616347e-05
-1.21358658692637e-05
-1.73261876866838e-05
-2.77947291862364e-05
-1.59492875819015e-05
-2.7565130567021e-07
-4.78275865518525e-06
-2.96246180183208e-06
-3.17125935985848e-05
-1.80769373650912e-05
-1.18249328374665e-05
-1.0463729656951e-05
-3.73803169019083e-05
-1.99056447619031e-05
-2.24594185933043e-05
-3.8354151119152e-05
-2.65254952918983e-05
-1.48754715735626e-05
-2.83269276644403e-05
-2.66166409934777e-05
-3.74055818503188e-05
-6.72072972826605e-06
-1.04198166623186e-05
-3.63051367953036e-05
-8.29944923372494e-06
-2.6437440753302e-05
-1.17881951356943e-05
-1.98555021089228e-05
-2.38767601041882e-05
8.97833956427212e-07
-1.65991136275489e-05
9.25985074266449e-07
-3.86824912320785e-05
-1.40200053137971e-05
-2.78640141189122e-05
-3.31922286799125e-06
-3.17193934963619e-05
-2.4143908223949e-05
-1.13355729037692e-05
-7.99248968312473e-06
-1.31745804573136e-05
-2.84868455491346e-05
-2.02017726085928e-05
-1.87039796673677e-05
-3.2383804579591e-05
-9.85996879800674e-06
9.05954345370573e-06
-2.58284855405994e-05
-2.99979376374972e-05
-7.49240154569102e-06
-2.10374426993865e-05
-2.92361446083993e-05
-1.05608166622588e-05
-2.35140826633568e-05
-2.28644356744133e-05
2.61420858430316e-06
-4.47832608236029e-05
-1.01684212937017e-05
-3.20167329018341e-05
-1.35457728810007e-05
-1.79988388937612e-05
-3.17720744555307e-05
-3.42121510440324e-05
-5.06903326596461e-06
-3.65157527574571e-05
-1.36500185392241e-05
-4.00222596325981e-05
-3.8430894446009e-05
-2.16690859792214e-05
-2.24474029118077e-05
-3.08537517851216e-05
-1.99786573745635e-05
-1.27131708505641e-05
-1.34502003283112e-05
-2.02470098282997e-05
-2.4960784706482e-05
-1.24864216878715e-05
-2.94733844392418e-05
-1.78008109322454e-05
-3.97288267011691e-05
-1.93871951576404e-05
-1.72891727922088e-05
-3.63488108644118e-06
-2.00505699459277e-05
-2.48615983398787e-05
-2.54089630435664e-05
-8.27223076977737e-06
-4.19706113886376e-05
-4.26332906488279e-05
-2.39079335248252e-05
-2.04982063175791e-05
-2.0689774947938e-05
-4.12697680632062e-05
-2.57442727196226e-05
-3.15773788286628e-05
-3.98540688368622e-07
-3.52052418068648e-05
-1.93190404803397e-05
-2.62185301036548e-05
-4.5085508557944e-06
-2.18521387663106e-05
-2.91249825868137e-05
-5.43237545644661e-06
-2.31975566766868e-05
-2.53187185912467e-05
-2.05101997190437e-05
-2.99915512829095e-06
-2.33947192803588e-05
-1.82491345511264e-05
-1.76898265521598e-05
-2.36188073694786e-05
-1.92289368649123e-05
-2.21278718267431e-05
-1.1313243642904e-05
-1.80050322484164e-05
-2.6805823943433e-05
-7.50110612936512e-06
-3.552732121004e-05
-8.95173344400621e-06
-2.71950080963898e-05
-2.31452759578776e-05
-2.37589924167748e-05
-1.90463786158277e-05
-2.75350610259543e-05
-4.19051002173283e-05
-1.4697191695912e-05
-3.34151158925289e-05
-3.86881918121228e-05
-2.66154870458532e-05
-3.08513885412201e-05
-2.77424264082911e-05
-3.43203101143024e-05
-1.83597410777446e-05
-2.97117805334483e-05
-2.35780006196037e-05
-2.74660587079526e-05
-2.77436367881637e-05
-2.473129677479e-05
-3.67015848459555e-05
-2.56830159287279e-05
-2.25979810481525e-05
-2.12363996633897e-05
-2.07497697441876e-05
-9.90200319740336e-06
-8.67902675743052e-06
-7.43231532439881e-06
-3.96340407535903e-05
-1.20312556838636e-05
-8.86039004897695e-06
-3.29844037467723e-05
-1.42525157164183e-05
-3.09157688002136e-05
-9.24824429395497e-06
-2.07375684660556e-05
-3.19857534247787e-05
-3.28093040123279e-05
-2.81538222745918e-05
-2.13460687510091e-05
-3.63405589197368e-05
-2.58737981973665e-05
-1.72231867716765e-05
-1.20197889618414e-05
-2.6464909540778e-05
-1.31652902160617e-05
-3.35752167832947e-05
-1.23405453953755e-05
-2.75884729323886e-05
-9.64594209767417e-06
1.01777223235988e-05
-1.36600597266334e-05
-1.15567150635623e-05
-1.03193402835724e-05
-9.08327217327978e-06
-3.13309409545579e-05
-1.91176770405749e-05
-3.72737408083781e-06
-2.97463452046555e-05
-1.23003029017943e-05
-1.71202258814425e-05
-2.01910973616245e-05
-4.75496989371794e-05
-1.28356747648753e-05
-1.83021841826712e-05
-4.9834995132332e-05
-1.11898118904831e-05
-1.73236797484633e-05
1.66797998133509e-05
-1.9317190932554e-05
-5.47421108420715e-05
-1.87470495749854e-05
-1.00131982957974e-05
-3.60301953268554e-05
-2.66853406850419e-05
-2.77439823709603e-05
-3.17001860324408e-05
-3.20275245363421e-05
-9.69426849827159e-07
-1.24470150537293e-05
-3.15938366394983e-05
-1.77548040328907e-05
-2.86879580619759e-05
-3.03085932622429e-05
-3.36088026830956e-05
-3.34172318352681e-05
-5.03219095616404e-05
-2.11914962335193e-05
-4.35730876073647e-05
-3.30969778682329e-05
4.96487172536001e-06
-2.55501891213086e-05
-4.19257133024245e-06
-2.8869489897462e-05
-3.53934007990785e-05
-8.9604235778993e-06
-2.72080239201748e-05
-1.9334749502546e-05
-2.228424392283e-05
-1.46383108898752e-05
-1.95094087710021e-05
-1.86301331040234e-05
-1.57652191724307e-05
-5.01495583924429e-06
-2.63923099850708e-05
-1.69375539178857e-05
-3.42169323869857e-05
-1.97120846998973e-05
-1.82580696151746e-05
-6.54612216756285e-08
-3.18311736152622e-05
-2.56171271216417e-05
-3.19278439053974e-05
-1.2517952832783e-05
-1.98410168074959e-05
-1.5978116321948e-05
-4.50890320483859e-06
-3.14354669880062e-06
-2.1134620386468e-05
-1.30913107290787e-05
-2.654491695444e-06
-1.21718223210452e-05
3.89296010336052e-06
-2.32482103417237e-05
-7.61360043168106e-06
-6.16920710213322e-06
-2.81969513130012e-05
-9.26126572055658e-06
-7.70438531818491e-06
-1.52268094745687e-05
-1.44871165256847e-05
-1.85296415717496e-05
-7.48057794160414e-06
-2.00236742066062e-05
-1.10840001790423e-05
-1.48435835991523e-05
-3.63059965463796e-06
-2.8534508223441e-05
-2.0347689549449e-05
-3.79215993384231e-05
-1.50249672162684e-05
-2.78962708936467e-05
-8.35119574972262e-06
-7.30173956951534e-06
-1.51084457739815e-05
-1.45208084366995e-05
2.45816590243047e-06
-1.79632021564702e-05
-4.90333376210758e-05
-1.94614677596219e-05
-2.46633882943993e-05
-1.05858258671877e-05
1.13373210083695e-05
-3.12858048785973e-05
-4.16732592185743e-05
-2.31357047008504e-05
-1.34017413692992e-05
-2.75409700445112e-05
-3.24458487904448e-05
-2.39542878869678e-05
-3.45237022829964e-05
-2.75650236253457e-05
-1.93334560886649e-05
-3.06728105038397e-05
-5.60726988945757e-06
-3.17262783860381e-05
-1.03154538494304e-05
-5.73264385638976e-06
-1.98395353995438e-05
-4.33453578817702e-05
-1.53493054601971e-05
-2.79419832592326e-05
3.92055189628143e-06
-1.30414583991943e-05
3.08398920643886e-06
-2.79795013727228e-05
-2.76170838922522e-05
-4.14165717898853e-05
-2.8002671010649e-05
-7.30507700257116e-06
-1.89402833070834e-05
-1.55864979168209e-05
-2.21706164998346e-05
-2.46623779271572e-05
-5.48467497487003e-05
-3.04331502977819e-05
-7.20037735927897e-06
-3.68224331865467e-05
-2.85037950173682e-05
-2.11625377948092e-05
-1.98409481857585e-05
-2.211603784731e-05
-1.89193128319398e-05
-2.49177283190285e-05
-2.46813647786395e-05
-2.83807195108487e-05
-2.78250427656175e-05
-3.68107078490563e-05
-3.21254025120949e-05
-3.98703201747708e-05
-1.27347423205816e-05
-2.78602580657174e-06
-1.48441602517047e-05
-1.71055956402016e-05
2.06072533476409e-06
2.33656023584776e-06
-4.1103261620549e-05
4.59906611321775e-06
-1.52878341432618e-05
-2.90055803547068e-05
-2.98682214457879e-05
-3.31264061358558e-06
-5.06530250043655e-06
-2.92257261438687e-05
2.66728102244141e-06
-1.71497493381833e-05
-1.34948333327025e-05
-6.42227295272067e-06
2.10401858701594e-06
-2.01310990264727e-05
-1.03120209092367e-05
-1.72307431498957e-05
-2.64673210413987e-05
-3.64658605231653e-05
-2.11867517645788e-05
-1.38032215905237e-05
-3.47171061437213e-05
-4.12730084762549e-05
-2.07343459439021e-05
-1.79222594595264e-05
-4.24026198612944e-05
-2.2182922709589e-05
-2.38352338278756e-05
-1.88026223315431e-05
1.41201526362395e-06
-1.31037817948689e-05
-2.1478539865296e-05
-1.39696172711155e-05
-4.59803895131317e-06
-2.17204983327971e-05
-1.83958318327323e-05
-3.15529482214238e-06
-1.93367135297052e-05
-9.1777252848645e-06
-2.1370364465952e-06
-1.47739238437638e-05
-2.66959612373769e-05
-1.08695204929535e-05
-2.16910069702765e-05
-1.84799523405164e-05
-2.79877241081424e-05
-1.33403989692231e-05
-1.52744690283449e-05
-2.36863827966516e-05
-1.43212150161625e-05
-2.04136765958791e-05
-2.6537434685531e-05
-2.85297066123883e-05
-2.5252612948622e-05
-3.06107840819136e-05
-2.64960559042155e-05
-3.85961187621045e-05
-1.43613651204577e-05
-2.75018835695378e-05
-2.11356105566321e-05
-2.26928828952736e-05
4.76840286960489e-06
-9.47490920082e-06
-6.93271891378326e-06
-3.12415978420321e-05
-2.50094839220831e-05
-3.3740825677961e-05
-1.76441159294429e-06
-1.55650598414156e-05
-1.69312593584816e-05
-1.70351718867776e-05
-1.99979632236806e-05
-1.65295975412341e-05
-1.86302760025432e-05
-2.41738746889145e-05
-3.12424470619977e-05
-6.69952721026997e-06
-7.50488067914999e-06
-1.77461853145497e-05
-3.76184649641222e-05
-1.40642642680699e-05
-4.7999940160825e-06
-1.07244950468395e-05
-2.37680564312937e-05
-1.39190852918983e-05
-1.0949138155548e-05
-3.28785543257266e-05
-1.22481792176142e-05
5.53122594642507e-06
-2.61344277356853e-05
-2.12620388683312e-05
-3.41201962104016e-05
-3.21425082022103e-05
-2.96443765361097e-05
-1.04688868533161e-05
-3.27384619179827e-05
-6.16028975446529e-06
-1.5611123927579e-05
-3.42091520242073e-05
-3.06961900470228e-05
-3.91948359154235e-05
-7.77802670210029e-06
-4.29570629172364e-06
-3.58099901021063e-05
-2.89968412392185e-05
-2.04294158672564e-05
-2.97996077415409e-05
-3.03667981688563e-05
-1.88517908500641e-05
-3.82235228817259e-05
-2.23511746610235e-05
-1.60476068226497e-05
-1.81941343499253e-05
-1.02208348672361e-06
-2.77558193360917e-05
-2.05290532059881e-05
-1.82703664211091e-05
-1.47911422176013e-05
-3.24523485839207e-05
-1.36407370946205e-05
-1.27552896612776e-05
-8.54266065900198e-06
-2.87882004851014e-05
-1.9894525303474e-05
-1.18279225240583e-05
-2.63369107950111e-05
1.96325611178266e-06
-2.80888258029205e-05
-2.73443133734434e-05
-1.95315105265344e-05
-2.702365033612e-05
-1.89439156104206e-05
-4.77149518499253e-05
-3.06251649017866e-05
-1.30061892127811e-05
3.51967143766625e-06
-1.66822798533574e-05
-2.52184422400857e-05
-3.86477432234628e-05
-1.95779137003141e-05
-2.86362377339941e-05
-6.14113456477486e-06
-2.22650831574063e-05
-2.19788542182037e-05
-1.44842178442946e-05
-2.62969626663432e-05
-2.45344567176532e-05
-2.22355087529028e-05
-2.22575802163243e-05
-3.89996918084266e-06
-2.78325038174147e-05
-1.89436793129378e-05
-2.31633304357497e-06
-1.08362831102084e-05
-1.29562393140537e-05
-2.64715475298221e-06
-2.77164601131431e-05
-3.33315513846442e-05
-1.60700798131514e-05
-2.43570239288256e-05
-2.54593524042994e-05
-1.64141143865828e-05
-8.4271084736443e-06
-3.357910815878e-05
-2.51961909762965e-05
-3.59623797229176e-06
-1.66134167389635e-05
-4.63311528572067e-05
-2.61626955269992e-05
-7.87419032788795e-06
-2.34054699985878e-05
-6.59780304166732e-06
-2.36516843063602e-05
-1.35217714596561e-05
-2.83601840885174e-05
-2.23021500756688e-05
8.35256206015453e-07
-1.81770249682175e-05
-1.0813781611583e-05
-5.0844423616292e-07
-2.0375434628042e-05
-1.58036058822126e-05
-1.81847087055219e-05
-2.69187757584729e-05
-1.9303434752654e-05
-1.97268211628315e-05
1.5998186547692e-05
-2.48380490247189e-05
-1.26556393525713e-05
-2.31192407013664e-05
-2.73630603047093e-05
-2.74517123177376e-05
-2.78433286479162e-05
-3.51178957614866e-06
-4.7859460971803e-06
-2.46922822417641e-08
-1.83391389907163e-05
-1.10102415332357e-05
-2.80910689874105e-05
-2.34523028516037e-05
-3.62722476952981e-05
8.69380575136553e-06
-1.51958102547268e-05
-1.59420772810929e-05
-3.93878212089977e-05
-1.66751097515939e-05
-1.01127211981467e-05
-2.72274849785678e-05
-2.01372876180705e-05
-2.01693310604563e-05
-1.68910704425827e-05
-2.68278899349355e-05
-8.68499803240558e-06
-1.92157825055421e-05
-1.9258429693348e-05
-2.82085895934e-05
-6.71424046302593e-06
-2.42454915084282e-05
-2.71550210420272e-05
-2.78459355686766e-05
-2.76090193797912e-05
-2.8684802609273e-05
-1.68324438560466e-05
-3.92146485928764e-06
-1.07740691018232e-05
-2.90429733474659e-05
-2.13489764728023e-05
-1.91683781783168e-05
-6.31308614442827e-06
-3.11113332121185e-05
-3.67802816505297e-05
-3.27360097875416e-05
-2.99289121112912e-05
-1.75198252252106e-05
-2.18466563565696e-05
-1.26406914169184e-05
-2.17448243564257e-05
-2.51866010757212e-05
-2.87858678177365e-05
-3.11290023473847e-05
-2.76422819575564e-05
-1.60575305024297e-05
-4.72742594341737e-05
-3.26899609090917e-05
-6.42535326243638e-06
3.22994285245386e-07
-2.89703057425573e-05
-1.56805443422276e-05
-2.67737752176683e-05
-1.76563305380852e-05
-3.21514154738875e-05
-3.00392100777052e-05
-1.57149074315969e-05
5.12893441299633e-07
3.07622763962782e-06
-1.10307332693759e-05
-1.71424551895334e-05
-1.73062953587788e-05
4.1196677791534e-06
-1.41959131583624e-05
-2.27343391563477e-05
-4.00685748603816e-05
4.04434133412374e-06
-9.15861552726689e-06
-1.77271697180853e-05
-2.20247089894111e-05
-7.96073670431724e-06
-1.69025648389554e-05
-9.76070221524544e-06
-2.93897813741469e-05
-3.47766556684483e-05
-1.31576455270752e-05
-2.36141939641257e-05
-7.49028815301794e-06
-4.15517697881932e-05
-3.15823761885231e-05
-1.03431884967103e-05
-1.14207978641233e-05
-2.37721366013878e-05
-8.41899406250915e-06
-2.59088774881897e-05
-4.39102498597428e-05
-2.3226677091783e-05
-1.88750765366819e-05
-4.12767497403042e-05
-3.01059111851001e-05
-1.70662660569051e-05
-2.65212134620148e-05
-3.08322008469944e-05
-3.43813391638952e-05
-5.90842675036554e-06
-1.4656009704145e-05
-2.29917420531234e-05
-2.70373509757514e-06
-2.24948265448517e-05
3.18725392381256e-07
-1.74062774738401e-05
-4.16845536273336e-05
-2.72307059897781e-05
-4.11527409797893e-05
-3.94603990620794e-05
-8.73013429458681e-06
-2.76257209987015e-05
-3.63790877732265e-05
-1.88824680209043e-05
-1.30226555596786e-05
-1.36363505292416e-05
3.92986641440617e-06
-1.34534346752598e-05
-2.4447431235479e-05
1.17836541447465e-05
-1.93502762257778e-05
-2.81854462904385e-05
-4.55444896286041e-06
-3.23521626976352e-06
-1.09734531989159e-05
3.39240564311207e-06
-6.93678574129875e-06
-8.42763449473201e-06
-3.60771633444487e-05
-1.72204127736775e-05
-1.29016879676398e-05
-8.00934721315727e-06
-2.93379524608245e-05
-8.14114825418521e-06
-1.73302093879686e-05
-2.68261029744216e-05
-1.48793002741672e-06
-3.17000018808568e-05
4.85656364303549e-06
-3.0955856810174e-05
-3.3689578004875e-06
-2.16848159374639e-05
-3.04720619731221e-05
-3.08513978535512e-05
-1.11161850015247e-05
-2.23561401784409e-05
-3.5457578706396e-05
7.52089123665719e-06
-2.54849614874011e-05
-4.41573934074001e-05
-3.29026380200951e-05
-3.00686208287075e-05
-3.31019411657061e-05
-3.22981562625143e-05
-2.19952213997396e-05
-8.39520526598353e-07
-6.14741228566307e-06
-2.30333035619263e-05
-3.34051797152675e-05
-4.05179056352533e-06
-2.18987365442336e-05
-4.83481039851078e-05
-1.54870120274646e-05
-4.70074709738113e-05
-7.15521964795235e-06
-1.86953671298246e-05
-8.6537152032243e-06
-2.51550805629175e-05
-1.35036187974186e-05
-3.59528119229512e-05
-1.50714584363074e-05
-3.71507821595048e-05
-3.11839231137994e-05
-2.84145839037187e-05
-2.807616777312e-05
-2.25675601529345e-05
-2.76849384165523e-05
-2.11646428035437e-05
-8.94219607133357e-06
-1.57432664385782e-05
-2.25702932800579e-05
-2.88993306111045e-05
2.93446719644835e-06
-5.47722770441161e-06
-2.17328590441528e-05
1.65640557849679e-05
-1.8633902590983e-05
-5.24306629475015e-05
-3.99018702866115e-05
-1.97966826775621e-05
-3.50737945040245e-06
-3.09034665853522e-05
-2.27971194252315e-05
-2.58093096684002e-05
-1.05007451514969e-05
-4.19487719679644e-05
-4.7117758653395e-06
-1.12274648140048e-05
-4.12899123832701e-05
-1.22295641169416e-05
-3.86251062439253e-05
-2.84711406057139e-05
-2.06996586641412e-05
-1.76027579812076e-05
-4.17463366522462e-05
-1.64524836905949e-05
-7.33169351127626e-06
-3.102946763333e-05
-2.51726668297096e-05
-3.54022236511126e-05
-2.57815980209448e-05
-1.9662988950862e-05
-4.54721829477017e-05
-6.43967376230761e-06
-1.32679441221776e-05
-1.11918690137911e-07
-2.6124292469798e-05
-4.26251424352609e-05
-3.96666650043476e-06
-2.38713299542791e-05
-9.19046324757191e-06
-3.40316842452632e-05
-8.17082840284368e-06
-1.72385698812817e-05
-2.08396562165435e-05
-1.42074785657077e-05
-2.14539914322394e-05
-1.01753101301741e-05
-1.96837912109156e-06
-3.82490821332088e-05
-3.20645072907886e-05
-2.68129276792406e-05
-6.42362323623241e-06
-3.33691155761479e-05
-3.60930223751947e-05
-1.55569268972212e-05
-2.43532194230854e-05
-1.84132084601602e-06
-1.43077653863852e-05
-3.77930474573459e-05
-1.23428341472689e-05
-7.85241591011978e-06
-2.56110003814223e-05
-3.59038914385879e-05
-4.05032886739519e-05
-1.48545140879052e-05
-4.15232469044959e-05
-2.26508983467705e-05
-3.18081360072314e-05
-1.5674719835315e-05
-2.12209081140734e-05
-8.52271171770428e-06
-8.20747769687143e-06
-2.69272638041154e-05
-2.59850958112522e-05
-3.37837333559403e-05
-2.44111812495923e-05
-2.14144013968966e-05
-2.44068715092068e-05
6.39962895927858e-06
-3.40463123589484e-06
-1.46443202740782e-05
2.56433312556913e-07
-1.55623231251442e-05
-8.65213326915574e-06
-1.02427138653991e-05
-2.41375114785167e-05
-3.23662076363914e-05
-4.44693564452814e-05
-7.34503877778613e-06
-2.30706174653036e-05
-3.00542618133993e-05
-3.20672402121854e-05
-3.82537779930836e-05
-2.59169252875846e-05
3.61036601709882e-06
-6.51763282262346e-06
-3.43585719480753e-05
-2.46764987708501e-05
-1.25468229790408e-05
-2.08896913850643e-05
-1.45991918604826e-05
-3.08237960993767e-05
-1.36059415343229e-05
-2.87986358750825e-05
-4.12081333913767e-05
-2.10631311346137e-05
-3.91263610876146e-05
-1.99097304954147e-05
-1.24332019972485e-05
-1.79195177037802e-05
-3.54757569844398e-05
-1.2411830033532e-05
-1.31469495920373e-05
-1.37198669584006e-05
-2.08931577638727e-05
-2.53378784422882e-05
-2.53521397467663e-05
-2.06703368285562e-05
-1.79195774744151e-05
-1.90762645207884e-05
-1.42105259692299e-05
-1.91229135036824e-05
-2.22519789726878e-05
-9.59666687229359e-06
-3.39475986539724e-05
-1.89507103926123e-05
-6.93835105654044e-06
-3.49112204223711e-05
-1.94526405706807e-05
-2.77025380342475e-05
-4.59198886335499e-06
-2.86793384354987e-05
-2.46610040309568e-05
1.16743839107393e-06
-3.00844199597595e-05
-1.74324106506806e-05
-1.25012118747285e-05
-1.30891018460666e-05
3.06833223606627e-07
-5.51691075904176e-06
-1.44896728301276e-05
-1.31485009536042e-05
-3.08678671677034e-05
-3.77978642449701e-05
1.8162600233271e-06
-1.60732254946655e-05
-2.13272241750241e-05
-4.16474188842673e-05
-2.28079148370768e-05
-3.44837787174489e-05
-9.35922670207755e-06
3.62012830422898e-06
-2.50844295439825e-05
-1.9701400517129e-05
-4.44816072949534e-05
-1.67126492732743e-05
-2.41164528422732e-05
-2.72605672482398e-05
-3.28147816833786e-05
-2.07886299682488e-05
-4.60644932596936e-05
-6.45716556463514e-06
-3.98880977104857e-05
-2.38364235440804e-05
-1.43657793376953e-05
-1.68207777840519e-05
-1.06294267947722e-05
-2.8436658251933e-05
-2.24090795494121e-05
-1.67687988559079e-05
-1.06752635575774e-05
-2.94565944434464e-06
-1.81656584144905e-05
1.42312844848371e-06
-2.40421746357347e-05
-3.91519688440967e-05
-8.55861521176762e-06
-1.05662214104962e-05
3.29421601927474e-06
-4.21962463194394e-06
-1.98548382206169e-05
-2.81479476319727e-05
-3.64176375272528e-05
-2.68810053568813e-05
-5.58684804707163e-06
-9.14836122338408e-06
-5.19878933324007e-06
-1.56183392553721e-05
5.54737663625289e-06
-1.18761204993864e-05
-3.52239895956336e-05
-1.21175082419337e-05
-1.83887466561509e-05
-9.4350702643228e-06
-2.36468430006163e-05
-1.80624389004031e-05
-4.40987728788255e-05
1.08747048578089e-05
-1.25807500311031e-05
7.77595012770981e-06
-1.94628237211321e-05
-1.49896274980631e-05
-1.73384939200046e-05
-1.74040220515221e-05
-3.39302040549356e-05
-1.45904046837479e-05
-1.34341834837673e-05
-1.09144348954841e-05
-2.23665227088599e-05
-2.87003723445574e-05
-2.96696976123008e-05
-1.67793952548251e-05
-3.06591643900226e-05
-7.87089661208721e-06
-3.32392760678442e-05
-1.80075503628259e-05
-4.86132771543185e-05
-1.33778210984892e-05
-2.2457741208997e-06
-6.78432889692667e-06
-3.82167008491415e-05
-1.29171077155835e-05
-2.39186503552969e-05
-1.68899444744448e-05
-9.98175269347362e-06
-1.11838596689009e-05
-1.64100213324767e-05
-1.80138874170938e-05
-1.88001049869467e-05
-5.7310963807588e-06
-3.95278759491232e-05
-1.5532112641391e-05
6.27424068088746e-06
-3.01148077625351e-05
-3.62643950939219e-05
-2.45582532870355e-05
-2.37599648575456e-05
-3.66811934375728e-05
-2.83169285531703e-05
-1.43660206526037e-05
-2.95648746618607e-05
-1.7220149177969e-05
-2.56001250391372e-05
-1.92073607294855e-05
-2.85149210332888e-05
-3.49927325731232e-05
-1.40590262873616e-05
-2.42462481472657e-05
-1.08863933212575e-05
5.85810840861514e-07
-4.16769358237043e-05
-3.85281845203981e-06
-2.29260051263253e-05
-2.76165220570815e-05
-1.95438139477129e-05
-4.09270266479807e-06
9.65419883087464e-06
-1.56042120069528e-05
-2.68038287740096e-05
-7.71222594840731e-06
-8.61563469816868e-06
-1.12771057945763e-05
-9.18164979503085e-06
-1.47207867232453e-05
-3.25200050534326e-05
-2.28858713073458e-05
-2.96409577030134e-06
-1.21430667736039e-05
-2.05785088323989e-05
-5.78717931955972e-05
-3.49277825410618e-05
-3.00852158417749e-06
-1.29438400800856e-05
-1.46661834064851e-05
-2.95837821772477e-05
-4.50110569579926e-06
-5.91559294454956e-06
-2.26495461905859e-05
-1.7051764925316e-05
-8.55799946615938e-06
-2.73218312698791e-05
-2.36661525083081e-05
1.32093441210956e-05
-1.09010873179961e-05
-4.81588846444752e-05
-3.63595809417496e-05
-2.53661961863865e-05
-1.46754373724758e-06
-5.35821274293975e-06
-4.00706097714831e-05
-1.60194502654016e-05
-4.63577110655754e-05
-2.95873224157555e-05
-8.59376615647841e-06
-1.967687297137e-05
6.78051331276524e-06
-4.85366247451388e-05
-4.08131325521966e-06
-1.69553528966585e-05
-1.51887236369803e-05
-1.36157319407354e-05
-2.77575898978335e-05
-3.28544561540477e-05
-7.25645232425944e-06
-4.00309435736758e-05
-2.66349718768681e-05
5.79701155490265e-06
-1.06202076777712e-05
-3.91825657313534e-06
-2.41766823550372e-05
-1.84624284846604e-05
-1.67306307527145e-05
-6.71104092503775e-05
-2.52603907194985e-05
-4.30254964395702e-05
-2.63571070830631e-05
1.02593143438797e-05
5.5288855574681e-06
-2.80221243686726e-05
-2.68619127550349e-05
-3.99778578999883e-05
-3.29713327299828e-05
-2.24964031505806e-05
-3.14979084752833e-05
-2.06418675545379e-05
-1.74548328342389e-05
-1.51406241352173e-05
-2.85803744214975e-05
-1.16293114629959e-05
-6.02331699959446e-05
-3.42939012702261e-05
-2.22296314272252e-05
-4.25352580531405e-06
-2.72812480132879e-05
-1.07800788273894e-05
-2.10760154720936e-05
-4.16435038142164e-05
8.49611031167522e-06
-1.54540224786774e-05
-1.46467478098586e-05
-3.35855011782846e-05
-2.98682244373105e-05
-8.23686326856386e-06
-1.04924848719861e-05
-3.22279567518313e-05
-3.51952029814445e-05
-2.37728041687783e-05
-2.55408943374583e-05
-1.12586491598087e-05
-1.5685166775427e-05
-3.19704337785226e-05
-5.85987349877544e-06
-9.40403474252688e-06
-1.14548292589944e-05
-1.96218136920975e-05
-3.72922399602595e-07
-1.8400681856157e-05
-2.91494021039601e-05
-4.23214108627237e-05
-9.11293761506009e-06
-2.95130585863297e-05
-2.45968279633712e-05
-1.83753369185861e-05
-8.71768886653528e-06
-2.54390118183071e-05
-1.55510016327264e-05
-6.28383270443871e-05
-1.26630620152825e-05
-2.77573961463919e-05
-1.92624648094535e-05
-4.09419735972727e-05
-3.96751673451957e-05
-1.40561239396813e-05
-3.21663562907866e-05
-1.56027815991712e-05
-4.62875443523082e-06
-3.59786943184947e-05
-6.33589074155799e-06
-2.81316076017803e-05
-1.06888583230688e-05
-3.72561078768229e-06
-2.45122362020914e-05
-1.29942042959671e-05
-1.35911889204381e-05
-3.54923410057068e-05
-1.86576601426758e-05
-1.24029462288863e-05
-1.70453266360578e-05
-3.32159629323159e-05
-1.48563934851157e-05
-4.3806462219943e-05
-3.2539992044131e-05
-5.2002433857496e-06
-3.0061897048979e-05
-4.91355192106458e-05
-2.22023397027971e-05
-1.58921797869043e-05
-8.95183851769169e-06
-1.95363817654386e-05
-1.34542968788844e-05
-1.38088532944144e-05
-3.24418192516476e-05
-8.78258563813997e-06
-2.24895786438037e-05
-2.24804117288611e-05
-2.27457515406259e-05
-3.01665809903087e-05
-2.08567818410377e-05
-2.64675290808899e-05
5.99936482357657e-06
-3.89544349668307e-05
-2.64935181423467e-05
-1.24154818195635e-05
-2.55051242015632e-05
-2.67278376021252e-05
1.39758595444823e-06
-3.24639289320036e-05
-3.85028979990629e-05
-1.57604395408794e-05
-2.58804270202284e-05
-2.2301768016466e-05
-4.77837746152369e-07
-1.66359422636881e-05
-2.44525801365885e-05
-1.84085246309115e-05
-2.21495553676822e-05
-3.18616982805847e-05
-1.11092654607239e-05
-2.42710788138107e-05
-1.51061792912134e-05
-3.21934707078288e-05
-1.84452976161468e-05
-3.64770101668827e-06
-2.34311948199112e-05
-1.74590914227497e-05
-4.08782299891122e-05
-3.3682526927203e-05
-1.25788942665045e-05
-2.08237313015394e-05
-1.71943144678928e-05
-1.27502854931562e-05
-1.91592903174197e-05
-1.53703708826002e-05
-2.26572241200476e-05
-1.86743849072038e-05
-2.83758450475974e-05
-9.13327045332233e-06
-2.28828438153528e-05
1.93569983405776e-05
-1.98956926892759e-05
3.72317574793874e-07
-2.96931112141088e-05
-3.09228496435382e-05
-2.30643010768938e-05
-2.5231271760004e-05
-3.93097401522041e-05
8.64058360716945e-07
-2.08193626335541e-05
-1.19819956575783e-05
-3.59642985938589e-05
-1.00844216035272e-05
-1.52352177282582e-05
-3.50045423362732e-05
-3.26348668230527e-05
-9.7615697450956e-06
-2.42090023277499e-05
-4.13998593792382e-05
-1.31235260795045e-05
-3.53615248267284e-05
-3.88595366582872e-05
-1.68999107643602e-05
-3.41090378293413e-05
-2.66250744528026e-05
-3.53170504301735e-05
-2.56360564042672e-05
-2.8255303456975e-05
-2.15195658439885e-05
-2.82021172547146e-05
5.85025427303806e-07
-2.57408871467688e-05
-2.0046549767649e-06
-2.25736016202217e-05
-2.52505873130193e-05
-2.45455672632221e-05
-1.35695582679967e-05
-2.98935295759135e-05
-3.42665622297577e-05
-1.84250037597844e-05
-3.15522093219235e-05
-2.52588313427328e-05
-2.51199942624392e-05
-8.96152655590981e-06
-2.34958449100791e-05
-2.50900718382263e-05
-1.92110149772508e-05
-4.22906330097005e-05
-2.40591404683399e-05
-1.67551171547262e-05
-1.45148082806944e-05
-1.66103662583334e-05
-1.03999302715607e-05
-3.4877662048981e-05
-2.61810064599362e-05
-4.20957722121632e-05
-4.89872950731269e-06
-6.974115178278e-06
-1.81878186403694e-05
-4.91075582936162e-06
-9.10884955114816e-06
-1.13415681432805e-05
-2.65133635642475e-05
-1.92018259498874e-05
4.80680521606109e-06
-1.16464784973012e-05
-1.61108931733419e-05
-3.11372156176577e-05
-2.2653891090788e-05
-1.76591161252997e-05
-1.56114219149206e-05
1.16282400317291e-05
-1.53727914501076e-05
1.20753222277351e-05
-2.20071885322784e-05
-3.31855832523918e-05
-6.25012656068346e-05
2.18502353923709e-06
-2.39530681879468e-05
-2.19157717136027e-05
-2.05283865305112e-06
-1.6049287655306e-05
-1.96141329806403e-05
-1.59143997898365e-06
-1.64012631549168e-05
-2.9826424390998e-05
-2.17284491486409e-05
-4.3203528757244e-05
-1.36354186611638e-05
-2.13230972170501e-05
-7.5298680650616e-06
-1.94276743244625e-05
-1.64648863313463e-05
-2.673160720831e-05
-3.03148410762174e-05
-4.62479861979342e-05
-2.9490300395158e-05
-1.5107792772413e-05
-3.31322203003465e-07
-1.17623584638886e-05
-2.18999641410808e-05
-2.59278187287177e-05
-2.94173006916681e-05
-2.11656192356315e-05
-2.35164522998814e-05
-1.88924053686476e-05
-7.7052039042155e-06
-2.90467126802573e-05
-8.36713026524958e-06
-3.54452199175037e-05
-1.19253612151742e-05
-2.45249985484773e-05
-2.91338995166262e-06
-8.84360502598907e-06
-8.19338131995211e-06
-1.16976740653045e-05
-3.59417170234294e-05
-1.98147123092239e-05
-4.5791374803795e-05
-3.13450185325626e-05
-8.89669208220937e-06
-2.49795615435442e-05
-9.99790075613148e-06
-4.12848195423547e-05
-1.05226417239174e-05
-2.79892717846625e-05
-2.49110469301552e-05
-1.22848700427658e-05
-4.24404363749344e-05
-2.66317885755779e-05
-2.385400095942e-05
-3.81061229331051e-05
-3.43790893084716e-05
-3.21293447855558e-05
-1.9005420083608e-05
-1.91791596855036e-05
-1.77733349992527e-05
-2.0344210463493e-05
-2.18210136024303e-05
-3.72347641556607e-06
-7.05754992561709e-07
-1.69981466436118e-05
-9.60522950515831e-06
-1.15141061834952e-05
-1.71280098590516e-05
-3.63135791472657e-05
-5.28347400131024e-07
-2.89868721392503e-05
-2.84717413961004e-05
-8.00097385803735e-06
-1.78529719223534e-05
-1.67734310190828e-05
-2.08305818515397e-05
-1.99823209874387e-05
-1.02202199547241e-05
-8.59159942150723e-06
-3.86477891409057e-05
-9.39097887605017e-06
-2.09227467375336e-05
-9.36266903839508e-06
-5.04688135577773e-07
-6.60818245327099e-06
-6.10135600150877e-06
-1.95280747167651e-05
-1.52885114039425e-05
-2.32748533317036e-06
5.95337113984862e-06
-2.13988621117507e-05
-2.46525312108138e-05
-2.17826143758071e-05
-2.91869942525645e-05
-2.99525197308214e-05
-1.813225766893e-05
-3.00346320898742e-05
-1.15565394230186e-05
2.39840544259186e-06
-2.24194521055897e-05
-2.85696128043515e-05
-1.80901590944537e-05
-2.69763357981138e-05
-3.22851521570356e-05
-2.74396299482596e-05
-2.30241650362302e-05
-1.76053656385821e-05
-2.6565631419173e-05
-2.69284558717561e-05
-1.56340565050032e-05
-3.4028874873465e-05
-2.07410060296974e-05
-3.684247907189e-05
-1.29806815221389e-05
-1.65646965251121e-05
-1.82724615576377e-05
-4.19279531734001e-05
-1.56908693138155e-05
-3.02827624518221e-05
-1.41757146662291e-05
-1.06353448782144e-05
-2.34526961253497e-05
-4.4140800671784e-05
-1.94255590157296e-05
-1.25816525654075e-05
-2.60641194732101e-05
-2.27451598479805e-05
-2.82713141190204e-05
-1.69042049164469e-05
-1.08632996963193e-05
-5.90576186790935e-06
-1.1639150445849e-05
-2.14941903211371e-05
-1.60657343644949e-05
-2.56073488766929e-05
-3.96277251866926e-05
-2.84702853174424e-05
-1.18050232107607e-05
-3.10738987619751e-05
-1.67916288564543e-05
-7.54780690046548e-06
-1.7585162016433e-05
-4.29197822593544e-05
-2.86258709116441e-05
-2.95274790013907e-05
-2.15209038265174e-05
-1.52329520737822e-05
-2.71178722545611e-05
-2.65823794073488e-05
-2.35169305933923e-05
-2.84057843535988e-05
-1.39054849829854e-05
-2.02210833654714e-05
-1.06139529769152e-05
-7.80689852294843e-06
-7.66053235250583e-06
-1.09727958768102e-05
-2.44805941853995e-05
-3.79575453810211e-05
-2.4711115115776e-05
-1.94053624140991e-05
-2.62434058734569e-05
-9.54145367112035e-06
-1.40044789093531e-05
-1.36133805562655e-05
-2.01369779125262e-05
-1.98174282886694e-05
-2.68783492819495e-05
-2.53476311093479e-05
8.88510293368913e-06
-2.31215225172986e-05
-2.32420442732839e-05
-2.74132847669902e-05
-1.75121609240562e-05
-3.41854261646641e-05
-1.11318736237033e-05
-3.50870382781082e-05
-2.21263765599435e-05
-3.14277137838742e-05
-6.69011853987241e-06
-3.61838922709552e-05
-2.90782152655668e-05
-6.57762240381609e-06
-1.9099471549153e-05
-2.18414621675564e-05
-1.92658951041385e-05
-1.73623386190003e-05
-3.69488182937776e-05
-3.97863066768716e-06
-3.33924651354099e-05
-3.1990233175653e-05
-7.50912482102157e-07
-2.04634382824596e-05
-1.35856955475672e-05
-1.37380902690478e-05
-1.79589461159626e-05
-1.80363822657075e-05
-2.14515976232076e-05
-1.29705741435467e-06
-2.9457157498745e-05
-7.28735848246883e-06
5.83826952720791e-06
-3.30077802742904e-05
-3.35260038598774e-05
-4.27697488761808e-05
-2.76057698951721e-05
-4.29667712726223e-06
2.08224192671487e-06
-8.18435465291318e-06
-1.24893073550329e-05
-2.46595943357199e-05
-1.61910664965239e-05
-1.82672644894938e-05
-1.83659726126253e-05
-2.67784856683812e-05
-3.74179036895505e-05
-2.16933545029995e-05
-9.79193113661961e-06
6.21786114596698e-06
-1.85782747363435e-05
-3.69242212970155e-05
-2.20557461150649e-05
-3.08035499649151e-05
-3.72326401142305e-05
-2.05441614925587e-05
-2.14274673449793e-05
-2.68315803894441e-05
-1.46832379101271e-05
-7.83325703520047e-06
-2.17011040154429e-05
-1.4161439298361e-05
-8.75187710101731e-06
-6.54602591748247e-06
-5.7736460630256e-06
-2.22282423658581e-05
-2.69366915631121e-05
-5.46905702559141e-06
-3.12560635135073e-05
-1.07017872083696e-05
-2.31001599489409e-05
-3.41828479409981e-05
-3.38234365373308e-05
-2.01540439338327e-05
-2.1737785898543e-05
-2.82299678153574e-05
-2.4656889999129e-05
-1.77990552895889e-05
-3.37489018342677e-05
-2.59535432445879e-05
-2.03820170508712e-05
-2.45622688307482e-05
-1.28873019090523e-05
-3.31155833152789e-05
-2.09940919196535e-05
-2.18362783538965e-05
-1.3624502997702e-05
-4.80141998879497e-06
-8.11286497356122e-06
-4.46362370061445e-05
-2.51704990471855e-05
-6.8326647860341e-06
-1.9642306955645e-05
-3.97530042974269e-05
-1.2094457038499e-05
7.13351969903388e-06
-2.78116599900803e-05
-2.71201413930426e-05
-3.04718665251398e-05
-2.87244431270054e-05
-1.40353226689998e-05
-2.37298783016574e-05
-3.04071684780577e-05
-3.02871450642504e-05
-1.33877380272758e-05
-2.28717031811983e-05
-1.70256570726232e-05
-3.06508641964878e-05
-3.83614475954257e-05
-4.132756229917e-05
-1.67952466570637e-05
-2.86654837694056e-05
-3.77623160869323e-05
-4.20340487877147e-05
-2.54949848979372e-06
-4.73427848376294e-05
-2.85556326396707e-05
-2.42819514208419e-05
-1.7487889734431e-05
-2.61718826182062e-05
-3.98582662377432e-05
-3.21376040800943e-05
-1.48602286241011e-05
-3.65171752747058e-05
-2.25689987100011e-05
-1.61958173919106e-05
-1.67573093435939e-05
-8.39206335766134e-06
-1.97417032316549e-05
1.17135256499413e-05
-1.4605407484023e-05
-1.81874873650601e-05
-3.18800496984372e-05
-2.99428171856201e-05
-3.41676740853667e-05
-2.33612905757692e-05
-3.91108928557909e-05
-1.72973507093456e-05
-2.54605345545973e-05
-1.11753757888406e-05
-3.90601933228879e-05
-2.21444503640966e-05
-2.64581035953538e-05
-2.41924948089134e-05
8.86573281613686e-07
-1.60796072987126e-05
-2.32514385040119e-05
-1.17137236863227e-05
-3.48501546798357e-05
-3.69250814872504e-05
-1.40929049592498e-05
-2.87329924871947e-05
-2.66566207479949e-05
-1.77430200332498e-05
-9.48521996755512e-06
-3.4831087506312e-05
-5.16113750148361e-06
-3.03447110392335e-05
-1.69173665896698e-05
-2.123492567767e-05
-1.71507888997853e-05
-6.4953875804678e-05
-3.74825574182405e-05
-9.72460202621444e-06
-2.46804391660008e-05
-5.24568646911642e-06
-2.64547985225387e-06
5.11897488882406e-06
-2.72366267888869e-05
-1.82296422804456e-05
-1.61265078090033e-05
-1.87360097948102e-05
-2.74765271328884e-05
-2.50870745249096e-05
-1.29323917685661e-05
-1.07098335076573e-05
-3.37186167006086e-05
-2.73497227619988e-05
-1.56873651471751e-05
-1.4935746172191e-05
-4.82756928539666e-05
-2.73800180212898e-05
-3.50603934499298e-05
-1.21175692989042e-05
2.48838908807945e-06
-1.5767906266681e-05
-1.61259530165794e-05
-3.83765726508541e-05
-3.49119883227688e-05
-4.52159421110923e-06
-2.66386260558175e-05
-1.63026341489551e-05
-3.04234990870833e-05
-1.54128948655341e-05
-1.22806920488088e-05
-1.42001255678219e-05
-2.94765100964782e-05
-2.4252390152589e-05
-1.85477991736189e-05
-8.39419366898799e-06
-2.1463889026452e-05
-2.53429928163978e-05
-3.12311263844743e-05
-1.96230455619866e-05
-1.6990599694678e-05
-1.88826882667833e-05
-4.81740771190767e-06
-3.35934081094253e-05
-1.6472171852554e-05
-2.23738196427341e-05
-2.631410766473e-05
-2.71063356079657e-06
-3.10344784480526e-05
-9.08001463263564e-06
-2.94050632207262e-05
-3.74591096204313e-05
-3.71588476449642e-05
-2.07697914820322e-05
-2.13111315807137e-05
-3.20062055908087e-05
-9.80318684765287e-06
-1.01381212030902e-05
-9.37302821275309e-06
1.90476996382491e-06
-2.47240019160985e-05
-2.4606984189124e-05
-4.22170591158806e-05
-1.50124515109907e-05
-2.20286887995101e-05
-9.07768464207841e-06
-5.25786052323417e-06
-3.45075163169979e-05
4.15786368929913e-06
-2.53203572844882e-05
-4.14658277170968e-05
-1.86783392547273e-05
-2.29990346335896e-05
-1.572557555033e-05
-3.08306509856381e-05
-2.5673792916361e-05
-1.029332502116e-06
-2.88575224554484e-05
-2.50508126510196e-05
-1.15598296316248e-05
-5.19349756791138e-05
-8.7645243757029e-06
-1.99825840123437e-05
-2.67316303112864e-05
-3.33623691178327e-05
-3.27045622979579e-05
-2.2630035486387e-05
-2.53994592835776e-05
-1.11641567029031e-05
-7.82723932331621e-06
-2.14314196723643e-05
-7.84406421189293e-06
-1.10488720590766e-06
-1.81121727266875e-05
-3.79744666915193e-05
-2.79914212961525e-05
-2.48219518321158e-05
-1.44476716675813e-05
-2.71749442814535e-05
-3.6143464637594e-05
-6.39279248899073e-06
-4.38853203243449e-05
-1.34562321183382e-05
-1.52167348444736e-05
-3.67803357822522e-05
-4.31321983395952e-05
-2.7943494041562e-05
-1.89335847596966e-05
7.65580497963524e-08
-1.59117900589285e-05
-1.2496919161163e-05
-1.94373593340237e-05
-2.09572269927489e-05
-2.12605885137762e-05
1.0907815316012e-06
-3.56711141785488e-05
-8.9531555693445e-06
-2.12063855418543e-05
-1.86741272359093e-05
-3.30892552831529e-05
-1.25617880294045e-05
-2.42241100559713e-06
-2.0005163586277e-05
-4.31561023940736e-05
-3.06859172835417e-05
-4.89949167170877e-06
-2.563283783107e-05
-2.82986575961433e-05
-2.09272034786936e-05
-9.25354843325603e-08
-1.90444215897995e-05
-1.76459948571982e-05
-8.26774010758222e-07
-1.5511146382104e-05
-3.92542335697169e-05
-3.89247480877386e-05
-1.21877333583475e-05
-2.9301590105242e-06
-3.20285917502974e-05
-1.08630454168617e-05
-5.98813015436295e-06
-1.15365860155099e-05
-3.52762027042544e-05
-4.35048463508124e-05
-1.09040392346319e-06
-3.79371403319057e-05
-3.36170122770628e-05
-6.05471229746405e-06
-2.33035657643062e-05
-2.26913746206784e-05
-1.06801941457083e-05
-2.51291973408394e-05
-7.38907848067171e-06
-2.83328121443412e-05
-2.24236400592873e-05
-3.41222534339263e-06
-5.18098354799091e-06
2.04452356982865e-06
-3.12031884224195e-05
-4.27370756487733e-05
-2.62057973630833e-05
-5.47867787804234e-06
-3.8372465628173e-05
-1.72352198363809e-05
-2.46996350034827e-05
-7.93788375477643e-07
-3.74878493530234e-06
-1.67762504304486e-05
-1.95388961315289e-05
-7.36548751570379e-07
-2.13190619141471e-05
-1.1799670171251e-05
-4.83413189734781e-05
-8.69775750156127e-06
-4.8800945403772e-06
-1.56547661087717e-05
-3.99416720500382e-05
-3.60478833290103e-05
-2.39990179852668e-05
-3.24231137858579e-05
-3.96723118610725e-05
3.57600682353355e-08
-2.90881164372231e-05
-1.3762036282732e-05
-1.55706347597053e-05
-1.92001779323794e-05
-1.2881233968365e-05
-1.54860314659562e-05
-2.20176109054554e-05
6.17643125083753e-06
-1.7465826069409e-05
-4.40124378064662e-05
-2.44610973814041e-05
-1.93273848090846e-05
-2.35536989529149e-05
-3.87867347720508e-05
-2.42320955604648e-05
-3.99283834954822e-05
-4.05940855795224e-05
-3.4801515595564e-05
-4.60270467499464e-05
-3.92337162245998e-06
-4.60994676422983e-06
-3.11292754909566e-05
-1.3409872538614e-06
-3.27985605741293e-05
-3.63111806121964e-05
-9.37919401099924e-06
-1.52821613839786e-05
-1.35095614798847e-05
-1.55114394190158e-05
-1.88385760606251e-05
-2.36944136671267e-05
-3.39363345631665e-05
-1.28440489963832e-05
-1.90989615285338e-05
-2.34900947342136e-05
-3.76296166281205e-05
-2.37796653287484e-05
-3.4054767888202e-05
-8.6705428921942e-07
-2.03883963174971e-05
-2.51933196952578e-05
-1.64110372500177e-05
-2.15808616967152e-05
-2.36885512200431e-06
-2.8665317286205e-05
-2.46118733535158e-06
-3.39252650801126e-06
-2.82639118142044e-05
-8.99750972432372e-06
-1.55850128124054e-05
-3.11532778846796e-05
-2.83788949225177e-05
-3.4425108071467e-05
-3.02269994839747e-05
-2.23564568259645e-05
-1.86646169236012e-05
-1.39231565608178e-05
-2.97476239062617e-05
-2.85980681585458e-05
-2.52708204101351e-05
-2.40260273127808e-05
-1.45759645773891e-05
-1.96531913162612e-05
-1.76814514199773e-05
-2.13325589906747e-05
-2.67224454701364e-05
-2.46502450255823e-05
8.66870544840151e-06
-2.06928325028126e-05
-2.04592309439978e-05
-2.12315022542023e-05
-1.65284801678631e-05
-2.33812071091832e-05
-1.68021699301781e-05
-3.05677456032159e-05
-3.45276563087743e-05
-3.6388753079497e-05
-1.9618770529616e-05
-2.43582247300039e-05
-3.72013606160013e-05
-1.16079515650982e-05
-1.66028091095677e-05
-1.8991325101281e-05
-3.30151919126699e-05
-2.94100416584362e-05
-7.33467987261956e-06
-1.16129500760252e-05
-1.12304667883845e-05
-1.57805915579194e-05
-1.66260677227955e-05
-1.85896819558219e-05
-1.4066503821182e-06
-5.58629530944745e-06
-2.88543281417111e-05
-2.80716631413494e-05
-1.27190925579547e-05
-2.98447866666798e-05
-1.31651653990905e-05
-7.18784939002386e-06
-2.60842521566422e-05
-3.54551310297939e-05
-1.4740524474823e-05
-7.60030518189974e-06
-1.09914640220363e-06
-7.70186233260045e-06
-5.74526307857417e-06
-7.55374652235287e-06
-3.57035385402788e-05
-1.4897134105581e-05
-2.43522979171953e-05
-1.18550342547433e-05
-1.879899445667e-05
-1.64158412569407e-05
-1.90356651773838e-05
-1.58756471413046e-05
-3.89440065374992e-05
-1.69713275452952e-05
-1.30920215193605e-05
-1.77876571387393e-05
-1.19610974197268e-05
-2.33628115933891e-05
-3.62322562087623e-06
-4.00106399581347e-05
-1.39403553144194e-05
-2.18546194544851e-05
-9.31799140135694e-06
-1.05519439163328e-05
-3.17597812369268e-05
-2.88841351391119e-05
-1.9123507008395e-05
-1.9925925652537e-05
-1.94198311952289e-05
-4.37591875581742e-05
-1.20963003897417e-05
-2.33660670584455e-05
-2.74868351400722e-05
-1.11534751570162e-05
-3.31451027926568e-05
-1.94374392201689e-05
-3.22010448782761e-05
-2.39722780409837e-05
-2.84697338991993e-05
-1.43418639275876e-05
-1.8235871346906e-05
-7.63840217594319e-06
-1.38788932905227e-05
-1.9213497110157e-05
-2.67372308544791e-05
5.76714942883404e-06
-2.36076647500459e-05
-7.63980948241547e-06
-6.6806080407773e-06
-2.93194139587405e-05
-1.80198969701918e-05
-3.7571563609183e-05
-4.21713492920315e-05
-1.04690259720576e-06
-2.07625075089077e-05
-1.00811028011898e-05
-2.16843261605466e-05
-2.23208780357175e-05
-4.34414795581615e-05
-3.89881464683492e-05
-8.51174772231841e-06
-1.54719563912438e-05
-3.0309820514652e-05
-1.19441318172042e-05
-3.3938663003289e-05
-2.32797113060618e-05
-3.78260035547396e-05
-9.9892054283319e-06
-7.90181620612897e-06
-3.7136373158777e-05
-1.57787743129041e-06
-5.47485606026444e-06
-1.68747867929008e-05
-1.69900248408457e-05
9.06730008069442e-06
-8.51009897890496e-06
-2.17111292257845e-05
-2.71678727701895e-05
-5.44611610093817e-05
-8.25843478500411e-06
-2.6040194705992e-05
-3.79844305608224e-05
-2.21136793992027e-06
-1.34523404080063e-05
-2.78921091385131e-05
2.26302691359471e-06
-7.4180512301245e-06
-1.47061837500677e-05
-2.10543294372361e-05
-8.16215445381522e-06
-3.07486557333613e-05
-3.5158227041686e-05
-1.53877637679147e-05
-1.88000942055018e-05
-4.39366057210437e-06
-2.5913334670151e-05
-2.747759719154e-05
-1.5595429708763e-05
-2.60658079154735e-05
-1.73881750129312e-05
-1.05861767450342e-05
-1.99734533415464e-05
-6.42264227519389e-06
-1.97956769848859e-05
-2.18090616049419e-05
-2.40685421332653e-05
-3.38111768344274e-05
-2.0311052792881e-05
-1.86349351270544e-05
-3.36221751896141e-05
-2.05981063869076e-05
-2.01282564057475e-05
-3.32312403792142e-05
-3.53790772584582e-05
-3.64358790018205e-05
-2.10640114775211e-05
-2.16922453196303e-05
-3.81050612042854e-05
-3.3343541591341e-05
-1.75838324681302e-05
-2.24985820895168e-05
-4.58114525831028e-05
-3.06497182283665e-06
-3.4023586325067e-05
-1.27763265147694e-05
-2.98789418954965e-06
-2.00077209379039e-05
-3.57284026688591e-05
-2.47882062622295e-05
-3.20475294192055e-05
-3.64211136743026e-05
-2.05353685251324e-05
-3.11699932315639e-05
-6.62062296130991e-06
-3.45009556419669e-05
-2.96766487404462e-06
-4.00190149938145e-05
-3.70373875516277e-05
-2.99034218979733e-05
-4.10347844102477e-05
-3.16578568903554e-05
-4.28738328480154e-05
-1.79021886627775e-05
-4.73478374314352e-06
-2.74086481985278e-05
-8.82470161284634e-06
-1.35277499413632e-05
-3.08091809990077e-05
-2.73279555103786e-05
-2.87906249864579e-06
-1.85580065445092e-05
-1.5821484774731e-05
-2.13427485359784e-05
-1.82661181136609e-05
-2.03233019764847e-05
-3.97930422690655e-05
-1.14566171113134e-05
-2.70026630490197e-05
1.53026893675703e-06
-2.11591281419311e-05
-1.59127145033316e-05
-2.50289632687821e-05
-2.02757983845282e-05
-2.11267446133785e-05
-2.11156542783255e-05
-2.14330139230461e-05
-9.87241952974936e-06
-1.95568978666947e-05
-3.13323430221938e-05
-1.67673287320408e-05
-5.57572389410043e-06
5.48067538358327e-06
-3.2599997109976e-05
-3.07512751418627e-05
-1.72511126784549e-05
-2.04003104982003e-05
-1.6962535147766e-05
-3.69754527443483e-05
-1.16380386486893e-05
-2.99811245677924e-05
-1.38771795267255e-05
-2.26109671600427e-05
-4.455693602982e-05
-1.90378927860154e-05
-4.96742002210775e-06
-1.54093486967275e-05
-1.32410041725655e-05
-1.84488098021287e-05
-1.86646374932733e-05
-1.17910486186499e-05
-9.03012327922792e-06
-1.88259178582764e-05
-2.29332162293242e-05
-1.45078838168982e-05
-3.38844743963174e-05
-2.24538858095552e-05
-9.59556791034414e-06
-2.03228884792406e-05
-3.71539710475925e-05
-1.87238431605892e-05
-4.9399753060072e-06
1.14144332471039e-05
-1.88604272081809e-05
-2.81413174749326e-05
-4.1453547319246e-05
-3.01004102763524e-05
-3.46713852228773e-05
-1.12439480631872e-05
-1.90979232672117e-05
-3.21315575285087e-05
-6.09594148178032e-05
-5.95650645025309e-06
-3.04208257691115e-05
-1.42816835157859e-05
-1.70244756698631e-05
-2.75229992874756e-05
-9.26696897201613e-06
-1.78135984655333e-05
-1.61865853227948e-05
-1.95756954929589e-05
-1.4332125543071e-05
-4.54369955563253e-06
-1.8600753239702e-05
-8.24465173928912e-06
-1.64475834716417e-05
-3.28499670960271e-05
-8.39389915795814e-06
-3.69084974529731e-05
-1.79844249506459e-06
-3.32689706281185e-05
-4.12841415035062e-05
-2.99319999193798e-05
-2.73116401771799e-05
-2.8916573100132e-05
-2.51982009357957e-06
-3.21652347139922e-05
-4.99383512213538e-05
-1.37272259426824e-05
-9.11603590715539e-06
-1.75708234368591e-05
-3.68748111270616e-05
-2.79146324429185e-05
-1.46407210778769e-05
-2.66401490916833e-06
-2.26393879889779e-05
-2.46888501748555e-07
-2.13464774584391e-05
1.27166524286346e-05
-2.98432735032912e-06
-3.57789447253358e-05
-9.33378482619629e-06
-2.17030721572638e-05
-1.45720388339846e-05
-3.53156130844056e-05
-6.53791402729415e-06
-1.47696878688551e-05
-2.09700232943998e-05
-1.85741051984667e-05
-1.05800001715018e-05
-1.86154203623018e-05
-3.09641477348978e-05
-1.22177695047231e-05
-1.72467775462659e-05
-2.11712182559246e-05
-8.82201168821115e-06
-2.90781865868853e-05
-2.63009105448467e-05
-4.53717586375634e-05
-3.49844371563777e-05
-2.52217993596144e-05
-2.27595856850108e-05
-7.81784597797484e-06
-3.84124069846308e-05
-2.3138463116979e-05
-2.59815655274696e-05
-1.09359046327431e-05
-1.88180394113242e-05
3.54522040478027e-06
-3.09808358671987e-06
-2.92154180853164e-06
-3.15008575341826e-05
1.00462103474255e-05
-2.08801297326853e-05
-3.4549917071785e-05
-1.52553127617279e-05
-5.46619252116102e-07
-3.14652028169923e-05
-3.32365245746727e-05
-3.18942505901101e-05
-3.11108500432534e-05
-1.46842149739194e-05
-2.12957842731841e-05
-2.51149758198629e-05
-1.51050910042628e-05
-2.42393998886775e-05
-2.94151500961244e-05
-1.84077564826025e-05
-3.51520011868104e-05
-3.03764181975508e-05
-8.04295557939364e-06
-2.38203528850519e-05
-1.76084186320703e-05
-2.7532249153234e-05
-8.21322132115581e-06
-2.44098972315596e-05
-1.52955248765204e-05
-2.02898025867057e-05
-1.25969750774015e-05
-6.71254271458174e-06
-2.82352978286554e-05
-2.93009061664533e-05
-2.47542255965388e-05
1.1056188923509e-06
-2.6270439142208e-05
-6.12658383941026e-07
-2.60863180916676e-05
-5.0469615432875e-05
-1.45878433017957e-05
-2.203275237047e-05
-3.85440918134447e-05
-3.51827434571652e-05
-2.11171588565084e-05
-1.87456063417421e-05
-3.58346743503253e-05
-1.14889330344953e-05
-7.8761167954401e-06
-1.79961903069498e-06
-3.17790548270299e-05
-2.21476136954573e-05
-7.48049977075031e-06
-2.76989050872807e-05
-2.26814782473882e-05
-2.68040806436586e-05
-1.64268220616385e-05
-1.98979309277127e-05
-4.05365119794291e-05
-1.94136514669947e-05
-1.03707496367564e-05
-3.24592490962073e-05
-1.12640660081259e-05
-3.49806127546575e-05
-1.67575728992256e-05
-4.28017994835636e-06
8.77057281745268e-06
-1.57061220298438e-05
-1.93094252586268e-05
-1.51878969895137e-05
-5.75698832825306e-05
-9.92370807590823e-06
-2.82180060479254e-05
-4.91693632784696e-05
-2.03027004283973e-05
-3.91768705858672e-05
-1.86870779997745e-05
-1.28080539190509e-05
-1.36995167321175e-05
-3.93852350155037e-07
-1.02139700070334e-05
-1.86324108456761e-05
-2.98089745599465e-05
-3.83068944802373e-05
-3.52903078235932e-05
-2.06325126297316e-05
-3.63007246777576e-05
-2.82291382051384e-05
-1.74767324913986e-05
-1.12624155555143e-05
-1.77504702441828e-05
-1.53967497282565e-05
-2.89614993268091e-05
-2.24407137878351e-05
-1.39492788170139e-05
-5.58370577297818e-07
-3.34933928164413e-05
-1.87721939632992e-05
-1.75721054487559e-05
-2.69896077097752e-05
-3.91985122880035e-05
1.25144286917075e-05
-2.85036065871432e-05
-1.20611452329003e-05
-2.03691935155934e-05
-3.5553318025986e-05
-2.08086736686693e-05
-4.90138838788469e-05
-2.22205063409793e-05
-2.05560920516675e-05
-2.79521569648465e-05
-1.58593729703583e-05
-1.95903936258862e-05
-1.55379970348419e-05
-2.80340137933443e-05
-1.19849152429322e-05
-1.40543116109011e-05
-1.75336509364977e-05
-1.33472109790881e-05
-1.71279334064881e-05
-1.92333635974816e-05
-4.32400268717495e-05
-1.90213413211493e-05
-4.16144777324005e-05
-2.10054797656254e-05
-2.59992438698414e-05
-3.66176549499751e-05
-1.533576995279e-05
-2.75203264794138e-05
3.2533936626382e-06
-1.72581044868848e-06
-1.99308868382376e-05
-1.16994247160276e-07
-1.89273288661338e-05
-2.53801231406721e-05
-9.40045472715771e-06
-5.32830064784144e-06
4.2918103366162e-06
-6.34871947334565e-06
-2.4676746863483e-05
-9.5158026482223e-06
-1.52050390618091e-05
-2.27043040119601e-05
-3.57572536626285e-05
-1.43096517333193e-05
-6.02477395405704e-06
-4.00657607500019e-05
-3.33780875020417e-05
-2.32996865074498e-05
-2.7947637854974e-05
-1.67077923979073e-05
-2.10384046645236e-05
-4.0091040386377e-05
1.03161802656659e-05
-1.24728216355952e-05
-3.64000182546906e-05
-2.78785736206794e-05
-1.56512852360583e-05
-3.65753712385332e-05
-1.81083586938067e-05
-2.07152890448159e-05
-4.05354864674917e-05
-1.00413867132729e-05
-4.02379211712898e-05
-1.26351972386562e-05
-4.23234333429444e-05
-2.34014605654682e-05
-3.48528691767389e-05
-3.62372011111429e-05
-1.74302239193589e-06
-1.34833925162861e-05
-3.66622673192665e-05
1.47576193667437e-05
-2.13669031955596e-05
-2.20974705075985e-05
-2.63442608794681e-05
-1.41372666775407e-05
-2.9421181338228e-05
-1.13313455866052e-05
-2.26602183621687e-05
-4.62041217872648e-05
-2.33408772798785e-05
-2.74595762037061e-05
-3.55947943044879e-05
-3.0558301218277e-05
-3.76546567065647e-05
-1.64569483766536e-05
-1.00988573660494e-06
-2.22032689194208e-06
-3.37916274546595e-05
-2.29281316255652e-05
-1.52424409944429e-05
-2.79459838220865e-05
-1.7264982868372e-05
-3.29444199976542e-06
6.97270089309231e-06
-1.76207067456317e-05
-1.0282319106055e-05
-4.11875291172266e-05
-2.32494565316054e-05
-8.92024134292196e-06
-2.82134303984579e-05
-1.92954093106333e-05
-1.6835680783501e-05
-2.14166149993417e-05
-1.30897969470548e-05
-2.75763772240437e-05
-8.60503043337753e-06
-1.14708731551996e-05
-2.71580980439671e-05
-2.48437831630599e-05
-1.09633253173655e-05
-1.88121691072515e-05
-2.43978096054582e-05
-1.11106794543271e-05
-2.4994390116785e-05
-2.47776156386245e-05
-3.13086597033297e-05
-1.15441078563239e-05
-1.17057682118677e-05
-1.86395463932122e-05
3.29941979727839e-06
-3.49598710591166e-06
-2.72431600193959e-05
-1.67563902952016e-05
-4.44678734944434e-05
-1.43755851845117e-05
-3.55274132681627e-05
-3.7242562242125e-05
-1.79018515774552e-05
-2.09024731809563e-05
-5.6108541966026e-06
-2.52988543686611e-06
-4.04112764770657e-05
-9.66082296281487e-06
-1.53517021871497e-05
2.43278671603763e-06
-1.62613998482626e-05
-4.5701968289002e-05
-1.34256139093436e-05
-1.18281261448097e-05
-3.57996342009495e-05
-2.89202156262435e-05
-1.84060413336219e-05
-2.09158376087245e-05
-1.61466408936913e-05
-7.69347437276827e-06
-2.64291888310352e-05
-1.01752567240785e-05
-1.57984113223277e-05
-3.24925550702453e-05
-1.79428001187539e-05
-2.83934917395661e-05
-2.55028244786528e-05
-2.34767606007865e-05
-2.18022136723791e-05
-2.79256094753637e-05
7.24195084532137e-06
-1.57802866806145e-05
-1.20468472061572e-05
-2.95138794409217e-05
-1.23680514582781e-05
-1.65786438509074e-05
-1.86922559673025e-05
-2.98024800478352e-05
-5.88928415290256e-05
-1.08666383295907e-05
-2.96231337404177e-05
-2.49574863773186e-05
-2.09780776093625e-05
-1.17749472435604e-05
-2.35805788061505e-05
-1.8412644262686e-05
-1.93018831147209e-05
-4.83959637504881e-05
-7.21215578601986e-06
-2.37924190037843e-05
-6.69728028501282e-06
-3.55387057860399e-05
-3.51618600600944e-05
-2.51226067538016e-05
-1.17313795070776e-05
-2.51721672523992e-05
-2.50571754028249e-05
-3.16901214094389e-05
-1.86868877043549e-05
-7.54499323361498e-06
-6.00018224261866e-05
-2.81372634192051e-05
-2.08065056165508e-05
-4.27405387900052e-05
-2.45185241070555e-05
-1.97786739190684e-05
-2.15550571819527e-05
-3.29083862319262e-05
-5.68826141872533e-06
-3.13100214124025e-05
-2.26817335721147e-05
-1.04899602062828e-05
-3.2928862968748e-05
-2.7217183380556e-05
-2.15413256056525e-05
-1.23160694237004e-05
-1.42326215584256e-05
-5.69084401167761e-06
-3.41353708175761e-06
-3.05390234989211e-05
-3.60249920804795e-05
-1.61624747377733e-05
-2.77104640837553e-05
-1.33441693499989e-05
-2.14109961861195e-05
-2.6424692191916e-05
-1.08099511334246e-05
-1.802767693121e-05
-4.06538836733152e-05
-3.4961706226348e-05
-2.0246749154488e-05
-2.75687715314552e-05
-6.95883849661016e-06
-3.21938881508401e-05
-3.13950897109384e-05
-2.30446756018182e-05
-1.32049761359115e-05
-1.71122855776684e-05
5.65617209607767e-06
-3.82428211624682e-05
-2.91725345000545e-05
-1.27029242177568e-05
9.10755794348252e-06
-1.8991202071891e-05
-2.18470276841382e-05
-3.20563529085374e-05
-2.05836758624267e-05
-1.85473793796704e-05
-1.72023489859723e-05
-1.88462986214112e-05
-1.87340493891309e-05
-2.92816383441987e-05
-2.2652411920236e-05
-5.96889454447888e-06
-2.6816326498887e-05
-2.88911073187153e-05
-8.80311199506059e-06
-3.24634754700261e-06
-4.69650462144617e-05
-1.13058827069796e-05
-2.35179102959064e-05
-5.03209662537229e-06
-3.81682485997076e-06
3.83461461522974e-06
-1.20132543048266e-05
-1.90701938262057e-05
-2.68289929302588e-05
-1.42139575273167e-05
-2.58864290968441e-05
-2.6218849480627e-05
-2.71263510431726e-05
-4.3912900675045e-05
-2.68244037398626e-05
-1.54254208166014e-05
-8.0405507446559e-06
-1.76213943577795e-05
-7.82075181199476e-07
-3.48688682199837e-05
-1.85731713605884e-05
-8.34015806036342e-06
-1.15404263613353e-05
-2.55994619828566e-05
-1.34925874850207e-05
-5.6562494303007e-06
-2.03539071410216e-05
-1.79914059464374e-05
-8.57817956536613e-06
-1.12357505678949e-05
1.53596272799524e-05
-9.38479024194894e-06
7.07021988998501e-07
-3.06185159751234e-05
-2.80035446013835e-05
7.31017354214071e-07
-2.73188351988669e-05
-3.05043037650373e-05
-2.45835034860915e-05
-1.39913837575617e-05
-2.8178680684186e-05
4.45509809039727e-06
-2.44818376339679e-05
-3.72474597909432e-05
-9.97699157089806e-06
-8.32519893611393e-06
-5.10129678140966e-06
-2.98450159553256e-05
-1.20264633504499e-05
-8.59020300210395e-06
-3.07716311731826e-05
-2.29410304637965e-05
-3.05374889754551e-05
-2.86525537144386e-05
-3.52860214409625e-05
-2.02599154543794e-05
-1.54969750058413e-05
-8.53663394987859e-06
-3.55589985701073e-05
-1.47325652809835e-05
-1.10655245557142e-05
-9.63882838651564e-06
-4.53018345742984e-06
-1.36680504749925e-05
-1.25940082862798e-05
-1.94870232697896e-05
-3.61213377572465e-05
-2.86114007747894e-05
-5.5802368016137e-05
-1.64273443176689e-05
-1.94796257583251e-05
-4.02725461126301e-05
-2.18895573067127e-05
-2.65960461692248e-05
4.44949765546989e-06
-1.19973263412294e-05
-2.3601417339979e-05
-3.91746087567483e-05
-1.942715013265e-05
-4.12784578528977e-05
-2.62444538390021e-05
-1.25840401002221e-05
-4.30271458867425e-06
-1.03150797181484e-05
-8.12791864304575e-06
-1.5157528792905e-05
-2.42254303833639e-05
-1.34562151834176e-05
-7.31200692647701e-06
-2.08178678058163e-05
-2.41564844013617e-05
-3.80405699081529e-05
2.64759900880699e-06
-2.24375017980072e-05
-2.70806744155842e-05
-1.71257687286011e-05
-1.18461391967107e-05
-3.47865810829607e-06
-2.41218233999428e-05
-4.28683449612255e-06
-6.21167094473268e-06
-3.10284225120827e-05
-3.81208520251702e-05
-2.22445413909956e-05
-3.87909983240675e-05
-1.17891873910917e-05
-3.27601689983084e-05
-4.95893618446447e-06
-1.21367843017807e-06
-1.15520751712877e-05
-1.10742548572393e-06
4.75765834336944e-06
-1.06287416836212e-05
-3.59232566560878e-05
-1.93000378955375e-05
-7.8108280886521e-06
-1.9919432997938e-05
-8.32176712274533e-06
-2.161533284603e-05
-1.64935986144823e-05
-1.68675489987719e-05
-3.18951726122459e-05
-1.90218165223574e-05
-2.06280858577516e-05
-2.16443967210882e-05
-3.27597326972268e-05
-2.97511595020849e-05
-1.62005383510995e-05
-2.66558221044075e-05
-2.93356738384691e-05
-1.83427852436327e-05
-7.61237685104462e-06
-3.20312904120804e-05
-2.86939402876206e-05
-1.56744216887449e-05
-2.88010137062089e-05
-3.5694860947861e-05
-2.01896832567286e-05
-1.4576857795043e-05
-1.00283055471236e-05
-1.35793247142629e-05
-1.02929450325973e-05
-2.45754877010668e-05
-1.45380182470355e-05
5.31261953174257e-07
-2.9956172775035e-05
-3.44725801297979e-05
-3.53266293320705e-06
-1.30879332408629e-05
-1.98870033648594e-05
-1.9739463136403e-05
-3.18094468278219e-05
-1.52489169288305e-06
-1.39543423506214e-05
-8.72915374026568e-06
-3.18517956340964e-05
-9.17674033840142e-06
-3.45869331475898e-05
-2.7203799243453e-05
-3.6066922271149e-05
-5.18889440570842e-06
-2.80241345315032e-05
-2.97669913243058e-05
-1.83907132999686e-05
-1.55542348022787e-05
-1.70521229560368e-05
-3.82176046433902e-05
-4.49696287817913e-05
-3.61764532328663e-05
-1.52993775178793e-05
-1.88445779533769e-05
-6.49370558867106e-06
-1.10639089999768e-05
-2.23268162625634e-05
-1.98591149536035e-05
-1.6541653668294e-05
-3.17057697622394e-05
-2.14762116418924e-05
-1.11227080542287e-05
-2.26784100325188e-05
-2.43892222419666e-05
6.97934423578014e-06
5.52038832796355e-06
-3.27995654179318e-05
-7.93321565190567e-06
-1.59434829071128e-05
-1.52569490306945e-05
-2.00842814506432e-05
-2.40244113290971e-05
-2.44959857204995e-05
-3.9635224912547e-06
-2.58481824319096e-05
-1.21721163964613e-05
-1.3220939558801e-05
-1.40241525615052e-05
-1.4300646669806e-05
-2.96568579818728e-06
-1.67617769015404e-05
-1.70000335912046e-05
-3.84387702934387e-05
-1.57319137566835e-05
-8.43415614384997e-06
-2.81721379450197e-05
-2.22186874289264e-05
-4.25367896075351e-05
-2.77717471386496e-05
-3.55183933368471e-05
-3.27130819021743e-05
-4.98478644276858e-05
-1.82932390989346e-05
-2.58870309032758e-05
-3.19814917604283e-05
-2.0711536891734e-05
-4.26878860024028e-05
-7.73921302372119e-06
-6.53681470852538e-06
-1.00512691747524e-05
-2.50468250703585e-05
-3.99120852248788e-05
-2.36103874831407e-06
-3.03796785101686e-05
-3.45113864512283e-05
-2.26860139686923e-06
-9.95038470369988e-06
-3.05744715541068e-05
9.86915193262065e-06
-9.81861424919814e-06
-3.22797122639999e-05
-2.45636950725955e-05
-1.6902616616626e-05
-1.59672215355328e-05
-4.62913079350331e-06
-4.18511527887301e-05
-3.21182938560877e-05
-1.67186729439912e-05
-3.03080021422466e-05
-2.37229733505512e-05
-1.75759982562724e-05
-3.69139912358162e-05
-2.4455817305363e-05
2.99446504956892e-06
1.48691847121666e-06
-1.06854888373914e-05
4.64776552188284e-06
-1.44576600505294e-05
-1.03370917432863e-05
-1.93221132774676e-05
-1.69183448936176e-05
-3.37415152355636e-05
-1.24554683260011e-05
-4.21589669151898e-05
-1.66079010248814e-05
-9.40299752298399e-06
-6.18137496134573e-06
-2.46902370350474e-05
-6.46769307433631e-06
-2.87503334400886e-05
-7.93461273518657e-06
-3.16660476693829e-05
-2.44764301384889e-05
-2.06787053991715e-05
-2.03539207083462e-05
-1.18656952247038e-05
-1.54395407319923e-05
-5.06538269215974e-05
-1.29977138703626e-05
-2.17139123586361e-05
-2.21410352592492e-05
-1.77616806111825e-05
-8.90392871994679e-06
-2.69131369951662e-05
1.59571048804539e-06
-3.84239434400809e-05
-1.24767168355705e-05
-1.10472655478304e-05
-2.94019379813104e-05
-1.86687682448524e-05
-1.73184119732872e-05
-2.25027628440029e-05
-4.04814727827568e-05
-4.09756572766953e-06
2.6235411649868e-06
3.62642632084158e-06
-1.85650119634873e-06
-2.59788387856234e-05
-4.53503858095175e-06
-3.44324505563469e-06
-3.38619759718669e-05
-1.10794414023712e-05
-1.80726172854538e-05
-2.72335224633755e-05
-2.66828019150896e-05
-2.6027793099814e-06
-2.20944768444299e-05
-3.66014005494308e-05
-2.86146270463481e-05
-1.6242620262955e-05
-2.29106530053867e-05
-2.50832377385927e-05
-2.25259746100007e-05
-2.94061261214822e-05
-2.69949607641841e-05
-2.34853303504733e-05
-2.93405863057172e-05
-2.56312054105162e-05
-2.86135775619145e-05
-3.12380544598885e-05
-3.90863163646123e-05
-1.95575910481483e-05
-3.16483069272205e-05
-2.14405526639965e-05
-2.165372177434e-05
-3.3803420083603e-06
-5.47005603940932e-05
-1.58579501676511e-05
-1.52873307559096e-05
-2.9610478025087e-05
-3.08518792394581e-05
1.97436548686113e-06
-2.22259807655199e-05
-7.29480998875545e-06
-2.92263694050414e-05
-2.34808757453886e-05
-1.67201341695941e-05
-2.92733492043263e-05
-1.51915917354167e-05
-2.30552322530207e-05
-1.80915255033194e-05
-2.00515501828818e-05
-2.83574754850864e-05
-1.23163596803576e-05
-2.17179714179942e-05
-4.17574195395759e-05
-3.30731995942404e-05
-1.63491091199796e-05
-2.2348764452827e-06
-2.63997235178621e-05
-2.24845627538882e-05
-3.29136489753058e-05
-1.20291353681975e-05
-2.39673312457256e-05
-3.32777991915481e-06
-7.30175925473514e-06
-7.33294722979125e-06
-2.11917887985542e-05
-1.36385944166697e-05
-1.33700366624702e-05
-1.2641630510563e-05
-3.78311093752886e-06
-1.69362795692834e-05
-2.66674083694435e-05
-2.10618961625647e-05
-2.42382557530854e-05
-2.60581751452499e-05
-3.18024294725708e-05
-2.38823623605752e-06
-1.23088130167249e-05
-3.37549006823944e-05
-3.69349660941216e-05
-1.93586098775226e-05
-1.02693667024922e-05
-3.51489110590518e-05
-1.62921239015907e-05
-1.28719186930593e-05
-1.91225372064725e-05
-2.821507745385e-05
-3.17745926766983e-05
-1.46499229866137e-05
-1.56220323480945e-05
-1.30793717208342e-05
-2.66454846548935e-05
-4.69374674229187e-05
-8.21041524385899e-06
-2.35804189131919e-05
-8.58121348203047e-06
-1.44448169501305e-05
-2.45368891832559e-05
-1.78888897653633e-05
-2.55652366985129e-05
-2.48054316853383e-05
-3.73894423532127e-05
-1.51641035879771e-05
-2.31984413433291e-06
-2.06690270192402e-05
-4.17006125041484e-05
-3.65774074751922e-05
-3.5630040146869e-05
-2.93037084403027e-05
-1.85067730283763e-05
-1.42822547216863e-05
-7.62545534671852e-06
-3.23597831335936e-05
-2.13212246486876e-05
-6.46780862585749e-06
-9.27974071321151e-06
-3.25969438406857e-05
-3.17138466251895e-05
-1.3939526735801e-05
-2.00076190092876e-05
-2.99694532020905e-05
-1.38667056607486e-05
-2.9560162009821e-05
-5.20865240616055e-05
-1.2136547208598e-05
-2.35384360424494e-06
-2.22775892665873e-05
-1.86285221757478e-05
-2.20163604265564e-05
-2.61600289322193e-05
-5.47987968102606e-06
-2.93233332326185e-05
-3.486351907639e-05
3.66209821813574e-06
-2.51333714678705e-05
-2.32687206843067e-05
-2.9818062928841e-05
-2.83971890064727e-05
-2.36480940406057e-06
-2.72811722075408e-05
-1.38545189089593e-05
-4.38950834501495e-06
-2.0446825759941e-05
-2.60409656197925e-05
-7.51205406438366e-07
-1.08762255041529e-05
-2.5845547865216e-05
-1.61956871956938e-05
-7.04663057643714e-06
-2.1744911952297e-05
-1.58900390699869e-05
-1.56911161034754e-05
-2.93124682183813e-05
-2.97885935791055e-05
-1.63854340683979e-05
-1.44915105568863e-05
3.20928516603644e-06
-4.83422751273177e-06
-1.82567921046238e-05
-2.76131570946819e-05
-1.51358339596736e-05
-6.22779556389528e-06
-9.0965061427248e-06
-2.93010630586811e-05
-1.06470962216123e-05
-2.00423050086223e-05
-1.95957654511827e-05
-2.84783599935284e-05
-1.37347109362994e-05
-1.95190489194915e-05
-1.59411836954799e-05
-1.70302909134129e-05
-1.98384326979503e-05
-1.26208057274635e-05
-3.46049002959851e-05
-7.3771762786508e-06
-1.44394500877593e-05
-2.97457025551911e-05
-7.61658355087368e-06
-2.9000046181768e-05
-1.58811764488812e-05
-2.32187307158868e-05
-8.33446497660362e-06
-5.57265297847291e-06
-1.06589492020494e-05
-4.24747313265097e-05
-9.08870464950035e-06
-3.23676547722788e-05
-3.36000603208684e-05
-2.86083128628502e-05
-1.69516515861083e-05
-2.29084208942023e-05
-2.22489702023054e-05
-2.21904995661142e-05
-1.34006970525149e-05
-1.39696910906004e-05
-2.22909339165441e-05
-3.33287676970445e-05
-4.10867834470847e-05
-1.62347587119726e-05
-1.88623717858915e-08
-2.88538181505083e-05
-1.48598378308016e-05
-3.08310365005453e-05
-2.13083020940732e-05
-2.82775495672922e-05
-1.39896866063423e-05
-2.87982004794552e-05
-2.84048210069444e-05
-9.60085147912973e-07
-1.77043135122777e-05
-2.3615686556555e-05
-1.80074881557056e-05
-2.33006713540946e-05
-3.51137888368357e-05
-2.31532794895745e-05
-2.48037871554929e-05
-4.43976168605702e-06
-5.92514544781524e-06
-1.67207542460893e-05
-2.20320427865707e-05
-2.31946222262817e-05
-1.53407045400353e-05
-2.6530147394804e-06
-3.20377191816812e-05
-3.7398841153524e-05
-1.30636860840437e-05
-6.22237117840608e-06
-9.63898559817291e-06
-5.27943163736255e-06
-1.19549528560474e-05
-3.82120782296381e-05
-2.26792642208661e-05
-3.44166520358627e-05
-1.30692318594974e-05
-2.31994658627281e-05
-1.94430152589195e-05
-9.29892930967227e-06
-4.42626269707344e-06
-2.41051097296744e-05
-1.41481720499278e-05
-2.48860635461122e-05
-2.20964871045749e-05
-6.34567909465214e-06
-3.64167135447513e-05
-1.8256484333238e-05
-1.98753581610532e-05
-4.10014422863138e-05
-1.26971932059418e-05
-3.38800409923243e-05
-1.65936161307178e-05
-3.03209085350028e-05
-2.79802460362954e-05
-3.45482026388427e-05
-1.55068209855798e-05
-2.42090855915318e-05
-1.06851666683453e-05
-2.55460293088468e-05
-3.90042168103717e-05
-2.48933922920413e-05
-1.82547471052419e-05
-2.2167815498529e-05
-2.2051851988289e-05
-1.79654740313538e-05
-3.22994230283185e-05
-2.68355497552852e-05
-1.00192350442219e-05
-1.49792953909377e-05
-1.75225259556202e-05
-3.36355013823628e-05
-2.4960967305247e-05
-4.00400520896067e-05
-3.0491841829804e-05
-4.46381634053579e-05
-1.20511414165001e-05
-4.14686403900712e-05
-1.66737254947636e-05
-3.42061408657602e-05
-3.72398098937374e-05
-3.20760481826058e-05
-3.50995529194872e-05
-7.21410270080945e-06
-3.29041244793919e-06
-8.43722398038903e-06
-1.94260741893091e-05
-3.2073174599203e-05
-5.2804707563049e-05
-1.29657816116487e-05
-4.57580978397572e-05
-2.17698725798917e-05
-2.35021180445009e-05
-2.90820506305953e-05
-2.44037679969216e-05
-3.47893011676757e-05
-2.8905077180763e-05
-2.16994116516365e-05
-1.77763862963764e-05
-1.83566107544646e-05
-2.61684035504022e-05
-1.39846340396502e-05
-2.7708872056299e-05
-8.50892848462939e-07
-3.20516533698415e-05
-1.29366767952486e-05
-1.13935708412468e-05
-7.66927155169156e-07
-3.23008092528116e-05
-7.8677161496715e-06
-2.07514809740121e-05
-1.81169441786648e-05
-9.3220679037859e-06
-6.48102382082493e-06
-2.17842510958847e-05
-2.5561302724987e-05
-2.08069972617102e-05
-7.2431362619959e-06
-2.77882480446794e-05
-2.82762805239288e-05
-2.40908539614579e-05
-2.86825719060693e-05
-2.45167283092535e-05
-1.89579119481255e-05
-2.03767336045877e-05
-1.37305780814955e-05
-2.59523505950278e-06
-9.54798454436705e-06
-3.14640858379553e-05
-5.14416912040104e-05
-9.04193349439148e-06
-2.34623910494864e-05
-1.28183782515648e-05
-1.36757244988332e-05
-2.16954326148772e-05
-1.94824609920754e-05
-1.56966670511597e-05
-1.79629945677618e-05
-2.31199440579564e-05
-6.192040813061e-06
-4.66801999988313e-05
-1.67035455312299e-05
-1.02848578947834e-05
-1.97976588787328e-07
-3.1993352813469e-05
-1.95283524966029e-05
-2.20032422862827e-05
-1.46947520109501e-05
-1.16860572264645e-05
-2.98058140758538e-05
-3.35877000866487e-05
-1.87158919004674e-05
-2.22518263623978e-05
-3.17485462314461e-05
-3.18909067474932e-05
-1.69939141289221e-05
-3.51423664371754e-05
-2.54549353297886e-05
-4.84259512911646e-05
-1.23137331502101e-05
-2.09902398322556e-05
-1.29036644738756e-05
-1.03237666903116e-05
-2.59770102598801e-05
-1.81567170491029e-05
-2.11875140057661e-05
-5.90107173108827e-07
-1.08760693547563e-05
2.72709001313531e-07
-2.86737947935018e-05
-3.38888280144015e-05
-2.82997770627464e-05
-2.65426387745844e-05
-2.37474257859152e-05
-3.22370282641352e-05
-2.89093779708256e-05
-1.67467608921349e-05
-2.20460461724679e-05
-2.40007169811633e-05
-1.33990680950883e-05
-1.40943227886873e-05
-3.6370237153288e-05
-8.18826025492945e-06
-2.55725812506574e-06
-4.92322873752949e-05
6.5594700823079e-06
-2.72935319342778e-05
-1.22907090245454e-05
-1.78687245866621e-05
-2.73456828588337e-05
-1.48049008574152e-05
-3.51932405313795e-05
-3.3955743099762e-05
-1.99692366231382e-05
-2.50962973540983e-05
-5.80552647943801e-06
-4.52366591583126e-06
-1.86643324469895e-05
-2.41061417933795e-05
-1.93832930068793e-05
-2.18655867111122e-05
-3.57402170939292e-05
-3.82699426633953e-05
-2.86789202684743e-05
-3.04286953732558e-05
-2.00505765912683e-05
-4.76806903956849e-06
-4.42204085725904e-05
-1.51368802085749e-05
-4.47022185995315e-05
-2.42531475588062e-05
-3.20733404427134e-05
-2.92832433403103e-05
-5.53547289301814e-05
-1.20104444939561e-05
-1.8985190859367e-05
-2.48010955546725e-05
-1.21252613467326e-05
-2.74823567536858e-05
-1.71095286839619e-05
-2.18968652894268e-05
-1.75518686965722e-05
-2.7337208897811e-05
-7.71761162728262e-06
-3.86926710838446e-05
-2.50264058944066e-05
-4.07016338342661e-05
-3.80569166226238e-05
-2.72249200333796e-05
-2.49823083702334e-05
-2.52146184643994e-05
-2.38796930824745e-05
-2.32081584164765e-05
-2.22661437384217e-05
-2.4335594303459e-05
-1.86186858395987e-05
-1.38035642795855e-05
-4.17734021212963e-05
-9.3139842066558e-06
-2.56715684043317e-05
-1.35230234884079e-05
-1.77142048840177e-05
-2.92168973037401e-05
-1.6801547431957e-05
-2.23397431065828e-05
-1.84427363599228e-05
-2.7525064929528e-05
-8.74315126767493e-06
-3.81365067016312e-06
-1.69060649613415e-05
-2.01287424364e-05
-4.63236860285712e-05
-3.1369179081303e-05
-2.66886983949142e-06
-1.10214475559447e-05
-1.27277330987121e-05
-1.24033318115349e-05
-3.01043509867039e-05
-2.5371815396743e-05
-2.88878903053709e-05
-2.52731124078542e-05
-1.8027229442319e-05
-2.81474205993732e-05
-4.41250950908129e-05
-2.54848929124874e-05
-1.97404663739173e-05
-1.60979372251941e-06
-2.31129425417006e-05
-2.79162214762536e-05
-1.86810502027449e-05
-6.73496418697375e-06
-2.34056020721813e-05
-3.2476218171833e-05
-2.00766956109639e-05
3.69034064997941e-06
-2.53729923684239e-05
-1.88117018475019e-05
-1.50766822046106e-05
-1.98700168407568e-05
-1.29099826810781e-05
-1.50088616843263e-05
-3.84455284183944e-05
-3.44120101962108e-05
-2.96592840650727e-05
-1.04774077738742e-05
-3.07562791209222e-06
-5.0126278162238e-05
-2.49226313801713e-05
-4.50905360120224e-06
-9.08549381358065e-06
-3.17920188845846e-05
-2.78738851864388e-05
-2.67068060325923e-05
-2.8733196081262e-05
-3.77110182682232e-05
-2.80395967869716e-05
-1.44016710204084e-06
-2.05596917012687e-06
-2.10499686787774e-05
-2.34390759185037e-05
-1.41493449774274e-05
-3.8047226353813e-05
-4.2820684734981e-06
-2.35756809871935e-05
-1.92224435570858e-05
-1.78664602245196e-05
-1.64179513530826e-05
-2.0724998517943e-05
-2.21073142542002e-05
-4.9012909869576e-05
-3.53061350381578e-05
-2.98201988922012e-05
-9.46110608673704e-06
-2.85791601873972e-05
-4.69210367945322e-05
-2.35877484587538e-05
-1.57342450929368e-05
1.09952148087797e-05
-3.4746073055593e-05
-1.48537784109412e-05
-3.48718612328046e-05
-7.37066632167373e-06
-3.50437502455912e-05
-1.8244592943672e-05
-1.15990744986981e-05
-3.72862008762625e-05
-3.33094921200573e-05
-1.27552240053296e-05
-1.15773312082001e-05
-1.3323401024867e-05
-3.23945313631259e-05
-2.00984771551298e-05
-2.56275058136497e-05
-1.18244952115374e-05
-3.49864024095202e-05
-3.60191356266246e-05
-1.73809399485645e-05
-8.12394575193466e-06
-1.84503669156176e-05
-9.34671413709069e-06
-3.92934082799335e-05
-2.31472443007095e-05
-1.11658783844906e-05
-3.83432555404428e-05
-9.58543654660214e-06
-3.15307418733254e-05
-1.38045292236385e-05
-1.19393588035046e-05
-1.66381060748651e-05
-1.14144335128901e-05
-1.07278826882183e-05
-9.21291778925704e-06
-1.52420091117732e-05
-3.5302831403463e-06
-1.09055092804007e-05
-2.88940648826613e-05
-1.5449962219143e-06
-2.74830802828824e-05
-2.7787017159108e-05
-2.45954068664175e-05
-2.2113698228524e-05
-1.26984417542504e-05
-2.09634679231977e-05
-7.45392939663397e-06
-2.69777413522065e-05
-3.70779997552916e-05
-2.47708093933e-05
-1.41227720746929e-05
-1.27778125954482e-05
-3.09257455115046e-05
-3.81782326506515e-05
-2.49126311286475e-06
-1.94507773833975e-05
-6.0274175235837e-05
-1.99467191409713e-05
-1.91225196597376e-05
-1.33075885628605e-05
-2.30350597181004e-05
-1.19919320570092e-05
3.32627717416733e-06
-3.12004898357236e-05
-1.47705871231596e-05
-2.064671845054e-05
-1.29890842960945e-05
-9.80017009806681e-06
-2.9792944758901e-05
-3.56452830327431e-05
-2.57691379511832e-05
-1.0034425102018e-05
-1.9780001278807e-05
-1.8665716851608e-05
-2.81793083626171e-05
-8.28895811515988e-06
-2.88261469803904e-05
-8.76011154995264e-06
-2.80465015359558e-05
-1.2433842358679e-05
-1.47543074807295e-05
-6.28218332821376e-06
-3.69642532526745e-05
-2.13469477299887e-05
-2.36789944608244e-05
-3.90066689040303e-05
9.62204276111345e-07
-2.72108658493788e-05
-2.61921420815634e-05
-4.25244133103603e-05
-2.3198466362859e-05
-5.09236662084157e-05
-3.44229582373357e-05
-2.44885428612686e-05
-2.75776677192019e-05
-2.15659058896603e-05
-2.3825204356671e-05
-2.3496291837969e-05
-2.15594710629639e-05
-6.66615937004732e-07
-3.01018871254216e-05
-3.2767915827093e-05
-2.87453140526437e-05
3.67623802270297e-06
-6.26509956857609e-06
-7.57397037889467e-06
-1.21419289417784e-05
-5.04262030356603e-05
2.76380468552992e-07
-2.59037648799844e-05
-2.54219460061847e-05
9.01875599006382e-06
-2.60473803314449e-05
-1.22644857934893e-05
-1.60701057031985e-05
-1.54206328055312e-05
-8.34078282290965e-06
-1.08405422650819e-05
-2.6474814170272e-05
-1.71983410801279e-05
-1.92072578997017e-05
-5.34889004403045e-06
-3.53833895804773e-05
-1.23133201411738e-05
-2.5279104247563e-06
-3.09886828529819e-05
-2.04339633489589e-05
-8.05800944791237e-06
-1.28258215556421e-05
-1.51046298479701e-05
-3.20015591344917e-05
-1.19334400062966e-05
1.09189107305101e-06
-2.63220714877163e-05
-3.24287592057697e-05
-3.03006979122639e-05
-2.04466480282825e-05
-8.58758671433639e-06
-2.77058683775752e-05
-2.06494262601908e-05
-1.48864799071968e-05
-2.90739575989454e-05
-3.2917404866107e-05
-4.10269382944133e-05
-1.99258510853153e-05
-3.31037205605977e-05
-9.65797868587396e-06
-2.92429644747217e-05
-4.61204464360111e-05
-2.08320114627182e-05
-4.23928119111455e-05
-1.39935116538561e-05
-8.06276419177127e-06
-1.53341323371849e-05
-4.60584960279798e-05
4.96717599053474e-06
-1.14786576488589e-05
-3.36768323684479e-05
-2.6586599603542e-05
5.19113162132687e-06
-2.06473003081283e-05
-2.21381437201949e-05
-1.75634790199825e-05
-3.5797412977564e-05
-3.93090646792119e-05
-1.55216233719969e-05
-2.06262386186445e-05
-2.80059689705202e-05
-4.68007415499655e-06
-8.97501765774969e-06
-1.93523511170228e-05
-1.14667751662756e-05
-1.3536353801121e-05
-1.79955180404175e-05
-1.53391889190501e-05
-9.07602319909058e-06
-1.50405073301877e-05
-1.84309109554529e-05
-3.55405610456151e-05
-1.55233952584753e-05
-9.90952937422757e-07
-2.4613189658363e-05
5.2960428911156e-06
3.44951429340785e-06
-4.10475856159429e-05
-1.32281619735842e-05
-3.04017219783068e-05
-2.7175462980042e-05
-1.02667746170874e-05
-2.46461015060654e-05
-2.09237196898951e-05
-2.24925815175753e-05
-1.98627352125385e-05
-2.59044205111712e-05
-3.2625279601515e-05
-3.76072371499162e-05
-2.76583418808082e-05
-4.34370326372764e-05
-1.25693383998012e-05
-5.1282282256512e-05
-3.71268919547428e-05
-2.87006497087276e-05
5.28042549211863e-06
-1.00677192719245e-06
-3.53422507227092e-06
-2.98158292190778e-05
-2.8524359417831e-05
-1.0028921894926e-05
-2.12766045858615e-05
-5.40085131653349e-05
-3.88101362664212e-05
-2.94946865806756e-05
-1.23688491061991e-05
-3.76344051249262e-05
-1.85731807416696e-05
-1.53186110034851e-05
-3.88766582678432e-05
-2.26156338040026e-05
-3.98527963858681e-05
-4.44250276563775e-05
-2.19795187205044e-05
-1.48531535294481e-05
-1.49626952994314e-05
-3.11855586612113e-05
-1.36520038318424e-05
-3.06644748603125e-05
-3.54894881691368e-05
-2.02338318822445e-05
-2.80465403468703e-05
-1.65727119960641e-05
-2.7501731082035e-05
-3.87500483752254e-05
-3.59468009552669e-06
-2.89901997739452e-05
-4.1374527893617e-05
-1.26572277297402e-05
-2.13545235367275e-05
-1.10933026714099e-05
-2.51600941703331e-05
-4.95714147685452e-06
-1.0272822279564e-05
-1.78900864308538e-05
-1.98973494058328e-05
-6.6422156082374e-07
-1.82934242473212e-05
-2.75494886634489e-05
-7.64346187676492e-06
-7.90938097982819e-06
7.61313635455459e-06
1.84940765034096e-06
-1.54271900325132e-05
-3.68564945270983e-05
-2.53467330051898e-05
-1.60833318161035e-05
-2.21177234043691e-05
-5.12188219521453e-06
-1.22138563052271e-07
-4.6482648277098e-05
-3.61897561950698e-05
-2.86604666015312e-05
3.68921948404542e-06
-2.81107006567032e-05
8.11970081757933e-06
-6.55726225706217e-06
-4.4956620208055e-05
-3.65919624883824e-05
-1.25989826848767e-05
1.64070557426839e-05
-2.47767729930761e-05
-9.36428894601683e-06
-1.62738969445164e-05
-2.65984680484787e-05
-2.4242679150824e-05
-1.80787406080359e-05
-1.08661973687707e-05
-2.60351575141102e-05
-2.37628745135701e-05
-5.43311042933594e-06
-3.47719963724079e-05
-2.48440538906215e-06
-2.4311288503503e-05
-2.57493997988898e-05
-1.23581210667867e-05
-1.31941713896818e-05
1.46007840194453e-05
-3.32828245863361e-06
-1.64272944912741e-05
-1.58666595486611e-05
-1.33071570229206e-05
-2.14315932527161e-05
-1.39065811404754e-05
-3.34598817535475e-05
-2.62754564906129e-05
-9.46226783520172e-06
-2.73414612133512e-05
-4.65839836709396e-06
-1.91525535330292e-05
-2.10514564185879e-05
-1.34832766409936e-05
-2.16304183843104e-05
2.31308703949009e-06
-3.39504139640577e-06
-3.62234519998609e-05
-3.16618392034831e-05
-2.27062614174754e-05
-1.36205067350209e-05
-2.23454433820216e-05
-3.75927015270096e-05
-2.24759842658042e-05
-8.50695537708883e-06
-1.49296331283564e-05
-2.39374661367393e-05
-2.1385765350617e-05
-3.68464756037485e-05
-2.55331389800674e-05
-8.40307263766751e-06
-1.72142293880097e-05
-1.56123892388428e-05
-2.42550137954943e-06
-1.44419103127989e-05
-2.75033792336817e-05
-1.24649922351084e-05
-1.71097495727355e-05
-3.4841747193947e-05
-7.44922120288344e-06
-1.41593582249214e-05
-4.65931630350076e-05
-1.68678992194452e-05
-3.55749191556884e-06
-2.63564653939511e-05
-3.02985520992217e-05
-3.07316399974327e-05
-2.29145089975612e-05
-3.19082612316267e-05
-2.13910852735498e-05
-3.1404153804527e-05
5.41232886905607e-06
-1.86646826412561e-05
-2.56800028943381e-05
-2.33693056237318e-05
-1.32917455538481e-05
-3.08521820655642e-06
-1.72534404470354e-05
-2.39279368386413e-05
-2.24762906535088e-05
-2.53885205722514e-05
-8.51363629228103e-06
-2.41636164069343e-05
-2.66652741064909e-05
-2.46992572577748e-05
-5.27252527425888e-06
-8.15607298137741e-06
7.47524966736825e-06
-2.80322720937235e-05
-5.87878107174352e-07
-2.91031888515895e-05
-1.03443339126066e-05
-3.06210565017664e-05
-2.32299818398298e-05
-1.57637357425181e-05
5.20999707635379e-06
-2.80355895614217e-05
-2.21765926759679e-05
-1.8156307586697e-05
-6.38142851448648e-06
-2.29523875443565e-06
-5.54594104207758e-06
-1.82799506899026e-05
-2.98707321221432e-05
-1.53418923584833e-05
-2.50648080400094e-05
-1.34236797157453e-05
1.87843627120677e-06
-3.67246051086854e-05
-3.91691382032342e-05
-2.71904748629658e-06
-3.14397909041008e-05
-2.69889363733295e-05
-6.9069034578454e-06
-1.64105222149707e-05
-2.70753195799736e-05
-1.75143845298732e-05
-1.21154881960132e-06
-2.79579900034917e-05
-3.84612607274986e-05
-2.05109008780626e-05
-2.41300890885651e-05
-3.71673396938018e-05
-2.6388833765277e-05
-1.49741598456317e-05
-3.02725331752844e-05
-2.78553850098835e-05
-3.9357868897968e-05
-4.38256271610886e-05
-1.47194712804569e-05
-1.19512864286768e-05
-1.21861300324343e-05
-2.45373039973518e-05
-2.05602749098344e-05
-5.52335076209129e-05
-2.69790439891537e-05
-2.15428455439173e-05
-3.49245913531643e-05
-3.19815842152853e-05
-2.31782136695618e-05
-3.93296600808509e-05
-1.58615462173079e-05
-1.43087923847364e-05
-1.56056680311712e-05
-1.72436986182786e-05
-1.56580904240122e-05
-2.43445700028115e-05
-3.6348744399163e-05
-3.58052926954338e-05
-3.62727161872163e-05
-1.51186874170137e-05
3.19489413340517e-06
1.409048006045e-06
-3.96322979185637e-05
-2.08453220911666e-05
3.72841975811899e-06
-3.92427923485047e-06
-3.69315044393315e-05
-3.10471750625911e-05
-2.35214722868983e-05
-1.83419282435579e-05
-3.20475964201245e-06
-2.0720688421848e-05
-2.64817621881291e-05
-1.82389289045737e-05
-9.47064301414822e-06
-2.84667505521987e-05
-2.87611654497263e-05
-2.86961210323716e-05
-3.16659012956918e-05
-1.73989817772815e-05
-1.38358394949061e-05
-8.97404059188715e-06
-1.80197381891608e-05
-1.09574433345169e-05
-8.48886058833257e-06
-8.29315504080772e-06
-2.67755054894756e-05
-4.47048322020493e-06
-3.31439048242112e-05
-1.21048854038568e-05
-2.841080521164e-05
-7.36513777177121e-07
-2.20705042073024e-05
-2.02927603572167e-05
-2.65329175029306e-05
-2.33886491721243e-05
-3.3449293369065e-05
-1.99030994011832e-05
1.84140272138953e-07
-2.23666777643692e-05
-4.36582693801715e-05
-9.54171691314527e-06
-2.03092246110616e-05
-2.33393928503302e-05
-3.15299949445993e-05
-2.21033754673269e-05
-3.61969315669601e-05
-2.2205274080664e-05
-3.53464775530319e-06
-2.19532931620174e-05
-2.65981832186428e-05
-1.49849390257188e-05
-2.85166914098512e-05
-3.21861855418073e-05
-2.916220281275e-05
-1.76251454144177e-05
-1.86770458581073e-05
-2.47089026615297e-05
-1.57576813695245e-05
-1.92531249868443e-05
-2.61484406456944e-05
-3.29268486534503e-05
-2.16870473707093e-05
-1.82347959184123e-06
-1.41903582877571e-05
-2.13473167072506e-05
-3.63088295986781e-05
-3.07328917505822e-05
-2.34857100569752e-05
-7.96912960142149e-06
-4.37084364987932e-06
-3.19985922171989e-05
-1.97022806143552e-05
-2.88798446364649e-05
1.33191990499944e-06
-8.05993559491378e-06
-1.30874010241955e-05
-3.26871273799396e-05
-1.63726739326267e-05
-4.76546070518648e-05
-2.85138886073335e-05
-5.70513764706212e-05
-2.38286583220203e-05
-1.03064738696434e-05
-2.96706988874845e-06
8.5949187639157e-07
-2.20636374848146e-05
-1.73052486817582e-05
-1.80832269734098e-05
-3.37265308925088e-05
-2.02382766301142e-05
-2.57776700175099e-05
-2.8487079064215e-06
-2.00193404649116e-05
5.25248635930292e-06
-1.80065816028967e-05
-3.24731364492464e-05
-2.86223483095758e-05
-1.60364448326805e-05
-2.97411118737808e-05
-1.95586176092952e-05
-3.21382693086356e-05
-4.53932125600257e-06
-1.57212638799438e-05
-1.75870281755031e-05
-1.38322407349528e-05
-8.61894966111588e-06
-2.39227106361198e-05
-4.28194146673714e-05
-3.1827487309723e-05
-1.62022812964627e-05
-2.14313843102477e-05
-1.88345182068064e-05
-4.37434614285531e-05
-2.37966016651086e-05
-2.76940690257476e-06
-1.2290255251801e-05
-3.02217910023953e-05
-3.16058386038313e-05
-1.97842560240605e-05
-2.0620535388676e-05
-8.51409830399388e-06
-2.83940389347531e-05
-2.19497191344423e-05
-1.1411541175443e-05
-3.31608417436956e-05
-1.01169062909825e-05
-3.07889075276123e-05
-1.01150363016728e-05
-2.62053822826589e-05
-8.40093375928106e-06
-2.29681256600273e-05
-1.60370644145716e-05
-6.97196729129916e-06
-1.66501498589822e-05
-1.60400332170954e-05
-1.92080696826158e-05
-8.701937671293e-06
-1.82030967383506e-05
-2.3504970567126e-05
-3.04898880897785e-06
-2.73731764069065e-05
4.95758330529309e-06
-2.114920756804e-05
-1.95128253424265e-05
-5.01735785394081e-05
-1.45008174075969e-05
-4.73103079524242e-06
-2.41263594412922e-05
-2.71577740853429e-05
-1.8609331592411e-05
3.70064701700778e-06
-2.73037915287568e-05
-3.75205123032067e-05
-5.18445017768572e-05
-1.48037706428336e-05
-6.97335909104189e-06
-2.69505798450166e-05
-4.25377527159534e-05
-8.50250782009161e-06
-9.62655207458597e-06
-2.45026530206586e-05
-1.73091384099667e-05
-1.87166735704181e-05
-7.71456448686938e-06
-1.60851411016509e-05
6.79722975405635e-07
-1.15011658762108e-05
-1.40876832076019e-05
-1.48783983791105e-05
8.70029421311485e-06
-3.10905759275697e-05
-1.84561151020079e-05
-3.4942084628057e-05
-3.00651881141639e-05
-2.98572903246943e-06
-2.09295015636397e-05
-2.16071386435615e-05
-4.2484262539632e-06
-1.91431368067238e-05
9.45314816794954e-06
-1.30090043205295e-05
-3.4267853721918e-05
-6.99636743035703e-06
3.0619932770782e-06
-1.41787545400218e-05
-1.26588323674005e-05
-2.29634405438218e-06
-2.3433110489037e-05
-2.55164537485186e-05
-2.1508858543409e-05
-1.16290936995217e-05
-1.98943812846363e-05
-3.9383815240981e-05
-4.4442842103043e-05
-1.13473894390382e-05
-2.46356860826451e-05
-3.91700506639876e-05
-2.05569686999662e-05
-1.65976071535073e-05
-1.88987471280543e-05
-2.02910352995174e-05
-3.34860141672853e-05
-3.62305763810839e-05
-3.8873300473032e-05
-2.7050232335207e-05
-1.69390106333771e-05
-5.87056365786684e-06
-1.17614274960621e-05
-1.17539096723288e-05
1.51616181484371e-05
-4.13621501110678e-05
-1.31028601081162e-05
-1.80172542325599e-05
-2.09294779797861e-05
-5.92830239989071e-06
-1.37139558311848e-05
-2.25356348040433e-05
-4.35165622092701e-05
-2.80620037110195e-05
-3.13128631284685e-05
2.65815459602835e-06
-2.7349555314362e-05
-1.81381318036458e-05
-2.77725999031099e-05
3.22616943999219e-06
-9.98656812319764e-06
-3.4869669472243e-05
-1.001808598525e-05
-3.59181046842264e-05
-2.10780466273595e-05
-5.97150676901355e-06
-1.657386353283e-05
-1.55092632972753e-05
-4.25017559978733e-05
-1.97749225212124e-05
-3.61806172708915e-05
-2.63936868384649e-05
-1.44072976677092e-05
-1.89841405626675e-05
-2.64702909838296e-06
-1.28292901301691e-05
-2.75435149705426e-05
-3.74143781386177e-05
-9.6330843819331e-06
-4.07851981719033e-05
-1.68242443259588e-05
-1.73296522595949e-05
-1.83507784929519e-05
-5.3510520046345e-06
-7.13701210227149e-06
-9.44881685687602e-06
-1.31344430290995e-05
-3.1461609940787e-05
-1.69427210909166e-05
-1.64308954722989e-05
1.14087063874542e-06
-7.07281381910085e-06
-1.95643305076231e-05
-1.69717055652512e-05
-3.4082741439845e-05
-2.90194417287765e-05
-3.37088718423324e-06
-1.46773087116043e-05
-6.8902358709883e-06
-9.52062915426532e-06
-3.83621696804467e-05
-3.26971609256262e-05
-4.27747940194919e-05
-2.63491412154793e-05
-3.59681537237606e-05
-2.74489730871464e-05
-2.38671217049182e-05
-1.30642355574655e-05
-2.32481949347957e-05
-8.47152905392406e-07
-2.01410847853309e-05
-5.59087583022197e-06
-4.10273250704338e-06
-1.5641819979374e-05
-2.92465813060683e-05
-2.21287834474294e-05
-2.54813447428303e-05
-4.06926912250944e-05
-1.27914785401346e-05
-4.26052330818157e-05
-2.32209891536923e-05
-6.5523240585405e-06
-1.38493805657281e-05
-2.78444526373477e-05
-3.33990494856264e-05
-1.81566828058234e-05
-9.14102942152721e-06
-7.70580820921068e-06
-2.29523113841559e-05
-2.07283865995252e-05
-1.98612725526666e-05
-5.49879157116255e-06
1.19534243054432e-06
-1.29706492331138e-05
-9.90579144522922e-06
-1.89515758879803e-05
-2.88228330893838e-05
-8.69614604856332e-06
-2.39218861944745e-05
-1.89524909183777e-05
-5.20766873691597e-05
-1.66363532643126e-05
-3.65326106295102e-05
-4.19644478962038e-05
-3.38883551358145e-05
-2.5519188399211e-05
-1.1016228143586e-05
-5.00290312840138e-05
-1.61045729908104e-05
-1.48159873974837e-05
-1.49237062012987e-05
-2.62901169892979e-05
-2.05009035177278e-05
-9.2172705805118e-06
6.21287355985823e-06
-1.45939006855699e-05
-2.5858883598741e-05
-3.94926311481037e-05
-2.31488273750935e-05
-1.6248578155798e-05
-6.24009335158903e-07
-1.4364101938506e-05
-4.17879688034244e-05
-8.89088042851757e-06
-3.00905317447738e-05
-5.64057941996854e-06
-1.12068978541245e-05
-4.01473940190653e-05
-3.06994826787485e-05
-1.8263012069465e-05
-8.08253138426405e-06
-1.46296603951041e-05
-2.2194503758778e-05
-3.90863213443393e-05
-2.82412006590106e-05
-3.04543900378893e-05
-1.20438271657069e-05
-3.46559926141147e-05
-3.62577300859055e-05
-1.60273447050079e-05
1.82417692639633e-06
-2.0235426574468e-05
-1.27823718445228e-05
-2.88315014467197e-05
-2.13665359778424e-05
-2.20112931210786e-05
-2.98233003160171e-05
-3.72414149145339e-05
-1.56176610203972e-05
-4.02641438154279e-05
-4.74178018271849e-05
-5.06811135749763e-06
-1.46713741527682e-05
-3.10760494326247e-05
-1.45057426447754e-05
-2.82014335774419e-05
-6.99547774229321e-07
-3.59972304000359e-05
-2.22457850620547e-05
-1.76927071428296e-05
-4.12036780589048e-05
-2.12083611599614e-05
-2.60417395784192e-05
-1.49788209340321e-05
-2.046970975508e-05
-1.16662337490598e-05
-2.14395453946736e-05
-2.29221346038214e-05
-3.39895376930554e-05
-2.10969887299617e-05
-2.64456466225848e-05
-1.87178660664342e-05
-2.0890335010444e-06
-9.13955220989856e-06
-3.46604913358836e-05
-2.69102970735188e-05
-2.9467576283261e-05
-3.1462241386279e-05
-1.88780147543272e-06
-3.64742312647072e-06
-6.91759477593152e-06
-3.36072662432773e-05
-1.13815354099867e-05
-3.41453535178555e-05
-1.49653935844153e-05
-1.59115199128906e-05
-2.45553390811718e-05
-3.64108515590378e-05
-1.53479897622124e-05
-2.88125614376217e-05
-2.17938884453166e-05
-1.3150013826508e-05
-2.03539638017053e-05
-3.00166754433332e-05
-1.82576148580365e-05
-1.06913184718881e-05
-1.20395705807413e-05
-1.23902467844091e-05
-7.24844066465631e-06
-2.90468615610192e-05
-2.48994615050321e-05
-3.2189155125e-06
-2.88011965651065e-05
-1.61295429252397e-05
-3.40394316812683e-05
9.49833529052287e-06
-2.87368887490896e-05
-2.03638968315578e-05
-3.16402504674676e-05
-3.48494959798254e-05
-9.00606473363444e-06
-1.51092092523517e-05
-1.51734772818117e-05
-1.86160186473376e-05
-2.24084960108159e-05
-2.12799629326747e-05
6.76571685012485e-08
-3.55693129904222e-05
-2.71442423240964e-05
-1.39628626219476e-05
-2.41777302155115e-05
-1.89295633997093e-05
-1.39831671408205e-05
-2.17575319644706e-05
-2.11464800414392e-05
6.50401184696873e-06
-1.80793632294649e-06
-3.96205182058932e-05
-1.69078739881679e-05
-3.33618984849894e-05
-4.16631775861165e-05
-3.01835495948009e-05
-1.97471536465867e-05
-1.6671795798566e-05
-3.34334172037183e-05
-2.81261880866162e-05
-1.42056057715847e-05
-4.94088753736976e-05
-1.18006802216089e-05
-2.29834812349148e-05
-1.88837167223226e-05
-6.33580048450317e-06
-2.51011038228479e-05
-1.30274227839016e-05
-3.390435134484e-05
-8.35198163475252e-06
-1.50770161725241e-05
-7.57917107221127e-06
-1.61190856602526e-05
-6.49119103928649e-06
-1.42289885726679e-05
-1.73658978585927e-05
-2.63569929622197e-05
-1.50151568928078e-05
-1.46358340601781e-05
-2.94429031348709e-05
-2.51344209284727e-05
-1.43483370430285e-05
-3.64543267556194e-05
-2.0722715618883e-05
-2.55695836844381e-05
-3.40792690744162e-05
-5.67072002884859e-06
-2.48444007669234e-05
-1.51799821780252e-05
-7.97061769564437e-06
-2.75263306082758e-05
-2.46846844685661e-05
-3.19858760338806e-05
-1.47619667821212e-05
-3.37877647932585e-05
-2.17885714623612e-05
-1.68828284058917e-05
-1.39191799609165e-05
-2.67305979876882e-05
-2.16581923171571e-05
-1.43196071481147e-05
-3.05744813870218e-05
-6.24666432598404e-06
-4.6651615499428e-07
-1.34858560926003e-05
-2.06001990955103e-05
-1.61074936853426e-05
-1.22079902749692e-05
-1.68532620728841e-05
-3.5913983925117e-05
-3.49092648295502e-05
-1.56262274016689e-05
-3.38928609271217e-05
-2.77788424062201e-06
-6.73448287448635e-06
-2.35698310374256e-05
-1.79456564516102e-05
-5.06720813271642e-06
-1.70712898653203e-05
-2.06792849898093e-05
-9.8709843711531e-06
-1.75245150141885e-05
-2.51284928757257e-05
-2.70609019537605e-05
-4.02633249203194e-05
-1.28500462399032e-05
-4.89704852947802e-06
-1.59982756554135e-05
-2.63409154267532e-05
-2.42489726984348e-05
-3.39510367882853e-05
-1.4444117390074e-05
-2.22955099966821e-05
-3.76668496734809e-05
-8.34033158559232e-06
-2.48359783706115e-05
-2.57080470255896e-05
-2.58024894533784e-05
-2.66237026017344e-05
-1.70934605608807e-05
-1.53720959955093e-05
-3.56937711988933e-05
-2.18090597904679e-05
-1.00958198461521e-05
-2.04210442259582e-05
-2.52700861597057e-05
-8.19427361742906e-06
-2.61933339441282e-05
-3.54054368735151e-05
-2.27686516551883e-05
-1.65613538945668e-05
-2.5729792217267e-05
-2.24809393807635e-05
-1.77458821215752e-05
-1.50706876206747e-05
-1.6449629629963e-05
-1.10957616071447e-05
-2.92478866108513e-05
-2.18987462610832e-05
-8.01249026242409e-06
-1.48528536819424e-05
-2.39989131106384e-05
2.04294789228146e-05
-4.01542714539394e-05
-3.42171882625482e-05
-1.08042371015848e-05
9.30209013092373e-07
-5.57006512094286e-05
-1.47176200495261e-05
-2.39628634837861e-05
-2.19844723346587e-05
-1.56813656288255e-05
9.74331972130522e-07
-1.34445876456389e-05
-7.135043905139e-06
-4.47575279837742e-06
-1.18926439432363e-05
2.60835837665383e-05
-1.63222391671184e-05
-1.75948178608316e-06
-3.2456541429029e-05
-4.09815678843091e-05
-4.96252331253461e-06
4.12798024302519e-06
-2.9045166238601e-05
-1.45187902861183e-05
3.04002617483669e-06
-2.21123025004606e-05
-1.10304500026724e-05
-1.56841888843877e-06
-4.90826120122529e-06
-2.65146468974982e-05
-4.02299563251804e-05
-3.43882685023579e-05
-4.43309943154127e-05
-2.83504310264725e-05
-1.33822264119126e-05
-5.14216554337441e-06
-2.2917826882242e-06
-2.0927547453225e-05
-1.13307606621582e-05
-1.13245987131893e-05
-2.92839255979476e-05
-3.98737807196711e-05
-3.30482859648761e-05
-2.32160455169859e-05
-4.41593435975824e-05
-6.38772255101807e-06
-2.50516728845444e-05
-2.28997243964277e-05
-2.17598942210003e-05
-1.88489729326007e-05
-1.60386484992433e-05
-2.2025110947833e-05
-3.26283139307114e-05
-3.09029883821584e-06
-8.89992102912517e-06
-1.86438451864794e-05
-1.84311898887926e-05
-2.79701956744835e-05
-7.89182599864374e-06
-3.6895562534986e-05
-3.14820855408529e-05
-2.27729761356798e-05
-2.27429638168982e-05
-1.62382423372647e-05
-7.68318932557238e-06
-2.41319398608514e-05
-8.08945600950959e-06
-5.24392951505742e-05
-1.58081911088119e-05
-3.07400271578457e-05
-3.42427470202821e-05
-1.70340189739035e-05
-2.66694203956449e-05
-1.03660800940563e-05
-3.52705323662481e-05
-2.64716111236387e-05
-4.07288328095292e-05
-2.21948889183791e-05
-5.59096736629502e-05
-9.22472666004028e-06
-2.76538074082056e-05
-1.24250408521869e-05
-2.28459447475849e-05
-3.49792374805909e-05
-2.93719872124981e-05
-5.86970917198338e-06
-2.03607416883945e-05
-4.326839253814e-05
-3.63532329221632e-05
1.50503449611069e-05
3.85170600677506e-06
-2.1493517522875e-05
-1.16047106039033e-05
-4.37174187440142e-05
-3.01035404615115e-05
-1.67694421311654e-05
-1.2616883724736e-05
-2.22552411709479e-05
-1.27740019413025e-05
-3.15943559504083e-05
-1.12303237533765e-05
-1.37739086933482e-05
-2.17147750012139e-05
-2.79846618844125e-05
-2.42143907583171e-05
-3.01760994950953e-06
-1.37757703342546e-05
-1.23676513670691e-05
-1.4826811216572e-05
4.84895410331896e-06
-2.23838286485925e-05
-3.40379618461718e-05
-1.08278189061783e-05
-1.98016630398189e-05
-2.37843552875743e-05
-3.47542087246055e-06
-1.9091214654582e-05
-2.27227854349877e-05
-1.11624839788072e-05
-2.33122072996077e-05
-1.39627605612817e-05
-2.76304241498704e-05
4.78373776505197e-06
-4.62184918689702e-05
-1.99372808974975e-05
-2.07354054488883e-05
-2.42391869675819e-06
-1.71893777900904e-05
-3.04086812536509e-05
-2.29431146921997e-05
-1.04002626104578e-05
-5.27426563323705e-06
7.1889858064771e-06
-2.65302125424846e-05
-1.15857165687691e-05
-3.55976635590681e-05
-2.49524554050502e-05
-2.23364283040202e-05
-1.72433023988636e-05
-6.3763140665184e-06
-8.48791758332095e-06
-1.98753860527917e-05
-1.72864938027422e-05
-4.74861417977365e-05
-1.58296582051869e-05
-6.56659085015903e-06
-7.21295442834359e-06
-1.31179376324431e-05
-1.13000007799574e-05
-2.80380144017916e-05
-2.51788023408206e-05
-2.19751178061731e-05
-2.51184471405211e-05
-1.62962604521904e-05
-2.71129865554644e-06
-3.50583364352347e-05
-1.12671692782862e-05
-3.1101924276452e-05
-3.87955706932837e-05
-2.67723634401359e-05
3.60893661400108e-06
-2.53446795961666e-05
-1.33084245238916e-05
-1.92564973933048e-05
-1.91672623457423e-05
-2.64730817219509e-05
-4.43000789552796e-06
-1.02957881439648e-05
-2.13055576202598e-05
-5.86322855535495e-06
-1.72878793896547e-05
-1.83894997953173e-05
-2.09260797953022e-05
-2.168732135989e-05
-2.79724866669051e-05
-1.16764023395104e-05
-3.232241722907e-05
-3.75087409792652e-05
-1.56812793154571e-05
-2.24374857348913e-05
-1.27044774547614e-05
-2.65888492279122e-05
-1.46677191887844e-05
-3.32758774669352e-05
-4.30963150377992e-06
-3.7474250655132e-05
-1.11618020311488e-05
-2.60404008195813e-05
-1.30654604093706e-07
-1.84317465188032e-05
-9.31140376493536e-06
-2.90206695316555e-06
-3.46076428792834e-05
-1.75980080700776e-05
-2.43103648430225e-05
-3.2428557132145e-05
-1.04903727351566e-05
-2.30867467237888e-05
-1.66182200042254e-05
-2.45321861551437e-05
-1.88892166762399e-05
-2.73998745205723e-05
-8.70807219304858e-06
-2.31259832490199e-05
-2.18689610469958e-05
-2.82128642642187e-05
-2.06011551619008e-05
-4.94649602344959e-07
-2.45589486793473e-05
-2.13622573964706e-05
-7.8383061124818e-06
-2.04937266637425e-05
-1.56175663452525e-05
-3.82628550530523e-06
-2.45146735359667e-05
-1.70713113030174e-05
-4.59885667811298e-05
-2.69603882217357e-05
-1.92562228617834e-05
-2.55046926302238e-05
-3.77121145780734e-05
-3.08444101524269e-05
-2.48696387105478e-05
-2.86932907960567e-05
-2.24067356019107e-05
-1.97206236043429e-05
-1.95769065139801e-06
-2.42832188300111e-06
9.21467594506738e-07
-1.48321607315503e-05
-4.47409755035206e-06
-2.77824761036843e-05
-2.88002465267998e-06
-3.48636493372996e-05
-6.22131384730829e-06
-1.57732524328727e-05
-1.67713134684186e-05
-9.33789974700846e-06
-3.99143726414768e-05
-2.42507237829617e-05
-7.81414714547001e-06
-2.13155718059094e-05
-1.12765955962836e-05
4.18296423149854e-07
-1.82691759575287e-05
-3.12336850649998e-06
1.57238511268786e-06
-2.57179586636697e-05
-3.23250750625942e-05
-3.1312155729256e-05
-4.17420999822496e-05
-2.32845458440511e-05
-3.28486021072344e-06
-4.11414111544514e-05
-1.94176096004366e-05
-2.7627919895316e-05
-2.00139443561377e-05
2.46323031380658e-06
-3.30056052169555e-06
-1.18297110778383e-05
3.21808895253182e-06
-1.27366187809684e-05
-1.55556861089518e-05
-3.2850067414647e-05
-2.16607342060815e-06
-4.92409468723672e-06
-5.43392436357924e-06
-3.41848194550334e-07
5.34761301454868e-06
-2.18112342848263e-05
-2.51058305237714e-05
-4.02875158280392e-06
-4.07831942321411e-05
-1.46570217141167e-05
-3.32024000209828e-05
-1.30225569175669e-05
-1.35419029959561e-05
-4.5847053656776e-06
-1.61312968230315e-05
-1.1573303511995e-05
-2.4352752365355e-05
-1.05503372009257e-05
-3.85713361385073e-06
-2.77743665256683e-05
-1.15467733049386e-05
4.14230548112879e-06
-3.30172823152326e-05
-1.27091411158138e-05
-1.51380686988887e-05
-1.29482836310994e-05
-1.97790556404225e-05
-3.43049019933738e-05
-4.81540283624855e-06
-6.41278479711503e-06
7.08162587574223e-06
-1.72488928786007e-05
-2.51561326601757e-05
-3.34051409852795e-05
-1.9024796895482e-05
-2.319633759514e-05
-4.38310724076873e-06
-2.02646581845213e-05
-3.5626887130251e-05
-2.36775494962248e-05
-4.27050645108353e-05
-3.6404744002757e-05
-2.0623751721421e-05
-2.80015503627103e-05
-2.08787109708083e-05
-2.29765887384069e-05
-1.69310978492789e-05
-2.36933055599253e-05
-1.45974733170117e-05
-9.16025954865582e-06
-8.31692429579497e-06
-2.53796733147072e-05
-9.03271258864375e-06
-1.81485756549456e-05
-1.76157861898702e-05
-1.32140417055545e-05
1.90410881026556e-06
-2.97333463636046e-05
-1.65337486373083e-05
-3.23300451753459e-05
-2.42817187383473e-05
-1.18419229026478e-05
-2.8118300126652e-05
-1.66638336437374e-05
-4.0213314377627e-06
-4.06221687111262e-05
-4.84293887107226e-05
-1.03698257990785e-06
-2.56999805687925e-05
-2.87701344199778e-05
-1.1123231151581e-05
-4.12341626416783e-06
-5.22661323650191e-06
-2.51056617675865e-06
-2.17021292490402e-05
-3.82272038507097e-05
-2.14709264592902e-05
-1.94101593647428e-05
-2.31357970107029e-05
-7.80475913718923e-06
-2.13579150749379e-05
-1.50918441324924e-05
-1.65115814739422e-05
-3.49995594939697e-05
-2.57805273324893e-05
-2.10508050277923e-05
-4.50670940577873e-06
-2.0692532021203e-05
-3.04777670828426e-05
-3.54599382370818e-05
-2.84021375718045e-05
-2.56874353617057e-05
1.63600026668075e-06
-1.61154277591248e-05
-2.01956619019455e-06
-2.17766299845204e-05
-1.81235902636526e-05
-1.73122926370745e-05
-2.50309083514969e-05
-1.11880588602603e-05
-1.33324100601282e-05
-2.24397495330829e-05
-3.41468417148702e-05
-1.76647943243713e-05
-2.41147800039169e-05
-1.03850851181097e-05
-3.5514551062167e-05
-2.38173197750439e-05
6.9477634372083e-07
-5.7537509602627e-06
-2.69588508966658e-05
-2.1427597062772e-05
-1.19907689002991e-05
-2.87184657878653e-05
-5.47260941832162e-06
-3.58302773896154e-05
-2.5853175907191e-05
-4.1695008315184e-05
-1.72278152177106e-05
-1.23860422108367e-05
-1.63174844967776e-05
-2.69757645957175e-05
-3.02046902991644e-05
-7.98602356266885e-06
-3.3675534456593e-05
-1.94097070512166e-05
-2.85018500097173e-05
-3.5821683140958e-05
-4.21750005900042e-05
-9.87665989120435e-06
-1.91853245523501e-05
-3.65760084615772e-05
-2.87249652893331e-05
-1.80000930105969e-05
-4.08966396860461e-05
-4.0288730350632e-05
-4.38094352471192e-05
-4.44388059961609e-05
-1.66356945079158e-05
4.99882792952505e-06
-1.00757603255331e-05
-3.85876631188688e-05
-2.03112689152734e-05
-1.64667573183554e-05
-2.77829532521185e-05
-2.04525798877471e-05
-1.82107283457782e-05
-2.92436875789773e-05
-1.1092460614461e-05
-8.26966757567512e-07
-3.1026666625365e-05
-3.3242176728077e-05
-2.50383969821146e-05
-2.5381053847338e-05
-5.35989843901333e-06
-1.71438768396857e-05
-1.72497210427605e-05
9.36027305596666e-06
4.15624138890015e-06
-3.59669568595727e-05
-1.18673526780106e-05
-2.17365400513748e-05
-3.31810487732624e-05
-2.65425147256216e-05
-2.09424602275568e-05
-1.05145626296526e-05
-1.68553083600132e-05
-2.35759931240489e-05
-6.15232145563538e-06
-2.29068945729105e-05
-3.15711259321368e-05
-2.19674270909645e-05
-1.99358156356845e-05
-3.69518313167789e-05
-2.14682581583068e-05
-3.89986976730469e-05
-1.39798540575026e-05
-1.02615772356769e-05
-9.25186751551293e-06
-2.40016970568284e-05
4.25977577849451e-06
-2.8586263729254e-05
-2.6412262240936e-05
-1.76832285191873e-05
-2.80162070750184e-05
-2.76901023372841e-05
-3.63346593004113e-05
-3.84363666760185e-05
-1.44656856661088e-05
-1.86093403672054e-05
-1.49008815550755e-05
-3.16317938577357e-05
-3.5890044587972e-05
-2.09958989463527e-05
-4.70967546888486e-06
-2.88776758175932e-05
-2.17132263780636e-05
-3.20658604641883e-05
-2.51422738020006e-05
-4.7882258131013e-05
-1.32174079996747e-05
-3.03141015421267e-05
-3.50291795055089e-05
-3.97903583988643e-05
-2.85063426922127e-05
-4.38819829975489e-05
-2.60323594227319e-05
-1.2782852923406e-05
-2.35649123346262e-05
-2.88121455547067e-05
-3.77682413444892e-05
-1.58001224017606e-05
-1.16722844186395e-05
-4.22881144404228e-05
-1.31843378426414e-05
-2.61302970570949e-05
-3.10276789041725e-05
-3.04243878285778e-05
-1.07363824013067e-05
