# Supplementary material for: Research on computational propagation and identification of mine microseismic signals based on deep learning
Source: PLoS One. 2025 Oct 22;20(10):e0334641. doi: 10.1371/journal.pone.0334641 (PMC12543183; doi:10.1371/journal.pone.0334641)
Supplement: S2 Data — (ZIP) [file pone.0334641.s002.zip › 000100500002016.xlsx_0.txt_24.txt.txt]

-7.61011293094378e-06
-3.45939082155048e-05
-2.9468110397157e-05
-2.09203109767012e-05
-1.84555597525762e-05
-1.67829974781367e-05
-2.04851671170321e-05
-2.60881099363226e-05
-1.17648326352483e-05
-1.3480276155141e-05
-3.19270954021247e-05
-8.38183616384646e-06
-6.36830300202789e-06
1.08317609371873e-05
-2.44159671373695e-05
-4.7535107738851e-06
-2.35240013767098e-05
-1.89286992429836e-05
-9.50751520446712e-06
-3.19651957534883e-05
-2.12429992880268e-05
-1.66280110404777e-05
-3.46562940815099e-05
-3.67735711816201e-05
-3.02430719798424e-05
-2.97323283246435e-05
-1.51001874202953e-05
-9.50450746300194e-06
-2.12882513313326e-05
-1.14535854071299e-05
-3.09003710582842e-05
-3.2848898631025e-05
-3.85087852710689e-05
-2.85489472643172e-05
-3.36538113476591e-05
-2.44925687806659e-06
-2.81431535498736e-05
-2.51128053407875e-05
-1.81436101979243e-05
-2.41100710047586e-05
-1.91598319911568e-05
-2.42419743136252e-05
-2.64476717489822e-05
2.4501295956894e-06
-5.35067473714803e-06
-1.09629591331042e-05
-1.72886932887444e-05
-4.74147494403459e-05
-2.85068336190419e-05
-2.79665520975083e-05
-8.50137489688221e-06
-2.31823637348063e-05
-4.67392675347846e-06
-3.26333652762587e-05
-2.90618925921658e-05
-2.84447144199369e-05
-6.64574296840123e-06
-2.89216559105669e-05
-3.82721682377701e-05
-2.16915941143784e-05
-7.78201346857308e-06
-3.58106506234059e-05
-2.35559782479406e-05
-3.40815273263758e-05
-1.59239328685263e-05
-1.89109943550472e-05
-2.04205890132642e-05
-1.02548461020446e-05
-2.83687444707377e-05
-3.12087675588148e-05
-3.89163603195097e-05
-8.70049318659311e-06
-2.72945845769922e-05
-2.35103966732891e-05
-4.31085360007899e-05
-9.20796640756093e-06
-1.36122309196593e-05
-8.18203691992271e-06
-2.09274434360287e-05
-4.87461799163403e-05
-2.38189999816305e-05
-5.11253014013945e-06
-3.30165922365122e-05
-2.21111194138479e-05
1.94176751970246e-05
-2.31743448687522e-05
1.7959175142535e-07
-2.65202273939774e-05
-9.38224966556265e-08
-2.70569415762431e-05
-1.42904107951774e-05
-2.12502489262514e-05
-1.52521942510659e-05
-1.33602779621863e-05
-4.35053401304331e-05
-3.60759847811538e-05
-2.39255589576558e-05
-2.69767245251619e-05
-3.13900765455659e-05
-4.52489903157367e-05
-8.0104602847908e-06
-1.32555602794924e-05
-8.91225059246132e-06
-3.56403033383831e-05
-1.86404734628412e-05
-2.34401797917318e-05
-1.38772966437653e-05
-3.17315670571472e-05
-2.77570553541962e-05
-1.78139791320906e-05
-4.12860161240411e-05
-2.56654685377681e-05
-2.24285364319189e-05
-1.18763905258621e-05
-2.00938804294776e-05
-3.67839314800437e-06
-1.17352812165112e-05
-2.21733977299432e-05
6.46516883088323e-06
-9.92728350229029e-06
-4.56714969301915e-06
-1.41367416873299e-05
-1.5784955816435e-05
-1.45052693745737e-05
-2.89259781222456e-05
-4.89955422605123e-06
-2.5286602121395e-05
-1.85340495646326e-05
-2.15647822650532e-05
-1.83579778587916e-05
-1.17890920730097e-05
-2.24426003148366e-05
-1.42860353363874e-05
-3.22202103783473e-05
-2.04525011367452e-05
-2.34074226898338e-05
-2.44606591806971e-05
-1.2275152664699e-05
-3.18069015140434e-05
-4.42227413625605e-05
-1.32746221003524e-05
-4.24175825388421e-06
-4.13872116284664e-05
-1.14084030797249e-05
-3.91993496553249e-05
-3.2945754425872e-05
-1.54796349854536e-05
-2.07508632791747e-05
-2.28165418638985e-05
-2.68233452947308e-06
-6.05786960913109e-06
-1.33630908093093e-05
-1.7776814987623e-05
-2.15326254518028e-05
-2.57715895740315e-05
-8.40059236849703e-06
-2.77005620276173e-05
-2.60082886023079e-05
-2.44557086984488e-05
-4.28273455586329e-05
-2.22445569504238e-05
-1.69579592877533e-05
-9.96509816286785e-06
-2.62033536246985e-05
-3.30431465482127e-05
-3.52632802008062e-05
-5.01011599132205e-06
-4.20879782918895e-05
-1.37121775486178e-05
-6.09865073788506e-06
-2.35706020834915e-05
-1.29701294106054e-05
-1.05463703652926e-05
-1.55093366780998e-05
-3.78144514833733e-05
-1.18361158899322e-05
-1.97453018535887e-05
-3.72945276144737e-05
7.07839174485535e-06
-1.93183188684581e-05
-1.96802812051914e-05
-3.05362032123673e-05
-2.99922907709987e-05
-1.91273072329989e-05
-2.70490889705119e-05
-4.36766522619197e-05
-1.67846620445166e-06
-1.59173546205193e-05
-1.04093285507037e-05
-1.51087111840893e-05
-2.08045869597375e-05
-8.55070668077437e-06
-2.81474062764118e-05
-2.67671342201575e-05
-9.06109477695001e-06
-3.57472180725926e-05
-1.18621482804924e-05
-1.64372020643813e-05
-2.40609764163337e-05
-2.82718028551256e-05
-6.76864573832792e-07
-4.47252158774183e-05
-1.92552185474569e-05
-1.10295413732824e-05
-1.0791998643818e-05
-9.50834441890235e-06
-2.10795375846533e-05
-2.14960113270269e-05
-2.16874851908829e-05
-3.0324039562207e-05
-2.04794830696809e-05
-4.9464199971338e-05
-1.26874221796919e-05
-1.80100302656186e-05
-1.6836532458392e-05
-2.04299297492414e-05
-2.54146744136896e-05
-3.67737479684328e-05
1.65842707074517e-05
-1.73727326484077e-05
-5.4940768297477e-06
-1.34120869190507e-05
-3.35741821844482e-05
-1.84244872733249e-05
-1.98483102748467e-05
-2.18807968284559e-05
-3.52345899002323e-05
-1.42953119857988e-05
-2.93858801068609e-06
-8.70789802135268e-06
-1.90396807303713e-05
-9.69997540587265e-06
-1.93763485595991e-05
-2.42756612962452e-05
-3.71901984007745e-05
-2.27622190524315e-05
-2.52057328993556e-06
-2.33885683149234e-05
-3.38891545188893e-05
-1.9825114126431e-05
-3.66504737421935e-05
-3.09620776311033e-05
-4.54364607346015e-05
-4.65788492763604e-05
-1.69106780109104e-05
-1.66743382344485e-05
-3.69681642945344e-05
1.8007916768887e-06
-1.41980261381682e-05
-1.77666803569033e-05
-1.59692461095394e-05
-2.73176309584899e-05
-1.76515891099086e-05
-2.41512725470507e-05
-4.18372867778827e-05
-2.15641877359068e-05
-1.68539699589144e-05
-4.09077574700674e-05
-3.15646613448327e-05
-2.35638367209318e-05
-1.38928375748781e-05
-1.2943033997539e-05
-1.32518068112971e-05
-1.02976035792866e-05
-1.96943136763746e-05
-2.26950859761542e-05
4.03436156160742e-06
-4.9208313830757e-06
-2.58154088540602e-05
-9.38071796245616e-06
-2.54791380905001e-05
-2.52265218586866e-05
-1.95536940720767e-05
-1.99800165627149e-05
-2.46455539226032e-05
-5.11234585393075e-06
-8.85122894386161e-06
-2.57803583498395e-06
6.82190367928635e-06
-2.35567867037473e-05
-2.77310273364809e-05
-3.66237132915184e-05
-1.56162740353196e-05
-2.49902743636157e-05
-9.88796840739951e-06
-4.27126208188816e-05
-2.12451243465126e-05
-1.03213639641783e-05
-2.11528042881845e-05
-2.17088650662627e-05
-2.62436112694891e-05
-3.36432854611556e-05
-5.06436833154312e-05
-2.06806422262576e-05
-9.10819712899898e-06
-1.69838288301558e-05
-7.10144143200312e-06
-1.32479920958009e-05
-2.11216314058091e-05
-4.22707622055816e-05
-3.0265907948497e-05
-2.55076695631208e-05
-3.23603638509024e-05
-9.13371455382556e-06
-2.43757375129825e-05
-1.93349592323687e-05
-3.08290839113019e-05
-4.9148761834353e-05
-1.59461248684344e-05
-2.0166225872705e-05
-1.27723838022214e-05
-2.20039905604503e-05
-2.07714635970814e-05
-8.55257513415677e-06
-1.99966419000079e-05
-1.38080061898587e-05
-1.15396591815354e-05
-1.80607122248324e-05
-1.89525278375375e-05
-2.63868641069624e-05
-1.67754551864881e-05
1.38685651268892e-05
-1.25255693166589e-05
-1.3235538541719e-05
2.1283983224346e-07
-4.6160186301216e-05
-8.60683067297172e-06
-1.60941284976809e-05
-3.53072651002816e-05
-2.17741159424808e-05
-2.02204706896363e-05
-1.53451266745628e-05
-2.04004482105115e-05
-1.33892205445376e-05
-2.39770794293115e-05
-3.99695961348471e-05
-1.88033940159761e-05
5.30170368077114e-06
-9.14645692474763e-06
-2.29996626278769e-05
-1.24112494090081e-05
-3.67394098253136e-05
-4.12083716137975e-05
-1.41154956855363e-06
-2.87229999089483e-05
-2.63513867496668e-05
-8.8051636642136e-06
-2.49711740163314e-05
-3.75686169518865e-05
-4.56972635068416e-05
-2.9253808982947e-05
-1.71995700182986e-05
-1.7488173943651e-05
-2.31294413268247e-05
-2.48405301717936e-05
-2.41506218059335e-05
-2.72598885591277e-05
-1.67565617562357e-05
-2.50504429846194e-05
-1.02094622672995e-05
-1.08637583057315e-05
-3.63864236947636e-05
-2.29880513786294e-05
-2.16779488307508e-05
-2.83194080792239e-05
3.87679837714213e-06
-2.11855205739586e-05
-2.49575131880827e-05
-3.36646768207249e-05
-8.23973377694096e-06
-1.88439912109214e-05
-2.08817014278349e-06
-1.87022411591636e-05
-2.81895585607548e-05
-1.32013243442789e-05
-1.88496035857441e-05
-8.61285474314389e-06
-1.35325714875502e-05
-2.73663029887363e-05
-1.05231397313227e-05
-3.03103786193407e-05
-6.68251180012338e-06
-1.95032319340112e-05
-2.02818791196695e-05
-4.03178725987898e-05
-5.4144907957346e-06
1.75432203582932e-08
-2.2077890072649e-05
-2.2673732537494e-06
-2.84946014107175e-05
-2.38573908686937e-05
-3.18252156311462e-05
-2.64972502072032e-05
-7.16385383216471e-06
-1.7372442561882e-06
-3.99252413549127e-05
-6.32873483945152e-06
-4.56714921557804e-05
-2.96019814754274e-05
-3.11824082121372e-05
-1.19594393368233e-05
-1.68622349252384e-05
-3.11727325111104e-05
-3.06014896332251e-05
-2.69685856539117e-05
-1.86162076075592e-05
-9.75096640994593e-06
-1.6843645703134e-05
-1.28114042564876e-05
-1.73706011561535e-05
-1.76350520433619e-05
-1.3158553900739e-05
-2.30312616939463e-05
-1.59331025493413e-05
-1.27212690339684e-05
-2.52888442550329e-05
-1.23928916743973e-05
-1.82703078146504e-05
-3.73685314861644e-05
-2.93266301620471e-06
-2.663148569788e-05
-4.92496029966591e-05
-2.8701216617649e-05
-3.92026217851088e-05
-5.23879023579867e-06
-9.36690363891881e-06
-2.41945802168825e-05
-2.42780280689382e-05
-5.48889279343414e-05
-1.97027132327425e-05
-2.51604915752901e-05
-1.83508056050491e-05
-3.48360607625326e-05
-1.81834452324771e-05
-8.95682611530965e-06
-3.84248099460124e-05
-2.76942346997014e-05
-2.95056531794302e-05
-1.98205283667386e-05
-1.19427689980793e-05
-4.4666568907999e-05
-3.97654115445731e-05
-1.41817964355475e-05
-3.66843760068667e-05
-1.38861068034837e-05
-2.16266701747268e-05
-2.25363609568427e-05
-2.88202789950587e-05
-2.48961475580537e-05
-1.47640661680032e-05
7.75031627584153e-06
-3.42419658649341e-05
-3.30403661860723e-06
-4.37774361023719e-05
-2.23600797530848e-05
-1.72365113793717e-05
5.21866257517281e-06
-2.47065334170824e-05
-3.0008393365299e-05
-9.810296133317e-06
-1.04042530285375e-05
-3.82557921269243e-05
-2.77892967865781e-05
-1.42148346536824e-05
-1.52994328283602e-05
-1.32279179573471e-05
-4.49476219408272e-06
-1.02217154435696e-05
-8.3652360380532e-06
-1.03854200414491e-05
-5.61639221304682e-05
-2.92479162408584e-05
-8.04782022756049e-06
-2.12950981978826e-05
-1.69972676121961e-05
-2.42716120736998e-05
1.07493797042357e-05
-3.69300699920224e-05
-3.77122389300475e-06
-1.06638574421186e-05
-3.04689534923617e-05
-2.51591397117296e-05
-3.59046464734313e-05
-1.4275752316491e-05
-5.09975695490933e-05
-9.00451846794338e-06
-2.84804154565235e-05
-4.59746971703318e-05
-1.26737890194675e-05
-1.90567688688053e-05
-3.17008411645225e-05
-5.73887403886876e-05
-2.64668767996727e-05
-1.98086257009652e-05
-1.88143857780245e-05
-1.06272247349437e-05
-2.27692158861022e-05
-6.35845968934677e-06
-1.27949276304672e-05
-3.42430812274129e-05
-1.33392620067713e-05
-3.56837629818235e-05
-3.62311598069597e-05
-1.04733811437874e-05
-1.22962413878614e-05
-1.4587066092289e-05
-3.69168824089388e-05
-3.22029320294654e-05
-1.9626922415326e-05
-1.88146111752655e-05
-5.8615643241101e-05
-1.20202516308729e-05
-1.47861115724122e-05
-3.17524110626779e-05
-2.91561247708431e-06
-1.94148386077908e-05
-9.88171874150137e-06
-1.60121215027267e-05
-3.74586473709237e-05
-1.25264976035919e-05
-7.80416875282608e-06
-5.44463513552277e-05
-2.1168348373235e-05
-3.11646343301687e-05
-2.3753970028711e-05
-2.08671613937796e-05
-2.6807602357363e-05
-1.30808607666116e-05
9.44488688137933e-07
-1.58401679119081e-05
-1.41469115646958e-05
-6.44764418371481e-06
-5.5260942784714e-06
-1.11098683635028e-05
-1.41989138660727e-05
-5.09771535219724e-05
-1.99675883910307e-05
-1.9407565376619e-05
-2.31115742894654e-06
-2.78676769234315e-05
8.10736220978165e-06
-1.78163551708847e-05
-4.21974467147767e-06
-1.77614848022448e-05
-1.43778290304439e-05
-1.90176156522757e-05
-2.15293851873029e-05
-2.57642347822803e-05
-2.60610331204085e-05
-1.51138104652927e-05
-2.01449641296581e-05
-2.97461469536599e-05
-1.84342775039612e-05
-1.31416271891143e-05
-4.26163247299255e-05
-3.74947823955608e-05
-3.52565785935395e-05
-3.35997541636448e-05
-1.46241606110619e-05
-3.27016622239995e-06
-2.34529594166472e-05
-1.8548205927268e-05
-5.39958988139409e-06
-2.2459865504911e-05
-1.01872032785366e-05
-2.70167920804811e-05
1.51683155813915e-06
5.89090950987185e-06
-1.46572632498313e-05
-3.09528128765394e-05
-1.95291061560352e-05
-6.96995398066519e-06
-1.83327647697891e-05
-9.58537803123558e-06
-1.52028024995835e-05
-3.10424561824289e-05
-2.91064099073266e-05
-1.78768359104245e-05
-3.32569005419024e-06
-1.18667461387522e-05
-5.69225138206912e-06
-3.07305938473361e-05
-2.43693651759149e-05
-9.40610912141362e-06
-2.46815464516944e-05
-1.38875750328301e-05
-1.95617995814212e-05
-3.56392881206593e-05
-4.00870290658058e-05
-1.14345190183524e-05
-1.39737555282045e-05
-4.61622672274366e-05
-1.00145130558844e-05
-9.59333650337572e-06
-1.92964166240932e-05
-1.29255072328636e-05
-1.31087789670486e-05
-3.90708259157159e-05
-1.74520501743637e-05
-2.24980496369037e-05
-3.05963995798007e-05
-1.63598210769667e-05
-2.39598284762862e-05
-7.23926920239097e-06
-1.56968371920238e-05
-2.53825399327753e-05
-6.78666932431745e-06
-3.03585397019497e-05
-5.85653509616177e-06
-3.39482139211969e-05
-3.03054594144999e-05
-3.37378149948731e-05
-1.91068019129926e-05
-2.78083114115793e-05
-4.13501416965962e-05
-3.35603827791198e-05
-1.52093720847091e-05
-2.64977204829863e-05
-3.16823883716417e-05
-2.47752696474923e-05
2.68712532183227e-06
-1.66714044747799e-06
-2.78686423174273e-05
-2.78788943049633e-05
-3.14313574622018e-05
-1.79332474437661e-05
-2.47543734802825e-05
-2.09789695644776e-05
-9.50046972997136e-06
-2.36901011921755e-05
-5.69757917343086e-06
-8.4801244369416e-06
-2.74605387665917e-05
-5.65466683371409e-06
-6.93059847528349e-06
-8.86337389301569e-06
-8.95818305027528e-06
-2.09301173503046e-05
-1.4143495207837e-05
-3.34344561330359e-05
-2.32469691051337e-05
4.83524561768316e-06
-2.17881005030146e-05
-2.77529922055831e-05
-1.85187010253191e-05
4.93913817308679e-06
-1.36657082785817e-05
-3.41550206882836e-06
-2.05342086337431e-05
-4.31495490396059e-06
-2.4849128637161e-05
-2.54154115066035e-05
-1.84193355929909e-05
-1.79277798246559e-05
-2.10295223910768e-05
-1.98032132362487e-05
-1.67797179578574e-05
-8.8093474139599e-06
-7.47612080792714e-06
-7.62505262057769e-06
-3.32765054501185e-05
-3.0976387105014e-05
-1.70107893116928e-05
-2.99489881719615e-05
-1.15076477089045e-05
-2.68844592001735e-05
-1.90280099818195e-05
-1.78797267462077e-05
-3.41303257359416e-05
-4.2810339307868e-05
-1.56297009941142e-05
-2.67565699280534e-05
-2.15125022306993e-05
-1.19322524824532e-05
-4.33448609213983e-05
-2.02998126785881e-05
-5.04871320149493e-05
-1.27582153637578e-05
-4.65017038875227e-05
-5.5296248614081e-06
-1.7310269280276e-05
-1.47028085401144e-05
-8.61987610802702e-06
-1.67510792981055e-05
-6.99534138022779e-06
-2.32804439419805e-05
-2.74514989445081e-05
-2.19393858949011e-05
-1.25822094289855e-05
-3.1569257574891e-05
-1.80820820186628e-05
-1.74656836241118e-05
-2.31692951837213e-05
-1.8025838176382e-05
-3.1085392433107e-05
8.47342433188431e-07
-1.95889330390862e-05
-1.51624491657765e-05
-1.65221858760129e-05
5.7580430206526e-06
-1.22728728521009e-05
-3.11196890336108e-06
-2.7442254394587e-05
-5.61350105514447e-06
-2.23459883265818e-05
-1.66894672187675e-05
-4.75914900043196e-06
-2.37764708203454e-05
-2.4417032053128e-05
-1.26222558196665e-06
-3.25074856999041e-05
-3.19410756720589e-06
-2.19274138597668e-05
-2.91637089658104e-05
-1.99567607709558e-05
-1.63170259708399e-05
-2.8502205732543e-05
-3.42985072818572e-05
-3.13466104850798e-05
-3.19118936348269e-05
-1.65649380231163e-05
-3.26300560161248e-05
-1.47835772229287e-05
-2.65575197705718e-05
-8.71257638518442e-06
3.7546327781595e-06
-1.30742951473073e-05
-6.06281985150879e-06
-4.99706785760395e-06
-1.75682024765382e-05
-1.68762913881001e-05
-4.39702724352033e-05
-2.34812476425758e-05
-2.91449221061873e-05
-2.45752783070568e-05
-9.49531935741206e-06
-2.7711322454305e-05
1.78629276740361e-06
2.02619020058589e-06
-1.70524127947395e-05
-4.35787094100583e-05
-1.95432755940193e-05
-3.2290738170079e-05
-2.92565821013928e-05
-1.74383907172159e-05
-2.47460131821538e-05
-9.80856790893852e-07
-3.2482868851555e-05
-1.13612341018767e-05
-2.17449089071987e-05
-1.47441977575878e-05
-3.24248545375248e-05
-1.61683871898549e-05
-3.31159262391995e-05
-1.69465332568755e-05
-1.53024664308412e-05
-2.67866477158465e-05
-1.07677708924681e-05
-3.03934011470863e-05
-2.3081777171256e-05
-3.53450961361919e-05
-2.21458781345978e-05
-3.70011618158492e-05
-8.16817784820991e-06
-2.20751472126303e-05
-1.22120618347358e-05
-1.38607428586101e-05
-9.63826655424274e-06
-1.45792708390023e-05
-3.76617392148197e-05
-3.98389123297151e-06
-5.30624245137129e-07
-8.71475477753996e-06
-1.31788805913867e-05
-3.93135719430402e-06
-1.3027668946637e-05
-4.43679403973945e-06
-1.55709615557773e-05
-2.94842037752957e-05
-1.620699053375e-05
-5.86847753183655e-06
-1.43569162975705e-05
-2.29830850084882e-05
-2.20865986413639e-05
-1.20099578603462e-05
-3.57164065826057e-05
-1.40308209880655e-05
-2.88617186781351e-05
-3.57843688163665e-05
-2.60630148222888e-05
-1.82439045605196e-05
-4.30522256996536e-05
-4.66539926057666e-05
-4.01461990203603e-05
-4.936540839953e-06
-1.23713202157232e-05
-2.47832230018347e-05
-2.08127386758729e-05
-1.52504354913933e-05
-3.07081183704836e-05
-2.93757684547779e-05
-1.31582063085661e-05
-1.0166266945255e-05
7.01105449531283e-06
-2.92388323678025e-05
-3.11315651695198e-05
-2.07885923245718e-05
-3.13711015088722e-05
-6.99505528041937e-06
-2.86881325760007e-05
-2.37881567332994e-05
-1.10651145295657e-05
-1.4319666266265e-05
-1.97174333995666e-05
-2.17995645570455e-05
-2.9115965878273e-05
-7.05341576470993e-06
2.11451384078612e-05
-1.43137885431625e-05
-1.75638700571865e-05
-2.55399732826395e-05
-2.24474473302724e-05
-8.58073208141182e-06
-4.60629896853142e-05
-2.61149213727256e-05
-1.6554487886838e-05
-1.50836513680156e-05
1.55699884676995e-06
6.08522718199146e-06
-2.87007250411881e-05
-2.12649220993759e-05
-2.43976023107354e-05
-1.75468294146968e-05
-1.34637021076983e-06
-1.73138626338727e-05
-2.2697957561335e-05
-3.27486070870112e-05
-1.14469841158438e-05
-2.1494393177471e-05
-1.05531917871163e-05
-3.70923151811119e-05
-3.04069468107107e-05
-2.82171337292425e-05
-1.20004486725231e-05
-1.21858350703455e-05
-2.52523806496162e-05
-3.88104590023737e-05
-1.05090640327546e-05
-2.42753414675571e-05
-1.63665866269967e-05
-2.16763685040123e-05
-3.76437859512716e-05
-1.16315388719252e-05
-2.37724858927881e-05
-9.37053875586066e-06
-1.96718492055872e-05
-2.69710274937684e-05
-1.87815435519855e-05
-2.45031170724315e-05
-1.55995011648469e-05
-1.69664048868754e-05
-2.87105014377667e-06
-8.18092113495802e-06
-1.66693577899296e-05
-2.25439121318439e-05
-3.89041657236756e-05
-2.99191291430333e-05
-3.94220254109138e-06
-1.52390067590562e-05
-2.05412827815814e-05
-1.71122752020848e-05
-2.71133880181951e-05
-3.10517821385923e-05
-3.60605302729558e-06
-2.72929797055232e-05
-1.40683352403089e-05
-8.71078829930186e-06
-7.26498764387167e-06
-1.82525919815548e-05
-2.43435720271783e-05
-2.60599960386659e-05
-2.90138319984896e-05
1.41536793027812e-06
-1.52745930191442e-05
-1.54447148708197e-05
-2.10300233904743e-05
-2.9827006874641e-05
-4.15809444650344e-05
-3.28271736956825e-05
-9.01211077991654e-06
-2.22004333915934e-06
-2.77378790013392e-05
-1.68925643630916e-05
-5.12071867938749e-05
-4.35508928972564e-05
4.87530588844802e-06
-2.66003389587642e-05
-2.10937065751805e-05
-1.81637715029135e-05
-1.08406916678872e-05
-2.81695238853865e-05
-4.68669291874239e-05
-2.95950640200396e-05
-1.60841955948688e-05
-1.90139834107442e-05
-1.98169482933536e-05
-2.97530626669463e-05
-2.39020275005492e-05
-1.90177983494911e-05
-8.12113315829501e-06
-3.49326677210227e-05
-8.98864255836334e-06
-6.57759759423657e-06
-1.89626240990838e-05
-1.27345281904569e-05
-5.49690579805641e-05
-3.01556919614364e-05
-8.33445318802811e-06
-1.29342188062499e-05
-8.05514233529741e-06
-3.35376987808415e-05
-1.18163591319888e-05
-5.42075118037421e-06
-6.11590117363778e-06
-5.15477333119258e-06
-1.83130794258292e-05
-2.1726665558598e-05
-2.95972478054821e-05
-3.92510060851308e-05
-1.79679020148281e-05
-1.66571881131466e-05
-1.1366090102191e-05
-1.26954723351252e-05
-3.1908949359524e-05
-1.86207478355831e-05
-7.93453984992101e-06
1.24026619126218e-05
4.02583559718834e-06
-1.20012170788418e-05
-2.73365846928239e-05
-2.15433614550307e-05
-2.09253069905645e-05
1.18744734985834e-05
-1.08286715967306e-05
-2.52350306742779e-05
-1.70578186439743e-05
-2.42081719922377e-05
-1.43516305993286e-05
-1.17434313442877e-05
-1.02347214506231e-05
-2.75623994342067e-05
-1.64097520306534e-05
1.41974244220008e-05
-2.92123636081642e-05
-1.6492597286145e-05
1.87864513682389e-06
-3.1782225162256e-05
-2.90868574340267e-06
-1.97332521788154e-05
-1.616851715611e-05
-2.39583742979854e-05
-3.87772186333743e-05
8.08737700543161e-06
-2.49089830856247e-05
-1.08136808236926e-05
-2.53521773711536e-06
-3.25060422720708e-05
-3.81921344132356e-05
1.56063371964393e-06
-2.1475444310326e-05
-2.62893342704686e-05
-8.97716441885392e-06
-1.12532884272323e-05
-1.25136371611068e-05
-1.28669304680006e-05
-4.06274442673639e-05
-4.50579943780003e-06
-3.63649148090806e-05
-1.79778061414182e-06
-1.84617558384816e-05
-1.90419820306452e-05
-1.39329869326549e-05
-1.86438535578442e-05
-1.9063551337622e-05
-1.64414431279958e-05
-7.71740963262101e-06
-3.1263143825921e-05
-3.88692877613965e-05
-2.40879274794439e-05
-1.25961212063889e-05
-1.5139616089848e-05
-2.7439446481106e-05
-2.88164753876014e-05
-1.45106244984719e-05
-1.91053201538977e-05
-1.03071056213575e-05
-1.89798070245177e-05
-3.40165657138243e-05
3.91282978689471e-06
-2.61296494727302e-06
-2.85729732639695e-05
-1.4759342756804e-05
-3.7215708267165e-05
-2.45348236660451e-05
-5.61717799301841e-06
-2.63394919400844e-05
-2.34584339585725e-05
-2.88701588864296e-05
-1.81966520672221e-05
-1.54230674437281e-05
-1.15761500949081e-05
-2.69047917767581e-05
-2.82922196749786e-05
-1.94420452492307e-05
-2.74977125429892e-05
2.48860790746083e-06
-6.67140745401604e-06
-1.03284474503363e-05
-3.9621866248248e-05
-8.38921633152382e-06
-2.95014037398675e-05
-7.12214942700329e-06
-1.57404156042877e-05
-5.39782157619656e-06
-1.88430174903198e-05
-2.58894836987712e-05
-1.3534167512298e-05
-2.83009519503953e-05
1.05609766594854e-05
-3.11322225087732e-07
-2.90987311819924e-05
-2.41149981500521e-05
-3.82919956933612e-05
4.77280373760057e-07
-4.3016178144851e-05
-3.3453375521792e-05
-4.83489381946955e-06
-4.3008320078962e-05
-2.00197176332351e-05
-3.99619226142774e-05
8.42786051320323e-07
-2.89446293509526e-05
-2.98363136527571e-05
1.16132859146626e-05
7.41516911392039e-06
-2.50482878963857e-05
-4.07087192839091e-05
-2.30171051502677e-06
-2.81155364004137e-06
-3.00381626879479e-06
-1.07725219484342e-05
-1.47105897478199e-07
-9.72400414839966e-06
-2.77765525313559e-06
-3.48639366004599e-06
-1.82656599591084e-05
-1.35562221774669e-05
-4.48253493947872e-05
-3.71202377768339e-05
-5.09379048833363e-05
-3.56928497995534e-05
-3.14275154362373e-05
-1.88853865703143e-05
-2.15348370428168e-05
3.33791613281699e-06
-2.20348912315754e-05
-3.21298876711429e-05
-3.84819882242163e-05
-1.14372365591055e-05
-2.45046401973499e-05
-7.00378308016535e-06
-2.19299589868632e-05
-3.04600096314886e-06
-1.04622528770086e-05
-2.67090762541583e-05
-3.15385600615323e-05
-1.81793133347561e-05
-3.60489243882881e-05
-2.77554168645122e-05
-3.28088074666421e-05
-3.77648597551279e-06
-1.61010782165646e-05
-2.79120796541083e-05
-3.00978228075454e-05
-3.92517833073845e-05
-4.41750021690578e-06
-4.94439664637952e-06
-7.20702958227872e-07
4.89625244016417e-06
-9.39101698260982e-06
-2.56146272547525e-05
3.27501099610496e-06
-9.18045154848182e-06
-3.00015344625849e-05
-3.31154529123301e-05
-3.05543426108898e-06
-8.49215494608258e-06
-1.16480273279789e-06
-3.42046293977631e-05
-4.91544540071091e-06
-1.14719611230111e-05
-2.56571653002843e-05
-1.56047161586288e-05
-2.88655882841849e-05
-1.3011152879708e-05
-2.2385171132314e-05
-7.97194998220066e-06
3.77014481681653e-06
-6.50783402782582e-06
-2.33369793421087e-05
-2.91046077030127e-05
-1.70412436964346e-05
-1.80963417157845e-05
-1.46396000876154e-05
-2.41264934076114e-05
-3.70424533797561e-05
-2.57297931811709e-05
-3.0375218258668e-05
-1.68442591905838e-05
-1.8544480071423e-05
-2.81486644312573e-05
1.5304200922375e-06
-1.83265303682072e-05
-2.00867555672988e-05
-1.48975832475324e-05
-5.07623985256215e-06
-2.93789993566094e-05
-1.84178705772135e-05
-1.76093975665195e-05
-2.95223309909e-05
-1.83714580842883e-05
-9.16241333372877e-06
-1.4157654496811e-05
-1.73856581455011e-05
-1.5401573676623e-05
-2.40265203827169e-05
-1.60967107072519e-05
-1.17058881845813e-05
-2.91389090973694e-05
-2.08459798005567e-05
-3.44075471869024e-05
-3.56256763446158e-05
-1.9596446084269e-05
-1.02856837260725e-05
-1.88868538014641e-05
-2.83127114082777e-05
-2.45481057722294e-05
-1.27825221256348e-05
-2.95545857416671e-05
-1.37956879638769e-05
-1.80658851247687e-05
-2.32910119943661e-05
-6.2789974286274e-06
-1.4992730950279e-05
-1.07252711832698e-05
-1.90561487291343e-05
-3.15098164660194e-05
-5.44422946400899e-06
-2.01469358680458e-05
-1.16941924867411e-05
-2.12137062952985e-05
-2.0981623226796e-05
-1.46725015622592e-05
-1.7412773716668e-05
-2.92012761258073e-05
-4.90145117531369e-05
-2.08379044488545e-06
-2.80679488593648e-05
-3.47380895420421e-05
-3.21754767819699e-06
-1.60060468267923e-05
-3.47284320840075e-05
-3.09247384019845e-05
-2.25963128120714e-05
-2.04203571203298e-05
-2.7173842317672e-05
-3.32705999994477e-05
-2.60326674459001e-05
-1.1877895967817e-05
-2.69701936329485e-05
-7.74689935976307e-06
-1.72533237772422e-05
-2.39634606717552e-05
-3.62758171883929e-05
-2.84248642925806e-05
2.23775718666622e-06
-5.26602219444412e-05
-3.55076785680581e-05
-5.32704087269491e-06
-4.12534563100572e-05
-1.17799697480521e-05
-2.87445444610416e-05
-7.67319838802891e-06
-3.96796922410265e-06
-6.94996484740471e-06
-3.8497237722886e-05
-2.80828974939893e-05
-2.90406253996954e-05
-2.82698438362068e-05
-1.99620582894203e-05
-1.94841106758633e-05
-3.01294750811855e-05
-4.12620270993204e-05
-1.26136250054199e-05
-3.0315858777067e-06
-3.08167762026796e-05
-2.5039056109918e-05
-2.0751214999672e-05
-2.99270785462142e-05
-4.55904029573952e-05
-4.56321269168986e-06
-1.39926563554229e-05
-7.94597625532264e-06
-3.02663370229158e-05
-2.28667085697565e-05
-1.82495760739404e-05
-2.80060715235048e-05
-2.79614650234999e-05
-4.98616044140787e-06
-2.30602024660957e-05
-2.57745956080944e-05
-1.71462468970258e-05
-2.41409500644599e-05
-2.35706577029936e-05
-3.06867417034455e-05
-2.44582249490754e-05
-3.25657241415418e-05
-2.73131263038524e-05
-1.72844411435301e-05
-2.20381895189733e-05
-2.08057157737591e-05
2.02411548060298e-06
-2.0904135081142e-05
-1.20633858663024e-05
-2.10609030398593e-05
-1.63429625122258e-05
-3.59167392893627e-05
-2.64823010109008e-05
-9.17344289228809e-06
-4.09103832795961e-05
-4.76124543835751e-05
-3.32086787260623e-05
-3.88788869326994e-05
-2.06519569194031e-05
-2.17456005783096e-05
-3.09485708569438e-05
-1.3072661126421e-05
-2.07825244955512e-05
-2.63061600338055e-05
-2.26972581556326e-05
-3.66311120704954e-05
-1.94348623915297e-05
-1.97940881565919e-05
-3.68452694816722e-05
-1.42045032231355e-05
-1.98816074376553e-05
-2.52724768950624e-05
-1.8044089169773e-06
-2.36144112773064e-06
-3.28217603133381e-05
-3.25525487209413e-05
-2.25386235578583e-05
-1.81508715916321e-05
-3.38230288531621e-05
-9.30638491954801e-06
6.39468971132483e-06
-2.73015399359401e-05
-1.1336211214822e-05
-4.36850902038546e-05
-3.69674993142201e-05
5.36225234321942e-06
-5.92804066421884e-07
-2.00509250262222e-05
-9.45087753255615e-06
-2.07167638589598e-05
-1.84502538321241e-05
-2.93747086031777e-05
-2.34466868618606e-06
-2.76672565677355e-05
-2.24632895261649e-05
1.50878003650155e-07
-2.96221240219328e-06
-2.7953938252635e-05
1.48835837686953e-06
-1.34840802304451e-05
-2.51955490028127e-06
-1.51542007166378e-05
-3.04960294267243e-05
-1.52382479167693e-05
-2.20536986953798e-05
-1.36883357456796e-05
-2.38094186418953e-05
-2.15902628331596e-05
-1.85679069124342e-05
-1.21279694496604e-05
-2.64898527793145e-05
-3.45667935585187e-06
-1.01646357589109e-05
-2.12352930541477e-05
-3.64597187343344e-05
-2.0486274973126e-05
-2.57101849464113e-05
-1.19610094973332e-05
-1.08245429428619e-05
-2.86318284900208e-05
-2.85370225553361e-05
-1.3563621412455e-05
-4.06475051101055e-05
-2.55022791217788e-05
-1.72215045310338e-05
-2.54613729933667e-05
-2.87942673248102e-05
-1.31737956095627e-05
-2.55573328481033e-05
-1.37849465570051e-05
-1.27904883674464e-05
-3.50766454165526e-05
-1.06717493360949e-05
-2.77009439739664e-05
-1.69073009620502e-05
-4.65535934964154e-05
-2.76293834683024e-05
-2.09683382569214e-05
-2.01000053318994e-05
-1.9927640842579e-05
-2.37078156477604e-05
-3.61537718296679e-05
-4.43207527884725e-05
-1.96345911893554e-05
-3.55369759827878e-05
-7.38441026176441e-06
-1.10052193204576e-05
-1.36836599680578e-05
-2.14193927705171e-05
-2.62747197282436e-05
-1.89693101373699e-05
-1.04670213776731e-05
-7.0659019939398e-06
-6.03647893161692e-06
-1.5643657209281e-05
-1.70173318235165e-05
-1.06487061910752e-05
-3.21080029484274e-05
-1.09841722223864e-05
-1.40390092225726e-05
-1.07684797526183e-05
-2.40945697171817e-05
-2.03635089195544e-05
-2.80240437298549e-05
-3.07338777884385e-05
-3.47959589176317e-05
1.4186921492894e-05
-2.18115419678037e-05
-4.5604672977379e-06
-1.87958707473331e-05
-2.84391237052682e-05
-2.27326067209176e-05
1.95415319007799e-06
-2.2327942451985e-05
-1.94085767747221e-05
-2.84192103012999e-05
-2.18273875280132e-05
-1.69484896149212e-05
-1.22191686646769e-05
-2.21930945967502e-05
2.76922853309504e-06
-1.62169625203029e-05
-6.21747161487762e-06
-2.53698534111343e-05
-2.71577677098107e-05
-2.05332078468727e-05
-2.33882872595095e-05
-1.14431317382224e-05
-3.01999673072936e-05
-4.64482183038075e-05
-3.03133953332625e-05
-2.41474530773497e-05
7.96123807434191e-07
-4.52738940491897e-05
-2.30916638443236e-05
-5.61888783050835e-05
-6.56036629502086e-06
-8.59577581045857e-08
-3.93006675798878e-05
-3.99507893934865e-05
-7.66437577719969e-06
-2.60926087714567e-05
1.18758089862245e-05
-3.2788961418185e-05
-7.91443139943037e-06
-2.58215794448133e-05
-1.3241851251692e-05
-3.37624524524993e-05
4.56782295828835e-07
-2.45616354349856e-05
-1.1264756916713e-05
-1.76504806097625e-05
-2.27417600624615e-06
-1.72766569066181e-05
-2.63951913026973e-05
-2.50699867927006e-05
-2.60448285816164e-05
-2.69490126001809e-05
7.89958135450729e-08
-2.53917702009916e-05
-2.26411740122372e-05
-1.55363522162389e-05
-1.56349490786859e-05
-1.02597105720446e-05
-1.57122450679471e-05
-1.66808198050851e-05
-2.01157257785099e-05
-1.28834119148708e-05
-3.23257916893991e-05
-3.02802003916517e-05
-1.88947493273213e-05
-4.23031044486745e-05
-1.13665422525298e-05
-3.67174188940881e-05
-1.48418199870891e-05
-4.83912564829257e-07
-9.14296323458312e-06
-2.48070265718591e-05
-1.81454895306465e-05
-2.66101155364909e-05
-3.35010077950785e-05
-2.98848348863103e-05
-3.32864003031587e-05
-3.13071990563933e-05
-1.39626192908824e-05
-2.74269930271206e-05
-3.05768926022064e-05
-9.16695412619116e-06
-4.98615990507756e-05
-2.72648854383258e-05
-8.59060870453841e-06
-1.57179902189449e-05
-2.00454207963163e-05
1.10217877166534e-05
-2.54632065240998e-05
-1.77504642665542e-05
-2.59699396220287e-05
-3.28537332328828e-05
-1.68470617925724e-05
-2.81016108852232e-05
-3.27168073700391e-05
-2.59338680270207e-05
-2.2349598780759e-05
-2.35673264564252e-05
-1.88065611609619e-05
-1.9835069080884e-05
-2.09559474606189e-05
-3.03173184309322e-05
1.60470945755493e-06
-1.83466201591721e-05
-3.58547254340198e-05
2.64273077204942e-06
-2.11120875875663e-05
-2.49113965171531e-05
-3.92061908118368e-05
-2.10870119430327e-05
-3.00078398956613e-05
2.23385732687469e-06
-1.98385378044184e-05
-3.04803449148261e-05
-1.64762470326209e-05
-3.48091294272407e-05
-1.52642706148006e-05
-1.25942748405092e-05
-9.8482881049922e-06
-1.34741162152295e-05
-3.61370891028565e-05
-4.08341377240889e-05
-3.98810849795979e-05
-1.50199921910086e-05
-1.29361744700665e-05
-2.07916551932414e-05
-2.69562888420217e-05
-1.44696541204665e-05
-9.82081106514892e-06
-2.87092847519728e-05
-2.78404557815691e-05
-1.3259504197174e-05
-1.80352597782138e-05
-2.33973827675461e-06
-2.48292911003388e-05
-1.48390298778609e-05
-1.1135943749912e-05
-1.30239701938856e-05
-1.38191940840001e-05
-2.5530400276677e-07
-1.05079626246947e-05
-1.21863481679089e-05
-2.24863775287539e-05
-1.97486247957481e-05
-2.00407353126818e-05
-1.76394776120751e-05
-4.2249935308834e-05
-1.6288759456196e-05
-1.45369036635089e-05
-8.25049381317751e-06
6.04318133569749e-06
-3.05510069028258e-05
-2.28666730337263e-05
-1.22430848147896e-05
-2.32592037302289e-05
-1.90205902659807e-05
-2.48367592536351e-05
-5.19036926887424e-07
-3.46868740603871e-05
-9.60593039320546e-06
9.47151057297658e-06
-3.68614603765469e-05
-7.96759268676821e-06
6.53210957184362e-06
-1.70348797339437e-05
-1.28371702194265e-05
5.18603536114778e-06
7.81094779384249e-06
-2.55821464859376e-05
-1.95405006148875e-05
-1.09774795522071e-05
-7.33785100037174e-06
-1.50084259432858e-05
-1.38039303443184e-05
-2.50595319109322e-05
-1.02811044548969e-05
-2.18406881632675e-05
-4.56237713220208e-05
-2.61387584005735e-05
-1.24016147015006e-05
-2.29051638549505e-05
-2.44206592961092e-05
5.7913232984344e-06
-1.75321007019455e-05
-1.42673634571216e-05
-2.26979418130394e-05
-1.08588816565348e-05
-2.25751122576991e-05
-3.26540190584677e-05
-2.00511652758998e-05
-1.97109287165808e-05
-3.21824582220748e-05
-3.50889451400975e-05
-1.76375342920919e-05
-4.92044487482334e-05
-2.91428952213052e-05
-3.47628426076444e-05
-1.51974029776449e-05
-1.27057611481508e-05
-1.01148735699859e-05
-2.63793016946717e-05
-1.81094438345365e-05
-3.06165638284046e-05
-4.97007120338181e-05
-3.32913113446411e-05
-1.24110683890604e-05
-3.30427300756148e-05
-2.20748060457551e-05
-1.27423840336407e-05
-4.58844941194056e-05
-1.94000586980323e-05
-2.86969766069535e-05
-1.8002909579505e-05
-1.80208913013129e-05
-3.90795149821972e-05
-3.1245758639435e-05
-2.32873488148989e-05
-2.42402944666351e-05
-1.39667589915996e-05
-1.58747993190488e-05
-1.40551982817996e-05
-2.5828869744583e-05
-2.40960834376252e-05
-9.53589753049754e-06
-2.05322512613741e-05
-7.92027265695967e-06
1.36309405930913e-06
-2.61970072507731e-05
-9.06756212866507e-06
-2.28412449882366e-05
-2.80675816284471e-05
-1.47626160945035e-05
-1.91734305252096e-05
-2.02236469599643e-05
-3.45723442139117e-05
-4.6268859282004e-06
-2.84057560694862e-06
-2.76805469494427e-05
-2.25441673915467e-05
-1.93888690100187e-05
-3.21910975385884e-05
-2.5704089051493e-05
-3.52294063106353e-05
-2.26928306087887e-05
-2.57377219732844e-05
-2.33404478795008e-05
-4.84327282647443e-05
-1.04799442638311e-05
-5.4220348829084e-05
-4.61989285643964e-05
-2.74014473239176e-05
-1.73351257487789e-05
-2.26871894372507e-05
-1.75548507780589e-05
-1.56891988648703e-05
4.89957401006755e-07
-2.51171858192243e-05
-4.00405630310128e-05
-4.12541209676937e-06
-1.41055937810446e-05
-3.25456879017011e-05
-3.89574981665685e-05
-1.57237767080754e-06
-1.87712799233239e-05
-9.3486718575956e-06
-3.34065589667581e-05
-2.80348607413257e-05
-1.21787207829116e-05
-1.66934949378416e-05
-1.38460922179974e-05
-1.90815990008145e-05
-3.1848117070893e-05
-6.05175649281932e-05
-3.87980440420653e-05
-3.50729729076176e-05
-4.27884597003196e-05
-2.6146247217258e-05
-2.0612882171775e-05
-1.62366533826437e-05
-1.78172309721509e-05
-3.0979552268089e-05
-3.72728427123505e-05
3.86176679832185e-07
-3.95254518891995e-06
-8.92054530132366e-06
6.16117861745266e-06
-9.33711729558549e-06
-1.2631588042482e-05
-2.66540099087349e-05
-1.9013443903472e-05
-2.71516733925611e-05
-2.88228004970963e-05
-2.79337876225093e-05
1.0000496513101e-05
-2.14982097627249e-05
-3.12012039166959e-05
-3.74605627112516e-05
-2.31253206009824e-05
-7.60610205746956e-06
-3.05187977578242e-05
-2.99493547573802e-05
-1.82310408672622e-05
-9.13972734117549e-06
-3.22758341750308e-05
-1.56261697676541e-05
-2.16841175818891e-06
-2.12505908842238e-05
-2.96161062864768e-07
-1.37326163589736e-05
-2.55717199063507e-05
-4.06043346755906e-06
-2.73202095277496e-05
-1.62230693105773e-06
-2.35021832754149e-05
-1.94650682996099e-05
-2.98788881874508e-05
-1.31791027912116e-05
2.30293786011902e-06
-2.19312296142678e-05
-1.96162300826551e-05
-4.70722435106215e-05
-4.3880019981701e-06
-2.06689137612446e-05
-1.36306706550655e-05
-2.47444594008323e-05
-2.64736810408091e-05
-3.08619486122438e-05
-1.28711010491171e-05
-2.45964500591705e-05
-3.80839860063437e-06
-3.04411069284096e-05
-1.14289317367928e-05
-2.31850780768428e-05
-1.38427629800125e-05
-3.21885717754792e-05
-1.95725318536068e-06
-4.53891412343462e-05
-4.83814079018467e-05
-1.82241638319887e-05
-3.82504703009868e-05
-1.9945469355548e-05
1.38827853420593e-05
-4.01364310484884e-05
-2.28117330179793e-05
-1.86220357475958e-05
-3.16644896462027e-05
-2.79533847214866e-05
-7.0195080654796e-06
-2.15928479302518e-05
-8.4779746952747e-06
-3.28974726278584e-05
-8.16332419524618e-06
3.48982708585348e-06
-2.39452474192809e-05
-2.81175215660785e-05
-2.52146099349554e-05
-8.58821352323511e-06
-1.76441194044753e-05
-1.85927486651069e-05
-2.15390412878267e-06
-1.67465143702872e-05
-1.14061576245996e-05
-4.02557873470012e-05
-2.19896331002538e-05
-3.25172667396362e-05
-3.68073254191139e-06
-8.08044016294195e-06
-4.11278423211992e-05
-1.85150641389383e-05
-3.08749716750178e-05
-2.43316408177045e-05
-2.88498705199667e-05
6.47529686290539e-06
-3.53319178672607e-05
-4.36550670022825e-05
-1.21638377489766e-05
-6.04781454229909e-06
-2.75249884449907e-05
-2.39165850879688e-05
-2.38342584358621e-05
-2.37474705442567e-05
-2.20341582891505e-05
-7.14411922452717e-06
-8.62451592944667e-06
-1.33900971466045e-05
5.85703350874871e-07
-5.86165886938297e-06
-1.02501534541668e-05
-2.92375546393339e-05
-3.46631200654685e-05
-1.60321135729686e-05
-3.26766936990122e-05
1.20291407130819e-06
-3.91125572233644e-05
-2.63663459556679e-05
-5.51908149446783e-05
-1.86144491492638e-05
-2.79495163960791e-05
-4.1404583352382e-05
-2.54194407726553e-05
-1.81453560814181e-05
-9.45890811074301e-06
8.24456433300501e-06
-1.48937215846616e-05
-8.47073861715991e-06
-1.71308534668117e-05
3.37595712809281e-06
-3.01271340461223e-05
-3.64364586473284e-05
-7.36658658613043e-06
-2.38490471070784e-05
-2.03063994878437e-05
-2.41876739892854e-05
-2.00465434756615e-05
-3.80597865496685e-05
-1.48211462016663e-05
-1.6849606054135e-05
-4.5325051176555e-05
-8.6011140122633e-07
8.2076583400255e-06
-2.28659880907178e-05
2.26066844298801e-05
-3.59051280788418e-05
-4.75250136933889e-05
-1.55747164423067e-05
-3.26145625445312e-05
-2.17551199113512e-05
-3.30857920647903e-05
-6.10204502158136e-06
-1.73796555050695e-05
-4.32123977116678e-05
-2.83538690722625e-05
-3.18617790364682e-05
-6.98272987518793e-06
8.42755015089287e-06
-3.29442215983973e-05
-2.72960651822605e-06
8.1185158009227e-07
-3.31848824052068e-05
-1.43633109091208e-05
-2.79811864329972e-05
-1.30025000681869e-05
-2.80838592780723e-06
-3.59229414128634e-05
-4.12570025298096e-05
-2.65865649009896e-05
-1.80129404843862e-05
-2.4932050203657e-05
-2.90525903039129e-05
-3.86606971062234e-05
-6.16966293298604e-06
-2.83938705048442e-05
-3.78401374990133e-05
-1.12860340031393e-05
-2.10898365902112e-05
-1.86295749399105e-05
-1.9470778032873e-05
-2.82318103703704e-05
-2.55243749921204e-05
-1.93852710677303e-05
-1.76276733011449e-05
-1.04719770455266e-05
-8.5832835694203e-06
-1.25952633665473e-05
-1.40438041004477e-05
-6.22783353938942e-06
-1.28870180501406e-05
-2.05628586548978e-05
-2.32434826075473e-05
-1.78060760270125e-05
-7.38940056616343e-06
-3.48619289757725e-06
-3.66123706174215e-05
-1.68978096830895e-05
-1.25965987876958e-05
-2.52118445818749e-05
-4.92012011062022e-06
-2.83147683655927e-06
-2.420506126238e-05
-9.1342858762562e-06
-2.38925223255776e-05
-2.25928405789491e-05
5.6830255386159e-06
-2.29276411736679e-05
-2.60762324881552e-05
-2.05864003495543e-05
-1.2338422572783e-05
-2.08154785429293e-05
-1.74167811069813e-05
-2.35894212183277e-05
-6.69149160089722e-06
-1.54920241585094e-05
-2.12441744769777e-05
-2.44241644114914e-05
-8.34208853470223e-06
-2.37007431009398e-05
-2.92384017539654e-05
-1.77671311406266e-05
-2.08665637935454e-05
-2.47814715354577e-05
-3.26512928313433e-05
-3.19881550193145e-05
-2.55996400634905e-05
-9.73238248238943e-07
-9.01970652314941e-06
-2.85979574469895e-05
-4.11326581677644e-05
-3.15318388333268e-05
-4.4257870294378e-05
-1.74293383193571e-05
6.78719946030898e-07
-1.18284220482355e-05
-2.93640275468601e-05
-1.90122899186841e-05
-2.64246404145796e-05
-7.48493229678193e-06
-9.22146429820878e-06
-1.74735738863154e-05
-3.05098997054221e-05
-2.10330172931008e-05
-1.49691945638716e-05
-1.66303448726031e-05
-5.19671546374189e-06
-1.27744447198714e-05
-8.51483047665931e-06
-1.79926821627296e-05
-3.10487837304345e-05
-1.52805440705952e-05
-3.29695967971737e-05
-9.66895528370868e-06
-2.0855206631321e-05
-2.4596826020373e-05
-1.78182745561336e-05
-3.80156570249588e-05
-2.05160232675821e-05
-1.17694439343065e-05
-4.07225039218147e-05
-2.25190971903355e-05
-1.91240651208042e-05
-1.49337374259851e-05
-3.42273896760019e-05
-1.2811954290306e-06
-1.66019074201437e-05
-3.70897836252084e-05
-3.65751077830721e-05
-2.44768309855359e-05
-1.05453461129725e-05
-3.31120720766303e-05
-3.28000737592586e-05
-1.73791519240207e-05
-1.3997298192068e-05
6.9703941926467e-08
-2.56211365434647e-05
-7.5867877456821e-06
-5.65687145390294e-06
-3.76095886208576e-05
-2.4420445455794e-05
-2.38601768977074e-05
-5.28728736689424e-06
-2.40710116702379e-06
-2.24489759035495e-05
-1.50579677982273e-05
-2.22620750242196e-05
-1.52502618468554e-05
-5.02740630044942e-06
-2.7561803374984e-05
-2.53943902636235e-05
-2.32948985713947e-05
-1.28295943762055e-05
-2.58150479987381e-05
-1.39924159908221e-05
-2.48935215194418e-05
-1.37074131177305e-05
-6.7737740728313e-07
-1.69718460792457e-05
-2.09245474507355e-05
-4.29908024546812e-06
-4.17345476016971e-05
-2.15883166504097e-06
-1.96163705211551e-05
-2.77777425495425e-05
-3.80253203093459e-05
-1.28678323265907e-05
-1.91539282842719e-05
-2.25273091680333e-05
-2.07658854893231e-05
-8.03431793670633e-06
-2.28242668198597e-05
-1.46425650013714e-05
-1.99192141541968e-05
-2.12253136981971e-06
-2.95570988227536e-05
-1.0361884652076e-05
2.73696633736448e-06
-3.56647086037802e-05
-2.19144787761143e-05
-2.94522818556019e-05
-1.69041728691694e-05
-1.18936519391924e-05
-3.5675820676364e-05
-3.25545715809757e-05
-3.0266463420299e-05
-6.82494256535208e-06
-2.35367275424043e-05
-1.97867073963911e-05
-1.62785072391565e-05
-5.59515415911884e-06
-8.54848478259834e-06
-1.0739168032402e-05
-2.0830585365866e-05
-5.97640579104535e-06
-1.83832267291047e-05
-2.39409358438241e-05
-2.53543268517815e-05
-1.7273695320151e-05
-4.09849212787282e-05
-9.39206099670684e-06
-1.7487345106802e-05
-1.52809530826052e-06
-2.06995624179945e-05
-2.91115568411943e-05
-3.91260495347701e-05
-3.30607946119033e-06
-4.53465871758436e-05
-4.93278836532236e-05
-2.04610521414038e-05
-2.09357453528868e-05
-1.45031054707023e-05
-2.92557293465701e-05
5.09284399498101e-06
-3.64907773608793e-05
-4.4059225902453e-05
-2.79074196789392e-05
-2.12725204808893e-05
-5.54695513338232e-07
-2.51217576798203e-05
-3.09907625940066e-06
-1.78701695269556e-05
-2.80529490311041e-05
9.25237498932506e-06
-2.35089145160398e-05
-3.10688680199966e-05
-2.01189469432261e-05
-9.14511077577708e-06
-1.84055872119423e-05
-1.2909205508283e-05
-6.65733205256992e-06
-6.59794601570299e-06
-4.69587067537759e-06
-1.59083436010692e-05
-1.42481286711703e-05
-1.85253902083311e-06
-1.93034457857081e-05
-1.17719635170805e-05
-1.78826619305521e-05
-2.27394105592489e-05
-1.41489172330055e-05
-7.4305504633056e-06
-2.6406976050456e-05
-8.8296866198662e-06
-2.04817003807153e-05
-2.01106235211441e-05
-2.80810396529705e-05
-1.87679737287022e-05
-3.49588694729668e-05
-2.65347101203445e-05
-3.18552693414118e-05
-1.57849483304474e-05
-2.21415412255817e-05
-1.31061612052141e-05
-9.67371125674835e-06
-5.156401013173e-06
-1.6549607797499e-05
-1.55470577961814e-05
-3.84888831429186e-05
-2.42086784955793e-05
-2.13125270276967e-05
-1.61442660204365e-05
-2.1462579733344e-05
-5.59996072197103e-06
-1.16955139486013e-05
-3.58010746805603e-05
-7.2555567138846e-06
-2.32496546505017e-05
-3.35008184702313e-05
-3.09429641844857e-05
-2.790375498472e-05
-1.70196287877052e-05
-2.58146680161595e-05
-2.96444824710519e-05
-4.6694052758219e-05
-2.79901613420501e-05
-1.16214528666845e-05
1.10637099617699e-05
-1.5699988475591e-05
-3.02733444144587e-05
5.55896107041677e-06
-1.97803188017763e-05
-9.97898331608349e-06
3.36803830755933e-08
-3.77273381364469e-06
-2.2527196813269e-05
-1.61439467175956e-05
-3.16947970496501e-05
-9.85460439226223e-06
-2.0429006586642e-05
-2.08669782119643e-05
-3.82903925701786e-05
-2.44398346759486e-05
8.1691253787555e-06
-7.31388557735955e-06
-2.31752669207283e-05
7.73552202263316e-06
-1.98540808893396e-05
-6.6750396467916e-06
-3.85550435938581e-06
-1.80579001378543e-05
-2.31902866824944e-05
9.97500719662156e-06
-2.19844182827231e-05
-1.86367422487663e-05
-2.38012852019324e-05
-1.71886764564826e-05
-1.59569335662191e-05
-1.11194217976807e-05
-1.00640430151407e-05
-1.2201010979864e-05
-3.95125405490616e-05
-2.02655001068991e-05
-2.06540406603647e-05
-1.77339686212996e-05
-1.08212527650937e-05
-2.76416693955488e-05
-3.58610254033461e-05
-3.06578730278042e-05
-4.01592396252696e-05
1.8275365556706e-06
-2.19485026752461e-05
-2.01800204172143e-05
-3.54697031491534e-05
-1.54503074077926e-05
-3.53552691048732e-05
-2.19183620298232e-05
-5.64415989705459e-06
-1.73330077065295e-05
-2.0632551714188e-05
-3.10448186722752e-06
-2.02672371176025e-05
-2.08703438212522e-05
-2.07944529238596e-05
3.27226933177299e-07
-4.21602050635032e-06
-3.40109878093208e-05
-2.5153573283163e-05
-2.76130406823913e-05
-3.80559407741094e-05
-2.63812124673328e-05
-1.55815471002169e-05
-1.31731328020252e-05
-1.45576962178342e-05
-2.58220621643184e-05
-2.14853898311838e-05
-3.29864519919685e-05
-2.03786207821581e-05
-3.72850709526744e-05
-2.09448123436166e-05
-1.9988362477071e-05
-1.58618580125707e-05
-3.40944448640651e-05
-1.23338494515202e-05
-2.86468387229252e-05
-1.82355203122277e-05
1.0483821769764e-05
-2.42382801107663e-05
-4.65551118373805e-05
-2.3726830821083e-05
-1.90246949135139e-05
-2.31934388020364e-05
-1.26632315619299e-05
-2.03360128282881e-05
-3.75336075329828e-05
-3.7906216341742e-05
-3.02273482313344e-05
-3.19044941679643e-05
-1.57675009467009e-05
-1.79312582582996e-05
-1.9765073647381e-05
-1.9042855542844e-05
-2.52908428027729e-05
-2.01034605748048e-05
-2.97525554529442e-05
-3.24917880204313e-05
4.36914445114507e-06
4.78238908346429e-07
-2.26897264892524e-05
-8.49809076652166e-06
6.53903965334032e-06
-1.55037894174735e-05
-7.70007416239543e-06
-2.85045111563955e-05
-3.3276051958168e-05
-2.91205049783483e-05
-1.58244356272327e-05
-1.29243840413915e-05
-2.66714025192466e-05
-8.70092563603623e-06
-1.38973486014685e-05
-2.45742910516776e-05
-2.3395700416418e-05
-1.28398545877557e-06
-2.61537103682588e-05
-1.27764130541968e-05
-6.20451277798241e-06
-3.32231297654755e-06
-5.01972736958275e-06
-3.56499419797887e-05
-3.36083002025687e-05
-2.51509935696533e-05
-2.7652508490396e-05
-1.56855211825393e-05
-4.2190161219923e-05
-2.0258633672918e-05
-1.49671848690639e-05
-2.57261745695356e-05
-5.57437664443686e-06
-1.44756288700885e-05
-3.1292892999543e-05
-2.75157308565302e-05
-3.60047687240942e-05
-8.50427139445312e-06
-2.72359830012045e-05
-2.77354541561632e-05
-5.57548940314944e-05
-1.55389075515397e-05
-2.8224410457941e-05
-9.0286780591645e-06
-1.82216833849628e-05
-2.43724839159628e-05
-1.74393305553562e-05
-1.30496582450457e-05
-1.93569735671425e-05
5.77729292402391e-06
-1.97425114012853e-05
-1.81236838293108e-05
-2.13621105582848e-05
-3.93367357015371e-05
-2.26312243625213e-05
-3.94495440212971e-05
-2.89123382201618e-05
5.97060571508499e-06
-3.08622473822483e-05
-4.61988714745769e-06
-1.18407464242255e-05
-1.28075699834625e-05
-2.92807035020387e-05
-2.59350840808678e-05
-2.31816960588468e-05
6.78499952736418e-06
-4.14130190341248e-05
-1.05420129072776e-05
-1.39854645277847e-05
-1.85027588850626e-05
-1.09979925697374e-05
-2.02064077883758e-05
-1.15423480127544e-05
-2.02910716395943e-05
-8.92624908308907e-06
-8.96777651160299e-06
-3.51126040973191e-05
-9.76946518342768e-06
-9.67542538454665e-06
-1.83307251656218e-05
-2.83748440202515e-05
-2.16787216969063e-05
-7.10412884212924e-06
-2.80804637984373e-05
-1.17508832507395e-05
-1.80170798549683e-05
-2.05286975299797e-05
-2.4188439731017e-05
-1.18277065725621e-06
-2.90423405124154e-05
-3.31100916758574e-06
-3.11734436738469e-05
-2.37319771873298e-05
-3.97912523053553e-05
-3.18152904375581e-05
-5.05673902194704e-06
-3.83149001816092e-05
-1.93829538247886e-05
-1.48234630974349e-05
-2.8313440821439e-05
-3.53238029940818e-05
-1.34716554289554e-05
-3.59479166830667e-05
-2.51787224418842e-05
-1.19477265938065e-05
-3.89846202270567e-05
-3.10957032590626e-05
-6.70671885565064e-06
-2.95054768323113e-05
-2.56935084353101e-05
-9.44675749926919e-06
-1.35686736641547e-05
-2.10261460216217e-06
-3.43710187047594e-05
-3.75989565392852e-05
-5.85881594598505e-06
-3.49336622256472e-05
-3.30528427867948e-05
-4.17164059630749e-05
-2.0774439056988e-05
-4.93609092792669e-05
-3.83514541472239e-05
-3.74739706514693e-05
-4.20542869974701e-05
-3.59662307217778e-05
-1.061740750911e-05
2.06830548304617e-06
-1.95661006513585e-05
-2.16903402298857e-05
-2.43804575359118e-05
-2.47669912107801e-05
-1.61980097612545e-05
-2.8388810303263e-05
-2.75296805660909e-05
-3.77984077197994e-05
-1.93158683297844e-05
-1.64407312076737e-05
-1.57776466770946e-05
-1.96742293027553e-05
-4.02508639213885e-05
-3.46445931193245e-05
-1.51411024620694e-05
-1.05919166613591e-06
-2.08202424518291e-05
-1.53449724700673e-05
-2.78640123760289e-05
-3.26696131984808e-05
-4.92551532371408e-06
-3.12264850032763e-05
-3.18070312091777e-05
-2.54165053795781e-05
-3.00842668217861e-05
-1.13830514735935e-05
-5.42493944712226e-06
-1.35917375206433e-05
-1.55996950985945e-05
-2.60915098502614e-05
-2.13768461961136e-05
-5.70995749204102e-06
-1.24508843092979e-05
-2.89898842452968e-05
2.16001178339762e-06
-1.18779971051786e-05
-2.8190170685047e-05
-1.81826665524326e-05
-3.21382602826787e-05
-3.2602739916829e-05
-2.63747873427914e-05
-1.52257109990682e-05
-1.37263827200478e-05
-2.16060043338301e-05
-8.6831572065342e-06
-3.68005309136332e-05
-2.81726970969532e-05
-2.24598680782843e-05
-3.1676140666726e-05
-1.53019854963441e-05
-3.46975454094438e-05
-1.3465304533002e-05
-8.71101376464067e-06
-2.25085844940634e-05
-1.71786331175063e-05
-2.64281893642695e-05
-1.0365063330988e-05
-1.87177392781597e-05
-2.04810794396128e-05
-1.55327362899126e-05
-6.4434094595646e-06
-2.12948180936667e-05
-3.27714648104057e-05
-2.1689942282581e-05
-1.85067492253051e-05
-4.88702508278073e-05
-1.41671279432689e-05
-1.81253913947948e-05
-3.2005934975996e-05
-1.18752176077342e-05
-1.07904639660845e-05
-3.8646543672806e-05
-1.25633204823554e-05
-3.16543854137371e-05
-1.51497349675749e-05
-1.73409436184665e-05
-5.63278153438305e-06
-1.53157740317748e-05
-8.05372364147607e-06
-2.13891048935568e-05
-5.91807579291088e-06
-1.85578633053025e-05
-1.02288722555813e-05
-5.70352658229216e-06
-2.34525654933224e-05
-3.90338240763188e-05
-1.59330004697264e-05
-1.93661149485637e-05
-1.41412955517715e-05
-1.37546881393345e-05
-2.01633081587177e-05
-2.94736591392682e-05
-1.53468737062045e-05
-2.05461597135873e-05
-3.06839498451512e-05
-1.3979788896365e-05
-2.12389784067875e-05
-2.90146967023809e-05
-1.30425635414032e-06
-3.8022452899168e-05
-1.40084607667504e-05
-1.599498105898e-05
-2.19450530456809e-05
-1.91600341325703e-05
-1.7858671186945e-05
-2.62509725100354e-05
-3.01473638233756e-05
-2.15752837011617e-05
-3.61457227262356e-05
-2.98729721442646e-05
-1.83261473697801e-05
-2.50771775680443e-05
-1.56524931622249e-05
-1.90287673282292e-05
-7.62118510542369e-06
-1.83187631521808e-06
-2.44174871979058e-05
-2.70474685012968e-06
-1.3128239486617e-06
-1.21078964122143e-05
-2.85367183898237e-05
-2.13537433539242e-05
-1.21878726420921e-05
-2.75305250225784e-05
-8.79786079533432e-06
-2.77231435026778e-05
-4.02959419739432e-05
-2.38018461485062e-05
-8.53302376302685e-06
-7.02679935178495e-06
-1.42140062167301e-05
-1.78345386817905e-05
3.11721752109641e-07
-4.70992801570245e-05
-1.35702850868835e-05
-2.41590551015226e-05
-3.08805957709615e-05
-3.63787231125856e-05
-2.75377317076231e-07
-4.1313078260565e-05
-1.56934877494673e-05
-3.83749816221969e-05
-1.98155531400355e-05
-4.06629105722846e-05
-6.16616729531385e-06
-1.12116255175331e-05
-3.08797086386305e-05
-3.11715096808072e-05
-3.88030851164849e-05
1.0190357147e-06
-2.61058457575557e-06
-2.61726383316069e-05
-4.11362418251641e-05
-3.95537521651222e-05
-8.08029813381345e-06
-1.22231293562235e-05
-1.23144290828901e-05
-3.70636192400297e-05
-6.77466596565038e-06
-1.55281873516196e-05
-1.7655662266548e-05
-3.41536178838233e-05
-1.81810755431371e-05
-9.6549413305178e-06
-2.7517337871302e-05
-2.81125742334327e-05
-5.08434902321016e-05
-5.99950420333528e-06
-1.88736316753221e-05
-1.26736866236366e-05
-2.81112647147695e-05
-1.74604458014607e-05
3.34768701247642e-05
-6.63961930844489e-06
6.75730184652322e-07
-1.50652151521963e-05
-1.20858829738086e-05
-3.21231497249137e-05
-2.56609454921232e-05
-1.65826703419339e-05
-3.10638637193227e-05
-2.56177855727749e-05
-3.09209558012365e-06
-1.48692958703629e-05
-2.11825377473677e-05
-9.84507530156865e-06
-5.17430182090416e-06
-1.05401715017455e-05
-1.22649436707283e-05
2.89733194442008e-06
-4.08300996676977e-05
3.49795620103155e-07
-2.44829360331174e-05
-2.11235178484043e-05
-1.39289516874685e-05
-2.07812409331285e-05
-3.10665874863592e-05
-1.48656562520187e-05
-2.66739565192706e-05
-6.94735369711117e-06
-3.295086372954e-05
-4.22416333937086e-05
-1.75129338145491e-05
-1.72172302976567e-05
-4.00727066713227e-05
-1.81579742041818e-05
-3.31535621467406e-05
-4.63929911490472e-05
-2.46173975594446e-05
-3.09277733196597e-05
-2.50556712452554e-06
-6.11501262702166e-06
-1.28300219142702e-05
-2.74066977213149e-06
-1.72497228065369e-05
-2.31084465884126e-05
-1.25250892501139e-05
-4.52887246745308e-05
-3.56798024662791e-05
-2.067008209307e-06
-3.64204862675238e-05
-1.78926521280674e-05
-5.39626492905243e-06
-2.85856469480447e-05
-3.96779984668539e-06
-1.32212143448308e-05
-3.32413955214955e-06
-1.46237333220731e-05
-2.68305669544458e-05
-1.64255475247879e-05
-4.59488627661139e-06
-1.61269165012502e-05
-2.38673084913878e-05
-2.89163221799425e-05
-4.16698182000056e-05
-4.09906052564022e-05
-3.12591929323794e-05
-3.30682651420371e-05
-3.36369992296491e-05
-1.50045050327529e-05
-2.99685906149769e-05
-1.51271380622405e-05
-1.21215827364824e-05
-1.38483164438983e-05
-2.99019334581849e-05
-4.37473909563888e-05
-1.40797091351726e-05
-1.46569977380038e-05
-3.10171824793476e-05
-8.66424367112933e-06
6.93765921631778e-06
-1.17220258350913e-05
-1.11070755389356e-05
-4.90547821938581e-06
-3.09315300989188e-05
-1.20614287930672e-05
-3.60369941149502e-05
-1.24550715151755e-05
-3.73733595398988e-05
-2.56229293186258e-05
-6.76597434764584e-06
-1.64782029645482e-05
-3.06377190088444e-05
-1.5496483565979e-05
-1.82149258662304e-06
-2.48235977257243e-05
-1.23281874694601e-05
-1.86645123228861e-05
-3.31144832589966e-05
-1.32633337314629e-05
-2.2767856101781e-05
-2.31047422311372e-05
-7.04266257016588e-06
-2.68625682214081e-05
-2.28272174666548e-05
-4.01501965757332e-05
-1.91027148724403e-05
-5.8136218571827e-06
-2.78149429997221e-05
-5.68501869715542e-05
-1.15016065136783e-05
-1.56883386158192e-05
-2.64102001715473e-05
-1.87672642483022e-05
-5.79075294221649e-05
-1.37704588651314e-05
-1.99021187221001e-05
-1.23169327395046e-05
-1.67817990916305e-05
-4.45789547956368e-05
-1.81179706990292e-05
-2.06066426959879e-05
-1.78978439151474e-05
-3.92118485267032e-05
-3.66305587727846e-05
-1.9090619800372e-05
-3.03889248868929e-05
-5.42558662455956e-06
-3.2476591379327e-05
-1.85775643301629e-05
-3.57840036950767e-05
-1.90630529654595e-05
-2.87142464594513e-05
-1.46514619743068e-05
-1.09711639049921e-05
-2.87614881917733e-05
-2.53855153033712e-05
1.74449192524562e-05
-2.17130781727667e-05
-3.01071831504186e-05
-1.03257112892761e-05
-1.93852690382241e-05
-8.02437399305855e-06
-1.09218586833168e-05
-1.77750275369361e-05
-2.05789811203522e-05
-1.34946398970601e-05
-1.36981089941447e-05
-2.66085791882287e-05
-1.72354027218538e-05
-4.46166591045138e-05
-4.66798184746086e-06
-3.1788456640884e-05
-1.89765236008902e-05
-2.02479771534986e-05
-3.10512407094873e-05
-1.7635585618829e-05
-1.79489874771067e-05
-1.70746656237421e-05
-2.64916310730104e-05
-1.02313973567863e-05
-1.97395546948115e-05
-1.99354450869588e-05
-4.90001359673013e-07
-2.02834465033035e-05
-2.50308097136428e-05
-1.90613345293003e-05
-5.71207357950522e-06
-3.21680110057471e-05
-2.2685397706848e-05
-3.17936857303338e-05
-2.2577691261384e-05
-1.8238126271474e-05
-1.77360753820818e-05
-4.63368069082933e-05
-1.98205438627164e-05
-3.81523131588481e-05
-3.36079803572934e-05
-1.76810042120118e-05
-2.32862955810986e-05
-2.19662596756419e-05
-1.70205073113055e-05
-2.71145472066719e-05
-1.0900334874061e-05
-3.39935335216216e-05
-2.12192717757424e-05
-5.79126191632284e-06
-1.46671158548702e-05
-9.45713261318651e-06
-3.68921916466823e-06
-1.52200979058377e-05
-2.60202395452665e-05
-2.29255128589227e-05
-1.13805107695842e-05
-4.32644490312815e-05
-3.35740802668277e-05
-1.43920459165039e-05
-1.75137365282805e-05
-2.46241098583077e-05
-2.83120187715838e-05
-1.96794728820664e-05
-3.24265995839291e-05
-3.77313629034902e-05
-3.71339929196767e-05
-7.87312508392445e-06
-3.02887807511389e-05
-3.25798957635857e-05
-3.59970667642922e-05
-1.01216198425854e-05
-9.69515830749612e-06
-1.30705961830967e-05
-1.57674405117301e-05
-2.22687935627796e-05
-3.80896587440506e-05
-1.44126277297539e-05
5.18303378398568e-06
-6.1623874011338e-06
-4.45247267352896e-05
-2.33330531581931e-05
-2.42766683204019e-05
-1.15009325746731e-05
-4.37218346880007e-05
-1.31384077348973e-05
-1.89487877740272e-05
-1.36910384042669e-05
-2.40355237405366e-05
-3.71515050094099e-05
-1.70922387689968e-05
-2.23063392860507e-05
-2.11855949457976e-05
-1.83333801599769e-05
-1.68949311780458e-05
-4.18048005875161e-05
-2.44058150879409e-05
-2.37281635672587e-05
-5.02895045864049e-06
-8.29631270244228e-06
-1.77847327470091e-05
-1.46439793386735e-05
-1.20209832125943e-05
-1.99980497983121e-05
-1.4253576501929e-05
-1.85503512713733e-05
-8.08210531693715e-06
-5.48513293212299e-06
-1.18224916385586e-05
-3.26838489315297e-05
-2.0126661965943e-05
-1.73560368577698e-05
-1.72584611786331e-05
-1.41533575013841e-05
-2.12671056085027e-05
-1.36619371813836e-05
-2.37952071135542e-05
-1.36204789621659e-05
-3.19741171649731e-05
-2.8215078257234e-05
-3.46925218964743e-05
-3.3706105426344e-05
-1.70517775477058e-05
-3.19107118544118e-05
-2.30079467513494e-05
-7.64108271977597e-06
-3.5053423816909e-06
-2.93424672666404e-05
-7.77103691101612e-06
-1.08843820425721e-05
-1.65514346352049e-05
-6.53622376407801e-06
-1.33515897171968e-05
-2.75346063388634e-05
-2.80213123877973e-05
-2.06987886002389e-05
-2.49117930142482e-05
-4.48829516877134e-05
-2.55751441095069e-05
-1.53968050640379e-05
-1.48372505446373e-05
-1.47000903184436e-05
-2.23984849134689e-05
3.22758822845368e-06
-9.22909350522741e-06
1.14302816870729e-06
-2.50306510415638e-05
-3.06720945763498e-05
-3.89410521741364e-05
-2.66145096440232e-05
-2.60416842043308e-05
-7.20937839882953e-06
-1.86768327141512e-05
-3.53629093476718e-05
-3.24551290005364e-05
-4.30239365370164e-05
-1.7430560880245e-05
-7.67816497851813e-06
-4.977052737813e-06
-2.55278831776893e-05
-2.62110822081448e-05
-1.96409086613345e-05
-3.12655407578258e-05
-2.44140503107139e-05
-1.56999193290128e-05
-1.5730985106528e-05
-3.15830464354081e-05
-6.74867683586583e-06
-2.63585329909213e-05
-2.42121842220933e-05
-2.26988131492554e-05
-2.23302470976725e-05
-2.43964601691194e-05
-1.61508067563813e-05
-2.53679731269809e-05
-2.07678033391488e-05
-1.02474830449039e-05
-1.44927325252556e-05
-4.09386334020633e-05
-1.09025158481822e-05
-1.06738604058448e-05
-4.21503815975286e-05
-2.149795453151e-05
-2.10837119077663e-05
-1.34185755399291e-06
-3.49092308260698e-05
-2.88997769375049e-05
-3.1458612730154e-05
-3.9565355352025e-05
-7.90405230154102e-06
-6.01100628501831e-06
-3.42972575444259e-05
-3.3173900349842e-05
-2.62147746763636e-05
-1.98522409916547e-05
-2.12562181543695e-05
-1.5715836581655e-05
-1.53438148140482e-05
-1.33740667464045e-05
-2.6487713963998e-05
-3.0202911495098e-05
-2.66803548771913e-05
-3.0365563664729e-05
-1.68477106886444e-05
-2.04443068705585e-05
-2.24656964404243e-05
-3.17761176239221e-05
8.45669993291499e-06
-1.08426975665718e-05
-1.08340565600776e-05
-1.41836676971668e-05
-1.16591183529501e-05
-4.1149739491726e-05
-2.67440741994834e-05
-1.07381414599035e-05
-1.18468628508229e-05
-2.68181387499794e-05
-3.5060680917001e-05
-3.12153361417094e-05
-3.08283622193584e-05
-3.44940975749169e-05
-2.73950895737603e-05
1.09404537908459e-06
-9.52242583396511e-06
-9.27133259828475e-06
-3.50304221167385e-05
-1.56595684697164e-05
-2.2696855222932e-05
-2.1360683160929e-05
-2.22825373451806e-05
-2.77517225209011e-05
-2.65980997732271e-05
-2.58554129879118e-05
-2.58347651479977e-05
-1.33321965421443e-05
-7.7958511578889e-06
-2.10552621528855e-05
-1.9831944457959e-05
-3.02168138109059e-05
-8.39242733250218e-06
-2.70322503209092e-05
-2.07970963396434e-05
3.06775949094982e-06
-2.09214342269969e-05
-2.34751579477573e-05
-2.55686659896908e-05
-1.49318596203756e-05
-1.43489699213547e-05
-1.56876631075287e-05
-1.55652184398131e-05
-3.20044240327989e-05
-1.78626146824755e-05
-4.30897789066729e-05
-1.17420075086909e-05
4.36974547610155e-06
-1.15676917100034e-05
-1.05214151407389e-05
-2.23212333881732e-05
-1.59879027028043e-05
-1.82949014876897e-05
-6.93688215327704e-06
-7.30042243600821e-06
-2.22071236685554e-05
-1.32281667558793e-05
-1.36539457067454e-05
-1.76348285095567e-05
-4.1012882026415e-05
-3.63038571907933e-05
-1.96792934814714e-05
-1.45027565089303e-05
-3.45602655943458e-06
-3.27697193765151e-05
-1.32128052821488e-05
-1.68213113055562e-05
-1.19695686105219e-05
-6.20115500948386e-06
-2.77150793578909e-05
-1.41138823873077e-05
-9.9908221778216e-06
-1.65536072337445e-05
-1.97957560703278e-05
-4.83150046931077e-06
-1.13889178372757e-05
-2.84123127557121e-06
-3.55167237550114e-05
-3.29228531002527e-05
-1.61276325327277e-05
-7.13665337563353e-06
-1.76729706329512e-05
-3.6702641186868e-05
-3.37322274134809e-06
-2.27595067801566e-05
-8.02287624201166e-06
-2.14466741943512e-05
-2.37105043593867e-05
-2.0242912529605e-05
-1.13227525974775e-05
-1.15006320169566e-05
-1.80747928888105e-05
-2.80733601028511e-05
-2.22292318485094e-05
-3.29791031434419e-05
-2.42560837799405e-05
-3.57275604289472e-05
-2.45732847691069e-05
-2.18124708727729e-05
-2.7723821777713e-05
-1.64388885630763e-05
2.20014050212656e-06
-3.1492177373159e-05
-1.97701509840268e-05
-1.54071270000465e-05
-7.40770065078736e-06
-1.77446793651899e-05
-2.28355203148578e-05
-3.51966665609538e-05
-2.36583266517182e-05
-2.77019101702401e-05
-6.31533124116568e-06
-2.87318473234358e-05
-1.89205482013118e-05
-1.46792489510611e-05
-1.46487447600662e-05
-3.9662742936195e-05
-1.59185135969036e-05
-2.02904936119058e-05
-3.14355691958955e-05
-8.0803264864351e-06
-1.26669159976675e-05
-2.6014967434804e-05
-1.70458434420408e-05
-3.29051549395939e-05
-3.53459128736208e-05
-3.10649708685537e-05
-1.65147554905553e-05
-2.86072510027272e-05
-2.65143119691045e-05
-2.63713179323812e-05
-3.19240805265743e-05
-2.29696475857047e-05
-2.99417076237177e-05
-1.18834798663954e-05
-2.48745756996136e-05
-2.77163207883636e-05
-6.76751699378223e-06
-9.19638621560203e-06
-2.05441241254865e-05
-1.62838651215524e-05
-1.20140854084681e-05
-2.41534291264459e-05
-2.95774930783259e-05
-3.9935642863111e-06
-1.04501747052271e-05
-2.06729061380762e-05
-1.38575825021563e-05
-1.35559877028089e-05
-1.12427412824611e-05
2.93707619939529e-06
-1.98374740771614e-05
-3.99443829991509e-06
-3.14307798446883e-05
-3.33066707547612e-05
-3.86868267505286e-05
-7.34692341698414e-06
-4.20123139130108e-05
-2.55002656905106e-05
-2.04335638581673e-05
-9.01161235453053e-06
-2.0860961818115e-05
-1.52809811023602e-05
-1.41670649655329e-05
-2.82323520971954e-05
-3.25753552203186e-05
-2.92652698510552e-05
-3.12227166552166e-05
-3.85381103454977e-05
-3.35728023525311e-05
-2.71183595132612e-05
-2.60802457326725e-05
-5.0690889696556e-06
-3.34148731938599e-06
-1.89262295798792e-05
-2.94373341893824e-06
-1.20617850535788e-05
-2.20829249163126e-07
-2.92900038527286e-05
-1.86166052174841e-05
-1.34630117709298e-05
5.10167456492065e-06
-1.21731381043724e-05
-1.06064405332586e-05
-2.6516164356768e-05
-5.10415381112548e-06
-2.37900170664686e-05
-2.01143854167467e-05
-1.13428768854249e-05
-3.00972403825574e-05
-1.07512279343427e-05
-2.51174188493778e-05
-6.58684137972002e-06
-3.73563025323627e-05
-2.11187199800433e-05
-3.14128129474264e-05
-8.02993798925437e-06
-2.58554191032482e-05
-7.05961035200167e-06
-3.77408958924215e-05
-1.31747859839539e-05
-3.05195953885593e-05
-2.2058913035184e-05
-3.30330620872228e-05
-2.9789407212127e-05
-1.91366576583505e-06
-2.36932340875735e-05
-1.99019010037161e-05
-2.63957955896419e-05
-4.462885933529e-05
-2.26245822698624e-05
-1.1050246653918e-05
-1.63287321698831e-05
-2.51450511288334e-05
-1.14446468252072e-05
1.11515581763108e-05
-1.46407050220142e-05
-1.77845710552439e-05
-1.70722857663104e-05
-1.67835174022336e-05
-3.83654754009779e-06
-3.71865093270764e-05
-1.93093498764121e-05
-3.13401861261867e-05
-3.60163575838987e-05
-3.19951882604585e-05
-1.08348355157386e-05
-1.1244986647557e-05
-4.01463411383922e-05
-3.44936848394305e-06
-3.84426892112339e-05
-2.42146961356528e-05
-3.67669928897799e-05
-3.69934266606044e-05
-1.43661498693805e-05
-1.61361291826807e-05
-3.61315069175207e-06
-1.92881754725748e-05
-3.89362172509795e-05
-1.49810211714878e-05
-1.3805291160092e-05
-8.27163887184589e-06
-2.62176501550377e-05
-2.36033536648538e-05
-1.20348833245948e-05
-1.73447603345271e-05
-2.14308845233903e-05
-3.96298779921664e-05
-1.40701351844039e-05
-2.34903995129212e-05
-1.83880317854624e-05
-1.34371852145036e-05
-2.59840572026149e-05
-2.53993942618375e-05
1.67325334292149e-06
-2.18739603170816e-05
-2.20134385288983e-05
-1.84713307544844e-05
-4.10535100937551e-05
-2.4543440439965e-05
-2.55661784919425e-05
-1.39348704685847e-05
-1.84064856139025e-05
-3.74291692994293e-05
-2.49855099678132e-05
-2.8390303196056e-05
-4.17549644438408e-05
-2.05545217283181e-05
-2.97262484899849e-05
-1.31895283049007e-05
-2.05278293074551e-05
-2.00336940044549e-05
-1.55923773278099e-05
-9.21655576944947e-07
-1.70821957986198e-05
-1.67380413951946e-05
1.47143797430309e-05
3.1659158028556e-06
-2.09088440436013e-05
-1.41697270085903e-05
-2.00655084818644e-05
-2.57133919402013e-05
-3.46769377956705e-05
-2.21660284960426e-05
-1.9765455992779e-05
-2.74262749879289e-05
-4.83423241890787e-05
-2.34203525504456e-05
-2.80518577022794e-06
-1.75352017600377e-05
-2.1853738536073e-05
-1.3812116208889e-05
-1.66985695423612e-05
-3.46638965950583e-05
-2.28385776962019e-05
-1.6398981381465e-05
-1.271534870292e-05
-1.57766647852046e-05
-1.07511241463965e-05
-1.76552708218734e-05
-7.1451076069698e-06
2.07326089067275e-06
-1.35730289768968e-05
-6.60611658054205e-06
-2.94335992047943e-05
-3.56452865962631e-05
-7.91735575828311e-06
-1.72972288831049e-05
-3.83338136105539e-05
1.8112300956311e-06
-8.01163454367781e-06
-2.91950768906776e-05
-4.06823991477775e-05
-2.62148348317583e-05
-3.49653764953489e-05
-3.7526881486173e-05
-3.74291469223401e-05
-1.20873249668123e-05
-1.64678415938875e-05
-1.56163035416645e-05
-2.77693879714485e-05
-2.36592203936077e-05
-8.72500330625677e-06
-2.11198037775012e-05
-1.90328528691424e-05
-9.97937121108633e-06
-2.18954478027886e-05
-3.12953845991487e-05
-2.10853759515382e-05
-1.9604751154379e-05
-2.83151260857567e-05
-2.80924414384635e-05
6.18280132464053e-06
-9.32619301363247e-06
-1.24043223359393e-05
-3.03740154253655e-05
-1.8479649013313e-05
-2.05115690261816e-05
-4.41945111257675e-05
-2.15648655600729e-05
-3.99032407125935e-05
-2.43785900417502e-05
-1.65212222788147e-05
1.65008767416774e-06
-1.05439978313031e-05
-3.1969474188801e-05
-2.60436487530388e-05
-2.38269991574381e-05
-3.08897128949431e-05
-2.92636171215371e-05
-2.25621488697751e-05
-2.31557220436753e-05
5.96231557521729e-07
-3.51518689506695e-05
-1.60675392256921e-05
-2.23099206032848e-05
4.05004291180489e-08
-1.43142050541701e-05
-4.09605215382389e-05
-1.92435708067661e-05
-3.49496405585148e-05
-4.02481688745195e-05
-2.81497236023583e-05
-1.34082648337111e-05
-1.31482749016687e-05
-1.75462417904148e-05
-3.03004249685366e-05
-1.57859903724001e-05
-6.97887294776422e-06
-1.35582761899878e-05
-2.51716592645219e-05
-2.54343091871262e-05
-2.19035146147717e-05
-7.31740388193065e-06
-1.56248944312479e-05
-2.09221381659948e-05
-9.29236954422485e-06
-2.70125229401587e-05
-6.2954414695749e-06
-1.97455431747919e-07
-3.04828242287185e-05
-3.86744019693573e-05
-3.07178545056987e-05
-3.34918259493003e-05
-2.45538346979138e-05
-2.78142212845757e-05
-3.97784145207488e-05
-1.0213754059898e-05
-3.72555167128625e-05
-1.82344255271353e-05
-2.15661097187303e-05
-1.72778653764763e-05
-1.94430661020081e-05
-1.85391981003507e-05
-1.900971454427e-05
-2.57796747139757e-05
-5.84034144388346e-06
-1.88999814244234e-05
-1.76706025676828e-05
9.5381838363242e-06
-1.50564262367027e-05
-1.98981380454346e-05
-1.367716919973e-05
-2.92565967018088e-05
-1.48559402647962e-05
-6.58468194024087e-06
-8.15352874340149e-06
-1.99586337685644e-05
-1.29024733763041e-05
-2.9686971155931e-05
-2.7010944824402e-05
-2.42877912709285e-05
-4.5179979617391e-05
-4.3582684207411e-05
-9.05391841976949e-06
-1.80583782962645e-05
-1.96127397594009e-05
-2.88527194792954e-05
-1.16724673954318e-05
-1.81288008527068e-05
-2.00949561254825e-06
-4.78896737098705e-05
-8.14869344758366e-06
7.38030471457858e-06
-9.81443789876751e-06
-2.17474965827618e-05
-1.00272828268552e-05
-3.94062744213372e-05
-2.9673521494764e-05
-3.30241036132618e-05
-1.76654393195735e-05
-2.99029461638966e-05
-1.63208984012196e-05
-1.60374376141083e-05
-3.1059234749582e-05
-1.69771713232285e-05
-3.19976077639393e-05
-2.79860066376408e-06
-2.25487857876973e-05
-3.11248173325543e-05
-1.62939313492382e-05
-2.71640670370563e-05
-1.58196199068988e-05
-3.05613099600893e-05
-9.98865812621366e-06
-2.48040139445516e-05
-3.65731432938631e-05
-3.79131230126706e-05
-3.151599538935e-05
-8.72084646735661e-06
-3.0114284033141e-05
-3.11928098961679e-05
-2.6760081199951e-05
-2.081676395115e-05
2.87293867337716e-06
-1.3174750847651e-05
-4.22128313730978e-05
-4.06306035502568e-05
-1.55508388554799e-05
-6.74987299514179e-06
-2.33127441071789e-05
-2.19005149062488e-05
-1.49758791213119e-05
-3.79853980456555e-05
-1.01943483360809e-05
-1.95224878252635e-05
-1.20257055039859e-05
-2.24698883644623e-05
-3.09882378036335e-05
-1.18085694737654e-05
-2.04667588479031e-05
-2.02271259745034e-05
-2.22314646590478e-05
-3.84134495833525e-06
-1.93198760914641e-05
-1.91612290291022e-05
-3.18294194744373e-05
-6.34395294324823e-06
-2.65043059720678e-05
-3.14935105742252e-05
-2.58525116012776e-05
-3.00260430480726e-05
-7.67210118874698e-06
-1.23379205145146e-05
-2.26052220371869e-06
-3.16235905231142e-05
-2.80279943833015e-05
-8.67812690816983e-06
-9.32027208075888e-06
-2.880038022316e-05
-3.04061452237948e-05
-3.97675679836679e-05
-3.52859442772158e-05
-3.43062954137453e-05
-2.70044717462917e-05
-2.47378464746898e-05
-1.34488798164907e-05
-1.31308889500305e-05
-2.6191698675922e-05
-3.85845938513461e-06
-1.5195417108567e-05
-2.23458504680582e-05
-1.66319622861515e-05
-2.20641849512013e-05
-3.29795142916808e-05
-4.24737069882074e-05
-7.71944560654759e-06
-4.14982307675149e-05
-2.31694682956584e-05
9.20077626595978e-06
-2.67531628416654e-05
-4.01160169125322e-05
-2.65078129864363e-05
-2.14505731771158e-05
-1.49021833754174e-05
-2.07408588845803e-05
-2.95721270917158e-05
-1.37398244089481e-05
-1.92330551251498e-06
-5.80370455446746e-06
-1.88839068989698e-05
-3.38025906939442e-05
-3.93733513379582e-05
-2.54762682225523e-05
-2.87592442146155e-05
-1.53337238757164e-05
-1.39908692586368e-05
-7.33491040614012e-06
-1.34412417603795e-05
-1.07431122542836e-05
-2.46434467697881e-05
-2.65553773730498e-05
-8.92155799040553e-06
-4.06977960986934e-05
-1.17537388488461e-05
-9.36898346561738e-06
-1.67952353969054e-05
-1.46488968671164e-05
-1.60782709800383e-05
-2.53717140135972e-05
-1.43974130500018e-05
-3.32842875099705e-05
-3.348314870567e-05
-2.3633876230261e-05
-3.98222051956993e-05
-2.44242447834636e-05
-2.61090471763681e-05
-1.87354184983376e-05
-3.84475122758248e-05
-1.9912630309632e-05
-2.28596801067137e-05
-3.00348883886702e-05
-1.8955243430483e-05
2.13208483901656e-06
-3.26887221029951e-05
-3.93948331276531e-06
-4.1480903213311e-06
-1.83895926378889e-05
-1.69904831486966e-05
-3.77172092303464e-05
-7.06712150279583e-06
-3.72966445298251e-06
-1.40434812912612e-05
-7.27782792457117e-06
-3.55931789228054e-06
-5.15737164614676e-06
-2.76091529509545e-05
2.65254062501851e-06
-3.53044898532581e-05
-2.36813746710905e-05
-9.42208114002057e-07
-6.41000120988794e-06
-1.73381319641482e-05
-7.96807076338151e-06
-1.60946750045767e-05
-2.4526415995584e-05
-1.17592274603733e-05
-7.8258386062089e-06
-2.52420256884301e-05
-2.58059428252361e-05
-2.8172810606815e-05
-1.17022459661223e-05
-2.94537933741691e-05
-2.58489350393971e-05
4.68676357456162e-06
-2.89725363738442e-05
-3.23440488293518e-05
-3.84386962664329e-05
-3.27478793266863e-05
-2.48946738510849e-05
-2.84930678834847e-05
-1.34512190813376e-05
-2.20666811699904e-05
-2.57168387334988e-05
-3.08773464855994e-05
-2.50571065212088e-05
-9.19777151356614e-06
-2.46253382033395e-05
-1.78306430669414e-05
-2.52941552679995e-05
-2.17029803806954e-05
-2.32068973462392e-05
-2.16176086969836e-05
-1.58070078339995e-05
-1.06096031961287e-05
-4.39911005781617e-05
-2.52286236095061e-05
-2.34758577452255e-05
-1.45305558100449e-05
-2.94555423522008e-05
-6.04486681023307e-06
-3.27222278968036e-05
-3.0807931671663e-05
-2.78720065534726e-05
-8.18928729878997e-06
-4.15984894991255e-05
-1.05693514602185e-05
-2.03332053082401e-05
-2.31469821792504e-05
-3.04550714257307e-05
-3.24191255993022e-05
-3.31510962959427e-05
-3.99623478001441e-05
-2.28898553362048e-05
-2.65069535179801e-05
-1.52119085018276e-05
-1.25851255564517e-05
-1.26292884758541e-05
-3.51884132336706e-05
-2.00621418864567e-05
-1.23224745428453e-05
-1.07481002100965e-05
-2.32094795423657e-05
-1.47394281587694e-05
-5.1780857493389e-06
-1.76821813605809e-05
-8.99589494690945e-06
2.59944627874972e-06
-1.31793796947229e-05
6.43232789082859e-06
-1.68790406419284e-05
-2.15384200044847e-05
-3.563106190609e-05
-2.30673385541606e-05
-1.92940710964542e-05
-2.04673395131528e-05
-3.13796628456837e-05
-3.82730395753988e-05
-3.05231917750564e-05
-1.29500364296541e-05
-8.84842046237899e-06
1.19133178466643e-05
7.5712319577144e-07
-2.93745734618133e-05
-8.88016642741154e-06
4.72579776956291e-06
-2.17547791093097e-05
-3.11118911099828e-05
-4.05236681083745e-05
2.76698551997979e-06
-1.95373872095706e-05
-1.79037624405558e-05
-5.54818681881949e-05
-7.81225685158924e-06
-2.42534684051194e-05
-3.21243729570492e-05
-1.02414423965573e-05
-2.59733097498909e-05
-3.26798484299818e-05
-5.04424099081306e-06
-3.25913132993312e-05
-3.57027768975753e-05
-4.2752049337412e-06
-2.61648478190076e-05
-2.08221306273486e-05
-7.6429492600931e-06
-3.74139441430927e-05
-3.19004418089591e-05
-3.84933766854226e-05
-1.02309837823095e-05
-3.63558689051034e-05
-3.72246497298753e-05
-1.27133564971488e-05
-2.41912003730375e-08
-2.47253055102296e-05
-1.8268633782552e-05
-1.55155104079532e-05
-2.71089862501619e-05
-5.52098518774313e-05
-2.15368082322495e-05
-2.03539738174783e-05
-7.3068186167255e-06
-4.05814818651438e-05
-1.83863222437535e-05
-2.7933896027753e-05
-3.59336680409076e-05
-9.91416375636187e-06
-1.48726290978837e-05
-2.53817189695551e-05
-2.30560195790981e-05
-7.53595411859797e-06
-1.74132156688214e-05
-2.33178264225795e-05
-2.79285221405752e-05
-2.96090842586581e-05
-2.0490536961963e-05
-1.17898042685071e-05
-1.13716825238701e-05
-1.618330587942e-05
-2.08110922356546e-05
-7.51815497507712e-06
-3.0370473468127e-05
-1.26460926622302e-05
-9.68923436139895e-06
-4.05149646494193e-05
-2.216366609057e-05
-2.7823841673382e-05
-2.71307182272967e-05
-1.37200585491078e-05
-1.3445165643743e-05
-3.02395177670741e-05
-1.98520264801436e-06
-1.48205031658616e-05
-2.04331256457889e-05
-2.21225793185555e-05
-5.52192877984773e-06
-1.51788969197159e-05
-1.85948112400622e-05
-2.96679313825666e-07
-1.18578588964759e-05
-3.0548937839831e-05
-2.69286709047764e-05
-4.14954542084673e-05
-1.31351718988336e-05
-1.75853219005489e-05
-1.36949519751573e-05
-2.30655340706795e-05
-2.1552634848039e-05
-1.34030265720027e-05
-2.29197845507795e-05
-1.35040633851788e-05
-2.66276986374538e-05
-4.26521819265041e-05
-1.17605382264616e-05
-4.65237226763472e-06
-3.03490853105293e-05
-4.05655532639042e-05
-2.21740886306999e-05
-4.12546064965446e-05
-2.46341200674129e-05
-3.13595836287756e-05
-4.81263625856892e-05
9.06556996024324e-07
-2.73340891869795e-06
-2.07351507993342e-05
-2.77403112570793e-05
-3.32697618780263e-05
-1.10511330354286e-05
-1.88593578794067e-05
-3.7461294922469e-05
-5.43258682418139e-05
-1.86733904780183e-05
-1.22722294651753e-05
-2.70414450075846e-05
9.37219441079613e-06
-2.4582154807397e-05
-2.10165487293531e-05
-1.82264591494781e-05
-3.19914269227714e-05
-4.67647156406529e-05
-1.77080525457051e-05
-1.94751354224473e-05
-4.26454024996888e-05
-9.05273780338833e-06
-2.36087405577645e-05
-1.99679515284005e-05
-3.21665137335985e-05
-1.63696424124297e-06
-2.33458932614516e-05
-2.12696581505166e-05
-2.48056090867175e-05
-1.19912352513949e-05
-1.93623655487029e-05
-7.66666253829484e-06
-2.59748832147831e-05
-2.40326871911023e-05
-2.52324220816605e-05
-1.28119619312219e-05
5.58353635218316e-06
9.5776621101436e-06
-4.80019984354635e-05
-2.48939472866515e-05
-1.1512390290006e-05
-1.44636630200087e-05
-1.97578149828368e-05
-4.58367052554333e-06
-3.8477269388162e-05
-3.3455223468892e-05
-2.08613391365349e-05
-8.41407881871085e-06
1.1949258972548e-06
-2.82956811619422e-05
-3.35154858508802e-06
-1.73793633968304e-05
-2.07474743663505e-05
-2.93636565114741e-05
-1.51093705649466e-05
-1.47067032833582e-05
-4.70223236572774e-05
-1.27799986420009e-05
2.46129904891696e-06
-3.73955956327954e-06
-7.98357563383205e-06
8.28114343090986e-06
-2.15653160246733e-05
-2.87334515080558e-05
-3.89188522389795e-05
6.96504932829186e-08
-8.83098811944317e-06
-1.36952302887941e-05
-2.03813943965211e-05
-1.02446315833497e-05
-1.74797285912222e-05
2.08151562299173e-05
-3.34293644403664e-05
-3.21383870492234e-05
-4.04375670296721e-05
-3.77406337259536e-05
-4.55797258391644e-05
-1.73839204568471e-05
-1.01935584486238e-06
-2.78625705009486e-05
-1.10486979189127e-05
-4.99152655659948e-05
-2.79413424750228e-05
-1.17254565523854e-05
-8.80116446689346e-06
-1.16069344001329e-07
-1.49856174449772e-05
-2.14703122766096e-05
-3.11824662011509e-05
-1.95614991306681e-05
-2.19318639694256e-05
-4.77717062313449e-05
-8.55101177590756e-06
-4.32010900923879e-05
-4.38993494147334e-05
-2.04930297989965e-05
-4.78046169604655e-05
-2.38163333035631e-05
-4.7600606573544e-05
-2.38536731535084e-05
-2.92047794445118e-05
-1.29476106344449e-05
-3.3681626679615e-05
-3.57907708958586e-05
-1.96308703600738e-05
-1.80345495899968e-05
-3.54697366923137e-05
-3.73684196680669e-06
-3.14675537220553e-05
-8.11846096182748e-06
-1.72571547483593e-05
-2.08817271272678e-05
-1.35685961462904e-05
-1.41113273860476e-05
-2.5482501405897e-05
-3.03646780964045e-05
-1.19370148340623e-05
-3.57745768637398e-05
-2.96112317971474e-05
-2.04650352749303e-05
-1.55726512672507e-05
-3.18867795273464e-05
-1.62620247332271e-05
-3.14127161769077e-05
-2.25916242272755e-05
-2.9031504208943e-05
-1.75864791256996e-05
-3.65503769013209e-05
-1.83676299735134e-05
-2.80486318554745e-05
-2.30306585876114e-05
-2.32877443357992e-05
-2.56679436019544e-05
-2.73600656888663e-05
-4.24783252606165e-05
-2.98770166461698e-05
-8.26185226967489e-06
-2.09657974233148e-05
-2.02286263307561e-05
-9.97232427053032e-06
-1.73506816842174e-05
-1.05988103288097e-05
-1.41166492037746e-05
-3.0214482586719e-05
-2.21388269888705e-05
-1.6406296834386e-05
-2.11864846466929e-05
1.78541040946565e-06
-2.85382856746741e-05
-1.79710199888496e-05
-1.72078922459497e-05
-2.6125547276591e-05
-2.47188528718089e-05
-2.17512932120316e-05
-2.99792277171978e-05
-8.94920330678515e-06
-1.77400053862636e-05
-3.77801063987463e-05
-3.96297692170813e-05
-1.43469641290136e-05
-3.36120377637974e-06
-1.66040064690939e-05
-2.08467368379431e-05
-3.37354644974639e-05
-9.66609079392009e-06
-1.15560183500101e-05
-4.50074343302881e-05
-2.36839465327902e-05
-1.36334197272214e-05
-2.52453601137504e-05
-2.28297742397875e-05
-4.12316613086995e-05
-1.29948980053608e-05
-3.71103616265957e-05
-2.02178753041439e-05
-2.96290219880211e-05
-3.07302182189138e-05
-1.40724879561665e-05
-2.67085970917555e-05
-1.74615833629431e-05
-3.16646882233731e-06
-1.46142689391618e-05
-8.60153541797684e-06
-2.81123568530449e-05
-3.76803857182384e-05
-3.5838123809479e-05
-3.71147636171083e-05
-2.78236744761012e-05
-2.25642548837987e-05
-2.54598778128282e-05
-2.77367374887009e-05
-2.12070100737135e-05
-2.20084279038239e-05
-3.34835837153626e-05
-1.39470954648641e-05
-1.06879403456498e-05
-3.41110746977555e-05
-3.22414253497954e-05
-2.3275189859996e-05
-2.96635093583025e-05
-1.50313019383933e-05
-1.74517485769538e-05
-2.54817772623139e-05
-2.55632667778324e-05
-7.31646721806198e-08
-5.63307125186674e-06
7.16036347508383e-06
2.24138541903342e-06
-1.20672923504664e-05
4.71416086985609e-06
3.00565736993458e-06
-1.93380682283556e-05
-2.05141609042573e-05
1.22933045545708e-06
-2.69216257538058e-05
-3.51326193160988e-06
-3.76566800927922e-05
-2.74490564620566e-05
-7.25304093424265e-06
-1.48710453924453e-05
-2.05851449393714e-05
-8.93065554473853e-06
-3.73215389845465e-05
-2.94040299255604e-05
-1.1001032692464e-05
-3.53763743879486e-05
-3.10955361120595e-05
1.47090648148425e-06
-3.69045506621504e-05
-2.60789954025704e-05
-1.1018019298682e-05
-6.5321349888547e-07
-1.74529773151169e-06
-2.28000836823193e-05
-1.58833977813276e-05
-4.11045211875418e-05
-4.61017776466698e-05
-3.11245843161323e-05
-3.5353265125323e-05
-2.30620597466297e-05
-3.45247834266467e-07
-1.53327798323381e-05
-3.03935840180335e-05
-2.43644913306998e-05
-4.08522175677651e-06
-1.68583413405882e-05
-1.61454490016343e-05
-2.11978710051934e-05
5.64741106558014e-06
-2.93831471538499e-05
-2.18830466562835e-05
-9.60789504861219e-06
-1.16019874485924e-05
-3.16615703422207e-05
-1.32429550292034e-05
-8.12144793890676e-06
-3.50947533796368e-05
-1.49568050636773e-05
-3.57889122015011e-05
-3.98546986204964e-05
-1.97020565760612e-05
-2.77387637259105e-05
-3.9802838974611e-05
-1.27569670176197e-05
-3.545202301972e-05
-7.20139420592484e-06
-2.82224627605689e-05
-1.49006500580423e-05
4.39997746063763e-06
-6.37451333503873e-06
-1.27909243784702e-05
-3.09653349473032e-05
-3.27690669812891e-05
3.95009800734963e-06
-2.6574421784194e-05
-2.15644040506583e-05
-3.2831927761352e-05
-1.11927584520625e-05
-2.6411707787081e-05
-1.06932966310046e-05
-2.25656943068294e-05
-7.74166867746602e-06
-2.10813567510451e-05
-1.39173653624802e-05
-1.41034846518872e-05
-2.37112759915646e-05
-2.8004172586121e-06
-1.39455900240011e-05
-2.32954350480982e-05
-2.34149775173356e-05
-1.69592242968938e-05
-1.16732641183881e-05
-2.03806962283964e-05
-2.27238031380244e-05
-3.74878072537188e-05
-9.11422749967856e-06
-2.91475414154334e-05
-1.73139807751092e-05
-2.36917149571797e-05
-1.16868377875257e-05
-1.7962346544814e-05
-2.32720883184209e-05
-6.73658306128232e-06
-2.79043747730024e-06
-6.30223835054057e-06
-1.42064209470095e-05
-5.41763706802289e-05
-3.12116804578785e-05
-2.52252625334858e-05
-1.69106489268425e-05
-5.00826828067448e-05
-5.08763774524189e-05
-2.42972068819093e-05
-1.1487374195894e-06
-2.43416305255911e-05
-1.22322667270519e-05
-1.53085778925463e-05
-2.58759361013313e-05
-3.07907259381568e-05
-3.23127150557473e-05
-2.52943408368857e-06
-4.16011108615367e-05
-3.4909443146364e-05
-1.02720671037641e-05
-1.60093170946442e-05
-3.14507294759422e-05
5.98693491063473e-06
4.79502316235422e-06
-5.12512017575653e-05
-2.21021342081845e-05
-4.43071648570357e-05
-8.34125558469808e-06
5.19996229936946e-06
-1.66430286051221e-05
-8.76102270763424e-06
-4.32086390295427e-06
-1.31800475703407e-05
-2.55774329367966e-06
-1.52420102526442e-05
-1.37109198423511e-05
-3.17765998352295e-05
-1.5005661705701e-05
-3.37347188443684e-05
-3.80908239331662e-05
-2.02988361881502e-05
-2.57604196558856e-05
-1.90634864694934e-05
-2.24368856598689e-05
-1.73326035016801e-05
-1.46180618758767e-05
-4.9086157809902e-06
-1.07434676028141e-05
-2.56986880517154e-05
-1.87040168586793e-05
-3.07467900016297e-05
-8.80049239048014e-06
-1.96906327303506e-05
-1.45222041128085e-05
-2.90049682573925e-05
-1.27882318168986e-05
-9.2295256423464e-06
-9.99453058213459e-06
-2.92252788444382e-05
-7.7518768182427e-06
-1.19048260670891e-05
-3.53515065104989e-05
-1.77390080795701e-05
-2.2955371901119e-05
-1.19816955300885e-05
-2.08106321690641e-05
-1.83603988901849e-05
-3.15046474661777e-05
-6.99515003658747e-06
-2.11417550283127e-05
-3.39601089594099e-05
-1.69822451055955e-05
-1.90142976720659e-05
6.47623752055723e-06
-7.33148355364955e-06
-1.15321764022637e-05
-1.24301908449082e-05
-2.93844528712871e-05
6.51728672116888e-06
-3.20791820395346e-05
-1.11879919594103e-05
-2.68377569317952e-05
-3.0963450917051e-05
-1.35725912038354e-05
-2.17903396514949e-05
-2.53110574481352e-05
-7.20668216534795e-06
-2.0598001932053e-05
-2.44368456111423e-05
-1.78611971277655e-05
-1.33244605605315e-05
-4.16714181124381e-05
-2.51229209338297e-05
-3.19606637783635e-05
-6.98069096703611e-06
-1.15597309124654e-05
-4.39657596491725e-05
-2.21729890931427e-05
-2.21880126700919e-05
-2.15421779675966e-05
-1.72623637606655e-05
-1.94917024499022e-05
-3.24447637180929e-05
-3.69042635997729e-05
-2.7668739229215e-05
-3.41161401502611e-05
-2.6542136952838e-05
-2.51019499683677e-05
-1.14258548335773e-05
-1.8483360267721e-05
-4.05424684805002e-05
-3.27028987273053e-05
-3.09992335787368e-05
-2.33878985362465e-05
-3.53615725892525e-07
-3.86903335776635e-05
-2.99182055578626e-05
-3.78171064375794e-05
-3.54804784902979e-05
-2.07380322079748e-05
-4.26767627511661e-05
-2.01741945318259e-05
-1.55035415377528e-05
-1.87901442939913e-05
-2.10156989086158e-05
9.24284372579978e-07
-2.7256556999853e-05
-7.42435953162028e-06
-4.75561089538238e-06
-1.71844542107216e-05
-3.08544551697559e-05
-2.98663951530177e-05
-2.73508708176771e-05
-2.95582513879704e-05
-2.13988328146056e-05
-1.86948070665856e-05
-2.50443585315151e-05
-7.16191091553925e-06
-2.01187728856205e-05
-4.10497439617558e-06
-4.61093024932812e-05
-2.26955259450274e-05
-2.30092161718325e-05
-3.20423873839113e-05
1.41373441076438e-06
-3.04138641534146e-05
-2.47624804047158e-05
-1.13524507595976e-05
-2.78322096374617e-05
-2.25107662674288e-05
-3.42633710904204e-05
-1.31521181441825e-05
1.41761211138194e-05
-1.37213053216955e-05
-3.55461183266836e-05
-2.15426038080915e-05
-1.25498257638864e-05
-1.00256883152699e-05
-3.71413957976129e-05
-1.16305846391834e-06
-2.45295314449324e-05
-3.68099291878215e-05
-4.75730029527414e-05
-2.44984077929596e-05
-1.77523987846249e-05
-1.52000865703173e-05
-4.08083939830596e-05
-1.36605095777873e-05
1.2630613872904e-05
-2.87249697639011e-05
-1.08343673270166e-05
-2.22554930338277e-05
-1.38864028100648e-05
-2.76632902344238e-05
-3.68828430994749e-05
-2.15547084747558e-05
-1.2134724035955e-05
-3.7235810270215e-06
-2.16060325969289e-05
-1.45671549293387e-05
-4.12817280679196e-05
-2.90794515263769e-05
-2.99298346422235e-05
-1.72366839615244e-05
-4.33474644647021e-05
-2.76754530924077e-05
-3.31527749297382e-05
-8.62622462726328e-08
-3.64943005798151e-05
-2.1435995932279e-05
-2.16056921225303e-05
-1.79717654554601e-05
4.31787350632456e-06
1.60446084935278e-06
-2.67850630530253e-05
-4.04520793477689e-05
-1.75438179212013e-05
-2.99038200273509e-05
-1.44206475616855e-05
-2.26283148791109e-05
-2.28157184182916e-05
-2.85683753099487e-05
-2.38956995998601e-05
2.77799518368246e-06
-4.04481219012784e-05
-4.47450646927991e-06
-2.79494036570891e-06
-2.16623457859237e-06
-1.04857876858741e-05
-4.89920266079863e-05
-1.60767818965959e-05
-2.35157655471041e-05
-2.35940478833686e-05
-2.28909108015498e-06
-3.09133619265515e-05
-1.95604650969752e-05
-7.07667102624133e-07
-1.77350379975395e-05
-3.89693772681763e-05
-7.03955519865941e-06
-3.27239924662933e-05
-5.69503324327116e-06
-3.31098649452059e-05
-1.34060382858171e-05
-2.23979573478479e-05
-1.22901160690558e-05
-1.68666349730882e-05
-3.59444327344643e-05
-3.38945554252354e-05
-3.70073874482304e-05
-2.41421001310887e-05
-2.59770418638788e-05
-1.23397235310075e-05
-4.55136957798047e-06
-1.2716199581298e-05
-3.3960165299886e-05
-3.26412827990166e-06
-3.93141385024354e-05
-2.10154673541388e-05
-3.24870015288003e-05
3.58425781159823e-08
-6.56699626166072e-06
-2.31346621113434e-05
-6.83812717677012e-06
-2.9306995796016e-05
-1.99822382551593e-05
-1.94778672643686e-05
-3.02368135077573e-05
-2.19454811620579e-05
-4.04275001676156e-05
7.49249126802293e-07
-1.29096561607594e-05
-2.78846406486911e-05
-8.49732496238698e-06
-4.23445597910153e-05
-1.09727207468388e-05
-2.57605633558759e-05
-1.78794096940132e-05
5.66017495762209e-06
4.48725551608467e-06
-1.70910922822702e-05
-3.16532857626175e-05
-2.28378814810516e-05
-2.64330086406087e-05
-1.29511265075832e-05
-3.36837620281275e-05
-3.23300766866338e-05
-2.73458596018964e-05
-5.43166595535058e-06
-3.30371768417653e-05
-1.97293776447074e-05
-2.98450073142728e-05
-4.50081760652127e-05
-1.89572968515241e-05
-3.16624225535078e-05
2.18812369192874e-06
-1.70984623683924e-05
-2.15021701572405e-05
-3.70946907386863e-05
-2.82756355753648e-05
-1.33198903215382e-05
-2.43091161202343e-05
-1.00071038244843e-05
-4.15276321081504e-05
-2.07257499591334e-05
-2.69185681983605e-05
-2.09503644749893e-05
-2.84580305899702e-05
-2.44071907448809e-05
-4.16153216060534e-05
-3.36160074934372e-05
-2.00186077156702e-05
-1.21758065592788e-05
-1.86548561316124e-06
-1.69647436005006e-05
-4.85650666417111e-06
-1.33752567975257e-05
-2.23972780924274e-05
-1.34880381639855e-05
-4.12230486584039e-06
-8.70560842113798e-06
-3.50413112297627e-05
-2.80626418537639e-05
-4.23543933064824e-05
-8.59465959075259e-07
-1.42309261695155e-05
-2.05030231480535e-05
-2.50707077255958e-05
-3.04202616589618e-05
-2.94843977800409e-05
-1.45191865017121e-05
-4.08739927226141e-05
-2.90590396849359e-06
-2.08528619980527e-05
-5.03157283657495e-07
-1.31218019273387e-05
-3.36942962546887e-05
-2.30798388316498e-05
-3.72090008838411e-06
-1.13283245727036e-05
-7.7661915840436e-06
-2.35230786593893e-05
-4.4503592806371e-05
1.37126719232704e-06
-1.6285213510889e-05
-5.5480950737302e-06
-2.22106707662999e-05
-1.66064339323576e-05
-2.44599248802488e-05
-1.00903990805153e-05
-2.18083339496083e-05
-2.55345327993932e-05
-1.46157861254692e-05
-1.71815647326764e-05
-3.70525229820561e-05
-1.39769298413008e-05
-1.05143952695675e-05
-1.95352383581699e-05
-1.54027590033678e-05
-2.25279365378171e-05
-3.46892116218693e-05
-1.55325554599255e-05
-2.87756457755238e-05
-1.95891388424089e-05
-2.86063937789137e-05
-2.83330336356214e-05
-3.54155231416123e-05
-2.42280349995302e-05
-1.08530212906328e-05
-3.63320952915124e-05
-5.18348623534547e-05
-2.29092315736739e-05
-2.20583901794925e-05
-1.48534927596004e-05
-1.63846921629134e-05
-1.50205480127231e-05
-3.13796447311387e-06
-2.34342565209637e-05
-4.44046249010909e-06
-1.6658567886412e-05
-2.34436957050712e-05
-1.85209604431453e-05
-9.60250253209837e-06
-2.64877386247154e-05
5.24062414524465e-07
-1.72210052173934e-05
-2.28252891606489e-05
-2.28016448261619e-06
-2.91800307530126e-05
-3.14509526647279e-05
-1.61627343276817e-05
-1.67507313212165e-05
-2.100950521177e-05
-1.81787343665332e-05
-1.68287200049026e-05
-2.54192006758906e-05
-5.2245550813909e-06
-2.31034117190451e-06
-1.20763934109161e-05
-2.01813449838222e-05
-9.83741912480924e-07
-7.85996222410161e-06
-1.26437811108678e-05
-3.25099944009069e-05
-2.89775717311538e-05
-1.40789688275102e-05
-2.79158872152027e-05
-1.12054326087001e-05
-1.97449241333221e-05
-1.87365377057506e-05
-2.31329367074509e-05
-2.55697956189131e-05
-1.60787777093379e-05
-4.29644044052164e-05
-3.09753782376487e-05
-2.85302596556607e-05
-2.95170877714577e-05
-2.58088632237981e-05
-2.77276997301243e-05
-3.94684825728646e-05
-3.11758606514516e-05
-4.08164092771953e-05
-3.05935287718296e-05
-3.09973285640005e-05
-3.41966739324426e-05
-5.04973803489803e-06
-2.00891886796304e-05
-2.09324519489882e-05
-2.07932163753998e-05
-2.78974595039246e-05
-2.50755353347936e-06
-2.41806883209658e-05
-4.74918394666155e-05
-1.87925149394071e-05
-2.05457584411928e-05
-1.97550906548914e-05
-1.8922071202234e-05
-3.30184670631815e-05
-5.09463854790501e-06
-2.02607160769964e-05
-1.79710527052192e-05
-2.76699508933827e-05
-1.84924099638793e-05
-1.5635395423107e-05
-2.28360190760357e-05
-2.31979244859477e-05
-7.9259995981286e-06
-3.11460097360614e-05
-1.64324351012606e-05
-9.00805768804092e-06
-2.98727855185304e-05
-3.25267484220137e-06
-2.00671950372029e-05
-2.03981086258001e-05
-3.79425848154759e-05
-4.15002248799748e-05
-4.96519897044377e-06
-3.50040418782675e-05
-1.94255218402203e-05
-1.68572408377878e-05
-8.72032678303311e-06
-1.96143007602027e-05
-1.01607552396907e-05
-2.51450411114827e-05
-2.69471557696603e-05
-1.12685512225793e-05
-2.169555231977e-05
-2.61305618752289e-05
-1.14307916839238e-05
-4.6536976647192e-05
-1.03357104759899e-05
-1.95517676170384e-05
-3.35250700093043e-05
-4.38029246941163e-06
-3.68211183961758e-05
-3.61422676433368e-05
-3.08769004764756e-05
6.04701911714648e-06
-2.31369615839365e-05
-1.64443024816792e-05
-1.66941117633887e-05
-6.9976752940668e-06
-1.75733499974875e-05
-2.29182364377896e-05
-1.89746487458736e-05
-6.13731373523976e-06
-2.12676207504003e-05
-6.17131854912264e-07
-2.00507492386048e-05
-2.01830439409815e-05
-8.87736645055438e-06
-3.54642032993245e-05
-3.76089076926219e-05
-8.93079089137785e-06
-3.53371008721928e-05
-3.98911439396315e-05
-3.47674638238346e-05
-4.14236515382374e-05
-2.76392111663483e-05
-2.36178268415227e-05
-2.82631313198177e-05
-2.6729779876582e-05
6.53566994797136e-06
-1.35377632969211e-05
2.24268693204071e-06
-3.99329789990721e-05
-2.19302752123901e-05
-5.0047141553549e-05
-3.15862477794838e-05
-1.96891334738356e-05
-4.44606789928795e-05
-1.41929371039815e-05
-4.75759032520313e-05
-1.61327968435942e-05
-3.43327196333503e-05
-1.6736900554869e-05
-3.27101146491231e-05
-3.28286313403772e-05
-6.72708688289821e-06
-3.19664676368042e-05
-1.26712246825988e-05
-1.14272316427143e-06
-4.23648932372735e-05
-3.42329686487032e-06
-1.85050283565504e-05
-3.55744922618258e-05
-2.23861054785364e-05
-1.81485196696516e-05
-2.15097784108612e-05
-5.6970379193407e-05
-2.30643547668352e-05
-2.20791236832178e-05
-1.29270773269261e-05
-2.4731625062483e-05
-1.1440341178349e-05
-3.83990808414259e-05
1.7445335487553e-05
-1.56137532266225e-05
-3.16494895079973e-05
-1.93484654666927e-05
-1.63686813001249e-05
-1.32778056683989e-05
-3.00271041512256e-05
-3.90207925567601e-05
-1.95454820169437e-05
2.45428083258295e-06
-1.73515229972776e-05
-1.64858690034338e-05
-6.79007301570628e-06
-1.74039624217647e-05
-1.73031931111093e-05
-4.62993185725694e-05
-4.75448425035589e-05
-3.30026317307102e-05
-1.76303525126287e-05
-3.05369841202088e-05
-3.3234701607811e-05
-2.22670408999703e-05
-2.54064098573972e-05
-2.16007928766543e-05
-1.80555074763845e-05
-2.24377261957272e-05
-3.58481926521789e-05
7.72510407948489e-06
-1.63511597293207e-05
-5.4505607758656e-05
-1.51241400907688e-05
-7.09386398018022e-06
-2.33805483544662e-05
-1.70748348580554e-05
-2.76201414007068e-05
-1.40765422732524e-05
-9.99842384544911e-06
-1.62308236030731e-05
-1.48753186745943e-05
-2.54199969158173e-05
-7.73189670827935e-06
-2.09712579151543e-05
-1.1878664263084e-05
-2.47986323517457e-05
-1.87832851552037e-05
-7.67094718442813e-06
-2.55844953329197e-05
-2.19354467188427e-05
-7.98272966544282e-06
-1.71501654707599e-05
-2.8725552399993e-05
-6.30010802400919e-05
-3.59107092210315e-05
-1.45495646589372e-05
-1.13298668747439e-05
-4.25185583025112e-05
-3.86390981843219e-05
-3.99405994210368e-05
-2.58192172002661e-05
-2.39532076931275e-05
-1.79135276514278e-05
-3.45945654128749e-06
-1.22556813911272e-05
-2.90811753219812e-05
-1.61436738415048e-05
-5.31108258369043e-06
-2.12594114292359e-05
-1.86838822988812e-05
-2.69039989413585e-05
-1.96577059299714e-05
-2.15804368332631e-05
-3.44242548979939e-05
-3.62538785448893e-05
-2.42387282005017e-05
-1.12675281832641e-05
-3.25858758660193e-05
-3.76006722959901e-05
-2.84221490957526e-05
5.62843872356069e-06
-1.22868716853173e-05
-2.13863697029638e-05
-1.92575788382201e-05
-2.88473891698373e-05
-3.18755288584944e-05
-2.47294010888411e-05
-3.35740747742033e-05
-2.70456062505267e-05
1.44946891226553e-05
-2.49967817360808e-05
-3.1241509623733e-05
-2.86184540892459e-05
-2.74762883604517e-05
-4.31338347485922e-05
-3.53571872903837e-05
-1.96273610430609e-05
-1.97636404917489e-05
-1.15870407418069e-05
-2.80401343171548e-05
-1.81302004179008e-05
-8.71513137909627e-06
-2.40729562463776e-05
-2.84841051225392e-05
-3.68870364096362e-05
-1.45954887711063e-05
-1.15663887315233e-05
-1.57077625954534e-05
-7.93384784161354e-06
-6.66188985732986e-06
-3.49751825734385e-05
-1.56170622172591e-05
1.81169399129649e-06
-1.23846102733254e-05
-4.42798905376627e-06
-3.54404487109325e-05
-2.84946945360362e-05
-2.68444840366737e-05
-1.15266382843373e-05
-2.77175933374901e-05
-8.21304310612181e-06
-2.58124655378147e-05
8.14813055321419e-07
-2.29879298860165e-05
-3.83828146962219e-05
-2.13516982025568e-05
-1.34263865582422e-05
-2.73925053522082e-05
-7.46159470843933e-06
-2.42125458787037e-05
-9.34104301440803e-06
-1.48764578337096e-05
-3.94538674067447e-05
-2.60155603337551e-05
-2.2606524521971e-05
-1.50079684327927e-05
-7.47128477511061e-06
-1.50513854654058e-05
-2.62799623605162e-05
-1.78307681129456e-05
-2.18249900167824e-05
-1.88726495023196e-05
-2.28828239099543e-05
-1.05574826684698e-05
-3.99551843943523e-05
-2.07361871864668e-05
-1.47056992622578e-05
-2.56036701372388e-05
-6.2449331750091e-06
-5.50756809321689e-05
-1.86455395080622e-05
-4.42285033878942e-05
-2.66315511686217e-05
-3.43990188636741e-05
3.93881190785295e-06
-1.94612197374249e-05
-2.04848886842134e-05
5.94896031606508e-07
-1.8176507067721e-05
-3.23624432456381e-05
-1.63225857265313e-05
-1.34513256681629e-05
-2.56580318325349e-05
-2.35768988357806e-05
-3.51182230878434e-05
-1.67852506688728e-05
-2.99283294258563e-05
-1.08611771067746e-05
-6.74877473799176e-06
-2.07949969911882e-05
-2.46279503911186e-05
-1.21754254752489e-05
-3.60487202690726e-05
-9.3056444252979e-06
-1.48764297972001e-05
-2.78368018305726e-05
-3.57139698081927e-05
-1.22290215540973e-05
-1.25767614795614e-05
-1.93726934671378e-05
-3.45784050134318e-05
-6.68077659386643e-06
2.67724588792902e-06
-2.15059416719621e-05
-1.76297285632384e-05
-2.63571570564863e-05
-3.1036046228724e-05
-1.23247761449957e-05
-4.676339534812e-08
-1.44201465808646e-05
-3.29290601234487e-05
-8.1765193704374e-06
-2.04842085714788e-05
-9.42715545391379e-06
-1.53496923503425e-05
-3.96044157097096e-05
-1.9256403160968e-05
-2.20739690073489e-05
-1.79190463866225e-05
-2.78365818071392e-05
-1.94686238491046e-05
-2.47158017448703e-05
-2.89069299417676e-05
-1.8772009769654e-05
-2.70075095456442e-05
-2.93867595824083e-05
-4.19127621944782e-06
-2.03214380210333e-05
-3.00439924014276e-05
-2.36108220800111e-05
-3.73220521739209e-05
-4.5939259887078e-05
-1.21954263734472e-05
-5.31846722178339e-06
-2.87199284652694e-05
-2.59775119475014e-05
-1.55893730421466e-05
-2.75521851938901e-05
-1.43635843467495e-05
-1.50282228141937e-05
-3.16959114406562e-05
-2.22043829487642e-05
-1.95347577791051e-05
-3.67068240891621e-05
-2.68934508379573e-05
-2.66696053997664e-05
-3.45629291730108e-06
-2.84460433413834e-05
-1.60854202899266e-05
-4.01581384135529e-05
-3.68493182966251e-05
-2.91311306219759e-05
-1.61401699543747e-05
-2.76290536604001e-05
-1.96244328638191e-05
-4.02106750796417e-05
-1.05124166245275e-05
-1.30177499260343e-05
-3.42961606208903e-05
-2.05424117374105e-05
-1.92876703083174e-05
-2.02636310867808e-05
-1.69911963960441e-05
-1.45299234296773e-05
3.72938013777406e-07
-1.16412395738202e-06
-4.06926102500343e-05
-3.13130431338976e-05
-1.84206257617018e-07
-2.10214339508313e-05
-2.24275203000333e-05
-1.52514497799128e-05
-1.27014413437695e-05
-2.81239823537055e-05
-3.44802614600943e-05
-4.17031565037866e-05
-1.15984655886412e-05
-3.10965608303751e-05
-4.64669086798451e-05
-2.6310912609275e-05
-1.95424234544204e-05
-1.74575402274532e-05
-1.43771441885983e-05
-5.62303440116315e-05
-1.31200512832771e-05
-8.02315025725541e-06
-3.39644749829135e-05
-8.51411187209475e-06
-1.99371635619143e-06
-1.39309179727542e-05
-3.08874745516417e-05
-1.89382819230452e-05
-9.7613687677292e-06
-1.3851487948868e-05
2.82028439062406e-07
-8.75151143625553e-06
-2.87924622397099e-05
-4.40438259199175e-06
-2.76444159164231e-05
-1.6766834144639e-05
-9.18658800963706e-06
-3.5627485164944e-05
-1.07155270467006e-05
-5.06988213724823e-06
-1.68929915735982e-05
-3.32145663611339e-05
-2.21512942422864e-05
-1.48350744470245e-05
-3.0724807095551e-05
-1.48421047828721e-05
-3.41893897917138e-05
-3.48634995758823e-06
-2.95846862913922e-05
-3.12298572111588e-05
-1.33309602279279e-05
-2.27436141588631e-05
-2.13865116906747e-05
-1.83161281034167e-05
-4.78658534704385e-06
-3.34404779956877e-05
-5.06614450792478e-05
-4.18614690358354e-05
-4.14544523838569e-05
-1.46000443051842e-05
-2.46085184698467e-05
-7.54941872230419e-06
-4.47147349225577e-05
-2.62269732007541e-05
-2.90460656346532e-06
-2.35812972323551e-05
-3.10751036760086e-05
-5.1142513418765e-05
-2.0488067235894e-05
-4.15695680608235e-05
-2.63237646982892e-05
-2.35819038839847e-05
-1.78515070785462e-05
-1.03710183090858e-05
-2.43286915674775e-06
-4.15888738246491e-06
-2.83038661066345e-05
-3.79578990825964e-05
-2.15799331387977e-05
-2.07959646155342e-05
-2.4810161180424e-05
-1.27596991918496e-05
-2.57761902144448e-05
-3.01578928895175e-05
-3.84272598944188e-05
-1.17683551166834e-05
-1.28759810668195e-05
-4.2215424212257e-05
-1.18968766831899e-05
-2.69635708168686e-05
-3.97341606330401e-05
-4.18847471453244e-05
-2.77684126235626e-05
-3.42530455984108e-05
-3.67985843171226e-05
-2.06049333419305e-05
-4.18474835712918e-05
-6.0704048318373e-07
-3.1975573241279e-05
-1.78529837394821e-05
-3.28907980322993e-05
-3.21091922454634e-05
-1.84715228115286e-06
-7.34923599088513e-06
-1.43643045782703e-05
-2.37798005334023e-05
-2.49568597477981e-05
-5.31954183174353e-05
1.65144371582111e-06
-2.20014522484982e-05
-1.16109979352428e-05
-1.79046779395372e-05
-3.03424021446448e-05
-2.90895517707766e-05
-8.14709110803414e-06
-1.60340571730987e-05
-2.38160313950974e-05
-2.86139243805286e-05
-1.46795309718733e-05
-2.76213174978462e-05
-1.02728781152713e-05
-1.55492959232735e-05
-2.23173913538119e-05
2.59292061181506e-07
-1.55382922112658e-05
-8.95661975710616e-06
-4.14325130969536e-05
-1.18208853150838e-05
-3.6763397388382e-05
-4.12151219710898e-05
-2.87080657211184e-05
-3.25599170579658e-05
-4.36071317411675e-05
-2.42162295412569e-05
-3.57949599466409e-05
-7.77476219199565e-06
-2.45943381515326e-05
-3.48250833252272e-05
-2.52546865643428e-05
-1.28604595357226e-05
-1.4113527654446e-05
-2.26873098409394e-05
-2.23123897617731e-05
-2.19312548010609e-05
-1.3673250836017e-05
-4.33852036474313e-05
-3.30347896132668e-05
-2.28476748740677e-05
-2.79648204542931e-05
-1.38668408589629e-05
-1.64749995633895e-05
-2.78502320682075e-05
-2.38515874460237e-05
-2.76781003179721e-05
-2.96313786329092e-05
-1.68120052417458e-05
-1.84756057623809e-05
-2.72558381852528e-05
1.03509800949244e-06
-1.59977076428074e-05
-2.20232728155684e-05
-2.91832964667971e-05
-4.0486375379576e-05
-8.72045668135234e-06
-1.20919662034819e-05
-1.23243550225539e-05
-3.67551876453492e-06
-2.88222168216422e-05
-4.94348757633866e-06
-2.18912910151136e-05
-1.07536941873787e-05
-2.25800344178821e-05
-2.88971529986008e-05
-8.83859974205281e-06
1.45504759520712e-05
-1.20621120683479e-05
-5.45535496747561e-06
-8.62178713687232e-06
-3.79459044230053e-05
-2.90613015074447e-05
-1.55218964534494e-05
-3.66178372580496e-05
-1.85007893851123e-05
-2.59600461647232e-05
-1.35058513714866e-05
-1.44177229287502e-05
-1.27480444538909e-05
-2.75396960216766e-05
-1.82164009805688e-05
-9.83155935022699e-06
-4.19818252737859e-05
6.20809026089484e-06
9.56258822874209e-06
-4.96087477690632e-06
5.04166960400763e-06
-2.11465605673545e-05
-7.76568879686203e-06
-2.50525830827546e-06
-1.64228326352292e-05
-3.42044722306911e-05
-2.92857488549385e-05
-1.97857326910168e-05
-3.75941136424518e-05
-1.85206454434977e-05
-3.53475427539662e-05
-1.17929187950819e-05
-3.31989514684926e-05
-2.06696908263227e-05
-2.86971432161459e-05
-2.20425551971372e-05
-2.88479351006489e-06
-5.14936773209075e-05
-1.31043982641608e-05
-6.08800689246251e-06
-1.67222334693411e-05
-9.22138141781319e-06
-2.55275504271422e-05
-3.7036071087251e-05
-1.32283230820273e-05
-2.33272838891043e-05
-7.83749689745083e-06
-2.00272545538013e-05
-3.62422584351696e-05
-3.84574520009727e-05
-3.46181953450829e-05
-1.00923722251785e-05
-1.67247568333893e-05
-2.04872616834642e-05
-1.02784386313222e-06
-2.64022318157994e-05
-1.3942167656163e-05
-1.92988747428647e-05
-1.67995091210971e-05
-2.69424066858298e-06
-4.91822830155637e-06
-1.4628895739659e-05
-9.97964833295146e-06
-1.88786352784204e-05
-1.64568661153849e-05
-2.14536652786686e-05
-3.03136004141899e-05
-1.47030336712505e-05
-3.59886143081309e-06
-8.24895461500312e-06
-2.45785662245762e-05
-1.30953135972946e-05
-2.02331942391803e-05
7.55953776321229e-06
-8.56058685606101e-07
-8.51240529879455e-06
-3.22253365110931e-05
-1.6098960025423e-05
-4.29417167103424e-05
-2.51200914303664e-05
-2.64189781572265e-05
6.96790859343306e-06
-4.45153317974123e-06
-8.29146522040954e-06
-3.70010956870482e-05
-2.96474849282902e-05
-2.06407416541462e-05
-2.32944690806756e-05
-1.66637361154944e-05
-1.02508907538648e-05
-6.37802226624417e-06
-2.72160102273816e-05
-8.55104139213784e-07
-2.72487700790189e-05
-2.47495744782682e-05
-1.16693250099309e-05
-4.08964096718284e-05
-2.45502508524285e-05
-2.30802576834409e-05
-2.04170644568459e-05
-3.72506881886015e-05
-1.18981688216802e-05
-9.92528651325006e-06
-3.55106304178275e-05
-3.20508601777484e-05
-3.4744455575312e-05
-2.17315418482856e-05
-7.11472020109761e-06
1.58029406788734e-05
-2.57610327082421e-05
-2.91665454544097e-05
-2.84824498421782e-05
-6.18384543267098e-05
-2.07222554235787e-05
-1.80332305334869e-05
-2.75928712919876e-05
-1.90939998815807e-05
-1.19280763705495e-05
-4.51269747099054e-05
-2.69167708671935e-05
-6.56435955555919e-06
-2.51035907974469e-05
-2.77880105332711e-05
-2.54118178931382e-05
-1.48065555881149e-05
-2.76255574818934e-05
-2.49470698071461e-05
-3.02094719085737e-05
-3.27193838401723e-05
-2.83949008167969e-05
-1.60467336959832e-05
-2.72377828636831e-05
-2.71189101157208e-05
-2.50511655348149e-05
-3.83976880789273e-05
-1.61084002534804e-05
-8.29376926887094e-06
-3.07645347282806e-05
-1.51192850893242e-05
-3.50150187162955e-05
-1.55362394307393e-05
-2.54494526515198e-05
-1.56393046876506e-05
-8.44566544897892e-06
-2.92959381640093e-05
-3.51721996268248e-05
-2.11663040303732e-05
-1.93618330625703e-05
2.85071883524465e-06
-1.6151034585228e-05
-1.02490372109686e-05
-2.02495635446639e-05
-3.01863224218618e-05
-1.31234119079244e-05
-3.43793803957357e-05
-6.62530270810602e-06
-1.58257850706328e-05
-7.81189912199619e-08
-4.16146300974845e-05
-4.09762304063952e-05
-4.5951923895021e-06
5.61881674834797e-06
-3.66410777342961e-05
-1.71083669903754e-06
-2.71360241446239e-05
-2.3682945062266e-05
3.33974656953754e-06
-3.08554813981446e-05
-8.78760343260474e-06
-2.70852189086788e-05
-9.58936352420752e-06
4.3622957667808e-06
-2.27278858515611e-05
-6.3424276138048e-06
-2.64144042048866e-05
-3.9082508290146e-05
-4.14547716180759e-05
-1.89076778084963e-05
-1.42097785647352e-05
-6.05008787240847e-06
-2.4940932096253e-05
-1.64195232069039e-05
-1.74582284851112e-05
7.40468305858079e-06
-7.06751235987779e-06
-1.93960563126407e-05
-1.19300853483379e-05
-1.5819467951242e-05
-1.7198427814157e-05
8.80810375038464e-06
-1.05894558415211e-05
-1.64988437893416e-05
-4.12097596329653e-06
1.47749254069525e-05
-2.03176539603272e-05
-3.2962632720337e-05
-3.98802537742314e-05
-1.0774623474081e-05
-3.55544273689665e-05
-3.47824695296082e-05
-3.41074910460186e-05
-1.70916772387555e-05
-3.66051391394039e-07
-2.84005191467537e-06
-2.22371357268182e-05
-2.04445068034806e-05
-2.14751992809528e-05
-1.47044477072982e-05
-3.86875648533076e-05
9.20753198063503e-06
-2.97054268679328e-05
-4.45634164543938e-05
-1.79665827455551e-05
-2.97816718199106e-05
-3.71737359133921e-05
-2.94273844109086e-05
-6.72831909403708e-06
-2.10452710308198e-05
-7.71125283074706e-07
-3.59663549436949e-05
-2.98261977737675e-05
-1.79655212560653e-05
-3.08521217213805e-05
-1.1549184743355e-05
-3.0975603380244e-05
-2.28745124676861e-05
-1.77813416047995e-05
-1.71779732329712e-05
