# Supplementary material for: Research on computational propagation and identification of mine microseismic signals based on deep learning
Source: PLoS One. 2025 Oct 22;20(10):e0334641. doi: 10.1371/journal.pone.0334641 (PMC12543183; doi:10.1371/journal.pone.0334641)
Supplement: S2 Data — (ZIP) [file pone.0334641.s002.zip › 000100500002017.xlsx_0.txt_24.txt.txt]

-2.84186419719985e-05
-3.32755275655234e-05
-7.64677948189437e-07
-3.7085387639172e-05
4.62038381626202e-06
-1.35534142570099e-05
-4.40226571298673e-06
-4.01456374604652e-05
-2.64337565648185e-05
-3.40400863069032e-05
-2.40377871132939e-05
-3.78218693975579e-05
-3.35194664116166e-06
-8.342173982434e-06
-4.68010239500124e-05
-2.6958507458476e-05
-3.50082255247626e-05
-2.21241239165825e-05
-3.8901274330179e-05
-3.94028426085723e-05
1.69029008626476e-05
-2.65158182114081e-05
-1.12717463197728e-05
-2.88118780587322e-05
-1.42667073134495e-05
-2.98371629448692e-05
-1.2459212930006e-05
-2.00483641844325e-05
-1.71203828935795e-05
-4.27834634119205e-05
-2.25908790573579e-05
-2.88356326023441e-06
-1.60703870281196e-05
-3.06927067254033e-05
-1.72393743024481e-05
-2.71991567400205e-05
-9.77207859496261e-06
2.70499828458004e-06
-2.08322899813708e-05
-1.15305731083015e-05
-1.99508790207788e-05
-8.68485759018201e-06
-6.82678768398091e-06
-2.09749262541292e-05
-3.74617320665958e-05
-3.32009335747702e-05
-4.02393508644863e-05
-2.04484482147372e-05
-5.65100924340869e-06
-2.75461845219815e-05
-8.39348645302305e-06
-2.28741571147991e-05
3.35723276693996e-06
4.64193300855394e-06
2.10122346844189e-06
-1.13187573442942e-05
-2.31095852857998e-05
-1.68337793819e-05
-2.23381341409813e-05
-8.25335592896006e-06
-1.41952068073454e-06
-3.33919634644366e-05
-1.18251778075634e-05
-2.31944489361806e-05
-1.0385329859302e-05
-8.95062109780642e-06
-3.28837131615611e-05
-1.05523130877359e-05
-5.07274661458409e-06
-1.65036872278302e-05
-3.08609127702457e-05
2.68883353135858e-06
-2.31297897777069e-05
-1.84499637687779e-05
-1.14704477053626e-05
-2.89042269132087e-06
-2.03691166052791e-05
-7.30693971865733e-06
-2.9697314919376e-05
-1.68653036535504e-05
-2.59182804473608e-05
-1.58912857380398e-06
-1.61873906621283e-05
-1.95715663683644e-06
-3.29468912853888e-05
-2.28240382763883e-05
-2.80287336249645e-05
-1.19537740121744e-05
-9.66851298081025e-06
-1.67777505753168e-05
-3.29669209057485e-05
-1.28779110782939e-05
-1.66620357172889e-05
-2.76670225671363e-05
-2.98483982553005e-05
-1.84029835077629e-05
-3.32098218893536e-05
-3.80027787496762e-05
-2.38478435501531e-05
-2.09401869896928e-05
-1.71962781504831e-05
-2.44355167739437e-05
-1.40355091518965e-05
-3.23515291721395e-05
-3.34977507483674e-05
-1.63422412147917e-05
-3.49637922265017e-05
-2.85024875907194e-05
-2.27252311156724e-05
-1.85352441826429e-05
-2.78525458920397e-06
-1.79733335276896e-05
-2.92411187607141e-05
-2.51356172102223e-05
-2.28935072395605e-05
-2.54902299861021e-05
-1.08847223577603e-05
-1.68459104270597e-05
1.21184625575284e-05
8.1850359432423e-06
-2.07778785808587e-05
-1.28668665356088e-05
9.55664002717551e-06
-4.20265116916402e-05
-4.28499562083184e-05
-3.38415285880467e-05
-4.07936623475367e-05
-3.43161019125522e-05
-2.13585242302513e-05
-1.87481339042952e-05
-1.23710315047169e-05
-2.06823131189671e-05
-2.07309058758539e-05
-3.92990283610823e-06
-1.88394667091743e-05
-2.27348197963428e-05
-4.35177597933334e-05
-2.41955633353669e-05
-4.47165043130077e-05
-1.37114980559003e-05
-3.71110446669235e-05
-1.8910360222597e-05
-2.79264689725311e-05
-3.7062216514092e-05
-1.25363362309248e-05
-6.33107849678332e-06
-3.67332615924156e-05
-4.29367090506474e-06
-1.90965540711891e-05
-1.93307164126478e-05
-1.27492104295986e-05
-3.61253052115479e-05
-4.53153923808099e-05
-2.00758154524e-05
-1.13910202002235e-05
-3.89138652315965e-05
-2.81098935709793e-05
8.8224845259289e-07
-3.94278801628294e-05
-9.87069241941869e-06
-6.04152581869922e-07
-5.58539540513145e-06
-1.84100129435189e-05
-2.87045030573325e-05
-3.1232695183941e-05
-2.64963828284892e-06
-3.19972120480892e-06
7.80391631751651e-06
-1.21911455757918e-05
-1.6101264484954e-05
-3.0314716539587e-05
-1.16422687987292e-05
-3.00760679420929e-05
-2.43424629748574e-05
-2.03678004948277e-05
-2.06095021431134e-05
-3.17423664232245e-05
-1.42223356567609e-05
-1.67827698123453e-05
-1.51167485922462e-05
-2.28412083876783e-05
-2.79366991984592e-05
1.73166197176057e-05
-4.18539848203014e-05
-3.28512568032825e-05
-6.87050665115162e-06
-2.00210338335144e-05
-2.13492463478262e-05
-4.5013621528716e-05
-3.80908517813765e-05
-9.98951456193128e-06
-3.13762360234808e-05
-2.43221510246188e-05
-3.32055695436277e-05
-2.86944355188298e-05
-3.63926870783137e-05
-3.01469262429894e-05
-4.93104400881816e-05
3.99598246999708e-06
-3.25650792656548e-05
-3.10625796212256e-05
-1.52522114265882e-05
-2.64992582076439e-05
-2.69634672836827e-05
-1.91749361334625e-05
-2.37524925738989e-05
-2.56853843046963e-05
-2.28544807344919e-05
-1.88055774064536e-05
-2.9959242635447e-05
-9.54150115751997e-06
-1.15664806522423e-05
-1.42201081485334e-05
-7.32553265881745e-06
-1.48671449959763e-05
-4.21318329587289e-05
-2.72121982706852e-05
-6.97571232507705e-06
-1.91006576281481e-06
-2.35262701382278e-06
-1.84881362474796e-05
-1.63652755397841e-05
-1.63093187097468e-05
1.6567206601948e-05
-3.74224802273222e-05
-1.16334844188867e-05
-9.0699188657647e-06
-1.10425818082922e-05
-5.63644460588039e-06
-3.29708057056644e-05
-1.77397424580816e-05
-2.4775361820764e-05
-6.48857289269916e-06
-3.48571454011359e-05
-1.95180266474179e-05
-1.26175989059803e-05
-3.88895817215248e-05
-1.23947192785493e-05
-2.07596515629127e-05
-5.27724350265306e-08
-1.15011689877291e-05
-1.08695392049189e-05
5.5069218346624e-06
-4.84997858457637e-05
-1.2012424391376e-05
-2.99175916033539e-05
-4.12616207039604e-06
-2.93465269675554e-05
-1.61251981217329e-05
-1.74512240518501e-05
-1.14775423315827e-05
-6.76194994042925e-06
-2.15039197178285e-05
-2.64425518513015e-05
-7.26345741602626e-06
-2.06465290328893e-05
-1.33750771944827e-05
-6.42515870518516e-06
-1.94870747875996e-05
-2.07539826656173e-05
-2.79436519901274e-05
-2.17772952618044e-05
1.05550022937713e-05
-2.73601374337573e-05
-1.8950573066675e-05
-3.53491508097876e-05
-3.22978820013485e-05
-1.57320088376837e-05
-5.63778654070875e-06
-4.18214328864752e-05
-1.62169456422242e-05
-1.03342193477051e-05
-1.09070541216422e-05
-1.95537788908723e-05
-1.24540436810925e-05
-2.24170022203082e-05
-1.95296822549726e-05
-4.14080185947845e-05
-2.12415117640777e-05
-1.59166459496797e-05
-1.26687687432568e-06
-2.30821871403715e-05
-2.53672747912134e-05
-5.75426251433837e-06
-1.98753353826168e-05
-2.34762404353989e-05
-2.50874767310082e-05
-2.57658452866269e-05
-4.24486625358462e-06
-3.00591672866513e-05
-1.74135835447847e-05
-1.39498207628427e-05
-3.35641551144789e-05
-3.10100798336928e-05
-2.14452824165108e-05
-7.34649879212825e-06
-3.59246551341316e-05
-4.32679092669551e-07
-2.5145218301499e-05
-4.17950930369955e-05
-1.51432955134789e-05
-5.10898732054083e-06
-2.41563702493601e-05
-1.6916471169623e-05
-2.36741053494837e-05
-9.31047879481899e-06
-1.42424805866612e-05
-1.91415372631857e-05
-1.34406057148385e-05
-5.69760134586871e-06
-1.41075628807524e-05
-2.48719400882371e-05
-1.4708016356475e-05
-8.60527888451583e-06
-3.42779738600196e-05
-3.98231288194974e-06
-1.55516573722567e-05
-1.68166013757995e-05
-1.54528914271297e-05
-4.21402551581718e-05
-1.24423509640629e-05
-4.98725404417842e-07
-7.41968613330648e-06
-2.75021094234885e-05
-1.68885352682755e-05
-3.21346141682896e-05
-2.88776199733643e-05
-3.08411989899483e-05
-6.02331567280612e-06
-4.06090128233657e-05
-1.76075865975388e-05
-1.81516904692699e-05
-6.87130939613019e-06
-3.02186678914374e-05
-4.42191017406156e-05
-1.07309700368584e-05
-3.11676821366403e-05
-4.63939090476609e-06
-1.25102551577511e-05
-1.3074175977191e-05
-1.13354082994732e-05
-7.71587122795399e-06
-1.10157307377843e-05
-2.92288087011624e-05
-1.65677954689394e-05
-4.17341286987264e-05
-1.16013836628044e-05
-1.17667146060716e-05
-3.32815114092548e-05
-2.20170787605476e-05
-1.32069953199953e-05
-3.5825043977749e-05
-2.16861899912487e-05
-1.66652212060279e-05
-1.08534826266366e-05
-7.30254588575182e-06
-3.22082240004308e-05
-9.03857965771838e-06
-2.83328297567734e-05
-4.63415917581638e-06
-3.06146342226763e-05
-8.92802453855526e-06
-3.3435466243571e-05
-2.79239167947234e-05
-3.8250246565386e-05
-2.02810965348445e-05
-3.76678272410913e-05
-2.87516382502034e-05
-2.2889999980796e-05
-1.01899975557611e-05
-4.14013424490588e-05
-1.85940312438835e-05
-2.39764277663717e-05
-1.01309281359977e-05
-3.67122433669155e-05
-2.14864318793648e-05
-8.6777734542335e-06
-1.97952175134535e-05
1.39745658203391e-05
-1.32255545652801e-06
-3.04937376508868e-05
-2.20274870643933e-05
-9.8452679244134e-06
-1.84829170439797e-05
-4.32060542550416e-07
-2.30850337664403e-05
-3.04748882322596e-05
-1.56492829938747e-05
-1.30774964891637e-05
-1.46487021776982e-05
-1.24887341437733e-06
-2.70785971569589e-06
-1.5631422596012e-05
-2.60528445728698e-05
-2.8905761062818e-05
-1.36309124321974e-05
-1.64030967184389e-05
6.11698797377989e-07
-3.44298094429285e-06
-1.11568765561191e-05
-1.35054048406093e-05
-9.97389414364125e-06
-1.20754075011913e-05
-3.34064791334967e-05
-1.0898899229207e-05
-2.00544799186525e-05
-2.45159583910419e-05
-4.15886697104268e-05
-2.11684987774683e-05
-1.5904410135309e-05
-2.97145810196658e-05
-4.24609399957298e-05
-2.42462284500489e-05
-1.9356446598511e-05
4.83446954411816e-06
-3.89902712469784e-05
-1.21974989540118e-05
-2.9295830833805e-05
-2.3890490750796e-05
1.0432944823952e-05
-1.09082000800662e-05
6.60459354188123e-06
-2.04227047336609e-05
-2.32247576220716e-05
-1.94336291347969e-05
-8.17190177449846e-06
-8.60923431132411e-06
-1.00259725194159e-05
-5.92169130893899e-06
-1.26806136731386e-05
-2.61915257656802e-05
-1.28972092295077e-05
-3.43711331699224e-05
-2.56346384446035e-05
-1.46171991057239e-05
-9.49594219517485e-06
-3.20584910578336e-05
-2.30127968728924e-05
8.69995100509902e-07
-3.20191072759436e-05
-4.93326796958689e-05
-1.81206799168537e-05
-1.9125341173972e-05
-2.44079111442704e-05
-1.65438789282708e-05
-1.38975852076158e-05
-2.76281082192354e-07
-1.45660660059561e-05
-2.27373936182993e-05
-2.17186844659416e-05
-3.11001426166714e-05
-2.23898111223589e-05
-1.54420841770102e-05
-1.866420964304e-06
-3.18179339578131e-05
-5.45952168464262e-06
-3.54906915292011e-05
-2.11509592608426e-05
-4.80353286824684e-05
-2.03512402909468e-05
-1.97844624764721e-05
-1.47960260671747e-05
-1.37750359571513e-05
-3.46526170699954e-05
-5.2128244659904e-06
-2.48556723339172e-05
-5.16027072695309e-05
-1.25134303065828e-05
-2.27407517108637e-05
-4.76188358557547e-06
-2.11120758877964e-05
-2.86525945108446e-05
-1.91949484676657e-05
-9.09128128438792e-06
-1.07946485846171e-05
-3.23042665780372e-05
7.47355842391172e-06
-6.6866824027175e-06
-1.30069451793108e-05
-2.47017410730645e-05
-3.84079275679068e-05
-3.38702037025264e-05
-1.65051456320947e-05
-2.96472386332212e-05
-4.32629627282851e-05
7.40760826516938e-06
-2.22106307363021e-05
-1.3763222171466e-05
-2.95563552130914e-05
-1.00238696894238e-05
-2.54631847520552e-05
-2.67571868356248e-05
-4.94147621921496e-05
-1.18616285923543e-05
-3.54860217830146e-05
-4.81701517353119e-05
-1.15388242078048e-05
-2.35547305576373e-05
-2.30995379702164e-05
-2.86446053458921e-05
-4.55115911316882e-05
-2.60841069499049e-05
-3.52142454662097e-05
-2.97564843455529e-05
-5.08044909730206e-06
-2.68335319255432e-05
-2.22447773820523e-05
-2.0291427381532e-05
-2.85195466775388e-05
-3.00103438128573e-05
-1.0737130898433e-07
-2.6104949427699e-05
-2.36682341487876e-05
-2.2841005034437e-05
-6.03421558251329e-06
-2.58205395032784e-05
1.6563625825467e-06
-2.43221586554018e-05
-2.60578994116402e-05
-9.17675889728491e-06
7.12492217756931e-06
-3.3319320102369e-05
-3.74161683182603e-05
-3.35711620149984e-05
-1.90622004229212e-05
-2.54190894354874e-05
-1.84262083370509e-05
-1.84961533241706e-05
-2.85056759470047e-05
-7.38635037819244e-06
-2.47505117883217e-05
-1.99125750512556e-05
-3.94753930297084e-05
6.10599115668786e-06
-2.10638017047507e-05
-2.93457209191305e-05
-3.06609657587847e-06
-1.50940972253718e-05
-6.73935651252082e-06
-1.11666004769098e-05
-2.05520153721299e-05
-1.47952984162715e-05
-4.14699182909994e-05
-2.24451307370179e-05
-9.42982847738603e-06
-3.61575673860686e-05
-1.10980013501701e-05
-2.35588269941249e-05
-1.899302705846e-05
-1.56019249553501e-05
-2.33848581856929e-05
-2.91637476752791e-05
-2.73592250717112e-05
-3.17094843029707e-05
-2.38262837121853e-05
-2.31657628057448e-05
-1.28987568042149e-05
-2.24769312065644e-05
-2.56251567830405e-05
-2.60028778163949e-05
-2.79584065783804e-05
-1.1263485683655e-05
-4.40933077030802e-05
-2.45845640858993e-05
-1.26986887342718e-05
-4.06904173706028e-05
-2.74944553258547e-05
-3.86844607795218e-05
4.02385438595992e-07
-7.785841041433e-06
-1.03516714015071e-05
-2.62785783539854e-05
-1.40879974966013e-05
-1.20504811331342e-05
-5.32711066110379e-06
-2.72508843209298e-05
-2.42642683803445e-05
-3.5925654135993e-05
-2.65956915933502e-05
-5.75508533917223e-05
-2.12008283894278e-05
-1.54467409449836e-05
-2.7709343402247e-05
-3.43514965661789e-05
-3.13916245448339e-05
-2.60953107841432e-05
-4.39412947493704e-06
-1.51015512419349e-05
-2.45862596530948e-05
-2.10785078057952e-05
-7.78174101857839e-06
-3.13252104619e-05
1.98471790226738e-06
-1.52419339271947e-05
-5.83285640465975e-06
-2.5064797767328e-05
-2.57202450615376e-05
-1.50407208376212e-05
-2.76764674027637e-05
-8.6345392411623e-06
-2.36152680959824e-05
-1.52203618721995e-05
-3.06505567552849e-05
8.3383375066386e-07
-2.4109057667259e-05
-1.75831778360207e-05
-1.72009169946137e-05
-1.92176565006068e-05
-1.06424091498721e-05
-1.57210764900476e-05
-1.2828753477557e-05
-1.59579413901115e-05
3.15634817939725e-06
-1.96993426893551e-05
-1.87454576878325e-05
-3.23174057143057e-05
-1.13806527168079e-05
-1.57888802594464e-05
-2.45203182839222e-05
-8.17941246301396e-06
-1.06870294095709e-05
-2.05737858050003e-05
-4.08467812400779e-05
3.72056512700021e-06
-4.21746157846111e-05
-6.50713359733887e-06
-1.32504956199762e-05
-2.91908148669331e-05
-3.08352134436591e-05
-3.4198459328876e-06
-2.28579258750042e-05
-2.05629252162937e-05
1.45922779604894e-05
-2.58395523954056e-05
-4.32811971491969e-05
-2.85153375202302e-05
-1.87824547200241e-05
-4.38287341264085e-05
-6.58864386969081e-06
-1.0352503934373e-05
-2.64480931363769e-05
-1.12347200901193e-05
-2.88518112126915e-05
-3.71919746028202e-05
-2.87652362958407e-05
-3.7194248669238e-05
-3.36257058948449e-05
-4.51381105437049e-05
-3.21246019762877e-05
-3.14080687201334e-05
-2.64741308192798e-05
-3.07472450269659e-05
-2.05644751113378e-05
-4.31475676491796e-05
-2.18673203144e-05
3.32773057706027e-06
-1.21887409180298e-05
-8.93347690882242e-06
-3.9909344689123e-05
-3.69389964235539e-05
-5.33913307356504e-05
-9.27439899224236e-06
-1.32111144054448e-05
-2.87477550948708e-05
-6.19145632957721e-06
-1.67553825988801e-05
-1.48842836074916e-05
-2.47750773934874e-05
-3.85908711436029e-05
-2.60744844743399e-05
-4.00536138818111e-05
-1.43893629605851e-05
-2.52509783576723e-05
-1.73961700470333e-06
-2.0153472061369e-05
-2.96790261917737e-05
-2.74010458502745e-05
-2.23846506487993e-06
-8.59303424979325e-06
-1.80413250952273e-05
-2.47446527754784e-05
-9.26148842368881e-06
-2.34992243070544e-05
-1.46970386084864e-05
-2.24309974537784e-06
-3.33967658849264e-05
-2.94796566792882e-05
4.74049351463213e-06
-3.74410215019023e-05
-2.09769040400952e-05
-9.24791687085092e-06
-2.16601567905958e-05
-1.180961352597e-05
-2.15950352291914e-06
-7.39947412566337e-06
-8.79834922692256e-06
-1.45708777093626e-05
-5.12600733999961e-05
-2.24047757712262e-05
-3.60673513218418e-06
-3.29541503781278e-05
-3.4720812761397e-05
-4.61008871439368e-05
-3.23030414519451e-05
-4.00144895697971e-06
-1.04403335232643e-05
-6.1973887447191e-06
-1.87599216638783e-05
-1.56902640751659e-05
-2.06339734463764e-05
-2.17983490087328e-06
-6.93959648066266e-06
-1.81080849466889e-05
-2.68486422829913e-05
-2.03371646982821e-05
-1.32920027601526e-05
-1.51523959091798e-05
-2.31034026329248e-05
-2.3038466067636e-05
-1.3240125270113e-05
-3.18700945065136e-05
-1.72644094159566e-05
-1.58803104403943e-05
-4.31266720084707e-06
-1.93324154645783e-05
-2.75020625717104e-05
-2.71789592767292e-05
-1.71502607357765e-05
-2.2307464211354e-05
-3.72038034795588e-05
-2.57262870621842e-05
-1.25552568402716e-05
-5.71443490264685e-06
-4.13912236341803e-05
-3.15465592086217e-05
-2.27060313405041e-05
-2.57860883175434e-05
-2.42735611885327e-05
-2.76030479375693e-05
-2.2383000104328e-05
-2.17845100060129e-05
-4.23562869278456e-06
-1.81399968482081e-05
-3.36521383499915e-05
-2.13569350094502e-05
-3.61694800829702e-05
-5.15470878780965e-05
-3.60621172373884e-05
-5.85016298004595e-06
-2.2926377026359e-05
-4.44443313145102e-05
-1.15657793132351e-05
-8.97486139473698e-06
-1.40640573468886e-05
-2.08886441299207e-05
-4.84652060449073e-06
-1.58833361631486e-05
-1.14021592173407e-05
-3.77894982927216e-05
-3.58886146888124e-05
-7.02197566675403e-06
-1.8090150828209e-05
-1.98094674281432e-05
-1.90267618457743e-05
-3.2423081792463e-05
-6.36549493924901e-06
-2.92439214434869e-05
-1.25634503837049e-06
-3.04005539578407e-05
-1.79773884755519e-05
-8.15008798569671e-06
-1.4511798146039e-05
-4.11561568837549e-05
-2.33770876510624e-05
-3.98621741083905e-05
-2.72838645241964e-05
-3.76130049731341e-06
-1.3961877880181e-05
-1.19978006754364e-05
-4.18370934655968e-05
-1.54510712959317e-05
-6.24045401613747e-06
-3.40564859468314e-05
-3.39485478659941e-05
-2.23310705429155e-05
-1.64429496400929e-05
-1.863242073119e-05
-1.24870209778396e-05
-1.80978603816838e-05
-1.74564539659335e-05
-2.44654110108067e-05
-6.70776301298234e-05
-2.42520497434527e-05
-9.032199967357e-06
-3.53499797070399e-05
-4.30123237959439e-05
-5.67486266103301e-05
-2.24015950123586e-05
-3.44289005598435e-05
-1.69421007315334e-05
1.34140143918546e-06
-2.35514817504339e-06
-1.96424647520304e-05
-3.19667339808085e-05
-1.86658215990557e-05
-1.1189394685282e-05
-2.2839007745963e-05
-4.37428547176745e-05
-1.59485143137252e-05
-1.6106178648747e-05
-2.5969458912137e-05
-1.18587787548498e-05
-1.2292606867299e-05
-2.19987653924304e-05
-1.52926254184736e-05
-6.59788630451248e-06
-2.09726076831642e-05
-2.91060346895656e-05
-3.26953904191348e-05
-1.32210885372691e-05
-3.52365436386655e-05
-4.15282871105098e-05
-3.05950632524908e-05
-3.97331613225847e-05
-4.93400357805755e-05
-1.84449850625684e-05
-4.45704606330655e-05
-3.55691715609972e-05
-1.23260355030852e-05
-6.0352044571327e-06
-2.22153305010835e-05
-1.8986094692045e-05
-3.24331375328935e-05
-1.1089928279278e-05
-1.44745348779033e-05
-7.92051205976191e-06
-3.0456598644689e-05
-2.66799337457107e-05
-1.26656618413933e-05
-3.51034675844551e-05
-3.01314274669624e-05
-2.547285592424e-05
-7.5033642630098e-06
-1.72789852518435e-05
-4.2995475555009e-05
1.02007186999638e-05
-1.02778813762769e-05
-4.18171070913872e-06
-3.93308490371848e-05
-9.70072401470413e-06
-5.05391969364618e-05
-1.34394688886463e-05
-2.78153868576802e-05
-2.90711918280737e-05
8.60181858699802e-06
-8.62522441332629e-06
-3.94585585114422e-06
4.15453239203539e-06
-3.01860644256879e-05
-2.49607616394325e-05
-1.53723712994481e-05
-2.5539804970259e-05
-2.38571791270475e-05
-7.15701332943854e-06
-2.17397096117972e-05
-2.19298472697476e-05
-1.6799911465674e-05
-2.73404332032937e-05
-2.63713334270908e-05
-9.30899800083961e-06
-2.28641938260545e-05
-2.86056827135323e-05
-1.33595844572755e-05
-3.32747155642693e-05
-1.0692347233005e-05
-2.58806549117484e-05
-2.67720482855753e-05
-9.20208901174617e-06
-4.20606420010847e-05
-2.01182543905247e-05
-1.92318867522407e-05
-1.23910169864149e-05
-3.13324915733375e-06
-1.93072427713927e-05
-4.2985248812951e-05
-4.45678080930742e-05
-9.44538272734539e-06
-1.24104337515645e-05
-2.15508407978402e-05
-2.94948871344151e-05
-3.27497888507992e-05
-2.4072434954717e-05
-5.59244673286327e-06
-2.70784291119106e-05
-1.66801892861853e-05
-3.35950694157251e-05
-3.54400272116918e-05
-2.92249898489865e-05
5.99450362286753e-06
-1.81914953639758e-05
-2.09568144346447e-05
-2.3932111782342e-05
-8.11390721098386e-06
-1.71583113527758e-05
-4.54381850396197e-06
-4.56487546693517e-05
-3.06870518438631e-05
-3.02270545318752e-05
-2.24644479829868e-05
-1.71993748976425e-05
-3.72792204697382e-05
-9.37403906280923e-06
-2.08188838289736e-05
-3.75439824331959e-05
-2.47450825987758e-05
-3.35386758670407e-05
6.67769819012413e-06
-3.42219918084194e-05
-1.79308486218814e-05
-2.96642627384991e-05
-2.33965834180793e-05
-4.24910322773556e-05
-3.3626742872184e-05
-3.3290815110753e-05
-2.51551077523902e-05
-4.31995990097947e-05
-1.45953337133822e-05
-2.075616053926e-05
-9.61591606075471e-06
-2.34612616299604e-05
-3.44451019818574e-05
9.38045269648856e-06
-2.31854666844084e-05
-3.84403037499964e-06
-1.69099687410828e-05
-2.08883320794167e-05
-2.33984580131312e-05
-3.31456382760149e-06
-1.73352218579451e-05
1.18531665635882e-06
-1.31374651467711e-05
-1.79541463458845e-05
-2.90222457719067e-05
-1.17637187143132e-05
-2.10531950653724e-05
-1.55149328642808e-05
-1.52964389899253e-05
-6.34108064160374e-06
-7.36562514233826e-06
-2.26456321119715e-05
-8.89643355356122e-06
-1.93446965894891e-05
1.8664353706321e-06
-6.84721903933403e-06
-1.85947892129727e-05
-1.27025815936347e-05
-3.2918212253355e-05
-1.64990516274366e-05
-2.89586205899741e-06
8.30536399237621e-06
-3.29701796065908e-05
-2.41166143073743e-05
-2.02912397146271e-05
-1.98216163008284e-05
-1.41447972801588e-05
-2.41736736283922e-05
-3.35593900976433e-05
-2.99077256356694e-05
-2.60797464889036e-05
-2.00725068132612e-05
-2.34309548742969e-05
-1.92572755665102e-05
-2.0053609766734e-05
-3.84556630958206e-05
-9.37679709002529e-06
-1.75933353557407e-05
-4.55629535786726e-06
-3.42075070085612e-05
-2.4545725462673e-05
-2.96071831130548e-05
-2.93338126288108e-05
-1.67234799350686e-05
-1.23137106041386e-05
-2.68220267498559e-05
-1.18364075541469e-05
-2.38635813253662e-05
-1.68106842968893e-05
-2.60506282882931e-05
-1.59041284244903e-05
-1.94326171422597e-05
-2.6030199483882e-05
-2.14370313428049e-05
-3.53828402197267e-05
-2.84487753111172e-05
-5.15419998068913e-05
-2.94738042825804e-05
-3.29649025920878e-05
-3.97405081076511e-05
-4.25907092459975e-05
9.44993779559847e-07
-2.87163909551316e-05
-1.90229002806808e-05
2.4838261324281e-06
-1.06666040726795e-05
-5.3387165446324e-06
-6.25017868212843e-06
-3.00206717049581e-05
3.58139997166089e-06
-9.68086292574621e-06
-4.08113759794784e-05
-1.29170127343338e-05
-6.15187959062499e-07
-2.31057328070238e-06
5.43520281997315e-06
-2.2217533220081e-05
-1.3949065288793e-05
-3.03256186242081e-05
1.77021997164391e-05
6.54139787073091e-06
-3.09825613854805e-05
-1.92737460388737e-05
-1.60234888495757e-05
-8.53253755582943e-06
-2.51747874155427e-05
-5.2404201762337e-05
-3.24330110564753e-05
-2.20261384930375e-05
9.75905571900157e-07
-2.65754025101978e-05
-3.38177723362719e-05
2.54278510623438e-06
-1.71343981923466e-05
-2.02455899722231e-05
-1.63506146476606e-05
-9.44938612240704e-06
-1.31469751658236e-05
-2.47062714271558e-05
-1.46631310774633e-05
-3.06935891923195e-05
-9.33654208350182e-06
-2.17263139773673e-05
-2.22980175015708e-05
-1.23492626503804e-05
-2.11918703778473e-05
-2.67377135122644e-05
-9.59456738959298e-06
-8.37165268426019e-06
-1.45628434646511e-05
-1.73809086794021e-05
-3.94043505030671e-05
-1.6241467811211e-05
2.25917887535089e-06
-1.80987787992654e-05
4.93151273022114e-06
-1.47301232980529e-05
-1.03905466238363e-05
8.38690855628418e-06
-4.23263168885094e-05
-2.34167596739624e-05
-2.09868125335091e-05
-2.42106884036771e-05
-1.98371903812082e-05
-9.22268310900563e-06
-2.5842170497609e-05
-2.14160496871575e-05
-3.26438222075215e-05
-3.5149371710937e-05
-1.24140473426461e-05
-3.15751587945408e-05
-2.77475622693928e-05
-2.21039733475936e-05
-3.6464406318539e-05
-2.54962877275174e-05
-2.46350810613965e-05
-1.73805798160365e-05
8.48335539058239e-06
3.95324823112516e-06
-1.33293672010638e-05
-4.2325556834716e-05
-2.08309809644629e-05
-1.06181895147877e-05
-3.26058901470588e-05
-3.40080315468261e-05
-4.93948220391246e-06
-1.63173095264233e-05
-2.58934746232932e-05
-9.18465966744961e-06
-2.61341476193586e-05
-4.51443652106755e-05
-2.20356704300209e-05
-3.28105793985996e-05
-3.9102537241539e-05
-1.59273011785448e-05
-2.16136936919868e-05
-1.57672675494957e-05
-8.12713210564849e-06
-1.05243355727509e-05
-2.66188914896965e-05
-1.44718430092624e-05
-3.14895474314117e-05
-9.90476838795368e-06
-1.53393983161173e-05
-5.29318076001153e-06
-1.57019435642249e-05
-4.80586919730499e-05
-2.18316196431155e-05
-2.33963130640079e-05
-2.13304187672827e-05
-8.50433718224144e-06
-2.0678471499798e-05
3.16937401140087e-07
-3.25407344848351e-05
-6.97305033860898e-06
-1.89993353041958e-05
-2.6304772477347e-05
-1.81863759532381e-05
-8.03715748123205e-06
-2.11014571891729e-05
-3.47346913498674e-06
-6.2148864911087e-06
-2.06485111682814e-05
-1.97849829885069e-05
-1.09408365871181e-05
-2.32873015029964e-05
-2.42349647080583e-05
-2.12692769857342e-05
-2.95370596688965e-05
-2.60966919369765e-05
-3.59201485587351e-05
-3.37785939928781e-05
-1.86356102170385e-05
5.53496700851627e-06
-2.7687572938302e-05
-9.61476660891386e-06
-2.59001010553829e-05
-2.06365365812891e-05
-3.27965582694241e-05
-2.37889970290711e-05
-2.63435567069154e-05
-4.02101039587898e-05
-2.43339578641507e-05
-2.26507072258249e-05
-1.87922166199938e-05
-3.87025602205317e-05
-1.67726575034512e-05
-6.58636987514921e-06
-2.67543035680047e-05
-3.64998892704591e-05
-1.6776264879939e-05
-2.47983845486864e-05
-2.52848547514309e-05
-3.0514434434977e-05
-2.10144977670804e-05
-1.19739434268966e-06
-2.82987399135552e-05
-1.35843402406865e-05
-2.60153746789981e-05
-9.42507514515053e-06
-1.13518208457976e-05
-2.88705402444665e-05
-3.05807128137953e-05
-9.21745187266543e-06
-1.75959296920881e-05
-2.20218708536911e-05
-2.74813456623003e-05
-2.89674592531189e-05
-3.4006791970506e-05
-1.83420869216416e-05
-1.94873950146252e-05
-2.02992023733376e-05
-1.30730618585812e-05
-2.61176499558687e-05
-2.00471212734494e-05
-4.80292287482259e-05
-1.81622475472381e-05
2.54767616026524e-06
-2.16983295169412e-05
-1.88704309968436e-05
-3.33965835022267e-05
-1.21587362111184e-05
-2.71812805410247e-05
-2.30714638356118e-05
-8.44447670451691e-06
-3.1255734652278e-05
-3.22473756955604e-05
-1.805933528532e-05
-2.35086231476727e-05
1.78823020079346e-05
-1.10760894998481e-05
-5.38942402743836e-05
-2.66824282384743e-05
-1.68080331730187e-05
-1.73219882553892e-05
-2.62522201462333e-05
-1.26294798355716e-05
-2.81561494450174e-05
-3.22168581521335e-05
-1.01583346953614e-05
-3.98644038605294e-05
-1.9633009206679e-05
-1.29285034204508e-05
-3.3485681366923e-07
-4.51436830486601e-06
-1.89136492308125e-05
-2.46824785936406e-05
-2.07121588509285e-05
-4.5297778916264e-05
-4.83560406749712e-05
-2.45293762072921e-05
-8.17003628232968e-06
1.57886699297681e-06
-2.28205460282797e-06
-2.37335588773913e-05
-2.4903159166458e-05
-3.56570081869168e-05
-2.53026637539905e-05
-1.36067662507982e-05
-1.68427824744005e-05
-2.01108331306693e-06
-8.00771721572078e-06
-1.50833698549999e-05
-5.3974264308444e-05
-2.70108989602513e-05
-2.13323413089484e-05
-1.59791171233883e-05
-4.76473738154292e-05
-1.17536302849148e-05
-2.10512716326171e-05
-9.95082059292976e-06
-3.32105411962978e-05
-2.6515857836483e-05
-3.79079779844271e-05
-4.55912207141785e-05
-2.35530118753306e-05
-2.50025450490109e-05
-7.82966735011098e-06
-1.70142319388855e-05
-4.71072362968312e-05
-2.65818458465079e-05
-1.99975073497949e-05
-1.4277512912386e-05
-1.79443558688469e-05
1.90244832200575e-06
1.89763673632043e-06
-2.26100468380772e-05
-1.76536533616187e-05
-2.69502472637947e-05
-6.09825915749897e-06
-2.3637107617643e-05
-4.37774914319419e-06
-1.89633896256113e-05
-1.15451123594494e-05
-3.41416358014725e-06
-1.97546664995539e-05
-1.11564559206303e-05
-3.42245377920589e-05
-2.86406938122948e-05
-2.57020018977e-05
-1.93334927234377e-05
-2.13616990557884e-05
-8.03996670830619e-06
4.34417979998486e-06
-7.66890567901239e-06
1.46792113253232e-05
-2.69878900111277e-05
-7.53845522784964e-06
-1.39634885015431e-05
-6.72903720793688e-06
-6.99893164592028e-06
-4.30515032173254e-05
-2.2720714438785e-05
-3.20834236735549e-05
-4.02850410028391e-05
-2.00460033988411e-05
-8.38704949387679e-06
-1.02896835243201e-05
-1.02132110070361e-05
-9.86417757800479e-06
-2.40392070024369e-05
-3.06750620332686e-05
-3.87107297770547e-05
-2.76412818095963e-05
-3.12749590894256e-05
-1.33883421983455e-07
-2.84657049994742e-05
-3.00135307712312e-05
-1.94623405147781e-05
-2.53808220220923e-05
-3.47269588502213e-05
-2.74861212379457e-05
-3.04704081375418e-05
-1.8972937143002e-05
3.79752958143939e-07
-2.87364691992931e-05
-2.84005084724671e-05
-1.42526473279532e-05
-2.16041462352474e-05
-1.44793832049199e-05
-2.65421837441301e-05
-2.37845300148072e-05
-1.56645989542874e-05
-1.72768783117433e-05
1.64868756814327e-05
-7.89382830263903e-06
-4.31267075829594e-05
-1.94622331262767e-05
-9.0666109466394e-06
-1.11262910770244e-05
-2.11373233239956e-05
-2.33056166371919e-05
-2.15698153161502e-05
-3.94514775441966e-05
-9.27421582500644e-06
-3.71886871971732e-05
-2.40510231829143e-05
-2.64258184893711e-05
-1.9497763971273e-05
-1.62341300579113e-05
-3.1746640728684e-05
-9.69842456769908e-06
-2.55085075983563e-05
-3.43865795037714e-05
-2.50090310133425e-05
-3.32486243178149e-05
-3.52930067575537e-05
-3.88990518188174e-05
-3.46107956813634e-05
-1.66667155605593e-05
-3.82076167696354e-05
-4.64720567638695e-05
-2.36199720703146e-05
-2.77746715157436e-06
-9.84791998225539e-06
-2.50149201786709e-05
-2.0254462085458e-05
-2.43718725499168e-05
-1.58096579715233e-05
-3.53050853388645e-05
-3.41612417261853e-05
-1.48282225838118e-05
-1.75207769586254e-05
2.13782812683232e-06
-2.92368103443218e-05
-2.39773447776168e-05
-1.38763328942505e-05
-8.12379896112248e-06
-2.34100808983076e-05
-1.42547986818618e-05
-2.66664880901641e-05
6.85514467216486e-07
-1.16772625458336e-05
-4.09906466306982e-05
-1.00052370905146e-05
-9.14633567223483e-06
-1.47866828467955e-05
-2.22257238225885e-05
-3.03162728714501e-05
-4.752714613568e-05
-2.10082900344771e-05
-9.24333384689987e-06
-4.27292936942524e-05
-2.37376333457994e-05
-3.29244752792433e-05
-3.15560388307052e-05
-1.84422304967491e-05
-2.54949950273509e-05
-1.46232291010928e-05
-2.57072329461159e-05
7.03973296752062e-07
-2.73261377762109e-05
-1.26746238170967e-05
-4.89431888799774e-06
-1.62673921602379e-05
-2.73070855075477e-06
-1.85690552184011e-05
-1.84783252851858e-06
-3.00002175115341e-05
-1.60738993875676e-05
-1.32239152529941e-05
-4.3571189761641e-05
-1.53485780004583e-05
-2.63247756926551e-05
-3.63874920197605e-05
-2.8189577830501e-05
-1.79289629570258e-05
-4.7824385152238e-05
-1.67162793099437e-05
-1.29170916342731e-05
-1.47817589267037e-05
-3.11258560959585e-05
-1.42906072474795e-05
-3.17474006519921e-05
-4.29756447342957e-05
-1.72143251395008e-05
-2.16729786229185e-05
-2.11403477658926e-05
-2.89129144099744e-05
-1.37146302619792e-05
-2.07727224945732e-05
-1.22978467724641e-05
-2.78358051187226e-05
-1.78914574834745e-05
-2.9116701043223e-06
-2.95443524688611e-05
-1.35440448694335e-05
-2.58007740382921e-05
-8.64878719026486e-06
-4.26827022080408e-06
3.40361199249347e-07
-3.8159597793042e-08
-2.93903737767368e-05
-1.35190881463391e-05
-9.14154333429095e-06
-5.85615437244451e-06
-4.7840513621196e-05
2.30633895439142e-06
-5.44216008532104e-06
-2.58402063212186e-05
-2.74547451537853e-05
-1.26595878489542e-05
-1.4601627760477e-05
-3.13688280112457e-05
-1.90593720884985e-05
-2.0331985837326e-05
-1.53112911528964e-05
-6.37257748615869e-06
-1.60202495165891e-05
-2.00020424566008e-05
-2.34484594436582e-05
-1.21136861650004e-05
-1.73525658567456e-05
-2.57510201595723e-05
-3.55989974083104e-05
-3.63467776484947e-05
-1.55543858275741e-05
-2.93705828482545e-05
-2.1694579196648e-05
-1.8658613787854e-05
9.13167942266765e-06
-2.83040677904688e-05
-3.41249075400607e-05
-1.86549982678817e-05
-3.29921490736961e-05
-1.58459611700973e-05
-1.64708837613626e-05
-4.70273991649173e-05
-6.63441604805991e-06
-1.82968776949637e-05
-3.46821890949084e-05
-9.51953011570178e-06
-2.52503552375159e-05
-1.46477380194069e-05
-2.71546530448019e-05
-1.98441431935817e-05
-3.57131432945974e-05
-3.74879169166584e-05
-2.78579283003203e-05
-8.25519236919197e-06
-1.16985383241143e-05
-3.16256882438503e-05
-1.03860915541071e-05
-2.90103681698626e-05
-1.18661184920659e-05
-3.04686739885582e-05
-2.93746354757064e-05
-3.75023111337599e-05
-1.95674263544993e-05
-3.32933770682063e-05
-3.36319225267821e-05
-2.53776820242748e-05
-3.56454770439044e-05
-1.45180430871446e-05
-2.23725252307628e-05
-2.48524546959266e-05
-2.32603524202103e-05
-2.73693649179469e-05
-1.86876064972247e-05
-1.97793262788285e-05
-2.26848660697028e-05
-4.34961805481824e-05
-2.93367750500009e-05
-1.91179982271513e-05
-1.92448329861816e-05
-2.06788205956844e-05
-3.29838894382856e-05
-1.56539870412937e-05
-2.07533429397314e-05
-2.27524127743485e-05
-1.52304773184542e-05
-2.37858289592979e-05
-1.38865568791319e-05
-2.78410084775756e-05
-2.94887514085416e-05
-1.81177715738727e-05
-3.21901907679794e-06
-1.14087899296076e-05
-9.27635500907842e-06
-6.10300527303193e-06
-1.77566009078387e-05
-2.26391068652101e-05
-1.98480115187438e-05
-2.2412460484612e-05
-1.05729681276442e-05
-2.53573641165605e-05
-3.35566138973036e-05
-1.08515065180277e-05
-2.52506041038338e-05
-2.47855701637963e-05
4.50425259810202e-06
-1.450081179863e-05
-1.51284251257536e-05
-3.51496234067977e-05
-3.67168549851179e-06
-2.32589486894611e-05
-2.41498981454368e-05
-2.89285935176595e-05
-3.03897874565345e-05
-1.4533358074781e-05
-1.53452275218801e-05
-4.40636772158636e-06
-9.81278916475013e-06
9.44471502700676e-07
-4.39523842542041e-05
-2.75071074778821e-05
-6.23553991131035e-06
-2.64719333334412e-05
-2.69925113008604e-05
-2.29499118853741e-05
-3.72960674695744e-05
-2.46156847648459e-05
-4.80544744782876e-06
-2.90477762994995e-05
-2.42110510041252e-05
-3.83013635703691e-05
-1.86895302561173e-05
-3.20485635649193e-05
-1.50955548890327e-05
-8.18205913741755e-06
-9.92325901617003e-06
-2.35245997541556e-05
-8.58884468185225e-06
-5.45013987039546e-06
-1.4131897717179e-05
-9.44185488787221e-06
-2.53238358759335e-05
-2.6535835338709e-05
-2.39400616121729e-05
-2.79316988811917e-06
-1.17559645756807e-05
-2.3788182264519e-05
-2.97767060791089e-05
-3.48972684301964e-05
-2.83249655927145e-05
-2.26040378103024e-05
-2.89032752210918e-05
-8.21674374013215e-06
-1.36400045966192e-05
-1.26915551324471e-05
-3.14740878733918e-05
-1.98731467143921e-05
-9.90908562124759e-06
-6.80255299154223e-06
-4.11752273322257e-05
-1.63862961549743e-05
-2.56123708840735e-05
-2.16648086739052e-05
-4.75286398182339e-05
-2.51053260050469e-05
-4.33346530379602e-05
-2.32274846511653e-05
-2.50375081596936e-05
-2.77860710989258e-05
-2.20465227739776e-05
-3.95313866399005e-05
-2.02900694504475e-05
-2.28178840361004e-05
-2.42370670838658e-05
-2.97745549959899e-05
-2.66476368419218e-05
-6.00479808477678e-05
-1.84470868145851e-05
-1.53448338489722e-05
-2.46379298199172e-05
-2.24891479260736e-05
-2.36240770351247e-05
-1.64316813789076e-05
-1.64802369602151e-05
-1.62237689766309e-05
-2.26734620531333e-05
-2.60687551235394e-05
-1.77178152006022e-05
-9.46546368380095e-06
-2.11229667893267e-05
-2.72347323167767e-05
-3.26516767615921e-05
-4.37813184418808e-05
-2.55323986204073e-05
-2.07140316433351e-05
-7.73449805625766e-06
-2.65690401995524e-05
-2.64242859951456e-05
-3.32388862876706e-06
-2.83880314107348e-05
-4.28573087031731e-05
-1.74941225825986e-05
-2.37444495593837e-05
-2.51759026931477e-05
-1.1413606444763e-05
-2.60076067418005e-05
-2.50608863324721e-05
-2.23814980203545e-05
-2.05260559568906e-05
-2.85910065900327e-05
-3.71990673950148e-05
8.14320288712562e-06
-3.89045679971425e-05
-2.35634426931029e-05
-2.21367581646192e-05
-1.69555404756792e-05
-1.99455841968836e-05
-2.99661597580401e-05
-2.43906276067067e-06
-3.98366680423728e-05
-2.96824154265248e-05
-1.00362981181859e-05
-2.04616152124781e-05
-3.49075993843067e-05
-2.96304169043913e-05
-3.51595100336186e-05
5.3908232179317e-06
-2.24793029076143e-05
-1.57525447012615e-05
-1.64647621043898e-05
-3.02777035959788e-05
-1.91914055149799e-05
-3.50192030144406e-05
-2.36815255659018e-05
-1.93053816802117e-05
-3.91092246132147e-05
-2.58388108582176e-05
2.30545819047151e-06
-3.2897209027257e-05
-2.56700341459088e-05
-1.64085664993288e-05
-8.53227919353002e-06
-1.81763883297844e-05
-1.5324168611013e-05
-3.00953130357532e-05
-1.45372469853506e-05
-8.95548841509516e-06
-2.6725114424173e-05
-2.64899041600811e-05
-3.54988877054839e-05
-9.80023900824963e-06
4.6718011863969e-06
-8.17620214297504e-06
3.92207137727786e-06
-2.15709660357017e-05
-7.53216865877386e-06
-2.90565933753327e-05
-2.92139441854787e-05
-3.013299540988e-05
7.92956344344817e-06
-2.71327976165407e-05
-7.83589856490808e-06
-6.05233268803847e-06
-4.58107899877634e-05
-2.71848108887127e-05
-2.20162228974205e-05
-2.57590700661058e-05
-1.13408716648283e-05
-1.29069995136918e-05
-1.21879722590862e-05
-1.8943045426629e-05
-1.42108745316972e-05
-3.35771541019641e-05
-2.81552320952243e-05
-2.59714746624842e-05
-1.9706379988089e-05
-2.70714877662266e-06
-4.29512188339527e-05
-5.47585899562806e-05
-1.01362602935829e-05
-4.41228276993275e-05
-2.18101846275614e-05
-2.86189072344613e-05
-2.87433296025574e-06
-4.49708996318006e-05
-1.75078127694705e-05
-1.14348037164221e-05
-1.61584314432203e-05
-3.65061101285442e-05
-5.21820881286205e-06
-4.45050940409877e-05
-1.63138736505401e-05
-1.0775574310292e-05
-1.06468323730892e-05
-3.56768480625364e-05
-2.67573512436223e-05
-2.39211833946043e-05
-1.92252167202906e-05
-8.5435891046881e-06
-1.96254900881447e-05
-1.16896341496479e-05
-5.13991759125674e-06
-7.93582872813411e-06
-1.25116586485973e-05
-1.99472621142576e-06
-2.97159058421797e-05
-8.04142816128815e-06
-4.8271598367002e-05
-3.31699656233162e-05
-3.96157605303565e-05
-1.0379443672252e-05
-1.75170200919519e-05
-2.21676487523731e-05
-7.91270243817085e-06
-8.49082095680033e-06
-1.72478094171774e-05
-3.52145991135293e-05
-1.671689462943e-05
-2.54783579315477e-05
-9.68275611250578e-06
-2.3379073801045e-05
-2.89554238513045e-05
-1.72691888110214e-05
-1.58950021673709e-05
-2.67562774806726e-05
-3.74574240592122e-05
-1.8547977293932e-05
-2.47006136515148e-05
-1.19386767798844e-05
-4.20599956831149e-05
-1.97918102739955e-05
-2.31326932291012e-05
-8.13836415449736e-06
-3.31583267720829e-05
-3.15072680193598e-05
-2.19860024684209e-05
-3.42867140914823e-05
-4.13831895303254e-06
-2.15668183031045e-05
-3.94639799787207e-05
6.22541300943977e-07
-2.62649210042882e-05
-1.72203679143169e-05
-2.23992654808777e-05
-2.55068576698476e-05
-2.71146380280832e-06
-1.09945448734882e-05
-8.93576704370355e-06
-1.812902268757e-05
1.35958748698185e-05
-3.30277101936741e-05
-2.61180177271582e-05
-3.6977123086245e-05
-4.09712457846592e-05
-3.12577140020832e-05
-2.58382980035551e-05
1.55621781561863e-05
-1.57913484927641e-05
-2.7161301331755e-05
-1.26382379113516e-05
-3.06529464134123e-05
-1.46699351770682e-05
-1.67842740887796e-05
-2.66335340806382e-05
-2.04991887342866e-05
-2.0627256456143e-05
-3.41173681989367e-05
-1.89218816337257e-05
-2.66767296478207e-05
-4.57048796582869e-05
-1.90783688465909e-05
-3.01513770137294e-05
-2.95723061089676e-05
-2.73922963268415e-05
-3.25398271030583e-05
-2.18440618742866e-05
-3.03990159131679e-05
-2.58855168178521e-05
-1.05975236784815e-05
-1.65201201122739e-05
-1.93923520472572e-05
-2.48719689682264e-05
-8.32993869139961e-06
-2.14504189768277e-05
-1.10121043711247e-06
-2.65006321799423e-05
-2.91750649368188e-05
-2.99995192223567e-05
-1.58514515717362e-05
-1.68598777757529e-05
-2.29062395248626e-05
-1.78197458127129e-05
-2.63650667471007e-05
-2.50338022122216e-05
-2.29987174650575e-05
-1.90201732643264e-06
-2.60013565840525e-05
-1.86615267333016e-05
-1.41972820433772e-05
-2.37096243155982e-05
-3.35020659934348e-05
-2.8495658476456e-05
-2.79053553906744e-05
-1.42740657058687e-05
-5.81214744957778e-06
-2.37956925578654e-05
-2.85246197619489e-06
-2.76974646376083e-05
-1.82282233931113e-05
-2.22602496302387e-05
-1.4625177368455e-05
-1.93372448733067e-05
-1.2159895985511e-05
-3.24366865333382e-05
-1.35045930568433e-05
-1.62126629262634e-05
-1.83361391710893e-06
-2.81076293284015e-05
-1.96945502081211e-05
-2.81608066324032e-05
-3.07230510160506e-05
-1.72883120955078e-05
-1.30306306442919e-05
-8.22675891838202e-06
-1.81185861038739e-05
-3.84582162828479e-05
-2.62725415614166e-05
-2.71279216535882e-06
-1.57626377878338e-05
-2.45044446143479e-05
-1.16492944724379e-05
1.81818223722623e-06
-3.37849128404781e-05
-4.17357405238109e-05
-1.27705438705928e-05
-1.34316759774336e-05
-2.11783000592621e-05
-1.17127489706783e-05
-2.56791665709268e-05
-8.39783305966238e-06
-7.32550058280372e-06
-4.79778416852988e-06
-3.1398823927731e-05
-2.9239730536522e-05
-1.93543020736181e-05
-3.26415932472016e-05
-1.02517485904815e-05
-2.29518732549312e-05
-1.33274829998276e-05
-1.94159535246759e-05
-1.857931635236e-05
-8.05775354033776e-06
-4.13706105363515e-05
-1.60260005119177e-05
-2.207233674832e-05
-2.22814956681852e-05
-2.13206493482385e-05
-3.4420017051826e-05
-8.9317901908599e-07
-1.36773619030723e-05
-3.5957379911438e-05
-1.44029426124962e-05
-1.04222899842623e-05
-3.35572316830153e-05
-2.35989372151307e-07
-1.70977909225111e-05
-2.49062515982161e-05
-2.08717365459308e-05
5.26949589759955e-08
-1.87106593701422e-05
-2.19739287097583e-05
-1.47337537270692e-05
-1.26259103606123e-05
-5.13880131867884e-05
-1.93967157666999e-05
-2.01757836170759e-05
8.36964491945107e-06
-3.24494966732018e-05
-3.72238127907892e-05
-2.20898782666058e-05
-3.52020523304586e-05
-3.16166648343398e-05
-4.13211500519004e-05
-3.70517133161354e-05
-3.03313336691617e-05
-2.43013104251948e-05
-1.52766747680614e-05
-5.4047455636281e-06
-2.73648654419723e-05
-1.74093970777302e-05
-6.74348393067179e-06
-1.41930678106793e-05
-2.05451742349611e-05
-2.4347029859223e-05
-1.82632769677559e-05
-4.20987022918941e-05
-4.53160591395919e-06
-1.19790337350568e-05
-2.75192236872618e-05
-3.22184641379437e-05
-1.9012412770344e-05
-5.17272848000665e-06
-1.40359638748386e-05
-4.81073450693629e-05
-1.66261030410337e-05
-2.78844985329836e-05
-4.11999429312002e-06
-2.65616696423662e-05
-2.32712498642935e-05
-3.32932518614529e-06
-2.69717374100237e-05
-2.59300989438971e-05
-9.83260802461015e-06
-2.65488971879193e-05
-1.16973195176027e-05
-2.22721201573429e-06
-1.38333986871289e-05
-2.82858859462092e-05
-1.99796789594575e-05
-1.88022984220135e-05
-3.04102520275366e-05
-8.95050027890297e-06
-9.9377925890245e-06
-2.36326190127233e-05
-1.32452465097864e-05
-1.90372763138333e-05
-9.17481886418096e-06
9.07584300483479e-06
-2.95753321827831e-05
-1.32037969984608e-05
-3.93147995505577e-05
-1.88734439077467e-05
-2.11375042207951e-05
-4.33044442509951e-05
-3.35009018101513e-05
-2.43466307375957e-05
-1.00492856152769e-05
-1.4466677669391e-05
-2.03743297947455e-05
-1.66096755569443e-05
-3.83990968337117e-06
-3.07336159126957e-05
-3.23302412175074e-05
-1.19724537406808e-05
5.58520042719264e-06
-2.77100695638903e-05
-2.58008638848483e-05
-3.86077513948149e-05
-3.98428714214994e-05
-2.17340325320156e-05
-1.45127645836455e-05
-1.93708179296468e-05
-3.29508951390531e-05
-2.76560410690723e-05
-9.10739386053154e-06
-2.50422593274849e-05
-2.9973684560229e-05
-1.65269207495449e-05
-2.53207594205479e-05
-1.66196631984127e-05
-1.41656231600225e-05
-3.82933138440016e-05
-2.0789665486441e-05
7.26016282096136e-06
-1.87283818290881e-05
-1.94893797613459e-05
-1.77838302292339e-05
-3.74032763581628e-05
-3.38823766862195e-05
2.39090536158267e-06
-1.76288385039597e-05
-2.88435919885244e-05
-1.57928255671352e-05
-6.97910391564529e-06
-2.57272640310806e-05
5.82899332274011e-06
-1.25196599706594e-05
-3.04660398157285e-05
-3.24941819452896e-05
-2.82251355063909e-05
-2.61066167645925e-05
-1.15624637647604e-05
-2.5871824720158e-05
-2.2289055885252e-05
4.07378223428896e-07
-2.34141416977715e-05
-3.77479962216691e-05
-2.57934835357004e-05
-3.13113094438509e-05
-3.29389636802775e-05
-2.34086681946553e-05
-3.20936915731946e-05
-2.56629430175621e-05
-4.04816179850764e-06
-2.38130338112932e-05
-3.29165421847478e-05
-1.26223668310809e-05
-2.60117252216063e-05
-2.76602161544377e-05
-1.74847217660262e-05
-1.03602572793554e-05
4.86776362028082e-06
-3.11968012505456e-05
-2.77419862203706e-05
-1.6271767890651e-05
-1.66249632926605e-05
-1.86663955964408e-05
-2.38662697462809e-05
-2.41142355264494e-05
-8.48322018049504e-06
-4.31041406314293e-06
-2.94066963986752e-05
-1.5388119585694e-05
-2.87501198224279e-05
-2.48279987724676e-05
-2.18975646419432e-05
-2.3844019292767e-05
-2.67131919655683e-05
-2.11453012832414e-05
-1.5945207086629e-05
-5.46216108669183e-05
-4.12733382545039e-06
-2.74497030642556e-05
-3.09003684809501e-05
-1.64009759050184e-05
4.75360424535318e-06
-2.3185459943708e-05
-1.10748315010784e-05
-2.93795498907354e-05
-2.32522826927637e-05
-2.18054399108636e-05
-2.44692018384607e-05
-4.76423656056146e-06
-2.41795022416269e-05
-2.09002308080286e-05
-1.43946950156941e-05
-9.56815327265059e-06
7.61017477054519e-06
-6.55151669351849e-06
-4.42500314508225e-06
-2.16949610393508e-05
-2.44976606659004e-05
-1.91808085140755e-05
-2.66939011897524e-05
-3.16077993168733e-05
-2.56629787860579e-05
-2.55777249480863e-05
-1.779337923499e-05
-2.59889584278483e-05
-4.27379955715194e-05
-3.23231955450813e-05
-3.21606568220382e-05
-2.24258064694128e-05
-2.14719086860142e-05
-3.38067699676438e-05
-1.43952813199041e-05
-6.52043043068992e-06
4.11186609226627e-06
-7.84552344114234e-06
-2.17966299381796e-05
-3.71829406573072e-05
-3.86393694054396e-05
-3.82341189362436e-06
-4.39964988874513e-06
-3.12315787768756e-05
-1.01138575652929e-05
-1.66935572474268e-05
-1.75635028911524e-05
-2.92233274184856e-05
-2.11724068829283e-05
-2.23929333209694e-05
-1.99820200142589e-05
-1.52802521282191e-05
-1.00040222470409e-05
-2.35458491969536e-05
1.33600230566447e-06
-3.59423654376343e-05
-8.39930202136861e-06
-3.96470789685197e-05
-2.17609513212592e-05
-3.93971725546957e-05
-1.42710063706548e-05
-1.49987591905771e-05
-1.31933523401059e-05
5.31519363835572e-06
-1.46391277887079e-05
-1.41351550211601e-05
-2.68991400580089e-05
-3.54857592597268e-05
-2.0665177652962e-06
-2.51489629194253e-05
-3.28028536974738e-05
-2.26223317320957e-05
-1.03972811227261e-05
-2.99147595086582e-05
-1.47398614989476e-05
-3.75409638335336e-06
-3.61955815600951e-05
-1.61764879864576e-05
-2.75936726226959e-05
-1.69190720645237e-05
-2.50437214503808e-05
-7.49083487249574e-06
-2.56235175966861e-05
-2.52916098809587e-05
-1.29441216706612e-05
-1.58958150886716e-05
-3.33486440711339e-05
-1.56206134049044e-05
-7.90384664584393e-06
-3.22955598305643e-05
-1.12230885426998e-05
-2.81445978580304e-05
-1.69740324949201e-05
-2.55305992440839e-05
2.24136534271444e-05
-1.17762356275136e-05
-7.68912223089912e-06
-1.59288214305152e-05
-1.92516124410902e-05
-1.71308628199057e-05
-3.07877166376717e-05
-6.50264589994443e-06
-2.85643558773053e-05
-1.41265451140672e-05
9.70681671608353e-06
-1.40340412562686e-05
-1.10996391696077e-05
-2.29533934148911e-05
-2.42561469438874e-05
-2.35904009749874e-05
-1.58921923624423e-05
-2.86244271642849e-05
-2.12632373790674e-05
-9.02943549806206e-06
-2.94239786359245e-05
-1.76070852045702e-05
-2.10585798153318e-05
-1.01962662163619e-05
-1.18147087859144e-05
-5.29612709665996e-06
-2.07827171418657e-05
-1.73575480052694e-05
-2.14402035527206e-05
-1.06757861733187e-05
-1.5910374012612e-05
-2.58752200323671e-05
-2.03047876057101e-05
-2.8788054444958e-05
-4.03352519016858e-05
-2.74887644365215e-05
-1.23728647943239e-05
-2.79713991092386e-05
-1.79391282114847e-05
-2.58885057390372e-05
-1.65967836097736e-05
-2.27771801793277e-05
-6.0762452732368e-06
-1.40083025305171e-05
-1.87323162358268e-05
-1.09989818122761e-05
-1.84666421755416e-05
-8.50642161937881e-06
-2.47806757193307e-05
-2.40076105429806e-05
-4.76253810239821e-05
-8.96717854413378e-06
-2.88463488853645e-05
-4.09824932619818e-05
-2.92048465395495e-05
-4.13501443302417e-05
-9.63489984480731e-06
-1.21244095839956e-05
-3.18121631999328e-05
-4.16563525243467e-05
-1.82020547729571e-05
-1.80590829378786e-05
-1.09797579580569e-05
-2.95651959929428e-05
-3.17176250070801e-05
-3.25821612871091e-05
-2.11169413761779e-05
-2.58537360724431e-05
-8.52313604702007e-06
-2.65871423207162e-05
-4.27295054051755e-05
-3.49818556273682e-05
-3.58694774432686e-05
-3.57510088847062e-05
-1.90271882131216e-06
-1.97603988254407e-05
-2.8788729559934e-05
-2.90042493662245e-05
-2.90732320543789e-05
-3.96941319163908e-05
-3.00857902351419e-05
-3.92322982898935e-05
-1.71095632511175e-05
-3.29730141056769e-05
-1.41955980461887e-05
-2.63215847779361e-05
-2.74206038783374e-05
-2.22900902480187e-05
-1.76702908573148e-05
-1.93879689213744e-05
-1.22129586087215e-05
4.6927591386723e-06
-1.83874357861887e-05
-9.55932575302829e-06
1.86701115335191e-06
-4.22373037031499e-05
-2.45714519057817e-05
-3.26231590871962e-05
-1.27541725897985e-05
-4.42385727055326e-05
-3.97008443152865e-05
-2.04650614851998e-05
-2.87832627882691e-06
-1.54813403369847e-05
-1.82854081182959e-05
-3.20552582939533e-05
-1.38491784162759e-05
-1.42097902684773e-05
6.63620122604188e-06
-3.13276742083015e-05
-2.07847819767003e-05
-1.5334416115937e-05
-2.12234308980678e-05
-2.43337387703906e-05
-5.08005235115004e-05
-1.97142879841642e-05
-2.71915285137323e-05
-3.9309655832766e-05
-1.97286020934456e-05
-1.41255491939316e-05
-3.67463623457808e-05
-2.44882066672737e-05
-3.17306227978262e-05
-1.06731161234489e-05
-1.99211630899823e-05
-3.7278444975355e-05
-1.18204636988284e-05
-7.10252286155696e-08
-1.1919262254571e-05
-1.57657698941008e-05
-3.57028528969016e-05
-2.36181881846348e-05
-2.13125189777846e-05
-2.6159309361171e-05
-4.40707939718425e-06
-3.49072071240511e-05
-3.6626040199445e-05
-2.08209200997813e-05
-4.1114064244968e-05
-1.1932243615992e-05
-3.07885057805224e-05
-3.96238999574777e-05
-1.66762197983179e-05
2.52007980181118e-06
-2.07441782311182e-05
-1.53140697341367e-05
-3.776210923661e-05
-3.06104963467714e-05
-1.92504453733978e-05
-3.26142237560608e-06
-1.20526656928623e-05
-2.37761111529965e-05
-3.36681127269955e-05
-2.03002325129233e-05
-2.70015615969687e-05
-3.63099870985947e-05
-2.32950473769068e-05
-4.36155729710851e-05
-3.25808719873655e-05
-1.4966361725323e-05
-9.37325127360425e-06
-6.71652589871289e-06
-1.19478455258296e-05
-7.85747600461243e-06
-1.01843111128502e-05
-2.10030458177688e-05
-9.56347750476385e-06
7.98428671662648e-06
-2.94986756968661e-05
-9.62857430928591e-06
-4.07943529604557e-05
-3.737901713264e-05
-2.06020802136386e-05
-4.87961233406413e-06
-1.69688334446327e-05
-1.55893684798482e-05
-2.75768769966151e-05
-2.26902671698462e-05
-1.71768009905274e-05
-3.12304108965697e-05
-1.62059976227991e-05
-2.48236992202281e-05
2.99785201340759e-06
-3.75486086067581e-05
-2.67819175122813e-05
-1.56994258518305e-05
-1.37479936442306e-05
1.14949654387504e-05
-2.68460628569111e-05
-2.2064656922529e-05
-1.40302266723014e-05
-1.19532819057043e-05
-7.5455747014515e-06
-1.26631401937524e-05
-3.1090856630926e-05
-1.65868366580406e-05
-2.33860607956118e-05
-3.83664658320377e-06
-1.55934661098584e-05
-2.05152477231085e-05
-2.78625502537999e-05
-4.36368418206581e-05
-3.19715249115934e-05
-4.43664294999625e-05
-2.61580219121784e-05
-2.08107124354116e-05
-2.64541142119406e-05
-4.52690570610939e-05
-1.65710881427294e-05
-2.6324275814274e-05
-1.17601364170055e-05
-2.50606766792678e-05
-2.01711220872984e-05
-1.96405432128196e-05
-1.22280469024445e-05
-2.91265652572528e-06
-7.05366793378933e-06
-1.97166843016089e-05
-1.00566176482794e-05
-1.49882787028385e-05
-3.64846580109549e-05
-8.42264974019152e-06
-1.33919750887401e-05
-1.33548222632447e-05
-2.47138283617346e-05
-4.81327899510076e-05
-2.89534985783415e-05
-1.30551174734348e-05
-3.17791357873256e-05
-2.79667237968758e-05
-2.68195891731146e-05
-1.59168214829475e-05
-3.14872096639376e-05
-2.35305481408151e-05
-4.28214981941579e-05
-3.71825566244301e-05
-1.58308610125366e-05
-1.59697335173375e-05
-1.4251050611366e-05
3.97689976559404e-06
4.59257438799015e-06
-1.59120894782483e-05
-2.30711029005376e-05
-3.46888371991539e-05
-1.8349446924949e-05
-3.86314780953926e-05
-2.19342206592213e-05
-9.7931800738664e-06
-3.2838584024536e-05
-2.19994418124586e-05
-2.13131409252555e-05
-1.32381141262662e-05
-1.12502760920663e-05
-3.54290017542876e-05
-6.62376145807295e-06
-6.77477552469329e-06
-7.15005948376211e-06
-2.02374968263701e-05
-3.50609673665961e-05
-2.28173781679912e-05
-9.94258891141573e-06
-1.95310148714312e-05
-1.00667766333922e-05
-7.80722042075578e-06
-2.67712192886502e-05
-2.62658282792691e-05
-4.98610541890099e-06
4.81290057859023e-06
-9.8440784519226e-06
-3.56487946893081e-05
-2.49688307769467e-05
-2.5273081852513e-05
-2.45303816756198e-05
-2.96967627435136e-05
-2.52473829122965e-05
-7.57138776709877e-06
-4.79479272693428e-05
-3.85714578765102e-05
-1.75314314484249e-05
-2.69418771165143e-05
-2.95612199132417e-05
-1.70444659787579e-05
-1.53472443033361e-05
-4.74290221600553e-06
-7.78473671812118e-06
-1.76087887497797e-05
-1.55766932713662e-05
-1.52970004445776e-05
-3.16101177983156e-05
-1.03010847486041e-05
-3.12407169183365e-05
-4.44998558302983e-05
-1.33884031814515e-05
-1.34776083811423e-05
-2.33913655964463e-05
-4.55114793281291e-05
-2.42298713592817e-05
-3.20360788244003e-05
-1.25750651777596e-05
-2.48629679611097e-05
-1.2190461727298e-05
-3.35894253101702e-05
-1.01884467694145e-05
-1.52663505056243e-05
-2.3295140307533e-05
-2.52057753418037e-05
-4.47581806778187e-06
-9.39102585368807e-06
-2.43548249708295e-05
-1.39534234429106e-05
-2.2959009092181e-05
-2.61827616724997e-05
-1.63528612248967e-05
-3.36793313525625e-05
-3.76582295640538e-05
-3.79512178561453e-05
-1.77515304883396e-05
-1.91013328156813e-05
-4.00613318528762e-06
-2.2225814210277e-05
-2.54942735677176e-05
-5.75592315941055e-06
-4.71387913602089e-05
-2.08492234611789e-05
-1.60191810796514e-05
-7.28557781749495e-06
-1.30415075283324e-05
-3.36523357822162e-05
-7.4757732160651e-06
-9.59280454797301e-06
-1.42905602741268e-05
-8.96291099767441e-06
-2.40806712320734e-05
-1.90657513965913e-05
-2.77931985272382e-05
-2.89596669672476e-05
-1.35987106731421e-05
-3.09556614499226e-05
-3.06512502747761e-05
-1.79103941311389e-05
-3.6580320762735e-05
-2.47488884297575e-05
-1.36554655138071e-05
-6.22387445870771e-06
-1.9515123529044e-05
-3.20843607986247e-05
-4.03207635939159e-05
-2.71155501416081e-05
6.28319784987253e-07
-1.7595391808965e-05
-3.27581968500828e-05
-3.35672440482638e-05
-1.37602863588705e-05
-2.21593207253341e-05
-2.06030595829347e-05
-3.28416004778634e-05
-2.27115126960458e-05
-4.6121727838216e-05
-2.78202818572343e-05
-8.76936996017916e-06
-1.11409869308034e-05
3.88540389159357e-06
-4.03170766749231e-05
-1.32571231387697e-05
-3.01579045221026e-05
-1.16505447489552e-05
-1.66623500214992e-05
-1.81319099475606e-05
-2.33481255791757e-05
-2.36713136000043e-05
-1.87855214630275e-05
-2.28102191669481e-05
-2.6882017837199e-05
-7.65827185768556e-06
-2.00800702670501e-05
-9.84272082199686e-06
-2.30291687345619e-06
-3.74908983586098e-05
-1.75954201514675e-05
-2.34280871136492e-05
-9.81269413866775e-06
-1.68158418391654e-05
-1.40174774293961e-05
-2.84025550352135e-05
-1.44209136319205e-05
-2.34580351291657e-05
-8.17081493081915e-06
-1.41380419202626e-05
-5.14878005083606e-06
-3.3613138532434e-05
-2.18646638765072e-05
-2.81573179473332e-05
-1.38537640359921e-05
-1.8483922728535e-05
-1.7624778624674e-05
-1.85847799895112e-05
-2.0781723754217e-05
-3.3898907373594e-05
-2.13079806574325e-05
-2.84162802547057e-05
-2.40734259286312e-05
-2.7050314005498e-05
-3.47611727119958e-05
-1.7637287192126e-05
-6.75314054858958e-06
-2.06334126963164e-05
-3.72719570078122e-05
-3.90156909361589e-05
1.54484323471696e-06
-1.44044098613245e-05
-2.89799991213607e-07
-7.80430021456368e-06
-4.65894403111219e-05
2.13095008575514e-06
-2.51184008740988e-05
-2.98173146746061e-05
-2.3707010991328e-05
-2.15786959593203e-05
-1.91724835975749e-05
-1.87916018504167e-05
-1.99908867223391e-05
-1.27315124366206e-05
-2.3683807340467e-05
-5.39279412592932e-06
-2.43880501625513e-05
-1.23297209109817e-05
-2.01644080328836e-05
-3.42783845683127e-05
-3.68613811099968e-05
-3.05385501724639e-05
-9.94465890971272e-06
-2.14087547782832e-05
-4.03744540339139e-06
-1.43929369003737e-06
-2.57625039115534e-05
-3.31077187452668e-05
4.41739798248138e-06
-1.02156165110658e-05
-1.09879085896105e-05
-1.37028002057312e-05
-1.23734717887674e-05
-1.91180261802729e-05
-3.32268127441333e-05
-1.15933036343798e-05
-1.80726978379468e-05
-3.13562714723095e-05
-1.10829397630219e-05
-1.06256893522786e-05
-2.71575974828515e-05
-2.4849985278302e-05
-2.00748798694391e-05
-4.92284395732327e-05
-2.28109252647409e-05
-1.7382489237135e-05
-3.12136540337814e-05
-1.93678791077073e-05
-2.89199716767626e-05
-1.3172637991413e-05
-8.90811964591657e-06
-6.39989982731391e-06
-4.34405851513277e-05
-1.43509454925576e-05
-2.84236536060302e-05
-2.16230022529115e-05
-1.08722017624142e-05
-1.54589857977822e-05
-2.83786712308687e-06
-2.70666937824329e-05
-2.16820587563568e-05
-3.91888085143108e-05
-3.73408894652204e-05
-3.70840807975319e-05
-2.14434839259395e-05
-4.67014088851877e-05
-1.14538272925338e-05
-8.45465011306177e-06
-2.16651946212142e-05
-3.59641408367861e-05
-1.84394095470766e-05
-2.1993550048142e-05
-1.15094612128634e-05
-2.80847700809131e-05
-3.0289693559052e-05
-4.4350792960136e-05
-2.59533643832089e-05
-3.26880182905481e-05
-3.22934247716188e-05
-1.6509653880357e-05
-3.46157795377559e-05
5.28980815852462e-06
-1.4764113995777e-05
-9.93425019397913e-06
-2.41555105440798e-05
-3.39811962825304e-05
-2.18372891335932e-05
-2.83838973787574e-05
-1.1263802044331e-05
-2.74704670701338e-05
1.13913988444342e-05
-1.52311891544542e-05
-2.48743731657837e-05
-4.3845407239963e-06
-8.9524282917601e-06
-1.4416067030452e-05
-3.38797260394241e-05
-2.71437160332847e-05
-2.90889033880329e-05
-3.37926830752375e-05
-1.68705776894945e-05
-1.37164912921198e-08
-2.11206249462105e-05
-2.25170050686444e-05
-2.44267381654162e-05
-4.80711949692157e-06
-1.13854143346216e-05
-2.99433947018653e-05
-2.84018769532686e-05
-7.55762291607471e-06
-1.8586299888779e-05
-2.17928348893377e-05
-2.93965963780063e-05
-2.50894631209312e-05
-1.31071546338346e-05
-2.94871218419195e-05
-2.21574057296228e-05
-2.3032480522469e-05
1.02124853806356e-05
-3.86302485874417e-05
-2.41471989829812e-05
-3.29609595429104e-05
-3.50825919571724e-05
-2.21182892599319e-05
-1.93795318477157e-05
-1.3677275655825e-05
-1.36262320266075e-05
1.39295356315253e-05
-1.46769774400381e-05
-4.22022649502927e-05
-2.30014037720729e-05
-3.16553922930575e-05
-3.34406345750841e-07
-3.51712576681269e-05
-3.74122278230118e-05
-3.19627027741148e-05
-3.91041534100636e-05
4.78187237048635e-06
-1.90179231337462e-05
-3.25739142650426e-05
-2.14171543974031e-05
-2.47829417070814e-05
-4.25189504186997e-05
-1.53244052656622e-05
-2.12720784314041e-05
-4.92073042020706e-06
-1.47264126075413e-05
-2.48137136742323e-05
-3.12213400475354e-05
-2.4433146402821e-05
-3.91852303599469e-05
-4.32722260314039e-05
-3.4306796763398e-05
-3.39816156564663e-05
-9.96566954181161e-06
-9.33790487921003e-06
-2.20043748911911e-05
-4.61326503065824e-05
-1.37784264410598e-05
-4.58424235883313e-05
-1.95391065588152e-05
-9.97964423192948e-06
-1.44977699435253e-06
-2.18193174474469e-05
-5.22833501968169e-08
6.55832491925179e-06
-2.17454821958117e-05
-3.17481524467457e-05
-2.80337042897833e-05
-7.00528807924297e-06
-3.2793606300746e-05
-1.73057586851805e-05
-1.84861107088963e-05
-1.94669241633026e-05
-3.98390622693009e-05
-1.4416840252671e-05
-3.75541077087353e-05
-1.99257215302116e-06
-5.46509417398183e-06
-2.04405217503437e-05
-1.11791394944389e-05
-2.26369294992796e-05
-7.57470847055171e-06
-3.44667654641884e-05
-2.00474158373229e-05
-1.70597791892132e-05
-4.14725727641718e-05
-6.13440174517903e-06
-3.21441170870295e-05
-3.18060193421965e-05
-1.28809947412405e-05
-1.50738695905556e-05
1.21169256255919e-05
4.71280000488661e-06
-3.17668791155035e-05
-2.25349006921374e-05
-5.49354896531035e-05
-4.27567865143144e-05
-1.23803209483454e-05
-1.95581596371635e-05
-1.6813400519415e-05
-1.34755123468598e-05
-7.0252269553676e-06
-1.31415044965906e-05
-3.22720048569619e-05
-2.52587865839307e-05
-2.83223067262629e-05
-2.11761816438557e-05
-3.8750579912821e-05
-2.10358705369663e-05
-1.02844382779462e-05
-4.51640362232639e-05
8.29284315284256e-07
-1.83677132419101e-05
-1.52436297801756e-05
-1.80103836729423e-06
-1.77862993195508e-05
-1.75504473966534e-05
-9.58202673676657e-06
-2.0617941311018e-05
-2.89065863108454e-05
-1.59558735079557e-05
-3.12200637016096e-05
-1.63998356297258e-05
-2.39292296172155e-05
-3.53693230521885e-05
-2.37296677330613e-05
-2.3615657903826e-05
-1.44212668589683e-05
-1.95624092616474e-05
-1.15288005682195e-05
-2.06752308023066e-05
-1.86860365748117e-05
-4.00849695695719e-05
-1.58098987914766e-05
-6.34676831720194e-06
3.20706255510956e-06
2.16012160334473e-06
-3.43290656300308e-05
-3.02123123659858e-05
-5.04860084743494e-06
-2.27928159227324e-05
-1.93964692881874e-05
-3.45230872206079e-06
-1.93466404563763e-05
-2.63154169954168e-06
-1.97215000168085e-06
-2.10350935992433e-05
-5.04713238611569e-06
-4.5597722162196e-07
-5.34486838909365e-06
-1.84314695482385e-05
-2.79411775305815e-05
-5.57370773915137e-06
-1.87536418218385e-06
1.74532949406195e-06
-3.63009161653158e-06
-1.51100774737853e-05
-2.3390303505066e-05
-1.6134772988253e-05
-6.67068191773346e-06
-2.76224724133025e-05
-1.46522314061356e-05
-1.22447953923603e-05
-2.02430828891262e-05
-7.35712139054473e-06
-1.01025674944106e-05
-2.95239904615396e-05
-5.05855201245683e-05
-1.89786159131171e-05
-1.30731109164276e-05
-2.25692844882798e-05
-1.93151762398303e-05
-3.67937985906939e-06
-1.32704545728014e-05
-1.0112569009995e-05
6.51134767795806e-06
-3.56346693023216e-05
-2.0143185195818e-05
-1.24965572765513e-05
-2.11668703306318e-05
-2.3537891400412e-05
-3.20244329967685e-05
-2.28189923627659e-05
-2.51683843198931e-05
-2.44404563550153e-05
-2.61809910564799e-05
-2.486488995757e-05
-2.46897331433141e-05
-2.19373312164674e-05
8.96928132113695e-06
-4.19096416224466e-06
-2.98174136257449e-05
-6.2690133580921e-06
-3.09242482406004e-05
-1.59826017367085e-05
-1.9848195668687e-05
-3.28289447358517e-05
-1.14702228851781e-05
-2.77623753632878e-05
-2.01536143727785e-05
-8.69086626200977e-06
1.50989585558794e-05
-2.53781498576353e-05
-2.37433229933648e-05
-4.61465252028684e-05
-9.06954696206572e-06
-4.04934723967644e-05
-2.4344491839476e-05
-2.67942345031422e-05
4.33504581330456e-06
-2.75156908510769e-05
-3.33013317632857e-05
-2.46074165742822e-05
-1.25218708190929e-05
-4.42723197217552e-05
-2.06401321563082e-05
-1.78515296249002e-05
-3.53582105890638e-05
-3.03243535748711e-05
-1.87586758066856e-05
-5.86140506890853e-06
-1.87523355229307e-05
-3.13563044442699e-05
9.51461638343927e-06
-3.17407495451222e-06
-2.88072856690809e-05
-1.76101064516063e-05
-2.50341995448085e-05
-8.68404368071378e-06
-2.00648933271549e-05
-7.46523821284762e-06
-1.91271353935984e-05
-2.30944617596541e-05
-1.96710940711585e-05
-2.2009133748687e-05
-1.67275659567784e-05
-1.08140589612765e-05
-9.71104218078818e-06
-1.47192927881956e-05
-2.23458442594984e-05
-2.09446956517132e-05
-9.84289503240337e-06
-1.32086045571236e-05
-1.62594887599181e-05
-2.29732641505752e-05
-2.8875379172747e-06
-3.7439647700964e-05
-2.37543937821262e-06
-4.38572293039617e-06
-1.49493032032596e-05
-1.35334082209777e-05
-3.65178688475954e-05
-3.06911194035489e-05
-3.20725690756881e-05
-6.05705182196194e-06
-6.10465461893156e-05
-2.95087942944248e-05
3.15417156540889e-06
-4.21887656659953e-05
-1.97026205134273e-05
-2.38281535704818e-05
-1.75424580170298e-05
-1.8682908722431e-05
-2.22632458472091e-05
-1.34454331723556e-05
-1.06813459168995e-05
-1.46621868458064e-05
-3.26824819968958e-05
-2.13198861062172e-05
-2.32950388867955e-05
-3.45794449923235e-05
-2.98920177892768e-05
-3.59112633320453e-05
-1.81457535088251e-05
-3.80961957806712e-05
-9.40739603831712e-06
-2.54994792076547e-05
-2.42372471572947e-05
-3.25601826252268e-05
-3.14133821716457e-05
-1.57159483815816e-05
-1.88923684916072e-05
-1.14628706916309e-05
-2.09597524535036e-05
-1.9120628631599e-06
-2.98016198232335e-05
-7.91205719212411e-06
-2.86482363197338e-05
-2.23741562336131e-05
-2.34718035368465e-05
-2.71889672856429e-05
-4.98370151234488e-06
5.07230650359093e-07
-7.97653554399155e-06
-2.72109861075334e-05
-2.68674882462012e-05
-2.07188433294956e-05
-6.97254021671741e-06
9.80859160075087e-06
-6.96750584371518e-06
-2.26721411920968e-05
-6.50985546040556e-06
-2.83463588288743e-05
-1.70306872709304e-05
-1.41721357151566e-05
-2.33260334392048e-05
-2.33059935692362e-05
-2.28817394846238e-05
-4.1631537828619e-05
-3.22405110358582e-05
-3.00359538490725e-05
6.57504897375928e-06
2.10600254355042e-06
-1.2988023963244e-05
-7.53040341242612e-07
-1.98324112786792e-05
-1.33631714091291e-05
-1.93727154485127e-05
-1.72710098462425e-05
-2.14699852223855e-05
-1.94234284766729e-05
-2.01406933825313e-05
-1.73027210830234e-05
-3.64258584773524e-05
-2.30259603824179e-05
-2.31873515397688e-05
-3.26818917003634e-05
-2.47363717920616e-06
-1.45470752443565e-05
-3.1553456706853e-05
-7.52982170835439e-06
-1.35287354756543e-05
-2.58496018165093e-05
-5.27571037189973e-07
-6.76203371654524e-07
-1.35424924836404e-05
-1.27682203766382e-05
-2.26217622750856e-05
1.32629851450194e-05
-2.68992996456753e-05
-3.03579822485415e-05
-2.08773586166203e-05
-4.28197343142393e-05
-2.63753834427508e-05
-4.97115390062558e-05
-2.71540111107051e-05
-4.44418170611655e-05
-2.88231779893616e-05
-2.74702843944487e-05
-1.19345367654054e-05
-6.30962519413734e-06
-2.57438755072969e-05
-4.82064014171513e-05
-1.54917744315046e-05
-1.04733942494179e-05
6.88664563594273e-06
-1.71142760594581e-05
-2.49770498506789e-05
-2.8195538919793e-05
-9.38845100020667e-06
-3.97247724858671e-05
-2.77725643070011e-05
-3.07933223116608e-05
-4.12960386107137e-05
-4.00424370060675e-05
-1.21577171634182e-06
-2.01704628643084e-05
-2.7545365286234e-05
-1.63853431840143e-05
-2.31852205020668e-05
-1.42970894190605e-05
-3.28702358377596e-05
-3.14878403022987e-05
-1.58973851993553e-05
-3.72356257911343e-05
-8.04212991042539e-06
-1.79897474420087e-05
-2.71551061678567e-05
-1.56817804659424e-05
-1.94484060819355e-05
-3.39156417595493e-05
-1.53276625770534e-05
8.58786125309557e-06
-3.66129257778866e-07
7.60476643227632e-06
-3.29612769834497e-06
-1.50661031480699e-05
-3.03795408169033e-05
-4.92138645175444e-06
-1.04842355780393e-05
-2.89700965478784e-05
-2.01048745430217e-05
-2.02609395981964e-05
-1.08002579655275e-05
-1.29083234206928e-05
-4.57116946693282e-05
-1.9941661573679e-05
-1.86196888912627e-05
-2.5207510080459e-05
-1.87090937924508e-05
-2.8697632453444e-08
-1.16904117180094e-05
-2.70774340841789e-05
-5.86930544813798e-06
-1.82424812209459e-05
-2.01505177928953e-05
-1.08490055262946e-05
-1.08589591956135e-05
-3.72217339078171e-05
-3.33397910374561e-05
-3.51405207275028e-05
-2.72970740909625e-05
-2.5388940675906e-06
-2.43451592494192e-05
-1.62737363762484e-05
-5.02522285851649e-05
-2.76377064487815e-05
-4.69972365145091e-05
-9.60211842913619e-06
-3.30606527307229e-06
-3.87429516545713e-05
-3.17487013839632e-05
-3.48752378865301e-05
-3.67702372355515e-05
-1.62820104118357e-06
-3.15197643681546e-05
-3.05477825858257e-05
-2.75444224531736e-05
-2.99499620293254e-05
-3.73395420264651e-05
-2.25883575904005e-05
-2.24439632377752e-05
-3.63905326430432e-05
-1.96425662165005e-05
-2.25726857878974e-06
-3.11282863082562e-05
-2.17878341826649e-05
-8.42461577290892e-06
-4.33817364526617e-05
-3.47435494395848e-05
-4.71746362121589e-06
-8.83644823278821e-06
-2.53652790594365e-05
-3.05170550472157e-05
-5.80297728760379e-06
-2.63531384473919e-05
-1.26241086435422e-05
-4.26268104709289e-05
-3.08257709544872e-05
-4.30977123732122e-05
-3.76014526048161e-05
-2.6095191094705e-05
-1.15357485743037e-05
-2.61345982083451e-05
-1.78483722157714e-05
-3.49379146209035e-05
-2.84984864074763e-05
-1.94393830169063e-05
-9.10869564971267e-06
-2.68218734945658e-05
-1.84937425416634e-05
5.34569595673402e-06
-3.14884099863666e-05
-7.247395121272e-06
-2.30022680201945e-05
-2.81492746690823e-05
-1.55781236569638e-05
5.31913919770604e-07
-8.17088588820723e-07
-1.72175678451771e-05
-3.78871283470838e-06
-3.02218967341312e-05
-2.51609083860248e-05
-1.31619074944261e-05
-2.30911959488635e-05
-2.3184447532898e-05
-1.76230592069011e-05
-1.26721300819025e-05
-1.21827354127066e-05
-3.23671109107291e-05
-2.32161464631471e-05
-1.46085379342226e-05
-1.27315979362589e-05
-2.76395558657045e-05
-5.29377183090552e-06
-6.35204020290634e-06
-1.33570184391164e-05
-7.82654837984947e-06
-1.86421117969198e-05
-3.92735603031884e-05
-1.66270994090509e-05
-3.29218490469989e-05
-1.41380041024063e-05
-1.71366209109828e-05
-3.09464862418885e-05
-1.06110947750597e-05
-5.73807266867534e-06
-2.01255826738543e-05
-2.60699800696917e-05
-1.02531272264729e-05
-9.03082321142934e-06
8.30430695272321e-06
-2.15269914098019e-05
-1.85601737207487e-05
-3.94911737235402e-05
-3.63270328213646e-05
-2.41401954152724e-05
-1.89024327550698e-05
-2.1025179005108e-05
-4.16404935880561e-05
-3.61132768618786e-05
-2.18600280902855e-05
-3.39845402598165e-05
-4.09975085837313e-05
-1.9589848930606e-05
-1.37586995762948e-05
-1.53236243848275e-05
-1.18436551598675e-05
-1.97174400872802e-05
-1.74763307718463e-05
-1.93256719566356e-05
-2.26767033399997e-05
-2.29506983419399e-05
-3.86396474432228e-05
-1.02879058505043e-05
-1.58433510397674e-05
-3.319106723117e-05
-2.08196150649848e-05
-2.84427445531879e-05
-2.16425530454569e-05
-7.60447003465143e-06
-1.17331848679659e-05
-1.51563139257801e-05
6.91812917259723e-06
-1.41072223274465e-06
-4.35282438798198e-06
-5.63616441065006e-05
-3.64283948765488e-05
-1.84323164733034e-05
-3.1943628566063e-05
-2.53508800743594e-05
-4.08972378873809e-05
-1.33212705725576e-05
-2.64982973936705e-05
-1.15891915185845e-05
-3.09692555015195e-05
-1.3860331163766e-05
-1.48842372950432e-05
-2.90235326885059e-05
-7.33566091605731e-06
-1.35419556942792e-05
-2.8734597352864e-05
-1.55523470686037e-05
-2.52545578480673e-05
-1.89747197291635e-05
-3.5348603571171e-05
-5.17089697475651e-06
-3.54540499443793e-05
-2.84672452170414e-05
-2.09632844821236e-05
-4.00673631501012e-06
-2.2946950357337e-05
-2.73520159563475e-05
-2.249201717292e-05
-1.98143790908329e-05
-1.91974348929086e-05
-2.1925306751695e-05
-4.16565616050219e-05
-3.68054525682936e-05
-1.45297256503425e-05
-2.76008473086179e-05
-3.13290837998752e-05
-2.46379543914958e-05
-3.46518500979635e-06
-2.29377882479415e-05
-3.16254602648957e-05
-2.16352713160779e-05
-7.02408153963952e-06
-3.21476793651739e-05
-2.35064179529302e-05
-2.69731224111293e-05
-1.33387244285102e-05
-3.99352141350031e-05
-3.70449922719687e-05
-3.30171742501418e-05
-2.69701007653782e-05
-3.23998898425253e-05
-3.97029868877312e-05
-2.45685058672163e-05
-3.20257683954107e-05
-2.4342901622996e-05
-1.95918482435278e-05
-6.60776318949182e-06
-8.69507900003316e-06
1.33074207805808e-06
-3.03037167351524e-05
-1.58532600201693e-05
3.96877004176988e-06
-1.01539943909024e-06
-2.56119254880367e-05
-2.69823661789639e-05
-1.34474588379161e-06
-3.420739510863e-05
-1.63699872945267e-05
2.8786546730505e-06
-1.91978290222025e-06
-2.28991711417272e-05
-2.49184158689244e-05
-4.09136329039527e-05
-1.468124705273e-05
-9.74578717369502e-07
-2.60465302169745e-05
-2.4449808328996e-05
-2.22606846635957e-05
-1.83927006807223e-06
-7.26789916879382e-06
-1.59677974168391e-05
-1.71379967381917e-05
-1.68596423236821e-05
-4.15132900148985e-05
-3.68668729130691e-05
-1.33099924495011e-05
-1.92551862828055e-05
-2.79594178471838e-05
-1.07235834076571e-05
-2.40206425057743e-05
-1.95267862659673e-05
-1.57408680248353e-05
-1.02363226434159e-05
-5.07049720975699e-05
-5.50951680133914e-06
-3.32457780248246e-05
-3.43527221324572e-05
-8.71365754561425e-06
-1.08302863978088e-05
-8.95857691002734e-07
-5.52180168733922e-06
1.98740204798618e-05
-1.49492440959409e-05
-1.95136073527932e-05
-1.66549968302035e-05
7.96812177293223e-07
-2.84109933571923e-05
-1.44441566140814e-05
-1.48104777179669e-05
1.23638564527474e-06
-2.29467437321712e-05
-3.72686127942018e-05
-4.52197541870126e-06
-1.53353311517267e-05
-4.76598671674733e-05
-1.18053439924131e-05
-2.50179875828839e-05
-4.93767238732018e-05
-2.21132714155201e-05
-3.70979128284228e-06
-9.83922692256573e-06
-4.23724891529606e-05
-4.72725872373771e-05
-1.25217368871276e-05
-3.08488879110546e-05
-2.85596618774685e-05
-2.59351922580394e-05
-2.32147502500429e-05
-2.30826109680597e-05
-1.70822978908832e-05
-4.32377017339302e-05
-2.67815117299388e-05
5.11580259714114e-06
-1.23897906380278e-05
-2.24615803260605e-05
-2.85596670152637e-05
-5.51610257831876e-05
-2.25984757645293e-05
-2.17590500431451e-05
-3.52758451639967e-06
-2.83092105521866e-05
-1.90020465599788e-05
-1.73179446419787e-05
-1.58284096217585e-05
-3.97931415081436e-06
-2.41928411277534e-05
-1.10207863417014e-05
-3.11018203602556e-05
-1.51802455427279e-05
-3.39646094976085e-05
-2.44767716505229e-05
-2.98480493387668e-05
-2.12406916996405e-05
-7.59080213554264e-06
-2.23293947692348e-05
4.71385397780676e-06
-2.73816142748451e-05
-1.43050917778067e-05
-1.87707172888459e-05
-1.74969389343026e-05
-2.11083794488177e-05
-1.28065758234564e-05
-3.9481225224847e-05
-1.9826542063344e-05
-9.88093073703036e-06
-2.132504711362e-05
-2.35728902923585e-05
-2.58827271681235e-05
-1.17790956183317e-05
-2.91002042679071e-05
-2.47209488648549e-05
-4.08414231743658e-05
1.49075939170276e-05
-6.26392945956093e-06
-2.87520168333764e-05
-1.69662133703223e-05
-1.86663986820275e-05
-1.0267694839869e-05
-1.41215005577303e-05
-3.1955523005634e-05
-3.66162712139023e-05
-1.67954951543597e-05
-1.52513021102235e-05
-2.15874116048788e-05
-2.27520188826368e-05
-2.38768545982206e-05
-3.92703870880361e-05
-2.5189738742813e-05
-2.26151454348073e-06
-1.94282868898704e-05
-2.0571150762324e-05
-2.54619217675267e-05
-2.05338147893978e-05
-1.98146687538091e-05
-2.77294159918909e-05
-3.11636374490222e-05
-9.15319064680931e-06
-4.05341900037411e-05
-3.20860404144691e-05
-3.31513209543503e-05
-2.36568215740036e-05
-1.25538421782006e-05
-1.76762370322565e-05
-1.03747115146494e-05
-2.93384574133929e-05
-1.54474476006635e-05
-3.42315480128896e-05
-5.01380791869396e-06
-1.23413230286986e-05
-4.19156998561365e-05
-1.90861656017359e-05
-3.86138801491059e-05
-2.39558257015632e-05
-1.38480258239508e-05
-2.95159078459422e-05
-2.93002711963395e-05
-2.99090981856152e-05
-9.63982979352484e-06
-1.58268942080977e-05
-3.30021885743437e-05
-3.31566827779595e-05
-3.33474229611252e-05
-2.48639987280764e-05
-9.24159058333635e-06
-2.99653516775859e-05
-2.1625731325167e-05
-2.90381132357882e-05
-3.29808114806668e-05
-1.49716991099224e-05
-2.63948324611057e-05
-1.66284752795949e-05
-3.68702721710777e-05
-3.11375193279802e-05
-1.95009021865448e-05
-2.55290695891132e-05
-1.40804160052517e-05
-3.06191143126323e-05
-2.27886577266878e-05
1.9056660981019e-06
-2.11951750814543e-05
-2.04096863970306e-05
-1.22378955139783e-05
-1.5478616057473e-05
-8.52653989857386e-06
-3.68689084727439e-06
-2.92539390694474e-05
-1.95626548272809e-05
-1.96345263891893e-05
3.07311417422083e-06
-8.49651020872422e-06
-2.08998364701087e-05
-1.59357981101836e-05
-2.3091598948335e-05
-1.71964605403475e-05
-9.92353875752392e-06
-1.52563933499613e-05
-2.81975274202384e-05
3.67162020806072e-08
-6.23780363044563e-06
-2.58875388332832e-05
-7.35697260728429e-06
-9.14170785612592e-06
-3.00678429142399e-05
-2.777610578907e-05
-3.25603190644637e-05
-1.73161802207417e-05
-1.29532478477136e-05
-1.54730652365595e-05
-2.275613054549e-05
-1.26066664375845e-05
-2.64078753900333e-07
-1.14678123126796e-05
-9.92787190676871e-06
-5.0696101958146e-06
-3.6556460701603e-06
-2.54770512611989e-05
-1.88523768059724e-05
-3.90466900966337e-05
-1.81910569276427e-05
-1.8535147222469e-05
-5.32095264264228e-06
-2.79728261827789e-05
-3.20461035483746e-05
-2.53812063907906e-05
-8.34324983055396e-06
-3.43222303060697e-05
-1.32748887805868e-05
-3.8273316202437e-05
-2.89869610493858e-05
-3.24584768904538e-06
-2.96213241079857e-05
-1.33138491767793e-05
-2.75731587322019e-05
-3.42095829104424e-05
-1.98533158169194e-05
-3.28402801813183e-05
-2.61459370643175e-05
-1.60285372131019e-05
-1.00330591968565e-05
-4.6919755918595e-05
-1.65883874697716e-05
-2.4570100440134e-05
1.19041438561733e-05
-2.71770239833054e-05
-2.63874047290539e-05
-4.30508252743535e-05
-1.76618065602552e-05
-2.89688593876289e-05
-1.35426728401605e-05
1.26131001596708e-07
-4.8678098525381e-06
-2.47284706657282e-05
-4.64081693369828e-06
-3.19912073889666e-05
4.71921360164245e-06
-3.62064508030413e-05
-1.28362626823395e-05
1.63922760687442e-05
-8.70638893846155e-06
-6.84674270841292e-06
-1.18276306441426e-05
-1.61376916837472e-05
-1.58378630608932e-05
-3.64666571993882e-05
-2.55395938656217e-05
-1.23116886332803e-05
-6.90312481052032e-06
-2.66343973985715e-05
1.97321368287094e-06
-3.24379526855437e-05
-1.31604755757341e-05
-8.1073722198846e-06
-3.45873534511817e-05
-6.97081599833676e-06
-9.22748824322156e-06
-1.4576337506345e-05
-1.57313831055201e-05
-3.8290745121154e-05
-8.9823550104704e-06
-1.10043658884672e-05
-4.04010787817069e-05
-7.26763760510904e-06
-7.49931259955655e-06
-5.19814026715016e-06
-2.34066700285791e-05
-1.84965433685437e-05
-2.80611500505802e-05
-1.15231876860496e-05
-2.17130685119871e-05
-4.00567667163464e-05
-2.39198482207479e-05
-3.21638053926752e-05
-2.46570316349156e-05
-1.68228293333701e-05
-1.46333860647381e-06
-2.45953671191801e-05
-3.86077698180529e-05
-7.83434523894754e-06
-3.92904965727498e-05
-2.44739898885477e-05
-9.90015193585288e-06
-1.57293755415222e-05
-2.59802477248479e-05
-2.89724018050525e-05
-2.61967619149023e-05
-3.7420927215946e-05
-2.11366936874395e-05
-3.44329536950443e-05
-1.93755408758711e-05
-5.39332021214299e-06
-3.2442173210102e-05
-2.82716884713686e-05
-1.7408124931328e-05
-2.4968860407868e-05
-1.55523663113365e-05
5.49607642125809e-07
3.2192288405492e-06
-2.70765829194708e-05
-3.26492567310626e-05
-2.2896391912863e-05
-3.15986270423141e-05
-4.70885994268156e-05
-3.28168857828189e-05
-2.64628229755083e-05
-3.11521678933054e-05
-1.38378039133889e-05
-2.43229648772619e-05
-1.67977596074116e-05
-1.99447265079861e-05
-3.69048137043965e-06
-9.60069505568701e-06
-4.0970774117444e-06
-5.06681884925643e-06
-1.86020960098047e-05
-1.76323968301111e-05
-2.16566874857667e-05
-1.52235499856981e-05
-1.68314961260776e-05
-1.2386979068805e-05
-3.11546017247728e-05
1.13736885598141e-05
-2.56421848072951e-05
-2.75882165228438e-05
-2.19365297807213e-05
-2.8125579870763e-05
-1.67919210945079e-05
-1.85092220337817e-05
-4.82373249588298e-06
-1.43226170971447e-05
-3.18366405459655e-05
-2.23805186888082e-05
-3.60655899656731e-05
-1.73060728533933e-05
-2.39905576647067e-05
-1.8660851147545e-05
-5.34478441807059e-06
-9.93715547808747e-06
-9.0547053349711e-06
-1.50452499649416e-05
-1.89754095290348e-05
-1.69027370971405e-05
-1.57971475302064e-05
-2.01387890053824e-05
-5.22870263436718e-05
1.14834943325747e-05
-3.81806611853394e-05
-1.39033057703779e-05
-2.12621267347331e-05
-1.2011256382899e-05
-1.75086672392908e-05
-3.52255930916609e-05
-4.12927728326937e-05
-1.91476673905672e-05
-2.68071690206645e-05
4.11928102538569e-06
-1.9419482294761e-05
-1.03544643825452e-05
-2.81887331213036e-05
-1.46929650944229e-05
-2.73811257026238e-05
-3.69991828763473e-05
-2.00239755128342e-05
-3.81563040699411e-05
-2.55681466672781e-05
-3.66572579245347e-05
-4.49649967749918e-05
1.90624196581591e-06
-3.21550324054478e-05
-1.25299155849017e-05
-3.40710835908481e-05
-3.36860131592857e-05
-2.15532408456086e-05
-3.44683458039128e-05
-1.60721581703855e-05
-2.87317670625877e-05
-1.36013490332152e-05
-2.08539092493164e-05
5.02287880622221e-06
-1.48220286858589e-05
-5.75888936547808e-06
-4.80913302769941e-06
-3.87441277157115e-05
-1.53086837763149e-05
-2.85655818967431e-05
3.9202309758821e-06
-2.68372267618632e-05
-4.47209753352221e-05
-2.34196048785978e-05
-2.36286223070121e-05
-2.34468634084319e-05
-2.00684907451685e-05
-1.88269413835932e-05
-1.97077650055907e-05
9.3975928307525e-06
-2.47617736264743e-05
3.55036581368105e-06
-9.56804384375263e-06
-4.20143800005834e-06
-2.43949628579079e-05
-2.21035812179536e-06
-2.90444132770955e-05
-2.00912635010217e-05
-2.86004332797109e-06
-1.55809292679367e-05
-1.43769967004908e-05
-1.67570713242889e-05
-4.35796226700217e-05
-3.05535473095128e-06
6.72137456940906e-06
-2.51270122006734e-05
-2.34094077337691e-05
-8.35344171559884e-06
-2.85664126471434e-05
-2.3642076584534e-05
-3.2641649258805e-05
-3.41621680004483e-05
1.76066434110289e-06
-1.2716751866339e-05
-3.89111499651749e-05
-3.18427695478986e-05
-2.49820560898721e-05
-3.27609645575544e-05
-1.98099927272554e-05
-1.15368766847381e-05
-1.63681684930233e-05
-3.7411083815077e-05
-7.24656426246152e-06
-1.57062275628193e-05
-4.45454174940534e-05
-7.32106760814243e-06
-1.52263230173715e-05
-2.41821672314119e-05
-9.38872250297832e-06
-7.17914399138297e-06
-1.39674133979061e-05
-2.17987284991637e-05
-1.07071736128045e-05
-3.11861627017814e-05
-5.76222728378952e-06
-2.52370218238264e-05
-1.80776037599687e-05
-3.89169127333129e-05
-1.40976374217795e-05
-2.52391233963368e-05
-4.43158500439996e-05
-2.30407047885955e-05
-1.45914229094315e-05
-2.72723191230959e-05
4.61196509516745e-06
-1.11952606333388e-05
-4.28436325968735e-05
-2.73666851919014e-05
-1.00309114876043e-05
-3.1064213279315e-05
-3.76693428007337e-05
-2.47947921969486e-05
-1.56863466548257e-05
-2.64183747322661e-05
-3.83478955314831e-05
-2.92454759337885e-05
-1.20118145603744e-05
-2.41579746876189e-05
-8.23430938699259e-06
-1.03617045650339e-05
-2.74482333982604e-05
-3.3003282197046e-05
-1.84799381520118e-05
-1.132645289149e-05
-1.26587937487428e-05
-3.83775823923477e-05
-1.30377390449434e-05
-6.14456683111762e-06
-1.72694187591869e-05
-1.9727640136734e-05
-1.1680750098084e-05
-3.76140551312583e-05
-1.16839611214781e-05
-2.21207460158497e-05
-1.12987835242813e-05
-8.50132203494091e-06
9.64971258357404e-07
-1.2006315321199e-05
-2.42482878584662e-05
-2.57120745107653e-05
-2.64820808550049e-05
-1.82512456445839e-05
-1.68476990298314e-05
-2.47786398249379e-05
-3.08250330208208e-05
-2.55284016098537e-05
-3.75010987637081e-05
-2.36427302188144e-05
-2.0000887259342e-05
-2.56683200575286e-05
-6.7313189224372e-06
-2.04792760093648e-05
-8.7434991740341e-06
-1.80644756528225e-05
-3.91902420675349e-05
-2.58469360910853e-05
-4.37771430799944e-06
-2.12825896918422e-05
-3.54406128837802e-05
-1.52912582887222e-05
-4.24480851755616e-05
-2.80268908990891e-05
-9.91590760200331e-06
-3.03530179339738e-05
-4.3010235253317e-05
-3.86567772585698e-05
-3.667010368889e-05
-3.7458272060001e-05
-1.10073377991002e-05
-3.25561007527674e-07
-8.95028535824736e-06
-1.83279866664422e-05
-2.51142662144726e-05
-1.57095300195805e-05
-1.18171165914683e-05
-2.25003091865171e-05
-3.05643882646043e-05
-2.620662677157e-05
-2.91675326593152e-05
-2.18694871592433e-05
-2.51092859749588e-05
-3.19307917937446e-07
-2.94462431706737e-05
-4.88162336151896e-06
-2.42886688178122e-05
-1.27774843096507e-05
3.79725599875307e-06
-1.19419034457073e-05
-3.08006366023774e-05
-1.32417527861032e-05
-6.1205608406352e-06
-1.79738895411333e-05
-2.57810504108053e-05
-3.85273891839348e-05
-2.21715403031987e-05
-2.49913955980591e-05
-6.4764957265665e-06
-3.59845920718739e-05
-2.41219093306936e-05
-2.48324745875783e-05
-2.14057190832761e-05
-1.91931781060477e-05
-2.78844510462211e-05
-5.142204655855e-06
-3.28966588963232e-05
-2.86190109645894e-05
-2.87749537768233e-05
-7.20594380505276e-06
-2.03236301641524e-05
-2.28100706380055e-05
-2.94514120536118e-05
-1.97804490924898e-05
-1.01030682662724e-07
-5.96340666617196e-06
-2.22171046757311e-05
-1.91164054935211e-05
-2.29241079899052e-05
-2.0628371465874e-05
-2.92202062720285e-05
-3.8023818104921e-05
-3.34253923176838e-05
1.30594306392471e-06
-1.45992448333544e-05
-1.6018443033233e-05
-1.0095649079831e-05
-3.65717926062749e-05
-2.4912442590511e-05
-1.75409186664448e-05
-2.87397892270333e-05
-1.03067080216047e-05
-1.0397370620527e-05
-3.38783485612365e-05
-3.08787160573924e-05
-1.23866403595074e-05
6.41975599988717e-07
-2.70498585760275e-05
-2.19862066903751e-05
-3.0391006441734e-05
-2.75058196668259e-05
-2.86371691543663e-05
-1.15271420152489e-05
-2.24214461602268e-05
-2.56368712334233e-05
-1.49815349351083e-05
-2.36100838049593e-05
-1.49595671535074e-05
-2.93273119679819e-05
-3.35739087190721e-05
-2.81167500641038e-05
-3.15663517360325e-05
-3.291026413511e-05
-2.33060119783197e-05
-1.82197277605385e-05
-2.62928872171087e-05
-3.44716552256617e-05
-2.02048871608945e-05
-3.93599346326764e-05
-1.57369524807313e-05
-2.87047805673718e-05
-2.1216308232994e-05
-1.58548004657933e-05
-3.95239016935513e-05
-3.5537656506317e-05
-1.44012581900628e-05
-1.85496044929025e-05
-2.88366070411497e-05
-6.93004828471329e-06
-7.14931931976321e-06
-1.61727757210922e-05
-4.63654939525591e-05
-8.26952220609782e-06
-3.4676484265054e-05
-3.61074345928525e-05
-1.68535166289728e-05
-3.29788621688908e-05
-3.72485957885265e-05
-5.32422959942933e-05
-8.78538386039896e-06
-3.12569870180571e-05
-1.24822521505677e-05
-2.24095516334144e-06
-3.96402418137036e-05
-1.40823108913641e-05
-3.34775133979848e-05
-3.57559757649528e-05
-5.24749133271433e-06
-2.4910203408707e-05
-1.24332476135494e-05
-2.44227923760799e-05
-3.98108488555731e-05
-2.69371177425603e-05
-1.14420997359802e-05
-1.15178454462068e-05
-3.02578929053332e-05
-1.2136541420492e-05
-2.60019783280088e-05
-9.94049442821053e-06
-4.15589710438865e-05
-3.83984642110578e-05
-2.30122919545086e-05
1.24935749852131e-06
-1.22185782056381e-05
-3.33562370909606e-05
-1.40304034186444e-05
-3.098304681991e-05
-1.44732415796752e-05
-3.28156428034925e-05
-1.52749027659523e-05
-4.0509916421893e-05
-1.80253526974783e-05
-1.90274522177589e-05
-2.34804046248197e-06
-2.36741410820054e-05
-2.4624492835974e-06
-2.42970132421964e-05
-1.50602561592064e-05
-1.92835390786064e-05
1.56681716145513e-05
-3.45811651805829e-05
-1.45776488933092e-05
-1.18089235810378e-05
-2.93479818626456e-05
-2.81902564922048e-05
-2.30845277429445e-05
-1.81832490767528e-05
-2.35918657801416e-05
-4.7916537884536e-06
4.16452342802976e-06
-3.73868816277778e-05
-2.96029335855473e-05
-6.16379861724218e-06
-2.15018912946328e-05
-2.73397011088656e-05
-1.70920040199483e-05
-3.75252732881817e-05
-1.2315701028213e-05
-8.40240768234961e-06
-3.02370913962252e-05
-1.50645589127486e-05
-2.79757170515778e-05
-2.0556333714199e-05
-1.96637404922248e-05
-9.4276872600405e-06
-1.70096438447575e-05
-2.35172713088802e-05
-2.1180007443266e-05
-1.37647910979545e-05
-6.62691644134091e-06
-3.04264320551963e-05
3.82550245004581e-06
-2.79934086514462e-05
-5.23199073538591e-06
-4.08875183188429e-05
-1.30301510138352e-05
-1.64504260144678e-05
1.35649074327242e-06
-3.33672032303765e-05
-2.13766941215209e-05
-4.0146938509896e-05
-1.85580530173494e-05
-1.94572002398832e-05
-1.98002955798624e-05
-3.64630132508697e-05
-2.36708077970979e-05
-1.57706557361933e-05
-4.09896232081612e-05
-2.78758187831946e-05
-3.66849435969263e-05
-3.90605566270991e-05
-4.17154910257335e-06
-1.33237408066843e-05
-1.0095157322536e-05
-1.0884183093601e-05
-3.23522993337156e-05
-2.26296379151179e-05
-4.15729560153838e-05
-5.80508653985099e-06
-2.91634445106849e-05
-2.27471737314476e-05
-3.19102352246224e-06
-2.76815912627338e-05
-2.34656698104798e-05
-1.84857444684808e-05
-1.12966100119957e-05
-1.05967255754763e-05
-1.11464637213503e-05
-3.45478653276972e-05
-1.4770805330654e-05
-1.96704150244345e-05
-1.1620062890545e-05
-2.84624459747882e-05
-8.44224999275047e-06
-1.28930754083944e-05
-1.21942631617139e-05
-3.21353254700057e-05
-1.31784063872677e-05
-2.31193063403278e-05
-1.88420650521596e-05
-2.67233204378223e-05
-1.50262482476119e-05
3.09739367975293e-06
-1.06982157398247e-05
-2.74409185758166e-05
-1.36907143204522e-05
-1.37457636074796e-05
-2.30604250284425e-05
-1.50764305434857e-05
-1.25937374718761e-05
-9.42264008336707e-06
-3.72185354654272e-05
-3.15253398505469e-05
-9.35774872133693e-06
-2.06788416220436e-05
-2.85477632755531e-05
-2.60286721607173e-05
-1.83001885280334e-05
-1.27880662761796e-05
-2.78136081769168e-05
-4.90663430485115e-06
-1.57321855280097e-05
-8.63831208222266e-06
-1.15132877168727e-05
-2.19747397668561e-05
-1.97107388306016e-05
-2.035719041753e-05
-2.3090603243845e-06
-4.05768085448846e-05
-2.70554797792628e-05
-3.08456111165132e-05
-1.1780921322425e-05
-5.4319948682769e-06
-2.51785919907862e-05
-8.12372994686818e-06
-1.12659111744042e-05
-6.78777473406288e-06
-3.42208844219875e-06
-7.64060771546765e-06
-9.13466494385968e-06
1.10092311640263e-05
-3.46154013205107e-05
1.33478570797759e-06
-4.05341551926394e-05
-3.2857762275307e-05
-3.89946515484181e-05
-2.40365649892959e-05
-1.76600595995977e-05
-3.21632610667293e-05
-1.51017152171981e-05
-2.44014234933658e-05
-1.73752354324612e-06
-1.20246920006468e-06
-2.57391417713401e-05
-1.30945199096687e-05
-3.66652445411948e-05
-1.62064583440203e-05
-1.95899343484378e-05
-3.67598346592225e-05
-1.66311863076494e-05
-1.00436741433717e-05
-1.75591884780548e-05
-1.13451965614666e-05
-1.06463242505533e-05
-3.34977107745966e-05
-3.08841807820778e-05
-2.97245610273119e-05
-7.39987103320161e-06
6.50563408942991e-06
-3.50063595502637e-05
-1.50329130900631e-05
-2.42102137008318e-05
5.34179675983776e-06
-1.36685877240128e-05
-1.17052795732779e-05
-1.29154920529895e-05
7.98087323186616e-07
-1.25769370099398e-05
-2.43914171523758e-05
-2.08215993594415e-05
-2.85238817442139e-05
3.20513498965199e-06
-1.20659064458494e-05
-1.72801406525509e-05
-3.24174526983821e-05
-1.49536912116055e-05
-1.51378901846294e-05
-1.61752288342145e-05
-1.37653342835144e-05
-2.67959038729704e-05
-2.18108165444311e-05
-3.65795843980671e-05
-2.08022128948457e-05
-2.0568868169845e-05
-5.25747037419115e-05
-2.56197119698793e-05
-7.01346720256607e-06
-1.95525255992246e-05
-2.61382211841629e-05
-2.72656207792941e-05
-2.61489980682963e-05
-3.48901006429099e-05
-1.18239010223415e-05
-1.98218548306721e-05
-3.53955576361523e-05
-3.76949339929115e-05
-1.04035572622193e-05
-4.02302063391554e-05
-7.66021718623478e-06
-1.47453437665358e-06
-1.14548719024791e-05
-3.28823331458378e-05
-3.05702934988525e-05
-2.34339884417288e-05
-2.65232086316475e-05
-1.56317890208404e-05
-2.50097529618914e-05
-6.55441154292934e-06
-5.03817551585117e-05
-3.3783072397728e-05
-1.74539978388073e-05
-1.41126821050483e-05
-2.07207163036374e-05
-4.31584614031583e-05
-4.1939528113086e-05
3.74941894635217e-06
-5.45183412441746e-06
-1.93787947343246e-05
-2.16998705353948e-05
1.03931281616306e-05
-3.95302220124193e-05
-1.7704353089301e-05
-1.35235586492309e-06
-1.46532501928635e-05
-9.14055891309734e-06
-3.10483770492172e-06
-7.9280913963291e-06
-3.31002758365298e-05
-1.19157305176334e-05
7.32326524124542e-06
-2.35253235347249e-05
-1.89668831915434e-06
-1.80267900172653e-05
-2.72148751699523e-05
-7.56860107965713e-06
-2.26512953123544e-05
-2.11463786414652e-05
-7.34634351319704e-06
-8.4843808613459e-06
-3.235130785399e-05
-5.88745558194659e-06
-2.31547376563845e-05
-3.75489322070452e-05
-3.32888472508954e-05
-2.65046522510593e-05
-2.50976821181144e-05
-6.24156394024339e-06
-2.2597300356593e-05
-2.57717254949756e-05
-2.49658671240293e-05
-1.669983410014e-05
-1.11638010990059e-06
-1.4816178724639e-05
-4.23679529624236e-05
-1.893390802299e-05
-1.56701796454143e-05
-5.39705447404658e-06
-2.52408337656487e-05
-2.14413971162125e-05
-1.42645362864997e-05
-3.15499923155224e-06
-2.00867570795928e-05
-1.6282243494153e-05
-9.52889913526524e-06
-2.82494345997409e-05
-1.2748830268511e-05
-1.74641743851375e-05
-7.05347682280778e-06
-1.06437378574071e-05
-1.28669657926401e-05
-2.38634687486211e-05
-2.31501926931913e-05
-2.14778032255636e-05
-1.70842227257349e-05
-1.55602435919697e-05
-2.21021979276994e-05
-4.18334052337341e-05
-3.79735338192218e-05
-1.95478709050912e-05
-1.56664525422127e-05
-2.59158062505705e-05
-2.89296930105844e-05
-2.40601630819244e-05
-2.86577724013769e-05
-2.12347540495349e-05
-1.51913531535153e-05
-1.31717654720902e-05
-1.56535207607107e-05
-1.86691878888596e-05
-3.75593761525454e-05
-1.64162267341535e-05
-2.47436523325022e-05
-9.03110726607639e-06
-5.9886997874325e-06
-2.46654645932555e-05
-2.01340657183969e-05
-2.57521374324078e-05
-2.98735265817214e-05
-2.17314612503311e-05
-3.20024178036401e-05
3.69920068198877e-07
-2.98391671027109e-05
-2.63133036043412e-05
-3.66820064675904e-05
-1.63421747252265e-05
-7.75750463116375e-06
-1.42743569718899e-05
-3.27013490244872e-05
4.30794685336751e-06
-1.88466854453578e-06
-1.2307686086318e-05
-8.94244926134539e-06
-1.72626156035187e-05
-3.6633312985628e-05
-4.5880772493908e-05
-1.96015710043861e-05
-3.81250069853381e-06
-1.23607012423828e-05
-3.74622487993732e-05
-3.03578830161211e-05
-2.34766302285173e-05
-2.1572450179661e-05
-6.46016782795004e-06
-3.42941816324301e-05
-1.83902243420179e-05
-8.02936498821135e-06
-4.30159975079501e-05
-2.09190032557483e-05
-1.31753121990066e-05
-1.23355187479419e-05
-1.74096164586552e-05
8.55314091737598e-07
-2.00153167945569e-05
-5.39270197717438e-06
-9.11806351814981e-06
-3.19809431093357e-05
-2.01089458164081e-05
-1.83905426736497e-05
-2.38362609839759e-05
-4.19859212952134e-05
-1.71876824953131e-05
-8.57376782953249e-06
3.73510444081118e-06
-1.95918627221677e-05
-2.47053580195563e-05
-2.1359897648102e-05
-1.75448255661611e-05
-1.07286409847263e-05
-1.51963746084262e-05
-1.38133491597837e-05
-2.0654301984794e-05
-2.28755396575674e-05
-2.11425636776199e-05
-4.25499439881304e-05
-1.47459899935631e-05
-2.09258661431498e-05
-1.96390990507296e-05
-2.22725124181041e-05
-3.42962323189913e-05
-1.62839615799834e-05
-2.69081856340044e-05
-2.15429450199972e-05
-5.41002717552465e-05
-1.15511469749218e-05
-3.05154815956087e-05
-1.45907450132769e-05
-1.98769280400162e-05
-3.68515353805173e-05
-2.69778270894716e-05
-1.26807391020424e-05
-2.23434332458052e-05
-4.55375823585642e-06
-3.42786154674968e-06
-1.25008904332309e-05
-3.0915707012792e-05
-6.85587608309054e-06
-7.78218410560585e-06
-7.64266306126411e-06
-1.78678566542129e-05
-2.49978024174195e-05
-1.35906754349736e-05
-9.16724310633889e-06
-1.85962331530511e-05
-1.57079474549016e-05
-1.33675488880988e-05
-1.89161026079018e-05
-4.98731169571325e-05
-4.12467806642863e-05
-2.29338033393554e-05
-1.55113263476185e-05
-1.8445190310906e-05
-3.7705561804503e-05
-4.00604362602919e-06
-2.86787486927941e-05
-8.00581064810224e-06
1.57705936800894e-06
-2.20889028047987e-05
-2.36228689512426e-05
-2.31644525879606e-05
-1.61002203938675e-05
-1.38141906678109e-05
-1.8620581190569e-05
-2.15629235998264e-05
-1.68044475863304e-05
-3.202161395359e-05
-3.37301371362983e-05
-6.24547028212441e-06
-2.91681943744955e-05
-1.91767729063247e-05
-2.48021168151989e-05
-3.66324529092526e-05
-3.35392174352749e-05
-3.36106445002639e-05
-1.08754623209855e-05
-2.33904982695745e-05
-1.55351693443493e-07
-3.29301346626809e-05
-1.35779351319616e-05
-3.01955324612531e-05
-6.25415822344383e-06
-4.98859535827413e-05
-1.6030558850925e-05
-1.10667128326286e-05
4.72306744801833e-06
-4.81460197390832e-05
-2.97067178544402e-05
-2.63682349786904e-05
-4.04020188240773e-05
-3.1368871638033e-05
-2.34069419016844e-05
-2.5841403810598e-05
-3.28616952991272e-05
-1.90809749044886e-05
-1.88060984741753e-05
6.77942374809945e-07
-8.73264195315807e-06
-2.00293501594482e-05
-1.79531478265451e-05
-1.61514268903717e-05
-2.12755267608014e-05
-1.13759612569376e-05
-2.71738909262418e-05
-2.18556803293895e-05
-3.39606778629255e-05
-2.66147133628449e-05
-3.47524821318916e-05
-2.02086045710951e-05
-2.20609659239496e-05
-4.27803784728983e-06
-2.02808729003779e-05
-2.01020765385504e-05
-2.8760668035779e-05
-1.35563490417681e-05
-2.50418818598357e-05
-1.53012517049411e-05
-2.15746486263237e-05
-4.7159071285068e-05
-1.44192947102771e-05
-1.49137190323384e-05
-2.18743193270321e-05
-2.05920340706117e-05
-1.80832225400868e-05
-9.76666630833957e-06
1.00472577562997e-05
-1.51482339570044e-05
-1.68451306243969e-05
-3.17969423909915e-05
-2.51738081457115e-05
-1.52605431369823e-05
-8.27674760966797e-06
-1.11816918644381e-05
-1.59672394758593e-05
-2.28154884817024e-05
-4.11293508199672e-06
-2.67458839580302e-05
-2.52587785859276e-05
-7.37475199813446e-06
-2.67893390726268e-05
-1.7268912192241e-05
-1.21907229932054e-05
-3.18193430960789e-05
-3.74616091455565e-05
-1.67535024215743e-05
-4.85597690492927e-05
-3.12130890877775e-05
-1.08008948981407e-05
1.88956675010136e-05
-1.53368629684552e-05
-2.86497671458502e-05
-1.51271678119292e-05
4.10346972816921e-07
-9.72255951742117e-06
-1.96681394037328e-05
-1.06225502042096e-06
-3.17007780406429e-05
-3.99176424710838e-05
-4.85524292119818e-06
-5.95961890271461e-06
-2.43947847713974e-05
-2.50974159574829e-05
-2.59358161646196e-05
-1.94892800367753e-05
-1.11434642345024e-05
-3.45411804169911e-05
-4.21750148236086e-05
-2.24283462914582e-05
-2.57780988073754e-05
-3.18861732807899e-05
8.20521783782358e-06
-2.0881419715444e-05
-2.60366843591566e-05
7.17073598240961e-06
-8.00322334355434e-06
-1.82227453271347e-05
-3.14911451536308e-05
-2.05921828730648e-05
-2.06259021182466e-05
-3.9089641754223e-05
-2.04384187648557e-05
-1.60258915367841e-05
-2.12131444289798e-05
-2.49486880704595e-05
-3.17087102082334e-05
-3.164932296091e-05
-2.04189972917621e-05
-2.03073000111955e-05
-3.28350476431826e-05
-3.4619822943582e-05
-2.67791701526689e-05
-1.72418548136329e-05
-2.18449926194626e-05
-3.04259038379646e-05
-1.61425413677012e-05
-2.83461205610977e-05
-1.36064869762173e-05
1.06112907634892e-05
-8.43436816399153e-06
-2.02685724414267e-05
-5.32819826534649e-05
-3.09662453702042e-05
-2.602687861219e-05
-2.56681274563952e-05
-1.59788534945135e-05
-5.44626705444473e-06
-2.61336971250122e-05
-2.19538476418648e-05
-1.78701566073738e-05
-3.40143422867722e-05
-4.43016345961388e-05
-1.53174391699767e-05
-3.76840487977774e-05
-1.56980998591187e-05
-1.70454999307793e-05
-3.84967824453144e-05
-1.2115405708203e-05
-2.07895474306569e-05
-3.48536708998188e-05
2.53079206472163e-06
-1.0555179576677e-05
-2.16969595339028e-05
-1.52007999639815e-05
-1.5639246546395e-05
-3.22394839111854e-05
-8.38762008152111e-06
-2.92286168412837e-05
-1.04041479690943e-05
-1.11791324192211e-05
-1.10408257950591e-05
1.36185499443188e-07
-2.11200884880574e-05
-2.13311595041775e-05
-9.6681596786989e-06
-1.14645064112757e-05
-5.0807510860453e-06
-1.9657704130729e-05
-3.5082243332307e-05
-2.87081745813137e-05
-1.99196327260477e-05
-1.18559983528596e-05
-1.15439407480279e-05
-1.480967489424e-05
-3.96959381884956e-05
1.11957068656614e-06
-3.20284015688414e-05
-3.50723252274138e-06
-7.18945653567564e-06
-9.99846740262024e-06
-3.52405482499993e-05
-7.08830101791545e-06
-3.08513258455031e-05
-2.78949977105071e-05
-2.03812660611202e-05
-3.14651880432432e-05
-2.25818588328813e-05
-9.47027233446558e-06
-1.9772266869463e-05
-1.60607264205421e-05
-1.8661123796459e-05
-3.14033330977894e-05
-3.85452347624279e-05
-2.32874800003924e-05
-2.06303103124644e-05
-1.14932539508224e-06
-3.64414470038172e-05
-3.62833675329873e-05
-1.54382358180066e-05
-1.54574856257477e-05
-3.52799830362181e-05
-1.89199202369659e-05
-1.20650038582499e-05
1.94239619722402e-05
-1.50697734261137e-05
-1.24132375971004e-05
-2.56565318628234e-05
-6.42412021833177e-06
-2.58759627086766e-05
-1.23308831703089e-05
-8.43846021522333e-06
-2.02717573524584e-05
-4.42951347798697e-05
-3.15546970712564e-05
-2.97507538597197e-05
-2.29395728120828e-06
-2.03485394479537e-06
-2.80392393335166e-05
-1.48908758143485e-05
-3.92755356674471e-05
-3.24871228446144e-05
-2.57981430605398e-05
-1.92602919831056e-05
-1.22308716765604e-05
-3.9654035335385e-05
-3.06295110364428e-05
-3.20883877185407e-05
-2.64807848845529e-05
-2.88226500511249e-05
-2.09267703131056e-05
-2.50937323073064e-05
-5.09966498251068e-05
-3.24666600643676e-05
-1.5755145059679e-05
-1.17164238626232e-05
-9.95985484267373e-06
-2.14399099473223e-05
-9.89745273814058e-06
-2.72199378817247e-05
-2.66971002816035e-05
-1.36896738658145e-05
4.51147317382811e-06
-1.09932363932578e-05
-3.76576638660221e-05
3.17703914936096e-06
-7.16245852289298e-06
1.2160691328743e-05
-2.39476685155438e-05
-2.96080498068174e-05
-1.80943030393772e-05
-2.5537803388711e-05
-2.41749541914459e-05
-1.26712827065477e-05
-1.57730224300717e-05
-1.9600377782702e-05
-2.38156873578562e-05
-2.53645794452652e-05
-1.81028475973978e-05
-5.09436040786609e-05
-9.18719218886539e-06
-4.32516329582006e-05
-2.94140519193294e-05
-1.32505540023451e-05
-3.23846798781561e-05
-2.58028064673933e-05
2.53666888589431e-06
-5.46619626919799e-06
-3.74718003789635e-05
-3.50758632408699e-05
-4.68288123600895e-05
-2.46860689850982e-05
-3.53642762133196e-05
-1.508164533082e-05
-3.30095292974154e-05
-1.00566788787409e-05
-3.36451075327338e-05
-2.09589095180875e-05
-1.04808740567141e-05
-3.781691714064e-05
-1.6433651998927e-05
-3.03298326390329e-05
-2.24390335827976e-05
-2.53767005350124e-05
-2.72287953992264e-05
-3.80646181529935e-05
-1.47439693478001e-05
-7.27870539423263e-06
-2.31651367173905e-05
-2.30503797297293e-05
-3.7312876795377e-05
-5.93619137481756e-05
-2.08026316031057e-05
-2.30531730166732e-05
-2.19364935607254e-05
-1.14631233003274e-05
-2.99938231434257e-05
-1.78269513616468e-05
-3.24763861290889e-05
-9.66517628476982e-06
-2.54557045477953e-05
-2.56788121139357e-05
-4.21913248968829e-05
-2.01331947555871e-05
-3.28800801464993e-05
-1.18503879049222e-05
-1.57670868007077e-05
-2.55433166364271e-05
-3.87702925518555e-05
-2.88637378476439e-05
1.71022626321556e-06
-1.81999986330479e-05
-3.76643854182944e-05
-1.86854990991656e-05
-1.75942427288124e-05
-2.25464991279331e-05
-3.91182820267929e-05
-8.90749539277627e-06
-2.33830694162656e-05
-3.17415568001468e-05
-9.02264038318712e-06
-1.90049905387172e-05
-2.17586112551752e-05
8.33599975989507e-06
-3.87965730626743e-06
-1.62311492253487e-05
-6.16580686700179e-06
-2.92026989270379e-05
-2.09354968416325e-05
-3.65000904189192e-05
-1.86336185621717e-05
-2.01908563626254e-05
-2.16803569611151e-05
-2.03656071062156e-05
-1.93303244702194e-05
-1.75028491433768e-05
-2.1820133404767e-05
-3.47923598427759e-05
-1.15127597175392e-05
-3.06570812020633e-05
-2.46038745823844e-05
-2.12429835344835e-05
-5.33159469744808e-06
-3.37076701650969e-05
-2.0195325241997e-05
1.3175832110604e-06
-3.49853030000271e-05
-1.27156866535121e-05
-2.35592356333443e-05
-3.24891247981862e-05
-3.17219371519088e-05
-3.77546568443661e-05
-6.54757466437039e-06
-1.76883990558595e-05
-7.99842449330344e-06
-1.32692151114333e-05
-2.65949957083088e-05
-1.61931324375461e-05
-5.95430895172616e-06
-2.00514378263001e-05
-2.1927138783065e-05
-3.22638812960116e-05
-4.02850678239448e-06
-2.27089732678956e-05
-1.07100452901525e-05
-5.10773050230513e-05
-3.10653443474644e-05
-8.98828389483144e-06
-2.02224883035824e-05
-3.48017841746459e-05
-2.47017747177455e-05
-2.43447756452196e-05
-5.15810555015777e-05
-2.42738681113276e-05
-2.80058886758647e-05
-3.20862197509576e-05
-6.25783433887632e-06
-6.8941660844334e-06
-3.73321731005508e-05
-1.74851708421183e-05
-1.71631088228859e-05
-7.53231387257016e-06
-2.19648914281602e-05
-1.37538276720856e-05
-1.97224466873792e-05
-2.52680650696645e-05
-7.26706331389529e-06
-2.06917725739348e-05
-1.99384259056679e-05
-1.58797744170408e-05
-1.40736595437154e-05
-9.34349823625248e-06
-1.105883783271e-05
-3.6349369328947e-05
-4.4728075096061e-06
-3.46893626435325e-06
-6.29468776974602e-06
-2.21748962713425e-05
-3.12386858011921e-05
-2.2146862934969e-05
1.54382091533105e-06
-4.38118669566813e-06
-2.86616307387291e-05
-2.72329951223225e-05
-2.67464015225383e-05
-1.82132900241538e-05
-1.11229209845828e-05
-1.91159230306097e-05
-1.92158902681184e-05
-2.62324577371906e-05
-1.2849893131772e-05
-2.04841564879384e-05
-2.68032711045215e-05
-2.8289978717193e-05
-3.79968891813499e-05
-3.83284471784193e-05
1.66561769145293e-06
-4.59813937259975e-06
-3.39975140803869e-05
-3.25141379532894e-05
-9.24487030375178e-06
-3.36856155444701e-05
-2.67740675819165e-05
-1.28921459799226e-05
-1.33915722412192e-05
-2.63120852345601e-05
-1.72881182633163e-05
-3.35761455284114e-05
-2.58400968361131e-05
-4.86536434325498e-05
-1.24716419972553e-05
-3.78366877874179e-05
-9.73614740762684e-06
-3.23146129633097e-05
-3.84867487209441e-05
-3.81828603406101e-05
-2.75206211864918e-05
-4.07939163964623e-05
2.94137413386913e-06
-4.73224603424387e-05
-3.45914253130876e-05
-1.57770947370395e-05
-1.45677325897944e-05
-1.55661212209235e-05
-8.94240322097543e-06
-1.04240533878367e-05
-9.7908892231861e-06
-3.20148531049082e-05
-3.24692623867229e-05
-1.85736311754924e-05
-1.37306542344334e-05
-1.4314897281861e-05
-3.84261406941552e-05
-3.01664288344547e-05
-2.02341384660702e-05
-2.65693266653231e-05
-1.8505647658589e-05
-1.87519325165158e-06
-8.74083922653309e-06
-8.91615160992477e-06
-7.25478029825974e-06
-3.98143295784587e-05
-2.81046512182779e-05
-2.28004997782037e-05
-2.99944497455473e-05
-9.25987438856484e-06
-1.60688637350837e-05
-2.29023045421535e-05
-3.19104141433617e-05
-3.34426701530658e-05
-3.29904704232909e-06
-9.76794051497568e-08
9.28027690309986e-06
-5.87891983097319e-06
-3.65131332835186e-05
-2.97881986437569e-05
-1.66242907967811e-05
-1.44919486534397e-05
-2.13582335536172e-05
-1.90993675969999e-05
-3.05568913170554e-05
-1.28697955191551e-05
-1.58040378900287e-05
-1.1929236409726e-05
-2.75720472687942e-05
-5.46776424494007e-06
-4.17339596537789e-05
-2.45858906261457e-05
-2.35202944315224e-05
-2.51186644416529e-05
-4.69368867278539e-05
-1.91022269220653e-05
-3.29173358335311e-05
-4.04268300432116e-05
-2.49316763008977e-05
-2.52624199797125e-05
-1.48649511775407e-05
-1.62238806396376e-06
-2.01698409928305e-05
-4.8368425730655e-05
-2.52425207023419e-05
-4.50708993295969e-05
-5.82825387611479e-05
-1.64228598041117e-05
-2.6498178133684e-05
-2.19263739636453e-05
-3.71815678124155e-05
-2.58349182606873e-05
-1.75815743467284e-05
-4.0014034306102e-05
-3.72431384967102e-05
-2.78386526861866e-05
-1.93435810397001e-05
-7.73831685887624e-06
-2.36090763863659e-05
-1.37332934654487e-05
-7.79937084544073e-06
-2.9080248585112e-05
-2.73992596938339e-05
-3.25615694632282e-05
-1.96207251710636e-05
-2.27752979006346e-05
-3.06973901998926e-05
-2.05911353680529e-05
-1.27613849994494e-05
-3.01969859172249e-05
-2.0768399016543e-05
-3.15253697620464e-05
-3.22130406332788e-05
-2.83617212487647e-05
-3.13802104190509e-05
-3.71919565559761e-05
-4.50890251750486e-05
-3.43014536111434e-05
-2.01390107671408e-05
-8.728092258859e-07
-2.28384463981988e-05
-1.28623043340988e-05
-7.62021522861392e-06
-4.9867044086507e-06
-9.39686861884396e-06
-1.54749349761567e-05
-3.58964846410142e-05
-1.89889051035885e-05
5.24370508958094e-06
1.34958853028494e-05
-1.44701794350225e-05
-1.66369110674058e-05
-4.99545158443095e-06
-4.48291643941504e-05
-1.55269257203771e-05
-2.08668957477073e-05
-2.01554297132899e-05
-1.21890341288366e-05
-1.45172138446532e-05
-6.46292471724673e-06
-1.41396745675409e-06
-3.99046381168551e-06
-1.60243824065085e-05
-3.6953611048582e-05
3.55820057653396e-06
-1.85558144924345e-05
-1.1323693752447e-05
-9.53830007754285e-06
-9.96098422611343e-06
-1.4740490553072e-05
-1.51666551391618e-05
-1.74220755760924e-05
-1.72302864487384e-05
1.55150664940334e-05
-1.71419764774273e-05
-1.90275986649105e-05
-1.39700701403369e-05
4.82522164423117e-06
-3.40678471924191e-05
-1.343061771322e-05
-1.73359844282092e-05
-2.94236506439782e-05
-2.89468436523932e-05
-1.68710094141695e-05
-2.51873822526656e-05
-1.5014093816924e-05
-1.31818009295367e-05
-2.06760027129139e-05
-2.91261716888942e-05
-1.56905327219482e-05
-2.79689100296136e-05
-1.0858499925931e-05
-1.79715934053548e-05
-4.59178685681431e-06
-2.7584281633774e-05
-3.1577887901106e-05
-6.98700655627331e-06
-5.8994280389336e-06
-2.18651617309802e-05
-2.91802062176175e-05
2.57624762585754e-06
-2.73303033924663e-05
-2.56562067179198e-05
-1.76073222637257e-05
-1.3250796042338e-05
-1.87217619786899e-05
-1.75803423513007e-05
-1.28575636408579e-05
-7.00604197852092e-06
-1.89446767061921e-05
-3.54539726053708e-05
-2.26028464862915e-05
-3.48358712853659e-05
-9.74325531811131e-06
-9.45941707953698e-06
-1.73594775306108e-05
-2.93020387676375e-05
-8.40783785332453e-06
-3.1058120036614e-05
-2.16235804086336e-05
-1.75783981555295e-05
1.56238398777329e-05
-4.1856117189451e-05
-4.36658633371619e-06
-2.81967826580936e-05
-1.21328837082484e-05
-2.83258801276678e-05
-2.94174250667615e-05
6.09709934237734e-06
-2.41933589468e-05
-3.65898501740178e-05
-3.39286800304473e-05
-2.50984148029335e-05
-2.72679126866948e-05
-5.51059002842523e-06
-1.24757879485041e-05
-2.06308204240147e-05
-1.03909662420396e-05
-2.88464046129885e-05
-1.45817071987711e-05
-1.22398926142461e-05
-2.41481422180253e-05
-1.66006691188613e-05
-2.92455377226564e-05
-2.11414424062079e-05
-4.75236591450181e-05
-1.90854832876705e-05
-1.49629690993954e-05
-1.48734157808338e-05
-1.82323317207852e-05
-1.2187207815734e-05
-2.68962085556344e-05
-2.71683924264212e-06
-2.06221100827401e-05
-2.01582633506765e-05
-2.05903501001858e-05
-1.68494612384349e-05
-2.1019256275507e-05
-1.88421086644932e-05
1.12877949990811e-05
-1.80932716433865e-05
-2.04123460062304e-05
-3.17993728112479e-05
-3.07244088307654e-05
-3.34978212193671e-05
-3.74061065640557e-05
-3.06663184562773e-05
-2.28152359570827e-05
-1.19705083669589e-05
-6.205335197136e-06
-2.04258007636896e-05
-2.46491826042679e-05
-1.81721466971261e-05
5.05810027253333e-06
-3.17584375821652e-05
-2.52963444419843e-05
-1.65831369270529e-05
-2.44732353242364e-05
-2.20347167055094e-05
-1.51111438379197e-05
-2.66854133173991e-05
-3.80729200398629e-05
-2.78742060665982e-05
-1.05896313815625e-05
-2.76752755855416e-05
-1.70777006393001e-05
1.00272608145042e-06
-1.91009120739558e-05
-2.54052212791984e-05
-9.84922137413542e-06
-3.57987302276385e-05
-1.69163781155498e-05
-2.4984477691679e-05
-1.78903655428158e-05
-2.24286752341013e-05
-6.98527202010575e-06
-3.20455737766623e-05
-5.85739789016256e-06
1.689090022018e-07
-2.74090028926629e-05
2.21974662897072e-06
-2.43616698227697e-05
-2.26662772257499e-05
