# Supplementary material for: Research on computational propagation and identification of mine microseismic signals based on deep learning
Source: PLoS One. 2025 Oct 22;20(10):e0334641. doi: 10.1371/journal.pone.0334641 (PMC12543183; doi:10.1371/journal.pone.0334641)
Supplement: S2 Data — (ZIP) [file pone.0334641.s002.zip › 000100500002018.xlsx_0.txt_24.txt.txt]

-4.71260205933677e-06
-7.42810758159572e-06
-6.24020868642585e-06
-1.92769094614305e-05
-2.81337626442279e-05
-2.92740342040144e-05
-8.2521362649249e-06
-2.8505349451718e-05
-9.25586975557696e-06
-1.63101868308058e-05
-1.96026924797173e-05
-1.74172785018004e-05
-2.61652381183405e-05
-2.01716536822783e-05
8.24453082832276e-06
-3.50352382179156e-05
1.1912082192339e-05
-8.07949434174015e-07
-1.43261099868123e-05
-1.25042719677812e-05
-3.07170947704423e-05
-3.6777010169095e-05
-5.42971745742999e-05
-2.17539852225069e-05
-2.11687019298728e-05
-2.46116166210183e-05
-3.45007668273319e-05
-2.07996737143954e-05
-2.66677409210561e-05
-2.63918140805819e-05
-4.19341858511612e-06
-3.4385407457501e-05
-2.14411436423978e-05
-8.60073335148569e-06
-2.91076069233111e-05
-2.9594058209486e-05
-2.25829480951702e-05
-1.07481132995144e-05
-2.18367495845015e-05
-1.81062176261973e-05
-2.0410961778534e-05
-4.74437744178123e-05
-2.96491042282076e-05
-2.37379453668038e-05
-2.50687904383399e-05
1.36520127284325e-07
-1.36888982822028e-05
-2.97297542897988e-05
-1.63579319228577e-05
-1.46553501296468e-05
-1.61065985364093e-05
-1.28439339969242e-05
-1.16952686993501e-05
-2.35779742273512e-05
-4.45129596995755e-05
-1.51022583895459e-05
-2.66655290498005e-05
-1.08425355808552e-05
-2.31595396258293e-05
-1.75027620413055e-05
-1.02067471337029e-05
-2.33189360067832e-05
-3.24509634710588e-05
-3.28958226770661e-05
-2.4784591297886e-05
-1.10257674462634e-05
-1.72905783462187e-05
-3.75568062397181e-06
-9.42925299027993e-06
-5.91179137974461e-06
-1.20455358878422e-05
-1.65797551658296e-05
-2.13193813674989e-05
-4.22008448156265e-05
-2.38834350427003e-05
-1.80703255062944e-05
-1.57457958959528e-05
5.10826746506429e-06
-1.23778868263717e-05
-1.60695362048603e-05
-2.37945333432056e-05
-6.69770696167596e-06
-2.88982648587269e-05
6.03448630456028e-06
-3.02537461910544e-06
-8.93631762917724e-06
-1.49388881312835e-05
-1.00818993636579e-05
-1.84432960834151e-05
1.99977547855095e-06
-1.26631234541961e-05
-3.05184495505863e-06
-2.75802669919799e-05
-1.8636410903397e-05
-6.19533354549022e-06
-3.06770301691646e-05
-2.35039663783188e-06
-2.38722802247324e-05
-2.80577440961351e-05
-5.17737024849593e-06
-5.32049444114041e-05
-3.64028957673144e-05
-2.34122903834057e-05
-3.56944528724708e-05
-3.10658337546863e-05
-3.75865618543839e-05
-1.70693173729346e-05
-2.62692582861981e-05
-1.59575052145498e-05
-1.04474138778753e-05
2.07334665978755e-06
-7.26162509533063e-06
-2.91998817827394e-05
-2.1987595722278e-05
-2.48792074923253e-05
-1.03847820261126e-05
-2.5862318355674e-05
-7.50332864839108e-06
-2.04345657003908e-07
-1.07645958102784e-05
-7.48151113159702e-06
-1.77963818008864e-05
-1.00059814545231e-05
4.57534767433062e-07
-2.45003839111621e-05
-6.20968212977495e-06
-1.08586579203759e-05
-7.79456873172845e-06
-2.17492161059191e-05
-9.49796875496101e-06
-2.31254471141954e-05
-1.19908818082016e-05
-2.49258933593939e-05
-4.37406341172848e-05
-1.71719829531129e-05
-2.44672274647054e-05
-3.41524879007546e-05
-2.51352228796931e-05
-1.96957274210849e-05
-2.40493835956396e-05
-1.93475418756849e-05
-1.41740920398569e-05
-3.08327737614433e-05
-2.63732036730498e-05
-1.56291674243371e-05
-1.20881256811856e-05
-1.53368390264695e-05
-2.826595996987e-05
-3.50224440112768e-05
-3.33065083649391e-05
-1.37779476829253e-05
-1.8371506796314e-05
-2.00219290212174e-05
-1.274288039074e-05
-1.50608220484637e-05
-2.52118506138209e-05
-3.38781418048717e-05
-8.20538898585017e-06
-3.3153022883412e-05
-4.04047680005161e-05
-4.12941746100112e-05
-9.637159302157e-06
-7.60261050749029e-06
-2.65834455041652e-05
-1.88003130260399e-05
-2.65306689736559e-05
-8.00289378456505e-06
-2.97151412868406e-05
-2.49768638556365e-05
-1.35995178363863e-05
-1.21455790998929e-05
-2.68267200263718e-05
-2.66016394915112e-05
-7.88866827231391e-06
-1.58293697363226e-05
-2.51932094468284e-05
4.38353651386867e-06
-2.03454213213186e-05
-2.4958383214923e-05
-1.64895591186267e-05
-2.62720932641427e-05
-1.61490628045701e-05
-3.23641206718434e-05
-1.95638053535964e-05
-4.9405321023321e-05
-1.95529893363292e-05
-1.64884334882939e-05
-2.32340344857484e-05
-3.5951114568311e-05
-4.31311645015236e-05
-2.61339048176183e-05
-3.13579363654986e-05
-7.50501645878572e-06
-9.27836457309944e-06
-1.92806238009975e-05
-2.76010803547454e-05
-2.01478162067347e-05
-1.72240121439083e-05
-2.09209910881232e-05
-8.23978048617855e-06
-1.55365635697169e-05
-6.29282792908061e-06
-1.13986762464339e-05
-1.57272025307448e-05
-1.57102447973732e-05
-3.24907965426185e-05
-1.91189221054712e-05
-1.03519569794067e-05
-2.3828344115294e-05
7.76646253047501e-07
-6.68765072608903e-06
8.76911631425326e-06
-2.06893713798909e-05
-3.75220236477655e-05
-1.26742072361312e-06
-2.52233619328023e-05
-1.09287803702548e-05
6.14540786305324e-06
-2.2591344100083e-05
-1.49804524564527e-05
-1.39028975834795e-05
-2.73678106599413e-05
-2.57668385051168e-05
-5.46228559632763e-06
-1.4677182918146e-05
-1.16311674480971e-05
-1.79183228787365e-05
1.39421547495179e-06
-1.15484780248809e-05
-3.68828026734603e-06
-2.56742316642168e-05
1.15872973063429e-06
-1.58359292706746e-05
-1.83274342183902e-05
-2.36184494775792e-05
-2.52912104074712e-05
-2.50057098584314e-05
-1.20049017252672e-05
-1.21023836457655e-05
-6.77055020436298e-06
-2.53603553612722e-05
-1.27402964658197e-05
-9.37127462158119e-06
-3.23869329398225e-05
-1.37205400548063e-05
-1.77778083176373e-05
-3.30548870973188e-05
-2.93834485214128e-05
-2.35149103333819e-05
-1.1041966472383e-05
-9.54289852676262e-06
-3.69291076990262e-05
-4.31426129275163e-05
-3.54556459382189e-05
-3.41015635845757e-05
-4.03348550961572e-05
-8.32514670761762e-06
-7.30141084630059e-06
-3.25875681829038e-05
-1.60291603712112e-05
-3.8871824807402e-06
-1.72985733779655e-05
-7.51202424925536e-06
-1.46698684050916e-05
-4.99816694220798e-06
-4.77745003958369e-06
-1.57477927564222e-05
-2.03768627766066e-05
-4.34424633525495e-05
-3.23688111715711e-05
-2.85268350787313e-05
-1.10080242470257e-05
-1.94637635497176e-05
-1.85473567804638e-05
-3.49668344406503e-05
-3.2304835350722e-05
-1.67898698425187e-05
-2.24358501809052e-05
-1.86363987094445e-05
-4.39113246020237e-06
-8.24189609443796e-06
-4.1723896111993e-05
-1.17958616702579e-05
-1.17866408737732e-05
-1.2721307747054e-05
-2.25578216401618e-05
-2.48821723229969e-05
-1.96838834256699e-05
-1.87460430663445e-05
-1.19400041493623e-05
-2.23166456406096e-05
-2.23650079047613e-05
-1.71981301602736e-05
-1.10315168319861e-05
-2.39167084656835e-06
-4.67011990130189e-05
-1.04905530234112e-05
-9.09392287239625e-06
1.19934564886548e-05
2.86844403120707e-06
-1.04316162342461e-05
-9.61321156392604e-06
-3.07042434354601e-05
-6.25995539410762e-06
-8.45203006002443e-06
-3.66130398285248e-05
-2.79560195603717e-05
-2.07435119739733e-05
-2.70527328207436e-05
-2.17314200987033e-06
-4.05639819895528e-06
-4.13139934869347e-05
-3.12104116853841e-05
-2.20077505257436e-05
-1.97343803086102e-05
-1.90662123365423e-05
-1.5460792093997e-05
-7.79845623576681e-06
-2.39702454522858e-05
-1.49965402480653e-06
-3.00523988722737e-05
-2.09665837120755e-05
-2.92625345444446e-05
-6.3099793579853e-06
-5.85844822575281e-06
-3.14582569799731e-05
-1.39943037809115e-05
-3.87663089877046e-06
-2.66530795750252e-05
-9.80836702072455e-06
-3.78826724256976e-05
-2.36560508825936e-05
-1.90730593848802e-05
-3.36475189610075e-05
-6.17403496621664e-06
-8.30445587779403e-06
1.50647105557806e-05
-9.70008371110011e-06
-2.77219291104474e-05
-1.7400024778331e-05
-1.70690910417907e-05
-3.47249380281491e-06
-3.03605111425085e-05
-1.5615931691109e-05
-2.59622215941285e-05
-2.90066669805113e-05
-2.02149521127643e-05
-1.26798032510356e-05
-2.78791766685994e-05
-2.78589450000238e-05
-1.48036705173854e-05
-2.70013214269633e-05
-1.32255827503033e-05
-2.94191607131074e-06
-1.95581068853578e-05
-2.33361866344813e-05
-3.49318862304081e-05
-3.65600631445434e-05
-2.35791085858395e-05
-1.3959926068224e-05
-2.10601968003736e-05
-2.90818618713927e-06
-2.16441980581842e-05
-1.53626968773153e-05
-2.83768228104833e-05
-1.87936525654158e-05
-2.09386210849929e-05
-3.7561029960281e-05
6.96066285794288e-06
-1.91619418783685e-05
-1.54754387728498e-05
-5.06113134658684e-05
-2.90886790562146e-06
1.19144178179294e-05
-2.91866677856135e-05
-7.01716678912276e-06
-1.54853375492344e-05
-6.34775511521744e-06
-2.24809386184279e-05
-2.82257229061036e-05
-3.53297940712594e-05
-1.65671353739373e-05
-9.54530343523525e-06
-2.51714640638122e-05
-1.58243903194358e-05
-1.32841080355603e-05
-3.40467735241446e-05
-2.22029149705435e-05
-1.12204009426484e-05
-1.82798380529192e-05
-8.69374454508358e-06
-2.52757526429046e-05
-1.86999395851163e-05
-6.13573904423911e-06
-2.43212781808817e-05
2.25981887485389e-06
-2.0712134992666e-05
5.20794380257436e-06
-3.31517286059802e-05
-7.70803986851236e-06
-2.18212531383448e-05
-1.08034529816378e-05
-2.21572146086728e-05
-1.68459509740807e-05
-1.83581573313196e-05
-2.64365454219342e-05
-2.43030451978519e-05
-1.67139420314482e-05
-2.50564028055091e-05
-4.63644076540098e-05
-4.02996781603058e-05
-2.19732855423724e-05
-2.41031911147394e-05
-2.10808595099485e-05
-2.84360325039131e-05
-1.18679437099752e-05
-1.03323692730337e-05
-4.03781972502437e-05
-4.31231875261039e-05
-1.96888980847122e-05
-2.03485026148713e-05
-3.18546207991812e-05
-9.52729223748029e-06
-3.67006446124869e-07
-1.55582187613083e-05
-2.04656194834354e-05
5.04129787299382e-06
-1.22856114696941e-05
-1.28657675244957e-05
-8.91448955771117e-06
-1.85555594807569e-05
-1.27807518425173e-05
-3.20592924277392e-05
-7.69528467869093e-06
-3.43857026200099e-05
-1.45678237795483e-05
-2.83217112205208e-05
-1.53442972292431e-05
-2.60043910559576e-05
-6.75983972809952e-06
-1.94062953356076e-05
-3.517253283662e-05
-6.08002722141464e-06
-1.26729397745539e-05
-1.59072444011523e-05
-8.05534998575983e-06
-2.08733445145411e-05
-1.90688385476483e-05
-5.30896411501985e-06
-3.28223023310538e-05
-8.2371714922927e-06
-5.83857801377355e-06
-4.22903209132518e-05
4.95678790750266e-06
-2.72106293417101e-05
-2.37633641302524e-05
-3.16515999807739e-05
-1.10904127797575e-05
-1.95438002513501e-05
-1.60252971762649e-05
-3.60305830318979e-05
-2.54920879297381e-05
-2.877536415987e-05
-2.90999131371746e-05
-2.57677961454428e-05
-2.09534453255828e-05
2.72034366400834e-06
-3.34193362598951e-05
-3.52871296659866e-05
-2.40162690065218e-05
-2.20790108735883e-05
-1.62375061468513e-05
-2.78804470693312e-05
-2.27856682031237e-05
-1.55123342116721e-05
-1.46471374582318e-05
-1.13030186210668e-05
-4.29023145725494e-06
-1.49983602022269e-05
-3.44227100901522e-05
1.54613003171006e-05
-3.1877906978895e-05
2.53582073414464e-06
-2.58333122045218e-05
-8.07192819714221e-06
-3.38188361829223e-05
-1.18372665979418e-05
-2.73831802394928e-05
-3.32054463637021e-05
-3.08439385197684e-05
-3.53520062022117e-05
-3.67801553469501e-05
-2.58509857278659e-05
-2.34308736422362e-05
-1.15518629882647e-05
-2.21074311059208e-05
-4.36557332032668e-05
-1.09900319851623e-05
-2.38846977942145e-05
-8.26571479148008e-06
-3.9314610238348e-05
-4.95827734613185e-05
-1.3857144915223e-05
-2.55626653805635e-05
-4.16291145150709e-05
-1.39734551756482e-05
-1.79338127345129e-05
-1.8395493597237e-05
-4.23766259261316e-05
-1.51655011792372e-05
-2.57222545992856e-05
-3.74424947110015e-05
-3.05085033231288e-05
-3.84946904430536e-05
-1.43520242063184e-05
-1.85916245272173e-05
-1.16329566392608e-05
-1.6907309692754e-05
-9.73033089320861e-06
-3.25380490148594e-05
-3.32523249423219e-05
-3.33884964662264e-05
-1.10269542364344e-05
-1.20641880632756e-05
-1.07121500223027e-05
-3.46335519573239e-05
-2.36492648265916e-05
-1.04303192499362e-05
-4.19574406889452e-06
-1.99487845466718e-05
-9.05363446134509e-06
5.19688517093501e-06
-1.17974527867288e-05
-1.82474571083535e-05
-1.68087352282866e-05
-8.51819705756059e-06
-1.35611929499295e-05
-8.51161408830737e-06
-1.48066025150965e-05
-4.039347555302e-05
-8.48061599208606e-06
-3.70852049340524e-05
-3.32476790704525e-06
-1.85167606829429e-05
-2.76293380910993e-05
-2.85907768270484e-05
-9.55280657631043e-06
-1.32440132926707e-05
-1.63748749854624e-05
1.63276340372169e-05
-3.42507274750951e-05
-2.34079487437076e-05
-2.27402129350952e-05
-3.18534951661788e-05
-2.22779613505068e-05
-3.34537263763932e-05
-3.16533139690968e-05
-3.91873681043047e-05
-2.80409762505518e-05
-1.30960116982725e-06
-7.13216436496956e-06
-3.38352715717436e-05
-2.94918919795994e-05
-2.50339112601753e-05
-1.7260669996708e-05
-4.03471603650527e-05
-1.82216357468709e-06
-2.37790563783016e-05
-1.4641071848751e-05
-3.12583839353188e-06
-1.28666515490179e-06
-3.39218156260583e-05
-3.86294160035987e-05
-2.28110544933474e-05
-1.90649248302024e-05
-3.1353370066267e-05
-2.87026739702506e-05
-2.15933948478802e-05
-2.83493892810093e-05
-4.18722894097028e-05
-2.19382097766549e-05
-9.39019611142624e-06
-1.7132826040123e-05
-1.53360834563885e-07
-1.83473391081479e-05
-1.97201922575247e-05
-2.65433548823271e-06
-1.37543618644875e-06
-1.74731990944212e-05
-2.27646112381135e-05
-7.76383525375834e-06
-5.45599038875857e-06
-1.29787563548406e-05
-1.18601353807326e-05
-3.0079298544696e-05
1.56287658129158e-05
-1.46890107672959e-05
-1.12153590997027e-05
-3.11344944321385e-05
-3.08992255789074e-05
-3.96779802753583e-05
-2.7639621460748e-05
-2.03195926527443e-05
-5.56205844680519e-05
-1.10258919659505e-05
-2.96190385119035e-05
-4.32166325794627e-06
-8.92897193279612e-06
3.78480800846282e-06
-1.66421469956586e-05
-1.1835824338524e-05
-3.06385025876422e-05
-2.63781640841346e-05
-2.82881426017224e-05
-3.05078523124962e-05
-2.56843927420921e-05
-4.03870986757113e-05
-1.17561770230947e-05
-1.82500203785488e-05
-2.51938080046584e-05
-1.95767233821215e-05
-3.68673608141121e-05
-1.23988991645759e-05
-3.03046647257148e-05
-3.26080064578678e-05
-2.87300556933301e-05
-3.76685451630546e-05
-3.64248974800147e-05
-1.29438559147097e-05
-2.95262016053676e-05
-4.25330452467615e-05
-2.57456808826181e-05
-7.27183706385821e-06
-1.95660506708986e-05
-2.08084779178461e-05
-6.28448371211875e-06
-2.44140966126079e-05
-2.15194413025705e-05
-8.15200033988459e-07
-1.88419035587006e-05
-2.89318705582385e-05
-1.9104281270226e-05
-2.4118870908744e-05
-3.11613255132594e-05
-2.43238830364418e-05
-2.47857671210242e-05
-8.98276892420133e-06
-1.17052055764514e-05
1.97649280343131e-06
-4.05396288458501e-05
-3.72245768222862e-05
-1.50925106108629e-05
-2.305069204854e-05
-3.26460365179087e-05
-2.52548692992001e-05
-2.37343422258726e-05
-2.72557245795587e-05
-8.7074153065789e-06
-1.88942151354228e-06
-3.17009845540864e-05
-2.7848637917861e-05
-3.38407234078323e-05
-2.46533002566842e-05
-3.18187421469195e-05
-1.98320969803094e-07
-1.82291061913503e-05
-1.77567164815158e-05
-8.01967728211959e-06
-3.65966887687657e-05
-3.51180863797312e-05
-2.16302702748083e-05
-3.4019574304237e-05
-1.53631699201202e-05
1.6084609246053e-07
-1.41364397749543e-05
-3.88229187214657e-05
-1.20781830864949e-05
7.84909651047653e-07
-1.65428595801614e-05
-1.36623749512452e-05
-1.86071558735522e-05
-1.82797256055251e-05
-2.34569745920399e-05
-1.75945284153254e-05
-8.97919033359571e-06
-7.47006763498364e-06
-2.60240258407299e-05
-2.72822075607036e-05
-1.09908374134999e-06
-1.30598217773374e-05
-1.21946514473614e-05
-3.9825856389618e-05
-5.66103330420028e-06
-2.34833119906256e-05
-3.81338020910432e-05
-1.82480349876008e-05
-3.38546321371463e-05
-3.38777358337492e-05
-3.42199001241703e-05
-1.43494888928552e-05
-1.5596469912436e-05
-2.73431505180213e-05
-1.55682437712357e-05
-2.36669094882779e-05
-1.71897593163304e-05
-1.85033386841403e-05
-2.52968423494065e-05
2.54379584923105e-06
-5.73422378201649e-06
-3.35505609511636e-05
-1.27746770402875e-05
-2.17318177626816e-05
-2.54514226586932e-05
-3.17583006601053e-05
-1.70556038195242e-05
-1.00156261677074e-05
-1.64825941343816e-05
-1.82904397042074e-06
-5.63521441768465e-05
-3.67976412915933e-05
-3.7253082817124e-05
-2.24422352798133e-05
-2.71888126394911e-05
-2.39456538372921e-05
-3.49384710476996e-05
-3.33494662464851e-05
-3.88979453566786e-06
-2.17450289152704e-05
-3.60570163991278e-05
-3.60636597916666e-05
-3.93046293434168e-05
-1.04080064231137e-05
-5.2277966107958e-08
-1.00126206426304e-05
-3.0583025651255e-05
-1.06142107725361e-05
-2.26916435245346e-05
-1.47436510535308e-05
-1.93686802493523e-05
-1.94704255441668e-05
-3.28170808492601e-05
-2.64032935982747e-05
-2.44326953552912e-05
-2.53324055901621e-05
-2.53877724660162e-05
-3.34905745829357e-05
-2.04362661891864e-05
-2.24312998473735e-05
-3.25600624017601e-05
-3.57670169348902e-05
-1.25936137211487e-05
-1.49588234218959e-05
-1.66384519582439e-05
-1.29546656857486e-05
-9.28808321182466e-06
-3.06366960060614e-05
-2.30531035885273e-05
-2.79435025999184e-05
-8.27668659816254e-06
-5.56675676145979e-06
-9.42775469851348e-06
-1.80596890205455e-05
-1.44552983699202e-05
-3.22109678666366e-05
-2.69884109027411e-06
-1.77536760144296e-05
-2.098470279561e-05
-2.74998811548424e-05
-2.43650272682122e-05
-9.62116571243831e-06
-3.87847552205956e-05
-8.45940425720456e-06
-3.99833703993933e-05
-2.90162706325841e-06
-4.45247574649079e-05
-2.38008687158882e-05
-1.88058783775519e-05
-2.2611054566328e-05
-2.15304111984286e-05
-2.37466733939294e-05
-3.20815195308183e-05
-3.95879407026338e-05
-3.5835653720774e-05
-2.24987157713975e-05
-1.8141850869217e-05
-2.67132487211328e-05
-2.81936469837916e-05
-2.11738213157422e-05
-2.83133336832807e-05
-2.59314530376187e-05
-7.26200152441408e-06
-8.66636149533876e-06
-1.87268186253641e-05
-3.81990089419684e-05
-2.77738451208771e-05
-2.35718739256022e-05
-3.32836769320002e-05
-2.51443494360545e-05
-3.87317400447793e-05
-6.74086447247581e-06
-1.37176620040863e-05
-2.68084182812549e-05
-2.05059729273113e-05
-2.78875723115901e-05
-2.1550269448636e-05
-2.23351604590931e-05
-2.51248607776039e-05
-3.11983680560122e-05
-1.83195757778512e-05
-2.91804721618423e-05
-2.66805080036114e-05
-2.48838553012017e-05
-4.09220528036764e-05
-2.96771647697539e-05
-2.70246966756835e-05
-3.78161934568427e-05
-1.4510307882992e-05
-1.61521724656123e-05
-1.21213781171559e-05
-2.41419760265892e-05
-1.82408825690709e-05
-1.55686206997721e-05
-1.94885020617752e-06
-6.97070918738568e-06
-1.5557453495698e-05
-8.51206393390945e-06
-3.19976807756857e-05
2.85876326169361e-06
-4.4573194005272e-05
-1.42631446896859e-05
-1.41865519239457e-05
-1.3842827716898e-05
-3.03400914109183e-05
-3.36010049051195e-06
9.3226734672326e-06
-3.82801662083927e-05
-2.15333498853012e-05
-2.17756190127947e-05
-1.0984108160478e-05
-1.54198000356776e-05
-1.03740630545826e-05
-3.00864656005674e-05
-4.38942578409756e-05
1.44409448229283e-06
-1.75893766170871e-05
-2.56733576052978e-05
-2.25349435828841e-05
-2.54080029010343e-05
-3.72276894377433e-05
-2.73159657169684e-05
-1.51015970380515e-05
-2.89126317201163e-05
-5.6873992562085e-06
-1.29274951689677e-05
-1.48155755844734e-05
1.05641558949254e-06
-2.87348536080732e-05
-2.62670867672086e-06
1.03460168015159e-05
-1.86041684179406e-05
-2.27634707719881e-05
-2.17683657193573e-05
-6.65461557492017e-06
-4.22301103080495e-05
-3.56491351556638e-05
-1.38041193136787e-05
-2.00968143079229e-05
-1.4220091898423e-05
-3.32612567540957e-05
-6.87947899287987e-06
-3.49735253178851e-05
-2.91435788409461e-05
-1.54646610944536e-05
-2.13903301204284e-05
-2.26664193308788e-05
-5.38723052447798e-06
-1.44630711109945e-05
-2.41389183090455e-05
-1.29064694110156e-05
-1.72806828812325e-06
-9.62638632806426e-06
-2.24516822367289e-05
-1.54006018812787e-05
-2.60683856154096e-05
-3.3112866171791e-05
-3.11274716512794e-05
4.85357367826635e-06
-1.07063574749011e-05
-5.52575690557701e-05
-1.00129083737297e-05
-1.98224044925144e-05
-2.05616804466909e-05
-2.33382844215585e-05
-2.57624623863128e-05
-1.35812433193229e-05
-2.29234965285733e-05
-2.14378317664792e-05
-1.56271127232128e-05
-4.07652483693514e-05
-2.63677330980062e-05
-2.23805661427331e-05
-2.29090412148582e-05
-1.865296710477e-05
-3.92483550282601e-05
-8.53178157293097e-06
-2.2651889857466e-05
-1.97138285408418e-05
-6.05654378751573e-07
-6.54617516947158e-06
-9.7769652545419e-06
-3.35885948557845e-05
-3.56828998871871e-05
-1.73266595210167e-06
-1.27379347425531e-05
-7.74831804520857e-06
-5.00403243173535e-06
-2.4832021286964e-05
-8.14061933869094e-06
-6.33815177080096e-06
-2.20701335473888e-05
-1.83811930402084e-05
4.44799824632001e-06
-1.92464612502991e-05
-1.46174270339155e-05
-3.6273479539124e-05
-1.14290649958136e-05
-1.20511205679481e-05
-1.24734534978864e-05
-2.90293575676473e-05
-2.43088474137883e-05
-1.17852228035711e-05
-9.79917782992951e-06
-1.56248692077251e-05
-1.99208959592251e-05
-2.31221512789941e-05
-1.23453855612165e-05
-8.18654579894985e-06
6.48287743453789e-06
-1.76572810206979e-05
-2.97569524423436e-05
-3.41739177030768e-05
-3.82502788581401e-05
-1.53175268622919e-05
-2.18672293775291e-05
-2.81423757986768e-05
-3.88334212253587e-05
-3.13462772739577e-05
-2.85527253656014e-05
-2.18079732721823e-05
8.05291983367619e-06
-1.70857331733601e-05
-2.28309253714293e-05
-1.91017487758782e-05
-1.33596005668726e-05
-5.88767016192058e-06
-2.96997302745648e-05
-3.47206769384121e-05
-1.21968514932266e-05
-2.10537995455508e-05
-1.02630249897637e-05
-1.8505028911375e-05
-3.36613634020256e-05
-2.54894149105905e-05
-2.39613126501867e-05
-2.44783205239094e-05
-7.00685617660848e-06
-2.24007770819746e-05
-2.10110616092461e-05
-2.13205687939213e-05
-1.67649531965795e-05
-1.19301246680058e-05
-6.92578721141185e-06
-1.08745158567856e-05
-3.12635595056289e-05
-2.72829196032056e-05
-1.58260220508721e-05
-4.00623443026746e-05
-2.88275710242874e-05
-1.26986535248319e-05
-3.24209062137255e-05
-2.76490626388694e-05
-4.59199419305106e-05
-1.56742254168083e-05
-1.72913424165833e-05
-7.7140452176626e-06
-7.21587582419798e-06
-2.30930078606874e-06
-3.06018044619982e-05
-2.0142135136161e-05
-6.85917158668361e-06
-5.96640198367075e-06
-2.76239079854502e-05
-5.34767954131126e-05
-2.51993497422481e-05
-1.70470103057084e-05
-1.20457208510518e-05
-8.9343768447081e-06
-2.39929532262697e-05
-3.72493172759317e-05
-1.62864976860485e-05
-2.42905953354273e-05
-1.37254536061681e-05
-1.99985562583285e-05
-2.77086740248842e-05
-2.08187940022092e-05
-1.86418892855745e-05
-3.19450740672428e-05
-3.17467889424053e-05
-8.12804764619337e-06
-2.96246439946878e-05
-2.8969161209133e-05
-1.79347935598649e-05
7.05192219408369e-06
-2.9194714824096e-05
-1.24030562919836e-05
-1.58115950054404e-05
-2.54458074625402e-05
-2.5252806240532e-05
-1.99383598689368e-05
-1.32523724635158e-05
-3.09071976278782e-05
-1.96977203878339e-05
-3.10157088393361e-05
-1.71070658905823e-05
-1.12513492180071e-05
-2.49015346676319e-05
-2.54783608569196e-05
-2.0973880432286e-05
-3.38188831074483e-05
-1.80625596010263e-05
-4.64345225421574e-05
-2.26783591465743e-05
-1.2680280280067e-05
-2.82836489946697e-05
-1.09237472653097e-05
-3.05294782591769e-05
-1.03565551998811e-05
-2.97518145417213e-05
-2.03552923719525e-05
-2.43313406096287e-05
-5.16904860754577e-06
-2.13121064585608e-05
-3.81564235627872e-05
-3.3818018693079e-05
-3.92356930035679e-05
-2.32372694916648e-05
-1.49363308804266e-05
-9.00202910257059e-06
-3.03071157747945e-05
1.41096159071027e-06
-1.99923212931248e-05
-2.70324559301174e-05
-2.63089733293697e-06
-2.51372579805484e-05
-8.31857388299254e-06
-4.76329063418017e-06
4.42367386867879e-06
-4.22195384014198e-05
-2.9078366073152e-05
-1.81886575295631e-05
-4.15061712761266e-05
-1.66637606968656e-05
-1.67304336943257e-05
-2.63533966706604e-05
-3.7292467435203e-05
-1.61536218697135e-05
-1.42279443345889e-05
-1.1733937410918e-05
-7.41997147578133e-06
4.46167076142937e-06
-8.63462434622843e-06
-2.2686842220835e-05
-1.84590402759949e-05
-1.71528962430081e-05
-1.06443912016945e-05
5.05553038592044e-06
-8.97552718355068e-06
-1.97367319843593e-05
-1.85575676609564e-05
-2.04822488319845e-05
-1.57760688456205e-05
-2.51647049587551e-05
-1.3906920210652e-05
-2.48375237374231e-05
-2.77090679644142e-05
-3.01272855364447e-05
-4.49462774370043e-06
-2.68110173455607e-05
-2.62491589826474e-06
-2.10015388692998e-05
-1.97725627295379e-06
-2.5768877813351e-06
-1.34541143319535e-05
-2.36438172381801e-05
-2.91668970753415e-05
-2.15359722134762e-05
-2.84008905804756e-05
-1.19327038451212e-05
-4.58087011452309e-06
-3.44778142016244e-05
-1.74543151114507e-05
-2.33579328787796e-05
-6.36925309745951e-06
-1.75050686226052e-05
-1.00800463586314e-05
-2.00784126546455e-05
-3.50836541126422e-06
-7.46011807104729e-06
-1.37923811426842e-05
-3.66401892365477e-05
-3.68922452504611e-05
-9.84502403844743e-06
-1.93923409481034e-05
-2.92293563595582e-05
-3.59753224903813e-05
-7.56061648357754e-06
-2.20290835410587e-06
-7.83145607167166e-06
-1.24457421602582e-05
3.75031392923033e-06
-3.45201797969606e-05
-1.26545312690421e-05
-3.08192885442051e-06
-1.99894040916478e-05
-6.68216118912199e-06
-2.24790221559183e-05
-1.1760987769147e-05
-2.19346110268732e-05
4.05671894735408e-06
-2.21059659876121e-05
-9.21175208120961e-07
-2.39679679053379e-05
-1.85038526654593e-05
-2.10112529633404e-05
5.9012182354325e-06
-2.84887057185301e-05
-2.12058283586555e-05
-1.54158811123716e-05
-2.10468435537778e-05
-2.08783872395019e-05
-1.01594097343443e-06
-1.93871195738198e-05
1.35902058183534e-05
-2.89071237956083e-05
2.21720454416006e-06
-1.48291830439737e-05
-1.61587417652916e-05
-2.37609104585566e-05
-1.35160338150977e-05
-1.00940314038201e-06
-1.23168424778136e-05
-2.6479236749874e-05
-2.74091174902926e-05
-3.07572222445684e-05
-1.62383772200276e-05
-1.09009597657609e-05
-3.4421333019224e-05
-4.39651843284114e-05
-1.73672892471912e-05
-2.624633038872e-05
-1.79791968208633e-05
-1.47749205549809e-05
-3.61437800426653e-05
-2.47549351621441e-05
-1.35460054128345e-05
-1.66808925644603e-05
-6.1980851565397e-06
-1.90564693659031e-05
-2.33901802332113e-05
-1.16053098120744e-05
-4.10417260729655e-05
-4.11128161487266e-05
-4.29036228218368e-05
-1.49702254805861e-05
-1.42290132030468e-05
-4.55039796497159e-05
-3.07869821041644e-05
-6.45765994363299e-06
2.91315710414854e-07
-7.21793607785488e-06
-1.50129034984129e-05
-2.53094180476453e-05
-2.71251633096856e-05
-1.41999066291848e-05
-1.91986631017906e-05
-2.8946776310206e-05
-1.23599373217566e-05
-4.31006168984885e-05
-2.70585140977124e-05
-1.9780998957698e-05
-3.02385203191518e-05
-1.74984263941941e-05
-2.36558164608074e-05
-3.00652880077179e-05
-3.44362366371022e-05
-1.57719252776694e-05
-2.08912160750564e-05
-2.02323866065102e-05
-2.57753091197082e-05
-1.02386549874071e-06
-1.90820478351018e-05
-3.20988068189534e-05
-2.03513272357837e-05
-3.32412415505505e-05
-1.99798955345342e-05
-1.21669177615634e-05
-7.32492430058695e-06
-2.71033943203305e-05
-1.17575451885369e-05
-8.22109182526343e-06
-3.75813510843019e-05
-1.83869556665807e-05
-1.17164402709932e-05
-6.49726881045155e-06
-1.95482711581902e-05
-3.28398381229936e-05
-2.53207446704224e-05
-3.11506673008878e-07
-5.62859739128003e-06
-3.67165632465386e-05
-2.86296428663582e-05
-8.76011971589481e-06
-2.37351109867381e-05
-2.38841132826408e-05
-1.17596159274567e-05
-3.44584588308167e-05
-2.72662917098271e-05
-1.54482880031659e-05
-2.08552946447557e-05
-9.0431184530159e-06
-1.24146721724868e-05
1.96507207312868e-06
-1.06095956484914e-05
-1.98451917589781e-05
-3.42935817546985e-05
-5.57806914324221e-06
-3.18925917640511e-05
-2.04315472457712e-05
-1.69959437272609e-05
-1.59177814514554e-05
-2.7512079535716e-05
-2.00100329440944e-05
-1.45463939322392e-05
-1.26408325715848e-05
-2.24379058714176e-05
-6.24613528787741e-06
-1.99636925575344e-05
-2.88624473925757e-05
-1.88567925516601e-05
-2.80380970642761e-05
-1.52402348454397e-05
-2.73256260532192e-05
-1.4914158900883e-05
-1.83929931200053e-05
-1.00187031779361e-05
-2.7053135784579e-05
-6.49741966074757e-06
-2.64197954910743e-05
-2.17281674267181e-05
-1.73290449972861e-05
-1.21576157386958e-05
-1.31893710216952e-05
-4.01982558735489e-05
-2.8011238219458e-05
-3.19314292399277e-05
-2.72788828751892e-05
-2.50340306054711e-05
-2.36645761164385e-05
-1.79814640277126e-05
-1.41324638210299e-05
6.88720116998081e-06
-2.8813798964912e-05
-3.26800053998789e-05
-2.83731250039323e-05
-2.01688906682302e-05
-2.96204435960846e-05
-6.88753675036396e-06
-1.66998287614548e-05
-1.76914154582788e-05
-2.66335120840437e-05
-2.47472140105271e-05
-1.65714950090101e-05
-6.65328459303654e-06
-6.04635788363708e-06
-5.42203277517822e-05
-1.1810260829615e-05
-6.10683044271896e-06
-2.10441381053513e-05
-1.96688807025372e-05
-1.8679013536313e-05
-4.37627191822323e-05
-1.14475249344234e-05
-1.64856330348329e-06
-3.42274885262615e-05
-1.71664529676495e-05
-3.28612565056633e-05
-3.3254234729875e-05
-4.90291470044935e-05
-1.53032707557676e-05
-2.56119826168837e-05
-5.8441467270045e-06
-9.40530054376989e-07
3.19258167431869e-06
-2.10975655431617e-05
-1.11488540364443e-05
-1.93118662452124e-05
-1.24471669702307e-05
-1.24038064410805e-05
-2.30199108520296e-05
-2.57378286523663e-05
-3.48776400849055e-05
-2.77119290251763e-05
-7.09617143809028e-06
-3.19288016191767e-05
-1.39610295829711e-05
-3.80250821017229e-05
-1.21652549807537e-05
-1.50882032660468e-05
-2.61605740889367e-05
-4.252963530102e-05
-4.381845156961e-05
-1.88528165704401e-05
-2.65229007483615e-05
-1.55767903171248e-05
-2.87639471881034e-05
-1.33599178165472e-05
-1.67290397787453e-05
-2.04117845392116e-05
-1.39226162370026e-05
-1.64923675086746e-05
-1.52650803507786e-05
7.16451395219831e-06
-2.52151198487986e-05
-2.08373561104866e-05
-1.99175108522759e-05
-1.09409804784105e-05
-7.3853171464338e-06
-2.92787475862059e-05
-2.35138322007524e-05
-2.3503495613848e-05
-2.69698128031211e-05
-3.29539116522491e-05
-2.58827740561219e-05
-1.15917162082545e-05
-9.68252581935198e-06
-3.53786385291789e-05
-3.63396954895155e-05
-2.51736153423595e-05
-2.43070533338321e-05
-1.59444300238642e-05
-3.32298391217782e-05
-2.60923784888806e-05
-2.37054425493988e-05
-2.74812473478302e-05
-2.13330478497388e-05
-1.8111560758804e-05
-2.32412595303725e-05
1.12778799313452e-06
-4.02941653025471e-05
-2.40734189081157e-05
-2.85656088533371e-05
-2.44930532877998e-05
-1.05647263799654e-05
-3.12191096618381e-05
-1.90172448878632e-05
-9.04811524672058e-06
-2.78887468490342e-05
-3.52153780287767e-05
-2.42980706207461e-05
-2.1257616412557e-05
-2.4785532012087e-05
-2.49076530248943e-05
-2.77590195139615e-05
-3.12332164799758e-05
-8.13247931277852e-06
-2.06942617731643e-05
-2.36300078225764e-05
-3.40506138693395e-05
-3.6559679647577e-05
-1.85815780929966e-05
-2.83652185245203e-05
-2.33994016841179e-05
-4.26404946857298e-06
-1.49710183443928e-05
-7.34739351630727e-06
-1.65266139917425e-05
-6.28776910466577e-06
-6.8474146352838e-06
-1.57896499476241e-05
-1.16808002251573e-06
-2.52832451130267e-05
-3.64240546952608e-05
-2.3752547532619e-05
-1.05031608489684e-05
-3.30925494464325e-05
-3.54187803925668e-05
-1.6951031309722e-05
-3.61598567572048e-05
-2.64596618829927e-05
-3.01811895707555e-05
-2.92287831882823e-05
-1.70542455948327e-05
-2.55721019237784e-05
-1.00571888420574e-05
-1.84501080773964e-05
-1.45798596088035e-05
-1.02332625860448e-05
-1.79494319596142e-05
1.00632808652318e-05
-2.17749864049063e-05
-1.25404195566028e-05
-1.69773549213551e-05
-1.89578927354907e-05
-3.25246545995649e-05
-3.57793721194311e-05
-2.16282274830202e-05
-2.1082612779043e-05
-1.73352920274584e-05
-2.22286791795632e-05
-4.0471777153893e-05
-3.26958853587099e-05
-1.07144165966919e-05
-1.53344745143695e-05
-2.16451401551918e-05
-3.27252514467317e-06
-5.73910850233345e-05
-1.11487811590077e-05
-2.77789655633585e-05
-2.41307410772142e-06
1.14643684731355e-07
-2.37176949036682e-05
-3.44496123777262e-05
-1.27786474746661e-05
-3.10979314374059e-05
-2.44754814108773e-05
-9.43425171999684e-07
-2.04795238258203e-05
3.39520794556048e-07
-1.15683137513676e-05
-3.29341803101259e-05
-8.86498004630644e-06
-2.99285673395401e-05
-2.51244114824278e-05
-3.01959122785975e-05
-3.20658970256603e-05
-1.7096378623518e-05
-2.55686152172502e-05
-6.7648616755263e-06
-5.11343102435595e-06
5.82388991834409e-07
-2.51110828614489e-05
-3.68989422665902e-05
-3.35443894275437e-06
-4.88651046975501e-05
-3.3508702275435e-05
3.89920339681194e-06
1.16288763369189e-06
-3.11678114387143e-05
-2.21285382684203e-05
-3.57310174522541e-05
-2.56071763274623e-05
-2.62793963230154e-05
-2.66294633875219e-05
-1.91751928934426e-05
-8.83955393257699e-06
2.77275764964362e-06
-4.80268559110377e-06
-8.06294935275217e-06
-2.65067738865215e-05
-1.74127847482227e-05
-3.53521091926546e-05
-1.1202659138482e-05
-1.9920062211652e-05
-2.22608253794255e-05
-3.90322559267958e-05
-4.13313236949549e-05
-1.82035906694706e-05
-2.97887553027498e-05
-5.224867051839e-05
-3.24684375924893e-05
-2.75321856958684e-05
-1.67423372913854e-05
-1.83446543216785e-05
1.08114115126715e-05
-5.91043457024417e-06
-1.66420971067647e-05
-2.89457639204865e-05
-1.67412367057883e-05
-1.55727163655835e-05
-3.95789247148169e-05
-3.29679657751849e-05
-2.41920381643612e-05
-2.0688210969896e-05
-2.2542890068043e-05
2.00419706598336e-06
-1.67611535600297e-05
-1.19674938698918e-05
-4.23937975998734e-05
-2.28968989344829e-05
-1.32035555559391e-05
-2.53342481708066e-05
-1.292309449896e-05
-2.6689080763348e-05
-1.91646505475061e-05
-1.15812871282025e-05
-2.78519656511572e-05
-1.10097805001396e-05
-1.20969062897541e-05
-3.08159411027204e-05
-2.43871064562691e-05
-2.06987869492386e-05
-2.09702248638547e-05
-3.01203591197345e-05
6.92226814566142e-06
-2.62419535194761e-05
-3.73751785420447e-06
-1.24790121059191e-05
-4.12104722343991e-05
-1.99489215887574e-05
2.72283391707541e-07
-1.10002914737708e-05
-3.04723689705363e-05
-4.06167796978846e-05
-3.12039315456691e-05
8.51951614058501e-06
-4.36501460157952e-05
-2.98295450418486e-05
-1.95135235093948e-05
-2.80232351701687e-05
-3.053413824834e-05
-2.33145827235041e-05
-1.43781657363784e-05
-2.02064116810259e-05
-3.24498903293325e-05
-3.04819208498013e-05
-2.29659094618849e-05
-3.87900672849166e-05
-1.49370343696153e-05
-2.1804856426214e-05
-1.83507473401214e-05
-4.02698613895924e-05
-1.9194807988377e-05
-2.43918956161482e-05
-1.46138979061691e-05
-2.83051035884928e-05
-4.52845278540677e-05
-2.97996096527744e-05
-1.26656544502007e-05
5.69727577740054e-06
-1.49804231168257e-05
-2.18724692379747e-05
-2.29098335660983e-05
-2.0195478093657e-05
-4.3977073791066e-05
-2.7339808476192e-05
-1.88105518624643e-05
-2.24716200480344e-05
-1.96154976217244e-06
-2.62562280700111e-05
-1.73879381171476e-05
-2.32965358986978e-05
-1.85052880588587e-05
-9.43442032324137e-06
-2.42753966387601e-05
-2.05663103727717e-05
-1.87061247143401e-05
-7.75075557697471e-06
-2.26697338844844e-05
-1.14882469204656e-05
8.64528141964714e-06
-8.13727792736478e-06
-1.21217225037009e-05
6.85339456645029e-06
-3.69930266274214e-05
-1.2491244422534e-06
-3.2208035439041e-05
-1.66680673824797e-05
-1.80792195174072e-05
-5.96348822079746e-07
-3.70305293416285e-05
-1.48882617339416e-05
-2.66614204256922e-05
-1.23926909607333e-05
-2.36450136017763e-05
-1.29323977361225e-05
-1.01078363540855e-06
-8.25632886516477e-06
-3.45564274992544e-05
-1.01553542908492e-05
-1.59606435247357e-05
-1.66457991624739e-05
-3.20417259519878e-05
-4.823263842311e-05
-2.27431472973111e-05
-1.93107008108352e-05
-9.32806202711413e-06
-2.12941657820455e-05
-2.44039352223362e-05
-8.79990404327257e-06
-1.17069126900758e-05
-1.92831120582955e-05
-1.49231263270121e-05
-3.23680947124729e-05
2.20000357912914e-06
-1.71460851446744e-05
-2.42815997790947e-05
-3.04701155888941e-05
-2.74167823412169e-05
-2.67001760198004e-05
-2.56409673295389e-05
-3.22390992662184e-05
-5.64264487025121e-06
-3.08563048926031e-05
-2.93496367962336e-05
-3.36248607398987e-05
-2.64571516378899e-05
-3.09131072231222e-05
-9.00898637337241e-06
-1.24698487728451e-05
-3.22763747368004e-05
-2.50023094545462e-05
-1.47464933737849e-05
-9.34623198156359e-06
-2.7335936426094e-05
-4.92452740790107e-06
-2.57794500452846e-05
-3.57189103400221e-06
-1.5459033918765e-05
-7.14578116423753e-06
1.55339060669054e-06
-1.96612632317397e-05
-2.88948928075226e-05
-2.34110370098685e-05
-1.1912434291132e-05
-7.05997152524299e-06
3.51582729241275e-06
-1.96496279436827e-05
-1.9924602284535e-05
-3.3021026868945e-05
-1.96632119493324e-05
-2.69261726638283e-05
-5.84703747625171e-06
-3.39746369303609e-05
-8.93727199415397e-06
-3.06552557414932e-07
-1.10046066173931e-06
-9.86206531313875e-06
-3.18071178548023e-05
-8.43822544617425e-07
-3.5821513185627e-05
-2.30913980799885e-05
-1.93730814123436e-05
-2.7481159867705e-05
-9.1171719018915e-06
-1.14676822525978e-05
-2.54185755073634e-05
-1.12550270899574e-05
-2.82362313426554e-05
-2.10861170248982e-05
-1.52346873621286e-05
-1.67756655681187e-05
9.24890781392557e-06
-8.35426536344345e-07
-1.21562736446785e-05
-2.03348135040208e-05
-1.07162793008786e-05
-3.74888166155426e-05
-6.96562557051826e-06
-1.13295320199305e-05
-3.94184934417703e-06
-1.78532833711555e-05
1.49661748476275e-06
-4.44425375122572e-05
-3.31538368284458e-05
-1.21339559294368e-05
-2.2072863274793e-05
-1.72076317746423e-05
-2.41223290534741e-05
-2.52157323415756e-05
-1.58348525027955e-05
-1.19367491121602e-05
-1.95874680141326e-05
-2.57929340503001e-05
-2.11896342009709e-05
-1.6418888488374e-05
-1.96256827751852e-05
-2.43386978186231e-05
-2.64630136933266e-05
-1.27429679227328e-05
-2.36969677725759e-05
-3.16486346348164e-05
-3.4618050153224e-05
-3.87138314031542e-05
-3.33246018618356e-05
-3.04463670274917e-06
-3.67009371603561e-05
-2.51868596314375e-05
-1.39262895637427e-05
-4.18822695584293e-05
-1.50033879082618e-05
-3.16272909044924e-05
-1.63386517740741e-05
2.60991420373419e-06
-3.65128638514263e-05
-1.65192076870492e-05
-8.48573306043531e-06
-2.78735020203061e-05
-1.46127033969711e-05
-2.18761603097609e-05
-2.96615494827551e-05
-9.89185827562991e-06
-1.33641385987974e-05
-2.88393261059137e-05
-2.54518140839505e-05
-2.24079896213722e-05
-4.95144594436086e-06
-2.20304693344027e-05
-3.08568466413201e-05
-1.42324251785768e-05
-2.75080220107982e-05
-2.67657713540229e-05
-3.45075702661265e-05
-2.40270825928659e-05
-1.13274151954565e-05
-1.30482961878639e-05
-1.53980119504547e-05
-2.39300662678534e-06
-6.77091187636454e-06
-2.14243402806571e-05
-1.03788841113049e-05
-1.59676335691715e-05
-7.36732425899874e-06
-8.61233954957766e-06
-3.33108802075603e-06
-1.67879704353613e-05
-1.64930904170933e-05
-1.56470206635327e-05
-2.5684316986956e-05
-2.66916025662773e-05
-2.32262233620436e-05
-1.99198732489915e-05
-3.17958767927643e-05
-2.84610813730628e-05
-2.08081686673646e-05
-3.17729431815054e-05
-2.35140086660174e-05
-2.19512958922091e-05
-2.82702889155586e-05
-1.01886217128405e-05
-1.93272156251965e-05
-1.55263402798705e-05
-1.86752469505526e-05
-1.13181675861809e-05
-2.54099877655189e-05
-2.80465728659679e-05
-8.94358134426338e-06
-1.96168271087774e-05
-1.80043870369971e-05
-5.10861475712992e-05
-1.99559737273981e-05
-1.02436480079757e-05
-3.07920174884437e-05
-1.94472003429472e-05
-2.69357952979324e-05
-2.53963605180835e-05
-2.28919376754112e-05
-3.27507374077869e-05
-2.15028755286151e-05
-3.92010043358023e-05
-6.54868972337234e-06
6.94695649990204e-06
-2.01870357565131e-05
-2.0474707091919e-05
-1.49960183870445e-05
-3.32055454604158e-05
-1.86793153862672e-05
-2.95228497870796e-05
-8.51536673362968e-06
-2.35823290207776e-05
-3.21594730822881e-05
-7.60904485816816e-06
-1.22105392506406e-05
-1.20984304318133e-05
-2.06033635591992e-05
-3.38252924927734e-05
-4.01089511371275e-05
-2.07906336185493e-05
-1.0794886702506e-05
-2.3632203295552e-05
-2.56402669941196e-05
-4.40114696733158e-05
-2.51365459124598e-05
-8.76927393059165e-06
-5.31063862908781e-05
5.32990898823707e-06
-5.60328652242117e-06
-3.58843126442075e-05
-4.69820442017478e-06
-3.04255945768682e-05
-1.70732963486189e-05
-2.02484429919399e-05
-6.01792555047005e-06
-4.8114212976748e-06
-2.37724217912942e-06
-1.50926507241541e-05
-1.05945147423399e-05
-3.03445733061404e-05
-1.71907160649227e-05
-2.10540837352633e-05
-3.05123125209326e-05
-2.68052500228424e-05
-3.70630150805155e-05
-2.22916507727038e-05
-1.258582741833e-06
-2.45088226423914e-05
-3.18915802461268e-05
-6.50020884888163e-06
-2.05810031303435e-06
-1.26319670034987e-05
-2.34849249005329e-05
-9.82850543572903e-06
-5.19757214133567e-06
-1.32319356583793e-05
-1.16163479363365e-05
-1.98931683992186e-05
-2.46427460278051e-05
-1.005812517122e-05
-1.16547385067768e-05
-2.18238558765309e-05
-3.24888312358538e-05
-3.75577731328701e-05
-8.13772077927584e-06
-3.52108299250666e-05
-2.42722654027681e-05
-2.91227856754148e-05
-3.40429329716156e-05
-1.79378563777413e-05
-2.50763110526744e-07
-6.18347193692392e-06
-2.36441185221698e-05
-3.5762746453799e-05
-2.72713735028566e-05
-6.41421354998153e-06
-3.68073163326679e-05
-9.77018393131729e-06
-1.99765799958483e-05
-1.0451533039477e-05
-3.88888485164189e-05
-1.70449813185909e-05
-9.30932317480053e-06
-1.30509624499985e-05
-2.07663440537878e-05
6.69373143406959e-06
-4.94104973546902e-06
-2.95235149210781e-05
-3.55544199048063e-05
-1.84158149626621e-05
-1.54499708490413e-05
-2.43318200027881e-05
-2.30202190073234e-05
-4.04785351630755e-05
-1.33094045053798e-05
-2.07280872662553e-05
-8.80402785758761e-06
-1.86813407177934e-06
-1.39501104364943e-05
-2.39471864722876e-05
-7.31530333251462e-06
-2.36064362350851e-05
-1.50409401535565e-05
-3.12474542335832e-05
-3.46103318581034e-05
-3.55843210158876e-05
-1.48013328759173e-05
-3.74363703332585e-05
-1.38631632387547e-05
-2.12859749193409e-05
-4.13228646129709e-06
-3.34260450809566e-05
-1.92649815012665e-05
-1.78085655470239e-05
-2.51738380254936e-05
-1.54075587903201e-05
-2.35337057285142e-05
-8.54323556404907e-06
-3.59643670647199e-05
-3.41845904013289e-05
-2.27742952453788e-05
-2.01330153433844e-05
-8.00807309400754e-06
-6.34709766627975e-06
-2.0904598107574e-05
-2.23620952992733e-05
1.15402194434213e-06
-4.22745488750671e-05
9.76401574480879e-06
-8.24773969324716e-06
-1.9333608052964e-05
-2.91905090905815e-05
-1.99659630293619e-05
-3.46979953440748e-05
-2.02851037347807e-05
-2.46473899033629e-05
-6.19070844456024e-06
-2.68150605978072e-05
-1.77803354781735e-05
-1.67184202353254e-05
-2.41121860482765e-05
-7.65297184739504e-06
-3.53317177657388e-05
-2.36813627799356e-07
-1.70383978388004e-05
-1.92358315480094e-06
-1.21423112262344e-05
-2.31918484740671e-05
-2.0921179449127e-05
-2.75524117098239e-05
-1.73174157759236e-05
-2.0505173851161e-05
-3.61617058023596e-05
-1.01491363522208e-05
-3.49753197343391e-05
-3.8964516588251e-05
-2.99204361439773e-05
-5.36512479389637e-06
-2.70542044198778e-05
8.10706978771368e-06
-3.89829788153762e-05
-2.34209975358199e-05
-2.64637005498566e-05
-1.38240295273208e-05
6.27521725292726e-07
-1.59990973662387e-05
-3.40037630026815e-05
-2.23586024112338e-05
1.47107090874166e-05
-2.06069269869327e-05
-2.47754435862512e-06
-8.83139828051106e-06
-2.60688998113035e-05
-2.51314927498685e-05
-1.78458574696494e-05
-6.36840845576975e-06
-3.01906558047428e-05
-7.18011788349241e-06
-2.48010551407247e-05
-4.1801418733624e-05
-7.80418658283809e-06
-2.75913084049462e-05
-1.36583438068251e-05
-3.59334762079205e-05
-2.39132034229514e-05
-2.53350885427822e-05
-1.30785379224533e-05
-3.00337333405812e-06
7.37917660885839e-06
-3.30236282829613e-05
-2.29989802265673e-05
-3.01227056404772e-05
-1.86679546139994e-05
-3.61639593606809e-05
-6.32244754881152e-06
-1.29786600528908e-05
-1.32088859510389e-05
-4.43293762861135e-05
-1.4770925798159e-05
-1.97290328575986e-05
-1.02044143365175e-05
-6.99103458452518e-06
-7.27259102433781e-06
-4.53555547390157e-05
-3.87091678210087e-05
-1.14884640333048e-05
-2.41852131779427e-05
-1.69147836278067e-05
-2.59568894136049e-05
-9.20422146805679e-06
-2.3880843259641e-05
1.24255120726528e-05
5.12639831322035e-06
-3.05125078684266e-05
-1.46907391438514e-05
-9.93741377432609e-06
-1.52149680342162e-05
-4.8500566473856e-05
-2.27516145117556e-06
-2.0310836336615e-05
-3.76890190447855e-05
-8.66791339627627e-06
-6.97783719393458e-06
-2.68187462882336e-05
-1.62946899859626e-05
-7.61688743664016e-06
-3.8330682997542e-05
-1.99602559908211e-05
-2.00117366914916e-05
3.0067062643635e-06
-3.3071039034252e-05
-1.85809462073082e-05
-1.75167867814362e-05
-3.4153141299439e-05
-2.40349709764192e-05
-1.15740392701393e-05
-1.19818935134681e-05
-1.98811165675507e-05
-2.9459595117495e-05
-2.11913824171961e-05
-1.95042127308835e-05
-2.32684136524926e-05
-6.24783249577772e-06
-3.76724931421973e-05
-4.55174479522961e-05
-3.14129709016767e-05
-3.60833730143703e-05
-2.4706040547022e-05
-3.45249503322331e-05
-3.42054413048174e-05
-3.79218646669546e-05
-1.75486263903634e-05
-1.65698402094853e-05
-8.32846881242362e-06
-1.44501605287011e-05
-1.87676722003608e-05
-1.81665582491964e-05
7.8420425631221e-07
-1.05649643338733e-05
-1.0013093909119e-05
-2.95478917411363e-05
-1.4758981372452e-05
-4.00626566157475e-05
-3.25629729026921e-05
-2.14116129073676e-05
-2.00689392891211e-05
-1.23550327355479e-05
-1.69375046477654e-07
-3.22985249282201e-05
-3.36532946418996e-05
-2.73982784839437e-05
-2.03557803463377e-05
-2.3563947347724e-05
-1.92295447131386e-05
-1.17936252609205e-05
-8.29331024962974e-06
-2.52191177161248e-05
-2.14023881503694e-05
-4.35732124381732e-06
-2.65732190844943e-05
-2.38976442079319e-05
-4.14782356093671e-05
-2.88660790814524e-05
1.3343269705273e-06
-2.12419210876305e-05
-1.8234126968144e-05
-6.28255238796004e-06
-1.37725608980643e-05
-1.72265826812168e-05
-8.24986334169903e-06
-1.35581293080502e-05
-9.63165026896615e-06
-2.67253242782221e-05
-1.18024658817332e-05
9.87758934174804e-06
-9.81934020216954e-06
-1.52163282496299e-05
-1.85344957392456e-05
-1.43656022872663e-05
-4.18296905107893e-05
-1.69151626848838e-05
-5.15388388722258e-06
-4.60421334645753e-05
-2.57540942437759e-05
-1.03490458813852e-05
-2.47222186148271e-05
-2.36637763481118e-05
-1.88011564079742e-05
-1.54576926920504e-05
-1.29690539138585e-05
-1.12991547888471e-05
-2.5054470178313e-05
-8.57111174720296e-06
-1.49611672550374e-05
-2.39668601355259e-05
-3.37177954437003e-05
-4.2753120076964e-05
-3.34376890809848e-05
-1.21029183194812e-05
-9.23625300973122e-06
-4.43732563366615e-05
-1.30275987529512e-05
-2.34991611139877e-05
-3.81050144904741e-05
-1.99661562701048e-05
-5.50952750185547e-05
-2.65163787556501e-05
-1.79686616722183e-05
-2.47545718762244e-05
-1.57622693649574e-05
-3.20643046495384e-05
-2.487288460069e-05
-8.69955127296769e-06
-2.98052635536394e-05
-3.29051368671042e-07
-2.33426189566777e-05
-2.77469188963423e-05
-1.73390306082514e-05
-1.76556280170883e-05
-2.36107558033766e-05
-2.28899688477285e-05
-2.54955315786697e-05
-2.56211674270473e-05
-1.50037874583581e-05
-3.17336448960907e-05
-3.79901678957528e-05
-1.82197158163319e-05
-1.17285604461532e-05
-1.57426723151826e-05
-2.17912687547621e-05
-1.87556008068324e-05
-1.62192958710082e-05
-9.57446312508141e-06
-2.93724690420503e-05
-3.36326087531598e-06
-1.79667955868586e-05
-3.12915288660778e-05
-2.36411871949563e-05
-2.93303295424163e-05
-3.36105244227002e-05
-1.14204007145553e-05
-2.36679852195339e-05
-2.01100220138682e-05
-2.51377363961284e-05
-9.74611433453314e-06
-3.30056263550537e-05
-1.72395334468325e-05
-1.48804085156667e-05
-4.26071102096062e-05
-7.76113993287346e-06
1.65621417653096e-06
-1.70980319054734e-05
-2.31826107436664e-05
-1.79831080318521e-05
-1.57448400214146e-06
1.23454161687525e-05
-1.17923275914182e-05
-1.00812094986386e-05
-2.66794336898548e-05
-3.35572280001972e-05
-3.50920541868599e-05
-9.03062195914367e-06
-4.13371073312101e-05
-3.29224578408762e-05
-2.90788969032826e-05
-3.58829314372848e-06
-2.33851365610324e-05
-2.84181946691542e-05
-1.89542855807665e-05
-1.15568841103525e-05
-1.56031286759961e-05
-2.9488623456501e-05
-2.86322121317707e-05
-5.02574525361854e-06
-1.79035959537478e-05
-3.2893474929846e-05
-2.64720457773003e-05
-1.59287545733496e-05
-4.60794153032696e-05
-3.16051777912743e-05
-2.03374309255165e-05
-2.06138815693683e-05
-7.66394133212647e-06
-2.71428795559775e-05
-3.00466026413403e-06
-3.24216798549286e-05
-2.41745402462978e-05
2.23902895615238e-06
-1.47713138190944e-05
-2.67125317391189e-05
-9.26487089537706e-06
-4.06634198749458e-05
-2.33595296325888e-05
-3.12597081145751e-05
-4.75174503095078e-05
-1.81681813856338e-05
-2.55662470853247e-05
-8.34039940163602e-06
-3.45956689855613e-05
-1.42699237960693e-05
-9.89928452473947e-06
-2.15751018011342e-05
6.48329974002083e-06
-3.67640417963255e-05
-1.30362161132975e-05
-1.34663826132377e-05
-2.33484551234748e-05
-2.24223148299372e-05
-3.46939358456796e-05
-1.97201904462185e-05
-1.13528601894051e-05
-2.07376533028957e-05
-2.27241382936795e-05
-1.28859061699452e-05
-1.48440536734168e-05
-2.32153822489009e-05
-2.59967461093924e-05
-2.85199050653046e-05
-1.7974243731337e-05
6.60069688248896e-07
-1.90752413963285e-05
-3.38782418161571e-05
2.38872505865807e-06
-1.55656131376347e-05
-2.70450548891184e-05
-1.30130036251575e-05
-2.4868258298835e-05
-2.52350798458981e-05
-2.64072351409992e-05
-2.74921243880043e-05
-3.53868059526682e-06
-2.90802797878173e-05
-1.54076209592484e-05
-2.42923083927101e-05
-1.61754337332933e-05
-2.01163055407725e-06
-2.30052884421928e-05
-3.86614405089619e-05
-2.83400992318408e-05
-1.08588309053654e-05
-2.40621857517124e-05
-1.78864848481465e-05
-2.26506727346389e-05
-2.36323684067337e-05
-3.22919971545946e-05
-3.04799347622627e-05
-6.52772253124496e-06
-1.64351769296218e-05
-2.68159362349384e-05
-3.03853816555589e-05
-2.68727936055338e-05
-2.11023300970681e-05
-1.63732610265224e-05
-4.58842469996015e-05
-2.68589087631141e-05
-2.62153995484444e-05
-3.91076167943601e-05
-3.4589678190341e-05
-9.34026364939474e-06
-2.31630347690147e-05
-6.36534350553619e-06
-2.12415279501449e-05
-3.40570672551594e-05
-2.93681902457959e-05
-2.22321639738439e-05
-1.68848936698676e-05
-1.74505040593129e-05
-4.76418987020531e-05
-2.37775403105963e-05
-1.53627654608521e-05
-2.16595946744396e-06
-1.12850545072793e-05
-2.0524987195754e-05
-1.31740637241012e-05
-3.33065912656874e-05
-1.34859597730432e-05
-3.19897544169843e-05
-9.14821595554686e-06
-1.57973009956656e-05
-1.12168467665617e-05
-3.61587100067125e-05
-3.10618755126067e-05
-1.96045819341952e-05
-1.08245330474729e-05
-1.97946277667906e-05
-1.41115828854402e-05
2.4690244273024e-06
-7.72174622311618e-06
-1.31702762870665e-05
-2.72479449450892e-05
-4.14016468938074e-06
-1.44623704846352e-05
-3.01449199233069e-05
-1.84518352712644e-05
-5.29770418538488e-06
-3.78438989437912e-06
-2.25156204126531e-06
-4.73355331948663e-05
-1.698539007798e-05
-1.67821745212189e-05
-1.35188618962337e-05
-1.20671311615089e-05
-1.16792754862322e-05
-2.92648570026993e-09
-1.58340670128396e-05
-1.02362579635404e-05
-5.99237963181487e-06
-2.40033076469764e-05
-2.69607568176881e-05
-3.11857018094403e-05
5.69337419043516e-06
7.2753233146112e-10
-8.34167474640308e-06
-2.64366946880752e-05
-2.94199310497913e-05
-2.66839133007353e-05
-3.05304451264981e-05
-1.24060912889987e-05
-1.08000092295605e-05
-1.0983959282778e-05
-9.07127341522638e-06
-7.75494176403684e-06
-3.74200222387056e-05
-3.76120908489694e-05
-1.84313789617795e-05
-4.39052052567065e-05
-2.11165186757612e-05
-2.8142315789395e-05
-2.19452440532346e-05
-2.87101163398646e-05
1.96081243888045e-06
-2.25625309526548e-05
-1.67005565417911e-05
-1.93798646261702e-05
-1.11957845172501e-05
1.39647182385326e-07
-3.3616895115746e-06
-1.9511346833355e-05
-7.9173061920145e-08
-1.09715383412263e-05
-1.48732616378856e-06
-2.29321396825758e-05
-4.59543743770407e-05
-3.28123858230021e-05
-2.84360127430765e-05
-1.73240000994092e-05
-4.53372430647598e-05
-3.03057957414465e-05
-2.90530171850989e-05
-3.98819076015754e-05
-2.49890533120044e-05
-8.78933965666912e-06
-2.99916346667007e-05
-2.14665351345757e-05
-3.29115404884719e-05
-2.21953370983783e-05
-5.90291243048665e-06
-3.59200910322359e-05
7.60210051997775e-06
-8.83492425475638e-06
-8.05878719834905e-06
-1.38844916644995e-05
-2.14931703513914e-05
5.00708575738538e-06
-3.50723222730327e-05
-2.72524643778343e-05
-1.18442826827536e-05
-2.91747008721146e-05
-8.30832588540806e-06
-1.65406997056647e-05
-1.94817685628824e-05
-3.72951082597255e-06
-2.48423402360614e-05
-2.95117506470846e-05
-1.40520156526702e-05
-9.54105532557333e-06
-1.50046207643893e-05
-2.5676069696197e-05
-6.39628230519556e-06
-2.4838120160712e-05
-4.01175492108309e-05
-1.2341233123535e-05
-1.56648307140495e-05
-2.72209806622976e-05
-4.33568934103126e-05
-4.11906034516622e-06
-1.44019807099239e-05
-2.27748627803696e-05
-2.15886559494523e-05
-3.15293751275452e-05
-1.60873655800714e-05
-1.73665905083452e-05
-1.30861530062571e-05
-3.12548423459426e-05
-1.93746467341252e-05
-3.53235703424349e-05
-2.57288703275433e-05
-1.86420279987263e-05
-3.67712967441433e-05
-1.63793626249414e-06
-3.07232842627811e-05
-1.94457994716614e-05
-1.94371976076328e-05
-2.06935578304549e-05
-1.37949397966519e-05
-1.09354903468892e-05
-1.42399890663465e-05
-2.75777474584481e-05
-1.36313403654063e-05
-1.89644838192874e-05
-2.35935394044772e-05
-7.17327773941744e-06
-4.17714811071789e-05
-1.83071235618916e-05
-4.1515251367237e-05
-9.10436112458509e-06
-1.44091640072602e-05
-1.63148672671267e-05
-3.13354576955122e-05
-1.51942075895022e-05
-2.99942032454894e-05
-1.62103331322116e-05
-3.00307880670602e-05
-2.64067275515159e-05
-2.8441012150838e-05
-1.31724814512846e-05
-2.02342120565451e-06
1.15817783307337e-06
-7.71781679898791e-06
-1.2069863270614e-05
-1.66995812474982e-05
-1.20071606439716e-05
-1.1584809142296e-05
-7.55735995223371e-06
-1.75815065842825e-05
-1.72134246116239e-05
-2.9086411131522e-05
-2.17431548727789e-05
-2.38147717214764e-05
-2.51922032899146e-05
-2.31837075561986e-05
-9.32053567764966e-06
-1.06846127280045e-05
-2.15653403176253e-05
-4.83861086563268e-05
-3.90856276538492e-05
-1.68449555109517e-05
1.00929253021601e-05
-1.5447646788107e-05
3.75772365242673e-06
8.5423259322126e-07
-2.59625632523962e-05
-4.74152670209573e-05
-4.60952880797071e-05
-2.27129153858262e-05
-2.15330615543353e-05
-2.51726797465566e-05
3.89742937273606e-06
-2.37698691974059e-05
-3.53229192408786e-05
-1.91343531509054e-05
-1.36387807344187e-05
-3.62387371746621e-05
-2.34396926082894e-05
-2.30544705035719e-05
-1.11149359512168e-05
2.35712922640085e-06
-1.53904199881758e-05
-9.0258137271889e-06
-9.75969393660717e-06
-1.66054939633872e-05
-1.92751551436529e-05
-1.12750613139959e-05
-3.15243746145283e-05
-1.51681523916049e-05
-3.19000388139399e-05
-1.10148992632335e-05
-1.79858668600675e-05
2.67944863968563e-06
-1.25729906879788e-05
-3.49884102933484e-05
-2.20474893550961e-05
-1.54347609751459e-05
-2.10777425391941e-05
-1.88200628879816e-05
-2.7615510226717e-05
-3.18188057845666e-05
-2.89207633239175e-05
1.51349153176143e-05
-3.48495806628892e-06
-2.32146651986206e-07
-2.34631794694804e-05
-2.05176987847211e-05
-9.48533382244041e-06
3.40371703065444e-06
-1.79530402744353e-05
-2.47454841327589e-05
-9.81616582993821e-06
-3.15949380720761e-05
-4.23543685135914e-05
-4.34685098773307e-05
-1.10244987301384e-05
-3.14139863015869e-05
-4.23325432148777e-06
-1.9599707937272e-06
-1.00788135237975e-05
-9.54968073971947e-06
-2.72928494163085e-05
-2.64840819184472e-05
-1.57539950043252e-05
-3.81227366605774e-05
-3.39337639579581e-05
-2.9741077149605e-06
-4.1545944079682e-05
-4.30582008284831e-05
-8.07776995152007e-06
-3.73617093381249e-05
-3.24009093461232e-05
-7.45714426750716e-06
-2.39062618649297e-05
-3.03402466454213e-05
-1.34079906614166e-05
-2.43536190493779e-05
-2.1728977599738e-05
-1.73364981399015e-05
-3.54419381160198e-05
-5.28946600984573e-06
-1.74431847733295e-05
-1.45415531358731e-05
-8.48374659574907e-06
8.53795227171124e-06
-9.29198316267696e-06
-1.64620073172457e-05
-2.56030365919174e-05
-1.91223462781417e-05
-2.50099045884994e-05
-2.09614474904414e-05
-2.60814064440038e-05
-2.15963107252271e-06
-3.99409227015774e-05
-1.29235837660272e-06
-2.44262219544583e-05
-6.8920548882775e-06
-1.28127030848098e-05
-2.69160036456246e-05
-1.77333312425431e-05
-1.11065470178107e-05
-1.69193066302743e-05
-4.01898395118274e-05
-2.57749191079823e-05
-2.08336989039669e-05
-1.53484414657698e-05
-2.12614363254981e-05
-2.41251622598351e-05
-2.24519723123578e-05
-1.63413814255195e-05
4.60472595928539e-06
-1.69663904059733e-05
-7.98085748218781e-06
-3.61488788207108e-05
-3.63788204899131e-06
-2.87605313144764e-05
-1.53333356974941e-05
-1.85382012161696e-05
-1.65442748410776e-05
-1.07330956781919e-05
-2.24522660155294e-05
3.69090621991064e-07
-3.39836208194882e-05
-3.15098401359368e-05
-1.4457967243709e-05
-2.89053790317692e-05
-2.80590555124017e-05
-1.93929105835297e-05
-2.02335742491331e-05
-2.23936982706039e-05
-2.00780358985713e-05
-2.22311491193823e-05
-2.40914928608633e-05
-3.56619847818147e-05
-4.37722831753489e-05
-2.11362622067489e-05
-3.91309336810371e-05
-6.2707099726969e-06
3.80529946144012e-06
-1.68862553089885e-05
-2.62993682804051e-05
-2.98938572020497e-05
-1.02852622406255e-05
-2.47573390311172e-05
-8.78541072879691e-06
-2.67231286732296e-05
-7.26604434687385e-06
-1.89933064957371e-05
-2.05337700491802e-05
-3.50707505350632e-06
-3.03534561296657e-05
-3.78055475162113e-05
-1.98717188123011e-05
-1.59315517291425e-05
-2.36784594688323e-05
-2.70893526063527e-05
-9.71826005635578e-06
-3.13553860255124e-05
-2.40444132694667e-05
-1.16291094144678e-05
-2.33360231201038e-05
-3.74929427642269e-05
-3.280449450101e-05
-1.12267308249229e-05
-1.57526167652613e-05
-3.96085790767707e-05
-1.14588283789087e-05
-1.38058359308982e-05
-2.0710496546118e-05
6.2826817413885e-06
-1.86845418518536e-05
-1.86215706250301e-05
-1.82955756729804e-05
-2.33718161111856e-05
-4.18465518759488e-05
-3.2449251410564e-05
-2.31571962291419e-05
-2.05231206229959e-05
-1.16629687519524e-05
-2.35181070857548e-05
-1.11318313322592e-05
-2.81212577804678e-05
-4.25146186845454e-05
-1.80336996159387e-05
4.16210533796747e-08
-1.50683416061024e-05
-1.09347210894301e-05
-1.88423838305437e-05
-3.74602754927779e-06
-1.83853852396717e-05
-1.96018591907358e-06
-2.91793635880517e-06
-2.92834308779919e-05
-2.02089047381479e-05
-2.8170771037238e-05
-4.48994810480545e-05
-2.33287286679101e-05
2.36242072045465e-06
-8.75614140814308e-06
-2.5078486443302e-05
6.23958624150119e-06
-4.17312007043208e-06
-1.24157995066264e-05
-2.8869988907577e-05
4.5738856112999e-06
-1.88162885406041e-05
-2.07715873706304e-05
-2.64501108570133e-05
-3.74656926631636e-05
-2.27725694006956e-05
-3.50979207938581e-05
-1.98741801401706e-05
-1.44094810318525e-05
-1.22947408705999e-05
-1.99369038889787e-05
-3.25085882834278e-06
-3.64763003905685e-05
-1.73432374401011e-05
-2.46082715013052e-05
-2.30029517009198e-05
-2.096126195879e-05
-1.64567594350848e-05
-2.97100690632735e-05
-2.86876355572625e-05
-1.8722758860399e-05
-2.88593032049305e-05
-1.54020378097102e-05
2.90925748243084e-07
-4.44168696458467e-05
-1.42321423497712e-05
-4.54880047511417e-05
-2.93228050835946e-05
-2.30033645200072e-05
-1.52882300408032e-05
-3.46170829533472e-05
-2.62088291718658e-05
8.73992418713363e-08
-1.76586499573438e-05
-2.01618198370917e-05
-2.05473415081614e-05
-4.47811458422767e-05
-3.70658925299349e-05
-2.45208292911124e-05
-1.76884463219195e-05
-2.91159808620403e-05
-3.8915548214712e-05
-1.52296744910666e-05
-1.31042781699434e-05
-1.84804497470493e-05
-3.8493120944045e-06
2.60633449487747e-06
-7.14018884906384e-06
-9.23736492499558e-06
-7.06089148998955e-06
-8.99787198110506e-06
-1.75956545988615e-05
-2.08415208621593e-05
-5.53917129248244e-06
-1.87378787306215e-05
-3.96755863387379e-05
-1.71945265042469e-05
-3.92664123609677e-05
-1.58795415336198e-05
-3.9521556097208e-05
-3.6166922211026e-05
-3.3439335255892e-05
-2.25709056756459e-05
-7.90237904964319e-06
-3.34106692440182e-05
-4.32732726810761e-05
-4.18692737571996e-06
-1.68418390212822e-05
4.66330209972208e-07
-4.02997342367158e-05
-2.08907168975757e-05
-1.74399244827212e-05
-3.88733496127303e-05
-2.09201578842316e-05
-1.89553489065218e-05
-1.54740584647909e-05
-3.75849572801001e-05
6.64791710876338e-06
-1.68659329225869e-05
-5.33289428818402e-06
-1.00207350800024e-05
-2.28000735910717e-06
-2.34116842146594e-05
-1.51265297908592e-05
-6.10679474553497e-06
-2.47934525927446e-05
-1.18925678627929e-05
-2.68799607534166e-05
-2.27358694067549e-05
-3.16942705585112e-05
-3.28969857818878e-05
-2.17786434521188e-05
-2.42287337899663e-05
1.7792474754653e-06
-1.85926192687472e-05
-3.4131278386537e-05
-2.3931827819703e-05
-8.2345453748767e-06
-2.27392361145512e-05
-2.06123753352787e-05
-1.69209951303379e-05
-1.06730720380887e-05
-5.03987078508127e-05
-3.12997240955549e-05
-1.89379281620894e-05
-9.00681980904748e-06
-1.41062769441909e-05
-1.63686704762238e-05
-1.45143004633956e-05
-7.08143257404925e-06
-1.67493312881869e-05
-1.41615764353004e-05
-1.35565931296416e-05
-3.56384860033448e-06
-4.34634236148085e-05
-2.01842677431284e-05
-1.32350383870789e-05
-7.70780286184737e-06
-2.56656918129321e-05
-1.82177421205154e-05
-1.6424775734961e-05
-4.80056115035479e-08
-1.73308227102063e-05
-2.43209229104136e-05
-2.32795795095841e-05
-4.35590521738975e-05
-5.32753713015026e-07
-2.62728757412437e-05
-9.87755062991e-06
-1.51148316532974e-05
-1.90038122014095e-05
-4.08320312945762e-05
-3.3677232075465e-05
-1.65398392697592e-05
-1.80517857126553e-05
1.34252743435407e-05
-3.24950525659469e-06
-1.45591594329014e-05
-1.74347753903143e-05
-2.32462170224025e-05
-1.44759348910463e-06
-8.93350721242377e-06
-3.25086213421685e-05
-2.72675186210268e-05
-2.3524612258892e-05
-1.54044301896654e-05
-1.59991068498578e-05
-1.44003021865836e-05
-2.21394885752753e-05
-2.95412352977669e-05
-1.91224760359364e-05
-1.15505202534989e-05
-1.55719639550838e-05
-6.24609731437432e-06
-3.18655312149929e-06
-3.90159447179622e-05
-2.33866663790032e-05
-1.9667472994093e-05
-2.08204136942637e-05
-1.60550873776069e-05
-1.0771738359933e-05
-1.03134963894507e-05
-2.24191692128947e-05
-1.81316950765512e-05
-1.81795589362081e-05
-2.9501368992883e-05
-2.29675150610648e-05
3.19185843143679e-06
-1.20737567056555e-05
-5.87231351910249e-06
-2.4272696614113e-05
1.3162581635667e-06
-3.81461678049523e-06
-1.02179149806684e-05
-3.12548825965929e-05
-3.5051723118353e-05
-3.71013863777456e-05
-1.49416449376059e-05
-2.1577405286333e-05
-3.54653847918926e-05
-9.63133668244907e-06
-1.40519241032398e-05
-1.59839517582156e-05
-2.53018581222923e-06
-1.33037225754393e-05
-2.12468691614255e-06
-1.86834742394508e-05
-2.36868494812837e-05
-1.39677159121428e-06
-3.45101205351571e-05
-3.46539909731024e-05
-3.42678409736298e-05
-2.61610099323409e-05
-1.81514946511108e-05
-2.76608273279217e-05
-1.64617597222952e-05
-2.86484677227563e-05
-2.71163476711215e-05
-3.00505572749913e-05
-1.51519589325734e-05
4.03087162290974e-06
-1.93753097976808e-05
-3.33156747021522e-05
6.80334061216891e-06
-6.70500928416865e-07
-2.46882889043366e-05
-4.04541361767077e-05
-2.44563980425369e-05
-3.46585017874674e-05
-8.51543049337944e-06
-3.36488284043375e-06
-8.77409300626278e-06
-2.39942497908656e-05
-1.39719900814318e-05
-1.82719294473254e-05
-1.57503806840215e-05
-1.26884844143309e-05
-2.13790005681455e-05
-1.4845801777837e-05
-1.91450366649428e-06
-3.39251710666906e-05
-1.12559721822004e-05
-5.24608829346882e-06
-3.07635439711879e-05
-2.39190259724918e-05
-3.5067601763864e-05
-2.69754464671071e-05
-2.25428387942146e-05
-1.30789298401177e-05
-7.98063702134065e-06
-1.15710500758481e-05
-2.75180488756908e-05
1.74153080347981e-05
-2.76132809777792e-05
-3.56417071741374e-05
-3.68414581907732e-06
-1.9508100332655e-05
-3.45449648361932e-05
-1.36458559323971e-05
-2.92459746928663e-05
-2.88855775988046e-05
-3.40286876351001e-05
-1.50168975504724e-05
2.19079981204185e-06
-7.30095117017472e-06
-3.75791808333984e-05
-3.82723377554402e-05
-2.17552868990962e-05
-1.83163312856461e-05
-1.39891060671062e-05
-3.96211065171106e-05
-2.09126300901671e-06
-2.21783897850267e-05
-3.53059128677744e-05
-2.70225583009416e-05
-3.99764948098022e-05
-2.42113819758254e-05
-9.46430246838448e-06
-2.17964351503763e-06
-1.49655068195207e-05
-1.34278403770036e-05
-1.02412687135365e-05
-2.98714791087017e-05
-2.10976184172592e-05
-3.30084334428559e-05
-8.82855779324688e-06
-1.62420567104267e-05
-6.80564413562171e-06
-1.92023421782344e-05
-5.00325350944999e-05
-2.24003741053291e-05
-2.12811388552113e-05
-2.43399307378425e-05
-1.18469025231578e-05
-4.88636735923514e-05
-2.15701016106731e-05
1.71111282801126e-06
-1.15939702313348e-05
-1.28304510363966e-05
-2.20392437607911e-05
-1.75726927782968e-05
-1.33384524880936e-05
-1.97444697343575e-05
-3.38707536961925e-05
-8.50392271426938e-06
8.67649861656878e-06
4.04837139442071e-06
-3.24127947766976e-05
-2.36211556462568e-05
-2.33268070221365e-05
-1.19163972374523e-05
-1.72547494981756e-05
3.82065723278401e-06
-1.43705339378304e-05
-1.48085456799013e-05
-2.25795965859228e-05
-1.54635752336806e-05
-1.40068628051214e-05
-2.20179508979554e-05
-2.55558055427676e-05
-9.53721970363547e-06
-3.16337256589866e-05
-2.78493883587198e-05
-7.67698835038625e-06
-2.30734608447678e-05
1.43621588659939e-05
-1.65906445277637e-05
-2.68406421919433e-05
-1.39704531570961e-05
-9.95989506743769e-06
-1.59224884225982e-05
-1.73086566752177e-05
-3.58608268943067e-05
-5.07709730832159e-06
-2.35908263206486e-05
-1.83291952365462e-05
2.36059128035272e-06
-3.50476484417873e-05
-1.51042144059282e-05
-2.86206397424701e-05
-3.70852596770093e-06
-2.59169709717543e-05
-3.22559688372085e-05
-2.93784866076656e-05
-1.87004119882039e-05
-2.74433038481355e-05
-2.17209568274202e-05
-2.14225660370387e-05
-3.3273787985598e-05
-1.63485629481766e-05
-1.852926535715e-05
-3.75292159122485e-05
-2.14471302707074e-05
-3.63098578696478e-05
-2.70229511918793e-05
-2.6064005951085e-05
-1.12072515307067e-05
-8.39274648313227e-06
-3.43370460975242e-05
-1.88325213795196e-05
-1.15345241263191e-05
-2.45548287467462e-05
-2.01014692314344e-05
-3.28465224149283e-05
-9.78411239086288e-06
-1.82306958922466e-05
-2.99012170449486e-05
-1.87553228432533e-05
-6.90473504783083e-06
-2.42481257278117e-05
-4.53576950336993e-05
-1.4674679291866e-05
-2.24997428663619e-05
-3.26156662787168e-05
-6.33361978772999e-06
-3.74795300917616e-05
-2.08536857767564e-05
-3.93413681935155e-05
-1.3220338143348e-05
-2.34151823142402e-05
-3.72950540678385e-05
-4.79352996520318e-06
-3.12345120278311e-05
-3.15356983741471e-05
-9.42401882581977e-06
-2.05689497512048e-05
-1.45255375675462e-05
-1.81337757567217e-05
-4.51703894319662e-05
-2.06009701061999e-05
-3.01794873661912e-05
1.08184701880228e-06
-1.48104800138556e-05
-3.6656293471354e-05
-1.43977736936756e-05
-3.76383944377081e-05
-1.7913409234486e-05
-2.93446539467867e-05
-2.40802962404975e-05
-1.67550161550291e-05
-1.35419575524998e-05
-3.92156351502338e-06
1.41338643290919e-06
-6.09982341951636e-07
-2.36940640588619e-05
-3.22394413369187e-05
-7.65454715416383e-06
-1.54793705905144e-05
-1.83320279099251e-05
-7.65895247553132e-06
-3.70501262436693e-05
-2.17805218492752e-05
-2.31927804086369e-05
-2.22006340730253e-05
-1.51172659406877e-05
-9.76377365915325e-06
-1.55798588703993e-05
-3.43761895266098e-05
-1.69470741007119e-05
-5.86831499220337e-06
-2.36385022971811e-05
-2.75486666069303e-05
-2.02541740463331e-05
-2.83005622980549e-05
-5.10950631643653e-06
-5.10696979535944e-06
-2.09759859504224e-05
-2.47332128242511e-05
-2.23031201941967e-05
-3.97718809032905e-05
-1.59035756471633e-05
-1.68383053272395e-05
-1.16357976125758e-05
-3.75849479220047e-05
-2.87062573930016e-05
-3.97149445849485e-05
-1.39126800716132e-05
-2.00239447435743e-05
9.42991328038672e-06
-1.23411239177674e-05
-1.88388276145089e-05
-2.91143344290581e-05
-1.78763155959374e-05
-2.043431117883e-05
-1.97782623459559e-05
-2.87455871866609e-05
-7.20314759637103e-06
-2.39688914007322e-05
-2.03379254435862e-05
-2.83608551290514e-05
-1.37894834944087e-05
-1.9662910049403e-05
7.50392730440125e-06
-8.17332508690702e-06
-3.15271354492003e-05
-2.54752956253688e-05
-9.65295353754009e-06
-2.42644899626146e-05
-1.13000439675707e-05
-8.56738318360058e-06
-1.47558829140547e-05
-2.54476362205754e-05
-3.46148269935277e-05
-1.60022361395991e-05
-1.07140081958381e-05
-3.03574202987842e-05
-4.75034884820333e-06
-2.04312634484023e-05
-2.12283553222801e-05
-2.25130016021409e-05
-2.21870283653913e-05
-7.88595180982766e-06
-2.73869477478509e-05
-2.30128807591723e-05
-2.18457531212968e-05
-2.43186049557605e-05
-9.99570028508486e-06
-1.59501142039163e-05
-4.45701487369811e-06
-1.42268623709798e-05
-2.5244150148173e-05
-3.76246360568793e-05
-2.78788245936792e-05
-1.54707786858311e-05
-2.59752257469471e-05
-3.39494758390218e-06
-1.45023667371026e-05
-1.89615065128466e-05
-3.07009155329947e-05
-1.84858871639624e-05
-8.54540252333514e-06
-3.30463555024888e-05
-1.03780609453927e-05
-2.52037091777707e-05
-1.55890130176881e-05
-2.07605365426841e-05
-2.50790561390705e-05
-2.22967467449525e-05
-1.91408867787007e-05
-3.72884039044896e-05
-1.99048329083282e-05
-1.86772092645466e-05
-2.81579974268809e-05
-1.04677190980395e-05
-1.12253490129287e-05
-1.96417489931637e-05
-2.1940477664082e-05
-1.43926477651557e-05
-1.72346958103406e-05
-7.28656187015438e-06
-1.87734351887441e-05
-4.0793432874143e-05
-1.40355556341838e-05
-1.87150917893201e-05
-1.89824694697701e-05
-1.29577293557946e-05
-5.01351854148713e-06
-3.33313762186023e-05
-3.000179143457e-05
-3.01083827885766e-05
-8.54881150559531e-06
-1.76233597052455e-05
-1.24127550605304e-05
-3.91590289489674e-05
-3.86136410556899e-05
-2.24958226645431e-05
-1.89694078900112e-05
-1.05769414138069e-05
-3.99366879698996e-05
-1.19374833290073e-05
-1.85545877695676e-06
-3.18476733555534e-05
2.82707505746035e-06
-2.06890171970038e-05
-8.25610991149456e-06
-4.65804346494e-05
-2.88260970532255e-05
-4.44829484196194e-05
-7.97576122353855e-07
-6.96774501353187e-06
-1.54765167638254e-05
-2.54595388484542e-05
1.04755733575822e-06
-2.53591753494283e-05
-2.42834469255554e-05
-2.73005649161696e-05
-2.49197659353561e-05
-2.59735512383959e-05
-1.22540571651567e-05
-3.87857206019422e-06
-1.29277635837613e-05
-1.36634773611808e-05
-1.25065801397391e-05
-1.44893264713334e-05
-2.02256463755459e-06
-2.52487632200277e-05
-3.61189100051282e-05
-1.78630890754273e-05
1.02919510793007e-05
-3.89115932092114e-05
-2.15056823475486e-05
-3.125765424263e-05
-1.7128211427912e-05
-1.15820200927339e-05
-1.78527182009358e-05
-2.72589469315519e-06
-1.83990664599375e-05
-2.96646383139034e-05
-3.60995750368733e-05
-2.59488201149638e-05
-1.72846999511798e-05
-6.15543827586456e-06
-2.6424922580496e-06
-3.45587483033552e-05
-1.93551697674811e-05
-2.00664511397396e-05
-1.7162067890673e-05
-2.08169409392606e-05
-3.81192848960234e-05
-5.15219492687163e-06
-2.02447277904312e-05
-1.9854147331636e-05
-3.0420147236449e-05
-1.50396579393015e-05
-6.78948771326247e-06
-4.16053449734795e-05
-2.08440630066874e-05
-3.15511189077374e-05
-4.40893650615897e-05
-1.28806556117177e-05
-1.70302212675032e-05
-7.46996526079471e-06
6.03204963215443e-06
-1.14738932730094e-05
-1.87078890510146e-05
-3.0582571940584e-05
-3.23936473188239e-05
3.29381004827354e-06
-1.60078349233465e-05
-1.55083689604102e-05
-3.04085411924842e-05
-3.07165597836726e-05
-1.49117338661844e-05
-3.32428298174404e-05
-1.90178486482484e-05
-2.5586835228129e-05
-9.08355235719997e-06
1.09534985210523e-05
-2.92330404503728e-05
-2.53390555722503e-05
-2.22868009086016e-05
-2.93250706025764e-05
-8.68308749734537e-06
-1.48683846200984e-05
-4.08422221681025e-06
-1.63910967364944e-05
-2.35313484429595e-05
-8.71449077244797e-06
-7.40134271812933e-06
-1.44432007138204e-05
-2.63533129713291e-05
-1.69219242757543e-05
-1.48231914242141e-05
-2.31297111950966e-05
-4.33816559940445e-05
-3.29048008957227e-05
7.38201105341289e-06
-2.34809104255388e-05
-2.56514592823643e-05
-3.2187812553629e-05
-2.30955326512825e-05
1.14795821972363e-05
-3.04734284859704e-05
5.78154387305464e-07
-1.21412734919183e-05
-5.1680586110894e-06
-1.57296451562862e-05
-3.02808814510244e-05
-9.18851337236266e-06
1.18274485447651e-06
-1.05182278474205e-05
-1.70281583036637e-05
-1.27527231955249e-05
-1.68439476265347e-05
-1.73131527408839e-05
-1.69724977347042e-05
-1.08987871355518e-05
-1.63307063158875e-05
-1.06991022658196e-05
-8.01565287024907e-06
-1.18357743717848e-05
-1.35151045745356e-05
-2.60458343096304e-05
-6.1309055825778e-06
5.33964744115472e-06
-4.63204698846161e-06
-1.67354985387004e-05
-4.26578794111029e-05
-1.01063048970349e-05
-2.59614578274858e-05
-3.62681675447906e-06
1.07051442267393e-05
-5.40053056369267e-06
-2.99905566088724e-05
-2.76164757843424e-06
-3.25173816879584e-05
-1.09368430496324e-05
-1.6703428893717e-05
-2.37378477220281e-05
-1.02293055352614e-05
-7.53261331713639e-06
-1.32470318485679e-05
-6.85012369065059e-07
-3.46442739028641e-05
-2.07049783140923e-05
-1.33286517407608e-05
-2.73154207782214e-05
-2.25499846767794e-05
-1.02953550293459e-05
-1.96543786056117e-05
-2.73313523262206e-05
-1.63500428664613e-05
-3.13710415481463e-05
-7.38677359524598e-06
-1.31366010838815e-05
-1.57733420674886e-05
-4.56746052604145e-05
-4.18667280739388e-05
-3.20784180940081e-05
-2.56000368662367e-05
-2.85915792783054e-05
-2.13106828403877e-05
-3.5686824009151e-06
-2.16518076837582e-05
-1.41923252395164e-05
-2.09581037965507e-06
-2.29849509411673e-05
-1.71959963683504e-05
-9.51229061408049e-06
-2.69103707425525e-05
-2.96413399774861e-05
-1.33194317936771e-05
-3.36333879887524e-05
-2.12394990767036e-05
-3.38634116065197e-05
-1.28023851713543e-05
-2.6466021687398e-05
-2.96349399518309e-05
-1.45772411220111e-05
-2.41355001322843e-05
-4.80913481867317e-06
-1.71023212778361e-05
-4.51363509617211e-06
-3.39536232386253e-05
-2.50148313376759e-05
-3.9910694686856e-06
-1.67556179195166e-05
-2.93879789624124e-05
-2.79984183562822e-05
-3.54974199574615e-05
-2.26173711609245e-05
-2.54489110203283e-05
3.64943028548964e-06
8.09468129828798e-06
-1.91040234305704e-05
-1.51610242567321e-05
-1.52526277518111e-05
-3.42929539154464e-05
-1.66383835084999e-06
-2.36672139460904e-05
-2.01564894427361e-05
-3.83945479184585e-05
-1.74302058363454e-05
-2.99807075957501e-05
-1.59409101330387e-05
1.40795411698373e-05
-1.46363849766938e-05
-4.51482287474765e-05
-2.74794387319281e-05
-4.90853781383603e-05
-4.10049869896821e-05
-2.12089473135902e-05
-2.92937441118257e-05
-3.11968100689864e-05
-3.48663025058576e-05
-1.06861653166612e-05
-3.34144876802611e-05
-7.02920280934551e-06
-4.30004204681824e-05
7.47006049934291e-06
-1.31034740499693e-05
-8.07481756112894e-06
-1.93787970898621e-05
-4.29179546618947e-05
4.66923116218377e-06
-1.37086587317416e-05
-2.48167321565965e-05
-3.83900402216015e-05
-9.54729250807043e-06
-2.27956098440254e-05
-1.70045359459847e-05
-1.75406712889758e-05
-2.21970737721554e-05
-6.00216143250455e-06
-2.39137147348659e-05
-3.1386281592234e-05
-5.80577157937957e-05
-1.24766873806083e-05
-2.27577314921932e-05
-3.98044206191558e-05
-1.68444460923309e-05
-2.94453002043456e-05
-4.1510610815824e-06
-1.10180680197059e-06
-2.89073367267244e-05
-1.47689286924429e-06
-1.8163516946998e-05
-1.04640869835475e-05
-1.99904748199747e-05
-3.53888559091519e-05
-2.07565772877316e-05
-1.20646373330942e-05
-1.1183407854679e-05
-1.41425748536852e-05
-4.26017706832324e-07
-3.11201922197076e-05
-1.62798792223119e-05
-1.29554219173999e-05
-4.15798158478258e-05
8.35490041601534e-06
-1.59316192015014e-05
-6.14492248814018e-06
5.78910322030334e-06
-5.4793074193387e-06
-3.64270065751733e-05
-9.49987236096601e-06
-1.72560871122307e-05
-3.04855028545696e-05
-1.936041662071e-05
-5.74364953820477e-06
-2.51865415929364e-05
-8.40645329249098e-06
-1.82572946938379e-05
-2.92946503018467e-05
-2.68547762328607e-05
-1.18232482189667e-05
-2.12018163351972e-05
-1.90472915327082e-05
-1.31668355010568e-05
-1.88557262786982e-05
-1.1979638004716e-05
-6.04812842851932e-06
-3.32536505444506e-05
-1.33568798635076e-05
-2.44422871572824e-05
-1.90641960755683e-05
-3.23833000965054e-05
-2.80097065011416e-05
-4.60955702910677e-05
-2.53258064352378e-05
-6.24154109594743e-06
-1.05255621309214e-05
-1.38002206056541e-05
-1.52568422299275e-05
-3.29051795813075e-05
-2.55807660556132e-05
2.68292541844605e-06
-1.45108259681571e-05
-4.0631815506431e-05
-3.73192783332332e-07
-1.5936855959837e-05
-1.02679060081786e-05
-3.15105416835949e-05
-2.86819823947158e-05
-2.12510495084519e-05
-1.22872010894974e-05
-1.06554038289952e-08
-7.74885835895121e-06
-3.42523617717989e-05
-3.39567913486422e-05
-2.87306295346018e-05
-1.69477536614135e-05
-3.60568051543832e-05
-2.02604143952331e-05
-1.94932952612385e-05
-2.89588262273927e-05
-1.04218727250033e-05
-7.7277251748443e-06
-3.51197181875701e-05
-1.4354073265298e-05
-3.48225246162044e-05
-4.34158325406894e-05
2.00243604465001e-07
-1.40983578441376e-05
-1.20747664185762e-05
-1.7224783989751e-05
1.16125749545861e-06
-2.32935519680029e-05
-3.29677474426002e-05
6.58328219721641e-07
-2.02488502382029e-05
-2.99222132388531e-05
-2.91375926704621e-05
-3.50045902923455e-05
-1.85349174409243e-05
-3.50107667949432e-05
-2.88011020140772e-05
-5.34185898645069e-06
-1.75121991459009e-05
-2.51112798087879e-05
-2.24896483724314e-05
-1.01444217226857e-05
-1.34321737564297e-05
-2.00699642282047e-05
-2.04928684223349e-05
-2.1818389179133e-05
3.88867869892742e-08
-1.55617331331242e-05
-2.65881716857871e-05
-2.0134242993414e-05
-3.27745122628516e-05
-1.56332323656467e-05
-1.21150701373646e-05
-1.98145609276642e-05
-3.72865094217196e-05
-2.8361764256849e-05
-3.22834750183918e-05
-2.1040476230345e-05
4.92015292570583e-06
-3.07510334091443e-05
-3.72775173953113e-05
-2.15120051549254e-05
-1.08806545354043e-05
-2.4128938981855e-05
-2.74300273546406e-05
-1.62969398836299e-05
-1.68761567354556e-05
7.83784094214591e-06
-1.00928857145119e-05
-3.27695034884895e-05
-3.04410649950025e-05
-1.28679845840532e-05
-6.12550413289733e-06
-1.76538070367226e-05
-3.34469132462328e-05
-3.05415398937099e-05
-7.22629282575641e-06
-2.26123793842144e-05
-1.92386278618e-05
-2.8480197951153e-05
-2.18066848939795e-05
-2.51589098298902e-05
-2.60403754342632e-05
-1.88429031892051e-05
-4.51770769640009e-06
-1.27552988511141e-05
-2.90986438773931e-05
-1.52243398232791e-05
-1.33839728926411e-05
-1.33612961099536e-05
-2.12683143737126e-05
-1.35211841081179e-05
-3.97649112426383e-05
-1.44539631331203e-05
-2.13655541514332e-05
-2.33177904932537e-05
-2.05154331140937e-05
-2.41413038887222e-05
-3.02867991707481e-05
-2.35807622048405e-05
-2.54473520650817e-05
-2.1305925821615e-05
-1.77878807143486e-05
-1.04499344622853e-05
-2.24200512640124e-05
-3.2253682351242e-05
-1.84100816701978e-05
-2.64894005903927e-05
-9.13374304104129e-06
-1.86573455101973e-05
-3.31595203623047e-05
-2.0239007981503e-05
-1.15589316891882e-05
-3.74831730833993e-05
-4.36224881949873e-05
3.67630953693445e-06
-1.79586920346253e-05
-2.94006255761817e-05
-3.99532977181865e-05
-2.45248037900908e-05
-4.04786188160029e-05
-1.43459273450192e-05
-1.40472186117052e-05
-2.48817687811165e-05
3.98643088555824e-06
-2.9324698283421e-05
-7.59530887263299e-06
-1.98358026360914e-06
-2.08565602125641e-05
-2.78273252695889e-05
-3.01964124325758e-05
-2.27751781647757e-05
-2.3832413012202e-05
-3.06716601559651e-05
-2.18623271663407e-05
-2.68282125335546e-05
-4.15920282960097e-05
-2.76161921022851e-05
-3.52887263309181e-05
-2.60561462941167e-05
-3.83989420300026e-05
-8.16685072727249e-06
-2.28709821708406e-05
-2.55139205361833e-05
-2.24613682822929e-05
-2.73449348211802e-05
2.61427394788053e-06
-1.77113511710535e-05
-2.56369757556175e-05
-2.89407643954675e-05
-1.58570047581451e-05
-2.77141913895867e-05
-2.3906970323677e-05
-1.68990268560044e-05
-2.51894930060636e-05
-2.26906318382301e-05
-1.55509761938266e-05
-2.64737821471249e-05
-2.534632156033e-05
-1.78765011475551e-05
-8.3146931115027e-06
-2.02171441354149e-05
-3.53321419011367e-05
-1.1467592026137e-05
-3.2533698990784e-05
-2.26386370928262e-05
-2.99634339311306e-05
-5.8145625244565e-05
-2.54738362218619e-05
-1.5432537397692e-05
-2.36834514308294e-05
-3.19677289724183e-06
-1.32266828473249e-05
1.00623291835797e-05
-3.50846509983619e-05
-1.53112195087552e-05
-2.00257104235217e-05
1.09848059774317e-05
-1.18076252318321e-05
-9.63439943860966e-06
-5.93272787978743e-06
-2.94193597168573e-05
1.73388020957117e-05
-1.02717688023375e-05
-1.26982983195275e-05
-1.96169121094899e-05
-1.12893960829696e-05
-2.13684432864302e-05
-2.35213142607285e-05
-1.4849381276188e-05
-1.30630128816268e-05
-3.0660281394883e-05
-2.13782314438145e-05
-2.60384268101999e-05
8.31094737282532e-06
-6.81166377565239e-06
-1.87206771236075e-05
-1.24748650639473e-05
-3.05353989142904e-05
-2.22966130723149e-05
-1.2191320673453e-05
-1.36984447335715e-05
-1.40699040502631e-05
-1.59353122956911e-05
-2.27711964411538e-05
-1.690593277134e-05
-1.82361775701298e-05
-5.8224128284087e-06
-3.27703082602671e-05
1.19551674227255e-05
-3.82256478420635e-05
-1.35167556278492e-05
-2.70148661927714e-05
-6.89718217282761e-07
-3.44710993841967e-05
-1.88322708766503e-05
-4.89509809539923e-05
1.29470718016325e-06
-1.289280837446e-05
-4.0084668222532e-05
-3.7479494586625e-05
-3.1426704104353e-05
-4.02078151215583e-05
-1.16004458081933e-05
-3.46828366983957e-05
-1.16349365729167e-05
-2.01991186881604e-05
-3.12542104334251e-05
-1.07091945443642e-05
-4.89321934629036e-06
-1.27484684239003e-05
-4.09205741095221e-05
-1.22370085996825e-05
-6.94222814638414e-06
-3.43530803535315e-05
-2.2227749874468e-05
-4.34195674956677e-05
-2.92834187519664e-05
-9.56182307851024e-06
-4.02142144249828e-05
-1.76286932234261e-05
-5.49201889815511e-06
-3.4380914733451e-05
-2.07554617218469e-05
-3.49322862832814e-05
8.77707887914733e-06
-2.70446438654713e-05
-2.27127210434296e-05
-1.07644984368408e-05
-1.35739991086815e-05
-1.70516947561022e-05
-1.01896220892512e-05
-4.51245650702398e-05
-1.93601579588275e-05
-3.08127175520319e-05
-4.32666731542401e-05
-1.89870726480339e-05
-3.71064948728339e-05
-3.8696234733727e-05
-2.77799276386824e-05
-2.20919051736686e-05
-5.21656681307432e-06
-2.68785588592591e-05
-5.89267790442151e-06
-1.26342853032331e-05
-1.57884953648568e-05
-3.72245906101449e-05
-2.81076030061508e-05
-1.47112374100594e-05
-1.43274915958084e-05
-1.97124194457362e-05
-3.24774798855569e-05
-2.08205301750773e-05
-2.66919450126486e-05
-1.54866076459851e-05
-3.37569322906939e-05
-2.33164601406961e-05
-1.02806818515258e-05
-2.52657498913899e-05
-2.34052527895683e-05
-3.03882066673737e-05
-1.73671243294295e-05
-9.7311090291832e-06
-4.20554946538836e-05
-1.482862639808e-05
-2.33615860022195e-05
9.25528878552344e-07
-2.56689906251906e-05
-2.3604696275758e-05
-4.82263460748156e-05
-2.38166496173461e-05
-2.06515968145064e-05
-1.73899071726822e-05
-1.23050211555721e-05
8.45067342440566e-06
4.41101424178488e-06
-1.23103481607929e-06
-3.21143255594201e-05
-2.12061575739424e-05
-2.47869518656414e-05
-4.37644873782895e-05
-3.74447652370955e-05
-4.84242284080076e-05
-2.80564582301799e-05
-2.8010611130166e-05
-2.88735655164725e-05
-3.59436036381946e-05
-6.11059285257248e-06
-3.16658751943068e-05
-8.8698711441477e-06
-3.330753503957e-05
-2.22862074881454e-05
-3.08479407295187e-06
-1.48143807618268e-05
-3.33166164303442e-05
-1.0576664179061e-05
-7.81668842436167e-06
-1.58026687588266e-05
-1.77366172169008e-05
-2.26045451074295e-05
-2.21489879866283e-05
-3.5261389687453e-05
-1.56762236218184e-07
-3.30904425377581e-05
-2.11991553038968e-05
-2.0625877941415e-05
-1.86798153253132e-05
-1.72874378191486e-05
-1.56048926148306e-05
-1.5542555654547e-05
-2.02112831935418e-05
-2.11291037959782e-05
6.72635643525305e-06
-3.70038989382453e-05
-2.30970309518521e-05
-3.77690571111333e-05
-1.92142655593698e-05
-4.55181663807185e-05
-1.37398269952391e-05
-1.15790306428999e-05
-1.44338298434926e-05
-9.41331776416362e-06
-2.06647549065137e-05
-4.01103622130849e-05
-2.93397921335416e-05
-1.40307821349601e-05
-9.56735451723254e-06
-1.17373334911634e-05
-3.50710839196996e-05
-2.21672527408258e-05
-1.59772118755166e-05
-2.10697770265605e-05
-6.56177471050374e-06
-9.92018368929609e-06
-3.96418353469188e-05
-4.67957908644613e-05
-1.38886689217673e-05
-3.60664962102838e-05
-1.31906836918598e-05
-1.21168169220554e-05
-1.0602181566053e-05
4.02882859990082e-06
-4.36772310034599e-06
-2.98267465029012e-05
-1.58737713548546e-05
-4.95264130475752e-06
-1.56053028303085e-05
-2.13164508874906e-05
-2.14114296550721e-07
-1.92802119218058e-05
-2.72422384263587e-05
-2.47138189169028e-05
-1.57051050142522e-05
-3.58351848120955e-05
-8.13721986314263e-06
-1.24693222463287e-05
-4.54431565597867e-06
-2.87870579606274e-05
-2.53987835392908e-05
-3.82489144693199e-05
-1.91773215426085e-05
-3.61780174095739e-06
-2.26807484200887e-05
-2.8030372116306e-05
-1.61102595738475e-05
-1.71011419772238e-05
-1.53980464365712e-05
-1.05528524091274e-05
-2.55678810977844e-05
-2.59479441162533e-05
-2.7376240908625e-05
-7.32518579283711e-07
-2.88059970099199e-05
-1.85728745383873e-05
-1.85151820357453e-05
-3.58548760662894e-05
-1.30340760240741e-05
-2.63235246138385e-05
-4.12331131259262e-05
-2.03931567830439e-05
-1.19031029185352e-05
-4.35474605829282e-05
-7.90553030610365e-06
-3.22420709186539e-05
-1.18812937405231e-05
-1.46954867996797e-05
-3.41807224159766e-05
-1.38305254284254e-05
-1.5499380818836e-05
-4.36287272482605e-05
-2.27231579455366e-05
-3.43709871818115e-05
-2.51413291917124e-05
-1.7813834447131e-05
-6.48135291487909e-05
2.55660483876965e-06
6.48436477720599e-06
-8.72272430831597e-06
-2.7916377617594e-05
-1.83384853820873e-05
-2.4973541926683e-05
-8.97529850214181e-06
-1.33962326421754e-05
-3.3243727530527e-05
-2.69913741190091e-05
-1.75703151133022e-05
-4.1355726055126e-05
-5.59130429308297e-07
-1.66699852391998e-05
-1.83952379350987e-05
-3.30026826323466e-05
-2.40559250900566e-05
-2.47067549680444e-05
-3.80832618235789e-05
-4.64490933592147e-05
-1.69825529423335e-05
-3.41363339634969e-05
-2.08343429335474e-05
-3.38389964707794e-05
-2.7183466554572e-05
-9.42439778645307e-06
-1.56218463614512e-05
-2.9605318510782e-05
-2.37030489608357e-05
-1.76904182575413e-05
-1.79105663808299e-05
-1.42444925843327e-05
-1.60365703525685e-05
-6.6493553992111e-06
-2.09868345531088e-05
-8.16781504745446e-06
-1.76689189900752e-05
-8.69960916194743e-06
-3.87137876635636e-05
-7.63818437546011e-06
-1.95089370339002e-05
-1.27942867308098e-05
-2.71131128314101e-05
-6.61294330689462e-06
-1.81641285724775e-05
-1.41935225633677e-06
-2.62210478065752e-05
-2.69932950165972e-05
-6.20109821735066e-06
-2.15614028059572e-05
-1.72779327275777e-05
-7.58567444048765e-06
-3.01184661265059e-05
-4.21626301863017e-06
-2.14629660996706e-05
-2.97055910616026e-05
-2.18777423014373e-05
-2.05818478110156e-05
-2.81329308643099e-05
-2.00189036723523e-05
-3.29751297288859e-05
-2.87260248312184e-05
-2.41457082675918e-05
-1.71695352064076e-05
-1.62994358789038e-05
-1.97312969630137e-05
-3.82568734224739e-05
-2.34362680685986e-05
-2.12000357321109e-05
-3.08171474314532e-05
-2.66106556559532e-05
-9.87487282140393e-06
-1.52004663816675e-05
-1.33195461529799e-05
-1.77290403041847e-05
-3.08965293379655e-05
-2.57718355278761e-05
-1.18045563833063e-05
-2.51573293964148e-05
-2.76130278436527e-05
-3.20968838331718e-05
-1.8848162175457e-05
-2.52577796432207e-05
-1.61979449484522e-05
-3.23011513647443e-05
-3.47767882709937e-05
-2.85112252637243e-05
-2.05265213435865e-05
-2.08922389240578e-05
1.95607648128712e-06
-3.44345213460476e-05
-3.07360064633924e-05
-4.31988206480098e-05
-1.96747464232318e-05
-2.71783508139173e-05
-2.11830105961682e-05
-2.03931117089676e-05
-3.35514901201862e-05
1.43554705566495e-06
2.86801155705617e-06
-2.35879325740312e-05
-1.72858281871756e-05
-2.89414589274408e-05
-4.25727625413301e-05
-7.31754758941524e-06
-1.63808629805748e-05
-3.2995268031057e-05
6.80275046150931e-06
-3.02166903420923e-05
3.13132169884129e-06
-8.24893213066375e-06
-1.08621810041918e-05
-2.59041011899312e-05
-3.53730942855879e-05
-1.80367168523901e-05
-1.4388522701943e-05
-2.03243279579588e-05
-1.9868223196844e-06
-2.57311736005316e-05
-1.12476231159643e-05
-1.67405393977602e-05
-2.51533589200361e-05
-1.06322430929776e-05
-2.64370028290067e-05
-2.2786490951662e-05
-2.38977110688113e-05
-9.72365931738161e-06
1.17640597801822e-05
-1.17147405070823e-05
-3.15235360417096e-05
-2.90731679210613e-05
-9.97121168726043e-06
-2.96984789156961e-05
-1.94345737727532e-05
-2.29348881402764e-05
-1.68802863992228e-05
-4.37219645719692e-05
-3.15714373800754e-05
-1.28435890480609e-05
-2.66344521693103e-05
-3.47366727288877e-05
-8.01673786085251e-06
-2.20495054765094e-05
-2.5920866687417e-05
-1.88223798981658e-05
-1.63128565321922e-05
-3.79943973189598e-05
-2.31447675516768e-05
-6.25158637308555e-06
-2.33766380475874e-05
-1.86859444785584e-05
-1.70267649741832e-05
-8.90492032398609e-06
-4.76464146433049e-05
-1.2582222726386e-05
-9.67216329778979e-06
-2.36640839414594e-05
-3.02397918120789e-05
-8.05145684376716e-06
-3.98271253174043e-05
-4.14088045624701e-05
-1.54759423758181e-05
-3.1028376346301e-05
-3.50106815698702e-05
-2.67557223056225e-06
-3.71051150256906e-05
-4.70661556148539e-06
-1.5683808945834e-05
-1.81444152421924e-05
-1.39050054292346e-05
-4.32785530485141e-06
-8.27522362291243e-06
-2.91567308728673e-05
-2.42748561346375e-05
-3.31167598655466e-05
-5.40919791083046e-06
-1.78034920677552e-05
-9.99548936788505e-06
-2.26316636847471e-05
-4.78024428808519e-06
-2.57012201221057e-05
-4.53617028581638e-05
-1.76608511214991e-05
-3.06158504845895e-05
7.82151297339183e-06
-1.13646174010684e-05
-2.42211357459649e-05
-1.75972153046358e-05
-3.54889150575917e-05
-3.27783318225041e-05
-1.63654149525434e-05
-4.28277728635393e-05
-2.61783818009796e-05
-1.01546419060633e-05
-1.56943969903935e-05
-3.40229146820681e-05
-3.29983494645675e-05
-2.29801282014128e-05
-1.17192083904321e-05
4.74949879015754e-06
-1.33035270551515e-05
-1.3802060570158e-05
-1.27899526670157e-05
-2.48608309315779e-05
-2.58290088253565e-05
-4.25019876056339e-05
-3.45971466742932e-05
-4.31143471995107e-06
-2.60056495970937e-05
-2.4992351038262e-05
-1.11152223437872e-05
-1.83088305317284e-05
-3.56631640017482e-05
-1.94292754891772e-05
-3.24412158001829e-05
-1.92371643074288e-05
-1.66743230683173e-05
2.14345454942599e-06
-9.87858306454205e-06
-2.29778156583673e-05
-3.46345269540968e-05
-5.48211860263435e-06
-1.32055463491849e-05
-2.84076692607488e-05
-1.76440442216752e-05
-1.60304931014063e-05
-2.77504962990188e-05
-1.41413979664314e-05
-1.43438352915771e-05
-1.6557673140925e-05
-3.48271740330554e-05
-2.40143020811243e-05
-3.50447057848711e-05
-2.72931711441232e-05
-3.38928513064274e-05
-2.42430371420085e-05
-1.37826603570337e-05
-2.8005594293061e-05
-2.71899935247974e-05
-9.03243093774608e-06
-9.03531002056524e-06
-2.21715284431993e-05
2.39351835564134e-06
-2.14067151998233e-05
-1.60894902250739e-05
-5.98565286655579e-06
-1.78386778842366e-05
-2.32064821449626e-05
-5.14847451561886e-06
-4.87256173276458e-05
-1.54068179945818e-05
3.87885990657808e-08
-2.27456737102506e-05
-4.88306387319695e-05
-3.73290577949751e-06
-2.01338124303839e-05
-7.41150178070581e-06
-2.18142932391058e-05
-8.13146963773373e-06
-2.57553732451504e-05
-3.2003825180302e-05
-1.88751948124521e-05
-2.7968216903876e-05
-1.47310675472404e-05
-1.84884158613757e-05
-1.47308238657784e-05
-1.19865632163504e-05
-5.88345149963028e-08
-1.165648073249e-05
-3.20996520146284e-05
-2.68878823482914e-05
-1.65023735317365e-05
-2.25142764608696e-05
-1.32745592045461e-05
-3.49363507387014e-05
-1.02034328758191e-05
-3.1793867978098e-05
-3.21400673438736e-05
-3.13859332243646e-06
-5.11603949193817e-05
-1.27683118370268e-05
-8.26998056749872e-06
-8.33731895101118e-06
-9.37435757265465e-06
-1.20766980714303e-05
-1.90921873268858e-05
-2.71891046901191e-05
-3.47793516859683e-06
-2.54484509959306e-05
-1.86937638851509e-05
-3.82085177427639e-05
-8.83412128877451e-06
-2.33054689031266e-06
-1.43206233199314e-05
-2.99239163760712e-05
-1.97037068151497e-05
5.79218312063654e-06
-2.31809451528574e-05
-2.95946104848948e-05
-2.50241737560838e-05
-1.26080690678024e-05
-3.38251210244127e-05
-1.67555632464169e-05
-1.94903416639715e-05
2.64417326305551e-06
-2.25521432968485e-05
-4.19547177489483e-05
-2.56886806207394e-05
-2.79693577081863e-05
-1.81326764177047e-05
-2.64379339198388e-05
-2.97654036775051e-05
-3.82953219158879e-05
-2.556056978908e-05
-9.73206231607101e-06
5.16179097030483e-06
-1.77385707225409e-05
7.441334552249e-07
-2.70461808875441e-05
-3.71197620786446e-05
-3.00565878708717e-05
-2.98292974568731e-05
-8.03247899596417e-06
-4.18941810361481e-05
-6.42323957090883e-06
-1.04962009434883e-05
-2.90960580387352e-05
-2.75187531095248e-05
-3.02079616892019e-05
-3.30917293670065e-06
-2.99718353422101e-05
-4.20165230786913e-05
-6.84016261519845e-06
-1.62722191074758e-05
-6.7592721327161e-06
-1.60875079991977e-05
-6.64920407122203e-06
-2.28455790993224e-05
-4.33697834810797e-05
-2.30739772901016e-05
-3.01843043749024e-05
-1.88262678315604e-05
-2.91652468255977e-05
-1.25668027107322e-05
-4.85274773589606e-06
-7.90548179026666e-06
-3.6825772977678e-05
-1.73637230063799e-05
-2.03057996216836e-05
-6.11860981319212e-06
-1.75803912906603e-05
-2.5192063327244e-05
-2.25165666742847e-05
-1.76980668211702e-05
-1.48311393794558e-05
-1.34674408950705e-05
-3.1514375604127e-05
-1.58628024166534e-05
1.83301333895571e-06
-2.01647231452189e-05
-1.61535135726842e-05
-3.19792711760135e-05
-1.71623786851666e-05
-2.35225627281655e-05
-2.95613508801515e-05
-1.36277914868528e-05
-2.17986900066905e-05
-2.78702228702917e-05
-2.00970219211498e-05
-2.58810030397428e-05
-3.60279783797234e-05
-1.55081318078361e-05
-2.73045089987912e-05
1.71630471756261e-06
-1.00554403302511e-05
-1.34634765741729e-05
-1.70468110551773e-05
-1.29004468531359e-05
-2.47619630933275e-05
-3.44475748349649e-05
-2.14249937498678e-05
-3.30896582355297e-05
-2.17808869725471e-05
-1.16409056106794e-05
-2.56919940147679e-05
-1.59731809230837e-05
-1.69459658784228e-06
-3.45769069080853e-05
-3.69288766047048e-05
-2.32789860471072e-05
-6.78586491659478e-06
-3.08727944363448e-05
-1.19113243504737e-05
-4.27085395684626e-06
-3.89805608476405e-05
-1.32417622785694e-05
-2.83394560366033e-05
-2.01936666669486e-05
-3.97890659238918e-05
-3.30482924421231e-05
-2.34736841505885e-05
-1.81725731109261e-05
-2.01911292974663e-05
-2.93530572673709e-05
-1.80111638239061e-05
-2.95618095390966e-05
-2.42937985454343e-05
-2.59371234968022e-05
-2.1717407105105e-05
-2.96890462578762e-05
-9.06307957042191e-06
-1.76409982469042e-05
-1.48630073049028e-05
-1.22596734220389e-05
-1.88256450033803e-05
-1.99450042634077e-05
-1.4240472852031e-05
1.26908519576263e-05
-1.07223570639403e-05
5.74738327657418e-06
-1.26852545065641e-05
-2.42075232240332e-05
-1.9897687594905e-05
-9.5373537496041e-06
-9.04859334207128e-06
-2.67687979302027e-05
-3.89758918008632e-05
-3.06060506358787e-05
-1.39824955838092e-05
-8.5635558259289e-06
-1.29158671107606e-05
-4.995059590373e-06
-6.15326860795765e-06
-4.53741086015064e-06
-7.0297069235684e-07
-1.19831484293382e-05
-3.03595916344387e-05
-3.30062988539019e-05
-1.88719144866945e-05
-2.05195968307788e-05
-8.97094378095964e-06
-1.91322698710129e-05
-8.92078059873061e-06
-2.57383466236249e-05
-2.62374360305528e-05
-3.3398496373777e-05
-2.38978781400676e-05
-2.68126909230028e-05
-2.33119239335145e-05
-2.99661258329934e-05
-2.33286049933925e-05
-5.55581933860666e-06
-1.95926294795076e-05
-9.88763746807389e-06
-8.88286507414432e-06
-1.58399698387682e-05
-3.58256919383243e-05
-9.7956386801563e-06
-4.09239475692822e-06
-3.38172026395925e-05
-1.68814494068414e-05
-5.06233801465487e-05
-5.60294951929737e-05
-1.51862615751005e-05
-2.91405609744902e-05
-4.02738444376359e-05
-3.6395756923228e-05
-2.66906333528361e-05
-2.99538057188971e-05
-3.37286769375874e-05
-2.63387705107073e-05
-2.38508898441721e-05
-2.38064162403029e-05
-3.74149865164804e-05
-1.88407849718133e-05
-7.92526037221977e-06
-3.25351071171795e-05
-2.31068792258083e-05
-1.44922681338257e-05
-3.48116076397931e-05
-3.52993945827756e-05
-1.80989693823291e-05
-2.2650465807582e-05
-2.84570661935226e-05
-3.63367046950219e-06
-1.56751954216757e-05
-2.00515486181308e-05
-2.29558246944822e-05
-1.08153652931763e-05
-2.79902009039827e-05
-8.1293317419773e-06
-7.97773075953104e-06
-2.98820633143694e-05
-8.34756551288401e-06
-2.91935640209908e-05
-3.86072439462664e-05
-1.06820015379878e-05
-1.29388938414849e-05
6.33494442684477e-06
-6.40534059726326e-06
-1.12291587155919e-05
-2.26271510773905e-05
-1.17937063745905e-05
-2.29397022833881e-05
-1.94502244388921e-06
-3.80404891698997e-05
-2.80112349711035e-05
2.02745777858229e-06
-1.48246722423543e-05
-2.15845211447044e-05
-3.1223421590668e-05
-2.52271120637004e-05
-9.79620492912464e-06
-2.94360474400324e-05
-9.24338531066146e-06
-8.2791100392078e-06
-1.62615499965627e-05
-3.39318886603022e-05
-2.11178748990389e-05
-1.07717825008239e-05
-6.50439082107957e-06
-2.62235130498936e-05
-6.01731956004538e-06
-2.69541350185984e-05
-2.60543063627478e-05
-2.29811731988261e-05
-1.16929976102957e-05
-4.08812078736292e-05
-1.00940429523196e-05
-2.46650489637649e-05
-2.58799686384866e-05
-2.99414009527111e-05
-1.41097869985259e-05
-2.31176413822223e-05
-1.59047615022577e-05
-2.62678364003701e-05
-1.63203587977386e-05
-2.14590919015252e-05
-9.43160831663505e-06
-1.45192178023103e-05
-2.36692177413752e-05
-7.43369219374445e-06
-3.28998121373498e-05
-2.91890119207665e-05
-4.45415726335434e-05
-1.24901133408991e-05
-4.17737480265089e-05
-1.7921865147781e-05
-3.553988572846e-05
-2.62813330716573e-05
-1.84450780461702e-05
-3.06461536163457e-05
-1.98065709998143e-05
-1.06151170020505e-05
-2.457567353983e-05
-1.37997196671424e-05
-9.51499763873172e-06
-1.64601907926653e-05
-1.22992841220688e-05
-1.27717860494504e-05
1.14789782434616e-05
-4.07351164769444e-05
-2.254592597474e-05
-2.00919970543579e-05
-2.54977416262717e-05
-1.76452727628566e-05
-6.70470165503189e-06
-3.03217719292931e-05
-2.0394267916945e-05
-1.99099199812119e-05
-3.18952436885117e-05
-7.91963578020103e-06
-2.80595657171126e-05
-1.64215535356179e-05
-2.0683888225794e-05
-6.25104458415264e-06
-2.52889305549587e-05
-3.16809968176739e-05
-7.37015471877097e-06
-1.35486406568806e-05
-3.00210648323548e-05
-2.04817645302355e-05
-2.41308764826822e-05
6.42177525563566e-06
-1.79720928447968e-05
-4.26589876462274e-05
-1.33349697528039e-05
-4.28837638321985e-05
-2.57185657124241e-05
-3.19333248581204e-05
-1.5036458303188e-05
-2.26420141109238e-05
-2.03475993830932e-05
-2.1718829251201e-05
-3.00667924699232e-05
-2.68380401988846e-05
-1.39363319293104e-06
-2.79223756536286e-05
-2.15016883219102e-05
-1.27310287253096e-05
-1.20249696562397e-05
-3.0388629363666e-05
-1.52575762579122e-05
-3.21583473471208e-05
-2.65924905276482e-05
-3.8099457991974e-05
1.53722724028351e-05
-8.47075132499026e-06
-1.86792420678319e-06
-1.45186793505935e-05
-3.29639081529913e-05
-1.77310333493782e-05
-1.2717224404544e-05
-2.02722347327585e-05
-1.31545691896015e-05
-1.98509108244615e-05
-1.59807023990865e-05
-1.55512588087869e-05
-1.64246131841302e-05
-2.64540718280409e-05
-1.08310284290491e-05
-2.58666789537525e-05
-2.90316456180831e-05
-1.24284965793977e-05
-4.04331095046183e-05
-3.62540388310747e-05
-2.79778934599463e-05
-3.18051462180289e-05
-2.52816242759874e-05
-2.54138545669725e-05
-4.33216932382767e-05
-2.60542618031604e-05
-3.20684635121918e-05
-2.62380211906355e-05
6.85420277617865e-06
-3.62444924387017e-05
-3.51025172182567e-05
-3.20192261484011e-06
-2.95538617704828e-05
-4.3537987261724e-05
-7.46914465656636e-06
-2.23010628426925e-05
-2.30934788035494e-05
-2.80243488803743e-06
-2.87382330951109e-05
-2.61493201414678e-05
-1.44798970609176e-05
-1.37990349730701e-05
-6.37699813084115e-06
-1.73765449293787e-05
-2.40521333787897e-05
-2.18299083635829e-05
-2.5756009700407e-05
-6.64733025464458e-06
-3.02147936448887e-05
2.57532232652096e-06
-9.6700335444854e-06
-3.10107199266708e-05
-2.28135450420435e-05
-1.56590897038634e-05
-1.41061678427936e-05
-2.26113814420379e-05
-2.40990882763688e-05
-7.18631862480812e-06
-1.8327584608672e-05
-1.03455078956255e-05
-3.21455387554043e-05
-5.78755957129763e-06
2.56641081196528e-06
-2.00936623670158e-05
-7.48921336556124e-06
-3.04274397422202e-05
-3.72592773449924e-05
-2.55064582723146e-05
-2.58009932988686e-05
-5.21696317786409e-06
-2.08715117020541e-05
-3.70347299624391e-05
-1.32964792055454e-05
-2.58807646953151e-05
-7.66532044483698e-06
-1.29731133749333e-05
-2.72438768169353e-05
-3.20178351362286e-05
-1.14929199657668e-05
-2.33303347660544e-05
-2.33209400482682e-05
-1.65758234597205e-05
-2.51369583073897e-06
-3.49631728817247e-05
-1.03252953060267e-05
-1.98779394265814e-05
-1.63004782226359e-05
-3.5558378032423e-06
-7.59347517276824e-06
-1.16716131414479e-05
-1.12846338652643e-05
-7.55628861825185e-07
-2.543537720792e-05
-9.89309875181537e-06
-2.42571872980226e-06
-2.18356626078643e-05
-2.89689913175428e-05
-1.97785818916039e-05
-2.33904242295712e-05
-4.59974488069043e-05
-3.88018014211469e-05
-1.27193845462776e-05
-3.41755002068768e-05
-2.25783519189682e-05
-2.0138493210796e-05
-3.75066063247336e-05
-3.40482288775691e-05
-2.04116795490939e-05
-1.79210921478036e-05
-2.14263268263486e-05
-7.16624615934812e-06
-1.68021624336151e-05
-3.01762257337321e-05
-2.95034991216734e-05
-1.02762377363926e-05
-2.30811410598493e-05
-2.91691879936203e-05
-1.08770914431586e-05
-6.88088981681187e-06
-1.66242958930408e-05
-2.70475928947572e-05
-1.70471595496856e-05
-2.35156055303904e-05
-3.42691449455056e-05
-1.59749171523378e-05
-2.70379862853769e-05
-1.22109248956147e-05
5.01341315433558e-06
-1.15871804582014e-05
-2.97213166330726e-05
-1.15681223000552e-05
-1.3609268920333e-05
-1.22078982501339e-05
-1.92593630745816e-05
-2.03986825999172e-05
-3.25283815296256e-05
-2.12030293572188e-05
-1.57691779533031e-05
-1.24903303696947e-05
-5.31804163475598e-06
-6.90365518252706e-06
1.73859186744156e-06
-2.10835443627198e-05
-1.29984835441119e-05
1.63499669785614e-08
-2.99350147245607e-05
-2.59574082772264e-05
-1.41194186724016e-05
-2.8038894953707e-05
-1.63435796255636e-06
-2.8021142855013e-05
-1.24337841733518e-05
-2.95883489235719e-05
-2.25162508807081e-05
-2.06316194011216e-05
-2.51064936573683e-05
-1.34442364339734e-06
-5.67538473531525e-06
-4.19440431347012e-05
-4.87673881216572e-05
-1.58178312134691e-05
2.08774016094506e-07
-3.1518687325723e-05
-3.61285825483218e-07
-2.50043878977653e-05
-1.56255143212962e-05
6.79279050050527e-06
-2.75853766646271e-05
-1.12927638480954e-05
-5.00706549309355e-05
-4.34081123839045e-05
-8.09438381997948e-06
-3.02052517696044e-05
-6.07118624936322e-06
-1.32010654880521e-05
-3.70583277072923e-05
-1.51742555200327e-05
-2.40268630001068e-05
-1.59802277550477e-05
-9.44718186742566e-06
-4.23225391519837e-05
-3.47587079106796e-05
-3.04095398338667e-05
-4.99695610051191e-05
-4.1414719484398e-05
-2.47281431101153e-05
-2.30202269649377e-05
-3.42853041223585e-05
-1.49078410273248e-05
-3.15847839099235e-05
-4.18645327512079e-05
-4.42196564762864e-05
-1.65640045553889e-05
-1.76362720302774e-05
-5.32154279998924e-06
-3.29551536593267e-06
-2.20533710070572e-05
5.37680895634711e-06
-4.41425051908428e-05
-1.16715801861322e-05
-1.93537698866927e-05
-2.42360776413259e-05
-3.00738111886712e-06
-2.52843284006384e-05
-2.31938440942549e-05
-2.70352275223416e-05
-6.58895925734247e-06
-1.58187085564272e-05
-2.29692069781538e-05
-1.05791923566982e-05
-2.15826154274955e-05
-2.23341819323166e-05
9.14797118134159e-06
-1.60532483931295e-05
-2.5241736741844e-05
-2.4364552680532e-05
-3.27826832566273e-05
-1.86462707576664e-05
-2.04484785585595e-05
-4.81206876820437e-05
-1.0088232249593e-05
-1.59593683173211e-05
-7.42433407557638e-06
-2.44290315759998e-05
-2.03006749599269e-05
1.0960677091835e-05
-2.20957769727204e-05
-3.06431813402503e-06
-1.06749953374867e-05
-2.23032716079846e-05
-5.74246675252855e-05
-1.51048567967968e-05
-3.17790226858731e-05
-1.23795435851909e-05
-6.05171291213658e-06
-1.62703123148461e-05
-2.58564583887464e-05
-1.61948803475664e-05
6.62423552039829e-06
-1.76696594693455e-05
-1.74678167062698e-05
-1.6967367108361e-05
-2.21029626770667e-05
-1.54607088706783e-05
9.6657478061835e-06
-4.28433050645527e-06
-9.67520380119434e-06
-1.29349292109233e-05
-1.73342791859593e-05
-1.79990989966033e-05
-9.34561346867588e-06
-9.52686616941799e-06
-1.93762578181773e-05
-3.5382113708535e-05
-2.05616037707853e-05
-2.77249239067636e-05
-3.14598287392587e-05
-3.51931181291298e-05
-5.28242583904338e-06
-2.29457801184337e-05
-3.01314204927157e-05
-3.35888309274564e-05
-2.52225092730113e-05
-2.45486632381472e-05
-2.0367388527495e-05
3.23160280640104e-06
-3.89675321135628e-05
-1.9043470114758e-05
-1.10727575878022e-05
-2.10594661197158e-05
2.57390110201081e-06
-3.66939103228519e-05
2.47576357174641e-06
-2.3479971006621e-05
-4.18192198547396e-05
-2.08632569510373e-05
-1.74431769007795e-05
-2.6332047970366e-05
-3.02333114592917e-05
-1.70584040035357e-05
-3.48111741180908e-05
-1.61638197175441e-05
-2.61345460477882e-05
-1.90862051786285e-05
1.74824720095686e-06
-3.5016801987106e-05
-2.67032087444907e-05
-1.9937588129667e-05
-1.64063187635872e-05
-1.63716100767692e-05
-3.3596878382789e-05
-1.475746961472e-05
-1.83366958331011e-06
-3.37690613568666e-05
-3.70229032990283e-05
7.2830922408061e-07
-2.791856110473e-05
-1.41915692197521e-05
-1.06725381019821e-05
-8.2110237270633e-06
-4.77824375218873e-06
-1.20240797471338e-05
-8.66105009866317e-06
-3.32227331512699e-05
-1.6686626561459e-05
-2.95949976510892e-05
-1.21504198848683e-06
-2.29043025581649e-05
-1.18830081003835e-05
-4.05703537613625e-06
-1.64369211299598e-05
-2.96441797416327e-05
-4.12257492804942e-05
-2.36333670706298e-05
2.07575767390516e-05
-1.66655234287976e-05
-7.75931117541645e-06
-8.93366679640928e-07
-2.01392104080017e-05
-1.44057871430404e-05
-2.45862115248782e-05
-2.2363754114589e-06
7.10126216762527e-06
-3.16486555138865e-05
-4.10332678016708e-05
-3.0393398617355e-05
-1.31939006724335e-05
-2.23738862398447e-05
-3.02588326533251e-05
-1.16100372528876e-05
-1.52276451031472e-05
-2.44742659346078e-05
-3.89342658684492e-05
-3.32900233952417e-05
-6.70653512216013e-06
-3.05546111575179e-05
-2.96552505573383e-05
-4.41073942834059e-05
-1.3526918726213e-05
-2.74971595398227e-05
-4.36269535868332e-05
-1.25433874659443e-05
-2.865103480154e-06
-2.0970046182699e-05
-1.75177944800616e-06
-9.62938280565016e-06
-3.32753265123807e-05
-2.61583316832026e-05
-2.89802616771582e-05
-1.86774973050316e-05
-2.10468705412136e-05
-2.17432551325329e-05
-3.59419241503581e-05
-1.12997701883427e-05
-1.96491515115451e-05
-5.4872776986752e-06
-3.40817351310369e-07
-2.87460157435236e-05
-1.11515194730244e-05
-2.55460970126136e-05
-2.86254430677174e-05
-2.38055749403803e-05
-2.45311997941577e-05
-1.62312449599214e-05
-1.23364872524239e-05
-2.76180881121023e-05
-9.14630610297647e-06
-2.37444781763131e-05
-5.50035064313675e-05
-4.20381816350257e-06
-2.08481779243996e-05
-2.43365754978528e-05
-1.09923511459902e-05
-2.89004088653919e-05
-2.27136652265567e-05
-1.15056308124873e-05
-4.63634672946645e-05
-4.25341414107224e-05
-3.30528367539642e-05
-2.24830148774826e-05
-2.78903886424762e-05
-2.92283210347878e-05
-1.79587609426686e-05
-3.23565822765908e-06
-2.3985035235651e-05
-6.76175029899619e-06
-2.30953737240116e-05
-1.18230212052221e-05
-1.35038131192802e-05
-1.64031878991203e-05
-2.1012022088354e-05
-9.74827179889387e-06
-1.45746055839167e-05
-2.1358027556753e-05
-2.19228094038628e-05
-1.41149958210248e-05
-3.18113967652267e-05
-2.4947878066701e-05
-4.67901550055064e-06
-3.60083030158865e-05
-1.11877877992717e-05
-2.47487529140799e-05
-1.441061565304e-05
-5.32366777820243e-06
1.94878109438598e-06
-1.00045484485926e-05
-2.99612682367793e-05
-3.12119235919937e-05
-2.16749627274052e-05
-1.22677955621161e-05
-2.93095411232386e-05
-4.40071200873511e-05
-2.56958797024759e-05
-1.60679666017555e-05
-7.61952562218587e-06
-2.6615255135596e-05
-3.23620234340942e-05
-2.8175465687575e-05
-3.44789887244651e-05
-2.41473549479276e-05
-1.82425394340626e-05
2.78357811897988e-06
-2.15421037178448e-05
-4.03595086124128e-05
-4.98607675820994e-05
-1.87535472376102e-05
-2.5285876153189e-05
-5.24114084035422e-05
-2.19013368788851e-05
-2.64240526502329e-05
-4.12184405318e-05
-1.29358496987544e-05
-3.84601877699972e-06
-1.14241577629609e-05
-1.48910052963583e-05
-3.30846082352117e-05
-4.12461931444521e-05
-5.87704842293782e-06
-3.83320227840364e-05
-3.42695194413241e-05
6.30610794633913e-06
-6.92380844976215e-07
-3.00091396393712e-05
-1.57581646267545e-05
1.75222055193311e-05
-1.13888857985765e-05
-1.17774132449877e-05
-3.27150501514963e-05
-2.18684430425314e-05
-9.54539249028985e-06
-2.70144849877019e-05
-2.22195950517592e-05
-3.23377574585172e-05
-2.75433492572646e-05
-1.86636794121017e-05
-2.82024041394445e-05
-2.25031347099525e-05
-3.34986881401907e-05
-3.00166463020394e-05
-1.55684122516492e-05
-2.48196415560666e-05
-1.65772802587969e-05
-4.28168290285042e-06
-3.07363638677861e-05
-4.84911006944546e-05
-4.95140676300808e-05
-3.02624685988507e-05
-2.48342326407275e-05
-5.90686078896743e-06
-9.34972508384279e-06
-2.48546008297961e-05
-1.5621976275856e-05
-1.19110987086676e-05
-2.43595208686117e-05
-6.48575110726458e-06
-3.50157352819832e-05
-2.36479182486864e-05
-2.5870920484869e-05
-2.04537342654669e-05
-2.17606524654926e-05
-1.88597329736224e-05
-2.53382364485646e-06
-2.02972931318219e-05
-1.33520464899093e-05
-2.19256101650983e-05
-1.16118454284671e-05
-2.53718344495872e-05
-3.94593439883414e-05
-3.63870950137987e-06
-4.25480289479626e-05
-3.87289275677295e-05
-1.8461013006527e-05
-1.62611729087167e-05
-1.71894163752659e-05
-3.23206836824434e-05
-7.74923489219292e-06
-1.50602405524756e-06
1.20175517750917e-06
-3.71982873079552e-05
-7.44259304089924e-07
-3.4499244373975e-05
-5.12830875622098e-05
-1.93255771829853e-05
-3.17729228059354e-05
-8.99947557909406e-06
-2.64549458834533e-05
-2.67164771939154e-05
-4.68468861366576e-05
6.59148882737703e-06
-1.92174017516171e-05
-2.84644887916516e-05
-4.45742523097256e-05
-2.17488791011219e-05
-1.31245734740862e-05
-2.80399801459489e-05
-1.35775604407313e-05
-1.76866245578988e-05
-2.61291849947368e-05
-1.85412445347036e-05
-2.65602373306051e-05
4.44585816801042e-06
-2.36419285841023e-05
6.69511860721809e-06
-2.98817356951141e-05
-7.86042671446115e-06
-2.64460843731897e-05
-2.88985626167813e-05
1.8465034674722e-06
-1.33445700962173e-05
-1.55486859139925e-05
-3.22415564761555e-05
-1.17787832145241e-05
