# Supplementary material for: Research on computational propagation and identification of mine microseismic signals based on deep learning
Source: PLoS One. 2025 Oct 22;20(10):e0334641. doi: 10.1371/journal.pone.0334641 (PMC12543183; doi:10.1371/journal.pone.0334641)
Supplement: S2 Data — (ZIP) [file pone.0334641.s002.zip › 000100500002019.xlsx_0.txt_24.txt.txt]

-2.87694706118739e-05
-2.28765605611876e-05
-8.8508732291608e-06
-2.45877309702866e-05
-7.96306662895922e-06
-1.34608006117969e-05
-1.08970820016958e-06
-3.93954959898587e-06
-5.11113476389457e-06
-3.67178861290317e-05
-1.49744198452582e-05
-3.24700756928645e-06
-1.72144778588648e-05
-3.9489137670421e-05
-3.40640893090732e-05
-2.50296401130415e-05
-1.87598323697928e-05
-2.44976870140761e-05
-3.16705548347761e-05
-2.83371965134528e-05
-1.30888179238169e-05
-1.04781417917871e-05
-1.86888078471133e-05
-1.91234244533655e-05
-1.89914161123284e-05
-1.07922216345067e-05
-2.17052514269963e-05
-3.12317920754205e-05
-1.72465384380408e-05
-2.62762863726068e-05
-1.58644053669539e-05
-2.90556454883653e-05
1.47781229680789e-05
6.92220054096509e-06
-1.87722439201161e-05
-1.14136503112997e-05
-1.84833013472475e-05
-4.34062410167255e-05
-1.26989724490161e-05
-6.81054595828464e-06
-2.4784618749644e-05
-1.67039912868477e-05
-2.62081091582609e-05
-1.29546632445123e-05
-1.66206940262054e-05
-1.14666284326247e-05
-1.97764588753569e-05
1.31931855591432e-05
-3.77564357683715e-05
-1.39566441891337e-05
-1.27476146331777e-05
-2.19570458400227e-05
-2.70381401959367e-05
-7.48571069547044e-06
-3.67856395796162e-05
-2.01100543597439e-05
-9.02238302245185e-06
-2.91579777926743e-05
-2.05460388893373e-05
-1.76632009835572e-05
-1.21702003493948e-05
-4.93061373061187e-06
-1.79120372598906e-05
-9.36103111402699e-06
-2.5986539255356e-05
-2.72320997149781e-05
-1.57229579484021e-05
-2.29903000177995e-05
3.40853012848787e-06
-1.7250694242877e-05
-7.26945494482271e-06
-2.45640491907361e-05
-1.22604134782448e-06
-1.0891312432578e-05
-1.87497082555846e-05
-2.54323292629396e-05
-3.6101903279965e-05
-1.54721544229817e-05
-3.42132112524899e-05
-1.15547337668913e-05
-2.37944141269861e-05
-2.35782699623836e-05
-1.3330741090371e-05
-2.06635393521938e-05
-2.98476536464232e-05
-1.77917257768187e-05
-2.41515924113126e-06
-2.02561655784526e-05
-4.06384894700138e-05
-2.0556911036209e-05
-2.13893583804197e-05
-1.171710616808e-05
-1.20169746735757e-06
-2.20604869543346e-05
-2.66917301877525e-06
-1.4646615893779e-05
3.96817572368909e-06
-1.7583349631344e-05
-3.92454358231288e-05
-2.10240000678485e-05
-2.28183016433641e-05
-2.89016965892996e-05
-3.67593746002814e-05
-2.00880910738729e-05
-1.21939039133106e-05
-3.20058442842439e-05
-2.42371485425607e-05
-2.11134174579981e-05
-1.08539652484203e-05
-1.36738026180374e-05
-5.55228320227532e-05
-5.09874003788996e-06
-2.36373349173061e-05
-2.30464404046272e-05
-5.8559823378324e-06
-1.85268891921913e-05
-1.32124555292178e-06
-2.86533856904127e-05
-1.1771167083238e-05
-1.14514166304111e-05
-6.00622804203253e-06
-2.28711384201633e-05
-5.21326088089695e-06
-3.2269101999583e-05
-2.3961752729804e-05
-3.54379240737544e-06
-2.9335285584875e-05
-2.40032130890848e-05
-1.8805810658262e-05
-1.16497735991587e-05
-1.80229806371503e-05
-1.88159991831561e-05
-1.89596059388963e-05
-2.70496427662438e-05
-2.13727007282135e-05
-8.27858801921145e-06
-1.37183999549329e-05
-2.1657556810345e-05
-3.36857103122343e-05
-7.97758698096873e-06
-6.21968257096325e-06
-2.48352357717693e-05
-2.65906290473069e-05
-3.10977380097207e-06
-4.60847887835281e-06
-5.58388278594804e-06
-1.75415735384041e-05
-1.72024163811825e-05
-5.06321713614741e-06
1.55134146320692e-06
-2.72381097947599e-05
-2.0988008925258e-05
-3.18027870402691e-05
-3.03247986649944e-05
-1.85913531537635e-05
-8.56342132436812e-06
-1.09305536314277e-05
9.06971699286243e-06
-9.27260828969829e-06
-3.03083873487397e-05
-3.55375009762591e-05
-2.72788668213978e-05
-1.30503994530777e-05
-2.31685377209354e-05
-8.92985979706545e-06
-1.51770209335007e-05
-3.26731827778619e-05
8.75982592658725e-07
-1.86832035527736e-05
-1.63735152058237e-05
3.8884356810051e-06
-2.23885016723441e-05
-1.04352206296227e-06
-1.81361412667056e-05
-4.73117533224404e-05
-2.65255010700425e-05
-2.18823044044899e-05
-3.18292763828345e-06
-2.5068916607223e-05
-1.30075120847943e-05
-7.79727727615965e-07
-1.45925371248143e-05
-1.66890458060136e-05
1.69757521944017e-06
-2.06580960128819e-05
-2.98720899654057e-05
-4.1490357566391e-05
-1.11625682415151e-05
-2.21334954026401e-05
-1.38934523973086e-05
-2.17797360103681e-05
-3.15581840929399e-05
-2.55608010336968e-05
-1.37357040580538e-05
-1.68052069000803e-05
-1.45091667102283e-05
-6.34075301250101e-07
-2.03774536133574e-06
-1.83261584122782e-05
1.31015981991251e-05
-3.41118990105291e-06
-2.58676320769652e-05
-1.72137707676729e-05
-9.04489326868051e-06
-2.10159170263485e-05
-8.57363279938809e-06
-1.55356063540837e-05
-2.59739039220353e-05
-1.37372826585606e-05
-2.23004879385398e-05
-1.68975121973636e-05
-1.14224478223989e-05
-7.99023155384739e-06
-8.83919034701224e-06
-8.00937087247703e-07
-2.66304754414126e-05
-1.34431250827161e-05
-2.04665776154622e-05
-2.54833158778918e-05
-1.31777478502486e-05
-3.4890991322527e-05
-3.6047915951659e-05
-2.90573963902476e-05
-1.78866259853661e-05
-1.37023924764393e-05
-9.82496008532971e-06
-1.99857890216724e-05
-3.11853133138098e-05
-2.33685245931641e-05
-3.6914444508629e-06
-6.82368175431711e-06
-3.13921270985998e-05
-4.29192789401998e-05
-1.6746223288214e-05
-3.69111516308893e-06
-2.25262788475939e-05
-2.00395992911664e-05
-1.46829165238342e-05
-2.55524295695242e-05
-2.07857917423473e-05
-2.10725567168316e-05
-2.53531128836665e-05
-3.16079444321556e-05
-6.8461680762595e-06
-1.30998820836897e-05
-1.91829511799276e-05
1.03395207690285e-05
-9.58455008987368e-06
-3.60841792868308e-05
-1.68614125893658e-05
-2.84152110375337e-05
-2.10110948437745e-05
-4.90872755263299e-06
-1.21043888797574e-05
1.00351375967899e-05
-1.57691174160338e-05
-1.5854622439104e-05
-2.911561944594e-05
-3.88569570555377e-05
-1.45517227259425e-05
-1.96531109562693e-05
-3.17838629493467e-05
-4.14192593915222e-05
-1.71333480352131e-05
-1.93634474577034e-05
-1.90591578373209e-05
3.81790670718821e-08
-6.58938281069315e-06
-2.34682427856198e-05
-2.26840853213647e-05
-2.29497025549204e-05
-4.842220190125e-06
-1.17106959804468e-05
-1.64877676649763e-05
-2.92443966623643e-05
-2.01721150948261e-05
-2.50850679663548e-05
-3.67140150357222e-05
-1.96385398186335e-05
-1.23688908869483e-06
-1.91471267020478e-05
-1.46320493180103e-05
5.53118944185821e-06
-2.45472530250553e-05
-3.15815436890061e-05
-2.02031928932587e-05
-1.79991319768847e-05
-4.18090938502858e-05
-2.19474988711085e-05
-2.02782617767545e-05
-1.43822862021143e-05
-3.12093681124048e-05
-3.21376857463992e-05
-2.58263079243157e-05
-2.80543713402666e-05
-6.65402943393619e-07
-3.15765556483683e-05
-3.02258059338186e-05
-9.13215976762984e-06
-1.78852588778086e-05
-1.40291317941479e-05
-3.90228135079081e-05
-1.44398248445527e-05
-5.26354487072635e-06
-2.36068725330245e-05
-3.20922603474658e-05
-4.43756217006114e-05
-3.81947725257773e-05
1.32734809805456e-06
1.72667831558743e-06
-1.08449805517415e-05
-1.58087210293916e-06
-1.53830128451334e-05
-2.02435189071379e-05
-9.49104712434881e-06
-1.93606596824835e-05
-3.75037272617464e-05
-3.16644609379389e-05
-1.67115531854949e-05
-2.49256102339737e-05
-2.30038801647036e-05
-1.92006602876615e-05
-7.52840674244569e-07
-2.01850744933416e-05
-1.901817051773e-05
-2.80400995515973e-05
-2.34597756494663e-05
-2.82219353701895e-05
-1.50246689786412e-05
-3.41421878812791e-06
-1.64049319050404e-07
-1.22225754128723e-05
-1.57212823649938e-05
-2.32333227207905e-05
-1.63195670978978e-05
-1.78729042354335e-05
-8.20097318210953e-06
-2.25966202748627e-05
-1.88248616903308e-05
-2.61328770027151e-05
-2.34458805424667e-05
-1.00546224688175e-05
-2.81077216816553e-05
-3.44116565022714e-05
-3.43868425132212e-05
-3.22718671573799e-05
-2.24413398390923e-05
-9.25703546711985e-06
-9.42886100311286e-06
-1.68036553985524e-05
-1.14006394925606e-05
-1.45416894156437e-05
-1.88309931534581e-05
-1.28876678848487e-05
-3.30424481927906e-05
-9.1165058943148e-06
-1.28427301908207e-05
-1.57505073625263e-05
-1.44692181560039e-05
-4.47217444214512e-06
-3.62991833056652e-06
-2.25026634798348e-05
-1.66175292955279e-05
-2.58421073102491e-05
-9.67767661206074e-06
-2.29021279274383e-05
-2.87641895434463e-05
6.27410948644375e-06
-4.66487698505429e-05
-2.24691179887047e-05
-3.76649055804616e-06
-9.20193118976147e-06
-2.68110276333485e-05
3.44629819718705e-06
-2.08453940618361e-05
-1.80851608335406e-05
-2.29438836879517e-05
-2.1603477236225e-05
-2.85911311573402e-06
-1.83874645726453e-05
-4.36785443786478e-07
-1.99810678960252e-05
-1.0067451378751e-05
-2.78035593782805e-05
-6.69397763049547e-06
-1.38991499810481e-05
-1.41825369419627e-05
-1.03934038042104e-05
-2.03200580724053e-05
-1.37031510127735e-05
-1.50258183553533e-05
-2.66768468400086e-06
-1.74876122251531e-05
-1.70709262342573e-05
-4.23767111419087e-06
-1.68719696586976e-05
-1.40510910415947e-05
-2.56427875596688e-05
-3.92756529805468e-05
-1.74910731834201e-05
-5.89680807053805e-06
-2.42108078301469e-05
-2.04496215461488e-05
-1.05572675780613e-06
-8.82062032355974e-06
-1.56928498831943e-06
-1.45182022760132e-05
-1.96309639216473e-05
-1.92833646783984e-05
-3.23325613233168e-05
-4.84659772557781e-05
-3.46110113532507e-05
-1.04833056797102e-05
-2.05472679507626e-05
-1.07447997507294e-05
-2.01555193311658e-05
-2.08816227871503e-05
-3.21670364731608e-05
-1.83954821497919e-05
-1.51881379711736e-05
-8.44392513296825e-06
-2.7353665848648e-06
-2.61912335515031e-05
-1.39938107128366e-05
-1.4528580652372e-05
-2.61620110881619e-05
-2.62413677298794e-05
-2.88186520343137e-05
-2.34680166203229e-05
5.97832351054968e-06
-1.41320698137646e-05
-2.84433919935944e-05
-2.09844390426732e-05
-7.37752022399923e-06
7.32099219048636e-06
-2.79495902616085e-05
-1.04740878865924e-05
-2.81210441993408e-05
-2.29959145195326e-05
5.13715951376497e-06
-2.03778763475391e-05
-1.59762011834842e-06
1.34949128784717e-05
-1.72199277765997e-05
-5.64930541614934e-06
-1.840396978991e-05
-2.95205421816616e-05
-1.50370642407183e-05
-1.63658242516176e-05
7.19445567449729e-06
-6.74688392075899e-06
-2.89217880589764e-05
-5.93745113572362e-06
-2.64614094341255e-05
-1.92857683127958e-05
-2.10212988807289e-05
-1.68754007413977e-05
-2.13413866885899e-05
-3.07671668293504e-05
-3.99534816360139e-05
-2.10074642550733e-05
-1.40965837504667e-05
-1.91411095000447e-05
-4.94142723799253e-07
-3.14994590577659e-05
-1.34717715487608e-05
-2.30314500707217e-05
-8.86455054419645e-06
-1.55799764815344e-05
-1.98013257446156e-05
-2.59041511835941e-05
-2.20380959624891e-05
-1.88219995027554e-05
-2.66770290368585e-05
-7.88726809437436e-06
-1.76376218959626e-05
-2.33719940062341e-05
1.48234843612922e-05
-1.26352205455396e-05
-4.48244580511881e-06
-2.84964353236357e-05
-2.46162975483421e-05
-2.88135855977514e-05
-1.55024106931016e-05
-8.76363709121733e-06
-1.37057500788692e-05
-1.24828955145018e-05
-2.63183363278403e-05
-3.38129808910625e-05
-2.19759533103849e-05
-3.36521028705929e-05
-1.54426299605007e-05
-1.16128417508777e-05
-4.343308914354e-05
-2.27220890720157e-05
-5.44063289205911e-06
-3.03259260453193e-05
-2.09075464097975e-05
-2.05100172158265e-05
-8.47307637497364e-07
-8.64653224688843e-06
-3.69874952213523e-05
-2.65622430303721e-05
-1.32896692170673e-05
-2.50436787779247e-05
-1.81740988031134e-05
-1.48106600307775e-05
-2.51175862775593e-05
-6.84475346416648e-06
-2.30988432952142e-05
-2.08755708901856e-05
-2.97545162832247e-05
-1.40598532255283e-05
7.72335377331297e-06
-6.62714556233676e-06
-3.19443904347776e-06
-2.17341001848863e-05
-2.28290842034719e-07
-8.48718470461994e-06
-2.34953202329054e-05
-2.70888411462217e-05
-1.04723589010945e-05
-1.04386271876916e-05
-1.82586815809314e-05
3.78108558082731e-06
-1.02828568640525e-05
-2.71125301075658e-05
-9.39597404431512e-06
-2.53680566597325e-05
-1.3640253134554e-05
-1.87897936965325e-05
-3.50746584965029e-05
-1.35828552873021e-05
-1.59392096108191e-05
3.6971683003412e-07
-2.87001146038297e-05
-2.51898297761962e-05
-8.08374532865929e-06
-2.47012949983092e-05
-1.79986049192562e-05
-5.85443734656584e-06
-2.43410302561447e-06
-1.73101372124836e-05
-2.88605869025593e-05
-3.7619136219357e-05
-2.2067106327228e-05
-3.10527605633782e-05
-3.56113638145108e-05
-1.47404082062509e-05
-1.20898710140893e-05
-3.25278898373409e-05
-1.92227303422214e-05
3.77498762150773e-06
-1.15664771817578e-05
-5.67150714430119e-06
-2.08447223791776e-05
-1.65955271899826e-05
-2.71029518528798e-05
-2.50320628824813e-05
-1.1939409824032e-06
-2.79471857593953e-05
-2.61927123097715e-05
-3.33923192736918e-05
-3.71647540891476e-05
-3.07127250243918e-05
-1.94286848728953e-05
-3.9850945854576e-06
-2.56489510430749e-05
-2.47122875053527e-05
-2.30157170866788e-05
-1.46902740089502e-05
-4.33408331726461e-05
-2.04409816996218e-05
-3.28950260288693e-05
-3.21672002709104e-05
-3.78963093484777e-05
-2.43036052206353e-05
-1.84557521733639e-05
-3.021569728399e-06
-2.8825678519746e-05
-2.14848931105815e-05
-2.27066112696843e-05
-3.71417471384908e-05
-1.30891814991324e-05
-2.61769597420871e-05
-2.40933222953575e-05
-3.91107017815259e-05
-9.70340484240351e-06
-6.00006030384259e-06
-1.81301210796463e-05
-3.9029923006439e-05
3.94487761925295e-06
-8.77259376684418e-06
-1.55077480743054e-05
-2.66312068386716e-05
1.39995033751253e-06
-1.87278165467498e-05
-1.99356887396418e-05
-3.38764654797954e-05
-2.72372887909785e-05
-2.73134303600269e-06
-1.03351500832183e-05
2.5742563860365e-05
-2.8263213530859e-05
-1.03841472231786e-05
-2.03537031595095e-05
-6.80583715484314e-06
-2.49736595963324e-05
-9.7460846363342e-06
-2.72560104061218e-05
-3.08739311547095e-06
-1.21396594610605e-05
-9.31465803994813e-06
-1.11973977696948e-05
-2.66271766525009e-05
-1.33003873019414e-05
-1.53114920569824e-05
-4.74277229751211e-05
-3.05522168597637e-05
-1.64516776489257e-05
-4.95803102960085e-05
-2.29659263336842e-05
-1.19808740173477e-05
-3.66645584811204e-05
-3.15493242989307e-05
-1.36491958978891e-05
-8.98258572743792e-06
4.31894337001765e-06
-5.53360775887027e-06
-3.23077257157187e-05
-1.128999997881e-05
-4.42479274849139e-05
-3.47785204392846e-05
-6.20181515696963e-06
-1.44764707796147e-05
-9.13499309310328e-06
-7.24075671586261e-06
-7.97761707317266e-06
-9.93665814442672e-06
-3.09309729286249e-05
8.31904101987866e-06
-3.27955504732961e-05
-2.01241303331124e-05
-1.72967552452794e-05
-1.70454788684601e-05
-2.02433639175247e-05
-1.12517953707853e-05
-1.30810959599399e-05
-3.24041304740257e-05
4.92531859871906e-06
-2.22714365454216e-05
-4.10016002919834e-05
-1.01764267041985e-05
-2.55758676476569e-05
-2.55105620997789e-05
-2.47090111368767e-05
-1.96741653213794e-05
-2.22963747710454e-05
-2.13723878518262e-05
3.02189106068469e-06
-1.48271043125048e-05
-1.20993492808819e-05
-1.46206637857044e-05
-1.3516041153908e-05
-2.1154992476329e-05
-5.95458628557749e-06
-2.1645615102455e-05
-2.81005620325341e-05
-3.89200212531146e-05
-1.64961418720756e-05
-1.98473050600302e-05
-2.83835225751579e-05
-2.30661015687846e-05
-1.93060594625993e-05
-2.609057339395e-05
-1.43803024777661e-05
-1.81383575094436e-06
-2.71916123993191e-05
-2.38643993968321e-05
-2.42289275338336e-05
-3.44541564877928e-05
-3.41656808529334e-05
-2.79758385405391e-05
1.55624986687421e-06
-3.14264576094979e-05
-2.84540912613834e-05
-1.32476677382158e-05
-1.43228223333881e-05
-2.01795885672051e-05
-1.93989121270051e-05
-3.94456450146591e-05
-9.44887137436223e-06
-3.68011459489043e-06
-1.63056188236828e-05
-1.18284487087705e-05
-2.91299346933903e-05
-1.63539919995886e-05
-2.47825558392478e-05
-1.60426197104388e-05
-3.23753627463096e-05
-1.05744870607048e-05
-2.80360723428508e-05
-2.23949841339191e-05
-8.86273036972363e-06
-2.76552056065047e-05
-3.11069880172549e-05
-7.89702256458467e-06
-1.42352363803162e-05
-2.93833327127079e-05
-3.76037361244647e-05
-9.04142923830547e-06
-7.69419928212974e-06
-2.66385902635276e-05
-3.92263331463239e-06
-1.74172120321745e-05
-1.51395649014734e-05
-2.61975709773206e-05
-2.37913925812529e-05
-6.7097388039611e-06
-8.49155383258053e-06
-2.77953156235237e-05
-1.08474858428631e-05
-2.6769781876599e-05
-2.80392850572913e-05
-1.13545725557095e-05
-2.16181462939349e-05
-3.56615255830787e-05
-2.15519834136033e-05
-2.2259552154834e-05
-2.53488805730359e-06
-3.36369048831794e-05
-2.9172991291252e-05
-3.27803359275869e-05
-4.20874354004959e-05
-3.23651803870224e-05
-2.84592628030848e-05
-3.26193853194408e-05
-3.37020509557595e-05
-2.11103379696514e-05
-2.39483878678249e-05
-2.11708484009973e-05
-2.80922583242798e-05
-3.74393522926829e-06
-9.8643622763215e-06
-2.03496006601507e-05
-2.36665206042808e-05
-2.73498148546004e-05
-2.78818163098196e-05
-3.30332575186361e-05
-2.29089799577349e-05
-2.26465068988661e-05
-2.54268658304083e-05
-8.83337832102881e-06
-1.96969640764298e-05
-8.2761432330356e-06
-3.06584016937469e-05
-3.00502780315815e-05
6.49380548476345e-06
-1.37031442310614e-05
-1.09665814132096e-05
-1.59752296918406e-05
1.56587558905149e-05
6.49643429192163e-07
-1.38440286839825e-05
-2.50163832355668e-05
-1.22675921583204e-05
-1.66797676951354e-05
-1.54495985958127e-05
-1.79430386024961e-05
-3.80104390012218e-05
7.33464292117964e-06
-5.72065642190495e-06
-1.93342630557166e-05
1.13942364274031e-07
-2.42030798943243e-05
-1.0291380229379e-05
2.02970947110347e-06
-2.31456916649053e-05
-2.66893035538658e-05
-3.67689374226376e-05
-4.6027696499473e-05
-2.67411634098608e-05
-2.88241700049948e-05
-1.72777323219706e-05
-3.15904687551482e-05
-2.6951194575138e-05
-1.01281272407714e-05
-1.38787871579461e-05
-3.11838035006491e-06
-3.18588436523631e-05
-3.12433700466477e-05
-3.40061032718607e-05
-1.67700404027665e-05
-1.1972978943406e-05
-2.952777980836e-05
-1.66977557925478e-05
-1.81440463669541e-05
-2.82261197839882e-07
-2.56323895756361e-05
-1.67714872247043e-05
-2.55632146933594e-06
-2.68783302319043e-05
-2.48806056048797e-05
-2.97748081598624e-06
-1.5101025781837e-05
-1.49641176250438e-05
-1.87169506170045e-05
-1.58465434643132e-05
-2.42966488906478e-05
-1.57924652898411e-05
-2.01094001830534e-05
-1.26143352388935e-05
-1.21829330036989e-05
-1.1906446090102e-05
-1.11973270161156e-05
6.96433045538098e-06
-1.40007871079591e-05
-6.09374206152039e-06
-2.09083720719997e-05
-1.52465531339222e-05
-2.83126198514745e-05
-2.61762927105012e-05
-2.19468125661033e-05
-1.56655372485687e-05
-3.25972920085718e-05
-2.18513413381738e-05
-6.14978317140652e-06
-9.43048574187783e-06
-1.87624005169787e-05
4.86085675196514e-07
-2.43219521803791e-05
-8.42493576000889e-06
-1.23423074060748e-06
-1.39432541495659e-05
-1.8026856904464e-05
-5.72509684112093e-06
-1.89382807691815e-05
6.28624185100201e-07
-6.09844597919468e-06
-2.51736695123861e-05
-1.42471059740673e-05
-1.46865540664983e-05
-2.45654917933595e-05
-1.00219807658364e-05
-1.79919717412915e-05
-1.80607648826786e-05
-2.37864995129633e-05
-1.63735948729464e-05
-1.42084994264774e-05
-3.5083781973204e-05
-5.27799217709598e-06
-1.88950724061032e-05
-2.67870905480944e-05
-1.4833720500868e-05
-2.28596013426425e-05
-1.66099344523473e-05
2.15854684959819e-06
-1.57146837084153e-05
-1.63859614745614e-05
7.46717985037718e-06
-2.3916946278995e-05
-9.979719834937e-06
-2.89998756245374e-05
-1.47291430525274e-05
-1.48473480364772e-05
-1.98547261479689e-05
-1.98692535775861e-05
-3.96441579663144e-05
-1.67776728657288e-05
-3.88129723707393e-06
-2.27022022195741e-05
-2.06833327629173e-05
-1.28272731884505e-06
6.34065423415872e-07
-2.44935364049797e-05
-4.77947494005112e-06
-1.72695993439595e-05
-5.60929016500802e-06
-1.57857587150725e-05
-1.47693839053073e-05
-1.86858858574346e-05
-4.21112921439808e-05
-3.9499418639998e-05
-1.85945483439122e-05
-2.93324440297225e-05
-2.06577976777775e-05
-1.30556234784309e-05
-4.65165915096762e-06
-1.83987920432846e-05
-6.19802950499171e-06
-2.39489506862998e-05
-2.80515555643324e-05
-2.98487378419055e-05
-4.41117804026104e-05
-1.30209008908387e-05
-3.87051268013878e-05
-4.1273284809651e-05
-5.38865939526487e-06
-2.95851700360703e-05
-2.15586919441363e-05
-2.19355757209495e-05
-2.83294699005953e-05
-9.04743939863954e-06
1.08940935980163e-05
-2.08471278730942e-05
-9.92333251358784e-06
-3.57570075302615e-05
-2.37665289241595e-05
-3.43993437476742e-05
-1.21941639731086e-05
-1.5170425868104e-06
-2.13532022139285e-05
-1.38562872338324e-05
-9.66087577311884e-06
-2.39938674075687e-05
-1.54672457876441e-05
-9.97781149813468e-06
-1.73498341780254e-05
-4.16455918185024e-06
-1.6512361042365e-05
-3.1098701521199e-05
-2.75820039082904e-05
-1.11259214473806e-05
-3.15158704396202e-05
-2.1308536969901e-05
1.18015301288724e-05
-2.11685400261299e-05
-1.85429862920962e-05
-1.90580998483522e-05
-2.93477391957966e-05
5.84992254637826e-06
-6.88654556826298e-06
-3.18020922485297e-05
-1.14048245782336e-05
-3.03290471947207e-06
-2.10605497756442e-05
-2.69806250721828e-05
-1.22272279758307e-05
-2.01141455898946e-05
-4.40285549223813e-05
-2.19426819678538e-05
-2.05681977555976e-05
-1.37354727450994e-05
-2.11680451761418e-05
-9.07270519645457e-06
-1.36247743212425e-05
-1.57866953089618e-05
-2.58812968695838e-05
-1.9052089094368e-05
-2.47272751663365e-06
-1.37046296131205e-05
-2.45405684051778e-05
-1.10243052905076e-05
-2.41648131157898e-05
-4.17249012504677e-05
-1.72418764282337e-05
-2.18761333270969e-05
-3.16464723998436e-05
-2.64935548270902e-05
-2.17404619072871e-05
-1.20365008146585e-05
4.86208586904203e-06
-1.77111540481472e-05
-1.2084353470644e-05
-1.94648116697363e-05
-1.42366573420187e-05
-2.03327038286302e-05
-3.29879167806274e-05
-3.1163304876649e-05
-4.46685546114346e-05
-3.01818292616656e-05
-3.78215917665781e-05
-1.61138617669227e-05
-3.16761711402133e-05
-9.82698490908649e-06
-2.29260961518154e-05
-4.18607011274172e-05
-2.15574604481152e-06
-1.28158131611015e-05
-2.37116108104829e-05
-3.83790554065283e-05
-1.3881114745764e-05
-1.73980312150886e-05
-3.07317987564515e-05
-1.97481201166691e-05
-3.62126211819856e-05
-1.13174497849254e-05
-2.40930932420055e-05
-2.86194918174638e-05
-1.04626991428067e-05
-1.33761562308109e-05
-1.70772733755409e-05
-7.53705881374652e-06
5.63537315007869e-06
-2.74561844129762e-05
-1.26380678533899e-05
-2.03832655740335e-05
-1.70067973640551e-05
-4.31648605452636e-06
-5.5761142446179e-06
7.13629850796766e-07
-2.21792959971588e-05
-1.23706325812037e-05
-3.30705310683937e-07
2.69421322253335e-06
2.57145692253282e-06
-9.16554753260892e-06
-1.70551210794534e-05
-1.97588574333539e-05
-2.99523481615593e-05
-3.65043996614903e-06
-2.88132503067713e-05
-1.09898845331028e-05
-2.58828503926368e-05
-7.80780996277141e-06
2.37014119135177e-06
-1.47148888976918e-05
-1.1076447830699e-05
-2.10010798786622e-05
-8.57789291391408e-06
-1.87916706152286e-05
-2.43053861504139e-05
-2.17569012752659e-05
-4.65829449735587e-06
-6.44138103559539e-06
-3.38439953952345e-05
-1.62338235866769e-05
-1.79901132017305e-05
-2.43681893306389e-05
-1.25615266395363e-05
-2.46794513773038e-05
-1.11783232872519e-05
-1.17575444615838e-05
-4.21297018632195e-05
-2.91285622730674e-05
-1.93430913594332e-06
-3.22893984651237e-05
-1.32561019421481e-05
-4.630413181251e-05
-2.09093996883582e-05
-2.25910819525802e-05
-1.62028236228945e-05
-1.28110560431672e-05
-2.2900730229631e-05
-2.99669639156154e-05
-2.51896238412387e-05
-3.43641802369362e-06
-1.58227381758319e-05
-5.37445040766732e-05
-1.07093239959834e-05
-1.96012916384218e-05
-1.05143537488993e-05
-1.98087159793262e-05
-1.76145334774551e-05
-1.89427815465235e-05
-2.39520410327023e-05
-1.06392928303088e-05
-2.39745872803566e-06
-3.3157693597045e-05
-1.94931928553469e-05
-1.98908605937703e-05
-2.42746593205299e-05
-1.714449249093e-05
-2.62065932550782e-05
-3.82434337022235e-06
-1.18727565441618e-05
-1.27065345506481e-05
-3.38423403450219e-05
-3.09341752390658e-05
-1.42936641232038e-05
-1.2090105633364e-05
-1.82745708420949e-05
-2.75370802759874e-05
-2.80421774585098e-05
2.83830765427697e-06
-2.35825644993785e-05
-1.864262090256e-05
-2.19789792097192e-05
-1.6286097029179e-05
-3.12302821469193e-05
-2.27862818205039e-05
-1.03089586540578e-05
3.56323040670667e-06
-2.21997434041248e-05
-6.05903175696667e-06
-2.23891231587803e-05
-2.25796784485446e-05
-2.56604485690166e-05
-4.60097073808842e-06
-2.71618185507445e-05
-3.42970441378248e-06
-2.49124322160093e-05
-2.2075927338512e-05
-1.69855747735295e-05
-2.8893864634447e-05
-3.18043084199435e-05
1.88769509237737e-05
-2.82139749228712e-05
-1.719664627407e-05
-1.91863821481698e-05
-1.51844273424651e-05
-1.16627645026495e-05
-1.38742489042219e-05
-3.28449802780632e-05
-1.95317119890496e-05
-5.34696397114477e-06
-3.89416945977914e-06
-2.28969118598295e-05
-1.4401336457353e-05
-2.52194304513121e-05
-7.88802273257335e-06
7.43642325622244e-06
-1.67614108116618e-05
-3.30137786551394e-06
-2.40904460429192e-05
-1.92864914150658e-05
-2.14604652785636e-06
-3.43727740549251e-05
-2.61144355003007e-05
-1.48784306687947e-05
-3.8196953140962e-05
-1.97779627260961e-07
-6.91146580653162e-06
-4.33886273738657e-05
-1.41914435989277e-05
-3.02056284954635e-05
-2.03665403232738e-05
-7.53348308049714e-06
-1.46901021969443e-05
-2.18618275034903e-05
-3.31991986438187e-05
-2.69855364195803e-05
-2.79149974120912e-05
-2.15131414510444e-05
-4.15434676529552e-06
-4.05930898292866e-06
-2.31648653443754e-05
-1.51382578076328e-05
-8.25701937352833e-07
-3.21240011988975e-05
-1.12448340506576e-05
-2.43273118394866e-05
-1.50295215471739e-05
-1.45765973977241e-05
-1.47060334268563e-05
-1.50385780490146e-05
-6.86177040081277e-06
-8.00328257787525e-06
-2.34731273954351e-05
-2.12760491778136e-05
-1.89695419287773e-05
-1.87715825767975e-05
-3.32335963058667e-05
-1.90460629295509e-05
-1.05230565584231e-05
-3.82603136001144e-05
-2.53669308647826e-05
-2.91123025443573e-05
-7.08761042601589e-06
-1.23018101552851e-05
9.95923219845119e-07
-1.35900552047711e-05
-1.35441616933148e-05
-2.33569490140629e-05
-1.15009095341001e-05
-2.64365828672369e-05
-1.17743005003958e-05
-5.8922147363798e-06
6.371454602023e-07
-5.21918887016853e-06
-1.19863176223082e-05
-1.97532367194099e-05
-1.07707570638054e-05
-4.0231770907e-05
-1.71156781404504e-05
-2.41604725760043e-05
-3.67582660172097e-05
-2.67558915592789e-05
-3.29073183923051e-05
-3.48713715589678e-05
-6.16549247554352e-06
-2.64706529676989e-05
-1.24167738443608e-05
-1.59098339487214e-05
-3.1381258798116e-05
-2.47377441189733e-05
-1.45981748556539e-05
-2.11152677909548e-06
-1.67162572933898e-05
-5.76851094019924e-06
-2.22131919093502e-05
-1.13284844946738e-05
-2.1219741107927e-05
-4.64710691945665e-05
-1.23244505311497e-05
-1.60467833857058e-05
-1.67536868234945e-05
-1.17296366614766e-05
-2.33851335084455e-05
-5.36251894560984e-06
-2.54991065855544e-05
-7.52928744147054e-06
-1.10286635957424e-05
-2.59418956071832e-05
-2.74527514794539e-05
-3.57524095683777e-05
-1.56539448766173e-06
-2.1765150937702e-05
-1.35313003034808e-05
-3.00659245839709e-05
-3.14138485825892e-05
-8.15744407557173e-06
-3.56833437853433e-06
-2.57541792534064e-05
-2.42547230669521e-05
-1.81791178449464e-05
-2.01453639627011e-05
-3.5340425103151e-05
-9.74435507318242e-06
-3.00388251066273e-05
-2.32594291295957e-05
-1.16519280044074e-05
-3.83689234671851e-05
-1.82632917473311e-05
-2.00139557786602e-05
-3.94791848538477e-05
-2.19964982539425e-05
-2.65438351796963e-05
-1.4295552313741e-05
-2.57477079725925e-05
-8.56191480844383e-06
-1.30911358158617e-05
-2.02157671390451e-05
-3.07117058784958e-05
-1.72751995444063e-05
-2.40842969388279e-05
-2.26198273036961e-05
-1.25610066148044e-05
-6.79747796885304e-06
-1.81343144539002e-06
-2.15872649274634e-05
1.39982171911535e-06
-2.7391792104561e-06
-6.29220710805784e-06
1.34154855448421e-06
-2.39545819385792e-05
-1.47074933736851e-05
-1.0577056311695e-05
-5.56288946444971e-06
-1.73668137997689e-05
-2.32706656275589e-05
-3.17771197876676e-05
-2.38855271325792e-05
-1.12190035734567e-05
-1.19987693319138e-05
-4.36298668625849e-05
-1.52645547741402e-05
-1.28348964120442e-05
-2.22360592407857e-05
-2.20589968441108e-05
-2.17279786824316e-05
-1.71095443170544e-05
-1.90418752884318e-05
-9.26807502127779e-06
-2.75388490344415e-05
-2.85245427230916e-05
-3.02345557907892e-05
-3.86110836214853e-05
-2.69733977606953e-05
-2.15948866925537e-05
-2.42311809455273e-05
-1.62552853247468e-05
-3.42137157890908e-05
-2.83437530295115e-05
-1.86950197630254e-05
-2.73512835133788e-05
-2.02377473826744e-05
-2.06924136881652e-05
-2.86434315515222e-05
-2.57806514468462e-05
-2.04127622845657e-05
-2.33243016177124e-05
-8.00237640180869e-06
-1.23313279647674e-05
-3.71268421852314e-05
-8.23070962756658e-06
-9.26601842964289e-06
-2.4706213357432e-05
-1.04268664662672e-05
-1.17705583684248e-05
-1.3619083179271e-05
4.45307919238067e-06
-1.82500163743473e-07
-1.81599413244414e-05
-3.4652842224544e-05
-1.1902211435481e-05
-2.00316489067044e-05
-1.82551620474163e-05
-1.72328971843381e-05
-7.59242714882206e-06
-2.17340197409303e-05
-2.23974033893525e-05
-2.9256081641463e-05
-2.07822272914257e-05
-4.26743752119237e-06
-2.02334977931296e-05
-2.32157179284578e-05
-2.85004990373159e-05
-1.31345440283361e-05
-2.18346442239877e-05
-2.01911094806317e-05
-1.71433802426592e-05
-1.5406686421571e-05
-1.36900530832153e-05
-4.73739651846693e-06
-1.38538747544463e-05
-2.17303651292011e-05
-1.04887637691664e-05
-3.30846100957539e-05
-3.93319333457111e-06
-1.5377744045447e-05
-5.49693490893038e-05
-4.08057066875692e-05
-3.67184785979174e-06
-1.93504647775868e-05
4.76364325172177e-06
-2.38533010895923e-05
-4.57834237599663e-06
-2.88264587404182e-06
-2.33987288777253e-05
-2.24823952465719e-05
1.54958548615023e-06
-3.47512566942634e-07
-8.04539048411931e-06
-2.00106730155034e-05
-7.20025362089753e-06
-6.79104799806352e-06
-3.46066978207802e-05
-3.41302459024911e-05
-5.05858419185893e-06
-1.62622475413047e-05
-1.06766838516592e-06
-2.03227930966583e-05
-1.31410466070979e-05
-7.37738883884046e-06
-2.6858331783812e-05
-2.09680040944963e-05
-1.83930742359162e-05
-1.29654581299315e-05
2.41504471006483e-06
-2.59247924983057e-05
-1.98164888658722e-05
-2.11588114109074e-05
-3.51934147666512e-05
-2.0708885365914e-05
-2.68538532346941e-05
-4.58281912434016e-05
-3.85958320116591e-05
-3.0823780650829e-05
-1.85222096598506e-05
-1.77665456496636e-05
-1.97413213428148e-05
-3.18112406163285e-05
-1.07297221149737e-05
-1.3960212031537e-05
-1.21456308142313e-05
-1.20347921750936e-05
-1.82598916731148e-06
-1.58517595445156e-05
-1.97947533440737e-05
-3.27294586744386e-05
-2.33584266446428e-05
-3.42217619068886e-05
-1.35804719135484e-05
-2.42018482249731e-05
-2.08837796111693e-05
-9.98332780681115e-06
-1.9781709625698e-05
-2.29637749653132e-05
-1.72178186983176e-05
-3.45587390578942e-05
-1.31190980065553e-05
-1.93300023010788e-05
-2.57771559586246e-05
-1.78053973153783e-05
-3.7057358834728e-05
-1.21687264010815e-05
-1.29452029128438e-05
-1.86907958700198e-05
-3.25375544601658e-05
-1.54298124658575e-05
-1.29641945316493e-05
-2.02619259581041e-05
-2.39586824051983e-05
-1.75382776024552e-05
-1.51053794266936e-05
-7.40101697188809e-06
-2.91699799755985e-05
-3.13112326928441e-05
-1.69270954335379e-05
-2.31169173420259e-05
-2.79597722165857e-05
-2.56795934466431e-05
-1.55111631770068e-05
-9.38733702444442e-06
-3.21254328267683e-05
-2.96374446788018e-05
-1.51243418592098e-05
-7.90877746418222e-06
-2.50037149011771e-05
-2.33691100984514e-05
-2.50995100784011e-05
-3.91158392184607e-05
-2.23928611074268e-05
-2.0513117229913e-05
-1.62436959606134e-05
-3.22269928986382e-05
-1.96035816942652e-05
8.3187427554077e-07
-1.73521732414172e-05
-2.95954954283834e-05
-2.02701660727897e-05
-1.41120912205818e-05
-2.7790963872281e-05
-3.83704782603343e-06
-1.02174406102623e-05
-6.4489322870199e-06
-2.2339679247221e-05
-3.231435252274e-06
-1.00566579907101e-05
-1.51023088730255e-05
-7.23537576664798e-06
-3.28279033270852e-05
-2.11460507335047e-05
-1.93201427048603e-05
-2.81395733822475e-05
-1.43513156620583e-05
-2.29098947087196e-05
-1.87265484632163e-05
-2.67830261068636e-05
-7.10504751037503e-06
-2.03505615364007e-05
-8.08465373800822e-06
7.05656437636616e-06
-2.26643415732954e-05
-3.09516023193196e-05
-8.62092908082389e-06
-3.56407476111057e-05
-2.51166725248155e-05
-1.93078031507925e-05
-1.02463900873099e-05
-3.71786367627473e-05
-2.50504779895035e-05
-1.17639657549689e-05
-3.31218826916322e-06
-1.8044037361406e-05
-2.2840296751528e-05
-1.46893183842678e-05
-9.50483317354624e-06
-2.41940406998607e-05
-3.48243972853294e-07
-1.7716079476269e-05
-1.7435067969607e-05
5.98248183677054e-06
-1.35822451480124e-05
-2.60191418413976e-05
-1.96479964728864e-05
-2.12962343316393e-05
-1.28514110842078e-05
-2.08816463341063e-05
-2.37511622470877e-05
-2.04304516494395e-05
-3.25446691027743e-05
-2.49150852503896e-05
-2.14865112325552e-05
-1.13324224039545e-05
-1.48541480507187e-05
-3.70473370001651e-06
-1.66271860520095e-05
-3.51379812980555e-05
-2.31962695220292e-05
-1.37531807964109e-06
-1.76825168462956e-05
-1.68705805181415e-05
-1.41604072332313e-05
-1.22101431167074e-05
-2.41791891732389e-05
-1.55818157551424e-05
-1.29796688345473e-05
-2.31352327728063e-05
-1.19067205482434e-05
-5.83665973554351e-06
-2.02367637209214e-05
-1.56408868381197e-05
-8.19810834979916e-06
-1.78322203006675e-05
-5.1862287713216e-07
-1.66671072826774e-05
-1.0354224509359e-05
-3.00172130248489e-05
-2.66436547751817e-05
-3.01815159858652e-05
-2.18242615716137e-05
1.84883010276562e-07
-4.85453140397352e-06
-1.230325938456e-05
-5.07679345557879e-06
-1.03022688529926e-05
-1.54022785666461e-05
-4.1554254063271e-05
-2.48262107374112e-05
-1.94561393405755e-05
-2.43748456075689e-05
-8.97578855584297e-06
-2.46179370861075e-05
-1.15104001137822e-05
-2.35043681410446e-05
-1.06336970343476e-05
-1.85626759760902e-05
-1.12505518303573e-05
-2.57227918043388e-05
-8.6451905369438e-06
-2.06360508774093e-05
-2.83121389296741e-05
-2.2467975772006e-05
-2.62103928766271e-05
-1.30760503658468e-05
-7.50093011211979e-06
-3.50305961280826e-05
-1.75547807789969e-05
-1.56801467114957e-05
-1.74127065410784e-05
1.23818610163607e-06
-9.86487443517621e-06
-2.35250182170635e-05
-3.29323416140398e-05
-1.13705100520556e-05
-2.28176606996846e-05
-6.96524970884969e-06
-2.32245994986541e-05
-1.54512312547717e-05
-1.51655192068005e-05
-1.12679604474247e-05
-1.95439394360057e-05
-1.66214601110391e-05
-3.57027872190821e-05
-5.20240189055179e-06
-2.06888162540287e-05
-1.09595585278613e-05
-1.41062657838582e-05
-1.31990098982876e-05
-1.30203905338431e-05
-1.07131911571739e-05
-1.93641473860769e-05
-2.01298784142275e-05
-1.56633531226867e-05
-3.28067562667704e-05
-3.09809206138244e-05
-9.75340429041576e-06
-6.65491011093263e-06
-9.04385503490961e-06
-8.56440420615184e-06
-2.32544869341682e-05
-1.57734802167834e-05
-2.18320394097082e-05
-1.52695895818279e-05
-1.63330647747439e-05
-1.30502655493925e-05
-2.89624503052844e-05
-2.01222701456324e-05
-1.77240588390722e-05
-4.28524070030285e-06
-1.71846106600247e-05
-6.55227202754803e-06
-2.16106167891807e-05
-2.98740666348476e-05
-2.50750671750831e-05
-5.67497698472026e-06
-9.46488000842141e-06
-3.47932221057921e-05
-1.32318652891234e-05
-1.94383009631904e-05
-7.81177468883528e-06
-1.90471156903255e-05
-1.73500072932336e-05
-2.33631154252105e-06
-3.03614599971582e-06
-3.1628200160251e-05
-2.06292226019003e-05
-2.37838692456507e-05
-6.01191480049456e-06
-1.97888831374914e-05
-1.55350970895347e-05
-1.22989254983245e-05
-3.41212370792303e-05
-3.33008999483129e-06
-2.68075841562631e-05
-2.27152798138007e-05
-1.12930981024407e-05
7.60014098776091e-07
-1.84455672799682e-05
-4.08702478252042e-05
-1.75195232795968e-05
-3.23974532424408e-05
-2.13164585488335e-05
-3.5638198032606e-05
-1.08179135307396e-05
-2.55679604862407e-05
-2.14437716305546e-05
-6.50909783674463e-06
-2.30455490382578e-05
-8.57939327242883e-06
-2.57953067517865e-05
-2.77704514548663e-05
-3.04995477706907e-05
-1.27252274709151e-05
-2.02683086447401e-05
-4.61960081620713e-05
-2.80382792367024e-05
-3.85682544117602e-05
-1.91900290275812e-05
-1.61635661131345e-05
-2.04662509352894e-05
-1.61047860100964e-05
1.81795243201552e-05
-3.44750733400256e-05
-9.49194847294544e-06
-1.95751689640273e-05
-1.41713331534394e-05
-2.55633015906351e-05
-1.66606947388991e-05
-3.24086676818036e-05
-1.76449765505762e-05
-4.70079180683955e-06
-1.92573517112244e-05
-1.46021737080725e-05
-8.34912614661172e-06
-1.61624046424068e-05
-2.04305539304298e-05
-9.83747082813099e-06
-3.03573634458732e-05
-9.94301472625801e-06
-1.07276434152918e-05
-1.43372322568253e-05
-1.62804790700417e-05
-8.63443987715919e-06
-1.55888384966646e-05
-3.12835054582159e-05
-2.5843323266458e-05
-1.83540618280915e-05
-1.6518051101985e-05
7.27415931716121e-06
-8.84235084453551e-06
-3.61685623799564e-05
-2.13447587345789e-05
-3.62790804737124e-05
-4.94586964086946e-06
-1.17844915936012e-05
-1.55259272301293e-05
-3.22649944291882e-05
-1.43818775986305e-05
-2.63227083233547e-05
-2.81979221873721e-05
-2.93553589451845e-05
7.05710155883095e-08
-2.30534240259691e-05
-4.56980254242501e-05
-1.99392467871599e-05
-1.65980806075097e-05
-1.82264348038487e-05
-1.1743214366365e-05
-3.07011037634109e-05
-1.66031965131768e-05
-1.64436408628502e-05
-4.71064418471574e-05
-1.91063296359561e-05
-1.8785522989863e-05
-2.83848031671375e-05
-1.41256859242493e-05
-3.17276300011171e-05
-2.052529712022e-05
-3.09516794491195e-05
-3.5026599471946e-05
-2.71878613982952e-06
-1.67586946602337e-05
-2.52077271795429e-05
-2.64920905281134e-05
-3.26551016541441e-05
1.45583795812177e-06
-3.06232169444374e-05
-7.95677356590351e-06
1.85827674592282e-06
-4.37793688789951e-05
-2.4491839099332e-06
-1.90413333368617e-05
-4.58166382339414e-05
-2.58689034176095e-05
-4.38414957007804e-05
-2.52979835294708e-05
-2.93757530698299e-05
-2.79721269686583e-05
-1.60792901539515e-06
-2.32313764436508e-05
-1.22532948182227e-05
-1.99026610704434e-05
-1.58813749551205e-05
-3.48460352925416e-05
-1.80748096657926e-05
-3.63931107897453e-05
-4.60063759112374e-05
-2.60993535921663e-05
-9.9082380220667e-06
6.09591131448997e-07
-1.57308746062223e-05
-8.22194236143323e-06
-1.22409517883927e-05
-2.10430697016094e-05
-4.21638069724676e-05
3.02413379180364e-06
-1.50122210067528e-05
-2.45658641985767e-05
-1.95517180246774e-05
-1.54991701122383e-05
-3.23984047787057e-06
-4.30831107228164e-05
-2.96651332733974e-05
-1.69325705626296e-05
-1.14365436607899e-05
-4.44747313174936e-05
-1.58719519694853e-05
-1.63124371769579e-05
-4.04995423668416e-06
-1.04097793173942e-05
-1.05149091782512e-05
-1.37509492679729e-05
-3.74081518600481e-05
3.51103149039712e-06
-9.49774598393078e-06
-4.50986599806458e-06
-5.58923227773142e-06
-8.72206216535474e-06
8.62022648607239e-06
-2.24499793929191e-05
-1.59125357681767e-05
-2.90531292096586e-05
-2.19514936488181e-05
-1.706194987112e-05
-1.03858353398383e-05
-3.16747865837358e-05
-4.34323265670236e-06
-1.64266502937805e-05
-2.04163175068187e-05
-1.78933716761226e-05
-2.61684621620394e-05
-2.77253463228891e-05
-2.51833884599695e-05
-3.54096045069531e-05
-7.27096259946992e-06
-1.7707050341108e-05
-1.57464454600945e-05
-9.35611439110262e-06
-2.35218710089115e-05
-2.16093716546404e-05
-2.31300608126207e-05
-3.11186353045065e-05
-3.03843735967722e-05
-1.79233088587032e-05
-8.51485072536464e-06
-6.82696824327291e-06
1.54463358562283e-06
1.99316157541032e-07
-9.11876354078519e-06
-2.6295716948234e-05
-1.34349118202722e-05
-2.06342932314779e-05
-2.56589239843183e-05
-2.34516663547304e-05
-3.26271137574837e-06
-1.42668670583935e-05
-1.22154740371649e-05
-2.1993819245711e-05
3.71325138790388e-06
-1.61157827781513e-05
-1.72735793248425e-05
-2.2165764554617e-05
-7.62979023819585e-06
-1.13386200025363e-05
-1.99553111328964e-05
-3.24495248334196e-05
-1.48935461211848e-05
-3.37625374379394e-05
-2.68124072062934e-06
-1.87614368592651e-05
-3.66422070681699e-05
-3.14953093732516e-05
9.52512775656704e-07
-2.73857890281913e-06
-4.52204573465494e-06
-2.98930727318002e-05
-5.32647443284141e-06
-3.03607993740564e-05
-3.53875177402327e-05
-1.3665602057552e-05
-1.4472526651726e-05
-1.4755548303228e-05
-3.89981881117099e-05
2.85230588557088e-06
-1.51317856689131e-05
-3.28277237587332e-05
-1.19446681799333e-05
-2.9392984098095e-05
-2.48941350874469e-05
-3.33960570622074e-05
-2.3364175218352e-05
-2.67739495403156e-05
-6.39155634691694e-06
-2.79083784842312e-05
-2.25180521371213e-05
-2.81893396355521e-05
-2.61622864685775e-05
-5.86458554161011e-06
-4.43759223896034e-06
-2.11070623437268e-05
-3.01724479834506e-05
-2.42222673348407e-05
-8.35349189769193e-07
-2.77598228320497e-05
-2.43750604150192e-05
-2.79387153725934e-05
-3.40217883805263e-05
-2.22535617102139e-05
-1.47542343274458e-05
-1.73568334022782e-05
-2.19694193763807e-05
-2.19127032942701e-05
1.4513853185026e-05
-2.39545996901574e-05
-1.94930891083694e-05
-3.12888731248733e-05
-2.10307098984762e-05
-2.71203296547994e-05
-9.1227110256688e-06
-2.84888150569746e-05
-1.58150491515418e-05
-3.17027313383242e-05
-3.42113696227852e-05
-3.04478254385481e-06
-2.04882227156537e-05
-9.00827932241303e-06
-2.06924657625219e-05
-5.65729125693247e-06
-2.0995473516013e-05
-1.97258587022491e-05
-1.90162770827021e-05
-3.55417319331147e-05
-1.44232648822077e-05
-1.75404328491743e-05
-3.30590789476404e-05
-2.04156576961172e-05
-8.38425427897125e-06
-1.66431033376037e-05
-3.09860237121509e-05
-2.59514061929388e-05
-1.54592923241805e-05
-1.39120454486631e-05
-1.96232649072689e-06
-4.0894203077009e-05
-7.49566179378648e-06
2.2422783358008e-06
-2.60529856977906e-05
-5.55101625076804e-06
-4.24596845780724e-05
-1.71096495147682e-05
-2.44821467118045e-05
-1.92731338900931e-05
-7.42934194301704e-06
-2.57150253417456e-06
-1.95342398122321e-05
-2.96168842475088e-05
-1.6203154910928e-05
-2.04583333802569e-05
-2.18995263331525e-05
-4.4720054808428e-05
-2.30480971421781e-05
-1.56420072935466e-05
-7.84888919125123e-06
-1.45272219292405e-05
-4.80015175172194e-06
-1.58074586729505e-05
-1.28421985232054e-05
-9.40040364808619e-06
-2.73388578600168e-05
-2.33006047499855e-05
-4.50908254834962e-06
-7.73275949918042e-06
-1.5335049148765e-05
-1.72244467842473e-05
-2.78143883635854e-05
-3.34116548040732e-05
-2.66823478550991e-05
-5.63577083511755e-06
-1.1724498662535e-05
-2.24323979720431e-05
-2.61877266361131e-05
-6.82119777641667e-06
-2.47444197222984e-05
-1.33920792017148e-05
-2.21318103706598e-05
-1.54329405076366e-05
-3.97853921616026e-06
-2.78975253317004e-05
-3.2398841780784e-05
-7.46382916263268e-08
-2.80815046221232e-05
-1.47294168129793e-05
-5.92833115935327e-06
-2.50638793224404e-05
-1.00980693919114e-05
-2.06821367397253e-05
-2.73480514817426e-05
-1.94420650794611e-05
-3.20665935642437e-05
-4.09125101247027e-06
-1.80334548173992e-05
-2.3061219462242e-05
-1.94963084030284e-05
-1.91268806213569e-05
-3.1421630662768e-05
-1.39115672309168e-05
-1.79917880514525e-05
-1.57007699314982e-05
-3.96883958234497e-05
-2.38638046394582e-05
1.93746079560942e-06
-9.20254902242764e-06
-3.30919455883652e-05
-2.23012764516584e-05
2.00115090958264e-06
-6.42078839033413e-06
-2.42715791034725e-05
6.16792633637374e-07
-4.34500164080807e-06
-3.13102756651074e-05
-1.17791742622292e-05
-1.64234068375163e-05
-8.73165775934028e-06
-3.17281045026154e-05
-1.18171132901466e-05
-1.76162175506451e-05
-2.10180149654942e-05
-2.37505346884604e-05
-2.21627119096336e-06
-1.55311573881613e-05
-1.50629962337522e-05
-3.00518830853923e-05
-1.16041948693478e-05
-3.33621542426223e-05
-2.69015709847026e-05
-1.25771664057811e-05
-1.2161708223495e-05
-2.3347216440477e-05
-1.39288781754513e-05
-2.63175195998209e-05
-3.4805928575605e-05
-1.76270887531208e-06
-1.38448745405636e-05
-1.33892679474732e-05
-1.42514904697592e-05
-2.51940482290949e-05
-1.90479068123284e-05
-2.4542814185741e-05
-1.37126356359181e-05
-5.60587886235864e-06
-1.9474972599567e-05
-6.23628407778528e-06
5.34484713987092e-06
-1.56551337642429e-05
-1.18158799186735e-05
-3.47235937132201e-05
-1.8038520903081e-05
-1.25461801917569e-05
-9.4724185837534e-06
-3.07251145046341e-05
-2.85300909024539e-05
-3.26608575280823e-05
-2.30543520248933e-05
2.83689262970711e-07
-2.67308319432932e-06
-1.08565745792205e-05
-1.06583391195513e-05
-1.37031345372158e-05
-6.21701653410292e-06
-1.61649643773797e-05
-2.48466368302578e-05
-3.57785711787814e-05
-6.86172080508189e-06
-1.4300706852215e-05
-2.04930561420529e-05
-1.59705784674279e-05
-9.49281589529313e-06
-1.67204302030817e-05
-3.00867710756509e-05
-2.6534292710701e-05
-1.74297159989694e-05
-9.94303322417232e-06
-5.2996134465976e-06
-2.85086001080425e-05
-1.03792676112191e-05
-2.6442833132399e-05
-1.42965264756476e-05
2.40277159079773e-06
-1.31239780545467e-05
1.43889617851441e-06
-8.01468670138359e-06
-1.79831659435425e-06
-2.91328284738343e-05
-3.30694652556139e-05
-3.33183737692184e-05
-3.27024553463803e-05
-3.06985767461821e-05
-1.48802766680536e-06
-2.49434753365804e-05
-1.28464925578024e-05
-3.23565750295597e-05
-1.63537987219481e-05
-1.3670561755632e-05
-2.71739539930647e-05
-2.53901156632927e-05
-2.77008614185863e-05
-2.21724295094439e-05
-1.18352559861569e-05
-1.90611235210319e-05
-4.37537102709374e-06
2.79084158948504e-06
-5.51737041352614e-06
-3.82135751586973e-06
-2.38560542327678e-05
-1.94585768907039e-05
-4.49970704772848e-06
-7.92456462794457e-06
-4.37806693328877e-05
-9.74169705521084e-06
-1.51724947423772e-05
-3.76916511721917e-05
-1.46854580991024e-05
-1.81409144118312e-05
-9.37729541566084e-06
-1.80780300610502e-05
-8.65231025749465e-06
-1.2069528802478e-05
-1.0665444778951e-05
-1.6944249603628e-05
-2.84014033527243e-05
-1.0105081647921e-05
-8.57541491676584e-06
-9.89555693692659e-06
-3.39120378309714e-05
-2.79098863632812e-05
-1.00817535403359e-05
-3.80194667347231e-06
-2.58817833708859e-05
-1.6224865932588e-05
-9.88614023364713e-06
-2.45261262085757e-05
-1.70111563005862e-05
-1.12047981954052e-05
-6.74176819092172e-06
-2.3982887695276e-05
-2.3354063087093e-05
-2.60302829450595e-05
-2.19569643890867e-05
-3.2077659887741e-05
-2.6543190809551e-05
-1.4622953021919e-06
-1.26692260126737e-05
-2.38558852197411e-05
-2.71853904764842e-05
-3.83243393593506e-05
-2.57555016154033e-05
-9.08797610680759e-06
-2.26487996959597e-05
-1.51563295165635e-05
-9.29418657985485e-06
-2.89306788585813e-05
-2.45407444937218e-05
-1.91040007141457e-05
-1.91620301418081e-05
-3.04064316791652e-05
-4.53229946131455e-06
-4.65068216436318e-05
-2.36520704776894e-05
-4.97468269711671e-05
-1.05768238591781e-05
-1.65693164703612e-05
-1.81234570702658e-05
-2.06658699930906e-05
-5.25352806064026e-06
-1.5156767166269e-05
-3.22207469877552e-05
-1.32444895015666e-05
2.56437177050213e-06
-1.86455858407317e-05
-1.19406164643296e-05
-1.6949484114903e-06
-1.93134247786189e-05
-1.98830069444033e-05
-2.3732144502983e-05
-2.19785169040343e-05
-2.6681020120432e-05
-3.20251628430423e-05
-8.65033632754512e-06
-2.97735660153531e-06
-1.88300212397423e-05
-5.9833956175985e-06
-3.43546125773181e-05
-2.89390455222791e-05
-2.26862340400564e-05
-1.4729852422244e-05
-2.26977301396041e-05
-1.67113356934119e-05
-3.07573281295684e-05
-1.49366858787626e-05
-2.7474644358611e-05
-2.4763166142757e-05
-1.47621915170655e-05
8.40525182934321e-06
9.23975198319773e-06
7.06603365307603e-08
-2.88337203354798e-05
-1.58944616205538e-05
-1.14325327979865e-06
-2.03979538619809e-05
-2.69051429739731e-05
-2.71750587239292e-05
-2.16400830705686e-05
-1.86678949080086e-05
-3.69775812633444e-05
-2.27085795234232e-05
-2.66737287851182e-05
-1.72281131173567e-05
-2.31037264701476e-05
-1.86250411168106e-05
5.22020711305734e-07
3.20937707068613e-07
-1.94180481474313e-05
-9.62980515330185e-06
-2.94854314701116e-05
-2.7406157618572e-05
2.57536178882934e-07
-2.82034562612441e-05
-2.23898767320143e-05
-3.60676177372976e-05
-2.35440702863392e-05
-1.66665569400292e-05
-2.15835285874685e-05
-3.43695482211511e-05
-1.30604774181997e-05
-1.20689506552313e-05
-1.65201206602534e-05
-1.07307849733358e-05
-7.66766410693926e-06
-2.92414040094043e-05
-3.80563272478603e-05
-1.56948563247182e-05
2.68168375036651e-06
-2.15543636649669e-05
-3.7374022540677e-05
-1.44547993545281e-05
-2.88969515122187e-05
-2.00434977501006e-05
-1.26284957284153e-05
-2.28366324427136e-05
-1.84749963333563e-05
6.79141587380033e-07
-8.95031582943512e-06
-1.19353172535606e-05
-2.74510450289642e-05
-3.39082156233714e-05
-2.1685390524292e-05
-1.93993260441458e-05
-6.53626503506959e-06
5.4804062673971e-07
-8.65777038474494e-06
-2.63164394050193e-05
-4.23271651005371e-05
-1.42923460091329e-05
-3.42330267296632e-05
-2.69709599147079e-05
-6.85335779276963e-06
-1.39914345413525e-05
-2.37322888150275e-05
-1.91514664053159e-05
-2.51284782480986e-05
-2.72933547677e-05
-2.48268890956883e-05
-8.98738828769802e-06
-1.63548163858215e-05
-1.70377622249663e-05
-9.993420992826e-06
-1.37034909954502e-05
-9.11581677546316e-06
-1.07302720864963e-05
-1.44421325998213e-05
-1.28474671081692e-05
-1.24290825029079e-05
-1.60498956324327e-05
-1.03952001978858e-05
-8.43258901465273e-06
-1.85110059760313e-05
-1.6028922856081e-05
-3.54027013861603e-06
-1.85539090679395e-05
-2.44029180607836e-05
-9.21271084283475e-06
-1.30923594846998e-05
-1.57445761279043e-05
-2.51156162596769e-05
-2.18439294298459e-05
-1.61067714239653e-05
4.3272890517107e-07
-2.06521650277738e-05
-3.68007669446506e-05
-2.51614531807109e-05
-1.43933550363048e-05
-2.89229494339975e-05
-4.65651500177263e-06
-2.47204350571474e-05
-1.29575802815107e-05
-1.79251917659821e-05
-2.45861940593138e-05
-2.64486476368865e-05
-2.05110977411799e-05
-8.78200679380637e-06
-1.75739980662949e-05
-2.21312358036106e-05
-4.45432043136649e-07
-3.63952562742452e-05
-9.92440119071116e-06
-3.26100718653238e-05
-2.67646456278847e-05
-8.70672324659734e-06
-1.677626618333e-05
-2.66354221118015e-05
-9.0892059347962e-06
-4.09207288764145e-05
-2.18552217744347e-05
-8.12785546787198e-06
-2.56477986939143e-05
-1.56677446554228e-05
-1.77238027340954e-05
-1.70952506865389e-05
-2.78651779814616e-05
-2.16835825520398e-05
-3.46990085445235e-05
-2.1448877073321e-05
-1.44694632378282e-05
-9.85389848951546e-06
-1.91472855640499e-05
-1.98700995688932e-05
-1.34170160089828e-05
-3.19668848268449e-05
-1.52217226504077e-05
-1.0999257930127e-05
-2.3028494281953e-05
-2.35365343423295e-05
-2.14866819413052e-05
-7.67742235471604e-06
-1.19360456900496e-05
-2.19492380894073e-05
-2.46139717201637e-05
2.627923147438e-06
-1.96309042575691e-05
-8.91502772489138e-06
-2.64058071742837e-05
-5.37997922265716e-06
-2.67293119338316e-05
-2.70882617282527e-05
-2.70578317125412e-05
-2.51944770787036e-05
-3.36527034222864e-05
-2.44869414127497e-05
-1.69743572363176e-05
-1.69610072247312e-05
-2.97501306419986e-05
-1.19961794232684e-05
-7.94135388804052e-06
-4.45989054945244e-05
-1.38162278928149e-05
-3.58590084981353e-05
-5.20792458131037e-06
-2.49415319726843e-05
-3.37704959504199e-05
-1.70197288999949e-05
-2.68468162573372e-05
-2.17651458451924e-05
-1.84502805536731e-06
-1.70291927853425e-06
-1.38427889479094e-06
-1.65845191867804e-05
-6.8917756853485e-06
-2.12259465063408e-05
-2.00436489161708e-05
-1.79124613814135e-05
-1.98316970539271e-05
-2.88395449081473e-06
5.77135467878818e-06
-3.12402336273532e-05
-2.05227428411864e-05
-2.9248396401205e-05
-2.11595619237248e-05
-2.34336422216524e-05
-5.53576592244392e-06
-2.67151163911284e-05
-2.44421233944834e-05
-1.84538365923653e-05
-9.76958257545111e-06
-2.37441344488219e-05
-8.91129225823156e-06
-2.29038610771194e-05
-1.35097724806386e-05
-2.83710857477422e-05
-2.27666516311036e-05
-2.02221762714536e-05
-1.97040411574259e-05
-3.22408540325049e-05
-2.39821878987968e-05
-1.92125594891609e-05
-2.40686261672131e-05
-1.31349064396295e-05
-3.39145262685809e-05
-1.30897712410698e-05
-2.73696901066987e-05
-3.08825090402457e-05
-1.30843465033748e-05
-1.83746958261093e-05
-1.69052208182553e-05
-1.49270075124819e-05
-2.59690095109872e-05
-3.50305269861562e-05
3.16763234215232e-06
-1.7696633013624e-05
-2.43962054462731e-05
-1.30572617877554e-05
-1.09331955647524e-05
-2.20940074426912e-05
-2.58258920257321e-05
-2.47742283557471e-05
-1.08407697706217e-05
-1.08903205117414e-05
-3.42806473512223e-06
-8.48587742760559e-06
-3.09118719306222e-05
-1.54186106352884e-06
-1.49679024857385e-05
-1.86908433163293e-05
-3.37653831140522e-05
-1.46292600091575e-05
-2.78593413042998e-05
-2.50733758380917e-05
-2.55881035976742e-05
-3.01002591159424e-05
-1.64737338611904e-05
-2.61784484025482e-05
-2.41653714652124e-05
-1.27750089954882e-05
-1.20082807816155e-05
-1.28063429103831e-05
-1.90002164955031e-05
-1.71326761878837e-05
-1.79635128082443e-05
-2.98715922709504e-05
-5.13791513310841e-06
-9.05665797483447e-06
-9.46685492091676e-06
-1.99039631616216e-05
-2.00059426373661e-05
-1.51093194058525e-05
-2.99370259539887e-05
-1.22615136228035e-05
-1.08925189223212e-05
-2.83108372317095e-05
-9.89316703736603e-06
-9.25501221861182e-06
-2.42690199066346e-05
-3.20277616778827e-05
-2.70941960494345e-05
-1.98419021985785e-05
-2.52296314500392e-05
-2.06328553835806e-05
-2.01144153644706e-05
-1.30042677594897e-05
-1.10580469649314e-05
-1.45718864024352e-05
-1.70579364480339e-05
-1.35446184769719e-05
-1.77287317651356e-05
-1.77670034968308e-05
-8.80062333727041e-06
-4.3567180980127e-06
-9.73634084587467e-06
-4.45273804350509e-05
-2.4972379016284e-05
-1.36403926287188e-05
-3.30734861822765e-05
-2.44120441724965e-05
-1.94172494909882e-05
-1.88513833455965e-05
-2.30861684627144e-05
-2.42391473709923e-05
-1.979483174084e-05
-3.05134893153509e-05
-3.87985770089392e-05
-2.10951430387891e-05
-1.47266215807246e-05
-1.76315121287683e-05
-3.82556810702454e-05
-1.71878651198564e-06
-1.98436753766232e-05
-3.00338337311987e-05
-2.17016171295835e-05
-7.34951499545974e-06
-2.76532973387659e-05
3.91244168550729e-06
-3.0477662447591e-05
-1.89940443531966e-05
-9.65140174966851e-06
-2.03410562747779e-05
-2.15218042765555e-05
-2.58063701963191e-05
-3.83977642333738e-05
-1.38407186519556e-05
-3.24331475650951e-05
-2.84514698146674e-05
-4.49540262799544e-06
-2.21572525555226e-05
-2.61448320951671e-05
-3.32985122580054e-05
-2.27682097492762e-05
-3.26066496184977e-05
-3.95281326047592e-05
-2.4020569711253e-05
-1.64175360146569e-05
-2.75191338252601e-05
-2.46407190340025e-06
-6.15085167191693e-06
-2.59166019160337e-05
-2.0817312195486e-05
-3.02583172278333e-05
-4.23534915447448e-06
-2.07775176655773e-05
-1.99957725797395e-05
-2.75043500732097e-05
-2.8181928167829e-06
-1.1393286295602e-05
-1.46476374749742e-05
-1.96931777766626e-05
-7.72517867957984e-06
-1.24481788031733e-05
-7.96461489429909e-06
-7.73007483095748e-06
-1.17943538220393e-05
-3.67364946196873e-05
-2.59860272642097e-05
-3.20614857849445e-05
-3.38059004639632e-05
-2.46214547041297e-05
-2.60644734992166e-06
-2.17900525299357e-05
-3.20714355574236e-05
-3.0007366455156e-05
-1.21067411359453e-05
-1.04864585922871e-05
-1.13323938016686e-05
-1.16712518658074e-05
-6.65862265593199e-06
-1.92240709440941e-05
-4.71377218705059e-05
-7.6452318873275e-06
-1.60494452089897e-05
-3.81332962917827e-05
-3.53738016692722e-05
-2.89703570872237e-05
-1.41679672898738e-05
-3.325057443274e-05
-2.08905319312973e-05
-1.92555973900228e-05
-1.52825749264226e-05
-9.12243323164867e-07
-2.60730919186127e-05
-5.39642888688859e-05
-8.74720803022925e-06
-1.71511004788218e-05
-1.60998330387129e-05
-2.0519739321674e-05
-2.15435850297574e-05
-6.89403785751036e-06
-3.3695034438425e-05
-2.3911603626998e-05
-2.48533190208124e-05
-4.2987696298819e-06
-1.56999950124357e-05
-1.10051260742555e-05
-3.14573925465462e-05
-2.54895144074139e-05
-2.96758222137434e-05
-2.18826972402328e-05
-2.99855063001072e-05
-7.51054021455155e-06
-1.04553974987248e-05
-1.46975486503692e-05
-2.37605021507857e-05
-1.3637762629307e-05
-2.61578770469488e-05
-3.15368344778372e-05
-2.54734049369321e-05
-1.60293955611943e-05
-3.1603156874248e-05
-1.29919128950974e-05
-2.416827042366e-05
-2.32473059885489e-05
-3.2779329608285e-05
-2.90110386648813e-05
-1.39152842003724e-06
-2.38955305059132e-05
7.78935972894579e-06
-1.80687678459301e-05
-1.93475253736444e-05
-1.76862152615885e-05
-2.97846979985965e-05
-1.15827725412801e-05
-1.37792645871755e-05
-1.52393712102151e-05
-2.34362833344096e-05
-8.75225957955372e-06
-4.5252486020094e-06
-3.08751707705084e-05
-1.6491656205712e-05
-7.78558265325804e-06
-1.82496604261219e-05
-3.17508401531175e-05
-1.92256458648496e-05
-1.75623541349649e-05
-3.56525077570714e-05
-2.70739283533842e-05
-3.77552269257216e-06
-1.41685386541053e-06
-2.47883816992022e-05
-2.05975336593901e-05
-2.57378573953617e-05
-2.56881726835987e-05
-8.92885024850301e-06
8.26080942668634e-06
1.4959360847921e-05
-1.51728975254162e-05
-3.25699473529758e-05
-4.94083926251297e-06
-1.73351453727063e-05
-2.68985154639716e-05
5.12941004831101e-06
-2.29553153329037e-05
-2.27742054338426e-05
-5.8874851845197e-06
-2.41557484214755e-05
-3.7384415496511e-05
-3.00689947334426e-05
-2.50150743875467e-05
-1.61074028818874e-05
-1.27543407536388e-05
-2.09060808461211e-05
9.65585257375234e-07
-1.14238270176642e-05
-1.51114915689918e-05
-2.0609426460731e-05
-1.32115444834322e-05
-3.29616569492616e-05
-8.37580049059137e-06
-2.55950916122952e-05
-2.01129736598856e-05
-3.26560156589249e-05
-2.74470827676022e-05
-1.24843468777981e-05
-2.17218310170443e-05
-2.07897192398457e-05
-1.2669304468028e-05
-1.02890274511237e-05
-1.35680135315364e-05
4.42555814914635e-06
-2.83076050395039e-05
-4.97097086103563e-06
-1.26318304283575e-05
-4.35011293032501e-05
1.36325695965018e-06
-4.17934353973936e-06
4.5202952655683e-06
-1.19281094551725e-05
-1.14334548122223e-05
-3.01242568091393e-05
-1.05100919391751e-05
-8.13657604721806e-06
-1.67003319804883e-05
-2.12995024275674e-05
-6.282475943008e-06
-1.0196554331469e-05
-2.04077810587614e-05
-1.21197402466492e-05
-1.74259240243888e-05
-1.49665266135955e-05
-4.5716138091109e-05
-1.76056059189309e-05
1.75604046163201e-07
-5.11561488985584e-06
-1.67524613518645e-05
-2.82567690393216e-05
-2.74395621922326e-05
-5.28401854099201e-05
-1.06291084020636e-05
-1.86575764946633e-05
7.62995201044502e-06
1.31274563042241e-05
-1.4554183351224e-05
-2.59216132409417e-05
-2.41393606307263e-05
-3.21490425819723e-05
-1.06342767947234e-05
-1.19509249761796e-05
-1.05932421633408e-05
-2.75745547073658e-05
-3.74700647986493e-05
-2.58833624671018e-05
-1.86583694520073e-05
-1.42934612546686e-05
-1.28515784536538e-05
-3.16532178935526e-05
-2.83510286407364e-05
-2.88355811836488e-05
-1.37307478874746e-05
-2.68252996987268e-05
-5.75101454174426e-06
-5.44009192543354e-06
-3.87411305324424e-05
-3.61273011403134e-05
6.20049801819508e-06
-1.65775309160555e-06
-2.93024923395832e-05
-4.6314961415938e-06
-2.38166919058676e-05
-2.02612653950823e-05
-3.52436040814464e-05
-2.35554866798563e-05
-3.80525976067966e-05
-3.4987033779954e-05
-3.85455687194869e-05
-3.56807596682332e-05
-8.72988719932229e-06
2.36227894640484e-06
-2.73659659861989e-05
-5.67107504119767e-06
-1.80733953140103e-05
-9.63327943423604e-06
-3.06184979115678e-05
-1.87105901034258e-05
-3.19621222828033e-05
-1.69685421171751e-05
-2.80393585962958e-05
-3.15567941662539e-05
-8.54357613284987e-06
-2.46091967967498e-05
-3.29978938111187e-05
-3.72162210233563e-05
-3.78073058365449e-06
-3.04030133539402e-05
-2.47103115996982e-05
-1.55632131287647e-05
-1.45611384961309e-05
-3.64052554084964e-05
-3.00276674763988e-05
-1.88904759771754e-05
-1.62741700591195e-05
-1.20932506466078e-05
-1.97707288400618e-05
-2.30563390587841e-05
5.27199295625674e-06
-1.97450370783031e-05
-2.72589094428853e-05
-2.72824499074355e-05
-2.46662271543569e-05
-1.06609776220034e-05
-2.7725986405983e-05
-2.39635581433846e-05
-1.84901896399094e-05
-2.09780973766429e-05
-4.82800135971271e-05
-7.16636204453933e-06
-3.93830068937829e-05
-2.66588983686816e-05
-1.25663206426589e-05
-3.72374040941187e-05
-1.78104444377442e-05
6.63977537068391e-06
-1.53168499918569e-05
-2.01306413815773e-05
-2.7443300259714e-05
-2.19669471035774e-05
-2.18180280434222e-05
-3.10577452844981e-05
-1.83792675576516e-05
-2.71145301684895e-05
-3.53950748674139e-06
4.23754720874676e-06
-3.60255393496116e-05
-7.7284459115041e-06
-2.76607459126347e-05
-2.54213300713385e-05
-2.29157178946716e-05
-5.42180708480622e-06
-2.58065277357149e-05
-9.42143938487179e-06
-2.78330884850898e-05
-1.80115366636198e-05
-1.76970734733809e-05
-1.76824113656077e-05
-1.346349437089e-05
-2.03728991316889e-05
-4.80821498949723e-05
-3.076720638582e-05
-3.24682476565276e-05
-2.41710378892546e-05
-1.43978187980772e-05
-3.02644284236181e-05
-2.99934094591872e-05
-2.00584241244954e-05
-1.27730875757076e-05
-1.21353333359199e-05
-8.30725237377314e-06
-2.78380659667904e-05
-5.77824957158208e-06
-1.43910619152334e-05
-6.81373299803705e-06
-2.28542557088281e-05
-1.03825794614737e-05
-4.08709154186594e-06
-2.57088735120718e-05
-1.13198453412566e-05
-1.43902309950762e-05
-1.57100266561997e-05
-1.92933047135689e-05
-1.73502624949758e-05
-7.50396564329001e-06
-2.54425290305552e-05
-3.83383563983766e-05
-1.3071617032865e-05
6.03044081728726e-06
-1.93661633372746e-05
-5.22953210077294e-06
-1.81576078829297e-05
-2.73878273298057e-05
3.06029470165884e-05
-6.45563508635157e-07
-2.78246705851362e-05
1.17506528047747e-05
-3.03937322763085e-05
-1.79164140472321e-05
-1.63287909132577e-05
-2.26961462952303e-05
-2.57058671117402e-05
-2.29050320270759e-05
-1.85022853737262e-05
-2.47028908996802e-05
-1.06459589817572e-05
-2.0890139368487e-05
-1.7091942661252e-05
-2.20271226294523e-05
-1.6446928495251e-05
-1.27296923963814e-05
-1.38494579026467e-06
-2.76818345917535e-05
-2.25641961639474e-05
1.46264270271367e-06
-3.10253377525702e-05
-2.18708895187994e-05
-2.02288335724988e-05
-2.83227245300858e-05
-2.16810016138967e-05
-1.45539995273758e-05
-9.47764834428775e-06
-1.93693995194259e-05
-1.89792113890177e-05
-2.24886272640914e-05
-2.61101846490125e-05
-4.5491957297153e-05
-2.26393689196017e-05
-1.7495657349693e-05
-2.55607483200809e-05
-3.24749903515319e-05
-8.37753337228592e-06
-1.19577920830861e-05
-2.28809447906729e-05
-3.67331336296873e-05
-1.74603154519816e-05
-1.15364524418981e-05
-2.70733289396472e-05
-1.67750109210822e-05
-2.18864968134695e-05
-2.00296560530197e-05
-3.09512468402908e-05
-1.30735544422246e-05
-1.61559024303114e-05
-1.55174610729967e-05
-2.64749868248004e-05
-2.54421144379718e-05
-4.73933381238072e-06
-3.19329864247009e-05
-2.10401199044531e-05
-2.39941973830061e-05
-2.03232881887358e-05
-1.34222303173944e-05
-5.14328991936929e-06
-3.07011530421512e-05
-1.99454599136975e-05
-9.32518920242382e-06
-1.17207933137977e-05
-2.5893532704299e-05
-2.27347765353645e-05
-1.76972949808078e-05
-2.51526659964388e-05
-1.82474717163684e-05
-2.09725450664686e-05
-1.93606936633439e-05
-8.76770351399294e-06
-6.36617568371659e-06
-2.48039481152372e-05
-1.66390424793896e-05
-2.03584110026623e-05
-2.96142616569999e-05
-3.18078986236732e-05
-1.1440733862036e-05
-1.60016817552348e-05
-6.54773305204051e-06
-4.07272305606426e-05
-2.50548108409592e-05
-1.17283030309938e-05
-1.55575474570048e-05
-1.00529186962552e-05
-1.38112365832589e-05
-1.56240387386391e-05
-1.43935900460967e-05
-2.65989935230806e-05
-2.96299587118375e-05
-3.26003347633353e-05
-1.84963910749489e-05
-1.93610619246294e-05
-2.50559260305418e-05
-2.44248335798946e-05
-1.64114700968544e-05
-3.23310171338065e-05
-6.1839618275781e-06
-1.20446058578077e-05
-2.68920102303776e-05
6.5901301737294e-06
-1.35723883620138e-07
-5.71206348842184e-06
-2.55175735140429e-05
-1.36963966440901e-05
-2.78027158365555e-05
-1.47011601968646e-05
-2.34130945788614e-05
-2.82410284971602e-05
-2.80972029324713e-05
-3.19139329553297e-05
-3.53722376786546e-05
-1.88445078263625e-05
1.40351830135668e-06
-4.2596885826775e-05
-1.66691899744831e-05
-3.51721495276623e-05
-2.47989176830348e-05
-2.42740458556791e-05
-1.60438505864736e-05
-1.34281611512025e-05
-2.92730171803087e-05
-1.48901804533143e-05
-3.59036354218461e-05
-2.31013055701562e-06
-9.73794661639494e-06
-3.2608864614796e-05
-2.22199414660942e-05
-2.16974613325724e-06
-1.99206150862271e-05
-2.33721926739315e-05
-1.67610760760989e-05
-1.28618502921577e-05
-2.12746170710592e-05
-1.74950827211548e-05
-1.17058633920537e-05
-3.96962674124328e-05
-2.43385865053755e-05
-3.48879221871073e-05
-2.12080377632189e-05
-9.554330691534e-06
-3.09527096554836e-05
-1.56137171686403e-05
-2.17985662740047e-05
-2.81975102988179e-05
-1.86583661183514e-05
-5.19235267636238e-06
-3.30397795395886e-05
-3.09358662404412e-05
-3.29922117394641e-05
-5.15335080917603e-06
-1.55826821130313e-05
-2.29898006494112e-05
-4.07867257821365e-05
-1.59861952512214e-05
-2.20453658491651e-05
-1.45454946921481e-05
-1.35819877535276e-05
-1.48998278046813e-05
-7.49330076402901e-06
-2.5040774161902e-05
-2.42957703332773e-05
-2.45843262762835e-05
-5.03484686448576e-06
-9.76561438225243e-07
-2.10988137656597e-05
-9.71783154023084e-06
-1.599238389785e-05
-1.64177626685237e-05
-1.17888431730319e-05
-9.74089181627553e-06
-1.94351834476553e-05
-9.01470630923356e-06
-2.28317202140252e-05
9.14575223271042e-07
-2.09776203470743e-05
-2.97853867779648e-05
-2.30033564134589e-05
-1.48755003386866e-05
-1.69624509869782e-05
-1.18558203525791e-05
-1.61000118790482e-05
-2.19816986475639e-05
-1.87000288995295e-05
-8.3792006826904e-06
-1.90237487770249e-05
-5.11258831390866e-07
-2.57854845908983e-05
-3.55563032559541e-05
-2.09727396547983e-05
-3.33213342115595e-05
-4.07369989185573e-05
-2.72790761054011e-05
-3.4637710144146e-05
-1.11892279937644e-05
-2.27592953387099e-05
-1.66742492063338e-05
-2.68467760963495e-05
-2.39232953332071e-05
-2.16787741878504e-05
-4.55098263351554e-05
-2.83334403982844e-05
-2.64361969255183e-05
-2.1724791758677e-05
-2.09799090729825e-05
-2.88745846102831e-05
-1.60689268544417e-05
-9.55594137385325e-06
-2.62185609375441e-05
-1.5712163633095e-05
-2.05375457843453e-05
-3.2837070890138e-05
-2.85474395981777e-05
-1.52749527194188e-05
-2.69197187965644e-06
-2.63724906035948e-05
-1.64007771447105e-05
-1.61858360455365e-06
1.79672736206664e-06
-1.0402055358258e-05
-3.07898996915733e-05
-2.00904500911769e-05
-1.09291050765859e-05
-1.3689551079709e-05
-1.06755468390853e-05
-6.92854140214086e-06
-2.25815445796999e-05
-2.3248287081973e-05
-9.37257603907173e-06
-2.24142707776964e-05
-2.12533624304543e-05
-1.94729560904807e-05
-5.58820338191992e-06
-1.97318034591817e-05
-1.26553629343934e-05
-1.50329840899366e-05
-4.37408369230811e-06
-2.90299571286812e-05
-1.47847055544625e-05
-3.05402709776016e-05
-2.09926647545824e-05
-2.21136910075454e-06
-3.31681022094518e-05
-1.00993334376642e-05
-1.58703401005236e-05
-4.4600558939182e-06
-2.80089195959704e-05
-1.64961184961173e-05
5.13882059129409e-06
-7.72591376628597e-06
-1.39315584365732e-05
-6.38695830793669e-06
-4.39820350892655e-08
-6.93465434756335e-06
-3.90119671761456e-05
2.73458365820505e-06
-1.45478633606023e-05
-7.04489443638911e-06
-1.5840364922197e-05
-2.79483134840132e-05
-2.80704068935199e-05
-1.18193909362246e-05
-2.81550297636922e-05
-2.25837941394601e-05
-9.15645729465867e-06
-1.93258732314715e-05
-2.51022481814649e-05
-3.98893066106739e-05
-1.96576899991186e-05
-1.82614387825634e-05
-9.41112793997555e-06
-2.12495282021532e-05
-2.1912281295939e-05
-2.29681667335016e-05
-3.95902220316757e-05
-2.42795161857032e-05
-5.0684281933846e-06
-7.77345348057291e-06
-1.27973347768849e-05
-5.88020313500068e-06
-2.37287186089795e-05
-3.28388155849595e-05
-1.59438913342436e-05
-4.99082550903884e-06
-6.03224681760575e-06
-9.67564134630757e-06
-3.57884018065625e-05
-2.19188477223841e-05
-1.74471479127924e-05
-2.30181687819668e-05
-3.56006263153003e-05
-2.84011411999587e-05
-2.31013806907877e-05
-2.24003606604061e-05
-1.9932582600977e-05
-2.96714244524031e-05
-1.69541737751899e-05
-6.15699799609355e-06
-2.12362581416547e-05
-1.53241687655281e-05
-8.89013994087997e-06
-4.49788228855618e-05
-1.88776187021738e-05
-2.32709517718573e-05
-8.29659768993969e-06
-2.50439770776623e-05
-1.98633743769406e-05
-1.80729567337205e-05
-1.45337155384008e-05
-2.21278216393975e-05
-1.60887426695966e-05
-1.85495510614879e-05
-2.23288661715197e-05
-2.63329891950792e-05
2.12440261494626e-06
-1.44741119141555e-05
-5.6927433557738e-06
-8.5435379991794e-06
-4.59334846420604e-06
-1.67570931796707e-05
-1.94482551326301e-05
-1.86111738574803e-05
2.7405490776018e-06
-1.950579242386e-05
-2.52362305383151e-05
-1.34434730167119e-05
1.3937653536419e-06
-1.7016523916788e-05
-2.2411335747197e-05
2.59513096210187e-06
2.17547398488779e-07
-2.84054868159866e-05
-3.86256036819081e-05
-3.3086821839989e-05
-3.7425257110811e-05
-2.54935042738698e-05
-1.81714234286864e-05
-2.5389608468629e-05
-6.61262247635736e-06
-1.40007895010754e-05
-1.35477365380937e-05
-1.06910010886767e-05
8.58284858410945e-06
-3.39884585844529e-05
-4.45880359149989e-05
-2.98959951780973e-05
-2.95851250090807e-05
-2.08718021505777e-05
-1.92561017122338e-06
-2.35749031436551e-05
-1.42510926552236e-05
-2.50152108113201e-05
-2.41289408051398e-05
-6.93553396626795e-06
3.12188541643193e-07
-3.31085311176394e-05
-3.91254479458867e-05
-2.910442830049e-05
-1.47323173092947e-05
2.94524953738064e-06
-2.53556237415679e-05
-1.75104443305051e-05
-2.05900488794735e-05
-2.10196570013807e-05
-1.99719490166652e-05
-2.59374428057566e-05
-4.27555945945934e-05
-2.77218876482969e-05
9.72739099573612e-06
-1.56134902262071e-05
-1.39640473580028e-05
-2.52196241740361e-05
-1.3377447848173e-05
-1.51030453870191e-05
1.37683660217465e-05
-3.23888298518623e-05
-2.61922123796792e-05
-1.81754993807863e-05
-2.46091715450065e-05
-1.51362816388143e-05
-1.67129429811385e-06
-8.0695323153137e-06
-3.45883310050324e-05
4.08916199173546e-06
9.23865288782597e-07
-1.92366885670502e-05
-1.91482869204215e-05
-9.9748195181996e-06
-1.02118614293889e-05
-2.47921512834531e-05
-1.65274888920505e-05
-1.9238485929029e-05
-3.74600930055128e-05
-3.39867542673471e-05
-7.0974209764853e-06
-5.66701542933512e-07
-2.66741037654546e-05
-1.36508991731578e-05
-1.12585291649229e-05
-2.86011059651088e-05
-3.21709991620162e-05
-2.78558720174963e-05
-7.07237247849796e-06
-2.8778760360022e-05
-1.26985116288756e-05
-1.76849705463099e-05
-1.8249980444301e-05
-1.58065862154253e-05
7.77636718084239e-07
-1.07798670863656e-05
-3.364195310415e-05
-7.68230313298757e-06
-1.95887851195273e-05
-2.90202156604169e-05
-2.31963852020519e-05
-1.50347698002022e-05
3.34118927253308e-06
-1.4590641352457e-05
-1.62626952508249e-05
-1.42311899033447e-05
-4.226043848612e-05
-2.18381297315254e-05
-1.30527970919423e-05
-1.3133180100953e-05
-3.29722173269542e-05
-2.33740935761676e-05
4.83778123219844e-06
-1.76308757793682e-05
-2.30135826927672e-05
-2.80709962562386e-05
-2.78951797241865e-05
-2.52270898902589e-05
-5.33753378523501e-06
-1.37799002934157e-05
-1.59711542506225e-05
-1.07339591352623e-05
-2.78601081838924e-05
-3.1716329008221e-05
-2.33553545598145e-05
-2.47714977417629e-05
-2.4114876959366e-05
-3.34772024961801e-05
-1.37085920324534e-05
-1.02084456406634e-05
-2.1129686846485e-05
-2.30000482659265e-05
-1.76730663617245e-05
-2.59415270549051e-05
-3.08413157417542e-05
-1.0775953604859e-05
-1.88416742202102e-05
-1.81073898920647e-05
-1.8661166428859e-05
-3.34990198281348e-05
-6.71325712690192e-06
-5.72381333784062e-06
-2.80723696893328e-05
-3.68867887135528e-05
-4.47612976067216e-06
-4.46915829964835e-05
-2.87398999920568e-05
-2.03455035976061e-05
-1.97178392864356e-05
-6.68182062843954e-06
-2.28960180432831e-05
-2.46694172014384e-05
-2.05288009332893e-05
-1.08802758962739e-05
-3.77186832775767e-05
-7.04398851582751e-06
-3.8758648163847e-05
-1.30042447690727e-06
-6.09507472681758e-06
-1.49161469917526e-05
-4.16819667603167e-05
-4.38581630967072e-05
-1.49841617315636e-05
-1.89386705988292e-05
-4.11035801683052e-05
-2.55755679829876e-05
-3.29971654980529e-05
-2.56488018057032e-05
-1.11575104821767e-05
6.10606189283433e-06
6.52283232320203e-06
-1.92743718608505e-05
-7.13003837173203e-06
-2.9737124706172e-05
-1.47020819276077e-05
-6.40002398054957e-06
-1.91519238492737e-05
-4.40822684218583e-05
-7.42218713047732e-06
-6.259900609424e-06
-2.73750003948498e-05
-5.81006307761093e-06
-2.67483445934148e-05
-3.60592586440653e-05
-2.46526940975195e-05
-2.15723190203264e-05
-1.62901677695057e-05
-7.13921052229828e-06
-1.15195345358156e-05
5.64046985243326e-07
-2.87066596188497e-05
-1.32600922989446e-05
-1.25549021748173e-05
-1.77048109373019e-05
-9.9518625879576e-06
-1.97657311187066e-05
-3.70752034686069e-05
-2.42965828412402e-05
-2.41622518823364e-05
-3.99918158484129e-05
-3.55865476859661e-05
-1.78571262355047e-05
-2.06212468096904e-05
-2.06846068047077e-05
-1.88956511719659e-05
-1.4511528109537e-05
-1.5790305578373e-05
-3.43351154017322e-05
4.84958546752874e-07
-3.56200535882735e-05
-2.28929225949732e-05
-3.53851396811822e-05
-3.17861616333106e-05
-1.89174323642121e-05
-2.42081918263572e-05
-3.1200002582734e-05
-1.11336353332704e-05
-1.27353648060564e-05
-1.77225491821251e-05
-3.2993165708023e-05
-7.56681780687532e-06
-2.72746901769022e-05
-2.90612511335852e-05
-1.10428710127053e-05
-2.0302835031107e-05
-2.92816523779508e-05
-2.21763867362206e-05
-3.54379781852904e-05
-4.14680032541641e-05
-3.13197634896316e-05
-1.02238246753915e-05
-3.0864220477447e-05
-2.35808398142753e-05
-1.76916885752368e-05
-2.42437848301462e-05
-2.31163082519302e-05
-1.25309114219013e-05
-3.99490921047288e-05
-3.74262500928554e-05
-1.65535517228966e-05
-1.72680696535905e-05
-7.95836230240002e-06
-3.40807146547852e-06
-3.28108310118778e-05
9.51983968204839e-07
-2.10521594889853e-05
-2.86811277247039e-05
-1.0431507933053e-05
-3.23824709101908e-05
-1.292708978328e-05
6.7826077745613e-07
-8.99189464549047e-06
-8.89285206218263e-07
-1.10465830874813e-05
-3.50468283131389e-05
-1.70439004522169e-05
-7.28190173279174e-06
-6.01791994025915e-06
-1.69980350562061e-05
-7.39439801111967e-06
-5.46631848845701e-06
-1.41218224902392e-05
-1.40324839913311e-05
-9.85755029919462e-06
-1.01654107384021e-05
-2.87191407835216e-05
-2.55487656218809e-05
-3.06005936972046e-05
-1.51746103502798e-05
-1.15077710887833e-06
-1.95598834808345e-05
-3.81378020487213e-05
-2.435545006446e-05
-2.08109683269031e-05
-3.78621979694904e-05
-3.67788260161353e-05
-2.50426836373947e-05
-1.86630316073808e-05
-3.30516279832752e-05
-2.41277582000363e-05
-3.81936490101255e-05
-1.175739220245e-05
-2.63561126429628e-05
-3.01990362393872e-05
6.18727541279581e-06
-1.41412729161963e-05
-2.89876635275337e-05
-2.24464061102643e-05
-7.21655208541379e-06
-8.20298270479718e-06
-2.5189063953532e-05
-2.6766035455768e-05
-2.95251380171086e-05
-9.77910461869088e-06
-3.70213059803789e-05
-2.51384609944297e-05
-3.77521767782428e-05
-2.32403590846377e-05
4.87594160887849e-07
-1.38421543843268e-05
-3.00699721276288e-05
-1.37990077306459e-05
-1.85057156838494e-05
4.71889869377037e-07
-2.34809339077691e-05
-2.28226513570176e-05
-3.5483397218509e-05
-2.88565380636945e-05
-2.17659760953979e-05
-1.55211536817745e-05
-5.1061865136016e-06
-2.55488353164087e-05
-3.05030811157399e-05
-5.18777681424899e-06
-1.13644962095623e-05
-3.88881276657724e-05
8.39821311989234e-07
-8.61387499977897e-06
-9.14007256869832e-06
-9.07722523079614e-06
-1.74988775071541e-06
-2.60546805254721e-06
-2.13433721403088e-05
-8.63658651774236e-06
-7.02667650084812e-06
-1.15644180536068e-06
-1.42454457875782e-05
-6.80971353301206e-06
-1.18142356365091e-05
-1.34420391408965e-05
-2.21358532257227e-06
-1.58224190847477e-05
-2.87415352561679e-05
-3.13941280105596e-05
-1.89531730174183e-05
-3.25390266592348e-05
-7.10517309203474e-06
-1.46120648179022e-05
-1.66390140144479e-05
-1.76132843107264e-05
-1.68342996250548e-05
-1.6476903202964e-05
-5.98363656554147e-05
-3.30418904804315e-05
-6.54294850243147e-06
-2.84282167143582e-05
-2.98218656581638e-05
-1.94776740164985e-05
-1.48997458977824e-05
-1.05399943736424e-05
-4.69476015042961e-05
-1.56981135999254e-05
-1.26228068708613e-05
-7.08175107802624e-06
-3.51603967656809e-05
-3.21620753553716e-05
6.83922469492457e-06
-2.79189666151835e-05
-2.48340119215187e-05
-1.61212666191484e-05
-1.34369679659729e-05
-3.75731076626566e-05
-2.57582303873225e-05
-1.32153868694391e-05
-3.02104492284759e-05
-2.06924405498108e-05
-2.32019100202922e-06
-2.73881071382683e-05
-2.54458407765743e-05
-5.23299606837295e-06
-3.22244523494485e-05
-2.50218955290311e-05
-5.14472553036297e-05
-4.43655981439382e-06
-2.48695087470918e-05
-5.15664973019218e-06
-2.09589127826874e-05
-3.53592266849988e-05
-2.09667038558985e-05
3.66284958897092e-06
-2.65390768036986e-05
-2.06214395391969e-05
-2.00736393868975e-05
-4.07346054463946e-05
-3.56185663271622e-05
-7.91632860418977e-06
-3.96638805726431e-05
1.25931138515472e-05
-1.79315401555751e-05
-2.61037706571568e-05
-1.66465435560626e-05
-4.469042292796e-05
-7.46141783807984e-06
-2.22581333635221e-05
-4.46728113773062e-05
-1.81238721480638e-05
-2.46894395483286e-05
-1.9921306114111e-05
-1.49913948395178e-05
-1.77058200187835e-05
-1.53197298941744e-05
-2.6118701739589e-05
-5.87435321156412e-06
-1.53767522916167e-05
-1.90807738300209e-05
-2.03351502762152e-05
-2.78449490286658e-05
-1.85152405035797e-05
-2.36228176238197e-05
4.02898582960985e-06
-2.77656136720301e-05
-2.54520082847175e-05
-2.42760878794732e-05
-1.48600852727125e-05
-4.09531077515882e-05
-1.53334290382803e-05
-1.09174938126899e-05
-9.77149392662207e-06
-6.03943511457795e-06
-4.47611261422242e-05
-1.13115810248637e-05
-2.4870406112165e-05
-2.81226729142537e-05
-3.24379931710359e-05
6.86201432612408e-06
-5.75894932029659e-06
-2.01740702640833e-05
1.53834404788867e-05
-5.81141523977412e-06
-1.39790651254709e-05
-8.00879545460009e-06
-1.96010884376535e-05
-6.88157592587234e-06
-2.17620213912222e-05
-1.45286681250006e-05
-4.04998000573193e-05
-2.00759925916231e-05
-1.60993834615432e-05
-3.89768517491289e-05
-1.98395324165229e-05
-1.3334470252353e-05
-6.64242897634272e-06
-1.11846193334303e-05
-1.93270495291941e-05
-2.33805609282415e-05
-8.94048733934965e-06
-2.46750376367094e-05
-3.0116627658211e-06
-1.59108625598763e-05
-2.72332113003912e-05
-7.34905223810053e-06
-1.92941567905848e-05
-3.51461108924286e-05
-2.70305658911724e-05
-3.09881871162495e-05
-3.11242616003297e-05
-2.49296392529848e-05
-2.39700565436984e-05
-4.49619407789404e-05
-4.57629902357241e-05
-2.78905516138983e-05
-3.44005989034321e-05
-2.47978907909687e-05
-1.70114205181434e-05
-3.09162690287179e-05
-2.30839429606283e-05
-2.49959293655337e-05
-2.06781299927691e-05
-1.67013446969863e-05
-2.55282935402676e-05
-2.49904101605325e-05
-3.57008482132911e-06
-9.69226123352649e-06
-1.16927668999466e-05
-2.99192912534462e-05
-2.81815143199247e-05
-2.98412243433441e-05
-9.68010810363091e-06
-1.98826601813069e-05
-1.02670043518187e-06
-2.49411133481622e-05
-4.56377659162999e-05
-1.8786712786717e-05
-1.89767154652836e-05
-1.71825560382993e-05
-1.10928525411974e-05
5.38950124836616e-06
-2.33936025391117e-05
-6.16417312483274e-06
-2.48961138855895e-05
-5.39164828637121e-06
-1.43997835311078e-05
-9.17353807629865e-06
-1.18091713088737e-05
-1.6327941124227e-05
-1.29538067603201e-05
-1.29965172802217e-05
-4.84155456159407e-06
-3.66273046562554e-06
4.98260475329999e-06
-1.01098761828187e-05
-1.26011869543532e-05
-4.77388610158573e-05
-1.91960725191974e-05
-2.10570355621758e-05
-1.97079070519119e-06
-1.39264461674483e-05
-1.73647000664927e-05
-2.07434695520945e-05
-1.55205779584204e-05
-3.22559059967175e-07
-1.42742837227239e-05
-1.5186214888091e-05
-3.90080365271435e-05
-2.48677216922545e-05
-2.80812322157011e-05
-1.95228848626722e-05
-1.50751535249613e-05
-1.28288733021463e-05
-9.27442838581904e-06
-2.79106762407587e-05
1.20703965807254e-05
-1.98762365428637e-05
-3.26994848792909e-05
-1.81133407356096e-05
-1.95646699410752e-06
-2.28436592315382e-05
-1.39130931728334e-05
1.90656297368631e-06
1.72423257215936e-06
-5.42121860438788e-05
-1.69756208911148e-05
-3.02826399227831e-05
-2.20223797458001e-05
-4.03656672961925e-05
-3.8827948313539e-05
-1.52125526296548e-05
-3.85735170576313e-05
-2.3673909437112e-05
-3.05695239275317e-05
-2.17107584481216e-05
-1.40660419116135e-05
-3.68679805014768e-05
-2.51861183036886e-05
-2.21320409807334e-05
-5.48829091326022e-06
-7.95112904544301e-06
-2.78675616948969e-05
-3.36475974729628e-05
-2.07584782512683e-05
-1.13102360261811e-05
-2.00849868916807e-05
-3.31124018368306e-05
-1.22511896260862e-05
-1.27321241240369e-05
-2.15772185427297e-05
-1.85570527622015e-05
-3.81531079714848e-05
-1.85430747639953e-05
-2.13034808730948e-05
-2.20376816918858e-05
-1.45009124947645e-05
-1.28223227230104e-05
-7.80701044704847e-06
-1.8908982699012e-05
-2.57006887947399e-05
-1.31735605441133e-05
-3.62356748575021e-05
-4.58836616737552e-05
-1.60225992798243e-05
5.18489492651445e-06
-9.65172444641745e-07
-3.62674911730719e-05
-3.1039981417229e-05
-1.43685001988636e-05
-1.69364421860844e-05
-2.49142450282366e-05
-1.70548692241218e-05
-1.76043501008715e-05
-2.42735344883244e-05
-2.39066748359963e-05
-1.05399215608344e-05
-3.19976246752334e-06
-2.19158947766856e-05
-3.36529538933044e-06
-1.63863911557142e-05
-3.9530959844829e-05
-2.5886515957499e-05
-1.23619634386841e-05
-2.48665234341331e-05
-2.73688779250599e-05
-1.90267571835605e-05
-1.6462282132171e-05
-7.85961214546742e-06
-1.48068356145654e-05
-7.62167122999096e-06
-3.75634649320197e-06
-2.08022941203432e-05
-2.91433848386385e-06
-8.45858918095277e-06
-9.82312314176316e-06
-2.39462490758079e-05
-5.60315873890085e-06
-3.15815962371777e-05
-2.24502734321564e-05
-1.10301228253255e-05
-5.12581354891837e-06
-2.42365031167764e-05
-2.51403691296164e-05
-9.5667926211425e-06
-3.16091631833596e-05
-1.29094205757685e-05
-3.66317906353341e-05
-3.63995781684762e-05
6.08505213971348e-06
-2.56064090612045e-05
-4.21351285619555e-05
-1.65413515112352e-05
-1.84147402047741e-05
-4.08140520920119e-05
-4.07926016035921e-05
-3.14067876248034e-06
-2.37606792828967e-05
-2.84568075626103e-05
-2.38303208908658e-05
-7.31163396496001e-06
-1.86883040395755e-05
-7.38156636437268e-06
-1.0131661043485e-05
-1.2123105631972e-05
-3.19568194396083e-05
-2.59417423506842e-05
-8.33732513003309e-06
-1.42285135753708e-05
-1.08471594803135e-05
-1.7510602405129e-05
-2.50004513063246e-05
-1.24978399345377e-05
-2.91780371053655e-06
-3.14723553367947e-05
-1.29585018208692e-05
-1.99158458915296e-05
-5.95573529349926e-06
-2.79054117038835e-05
-3.20741907011453e-05
-1.71625508600822e-05
-3.53509515178152e-05
-3.78630971022707e-06
-1.82086830978832e-05
-3.62561876042551e-07
-3.20033592458346e-05
-1.6969921310599e-05
-1.31078532407029e-05
-1.40093424244763e-05
-4.59580903498683e-05
-1.89425336261987e-05
-2.23333923238082e-05
-2.31105329549652e-05
8.41770653158685e-06
-1.19198064623903e-05
-3.42946190318117e-07
-1.66497470935458e-05
-1.84978611306022e-05
-1.69359188378334e-05
2.75605437327864e-06
-2.26418015231199e-05
-3.32628918139743e-05
-1.92661870355832e-05
-2.4645751138649e-05
-2.40314573364138e-05
-1.89937353929924e-05
-2.34994419191716e-05
-1.99602033830079e-05
-1.72164162472813e-05
-2.41704714102879e-05
-1.49529837267622e-05
-1.88894964054581e-05
-2.19429512917353e-05
-3.13774242463702e-05
-3.85332465721844e-05
-2.38144646357149e-05
-3.45453091125513e-05
-1.15153582444894e-05
-1.70074743020799e-05
-1.59999905194029e-05
-1.24253031958557e-05
-2.32969967673121e-05
-4.447134164049e-05
-2.73030417533684e-05
-2.63650991405138e-05
-1.05159267325567e-05
-3.87394188211453e-05
-3.14120284320583e-05
-1.73904256518672e-05
-1.36524160510657e-05
-2.41344180266163e-05
-1.48426803828799e-05
-1.60563888021122e-05
-3.2582696485532e-06
-2.8546231159738e-05
-2.66740419607156e-05
-1.73432702349667e-05
-3.91096979962123e-05
-1.0511121922434e-05
-7.81973830211949e-06
-2.76480306726613e-06
-2.60012957351807e-05
2.09696355763417e-06
-1.72851915292386e-05
-1.50161324238242e-05
-2.78808152056703e-06
-7.02871451278975e-06
3.30366769929829e-06
9.3877370555103e-06
-2.500077104457e-05
-1.33148064186545e-05
-3.16023088807841e-05
-2.5211702800361e-05
-2.10050598412831e-05
3.28078457819943e-06
-3.14707738767587e-05
-6.48253479111717e-06
-3.39087895717553e-05
-2.66513640426429e-06
1.7729801454993e-05
-2.23483144513922e-05
-2.7587007385309e-05
-2.02161568130673e-05
3.92602729904148e-06
-1.12052224227905e-06
-4.06315032736155e-05
-1.18575995587234e-05
-3.63906947147276e-05
-2.52697352227129e-05
-4.21012146067414e-06
-1.36804748133652e-05
1.02562800196461e-05
-4.38530659266998e-06
-3.12946856046389e-05
-9.308666993284e-06
-3.74891006613358e-05
-2.43008868224798e-05
-1.47153277288882e-05
-1.41694462274251e-05
-9.08434323692692e-06
-1.4415732196302e-05
-7.03776799042658e-06
-2.71213251083378e-05
-1.43681571040081e-05
-2.0098376054958e-05
-1.1242095320371e-05
-1.77261330801856e-05
-1.58374678982375e-05
-3.5695514785807e-05
-1.02043306046951e-05
-1.7513242874706e-05
-1.60363031348916e-05
-2.50320397435656e-05
-1.43458302692297e-05
-2.61121002538942e-05
2.5460087369926e-06
-1.99396200262e-05
-1.56729761307565e-05
-2.76920673383319e-05
-1.44459240013062e-05
-1.9533832063333e-05
-1.51649533920087e-05
-3.62593598517104e-06
-5.00853553169913e-06
-2.69273438083575e-05
-3.83510592495113e-05
-1.81631676322755e-05
-2.30057490590181e-05
-1.88091447223489e-05
-1.72831773224371e-05
-5.44846963842239e-06
-2.75490980743527e-05
-3.5365608531149e-05
-1.71582029570715e-05
-1.5679871218532e-05
-1.62644521750007e-05
-1.16830207478512e-05
-2.77296762838061e-06
-7.08342642552643e-06
-2.17749969474422e-05
-2.53453348006345e-05
-3.32695781188194e-05
-1.62890429795637e-05
-3.33122938045725e-05
-1.63130116785317e-05
-2.50963548294294e-05
-1.98059022761759e-05
-3.55928820085848e-05
-7.3547243329159e-06
-8.96056110913724e-06
-6.18666505236907e-06
-1.15630738001454e-05
-2.43300756078637e-05
-2.63999140409512e-05
-3.27255934075055e-05
-3.24215672149325e-06
-1.35149916626176e-05
-1.98269925034565e-05
-5.55660693916973e-06
-2.31108439104826e-05
-1.77364891618877e-05
-2.40190539648941e-05
-1.41260510134451e-05
-1.536914610889e-05
-5.91472289146496e-06
-1.81747115411986e-05
-2.19726896161582e-05
-1.24999628990944e-05
2.22033513590566e-06
-3.09992560805564e-06
1.1481622910095e-06
-2.3518960837573e-06
-3.49479537076361e-05
-7.24237684700948e-06
-1.66413141669248e-05
-7.7376444724313e-06
2.14115766245272e-06
-4.16195887714875e-05
-1.79788991379648e-05
-1.58777188865255e-05
-1.98405464825264e-05
-1.8687593740198e-05
-1.72193304156413e-05
-5.2333647272081e-05
-2.55061555008664e-05
-3.94531712921056e-05
-3.63633108548645e-05
-1.68527059200938e-05
-1.24122948853562e-06
-2.23397526593815e-05
-8.29994289852585e-06
-1.96346689159188e-05
-4.60163006004493e-05
-2.07484124470485e-05
-2.39745480866256e-05
-1.17938923744586e-05
-8.12791628511579e-06
-1.03125426953787e-05
-6.36770974340395e-06
-9.55478604286474e-06
-3.11297470793394e-05
-3.86966201657749e-05
-1.0422179417082e-05
-3.05880268060125e-05
-2.2537409857948e-05
-3.13425182773887e-05
-1.24156118224648e-05
-3.20463718288602e-05
-3.12099589395497e-05
-1.0266701672631e-05
-2.15940831146335e-05
-4.54043560969089e-06
-2.18590554300719e-05
-1.19098251157949e-05
-1.05920747224022e-05
-7.09088425703342e-06
-3.7603317345239e-05
-2.39596309700573e-05
-1.00353618281608e-05
-1.99631703411793e-05
-1.26847039390749e-05
-2.22316235867586e-05
-3.57964013046292e-06
-2.86644325116723e-05
-8.32818182160062e-06
-3.99897662212277e-05
-6.1848594935089e-06
-2.95900602149528e-05
-2.90501545246612e-05
-5.84575684489708e-06
-4.72535344826845e-06
-4.0891803599797e-05
-1.31428958783105e-05
-3.80701425511342e-05
-1.84635114586473e-05
-1.78981789846868e-05
-2.69488919141902e-05
-3.58282043367403e-05
-3.72667541543772e-05
-3.26406307856985e-05
-3.12328245522327e-05
-7.011547187818e-06
-3.0482183362725e-05
-1.37213088888349e-05
-8.11877512752276e-07
1.07663026600696e-05
-2.2417559271501e-05
-9.00294233900132e-06
-1.77243588914803e-05
-6.55939179506088e-06
-1.24655370868347e-05
-2.72062247443646e-05
-2.97015376229955e-05
-1.00903723360739e-05
-2.43877086639763e-05
-2.68167169725336e-05
-2.56646092003698e-05
-1.28894426092516e-05
4.76601889250184e-06
-1.9630378522756e-05
-1.99418173370128e-05
-2.40721791527574e-05
-1.67237943682857e-05
-1.777247499589e-05
-2.76991391658994e-05
-3.48359457225774e-05
-2.18187394958568e-05
-2.43041593699542e-06
-2.73093147676244e-05
-6.91257762212143e-06
-2.09617847497205e-05
-1.67660199191049e-05
-1.72400172794952e-05
-2.77506904996658e-05
-1.31083608907769e-05
-3.21916446758227e-05
-7.84086279212852e-07
-2.29438597840242e-05
-2.1654982867484e-05
-4.36083114155577e-05
-2.20802130464942e-05
-1.68484462120962e-05
-2.24389403270646e-06
-1.33515805974987e-05
-2.48033894370389e-05
-1.43667923773354e-05
-9.91137837771134e-06
-1.65737850916716e-05
-2.55706042036372e-05
-3.92226858934124e-05
-1.78826330671096e-05
-2.16572608600551e-05
-5.89001855735273e-06
-2.88194512969544e-05
-2.52099680919343e-05
3.57009330967141e-06
-2.00139943357393e-05
-1.554752019477e-05
-1.19355997874737e-05
-1.66600391802006e-05
-1.97767705740556e-05
-3.77726469782724e-05
1.87689303814134e-06
-2.74442956799944e-05
-2.23741396279929e-05
-2.64684424563164e-05
-9.22725881007722e-06
-1.6910553682926e-05
-1.39608236579523e-05
-2.5746886297726e-05
-2.60234147135209e-05
-1.30176911152492e-05
-7.53906738913859e-06
-3.05693766161871e-05
-6.19401162005189e-06
-1.81541585868381e-05
-1.53017001123826e-05
-3.83463968881337e-06
-3.33929652315019e-05
-1.66834578776729e-06
-2.77664617337416e-05
-1.99789300750614e-05
-2.71401035809658e-05
-2.58993649285589e-06
-4.99121631142513e-06
-3.37854193652627e-05
-7.18574570327343e-06
-2.35904003577314e-05
-3.01020346862307e-05
-1.78770928332209e-05
-2.33504308794062e-05
-2.66184891414833e-05
-2.7343985010802e-05
-2.68319300181548e-05
-2.63646624178517e-05
-2.24273253683757e-06
-3.25684876649148e-05
-8.46744761680808e-06
-3.09628725534879e-05
-2.06562997832391e-05
-2.54974278286561e-05
-1.3045455335509e-05
-1.17891917022316e-05
1.63070021673834e-05
-1.52109370954688e-05
-2.30369479376642e-05
-1.37482325825769e-05
-2.37231198494454e-05
-1.2766974295291e-05
-3.72088117288524e-05
-1.60548273248782e-05
-2.38707120004519e-05
-1.69385564688849e-05
-5.67781074850515e-06
-3.01433090438813e-05
-1.11681139736145e-05
-8.80774614411629e-06
-2.01293819320661e-05
-2.13378673220204e-05
-2.39694712437884e-05
-1.28922010387283e-05
-7.76079293116992e-06
-2.37448815943746e-05
-2.09639883820379e-05
-1.79246185437702e-05
-9.68671149689534e-06
-1.7481916913955e-05
-3.10237909567508e-05
-2.87838147713382e-05
-3.46695701277498e-05
-2.22462066368619e-05
1.61086208385741e-05
-1.96149885990012e-05
-2.06889069313006e-05
-1.57411495931612e-05
-2.67568740294107e-05
-4.3405371009889e-06
-2.18586671391503e-05
-2.07022585662968e-05
-1.96531348261399e-05
-9.99670822809825e-06
-5.50487170122639e-05
-3.42349260997637e-05
-4.80437717668974e-05
-2.0641361914866e-05
2.01102026775827e-06
-1.59454819290089e-05
-2.78172471143712e-05
-3.27471196503776e-05
-1.89629977874122e-05
-1.60318661671487e-05
-1.05127976499824e-05
-1.04000663428176e-05
1.49382384987211e-07
-2.46345237422784e-07
-1.20011249320352e-05
-1.76380682411835e-05
-2.284017679839e-05
6.5364509975218e-08
-2.08744871862805e-05
-9.21829350881084e-06
-7.53250151689857e-06
2.23747755075414e-06
-1.23355203044279e-05
-8.584433403868e-06
-1.75174354809365e-05
-1.21073601904506e-05
-5.98058313852799e-06
-2.80870347082405e-05
-3.96954691545946e-06
-2.52611347728455e-05
-2.82957945214096e-05
-2.27071320043638e-05
-2.54344301728422e-05
-2.7625443575983e-05
-1.23574901263124e-05
-5.46899832933392e-06
-5.32111058283261e-06
-8.24411579876626e-06
-3.13245441371704e-05
-2.58554869463676e-05
-1.61672922616432e-06
-2.56332050591629e-05
-1.59502481606134e-05
1.58310578708119e-06
-3.62655935303262e-05
-1.62761167965065e-05
-3.86837778069882e-05
-3.17223085524048e-05
-2.70850491644993e-05
1.6900980023712e-06
-1.45899659390483e-05
-6.62778635310468e-06
-8.47947285388603e-06
3.95576194053296e-06
-2.50048085150897e-05
-1.13242782673247e-05
-4.08023867126293e-05
-2.52179284609134e-05
-6.38652939835721e-06
-6.07446984584068e-06
-3.04358517377425e-05
-2.35785513007505e-05
-3.08916180744566e-05
-2.86630730201887e-05
-2.33424313693297e-05
-1.36790887098432e-05
-3.5180440745257e-05
-1.83492867605762e-05
-2.04421625978513e-05
-1.59965541218867e-05
-2.02276423932396e-05
-3.55744892172372e-05
-1.70825923709638e-05
-1.61367844251075e-05
-2.31162631744331e-05
-2.42230501964531e-05
-3.08701968522764e-05
-3.40690063541509e-05
-2.55928156464798e-05
-1.86114106177801e-05
-1.08121819911739e-05
-9.2780380041389e-07
-3.09678926492903e-05
-1.9164702441037e-05
-3.24554368678291e-06
-3.94769003788114e-06
-3.68954944175936e-05
-3.51827151051687e-06
-9.15647707331499e-06
-4.72682058868308e-05
-1.57829718383242e-05
-2.07813840976034e-05
-1.69975346867426e-05
-2.77908775243628e-05
-3.5597389318769e-05
-2.67253456584014e-05
-1.82570536065325e-05
-2.17586547953928e-05
-2.82867217599496e-05
9.38431015191372e-07
6.22257411150141e-06
-2.25436023071403e-05
-1.33104711490104e-05
-4.05172470372151e-05
-1.33881027370029e-05
-2.0753415858691e-05
-4.28923357605878e-06
-2.57652858590097e-05
-1.94515314014481e-05
-1.43259981981316e-05
-1.71953649794081e-05
-4.41255286523238e-05
-2.47059051522638e-05
-2.70748111095522e-05
-1.45127357186241e-05
1.5238040426144e-06
-2.83618031882598e-05
-1.21906049742612e-05
-8.53890210605243e-06
-2.04033439932638e-05
-1.92855801290288e-05
-2.72611400317357e-05
-4.6669476695779e-06
-6.3625976373395e-06
-2.90780928916201e-05
-2.42447364952961e-05
6.95659395492509e-07
-3.37679149989967e-05
-2.64919580044132e-05
-1.51769302414689e-05
-1.36561584250722e-05
-2.13479044600105e-05
-2.67732240002423e-05
-1.81747130852468e-05
-2.8855179956594e-05
-2.05068091249791e-05
-2.69193984905713e-05
-2.43970434240304e-05
-1.4110154593598e-05
-1.46070311531345e-05
-2.32738504585466e-05
3.69159763132513e-06
-2.89252631916704e-05
-4.3471583291486e-06
-2.6052840082836e-05
-4.55228042121947e-05
-3.97162629013726e-05
-1.28824301077282e-05
1.41965465783676e-05
-4.94685456894654e-06
-9.08180754768084e-06
-8.86107105752887e-07
-2.2415206614696e-05
1.65726071866152e-05
-6.54244510256965e-06
-2.23203275235122e-05
-1.9811350033107e-05
-8.22091962599423e-06
-1.41199187835793e-05
-2.42197618258174e-05
-1.81126235042239e-05
-5.03988298258095e-05
-1.81416017490986e-05
-5.19607124591061e-06
-1.47372143985461e-05
-2.09123055328321e-05
-3.13483899476865e-05
-2.72133684046678e-05
-3.48943327673583e-05
-2.3261088240546e-05
-2.64009155956592e-05
-2.43807278065873e-05
-1.03048924640617e-05
-9.00980684653907e-06
-3.92571436581691e-05
-2.1013252899586e-05
-3.04876691653642e-05
-2.84375301702418e-05
-2.71386128596269e-05
-3.98028412022554e-06
-1.59937115251866e-05
-3.33240400003237e-05
-2.50154801853047e-05
-2.01781001024e-05
-1.22131332704007e-05
-3.93201879826375e-06
-1.78168530372656e-05
-2.01464598230356e-05
-1.12095280504848e-05
-2.29501213566438e-05
2.42282061295178e-06
-1.38922169723245e-05
-1.15420658624317e-06
-1.69045880079475e-05
-3.13351538384969e-05
-3.10116987286771e-05
7.07034141748841e-07
-1.9515678974175e-05
-3.5890080847262e-05
-3.34522461469451e-05
-3.57712426624593e-05
-1.61599289849443e-05
-1.06469225829295e-05
-2.16778341698661e-05
-1.50114994478451e-05
-3.80027742025736e-05
-1.44900554860263e-05
-7.55061150836505e-06
-2.90076039701541e-05
-3.48648969109588e-05
-1.20589234089971e-05
-2.56214826811763e-05
-2.14567072081377e-05
-1.88257896500769e-05
-1.81151703905243e-05
-3.31307092417675e-05
-2.69731825969235e-05
-3.66256119139505e-05
-1.99741122671918e-05
-3.24753605340717e-05
-3.4659521287184e-05
-5.75462088593799e-05
-2.5879637377259e-05
2.38468700607096e-06
-3.71104913270789e-05
-2.22277815245645e-05
-2.8141613210274e-05
-1.58452428969437e-05
-3.99260621721925e-05
-1.53681082488027e-05
-5.99431812019578e-06
-2.18647581269064e-05
-2.53539919815817e-05
-2.847041310765e-05
-1.88652426356652e-05
-2.99458592416326e-05
-3.47726932936141e-05
-3.64489438187004e-05
-8.77453078031499e-06
-2.45165761855036e-05
-3.09020439665604e-05
-2.75261090395118e-05
-2.52385271546208e-05
-1.54849983003437e-05
-1.04956703298044e-05
-5.2513313720155e-06
-6.95493679822065e-06
-2.01403206075465e-05
-1.50035452587883e-05
-1.77250251496234e-06
-2.01159465960232e-05
-1.05742625941115e-05
-8.39046141081518e-06
-8.64720006836319e-06
-3.59623144808473e-05
-1.99352348960433e-05
-1.15838139314463e-05
-2.98632305254989e-05
-3.45137188117566e-05
-2.58147969785327e-05
-1.69209674860436e-05
-3.0800678591213e-05
-1.41492025884403e-05
-2.18164318107144e-05
-2.05666373601624e-05
-1.9465471486635e-05
-3.68327721770925e-05
-3.16772423792237e-05
-1.56416689868466e-05
-1.7701078895085e-05
-2.25523555468541e-05
-3.29697405485924e-05
-1.44997052046665e-05
-1.34241441383967e-05
-3.09135499629512e-05
-2.89978049214167e-05
-7.81964175484381e-06
-2.34609855271034e-05
-7.23348136090683e-06
-1.68691163991511e-05
-2.5630239721311e-05
-1.30618498559618e-05
-3.1035674349992e-06
-1.34782414080367e-05
-3.50198821857245e-05
-2.41000197940494e-05
-2.35398901696183e-05
2.29955949544769e-06
4.0762237239817e-06
-3.05915119934377e-05
-3.29942354338524e-05
-3.11211008603573e-05
-7.10989308068954e-06
-3.29905914816136e-05
-1.60796900606984e-05
-2.74740879997291e-05
-2.88445848671324e-05
-3.4444151924409e-05
-2.19658792339218e-05
-3.53244397145666e-05
-2.46509222794443e-05
-1.19413169197529e-05
-8.5326706559251e-06
-1.05710180845328e-05
-1.67982902874232e-05
-2.1262266092442e-05
-1.24117178865502e-05
-3.52184637288397e-06
-1.69719547682734e-05
-3.01934671904907e-05
-1.42872932544904e-05
-2.36408462725487e-06
-3.03654642906112e-05
-5.09935889392996e-05
-2.06400367820566e-05
-2.5819489692163e-05
-1.56478047760601e-06
-2.54562097690155e-05
-1.33166845524142e-05
-2.46549709730828e-05
-2.71937235286139e-06
-1.0416815149228e-05
-2.5728138708113e-05
-3.9464731592741e-05
-5.67268574263869e-06
-4.95383526271305e-06
-1.05363993160514e-05
-2.89510884623729e-05
-3.19705643785412e-05
-7.00436899085711e-06
-1.80241949571897e-05
-3.35536911448832e-05
-2.18800901217648e-05
-2.97245929018935e-05
-2.90039325256958e-05
-2.8026901426684e-05
-3.37292187433553e-05
-3.21844182690967e-05
-2.90764494009647e-05
-3.87514721876584e-06
-1.14437609278435e-05
-2.03260423568563e-05
-4.6503036210957e-06
-2.00105190681696e-05
-2.43689512389944e-05
-2.23034995935675e-05
4.62962118075202e-06
-1.03364653191378e-05
-1.1358791831961e-05
-3.98830004703772e-06
-1.92001531781645e-05
1.28764522277682e-06
-1.17897476951069e-05
-6.41183051218738e-06
-1.76610496205957e-05
-2.06211948727158e-05
-1.97044181374389e-05
-1.31838362335866e-05
-3.68520693253206e-05
-3.70749972617464e-06
-1.79654898567454e-06
-4.25969791756841e-06
-1.05348618733576e-05
-9.79194288925614e-06
-3.00520853644285e-05
-2.58853947557341e-05
-3.97896786046577e-06
-1.79281803757759e-05
-8.26129876680376e-06
-2.38299640840477e-06
-3.65547063937382e-05
-3.36485853497634e-05
-1.81068011718103e-05
-1.50991815972955e-05
-3.00247887490475e-05
-4.89949738004344e-06
-2.99166478666349e-05
-2.3767059148618e-05
-1.8325517937399e-05
-1.65153550247188e-05
-3.99149387118416e-06
-2.19132929629036e-05
-3.00881557359376e-05
-9.65288127029681e-06
-2.78342707151179e-05
-4.09823729878911e-05
-3.16911015499501e-05
-2.50154432835998e-05
-2.56984670896974e-05
-2.69593280210839e-05
-3.78553380676922e-05
-1.11351817580652e-05
-6.27767250753164e-06
-3.38012074298611e-05
-1.7544804500323e-05
-1.79571605279329e-05
-3.44402593096181e-05
-1.5797216880039e-05
-1.31246940830007e-05
-2.50546623701846e-05
-7.11548550257797e-06
-7.75645672741736e-06
-6.94759342492929e-06
-2.35430470696284e-05
-2.57792902098732e-06
-1.91495471674696e-05
-1.40861249039839e-05
-1.96251300894943e-05
6.98710673573988e-06
-4.69682212323537e-06
-1.95354553766879e-05
-3.00655379155558e-05
-2.86635332416816e-05
2.677770718157e-06
-1.52512877310493e-05
-6.94512995789681e-06
5.50374934817675e-06
-1.74419780156849e-05
-1.07588912895561e-05
-2.03207898043689e-05
-2.73004616858874e-05
-1.79808650562062e-05
-7.83442307346556e-06
-1.30097276893017e-05
4.23826124563581e-06
-2.92486065740153e-05
-2.1392207317613e-05
-3.38479967690299e-05
-2.74676532346228e-05
-2.76997644508715e-05
-1.93837959535383e-05
-1.00876590238928e-05
-3.59741212793821e-05
-2.18251832095969e-05
-2.75932513589049e-05
-1.56686857409345e-05
-1.72221455610234e-05
-4.45466319564432e-05
-3.02714971215696e-05
-2.87200587190304e-05
-3.79271506263273e-05
-6.05524892290009e-06
-3.26683106298505e-05
-1.39094704874761e-05
-5.84029786074793e-06
-5.06187917396642e-06
-2.53701697903363e-05
-1.01008521390872e-05
-3.93135245718091e-05
3.69202085294498e-06
-2.06681519235485e-05
-1.3334112847917e-05
-2.40019409611528e-05
-2.59432751433721e-05
-1.41152019364746e-05
-4.15114271824714e-06
-2.04001261742326e-05
-2.98759096960038e-05
-3.54715048363978e-05
-1.45026610501529e-05
-1.25960801548441e-05
-2.60275882423152e-05
-3.13775722672334e-05
-7.11745675139259e-07
-1.721515508359e-05
-2.32288532617013e-05
-2.2845178851744e-05
-2.55728968500617e-05
-7.84562588968888e-06
-3.15420213530817e-05
-1.85359815629309e-05
-4.21359846277937e-06
-3.3641694059745e-05
-1.41228964650625e-05
-1.51834332471687e-05
-2.28022971244662e-05
-1.31626048586146e-05
-1.97512826137457e-05
-3.97084169386639e-05
-3.60356888639521e-05
-1.71925003194932e-05
-4.06342860014058e-05
-2.76775429273459e-05
-3.45201042318576e-05
-1.2650407512639e-05
-8.15897627000057e-06
-3.36040454544473e-05
-1.99016023272765e-05
-1.52200193441952e-05
-1.27666860075217e-05
5.67073514215715e-06
-3.23368538959075e-05
-1.22648959472835e-06
-9.37468330485045e-06
-1.23858122702473e-05
-2.99112477416866e-05
-2.38323978921017e-05
-5.1823403001889e-06
-7.61987416885101e-06
-2.75750208878235e-05
-3.25305596031693e-05
-1.54818948435812e-05
-1.49115399473631e-05
-1.77203228392858e-05
-6.93750533891054e-06
-2.2725442804337e-05
-3.89201670257876e-06
7.52649612148474e-06
-3.53161975605598e-05
-3.12847419303994e-05
-2.633614124895e-05
-2.13489924028143e-05
-2.96181386061753e-05
-2.77699994120658e-05
-3.10657974412145e-06
-2.32860748102307e-05
1.50033143345017e-06
2.11490748061166e-05
-9.39105791948825e-06
-1.37134488377754e-06
-2.69121493830536e-05
-7.54002671629724e-06
-1.23942227818269e-05
-2.86835175995579e-05
-3.34542984812728e-05
-1.04215494032548e-05
-1.60375585145608e-05
-1.59644947714375e-05
-2.16239115975178e-05
-3.42150189891238e-05
2.14453540669532e-06
-1.55974633911427e-05
-1.68741735574817e-05
-3.61483145828969e-05
-9.21218492688125e-06
-3.65848545587002e-05
-1.0778650354549e-05
-2.31657826623054e-05
-1.67266767128332e-05
-2.15915751301264e-05
-4.41249046693061e-05
-3.38408350588717e-05
-1.20765719809478e-05
-1.71839405769637e-05
-1.27975934646308e-05
-2.48583493129981e-06
-2.74543283787894e-05
-3.65061455186489e-05
-4.2323341508884e-06
-2.83956735071178e-06
-4.34308534312101e-05
-2.49005325753336e-05
-1.91119640406887e-05
-2.96156925577595e-05
2.60628932841656e-06
-1.96001603229963e-05
-2.02915679621978e-05
-3.7137186943349e-05
-8.33029908286914e-06
-3.49090632615531e-05
-8.62671758745988e-06
-1.52962849729795e-05
-2.15641585175094e-05
-1.57517869756109e-05
3.50608731573982e-06
5.60421774732897e-06
-3.3493117428009e-06
-2.69167475887347e-05
-3.21034871964698e-05
-1.36985277520682e-05
-6.59474405912675e-06
-1.3141448847564e-05
-8.18361335328445e-06
-5.33398314943208e-06
-2.01764341007469e-05
-2.83294736136036e-05
-9.95415015538104e-06
-2.06433659544187e-05
-2.98418529953313e-05
-1.51245919094749e-05
-5.14203083926411e-06
-7.85593115282456e-06
-2.61767680654485e-07
-9.90400815510784e-06
-1.86772974516031e-05
-1.58320333736325e-05
-1.11754836303566e-05
-3.34105291527147e-05
-1.14067528872894e-05
-7.09769297353693e-06
8.41838936995808e-07
-1.53614236322938e-05
-1.12660303059078e-05
-4.62740080887903e-05
-1.65811183066441e-05
-1.86726615151849e-06
-2.07147131438142e-05
-2.8515089637727e-06
-1.54165161729651e-05
-1.83029996290418e-05
-1.33522046367102e-05
-2.06704857707252e-05
-2.25978379120502e-05
-1.39283256977659e-05
-2.85789999902942e-05
-1.44498559411206e-05
-4.49960661817802e-05
-3.58134599180462e-05
-9.01890061735931e-06
-1.16406707285092e-05
-1.91993612830402e-05
-3.1194524587679e-05
-1.27583449150301e-05
-2.68581170885373e-05
-2.4602777527107e-05
-2.00092187576176e-05
-2.19075237708922e-05
-1.52722524857149e-05
-2.87893365047873e-05
-2.7972389878268e-05
-2.16765119834047e-05
-1.36527906901086e-05
-2.83648524911742e-05
-3.36500233311371e-05
-7.31041274086069e-06
-1.89952556302824e-05
-2.32054702998451e-05
-3.54435996312563e-05
-1.11145768113866e-05
-1.6851491706032e-05
-1.76990788183309e-05
-1.49367936505652e-05
-2.47025698207315e-05
-3.57573861028079e-05
-2.85270875260863e-05
-2.60706685244072e-05
-1.78650948342652e-05
-1.98662475409349e-06
-3.47402012442263e-05
-2.84699212595431e-05
-3.40298418868837e-05
-1.55519814200756e-05
-2.68757289321653e-05
-2.26408923143798e-05
-4.26552343404105e-05
5.39102211261556e-06
-1.57052628835461e-05
-1.39726707750846e-05
-9.06800639084327e-06
-2.96744098890657e-05
-3.29292692266998e-05
-1.58280927625776e-05
-2.82713302609851e-05
-2.52216301029351e-05
-1.33679268572616e-05
-2.53585073085649e-05
-2.36165787877533e-05
-2.0324650805959e-05
-2.59843600524492e-05
-2.06729706380024e-05
-1.40596738206615e-05
-1.96118795572822e-05
-1.64209501813847e-05
-1.21472571057872e-05
-2.27360052408691e-05
-4.24221405978671e-05
-1.98917567960609e-05
-2.22412761105025e-05
-1.22097641083917e-05
-1.16212329877307e-05
-1.89629420360483e-06
2.65026946551087e-06
-2.39151935947883e-05
-5.67352971512116e-06
-2.14480402662163e-05
-1.2264476851924e-05
-1.36249617453114e-05
-3.17371505050512e-05
-1.12766378195344e-05
-4.40383112430072e-05
-2.5220509594345e-05
-2.26500581115428e-05
-3.48403270016611e-06
-2.69939975742137e-05
-1.74789560663024e-05
-3.07078148248734e-05
-2.70865025909094e-05
-3.94267433863429e-05
-1.85262668387594e-05
-4.3918862325156e-05
-2.9047322655378e-05
-1.86951979676328e-05
-1.51120924996422e-05
-2.79887443344686e-05
-3.44990442528569e-05
-8.07171788854465e-06
-1.78842113959823e-05
-1.29980102164628e-05
-1.62031073577372e-05
-1.46865670315637e-05
-1.2037849731791e-05
-6.99655434256295e-06
3.66863888822154e-06
1.69374453295411e-06
-3.2704627802648e-05
-2.1741162504617e-05
-1.75327929002723e-05
-2.36226584040041e-05
-1.88517211894968e-05
-1.22094045995327e-05
-1.88887862710802e-05
-1.46481082048293e-05
-2.49285243539067e-05
-1.79687660003526e-05
-3.68879626546904e-05
-2.68132642980581e-05
-6.42134774413527e-06
-2.51254317104133e-05
-2.59164054419516e-05
-2.31142619078663e-05
-1.30677885287391e-05
-1.49301107045915e-05
-1.30201764507015e-05
-1.32412840265793e-05
-2.53987731247084e-05
-4.85689162017479e-06
-2.94403902259619e-05
-1.57181513672362e-05
-3.69300905458608e-05
-1.50921805562977e-05
-9.83262405119283e-06
-2.27031074415207e-05
-2.65766168300759e-05
-1.96316254812399e-05
-1.66741135765178e-05
-1.33363327619675e-05
-3.74033680960841e-05
-2.57032237161266e-05
-1.30046649369363e-05
-3.09143710049819e-05
-1.36253612340564e-05
-2.43712006502626e-05
-1.55911404416846e-05
-1.83489764794482e-05
-2.41091414428814e-05
-4.84004740494406e-06
-3.16076979938765e-05
-6.12641672240683e-06
-9.35151794289841e-06
-2.13826485888289e-05
-8.87516668527852e-06
-3.87238117417353e-06
-1.70639598248602e-05
-1.18333764123844e-05
-5.02745397273736e-06
-7.72145302959675e-06
-9.64114651510756e-06
-2.58269791574241e-05
1.5476195717061e-06
-1.55000642042366e-05
-8.26142535192112e-06
-1.74392754186405e-05
3.05865855813216e-06
-2.65867943702621e-05
-2.68851897960398e-05
-6.72128311061478e-06
-2.3152053736892e-05
-2.00257879504252e-05
-4.5164593646927e-06
-2.19335503453822e-05
-2.05763805958484e-05
-2.08956666101495e-05
-1.53955831570472e-05
-2.15789625322932e-05
-1.67103288748398e-05
-2.6208247072756e-05
-3.44110468882746e-05
-1.48121513695795e-05
-9.20535706544581e-06
-1.68291589233322e-05
-2.05899168791673e-05
-1.15325894805236e-05
-3.86504891370602e-05
-1.82210693793958e-05
-1.04115712000372e-05
-3.3330461647162e-05
-1.95611021812742e-05
-1.42555584773833e-05
-2.31571471390485e-05
-1.84845727496218e-05
2.07444005284963e-06
-2.17059782603537e-05
-2.38107336565128e-06
-1.93209093163763e-05
-9.95868665715388e-06
-2.74204842700116e-05
-2.45938926818687e-05
-1.38805648125071e-05
-9.03338597114715e-06
-4.27615341277607e-05
-4.01070997483292e-05
-2.81424991506416e-05
-1.26658611429363e-05
-2.19028907401706e-05
-1.39204152595507e-05
-3.97975390980146e-05
-2.55793266018744e-05
-3.39156213387238e-05
-1.50078073024086e-05
4.87348786387856e-06
-2.49969691086265e-05
-3.0623151932487e-05
-1.42309842606117e-05
-2.807665072041e-05
-9.38953636296372e-07
-5.96979759771515e-07
-9.08725518799957e-06
-1.69066337361215e-05
-1.76956399068324e-05
6.89767126690956e-06
-1.06409580071753e-05
-1.57444077173158e-05
7.99702727596351e-06
-2.96090379073351e-05
-1.71834754559095e-05
-1.83879207598166e-05
-4.54731058315676e-05
-2.84459976042516e-05
-2.74452402837934e-05
-3.89493129010729e-05
-6.23007226498516e-06
-1.79837820264632e-05
-2.82046817223403e-05
-8.47611028220793e-06
-1.03496422229927e-05
-1.22441246096321e-05
-2.51835645383979e-05
2.28522979182699e-06
-2.15012469575967e-05
-3.95011013352203e-05
-1.77475813731665e-05
-2.9503147185079e-05
-9.59323151468996e-06
-4.63075402921271e-05
-5.92972629407432e-06
-1.59060215380789e-05
-1.79283928067148e-05
-3.71762200764511e-05
-7.46974896766694e-07
-3.58455624747917e-05
-9.08901679898105e-06
-1.97199777269849e-05
-1.18575085549994e-05
-1.99755740484268e-05
-4.39698948532506e-05
-4.18586431868771e-05
-1.41409707888163e-05
-2.1984853998151e-05
-2.61574179766635e-05
-3.11461723275252e-05
-4.40457258503491e-05
-3.88231009029719e-05
-1.05836107931333e-05
-2.74078510266011e-05
-1.7881676596171e-05
-2.04452702278723e-05
-1.46085382640413e-05
-1.68865923794976e-05
-4.11522564123262e-05
-3.56110101671856e-05
-3.52535842113659e-05
-2.38674312017484e-05
-3.76857451560685e-05
-3.19752852851858e-05
-2.7530379052006e-05
-1.70791213112528e-05
-3.57599187901228e-05
-5.28558655575443e-06
-1.36669337345989e-05
-3.61312646697186e-05
-3.44302069079391e-05
-2.50858849916023e-05
-2.43074358907354e-05
5.12367478516117e-07
-1.38855713176065e-05
2.82047918174274e-06
-3.14132439191382e-05
-1.38392133462765e-05
-1.31850073747939e-05
-3.75489172206673e-05
-1.22829540088296e-05
-3.67367104867777e-05
8.78966326691422e-07
-2.86120739997169e-05
-1.87161611931308e-05
-2.67235380081719e-05
-1.80966623585106e-05
-1.74996635188357e-05
-3.09082930715885e-05
-1.00464811195857e-06
-2.27919540012507e-05
-1.5921389608717e-05
