# Supplementary material for: Research on computational propagation and identification of mine microseismic signals based on deep learning
Source: PLoS One. 2025 Oct 22;20(10):e0334641. doi: 10.1371/journal.pone.0334641 (PMC12543183; doi:10.1371/journal.pone.0334641)
Supplement: S2 Data — (ZIP) [file pone.0334641.s002.zip › 000100500002020.xlsx_0.txt_24.txt.txt]

-1.96436946793211e-05
-3.10857145701319e-05
-3.7471053656646e-05
-3.94845662588199e-05
-8.00653339635344e-06
-5.45926606046809e-05
-3.0858581687045e-05
9.80927936050862e-06
-1.43587858283276e-06
-2.44904896152059e-05
-1.80755586874899e-05
-4.02409971996464e-05
-4.35641074118394e-05
-1.99810619533051e-05
-5.22408236547247e-05
-1.32271035980205e-05
-4.65440479534301e-05
-2.91169587438893e-06
1.47797782476095e-06
-2.52741364056013e-05
-3.831666313044e-05
-3.45300875813256e-05
-7.83764594563069e-06
-1.63217462653511e-05
-3.50955018029536e-05
-2.63632696613926e-05
-2.07789649645608e-05
8.60051586076214e-06
-1.2901625828424e-05
-1.92785816085637e-05
-1.62963827695743e-05
-2.22650661804747e-05
-3.9280874713245e-06
-1.03851601735666e-05
-2.98483681609136e-05
-8.71469395088373e-06
-6.01173270520489e-06
-2.2927338584359e-05
-5.06145086901183e-06
-3.72411513675793e-06
-4.23987195331323e-05
-3.28409194653056e-05
-5.30315308404826e-05
-2.02919266081621e-05
-2.54650134321228e-05
-2.32125059684924e-06
-2.27410226126397e-05
-1.56771645618527e-05
-2.9413880368855e-05
-1.74706931352785e-05
-2.08585302988082e-05
-2.68946477945831e-05
-9.82708292013625e-06
-1.59637281340218e-05
-3.20788062612798e-05
-2.49692502787309e-05
-1.66038110919818e-05
-2.22023158375883e-05
-2.46628767497924e-05
-1.24741237044516e-05
-1.3772930086116e-05
-2.15526924212235e-05
-1.93829605600834e-06
-1.04015409322259e-05
-4.17197686069835e-05
-3.4338050862934e-05
-2.8302885007634e-05
-2.4575459328408e-05
-1.35492602166273e-05
-1.5414321608269e-05
-2.31206059106634e-05
-3.19789802012855e-05
-1.89441349508689e-05
-1.87494023280085e-05
-2.8757433048337e-05
-2.31492556020262e-05
-2.88739677398341e-05
-4.14659260276003e-05
-3.70864362567925e-05
-2.12668640771622e-05
-3.08129473473513e-05
-1.30326422083255e-05
-2.96815926239808e-06
-3.10211719007833e-05
-4.49024746539659e-05
-3.12242531612307e-05
-1.66487104483787e-05
-1.64459464941241e-05
-3.42611558408005e-05
-9.43326574007731e-06
-1.41308249143626e-05
-4.18487996333891e-05
-1.40300863647657e-05
-1.20472280783352e-05
-1.40395331163823e-05
-3.32513882793131e-05
-1.14029916110338e-05
-3.62793074014573e-05
-3.0585430557059e-05
-2.61529776443746e-05
-4.40904900258075e-06
-1.63513019938376e-05
-1.51618672664784e-05
-4.08070303452533e-05
-2.30523053925612e-05
-1.9253537082015e-05
-4.3519988506527e-05
-3.6885650353105e-05
-1.99805433159538e-05
-7.46615341588043e-06
-1.82393891606136e-05
-1.6445383594716e-05
5.8420764356725e-07
-1.60265636217311e-05
-1.14375589281683e-05
-2.05720143685194e-05
-1.41538117795563e-05
-1.79749160185637e-05
-2.49173624017074e-05
-6.65503898763942e-06
-7.75035835893623e-06
-8.88423511575146e-06
-3.37262199449666e-05
-2.86019241173915e-05
-1.27924528209925e-05
-1.20373496450753e-05
-1.33387199107149e-05
-2.68293409672957e-05
-2.91788136330562e-05
-3.00872213576179e-05
-3.93610770788639e-05
-2.09436435977393e-05
-5.65417765167134e-06
-2.77473479676482e-05
2.62391236209205e-06
-1.65344668542427e-05
-2.67426286771415e-05
-2.8898781311061e-05
-3.62252738279699e-05
-1.31944779072191e-05
-2.72181311602455e-05
-9.62522538045774e-06
-3.03544547056498e-05
-1.14628459129799e-05
-1.4558884133258e-05
-1.96310845101202e-05
-2.72495638351389e-05
-2.92173488754248e-05
-4.19480535149425e-05
-3.75939522916182e-05
-1.20683765603039e-05
-1.01473322119103e-05
-1.08796333832693e-05
-5.68864548425206e-06
-2.31033995313334e-05
-2.01598576891486e-05
-3.00390770611105e-05
-2.66072558767181e-05
-1.58507419146726e-05
-2.8642937729866e-05
-5.41944103153861e-06
-2.0483669982961e-05
-2.45328778212954e-05
-3.78067520704037e-05
-1.82361515674583e-05
-1.14479447415464e-05
-3.47770040933956e-05
-3.56856552451537e-05
-1.18860550661259e-05
-2.41109798708431e-05
-2.84804949454085e-05
-4.06506820829425e-06
-3.31425365807096e-05
4.37535225250009e-06
-2.40949896295978e-05
-1.4860962656025e-05
-1.51388757998226e-05
-2.17997603181916e-05
-2.66437667522266e-05
-1.28148043917509e-05
-2.07462749825591e-05
-7.88540260385815e-06
-2.97517822295221e-06
-6.54412665513949e-07
2.09390147681772e-06
-2.78257771808925e-05
-1.99736690972619e-05
-4.88029205207502e-05
-1.76625910788013e-05
-1.15821330103938e-05
-1.915613295726e-05
-4.9787599971843e-06
-8.80703447058816e-06
-2.78807241215611e-05
-1.84836233741791e-05
-1.1728389369826e-05
-1.31389591890472e-05
-1.18397292346696e-05
-1.03688316846375e-05
-7.58631940289115e-06
4.05833881998551e-07
-2.47089426316252e-05
-1.38821736770665e-05
-1.53733412376907e-05
-2.04965786308117e-05
5.94029352599795e-06
-4.05861427923204e-05
-8.34067542064819e-06
-4.35007154252448e-06
-8.34306702361619e-06
-2.6878493755381e-05
-2.0661457171385e-05
-4.25052592414551e-06
-3.95316399598124e-05
-5.86659208466237e-06
-3.40202756759206e-05
-1.84100457853264e-05
-2.49497742052515e-05
-2.11326134237226e-05
-2.71127727462255e-05
-1.30270560399891e-05
5.29824781402824e-06
-1.05291916480733e-05
-9.5097384930246e-06
-1.00136478840013e-05
-2.19203598543333e-05
-2.53410065706925e-05
-2.32185222743186e-05
-2.59822250545035e-05
-1.85465095932941e-05
-4.82974195282074e-06
-1.26598731804891e-05
-1.05289536482772e-05
-1.13407696229033e-05
-3.01118537928113e-05
-2.74856011231927e-05
-1.77372347664702e-05
-1.79935929557513e-05
-2.96076603417851e-05
-2.54276533681873e-05
-4.89761790680873e-05
-4.15402081331206e-05
-3.61583740694276e-05
-3.00029562893024e-05
-2.76402763642547e-05
-2.0465303370232e-05
-2.02976654126315e-05
-8.69551978909219e-06
-4.60053302092523e-07
-2.42960757152412e-05
-3.060337684271e-05
-9.29187302488686e-06
-2.07276279792986e-05
1.04876723667735e-06
-4.24355300936897e-05
-2.49695641032685e-05
-2.53201335697008e-05
7.79270040289105e-06
-2.54494646703109e-05
-2.91861783934694e-05
-3.06903137941896e-05
-2.07301197004419e-05
-3.84147080081554e-05
-3.14058117772676e-05
-4.27205048961509e-05
-2.99928959203654e-06
-3.01986714029227e-05
-4.02384367152131e-05
1.12134226778508e-05
-1.56051356778453e-05
-3.568734273312e-05
-3.98385210742888e-05
-2.32394251107975e-05
-1.27778165279291e-05
-4.14727731150008e-05
-3.09930390656337e-05
-1.60663887328269e-05
-2.85776368964574e-05
-2.4230719724867e-05
-2.50519779731361e-05
-1.20330289118999e-05
-1.39521178391798e-05
-2.16087768048856e-05
-1.18566194130046e-05
-1.63651591653118e-05
-2.91313830851756e-05
-8.23725361525618e-06
-1.34593958403992e-05
-9.77527646712176e-06
-2.53666993882089e-05
-2.18901921206313e-05
-6.22149410306874e-06
-8.54744630968315e-06
-1.45724090047421e-05
-2.2467454343144e-05
-1.21069376934609e-05
1.36046154293821e-06
-3.08135430216263e-06
-2.85545438227648e-05
-3.33690720889818e-06
-1.99643455465658e-05
-1.36403892600258e-05
-1.81584308760132e-05
-1.95636481170545e-05
-3.23516473863503e-06
-3.85253922361705e-06
-2.60941741324565e-06
-1.42778703152151e-05
-2.24199986073723e-05
-3.13231101713548e-05
-5.11226250535005e-05
-2.49637220596862e-05
-1.35025038515453e-05
-1.69216296174484e-05
-1.01519117146587e-05
-1.35931870616168e-05
-5.17892249071928e-05
-2.00770328755138e-05
-2.26351812420354e-05
-4.26623605626947e-05
-2.60340703591297e-05
-1.70650113239864e-05
-1.92807816202462e-05
-1.46554292481611e-06
-1.9069462664579e-05
-2.88524791963269e-05
-2.8241537363932e-05
-2.84296763797095e-05
-2.53966602135443e-05
-1.69954597232341e-05
-9.76963732000822e-06
-3.32713572301758e-05
1.02230469019912e-05
-4.06674154463041e-05
-1.35558526674496e-05
-5.26758070421252e-06
-1.4947882599645e-05
-2.10125860798483e-05
-9.05387255259308e-06
-6.21723843624439e-06
-2.305965548232e-05
-1.74311616540789e-05
3.30191560884417e-06
-7.61821782785217e-06
-2.38695157209804e-05
-2.9142108529394e-05
-2.29916036936876e-05
-1.33726768600899e-06
-2.40835914612622e-05
-3.55768287994873e-05
-1.55042446776181e-05
-2.40065109068502e-05
-2.0346716279831e-05
-2.45803732327891e-05
-3.39452939045807e-05
-4.0399435843924e-06
-3.35277918929293e-05
-2.0959043703002e-05
-2.0289763555565e-05
7.58765180201936e-06
-6.10816596043194e-06
-1.88101965559993e-05
-2.00519365640296e-05
-4.08773538156106e-05
-3.80252986998435e-05
-4.26569877474422e-06
-1.69581821118336e-06
-2.95237202857077e-05
-2.48144516269236e-05
-1.43497693301142e-06
-2.03981154458377e-05
-2.9544602480232e-05
-3.19278799568142e-05
-4.18274815224132e-05
-1.92384967350297e-05
-2.9702718850643e-05
-4.13115793464149e-05
1.30934453086848e-06
-3.5848032487429e-05
-2.49832876313493e-05
-2.15407592702552e-06
-1.21159605925947e-05
-6.11666184663469e-06
-1.9838132049613e-05
-3.31238438230787e-05
-4.40063842723433e-06
-6.71481032391211e-07
-3.07312369038772e-05
-1.40225365298391e-05
9.36132066657486e-06
-1.46183129919856e-05
4.17506377097327e-07
-2.32816698273957e-05
-2.52631956919368e-05
-1.5305610349915e-05
-7.96797286185027e-06
-2.92277441695328e-05
-2.76751529591739e-05
-2.05214825286336e-05
-3.85320824804291e-05
-4.31716777595241e-06
-4.67552979497598e-06
-1.93000077551454e-05
-3.83641326020159e-05
-2.56145744390354e-05
-1.42278214376311e-05
-1.0820614906086e-05
-1.18479778089378e-05
-3.25459302803836e-05
-1.89829886621633e-05
-5.22863961584423e-05
-2.05175365630245e-05
-9.97495518496035e-06
-1.82148788481233e-05
-1.99227283992762e-05
-1.24645144275741e-05
-3.03190855986624e-05
-3.64265437965588e-06
-3.1898314785755e-05
-3.04744610719741e-05
-1.96465195691468e-06
-3.22420473265207e-05
-7.27559386652938e-06
-3.75208496495175e-05
-2.75352318203249e-05
-2.10661053303563e-05
-1.76855309588078e-05
-1.9219218624155e-05
-1.04854996533282e-05
-1.91993733104091e-05
-1.30830876443155e-05
-1.7749444206864e-05
-1.66685128820249e-05
-4.72466863140639e-05
-1.27645921260674e-05
-1.02137534666085e-05
-2.86361897983887e-05
-3.14939755101449e-05
5.75788627548692e-06
-1.36311721411368e-05
-1.4961123003135e-05
-4.47960525248331e-06
-1.80435485165642e-05
-2.77258173768488e-05
2.54134793562684e-06
-1.49921760476427e-05
-1.40766931343693e-05
-2.00086658422756e-05
-3.16116314783762e-05
1.21178195192025e-05
-2.27045326705287e-05
-2.20904064984959e-05
-1.01445996190246e-05
-1.584442435402e-05
-2.63188719766824e-05
-2.79642688602801e-05
-7.17416754038167e-06
-3.40504806625715e-05
-5.97097387467166e-06
-9.63484465375164e-06
-2.66736033163708e-05
-4.81565425686232e-05
-2.33187913156702e-05
-1.39708476479771e-05
-7.14977587426444e-06
-9.85808939798992e-06
-1.53068975488133e-05
-1.64734201990705e-05
-1.51232706916637e-05
-3.733904692994e-05
-5.29519268080025e-06
-9.28361056803889e-06
4.95197875054175e-06
6.91220359042218e-06
-1.77638983821504e-05
-9.80716916856065e-06
-1.7227336535848e-05
-2.92600461808286e-05
-2.64722183893913e-05
-1.86085201227429e-05
-2.82385972668743e-05
-2.09529077555829e-05
-1.71728446919835e-05
-8.4997736787402e-06
-1.67096314820339e-05
-1.47106400539632e-05
-1.07590812766468e-05
-3.34785906131671e-05
-1.23240507123824e-05
-2.0238881841648e-05
-2.03453542417148e-05
-2.29756177169584e-05
-1.12292133820665e-05
-4.04998986881981e-07
-1.98143794446654e-05
-1.67749674377346e-05
-4.12861674875039e-06
-4.36034082883184e-05
-2.83216696215125e-05
-1.24284094321152e-05
-2.35210601045919e-05
-1.85283878138084e-05
-7.90272319633522e-06
-2.28034728630971e-05
-1.08832087407037e-05
-3.01568837831593e-05
-1.30879744340079e-05
-3.83365303403923e-06
-3.30179887741872e-05
-2.92812438771318e-05
-4.32124912683978e-05
-2.65712169201985e-05
1.98335969539139e-06
-1.09894755929977e-05
-2.72459940430737e-05
-3.131275798385e-06
-2.77250068266241e-05
-1.90887931592993e-05
-6.56661050477352e-06
-1.94532191116463e-05
-1.42461471955669e-05
-2.89668464592837e-05
-1.20434001801487e-05
-3.41242101068074e-05
-7.72000603910926e-06
-2.66001615750766e-05
-1.66123978873117e-05
-4.16849839676051e-05
-2.32341726911305e-05
-1.72748108293956e-05
-1.75869503865884e-05
-2.18605066249974e-05
-1.23977360154038e-05
-3.40414121710329e-05
8.47529485089817e-06
-1.21114825461124e-05
-4.71722916966424e-05
-3.10050780506017e-05
-1.21650160953067e-05
-1.19264793722097e-05
-2.37971563344083e-05
-3.75646112038323e-05
7.57599312698105e-06
-1.66789736057336e-05
-1.64311116448663e-05
-3.26802761427523e-05
-2.5614297438101e-05
-3.17435471133653e-05
-5.03755327130051e-06
-5.0328916122277e-05
-8.50383747074584e-06
-1.16634778426136e-05
-2.60981550763933e-05
-1.53350713407771e-05
-9.38260032207596e-06
-1.66864437876255e-06
-1.1737883880649e-05
-1.76743431079624e-05
-6.76885263510614e-06
-1.52886454808866e-05
-3.34167182371529e-06
-1.80277919576372e-05
6.35668085233497e-06
-2.2127219549127e-05
-2.2146725840952e-05
-1.3662461212277e-06
-1.68099003052204e-05
-2.07093807332459e-05
-2.87630786091149e-05
-1.91037778265278e-05
-3.72151556068021e-05
-3.75888916431949e-05
-1.39834053922435e-05
-4.67851571151578e-05
-1.76778919588239e-05
-1.26020216244494e-05
-3.28462116979956e-05
-3.93156431146528e-05
-2.9868067967775e-05
-1.13244721634869e-05
-2.43348605491431e-05
-1.41436229311743e-05
-5.46088918280057e-06
-4.87188301198515e-06
-4.82234486321261e-06
-1.12186064545512e-05
-1.93638092478934e-05
-2.64862509882582e-05
-4.98716092303154e-05
-8.93606554280489e-06
-2.78876864006489e-05
-2.07575266253898e-05
2.61563608601348e-06
-3.15459219296298e-05
-2.68444274906315e-05
5.53666931672984e-07
-1.8985874996023e-05
-2.99148854906041e-05
-3.74982672909725e-05
-2.9844295736646e-05
-1.302520110576e-05
2.2623081798328e-06
-1.00557905416087e-05
-2.52712423496728e-05
-3.19034937631729e-05
-2.33851329483699e-05
-3.96244911609753e-06
-1.93912498913977e-05
-4.90660085628531e-05
-2.10525203289814e-05
-1.11506551048104e-05
-1.31565715514734e-05
1.99913479786095e-06
-1.53365702337987e-05
-1.57993874446823e-05
-1.57104029982754e-05
-1.21643776931558e-05
-1.67088405745003e-05
-2.95689757227135e-05
-1.47417769535554e-05
-1.28601230103448e-05
-3.66938440588635e-05
-1.62531380418843e-05
-2.26731153625399e-05
-3.16942529387081e-05
-3.03638799639384e-05
-4.02595089536921e-05
-7.07430227929897e-06
1.97624114993576e-06
-3.77525406419425e-05
-2.22153634712705e-05
-4.38714064117663e-05
-2.06694355611611e-05
-1.82060489700823e-05
-3.41516426876112e-05
-3.4196239346651e-05
-2.98176030548616e-05
-8.31292462212806e-06
-9.83052395025232e-06
-9.6455640306656e-06
-4.19587134864742e-05
-2.18661137752484e-05
-1.79446932345403e-05
-2.4734584128182e-05
-9.68403245393915e-06
-2.30900163184299e-05
-4.26185243038693e-05
-2.43890509832561e-05
-4.54101347992773e-06
-1.037704351396e-05
-3.47500096750243e-05
-3.88426460906215e-05
-2.39914242414239e-05
-1.79561376985695e-05
-3.48533102315112e-05
-4.07877493887864e-05
-4.02446320158557e-05
-9.31775095810157e-06
-1.31290735097769e-05
1.99285332829906e-06
-2.18058814171728e-05
-2.39775605767021e-05
-1.39078429517817e-05
-9.19670451114367e-06
-4.81916301078636e-06
-1.57742275831008e-05
-8.34090424770696e-06
-2.80233339184325e-05
-1.236584244742e-05
5.04897193219763e-07
-2.39522103568208e-05
1.47907576837801e-05
-5.80287168883647e-06
-6.25037379531219e-06
-1.96327119848505e-05
-9.83158019474568e-06
-1.93298821501301e-05
-1.59758951079406e-05
-1.69253558877756e-05
-9.50572828150461e-06
-2.43530071661815e-05
-1.8560406757223e-05
-2.75822362503318e-05
-2.14962579788497e-05
-3.75870611659698e-05
-2.00371671149919e-05
-1.89860503084228e-05
-1.02385586126481e-05
-2.78095718432567e-05
-3.55265948403138e-05
-3.0564238196386e-05
-2.09157580706834e-05
-2.01432370115616e-05
-2.3249639987032e-05
-2.46970896839417e-05
-1.37053179753609e-06
-2.60850489471035e-05
-2.7426731912791e-05
-3.654646452889e-05
-2.56459113738025e-05
-2.29153611589309e-05
-3.27487508004499e-05
-1.03221802920668e-05
-1.89125304721882e-05
-3.88195340164776e-05
-2.41381721408287e-05
-3.03606400674766e-05
-3.82768854255449e-06
-1.22969159133232e-05
-2.00739303221217e-05
2.01904714241644e-06
-1.91503229352404e-05
-4.63237359017451e-05
-1.24203197007214e-05
-2.90003598500928e-05
-9.54834430707413e-06
-1.24671994793018e-05
-1.20232882064966e-05
-2.53870472998208e-05
-2.23784054167529e-05
-1.17772763543951e-05
-1.33267230930118e-05
-2.7652532579363e-05
-2.55914685662854e-05
-1.6571405694719e-05
-3.947552657201e-06
-2.7342125600744e-05
-3.60925011778691e-05
-3.3178242957082e-06
-1.17868919500984e-05
-1.96532142027744e-05
-3.34082517343095e-05
-2.85377335717489e-05
-3.78337097785363e-05
-1.2494247192827e-05
-8.90396231008359e-06
-1.53038754778319e-05
-9.60718256064831e-07
-1.60057315647764e-05
-1.33891119077374e-05
-2.30861040251808e-05
-2.11453577428757e-05
9.22551004206742e-06
-1.42754746524984e-05
-2.19838441875305e-05
-1.81542645520312e-05
-1.93150980828781e-05
-8.42384829052868e-06
-1.23207565861674e-05
-2.20071056209706e-06
-2.17580973466325e-05
-1.57812562330814e-05
-3.962113658977e-05
-8.7190949134451e-06
-1.55968180108078e-05
-3.27036491632687e-05
-2.44443699904495e-05
-2.7449406682754e-05
-5.13827748844267e-06
-5.36043710836697e-06
-2.24613251256165e-05
-5.3787906203104e-06
-1.88477969565112e-05
-5.9618334081279e-06
-1.32982009283633e-05
-1.34682977853371e-05
-2.56610231361587e-05
-8.0013183213597e-06
-2.14696972620648e-05
-4.7306803133707e-05
-1.92608815886453e-05
-2.24496570338421e-05
-8.72878419703669e-06
-2.04931585666617e-05
1.01202958904995e-05
1.54763864990957e-05
-2.80769371790144e-05
-1.06659526897056e-05
-2.12147652787993e-05
-1.55927359746273e-05
-1.62946048845494e-05
-3.45275581561519e-05
2.5232661388982e-06
-2.65058589149407e-05
-5.08009666898617e-06
-2.24466696864432e-05
-2.37064426568798e-05
-6.46098979110448e-06
-1.36959563449337e-05
-8.33763004720658e-06
-2.27400010743678e-05
-2.47863889183339e-05
-3.35917332363405e-05
-1.76024626321614e-05
-9.50609001663763e-06
-3.16183402686355e-05
-1.89347968021664e-06
-9.47192240969956e-06
-5.31386897135977e-08
-4.27671998952473e-05
-5.88597788234389e-06
-4.3482091776559e-05
-9.4694196797039e-06
-2.83483364478204e-05
-1.73075562877648e-05
-1.12826058957212e-05
-2.28378992520525e-05
-1.93657250473006e-05
-4.17295608018013e-05
-2.65223280415881e-05
-3.43866591607814e-05
-2.26459881613396e-05
-1.28656194679864e-05
-1.82426776066602e-05
-5.62512252966543e-06
-1.90544978401242e-05
-3.67834088216066e-05
-1.0625931444308e-05
-1.2039998293614e-05
-2.95809038390385e-05
-1.54163952986059e-05
-3.44129074485577e-05
-2.67908718055371e-05
-1.9519413563253e-05
-1.08796240882202e-05
-2.59555035870289e-05
-3.2920105481723e-05
-1.63576162232693e-05
-3.24166902429465e-05
-1.45373567822507e-05
-3.42865242883548e-05
-1.77344524857579e-05
-2.15157659307459e-05
-1.23743208557394e-05
-1.00032974067372e-05
-2.22354416496476e-05
-1.15742207631829e-05
-1.43061454683243e-05
-3.46875191771023e-05
-1.04581855858863e-05
-3.01090886578438e-07
-2.03545597100363e-05
-1.77416066266058e-05
-2.54839133536485e-07
-4.60122289757796e-06
-5.28389316210596e-05
-1.28183868452286e-05
-1.64053328773607e-05
-9.05749908658594e-06
-2.11588251233865e-05
-2.7687408288471e-05
-2.78607580004204e-05
-3.93800342212847e-05
-2.04533057923229e-05
-3.52075502250371e-05
2.76780839118504e-07
-2.5072295748986e-05
-1.40985450384077e-05
-1.55723071496985e-05
-2.57061847974001e-05
-3.03993272056583e-05
-1.91989538379494e-05
-1.05711232959174e-05
-3.51633333629985e-05
-2.1562152567508e-05
-1.2574286293251e-05
-2.96333721549524e-05
-7.95636152801098e-06
-1.88014593394501e-05
-2.99674898362613e-05
-5.13154624312728e-06
-4.13896479025049e-06
-2.51526371608883e-05
-7.79413187850797e-06
-3.74249229118696e-05
-2.05545757842901e-05
-8.19902948742548e-06
5.55286350532598e-07
-1.39448441621164e-05
-1.98216533067812e-05
-2.2780273518272e-05
-2.79736278320594e-05
-4.35572228616634e-05
-4.18413901615572e-05
-3.45035093350357e-05
-3.52769353713208e-05
-2.49088298845802e-05
-2.66104836557615e-05
-2.0111807624353e-05
-1.05660669734633e-05
-3.07935417239566e-05
-3.32295692539046e-05
-2.52521124358472e-05
-2.86202323420536e-05
-1.1777700553614e-05
-7.42970836040418e-06
-1.8501661132227e-05
-3.16820620010843e-05
-1.91824737869708e-05
-1.82210199659101e-05
-3.26723303050356e-05
-3.17198220940469e-06
-1.34059346043316e-05
5.49063519270475e-07
-6.98294576799071e-07
-3.63118473867268e-05
-3.41427636273798e-05
-2.89156277600804e-05
-2.40591854468282e-05
-3.3924927616294e-05
-2.24300068121073e-05
-2.711296786148e-05
1.31995013439316e-06
-2.83875011645018e-05
1.24222255605842e-05
-2.46480199846262e-05
-5.12270783203111e-06
-1.31836269630045e-05
-1.50754510492932e-05
-2.02718565413328e-05
-2.80658673755505e-05
-3.18531919155118e-05
-1.69218196819328e-05
-9.72207419774802e-07
-2.96473815353655e-05
-3.27518515555887e-05
-1.95842056797676e-08
-4.07326467805305e-05
8.42512851426828e-06
-1.99525837446625e-05
-1.93086659737485e-05
-2.01475799574145e-05
-2.53661758003644e-05
-1.02113677755833e-05
-1.08229414971023e-05
-1.79175027636748e-05
-3.56154700423307e-05
-1.02673411566708e-05
-4.35286350831401e-06
-4.61754620373294e-05
-3.22925577982787e-05
-3.01510396619086e-05
-1.70914762668634e-05
-4.20817931454092e-05
-4.10101744212544e-05
-2.23797073757189e-05
-1.41635360446419e-05
-3.31262802098149e-05
-2.77449661202489e-05
-4.07438248534145e-05
6.21373655800474e-06
-1.32221310323528e-05
-7.55260451966539e-06
-3.80261494007977e-05
-4.04059955420125e-05
-2.00027771615307e-05
-3.88602830651578e-05
-4.24679339165222e-05
-2.7650131102247e-05
-1.95585089039038e-05
-1.93522838640142e-05
-1.7632514872005e-05
-2.65625045694882e-05
-4.25918977069936e-05
-7.40864389649151e-06
-3.50006814994627e-05
-1.76070006779964e-05
-2.38502567256402e-05
-3.96300440474895e-05
-3.00828188422905e-05
-3.03144443496672e-05
-2.24486889307845e-05
-3.12820482008526e-05
-2.58885734992781e-05
-2.58024610232978e-05
1.19671487634986e-05
-4.54791928547743e-05
-2.19274211967105e-05
-3.08635204135428e-05
-2.7602560043072e-05
-3.00556610717441e-06
-2.60878799852186e-05
-3.1613119886798e-05
-4.13843676387502e-06
-2.19354482090498e-05
-1.91050222028181e-05
-2.97559483058736e-05
-2.17410264231259e-05
-3.12171312036873e-05
-2.03555038797735e-05
-9.92712563809563e-06
7.01849461394768e-06
-2.72659518147345e-05
-1.68269737867667e-05
-1.38609518491267e-05
-1.73983258216229e-06
-1.93237923194249e-05
3.53589684790782e-06
-3.42531666076879e-05
-2.42957812716964e-05
-1.64082742794851e-05
-2.01599175277436e-05
-4.00190649709246e-05
-1.50644249564231e-05
-1.83902527436969e-05
-2.49296864013938e-05
-4.05418114722005e-05
-9.74378446146356e-06
-4.78740486126291e-05
-3.62694766135334e-05
-5.33036446475455e-05
-1.61297434348137e-05
-2.69115475270529e-05
-3.28069208746771e-05
-1.83414612228531e-05
-1.65101795227913e-05
-2.43601219853192e-05
-3.81928073026658e-05
-4.3494361229657e-05
7.50377341844474e-06
-1.34079626186112e-05
-3.79578668538702e-05
-2.21882797262634e-06
-2.11176496728475e-05
-1.95078793037507e-05
9.10057505902145e-07
-4.06906738279764e-06
-3.21170464867769e-05
-2.53320363944377e-05
-2.00142879753765e-05
-3.00809664480234e-05
-3.34998146168295e-05
-2.31307899575737e-05
-2.4575291059083e-06
8.17018079902947e-07
-2.38900112124991e-05
-1.75867058120161e-05
7.73411466323861e-06
-4.02059854467062e-05
-3.36606644792855e-05
-1.9151319574228e-05
-1.84369027972535e-05
-2.40337054917542e-05
-3.18380589819938e-05
-7.47628506095314e-06
-3.57557576451207e-05
-4.802633141173e-05
-3.93390011290336e-05
-5.27714847498619e-05
-5.54259357151815e-06
-2.58581777229213e-05
-2.93105554846016e-05
-1.48237058812643e-05
-2.87561549589308e-05
-1.96698058716527e-05
-2.47754927209969e-05
-3.27737864190821e-06
-9.72743121075116e-06
-2.38079074839615e-05
1.54200994414912e-06
-1.53995607070189e-05
-2.27947980740978e-05
-3.60547823110257e-05
-1.71282501928696e-05
-1.04044534222026e-05
-6.2207274198001e-07
-2.21751515763092e-05
-1.56925859055042e-05
-2.30553337186603e-05
-7.26322849323508e-06
7.27621696011803e-06
-2.11176693919946e-05
-3.95535268223523e-06
-2.97791208086792e-05
-1.66301860333564e-05
-2.5800575296801e-05
4.6645237385224e-07
-2.21160623740093e-05
-1.99887174249543e-06
-4.27023615284266e-05
-1.17829479421638e-06
-7.18686089451814e-06
-2.08001755415666e-06
-2.57621107471773e-05
-1.71845195429868e-05
-1.25062853791851e-05
-4.43349669593549e-05
-2.93037664221987e-05
-4.05389186418415e-05
7.82354756105048e-06
-2.41043977899285e-05
-1.94706265465326e-05
-2.55085835362002e-05
-3.40458799969663e-05
-1.90796498809512e-05
-2.51455589789762e-05
-5.63723506876027e-06
-1.96280907661125e-05
-2.39780680933287e-05
-1.9996323116092e-05
-1.76384198927421e-05
-2.61080158106894e-05
-3.54611801115805e-05
-9.66769247280155e-06
-1.23169397380524e-05
2.43241368894233e-07
-1.97067434215011e-05
-1.81570892718235e-05
-5.20287478885033e-05
-2.2327346078416e-05
-2.8170567448697e-05
2.23902130321726e-05
-3.58600326681566e-05
-9.97936397734009e-06
-3.00605669659445e-05
-1.24807076559261e-05
-3.38191461466778e-05
8.00853544838162e-06
-2.42808521583816e-05
-4.68596655062205e-05
7.05736010849429e-07
-2.73408403088945e-05
-2.42237961459607e-05
-6.02362914718219e-06
-2.81056181617847e-05
-2.78396358892844e-05
-1.86834008288288e-05
-1.79092002768416e-05
-2.26626768264921e-05
-1.73343122777973e-05
-2.31494774926151e-05
-2.6131422513707e-05
-2.39879104057794e-05
-2.26334188498778e-05
-1.24236187595864e-05
-2.57010303724249e-05
-2.57095612387647e-05
-2.82663392378113e-05
-1.97296768072302e-05
-8.02022602747776e-06
-9.70807786445166e-06
-1.61164660933972e-05
-1.63775621260015e-05
-2.76297120299997e-05
-7.50524830143012e-06
-8.57353415868222e-06
-2.73349686248877e-05
-2.26765602077191e-05
-2.53908387492952e-05
-1.71959730740975e-05
-3.88458752709696e-05
-2.54485632857477e-05
1.13450418654589e-05
-2.69440840658174e-05
-1.2024716235842e-05
-2.94446678294843e-05
-1.62841852306541e-05
-1.55881944568989e-05
-2.43364949361728e-05
-2.76123631376709e-06
-2.66048703314113e-05
-3.65550462753544e-05
-3.14773943424545e-05
-1.72304577708483e-05
7.13820495139642e-06
-1.68705775791594e-05
-2.53556608681946e-05
-1.26823110657719e-05
-4.20767330656261e-05
-3.56657270754755e-05
-8.41335260715201e-06
-1.66984461974413e-05
-2.46566200173411e-05
-2.90584783074716e-05
-2.69343507832905e-05
-1.520329199924e-05
-2.77747295290331e-05
-8.74159115134573e-06
-3.09486553393934e-05
-2.60926696829187e-05
-1.67583197614162e-05
-1.3063431980851e-05
-4.68249037139042e-06
-9.62697440374829e-06
-1.82723836381676e-05
-2.50974626500327e-05
-2.60429869683024e-05
-1.6050958635077e-05
-1.93528168187459e-06
-3.66908324139376e-06
-2.08908551770481e-05
-5.78547877623737e-06
-2.93269066865408e-05
-2.5418133009195e-05
-2.4245077024861e-05
-8.37993598735112e-06
-2.35801050370434e-05
-2.90516066127973e-05
-4.40633206875494e-05
-4.71646498710779e-05
-2.99314362444359e-05
-2.59682245585823e-05
-2.20277216407496e-05
-1.43171493131072e-05
-1.51412594636509e-05
-2.00258833932331e-05
-6.85990212765048e-06
-7.52566614753329e-06
-6.10191803954708e-06
-3.90454264201304e-05
-2.7774693522437e-06
-1.00518678126218e-06
-3.9342315659017e-05
-4.04129689908046e-05
-3.98443756074375e-05
-3.82485664491445e-05
-1.94694637742249e-05
4.23527466402124e-06
-1.33375887359493e-05
-2.37195804144493e-05
-3.89481416510082e-05
-2.99662967595227e-05
-2.31634343233956e-05
-2.21048351660588e-05
-2.60338386572857e-05
-2.49524333540821e-05
-6.37991642575719e-06
-8.53074938708213e-06
5.06903743480907e-06
-1.9629043555094e-05
-2.08823065956102e-05
-3.60867600953303e-05
-3.05174998583205e-06
-7.82979509502259e-06
-7.47335018421135e-06
-1.02916378771953e-05
-3.98621819012425e-05
-1.9745885890047e-05
5.15639800573463e-07
-9.59821798167614e-06
-3.18018689137756e-05
-2.30218268770833e-05
-2.02218544618431e-05
-1.89525256834554e-05
-1.40807312317794e-05
-7.81959307987108e-06
-2.76609763714984e-05
-1.13536789504823e-05
-3.68187804853904e-05
-2.63158225279363e-05
-1.88567577525378e-05
2.9185644376354e-06
-2.72579949805354e-05
-1.37444623959844e-05
-1.19989886681889e-05
-3.13603257805443e-05
-9.68751461164258e-06
-1.25352730757028e-05
-3.30008383205843e-05
-2.12617768937165e-05
-2.92205745064859e-05
-2.07362801395899e-05
-7.67545765362495e-06
-3.76698181857874e-05
-2.79513811415805e-05
-1.03642235207725e-05
-1.27755709506757e-05
-8.90313810194037e-06
-2.15151119868691e-05
-4.69287544624888e-06
-2.26699110728691e-05
-2.00464158050139e-05
-1.77636024544757e-05
-8.92576710530308e-06
-3.68636814250045e-05
-9.70714808441067e-06
-2.39597237457259e-05
-2.47944684030527e-05
-3.39555443674726e-05
-7.75612326729889e-06
-1.31252555775958e-05
-2.66892707419327e-05
-1.91149128558197e-05
-1.98804648463613e-05
-2.41159751318779e-05
-2.49962419166907e-05
-2.73540835345441e-05
-3.01395463586812e-05
-3.08433742762331e-05
-1.96483964865792e-05
-1.57802891222454e-05
-2.86177385350806e-05
-1.20264591284279e-05
-1.75483730675185e-05
-2.48182666027987e-05
-2.12237365882152e-05
-3.32213493464684e-05
-4.84837881259659e-06
-1.6427161019247e-05
-1.56325632312256e-05
-2.9942903980529e-05
-3.63711480913397e-05
-1.12050880674934e-05
-1.20235048593353e-05
-9.7954829727302e-06
-2.01013077803491e-05
-2.08700528067939e-05
-4.151192872558e-06
-1.12822514255624e-05
-2.51304692862783e-05
-2.71790138526586e-05
-2.11684983325437e-05
5.37003839017052e-06
-1.86052032734306e-05
-1.79656845438574e-05
-2.03263785183411e-05
-1.7378549613157e-05
-8.53921124347572e-06
-2.19949021967134e-05
-6.62620182677186e-07
-1.61476984786788e-05
-3.02351820834606e-05
-2.63631496972686e-05
7.86304746982715e-06
-6.39651347334159e-06
-7.23971875309016e-06
-2.76898801309658e-05
-2.19480236732866e-05
-1.70142186788294e-05
-3.71455551344367e-05
-4.16446216138709e-05
-3.75247866716955e-06
-2.37583418746579e-05
-4.35334618860628e-05
-1.24992022105632e-05
-2.50152193266577e-05
-1.10684161902419e-05
-3.07410956165119e-05
-4.69653146844641e-05
-5.84760038964343e-06
-1.73247163701869e-05
6.0051465482792e-06
6.06053625786152e-06
-1.25084159232237e-05
-3.27155333224709e-05
-3.12515523122367e-05
-1.86411546115771e-05
-9.25673018294477e-06
-3.24994691296196e-05
-3.90730950370214e-05
-6.4894277290414e-06
-2.73936363520133e-05
-1.81330212086473e-05
-1.70647270983544e-05
-3.3784639489117e-05
-1.86514544173814e-05
-7.65989103269467e-06
-1.37190562001946e-05
-8.76661433180385e-06
-2.79408807294069e-05
-3.2149506622794e-05
-5.99354861557188e-05
-3.09329148831311e-05
-7.9832624670186e-06
-1.00196325881593e-05
-1.46688342759225e-05
-2.61517017811005e-05
-2.53613654575741e-05
-2.09237576085689e-05
-3.20262948566062e-05
-2.05783962902784e-05
-2.55990114176927e-05
-1.43922283862175e-05
-7.48221009818303e-06
-1.88822458208692e-05
-2.67839989587422e-05
-8.53139647292774e-06
-1.88604403840039e-05
-2.69911098090342e-05
-2.51691395425786e-05
-1.82098849618698e-05
-9.8022828752791e-06
-2.64746976884013e-05
-1.6670003684653e-05
-2.96454740830517e-05
-2.88349108955641e-05
-8.41640536886474e-06
-2.94313240779013e-05
-3.39690680755567e-05
-2.49563637978332e-05
-3.59863573066836e-06
-7.86382221170457e-06
8.96772267540037e-06
-2.05453330396108e-05
-4.31451665502291e-05
-1.29009112189422e-05
-1.54861202812479e-05
-3.15460208515823e-05
-2.45651416483262e-05
-3.04365651952702e-05
-1.38431448803542e-05
-1.43249764227244e-05
-2.80903237788315e-05
-7.76998341218499e-06
-1.81336299600492e-05
-2.66973492673855e-05
-1.44280605697612e-05
-2.70806285410085e-05
-5.54737675645634e-06
-2.66827891497859e-05
-6.49097155560733e-06
-4.32261430412879e-05
-1.79012022985353e-05
-5.07758936389256e-05
-2.58864334567715e-05
-2.77826036538725e-05
-3.57054174923307e-05
-3.30725535295124e-05
-2.26719343457757e-05
-1.25688466273503e-05
-3.06538197550861e-05
-1.36690662570096e-05
-2.21619177661895e-05
-2.37749842196813e-06
-3.22401744858007e-05
-1.42863191654562e-05
-4.146453551149e-05
-3.88248697989385e-05
-3.72567923427596e-05
1.15308635851642e-06
-1.14886037527138e-05
-3.77121601302859e-05
-1.42924915794236e-05
4.08253833325029e-06
6.33118016101329e-06
-7.83532042674354e-06
-3.39929102893282e-05
-4.32510114152777e-05
2.69714343490367e-06
-2.04521863639468e-05
-7.33785066418633e-06
-9.98871418004117e-06
-2.83021938057921e-05
-1.74589404347872e-05
-2.14994017211517e-05
-2.15330034383192e-05
-1.04167012228514e-06
-1.94351905330954e-05
-1.88346046993138e-05
-2.02433369047756e-05
-2.04880720454655e-05
-2.01996917974211e-05
-4.46176148082727e-05
-2.49133963799028e-05
-6.29766239679248e-05
-2.55918780185927e-05
-3.3237054437201e-05
-2.05410611525528e-05
-1.07180924052094e-05
-3.82834747925213e-05
-3.68370703858141e-05
-3.48500110789293e-05
-3.5460492088121e-05
-2.8160606154408e-06
-2.23698377422468e-05
-1.91831412067434e-05
-1.78076141149332e-05
-3.235108281248e-05
1.34320041899611e-05
-2.84173199264403e-05
4.50982834387732e-07
-9.63612156341692e-06
-2.8643338300825e-05
-3.26695842950535e-05
-1.79304335351083e-05
6.90325744051318e-06
-1.50812067308086e-05
-1.16697441548764e-05
-3.3451690815128e-05
-2.45241020311218e-05
-1.18377976986117e-05
-6.95998597268645e-06
-3.45468437747633e-05
-1.4822422763745e-05
-2.11243160646393e-05
-1.07925673137571e-05
-2.78309410114023e-05
-1.60258415042972e-05
-1.97211493491139e-05
-2.39026387514277e-05
-2.0908562077678e-05
-2.22741026207401e-05
-2.07197113725853e-05
-2.6741588257161e-05
-8.64026830458099e-06
-3.27053477682558e-05
-3.75197875843769e-05
-2.35804589518771e-05
-1.78415767026834e-05
-7.85963643348138e-06
-1.59477080872092e-05
-5.94779509315595e-06
-3.88198488843042e-05
-2.72155308087231e-05
-2.2223486428331e-05
2.37981793256928e-06
-1.18810589961845e-05
-8.50901436096701e-06
-2.60796018141151e-05
-4.06993857824961e-05
-2.34095288001516e-05
-2.09120756272507e-05
-4.21298690033711e-05
-3.90537177616202e-05
-5.48593863291715e-05
-2.45255274512114e-05
-5.37023872294043e-05
-2.08163539135447e-05
-9.16682274255185e-06
-1.7160764492221e-05
-3.9489540968474e-05
-1.39001680898383e-05
4.62767111514447e-07
-1.46326808357357e-05
-1.40858510679067e-05
-1.23245497026061e-05
-9.13704812371444e-06
-2.34359549687902e-05
-2.68256569965353e-05
-2.40019170865587e-06
-1.60444504459846e-05
-1.60438058318791e-05
-2.89947168716892e-05
-2.37596301274925e-05
-2.08414966490911e-05
-3.19399859970537e-05
-1.40302436432288e-05
-1.98592478411153e-05
-3.46296704548465e-05
-1.83616087788747e-05
-3.1325778879274e-05
-3.68465973738507e-05
-2.35417386829843e-05
-3.20096700802372e-05
-1.35398723056179e-05
-2.99053129179905e-05
-2.39243950627681e-05
1.89622700200098e-05
-1.20016502624374e-05
-3.15528055641854e-05
-1.81566517702381e-05
-1.6825601666991e-05
-1.68081872733213e-05
-2.88344691895272e-05
-3.36428984271493e-05
-1.04351141340863e-05
-2.48564799183504e-05
-2.0238081091613e-05
1.05060950360588e-05
-1.19716879479657e-06
-3.03663571512304e-05
-3.76807812171595e-05
-1.63077346710145e-05
-1.88219624351556e-05
-2.28918963484515e-05
3.69021924063822e-06
-6.69601989653039e-06
-1.58952529142322e-06
-4.42234060172739e-06
-1.37438961686858e-05
2.91579915629567e-07
-3.33810601597887e-05
-1.76934273019562e-05
4.95851856014298e-07
7.74167686252841e-06
-1.44784305327344e-05
-3.38949633198472e-07
-2.4238213231917e-05
-2.97035115591045e-05
-6.78950974164288e-06
-2.61112666072308e-05
-4.8028999051862e-06
-6.24140560779844e-06
-5.64599193758916e-06
-2.95764222382166e-05
-2.35927724187191e-05
-2.81459088185321e-05
-1.60819663117512e-05
-2.78779647339137e-05
-4.94979832173138e-06
-1.10068550034541e-05
-1.68016824456738e-05
-5.6861608959405e-06
-3.08528517602977e-05
-2.95148002197414e-05
-3.23266774845379e-05
-2.06954352779376e-05
-1.82859617490652e-05
-4.24212176883967e-05
-3.80580557720109e-05
-6.69171745778663e-06
-2.46215050574029e-05
-2.53462456244479e-05
-1.72780722238346e-05
-2.84302638916913e-05
-1.89911703612942e-05
-4.33565827208086e-05
-3.11282933161394e-05
-1.73329041537782e-05
-1.80809639331774e-05
-1.86754269537836e-05
-3.65723959034308e-05
-1.85250103163282e-05
-1.98958728536872e-05
-2.29305019740292e-05
-2.59165864227094e-05
-2.92208977753518e-05
-1.2565495612539e-05
-1.44775825159052e-05
-1.27121826317212e-05
-1.91699222224509e-05
-2.36833365723825e-05
-1.96629384713356e-05
-2.44692112652281e-05
-3.58093373990007e-05
-1.60547176831671e-05
1.01879270079042e-05
-1.84876979660266e-05
-1.5236812582114e-05
-2.3004323566422e-05
-1.73034434541592e-05
-4.81721891309162e-06
-9.20615683079662e-06
-2.18792238057477e-05
-1.03587227017327e-05
-1.24649550669802e-05
-2.26025160483397e-05
-1.53344162248987e-05
-2.52807380373891e-05
-2.18472662860377e-05
-3.15605705091725e-05
-2.17463643004262e-05
-2.69512074024723e-05
-8.59465675352923e-06
-1.64145606658871e-05
-4.21092950942854e-05
-1.64427001766488e-05
-5.3180231580612e-05
-2.482116028212e-05
-2.36214119929694e-05
-1.57243651959864e-05
-9.67561656412962e-06
-3.26364616837322e-06
-2.80544799742781e-05
-5.4369851300767e-07
-1.66721792272113e-05
-1.81106405795648e-05
-6.31045414653148e-06
-1.09763702978028e-05
-3.79488520533957e-05
-4.22618976728705e-05
-1.40907016708476e-05
-2.55458592857169e-05
-3.02372761454297e-05
-3.52132745887127e-05
-2.96207012143597e-05
-2.5845057239445e-05
-1.44367763469612e-05
-1.74389332431381e-06
-3.78444386681872e-05
-2.40942349023314e-05
-1.75987205259184e-05
-2.32326662674341e-05
-2.64094901480876e-05
-1.00879563203536e-06
-1.7308262235768e-05
-1.85272010481177e-05
-3.78719945747275e-05
-1.53479529965759e-05
-2.69063469722976e-05
-1.82464276819495e-05
-4.68915394143384e-05
-2.16739575972253e-05
-1.87961705417165e-05
-2.39965240526773e-05
-1.22946401336679e-05
-2.1835575071819e-05
-1.31107032224268e-05
-2.1917003087242e-05
-3.6989222285171e-05
-4.3791811101748e-05
-7.98076124797763e-06
3.80815666794379e-06
-2.18372145944878e-05
-2.13720590690028e-05
1.15664628713415e-06
-1.42511504520455e-05
-1.13790167986138e-05
2.90534852598934e-06
-2.22384578784643e-05
-2.52723107438004e-05
-2.14020725937653e-05
-3.10107920047299e-05
-2.16344291416573e-06
-1.26019729989403e-05
-2.24339351446147e-05
-8.55386521682025e-06
-2.15694833761257e-05
-1.48813669751699e-05
-1.25627121951907e-05
-2.8293894585074e-05
-1.17403336517769e-05
-2.26745473071299e-05
-2.17714096778947e-06
-2.57191220518794e-05
-2.01436417963085e-05
-2.93175963840527e-05
-1.44945782393215e-05
-3.24532799460953e-05
-1.27236872333558e-05
-3.13641186110052e-05
-1.89797439982843e-05
-1.90050396538646e-05
-5.38408447984432e-06
-2.31952850614732e-05
-1.36202240037507e-05
-1.423421609298e-05
-2.11595830523307e-05
-9.44198941591574e-06
-2.69758791909022e-05
-3.26152039438345e-05
-2.49262484808877e-05
-3.90913095848455e-05
-2.51052722723554e-05
-1.77057916888728e-05
-1.52223785646532e-05
-2.85668785571377e-05
-3.50287830442425e-05
-1.89526600228368e-05
-7.53633322077864e-06
-2.87227778227137e-05
-4.13525433356308e-05
-1.55881046994295e-05
-1.20533022267215e-05
-1.42355966635016e-05
-1.25760808910403e-05
-2.02501622882432e-06
-2.26628724196517e-05
-1.22183042217138e-05
-2.21626352599005e-05
-1.62161963197194e-05
-4.05469020345198e-05
-4.6889037806278e-05
-2.11927385419121e-05
-2.41135123452174e-05
-2.42379218736552e-05
-4.68384482649376e-05
-7.61169104518441e-06
-8.52285288808892e-06
-3.91251391400994e-05
-4.3951428020803e-06
-2.21510434848967e-05
-4.05189360642145e-05
-2.34170353831955e-05
-4.22915080464162e-05
-1.27781770813769e-05
-8.23427193452049e-06
-3.21355049273533e-05
-1.55896031025941e-05
-1.71633301402183e-05
-8.82154769658337e-06
-1.22394596046935e-05
-3.11009096803033e-05
-1.04914683907293e-05
-1.11198659374461e-05
-3.30605795675761e-05
-3.3585485142353e-05
-1.59885218221245e-05
-1.67160388467302e-06
-1.33630036218123e-05
-2.02348356947047e-05
-1.40106206906439e-05
-3.25932406680385e-05
-6.93590954766449e-06
-5.57709191528126e-05
-1.15804049914415e-05
-2.30819760802183e-05
-1.65872394541091e-05
-9.8116147866905e-06
-8.17446367465934e-06
-2.5437412018448e-05
-3.53683026099215e-06
-5.04725147648499e-06
-2.6170071752779e-05
3.6538849430277e-06
-1.40037386604441e-05
-3.14029961551518e-05
-2.86341084482219e-05
-2.54571611217704e-05
-2.98605933913998e-05
7.65210370387668e-07
-2.7264870890635e-05
1.22168418978759e-06
-2.62637220752442e-05
-2.1123561554271e-05
-1.89885650692524e-05
-1.9002638989306e-05
-9.70207883379177e-06
-1.54570549720001e-05
-1.35214531869867e-05
-2.28864546773454e-05
-6.80956575318273e-06
-4.14596826912673e-05
-2.58771043665272e-05
-4.23054562996095e-06
-1.81608044995308e-05
-2.26634045682477e-05
-2.706740267809e-05
-1.51731062745214e-05
-9.8808892611134e-06
-1.48179989685528e-05
-3.11207598026944e-05
1.75101144762333e-05
-2.06089813672844e-05
-4.01573323481103e-05
-4.28388963598929e-05
-4.06403716699372e-05
-2.88386889983347e-05
-1.16525331031049e-05
-2.83185479360435e-05
-2.69821730350607e-05
-4.38399732910582e-05
-3.64595916304155e-05
-3.50256584110981e-05
-2.37817987712976e-05
-9.35070603157436e-06
-3.25185040063241e-05
-2.71988547153101e-05
-3.81957171489943e-05
-1.65585155480456e-05
-1.10709028895517e-05
-1.83943979703415e-05
-3.65976784956673e-05
-2.42254228971294e-05
1.7038090649785e-06
-1.77395989185698e-05
-2.2411464029644e-05
-5.5047309602943e-06
-4.33996313299417e-05
-3.87143121672205e-05
-3.29540745025119e-05
-1.7220019143439e-05
-1.81065965122552e-05
-1.72041582016342e-05
-1.42995248940627e-05
-5.74587069878408e-06
-2.09000898684721e-05
-5.09849384092511e-05
-2.01356456786924e-05
-1.80476919906437e-05
-2.5709467292759e-05
-2.80633183687728e-05
-1.38386754069826e-05
-1.7641996259953e-05
-2.42975987740854e-05
-1.73843315226099e-05
-2.90952598795626e-05
-1.78578225901651e-05
-1.95252649815173e-05
1.43881484864896e-06
-1.4898636705838e-05
-2.31627939074888e-05
-4.0698658029359e-05
-3.04374599224707e-05
-2.44016996652817e-05
-3.3131887864956e-05
-2.80589401190658e-05
-2.4911961086224e-05
-3.58684869548908e-05
-2.05696932250733e-05
-1.21394754166218e-05
-7.50217747350356e-06
-1.33725772868677e-05
-2.60750803950556e-05
-4.31217826052945e-05
-9.83119204209152e-06
-2.68232200886017e-06
-2.08415689468565e-05
3.74704531709275e-07
-1.42854431205192e-05
-3.66762554879048e-05
-2.97974553604683e-05
-1.00334107311798e-06
-3.30304248687537e-05
-2.65361904134223e-05
-2.59205515634801e-05
-2.58143295899686e-05
-1.68294362279376e-05
-3.53892931490156e-05
-1.27536650454104e-05
-4.63629755983247e-05
-4.28461918555695e-05
-1.2564220469525e-05
-2.28362575927217e-05
-2.66483392106273e-05
-2.63832638080126e-05
-8.24880324884347e-06
-3.62041159340845e-05
8.53097903291788e-06
-1.87338192733839e-05
-2.11184977192862e-05
-3.63007649781533e-05
-2.27363502249036e-05
-2.28691183506882e-05
-2.16973852492553e-05
-3.55087410559647e-05
-1.55771672720423e-05
-1.12381997542193e-05
-4.13463248049478e-05
-1.89370573524599e-05
-1.16194872801493e-05
-1.65856356979335e-05
-1.71955623689829e-05
-2.91675162661854e-05
-1.81666843480034e-05
-1.62773206113684e-05
-1.78760130540045e-05
-1.39413037097032e-05
-1.37183758809448e-06
-3.50876125792776e-07
-1.6924190211803e-06
-1.46801084797711e-05
-2.18604620969909e-05
-6.7299626641686e-06
-1.40483295906807e-05
-2.92299240834269e-05
-1.81283602255771e-05
-2.07380262972624e-05
-2.74489802068588e-05
-1.09367279906887e-05
-1.66905701824575e-06
8.92723807625102e-06
-2.51689628986844e-06
-1.03669263804164e-05
-1.87817877653558e-05
-2.44450648626193e-05
6.44097542356751e-06
-2.31875711218424e-05
-2.82787562218081e-05
-1.7427050019391e-05
-2.63699151807749e-05
-3.72266226969008e-05
-3.35186410301632e-05
-3.01006426324263e-05
-2.74510682029385e-05
-7.9732769364922e-06
2.08148511854882e-06
7.1922557265664e-06
-2.2797448564488e-05
-1.37613929518867e-05
-3.74910926320108e-05
-1.07669250620023e-05
-2.54766977434869e-05
-5.93458225560352e-06
-1.15634419418161e-05
-2.45383446093194e-05
-1.24172718748003e-05
-3.21708935684931e-05
-1.82547260074878e-05
-2.82394960250288e-05
2.40726550349873e-07
-2.7969822917842e-05
-2.22050141773935e-05
-1.42323972039896e-05
-1.53849341710696e-05
-3.06272698850595e-05
-1.10867632150858e-05
-1.12774256218627e-05
-2.09854566012802e-05
-2.88644607911217e-05
-3.48803952108196e-05
-5.39079825996702e-05
-1.33970319516729e-05
-1.25496398982413e-05
-1.59204346416327e-05
-1.9036206575003e-05
-2.22366701522177e-05
-5.60010759341988e-05
-6.43812252364571e-06
-5.20378397180007e-05
-1.47696126040523e-05
-1.19767685994698e-05
2.680944782714e-06
5.32195578176643e-06
-2.36225742437917e-05
-2.15999293671657e-05
-6.80669141990111e-06
-7.2121545561112e-06
-2.10011033037217e-05
-7.74024445077762e-06
-1.89052024080056e-05
9.17657788996901e-06
-2.34212541909518e-05
-1.50541363140755e-05
-2.25706188775956e-05
-1.28986437217467e-05
-3.85353270325955e-05
-5.78140817819075e-05
-2.98500727338682e-05
-5.71573779481504e-05
-1.21773120594501e-05
-3.1948227746561e-05
-7.94511112736185e-06
-1.97603655780573e-05
-1.34487549751012e-05
-5.50221992782147e-06
-3.51357866074638e-05
-1.36235972765248e-05
-1.72281498315449e-05
-1.86764018239525e-05
-3.10406631007821e-05
-2.00913699396871e-05
-7.46028732062262e-06
-1.27325672914372e-05
-4.541106988177e-05
-1.16318427344532e-05
-1.75022982030113e-05
-1.74040212443301e-05
-2.72312893087051e-05
-2.00612391751437e-05
-3.98474447329482e-07
-8.27873215171673e-06
-3.19891888405907e-05
-2.51675629607427e-05
-2.56445043119468e-05
-3.44992705812759e-05
-9.65304596777981e-07
-2.56597358611718e-05
-3.64301531485359e-05
-2.46535947920317e-05
-1.30639956083053e-05
-2.44383700837821e-05
4.18757035197707e-06
-2.5666974393938e-05
-4.46112795090294e-05
-2.10017757078915e-05
-8.61748882635005e-06
-2.32632094223569e-05
-1.06686471303306e-05
-2.36634458436347e-05
-2.29884513726664e-05
-9.40578262189863e-06
-2.85418322468161e-06
-4.16392071135766e-06
-1.52658490037668e-05
-3.35703619480473e-05
-3.40263215417958e-05
-4.93750213434086e-06
-2.3255910451262e-05
-2.93390472704036e-05
-1.62574878482237e-05
-3.20052249741653e-05
-3.63882280363684e-05
-3.39997830662092e-05
-3.71980273049798e-05
-3.99025298339348e-05
-2.56347764231123e-05
-1.50593080972113e-05
-1.37940115866244e-05
-2.2965295837736e-05
-1.67061194550121e-05
-1.84293147277049e-05
-3.96790850832242e-05
-2.79504494989209e-05
-6.14178617417539e-06
-1.26487646721459e-05
-3.68975281225205e-05
-1.84437667240004e-05
-2.39213374994048e-05
-2.81177527257763e-05
-3.00612999309836e-05
-1.41900424485729e-05
-2.07686875641785e-05
-1.17384422241398e-05
-2.17011752380359e-05
-2.45846256150433e-05
-1.60645519440625e-05
-7.95417504458174e-06
-1.65354046034802e-05
-8.51152912225918e-06
-9.33880890279817e-06
1.61448955169507e-06
-1.2304510085399e-05
-2.55555844789075e-05
-7.51031026535621e-06
-2.63557559178554e-05
-1.81926391701124e-05
-1.35444100941293e-05
-3.91860359019267e-05
-2.78343259331438e-05
-2.82648389277051e-05
-2.44052281185088e-05
-1.69997516339726e-05
-1.14227457597533e-05
-3.96633993822882e-05
-9.97095590155369e-06
-2.16852104882842e-05
-9.44845406367639e-06
-4.59396436642251e-05
-1.16711093187513e-05
-2.75142371308085e-05
-2.29311616707082e-05
-7.17407464192964e-06
-3.2585161636042e-05
-2.95273438218225e-05
-1.71200960093884e-05
-9.56868998999759e-06
-1.00750317838416e-05
-2.2530463917783e-05
-2.67823520565529e-05
-2.06213562558587e-06
-1.57987656335038e-05
2.2099459355442e-06
-2.15653261812157e-05
-2.1260295064631e-05
-1.77806060944496e-05
-1.4619651898169e-05
-3.08189806197318e-05
-1.62718914667325e-05
-3.34335161888705e-05
-8.24060338603489e-07
-1.95785675290606e-05
-2.97808893255429e-05
-1.5552729006655e-05
-2.40277832581381e-05
-1.99825461311357e-05
-2.75514336138557e-05
-2.02202422734253e-05
4.50448388986533e-07
6.89093539086623e-06
-3.93564949139606e-05
-2.78968264464394e-05
-1.96773764192114e-05
-3.59051833014399e-05
-2.11177989711309e-05
7.14582878464907e-06
-1.03040185778225e-05
-2.22868752239026e-05
-1.75533030742707e-05
-2.25676164788347e-05
-1.52861262311471e-05
-1.5554786493448e-06
-3.70577447677923e-05
-3.93570266911158e-05
-6.8690920400403e-06
-2.45501344240584e-05
-2.50706787101954e-05
-2.96960883751615e-05
-3.88915373047991e-05
-1.17688238580045e-05
-4.81128623417227e-05
-3.0940505883343e-05
-2.00475587581887e-05
-2.47106286801016e-05
-4.65852571899696e-06
-8.22434137658846e-07
-7.6580319547536e-06
-3.55338747588723e-05
-2.59767999415851e-05
-1.79867165094699e-05
-1.88794863305177e-05
-3.50075963528672e-05
-3.7103762219348e-05
-9.50900721746576e-06
-2.8197486855206e-05
-1.36001310338057e-05
-1.36189042287815e-05
-4.57285018869825e-05
-1.4988125239263e-05
-6.86737673710319e-06
-1.82292391276095e-05
5.83462794549044e-06
-1.31840031073542e-06
-1.07388955635405e-05
-1.05615264542668e-05
-4.60661893921364e-05
-2.07614504799841e-05
-2.50390145380543e-05
-9.06358602020604e-06
-2.84246757211432e-05
-6.96818004399496e-06
-1.09625325585093e-05
-2.07317734588399e-06
-2.61737574695448e-05
-1.77393543969041e-05
-4.22266742345882e-05
-1.41705257889912e-05
-2.02604203262919e-05
-3.61554667312596e-05
-1.5975630053842e-05
-2.46368860477221e-05
-1.53569812230846e-05
-2.70086253952844e-05
-1.2743600308768e-05
-1.9999568822812e-05
-4.16348790320201e-05
-3.59045144317252e-06
-2.57100563787047e-06
-2.93460418066226e-05
-1.28662992655947e-05
-1.9487106434506e-05
-8.84456740708396e-07
-2.94219647748821e-05
-6.14885934631162e-06
-3.41478958234032e-05
-4.13333931979752e-05
-2.39820120980496e-05
-1.94696838542183e-05
-2.45752188972073e-05
-3.29887151399061e-05
-2.39023683837024e-05
-2.07159831006559e-05
-2.3357405072859e-05
-2.64457150883393e-05
-2.51222872301134e-06
-2.82360884725166e-05
-2.3328555108525e-05
-9.04677017506047e-06
-2.23703286003657e-05
1.51200446514515e-06
-2.38138485213353e-05
5.75854842082184e-06
-1.07218622152818e-05
4.85666884240519e-06
-2.28638672065405e-05
-3.78119446084741e-05
-1.32669097878549e-06
-2.95066278350486e-05
-2.39023909705143e-05
6.83640190229934e-06
-2.61164217686695e-05
-1.46548391143994e-05
-2.43097746098812e-05
-1.79463054639437e-05
-1.68414353107122e-05
-3.44105848413797e-05
-3.09549527438154e-05
-4.17067183220196e-05
-2.5498637002649e-05
-2.93071237303203e-05
-1.37549612530507e-05
-1.16303083375328e-05
-3.33562854074492e-05
-3.49184553626878e-05
-2.95830352261193e-05
-7.76056125555947e-06
9.24122840165724e-06
-3.79507123767054e-05
3.92433294560556e-07
-2.47284655555352e-05
-3.47813601500433e-05
-3.9820920017548e-05
-4.11680528770161e-05
-3.00539229584005e-05
-3.41616333439062e-05
-3.06096889952315e-05
-1.76143110337128e-05
-1.51870746971581e-05
-2.9380818652443e-05
-2.93225940368386e-05
-1.61429911595767e-05
7.44528106371171e-06
-1.4724179230484e-05
2.04328511636719e-06
-3.32059281592081e-05
-8.49701744617927e-06
-2.77709433021208e-05
-2.24156168236979e-05
5.78690108677738e-06
-1.6656567141089e-05
-1.98058793578446e-05
-2.97196882538974e-05
-3.53910963221308e-05
-9.29027695892191e-06
-1.0821460589646e-05
-4.99091740908408e-05
-8.3995648315734e-06
-3.62928975698338e-05
-6.2824688099396e-06
-1.25089762407183e-05
-2.50160474507381e-05
-3.1646516742554e-05
-5.67457692093545e-08
-3.27290483484938e-05
-2.95038718538149e-05
-3.66812592830616e-05
-2.05153104868446e-05
7.59891268937107e-06
-2.08207517193225e-05
-2.65396244926097e-05
-7.05708746277014e-06
-1.02025259085347e-05
-2.4627573930181e-05
-3.47035733520664e-06
-2.24551968857382e-05
-9.4738127146892e-06
-3.83871166057243e-05
-1.89910299634484e-05
-2.63169561232673e-05
-2.8117177694194e-05
-1.72806283841015e-05
-2.31900242336332e-05
-1.29007523064722e-05
5.30581346798122e-06
-1.5663743084911e-05
-3.93753871358302e-05
-1.10115095307939e-05
-1.03005294324585e-05
-1.15736225540349e-05
-4.64769475971746e-05
-1.34182782262912e-05
-1.95162564828675e-05
-3.77125685837321e-06
-2.48994146247321e-05
-2.12716292949041e-05
-2.85298948342707e-05
-1.50401285813887e-05
-1.89655077242831e-05
-3.64956885252011e-05
-2.34616990334063e-05
-3.37850605944254e-05
-2.39797618849249e-05
-1.0711991384722e-05
-1.60514071813211e-05
-2.9463534123252e-05
-3.18161726148207e-05
-2.86035642440194e-05
-4.12339319018201e-05
-4.77919375798619e-05
-3.57727848849178e-05
-2.11483999736528e-06
-1.87347524214532e-05
-1.59061099674224e-05
-3.07135527465551e-05
-3.3419733864223e-05
-4.09090880062604e-05
1.26758022619393e-06
-1.61720200646294e-05
-4.68436232934166e-06
-2.41774203499291e-05
-1.4737670279027e-05
-1.01343159086006e-05
-3.89449237105858e-05
-3.42460447055094e-05
-8.29562091783224e-06
-1.99224862710239e-05
-2.35749251707019e-05
-3.84165067850316e-05
-1.72841714545643e-05
-2.46127284890323e-05
-1.85623329550097e-05
-1.31545857562971e-05
-2.19417562790556e-05
-3.49465410358042e-07
-1.09163284628669e-05
-4.08532248161034e-05
-3.35821743814196e-06
-2.0286479255018e-05
-3.81531385048655e-05
-2.64623453514196e-05
-2.40376356785613e-05
-2.83598598922395e-05
-2.53030757149059e-05
-8.69033823446835e-06
-2.2194293330789e-05
-6.44554608074612e-06
-4.71078275232083e-05
-2.02650389564999e-05
-2.56825051971459e-05
-3.57147327389479e-05
-1.24802298511303e-05
-1.26212676980361e-05
-2.20345849256852e-05
-2.56905353745117e-05
-6.79226824800257e-06
-2.767366459225e-06
-2.05451129595789e-05
-1.35418343784666e-05
-2.503958906799e-05
-1.84861970299212e-05
-1.2375578382196e-05
-2.73783507638135e-05
-1.31047368872934e-05
-1.5002979018862e-05
-3.11640218720509e-05
-2.89521062687497e-05
-2.88238992013821e-05
-2.77059984080698e-05
-2.22614013132538e-05
-6.01066331855188e-06
-2.74192499112124e-05
-1.99275887012711e-05
-1.62413105515292e-05
-1.67495713389327e-05
-4.71381363415149e-05
-1.51367323281123e-05
-3.90878776701571e-05
-1.58431010074533e-05
-3.9363507469444e-06
-1.95701530966268e-05
-2.18263254766391e-06
-1.7784590329662e-05
-1.71482310229411e-05
9.66394471840433e-06
-4.44364911448017e-05
-2.24221178595558e-05
6.17268336198385e-06
-4.89736812224888e-05
-1.2130097818974e-05
-2.60114390435893e-05
-2.05207626144941e-05
-2.3488104250068e-05
-1.40863899539069e-05
-4.26952754557959e-05
-3.70496467150095e-05
-1.36999181999528e-05
-5.46622022451034e-05
-3.85423951773292e-05
2.13154527749521e-06
-1.72621821089072e-05
-3.14029750771288e-05
-3.44982675458518e-05
-2.28614741176656e-05
1.38436965645542e-06
-1.92039470276671e-05
-2.82877368237293e-05
-1.51145653195677e-05
-2.06174202957167e-05
-2.19801330379448e-05
-1.74090622120856e-05
-3.49617015258217e-05
-3.0016722179077e-05
-1.52665184657544e-05
-1.8484604503869e-05
-4.04403999380827e-05
-3.44507411809517e-05
-2.33959497079783e-05
-6.56211795439362e-06
-3.90990391030725e-05
-3.35099733612827e-05
-1.65661143766018e-05
-7.8316549556143e-06
-3.52633450894219e-05
-9.94418366807634e-06
-2.3074639235515e-05
-2.61425529504941e-05
-2.41329704320077e-05
-4.63366798473866e-05
-2.48230097819921e-05
-1.23881494495259e-05
-4.80029181278936e-05
-2.6264388480163e-05
-3.67064191541936e-05
-2.23346344996274e-05
-3.07517844320507e-05
-3.39940577423951e-05
-6.06725771049383e-06
-2.61221270155987e-05
-1.31070062607274e-05
-1.69085319077306e-05
-2.69092279730751e-05
-2.70520313625596e-05
-4.72700299231992e-05
-2.50981435014803e-05
-1.70759988107318e-05
-2.17787874523392e-05
-1.78995424851495e-05
-7.68241573283393e-06
-1.63013280585088e-05
-3.04303873518123e-05
-5.77800024919073e-06
-4.02727453697514e-05
-2.46958804847533e-05
-1.63819831911088e-05
-2.52231286837696e-05
-2.47635223286011e-05
-3.3380219777685e-05
-1.63631977602938e-05
-2.07062105008572e-05
-2.70410280135059e-05
-2.94816308782033e-05
-1.75165218349186e-05
-2.25350756366089e-05
-1.59699503418833e-05
-1.4864317873185e-05
-8.98709132312922e-06
-6.8923254793817e-06
-2.98268725814229e-05
4.73697492974668e-07
-1.55894997693033e-05
-1.98079130000725e-05
-2.689730194147e-05
-2.11792583674126e-05
-4.71573944885394e-05
-2.66995051744687e-05
-1.89796448279243e-05
9.01762517771253e-06
-3.63846446400921e-05
-2.14799595141301e-05
-2.58232942800312e-05
-3.28521446535498e-05
-2.2387562756293e-06
-3.416157260531e-05
-1.71666575784058e-05
-2.79776497180752e-05
-1.29659526557906e-05
1.71123191298531e-06
-3.04037105024582e-05
-2.73794199148569e-05
-7.83157036556131e-07
-2.58150281778858e-05
-7.86651477146903e-06
-3.02666187118084e-05
-2.86515269249049e-05
-2.54917522173101e-05
-1.21386628832571e-05
-8.19494128382812e-06
-1.59663623738132e-05
-2.58833871326065e-05
-2.49575961611238e-05
-2.59690084167407e-05
-3.27731161432592e-05
6.48379900115045e-06
-2.97710362074062e-05
-3.45580270807113e-05
-4.4816925061702e-05
4.74968526979423e-06
-1.68517013701879e-05
-3.29161261528123e-05
-1.24068190868297e-05
-2.11669900207974e-05
-2.31944190293985e-05
-4.13429117972443e-06
-2.71778576239847e-05
-2.11305758930766e-05
-2.36682976700374e-05
-2.1030401304474e-05
-1.7245839885154e-05
-2.51867497853114e-05
3.24501027535742e-06
-2.95816296627116e-05
-1.89473138863355e-05
-2.29172917119602e-05
-4.71664142156499e-05
-2.18323547659348e-05
-2.67947728410682e-05
-2.31013634601036e-05
-2.22726319589941e-05
-1.68805325778549e-05
-2.99844779890469e-05
-3.73412273660877e-05
-3.17707191513767e-05
-3.74132587470385e-05
-6.26744700368061e-06
-3.41083162812004e-05
-2.74825884100778e-05
-4.06569765998615e-06
-2.65986528968744e-05
-1.69449070856582e-05
-2.61948999268403e-05
-3.55261519154652e-05
-2.33482107981006e-05
-1.83738341586441e-05
-1.23458377715225e-05
-2.70008515249899e-05
1.6177015720228e-06
-1.86305414265962e-05
-1.7878431121661e-05
-2.36582709324924e-05
-2.17867065829272e-05
-1.26166186421524e-05
-1.13994503615792e-05
-2.57755963858426e-05
-4.24125847870858e-05
-2.20441689801304e-05
-3.39640842400644e-05
-2.98949292952769e-05
-3.83477049144893e-05
-4.16211032691664e-05
-1.54141656746969e-05
-3.9785167436367e-05
-5.42262370034533e-05
-2.18357783562054e-05
-3.16411295428954e-05
-2.10406579641907e-05
-3.03877062531954e-05
-1.91747958694451e-05
-1.34271587632726e-05
-1.85623883073581e-05
-1.29282373772278e-05
-2.16935694284339e-05
-2.28876013862823e-05
-3.04667170598343e-05
-1.20157606801454e-05
-9.99115762586074e-06
-1.8574807411428e-05
-3.43523957777391e-05
4.34200962469461e-06
-3.04281897594702e-05
-2.54616255212288e-05
-1.00238134683023e-05
-8.33154059675264e-06
-3.3416165220299e-05
-1.22889925259517e-05
-2.90764966774241e-05
-4.06641420248827e-05
-3.2611577432791e-05
-2.6761750994117e-05
-2.52635646910458e-05
-1.49962133283053e-05
-1.08475581206853e-05
-2.68193697866062e-05
-2.93867286703512e-05
-2.45002865658644e-05
-3.97451858069331e-05
1.15094296695934e-06
-7.46062395906353e-06
-2.31565435043716e-05
-2.52898474071533e-05
-9.95801074719782e-06
-2.97216149579047e-05
3.76761581448346e-06
-2.66147156356018e-05
-5.01185242748158e-05
-1.7803075508037e-05
-3.80515379537227e-05
-2.87746472538355e-05
-2.39464283636996e-05
-1.7702991451889e-05
-2.81762652334275e-05
-2.63709072327602e-05
-3.190326260128e-05
-2.81449937240905e-05
-3.21778683931523e-05
-3.8533061097076e-05
-3.53265700057708e-05
-4.09521808531138e-05
-6.38447746119326e-06
-1.93797300290013e-05
-2.56030786654544e-05
-2.05153788416386e-05
-9.51045031204696e-06
-3.50389155609596e-05
-1.08662037270337e-05
-2.13394617837224e-05
-2.05320333493904e-05
-2.27210220005715e-05
-1.90944275105356e-05
-2.21058997589172e-05
-4.09803463262408e-05
-1.98648639909212e-05
-2.22054793268374e-05
3.45025687730643e-06
-1.87931008876645e-05
-3.05057638347948e-05
-1.97493192668582e-05
-3.1146506906203e-05
-2.97107577624564e-05
-1.3751754745169e-05
-1.98196294586297e-05
-1.15130749579983e-05
2.18633482132729e-06
-1.0461055619652e-05
-1.09079560302819e-05
-3.11520140401565e-05
-2.56992569220318e-05
-3.22118260812628e-05
-1.23481303505557e-05
-2.69561082788565e-05
-4.00403698828767e-05
-2.97905700614254e-05
-5.25552603728553e-05
-5.46188078293578e-06
-1.3182902986035e-05
-1.66353940921531e-05
-3.20403524168453e-05
-1.95365282880912e-05
-1.09114590477813e-05
1.79317550482707e-06
-2.57913855375296e-05
-3.01446978953727e-05
-2.77569510816859e-05
-2.32154257134135e-05
-1.16987976050066e-05
-3.99123790649257e-05
-2.66983879507586e-05
-3.63605820095072e-06
-1.89492161087331e-05
-1.44288508272441e-05
-3.89215120165472e-05
-2.65179366287263e-05
-1.73908754276315e-05
-2.57600278102118e-05
-3.84030465846532e-05
-3.94762283549397e-05
-1.75789482746642e-05
-1.37301033451245e-05
-1.63847341336631e-05
-3.02848444514593e-05
-1.43481198350597e-05
-2.10430041784478e-05
-1.43675948352605e-05
-1.01246167593861e-05
-2.36043569610565e-05
-1.2160922181664e-05
-1.86852936924446e-05
-4.7315341454699e-05
-1.85387797293428e-05
-2.41534953612486e-06
1.69130278662112e-06
-2.13322349743421e-05
-2.61219491324679e-05
-5.17268374087076e-06
-2.89910609974833e-05
-4.41597308135899e-05
-2.08432866115032e-05
-2.09423037393664e-05
-3.12525889123088e-05
-1.58840902463165e-05
-1.25460524598376e-05
-1.6565945932401e-05
-8.56706397021262e-06
-1.80089943421596e-05
-2.55297293411702e-05
-2.83156027249446e-05
-2.51227563367923e-05
-3.05910789567575e-05
-3.69308573995927e-05
-3.19284325987591e-05
-1.27831587308211e-05
-1.55871190768066e-05
-1.75545404942464e-06
-3.4421287798208e-05
-1.0549942086888e-05
-3.56092267461231e-05
-6.13806882228329e-07
-4.4210505421315e-05
-4.96403471202042e-05
-6.68040943403916e-06
4.62541402974226e-06
-2.70761601977321e-05
-2.35833910262746e-05
-5.57746439467589e-06
-1.54631191483744e-05
3.3803328736584e-06
-1.61668662303564e-05
-2.37421271606919e-05
-9.42891043858101e-06
-2.26616485653062e-05
-3.56065410032749e-05
-9.31400734777426e-06
-2.66551244469763e-05
-1.13471175315048e-05
-1.20298910582824e-05
-1.60906316357071e-05
-2.67544748405807e-05
-3.05878080643287e-06
-1.68947402427041e-05
-3.14610369988291e-05
1.58547713751766e-06
-2.46234127540116e-05
-3.62941984025393e-05
-1.62510498427382e-05
-3.68197624830987e-05
-1.23418372298975e-05
-2.89175673184208e-05
-3.09961929769427e-05
-2.25583392233817e-05
-1.14563769191024e-05
-2.08588290917417e-05
-4.0180724986492e-05
-2.9356012039748e-05
-1.70275510063058e-05
-1.62747341251127e-05
-2.96790552283106e-05
-3.37232426303385e-05
-3.399936690351e-05
-3.05644304088121e-05
-3.39602991123999e-05
-1.49009590126827e-05
-2.61374666249472e-05
-2.00519639909644e-05
-2.39122739528025e-05
-1.39887117148269e-05
-2.06628533701673e-05
-1.63074672690237e-06
-8.56582039602869e-06
-3.65846898358004e-05
-3.48003890247738e-05
-1.45260516167719e-05
-1.60313765804224e-05
-1.845192111607e-05
-2.29248204140713e-05
-3.38880595309736e-05
-3.09060431248944e-05
-7.46134419061567e-06
-3.47419564612491e-05
-2.01112948008579e-05
-1.55123435679785e-05
-1.62877208815079e-05
-2.09720763927902e-05
-5.16566517082818e-05
-1.65548000108449e-05
-3.78226313085129e-05
-1.14790887778431e-05
-3.02278233080087e-05
-4.43910879067221e-05
1.01609608352899e-06
-2.52425420218233e-05
-1.68839117559303e-05
-5.06425442992828e-05
-2.26411748448689e-05
-2.40411116974021e-05
4.91876962247364e-06
-1.06608385366772e-05
-5.62465270689956e-05
-2.48299622560245e-05
-2.99096611674874e-05
-2.34269417899746e-05
-1.60939577810178e-05
-1.68956247232048e-05
-2.29658723671892e-05
-1.86932205298099e-05
-1.51665309355123e-05
-1.43382435154291e-05
-1.71568871396146e-05
-3.43839094225274e-05
-2.98131133151122e-05
-3.22077351371832e-05
-3.98266442439406e-05
-1.52349968513186e-06
-3.66156864859883e-05
-4.48516878228536e-05
-2.32117389009388e-05
-2.51835437103541e-05
-2.06582034885668e-05
-2.2117236735032e-05
4.63187266522577e-06
-1.17575912656599e-05
-2.88817952602178e-05
-1.07943411142413e-05
1.74977821747024e-06
-1.42722051342279e-05
-8.84921385998165e-06
-1.68785479483877e-05
-2.78132072825e-05
-6.93093441962977e-06
-3.35069992017392e-05
-2.94395422972784e-05
-2.57914689893967e-05
-3.01815181626388e-05
-9.41867259680542e-07
-2.45937135443776e-05
-9.36996291900361e-06
-1.16740605664379e-05
-4.65374488625411e-06
-5.76066564126526e-06
-2.64427005227186e-05
-1.90683974178678e-05
-2.44302977244094e-05
-2.04062278779318e-05
-2.03994633494383e-05
-1.27849155385242e-05
-1.4099829915818e-05
-3.56792516021096e-05
-5.49235640603102e-06
-2.63189476123397e-05
-1.17112341242071e-05
-1.80772060078741e-05
-3.31392269928807e-05
-2.74252936871588e-05
-2.43744265803793e-05
-2.76815565364703e-05
-1.9649426478425e-05
-2.96285084709407e-05
-3.22105012060916e-05
-2.90424249957825e-05
-4.15395744785726e-05
-2.83392129527671e-05
-1.46900864590967e-05
-2.81464369829234e-06
-1.69789740300219e-05
-2.89260523705877e-05
-1.05040354995672e-05
-3.2035473176703e-05
-3.64608198452442e-05
-2.27203669817806e-05
-5.22331783289051e-06
-1.68974214651523e-05
-2.02942548013128e-05
-1.15760956888485e-05
-1.10145892914066e-05
-1.58204326416527e-05
-1.68508981473225e-05
-1.29212442053541e-05
-3.43603949174154e-05
-1.91725209733617e-05
-1.4522383144711e-05
-2.68039994689941e-05
-1.77417081639886e-05
-1.02713306382964e-05
-9.10758380296249e-06
-9.86617721027907e-06
-2.59404131819701e-05
-2.8678029693562e-05
-4.86942193146985e-06
-2.5082060509941e-05
-1.53996929245159e-05
-4.46708855116725e-05
-2.23339857007437e-05
-1.90244931012946e-05
-3.03982568369922e-05
-1.31254854594366e-05
-2.21407635624154e-05
-1.35930557358396e-05
-6.95071397927655e-06
-1.53703225533549e-05
-8.15623195089496e-06
-1.42516590239937e-05
-1.77554097546911e-06
-3.01689982246913e-05
-1.43766346739674e-05
-2.25899997428549e-05
-2.09036308491926e-05
-2.06794137181205e-05
-3.30319200494245e-05
-1.62493204726919e-05
-2.79491170779131e-05
-1.24194346482901e-05
-1.87291165478461e-05
-3.33515273449141e-05
-9.54884946567405e-06
-2.79302419572957e-05
-2.82373502220237e-05
-7.56036543598644e-06
-1.00400404646465e-05
-8.22844993023926e-06
-3.68939761966549e-05
-3.42512603058685e-05
-9.07295736353305e-06
-1.43843882833961e-05
-4.46860895341345e-05
-1.36282942296293e-05
-4.33899384719293e-05
-2.41451495052103e-05
-1.36245015185746e-05
-1.49455965782179e-05
-3.30572980140186e-05
-2.64100761067678e-05
-2.2766055771073e-05
-1.72854018761923e-05
-1.51827037898618e-05
-1.62198485530343e-05
-2.59965238367307e-05
-1.42604771314973e-05
-2.89855838798079e-05
-5.88637118812924e-06
-1.68957961237594e-05
-4.33280988277646e-05
-2.7841931009361e-05
-2.45623428158003e-05
-2.62347261436643e-05
-5.06624201036248e-06
-1.95018637310606e-05
-1.69633315460425e-05
-1.59861218484272e-05
-1.78548469923269e-05
-2.42874855145369e-05
-3.67406311526146e-05
-2.56742986279814e-05
-2.72363981657961e-05
-1.86425462711231e-05
-9.56480018679597e-06
-1.87147331312046e-05
-2.734601365034e-05
-8.32758009517491e-06
-3.203188601003e-05
-2.34221414299885e-05
-2.74760903754058e-05
-1.13991853600736e-05
-2.45008311076652e-05
-5.49309248073812e-06
-4.03646355521999e-06
-3.60717240824567e-05
-1.21900600718237e-05
-9.78086985174962e-06
-2.75651525547556e-05
-3.19264986248834e-05
-2.50126297542827e-05
-1.49752047916765e-05
-2.04616497172312e-05
-7.53337381272037e-06
-2.43954145045878e-05
-2.05334251538864e-05
-2.11058726566943e-05
7.83685518618515e-07
-3.61033908874117e-05
-1.92276053795361e-05
-1.67351407851623e-05
-2.5850235056306e-05
-4.1812762178819e-06
-1.76523425694193e-05
-3.54963381635315e-05
-2.89763055578505e-05
-2.959251660972e-05
-1.89485201329554e-05
-3.09948682860857e-05
-2.19365130916364e-05
-1.269447803587e-05
-2.34738522255641e-05
-1.14732650627348e-05
-1.88221616630838e-05
-2.89960257690278e-05
-3.01497730415748e-05
-2.18408739708621e-05
-3.87987504194074e-05
-1.77958821018624e-05
-3.08607657967129e-05
-3.684971527533e-05
-1.48791438350443e-05
-1.2308957476963e-05
-2.89605361068281e-06
-1.00286374891319e-05
-5.40889337103596e-06
-1.12473114960573e-05
-2.05866415618451e-05
-2.93406707994553e-05
-2.58042556390271e-05
-3.64409247882626e-05
-3.05907659111618e-05
-2.67633239739999e-05
-8.56010615767156e-06
-2.74894798261347e-05
-1.17983042089006e-05
-1.49478870948942e-05
-4.67173248909197e-05
-3.20099679940528e-05
-1.39752738643836e-05
-4.01922498384904e-05
-1.72436227540441e-05
6.70825464627901e-07
-1.22336365632762e-05
-1.34235889236344e-05
-1.86978145926472e-05
-3.12417906318474e-05
-2.96593237475806e-05
-2.91956554587659e-05
-1.45095091433263e-05
-1.74060008567838e-05
-2.03223636479157e-05
-3.44685213630919e-05
-1.62289403906835e-05
-1.52776283994101e-05
-1.3590752168816e-05
-1.71829979360698e-05
-2.65533085245899e-05
-6.78480376167878e-06
-2.22451348046862e-05
-1.20497549566024e-05
-1.45028311905308e-05
-2.53984173668477e-05
-2.77804251639898e-05
-4.03318343666202e-05
-1.8913534943445e-05
-3.76649674514967e-05
-8.9101163507113e-07
-2.55810591090827e-06
-1.03279987741395e-05
-3.41742225046273e-05
-5.60623826911206e-06
-2.85152716894079e-05
-4.43626757001133e-05
-3.27134070988644e-05
-2.69619768470935e-05
-2.35740202589429e-05
-1.10843693574237e-06
-2.42589336489975e-05
-2.70508085730085e-05
-7.4885929545362e-07
-2.46129531421728e-05
-1.92249244980924e-05
-6.87639390217157e-06
-2.01361725811013e-05
-9.77527598198316e-06
-1.29249303390842e-05
-6.79367046808139e-06
-3.76722464995047e-05
-5.3389366694414e-06
-3.1568269354422e-05
-2.48296200579996e-05
-1.64320934875745e-05
-2.27956113036984e-05
-4.15216111657568e-05
-1.33122474390935e-05
-3.09891440721684e-05
-1.04816065378983e-05
-3.70058722541597e-05
-1.49959306495762e-05
-1.2218153301678e-05
-2.0336444650652e-05
-1.98011400717118e-05
-7.02022119056486e-06
-2.92014842571647e-05
-1.32761868688132e-05
-3.60499359682154e-05
-3.72376475412103e-05
-1.241378861455e-05
-3.55257089018674e-05
-1.8229621738349e-05
-2.43299922210258e-05
-3.07679377312345e-05
-1.74266720307711e-05
-9.23899966327016e-06
-1.28696171744774e-05
-4.06526943156966e-05
-1.9570076889023e-05
-2.17535276428911e-05
-1.51237048747611e-05
-2.77566657640565e-05
-6.509940987742e-06
-1.15053434740028e-05
-2.84060303603485e-05
-3.43058023388619e-05
-3.16167173783321e-05
-1.91158996482533e-05
-6.07899531879106e-06
-2.7432479556935e-05
-3.05485718474451e-05
-5.00807669445823e-05
6.4564993942281e-06
-7.2143517196675e-06
-3.90223206425005e-05
-1.93823846711244e-05
-4.01916531952931e-05
-4.49637476351237e-05
-2.44683003318885e-05
-7.544453968618e-06
-2.47788304949319e-05
-2.55185311166015e-05
-5.61747226100063e-06
-3.75139201984957e-05
-1.50379909624261e-05
-1.24291488525239e-05
-2.85180904862586e-05
-3.42033960850743e-05
-1.4412414334014e-05
-2.43285862010436e-05
-3.1490925714346e-05
-1.88066094213164e-05
-1.96491013838863e-05
-1.5136239240318e-05
-6.84197043674859e-06
2.7763513276046e-06
-2.38558356390674e-05
-1.56264558703163e-05
-2.16298905977649e-05
-2.22048075697758e-05
-1.53193005551354e-05
-3.69690514947961e-05
-2.17699858302572e-05
-1.15734624573351e-05
-6.97149275272674e-06
-2.27524931785072e-05
-8.92215345564625e-06
-1.75172738988138e-05
-3.28381713682681e-05
-2.91219007492396e-05
-4.65653905349396e-05
2.88954355432566e-06
-2.6946309599126e-05
-2.89570108635838e-05
-2.33552088723598e-05
-5.21393054010697e-05
-1.13173607329234e-05
4.81549737986373e-06
-1.01306402608651e-05
5.09291165044388e-06
-1.32589832137205e-05
-4.61699513028194e-06
-1.1771815460293e-05
-2.70565572884109e-05
-2.23286175428983e-05
-1.8900646092061e-05
-3.01355349089276e-05
-4.99099203691151e-05
-1.9603339371357e-05
-2.06273691559051e-05
-1.03323613712305e-05
-4.17509569543482e-05
-9.50975376146312e-06
-1.68302175194366e-05
-3.62377902766463e-05
-3.69692862409354e-06
-5.07007851833389e-06
-4.30312607763791e-05
-2.61779315763672e-05
-2.37868952701107e-05
-4.95287635096636e-06
-2.06932846788103e-06
-2.29992252822747e-05
5.2114339649989e-06
-4.60620494740248e-06
-3.18061878592086e-05
-2.20028995127189e-05
-1.3816374158257e-05
-2.05835716147326e-05
-3.16154103290424e-05
-1.2375018357682e-05
-1.65171550336267e-05
-3.92097347759705e-05
-4.64062446232925e-07
-2.8948579912146e-05
-2.62615502663478e-05
-2.50047850952755e-06
-2.04957262862619e-05
-2.04384520956587e-05
-2.69954466010897e-05
-2.84092438651355e-05
-1.51993574402444e-05
-2.92376343053602e-05
-2.48215050658344e-05
-2.61272165454372e-05
-2.64170375476719e-05
-3.10133806182107e-05
-2.54142565289016e-05
-1.5665843762667e-05
-1.25678653320095e-05
-3.99157883563102e-05
-7.49554679945008e-06
-2.44290650302315e-05
-4.05246595644379e-06
-1.02737777438312e-05
-6.81318018483359e-06
-3.10730965995198e-05
-2.97324007666377e-05
-1.44180864569449e-05
-1.16422170034773e-05
-8.27774611930054e-06
-7.04288082427168e-07
-3.00332460710907e-06
-9.6145496694636e-06
-1.72033028319896e-05
-2.53977228502876e-05
-4.37982923406507e-05
-2.68732634834832e-05
-2.98230326688135e-05
-1.43343554826239e-05
1.0097851445276e-06
-2.23498641065196e-05
1.05233354212049e-06
-1.61778711621235e-05
-3.21734232948437e-05
-3.41022595158861e-05
-3.23225250170377e-05
-1.44011837596081e-05
-2.09063264599747e-05
-2.13443537292009e-05
-2.9439902637373e-05
-3.60032650553733e-05
-5.59085553637586e-06
-1.66751092181113e-05
-8.2778588686413e-06
-2.07071587009062e-05
-1.31270486825008e-05
-1.38600256039664e-05
-1.5497479112871e-05
-1.47944385020358e-05
-3.41429623183775e-05
-1.7326394856775e-05
-2.83340740636893e-05
-2.57135328368794e-05
-5.36927846048605e-06
-3.32028198197405e-05
-1.1076331654065e-05
-1.86810618331682e-05
-1.02698994055483e-05
-1.46131116003044e-05
-3.83046773901151e-05
-3.64059207970802e-05
-1.77554479880762e-05
-1.82927461829912e-05
-4.7740813211665e-05
-2.99681636729511e-05
-5.06528356626556e-05
-1.53877357980842e-05
-6.40237826101637e-06
1.18416514383671e-05
-1.62678029928922e-05
-3.95890878727813e-06
-1.58741944335295e-05
-1.01605015914142e-05
-2.35816481381089e-05
-2.08306034166599e-06
-2.39623955562771e-05
-1.73943375651668e-05
1.49940337540649e-06
-7.13648279019762e-07
-3.06221954292673e-05
-4.78820175514238e-05
-1.4657348805727e-05
-3.06416818741849e-05
-6.44434366058329e-06
-3.2477865302938e-05
-1.17833904675583e-05
-2.1417675121024e-05
-3.0915948956575e-05
-1.37671769070474e-05
1.13044753143967e-05
-3.59236363286725e-05
-7.99314552753608e-06
-2.02612852155439e-05
-2.98442253376742e-05
-1.72186110323389e-05
-1.91326048070783e-05
-2.4715692078795e-05
-2.856305676444e-05
-1.99505185798122e-06
-1.3169143100681e-05
-3.50370864016571e-05
5.12346296827958e-06
-2.55981266789797e-05
-3.74474202494057e-06
-3.59414186340825e-05
-2.19543804507565e-05
-2.16228028268625e-05
-8.9714576737425e-06
-2.6671468604754e-05
-1.75483798239004e-05
-1.35584120790188e-05
-2.61111681672884e-05
-2.74255163256941e-05
-1.04799079470622e-05
-3.43191841225543e-05
-3.7127939863783e-05
-1.45091821890561e-05
-3.19897893540497e-05
-1.25016825399747e-05
-1.79517155273884e-05
-2.90624050160135e-05
-1.34428901825139e-05
-1.09356934098444e-05
-2.69233868391038e-05
-3.87457875550094e-05
-1.86441905721967e-05
-2.12093311136897e-05
-2.8527882225145e-05
-7.15116270481363e-06
-3.02001884309349e-06
1.41694768585194e-05
-2.59041132314784e-05
-3.55247025734333e-05
1.70109964544496e-06
-2.1010863958509e-05
-2.42883292961491e-05
-2.55679840097641e-05
9.53544251593002e-06
-4.02165007228588e-05
-1.00914243042173e-05
-3.32742608256464e-05
-3.10994451533338e-05
-5.57074076122897e-06
-2.08061839132776e-05
-2.20358598667708e-05
-1.18960648203871e-05
-1.49734680413458e-05
-1.51306799187222e-05
-9.70464961377578e-06
-1.27914251247261e-05
-2.03995750196523e-05
-3.96346454076095e-05
-2.96398349657346e-05
3.39390660169041e-06
-8.71191226830703e-06
-8.48469401465841e-06
-1.12428901969656e-05
-9.17668520767703e-06
-1.06768292225778e-05
-1.92271094904109e-05
9.29541324176006e-06
-1.60938393298912e-05
-1.99571587850749e-05
-1.41876839090688e-05
-2.14747331912342e-05
-2.7166496104555e-05
-2.66274893638004e-05
-3.78400529000959e-05
-2.85792074810683e-05
6.89548058420315e-07
-8.84368970379606e-06
-1.17228184847776e-05
-2.77283980103295e-05
-2.18962485249656e-05
-3.61619456017813e-05
-2.87577719980563e-05
-1.05923753239092e-05
-2.29324929217147e-05
-1.81928565764625e-06
-2.49634481137042e-05
-8.01883742801227e-06
-2.87156813719841e-05
-4.92518396723678e-06
-3.08672377838777e-05
-9.32878127149466e-06
-2.04860071110294e-05
-3.99224697901757e-05
-8.76128762667403e-06
-2.40913670919665e-05
-3.96163825561368e-05
-1.59061887419693e-05
-1.39045986637614e-05
-2.59633849117807e-05
-3.50645368698666e-05
-4.02580969953745e-05
-4.32962257103951e-06
-3.79866735621541e-05
-1.42665024901083e-05
-5.26571032545543e-06
-1.69800175981724e-05
-1.99610588349744e-05
-4.22455925815913e-05
-2.92304537002686e-05
-1.63215984421401e-05
-1.90920818981188e-05
-4.62648586828681e-06
-2.30108307139394e-05
-2.15187198087963e-05
-2.31919194716068e-05
-2.83003329598465e-05
-2.54749401720479e-05
-1.24858299192643e-05
-1.98150316216704e-05
-4.24325644677598e-05
-2.52032127112843e-05
-1.5729616991154e-05
6.43398593524896e-06
-3.16042336502489e-05
-2.67411060240085e-05
-2.17342376894281e-05
-3.02758053811977e-05
-3.66087848075891e-05
-2.51855070350058e-05
-2.95661602989377e-05
-1.82345510198359e-05
-6.32705371142306e-06
-1.20588916076398e-05
-2.11915283802293e-05
-1.65840481723868e-06
1.61375136086368e-06
-3.71211010576836e-05
-1.35548806329484e-05
-1.38209227894081e-05
-4.70163733187311e-05
-1.69148540290855e-05
-2.2236489007395e-05
-1.7574697557141e-05
-3.36207779202796e-05
-2.37162169851228e-05
-3.87271838061853e-05
-4.22617374363608e-05
-2.60709240028171e-05
-3.14219441379062e-05
-1.88749487797868e-05
-3.32431723984138e-05
-3.55169323644969e-05
-4.52510583746754e-06
2.32689318091039e-06
-3.19894033733407e-05
-1.43438457968431e-05
-7.93415576898413e-06
-5.37340496957339e-06
-1.73054488294267e-06
-3.35802440423992e-05
-7.27497845952539e-06
-2.45689172516918e-05
-3.19039998607475e-05
-1.29005725942633e-05
-4.11273735885233e-05
-1.94173241216387e-05
1.83551862927035e-07
-9.65811580068328e-06
-2.09624998913423e-06
7.83177150515617e-07
-1.59869321806267e-05
-6.50036265118899e-06
-2.04525581309578e-05
-2.99613517431158e-05
6.62559545624611e-06
-1.78148255058529e-05
-2.23901570112802e-07
-3.3385705478918e-05
-2.85015456012376e-05
-2.28487997657697e-05
-2.91269511508941e-05
-2.34067921409852e-05
-1.12831003034786e-05
-5.62670098623103e-06
-1.11525254743632e-05
-2.47926791278609e-05
-2.50142129466273e-05
-2.79189300223007e-05
-2.45861902575267e-05
-2.01183768413203e-05
-1.05601421105222e-05
-3.63382956819072e-05
-5.08400922606528e-06
-9.30492207819677e-06
-2.02198250006201e-05
-2.34406524781031e-05
-3.42905355515849e-05
-1.68033402285691e-05
-3.06068874334681e-05
-5.29767612321785e-06
-1.59779698866489e-05
-2.94287234264566e-06
-2.02499677133839e-05
-2.54720077932676e-06
-3.39789497323305e-05
-2.68166296624385e-05
-1.74380539603419e-06
-1.48649824070877e-05
-2.2701603794634e-05
-2.02379485639323e-05
-1.980215917272e-05
-9.23404696314588e-07
-1.8030724092958e-05
-2.00390192177054e-05
-2.16818659502876e-06
-2.01622907593095e-05
-2.45834398348127e-05
-1.44746151293985e-05
-2.89252811090086e-05
-1.75169545529596e-05
-2.20468998601084e-06
-2.35817361109176e-05
-8.94432068292073e-06
-3.70517475652691e-06
-2.3892010828649e-05
-3.51730569541513e-06
9.08850514709581e-06
-5.04633918296323e-05
-3.24771391368191e-05
-2.02828614481558e-05
-3.63140896373486e-05
-2.20494331225543e-05
-1.80994632066283e-05
-1.69215702763861e-06
-2.46041494255575e-05
-2.67459861823759e-05
-1.21328515417418e-05
-3.25434648067531e-05
-5.31736089688035e-07
-2.6417107233141e-05
-3.50340592006293e-05
-2.0107819405547e-05
-6.70794755677634e-06
-2.48159764379972e-05
-2.63788328615052e-05
-1.52767972770964e-05
-4.6061614714109e-06
-3.21342836864705e-05
-2.76011871487661e-05
-1.96835615388963e-05
-3.2040140661052e-06
-3.28914801499737e-05
-2.36376543722326e-05
-1.36598287712862e-05
-3.61642147038076e-05
3.87010560547646e-06
-1.23438453743816e-05
-2.58299830077807e-05
-1.14574511897149e-05
-3.9807515865077e-05
4.31028518219588e-07
-7.79703087855933e-06
-5.56930758831188e-06
-1.88775266301229e-05
-2.16527492626058e-05
-2.08472817920349e-06
-1.78744388987836e-05
-2.44288767047246e-05
-2.54684134915238e-05
-2.95071553823485e-05
-1.21118001070249e-05
-1.84708096111515e-05
-3.11536482896453e-05
-2.22559326999925e-05
-2.95808383694301e-05
-2.4455493009441e-05
-2.19838048159385e-05
-1.0265320727423e-05
-3.36776558839606e-05
-1.19586040880587e-05
-2.81121022846668e-05
-1.19943694348998e-05
-1.52300731792045e-05
-3.45202308628725e-05
-2.08418915766994e-05
-4.01820023129859e-05
-2.20794689740405e-05
-2.42335284797716e-05
-2.88573101816423e-05
-1.25883739177409e-05
-3.15994666622126e-05
-1.21786574877121e-05
-2.6903823299476e-05
-1.50398044715297e-05
-1.2569438645542e-05
-4.28785097923286e-05
-3.43029679391578e-05
-2.6166776268169e-05
-1.13372304259399e-05
-2.17574992339025e-05
-1.6833682585046e-05
-9.86657104742611e-06
-1.92464778366504e-05
-3.59959564690892e-05
-1.86078406214452e-05
-2.05263133362743e-05
-3.93679800528285e-05
-1.91933753863711e-05
-2.90374002243271e-05
-1.65579653510139e-05
-2.41320108769107e-05
-2.32787598193881e-05
-1.46345038054829e-05
-1.11375816890041e-05
-1.48004609594944e-05
-7.0175621258445e-06
-4.99629607961185e-05
-2.05352433757507e-05
-6.28059828959151e-06
-2.41781605779046e-05
-1.5137778203833e-05
-1.90823707603501e-05
-1.91233191483305e-05
-1.94339321069464e-05
-2.25430598166399e-05
-3.58807728353296e-05
-2.47110588738166e-05
-3.85490701133742e-05
-3.93728949979941e-05
-1.60825212293116e-05
-2.5753565707067e-05
-2.02642572464295e-05
-2.10216065384308e-05
-2.02899726321006e-05
-2.62270123347617e-05
-1.81708563227165e-05
-1.61218743944307e-05
-2.45048795825711e-05
-2.31060250725186e-05
-3.11826841072497e-05
-5.09128611221123e-06
-3.09504733278067e-05
-6.11535296316275e-05
8.48323751727664e-06
-2.39854255235129e-05
4.35451502698862e-06
-2.85985917010912e-05
-4.76247980663118e-05
-8.70071369583859e-06
-3.10024137251924e-05
-2.096866511392e-05
-4.36186690787563e-05
-7.88681658121125e-06
-1.96186826670578e-05
-1.4322495779915e-05
-3.31441730991726e-05
-2.60890372093804e-05
-1.97778552762036e-05
-1.32995128902072e-05
-2.19025491864446e-05
-5.08693029454115e-06
-2.88978686209024e-05
-1.94180992144603e-05
-3.85687725346413e-05
-8.16070826085523e-06
-2.53501433045279e-05
-3.29429430393956e-05
-2.17758797291411e-05
-3.3166435300799e-05
-1.67143367826753e-05
-2.79173578175488e-05
-3.82738063187932e-05
-2.36788264489211e-05
-3.65340789026288e-05
-3.21921423039338e-05
-2.63073876604552e-05
-2.81887706614394e-05
-4.10013197155887e-05
-1.63446391886769e-05
-2.41457829677705e-05
-3.0671783064524e-05
-2.43073861938538e-05
-3.889451052665e-05
-2.07913314654106e-05
-1.79389893204514e-05
-2.48446135422788e-05
-2.7524622951783e-05
-1.63696109059369e-05
-1.70610380476848e-05
-8.90245984356065e-06
-9.15231515397436e-06
-3.11056690294885e-05
-3.18418512186012e-05
-1.316755155108e-05
-3.0395577947373e-05
-1.46507824603276e-05
-1.72010235972496e-05
-2.43435377976699e-05
-1.05990694137813e-05
-7.66067562394036e-06
-1.80021485898619e-05
2.15971675205731e-06
-5.79085010866384e-06
-6.67059754182579e-06
-1.76974630147316e-05
-1.28459501428555e-05
-1.05621426726776e-05
-3.13888097190239e-05
-5.79683889793044e-06
-2.8650451860972e-05
-1.1655764293052e-05
-2.41622083364674e-05
-1.40907821847055e-05
-7.91036941282506e-06
-2.20556183977778e-05
-2.17943167982036e-05
-2.73854310254761e-05
-2.96919082524672e-05
-3.36111588837677e-05
-1.41269284812399e-05
-2.48735931507012e-05
-4.7989624823883e-05
-1.42535919062498e-05
-2.70743293687539e-05
-3.41974406878942e-05
-2.82870365854629e-07
-2.01644644688736e-05
-1.72635327653767e-05
-1.25073324384516e-05
-2.3871029315609e-05
-4.63274986832714e-05
-2.47089648711199e-05
-8.18683506145514e-06
-1.34008791529575e-05
-3.14323181803989e-06
-3.29231382622441e-05
-2.66360372789419e-05
-3.75065164109654e-05
-3.1085974689033e-05
-2.89000336369571e-05
-3.70110354462308e-05
-2.36134728588166e-05
-2.87631085702052e-05
-2.05162408609921e-05
-4.18325343826607e-05
-9.42092016059177e-06
-2.2934092144822e-05
-2.0106311533879e-05
-1.89321749350071e-07
-2.06225326258533e-05
-1.88601079072801e-05
-2.211346193502e-05
-4.1085871119126e-06
-4.47530155086215e-05
-9.53679039296319e-06
-1.73109996394164e-05
-2.20569885142849e-06
-1.8304338338434e-05
-7.2066822662141e-06
-2.65862491224375e-05
-2.82419786940825e-05
-2.63303076666439e-05
-1.73512746906034e-06
-1.78901068134843e-05
-2.57269136454486e-05
-8.69294158649257e-06
-2.43152157638098e-05
-3.22501112227825e-05
-1.98715638782983e-05
-1.46034421638759e-05
-2.35371507484218e-05
-4.21363419378627e-05
-1.87001174208266e-05
-3.49737721042707e-05
-2.10079128686949e-05
-8.63977295216713e-06
-7.38030885576773e-06
-2.47023601163655e-06
1.85008896488054e-05
-1.06878637836955e-05
-2.43989885132161e-05
-5.62945251875564e-07
-2.20833613374122e-05
-1.44090031746128e-05
-2.92034352010602e-05
-1.5513609259184e-05
-2.83967420523575e-05
-1.31791864606869e-05
-2.30994240144748e-06
-2.25769548083521e-05
-2.89380554093009e-05
-1.38675799725758e-05
-2.67926714232897e-05
-5.42610787022736e-05
-2.20126853431588e-05
-3.57407032038683e-05
-1.88952648644426e-05
8.12371304081993e-06
-2.09207266154953e-05
-6.6489281320353e-06
-3.80072693761944e-05
-4.74433989605096e-05
-2.93113547105555e-05
-4.23953004827574e-05
-4.38130821362968e-06
2.54363294211638e-06
-2.30803641093614e-05
-2.09152120143568e-05
-1.68981294297518e-05
-2.9117222315166e-05
-2.64438054293098e-05
-1.48815800933452e-05
7.86621748088094e-06
-9.13369194879393e-06
-1.93865081201763e-05
-2.80776925594186e-05
-3.38294216163874e-05
-1.02637369626633e-05
-3.74524288398322e-05
-2.55882276617369e-05
-4.32763146726563e-05
-2.90757291962688e-05
-2.54556360283455e-05
-3.16767008753808e-05
-4.07209058826885e-05
-2.39520570196835e-05
-2.63106150736183e-05
-3.08589424926562e-05
-3.0272354960743e-05
-1.40381164558609e-05
-3.04377717177611e-05
-3.4223160361514e-05
1.87758096350438e-06
-3.82667898975888e-05
-2.72466210289195e-05
-5.16005989165985e-06
-2.28081788143136e-05
-3.5864292689118e-05
-2.01194194316471e-05
-2.22814856520834e-05
-3.37410285473737e-06
-1.19646392925696e-05
-3.27245398083668e-05
-3.77391447907922e-05
-6.86262587953738e-06
-2.04708489220869e-05
-3.57439232831577e-05
-1.11696972019406e-05
-2.67819043529422e-05
-4.44951957998279e-05
-4.3096546572589e-06
-2.39968567186015e-05
-1.19078288419705e-05
-1.80853075837374e-05
-2.78980114825084e-05
-3.76348839223929e-05
-2.49238399389397e-05
-1.3630851363343e-05
-1.47155606769821e-05
2.13442514303913e-06
-1.5958038403523e-06
-1.430621942578e-05
-2.53006253953912e-05
-9.94860661681446e-06
-4.91055725341326e-06
-4.17472287838483e-05
-8.35509365865579e-06
-2.15757422993357e-05
-9.0244856833981e-06
-1.82120129222403e-06
-5.68057600007839e-05
-5.22240136234437e-06
-3.6813244985998e-05
-2.05429955107353e-05
-3.87415136486758e-05
-2.08139044844848e-05
-3.50951292965563e-05
-1.71930318281318e-05
-3.19007107071851e-05
-9.27094458666402e-06
-3.27169819658562e-05
-2.47131848882337e-05
-3.43200109869152e-06
-2.0381070966925e-05
-4.26473580377655e-06
-2.18985330349871e-05
-2.94513268271878e-05
-3.92770978078915e-05
-5.07264391466932e-06
-2.339280850477e-05
-2.15732942122855e-05
-4.26396733318684e-05
-6.90196045510857e-06
-7.74928599325668e-06
-2.27002755815e-05
-1.98761576939966e-05
-9.2260873661238e-06
-1.0034822661545e-05
-2.112574429715e-05
-2.94455332969373e-05
-1.30758811248336e-05
-3.67348915144878e-05
-1.72951625307018e-05
-2.12544606071696e-05
-2.04641383151025e-05
-7.79944763971746e-06
-3.60877288016445e-05
-3.36093359782214e-05
-1.30819315791432e-05
-3.92063142166084e-05
-8.86013955625454e-06
5.5415288874768e-06
-2.65321361237535e-05
-2.01880288271843e-05
-1.21973648833231e-05
-5.85042578556841e-06
-2.7900461612364e-05
-2.61418543497905e-05
-2.21044623486989e-05
-6.37910186113679e-06
-8.39205325815822e-06
-3.27984104406913e-05
-1.51131400305174e-05
-3.0377671962088e-05
-2.50847461332203e-05
-3.71480871502615e-05
-7.80422937740224e-06
-1.9426528986764e-05
-2.92096184557027e-05
-1.62693124641033e-05
-1.77545397147657e-05
-9.12507246316341e-06
-4.19998552407524e-05
-2.68762615496495e-05
-3.49245212000786e-05
-2.43399924730105e-05
-2.17858205359905e-05
-1.12423021683013e-05
-2.77254857213483e-05
-4.28120900974453e-05
1.40370111012571e-05
-1.96649721870847e-05
-1.58778930785348e-05
-1.71473613429189e-05
-1.17064709017349e-05
-2.949880343558e-05
-1.08213944924603e-05
-4.22314507546332e-07
-2.32774161224007e-05
-2.52502888671925e-05
-3.06069594058886e-05
-2.95835733565177e-05
-1.64933660715792e-05
-2.91882331038153e-05
-3.07613515809923e-05
-3.69463884664197e-05
-2.10175607719046e-05
-3.36325065945602e-05
-3.56930804661395e-05
-1.50260567528866e-05
-1.71690046613694e-05
-2.61035775099812e-05
-1.42370179758059e-05
-3.64126404168143e-06
-2.01492422823337e-05
-3.54370870755009e-05
-4.42410866152902e-05
-4.25278588451907e-06
-1.87083598873865e-05
-6.75747151290575e-06
-1.17328534485822e-05
-3.44392706986151e-05
-1.84288261847321e-05
-3.40414660442451e-05
-2.08701544508082e-05
-3.44797216515063e-05
-2.9161164572947e-05
-2.02847180044582e-05
-3.86722591126929e-05
-3.46959284189897e-05
-3.19172902955227e-05
-3.50319856830058e-05
-2.04935994562382e-05
-3.32865802600023e-05
-5.06772674790028e-06
-2.33565669170564e-05
-1.4812124518183e-06
-3.50535633285642e-05
-1.92931720711406e-05
-2.89483269961911e-05
-3.56879140359741e-05
-2.71766043332439e-05
-1.62893205396825e-05
-3.06477100502597e-05
-2.30084228383873e-05
3.38558513286688e-07
-1.45723051798553e-05
-2.51293064934538e-05
-2.03078288527909e-05
-1.36184909146006e-05
-2.78244197945071e-05
-2.71814582024455e-05
-3.81303496588366e-05
-1.94823478201625e-05
-5.04785142660072e-06
-3.17100185323332e-05
-3.2287379162052e-05
-2.47549578636083e-05
-3.28031982720709e-05
-2.04762166361142e-05
5.74228552657435e-06
-3.74839066339565e-05
-2.22379235026915e-05
-2.97454964605107e-05
-9.82269252630905e-06
-4.26285658166379e-05
-4.71062794709768e-06
-2.90985384635396e-05
-2.57774974025515e-05
-2.90299086238036e-05
-2.28870369473405e-05
-7.48417036685929e-06
-3.27827149670456e-05
-8.83129251589562e-06
-4.13686697855983e-05
-2.63208526206714e-05
-1.9305778135792e-05
1.99580475748313e-05
-3.68931889900616e-05
-1.45444770056122e-05
-2.95990811073736e-05
-2.47241696623298e-05
-3.26484049910322e-05
-4.89576180091456e-05
-7.06365765216602e-06
-2.25125685217099e-05
-5.07016370076259e-05
-2.08401330035448e-05
-2.51588926525751e-05
-3.81560901286478e-05
-3.97669915457072e-05
-3.02069203046529e-05
-2.93610221280202e-05
-3.59572864274217e-05
-1.60269655419285e-05
-1.78865651021564e-05
-1.21533181517779e-05
-1.92361157070604e-05
-1.93333908227396e-05
-2.46411122207563e-05
-3.31275772404437e-05
-2.61470959408672e-05
-2.75416964420518e-05
-2.9803509810978e-05
-3.47477625673848e-05
-1.02130326413115e-05
-5.68010485745628e-06
-3.69534054781355e-05
-5.91352522524515e-06
-3.91800812864316e-05
-3.12586560384821e-05
-1.64477106038138e-05
-3.86404345071811e-05
-3.62972973077077e-05
-1.61460567594223e-05
-1.39163895963947e-05
-2.21156946313718e-05
-1.40157126739374e-05
-1.50259165718678e-05
-2.94433302720546e-05
-4.90792646247587e-05
-1.14204276352517e-05
-3.44068396253684e-05
-3.12039651227767e-05
-2.84574212468157e-05
-2.72827951220759e-05
-2.01694038424852e-05
-1.2689497268492e-05
-2.04677446736497e-05
-1.71293792876621e-05
-3.70295183923446e-05
-8.17697797063486e-06
-1.18847784505148e-05
-3.22278034323737e-05
-2.10392217357155e-05
-3.42598302337302e-05
-1.13317352182571e-05
1.97036830483912e-07
-3.58477850544844e-05
-2.99760045853386e-05
-7.74464872992475e-06
-9.0929094621531e-06
-1.4612079780063e-05
-4.47754484288025e-06
-9.63804492880592e-06
-1.28364667329557e-05
-1.62481741150247e-05
-2.36525655432909e-05
-2.7390527788417e-05
-3.36384321596548e-05
-1.51730549645965e-05
-3.92167429836245e-05
-2.10307928865827e-05
-2.62219716452776e-05
-3.49421357545852e-05
-3.70114399898429e-05
-2.36379500312019e-05
-6.04043422700362e-06
-9.57178833603265e-06
-2.64409587753516e-05
-3.78275858663805e-05
-1.3369111645469e-05
-1.03800160772535e-05
-3.11693679444993e-05
-1.87021959932572e-05
-3.26202742680105e-05
-1.33521965942158e-05
-2.16279877225159e-05
-1.73887956554265e-05
-2.72171036246722e-05
-2.10599150855185e-05
-5.82398670284559e-06
-2.50416414217958e-05
-1.60566600009014e-05
-2.20829817510741e-05
-6.88256366168665e-06
-4.82482776369118e-05
-2.41780270448633e-05
-2.81558287146197e-05
-4.63715526460718e-05
-1.22525576815925e-05
-6.56716506008041e-06
-4.91196553310777e-06
-4.76994200214722e-05
-3.24610216489147e-05
-5.0948461511548e-05
-4.66991608108715e-05
-3.13169117851492e-05
-3.71939475613758e-05
-1.08383997700552e-05
-1.99718046046169e-05
-9.04337331126451e-06
-2.86839567125755e-05
-3.42145332788557e-05
-2.02888785726251e-06
-1.67952389599365e-05
-1.22313630838366e-05
-1.45154780903332e-05
-2.14498923766685e-05
-2.823910186884e-05
-2.78179720375993e-05
-6.01111455010286e-06
-2.28332662087153e-05
-3.4656004295683e-05
-2.08069789809624e-05
-2.00699243670668e-05
-1.14949311367865e-05
2.99018624760019e-06
-1.47239981119456e-05
-1.49110147756782e-05
-1.63000674550033e-05
-3.18939718258801e-05
-4.14333413207141e-05
-2.31904318276296e-05
-1.02947380391348e-05
-1.66005560170756e-05
-1.93761651558096e-05
7.27979759318081e-07
-2.36935757448341e-05
-8.63875281769467e-06
-1.53981315770222e-05
-2.41889437348678e-05
-8.19297359045119e-06
-5.07051401760435e-06
-8.32032666037483e-06
-1.64264041516397e-05
9.81785748377804e-06
-2.17357245232983e-05
-3.51110786170677e-05
-7.97602406982069e-06
-1.27203650942331e-05
-2.72190494212003e-05
-2.7796471348149e-05
-1.19796233012338e-05
-2.72995371880999e-05
-2.76669496327594e-05
-1.77915128370538e-05
-1.05260399964099e-05
-3.86513266960996e-05
-4.20775228659015e-05
-2.09384059221125e-05
-2.19131494647172e-05
-1.20727506427527e-05
-4.6183128018545e-06
-2.12586189841695e-05
-2.51330174775388e-05
-5.23318523116765e-06
-1.56135865970592e-05
-4.07158490562286e-06
-1.07584684382517e-05
-3.27654406326084e-05
2.33905747296824e-05
-2.15476158889264e-05
-1.10271272855343e-05
-5.64533270352081e-05
-3.84763517550644e-05
-3.24323851038002e-05
-1.55381243488679e-05
-1.1131958600067e-05
-7.22443910459888e-06
-2.62810916799138e-05
-2.92299952871979e-05
-2.5176581125889e-05
-1.60798604621654e-05
-2.10677854795566e-05
-2.60387318884616e-05
-4.81271324860672e-05
-3.12650818395574e-05
-1.6830588962043e-05
-2.85327626891309e-05
-1.93519600606892e-05
-2.54070333421856e-05
-1.44756271900084e-05
-2.29939575767927e-05
-2.24909727219311e-05
-1.17249095570687e-05
-4.17669261334386e-05
-1.23797060228206e-05
-3.67072903357745e-05
-1.57063226823257e-05
-9.23845293184688e-06
-8.07213806172662e-06
-3.39752132996386e-06
-1.77538068127333e-05
-4.34889337255982e-05
-1.23861164202465e-05
-2.07464939051904e-05
-3.96466451100839e-05
-2.86653238809274e-05
-3.61078060339359e-05
-3.69897568509825e-05
-4.18589222269304e-05
-1.92455439502983e-05
-1.7772309928156e-05
-2.80599356457623e-05
-3.53088965627743e-05
-6.37133300382928e-06
-2.31712343292928e-05
-1.9737863721245e-05
-1.57783681920201e-05
-7.54715261581786e-06
-3.2320629661769e-05
-4.90561577670247e-05
-9.93770382261281e-06
-3.12387490847263e-05
-2.74485779077075e-05
-1.95951516108517e-05
-3.32453622861911e-05
-2.52079821128598e-06
-4.26691711167628e-05
-3.48399461947649e-05
-3.24512358751691e-05
-3.6852391023354e-05
-1.72300805304807e-05
-6.855927238446e-06
-2.1716066157531e-05
3.40136388679983e-06
-1.44911489920872e-05
-5.82801066279329e-06
-3.40718232266881e-05
-8.02018534526959e-06
-1.04826635406251e-05
-1.59208465749834e-05
-2.3226133620019e-05
-1.82911415233493e-05
-5.19715917771226e-06
-2.73511510213146e-05
-1.31880944511229e-05
-3.33864944043067e-05
5.43153881319848e-06
-2.25802394887456e-05
-2.74089479444739e-05
-2.65481875288711e-05
-1.62698590928864e-05
-1.48077444707943e-05
-2.19825348779428e-05
-3.38364915968175e-05
-2.00477037666826e-05
-9.80376561059334e-06
-4.14170350220864e-05
-1.93712719605702e-05
-4.97754524128264e-06
-2.61215598299491e-05
-7.92434609826541e-06
-1.04615642826922e-05
-4.34233337736867e-06
-2.54337099302872e-05
-1.17080835334722e-05
-1.76391832662454e-05
-6.78095591584964e-06
-2.55939060938617e-05
-3.48108845899287e-05
-2.01652029946553e-05
2.05134188098353e-06
-2.84932134124887e-05
-3.19976761940561e-05
-2.31726945711711e-05
-2.922892516282e-05
-3.93647954071718e-05
-3.29299095775953e-05
-1.35507481303555e-05
-1.0538354880752e-05
-2.20972530667014e-05
-2.74934967680315e-05
-3.23945710437001e-05
-1.68862082011238e-05
2.37042534963032e-06
-3.29136526874309e-05
-4.61016925471865e-05
9.20700641754532e-07
-3.9160142039785e-05
-4.29568251258047e-05
-3.50741127106204e-05
-1.40489329097447e-05
-1.746093652921e-05
-1.74578416457527e-05
-2.6493388551067e-05
-3.00927939248997e-05
-2.22801984219386e-05
-1.60033890203621e-05
-1.32818262416932e-05
-1.35813004685434e-05
-3.10568631024612e-05
-2.79245931481708e-05
-9.68748197946142e-06
-1.94432269310953e-05
-3.1079340779358e-05
4.04940751923137e-06
-3.77731144239551e-05
-2.38006531260924e-05
-1.82614238780806e-05
-2.51008804483249e-05
-3.78731344655354e-05
-4.00593161558996e-05
-2.23655144683156e-05
-2.5275027004522e-05
-2.35859575291664e-05
1.04518843057279e-06
-2.90850656044583e-06
-1.08639628141036e-05
-3.97604435330485e-05
-7.51377454450919e-06
-3.08990543454269e-05
-3.31934372389419e-05
-3.23785030663253e-05
-3.5022005513084e-05
-7.97451792690323e-06
-1.0976700494428e-05
-1.12505384918947e-05
3.45223669388652e-06
-3.25017167263347e-05
-3.89099165094949e-05
-2.77983241547766e-05
-4.22610422969148e-05
-1.88524035836321e-05
-2.79079920274636e-05
-1.95342055527679e-05
-1.31491502375104e-05
-3.42618333979005e-05
-2.74047736977452e-05
-2.94935018787513e-05
-2.2840684411253e-05
-2.70880734932137e-05
-1.39602674779367e-06
-2.72856272702055e-05
-1.31299294639307e-05
-3.54858764783038e-05
-1.82659398704709e-05
-2.94740998956212e-05
-9.99185290952727e-06
-3.6492009919716e-05
-3.29822051028391e-06
-4.18132471092568e-05
-2.44181554895918e-05
-2.4483754515978e-05
-3.71519351527102e-05
-2.9610804323772e-05
-1.13887489184407e-05
-1.66399980028389e-05
-4.11663911003416e-05
-2.8589327523554e-05
-2.70545704762108e-05
-3.72337407342556e-05
-1.03450715810188e-05
5.09682308304142e-06
-2.26492242667085e-05
-4.18059671674872e-05
-2.49178465268437e-05
-2.36925794141392e-05
-4.07078642781914e-05
-6.38435545009663e-06
-2.39100290640306e-05
-3.29376115715546e-05
-1.65366797885298e-05
-3.62322107140728e-05
3.87478625220635e-06
-1.39419995888136e-05
-2.67218033467341e-05
-3.80334614712133e-05
-6.71352833434974e-06
-1.87260198797151e-05
-3.1655304033326e-05
-3.86684434001799e-05
-2.76315871505575e-05
-5.72279592302106e-06
-3.09920564764441e-05
-9.56212947559947e-06
-3.67455390876599e-05
-1.71143598123554e-05
-1.70771243027065e-05
-1.10642231847991e-05
4.4079393299297e-06
-1.74690336839032e-05
-3.74603581517807e-05
-2.01688475805633e-05
-2.36928190838787e-05
-1.6789982038805e-05
-1.80524493950976e-05
-2.00730911462298e-05
-1.76695401396337e-05
-1.75058949329534e-05
-3.09906902632889e-05
-6.55815793079552e-06
-1.66021935297829e-05
-2.33409942836654e-06
-1.41795298405155e-05
-2.77259227232852e-05
-2.14057045724064e-05
3.56367239137279e-06
-2.73391521677452e-05
-1.1212665865759e-05
-5.48975146815449e-06
-2.1209117978621e-05
-2.27024578212192e-05
-2.88117909950213e-05
-1.70824142660634e-05
1.59038784884293e-06
-4.03948200811581e-05
-1.90890429688266e-05
5.70907613483662e-06
-2.39943036656351e-05
-2.28896939996052e-05
2.11332336853125e-06
-3.28273320505091e-05
-5.27624651147992e-05
-1.4011860789356e-05
-4.05339872383249e-06
-2.08460731116155e-05
-3.12625933118677e-05
-4.81900400727705e-05
-5.07773668850861e-06
-2.27532396636734e-05
-1.09864534661336e-05
-5.46952058622455e-05
-3.32103716523775e-05
-1.42276828651585e-05
-6.34705928826179e-06
-2.50732680641379e-06
-2.14053121860587e-05
-2.0791491122528e-05
-1.47288821458964e-05
-1.25183856682519e-05
-2.6460999186054e-05
-2.58161803002028e-05
-3.9692838496643e-05
-2.56009967398001e-05
-3.25057788063396e-05
-1.12689059830865e-05
-1.33457668429134e-05
-2.05963849174972e-05
-4.567014859281e-05
-2.26855167473055e-05
-3.99559402421854e-05
-1.8180368842234e-05
-1.72566769694357e-05
-2.19005014973541e-05
-2.30126077569493e-05
-3.61927059722686e-05
-1.40973344917853e-05
-2.04935923698329e-05
-2.10497051057268e-05
-2.0668794844261e-05
7.58034382548087e-06
-2.95107225161034e-05
-2.24629068564396e-05
-9.72388762639957e-06
-2.78961907705499e-05
-2.52777903627281e-05
-1.10905670927383e-05
-4.02338559659833e-05
-1.35096451500732e-05
-1.72486748569089e-05
-1.83929392683397e-05
-2.62142933059256e-05
-2.45679686620045e-05
-1.38454489967635e-05
1.37656252767604e-06
-2.23738440795629e-05
-1.36632657158564e-05
-1.4311546665423e-05
-1.22373677713834e-05
-1.56767590908161e-05
-3.43097954414195e-05
-6.16534957998113e-06
-2.49730555377374e-05
-2.72484290987661e-05
-1.41799757052065e-05
-1.88706904120829e-05
-3.95223536382257e-05
-2.72863604032047e-05
-3.73220859502958e-06
-2.64541693267842e-05
-1.30267923963984e-05
-8.87621068679132e-06
-3.77948515444267e-05
-1.65759894082442e-05
9.63175544614568e-06
-9.6023711920842e-06
-7.19661394547725e-06
-1.11689648405669e-06
-2.74430949594453e-05
-2.61827295348493e-06
-2.96728610742146e-05
-2.05360268283268e-05
-3.29654278544557e-05
-2.0764272741867e-05
9.94638237688849e-06
-1.10829091340824e-06
-2.89489530233427e-05
-3.19921411915037e-05
-2.13389488876386e-05
-4.61523435568352e-05
3.32855876089961e-06
-1.6215513003009e-05
-1.45107106027782e-05
-6.24202803413571e-06
-3.28005075054768e-05
-3.33918388595488e-06
-2.41464414350929e-05
-1.36711180917504e-05
-2.50574432140658e-05
-1.10058811648299e-05
-2.19567700013029e-05
-2.22966119322008e-05
-1.24097444506415e-05
-3.78768999551756e-05
-3.34375243442198e-05
-1.03969033216562e-05
-3.00427543721402e-05
-3.18248078404596e-05
-3.38278124409718e-05
-1.04738588038978e-05
-2.25888579932346e-05
-2.88931152644955e-05
-5.11617875665301e-05
-8.75015407013633e-06
-3.64445955971439e-05
-3.7969600737183e-05
-1.23535611353501e-05
-1.35965162329873e-05
-1.09270365483348e-05
-8.62409065878795e-06
-3.51063422250963e-05
-1.66646708823864e-05
-3.76899942667607e-05
-3.42505092245687e-05
-3.15327689141234e-05
-8.01247005401599e-06
-2.367990702492e-05
-2.27953191914113e-05
-3.28601190446942e-05
-2.77087517767785e-05
-2.50296445972489e-05
-4.78153205768833e-05
-2.93397378606106e-05
-2.15595711563021e-05
-1.24871556294527e-05
-7.36383335400353e-06
-1.36333752200077e-05
-2.90840030837745e-05
-1.39741802395158e-05
-1.5102766333099e-05
-2.56670365177152e-05
-4.39696098571166e-05
-2.58962447153965e-05
-2.50376135613151e-05
-3.61513252454277e-05
-1.99008481318256e-05
-1.70790175499978e-05
-7.06558879150664e-06
-1.14437043205999e-05
-3.26024434362387e-05
-3.23972751316791e-05
-1.31734635505719e-05
-2.361681373652e-05
-1.46061590885503e-05
-1.87642497069477e-05
-2.1718899984839e-05
-7.84581746031854e-06
-2.07834653033307e-05
-2.23405133212762e-05
-1.86522032490525e-05
-3.48176122712384e-05
-3.08521624314399e-05
-1.43823329371004e-05
-1.23054281560603e-05
-2.27233256709591e-05
-3.5734144267899e-05
-1.73516417047483e-05
-3.37954109213451e-05
-1.90053767453145e-05
-1.48903725654566e-05
-2.55942809271524e-05
-1.01742572568278e-05
-2.23448180519197e-05
-2.56867036191462e-05
-1.99964354164634e-05
-6.28926470869957e-06
-3.41122006300343e-05
-2.98285704855977e-05
-1.81285046956373e-05
-2.63868370124548e-05
-1.41532056712025e-05
-2.71908752768607e-05
-1.43982948101265e-05
-1.82406732117395e-05
-3.12026210257343e-05
-3.08701643766268e-05
-2.19613844325111e-05
-4.68351523560864e-05
-3.62980211372044e-05
6.18453590711337e-06
-9.61980518517616e-06
-2.24815649116532e-05
-2.52425278830717e-05
-2.89293504912784e-05
-4.80487294389321e-06
-2.13158679378795e-05
-3.40493528012159e-05
6.44749399212459e-06
-2.58174343646532e-05
-1.00688661151472e-05
-3.09557583373713e-05
3.64082477905751e-06
-1.25847236125476e-05
-3.3804569727224e-06
-1.29821020793571e-05
-3.1171110044454e-05
-1.22070660095899e-05
-2.69437635907303e-05
-9.93245660809021e-06
-2.11156830572922e-05
-1.36690636144419e-05
-2.07923532062247e-05
-3.30655343862785e-05
-7.96999392718017e-06
-2.28662098947586e-05
-1.48108046054535e-05
-2.72569101134023e-05
-4.95948190118307e-06
-2.74021491074457e-05
4.67928514278922e-06
-9.85435587907522e-07
-3.50991906919169e-05
-1.53441694364714e-05
-1.22222273725914e-05
-1.97348043594917e-05
-4.60272191802506e-05
-1.73496872969203e-05
-2.94851731875982e-05
1.80968378213807e-07
-3.22995310578599e-05
-2.56814265932228e-05
-2.21050585562472e-05
-2.59962685711943e-05
-3.21799997007434e-06
-2.75850610006944e-05
-1.92210533305325e-05
-1.32473527212957e-05
-4.64561408152276e-05
-1.13179150411826e-05
-1.18756444268648e-05
-2.41291839085984e-06
-3.14662345650939e-05
-1.85326018371584e-05
-3.58275076800569e-05
-3.07882298746125e-05
-2.6228616835781e-05
-2.49686054522598e-05
-3.64632191927941e-05
-4.65610024824086e-05
-1.6589721123573e-05
-1.88652180084129e-05
-2.79552584661744e-05
-1.91440498126855e-05
-1.86984853077117e-05
-2.11747249935372e-05
-1.70270249205837e-05
-2.91660708891206e-05
-1.3794785194872e-05
-7.47896422737954e-06
-2.02598830052036e-05
-2.22437450020103e-05
2.51186735515444e-06
-1.91860740397208e-05
-2.21779509073436e-05
-3.49795735517929e-05
-5.08751471690268e-06
-2.16894252924871e-05
-1.73480693097932e-05
-1.08262404929159e-05
-2.25479270740926e-05
-2.31312271185918e-05
-2.75444248304349e-05
-2.70378811896744e-05
-1.52604435347409e-05
-1.73117630847741e-05
-4.41959802557642e-06
-1.25922321010358e-05
-2.17867245287826e-05
3.15061556634305e-06
-7.11904329489216e-06
-3.13428048586318e-05
-2.3406568977068e-05
-1.34555093267237e-05
-1.6686203811695e-05
-2.01522288653933e-05
-6.13718551124872e-06
-1.8400079920577e-05
-1.45088073812277e-05
-2.66508924564424e-05
-2.83712334622939e-05
-1.89635735230827e-05
-9.46613444482104e-06
-2.76468889886706e-05
-3.38177919580439e-05
-2.31009128878193e-05
-2.84937606443987e-05
-3.53225018641783e-05
-4.36626032916187e-05
-4.35052618412382e-06
-7.30326027244973e-06
-2.66642904069476e-05
-1.00190562645976e-05
-1.60808660220119e-05
-3.63688811789602e-05
-2.33602910238129e-05
-6.64283587275846e-06
-2.34834329113641e-05
-1.90112264671604e-05
-1.20633020416846e-05
-2.01666407603967e-05
-1.85358421406523e-05
-2.61459519438642e-05
-1.89034777781096e-05
-3.54770436521557e-05
-3.46791614212361e-05
-1.47742528386591e-05
-3.43277629309512e-05
-1.89087192652924e-05
1.16103402608898e-06
-2.45812487151389e-05
-2.99339672362887e-05
-2.39578898919452e-05
-2.17304989932985e-05
-1.90892309550648e-05
-2.66258771473537e-05
-1.31726100364192e-05
-3.25512165466858e-05
-2.58730265986735e-05
-3.02455677449217e-05
-1.98348739179898e-05
-2.27142794985852e-05
-2.3019425691604e-05
-5.46200094895938e-06
-3.11698883237113e-05
-1.82127675737636e-05
-2.12091485224763e-05
-1.61522097629775e-05
-9.66471680654265e-06
-2.25874798836937e-05
-2.62376368380771e-05
-1.65929607358842e-05
-1.51734055718398e-05
-1.6595442730899e-05
2.77306252161936e-06
-1.33454314120658e-05
-1.16937944310559e-05
-4.06317595011669e-05
-1.51904326708112e-05
-2.03145763790232e-05
-2.17655546037718e-05
-7.42381308760182e-06
-2.59586563277707e-05
-3.01116268049345e-05
-2.91446825954352e-05
-5.36549502480124e-06
-3.27420279817909e-05
-6.53874949330041e-07
1.58188280533188e-06
-2.53605214219457e-05
-5.18299309377133e-07
3.01494890733775e-06
-3.36283906807423e-05
-2.53863579702457e-05
-2.61383717933316e-05
-1.76096882613708e-05
-1.3703502698756e-05
-3.29050624548331e-05
-3.36655064555003e-05
-3.27536420264762e-05
-2.43163828758504e-05
-2.12806876306881e-05
-2.59580347704122e-05
-5.97506780294477e-06
-1.39231072916683e-05
-6.23109545013574e-07
-1.95781146994582e-05
-2.24190293481595e-05
-1.74460303600912e-05
-7.90389642053523e-06
-2.26653650204806e-05
8.11656411156408e-06
-2.62948549159575e-05
-2.37827243839427e-05
-8.95763518663788e-06
-3.9889404328267e-05
-4.70442273156979e-05
-4.12879080924526e-05
-1.96297685224871e-05
-2.9264036460036e-05
-1.55967330561499e-05
-2.86083480519802e-05
6.24881532388099e-06
-1.00963784640195e-06
3.92571762207388e-06
-4.50134026668788e-06
-2.9979491651919e-06
-3.71726911613803e-05
-8.78354969858931e-06
-2.33288349421588e-05
-4.57024208144949e-05
-3.84757553622511e-05
-4.72116705840997e-06
-1.81389308881853e-05
-3.30771906047933e-05
-1.55524029332487e-05
1.2396091874089e-05
-1.48719872356652e-05
-3.11923495841294e-05
-2.17534388208836e-05
-2.38557053833827e-05
-3.05209140676545e-05
-1.55559350247819e-05
-3.22139276740621e-05
-6.15022371211767e-06
-8.06631983284667e-06
-2.77592339006478e-05
-1.66731905139081e-05
-4.72731802501843e-05
-2.95752060688326e-05
-3.64878755480347e-05
-9.26245334668856e-06
-6.93268598868216e-06
-2.11988336955633e-05
-2.05172154414028e-05
-2.79627017346677e-05
-2.19622585141863e-06
-1.93596054811719e-05
-4.01960085297515e-05
-4.44728998036992e-05
-2.38219855423929e-05
-1.36950356743463e-05
-5.98143552520272e-06
-6.81622596521055e-06
-1.96443773020602e-05
-3.63414930929089e-06
-1.52251638840636e-05
-3.12522902365613e-05
-4.14362543110471e-06
-2.17753649016877e-05
-4.14794616102509e-05
-7.66527327310862e-06
-1.30324578678891e-05
-5.09197831164294e-06
-9.35173970422053e-06
-1.4939471595902e-05
-1.7602079223824e-05
-2.5005510105625e-05
-2.47425017131399e-05
-7.17447075774372e-06
-1.38219264591301e-06
-1.84630348171671e-05
-7.60685024609172e-06
-3.99002263360076e-05
-1.82246194952468e-05
-2.57809056369817e-05
-3.6771921785509e-05
-1.50021844875716e-05
-3.56073547509302e-05
-3.1404534191739e-05
-1.36612895081704e-05
-2.50769854697435e-05
-1.73452130578298e-05
-5.21500847112755e-06
-1.5861711116744e-05
-1.13931751570446e-05
-1.63931611998422e-05
-1.77661310676568e-05
-4.25128958659892e-06
-4.37753411233198e-06
-3.3797916620981e-05
-1.00217015509387e-05
-3.83691241316216e-05
-2.63281400164825e-05
-8.12032108710955e-07
-1.07059337494562e-05
-3.30171536038975e-05
-6.41145084645636e-06
-2.91195482448399e-05
-1.7226783489029e-05
-2.39722896452304e-05
-4.6033079965366e-05
-2.94372860061466e-05
-1.7222641569902e-05
-1.58479701059853e-05
-2.03344412803063e-05
-1.89705586238009e-05
-4.44471014802929e-05
-2.42436029888624e-05
-2.60584289403125e-05
-2.58965686316747e-05
-1.79001611285354e-05
-3.16149499110831e-05
-2.31058122680814e-05
-1.49299214674153e-06
-2.31882090758384e-05
-1.48228588008877e-06
1.68266968499898e-07
-2.56815255000408e-05
-2.85600032273537e-05
-3.37387555723898e-05
-2.94982015539272e-05
-1.43875723868948e-05
-2.65402759787311e-05
-9.48103082419233e-06
-1.73205999061526e-05
-1.98580062734201e-05
-1.12359890131164e-05
-1.22933744432092e-05
-2.37943971838958e-05
-3.31501696744179e-05
-1.15510604562308e-05
-2.01499890923977e-05
-4.11258728424935e-05
-9.74995830422446e-06
-2.04281851784661e-05
-2.60015296205505e-05
-1.04886487273348e-05
-1.74561910401221e-05
-2.08369649787448e-05
-8.6829550952431e-06
-2.00114107334135e-05
-1.95680189303414e-05
-8.46582682207796e-06
-3.32214838013528e-05
-2.19503981222709e-05
-1.88133107487922e-05
