# Supplementary material for: Research on computational propagation and identification of mine microseismic signals based on deep learning
Source: PLoS One. 2025 Oct 22;20(10):e0334641. doi: 10.1371/journal.pone.0334641 (PMC12543183; doi:10.1371/journal.pone.0334641)
Supplement: S2 Data — (ZIP) [file pone.0334641.s002.zip › 000100500002021.xlsx_0.txt_24.txt.txt]

-3.64675603831755e-05
-3.44206269661639e-05
-2.8943664211745e-05
-2.2570864321216e-05
-2.37208621474423e-05
-1.36613071627455e-05
-2.106444252637e-05
-2.57056642589342e-05
-9.61291734790717e-06
-1.3946140727786e-05
-3.30669779665033e-05
-1.96922210762743e-05
-3.52360618388535e-05
-3.5941999397966e-05
-3.31786517831113e-05
-1.07404750977241e-05
-3.21092569384033e-05
-3.5843445230202e-05
-2.13226962013043e-05
-1.83332198080861e-05
-2.69689967254889e-05
-1.39254785779754e-05
-1.40359694185985e-05
-1.19719094253285e-05
-1.58190371660795e-06
-2.24920100713829e-05
-2.43334664457507e-05
-3.5555016896523e-05
-1.99270539529942e-05
-3.96080032358396e-06
-3.58288249173638e-05
-1.13600588354085e-05
-2.46148111255681e-05
-2.14564870653592e-05
-4.60033535474972e-05
-4.1801426668013e-05
-1.43225511629079e-05
-4.03997482748775e-05
-2.91193240900761e-05
-6.95130090476127e-06
-2.08589876645143e-05
-6.92829015659055e-06
-1.79423743509654e-05
-1.86918466919743e-05
-1.32946171891382e-05
-2.40393249430978e-05
-2.01797447541037e-05
6.52984502588548e-07
-1.07377582147574e-05
-2.12273595524574e-05
-9.72599090144781e-06
-2.021393260479e-05
-1.60698130497904e-05
-1.1738907904963e-05
-3.41736735094444e-05
-1.08900480212889e-05
-1.54236836313897e-06
-1.86985003149221e-05
-1.43435723231076e-05
-2.64317711426019e-06
-2.17300265631565e-05
-3.86812148634737e-05
-1.14304421636506e-05
-2.80952316152003e-05
-2.43391220880677e-05
-1.6865244267695e-05
-2.73938260502598e-05
-3.31269843179125e-05
8.45809827286573e-06
-1.33223583654413e-05
-2.98450963895156e-05
-3.34718874696938e-05
-1.36983357012729e-05
-1.37773381855949e-05
-1.84098845664248e-05
9.87371745198601e-06
-2.8459894471747e-05
-1.61202095637155e-05
-1.64512292901513e-05
-4.498887020166e-05
-2.60648941970226e-05
-2.35383588525025e-05
-2.34664879466946e-05
-2.03722496057803e-05
-2.12683320799731e-05
-2.97009758066158e-05
-3.38376837088167e-05
-2.99460540361987e-05
-3.92528409213752e-05
-1.22567654572748e-05
-1.85273831269005e-05
-2.15918165037693e-05
-9.18800801987923e-06
-3.36802304625444e-05
-2.58607438450469e-05
-1.0275400032515e-05
-1.41086581028138e-05
-1.97413268572447e-05
-2.45962206483774e-05
-2.80750075636916e-05
-1.88841242648772e-05
-2.87067855640762e-05
-2.24965231949512e-05
-2.14097309681942e-05
-7.13552563950176e-06
-1.76575518562932e-05
-6.3590010973897e-07
-1.49526816830663e-05
-1.55535166910177e-05
-2.85449297383573e-05
-5.6177532547333e-06
-8.92328619148837e-06
-3.90733927004039e-05
-1.5410017897954e-05
-1.3804175051928e-05
-1.98212228305602e-05
-1.65193468429763e-05
-4.50941397910651e-06
-2.28451874320204e-05
-2.02457673618873e-05
-2.38150033166434e-05
-3.66795615100291e-05
-3.72227960948006e-07
-3.8048822557753e-05
-9.1641979559762e-06
-1.36995139690857e-05
-2.76186385912685e-05
-2.68207720376305e-06
-2.49536839899243e-06
-1.04317528949969e-05
-1.87831471604942e-05
6.77290071886608e-06
-2.51172872215413e-05
-2.62185912506586e-05
-1.50533276380161e-05
-2.80135607337815e-05
-2.75842937106002e-05
-1.34351845221937e-05
-1.22018022886362e-05
-4.05022843700976e-05
-1.00488876520839e-05
-3.93840481076683e-06
-1.86295871732891e-05
-5.52685957459781e-06
-6.04462649631437e-06
-1.30278641029347e-05
-2.52519589644205e-05
-2.30613801504007e-05
-3.97004702987624e-05
-1.32185933000071e-05
-1.69157824724833e-05
-1.83366580432185e-05
-2.06522218234913e-05
-1.43002857362546e-05
-1.1471174475987e-05
-3.83286991335823e-05
-4.42872847626504e-05
-4.07806903244968e-05
-1.44114490485664e-05
-2.39197660492548e-05
-1.62459965743397e-05
-1.81481386100958e-05
-1.49547586778466e-05
-1.23635556554202e-05
-1.79764770132887e-05
-9.5574504045162e-06
-1.38187575209269e-05
-2.01154844520512e-05
-1.896470518792e-05
-1.56535809546814e-05
-1.928806634298e-05
-2.18745022069764e-05
-2.21959622804275e-05
-3.42278040395066e-05
2.90465357080709e-06
-2.6430851313423e-05
-2.78335539730726e-05
-2.22613550960793e-05
-4.01094424736346e-05
-7.34300224080162e-06
-8.18736823740423e-06
-1.03100318269763e-05
-1.2056942580615e-05
-2.37850668573524e-05
-3.29868025821644e-05
-1.22551196256342e-05
-9.86438554418343e-06
-1.38259454719328e-05
-1.7324321119921e-05
-3.18186402686744e-05
-3.54272176364017e-05
-1.68402665564545e-05
-2.94623651131551e-05
-1.73539348349071e-05
-1.84905986513352e-05
-3.38973199413209e-05
-1.15516398854318e-05
-1.19384575758884e-05
-1.77251640557824e-05
-7.98501560576412e-06
-2.23391905934873e-05
-1.19402295366648e-05
-3.93811427679e-05
-4.86702104142144e-05
-2.51505317969274e-05
-2.52818814788409e-05
-3.47541375200314e-05
-1.53753105530725e-05
-2.34773526821682e-05
4.13935081641778e-06
-5.74478375253721e-06
-2.43589537164431e-05
-2.49998493844713e-05
-1.49598465002942e-05
-1.32844348565926e-05
-2.92875231679082e-05
-2.33548437156698e-05
-6.40699733476479e-06
-2.33715432732781e-05
-3.55379547972042e-05
-7.86478441075845e-06
-2.02821225722832e-05
-2.76161704419821e-05
-1.88711718986106e-05
-1.13279774868194e-05
-1.82988793720754e-05
-2.52576843488043e-05
-1.57654333937358e-05
-1.63474752231689e-05
-3.59669148892295e-05
-1.83684377529914e-05
1.34199883732733e-05
-1.36638225400855e-05
-2.3588645500861e-06
-2.16705452308192e-05
-1.45349413151153e-05
-8.94527151804727e-06
-4.50140085123316e-06
-2.24156426521933e-05
-3.48626879392659e-05
-9.97141458334272e-06
-1.51102039953131e-05
-3.18601144832403e-05
-2.00739676832672e-05
-1.86398344537569e-05
-6.87547422333881e-06
-2.64817035972702e-05
-3.23696280484575e-05
-1.75586736968139e-05
-1.42302878974743e-05
-9.5392195713804e-06
-5.87706725818515e-06
-5.15961260601886e-05
-2.35894707508633e-05
-6.34239258952366e-06
-2.94747321464317e-05
-1.77502321090674e-05
-3.33422571702441e-05
-2.03387966799127e-05
-1.69091477104503e-05
-1.78971579241952e-05
-1.74700462254559e-05
-1.21053096818858e-05
-2.67727537170794e-06
-3.80693969881479e-05
-3.94381686384527e-05
-5.91365799777612e-06
-7.70812192342935e-06
-9.81640768414246e-06
-1.34935392197673e-05
-1.16104167185069e-05
-2.48974613195566e-05
-2.89197806287331e-05
-4.43270659874638e-05
-9.13429269095585e-06
-9.17662583277112e-06
-2.15919084801888e-05
-2.20872797443199e-05
-5.13024971382394e-06
-3.14175340603285e-05
-1.56102064904457e-05
-1.84620168517929e-05
-3.32862432393067e-05
-6.52364084224632e-07
-1.24951893436803e-05
-8.02182629170562e-06
-1.86149571295842e-05
-8.46121874136317e-06
-2.86213598911804e-05
-1.06237733296591e-05
-2.47703418143402e-05
-1.45568344393447e-05
-1.18628400009862e-05
-2.26609517020696e-05
-3.20395270662582e-05
-1.52420631883016e-05
-1.61397330283024e-05
-2.03266523945619e-05
-4.63921066981204e-06
-8.79458501118175e-06
-2.49149196579324e-05
-2.31611329607179e-05
-2.75509970289487e-05
-2.73699328312627e-05
-2.2056640827602e-05
-2.71535588586013e-05
-9.32840019626274e-06
-1.88978560001458e-05
-3.62242994190395e-05
-2.42631981187177e-05
-2.23613299002563e-05
-2.32956140728523e-05
-8.16465210205718e-06
-1.23240016931014e-06
-1.75421076746445e-05
-4.80967050181995e-05
-3.91022828065684e-05
-7.45618808371743e-06
-1.05809326069182e-05
-1.947497898085e-05
-2.72768976042336e-05
-2.65749592649578e-05
-3.14711183313913e-05
-2.70966582328801e-05
-2.32360799060027e-06
-7.42552839849598e-06
-3.38270063076552e-05
-2.63079372693012e-05
-2.63476983821859e-05
-4.99622080598033e-05
-2.42974819302109e-05
-3.15923809349385e-05
-1.67567047643688e-05
-3.75085971624453e-05
-3.15160286101023e-05
-1.63248942418906e-05
-1.49910043675348e-05
-2.37345632434029e-05
-2.40469579736851e-05
-1.68977883044732e-05
-2.4066817644186e-06
-4.00170348147492e-06
-2.88141481530744e-05
-2.526591175464e-05
-3.47018763456097e-05
-2.19020671911407e-05
-7.91041961594739e-06
-1.07196060257269e-05
-1.26826052819746e-05
-1.2619525318114e-05
-1.74689993009202e-05
-7.92840439186879e-06
-1.61824810889673e-05
-2.99265789545504e-05
-1.16785145758419e-05
-4.38234328961222e-06
-7.95159139092384e-06
-2.165990116463e-05
-2.18058914326203e-05
-3.48676297660899e-05
-3.06051345339779e-05
-1.87079882745476e-05
-2.18637889294722e-05
-1.87759299198008e-05
-1.63148817657609e-05
-2.46593460863983e-05
-1.51667955832978e-05
-3.48687672280524e-05
-1.73486731078665e-05
-3.12931111590559e-05
-2.93880714332788e-05
-3.48395004554198e-05
2.73046709606585e-06
-1.94276459615387e-05
-3.68439918845929e-05
-4.02912981656566e-05
-3.1580645395872e-05
-1.06206340361117e-05
-2.73513996475107e-05
-1.25394625001677e-05
-2.56782467186166e-05
-1.51850668484494e-05
-2.70056169019093e-05
-2.39514574107344e-05
-3.91576851160807e-05
-3.51312365082361e-05
-4.49717595338021e-05
-7.731310912241e-06
-3.60036439163045e-05
-4.38382413836088e-05
-1.59420259497762e-05
-3.60584466361567e-05
-2.01090032774082e-05
-1.13578962307504e-05
-1.66669810723382e-05
-2.43033134658337e-05
-2.10544803164563e-05
-3.07226976998148e-05
-2.28777854658923e-05
-4.17165154297268e-05
-6.91139110650224e-06
1.30011920283051e-06
-2.38210650313909e-05
-1.2216115644635e-05
-2.39385592550276e-05
-4.51777114171559e-05
-1.60828648289139e-05
-2.48299798144746e-05
-2.14543535413423e-05
-5.16728868823748e-06
-1.64720978016903e-05
-1.78577037499624e-05
-1.8153673744064e-05
-1.77215689913909e-05
-1.29360019107572e-05
-7.73946342159222e-06
-1.87023669739344e-05
-2.36633887250539e-05
-1.19444687453776e-05
-1.55284894057186e-05
-2.4558461503941e-05
-3.45649838463722e-05
-1.89319196600736e-05
-1.25572846523222e-06
-6.31356034980592e-07
-9.80611263048813e-06
-1.74233568293792e-05
-2.30448418270294e-05
-2.83957253260411e-05
-2.05353679492613e-05
-1.5656345025888e-05
1.34192391619924e-05
-2.02843776327537e-05
-1.5803870821742e-05
-2.50051985337791e-05
-1.85021382065637e-05
-9.01132317964556e-06
-1.34750203684903e-05
-9.49742608534536e-06
-9.29719053818421e-06
-2.89614962492401e-05
-1.49962959026286e-05
-1.11236730355461e-05
-1.0907361802839e-05
-1.28253278732766e-05
-1.56515661510297e-05
-2.93163698123936e-05
-1.68167200561991e-05
-9.87592612480946e-07
-2.27221119226826e-05
-2.45897013583614e-05
1.13610888784411e-05
-2.36598598550287e-05
-6.13394257316542e-06
-1.94665359016435e-05
-3.78441762970553e-05
-1.97430815378781e-05
-2.06272281789723e-05
-3.22810378069168e-05
-4.68988301183995e-06
-4.29908050891362e-05
-9.36438106444371e-06
-1.90458703485834e-05
-3.0751319010493e-05
-1.1251103285263e-05
-2.11016458832264e-06
-9.0561608646342e-07
-3.06599845947246e-06
-2.11371317814067e-05
-1.83391087580686e-05
-2.62670864442083e-05
-2.65878661604925e-05
-1.43866038769728e-05
-2.31089519962026e-05
-3.99016573389761e-05
-3.49143213690727e-06
-3.1743056828945e-05
-2.7242055276362e-05
-2.24631905256572e-05
-1.44627566806303e-05
-3.59771108027259e-05
-2.30131676384037e-05
-2.23725419492951e-05
-2.00591101099001e-05
-3.05161762668897e-05
-2.47717360355655e-05
-2.9309637393184e-05
-3.71499586043297e-05
-3.13414940075953e-05
-1.78637086737277e-05
-2.29865300126124e-05
-3.57357051464846e-05
-2.17825645001324e-05
-1.40479022488394e-05
-1.21611251541883e-05
-5.24257590716383e-07
-8.43359593727352e-06
-1.22607738111487e-05
-1.37205730074142e-05
-3.32902581222314e-05
-1.35429847111901e-05
-1.37013142247928e-05
-2.57458922836429e-05
-1.40397922111808e-05
-1.75070411124504e-05
-3.53689951528839e-05
2.98117357808669e-06
-2.73073090504264e-05
-1.45725184535321e-05
-2.08433097534262e-05
-1.45065003130778e-05
-2.46338736578743e-05
-2.52237770220437e-05
-1.42414384866753e-05
-1.67738094979563e-05
-3.1158552152374e-05
-2.20398097063993e-05
-3.39064247334418e-05
-1.74914955023547e-05
-1.71891465916826e-05
-1.77853550690995e-05
-2.90269814891458e-05
-2.47877794639212e-05
-2.4780412832345e-05
-1.40598825811266e-05
-1.72587939067101e-05
-1.96015576633524e-05
-5.15999944768688e-07
-2.97884215266041e-05
-2.55850036359591e-05
-7.71262758712364e-06
-4.55717107280618e-05
-9.61817073131444e-07
-2.21666953031081e-06
-1.89577261058138e-05
-9.43718156916465e-06
3.47124130483612e-06
2.6256176375716e-06
-2.49367589469704e-05
-2.200839908819e-05
-4.79622232293044e-05
-1.71545840850597e-05
-4.52525419917839e-06
-7.38165260034561e-06
6.48162231017816e-06
-3.17061373589632e-05
-7.02273285176003e-06
-9.2739951119707e-07
-3.44499374348409e-05
-2.16770430559623e-05
-3.73830538869034e-06
5.56809427090481e-07
-2.27666099861587e-05
-4.26591680146087e-05
-3.05669168601506e-05
-3.50395889451844e-05
-2.41098027946283e-05
-3.85297204510582e-05
-4.10692775956224e-05
-5.68767544756212e-06
-2.4729682865883e-05
-2.01257329022967e-05
-2.68802471112418e-05
-3.00899960924838e-05
-2.28086094917878e-05
2.56304490770228e-06
-5.23666974733757e-06
-1.95235576374612e-05
6.26876685295308e-06
-4.27761764044809e-05
-1.46616639306405e-05
-3.11700095045921e-05
-9.90281528030643e-06
-1.53379823355583e-05
-2.32475174629428e-05
-8.79309747744893e-06
-9.42773442123185e-07
-3.93084153355349e-05
-1.81935481037973e-05
-2.95806992278416e-05
-1.94715974931857e-05
-2.11279878617383e-05
-4.79611623266151e-06
-2.56323737159194e-05
-1.54133895300804e-05
-3.57858108040875e-05
-9.86192160381586e-06
-2.42177433731635e-05
-2.587349705789e-05
-2.5822961019681e-05
-2.21904870742963e-05
-8.8419154807168e-06
-1.69734729628135e-05
-2.58996183618314e-05
-6.20581757443785e-06
-8.46287268088293e-06
-8.57155683579249e-06
-2.43745482965078e-05
-2.63052922273788e-06
-7.06654489841095e-06
-1.13294981946798e-05
-6.90129713694607e-06
-4.82241478497919e-06
-2.20740647579559e-05
-2.5053138639189e-05
-1.38010593867458e-05
-9.48604345973791e-06
-1.6827438621195e-05
-2.80668739450238e-05
-2.75361201593027e-05
-4.01672726341103e-06
-2.60747298896431e-05
-3.54454372117897e-05
-2.35511180268804e-05
-1.75793068900652e-05
-2.98039944785509e-05
-3.23465228217106e-05
-8.03584866849133e-06
-1.52981692520475e-05
-3.64544076872896e-05
-2.53437753561153e-05
-2.64562602601164e-05
-5.79918971604413e-06
-1.80197079361088e-05
-2.71957485219605e-05
-1.41180367783723e-05
-2.96199969697771e-05
-2.12506241103719e-05
-1.7655464888401e-05
-3.95264787911291e-05
-2.28642237826568e-05
-3.8782932380989e-06
-4.25006602821628e-05
-1.88565645420275e-05
-1.91972382082648e-05
-3.26824532761844e-05
7.26653198358828e-06
-3.01138052090823e-05
-1.68138267558965e-05
-2.04239635706245e-05
-2.23140635577735e-05
-1.12754486609366e-05
-1.81609023494098e-05
-1.76889018901364e-05
-1.96879965419557e-05
-2.1456695559963e-05
-7.08781041717951e-06
-2.30970150547399e-05
-2.49683638355228e-05
-1.16586253346608e-05
-2.24771390385729e-05
-3.4334870941194e-05
-2.67879378056083e-05
-2.14412930562382e-05
-2.49128860214931e-06
-9.18635696842726e-06
-2.63462593351994e-05
-5.32774155438389e-06
-1.3242269181378e-05
-4.47161382516445e-05
-2.88905301218088e-05
-1.88695830549095e-05
-1.17632738682732e-05
-2.94291532289871e-05
-7.47993460527468e-06
-2.18244641435784e-05
1.29449540574411e-05
-2.00287410944479e-05
-2.50860726038098e-05
-7.01074639511086e-06
-3.67531361476521e-05
-2.67589410997394e-05
-2.42902003763232e-05
-9.91168769101883e-06
-1.0138891363564e-05
-2.02905658701774e-05
-2.73993117864484e-05
-1.97133532464075e-05
-1.61986526504212e-05
-5.95345907779549e-06
-2.02404552875866e-05
-2.29643998680779e-05
-2.83708401427475e-05
-2.48945137873136e-05
-1.58629571671137e-05
-5.62073067922174e-06
-1.66807291504266e-05
-1.89269840648636e-05
-7.45665147483302e-06
2.32919577531268e-06
-3.58918532977885e-06
-2.21090489929759e-05
-2.30765112174272e-05
-2.89195797062879e-05
-2.62822054576896e-05
-2.78108665307106e-05
-2.02726679869197e-05
-2.16989452356616e-05
-3.8299583609027e-05
-1.71269497794626e-05
-2.11482504799366e-06
-2.00062937271342e-05
-1.21807905854551e-05
-3.50686079959973e-05
-3.10511936923787e-05
-1.36050329505918e-05
-1.76335412554734e-05
1.26965485917045e-06
-1.87327099465462e-05
-1.33621605541302e-05
-4.01266350899078e-05
-2.89541419974628e-05
-2.34356672034448e-05
4.96969101714833e-06
-3.28584576127115e-05
-2.13852821010332e-05
-2.19822655429426e-05
-1.97363340696917e-05
1.54218717106182e-05
-1.4247033572268e-05
3.93442831413886e-06
-7.79109522746805e-06
-2.99234199988966e-05
-3.24458448537274e-05
-1.95957624166572e-05
-3.23029839817627e-05
-3.66889680830562e-05
-1.94541172486058e-05
-2.89483489673003e-05
-3.16455089126772e-05
-1.67100464436873e-05
-1.9667117042956e-05
-3.44004704587277e-05
-3.77249145885642e-05
-2.87721272663895e-05
-2.02645455924493e-05
-9.17216128897102e-06
-8.33654075439646e-06
-1.35836560745331e-05
1.55169787937177e-06
-1.68643097944857e-05
-5.89637590341826e-06
-1.30355140580247e-05
-3.03425393474153e-05
-3.55324804127694e-05
-1.77780230474409e-05
-8.08661973934237e-06
-2.92464157225525e-05
-3.26669630204169e-06
-1.31634316404063e-05
-1.08943145555832e-05
-2.87962306559528e-05
-8.52091934835048e-06
-7.30319156238685e-06
-2.85088623574576e-06
-3.73226894174982e-05
-6.46469285225736e-06
-2.43169471866687e-05
-3.69682106327459e-05
5.47703683904321e-06
-2.08695208775252e-05
-2.66429333391628e-05
-3.47122763365713e-05
-2.19244090366302e-05
-1.62261252707119e-05
-6.65346754509578e-06
-1.64640225003169e-05
-1.63659559679589e-05
1.9625212355179e-05
-1.72764276922102e-05
-5.83567586086501e-06
-3.7371761312691e-05
-1.20433870415722e-05
-1.76128991670066e-05
-2.54926177142364e-05
-4.28316051173854e-05
-1.5563944757119e-05
-1.2992792674342e-06
-3.04895893594328e-05
-2.57472262115353e-05
-9.75376694758858e-06
-2.59212641290152e-05
-2.89189199984642e-05
-6.60961510892799e-06
-2.78620258881833e-05
-3.18111222761089e-05
-2.52543859207808e-05
-3.04554502933893e-05
-4.55201436172428e-05
-1.20170698224446e-05
-3.58910212231123e-05
-1.92130795781464e-05
-2.31335015596529e-05
-9.69879045406975e-06
-2.3446445028394e-05
-2.26335768316562e-05
-4.35973545908692e-06
-3.4780591279451e-05
-2.42091699368733e-05
-2.0954020396669e-05
-5.10029266679659e-05
-2.70020429497515e-05
-2.17340764268714e-05
-3.26301228823047e-05
-1.91082943068019e-05
-2.71141489271288e-05
-2.4473569263363e-05
-2.06844158838711e-07
-2.17555659052389e-05
-3.51620870841191e-05
-2.919288397411e-05
-1.30346155966678e-05
-1.44755280571646e-05
-1.03479157632006e-05
-2.46685436052887e-05
1.18570269812816e-06
-2.19020413483848e-05
-1.42649412868544e-05
-1.60312430275092e-05
-3.37931374100374e-05
-6.70990941887951e-06
-1.87861377958582e-05
-2.57177217045937e-05
-1.06154057830037e-05
9.29834685084543e-07
-1.77004770900848e-05
-1.63640882418643e-05
-1.60121220320068e-05
-1.99268857253383e-05
-1.01461686251258e-05
-3.77830494710984e-05
7.67207385805705e-06
-2.08510417856982e-05
-2.82005142130339e-05
-3.52375213402532e-05
-2.48029749372207e-05
-3.51604064958146e-05
-4.3962511775879e-05
-9.28473030670422e-06
-3.9628094007987e-06
-4.89746866200525e-05
-2.02442095425202e-05
-3.35779456745197e-06
-4.18587899456029e-06
-1.61287912001196e-05
-2.58559360559865e-05
-1.12143256075711e-05
-1.45059401451983e-05
-2.19824974126773e-05
-2.82807655041744e-05
-6.48592253729953e-06
-2.25384722160182e-05
-2.32454496204566e-05
-1.73515300396369e-05
-1.03178749369856e-05
-2.21337117875894e-05
-3.45140872725008e-05
-2.55258150164029e-05
-2.78596585357479e-05
-1.34389434449804e-05
-1.40119373757217e-05
-3.76524196462683e-05
-5.58952351161416e-06
-3.19450217743823e-05
-1.99116733909973e-06
-1.58409978687382e-05
-2.25800805553862e-05
-2.32448507056996e-05
-2.14448609685481e-05
-2.06902364909275e-05
-1.29679014045907e-05
-9.47470889762889e-06
-7.01193110709589e-06
-2.07848865741238e-05
-3.63204816855505e-05
-3.16546697312065e-05
-2.23704712435719e-05
-9.55985483722572e-06
-3.21654167241486e-05
-4.51719634294086e-05
-3.01678760402538e-05
-2.45395521721137e-05
5.88921364364221e-06
-1.36089595902195e-05
-2.45795491253233e-05
-3.57542044796748e-05
-2.25582835530142e-05
-2.04009385593768e-05
-6.54257999961484e-06
-2.10241086466517e-05
-4.11045679511676e-06
-2.00065218021587e-05
-2.39024014877205e-05
-1.29903902540536e-05
-2.42057580321564e-05
-1.08395577252519e-05
-2.48668258434199e-06
-3.34450434782991e-05
-2.99162226361911e-05
-4.15460663766915e-05
-3.62540323769118e-05
-2.59157209302554e-05
-4.27625818673283e-05
-1.30845063088367e-06
-5.32203777211286e-06
-2.55298558665122e-06
-1.55185373757881e-05
-1.56286149294724e-05
-1.98045909536523e-05
-1.84005672940123e-05
-2.82900703024668e-05
-1.9775020128006e-05
-3.43570060053978e-05
-3.01196791852362e-05
-1.15077462785178e-05
-1.25688365604334e-05
-2.90886275023744e-05
-2.69209199547995e-05
-1.65715180017024e-05
-1.19036273898302e-05
-3.4951404020747e-05
-1.6318850375083e-06
-1.16050037131784e-05
-1.97464350062312e-05
-5.85642234368126e-06
-1.95029320778879e-05
-2.37818540457555e-05
-4.38313808094721e-05
-3.57832191226502e-05
-1.25533124412885e-05
-2.84460315959136e-05
-1.97823176357446e-05
-3.27439568776735e-05
-1.54680222709515e-05
6.13173214819595e-06
-4.41351896698888e-05
-8.69821603778235e-06
-1.30784728028736e-05
-2.62138418808362e-05
1.34037145768813e-05
-2.9746946250747e-05
-2.82450459534629e-05
1.25381514217713e-05
-2.63773642611916e-05
-1.61325809438729e-05
-5.29951860038915e-05
-2.46830274840229e-05
-4.63016058527234e-05
-3.24674841757936e-05
-1.49642852528444e-05
-1.26463059683954e-05
-8.50465560204624e-06
-1.78118919458161e-05
-2.94653679984335e-05
-2.56986049975009e-05
-1.18828588108697e-05
-1.44323999456021e-05
-2.18515856865985e-06
-3.72221460016547e-05
-1.29764558093291e-05
-1.42703329178041e-05
-6.48361486070307e-06
-8.92373234734607e-06
-2.66128770268606e-05
-8.34347066872917e-06
-1.26969018233439e-05
-1.15132770057478e-05
-1.98205539543633e-05
2.29724434297719e-06
-2.23474740584492e-06
-2.85556761746745e-05
-3.1257967895155e-05
-3.40950051284108e-05
-2.90828422201055e-05
-2.8294504764401e-06
-1.70880235835912e-05
-3.69269408178052e-05
-2.48507562304322e-05
-2.94107683082082e-05
-2.01774423048102e-05
-1.48900479898821e-05
-1.66002982132366e-05
-1.92837504653629e-05
-6.57148442945928e-06
-4.66586048994342e-05
-2.73321118260236e-05
-2.07239874761909e-05
-4.91039543015509e-05
-3.0915553927544e-05
-3.02287548283967e-05
-3.08378584467217e-05
-6.61668572722631e-06
-2.1358154394285e-05
-1.96825612041302e-05
-3.75745700222827e-05
-1.28358136238633e-05
-1.67831527402826e-05
-2.80667815730051e-05
-4.33863933260603e-05
-2.26520755425628e-05
-1.03946947740152e-05
-2.8546983105379e-05
-1.90073135775415e-05
-1.67316606764086e-05
3.04759336294207e-06
-2.45172373356213e-05
-2.08501153323719e-05
-1.63791434004487e-05
-2.34483768319784e-05
-1.38149965451924e-05
-1.34551350506374e-05
-4.12422525990567e-05
-1.64359999215679e-05
-2.77915053695073e-05
-2.06232082982544e-05
-2.1317498564836e-05
-2.79527677581673e-05
-2.14758854854429e-05
-3.92579030569146e-05
-1.02355895340891e-05
-3.68887512834267e-06
-2.38144580644265e-05
-8.30105936043337e-06
-2.56928033394195e-05
-3.02632387941452e-05
-2.99988004775863e-05
-2.31943766277679e-05
-1.79699910454431e-05
-3.13228153427894e-05
-2.56551677248608e-05
-6.99192308374188e-06
-1.95028130181389e-05
-3.25735876287838e-05
-1.49498576112263e-05
-4.18915190219492e-05
-1.48370472764586e-05
-5.73801800986085e-06
-3.57377726476148e-05
-2.01997232512267e-05
-2.39266006472379e-05
-3.75486378128883e-05
-3.40111453782511e-05
-1.93388249312638e-05
-3.3251925718244e-05
-3.5436764538583e-05
-3.15968768642757e-05
1.51569818633765e-05
-2.30388373753424e-05
-3.90325178819491e-05
-2.37049289635079e-05
-7.2094090052041e-06
-3.06047156331861e-05
-1.43723489614903e-05
-2.53701872395748e-05
-7.80816432967618e-06
-1.61912218524767e-05
-1.44464044013526e-05
-2.61589317061238e-05
-3.78423212225823e-05
9.24760727017143e-07
-1.47742776517692e-05
-1.98592141343606e-05
-2.28428364340581e-05
-2.90235144362896e-06
-3.12478018609665e-05
-5.48079796254078e-07
-3.27579505968651e-05
-2.4031621161395e-05
-3.10038811415166e-05
-1.74887431880252e-05
2.93138568356244e-06
-8.47388147780097e-06
-2.21835813491171e-05
-1.10122589775732e-05
-2.72760733477963e-05
-1.8698999388005e-06
-2.79024550497997e-05
-1.75866091092634e-05
1.35486757705771e-05
3.0612065001922e-06
-1.13840369812011e-05
-3.38608084466373e-05
-1.22913521365493e-05
-2.21296519165134e-05
-3.79220743906667e-05
-2.49979300112125e-05
8.90863294598355e-06
-1.21230898559366e-05
-4.02597582247638e-05
-1.74839809342213e-05
-3.0899946037521e-05
-2.17890269983438e-05
-2.86654698950623e-05
-1.51651334309025e-05
-4.02104179328593e-05
-2.62085783293191e-05
-1.20975304025354e-05
-1.33905872142004e-05
-2.33251523115844e-05
-2.04132191214297e-05
-1.09203982517977e-05
-2.23031857340469e-05
-1.91391619583208e-05
-3.9993864283408e-05
-1.07259813895861e-05
-8.68239580910736e-06
-4.08019167728744e-05
-3.53101530514665e-05
-5.55160557598006e-06
-2.59425421659878e-05
2.60371614996893e-07
-1.39570985965562e-05
-1.88594059744138e-05
-1.37447749397195e-05
-1.55998917184957e-05
-1.48965772457753e-06
1.14246469487543e-06
-2.81598304358506e-05
-2.24260998948415e-05
-2.64003080980905e-05
-3.81243806698244e-05
-2.38968648683575e-05
-4.14565219263143e-05
-2.13495175941712e-05
-1.71469871037345e-05
-2.43008057251583e-05
-2.34690510285736e-05
-2.49990561986859e-05
-3.07141915985251e-05
-1.23462042877305e-05
-1.8058674465238e-05
-9.1868475452581e-06
-2.16106602980895e-05
-1.80267608881993e-06
-3.83305390150905e-05
-2.16346024981014e-05
-1.73343640476105e-05
-1.47132139803307e-05
-1.50141534957043e-05
-2.12933318566441e-05
-2.42803147963006e-05
-1.84703103380732e-05
-3.2715968089355e-05
-3.81318991367581e-05
-1.58433771763357e-05
-3.21866089744639e-05
-1.35904291333776e-05
-2.20720350250919e-05
-1.2228266938642e-05
-2.08736372244138e-05
-8.31733158675306e-06
-1.60688169746679e-05
-2.23719349659233e-05
-2.05958843352432e-05
-2.37531764109565e-05
-1.76706083621696e-06
-2.57291400971097e-05
-2.72939268591661e-05
-2.66305959881594e-05
3.61219817787153e-06
-1.81552207097366e-06
-1.05184067125125e-05
-2.20189902222479e-05
1.31383320109076e-05
-1.53119506505277e-05
-5.20395874456147e-06
-2.37464229963473e-05
-2.10041234791561e-05
-2.30249538576167e-05
-3.10719901417185e-05
-6.07885714271994e-06
-2.41922327703818e-05
-2.46961433080661e-05
-1.94228246436589e-05
-1.2982799354163e-05
-3.09560304503494e-05
-2.07142163454472e-05
-9.60169897825994e-06
-3.33154339419817e-05
-3.12021478587527e-05
-3.60310181382919e-05
-1.47766465190873e-07
-1.90332772894556e-05
-2.29110762019934e-05
-2.83117461190222e-05
-1.88337374734878e-05
-2.4115567597855e-05
-3.04684795798826e-05
-2.76813811140278e-05
-3.1961043447796e-05
-1.37636785777869e-05
-3.11326972160341e-05
-1.6731630347297e-05
-4.44849690712948e-05
-3.01204476828554e-06
-1.52446649891687e-06
-8.64996183005075e-07
3.25893856888146e-07
-2.0394620921916e-05
-1.45559416848789e-05
-2.60189909949066e-05
-1.86253065685977e-05
-2.0238462556138e-05
6.44301098600089e-07
-2.91684059268009e-05
-2.01174375154268e-05
-2.07675003397068e-05
-9.75263328398768e-06
-1.52787795675572e-05
-2.62022917885075e-05
-7.55141771553318e-06
-1.65111040635961e-05
-2.06494064471401e-05
-2.17444397860509e-05
-2.53612748749927e-05
-3.78865556003452e-06
6.28257949964243e-06
-2.62811857034808e-05
-9.98631847792713e-06
-1.22869775848756e-05
-3.21881718655879e-05
-1.61011880384855e-05
-1.29792321954045e-05
-2.32990470763142e-06
-1.26075566251211e-05
-1.9919415880259e-05
-3.33195920092535e-05
-2.19262227567815e-05
-2.22124293938501e-05
-1.64222534838716e-05
-2.25694906436257e-05
-3.4048263817446e-05
-8.68760782742198e-06
-7.343456626722e-06
-9.16848616449976e-06
-7.56347416609353e-06
-1.64394343778805e-05
-4.85101032872642e-06
-2.16131251065207e-05
-2.19538763107027e-05
-2.52339481225073e-05
1.0034315796593e-06
-6.71782532037352e-07
-2.11424487250789e-05
-3.06163573122089e-05
-1.96472348960234e-05
-2.06304956619985e-05
-9.64675926876217e-06
-3.21175998754581e-05
-9.4435887685083e-06
-1.39936350252197e-05
-2.9348079217171e-05
-2.33210142522683e-05
-3.21839532761715e-05
-1.12193301317352e-05
-2.96922922887738e-05
-2.89948846042572e-05
-2.88238623208827e-05
-2.43575644756319e-05
-4.04844747302285e-06
-1.02789178318778e-05
-1.54966878266618e-05
-1.88637147025561e-05
-2.24436027738824e-05
-4.53232769803431e-05
-1.69973639086962e-05
-1.01962197889385e-05
-1.25072514201279e-05
-1.99256348100398e-05
-7.72410037360945e-06
-2.2074753357485e-05
-2.30807503781518e-05
-4.85375591340068e-05
-2.43445159061051e-05
5.21091067232616e-07
-2.19748540808216e-05
-2.39462587885914e-05
-1.68754791742047e-05
-2.39730988318728e-05
2.08633466530533e-06
-2.7626301217353e-05
-2.69556681837595e-05
-1.26992404580644e-05
-3.60639728319767e-05
-1.99050027549635e-05
-6.81679856843208e-06
-3.33755350430242e-05
-2.74402975412026e-05
-1.69949642515008e-05
-2.75567031433479e-05
-2.94731848288063e-05
-3.1237807237976e-05
-1.50405990939008e-05
-8.09964266938157e-06
-8.38903487884919e-07
-3.37358145090135e-05
-2.77012112552877e-05
-8.72644788524084e-06
-1.72879434166279e-05
-8.10716340416334e-06
-8.81562270597398e-06
-2.39308928637741e-05
4.33796516119142e-06
-3.63429497963167e-05
-1.67003513597346e-05
-7.02198354258975e-06
-2.00664207595903e-05
-1.65702930973787e-05
-2.42751130503622e-06
-1.9216206142349e-05
-7.0896691543433e-08
-1.26021273191561e-05
-2.95724256759873e-05
-2.1131339000292e-05
-2.83400320745422e-05
-8.08988502416584e-06
-1.96169102946239e-05
-1.64124080308752e-05
-9.37121582301146e-06
-1.71889834715788e-05
-2.77907279114662e-05
-1.05106033536092e-05
-3.38418460410056e-05
-1.42362126945662e-05
-2.33023731716178e-05
-3.80297625782973e-05
-7.71665078298408e-06
-1.45724112111267e-05
-2.38405967957744e-05
-2.27234596229187e-05
-3.76312508140803e-05
-7.45322058935179e-06
-3.06051842503293e-05
-4.34316114811923e-05
-1.94398037114539e-05
-3.50572984368465e-05
-3.26589534684456e-05
-1.59190715089285e-05
-1.52127533769743e-05
-2.72024676681839e-05
-2.58783297339595e-05
-2.68937054550323e-05
-1.47561869955443e-05
-5.90905350893343e-06
-4.38358935603481e-06
-9.18328943939164e-06
-1.06421420359577e-05
-2.2753360110334e-05
-3.77890984074386e-05
-1.47155106019738e-05
-4.32970635044724e-05
-2.92537491694164e-05
-3.26758271706427e-05
-3.1374149500112e-05
-1.18486179898895e-06
-2.13477693406851e-05
-3.3063490127737e-05
-3.04992247902814e-06
-1.05998979991976e-05
-7.42862752487093e-06
-1.54517280370768e-05
-4.72383234075566e-06
-1.33380061471925e-05
-3.95846100610563e-05
-2.89116888278571e-05
9.05622606576982e-06
-1.22620623849827e-05
-4.42992661788003e-06
-1.71943849207985e-05
-2.7408592284754e-05
-1.64552479533596e-05
-3.39659078530524e-05
-6.18011262824447e-06
-1.55670648120503e-05
-1.97765241802765e-05
-2.18792066274015e-05
-1.48565733265264e-05
-9.1217048375782e-06
-9.5200669336082e-06
7.37356060162575e-07
-1.98225754140967e-05
-2.02741240421371e-05
-5.42139726256925e-06
5.6094583539295e-06
-2.93492303169432e-05
-2.7945549347504e-05
1.56662030725041e-06
-1.13021599697802e-05
-5.03949719595622e-08
-6.17066777678784e-06
-3.22182427285776e-05
-3.17357590960309e-05
-3.22777635001514e-05
-3.13118741004819e-05
-1.35553408397525e-05
-4.49603073194892e-07
-3.45956079073467e-05
-1.83491352247281e-05
-4.98461858146385e-06
-2.91247473177277e-05
-3.16841111963141e-05
-2.76749361404959e-05
-1.0172833793671e-05
-1.34871756962404e-05
-2.01564415724128e-06
-3.91747990272058e-05
-1.02648420056656e-05
-1.44870818388976e-05
-2.38204260290502e-05
-2.06349092109696e-05
-2.82284084611006e-05
-2.55702405782186e-05
-2.03224009998331e-05
-1.1274616997123e-05
-1.94898594616778e-05
-8.54846503683256e-06
-1.52864537673147e-05
-2.29435711329299e-05
-8.20496971845338e-06
1.78477529902222e-06
-3.0388850186976e-05
-2.46530451934499e-05
-1.01050566699988e-05
-1.17538223436745e-05
-2.05421190744095e-05
-1.28097876627305e-05
-2.0773149780802e-05
-1.13452976118468e-05
-3.39951890170109e-05
-2.70596689566634e-05
1.46996208771631e-05
-2.02458868076543e-05
-3.07554749541096e-05
4.9243564873209e-06
-1.64578625666331e-05
-8.08731887723698e-06
-1.47203785412494e-05
-1.23863864047526e-05
-2.96038204236917e-05
-2.15170703227117e-05
-1.66173208107643e-05
-2.83383914386487e-05
-3.9677997579918e-06
-9.61283678150367e-06
-3.02282747146417e-05
-4.24809418615911e-05
-1.44961002172555e-05
-2.76886694830434e-05
-1.72670715916194e-05
-2.95865281205158e-05
-2.80272599297267e-05
-2.26055629970443e-05
-1.67789399250671e-05
-2.32968194902868e-05
-1.95184101240875e-05
-2.03884542799999e-05
-2.72331025904044e-05
-1.70687251382924e-05
-1.05078036344529e-05
-2.4918402733979e-05
6.12662147903867e-06
1.18977033699011e-05
-1.25201561956315e-05
-2.67353428059434e-05
-1.117095658778e-05
-1.07906373680503e-05
-3.0009875680901e-05
-3.39821339186123e-05
-1.31770869397733e-05
-3.95737885052704e-05
-1.69088254531511e-05
-1.88171394641445e-05
-2.56213534761748e-05
-2.83828627985765e-05
3.68502200622744e-06
-3.21314515024871e-05
-1.45357369633936e-05
-1.37722733960197e-05
-2.83016893109414e-05
-1.3442058251228e-05
-1.24689581810969e-05
-3.0689614103881e-05
-2.44415997761213e-05
-5.00899558921698e-06
-1.01692359464824e-05
-3.74472949319747e-05
-2.53729545726525e-05
-3.07011620691042e-05
-1.8306005149726e-05
-4.45546993112999e-06
-1.61379166881398e-05
-5.30800179093883e-06
-1.8817954098973e-05
-9.49394778270537e-06
7.92380634151492e-08
-2.18284996732756e-05
-1.63960994894733e-05
-1.6096959502086e-05
-1.17248560562173e-05
-2.60788743050319e-05
3.04588475290974e-06
-1.74179570256025e-05
-2.39416037990922e-05
-2.12879229078028e-05
-9.70199056120889e-06
-3.81419445702197e-06
-4.81613637762919e-05
-3.52902331251602e-06
-3.63894907572339e-07
-4.66195832045128e-06
-8.84783472162632e-06
-1.97831182663422e-05
-1.67998581309716e-05
-2.35767941228303e-06
-5.89548197334693e-06
-2.54817168234712e-05
-2.09373983076738e-05
-1.29962054515254e-05
-1.27442360041924e-05
-2.13118922999266e-05
-4.03257564307415e-05
-2.57428872822197e-05
-3.06196042170311e-05
-7.52333106529562e-06
-7.5907315226805e-06
-1.98232636534796e-05
-2.47882402662059e-05
-2.2804384544615e-06
-2.9748763188826e-05
-9.2723817959135e-06
-2.42875915077469e-05
4.52709365129603e-07
-1.90598662317499e-05
1.07898592398904e-06
-2.23452412553487e-05
-8.35400186419177e-06
-2.54328307380947e-05
-1.13375822450886e-05
-9.73587125500616e-06
-1.30837265174727e-05
-2.24259787676192e-05
-1.35276792497414e-05
1.13250488856581e-05
-4.01989890429085e-06
-1.78104416555819e-05
-2.58149293621593e-05
-1.63610882727564e-05
-2.60100197807929e-05
-6.59908399959674e-06
1.18398234497799e-05
-1.20141936607388e-05
-2.82512235007468e-05
-1.58213677370668e-05
-3.55126822169063e-05
-3.40885481802118e-05
-5.36195512889911e-06
-2.49673930491357e-05
2.62069841667911e-06
-1.40661568590023e-05
-6.55266337993298e-06
-3.46899436175318e-05
-4.07214339972978e-06
-2.88659390433541e-05
-2.10897430403208e-05
-1.85718605941881e-05
-6.44367345640586e-06
-1.38203799149497e-05
-2.5389125214961e-05
-2.50492644772289e-05
-3.06564753472891e-05
-4.07099858319667e-05
-1.13261303394061e-05
-3.08859678930234e-05
-3.33186330088732e-05
-2.975262206506e-05
-4.34925576319405e-05
-1.51646494746365e-05
-2.91114775412538e-05
-1.5703348171495e-06
-1.78675101223717e-06
-2.08473818513849e-05
9.07712099919194e-06
-1.23892999054419e-05
-7.22626254263068e-06
-8.97605098509089e-06
-3.02352184132802e-05
-1.7228472442591e-05
3.64590750562519e-06
-1.7984425643875e-05
-1.66417927406003e-05
-1.73369787414166e-05
-1.33303836900417e-05
-2.40208694096394e-05
-3.60117068088487e-05
-1.35607174243966e-05
-1.40887150997041e-05
-6.81190446284655e-06
-1.88062749937241e-05
-2.8065304929116e-05
-4.08952950348232e-05
-1.66981130727359e-05
-2.42016239931782e-05
-2.03178127759243e-05
-3.24252653088769e-05
-1.51994945340926e-05
-2.86245529956807e-05
-3.26124223674206e-05
-2.34870490586347e-05
-2.35802443369539e-05
-3.65143476909779e-05
-1.93798817389935e-05
-1.98826856461965e-05
-2.41657360863353e-05
-3.25890255135663e-05
-1.59513614517058e-05
-8.1304361860135e-06
-1.67707167625238e-05
-1.67800808305823e-05
-2.84775831292782e-05
-5.56004339478921e-06
-1.97464515745079e-05
-2.22271301931856e-05
4.75773296525546e-08
-2.67380680186083e-05
-2.00628591002338e-05
-8.23610270901436e-06
-2.03204994794778e-05
-2.80338023424535e-05
-1.92366781465269e-06
-1.18318189847964e-05
-2.13774241752082e-05
-1.53375520503138e-05
-2.0086474386016e-05
-3.30817668818575e-05
-1.94198395489469e-06
-2.0635492542502e-05
-3.32173002776073e-05
-6.49080591366203e-06
-3.99485087652218e-06
-1.11579947796039e-05
-1.16464552576654e-05
-1.4246559138002e-05
-2.97230951528358e-05
-7.67073275832542e-06
-2.0405056515832e-06
-3.6219626653263e-06
-2.4690465034099e-05
-3.58569500869888e-05
-3.51249200698258e-05
-2.6992920890371e-05
-7.05864666538889e-06
-2.28310825095278e-05
-3.96991314981145e-05
-2.1806763804784e-05
-1.54462973349779e-05
-6.70157600467353e-06
-2.15574302166579e-05
-2.34497287758548e-05
-1.76776958663525e-05
-2.89811184990902e-05
-5.573739528114e-06
-1.42905891832531e-05
-2.86857246179498e-05
-2.28054327126557e-05
-2.45067934047697e-05
-2.77917371951907e-05
-1.35536352972058e-05
1.39914432786366e-05
-3.55109248395902e-05
-1.11773772764452e-05
-8.03696636063327e-06
-3.13172644840869e-05
-2.5926115787835e-05
-1.23699661469082e-05
-1.73445410977977e-05
-2.7934118476015e-05
-1.40150144187382e-05
-1.33339816333039e-05
-2.62198174578635e-05
8.99495771551208e-06
-2.85092434773651e-05
-1.27212277054657e-06
-2.63650391166906e-05
-2.34118469993463e-05
-3.85926538532662e-05
-1.8397739701269e-05
-2.91461979869751e-06
-3.13163826331309e-05
-3.22168509670036e-05
-2.21672290140374e-05
-5.43518232526536e-05
-1.98558704104642e-05
-1.23391840018877e-05
-6.16570986360198e-06
-1.89257918439423e-05
-1.87798616438581e-05
-9.84739970804427e-06
-1.86321885586753e-05
-2.37909593732669e-05
-1.91565822881016e-05
-8.22058419568896e-06
-9.11922651845675e-06
-1.08819734912949e-05
-1.03400345191201e-05
-1.42123174444173e-05
-5.37274829801868e-06
-2.8587215991251e-05
-1.91625170063089e-06
-1.86055828697226e-05
-2.99702776729895e-05
-1.48508006228478e-05
-1.90879188514894e-05
-3.15883584686953e-05
-8.12125972505513e-06
-1.26106809400844e-05
-1.44010363566981e-05
-1.36475567719963e-05
-2.69653546699839e-06
-1.53626259077797e-05
-1.79735275253193e-05
-7.18025153615757e-06
-1.8380170099611e-05
-5.12760920551808e-06
-3.86804171824945e-05
-2.65423609638878e-05
-2.20385973305332e-05
-2.08597215408511e-05
-3.13081363844896e-05
-3.53009571816599e-06
-9.78146444181632e-07
-4.81573882618024e-06
-1.07824759715196e-05
-2.41666121841049e-05
-1.76612113746221e-05
-2.07501195911152e-05
-2.01164285239002e-05
-2.36102845562982e-05
6.02866919006651e-06
-9.51108496913304e-06
-2.91838984991801e-05
-1.95526631689054e-05
-1.72385296868051e-05
-1.925288945098e-05
-1.87638930610938e-05
-3.98879356663961e-05
-1.41150926515428e-05
-1.46742332603367e-05
-1.79397054377029e-05
-1.27126407270282e-05
-3.54761725176739e-06
-2.07883891195383e-05
1.01886622859827e-05
-2.59173292583551e-05
-2.39540557255154e-05
-9.63355184987457e-06
-2.87323549238487e-05
-3.41009312594614e-05
-4.24925935959665e-06
-2.56254358392144e-05
-3.63324257380642e-06
-2.48735958540546e-05
-2.58920750497915e-05
-1.46232575866321e-05
-3.5316330696708e-05
-3.66479814022688e-05
-1.71794857211295e-05
7.16877101372985e-07
-1.6610749193435e-05
-3.77539319805353e-05
-1.91698977267593e-05
-1.66755895950319e-05
-3.88734598630908e-05
1.46887007374863e-06
-1.75211447544538e-05
-4.55054112673283e-05
-2.81622585538762e-06
-2.99484986720589e-05
-2.21132874336335e-05
-1.95835562055096e-05
-3.49568017090654e-05
-3.4485680553386e-05
-1.33494570586232e-05
-2.86810400029629e-05
8.48209805929326e-06
-1.92331162065336e-05
-2.28226876934144e-05
-9.931925897024e-06
-2.90158722136705e-05
-1.57781481951353e-05
-2.38210567585906e-05
-1.18681018693656e-05
-2.6436762852476e-05
-2.16563021837397e-05
-1.43416900598994e-05
-9.35961872595714e-06
-2.3398186872856e-05
-2.03971744638381e-05
-1.08652958990817e-05
-1.45857529806483e-05
-1.37052949677505e-05
-2.38772294451448e-05
4.12999043481594e-06
-1.95227499133109e-05
-1.03010226933703e-05
-1.29209527101879e-05
-2.03149605233634e-05
-3.13750637134427e-05
-2.42398623056544e-05
-1.78775479642673e-05
-1.85966035382885e-05
-3.5005816003253e-05
-2.72385744166404e-05
-1.99699336657193e-05
-6.38978457092802e-06
-1.85027384744459e-05
-1.18162885291488e-05
-3.98330477095561e-05
-3.6927512162483e-05
-1.85396572701434e-05
-1.5865243162145e-05
1.48136171160802e-05
-2.63475068658594e-05
-8.62222422806813e-06
-1.09262300569619e-05
-6.54569310223383e-06
-3.74995062003286e-05
-3.29944911693004e-05
-2.6009775599409e-05
-1.11515805548079e-05
-4.99317500419931e-06
-3.68888783804908e-05
-8.2902100583784e-06
-1.94780623337712e-05
-3.91098014709376e-05
-2.28340316121645e-05
-9.75267393971103e-06
-1.46008096524402e-05
-2.82484970517228e-05
2.25826502072967e-07
-4.34904181190582e-05
-2.21044376088521e-05
-1.59353974808026e-05
-2.927768848657e-05
-2.45939238779958e-05
-2.62261374109712e-05
-2.4153658821156e-05
-3.48583984061043e-05
-1.91250641364488e-05
-2.7286477701492e-05
-7.59697464622851e-06
-2.34554431274262e-05
-1.24156161199457e-05
-2.49670928438293e-05
-2.87709627307899e-05
-4.24119560728195e-05
-6.59767771718144e-06
-4.96816720755671e-05
-1.70237096191708e-05
-1.23369535218527e-05
-1.55171650554895e-05
-3.00676166812858e-05
-3.67700010277682e-05
-9.39596852259028e-06
4.26456726929062e-06
-1.98976186954186e-05
-1.62429930367269e-05
-2.77405794769847e-05
3.8813298184881e-06
-1.17391124598366e-05
-2.79574612277375e-05
-1.49079197296345e-05
-3.34751051925723e-05
-2.47362702612847e-05
-1.84418815370757e-05
-1.37573315673301e-05
-1.41972227448757e-05
-1.24670337164323e-05
-3.03640627308774e-05
-3.90012310839822e-06
-2.6397596427484e-05
-2.58561978124624e-05
-2.26298677198985e-05
-4.04573027735995e-05
-1.33875369338193e-05
-4.37971777151132e-05
-1.7184104868813e-05
-1.71840572363437e-05
-3.20786674133366e-05
-2.83668119359043e-06
-2.70823293633179e-05
-1.7855049631551e-05
-9.3199920159341e-06
-4.75407314454741e-05
-1.59076646479936e-05
-6.86370573853746e-06
-3.06553287768584e-05
-2.12900740691569e-05
-3.84303137289473e-05
4.27643445857799e-06
-1.64574641919733e-05
-9.18551597681446e-06
-1.80840714416595e-05
-7.4387024163907e-06
-2.07516625545197e-05
-2.86104005042392e-06
-1.5226112399195e-05
-9.94507114545649e-07
-5.15453015503192e-06
-8.96372263054214e-06
-1.58628402872792e-05
-3.70382348618596e-06
-2.27553685740866e-05
-1.13813524714522e-05
-2.88502669923394e-05
-1.08750462100669e-05
-1.01775811533872e-05
-4.0175304053739e-05
-3.13540107435294e-05
-3.04252195142572e-05
-3.70605066582286e-05
-3.37166750240031e-05
-1.34439361811008e-05
-1.3646794637809e-05
-4.511802223481e-05
-3.47019851816585e-05
-6.28486264707482e-06
-2.9773854082397e-05
-2.99018310207523e-05
-3.64416892591562e-05
-1.8144472340226e-05
-3.7448005590135e-05
-3.17974529989491e-05
-2.95443089964177e-05
-2.52914013865313e-05
-1.78211116523443e-05
-1.30736362684627e-05
-1.74774683795315e-05
-2.99218828952519e-05
-1.29767135961346e-05
-2.44239235987178e-05
-8.62924233433637e-06
-2.57545878806219e-05
-1.46308425898439e-05
2.20495448741968e-06
-4.93139511400678e-06
7.22253671274703e-06
-2.11607521591564e-05
-1.28739642543513e-05
-2.50910928701832e-05
-4.0771444738023e-05
-1.97585469236889e-05
-7.40124872719755e-06
-9.26998287072399e-06
-8.87102505154928e-06
-2.42819372227812e-05
-1.34860486524623e-05
-1.62783796820967e-05
-3.11530553271698e-05
-3.03715518037982e-05
-9.56027396787948e-06
-1.49426665432457e-05
-3.1129520726263e-05
-2.17458419335961e-05
-1.4488626075912e-05
5.27860511909406e-07
-8.62854801894172e-06
-1.89872892937438e-05
-3.37721344931459e-06
-1.83355390529493e-05
-2.2813760463675e-05
-3.73161909136282e-05
-4.18465572369639e-05
-1.7311775911954e-05
-1.24978766488302e-05
-1.6935913836634e-06
-8.88653278417344e-06
-3.84545297749641e-05
-2.06762270544157e-05
-5.93771985317534e-06
-1.33996393293918e-05
-1.80094429385581e-05
-4.79922744161214e-06
-8.20099776172413e-06
-1.87816688559275e-05
-2.30388852611796e-05
-4.41015850121775e-05
-3.39312340068438e-05
-1.90393753524905e-05
-1.53179397728718e-05
-1.64182344351122e-05
-1.46037630791932e-05
-2.22376699690095e-05
-3.1533028014673e-05
-2.01280461856096e-05
-3.34174543359239e-05
-4.19170280324941e-05
-3.39686158813113e-05
-3.03771411002134e-05
-8.80068764792133e-06
-2.39886569954923e-05
-1.18387859503002e-05
-8.95985669428843e-07
-7.69096191617989e-06
-9.84147205486267e-06
-3.09531136459229e-05
-3.59264715076345e-05
-2.74156160242427e-05
-2.88015965296989e-05
-3.43394738813915e-05
-3.28313198043587e-05
-2.93552873043339e-05
-6.02975707552842e-06
-2.65236715382136e-05
-6.85126159491846e-06
-1.40287398308586e-05
-2.07476672156372e-05
-4.39683376216539e-05
6.14675290209508e-07
3.58827869358369e-06
-2.10889931939944e-05
-2.83066536414267e-05
-2.96455997381558e-05
-2.32382991302697e-05
-1.86744238070836e-05
-3.81999319054696e-05
-3.22051007433433e-05
-1.62155103364976e-05
-9.80036843511495e-06
-1.57029271213877e-05
-4.67694050826703e-05
-1.22673142111786e-05
-3.14104594664508e-05
-2.16506367812024e-05
-1.614714596489e-05
-1.13114422248843e-05
-1.60163017704293e-05
-2.8365550733511e-05
-2.84858971440996e-05
-2.61857697060545e-05
-9.36400259427125e-06
-2.240337275052e-05
-7.69438872755416e-06
-1.34067648631518e-05
-2.13245064805958e-05
-3.94049328792784e-06
1.27686331722164e-05
-1.82074028939109e-05
-2.36485000498119e-05
-9.13093815426653e-06
-6.11138608892988e-06
-4.78396891195891e-06
-1.92739460137475e-05
-1.68469494960335e-05
-3.20376864780005e-05
-3.13785543770201e-05
-3.15724197612177e-05
-3.94617496797284e-05
-2.20546068465597e-05
-1.38731813370534e-05
-1.77067860453598e-05
-7.94553519409667e-06
-2.10672168273335e-05
-3.50579628946336e-05
-3.43569480191229e-05
-3.41694237515768e-05
-3.28371862304495e-05
-2.74942712720955e-05
-2.51974218200861e-05
-1.60645266585294e-05
-1.08114715705234e-05
-2.48897286932699e-05
-1.8886081394983e-05
-2.439189376302e-05
-6.09988509741271e-06
-4.89573893097989e-05
-3.1696467531456e-05
-3.21423610789299e-05
-1.40923441428625e-05
-2.1909450968742e-05
-2.21935319077927e-05
-2.02465181918621e-05
1.2640615115907e-06
-2.044103569414e-05
-1.63188945345901e-05
-1.49094989956736e-05
-1.051150467874e-05
-2.80253345506827e-05
-3.44565908077515e-05
-3.40276678577748e-05
-4.27403548823536e-07
-4.15850416284878e-05
-1.08861493470694e-05
-1.55311384083413e-05
-1.99516426285779e-05
-1.94103398996891e-05
-1.58243257062203e-05
-2.57737048855242e-05
-3.32318454584264e-05
-2.17864582014428e-05
-1.76473417171714e-05
-1.32555633981774e-05
-2.27647624887118e-05
-3.42321983920737e-05
-1.40188358637794e-05
-1.03643403871765e-05
-2.27600315881375e-05
-1.53579532323577e-05
-1.12833907747726e-05
-9.71372399496572e-06
-2.2506015594611e-05
-1.44159923590086e-05
-1.33235542955782e-05
-4.54670357709682e-05
-1.47481262906337e-05
-4.94584016288543e-05
-2.3938534823832e-05
-2.46296145237612e-05
1.32966392828219e-05
4.8508342904559e-06
-2.65900838458873e-05
-3.01632080994924e-05
-1.5132418015542e-05
-1.65465249292055e-05
-2.90091058408061e-05
-3.30454096620982e-05
-1.6782431063431e-05
-4.72646157126973e-05
-1.94854230688958e-05
-1.96844580632027e-05
-1.00871864182314e-05
-1.46421907064308e-05
-4.46785471424807e-05
-2.50140552915486e-05
-2.06030057044087e-05
-6.90914187695085e-06
-3.15477506532255e-05
-8.20939236155093e-06
-5.07608702607463e-05
-2.70444262124114e-05
-5.76141402909025e-06
-3.55069989229768e-05
-3.01545615686929e-05
-3.46598533943323e-05
-3.12810663411113e-05
-2.90778063057973e-05
-2.23769330365677e-05
-3.56000066558773e-05
-4.63843700634081e-05
-3.53889272311369e-05
-2.54731897261956e-05
-2.13256045912373e-05
-1.0219180375649e-05
-9.76361661917113e-06
-3.82427997132888e-06
-4.29690816275687e-05
-3.41298917546797e-05
-9.08928119478278e-06
-2.3251180234016e-05
-2.32737628812367e-05
-2.18768371931315e-05
-2.00918270168742e-05
-3.56702264757045e-05
-1.7249469614322e-05
-3.63141967707494e-05
-2.98394503523232e-05
-3.73090236981304e-06
-1.74349394732197e-05
-9.97117426548159e-06
-2.97203018799342e-05
-3.57004547942092e-05
-2.0713809600508e-05
-3.41485834548711e-07
-1.17451269768949e-05
-2.6115177864367e-05
-4.21969715179533e-05
-3.28330335535106e-05
-2.24965771175392e-05
-1.85708000195222e-05
-2.57873946248908e-05
-1.95877374706911e-05
-2.07765657308653e-05
-1.81169428465241e-05
-1.5434385193304e-05
-7.36017605663052e-06
-2.92763633453365e-06
-2.28447255230663e-05
-1.26716286087949e-05
-3.30793131201587e-05
5.60310448807262e-06
-1.6133802333717e-05
-2.68571677802938e-05
-1.53674833262648e-05
-2.85344262641163e-05
1.28254388975454e-05
-1.27458323049771e-05
-2.63505200303365e-05
-1.89395482158985e-05
-1.76691418059224e-05
-1.38158338877468e-05
-2.6976586405704e-05
-8.36714082855714e-06
-1.02627319715655e-05
-2.08911580528112e-05
-1.48801003379154e-05
-2.0330133132579e-05
-3.91040554116539e-06
-3.10307489839669e-05
-1.373738756713e-05
-1.89736549267793e-05
-1.93859822412829e-05
-1.82702362232613e-05
-2.09408858263311e-05
-8.93658553202704e-06
-2.74654005514674e-05
2.64176816080841e-06
-1.55014890428932e-05
-2.90646598211016e-05
-2.28220115148612e-05
-2.52411262056056e-05
-1.25529628745889e-06
-5.15392162879055e-07
-2.04991165446484e-05
-2.16681095543239e-05
-2.63120404041378e-05
-2.96514612285463e-05
-2.78992349317605e-05
-2.47728013610506e-05
-2.40883585441798e-05
-2.08845454273617e-05
-1.21617518520409e-05
-2.5402110279149e-05
-3.47164903312888e-06
-2.10986914704994e-05
-8.97390883507264e-06
-1.07359363383581e-05
-3.14885418994889e-05
-2.28439281116292e-05
-1.5942976494628e-05
-2.97503320318127e-05
-2.89444552098093e-05
-1.73731270953078e-05
-2.48439836564458e-05
-3.26644734830181e-05
-1.12932265955844e-05
-1.55165109663961e-05
-1.54478989104407e-05
2.04045709150234e-06
-2.60846378241024e-05
-4.93625496491868e-05
-2.80238087295974e-05
-1.63282297678065e-05
-1.28493415996898e-05
-3.26044672563573e-05
-2.8848717703265e-05
-1.69420524791968e-05
-2.81294507333047e-05
-2.30440456217649e-05
-4.27196142069155e-05
-1.86934933039097e-05
-1.58918832095011e-05
-3.09017766388384e-05
-2.52125838360384e-05
-2.75139891393155e-05
9.64972603337331e-06
-3.57504789044973e-05
-2.40711482157529e-05
-3.79299493322557e-05
-2.47423375664877e-05
-9.76308460989069e-06
-1.19427053327241e-05
-3.21878427125359e-05
6.84849037780447e-06
-3.00840776027404e-05
5.68539827215953e-06
-1.6081105217486e-05
-4.1679148076033e-05
-3.48991805719556e-05
-3.47915862198566e-05
-1.52357617338809e-05
-2.82420407115861e-05
-2.76332667377793e-05
-3.33114273887817e-05
-8.92923411663262e-06
-9.78536448576536e-06
2.07205151387182e-06
-3.39332709165237e-06
-1.00354015638103e-05
-2.27430335493989e-05
-2.92958766659023e-05
-3.36644576757194e-05
-2.48734063783253e-05
-2.13392118948211e-05
-1.54475414587973e-05
-2.18018021220148e-05
-4.86454368203802e-06
-2.48899350233757e-05
-2.73527047640215e-05
-3.04536965048642e-05
-2.70164063788898e-05
-1.51289884392692e-05
-4.05379040845526e-05
-3.26298012383079e-05
-1.60413049904626e-05
-3.30179726607248e-05
-2.82064128455067e-05
-2.31801292621671e-05
-7.69847554976666e-06
-3.33218168500907e-05
-5.39776056264099e-06
-1.40114253065589e-05
-3.21926136803156e-05
-4.07321325852679e-05
-4.71353715082246e-05
-1.70820229133815e-05
-2.26755736408899e-05
-3.86629676580603e-05
-1.78107244740745e-05
-4.27068480117426e-05
-2.60554938116017e-05
-1.44924927115297e-05
-1.74902602619643e-06
-1.25710723381394e-05
-4.40661033179715e-05
-1.26816666065969e-05
1.86404001899196e-05
-1.37125104296434e-05
-2.76550511327065e-05
-9.7908731087161e-06
-2.03998931863157e-05
-2.01098200297906e-05
-2.67428482584457e-05
-7.08807102058044e-06
-2.02824174553721e-05
1.19981641227071e-05
-2.44645763917598e-05
-3.74397271422838e-05
5.0213552231496e-06
-2.66324258984758e-05
4.02952243902838e-06
-1.37462703473701e-05
-6.04841814693351e-06
-1.06449423366144e-05
-1.41873055560441e-05
-3.52137782189458e-05
3.9197732082561e-07
-8.79625796394903e-06
-2.67560193002066e-05
-1.5894470483262e-05
-1.05359039700313e-05
-2.42664176360736e-05
-3.4094001833198e-05
-4.0399054501375e-06
-1.64076212727164e-05
-5.23941888720255e-06
-1.29462279555651e-05
-2.81556462522926e-05
-5.99059663699106e-06
-7.28835638346524e-06
-3.14978564948862e-05
-1.29906055333279e-05
-3.15957767773775e-05
-3.18986216776775e-05
-1.56841732942253e-05
-1.21656969425915e-05
-2.06946983260647e-05
-7.74899667458707e-06
-7.61677992092141e-06
-1.88639961209971e-05
-2.32538680786498e-05
-1.53270933282849e-05
-2.72587185600419e-05
-1.87797042664764e-05
-3.76764257094208e-05
-3.85602647810113e-05
-2.90501162057476e-06
-3.50083638246055e-06
-1.37080666387325e-05
-4.47700865899951e-06
-3.5293543975724e-05
-1.36554675099137e-05
-2.05954816584114e-05
-7.93442152127857e-06
-1.02343155772284e-05
-1.00289648555742e-05
-3.7002804877917e-05
-4.06404341065278e-05
-6.53868057601392e-06
-2.27167309488587e-05
-2.24509972828991e-05
-1.64834012811997e-05
-2.80357838306242e-05
-2.78809324191459e-05
5.64959212021136e-06
-2.71289822221186e-05
-3.34981567994137e-05
-4.80067525795928e-05
-2.80591493005043e-05
-2.8433790814211e-05
-2.18415203019467e-05
-2.87819985547118e-05
-3.58760358642956e-05
-3.77516937419852e-05
-1.85302483701575e-05
-1.30306757009992e-05
-1.02714710181791e-05
-3.68908399676677e-05
-2.80503523050556e-05
-2.73202978783477e-05
-1.37697858190058e-05
-1.43626717794615e-05
1.39022946421083e-05
-7.55611718530152e-06
-2.85553031861779e-05
-3.33994738336185e-05
-1.89500596127149e-05
-1.27367602584493e-05
-1.57624431405529e-05
-3.15699492699485e-05
-2.00878591851582e-05
-1.41802970857051e-05
-1.38150099042828e-05
-4.54943940572603e-06
-3.02211195797392e-05
-2.9486360998464e-05
-1.25925367006048e-05
-2.09012342924987e-05
-2.30371960106199e-05
-2.6746644885335e-05
-2.51854097694998e-05
-2.10928163194165e-05
4.36061398607317e-06
-2.59317993860009e-05
-2.73611955977775e-05
-4.46870127814566e-05
-1.73021389297564e-05
-2.0090668900013e-05
-2.57051657345214e-05
-2.56433169224725e-05
-1.21323944406176e-05
-3.55004879597501e-05
-1.78326229174074e-05
-2.07746056453056e-05
-2.61456270318386e-05
-1.91872604253307e-05
-2.09083925462993e-05
-3.93845903938291e-05
-1.72216420971478e-05
-1.52130173407519e-05
-2.79378073041038e-05
-1.45714820974296e-05
-1.01202059161689e-05
-8.0065237101213e-06
-3.44895811776379e-05
-1.2334657582237e-05
-3.26083042389949e-05
-3.31350165209772e-05
-8.47989272588437e-06
-3.58079268509824e-05
-3.26746855744773e-06
-2.67719107895601e-05
-3.4097086256295e-06
-2.38112924257061e-05
-2.22072287912076e-05
-3.47048990118756e-05
-2.49171772772552e-05
-1.56490607129663e-05
-2.78830363900186e-05
-2.92429258757864e-05
-3.40405521425975e-05
-1.81610548320303e-05
-2.13622752405758e-05
-2.60353509643092e-05
-1.91235533991948e-06
-3.71748100020805e-05
-1.2888461303856e-05
-1.98166754935395e-05
-1.95309080121651e-05
-2.04714526763649e-05
-1.96248269134592e-05
-2.53688095002495e-05
-1.88874392850082e-05
-1.03520046497969e-05
-2.09078918778927e-05
-1.89177481643275e-05
-3.00307626673947e-05
-9.44206260235096e-06
-1.08559925309642e-05
-1.90090430222297e-05
-1.61661208987462e-05
-2.22654195464223e-06
-1.30273887016101e-05
-2.74860189573518e-05
-2.82624421466572e-05
-3.41251120792039e-05
-2.96830354164115e-05
-1.29625014549574e-05
-2.01497539896679e-05
7.33408356102055e-06
-8.58238590078178e-06
-2.39615435885761e-05
-2.53088462587382e-05
-3.87661375422117e-05
-3.11601744362896e-05
-6.3109399487622e-06
-1.01237059959199e-05
-1.78848882341094e-05
-3.52285027287898e-05
-2.25577576210887e-05
-2.37366509580335e-05
-9.33651553445944e-07
-3.61396738241276e-06
2.66222545060664e-06
-2.01215436694005e-05
-6.81095559616183e-06
-2.74735311276841e-05
-2.02864024712849e-05
-1.95425227923526e-05
-2.64898186941812e-05
-2.78744670901699e-05
-2.86563943689069e-05
-4.15283882686868e-05
-2.83760301317814e-05
-4.02412028723305e-05
-2.27411302100297e-05
-3.33619860748884e-05
-1.1506959849019e-05
-3.0289743422241e-05
-1.24668039278491e-05
-1.92256750091681e-05
-1.63489340388229e-05
-3.63307771663458e-05
-1.5177347329106e-05
-2.6706681442462e-05
-2.69962717402324e-05
-2.67564829460012e-05
-9.87593844223522e-06
-3.4587903430657e-05
-2.03107006601572e-05
-2.10277375177316e-05
-3.01307515793642e-05
-3.45057445686945e-05
-1.02058364678295e-05
-1.29158445412218e-05
-1.99191623176745e-05
-2.86376276931677e-05
-7.51955769302496e-06
-1.24636280736908e-05
-3.73740405899886e-05
-2.5452228139588e-05
-7.71106044079721e-06
3.85493030016478e-07
-5.62317612037048e-06
-4.5310776717906e-05
-9.57954814903444e-06
-2.29521220075172e-05
-2.1523344969462e-05
-1.63411112690572e-05
-3.08803758175332e-05
-1.41610510474473e-05
-3.00779448616704e-05
-2.0278152592286e-05
-1.61983567327021e-05
-4.87534306318991e-05
-2.47798459944866e-05
-3.87875337054149e-05
-1.78544334320558e-05
-1.63916150906702e-05
-1.13128080935453e-05
-1.18960623205558e-05
-2.7712712675031e-05
-2.27730526102186e-05
-1.31159157746142e-05
-2.31319152483883e-05
-1.14747971613251e-05
-1.91058052274593e-05
-2.26643145933821e-06
-3.41215015467593e-05
-3.88037523106303e-05
-2.41853186937889e-05
-2.38692246919046e-05
-3.02072039987013e-05
-1.77445507563774e-05
-2.28592930195187e-05
-3.17799399915496e-05
-2.65573986721053e-05
-3.99174926104913e-05
-2.92560982365715e-05
-2.13327153856236e-05
-1.25877203144488e-05
-3.35614471748378e-05
-1.58124666763874e-05
-1.96983775957182e-05
-1.76976231682639e-05
-9.35159941285481e-06
-1.70704405788477e-05
-1.45975917607138e-05
2.09604376173631e-06
1.06723179000777e-07
-5.65719566735448e-05
-1.35309315757595e-05
-5.18587846022382e-05
-1.77015518394201e-05
-2.69167779712981e-05
-2.82330285753846e-05
9.61906870021203e-07
-2.62573915827065e-05
-1.65391617201199e-05
-2.22419842295558e-05
-2.25612418862109e-05
-1.56546999227812e-05
-2.59438672075039e-05
-9.66231809893873e-06
-2.41196995798191e-05
-2.22492192325437e-05
-3.00331335015889e-05
-2.50668226076668e-05
-2.24681517489855e-05
-1.71675437648126e-05
-1.71890008840786e-05
-3.24601421847269e-05
-1.97290502923441e-05
-7.33084450289427e-06
-4.13910150308288e-05
-3.78087132950581e-05
-1.59959539766485e-05
-1.80771517593602e-05
-7.19115468668299e-06
-1.28778121451966e-05
-1.31016115636258e-05
-2.04581205649088e-05
-1.71586367451436e-05
-1.26972329981481e-05
-2.30830419983411e-05
-1.5904654374172e-05
-2.82820151746543e-05
-9.4911955350557e-06
9.32545211031691e-07
-3.51910447772824e-05
-1.13763302694644e-05
-2.06490653954782e-05
-1.97766210342459e-05
-1.32632082793969e-05
-2.60151264843124e-05
-1.66155498669511e-05
-2.37038461842044e-05
-4.05518103126075e-05
-1.33980346293861e-05
-2.65050028192096e-05
-5.83569955538625e-06
-3.53213442239963e-05
-3.03633682788604e-05
-3.27904842547547e-05
-3.19003688081715e-05
-1.27534010134924e-05
-1.64672936677994e-05
-1.49051611631877e-05
-1.81120976712184e-06
-1.17711935650559e-05
-1.5427444099869e-05
-4.23202740040482e-05
-3.80670472716563e-05
4.33088761268075e-06
-1.13164134827867e-05
-2.50321336660373e-05
-2.94680599196326e-05
-3.48496625368041e-05
-1.38959647291752e-05
-2.05183646626741e-05
-2.8128616198785e-05
-2.0953377156407e-05
5.4095060136356e-06
-2.54888604746089e-05
-2.41803886569661e-05
-1.29319324893386e-05
-1.26151142327087e-05
-2.50508043707982e-05
-1.31297256632864e-05
3.76826320023052e-06
7.78852500424013e-06
-3.68050187295933e-05
-1.93037341125211e-05
-1.16969814747573e-05
-3.36430371477056e-05
-3.21260509164905e-05
-1.42714243781564e-05
-2.20987256110405e-05
-1.50377118861268e-05
-6.96036607433924e-06
-1.37899927449424e-05
-2.99191271877747e-05
-1.48643853866231e-05
-1.44290695470368e-05
-1.89658768029184e-05
-3.13399001269841e-05
-1.73987324392264e-05
-1.39210596856494e-05
-7.75521313157333e-06
-4.11699242258593e-05
-3.73193434836912e-06
-1.82912292592491e-05
-7.37044404373472e-06
-3.44430541103116e-05
-1.1441080610876e-06
-1.6548215390754e-05
-1.57623767853439e-05
-8.26418579693623e-06
-2.17891800551924e-05
-2.31010369396459e-05
-1.08257862754347e-05
-7.10823990268739e-06
-4.35619407056792e-05
-3.73351049838992e-06
-2.72705202342826e-05
-2.75215709067796e-05
-2.80881640302014e-05
-2.50936618965932e-05
7.13273770511494e-07
-1.38178429311576e-05
-6.08255312690386e-06
-1.96124175197714e-05
-1.24531962817501e-06
-1.87821835530705e-05
-2.33890654019108e-05
-3.18060972147969e-05
-3.30695644486839e-05
-1.30744764606139e-05
-2.33155783732342e-05
-1.60837149114779e-05
-2.87911785840631e-05
-7.52669347679635e-06
-2.36004430236611e-05
-1.00023141125607e-05
-7.9638679450191e-06
-2.4444665029631e-05
3.00625464859803e-06
-2.85481053958705e-05
-1.42816772160672e-05
-2.46763291097162e-05
-3.18123190991421e-05
-3.14796251007061e-05
-2.76428113795671e-05
-2.48385424054487e-05
-3.31841002120816e-05
-4.48721597163006e-06
-2.02347984621071e-05
-2.90243693791376e-05
-2.47614263110848e-05
-1.08782866733888e-05
-8.98541543579534e-06
-1.69180492734056e-05
-9.02790932347238e-06
-8.13228493588228e-06
-3.62433132457748e-05
-2.65777608234065e-05
-1.4114906799599e-05
-4.19200209135696e-05
-5.49407339517334e-06
-2.6417635716453e-05
-2.65228149531298e-05
-2.11198167973118e-05
-1.93002214057835e-05
-3.189541659473e-05
-2.61844919864256e-05
-3.99249890256004e-05
-3.09277582052889e-05
-1.69734737341158e-05
-4.01589129283667e-05
-8.51634398442831e-06
-1.77716650798748e-05
-1.06353663404667e-05
-1.79589862670315e-05
-4.06449069831798e-05
-7.90640892993073e-06
-1.4134421665892e-05
-2.25179727698654e-05
-1.56555808498994e-05
-2.88702440296774e-05
-3.89710287607206e-05
-2.52520742871835e-05
-4.55256946563306e-05
-3.54591820362278e-05
-4.88080243471584e-06
-3.22893470849535e-05
-2.69499152808235e-05
-1.38658579530744e-05
-2.43265544848344e-05
-1.8039416252614e-05
-3.15484195369938e-05
-1.80367157602337e-05
-2.21029933915978e-05
-1.70410967799248e-05
-2.98836948619741e-05
-1.25409638936915e-05
-1.02251600151475e-05
-9.14519797026121e-06
-1.55491506784313e-05
2.00281462681834e-06
-3.0356450180391e-07
-2.48554669987925e-06
-9.68176952203574e-06
-1.64638543380404e-05
-2.3761795859181e-05
-8.39300053147257e-06
-2.10199745602262e-05
-3.2861695525934e-06
-1.86429161667972e-05
-1.00431152050974e-05
-1.67128559060597e-05
-4.91551712012123e-05
-2.93851867389277e-06
-2.02390159537182e-05
-3.81417517134753e-05
-3.55196794685781e-05
-1.55707742793615e-05
1.15804607021303e-05
-1.29803481589099e-05
-2.76318283594058e-05
-4.80163673534411e-05
-3.53610855698334e-05
-2.92126871151932e-05
-2.96985742161369e-05
-2.64882002147418e-06
-1.18621152596634e-05
-4.57506901429055e-05
-2.10969153754901e-05
-1.16139012217679e-05
-3.52013794570863e-05
-2.1151632062481e-05
-4.53697153195868e-05
-2.31165323361966e-05
-6.58447448138959e-06
-5.73841859328965e-06
-2.5185789025391e-05
-3.08748708757491e-05
-2.08670831676937e-05
-1.46696709782319e-05
-1.34586959133774e-06
-1.48232958686485e-05
-1.45080209709939e-05
-2.84433876226916e-05
-2.21975144867297e-05
-2.42331448769904e-05
-4.16380482957989e-05
-3.24131005410014e-05
-1.01513706899949e-05
-7.73312809226858e-06
-1.90311644331693e-05
-2.141776974326e-05
-2.68653655202391e-05
-7.35088054553711e-06
-3.98444797879805e-05
4.42675947657302e-06
-9.56870771783941e-06
-3.96586507267256e-05
-2.65259120802831e-05
-4.7731342528984e-06
-3.34630756263181e-06
-1.69418026232978e-05
-2.43529091431271e-05
-2.22941446261496e-05
-3.15918826371916e-05
-1.84345555652046e-05
-4.33796840766395e-05
-3.0771492490731e-05
-1.80466038008088e-05
-3.03122173755339e-05
-3.8528236894199e-05
6.39120706346985e-07
-1.59059083072933e-05
5.64590945300515e-06
-3.59516474621631e-05
-4.31528910150374e-05
-1.85142688415271e-05
-2.4019533962014e-05
-1.10225073618095e-05
-3.01001298742756e-05
-2.08789968506344e-05
1.37271921364315e-06
-2.602335014908e-05
-9.93751559632595e-06
-1.59149682937917e-05
-2.36559508030145e-05
-4.33395430901803e-05
-1.57273858799175e-05
-3.17189968406143e-05
-2.38934641222087e-05
-8.49523010507024e-06
-1.68529736747969e-05
-1.3125688691867e-05
-2.35562625692498e-05
-6.39909156725194e-06
-1.88151531585813e-05
1.19539124076311e-05
-3.30182188297594e-05
-2.45162560925609e-05
-3.49632134945776e-05
-9.51876482921259e-06
-5.13590956455167e-06
-1.18615831704714e-05
-1.38399961209701e-05
-3.1129602792763e-05
-6.41789999588187e-06
-4.40874998265847e-06
-3.03592592158481e-05
-8.95072037658134e-06
3.85214946291318e-06
-3.91454479906311e-05
-3.62094844082935e-06
-2.12153663777121e-06
-1.42759130485077e-05
-2.43867373835433e-05
-3.41097315837625e-05
-1.84083755051936e-05
-3.02527115297067e-05
9.04528897465267e-06
-3.04682982808698e-05
-2.16508000770944e-05
-3.53730625962809e-05
-2.61236654445112e-05
2.49806658226411e-06
-1.82888927509875e-05
-2.3381279404271e-05
-2.91108116628679e-05
-1.48846248575368e-05
-1.79304300477943e-05
-3.68256555966046e-06
4.97491112921788e-06
-2.68771814704308e-05
-1.89044921279826e-05
1.58411028878541e-06
-2.64697480359964e-05
-2.36354103584079e-05
-1.19647984402848e-05
-1.85900495422216e-05
-2.65062903351811e-05
-7.10330670243337e-06
-3.30693486543866e-05
-2.35687812067371e-05
-2.62169730462027e-05
3.00497213553815e-07
-1.27840673879005e-05
-1.30033025119844e-05
-1.37354612915759e-05
-4.45247219073856e-05
-1.0132277966572e-05
-2.93710262669736e-05
-4.85943134368719e-06
-1.45993568287337e-05
-1.53159722758206e-05
-1.09547450900601e-05
-1.71923862839842e-05
-2.71182758750343e-05
-1.24792353386497e-05
-2.19594342958125e-05
-2.69063974720833e-05
-3.21671529579045e-05
-9.4024890018317e-06
-2.07019072885412e-05
-8.12274974499385e-06
-3.38981846802355e-05
-2.38932134848504e-05
-3.17983514394286e-05
1.25185585783202e-06
-1.8840448920713e-05
-1.66032842894376e-05
-3.00206867343878e-05
-3.11546013367091e-05
-3.87236691521717e-05
-8.91280766392204e-06
-2.31705231577232e-06
5.87483167150472e-07
1.54506353306049e-06
-2.8919462525393e-05
-1.88369010700215e-05
-1.012635245057e-05
-2.64544061043117e-05
-1.6307034168089e-05
-4.06463861929177e-05
-3.32098654393204e-05
-2.62483353431451e-05
-1.83951932111063e-06
-1.71085747402964e-05
-1.43445427429523e-05
-5.44413722874995e-06
-2.78620533583713e-05
-2.59675818277701e-05
-9.5223609680439e-07
-2.16443075165997e-05
4.17118342632979e-06
-1.95660737833121e-05
-2.40591944381066e-05
-1.44999376406333e-06
-3.27055941197547e-05
-6.50263455091782e-06
-3.00301967675195e-05
-1.7116472593689e-05
-1.08975064506251e-05
-5.19060206445521e-06
-3.21566639607246e-05
1.85265189353589e-05
-8.73706200203897e-06
-1.97467611426485e-05
-2.76678809015267e-05
-2.61826862830337e-05
-3.59322810559777e-05
-3.82283134374866e-05
-3.73002199237312e-05
-2.89507708399429e-05
-3.67850169435045e-05
-1.2495995566206e-05
-7.65981540194997e-06
-3.58817276119887e-05
-4.44961502185655e-06
1.75031715615648e-06
-2.12815682783549e-05
-6.7583248487288e-06
-3.0524324671195e-06
1.74888488613267e-05
-3.55238311892168e-05
-2.72511495355915e-05
-2.88677815855579e-05
-3.25220208428429e-05
-1.22014272971475e-05
-1.02742839594695e-05
-2.15789817900648e-05
-9.94750084068633e-06
-2.06633015440952e-05
-1.63992218373121e-05
-3.65867578317369e-05
-2.05654727306038e-05
-1.09849205719804e-05
-2.39002915442275e-05
-4.45159135440315e-05
-3.17754150291555e-05
-2.10265188051743e-05
-1.6982245926556e-05
-3.37178631013558e-05
-1.55562462283381e-05
-4.10307010445636e-05
-7.9387896084455e-06
-3.15424389404719e-05
-1.69373262592151e-05
1.87372388114314e-06
-1.90032733258806e-05
-9.51923815115316e-07
-3.12598280277801e-05
-1.19146011712968e-05
-1.10255667349506e-05
-2.73722916948398e-05
-8.70756886751492e-06
-2.02133313112409e-05
-9.35311566204302e-06
-2.97213048739995e-05
-2.37564253139229e-05
-3.41737461060058e-06
-2.85337682728722e-05
-1.06250745051891e-05
-4.51022360138643e-06
-3.62179951525466e-05
-1.32672307498867e-05
-2.40990659858139e-05
-1.89258297229294e-05
-8.74254837882585e-06
-1.78814098389426e-05
1.40347842525392e-05
-9.92031563169325e-06
-2.97449600627215e-05
-1.44167868220477e-05
-2.68851536705108e-05
-1.88831298866299e-05
-8.47264344716869e-06
1.08518456198967e-05
1.40993017010927e-07
-9.76487553426173e-06
-3.01409534704996e-05
-3.14203848829571e-05
-1.09201969386277e-05
-3.26474051195907e-05
-7.13373372048958e-06
-1.40772874952901e-05
-1.92670857857402e-05
-2.95302795883139e-05
-1.33181826948673e-05
-1.5481306286696e-05
-4.22934352434963e-05
-1.15358986182907e-05
-2.06678433140931e-05
-1.616845464791e-05
-1.24163229417915e-05
-1.20183957399311e-05
-5.48186624965697e-06
-4.60950659648926e-05
-2.06250573024604e-05
-3.68712044689948e-05
-3.19185946445967e-05
-1.18479468875422e-05
-2.84745761279948e-05
-1.06702153470998e-05
1.08708390008576e-05
-2.83863154203774e-05
-3.0523483574798e-05
-6.40450016157894e-06
-1.82356070487348e-05
-2.97731918439665e-05
-2.22150446753526e-05
-9.55886058674437e-06
-2.71865384982321e-05
-2.61749459547094e-05
-2.40914126111486e-05
-2.09838778688397e-05
-4.80800258675337e-05
-2.16924360505319e-05
-8.15040198228524e-06
-4.34072682375324e-05
-1.05448465626029e-05
-1.12720502608483e-05
-1.33325879207088e-06
-2.43775460873413e-05
-1.23979811307269e-05
-2.18579134817081e-05
-2.89479544007957e-05
-6.2425387195438e-06
-2.88949956039491e-05
-2.15877053988738e-05
-1.40960027118906e-08
-1.0826133135968e-05
-7.82016775922482e-06
4.37543321441541e-06
-3.59432302121084e-05
-1.85330545272102e-05
2.81015754928915e-06
-2.10667127756318e-05
-2.56925939594504e-05
-7.55435780599482e-06
7.61655309430446e-06
-8.27418382318608e-06
-2.44821615223364e-05
-1.79128592334306e-05
-5.28598033854467e-06
6.02663210642562e-06
-4.46418250907106e-06
-2.10340258203881e-05
-1.12707222556626e-05
-1.67247351279713e-05
-2.30787589994283e-05
-2.72627829043667e-05
-1.5830001741098e-05
-2.78326047140724e-05
-3.09355235833124e-05
-2.1939244760177e-05
-4.16746195632222e-05
-2.86305943124059e-05
-5.14412822457153e-06
-2.63958503026103e-05
-5.40883556096857e-06
-3.60610075609413e-05
-1.54286885833753e-05
-1.58079031975051e-05
-9.24953628768273e-06
2.83074394251551e-06
-2.63962474405596e-05
-1.53324873878073e-05
-2.42837413420904e-05
-1.09476366729109e-05
-2.66707057076169e-05
-2.18738896872584e-05
-2.92049377085704e-05
-2.32607760055751e-05
-3.23778049637363e-05
-2.96232609710317e-05
-2.08606175133989e-05
-8.31565960651059e-06
-2.27642788750334e-05
-5.01729489366422e-05
-4.11853386898286e-05
-5.40438645651568e-06
-1.04486278995028e-05
-3.13326397410184e-05
3.62576631172659e-06
-1.1542557722718e-05
-2.12461800376871e-05
-2.68127711219349e-05
-2.94137916081454e-05
-2.41009573721405e-05
-1.18304160229204e-05
-3.05217454956313e-05
-1.7119411938801e-05
-3.59510275010133e-05
-3.07440454952923e-05
-1.911196624586e-05
-1.06727686683809e-05
-2.29494878928405e-05
-1.81411663803508e-05
-2.98962148982384e-05
-2.19761690897029e-05
-1.58557653416213e-05
-3.29863522527918e-06
-8.47536032174754e-06
-2.16172772464602e-05
-2.15971300199649e-05
-1.73861636927819e-05
-2.13818744423576e-05
-2.53313213140977e-05
-1.98496347543907e-05
-1.7323315149008e-05
-1.93732913791343e-05
-1.57754711721033e-05
-1.35943790017309e-05
-1.37544098190277e-05
-9.22748949961378e-06
-2.96354871737425e-05
-8.0776045118976e-06
-7.39448609533459e-06
-2.67089989403738e-05
-4.11093646484833e-06
-2.13582845027995e-05
-7.92690438602859e-06
-1.9549413466908e-06
-1.18611678542601e-05
-2.06955193579591e-05
-4.82354681574852e-05
-2.05113146146944e-05
-3.04371814047636e-05
-2.03445073411392e-05
-1.9234997225955e-05
-2.64641036862307e-05
-1.13032838110569e-05
-2.47554352585585e-05
-8.22044540542202e-06
1.0219605660447e-06
-3.09867802963582e-05
-1.05086942580246e-05
-2.23882225720344e-05
-1.62963593963966e-05
-2.67674988212405e-05
-1.95449402905848e-05
-2.47059296018574e-05
-2.33609236995387e-05
-1.01116209146544e-05
-2.20917522938173e-05
-1.85860125531694e-05
-1.17132848932111e-05
-2.67362978548463e-05
-1.26114231130395e-05
-2.9914299048827e-05
-1.18410473922235e-05
-3.75986729135713e-06
-2.66006004616709e-05
-2.67020124382645e-05
-1.1248307867993e-05
-1.28371154380847e-05
-7.7898186128312e-06
-4.03187018786326e-05
-3.26929623817096e-05
-9.11068882849764e-06
5.08525119109829e-06
-1.52412979173168e-05
-3.21541993380278e-05
-1.07863564820053e-05
-2.53056956727796e-05
-4.14930575173273e-05
-2.63697102521415e-05
-1.19395068752892e-05
-1.83762393653827e-05
-9.19436699949161e-06
-3.74056443305303e-05
-1.19660533560468e-05
-3.89928257908151e-05
-3.64947148621509e-05
-8.29478694811711e-06
-2.70153491178321e-05
-2.46101892918749e-05
-1.27885597662973e-05
-1.34934641486446e-05
-1.80287076514144e-05
-2.1907362364054e-05
-2.90385361497764e-05
-2.7070305364224e-05
-1.32539856774153e-05
-1.58762195259691e-05
-2.89825249022828e-05
-2.34147613550059e-05
-3.2157625828645e-05
-2.95033264999736e-05
-3.26944910624468e-05
-2.66500140778995e-05
-1.72345703637335e-05
-3.01104924832478e-05
-1.58889236760651e-05
-2.91624472830382e-05
-1.98032733460719e-05
-2.21372620584668e-05
-5.63209462538233e-06
-3.50521733258265e-05
-3.07480648360298e-05
6.09247492943272e-06
-1.39760022516862e-05
-7.07468036250929e-06
-3.40937199980168e-06
-1.56804488315283e-05
-3.22606737050326e-06
-2.6389438992869e-05
-5.2007037377216e-05
-2.36757159058033e-05
-6.41236843256941e-06
-2.08327602500826e-05
-7.65191626847857e-06
-1.65666056229754e-05
-1.56398139350484e-05
-1.2091789612954e-05
-6.02116777538019e-06
-3.08046730846379e-05
-1.02017025669631e-05
-5.18550457293645e-06
-1.62676548147788e-05
-1.18890522430038e-05
-2.03805853481607e-05
-2.71784458182811e-05
-8.74803307637729e-06
-1.59348692713167e-05
-2.27980139692885e-05
-3.04004880700909e-05
-1.89206769175207e-05
-3.98326059722976e-06
-1.21611008120112e-05
-7.79215652849517e-06
-2.86771132571038e-05
-1.64387046858622e-05
-1.49345270445942e-05
-3.82483737645724e-05
-1.53920847446222e-05
1.01181802034703e-05
-1.9431027825742e-05
-4.45349192486243e-06
-4.09566825787845e-06
-7.56054244235151e-06
-8.68343377040831e-06
-2.4043930637072e-05
-1.90695576180037e-05
-1.40605422252867e-05
-7.13230890156483e-07
-3.80470662161694e-05
-5.16532148529297e-06
-1.48868392533765e-05
-3.27011001927941e-05
-3.82857447437147e-05
-3.60536333687648e-05
-2.70358331328058e-05
-1.72436899895252e-05
-3.86160287164305e-05
-3.27633659589258e-05
-6.87149207545145e-06
-1.34668627153818e-05
-8.21161469706676e-06
-1.94042221723094e-05
4.89301032864274e-06
-1.0838416636725e-05
-1.98081948712239e-05
-1.31992661036339e-05
-8.98718343746834e-06
-8.28481443453295e-06
-2.91943569829329e-05
-1.67440266646809e-05
-2.99557048316338e-05
-1.87029271074306e-05
-3.34483972688606e-05
-4.70001095033427e-05
-3.3088350482863e-05
-1.86609409484468e-05
-1.30683920808799e-05
-2.55960324824411e-05
-1.49267507395582e-05
-2.30812002800033e-05
-4.01228362800883e-06
-2.33183975415383e-05
-2.22937390098216e-05
-4.27707533589821e-05
-1.94807288666926e-05
-1.70978058109373e-05
-3.19671338762985e-05
-1.88230668511318e-05
-1.18396405102169e-05
-1.11758715893623e-06
-2.096464191867e-05
-2.78644592628227e-06
-9.05915811736788e-06
-1.64668349005255e-05
-1.20853003827596e-05
-1.20319348526669e-06
-3.25024666617387e-06
-2.89686772416448e-05
-2.13032518806534e-05
-5.74199314898414e-06
-1.37031270656078e-05
-3.63086049418796e-05
-1.07506643405695e-05
-1.29120484484605e-05
-2.92037962657828e-06
4.18596154604659e-06
-1.39023062060499e-05
-1.18045584199665e-05
-2.2111801169388e-05
-4.11853951727588e-05
-1.31665911093628e-05
-1.23417901765862e-06
-2.09815598193446e-05
-2.30765156839362e-05
-2.0705744206168e-05
-9.73385103554157e-06
-1.22712232551984e-05
-2.52375291493936e-05
-3.67968317754752e-05
-1.39404637089059e-05
-2.33599696979991e-05
-1.82304612930604e-05
-1.95755804672099e-05
-3.93164371070658e-05
-9.39825349908898e-06
-4.32204848818854e-06
-2.01472490126723e-05
-3.16511676368805e-05
-3.6421347614114e-05
-1.80728328672093e-05
-1.00564847028448e-05
-2.03809166420579e-05
-5.66622263798818e-05
-3.79067559387521e-05
-2.09760341091025e-05
-2.54332932739414e-05
-2.47789641923173e-05
-2.57935612867164e-05
-4.51525742370983e-05
-2.63754436402146e-05
-2.3628638350582e-05
-1.38483172310479e-05
-1.61565828069935e-05
-5.08824684547027e-05
-9.16034779172327e-06
-1.68352895731716e-05
1.26753332409871e-05
-2.41448291070921e-05
-1.57694529694973e-05
-1.16441106506105e-05
-1.08946338244921e-05
-1.64064464486475e-05
-4.2020283959597e-06
-3.23853475109148e-05
-2.46024753994731e-05
-2.23218556809558e-05
-1.30714177374415e-05
-3.78836064018568e-05
-1.3200697959265e-05
-2.46891199077773e-05
-2.66427532890218e-05
-2.79940804226923e-05
-2.43523128962803e-05
-2.88218484862672e-05
-3.30051581901945e-05
-8.58624322036428e-06
-1.13953331046187e-05
-3.96090248066387e-05
-1.02775146506548e-05
-2.73108565682637e-05
-2.36691863631628e-05
-2.21050829431097e-05
-1.5442815717821e-05
5.5105516185464e-06
-1.3024208295418e-05
-2.48690665295452e-05
-2.86497760230596e-05
-9.12629098921734e-06
-1.88984290297565e-05
-9.11363355339943e-06
-3.20505850289718e-05
-2.30289478379437e-05
-3.98938397796685e-05
1.45442385165252e-06
-2.02489894104314e-05
-1.37499727062817e-05
-2.72113346541476e-07
-8.36462935512846e-06
-2.00502341887634e-05
-2.91556305461428e-05
-1.44006336938242e-05
-1.18187750461768e-05
-4.09204476327731e-05
2.86730322741247e-06
-1.6059237391711e-05
-2.67939402787555e-05
-1.51964381472098e-05
-1.98379923721329e-05
-1.21372576400448e-05
-2.74612979256347e-05
-3.19966439377777e-06
-3.55657160411169e-05
-3.17465752862091e-05
-2.00961068977568e-05
-3.15758504440025e-05
-9.87806073459108e-06
-2.28960616903207e-05
-3.35120583012899e-05
-2.30325787141121e-05
-3.94989825822081e-05
-1.87474987570929e-05
-9.32003145736872e-06
-2.89735714444787e-05
-2.95906755055514e-05
-1.61788384727546e-05
-1.98531750575155e-05
-2.63226834296874e-05
-3.15993457591809e-05
-4.11933498187266e-05
-2.51670137057272e-05
-3.10629316969283e-05
-1.6996693134183e-05
-3.83584666823045e-05
-3.09058622038668e-05
-4.13844948274851e-05
-5.30868377150678e-06
-1.41058670480723e-05
-1.68203699635159e-05
-2.59344210188569e-05
-5.74822829922005e-06
-1.95278584988727e-06
-2.92130898003977e-05
-2.75801887183952e-05
-2.63695496195683e-05
-1.70724896888041e-05
-2.33206006856968e-05
-2.47291133996782e-05
-3.45555484696737e-05
-3.5141704115599e-07
-2.74112485290048e-05
-3.12851694335716e-05
-1.8071984039501e-05
2.97842018581887e-06
-3.14474789308578e-05
3.53678975768217e-06
-9.18948834097736e-06
-1.17678879522982e-05
-1.68952408068369e-05
1.15247752359448e-06
-7.86767217113767e-06
-1.97687852166683e-05
7.59115857206367e-07
-2.14382555882896e-05
-1.49486688049123e-05
-1.24724007535303e-05
-1.63464286107517e-05
-1.45296922345816e-05
-2.97840202926416e-05
-2.76111064985512e-05
-1.97986065795562e-05
-1.06107145196439e-05
-1.65886199446197e-05
-5.06994888798756e-05
-2.42426581698812e-05
-1.96295072935592e-05
-1.87579686668031e-05
-1.42104824055197e-05
3.40376289850471e-06
-1.33612011506237e-05
-2.70398432333461e-05
-1.34152930428311e-05
-1.52076394135673e-05
-2.25402169836588e-05
-1.87823205428944e-05
-2.46261513250373e-05
-2.01755709252821e-05
-1.43291893890938e-05
-1.30615139733646e-05
-1.29319411014909e-05
-2.19876271111587e-05
-4.64630260310419e-05
-1.4677831203756e-05
-2.36431438350289e-05
-1.85185037522982e-06
-3.25801865237477e-05
-7.69602234750998e-06
7.48486738855737e-06
-1.45387897554451e-05
-1.96802539920231e-05
-5.58326398695047e-06
-3.73532651843714e-05
-2.16341025032092e-05
-2.73915377134797e-06
-1.57183386880531e-05
-1.23472596967732e-05
-2.50859046988615e-05
-2.92218499614635e-05
-3.37299534092532e-05
-1.65616587649068e-05
-2.67793888360132e-05
-2.46786288910054e-05
-2.98437311705174e-05
-3.12109374078787e-05
-7.09582096008076e-06
-2.42322908596053e-05
1.37296140460374e-05
-1.33206742754202e-05
-1.36163851016808e-05
-1.13829616374033e-05
-3.97908208312777e-05
5.27643224241414e-07
-4.64948208544906e-05
-5.99372554429578e-06
-1.74345459274432e-05
-6.59103321571162e-06
-2.28145295887572e-05
-2.74302696243192e-05
-2.38755949804958e-05
-1.64280795605599e-05
-1.71911307588234e-05
-2.06425863566176e-05
-2.58839097463753e-05
-5.46383361197931e-06
-9.0195067894319e-06
-1.84506000997436e-06
-2.66869696976972e-05
-1.09765710777075e-05
-4.03416344015592e-05
-1.10151430949258e-05
-1.15121756677328e-05
-8.67619202773675e-06
-2.90722072785625e-05
-1.97018660715059e-05
3.51064853065628e-06
-2.88095255537882e-05
-1.43489741423514e-05
-1.93940962848759e-05
-3.16558641899391e-05
-2.02367119601578e-05
-1.82664627885634e-05
-1.87392401478771e-05
-3.28312484500191e-05
-9.36490673526484e-06
-3.41586672505896e-05
-3.92299936456215e-05
-1.11320213648763e-05
-1.22459703436634e-05
-2.49904458904723e-05
-1.598028581426e-05
-2.12907159636597e-05
-3.39164548930855e-05
-1.14554285834752e-05
-1.89447045633185e-05
-3.33676581447354e-05
-1.57551089637727e-06
-2.36046442060227e-05
-3.08194985958478e-06
-1.38071827692578e-05
-2.78844278160552e-05
-6.43474539516544e-06
-3.13433815666224e-05
-3.13563906092142e-05
-2.97266003957586e-05
-2.52215413261877e-05
-3.77695055315717e-05
-8.44028197414012e-06
-1.42309659648334e-05
-3.06098959913296e-05
-1.37113433389943e-05
-3.55169098446853e-05
-2.45565837311887e-05
-2.42956692290445e-05
-2.12837534192672e-05
-1.19357956026417e-06
-2.30296579335093e-05
-2.23505593259073e-05
-6.76885622770762e-06
-3.00329354659598e-05
-1.61331492258717e-05
-1.98992564299591e-05
-2.99077311047092e-05
-2.62681607675857e-05
-3.33746150679012e-05
-1.00045085861339e-05
-3.48775686932816e-05
-3.00906053854335e-05
-3.50499697262237e-05
-1.21717564139962e-06
-9.14727303471359e-06
-1.00983129393915e-05
-3.48419918705103e-05
-3.94337251589689e-05
-3.29504205554135e-05
-1.68507783528772e-05
-1.76962532176866e-05
-2.3285652564959e-05
-1.6520333135557e-05
-1.69112512836581e-05
-1.76155056702088e-05
-8.63179711589213e-06
-2.19655535596615e-05
-4.77398404363456e-06
-6.62167159566748e-06
-2.88086362338372e-05
-1.72860177458321e-05
-9.85780173392296e-06
-2.15478224567112e-05
-3.15047999347188e-05
-1.34103699980655e-05
-6.67020580153846e-06
-2.36002070965398e-05
-1.76056067779489e-05
-1.84743045529522e-05
-1.46087012487557e-05
-1.85495579724694e-05
-3.75771361212527e-05
-6.24606113212595e-06
-2.66479623435262e-05
-2.40694811466059e-06
-1.62948578948748e-05
-3.23561878247756e-05
-9.49348387305712e-06
-4.97135578725928e-07
4.78974765669872e-07
-9.49286362573895e-06
-1.0419082205806e-05
-2.83629217368017e-05
-3.19167968496414e-05
-1.48243168759767e-05
-1.91099221074661e-05
2.3600860677393e-06
-2.8940179676121e-05
1.26322357720712e-06
2.70935298164239e-06
-1.62352645787578e-05
-1.03247121808725e-05
-3.33891164818128e-05
-2.17792296462308e-05
-2.77859158843368e-05
-7.38512413510834e-06
-2.71563373522745e-05
-3.56435851273491e-05
-2.52524241181882e-05
-3.32004582092317e-05
-1.69785223458666e-05
-5.33411347717199e-05
-1.25607548454333e-05
-2.4255819096873e-05
-1.3988064433752e-05
-1.36915130157691e-05
-1.05234048713141e-05
-3.04175812408946e-05
-3.029153634419e-05
-3.11001709095477e-05
-3.77628514522657e-05
-2.73684594326091e-05
-1.87776405091886e-05
1.96089810903704e-06
-4.54442664861164e-05
-3.71350268116803e-05
-2.87334326320272e-05
-2.89314397809494e-05
-2.0530264594587e-05
-3.1172391759339e-05
-2.57819515336701e-05
-1.61875895496269e-05
-2.09145010480661e-05
-1.97874325318375e-05
-1.41249031481617e-05
-1.67072852162476e-05
-2.32111217870748e-05
-1.37475133757142e-05
-1.95196904085493e-05
3.61679228159995e-06
-2.27500919670424e-05
-2.02242112082893e-05
-3.48525603309091e-05
-1.38108433566966e-05
-8.29464217601628e-06
-6.12793311544392e-06
-4.55773283847559e-05
3.85725774422764e-06
-2.36229567047607e-05
-1.78221115120945e-05
-1.8256609490667e-05
-1.53220166023214e-05
-1.36687546520262e-05
-1.2018830802974e-05
-2.26215531480532e-06
-3.52836508320005e-05
-2.07075838382224e-05
-2.97945285553537e-05
-1.2650631846867e-05
-3.11542850715288e-05
-3.64704620449729e-05
-1.39238428682536e-05
-2.98056313963021e-05
-2.18065396660778e-05
-2.94246352353675e-05
-2.33864164526668e-05
-3.18399010864816e-05
-9.76947709659087e-06
-1.96218010204316e-05
-2.18383973276533e-05
-3.96133214868293e-05
-1.10617258591622e-05
-4.09937775695067e-06
-1.91269367921763e-05
-3.09409511653922e-05
-2.11263598136268e-05
-1.75220013511452e-05
3.7957396528549e-06
-2.93848170895528e-05
-2.02043918039754e-05
-1.52944962030264e-05
-2.65464600858953e-05
-8.61453685385781e-06
-1.38965589453297e-05
-2.16890895361538e-05
-1.41239670321688e-05
-1.38088821005883e-05
-3.67204897638964e-05
-2.90885953666321e-05
-6.23982141802249e-06
-2.69609116936567e-05
-1.97451839918562e-05
9.61466424580426e-07
3.83484892991431e-06
-8.90519966821659e-06
-1.74152783114191e-05
-1.79696313351948e-05
-2.25881162736701e-05
-2.04375999457293e-05
-6.67438970429802e-06
-5.00128754969557e-05
-1.58356069582633e-05
-1.76287216052907e-05
-1.25643187945188e-05
-1.01980983808428e-05
-1.61904962190202e-05
-2.68685003420052e-05
-3.21331686094043e-05
-1.62196755508308e-05
-6.71008576372917e-06
1.33832232400674e-05
-4.99196086675178e-05
-4.42157782962369e-05
-2.0347225604909e-05
-1.7336782289074e-05
-2.8027195353019e-05
-5.76267256038691e-06
-2.62002401129073e-05
-1.27565666783888e-05
-1.61431783771715e-05
-3.06524450659953e-05
-2.13411909999981e-05
-2.13336975153297e-05
-1.16922866721107e-05
-3.7279626810014e-05
-4.2422112365421e-05
-2.86571484348879e-05
-3.25697073279976e-06
-1.54934002438274e-06
-4.9505000044875e-06
-1.11803371938782e-05
-8.31682553270422e-06
-9.663665605064e-06
-6.36606868492262e-06
-1.12818787401597e-05
-3.40178361999972e-05
-1.91005050449654e-05
-3.17825498278376e-05
-1.90374456181861e-05
-2.04790283427396e-05
1.44505186892663e-06
-2.4884195037046e-05
-3.76014204213718e-05
1.77009284767096e-06
-9.95273184129957e-06
-7.35960996328457e-06
-1.00868827383882e-05
-1.93264333497458e-05
-1.94969007832784e-05
-1.90745364217136e-05
-2.01482651361033e-05
-1.57520286402886e-05
-3.37296692207619e-05
-1.18598404511583e-05
-1.2023442862776e-05
-1.13199107058207e-06
-2.56339623175791e-05
-9.48708429829596e-06
-6.49131591354741e-06
-1.60103698566068e-05
-2.69017859829626e-05
-4.79366404186622e-05
-2.47369199098376e-05
-2.20427992698957e-05
-3.13954840577409e-05
-3.09815093808869e-05
-3.24561941576831e-05
-2.29702480727674e-05
-3.08356637031325e-05
-2.17524338059535e-05
-3.41497406164226e-05
-1.88222558063181e-05
-1.92240783281948e-05
-2.28264733032481e-05
-4.10290799497829e-05
-1.07632540371612e-05
-2.71730725206139e-05
-3.04391541110128e-06
-3.69891186026899e-06
-2.06598308487258e-05
-1.87205692918703e-05
-1.37477456745189e-05
-1.70458821348246e-05
-2.53372267078424e-05
-2.91691828350224e-05
-3.51188083941122e-05
-2.51426757489119e-05
-2.01321932108773e-05
-1.76438479184168e-05
-9.16569444831043e-06
-1.09068400369464e-05
-3.15547136190845e-05
-3.77303789835792e-05
-1.41892368674592e-05
-3.51254405702216e-05
-6.04684085204017e-06
-1.87865861719537e-05
-2.06805502199617e-05
-1.6527466402428e-05
-7.94608122338913e-07
-1.35901937618672e-05
-2.34524465976127e-05
-1.8496924222346e-05
-2.42152627996507e-05
-2.35448126483589e-05
-1.81198870707699e-05
-2.59717711636326e-05
-5.59338585731211e-05
5.58551639382912e-06
-1.08010970913149e-05
-2.23825588191297e-06
-2.46111484007537e-05
-3.88753258375323e-05
-2.21789466836668e-05
-1.95549039832065e-05
-9.28385438742647e-06
-2.29512182055512e-05
5.26039866558792e-06
-2.77151052824917e-05
-1.51418324419233e-05
-2.92209258816198e-05
-2.4106386216647e-05
-8.15755827264239e-06
-1.88048993739247e-05
-2.404529248523e-05
-2.72328408926736e-06
-3.07751972258866e-05
-2.36703345907806e-05
-1.34914967506176e-05
-1.21964674729518e-05
-4.25098549237495e-05
-3.11352868418914e-05
-1.32194372950393e-05
-5.16692907335139e-06
-4.35507874543885e-05
-2.03610358918843e-05
-2.69502454612642e-05
-2.57967221138319e-05
-1.86930940258987e-05
-3.07542542660625e-05
-2.27336831796109e-05
-4.46023865245671e-06
-1.86867217840938e-05
-3.79862631751675e-05
-1.58481113871347e-05
-5.43315928293216e-06
-2.3971129734984e-05
-1.24223616934012e-05
-3.98229324765137e-05
-1.99259264995886e-05
-2.52034636319447e-05
-2.47003033135624e-06
-1.63844791248603e-05
-3.2173576002555e-05
-7.22060306701232e-06
-3.31798624183409e-05
-7.431441430882e-06
-1.09556761942479e-05
-3.13178254341917e-05
-1.89284722596037e-05
-1.87416664398012e-05
-1.85583611880189e-05
-1.68463875807068e-05
-1.10191863385894e-05
-1.05038506229832e-05
1.63800418887676e-07
2.91110625485542e-06
-3.17494438967132e-05
-4.18368807642449e-05
-2.51187854734587e-05
-4.81656088610591e-05
-1.54594358009992e-05
-1.76032530723406e-05
-3.19669311483259e-05
-3.56569991802613e-05
-2.44247235782016e-05
-6.88438888207109e-06
-4.87153561127492e-06
-1.28354575527608e-05
-8.67631356823544e-06
-1.3365626924178e-05
-2.710321027474e-05
-1.60546624051544e-05
-2.20168129208387e-05
-6.96446929925485e-06
-3.42239939143453e-05
2.38752744583709e-06
-1.28397218709189e-05
-2.28351832862184e-05
-3.21311468651046e-05
-2.56588833731997e-05
-3.37587494069552e-05
-1.57497577788714e-05
-1.25347467926644e-05
-1.29002817375936e-05
-9.29244841663568e-06
-3.49878706012289e-05
-2.00324264957029e-05
-9.36103034557287e-06
-1.64410292219222e-05
-3.285349996337e-05
-4.91461686672751e-05
-2.29209619451479e-05
4.56106312286105e-06
4.25576077516749e-06
-1.44271433458587e-05
-2.60092856643846e-05
-2.15294152836158e-05
-8.79614555699724e-06
-8.42117810587532e-06
8.63685358104533e-06
-2.52220725531735e-05
-1.46615013274838e-05
1.19974743742862e-05
-2.6975086281208e-05
-2.48674448840164e-05
-1.8953720122198e-05
-2.48829548098088e-05
-1.60084308835695e-05
-1.9848367488879e-05
-1.8884528973719e-05
-2.91195843621786e-05
-2.02170109476407e-05
-1.57224504803355e-05
-3.79591734107935e-05
-2.38967948971118e-05
-1.8615655460058e-05
-1.86927047113506e-05
-2.91621663574387e-05
-1.42523098761232e-05
-1.11248456508066e-05
-3.5785137592387e-05
-2.31170611375212e-05
-3.10092142814188e-05
-1.90128081152527e-05
-1.48420342755271e-05
2.27113547867757e-06
-4.18304153922704e-05
-2.61290079567966e-05
-1.73558134895469e-05
-2.07067643120407e-05
-1.06040812459181e-05
-2.01623882440782e-05
-2.17700148178633e-05
-1.01574435958931e-05
-1.23770495244687e-05
-1.24227530227061e-05
1.28839362829686e-05
-2.97013924544136e-05
-3.12884030531851e-05
4.03317879608888e-06
2.6350374063095e-06
-2.39694876433458e-05
-2.70257365855564e-05
-2.21327034727288e-05
-6.88596489338831e-06
-2.40518235994579e-05
-1.92468931163585e-05
-1.67637970107245e-05
-1.21625413341659e-05
4.17828628007851e-06
-2.1020157700907e-05
-1.62904470159286e-05
-2.44490335143399e-05
-6.92734039937007e-06
-1.33392660923603e-05
4.57943271761604e-06
-7.54557601528593e-06
-8.86481333366208e-06
-7.44665137999403e-06
-1.1889244603438e-05
-2.00313823812233e-05
-3.42338709173502e-05
-2.36822915208605e-05
-3.33701656857466e-05
-2.07598791289164e-05
-2.96503786414535e-06
-1.0275483728477e-05
-1.35830899631915e-05
-2.03022479596802e-05
-2.0658768605501e-06
-3.27168052434607e-05
-1.18137420315239e-05
-2.16753805914504e-05
-1.68995044576867e-05
-2.76134996707616e-05
-1.99520345282783e-05
-3.05437474596707e-05
-1.21271728409842e-05
-1.67062711187297e-05
-5.02137301163484e-06
-1.74188122171667e-05
-2.65452984926544e-05
-1.40193311294704e-05
-1.43717869583326e-05
-1.69928577076995e-05
-2.22593859365118e-05
-6.11309514842368e-06
-1.46806833764325e-05
-3.33048161073533e-05
6.83524629474597e-06
9.35549126870911e-06
-2.26214847778461e-05
-4.29904229943877e-05
-9.23485616716174e-06
-1.74920314331124e-05
-3.39119434032821e-05
-2.16992467900708e-05
-1.70797457779422e-05
-1.10958938178033e-05
-1.94256861906771e-05
-1.82825457952892e-05
-2.63962713763099e-05
-4.29761277470856e-06
-2.15905322346158e-05
-1.89198538227674e-05
-1.56644626200654e-05
-2.00579532569531e-05
-1.55564047040663e-06
-1.74836574497801e-05
-3.13311793798324e-05
-3.07861249534807e-05
-1.50495483785583e-05
-9.47433251182709e-06
-2.25389575735168e-05
-1.60570145119235e-05
-2.78637714981864e-05
8.50859824883386e-06
-2.94309004459188e-05
-2.77526924179336e-05
-4.05762207157219e-05
-1.91065061913454e-05
-2.64036849721075e-05
-1.18136657946538e-05
-1.08029616707806e-05
-7.9449888082158e-06
-2.51176470418099e-05
1.0370893541861e-05
-1.21251275726021e-05
-2.48176811058409e-05
-2.79341685623764e-05
-1.85756132308515e-05
-3.79847025340868e-05
-3.5070556642052e-05
-2.77402161538536e-05
-2.44306964758883e-05
-2.37747787068075e-05
-1.31327804802385e-05
-3.50258338857175e-05
-1.65478639335478e-05
-2.8469827621479e-05
-2.86424654763973e-05
7.69755032565731e-08
-3.35202290703855e-05
-1.46831371794562e-05
-2.04902584403866e-05
5.57761200381874e-06
-2.90774906365973e-05
-2.44001444089517e-05
-1.52745047215536e-05
-3.13384199522393e-05
-8.97297828157743e-06
-4.43786761967291e-06
-2.07970709683771e-05
-1.19355288279029e-05
-2.03829433274343e-05
-2.58156177259662e-05
-7.66836058649901e-06
-7.96716350305731e-06
-5.36415545619524e-06
-3.41616402741913e-05
-1.59066390260566e-05
-2.04620198223458e-05
-4.76016758479897e-05
-3.37311748510985e-05
-2.79262583168837e-05
-1.14611936632647e-05
-4.78944755482931e-06
-1.50683524092107e-05
-1.91977003540131e-05
-4.34949205325605e-06
-2.4474127973473e-05
-1.43236320861617e-05
-7.86824380389575e-06
-3.25550689215396e-05
-1.78067403457377e-05
-3.06163992796309e-05
-1.60446238997438e-05
-1.3445853709105e-05
-1.95204790315755e-05
2.82611893682099e-06
-2.08509700767753e-05
-3.0309784203434e-05
-7.31282642748187e-06
-9.72223485511839e-06
-1.55274091189591e-05
-1.19862412608277e-05
-1.72469247904503e-05
-3.80467819825983e-05
-3.22442244481346e-05
-1.800966096917e-05
-2.99369495189565e-05
-3.58103606664377e-05
-1.29442784401228e-05
-3.32795023935371e-05
-1.97570932168403e-05
-6.2245406152718e-06
-3.14464184328475e-05
-1.94010727053413e-05
-1.65443249789811e-05
-1.94538304630025e-05
-2.24502184952492e-05
-1.71250883989039e-05
-2.25881261336572e-05
-2.09062906482421e-05
-2.5201744473585e-05
-2.27305451593774e-05
-4.11107971951947e-05
-9.96810669013785e-06
-2.73244309018916e-05
-2.28816593397716e-05
-1.41096491998673e-05
-2.74277621262587e-05
-1.83163937247289e-05
-7.40895272279727e-06
1.69838712800043e-06
-2.99081842649534e-05
-2.4322528682046e-05
-1.04196979414151e-05
-2.65757622528066e-05
-1.18004668073956e-05
-1.36243806265913e-05
-1.31303970664381e-05
-3.61509238462422e-06
-1.09795681639496e-05
-2.88795016920155e-05
-2.71508148669882e-05
-1.46170492006229e-05
-8.09663098123952e-06
-9.18916376039977e-06
-1.2626322331716e-05
9.24456060369508e-06
-1.67680633894027e-06
-3.30947180550982e-05
-7.69211871971328e-06
-1.12564039823944e-05
-1.95859144743585e-05
-1.19327661706641e-05
-4.17681080485472e-06
-2.83161648581079e-05
-3.32732777774403e-05
-2.60905444169096e-05
-2.3487296086688e-05
-1.17464755792644e-05
-2.17018256304651e-05
-1.1832511612564e-05
-3.00239143560973e-05
-5.33189584622138e-06
-3.79248621480136e-05
-1.85318087143958e-05
-1.9991940092343e-05
-2.68919225488369e-05
-2.74260396579178e-05
-2.2040591020777e-05
-1.55884799751026e-05
-3.105919579634e-05
-2.04445025921653e-05
-9.71909644536376e-06
-2.72535978033404e-05
1.94378168959421e-06
-1.8774233423021e-05
-1.52638574296069e-05
-3.37369768699901e-05
-3.33356643590363e-05
-2.18027978795393e-05
-3.65685134710463e-05
-1.41930711292025e-05
8.85480566944673e-06
-2.98107813102468e-05
-3.24740377060131e-05
-2.49914311789492e-05
-9.82616572351298e-06
-1.67063101670147e-05
-1.82049413334802e-05
-3.1708974567876e-05
-7.66014054315663e-06
-2.16734095059523e-05
-2.5188781648391e-05
-3.37501165752124e-05
-2.37690218515561e-05
-2.99446534891327e-06
-3.61219259536391e-05
-2.74072821321351e-05
-2.41151144230707e-05
-1.19216658941847e-05
-2.35432948935354e-05
-2.75518591051481e-05
-1.72223890090631e-05
-9.95590633773178e-06
-2.23741243736654e-05
-1.03494667173007e-05
-1.2172875617695e-05
-4.0431777020424e-05
-2.4905396431057e-05
-1.71851535627482e-05
-3.54371774236227e-05
-2.59980139429498e-07
-1.29991538272509e-05
-2.77619295881541e-05
-2.1379843886885e-05
-1.91165833998377e-05
-2.77309590533161e-05
-5.55249233846778e-06
-1.33463531891941e-06
-1.06806585615685e-06
-1.66454819800945e-05
-2.15008464012948e-05
-7.2990762746009e-06
-3.91219368099558e-05
6.47358318136442e-09
-7.78303835780463e-06
-1.9737495513573e-05
-1.08000252234855e-05
-1.94864330641943e-05
-3.15276637290409e-05
-1.72548217147253e-05
-3.52103108780087e-06
-2.10508366534489e-05
-1.64590903874525e-05
-2.11819353272945e-05
-9.32224964190324e-06
-1.52330143518917e-05
-3.14218904245638e-05
-1.35443165853706e-05
-1.69393131075087e-05
-1.51863452974125e-05
-3.41685983843766e-05
-3.54637242964175e-05
-1.4574757441978e-05
7.02947570204096e-07
-7.48260717355488e-06
-1.74389576208148e-05
-3.68032426936692e-05
-5.38131547819071e-05
-2.66949902400555e-05
1.73409158447886e-06
-3.17789294281886e-05
-1.64162346269228e-05
-2.66689296596723e-05
-2.16215608440159e-05
-2.22751901062143e-05
-1.0433969245966e-07
-6.03577135283598e-06
-9.81501699481814e-06
-3.79103040341562e-06
-1.18185832582793e-05
-2.94831670001639e-05
-9.88646589051114e-06
-1.58227052323044e-05
-2.04359685754752e-05
-3.32210291377005e-05
-1.08016812799563e-05
-1.64945258391426e-05
-2.54036974184123e-05
-1.2382426251381e-05
-2.29129275744479e-05
-2.66596421076821e-05
-1.85589489889757e-05
-4.57143241518603e-05
-2.9393323334274e-05
-3.82849412474934e-05
-2.29033661747608e-05
-2.10847741642102e-05
-1.56749554137293e-05
5.10803771805981e-06
-7.20201486061394e-06
-1.61739014136012e-05
-5.15442392470235e-06
-2.87833621165047e-06
-2.96669220330102e-06
-1.80087335382175e-05
2.45742376555823e-07
-3.7598929481807e-05
-3.2768040256273e-05
-1.67387141543914e-05
-2.45433945289066e-05
-3.41903120474082e-05
-2.830748734545e-05
-1.20237920763245e-05
-3.65006056600608e-05
-2.78727796191202e-05
-1.51884008578815e-05
1.49689679414865e-06
-2.11486186696674e-05
-2.13189209306735e-05
-2.07359762364793e-05
-5.99007687813294e-05
-1.13007635714262e-05
-1.6897699778437e-06
-2.71817458866906e-05
-6.41094998343966e-06
-2.32227137557948e-05
-1.41045870621412e-05
-8.36529000608688e-06
-1.65593794256626e-05
-1.23905731418112e-05
-2.06956821579428e-05
-2.24370380340111e-05
-3.16056609919328e-05
-2.5055732125199e-05
-3.15602057350397e-05
-2.29078494157152e-05
-2.54529710327544e-05
-6.84278962832106e-06
-5.10439981187317e-06
-1.82148340245166e-05
-1.12257845199133e-05
-1.25782613870509e-05
-1.83886761622704e-05
-1.41720960644242e-05
-2.31164757597067e-05
-1.03179602325553e-05
-2.6255170436418e-05
-1.08176615076178e-05
-6.48810001623322e-06
-2.3616143706206e-05
-1.79739010896087e-05
-1.86293313111477e-05
-1.44284441011846e-05
-8.56384573343602e-06
-2.71892795882652e-05
-1.379856990374e-05
-1.08659145582838e-05
-7.8198846649637e-06
-2.90629151040672e-05
-1.15518080940238e-05
-1.16432281943176e-05
-2.43360822720357e-05
-2.53308882047081e-05
-3.24178613720201e-05
-4.79876662634771e-05
-3.6160706414873e-05
-4.71344876615666e-05
-1.0652281927226e-05
-2.46857858037468e-05
-2.76838263130373e-05
-2.2078590499341e-05
-2.15745030147006e-05
-2.93405183971325e-05
-1.81736861667341e-05
-2.72323058250196e-05
-2.53401186684977e-05
-1.37233241301183e-05
-1.17022167936875e-05
-2.35669511905631e-05
-1.47366849923749e-05
-3.34090212447159e-05
-2.9481682260036e-05
-4.29678680299545e-05
-1.86368720556671e-05
-2.42207748066287e-05
-4.26499302404502e-05
-4.19341373088101e-05
-2.03492758448492e-05
-2.61050677785442e-05
-2.18359785821234e-05
-1.75012188837809e-05
-2.27631506631907e-05
-1.79438226728396e-05
-5.08939874146866e-06
-1.95963105105455e-05
-2.31664469076755e-05
-3.42567604000492e-06
2.25211861657221e-06
-2.61699427473737e-05
-4.24830520861021e-05
-4.84745629662886e-06
-2.07780277841712e-06
-9.41982744801819e-06
-1.36056526793569e-05
-2.59820974479541e-05
-2.17879921716218e-05
-4.12224419587514e-06
-2.53261916574191e-05
-4.48598758413054e-05
-9.82104364507923e-06
-2.49885984601682e-05
-1.57579665403659e-05
-7.13009822977395e-06
-2.26908638997923e-05
-3.49118718623618e-05
-7.25133330988999e-06
-3.61736397240894e-06
-2.09418151023665e-05
-2.14200380036305e-05
-2.59305993314435e-05
-1.57503410394541e-05
-2.21826011838094e-05
-1.24651242904564e-05
-1.41445543393454e-05
7.7780537276624e-06
-2.13708813949263e-05
-1.98732966844034e-05
-2.39002142399004e-05
-1.63862280891973e-05
-2.71715645720359e-05
-1.59313567847498e-05
-2.29495368786768e-05
-2.20250437849296e-06
-2.46960337027771e-05
-2.07546915064284e-05
-3.52158453035029e-05
2.37182086742787e-06
-9.89970309227307e-06
-1.81197556123054e-05
-2.52715941951306e-05
-2.99440638796983e-05
-2.36572252008949e-05
-9.75368732496534e-07
-2.6093896898572e-05
-1.34456647354414e-05
-2.37805510204829e-05
-3.18062723731793e-05
-1.50811538884496e-05
8.76750026955026e-07
-2.0991920985213e-05
-2.28662858637124e-05
-1.84969812688835e-05
-8.73621920249914e-06
-1.72789603200288e-05
-2.32234003115664e-05
-2.21126662588371e-05
-1.93092757001888e-05
-2.83600639580878e-05
-3.58399300005526e-05
-1.7796228771882e-05
-2.56541351533543e-05
-2.82935110327181e-05
-2.71688718040465e-05
-2.44431055830167e-05
-1.87397935214151e-05
-8.23525840641757e-06
-3.19291176618119e-05
-8.1613692938506e-06
-2.40050018270385e-05
-1.2700593874296e-05
-1.57341734371008e-05
-4.49282959237937e-05
-2.48290116190996e-05
-3.74120896707867e-06
-1.8374559959149e-05
-3.21478093155632e-05
-2.18235604703592e-05
-3.47396200012376e-05
-3.63720973601519e-05
-2.03547242985644e-05
-3.62787920455753e-06
-1.61324270657718e-05
-3.06987307091641e-05
-1.14619778220733e-05
-1.87408322276049e-05
-4.82604664769064e-06
-1.90104001454711e-05
-2.00024912911782e-05
-2.6212170216437e-05
-1.57533061424058e-05
-1.0474491902915e-05
-7.64635372194159e-06
-7.28655250471547e-06
-2.26934178674067e-05
-1.65812351301037e-05
-2.52251875799183e-05
-2.28561924957504e-05
-3.79948101219418e-05
-2.27637686194918e-05
-1.09817534891691e-05
-1.10897796138945e-05
-2.90086815456923e-05
-2.15279726800118e-05
-1.97339348882004e-05
-2.82090417509984e-05
-2.99210126064564e-05
-2.83286545698585e-05
-2.19642286542774e-05
-3.34566315883935e-05
-9.85789407705521e-06
-2.6573592636111e-05
-3.94554507582263e-05
-3.93512027248536e-06
-2.14209312565996e-05
-1.30305846499251e-05
-2.76805773580904e-05
-1.43076059956582e-05
-1.13879057478538e-05
-3.41570377557217e-05
-9.86893852262439e-06
-2.81362848796549e-05
-1.04885719997528e-05
-2.73636511332173e-05
-3.8454788792707e-05
-1.764997756652e-05
1.68701932288639e-06
-1.97924406141357e-05
-7.27894210139493e-06
-1.51824325028648e-05
9.78997054848935e-06
-3.71292331147094e-05
-1.40159560214947e-05
-2.62201942978671e-05
-3.79346415763641e-05
-2.70560700983672e-05
-1.98873980818101e-05
-1.61109946895489e-05
-1.46215441472341e-05
-2.03164300061194e-05
-1.81178907403513e-05
-2.1759291689019e-06
-3.36158126977588e-05
-2.66051904864395e-05
-2.01813999856798e-05
-3.03224402339535e-05
-1.48505848112232e-05
-9.05471037471305e-06
-1.36870417612438e-05
-2.49760367091183e-05
-3.33828934726585e-05
-2.5761969232405e-06
-1.81854285413217e-05
-2.08285463772589e-05
-3.11835018125643e-05
-3.58323060457816e-05
-2.46920571170811e-05
-4.92974591574596e-06
-1.48625170105167e-05
-3.4105283626455e-05
-2.95562106847012e-05
-2.62866713758197e-05
-9.57894319134123e-06
-8.41465809012286e-06
-2.0876563662588e-05
-1.7696199040832e-05
-3.41280332743586e-05
2.91799292056184e-06
-6.18794701595165e-06
-1.54047056447613e-05
-2.01595872951303e-05
-1.98454437570797e-05
-3.29626676248884e-06
-1.09938712972548e-05
-1.55096588564524e-05
-3.39446912079694e-05
-4.07522083369615e-05
-3.14070208285499e-05
-3.97705829553551e-05
-2.02422470211093e-05
-1.31319936415475e-05
-2.16281795189602e-05
-2.08484321223272e-05
-1.72051626420836e-05
1.93884158387029e-06
9.49211330392267e-06
-1.56478417028749e-06
-1.41552765749989e-05
-2.11452494913468e-05
-1.60164958589806e-05
-3.16118569276546e-05
-2.21628727183041e-05
-1.76733446585505e-05
-1.66624835911715e-05
-1.45172153990498e-05
1.04273431968705e-05
-2.36842888605505e-05
-2.8782991428973e-05
-2.596981770672e-05
-1.92422471308296e-05
-6.80664615645852e-06
-3.6225783113276e-05
-1.68471545283298e-05
-1.98377360286327e-05
-1.77068383969302e-05
-2.64040354821476e-05
-2.92695315528092e-05
-2.15002083635134e-05
7.35394940354369e-06
-8.08375883345174e-06
-2.37914936234913e-05
-3.54559148101177e-05
-9.23201207559285e-07
-3.87890574960827e-05
-3.50827974109851e-05
-1.92005532432365e-05
-8.13260467972254e-06
-2.62032264462499e-05
-1.39482110316559e-05
-4.08370626468952e-05
-1.33329080475757e-05
-1.46094664426274e-05
-4.10892208566266e-05
-3.46036809630694e-05
-4.43230005705804e-06
-1.42397797798681e-05
-2.70462155291101e-05
9.6774581141936e-07
-2.4320885954557e-05
8.95718046900853e-06
-2.11269697144283e-05
-2.81059082533454e-05
-3.59158589342203e-05
-2.63577194110717e-05
-2.04511664268824e-05
-2.24563328932163e-05
-4.94724724273127e-06
-3.61944776906629e-05
-2.83863074908163e-05
-2.50701341213378e-05
-1.89943736236532e-05
-1.02398103134604e-05
-1.38634611909894e-05
-1.02665671425688e-05
-9.95692759729704e-06
-1.53251995117526e-05
-4.95742394170791e-05
-1.1985901965179e-05
-3.2296632773327e-05
-2.97355449631114e-05
7.41958386138218e-06
-3.05463350137452e-05
-1.87702577708901e-05
-4.90351740532618e-06
-2.95618567230822e-05
-2.89346544145931e-05
-3.82851277693475e-05
-3.86214211358748e-05
-1.56242225156486e-05
-1.99153111632219e-05
-9.38030143453014e-06
-1.06415006605213e-05
-1.67525180666221e-05
-1.73589570395281e-05
-2.86269828578951e-05
-3.19405009478504e-06
-2.1922258945144e-05
-1.35928729800478e-05
-6.94256384014954e-06
-1.31867977348616e-05
-2.06314825730152e-05
-2.10556345081748e-05
-1.34723295424048e-05
-2.69364327062348e-05
-2.23642283011828e-05
-2.78400348282227e-05
-1.62559690163223e-05
-2.2957176922899e-05
-3.18125079026396e-05
-1.34721404235299e-05
-1.27253219055333e-05
-1.24267271471914e-05
-2.14664678760306e-05
-1.45554779549213e-05
-2.88188042901148e-05
-2.37113481864674e-05
-2.49034007252573e-05
-3.86905602452116e-05
-2.97794704966223e-05
-2.21692463263929e-05
-3.78447989399013e-05
-8.01609952410708e-06
-4.67994220883943e-06
-2.3411453116961e-05
-4.17775930097789e-05
-2.79938636151782e-05
-1.67512370326138e-05
-2.21711433218728e-05
-8.35460976169324e-06
-3.25850645381053e-05
-2.90164805238361e-05
-1.71213387269533e-05
-2.89951575304034e-05
-1.49254611366886e-05
-2.47300920029243e-05
-2.99194152917018e-05
-1.19491594041981e-05
-1.9012051953873e-05
-1.29727023060091e-05
-2.45750566648549e-05
-2.31243706008098e-05
-1.74499809748812e-05
-3.06112846234076e-05
-2.11283628596952e-05
-2.50489415393266e-06
-3.27301649645616e-05
-1.03275298142955e-05
-1.57161676516688e-06
-5.68212623811806e-06
-3.57902189611699e-05
-1.69126494366658e-05
-2.77279134009e-05
-1.2883448192473e-05
-1.9783510694107e-05
-1.89465113621197e-05
-2.42963554496637e-05
-4.23930736440011e-05
-4.93796134583094e-05
-3.3711625312686e-05
-2.04574199995169e-05
-2.05668730242374e-05
-2.32324497364397e-05
-2.51878429169763e-05
-1.50888441636819e-05
-1.89087494040242e-05
-3.83152265164123e-06
-1.27334050984362e-05
-2.02208117579936e-05
-4.43731963662821e-05
-1.58936707584195e-05
-9.07942465231273e-06
-3.23002555639861e-05
-2.50080481768453e-05
-1.33334705394651e-05
-2.45758350913859e-05
-3.18055089060698e-05
-2.81614458761605e-05
-4.33197837199298e-07
-2.62405100551221e-05
-3.70232808210225e-05
-4.19054327725665e-05
-3.17163185102166e-06
-1.92244838204218e-05
-3.6435570334893e-05
-2.84519245479987e-05
-4.58486143409666e-05
-2.32762906379788e-05
-1.44211282671555e-05
-1.98203061067345e-05
-3.72169481366865e-05
-1.41306159037523e-05
-2.85566379855657e-05
-3.69951925638517e-05
-2.60858897508848e-05
6.29989684836365e-06
-3.07459257097188e-06
-2.46152362389871e-05
-2.53713608997719e-05
-1.64112374708225e-05
-1.85199625897452e-05
-2.57723513538628e-05
-3.45682058512821e-05
-1.84199542429765e-05
-3.43392802871717e-05
-2.87438094627662e-05
-5.58469527758055e-06
-1.79874285267849e-05
-1.96851705525819e-05
-1.10957174015601e-05
-1.41582345105202e-05
-2.90573641171242e-05
-2.7793182315983e-05
-2.08328012206223e-05
-4.46748208860616e-05
9.7127622913876e-06
-4.82481731275719e-06
-5.3025362677794e-05
-2.42100445143727e-05
-4.41195512845248e-05
-1.76098607771443e-05
-1.77593872006407e-05
-3.84318852867086e-05
-3.20308559520468e-05
-9.74802189446096e-06
-2.33497165817961e-05
-3.33110814120871e-05
-2.46922642193806e-05
-1.20457208899769e-05
-2.31372893263611e-05
-7.00457496080468e-06
-5.12244680114691e-06
5.51411588665479e-07
-2.73338832924717e-05
-1.17584313922264e-05
-1.62223652495351e-05
-1.50394835739019e-05
-2.78349801076121e-05
-2.6062559484013e-05
-5.84056889907256e-06
-1.85260632086022e-05
3.81403243395752e-07
-1.05734628588838e-05
-3.058904876088e-05
-1.35131950720395e-05
-8.01257832160446e-06
-1.9672238083582e-05
-3.31192725579653e-05
2.5743972843763e-06
-2.13744375106135e-05
-2.32860533713476e-05
-2.4247385042297e-05
-1.20569692246184e-05
-4.20195490409047e-05
-1.85452745368407e-05
-2.11072089648543e-05
-2.13721854646205e-05
-2.15357549006387e-05
-3.1172147768245e-05
-2.86592797016934e-05
-2.77356642127687e-05
-9.68901292392342e-06
-2.92867962224014e-05
-2.08035925387247e-05
-1.46341200112756e-05
-3.31962522379714e-05
-1.41676024847723e-05
-1.77291151770762e-05
-9.06016930250633e-06
-2.09435216266213e-05
-1.75743611752501e-05
-2.89634267128283e-05
-2.10517870351241e-05
-1.77296841282399e-05
-1.42803466708335e-05
-3.70513180123965e-05
-3.5334111230097e-05
-2.55857990590387e-05
-4.82703568409076e-05
-2.36909183623717e-05
-2.99907654874082e-05
-1.1432202124186e-05
-2.56304494796364e-05
-4.29919227520316e-05
-2.90772061159606e-05
-2.88626095139862e-05
-2.20440823467851e-05
-1.56060940670692e-05
-1.11586625439663e-05
-1.29646285464923e-06
-1.82098731229167e-05
7.11478503844019e-06
-2.21368839376547e-05
-2.01446020189562e-05
7.33448173783168e-06
-1.54297197899069e-05
-2.59887317718368e-05
-1.70042471382793e-05
-6.20928966263318e-06
-1.0920569676908e-05
-6.2260282879999e-06
-9.07924355577599e-06
-1.84139134197026e-05
-1.94719418904551e-05
-2.70590061639852e-05
-2.93599672219688e-06
-1.44548294502395e-05
-1.14195762113572e-05
-8.98755710606796e-06
-2.62865929738368e-05
-3.23892949263726e-05
-3.23745094241662e-05
-9.028453339357e-06
-4.43511609231391e-06
-9.14071306312966e-06
-1.3403317296196e-05
-9.64627333799772e-06
-1.66431023099119e-05
-2.30057219100311e-06
-3.70304896297413e-05
-1.37659531798877e-05
-3.06632574590782e-05
4.01222773421064e-06
-3.53275859762452e-05
-2.83678549533128e-05
-3.87316972500566e-05
-5.03226000444493e-06
-1.58874551812676e-05
-3.00189864077643e-05
