# Supplementary material for: Research on computational propagation and identification of mine microseismic signals based on deep learning
Source: PLoS One. 2025 Oct 22;20(10):e0334641. doi: 10.1371/journal.pone.0334641 (PMC12543183; doi:10.1371/journal.pone.0334641)
Supplement: S2 Data — (ZIP) [file pone.0334641.s002.zip › 000100500002022.xlsx_0.txt_24.txt.txt]

-3.81030064081503e-05
-1.52772416704896e-05
3.10241262885559e-06
-2.65765756240748e-05
-1.09269117912793e-05
4.1668543684359e-06
-1.94208757249367e-05
-3.09797745352614e-05
-2.43100033309063e-05
-1.33413909801151e-05
7.17539822060514e-06
-2.76758243586318e-05
-1.13174589364071e-05
-1.42372698475701e-05
-2.75370669076734e-05
-2.27055558813101e-05
-1.3416862683749e-05
-2.57944246575009e-05
-8.4934327026025e-06
-2.57089583593904e-05
-6.14778519306312e-06
-6.97946194465729e-06
-4.2008898845316e-06
-1.56796814998302e-05
-1.52400704027393e-05
-2.36939862220517e-05
-1.96344221246542e-05
-1.6286422969351e-06
-3.63992852422912e-05
-2.87538511828167e-05
-4.12795793108846e-05
-1.87628747864392e-05
-2.66317922429773e-05
-1.07865462916501e-05
-1.22079879889788e-05
-1.07043109790073e-05
-2.77334220409648e-05
-1.7487061505312e-05
-2.69693085472408e-06
-2.09625690988016e-05
-1.71196278979047e-05
-2.50606021699622e-05
-3.14179867164017e-05
-2.12639973217139e-05
-2.115832574311e-05
-2.32435607692522e-05
-1.18792490361534e-05
-1.6503955735825e-06
-7.1220163498422e-06
-1.74898077953315e-05
-1.69007721423054e-05
-3.5073989962673e-05
-3.24361636545572e-05
-4.60662963953589e-05
-3.27553345434911e-05
-1.90593393330593e-05
-1.56487585965697e-05
-1.64413858732524e-05
-4.72285409682504e-05
-1.73357511572388e-05
-2.71420095238545e-06
-1.0699187989889e-06
-1.39033062956192e-05
-1.13103232252467e-05
-5.22482325649853e-06
-1.67811934746204e-05
-1.81534888063771e-05
4.27424461460609e-06
-9.98379025122596e-06
-2.58097860189374e-05
-1.26283697170625e-05
-2.86373908661136e-05
-1.15647173506412e-05
-3.38656082521238e-05
1.58018152137135e-06
-2.90203734499129e-05
-2.26368491937994e-05
-1.70143597136442e-05
-1.04185154411285e-05
-4.44197086201397e-06
-2.26348150604686e-05
-2.88313588936927e-05
-2.86692574575278e-05
-1.54613965809822e-05
-9.43322265015553e-06
-2.60928132133716e-05
-1.84052570213743e-05
-4.77690700800108e-05
-3.61211595544048e-05
-2.58520117449924e-05
-5.32296666056252e-06
6.31577711261324e-07
-2.44551788826692e-05
4.56854458711587e-07
-3.71750679276428e-05
-4.82260895439867e-05
-2.96425550811474e-05
-1.2930972518548e-05
-1.48931105388111e-05
-1.80526752650047e-05
-2.56063790719796e-05
-1.76431405864253e-06
-1.39877850558279e-05
-5.67023975483093e-06
-8.56275759813282e-06
-8.40583553917086e-06
-1.13237492574312e-05
-2.83432314891368e-06
-6.94713521550069e-07
-5.32994838687296e-06
-3.88708434463394e-05
-1.79446357214193e-05
-5.80302095870148e-06
-3.42122956161105e-05
-2.52200575828082e-05
-1.25093047201418e-05
-2.40584317584642e-05
-4.50459599145153e-05
-2.70966298776845e-05
-3.75325171679553e-06
-2.43461898158422e-05
-1.14987971563807e-05
-8.57082827098964e-06
-9.53334625757168e-06
-2.31603306507743e-05
-1.95593470807243e-05
-1.64009971257534e-05
-1.83680573178837e-06
-2.42020174124021e-05
-1.01586647974431e-05
-3.54753612274421e-05
-2.46162100400266e-05
-1.53502242280991e-05
-2.96973162131131e-05
-4.89333832133925e-06
-4.24461655581567e-05
-3.30421893640624e-05
-1.1201241477392e-05
-1.4466572674701e-05
-1.3881134119165e-05
-8.01957825730725e-07
-1.50601025299774e-05
-2.02902586717533e-05
-1.11992521329887e-06
-4.84792712298255e-05
-4.83759620229559e-06
-1.65522249925169e-05
-3.63736364394168e-05
-9.79252853219998e-06
-3.22314914713795e-05
-2.62123648052488e-05
-2.87825163490031e-05
-3.50991058512914e-05
-1.59356378450813e-05
-2.42873867663202e-05
-5.71826157786102e-05
-1.58408356859804e-05
-4.01266314361316e-06
-2.16528699686831e-05
-1.42884628381509e-05
-1.4989405096863e-05
-1.48780562976043e-05
-4.94663744320088e-06
-1.35865055379012e-06
-5.22705072500455e-06
-2.8034837977587e-05
-2.47731269043514e-05
-2.48680079164541e-05
-2.99728184149386e-05
-4.93168761282171e-06
-3.94279493881859e-07
-1.57953284903582e-05
-2.40879238526732e-05
-2.39829705741665e-05
-3.25616462917288e-05
-3.53541333916416e-05
-2.62484917852484e-05
-3.02376509173663e-05
-4.17246504621585e-05
-1.70889632704837e-05
-1.25008626992227e-05
-1.67049617613569e-05
-1.88197240483412e-05
-3.15342528119237e-05
-2.34092395070712e-05
-1.71208123051418e-05
-2.85753807169306e-05
-1.301773156654e-05
-1.67935209921572e-05
-1.07613466302231e-05
-2.5910641797755e-05
-7.78202973723422e-06
-2.07872987812397e-05
-5.59039784782666e-08
-5.23370322480517e-05
-2.9115220019104e-05
-1.25099000640315e-05
-1.73805843397965e-05
3.44540766734855e-06
-1.00808272340326e-05
-2.10189240632209e-05
-1.73161054413047e-05
-1.74835991823636e-05
-1.41246458192122e-05
-2.19651736629298e-05
-2.41847551279562e-05
-3.47308908710891e-05
-2.60689627313846e-05
1.87580123867869e-06
-3.73941003415537e-05
-1.29895892203101e-05
-3.13668917856771e-05
-2.91790710192137e-05
-1.877968385448e-05
-3.54126194264877e-05
-2.79671588369909e-06
-3.53887186134156e-06
-4.96861431268539e-05
-1.93470794914397e-05
-1.5779618155586e-07
-2.1491331526194e-05
-3.16967589844379e-05
-1.16948688441659e-05
-1.9406735414084e-05
-4.06811290519759e-05
-7.00122324088089e-06
-1.88164490927696e-05
-1.13227401624131e-05
-1.70100246847591e-05
-3.64335010464714e-05
-5.40215758241688e-05
-3.62821003906042e-05
-1.86405190401338e-05
-2.07258637230811e-05
-2.52638822978817e-05
-2.73486806717617e-05
-3.28157839473158e-05
-1.00593714583022e-05
-1.25769427718773e-05
-2.01664334344696e-05
-2.15109088246763e-05
-2.8362456106245e-05
-6.82427531128172e-06
-2.16984702966646e-05
-4.61612879009527e-05
-2.57416955563569e-05
-2.58091368932562e-05
-5.91113188776409e-06
-1.31941755847395e-05
-2.44620700035694e-05
1.15950626854079e-05
-1.78061957447695e-05
-3.51756254158665e-05
-1.11452541510396e-05
-2.30762610859301e-05
-2.67160852043638e-05
-2.8745012848132e-05
-8.40389906465639e-06
-2.44446772048913e-06
-2.29042849070871e-05
4.27797418977172e-06
-2.54350609025627e-05
-2.88250883589305e-05
-2.01279197982939e-05
-1.1362584382138e-05
-2.23388971074843e-05
-1.12188581378077e-05
-2.35341921359093e-05
-6.76447787922317e-06
-2.52345990897712e-05
1.33746647813953e-05
-1.91393519902831e-05
-1.64854976680509e-05
-1.36563341124549e-05
-9.21272884252937e-06
-1.88924473474313e-05
-1.57965903202556e-05
-1.54658006915782e-05
-2.16157554560799e-05
-2.61741493365082e-05
-2.29719524885253e-05
-2.54342663722348e-05
-1.69471115452382e-05
-2.86968466441227e-05
-1.54725510479733e-06
-2.50354367122319e-05
7.60729875803152e-06
-1.03282051473007e-07
-3.17747336827998e-05
-1.6925891677117e-05
-2.08017237672522e-05
-9.82784716454168e-06
-1.59144560512476e-05
-1.17801042161445e-05
-1.54825138885576e-05
-2.70149649954383e-06
-2.075534271841e-05
-3.70155830432342e-06
-3.62737861698392e-05
-2.36299736082734e-05
-1.36384785429674e-05
-1.96442894707774e-05
-3.14119329682048e-05
1.29155217788553e-05
-3.31856743362818e-05
-1.49807992545947e-05
-2.46237357058958e-05
-3.20155395109345e-06
-5.1070363901388e-05
-3.43980373170413e-05
-1.63436382174769e-05
-1.82389285389774e-05
-3.70736455901729e-05
-1.60089127068801e-05
-2.69281876193104e-05
-3.94245363489176e-05
-2.59540181140082e-05
-1.52104241600591e-06
-2.1012003063253e-05
-2.33817037545021e-05
-2.38685023245126e-05
-4.35331866679119e-05
-3.38037974324083e-05
-1.74957479804346e-05
-1.34930779883163e-05
-2.39579208623358e-05
-3.40783485091389e-05
-1.49399266344969e-05
-1.83951106692433e-05
-9.06354495629352e-06
-1.54445244035187e-05
-2.60651011719791e-05
-1.10395252708328e-05
-2.67262094714683e-05
-2.76638493926272e-05
-2.34285371044962e-05
-3.77472427079125e-05
-2.83385587660235e-05
-1.3199024946246e-05
-4.20408549674444e-05
-8.6105349632432e-06
-1.6588346552528e-05
-3.0165810510393e-05
-1.60991588031209e-05
-2.37447449677029e-05
-3.0345783920709e-05
-2.01999959892183e-06
-8.10697156400995e-06
-3.23675572338534e-05
-2.25906380970631e-05
-2.39303806497233e-05
-1.39182115217352e-05
-1.54032490227654e-06
8.64193214929204e-06
-1.73176649811815e-06
-7.52940847747604e-06
-2.49147220046357e-05
-1.28022235383979e-06
3.70893024617011e-07
-7.92026256830224e-06
-2.39923492915932e-05
-3.94579175926821e-05
-2.4194977404493e-05
-1.27114969831229e-05
-3.09801547408006e-05
-3.31384506490319e-05
-7.20798602781411e-06
-2.06630974927441e-05
-7.46765332509976e-06
-9.75413769871713e-06
3.43415386200695e-06
-2.2645580186233e-05
-9.70232760587814e-06
-1.02413996679657e-05
1.01589435669137e-05
-4.95989233374615e-06
-8.38770250704912e-06
-9.40726842834212e-06
-3.35300222739329e-05
-2.0082809097202e-05
-3.80650942329033e-05
-2.48454327230087e-05
-3.27386545472635e-05
-2.85602489591062e-05
-2.88187024952332e-05
-5.15040085523942e-05
-7.85388184231677e-06
-2.04731150588467e-05
-1.91507426669218e-05
-1.69099384044656e-05
-2.44780902020354e-05
-1.01020401943247e-05
-2.67937575549842e-05
-4.19047609242075e-05
-1.51084655712036e-05
-1.58564394063203e-05
-1.14809647917791e-05
-2.57070648517106e-05
-9.26739681964712e-06
-2.28806649927511e-05
-2.2545534798177e-05
-3.65290678907437e-05
-1.65655559081512e-05
-1.52573690775422e-05
-1.87085409859666e-05
-6.42285282425239e-06
-4.095399286656e-05
-7.08122225931457e-06
-3.06461123975e-05
-1.1861903857279e-05
-3.08117239109706e-06
-2.01188302674946e-05
-2.78052771240588e-05
1.85602735901207e-06
-9.02015811071961e-06
-9.51966333020734e-06
-1.17752611609854e-05
-5.8008086358233e-06
-2.66758031772376e-05
-2.10035472336591e-05
-1.19261460985816e-05
-3.67800208553227e-05
-4.0922491430553e-05
-1.73526509532731e-05
-1.25758250785048e-05
-9.86965444534419e-06
1.28373245091907e-06
-2.9490552337802e-05
-1.69449971041477e-05
-2.48871055920449e-06
-9.46579021297817e-06
-1.98622315597829e-05
-4.71674120822715e-05
-1.71691606228413e-05
-3.55703661620454e-05
-1.25929997328308e-05
-1.42341930046896e-05
-4.72758633579972e-05
-2.84528163725262e-05
-4.50876203486335e-06
4.2428403863117e-07
-6.81700122514742e-06
-8.45907781114584e-06
-4.0624910866269e-06
-1.85447927915535e-05
-3.69174241411358e-05
-1.95580706748083e-05
-3.22937576458432e-05
-6.53701303354477e-06
-1.20232525871504e-05
-7.74538047772654e-06
-6.35578193254949e-06
-1.33791663173506e-05
1.11912664747256e-05
-3.91475645968119e-05
-2.28535692786865e-05
-6.33426931607519e-06
-3.97164411564245e-06
-3.94901078517232e-05
-6.89881765689432e-06
-1.148719652229e-05
-1.73169912655776e-05
-3.42129776132505e-05
-2.05924139801914e-05
-2.72624587912226e-05
-2.08474052323451e-05
-2.21976380423155e-05
-5.62448852750284e-06
-1.19422777728639e-05
-3.09702248242408e-05
-1.12347883688479e-05
7.71302558130282e-06
-1.4684023310734e-05
-1.13546759366651e-05
-2.03136270912155e-05
-1.11539956240827e-05
-3.22441254285797e-05
-4.4405717267857e-05
-1.06984955213881e-05
-1.28285376359807e-05
-4.06566068386002e-06
-3.11469165396287e-05
-1.99900946997016e-05
-4.06944933006832e-06
-1.31366301987583e-05
-2.14229248655761e-05
-1.37786194872047e-05
-4.55681600208492e-05
-1.8494780481278e-05
-2.47224585206619e-05
1.00625803933946e-05
-4.14745372362927e-06
-1.66160036322655e-05
-3.97602001514537e-05
-3.03346788831513e-05
-3.04051355520915e-05
-3.82516059443277e-05
-1.31889970342982e-05
-3.9698169361951e-05
-1.14115679842514e-05
-1.50692585190222e-05
-4.06667319849612e-05
-2.3753508530538e-05
5.41256238749236e-06
4.43250778889151e-06
-2.80499048302899e-05
-3.2169422391834e-05
-3.50850270341056e-05
-1.64327058587867e-05
-1.43547700241365e-05
-3.71484533390083e-05
-1.75174545549535e-05
-2.41367088680683e-05
6.18571300159857e-06
-5.40101823147487e-05
-1.41105076617779e-05
-2.08467847300523e-05
-1.04041074931894e-05
-4.46692613803881e-06
-2.71594114411235e-05
-2.78502770921498e-05
-2.51622375353791e-05
-3.69595938996734e-05
-2.70113179141449e-05
-1.91868079820213e-05
-1.16328970616103e-05
-2.96427085333042e-05
-3.33089935163228e-05
-3.80434098788717e-05
-1.72008912369683e-05
6.84040732782567e-06
-3.22741332898304e-05
-9.31384923085889e-06
-1.8636220462086e-05
-4.01731717684219e-05
-6.06435556606685e-07
-1.41426638198108e-05
-2.43464084280003e-05
-3.9649823829431e-05
-1.00990568430694e-05
-5.39814135686601e-06
-1.53119374251762e-05
-1.79923454141852e-05
-2.93296311268272e-05
-1.26870083097759e-05
-1.89800627415329e-05
-7.22911747967304e-06
8.71413161535521e-07
-3.51836532028899e-05
-9.01637100434285e-06
-1.220997392887e-05
-4.86054117546455e-06
-4.02540777338061e-05
-2.75473404457836e-05
-1.19163074230853e-05
-3.67872897568384e-05
-2.5693215379766e-05
-3.45379557343154e-05
-2.5531649370182e-05
-2.89562664997038e-05
-2.86634082337512e-05
-2.10820718667055e-05
-2.25145021812835e-05
2.77627538025833e-06
-3.91976413577077e-05
-3.25810681234546e-05
-2.39996339278877e-05
-1.18087101306263e-05
-3.10042212018126e-05
-3.59235796510803e-05
-1.73225261069543e-05
-3.18037888778487e-05
-2.23427481005082e-05
-3.23872218251734e-05
-1.57236595170452e-05
-2.8378731244147e-05
3.65348827165125e-07
-3.29009134451696e-05
-2.10757434153483e-05
-2.37163202711988e-06
-2.02365971388111e-05
-5.11554789265199e-05
-2.2569242267234e-05
-2.08608692039077e-05
-1.91964477741982e-05
-2.26559249091035e-05
-2.31833566243139e-05
-1.06858326764951e-05
2.41270025380155e-06
-3.19081159383432e-05
-3.51672929916837e-05
-9.22087547611916e-06
-2.9742592015841e-05
-2.75400914198921e-05
-2.96447029614861e-05
-3.34611891324522e-05
-3.0040578209683e-06
-1.76426001252496e-05
-2.29947740786757e-05
-1.81267704889652e-05
-2.8886430501268e-05
-3.10401104226638e-05
-9.78801602499841e-06
-2.77034194561798e-05
-1.19291060502504e-05
-3.19449886276342e-05
-2.25437614297835e-05
-4.27402314234046e-05
-1.90578996136965e-05
-1.1911737015317e-05
-2.38769670161082e-05
-2.32585330588115e-05
-2.77196449214495e-05
-1.62600862707851e-05
-6.63220807397968e-06
-3.15098756098859e-05
-3.25024249278441e-05
-3.01323375380171e-05
1.91574762018404e-06
-1.40752285702574e-05
-1.76250242459159e-05
-1.91830073463465e-05
-1.85144944027521e-05
-1.51632954630563e-05
-1.65785704490127e-05
-2.76549543229142e-05
-3.36351229484254e-05
-1.46483121034227e-05
-3.61898907313975e-05
2.93721088276318e-07
-6.94041044953948e-06
-2.47555927299186e-05
-2.2769832543669e-05
-3.21390423329581e-05
-5.04624409423814e-05
-2.15040557542768e-05
-1.74407624794286e-05
-1.84519954658002e-06
-2.19143381558717e-05
-1.1671447629004e-05
-1.19941313108867e-05
-2.15619289724325e-05
-4.15146280555329e-05
-2.12998962256614e-05
-4.8602715824469e-05
-3.8660937047822e-05
-3.08834522315997e-06
-1.93481490186494e-05
-1.92422976100939e-05
-1.49254733684465e-05
-2.0185203052527e-05
-4.17618847423255e-05
-1.98654714128843e-05
-2.34975888600794e-06
-2.02426730367145e-05
-1.73589513212101e-05
6.14286043329183e-06
4.36701098605141e-06
7.51371141145595e-06
-2.92046657399071e-05
-1.7700005552128e-05
-3.32654778043799e-05
-1.86855293937809e-06
-1.68305858407314e-05
-3.36016253203352e-05
-2.75001185416026e-05
-1.40855424346113e-05
-1.40269980412645e-05
1.71201045442144e-06
-1.55127363918953e-05
-1.07167496196351e-05
-5.37738281242145e-06
-1.59968964955772e-05
-7.04409618940456e-06
-1.84772836085785e-05
-5.03798761700936e-05
-3.10173413218455e-05
-3.70614643059455e-05
-6.3538028686822e-06
-3.6529969153936e-05
-1.72692574725624e-05
-1.52550496610352e-05
2.66141986301126e-06
4.64053381460324e-06
-2.88236164479259e-06
-1.64601810628374e-05
-1.8040866189986e-05
-2.09493630046528e-05
-9.60333915394199e-06
-1.70772175706768e-05
-9.53756619082763e-06
-3.73620746621683e-05
-3.82276303164622e-05
-3.29327894643839e-05
-1.26080992351865e-05
-9.05532670846602e-06
-4.05129235682898e-05
-3.38467854663187e-05
-2.47058822636959e-05
-4.83394901139087e-05
-1.48213149517884e-05
-3.32082019113105e-05
-1.1312016420854e-05
-1.1978122541243e-05
-1.4522938376808e-05
-1.99719981233344e-05
-1.19479331945276e-05
-2.10586693682148e-05
-4.08037624933375e-05
-3.00503615113518e-05
-3.2781206701021e-05
-2.20026373768375e-05
-2.06366242012938e-05
-4.4859329271859e-05
-1.40035274756091e-05
-5.2406990442636e-05
-4.11927809445028e-05
-7.26588400586924e-06
-4.03253140771495e-05
-2.14513546164264e-05
-2.8421982657912e-05
-3.02758740091154e-05
-1.80292761104373e-05
-1.98889894477064e-05
-1.78248849922356e-05
-5.8495675686639e-06
-1.48746672953515e-05
-1.98721757060185e-05
-4.24189567116077e-05
-2.32372938940472e-05
-4.60900522065772e-05
-3.11650397123436e-05
-1.36096448376399e-05
-2.36714109959951e-05
-2.18893833392859e-05
-1.57047109037634e-05
-3.99621733407679e-05
-7.85730941009233e-06
-1.34992548042599e-05
-1.90055608961056e-05
-1.25709286167498e-05
-5.79344469338773e-06
-7.03595375272983e-06
-3.380217782516e-05
-2.55205041564363e-05
-4.68175565748342e-05
-4.34015244553893e-05
-2.7605491227009e-05
-1.73605759111968e-05
-2.79643101401586e-05
-2.15427350003839e-05
-1.65025454582889e-05
-2.65315668685473e-05
-1.56304813458012e-05
-1.27706665697981e-05
-6.36678755167543e-06
-3.36482703886038e-05
-2.07926993641775e-05
-2.8058000689154e-05
-1.54176090489815e-05
-2.60383090831723e-05
-2.22302931742967e-05
-2.57025708492615e-05
-2.559772655061e-05
-1.03798296852887e-05
-3.05548612188322e-05
-1.28527344411484e-05
-3.13199328259325e-05
-6.75854704108842e-06
-1.66798285378249e-05
-8.48627311053253e-06
-9.23930858753735e-06
-3.81225435077115e-05
1.57249664548731e-07
-2.36362203268242e-05
-8.20360499265459e-06
-3.17920780361852e-05
-2.42511426813375e-05
-3.99825254894416e-05
-3.86793339882747e-05
-2.13747955313419e-05
-1.17884351392404e-05
-3.76867343925122e-05
-3.30771138341672e-05
-4.28639478607702e-05
-3.15999227541938e-05
-2.73723064559391e-05
-1.77748188041786e-05
-3.14996096934355e-05
-1.15911795149672e-05
-1.30476585144927e-05
-2.9864039499354e-05
-3.27409572394957e-05
-9.04491716615269e-06
-3.23074779240221e-05
6.3378704786261e-06
-3.82676508157614e-05
-1.21292145761242e-06
-2.93453477939029e-05
-1.7037682993816e-05
8.36924958931376e-06
-1.9140827919677e-05
-2.28491015180246e-05
1.9253551534762e-05
-1.40288240486449e-05
-1.89747921502463e-05
-4.09412324611243e-05
-1.9921542236193e-06
-3.68765968512988e-05
-2.07435236917346e-05
6.48321241626627e-07
-1.55356145035557e-05
-3.66035304195487e-05
-2.05177388774926e-05
-1.69389231174833e-05
-3.17526351090158e-05
-2.7088505743907e-05
-1.63090684975769e-05
-3.07038952470552e-05
-9.43426069149828e-06
-6.92659288599663e-06
-1.04745608526668e-05
-5.2893638449182e-05
-2.22994911057577e-05
-1.71640962852042e-05
-1.40377083046523e-05
-2.6494132408254e-05
-3.76448675501616e-06
-1.73148364662938e-05
-2.02050171429784e-05
-2.26244504406662e-05
-2.61087860892547e-05
-8.04370223842186e-06
-1.62358516857789e-05
-3.06150637347164e-06
-2.61195912905824e-05
-1.9215755880412e-05
2.98475358723041e-06
-9.28269792477272e-06
-2.78371322649779e-05
-3.57936448885037e-05
-3.26598210554347e-05
-1.4770960298009e-05
-2.02050073610838e-05
-5.41926238518047e-06
-2.29765034737165e-05
-3.40118335958718e-05
-4.13146582082911e-05
-2.94357759200907e-05
-5.90391721576867e-07
-7.70492243450047e-06
-2.12604262599726e-05
-1.98383647338994e-05
-1.24307540275143e-05
-1.22200070492419e-05
-2.84663617181253e-05
-1.75003926308096e-05
-2.36608460938314e-05
-1.99813082068434e-05
-1.85475715831045e-05
-1.89287011721739e-05
-1.22408182245043e-05
-2.08038805326366e-05
-1.56345903313822e-05
-2.01983435317682e-05
-1.78267867592789e-05
-1.07909665595247e-05
-3.18034544506614e-05
-3.65615137233306e-05
-1.50998110663574e-05
-3.61583287318458e-05
-3.71430949386983e-05
-2.50583418580305e-05
-3.89900282140283e-05
-1.37592184557657e-05
-3.01212698280267e-05
-3.78386290862733e-07
-3.71742177711035e-06
-1.83695505119303e-05
-1.81118381631503e-05
-8.77460567271148e-06
-1.08555906674717e-05
-2.57573199309365e-05
-8.22115539680425e-06
-1.28353354759449e-05
-2.81893386683768e-05
-3.14240908390178e-05
-1.2802694045669e-05
-1.66620729100834e-05
1.63436590412464e-06
-2.26151491520617e-05
-2.76065000367995e-05
-8.08793077478918e-06
-2.35322991131144e-05
-1.7336378355095e-05
-1.10563012207771e-05
7.43290862326843e-07
-2.92360509020638e-05
-4.14426211704218e-05
-1.60335512608433e-05
-2.98381727378691e-05
-4.20876355981877e-05
2.59122243643639e-06
-2.71150982425672e-05
-9.90614132585693e-06
-1.13550413584173e-06
-4.05442094192772e-05
-7.85367198700722e-06
-2.52673696048697e-05
-1.71599189120886e-05
-1.29966268518695e-05
-1.44343291709175e-05
-1.39246524297462e-05
-1.36640520150896e-05
-1.94479918390116e-05
-3.99940551066652e-05
-2.50258972173776e-05
-2.49550062436355e-05
-1.49585720276113e-05
2.72024056761714e-06
-8.5520570412045e-06
-2.32836873640658e-05
-2.83748121617074e-05
3.383261456742e-06
-1.66661320153839e-05
-1.60727762392098e-05
-3.78301825645969e-05
-3.07251993327454e-05
-3.64566647966752e-05
-2.20071108533177e-05
-1.05512414002567e-05
-2.94014084975404e-05
-3.89200828897851e-05
-1.21951315641957e-05
-8.39397890064566e-06
-9.11111908218516e-06
-2.73655167122969e-05
-3.53682490738473e-05
4.46528807217099e-07
-3.32651680206699e-05
-2.77212260502421e-05
-1.62833148120967e-05
-1.07869206702823e-05
-2.34630267501214e-05
-1.47628954564829e-05
-1.76268460583681e-05
-1.46444697204399e-05
-1.08972236557764e-05
-4.13825234691954e-05
-9.39596069690497e-06
-2.47213891900811e-05
-2.79704348401165e-05
-4.25186065319673e-05
-9.72800560403407e-06
-2.46850290671269e-05
-1.73215258487546e-05
-1.42375206423225e-05
-1.70851920349186e-05
-3.18550233152091e-05
-4.0293473314784e-05
-1.31755713978534e-05
-3.14499482930655e-05
-2.36206398918676e-05
-3.126293713937e-05
-9.88257452029981e-06
-4.08299562362335e-05
-2.01188211560574e-05
-2.48403934584866e-05
-3.39156297551587e-05
-1.775569294846e-05
-2.99355576276505e-05
-4.76684801892653e-06
-1.61122778960286e-05
-5.44483909134148e-06
-6.75907203677072e-06
-1.54184461307574e-05
-2.17717748244582e-05
-2.22361570581183e-05
-2.43667574384781e-05
-1.38596022179333e-05
-3.53697143662334e-05
-2.54630855894483e-05
-2.08528869500299e-05
-2.07670390789177e-05
-1.87731089152603e-05
-2.70966907296832e-05
-2.81314412187906e-05
9.23469382906587e-06
-4.59866334897182e-05
-7.80972027141337e-06
-3.20277570606919e-05
-3.62490415066548e-05
-2.96119095318475e-05
-2.71026211871565e-06
-9.04478842889713e-06
-1.2075415243759e-05
-2.99562858068243e-05
4.84698664390667e-06
3.26513469022991e-06
-3.56941877670125e-05
-3.81950654219962e-05
-1.69682650712952e-05
-2.62167076925121e-05
-2.98108494888443e-05
-2.56159227187943e-05
-1.1530411370575e-05
-1.93584198377246e-05
-1.71242718675055e-05
-1.02711521905932e-05
-2.21444284474521e-05
-2.00914295894462e-05
-9.70903541894495e-06
-1.03432403902614e-05
-2.19251224120845e-05
-3.23160404247078e-05
-1.59089449684259e-05
-2.50138001058268e-05
-1.70109738378228e-05
-2.5359190444372e-05
-3.56089632641695e-05
-3.16550046084708e-05
-3.02603650702767e-05
-2.53168004063596e-05
-1.10799823498945e-05
-1.09862627265216e-05
-1.56129899158033e-05
-3.69417668950536e-05
-3.0079688738965e-05
-2.66586282653523e-05
-2.09545318553379e-05
-1.37811993283491e-05
-4.23806914556294e-05
-2.33018681912532e-05
-3.165592511683e-05
-1.57249919564556e-05
-1.88498881473213e-05
-2.55063593796261e-05
-1.2815350053771e-05
-6.7718933777246e-06
-1.57081839203184e-05
-2.74699327108048e-05
-1.97011057110062e-05
4.12727985772293e-07
-8.75790493443251e-06
-1.72957472733344e-05
-2.76420114864588e-05
-2.28487926470849e-05
-2.10295353384564e-05
7.61200963560966e-07
-9.7574209696535e-07
-3.33542090516075e-05
-1.94399374090981e-05
-2.85596011489706e-05
-2.80178160094697e-05
-3.93045106386977e-05
-3.7551751415461e-05
-2.37040156771871e-05
-3.44813799222524e-06
-1.24248204101846e-05
-2.64319387323786e-05
-1.27418722002484e-05
-1.52243017751435e-05
-2.10760157015865e-05
-2.52826244984623e-05
-3.23842822250894e-05
-1.55213148787014e-05
4.5329267426102e-06
-3.38889553418181e-05
-3.34066791990269e-05
-2.40171625059665e-05
-2.58508224832143e-05
-2.39690203865606e-05
-1.52908875900277e-05
-2.04388368348655e-05
-3.51431901810261e-05
-3.63794937951739e-05
-2.60219950882257e-05
-3.91188774364627e-05
-2.97825741148039e-05
-2.33795808659906e-05
-3.49782367091799e-05
-2.00491259605971e-05
-4.33040056934527e-05
-2.3616341343371e-05
-2.72092871182129e-05
-4.72218267542087e-06
-1.56222433873542e-05
-7.82980325927596e-06
-2.2880867295615e-05
-3.06342960920066e-05
-5.18179524831631e-06
-2.6946777329928e-05
-1.60998552894848e-05
-2.46847358034854e-05
-3.90938665348525e-05
-2.609113690851e-05
-3.24015848521799e-05
-3.11527366281204e-05
-1.07515092548698e-05
-1.84103354460729e-05
-2.91309724221728e-05
-1.33067345913322e-05
-2.86143760861133e-05
-2.44980856946779e-05
-3.18235683687159e-05
-1.3219314859624e-05
-1.93962562559869e-05
-4.03724631590764e-05
-2.37848905285267e-05
-3.46247417806961e-05
-2.7683226093385e-05
-4.5262920615005e-06
-2.15280405882793e-05
1.22232603220889e-06
-2.24667048198902e-05
-1.34829985217014e-05
-3.73859020788591e-05
-1.82799873291723e-05
-1.74995265574738e-05
-2.02779705525225e-05
-1.05277161738087e-05
-3.61665968826231e-05
-3.90390280176476e-05
-2.93845076596074e-06
-2.57034986162476e-05
-3.58167244226726e-05
-3.51641299575415e-05
-9.11981544653351e-06
-1.7400921225438e-05
-6.90893661687569e-06
-3.27339837715834e-05
-2.66366575619745e-05
-2.60129109971445e-05
-2.5633540114376e-05
-1.63317846454237e-05
-3.6916805658147e-06
-3.16092141089551e-05
-2.11316009571543e-05
-1.81608998735791e-05
-2.99289765823165e-05
-1.06007341021566e-05
-1.22209389061649e-05
-2.23599382502868e-05
-3.17943509442808e-05
-3.1067178905983e-05
-1.85777671674773e-05
-2.1071028875407e-05
-3.06022875130072e-05
-3.57032145046472e-05
-1.43189388338931e-05
-3.18784302972912e-05
-8.64832009681509e-06
-2.1435793180825e-05
-2.40875587609226e-05
-1.78628771428334e-05
-1.71858151184625e-05
-2.38799057183358e-05
-1.46072799955052e-05
-2.36562438908446e-05
-2.96984483174638e-05
-1.62937831688277e-05
-1.05350331883234e-05
-1.03247829867863e-05
-1.890402627208e-05
-1.39040292991548e-05
-2.82271768279968e-05
-1.79598475428192e-05
-1.22479427576323e-05
-2.54977728198799e-05
-4.30144521529378e-05
-1.1564522296208e-05
-9.75031535186057e-06
-4.76864028485027e-05
-8.97929122617727e-06
-2.81212364616605e-05
-1.60218606112511e-05
-1.32013461467895e-05
-3.64711323780367e-05
-2.71149355128903e-05
-3.16589741444988e-05
-1.75488544936507e-05
2.02648591756486e-06
1.31470122633714e-06
-2.47799096670204e-05
-2.24031911545774e-05
-3.79634864851013e-05
-3.7350703662315e-05
-5.78587306055259e-06
-1.71640824467549e-05
-2.18228623357112e-05
-4.56642002255539e-05
-2.72105637205927e-05
-3.42503823097443e-05
-4.43007546615028e-05
-2.94393307466873e-05
-1.48330286236036e-05
-3.61600918730507e-05
-6.10104402035533e-06
-3.55366847640026e-05
-2.00282003180705e-05
-1.60910773011217e-05
-1.62482134568122e-05
-3.19268065091164e-05
-2.68659781132665e-05
-2.94542265678729e-05
-5.09260255429264e-06
-2.63141796784549e-05
-2.63722781037625e-05
-2.50545828247962e-05
-4.69487057115148e-06
-1.43951342315296e-05
-1.45867390556023e-05
-2.02885301951991e-06
-9.33793817054651e-07
-1.33292653140415e-05
-2.05076801496626e-05
-2.16499791476416e-05
3.9858544715515e-06
-1.06791258020847e-05
-1.47217881712511e-05
-1.565812841616e-05
-2.84353379333225e-05
-1.03154929238177e-05
-3.11672887756047e-05
-9.905317585746e-06
-1.91445509894578e-05
4.11985526678288e-06
-2.0784790252655e-05
-2.91903449802461e-05
-2.9204204766565e-05
-2.65252299000765e-05
-1.7159971945834e-05
-2.17121603160748e-05
-4.1713695680597e-05
-1.64568082929357e-06
-1.13925448093325e-07
-1.15817168929864e-05
-2.3288028681584e-05
8.4856821599804e-07
1.08031249221377e-05
-3.35442783271724e-05
-7.0924583011861e-06
-2.26119324750371e-05
-2.25200325683341e-05
-2.0447835419088e-05
-2.53748924674978e-05
-3.16095801143059e-05
-2.09878258488193e-05
-2.64093295688079e-05
-2.40248133905927e-05
-2.10071006816704e-05
-2.41721393721353e-05
-5.95974528460163e-06
-4.42610718110321e-05
-1.98936685295731e-05
-3.07493859572661e-05
-3.57429703918697e-05
-2.6862710716599e-05
-1.9511684027809e-05
-2.5721951538182e-05
2.95688011332132e-06
-1.80160180819492e-05
2.92283454374509e-06
-3.091353158227e-05
-2.40516865884011e-05
-3.0950101542593e-05
6.25388405894026e-06
-7.86906750452152e-06
-1.28378890581602e-05
-2.50427975329215e-05
-3.03809976152177e-05
-1.60164501442683e-05
-3.71246162064758e-05
-1.63330802480594e-05
-2.0389879540228e-05
-3.18168171473818e-05
-1.75146718887382e-05
-1.30957644759896e-05
-8.09451819765543e-06
-2.79031366603136e-06
-4.80508906957677e-05
-2.00943389786821e-05
-2.06606013841438e-05
-8.58884879774767e-06
-3.10612286923016e-06
-9.30649387347306e-06
-1.08682399251577e-05
-7.04918367013806e-06
-2.61582494843248e-05
-3.05592827194343e-05
-8.57748590187898e-06
-1.63596079691698e-05
-3.26728988961925e-05
1.33773556573179e-06
-1.588774433979e-05
-2.62419174239756e-05
-2.8939946591792e-05
-1.21319111532192e-05
-2.68328377906244e-05
-2.07625671660885e-05
-1.02542031047274e-05
-2.66768676832808e-05
-2.46072364235277e-05
-2.6819422571723e-05
-2.69785308957206e-05
-3.04242404325773e-05
-2.57694971170719e-05
-1.0653383562145e-05
-1.73657030616928e-05
-1.31773133958923e-05
-2.74711647930389e-05
-2.52743105732638e-05
-1.65124958580417e-05
-1.52470546490153e-05
1.44955911589873e-05
-1.76401799406461e-05
-6.49664192895988e-06
2.73519968425307e-06
-2.23358794386873e-05
-1.8342952234348e-05
-2.73114787505708e-05
1.80606415020248e-06
-1.19235197308653e-05
-5.85594196435088e-06
-7.88221182146692e-06
-3.02699454588992e-05
-1.75398299035876e-05
-1.47250842623348e-05
-1.4570165078074e-05
-3.18505367538886e-06
-5.00046172076252e-05
-3.25574639083251e-05
-2.59108314169443e-05
-2.83424934393386e-05
-1.76413642821275e-05
-2.74498813121962e-05
-3.15396467833928e-05
-1.58369033714453e-05
-3.12897109196993e-05
-1.77519596790914e-05
-1.43227734935922e-05
-1.94752112466926e-05
1.2601538800208e-05
-2.56376460841133e-05
-2.86267531571401e-05
-1.74005165477135e-05
-3.18265100402958e-05
-1.29026111865429e-05
-4.5302263435582e-05
-1.30766984117904e-05
-1.95896305202046e-05
-2.79866102485924e-05
-1.48055785697454e-05
-3.62133381083906e-05
-2.99827441005069e-05
-2.81962460374729e-05
-2.07194304843495e-05
7.10248440810227e-06
-1.37287118072049e-05
-6.34512058113925e-06
-3.85621962256082e-05
-3.1662523046835e-05
9.56991091389227e-07
-1.1344780106671e-05
-2.19469971718364e-05
-6.24765527279137e-06
-5.27670720671483e-05
-2.57175241260895e-05
-7.59775543024042e-06
-1.12566334826393e-05
-3.80791462868593e-05
-1.71444802140316e-05
-4.18089614737241e-05
-2.26884993871499e-05
-2.36552587538405e-05
-2.02962015015173e-05
-2.67937575698872e-06
-2.46604241246857e-05
-1.88991384908067e-05
-4.53217903648426e-05
-2.35356089462483e-05
-3.24289532868389e-05
-1.71483754082916e-05
-3.24948087107255e-06
-1.17851825958342e-05
-4.56009126478732e-06
-1.88919814279965e-05
-2.35455120286504e-06
-1.51685308492154e-05
-1.89028088371172e-05
-1.37967507466698e-05
-3.79448898208394e-05
-2.79382299356048e-05
-1.44464151928876e-05
-3.2591340989988e-05
-2.11142817431511e-05
-1.64593851077877e-05
-3.09640808926076e-05
-1.04071895388725e-07
-1.81504086792038e-05
-2.11850711453934e-05
-5.59084042164285e-06
-1.83157137062758e-05
-2.06473183954078e-05
-1.79212777935506e-05
-1.67701753186342e-05
-1.77252683927366e-05
-1.75881614842748e-05
-1.87449304403727e-05
-1.18374617686408e-05
-1.22061766579273e-05
-3.42490751784787e-05
-1.30632214834288e-05
5.20483216046907e-06
-3.19722602770892e-05
-2.50527654801207e-05
-2.39567085055806e-05
2.87243214154324e-06
-1.67723608251242e-05
1.63486322236454e-06
-2.94093376138307e-05
-1.84076271661229e-05
2.73131810395273e-06
-2.06774823700398e-05
-9.31796523640317e-07
-2.2159155477061e-05
-2.16669965531731e-05
4.46226591839019e-06
-1.33107771330814e-05
-2.33928328768751e-05
-3.45636493984388e-05
-7.71176976157428e-06
-3.65373505338809e-05
-3.45249573479864e-05
-1.6358925322001e-06
-3.34205382571661e-05
-2.92146623974888e-05
-1.92130634475861e-05
9.78065365154481e-06
-1.20296451818873e-05
-1.57650120143637e-05
-9.19479450698388e-06
-1.37864229301828e-05
-3.79241969766872e-05
-2.42766658061413e-05
-8.58616367006973e-06
-9.86073115522972e-06
-2.65031445790594e-05
-3.42604862286322e-05
-6.33427919057372e-06
-2.77932902011007e-05
-3.64128017485567e-05
-7.27025811044463e-06
-1.72688491980521e-05
-3.33904171907141e-05
-1.29054923012727e-05
4.17674622850436e-06
-2.50740078466994e-05
-1.57747969400482e-05
-2.31846276745625e-05
-8.40618107089756e-06
-1.81756158781094e-05
2.42745820715862e-06
-1.58285095989958e-05
-2.4745512512269e-05
-2.73097019993515e-05
-1.75888437588431e-05
-2.9841503561314e-05
-2.44592324881477e-05
-1.58372685070056e-05
-3.23715644962937e-05
-4.58779632415048e-06
-4.05582821521881e-05
-1.65573883443451e-05
-1.46358434561984e-05
-2.52019814359464e-05
-1.47532904100895e-05
-5.66250999561416e-06
-2.01285869296677e-05
-2.1788608365638e-05
-4.46763402918095e-05
-9.74234706696047e-06
-8.97971090083966e-06
-1.25456239658631e-05
-2.01304281277548e-05
-2.03839232276797e-05
-2.70871023750582e-05
-2.32725263094383e-05
-1.00822415018168e-05
-1.98527774672474e-05
4.2198557708283e-06
-1.47513763379493e-05
-1.05710477611134e-05
2.68806613827031e-06
-2.23484000149274e-05
-7.36834579946943e-06
-3.01413173157213e-05
-2.25017585398328e-05
-3.17134001296621e-05
-4.212982499237e-05
-1.98003840964731e-05
-2.29057072701776e-05
-1.86364778377456e-05
-1.03961541194821e-05
-2.51466837321068e-05
-2.01102220212934e-05
-1.89528003557344e-05
-4.42097260513901e-05
-4.96495198942156e-05
-4.95774743957224e-06
-2.39443501716155e-05
-2.92960800276656e-05
-5.33909321236701e-06
-2.53853058201046e-05
-3.27657454955047e-05
-3.08192525968127e-05
-2.41643989869852e-05
-8.95450996021498e-06
-3.47782609228137e-05
-1.43786493390308e-05
-2.23192759269735e-05
-3.08327184082922e-05
-1.72944867203806e-06
-1.2230841529658e-05
-3.5855000270187e-05
-3.59182266048787e-05
-2.76479142085135e-05
-2.00029917135403e-05
-3.09444795899602e-05
-4.51341600573331e-05
-3.12856188333501e-05
-2.38333018074863e-05
-2.37176900213966e-05
-9.65968661633154e-06
-1.71446861945273e-05
-3.53719474155311e-05
-2.9864514262895e-05
-2.35914954652761e-05
-2.74174394864514e-05
-1.76995369603363e-05
-1.10992748951625e-05
-2.67105401184764e-05
-2.87497597360504e-05
-2.11691644538559e-05
-8.4052431927371e-06
-2.12833267851687e-05
-2.32507842871251e-05
4.33558673675732e-07
-2.85816051790261e-05
-1.23182358405738e-05
-2.48828933261524e-05
-2.40827317184056e-05
-2.60865730053553e-05
-4.86823008188064e-06
-1.36666979391028e-05
-2.82961412275539e-05
-2.18913331265084e-05
-1.72025651721205e-05
-7.8426955452623e-06
-1.02745677293079e-05
-2.46998318902988e-05
-2.52932269046893e-05
-3.12200518225186e-05
-3.04283884789335e-05
-1.74900269118624e-05
-2.23627421274881e-05
-3.3996074673882e-05
-2.16208601159928e-05
5.28539131454602e-06
-1.75549349336576e-05
-2.8592010601965e-05
-3.18437397108987e-05
-1.25776796911913e-05
-1.96452043252927e-05
-1.72931840114647e-05
-2.83011354340059e-05
-1.99074660925195e-05
-2.50096162723441e-05
-2.06198207666134e-05
-2.81594351612552e-06
-3.22819356299215e-05
-2.17974512179826e-06
-1.45736183946502e-05
-1.19719726593158e-05
-3.02242385166663e-05
-2.74199807461331e-05
-1.03205496018736e-05
-1.69485570554104e-05
-2.2948682901732e-05
-3.23248517643125e-05
-3.25950221079585e-05
-5.89423440760775e-07
-1.79929603395309e-05
7.84622389987479e-06
-2.15247500234367e-05
-1.55928496477906e-08
-1.49431622368959e-05
-2.73696683503116e-05
-2.01156159321858e-05
-3.76849024328566e-05
-8.04657611100135e-06
-1.28485588815349e-05
-2.62607701496353e-05
-2.40696159951092e-05
-4.31702682491007e-05
-2.21967968217022e-05
-3.6762202142461e-05
-1.48173478786485e-05
-1.21785042194745e-05
-4.47856495901268e-05
-2.45805189582204e-05
-3.17596234538622e-05
-9.80978501931253e-06
-1.93829204159661e-05
-1.70388631523547e-05
-2.01743630488627e-05
-1.72770783148183e-05
-1.58537494558402e-05
-1.72082373607066e-05
-1.91709633994868e-05
-2.03559756578427e-05
-3.31276263258055e-05
-1.01315580831042e-05
-1.77138528759667e-05
1.31529551026186e-06
-1.47855468069474e-05
-1.16278948322283e-05
-3.42553930225969e-05
-2.79914897034372e-05
9.36780830866222e-07
-2.85634353040628e-05
-2.79514846251427e-05
-1.21114079118911e-05
-2.21343238553012e-05
-1.09492245638375e-05
-3.66796584609961e-05
-3.25035473231755e-06
8.54561978581431e-06
-2.27444234885918e-05
-1.52745771993084e-05
-1.60807906882981e-05
-1.96707040054394e-05
-8.98367175110552e-06
1.07348397661477e-06
-2.84896454168035e-05
-3.12675362563589e-05
-1.09943306155683e-05
-1.57168942511806e-05
-3.00919246435789e-05
-3.87728321256086e-05
-3.90489158950131e-05
-1.62237098916939e-05
-2.39701341562877e-05
-1.38390429068312e-05
-3.6047072244116e-05
2.15344181426995e-08
-1.65706543376066e-05
-2.79186064710237e-05
-1.03369304768584e-05
-1.60569537106295e-05
-8.19774652206571e-06
-5.95187917045635e-06
-2.52177462977612e-05
-1.94245887942479e-05
-4.28155741530251e-05
-3.29574213103859e-05
-2.38733998114005e-06
-3.38836415492861e-05
-2.62463045900158e-05
-2.49568374370013e-05
-3.22713469484836e-05
-2.15449371478588e-05
-6.91570200299677e-08
-1.22357905944467e-05
-1.97562086453827e-05
-2.60858558797155e-05
-3.60834524712401e-05
-1.4659492573837e-05
-3.42278280138981e-05
-4.50194649320514e-05
-2.6519036877349e-05
-1.75741947928888e-05
-2.18373482818839e-05
-2.18141559052989e-05
-3.94342239952334e-05
-7.39425941151792e-06
-3.26346483254801e-05
-6.28003486986866e-06
-2.38011916709174e-05
-6.7512991552484e-06
-3.56075969850013e-05
-2.3562858675401e-05
-2.007592405796e-05
-1.77047080408142e-05
-1.90795550376621e-05
-1.50683697191379e-05
-1.90770814326517e-05
-1.51484156742341e-05
-2.08788750536762e-05
-2.4389291410175e-05
-2.30209976857506e-05
-1.62864315522131e-05
-1.20836863366091e-05
-2.88213334504339e-05
-2.40800274836101e-05
-3.25589880537318e-05
-1.85196582029896e-05
-3.91131025956431e-06
-3.95069404317269e-05
-6.75557196407415e-06
-6.43723887697567e-06
-4.12142509643461e-05
2.32400200201735e-05
-3.9531511209135e-05
-1.99839140036805e-05
-1.10024389199399e-06
-8.08020122100585e-06
-1.53732517902623e-05
4.22990771905046e-06
-1.60020098732432e-05
-2.26728150845989e-05
-4.02183168787323e-05
-3.8391456929655e-05
-2.30507446472625e-05
-2.45748974696666e-05
-1.78077421443028e-05
-1.85860068519282e-06
-9.16023435910507e-06
-7.01303119012176e-06
-2.45972199990852e-05
-2.60083499754801e-05
-1.96631470991787e-05
-1.56819267758488e-05
-1.7185573623539e-05
-1.74883494313912e-05
-2.58707053953833e-05
-1.24100934193834e-05
-2.94677274879049e-05
-3.23049939164176e-05
-2.94253321011676e-05
-1.22232908091258e-05
-2.24311315776545e-05
-1.75262236182168e-05
-1.96436336449455e-05
-1.51545211666357e-05
-2.63678317114788e-05
-3.21158115454708e-05
1.14842783930774e-05
-1.71635445243272e-05
-3.20420599830293e-05
3.33427596319553e-07
-2.82363482679801e-05
-2.75790816748251e-05
-2.45341680317673e-05
-1.93633487340215e-05
-2.31768077602443e-05
-4.64429917470445e-05
-6.23414907914671e-06
-8.08326439401033e-06
-5.6149960054135e-06
-3.97950027185018e-05
-1.6905998977798e-05
-8.85707909527373e-06
-3.00790816503644e-05
-2.18270484564459e-05
-1.92652178705621e-05
-1.40692894866608e-05
-1.60459795507674e-05
-3.32602426657083e-05
-1.58322276272913e-05
-3.20831568651993e-05
-3.65691989623392e-05
-3.22179120362831e-05
-2.12076791782847e-05
-2.90350697873738e-05
-3.85552152248513e-05
-2.16802811832721e-05
-2.49082898832659e-05
-2.28652760358506e-05
-1.3287810634675e-05
-1.9831287947565e-05
-2.61700239869649e-05
3.80386420319538e-06
-2.35777378672393e-05
-2.97023313553354e-05
-5.248335154789e-06
-2.23252238383982e-05
-6.13132458503113e-06
-3.00215196617961e-05
-4.49174994702001e-05
-4.54846070043189e-05
-1.18678068152183e-05
4.78996580010737e-06
-2.04914540641737e-05
-1.1754374739545e-05
-1.84498033698402e-05
-3.40089395947996e-05
-2.20287189724286e-05
-1.47176345954416e-05
-2.22349996274121e-05
-3.44407467955581e-05
-3.9315527848616e-05
-2.82861152313634e-05
-7.08753900363366e-06
-2.36935871659549e-05
-3.20076968301398e-06
-5.3409764041003e-06
-3.8205473120278e-05
-2.616983079557e-05
-1.89242228350108e-05
-3.79747433447888e-05
-1.93806122517944e-05
-2.64019190349237e-05
-1.08633808833169e-05
-3.08020549387855e-05
-1.82556983570596e-05
-2.40225623655943e-05
-2.79087169362292e-05
-1.11479308033016e-05
-1.75694895968068e-05
5.75326448667465e-06
-1.75301649026519e-06
-2.092337986893e-05
-3.25975802053176e-05
-1.94558584511923e-05
-3.21193655899925e-05
-2.60829714371198e-05
-1.99799133298527e-05
-1.41947399176738e-05
-2.84626456131829e-05
-3.0405608733451e-05
-1.40471623705862e-05
-3.99812787240044e-05
-2.95216124511896e-07
-2.29884091083692e-05
-1.71018458778939e-05
-2.46895978930363e-05
-2.58893240276468e-05
-1.86058487963582e-05
6.07457185547612e-06
-7.01010084863031e-06
-3.52904998894921e-05
-2.385793286076e-05
-1.69695935791494e-05
-2.3425850624893e-05
-8.74637558430715e-06
-2.9356233425735e-05
-1.75986926843015e-05
-3.93132886669383e-05
-1.16146476649057e-05
-1.06356499941694e-05
7.26464997164097e-06
-1.29757698032389e-05
-2.92978325890548e-05
-1.95826315116172e-05
-2.98260975427194e-05
-6.35749669262727e-06
-5.5640848629783e-06
-2.00706787263555e-05
-1.19561628962866e-05
-3.86488556175536e-05
-4.36534817682891e-05
-1.77112180534459e-05
-7.79029506134019e-06
-2.19005786422818e-05
-1.90976173177851e-05
-7.16975940029075e-06
-3.58665259898229e-05
-1.92460014937179e-05
-1.83703966906285e-05
-3.15767170780097e-05
-2.93322700415937e-05
-1.05676229451142e-05
-1.51150052521124e-05
-2.10870987435686e-05
-2.07359041047715e-05
-1.25366950145286e-05
-4.54607391894034e-06
-1.65196791048326e-05
-3.43166696475861e-05
-9.34756115122672e-06
-4.08216026392526e-05
-1.94168160771383e-05
-3.97233111447882e-06
-1.54169810461865e-05
-2.62522077567821e-05
-2.49632246143891e-05
-1.01589761297356e-05
-3.13044651268558e-05
-1.64856388103969e-05
-1.66802079909579e-05
-2.1170530776389e-05
-1.23273985106069e-05
-1.38130235743935e-05
-2.47018518091282e-05
-3.02912924619566e-05
-6.36925400789452e-06
-8.98608410574162e-06
-2.24147120268695e-05
-1.33697447675227e-05
-2.07490008949208e-05
-1.37774708886889e-05
-9.25919012034662e-06
-2.5141747126341e-05
-3.67812036030696e-05
-1.42699175616618e-05
-2.71844351942945e-05
-1.62064592519273e-05
-5.80998257329415e-05
-3.26087990309108e-05
-2.90081505846354e-05
-3.06395345195647e-05
-5.04488882732893e-05
-2.94230099998631e-05
-4.76556562730499e-05
2.15745633075812e-06
-1.80954964580125e-05
-1.8740415665999e-05
-3.1062103971609e-05
-2.42104955100276e-05
-1.3047123260716e-05
-1.01308264933375e-05
-1.9778822841197e-05
-1.17276379503842e-05
-9.86736213048694e-06
-1.57914058267812e-05
-3.12556490766676e-05
-1.28757511846476e-05
-2.22617317439038e-05
-3.78561288658384e-05
-4.53998632194937e-05
-2.3082940518765e-05
-5.1642995333201e-06
-5.83306553488175e-06
-1.04939222034481e-05
-1.6384343756064e-05
-2.26854544586033e-05
-2.62800937292366e-05
-1.59156633119716e-05
-2.77980550814127e-05
-2.86066131443444e-05
-2.80356618314772e-05
-4.35134854459548e-05
-1.58344402793769e-05
-1.88616664786558e-05
-1.51577054843212e-05
-1.98448953657309e-05
-2.63182214204862e-05
-1.69577179413282e-05
-8.12165724429958e-06
-2.01163886873496e-05
-4.14628433339462e-06
5.16638366306656e-06
-4.30197838538847e-05
-2.42000793284176e-05
-1.00156008627658e-05
-1.45713971231772e-05
-2.18311125552497e-05
-2.78066264834534e-05
-4.7524719829706e-05
-2.9604314796682e-05
-1.55380814977682e-05
-1.9205623282922e-05
-1.14319370314502e-05
-2.27757646148431e-05
-3.41655816779865e-05
7.15819937099356e-06
-2.23031306065015e-05
-8.82365667639562e-06
-1.78652068261905e-05
-1.31058047974769e-05
-2.12707267933081e-05
-3.71132372863474e-05
-2.46166394879944e-05
-2.00713654424444e-05
-1.63480419221335e-05
-1.62721595283601e-05
-9.49603945635298e-06
-1.40641866991929e-05
-1.78738619391918e-05
-3.71156667668025e-05
-4.01867548747975e-05
4.60146516566158e-06
-2.30901260463644e-05
-4.98862219556099e-05
-4.68438547817023e-05
-3.68682842692438e-05
-3.22820775596179e-05
-2.66055149089001e-05
-2.19499226961421e-05
-1.95277016466991e-05
-1.9111892619204e-05
-1.9393158283912e-05
-1.69329766979299e-05
-2.35490771154256e-05
-1.7982601955257e-05
-1.66461579491327e-05
-4.2417528386428e-06
-8.61830267954221e-06
-3.56759124881614e-05
-9.73634037427239e-06
-1.9164717598222e-05
-2.46623279184502e-05
-3.1913792617313e-05
-1.9515378585798e-05
-2.08941076390396e-05
-1.64204622054612e-05
-3.30468523020689e-05
-3.63932579239348e-05
-1.16236259863575e-05
-1.48527246982456e-05
-3.37162054672999e-05
-3.42644688139208e-05
-3.55380778607275e-05
-1.73663261912792e-05
-2.9319781902944e-05
1.32746134640251e-06
-9.39770789714689e-06
-1.14469618459848e-05
-1.21279204331798e-05
-3.06322992284036e-06
-1.003422027838e-05
-9.52112002510556e-06
-3.80862396524728e-06
-1.9228164593855e-05
7.94450915327222e-06
2.61557041347339e-06
3.17247318211365e-06
-1.25970103578446e-05
1.18871872821736e-05
-2.14895996522216e-05
-3.36511018175732e-05
-1.74755723155994e-05
-1.22018154131867e-05
-2.10438617504147e-05
-1.8007072859397e-05
-6.07047223537706e-06
-3.12640536243613e-06
-1.9448898201967e-06
-1.237029322156e-05
-1.96742142880046e-05
-1.08141676855842e-05
-1.26127002407603e-05
-2.57255476297267e-05
-1.86151776495662e-05
-1.79119531784754e-05
-3.32745522668635e-05
-1.02336558909267e-05
-1.16385730812617e-05
-3.07858305240419e-05
-2.69068136648593e-05
-2.9268414104715e-05
-1.81044215931257e-05
-2.05547992981638e-05
-3.05265212968817e-05
-8.77900815795819e-06
-1.8079499885411e-05
-2.65962167590312e-05
-2.61794279613828e-05
-1.597986394819e-05
-2.39086342626411e-05
-1.06282882075836e-05
-1.93074063952108e-05
-3.66419718505816e-05
-1.05362358681207e-05
-8.45210136875848e-06
-8.12911444759706e-06
-1.43954091608712e-05
-2.94092300625816e-05
-2.22294162304386e-05
-1.99785894378055e-05
-2.61135351565898e-05
-1.66994212293174e-05
-7.16857838013021e-06
-9.84551383836156e-06
-3.63971210132976e-05
-1.40968017202648e-05
-2.83480823249644e-05
-2.78086352330355e-05
-1.03285729020617e-05
-2.43242421940527e-05
-3.64665918186171e-05
-6.24195416310418e-06
1.47651065312493e-06
-7.78809762787031e-07
-1.94932368794729e-05
-1.84145052403976e-05
-3.7388469974258e-05
-1.95889341441155e-08
-2.81107579517966e-05
-2.13904154822427e-05
-1.79471615669156e-05
-2.95616015747178e-05
-1.4664434850132e-05
-1.47270792033326e-05
-3.67265251419507e-05
-1.53135427606899e-06
-2.82613159074193e-05
-5.53034132172249e-06
-2.91072810346042e-05
-2.37064424935986e-05
-1.90280930889631e-05
-1.40187689718797e-05
-1.77154120049257e-05
-4.77465158490701e-07
-2.15393868818903e-05
-5.47007075509875e-06
1.32591291111483e-05
-3.34126248062896e-05
4.15706338678793e-06
-1.87853469268564e-05
-1.06847465906331e-05
-2.38964197931466e-05
-1.07995631108114e-05
-2.98138075776506e-05
-2.40000341961774e-05
-8.66400337613318e-06
-2.75668589291931e-05
-1.61264291723257e-05
-3.95554897246906e-06
-2.11027425159708e-05
-1.34346869069552e-05
-1.31776367538837e-05
-4.1335591017745e-05
-1.41739263544816e-05
-1.01617104310346e-05
-3.04663855493964e-06
-2.86421587076786e-05
-2.12874873674431e-05
-4.61133334347329e-06
2.60468104834092e-06
-2.01657258117755e-05
-5.1437008130775e-05
-3.57268879926423e-05
-5.45654720701623e-06
-1.45158563064228e-05
-1.79449473386804e-05
-2.18783449162945e-05
-5.60305360611527e-06
-2.43412387954067e-05
-1.69192073429578e-05
1.20072539456714e-06
-3.18593925831456e-05
-2.29277424614991e-05
-1.9640057743128e-05
-4.33415613321719e-05
-1.55854496378043e-05
-1.74412419953704e-05
-1.25771202630451e-05
-1.96565434148112e-05
3.85987385974273e-07
-2.17468538627491e-05
-2.23609206050823e-05
-4.31327686346414e-05
-1.62784029798596e-05
-1.30316035310405e-05
-4.78439009377642e-06
-2.07702273113452e-05
-5.39278280813766e-05
-2.92230305861567e-05
-1.40568717119405e-05
-1.47556652434432e-05
-2.99235181616505e-05
-2.24025153659552e-05
-2.00558062125692e-05
-2.5525091669676e-05
-2.95342720018368e-05
5.48977351185391e-06
-4.6338045068401e-06
5.78660338181606e-07
-2.27904704358404e-05
-2.65690205352704e-05
-1.91814469688771e-06
-1.90280738367896e-05
-3.31321690631547e-05
-1.99697998154782e-05
-3.64722590807846e-05
-1.27998823646516e-05
-3.24693832931063e-05
-1.67678710158188e-05
-1.70004705523545e-05
-3.51121074467396e-05
-3.37378977019791e-05
-1.34749930177094e-05
-1.30224676458485e-05
-1.32240025756606e-05
-4.5170602383567e-05
-2.11916309349604e-05
-5.5441057560968e-06
-1.48306006472572e-05
-1.67785760080441e-05
-1.41268098510489e-05
-8.75184190932742e-06
-1.85790004771123e-05
-3.08469677911297e-05
-9.64509791240791e-06
-3.25071972862535e-05
1.85269137537207e-06
-3.66341646858877e-05
-2.54904208114173e-05
-1.85152298332286e-05
-1.88466652679363e-05
2.56070796315928e-06
-1.66003348146179e-05
-2.176409455566e-05
-1.72846877048985e-05
-1.65949526951428e-05
-2.24104652222208e-07
-1.78955296093907e-05
-1.290821610264e-05
-6.4919025202376e-06
-2.63349839945645e-05
-3.54338356177942e-05
-1.3910134477817e-05
-1.0600489282213e-05
-8.4993602888156e-06
-4.19756096457355e-05
-2.33518292867136e-05
-5.33062354241459e-05
-3.33296875324592e-05
-2.9236967820859e-05
-2.98077735914283e-05
-2.31405425077867e-05
-1.50797252662352e-05
-1.36526848190772e-05
-2.41677604006615e-05
-1.99625844091282e-05
-2.36773485250306e-05
-2.18900415159361e-05
-4.6852549190026e-05
-1.73099509373675e-05
-1.61049184479046e-05
-2.13214339270384e-05
-3.10923599903593e-05
-2.65698105764514e-05
-1.10123519657783e-05
-8.47209859048764e-06
-2.49418119572117e-05
-1.00695089647345e-05
2.49990402296826e-06
-9.18897846533798e-06
-2.23246829340449e-05
-1.11562660546118e-05
-2.05191852635045e-05
-1.81344775299017e-05
-2.26809679523866e-05
-3.5835706261734e-05
-2.19654010654379e-05
-1.9230907546736e-05
-1.41244145841799e-06
-1.34714511396745e-05
-1.4834244842648e-05
-2.80668755055906e-05
5.43097373488861e-07
-7.86203167924455e-06
-2.36273639583097e-05
-1.51992146134217e-05
-1.96210803079192e-06
-3.09379890104096e-05
1.60278388860449e-06
-1.35535504625421e-05
-3.34606945600421e-06
-2.87195918971127e-05
-4.99025635397919e-06
-2.04422094158987e-05
-1.6420309595656e-05
-2.20564015043119e-05
-1.86135762763403e-05
-2.47718024701398e-05
-2.11120679990447e-05
-4.54857135653625e-06
-8.50766084230799e-06
-3.48595199573809e-05
-1.84479834528917e-05
-1.21216473334228e-05
-2.01094074970958e-05
-2.86875406809844e-05
-6.22751997287297e-06
9.06222424194141e-06
-1.92851713771567e-05
-2.79118134207451e-05
-1.70252765079844e-05
-1.77850306732926e-05
-2.2252533932284e-05
-1.73438111556149e-05
-2.6353036388519e-06
-9.68961962504508e-06
-2.14246426664832e-05
-3.53297773534552e-05
-2.04991368003596e-05
-1.04112396421633e-05
-3.04163872983003e-05
5.99430620821176e-06
-1.85496263140353e-05
-3.05562066042963e-05
-2.53846302664451e-05
-2.60723366901817e-05
-1.49487427289817e-05
-1.9805202509822e-05
-2.90918840863981e-05
-1.42828260677218e-05
-2.05858605607316e-05
-9.48276119197233e-06
-1.52659914062695e-05
-2.4369813034451e-05
-1.17119462404755e-05
-1.51570969324341e-05
-2.80447194696937e-05
-2.80744876068483e-05
-3.5018942943827e-05
-3.39305649030792e-05
-1.7875483659065e-05
-2.65032664473228e-05
-1.6576235750378e-05
-3.16312675244147e-05
-1.60884172170005e-05
1.7699474614525e-06
-1.85246424003284e-05
-2.5533406859157e-05
-3.5638228115144e-05
-3.76864579142427e-05
-2.59984498161127e-05
-3.89278496980874e-05
-1.85115243638612e-05
-4.01242690357694e-05
-2.86544117072605e-05
-1.92559589715798e-05
3.72716602582482e-06
-1.85188736423853e-05
-1.44235233053634e-05
-2.34602121919402e-05
-3.21927607122168e-06
-2.25380367997087e-05
-8.73084187278344e-07
-3.11248745528784e-05
-2.70050361057965e-05
-6.24992084037292e-06
-2.92973291071338e-05
-3.73337700831627e-07
-1.13051394592507e-05
-1.04687962606291e-05
-3.0566346785896e-05
-3.10429069933129e-05
-2.8232675533256e-05
-3.58228718674526e-05
-1.59845911828745e-05
-1.92643566833563e-05
-2.57870561980832e-05
-4.59592207722443e-05
-8.65430435839471e-06
6.25815401291155e-07
-3.05285961963889e-06
-1.03593354219785e-06
-1.0302722543977e-05
-1.32255685860732e-05
-3.24469548160126e-05
-2.85363993937711e-05
-1.11277235384492e-05
-2.6127191817534e-05
-3.22419973990902e-05
-1.8130082540785e-05
-1.42160505491952e-05
-3.78928847404448e-05
-2.06615737486761e-05
-1.57646665735785e-05
-1.11710669454433e-05
-2.20005896291464e-05
-1.66289040978669e-05
-2.06684367141876e-05
-9.86571329075182e-06
-1.1844466176984e-05
-1.67406230511548e-05
-1.8194958082437e-05
-1.51287212160759e-05
-2.74517584457317e-05
-1.41763276694766e-06
-2.24822652619284e-05
-2.26383301640859e-05
-3.42401743056932e-05
-4.18633173370096e-05
-3.92777366560473e-05
-1.77812327066585e-05
-1.2668210340916e-05
-2.60394125625656e-05
-2.12556412079374e-05
-3.41349153726031e-05
-3.3238543023092e-05
-1.87841744564071e-05
-3.37363898335461e-05
-3.80847902040814e-05
-7.39348330001438e-06
-8.40415396256988e-06
-1.78701451297912e-05
-2.45012467037921e-05
-2.70650567780348e-05
-4.93806847139903e-06
-2.46110744544196e-05
-6.15127569895333e-06
-3.75959921451066e-05
-4.00801865971803e-05
-2.20180866650287e-05
-4.04830623247389e-05
-2.77230650755296e-06
-2.93636989784774e-05
-2.97652801695245e-05
-7.76028696827901e-06
-2.6355241476674e-05
-1.77161886198659e-05
-8.94516048094004e-06
-1.71197041366457e-05
-7.65194741070035e-06
-3.54192139785263e-05
-8.7009333780813e-06
-1.76402316269471e-05
-1.42207604501406e-05
-1.74616389029039e-05
2.48629520373638e-06
-2.43011494121086e-05
-2.03021900021665e-05
-2.25391291373337e-05
-3.00137528438392e-05
-1.54011027923707e-05
-2.30436376663253e-05
-2.1401905557151e-05
-2.6334614671246e-05
-1.73872394219507e-05
-3.87550868517537e-05
-1.29012738363756e-05
-4.31873569685942e-05
-7.97330013671079e-06
-2.34877251487116e-05
-4.06727009709603e-05
-5.5166340052653e-06
-1.51011564801875e-05
-9.75299179012373e-06
-1.75524946265849e-05
-3.67894735663181e-05
-1.55105712753121e-05
-1.20651631068905e-05
-4.62476934964025e-06
-1.62946259325852e-05
-3.44633000176225e-05
-1.73094174735871e-05
-1.42385155041806e-05
-2.21882280617152e-06
-2.17527806649639e-05
-3.25390459522224e-05
-3.28753529427785e-05
-1.34947128535077e-05
-2.05907882824717e-05
-2.49019596307893e-05
-1.39898872640024e-05
-1.35228175812296e-05
-3.37946141118436e-05
-1.62613632359139e-06
-3.3271979544567e-05
-2.00245706697946e-05
-6.49892504983036e-06
-1.14215901912641e-06
-2.25810490263339e-05
-3.30833986907739e-05
-1.19087487606148e-05
-3.79616203790318e-05
-3.79048629412108e-05
-2.40543050330973e-05
-4.08216706095019e-05
-8.52344056431478e-06
-2.02726537079121e-05
-4.21778366886648e-05
-2.31256367142648e-05
-4.15075511940419e-07
-8.836822848841e-06
-1.90553532574902e-05
-6.99854690801754e-06
-7.94778328696227e-06
3.01307331999337e-06
-2.28757391392437e-05
-9.07497464548459e-06
-1.02492692083719e-06
-2.30327321858522e-05
-2.79217112327064e-05
-2.09215624609315e-05
-4.54477046385765e-05
-3.5423077136374e-05
6.15814274879226e-06
-3.44555255684147e-05
-2.05256205496941e-05
-2.39911037447739e-05
-1.30656181090923e-05
-2.07969172990406e-05
-2.97098037896981e-06
-6.09525357804045e-06
-2.78250325709119e-06
-4.16260428250318e-05
-3.2713390334127e-05
-1.25141024094997e-05
-1.30125044222873e-05
-3.33607054626562e-05
-1.70499984338783e-05
-4.46860610518902e-05
-6.24355753729219e-06
-1.73699692521127e-05
7.5101396606134e-07
-3.24291893047423e-05
-2.96865317851694e-05
-5.13308325100571e-06
-3.92756257665039e-06
-3.12384617128836e-05
-3.14054854324173e-05
-2.7470670808739e-05
-1.99180312583438e-05
-3.02050969136767e-05
-2.27105844004886e-05
-9.49212703297621e-06
-1.86860371700623e-05
-1.47167996772841e-05
-1.78855455454414e-05
-3.92715442307432e-06
2.05569446690428e-06
-2.63624406843533e-05
-3.13153861611951e-05
-1.52882814140188e-05
-1.06167532637405e-05
-2.52577659917145e-05
-1.55567661703282e-05
-1.43111106380785e-05
-2.54208111789583e-05
-3.23699231109943e-05
-2.61813819295128e-05
-2.22603177278752e-05
-3.17576589764933e-05
-5.28146035176345e-06
-1.84786378979167e-05
-4.75441635154089e-05
1.89367943588465e-06
-4.39311301209032e-05
1.21730036080471e-06
-1.04639438225359e-05
-1.81482099482668e-05
-1.28231816975656e-05
-3.70394772125431e-05
-2.10073043328756e-05
-1.29809834414972e-05
-2.24295711607089e-05
-3.36716321117571e-05
-2.91548590774316e-05
-2.90205378475239e-05
-1.66024848719002e-05
-8.89455158389514e-06
-2.02663339441971e-05
-2.52590579099891e-05
-1.59417986964996e-05
-9.45735803073898e-06
-1.53452155227679e-06
-1.1317248473509e-05
-7.85763977421056e-06
-3.43678032145492e-05
-1.43632460821562e-05
-2.74934935900414e-05
-1.43778401837856e-05
-2.45680870489649e-05
-2.29783765085864e-05
-1.53634080671774e-05
-9.67795687579092e-06
-1.53940183659923e-05
-4.80092355927004e-05
1.90630034071527e-06
-1.96506144306739e-05
-3.59433066948771e-05
-3.656007137571e-05
-2.02870876695525e-05
-2.67399744291946e-05
-4.37955314541731e-05
-1.33727619047916e-05
-2.63439487458267e-05
-3.32172449652359e-05
-1.40197194489552e-05
-3.48889251805188e-05
-2.44174272775583e-05
-2.47625776348963e-05
-5.32914320137706e-06
-4.26439628307879e-05
-8.20098765497063e-06
-3.88087279454346e-06
-1.41022007422001e-05
-1.94328846068256e-05
-2.18082995601119e-05
-1.00920521036093e-05
-2.51243346861777e-05
-3.14858739760091e-05
1.20305223123141e-06
-3.08020443075046e-05
-3.06757145830068e-05
-8.5764025575415e-06
-2.46217210324048e-05
-1.90509788724262e-05
-2.96321506171063e-05
-9.48008972523446e-06
-1.17390160513222e-05
-4.258484604254e-05
-4.36388737976093e-05
-3.02615564620475e-05
-2.31857102574395e-05
-3.55349266690021e-06
-3.47347955328835e-05
-2.44050499544128e-06
2.9710374656709e-06
-4.85622560491234e-05
-1.74019005716908e-05
-4.30651923577473e-05
-2.98964712741356e-05
-3.34489721675534e-05
-3.47929125219155e-05
-2.37061929533184e-05
-1.6094830747966e-05
-2.1276072707652e-05
-1.87802167885991e-05
-3.38936162940805e-05
-2.7536423322695e-05
-9.71962156188937e-06
-2.84554706070517e-05
-1.01398446789436e-06
-2.57866257449143e-05
-3.66703467710274e-05
-3.05565069749128e-05
-2.0348728652615e-05
-2.70286706726232e-05
-4.48696278891986e-05
-3.65938412872515e-05
-9.69555109456401e-06
-5.89913465943302e-06
-1.79594107624821e-05
-2.63750824111174e-05
-4.31124936481462e-05
-3.83291535564229e-05
-8.57031707121753e-06
-2.21134844013811e-05
-3.19342969049238e-05
-4.066681578377e-05
-2.34878463143086e-05
-1.85487229300294e-05
-1.99254091084427e-05
-3.63387820390798e-05
-2.81295995522359e-05
-1.71852639371841e-05
-1.90330184985495e-05
-1.58560866463123e-05
-4.34279336766057e-06
-1.71706666487433e-05
-4.88230034116023e-06
-3.08238848214617e-05
-3.17176836419172e-05
-2.7125269078267e-05
-1.33634497320857e-05
-5.01932674089382e-06
-2.40099262868518e-05
-2.29014293081915e-05
6.34029696771084e-06
-5.20160656704768e-05
-2.56645085871939e-05
2.72793674833334e-05
-3.59640497519672e-05
-2.58612422636823e-05
3.79934045421704e-06
-2.91174302924416e-05
-1.13922179871172e-05
-2.02265688956299e-05
-2.57142312785632e-05
-1.64880358519024e-05
-1.11472121895309e-05
-2.45164206865161e-05
-3.778198472587e-05
-3.30482880787725e-05
-3.99585222561853e-06
-1.51188772390625e-05
-2.50747929337173e-05
-1.70930704570897e-05
-4.00331596117768e-05
-2.23467820093676e-05
-5.26531724942666e-06
-3.7349316067492e-05
-2.16293194884998e-05
-1.63945592460976e-05
-1.8101043216863e-05
-1.24984748367889e-05
-2.2056647948056e-05
-4.37857971875844e-05
-1.15416106506725e-05
-3.66260893382352e-05
-3.19209442161407e-05
-2.66326718260597e-05
-3.15433744778079e-05
-1.67946099081105e-05
-2.25996815286276e-05
-9.98290622236709e-06
-4.83320142276868e-05
-1.77767099347803e-05
-3.738618536301e-05
-9.91041587288861e-06
-1.67170840722712e-05
-3.48737352404461e-05
-1.75755775995919e-05
-1.84588891393224e-05
-1.56746714889543e-05
-2.91176294707728e-05
-1.80121866205361e-05
-2.00730337801265e-05
-4.51662535539023e-06
-1.95841730940865e-05
-1.35844408349523e-06
-3.10372322255264e-05
-3.15080266434363e-05
-9.28368074954374e-07
-2.65886256277798e-05
-2.71921412392825e-05
-2.56727562555791e-05
-6.5791337628034e-06
-5.39522190769075e-05
-2.78817575818187e-05
-3.32640724210243e-05
-3.0861890159247e-05
-2.13896013799517e-05
1.40375655407079e-05
-2.19373318776067e-05
-1.15074040819213e-05
-1.55469770977334e-05
-2.88622510183695e-05
-3.31206865130693e-05
-7.68670622211325e-06
-2.69790680435795e-05
6.88328700586827e-06
-1.35642832147201e-05
-2.94924377222158e-05
-1.36260337259242e-05
-2.88585890242556e-05
-1.8492871276218e-05
-1.50341672598553e-05
-1.87906372266372e-05
-3.15039873170141e-06
-3.05653794036863e-05
-9.35407790404808e-06
-3.44689597920168e-05
-6.10121658027476e-06
-2.58999499335833e-05
-4.45807727922241e-05
-1.51691894226853e-05
-1.44641752916268e-05
-3.16423531253177e-05
-3.5457334064292e-05
-2.06862560969467e-05
-2.26977867558895e-05
4.16406115956343e-06
-3.74812234468106e-05
-1.42500450750421e-05
-2.0851077523063e-05
-1.70363613392596e-05
-2.98839783011157e-05
2.5810927684262e-06
-1.68773665825723e-05
-1.69073864610813e-05
1.60884569497964e-07
-2.52472021075051e-05
-2.82215957192304e-05
-1.37900002088015e-05
9.82410845151961e-07
-4.27283891790119e-05
-2.74315701876511e-05
-1.45656093513291e-05
-2.11668596951643e-05
-2.54206741072007e-05
-1.37935611697868e-05
9.99413118605881e-07
-2.2242640598725e-05
-9.65070032834192e-06
-6.11172738345969e-06
-6.0545612295145e-05
-2.93624960835537e-05
6.46910091705123e-06
-1.45164008893614e-05
-3.24607063694942e-05
-1.88822173239382e-05
-2.02095325707304e-05
-1.68868654247434e-05
-2.64322266048394e-05
-1.19399362975757e-05
-2.86552348833027e-05
-1.22858991172795e-05
-3.70741860082692e-05
-3.23573795831473e-05
-2.74951290164462e-05
-1.97402223791536e-05
-2.1644606754587e-05
-3.22604911070153e-06
-8.74753198209176e-06
-2.92376727325609e-05
-3.69237783962245e-05
-2.21524247074996e-05
-2.62324983503593e-05
-6.95974431384782e-06
-2.16469594624966e-05
-3.03972767402915e-05
-9.78947603726564e-06
5.80911432832308e-07
-2.54239597433195e-05
-3.24780226914471e-05
-1.28595397489925e-05
-1.74173100030717e-05
-2.2440128255793e-05
-1.42170453483536e-05
-1.19687346048211e-05
-2.99170441226017e-05
-1.85827710524433e-05
-2.7288070048553e-05
-1.86217249458341e-05
-2.40453086621983e-05
-2.11463284762195e-05
-3.59708186757896e-06
-2.73522452739923e-05
-4.55859883270435e-06
-2.3243858638606e-05
-1.96802959311925e-05
3.8210802733183e-06
-2.47984862930235e-05
-2.50570323691605e-05
-1.51478281220446e-05
-3.93591549720872e-05
-8.11857210368179e-06
-1.86922328195429e-05
1.81290305105454e-06
9.96153847094259e-06
-1.02447626790023e-05
-4.31991809502917e-05
-1.90012033500346e-05
-2.06263183008273e-05
-2.0003457402895e-05
-1.3435171787131e-05
-2.39786664069434e-05
-2.48252523137813e-05
-3.37612540286322e-05
-2.43682581870121e-05
1.82435434227026e-06
-7.76795705685774e-06
-1.79221406447843e-05
-2.12990479075748e-05
-3.31043463658539e-05
-2.49381290957572e-05
-2.55842295126535e-05
-2.61586478223973e-05
-1.35372019466627e-05
-2.37064620373689e-05
-4.55842232696818e-06
-1.13634865010062e-05
-1.38319977450265e-05
-3.44974237384315e-05
-1.33844211508859e-05
-3.93981357359337e-06
-2.54424115731603e-05
-3.06207648344959e-05
-1.04994927848731e-05
-8.67764761336674e-06
-1.94935229918642e-05
-4.22011470807832e-05
-3.86460269374245e-05
-3.72482937891197e-05
-9.96523987824347e-06
-2.42682286546448e-05
-1.48059356617543e-05
-2.3160571562128e-05
-2.55293410049084e-05
-2.38757770597209e-05
-2.59020638819759e-05
-2.34835711822839e-05
-1.88523721198495e-05
-1.0876759799393e-05
-1.81973117812721e-05
-1.85416745727051e-05
-7.03003247424017e-06
-4.17446756489233e-05
-1.97970169664315e-05
-3.07340404480302e-05
-1.48667816437392e-05
-3.75408357811629e-05
-8.23092936428961e-06
-3.22343266957404e-05
-5.38790807128306e-06
-2.52214729160023e-05
-4.48047362706577e-06
-3.37905812896939e-05
-3.95600860957404e-05
-2.05481304922317e-06
4.19967224240598e-09
-2.19365169996694e-05
-8.14513535317726e-06
-1.19386941861107e-05
-3.10370863377453e-05
-7.23997541091335e-07
-1.13134362823026e-05
-4.94130794036001e-05
-3.00568751507054e-05
-1.35194797613318e-05
-2.292992077515e-05
5.48137401373627e-06
-1.99543026323694e-05
-1.56857570690441e-07
-2.59722152974455e-05
-1.94741829231159e-05
-2.83635427346143e-05
-1.82513241645996e-05
-3.08529861750128e-05
1.0967624677127e-07
1.19555451091155e-06
-4.9716803048067e-06
-1.99309530908933e-05
-5.74219777822096e-05
-2.71234509139138e-05
-2.51689645157828e-05
-2.99530807497091e-05
-3.05043922485801e-05
-2.87446193667215e-05
-1.59879178214535e-06
-2.10950523057217e-05
-2.96101345441775e-05
-1.56052054045272e-05
-1.42703858490659e-05
-1.80462375445683e-05
-2.68043998132148e-05
-1.99462681350474e-05
-3.21398084030584e-05
-2.27818306124183e-05
-3.13451717007989e-05
-3.16037803403437e-05
-4.27757194960968e-05
-3.62969494836712e-05
-1.21039120656909e-05
-1.13839970714876e-05
-8.37374500316025e-06
-1.08044205694142e-05
-1.94918050798284e-05
-2.73030839850748e-05
-1.13280511728125e-05
-8.22998696715219e-06
-1.2811031711722e-06
-3.77897473981312e-05
-1.05850358875695e-05
-1.68801827562356e-05
-1.87177056662457e-05
-1.77699903675531e-05
-2.23456406034194e-05
-1.78337330896554e-06
-2.00150954729302e-05
-1.39770721234188e-05
-8.09556217348618e-06
-1.46712681197611e-05
-2.48749798176005e-05
-2.9570250231487e-05
-1.75126668546327e-05
-3.74411120961713e-06
-1.75182752256121e-05
-1.48270404557155e-05
-2.19429570566499e-05
-1.87684974731199e-05
-2.5420909316104e-05
-1.66851061790231e-05
-3.06704637705361e-05
-3.48855450102022e-05
-2.82271216878629e-05
-2.39783766822377e-05
-1.27244459974664e-05
-2.29188273955722e-05
-2.4888876174937e-05
-5.57959532243111e-06
-2.23365915901555e-05
-2.616490519231e-05
-4.47657847179581e-05
-2.33310956649214e-05
-2.97308981439601e-05
-2.6746159116941e-05
-3.24307535250197e-05
-1.26555700397652e-06
-3.0855633214412e-05
-4.28137511627165e-05
-1.3517879755824e-05
-1.91840389494775e-05
-3.09535911690001e-05
-1.54373891284149e-05
-1.32783150385676e-05
-2.53938122329106e-05
-1.62841601246825e-05
-2.40417992579127e-05
-9.01071487823027e-06
-2.15019164594642e-05
-3.30939938507474e-05
-2.21320695074081e-05
-3.70404913551542e-05
-2.0940047515202e-05
-1.12925630035095e-05
-1.49604711853305e-05
-1.8763034030859e-05
-1.76143498796064e-05
-9.28491512770582e-06
-1.51611294841726e-05
-1.79604555156038e-05
-2.25278992736029e-06
-2.66444336407414e-05
-3.54624227806787e-05
-3.17309913365425e-05
-2.06452417499662e-05
-2.32749546410145e-05
-1.21158499963677e-05
-2.13542968995532e-05
-4.36794789995927e-05
-2.56657587363335e-05
-1.59454989833232e-05
-2.28111986453619e-05
-2.29707558598764e-05
-1.93031551875602e-05
-2.1790310717059e-05
-2.05876074257027e-05
-2.60745932880511e-05
-1.88638894376753e-05
-4.18481553246427e-05
-7.2965914651362e-06
-5.88512498844288e-06
-3.23891809113212e-05
-1.9471819099419e-05
-2.84770978208339e-05
-2.50387327192061e-05
-1.01842145325388e-05
-3.71928229186336e-05
-1.27953032210274e-05
-1.2656902274489e-05
-3.00451458108179e-05
-3.54742578637561e-05
-9.5775694408168e-06
-2.86296464970686e-05
-1.89818311069999e-05
-1.04422877711974e-05
-2.16077463307315e-05
-4.21695495284219e-05
-4.26184218767595e-05
-3.36832632945757e-05
-2.09587288432359e-05
-1.47036159394425e-05
-1.00051765469172e-05
-3.10616351442071e-05
-2.110148251186e-06
-2.77347298768264e-05
-1.81335443046568e-05
-4.22425315438252e-05
1.16548806590028e-05
-3.21829796626406e-05
-2.62975783932025e-05
-2.36568473823664e-05
-4.45136495698196e-05
-3.93594285440899e-06
-4.4800401757343e-05
-1.93910295187472e-05
4.20720705355925e-06
1.56179191875655e-05
-2.41563800515879e-06
-2.80645907302738e-07
-1.48522864774977e-05
-4.51547159474638e-05
-1.51844037426642e-05
2.63558419866514e-06
-1.3643433816919e-05
-2.05725065868107e-05
-8.04570563976422e-06
-2.90732944068428e-05
-1.4130586865465e-05
-3.54444064640143e-05
-1.95003224898456e-05
-1.58279562114043e-05
-4.16358751701406e-05
-7.36109233697982e-06
-1.4593146633227e-05
-3.337000579158e-05
-4.41714422973543e-05
-2.79111581740084e-05
-2.150039357232e-06
-2.34300481732108e-05
-5.8681542719435e-06
-1.14687659031339e-05
-3.20140579790616e-05
-2.62511078321397e-05
4.98707095078716e-06
-2.13103088289184e-05
-2.59848038812376e-05
-1.12105875738533e-05
-3.65222777725895e-05
-2.34620871693644e-05
-5.49957061746248e-06
-1.19559873859652e-05
-3.04936168358843e-05
-1.93607210029571e-06
-1.44316152968476e-05
-2.84573287231532e-05
-4.33258116796489e-05
-1.54101041592216e-05
-6.18431376144415e-06
-8.32657856743917e-06
-2.64851814759802e-05
-2.15371207729e-05
-2.46358826587638e-05
-1.42451260541125e-05
-1.71510823795322e-05
-1.73039998190277e-05
-1.09708278405985e-05
-2.34694444675551e-05
-3.81805074130201e-05
-3.2264697380001e-05
-2.13485455199075e-05
-4.43758179957754e-06
-4.03905870115875e-05
-3.7675303814401e-05
-1.16812331831436e-05
-1.19966423080091e-05
-2.58385168420051e-05
-1.48162552400475e-05
-1.60427762522505e-05
-7.96034110037525e-07
-2.77535835998632e-05
5.84598981651252e-07
-3.48907594992648e-05
1.58448348032379e-06
-1.836072548584e-05
1.3996548808592e-05
-2.37121184022449e-05
-5.31009431899285e-06
-1.88657602623103e-05
-3.14440087468539e-05
-3.8210857452617e-05
-7.99902801384114e-06
4.92480011594965e-06
-1.76622685208944e-05
-3.03999834956199e-05
-2.20456512869459e-05
-4.31237363141219e-05
-2.13576733410097e-05
-1.64561796274197e-05
6.24112764351818e-06
3.74983486249734e-06
-1.78487591075795e-05
-6.95631494974843e-06
-2.46272671604831e-05
-6.42722432290363e-06
-1.22126078368178e-05
-2.11307617610932e-05
-3.5985169483524e-05
-2.0985918813589e-05
-1.99316788830498e-05
-2.11802801128789e-05
-6.83903183318494e-06
-2.30784665692958e-05
-1.85271069914528e-05
-3.15975223887517e-05
-1.25208649275096e-05
-5.53616084850052e-06
-2.36704182281155e-05
-1.89674886109224e-05
-6.47541290741576e-06
-7.1738832176183e-06
-5.48765464176116e-05
-4.20272373242222e-05
-1.82207326946838e-05
-3.31025656716518e-05
-1.25996714569417e-05
-1.24137187782402e-05
-3.83081053910848e-05
-2.80736393438333e-05
-4.63818215841849e-06
-1.90961646612178e-06
-4.54536887566212e-05
-2.69300698829521e-05
-4.29697085968428e-05
-3.90121566776764e-05
-2.19366365075042e-05
-2.38065865426911e-05
-1.89707736943994e-05
-3.02302370734297e-05
-3.79498656150443e-05
-1.76469603332356e-05
-1.35585092474069e-05
-2.05309290066725e-05
-1.85457558592291e-05
-2.07760155953177e-05
-3.65594932367581e-05
-7.91895550005457e-07
-2.64551727828223e-05
-3.05929517831133e-05
-6.89911290135648e-06
-1.35468832445272e-05
-2.81455746947421e-05
-1.40374832295273e-05
-2.90581101416219e-05
-2.57737557356086e-05
-3.36026584379278e-05
-3.77602539105931e-05
-2.45838778994932e-05
4.69407474982783e-07
-3.03812128055458e-05
-2.02612422455294e-05
-1.30474885906723e-05
1.56083418289759e-06
-4.14542030198632e-05
-3.27705062078131e-05
-5.10988515231348e-06
-1.92087420009485e-05
-1.37478222816971e-05
-3.51810040886605e-05
-2.3095352023596e-05
-2.37810537336056e-05
-2.97251884760458e-05
-2.97034074086231e-05
-1.04564637787433e-05
-1.97572177291477e-05
-3.33509893554609e-05
-5.25715021260957e-05
-8.29253687913859e-06
-1.85240687355397e-05
-2.25623210150945e-05
-3.43669056578771e-05
-3.87055997626809e-06
-9.47278916429853e-06
-2.23840132433321e-05
-1.8160743051889e-05
-3.99762233650471e-06
-1.37840263132921e-05
-1.07616265040547e-05
-2.09095949619414e-05
-1.20437547957389e-05
-2.46542863054037e-05
-2.19797973452944e-05
-8.83957164516338e-06
-2.07479209546869e-05
-2.01885711573156e-05
8.18405629734795e-06
-2.1512516668107e-05
-2.21223657100182e-05
2.49525606512135e-06
-1.74531215445358e-05
-1.4481742174983e-05
-1.59217309920211e-05
-1.42218614156465e-05
4.49335188690069e-06
-7.05112565986204e-06
4.4031308565469e-06
-2.40921549699004e-05
-3.08448823250851e-05
-2.09447753829678e-05
-4.49361016244088e-05
-2.43045298337268e-05
-2.52113993693472e-05
-1.95100972413418e-05
5.52299985702536e-06
-2.70489004948636e-05
-1.93006691851543e-06
-2.94276535197424e-05
-3.0743356167223e-05
-2.97624034215241e-05
-1.87808395097766e-05
-1.64537166398926e-05
-4.30392300437169e-05
-7.09745880521353e-06
-9.79875984430449e-06
-1.71978796883936e-05
-1.32118356587505e-05
-2.96885865058697e-05
-5.31756205285734e-05
-2.59097152400875e-05
-2.96921841924625e-05
-3.34145230424856e-05
-4.74510072181794e-05
-2.23079348406384e-05
-3.46080387642297e-05
-2.0714969903509e-05
-2.52732856491157e-05
-1.25049501597036e-05
-7.17991385270322e-06
-4.02378749467695e-05
-2.23709389573779e-05
-1.94142734851458e-05
-3.11488770401992e-05
7.1280526538059e-06
-2.45571507194201e-05
-2.01276019596514e-05
-1.48882971656883e-05
-1.89090978390239e-05
-2.20804277383853e-05
-8.97017953289193e-06
-2.45182155986718e-05
-7.77694784542542e-06
-2.60215430991841e-05
-1.34843108190332e-05
-8.55246436015946e-06
-1.65033035770836e-05
-1.93863833947134e-05
-2.94443679706163e-05
-3.86172785010514e-05
-2.40137799422825e-05
-1.29134648996562e-05
-2.1502034387994e-05
-2.61813218459655e-05
-2.50799740045952e-05
1.64452550585402e-05
-2.25412173840137e-05
-4.95985866268989e-06
-2.51731952970462e-05
-2.97559864389569e-05
-2.63649371855182e-05
-2.26894291407122e-05
-3.39323207772829e-05
-1.11667847396024e-05
-1.70962816498898e-05
-2.26723265565439e-05
-1.22717171644732e-05
-1.85645254476081e-05
4.82163689173247e-06
-1.45739394474432e-05
-3.79481156468127e-05
-1.18989966684853e-05
3.20437625847052e-06
-2.29333160007373e-05
2.06113440079397e-06
-1.30436796157399e-05
-5.0372142506506e-05
-2.63589491082937e-05
-2.92151243693419e-05
-6.47521460343137e-06
-2.96461700338275e-05
-2.53770442495878e-05
-6.63512456342529e-06
-2.87913515869657e-05
-1.60935292288345e-05
-2.54257093056031e-05
-2.35895142349522e-05
-3.04218389301038e-05
-1.96715931382895e-05
-9.43662355099739e-06
-3.775747750674e-06
-3.513616348873e-05
-2.49082154903419e-05
-1.54236325500005e-05
-2.45553791936533e-06
-1.81338099094423e-05
-1.76339910498592e-05
-8.35163757295271e-06
-2.97637066284177e-05
-1.69787477953729e-05
-8.15538097291538e-06
-1.65208078433773e-05
-2.02546560506082e-05
-3.65315317379715e-05
-1.02951258882444e-05
-3.71540290106607e-05
-2.46925680388617e-05
-1.69329270837897e-05
-3.93550179394565e-05
-3.17905832832384e-05
-2.45438741782814e-05
-3.15060435893449e-05
-2.33742512477636e-05
-2.73977806837484e-06
-2.56228868362356e-05
-2.38536763916947e-05
-2.52940970913076e-05
-4.4676740670733e-06
-1.79790345507477e-05
-1.62771380391811e-06
-1.10190092910331e-05
-2.24106918949729e-05
-3.98941225671714e-06
-2.50232760720745e-05
2.42131017309641e-06
-8.85734542743442e-06
-2.68046956327461e-05
-3.93708334543317e-05
-1.26221406084429e-05
-1.76869848793793e-05
-9.27572084091782e-06
-6.88772540754693e-06
-1.52962279463769e-05
-3.23163635996543e-05
5.75873651225125e-06
-3.11977760670685e-05
-3.18498116933562e-06
-1.12845545554607e-05
-4.74083150186755e-05
-8.86646961841071e-06
-2.52427036313104e-05
-1.06538483204191e-05
2.93515881032733e-06
-4.41932427990963e-05
-8.96394307991044e-06
-2.36974767511552e-05
-3.98237968628599e-05
-2.50476038679346e-05
-2.56403479563484e-05
-2.31360346009504e-05
-2.13675265779527e-05
-1.56383046961387e-05
-2.9392239839914e-05
-2.78071521691943e-05
-3.586859150787e-05
-3.80978167805803e-05
-3.22057520019585e-05
7.52136884962215e-06
-3.91067920052717e-05
-4.21615777569765e-05
-1.98157895434e-05
-3.58909296450294e-05
-2.16133207075101e-05
-1.03868728410285e-05
-2.33539078651598e-05
-4.25870729765458e-05
5.38829730257667e-06
-2.61400751685209e-05
-7.78189063205961e-06
-7.45817638971675e-06
-3.26906887287446e-05
-2.46811650545504e-05
-3.85043634697463e-05
-1.57163663580116e-05
-9.42428097497625e-06
-2.03028079429957e-05
-2.10510080440919e-05
-2.05578819201856e-05
-3.25742691349995e-05
-6.58351045623159e-06
-3.60602048244644e-05
-2.11029435986006e-05
-2.50579889746965e-05
-2.44020498500287e-05
-3.29660471046218e-05
-1.01684394738401e-05
-8.38166918082364e-07
-2.69431405528066e-05
-1.16486892848676e-05
-1.89310259993559e-05
-3.77822996511339e-05
-2.0109112489483e-05
-2.36147219642364e-05
-2.56258888473374e-06
-8.39564823656481e-06
-2.5933988141461e-05
-1.9099220938442e-05
-6.69153275444877e-07
-2.36935392566747e-05
-1.57761344880084e-05
-6.6069144385333e-06
-2.9494784007965e-05
-2.56458253066275e-05
-1.97090195184949e-05
-2.53464622587448e-05
-2.4982877922426e-05
-3.22452443388998e-05
7.11621746449863e-06
-2.83808238519407e-05
-1.22276618598838e-05
-2.0884305491301e-05
-3.40964333836739e-05
-2.57673458134543e-05
-1.38456103211549e-05
-1.37663141517002e-05
-5.97644871527931e-06
-1.63474455645987e-05
-1.26805574876208e-05
-3.64378120041816e-05
-3.04991355801485e-06
-8.1490670746122e-06
-2.91585709290429e-05
-3.20389949441749e-05
-2.65010357712775e-05
-2.90455231141685e-05
-1.65338330584171e-05
-1.27342875312187e-05
-2.58873211703051e-05
-2.92202283838543e-05
-3.66281635080588e-05
-3.91260083809911e-05
-1.03102482296383e-05
-1.9713515752765e-05
-2.60281091358312e-05
-2.25486837312824e-05
-1.95547567497646e-05
-1.98772354190074e-05
-1.08948070699843e-05
-2.02095671719574e-05
-2.52962552324518e-05
-2.5242216264919e-05
-2.90473373238988e-05
-1.38149548592848e-05
5.91362994219656e-06
-4.84620310188887e-06
-7.77111499029414e-06
-1.93380562474856e-05
-3.33317602169759e-05
-3.29653231611884e-06
-3.48271559314578e-05
-3.05937465921974e-05
-3.46319358399125e-05
-2.44035475716887e-05
-5.81556164754425e-05
-1.87417981859728e-05
-1.11038441779297e-05
-1.60112654804279e-05
-1.41285726141294e-05
-3.17433491651236e-05
1.48477438426174e-06
-3.5162388412049e-05
-3.77906689963436e-05
1.14037042187435e-07
-4.93680471510958e-06
-1.66978010044041e-05
-2.48136021679232e-05
-2.06427010234034e-05
-2.76815932959901e-05
-2.84353034867151e-05
-1.90936269738735e-05
-1.55989552970534e-05
-2.88699988394161e-05
-5.31663603787665e-05
-7.29312477445622e-06
-8.87719088893821e-06
-4.3010840991965e-05
-3.47033780981892e-05
-2.82882145989286e-05
-4.80038735451966e-06
-3.65405029564109e-05
-1.21874449441583e-05
-1.26885727799552e-05
-2.95712558826991e-05
-4.22294136865534e-05
-1.24622669575864e-05
-3.57994746522886e-05
-2.37745804571881e-05
-3.77363192268806e-05
-1.21116648149323e-05
-1.48662127772183e-05
-1.87572852035662e-05
-2.79942524319593e-05
-4.95721277557855e-05
-2.33352257020347e-05
-2.76496604576644e-05
-2.11388446442077e-05
-7.97725098756039e-06
-4.12990687221367e-05
-1.25292829890941e-05
-2.89098227976653e-05
-8.13417827790531e-06
-1.92581867839054e-05
-2.69725208041304e-05
-2.49552231871801e-05
-1.71489237663327e-06
-2.84785659147296e-05
-1.83583520072611e-05
-3.67080604153436e-05
-2.43992673749215e-05
-3.07644982683942e-05
-1.25610612777898e-05
-1.77528828828669e-05
1.25778104402818e-05
-2.32715769588201e-05
-7.80128333919488e-06
-3.22966410898509e-05
-1.74511128966108e-05
-2.85341777302241e-05
-3.29658188597686e-05
-2.41015789861077e-05
-8.08305007448954e-08
-1.08991055314932e-05
-1.11793114608395e-05
8.60364504006495e-07
-1.5733811180703e-05
-1.56654944437495e-05
-3.31565472336216e-05
-1.9092846413488e-05
-2.00613636934546e-05
-2.93425685531971e-05
1.00091372406174e-06
-5.88384673229058e-06
-2.14166590457608e-05
-8.06764135166796e-06
-1.30071418876722e-05
-1.97223966838759e-05
-6.42362274283066e-05
-2.1460981638353e-05
-1.43675177513766e-05
-3.62005790769709e-05
-1.94615088286829e-05
-4.51945593455241e-05
-4.29194909412812e-05
-2.86423743985018e-05
-1.84796284936768e-06
-2.60998552406968e-05
-2.47841607108624e-05
-1.77736542266303e-05
-2.64351431450769e-05
-1.87521884086747e-05
5.14188450367826e-06
-1.96026636659531e-05
-2.10636414463811e-05
-1.14877970828099e-05
-4.41050814884214e-06
-3.30067715132747e-05
-2.03007689357462e-05
-2.87484467514863e-05
-1.57173081966075e-05
-1.23658356707947e-05
-4.52030708115679e-06
-1.18122530191297e-05
-1.74538803501425e-05
-1.71297325582363e-05
-2.60830470318166e-05
-2.63556249612533e-05
4.61383961020248e-06
-9.71825557882907e-06
-2.57679432856224e-05
-2.74514658337857e-05
-2.98540941127342e-05
9.66472528202357e-06
-2.64074999147124e-05
-1.34613173146944e-07
-2.75169425446338e-05
-3.10984257012621e-05
-3.72964593802963e-05
-2.64360645872441e-05
-2.6146613947259e-05
-2.41417785882973e-06
-3.35142369284581e-05
-4.43706923824633e-05
-1.73854336177145e-05
-9.20302959860249e-06
-1.78076066703655e-05
-1.48213952204748e-05
-3.70997772821557e-05
1.10154369825242e-05
-3.23529389747833e-05
-2.06889409764463e-05
-2.06571877780093e-05
-3.03366143567296e-05
-1.22455570281426e-05
-1.01703538495706e-05
-3.51333275983586e-05
-1.7457463368618e-05
-2.14175919101816e-05
-1.36013296244515e-05
-1.86295375481862e-05
-3.08431799218113e-05
-3.02125366784781e-05
-3.16126723242016e-05
-2.60272826101401e-05
-1.74280837042832e-05
-2.44303379608271e-05
-2.45314239777021e-05
-2.00994858759546e-05
-3.39947171084932e-05
-1.7287156729556e-05
-3.16061609908426e-05
-2.03426649834536e-05
-2.37598738733241e-05
-2.85107999597788e-05
-2.48661058489311e-05
-3.59943907320193e-05
-1.8887965660466e-05
-3.26272085335901e-05
-1.37878727985377e-05
-2.49916723630579e-05
-2.92168188855106e-06
-2.9648141544423e-05
-2.69529219432825e-05
3.44923535187222e-06
-1.59911424419173e-05
-1.86798506141692e-05
-3.69099872287058e-05
-1.12189625847032e-05
-1.42649526091657e-05
-3.27070393914429e-05
-1.26996951471834e-05
-2.46749180403024e-05
-1.32833828478446e-05
-1.93460025212856e-05
-2.5934905210399e-05
-1.90971967508936e-05
-1.60116421272656e-05
-2.18531734622246e-05
7.51363820016659e-06
-2.44315817380179e-05
-1.30355125309609e-05
-4.23630684148435e-05
-1.38953876332212e-05
-3.03399372712963e-05
-2.67402655777613e-05
-2.30282748153983e-05
-1.48268695385838e-06
-1.68554432126415e-05
-1.91669198890579e-05
-2.87110986809643e-05
-4.30377253049035e-05
-1.43492762238764e-05
-3.43175598740952e-06
-5.15641477153145e-05
-2.01942609020172e-05
-2.68468448246966e-05
-1.19933621514938e-05
1.20870263726214e-06
-2.08899694842444e-05
-4.73028439601751e-06
-7.57169704555215e-06
-1.13597556244024e-05
-1.68768594112755e-05
-1.33891381594865e-05
-2.40599054538005e-05
-3.78178741849434e-05
-4.01926848731497e-08
-3.37935881950997e-06
-3.38508747910817e-05
-1.26707849202167e-05
-1.80795848885542e-05
-1.73880277633612e-05
-2.09123982519333e-05
-2.29145390402378e-05
-1.14050516969378e-05
-2.50993539157867e-05
-1.08132196014641e-05
-2.5270728882248e-05
-2.73171789247351e-06
-1.69059514712433e-05
-1.91833221023335e-06
-4.31521448781328e-05
-2.19622150907476e-05
-2.73271525875429e-05
-4.53387105906503e-05
2.72679455623224e-06
-5.21570978157885e-05
-1.15993273844886e-05
-3.01145518040818e-05
-1.02539309773373e-05
-3.04123521406913e-05
-2.60591802810158e-05
1.00832100552664e-05
-2.21533335249764e-05
-1.95011349653749e-05
-1.9700934726885e-05
-2.00690866489619e-05
1.50845585088607e-06
-4.76132097639265e-05
-1.42026453477196e-05
-2.0928085854901e-05
-1.6738654798175e-05
-1.37747011287238e-05
-2.62098214221129e-05
-2.06809760942702e-05
-3.02635844963057e-05
-1.08447087207608e-05
-1.94301019132155e-05
-3.48201713792993e-05
1.80527598575951e-07
-5.52417519666626e-05
-1.22434108323176e-05
-2.74580116994567e-05
-4.00010207741284e-06
-1.31621409334099e-05
-3.67838963519892e-05
-5.12939758527916e-05
-1.3386973065721e-05
-2.01596326357593e-05
-3.80755675326037e-05
-1.35523185528821e-05
-1.74349646319023e-05
-1.67908326959287e-05
4.1125633783098e-07
-2.22084043711273e-05
-1.40246670156046e-05
-1.36319653019731e-05
-2.55979780900938e-05
-1.75805535848094e-05
-1.45962556886632e-05
-3.63319316933395e-05
-1.28362537192473e-06
-4.59180324966599e-06
-9.46546334808852e-06
-6.05614652755732e-06
-2.24614239138681e-05
-2.89797378414998e-05
-1.6224731602692e-05
-1.4046188765954e-05
-3.72141292462223e-05
-5.82685855573526e-06
-3.38729123633095e-05
-2.89949055233183e-05
-2.92709930554879e-05
-2.2781924948473e-05
-2.84859466114839e-05
-1.63690193369613e-05
-2.46420997188014e-05
-1.33426302596031e-06
-2.20880529698733e-05
-2.8807275373591e-05
-1.36907377293471e-05
-9.30916308277206e-06
-9.24227701768541e-06
1.39597894774105e-06
-1.52106103845188e-05
-2.22801385884348e-05
-9.95234820261109e-07
-2.13593889359125e-05
-3.0970839266941e-05
-5.87683607447028e-06
-3.83293374514105e-05
-7.49975435326536e-06
-3.04988641415771e-05
-2.26975536210264e-05
-2.85686149182296e-05
7.02621591775638e-07
-2.57871634300274e-05
-2.8981427708271e-05
-3.15375579871817e-05
-1.83548303737819e-05
-3.27017552996748e-05
-2.70462434024622e-05
-1.85821634375363e-05
-1.24684260409718e-05
-2.01784055824585e-05
-1.57430414163444e-05
-1.33969477210741e-05
-2.81190883739631e-05
-3.56361856086618e-05
-3.96320929616072e-05
-2.66189355483767e-05
-3.0387714340656e-05
-2.66160052943208e-05
-3.32699674720716e-05
-2.78399858094877e-05
-2.73340201721234e-05
-2.83034843018229e-05
-2.70085561354484e-05
-2.71088474395379e-05
-1.86315090637814e-05
-2.14820408000396e-05
-2.56292050492046e-05
-3.73319296267236e-05
-3.87968454659069e-05
2.32884493358121e-06
-2.20017345736455e-05
-2.89782996619451e-05
-2.59046467076386e-05
-2.82171802898643e-05
-2.54893046857857e-05
-2.52593686971752e-05
-1.08427138394891e-05
-2.63766490986837e-05
-2.9360525449102e-05
-5.72994137746459e-06
-1.78116303122752e-05
-3.53520156484829e-05
-3.08996354171603e-05
-1.10140378673195e-05
-7.69890153896791e-06
-2.18275694305694e-05
-1.57530505468702e-05
-9.01926491104237e-06
-2.69200490886427e-05
-2.41868723716306e-05
-2.19716827512471e-05
-3.03585338626891e-05
-3.35933768850594e-06
-3.92088700287364e-05
-1.98417441963938e-05
-2.59724141464766e-05
-1.47439757968122e-05
1.49113200153384e-06
-2.26502568137593e-05
-3.16271415900114e-05
-1.41091412213566e-05
-2.93411302891449e-05
-5.8570452097169e-06
-2.57790981538524e-05
-5.21460400524083e-05
-2.23486114734113e-05
-1.40913726183596e-05
-1.9444034487663e-05
-2.31195497352149e-05
-3.59821788800243e-05
-2.29488960233824e-05
-3.41778156304495e-05
-2.3430161761453e-05
-2.20190675536617e-06
-2.00115730238023e-05
-2.25766944165454e-05
-2.19173151346178e-05
-4.08297307012711e-06
7.26674367214812e-06
-2.25162577676289e-05
-4.91254250123473e-06
-2.29765313927438e-05
-1.35058567355728e-05
-2.88435189782768e-05
-4.14621135363721e-05
-3.18871166765115e-05
-1.80874931509185e-05
-1.06765630716496e-05
-1.8807205628007e-05
-3.37392103020572e-05
-2.04577233603224e-05
3.05078413328614e-06
-3.32550576247978e-05
-1.49736651534614e-05
-2.46466573841244e-05
-1.82090995764784e-05
-9.36665257233839e-06
-7.18113670867679e-06
-2.1751298605003e-05
-4.45278252484393e-05
-2.74963307226005e-05
-2.83431583019541e-05
-4.507369155747e-05
-2.93731977813167e-05
-2.94287415561518e-05
-3.07208678385191e-05
-2.27223975509288e-05
7.55155051476632e-06
-3.87121964163832e-05
-3.45306033793639e-05
-3.72328235942331e-05
-3.6278231913727e-05
-2.78739047246075e-05
-1.62282856716118e-05
4.65951910072704e-06
-5.31318282469724e-06
-1.37068204156632e-05
-2.32815710468491e-05
-2.8657016507342e-05
-5.01341177379564e-05
-2.67897330685779e-06
-2.91957501695837e-06
-2.37593740484493e-05
-1.62010210609343e-05
-1.14676490428703e-05
-2.64432893049873e-05
-2.65254591875071e-05
-2.25358292399953e-05
-6.91784043061023e-06
1.08052451320648e-05
5.42219688915559e-06
-1.57394089052614e-05
-1.82067714190653e-05
-3.25995711754244e-05
-3.36710786106196e-05
-1.49607240618535e-05
-3.70282415175015e-06
-2.0747789468762e-05
-3.05043629854851e-05
-8.09991585728636e-06
-2.65321395497031e-05
-3.62349225824724e-05
-3.15055518239871e-05
-2.55980833240553e-05
-1.99578020169159e-05
4.38174887338107e-06
-9.62530296923573e-06
-2.39580417551282e-05
-2.93328223856408e-05
-3.1182174412739e-05
-2.72249974766967e-05
-2.60372140999296e-05
-2.7283553531761e-05
-2.94884287541594e-05
-1.84747129374976e-05
-3.23766127581837e-05
-1.65963624584325e-05
-2.33151443231389e-05
-2.90960221649502e-05
-3.01284967953206e-05
-9.86636068264989e-06
-1.26751324996528e-05
-2.98401687693966e-05
-1.68646567997391e-05
-2.76840227489026e-05
-1.11947416593009e-05
-1.7320598975935e-05
-1.92117361791964e-05
-3.90088501192596e-05
-2.6841706653437e-05
-1.12030433482205e-05
-2.90577073391796e-05
-2.95517316602946e-05
-2.7066347302355e-05
-4.74104914039378e-05
-2.46601908297812e-05
-1.52641253241326e-05
-2.24778707207247e-05
8.0350598463811e-06
-3.80485046276511e-05
-4.28715242638327e-05
-1.78909901638372e-05
-2.47746374371562e-05
-4.17455575400653e-05
-2.84036613824481e-05
-2.53121123878052e-06
-1.8114375878076e-05
-3.04708858139485e-05
-6.55477911272927e-06
-3.30739229396566e-07
-3.94194572326304e-05
-1.38020111531907e-05
-1.15029920620597e-05
-3.84409242225197e-05
-7.50743966529871e-06
-2.47515354675938e-05
-2.27040352148503e-05
-3.27199275822884e-05
-2.09187688596217e-05
-3.96845505323738e-05
-3.11414644020462e-05
-3.34472155735529e-05
-3.84340400212022e-05
-3.97110639276938e-05
-8.67556973060151e-06
-1.95225997834262e-05
-1.75196782414868e-05
-8.2296510080922e-06
-2.52366997765259e-05
-1.60462708666407e-05
-5.79696559622853e-06
-9.76676639947069e-06
-2.52025543098186e-05
-1.27531212726301e-05
-1.88883107511837e-05
2.01961574223197e-06
-1.90363913489512e-05
-1.39094657591066e-05
-1.34035755424003e-05
-5.60098645882546e-06
-1.16970578801767e-05
-1.78852377837088e-05
-4.15109404779114e-05
-5.09227432280149e-06
-8.67206737545727e-06
-2.32498647087345e-05
2.2828186059065e-06
5.28131069016509e-06
-9.6980387109678e-06
-1.64982436535249e-05
-5.93400292535889e-06
-9.20032278736068e-06
-1.51603514619103e-05
-3.64537886397453e-05
-2.58685991511678e-05
-2.10162601820568e-05
-2.10855646064016e-05
-2.55466860646985e-05
-2.71465270963292e-05
-3.35732701385908e-05
-2.30233362073712e-05
-1.11743124097269e-05
2.41877660460654e-06
-2.07833208378232e-05
-2.04553570443275e-05
-9.00778664976185e-06
-3.65677674112849e-05
-2.46335865359702e-05
-4.83227795652786e-05
-2.93517117910574e-05
-1.66909369072112e-05
-1.40319175543039e-05
-9.25614780232687e-06
-1.83880749310368e-05
-1.7476954527943e-05
-1.70288669529394e-05
-3.21004310930297e-05
-2.59352931344288e-05
-1.93412394565239e-05
-2.26583284335648e-05
-2.62813058874161e-05
-8.99136372699539e-06
-2.58388890517857e-05
-2.97065198850312e-05
-1.71366448072079e-05
-2.92729526849993e-05
-2.75521098474084e-05
-2.32283562458311e-05
-1.39779493634694e-05
-3.65176405550242e-05
-1.99626520490521e-05
-2.90240084857942e-05
-1.74883282416017e-05
-7.39125947267702e-06
-2.17861847271951e-05
-2.44060322326203e-05
-3.92085936273783e-05
-2.44244416349667e-05
-1.93041145615643e-05
-1.87314442743296e-05
-1.94843743235293e-05
-5.34406315819438e-06
-2.91215056044304e-05
-1.54934319789182e-05
-3.14787008201544e-05
-1.35044481312912e-05
-6.30677239423298e-06
-3.08331849797107e-05
-3.67415929504829e-06
-1.59763215274996e-05
-1.24327956073518e-05
-1.7142756843413e-05
-2.50008021817396e-05
-1.74396036110906e-05
-1.89106878478853e-05
-2.59993694926246e-05
-1.26939656235874e-05
-8.35780292860761e-06
-8.8992806786153e-06
-1.01163855304699e-05
-1.968564915878e-05
-6.2868185459664e-06
-2.55282793941427e-05
-2.24449434671505e-05
-2.7684453481764e-05
-3.76077558403021e-05
-2.80203426455364e-05
-3.62854741962543e-05
-3.40486520318811e-05
1.6435090004762e-06
-2.47853562497593e-05
-3.16568510976064e-05
-2.74151243758291e-05
-2.10696830746014e-05
-2.93921128819029e-05
-8.85090485320641e-06
-2.53449403910548e-05
-7.74218690986649e-06
-3.6533262824127e-06
-1.09931423915404e-05
-2.72399763117266e-05
-2.35173275996716e-05
-1.43588396039149e-05
-2.78017486627409e-05
-3.1794996020787e-05
-2.84953951651963e-05
-1.42142351064237e-05
-1.17940006984034e-05
-4.063956142163e-06
-8.03153395495208e-06
-9.19056150737959e-06
-2.93961255101571e-05
-2.25544419240159e-05
-1.43395235942428e-05
-3.17968605708234e-05
-1.66205094398656e-05
-2.45524883827289e-05
-1.63275652533024e-05
-2.66247380062275e-05
-3.2777250450209e-05
-2.99218991115842e-05
-1.07602279722149e-05
-1.61625306046207e-05
-4.10253945595955e-05
-3.89703220328756e-05
-6.62548716724719e-06
-1.8904207585353e-05
-1.23519154845192e-05
-2.17478252773364e-05
-3.32438461403613e-05
-1.84810204675923e-05
-2.59655753175109e-06
-2.77262614521574e-05
-2.54394163693578e-05
-2.82792927557831e-05
-1.94234639115711e-05
-4.95989711990828e-06
-2.52035633345522e-05
-3.87885470608649e-05
-1.57592089488695e-05
-1.81734347135694e-05
-4.59961388587177e-06
-3.05582266819179e-05
-7.73812350782711e-06
-2.33851100493454e-05
-2.27502214387889e-05
-1.89521931528909e-05
-1.6917840195684e-05
-2.29902939953189e-05
-1.68154885471933e-05
-1.61310870496686e-05
-1.95454242603419e-05
-2.96240274881598e-05
-2.86209678089605e-05
-1.74332619460441e-05
-4.07132601946958e-05
-2.87253348963176e-05
-8.14943817166917e-06
-2.9922527047375e-05
-1.29412796058317e-05
-1.17587315332898e-05
-1.02256511709673e-05
-3.30983049654156e-05
-8.99983863491187e-06
-1.44499645468445e-05
-2.74131800494738e-05
-1.9800476813407e-05
-4.36612068312547e-06
-3.28566938024852e-05
-2.58613252716948e-05
-1.63005951587479e-05
-3.31044771880262e-05
-3.69454737046173e-05
-3.66200414023272e-05
-1.93992363890267e-05
-3.03723363860046e-05
-2.28926302540503e-05
-4.28037368882102e-05
-2.2652151665777e-05
-1.60013582840388e-05
-1.5964407817549e-05
-3.2679802191617e-05
-1.67663581885811e-05
1.20599955565492e-05
4.1947852924184e-06
-3.40557753284452e-05
-2.61388295695817e-05
-8.38079671852411e-06
-2.18930412772887e-05
-3.18881122586694e-05
-1.38740878334557e-05
-2.06449243068566e-05
-2.63129512683828e-05
-4.58600917942842e-06
-2.93028017303501e-05
-1.58022432019005e-05
-2.01686003163716e-05
-1.97058670864342e-05
-2.63949233873653e-05
-2.27564551039722e-05
-1.98013494945761e-05
-8.41868006495259e-06
-2.29805545160137e-05
-2.08090167234877e-05
-2.46557796678261e-05
-2.93526081343162e-05
1.57159360579727e-06
-1.07956838481612e-05
-2.08085197303028e-05
-2.9810667735016e-05
-1.74810262361614e-05
-4.33433930368178e-05
-1.02239002858289e-05
-1.82866822006773e-05
-2.66825286528656e-05
5.02411709394548e-06
-2.01408686494166e-05
-2.00322974909817e-05
2.55602668975905e-08
-1.15633350796767e-05
-2.32837667109498e-05
-2.819464351715e-05
-3.30002102356408e-05
3.45269135458661e-07
-1.84461880746505e-05
-2.02099831773312e-05
2.99747121975349e-06
5.64627407475994e-06
-1.55075403862424e-05
-1.56858891963972e-05
-2.85203723098544e-05
-2.07072682644004e-05
-1.98213310605607e-05
-4.22479677179155e-06
-8.55783748897915e-06
-2.5574323488583e-05
-2.37195015003992e-05
-1.61560334377151e-05
-1.71811441745276e-05
-1.41151743947594e-05
-1.63309972671134e-05
-1.95444611204929e-05
-5.91086782433935e-06
-2.52831235049175e-05
-1.79747879737011e-05
-2.95956343668206e-05
-1.49711407690831e-05
-4.48716039717082e-05
-2.84661600364152e-05
-4.09135951088371e-05
-1.30884467532614e-05
-3.23439287137701e-05
-1.28758219820649e-05
-2.29290547739836e-05
-2.25189950655177e-05
-2.0428809309753e-05
-2.17738435165923e-05
-2.91072425042935e-05
-2.46563219179746e-05
-5.40089282529402e-06
-1.31852229060973e-05
-2.71711696916718e-05
-3.21833151382731e-05
-2.08479344325399e-05
8.02200495670514e-06
-3.11872700354838e-05
-2.62469881674794e-05
-2.81772150531892e-05
-2.18011833712032e-05
-2.75143017931886e-05
-1.26019212060738e-05
-3.52594438928567e-05
-1.24359025217472e-05
-2.23511257050797e-05
-1.90316180342816e-05
-8.23304262500306e-06
-3.89803779779759e-05
-3.93373294810888e-05
-3.28872719768425e-05
-2.65199935235461e-05
-7.79497724436327e-06
-2.5514784335728e-05
-2.55673338701587e-05
-2.30478295845559e-05
-1.78605742281238e-05
-4.43666821509734e-06
-2.45389761658585e-05
-3.88944621085282e-05
1.66167248550118e-05
-7.12765222850212e-06
-3.57002388778408e-05
-1.1596557372384e-05
-2.59489327881927e-05
-1.0793102445642e-05
-3.19169609714367e-05
-4.00044673619652e-05
2.82722308854708e-06
-1.48955443969089e-05
-1.92122744901854e-05
-1.55325267682444e-05
-3.87387107475683e-05
-1.06408416096085e-05
-1.64277728350323e-05
-7.68014771773631e-06
-2.62262088333671e-06
-2.47724893256179e-05
-2.8304733412693e-05
-3.22302214850539e-05
-1.53723291456979e-05
-1.99479291524609e-05
-1.66196552666891e-05
-1.18779797059626e-05
-3.37774930320736e-05
3.22191382439714e-06
-3.7157931355934e-05
-3.05144196513063e-06
-4.53478124291362e-06
-1.24261823599513e-05
-1.68411195013598e-05
-1.34155617779552e-05
-1.61653074823485e-05
-3.37460968274347e-05
-3.01788427519274e-05
-2.05371702591175e-05
-2.28062601295421e-05
-1.86926748401048e-05
-5.41442896092927e-05
-3.14704864002088e-05
-2.95961335999431e-05
-2.81694364047103e-05
-1.70980984246307e-05
-4.61312115529549e-05
-3.22362355585016e-05
-8.50865631346846e-06
-3.69614909450398e-05
-4.02302454427482e-05
9.22315422061187e-06
-2.73070517039565e-05
-3.96839405131471e-05
-1.73873555639908e-05
-2.02337175097652e-05
-2.0943971427663e-05
-7.08697867586361e-06
5.28241733281637e-06
-7.03141190054995e-07
-2.39283702134354e-05
-1.77980978620686e-05
-3.22950946396094e-05
-3.58513753217773e-05
-2.2831211620594e-05
-2.21223119399346e-05
-3.31019178390201e-05
-2.05817710442807e-05
-2.2517419432965e-05
-8.41613247912097e-06
-1.25356762379105e-05
-3.64827160521498e-05
-1.37405501252909e-05
-2.68809654619111e-05
-2.82968432040468e-05
-2.26515390799724e-05
-3.0243761912127e-05
-2.05692333901989e-05
-1.25462843166529e-05
-1.00543143368444e-05
-3.74668395534586e-05
-4.03067228047748e-05
-3.21981398948267e-05
-3.44317350658823e-06
-7.16071089623861e-06
-2.28704785050604e-05
-2.44870582870574e-05
-1.95339477646198e-05
-7.46663024179096e-06
-3.73014477676633e-05
-1.52384992188704e-05
-2.67689556966808e-05
-3.65190058569864e-05
-3.37925102590479e-05
-2.02507119962006e-05
-3.49691160731791e-05
-2.01738180215832e-05
-3.55768153340016e-05
-2.0094723099856e-05
-2.46192092251032e-05
-2.42013391890042e-05
-1.64241566753225e-05
-1.923991140332e-05
-1.26871851036147e-05
-1.66886721975564e-05
-1.46020328968829e-05
-7.12670433241599e-06
-2.04934812641104e-05
-2.06748217520038e-05
-1.46488247781414e-05
-2.08446682771486e-05
-5.72989955433068e-06
-2.30536042540832e-05
-8.26222935756409e-07
-9.82551478821471e-06
-1.71341695269739e-05
-1.08707994841571e-05
-3.21350639989241e-05
-2.48989286402549e-05
-1.94232357467699e-05
-7.45276907877549e-07
-2.71172834148126e-05
-4.53477201227396e-06
-3.4731086180437e-05
-1.10320806885466e-05
-1.54867196997251e-05
-4.18859327847953e-06
-2.59919735666759e-05
-1.52286497374517e-05
-3.80367750333e-05
-4.62408206538909e-06
-3.26847198527194e-05
-2.2693290178989e-05
-1.49153502010603e-05
-2.38414301006852e-05
-2.55642227477528e-05
-2.47784604834253e-05
-8.41726109381154e-06
-1.24908772842874e-05
-4.06527802461986e-05
-2.03301524508085e-05
-1.6091000722783e-05
-2.38356758911361e-05
-3.37248165009908e-05
-2.90816096195571e-05
-3.28963608151807e-05
-3.14210889330341e-05
-2.1781752412348e-05
-1.94212597834096e-05
-1.37859711544534e-05
-2.15898073772434e-05
5.61032669997147e-06
-2.0754574030397e-05
-3.04405227823713e-05
-1.48857849608989e-05
-2.74907234345557e-05
1.04927656881069e-05
-1.09960749992283e-05
-1.51909045733872e-05
-9.36963492985564e-06
-2.24341758599986e-05
-1.86314629406002e-05
-3.23199172561863e-05
-1.47308232618951e-06
-1.3940782308411e-05
-2.81507724466611e-05
-3.07037653933564e-05
-3.82475095015707e-05
-1.62850041835554e-05
-2.0188131449028e-05
-3.15982156978693e-05
-2.46298013830792e-05
-3.14035824642555e-05
-4.71990154356828e-06
-2.04487239646621e-05
-2.6649965404154e-05
-4.32071431602709e-06
-2.91247356248501e-05
-5.2071587813505e-06
-9.08073358318004e-06
-1.76139259065656e-05
-2.66970202104373e-07
-6.97604217513259e-06
-3.05658328039602e-05
-1.8113122934111e-05
-3.11767641805182e-05
-1.21590892358782e-05
1.51039717186505e-06
-9.19986278781341e-06
-2.86910041957968e-05
-9.52913713484723e-06
2.57729887322263e-06
-2.6704448155037e-05
-2.44160391904329e-05
-2.41264510954167e-05
-1.97737801449432e-05
-1.07190091190852e-05
-2.07707862777709e-05
-1.37222039779641e-05
-2.29128194082991e-05
-2.37981568853823e-05
-3.32827799915149e-05
-2.75475743830451e-05
-2.1967035097912e-05
-3.76103977685101e-05
-1.21895847465413e-05
-3.11369789564466e-05
-1.08044026786754e-05
-1.19601509283888e-05
-2.02396537758939e-05
-2.93677329192879e-05
-1.91672841969061e-05
-1.8848975292582e-05
-1.92495686295557e-05
-2.36133456382583e-05
2.63505081638346e-06
-1.01397468675635e-05
-2.33067805227398e-05
-2.50696366991102e-05
-1.07766604608095e-05
-2.20765476720771e-05
-1.40116515827037e-05
-1.88499245716023e-05
4.06070550791629e-06
-3.4987968656838e-05
-6.48844451912376e-07
-4.73557471874915e-06
-9.42151323032792e-06
-4.13024143635407e-05
-1.88741032130957e-05
-1.43381675550722e-05
-4.67642164835139e-05
-3.64183547355938e-05
-9.925501383412e-06
-4.38621740007152e-05
-4.58398311474024e-06
-9.13332222772231e-07
-3.04959928424782e-05
-5.29685161673617e-07
-2.10813199009879e-05
-3.48308164717246e-05
-2.65328935433028e-05
-2.65905914832804e-05
-3.38196800658082e-05
-1.88193555039335e-05
-2.28236042449096e-05
-3.94788902469137e-06
-1.81488367368241e-05
-3.55877855452259e-05
-8.14533190565179e-06
-1.54616943768145e-05
-2.44256409844182e-05
-3.41645745534581e-05
-1.49952393700827e-05
1.28357602059679e-06
-2.98414028882636e-05
-3.30723639652848e-05
-6.45236604756907e-06
-4.33133429911763e-07
-1.13898029456168e-06
-2.77179810572851e-05
-4.01851251442832e-05
-3.35833194799394e-05
4.63844216205475e-06
-2.26378910593509e-05
-3.244764916577e-06
-2.24282813740852e-05
-3.25777630432274e-05
-2.06740073137262e-05
-5.23830131140867e-06
-1.14088890419123e-05
-2.44665801200196e-05
-3.83903972727594e-05
-3.25896511048896e-05
-4.21596898241226e-05
-1.51104613021984e-05
-2.67509627025034e-05
-1.88414234634257e-05
-1.9646909748209e-05
-1.82191802966615e-05
-1.29450234547175e-05
-1.18126423400599e-05
-2.80927986728663e-07
-3.10346105537536e-05
-1.85722001374815e-05
-3.20867154889335e-05
-2.14289495308818e-05
-1.9586025001892e-05
-2.37599287994048e-05
-3.40641747047779e-05
-2.81202097929946e-05
-1.44222878322914e-05
1.56400475848557e-06
-2.88454212336586e-05
-1.12152610461858e-05
-3.00070117229623e-05
-1.45128095278229e-05
-1.62905319545854e-05
-1.5861510405772e-05
-3.39458102944129e-05
-8.84672976425385e-06
-2.80542641118146e-05
-3.67349900496281e-05
-1.53047947344795e-05
-2.74292298881501e-05
-5.05637781958293e-05
-2.69267477746595e-05
-1.21842803976238e-05
-2.06279135738906e-05
-2.25540090836249e-05
-2.37878095930395e-05
-3.66200744293493e-05
-2.53427976924702e-05
-2.36285019269629e-05
-8.64720421804664e-06
-3.30584788402385e-05
-4.88909171272093e-05
-3.15455061161644e-05
-2.24384509579908e-05
-1.48392789434798e-06
-1.19913866164098e-05
-2.15644225297523e-05
-1.83877996418913e-05
-1.63566099585001e-05
-2.80423625826291e-05
-9.21219704422842e-06
-1.54970986890588e-05
-8.42625465644919e-06
-3.60931288993134e-05
-1.84953388280517e-05
-2.93194783798734e-05
-2.52593462541031e-05
-7.34662611695254e-06
-2.86596910662061e-05
-1.27606654587192e-05
-2.39143306831603e-05
-1.768143163459e-05
-1.28800036896197e-05
-2.53049217415254e-05
-3.77950298771108e-05
-2.79275548499505e-05
-3.18554871431929e-05
-3.5897264809129e-05
7.93975205456071e-06
-8.7904229759101e-06
-3.8011230312223e-06
5.70834897557412e-06
-1.53329451445826e-05
-2.29252430941522e-05
-1.8442650474351e-05
-1.17049232903767e-05
-2.5133859611684e-05
-1.39351493209922e-05
-1.679757288618e-05
-1.85490805183539e-05
-3.43642468099092e-05
-3.00632952229638e-05
-3.07516833353275e-05
-1.39429739109278e-05
-3.09690544714722e-05
-1.88855806732054e-05
-2.3159228995307e-05
-3.37266746023659e-05
-1.73342874908281e-05
-1.73104027102211e-05
-2.43505627291885e-05
-3.18566380806283e-05
-1.04540072655302e-05
-1.26858311457421e-05
-3.64061051865393e-05
-1.95099148399117e-05
-7.59812262434891e-06
-2.81877288958795e-05
-3.91208497501418e-06
-1.42269456000613e-05
-2.03806838247651e-05
-1.78334368991811e-05
-1.56871296525622e-05
-2.43845273798026e-05
-2.57801851478673e-05
-3.05290962980118e-05
-1.86499737813514e-05
-1.63924211431802e-05
-2.22762948962813e-05
-2.32744039190096e-05
-4.40799301633041e-05
-8.56610124012484e-06
-2.86584369256492e-05
-1.59933324685897e-05
-2.87812239330562e-05
-6.72187936676462e-06
-2.49428374851259e-05
-1.26662265787391e-05
-1.4603249903427e-05
-2.8314950665105e-05
-3.11898302831253e-05
-5.86372558956276e-05
-5.25668729780891e-05
-2.33477172902849e-05
-3.61208837489186e-05
-1.6851206117037e-05
-3.95180991302507e-05
-4.2035696915274e-05
-5.2669950776417e-05
-2.48613050649363e-05
-2.74647786447132e-05
-3.56102567294732e-05
-4.62906108076234e-05
-3.86699974206207e-05
-2.73676754864533e-05
-1.5605926493549e-05
-1.50581531823252e-05
-3.78876430395454e-05
-2.98122315550223e-05
-1.65555272449596e-05
-3.91236331038459e-06
-2.35524389532587e-05
-3.61180809998303e-05
-1.64138511458353e-05
-3.63675150539837e-05
-2.06711809347436e-05
-1.83202163858768e-05
-2.64955493002548e-05
-7.69434937665904e-06
-1.79115653127268e-05
-2.64538015224661e-05
-2.127481910787e-05
-1.49861828506836e-05
-2.38120309912818e-05
2.38953143285392e-06
-2.26668255628218e-05
-7.79917127965807e-06
-1.98947560211344e-05
-2.02776211793888e-05
-2.72741106664023e-05
-1.33115101433948e-05
-3.0033757687193e-05
-4.64189897963267e-05
-1.39948587610548e-05
-2.36511846792802e-05
-2.19628504361294e-05
-1.87080771856291e-05
-5.23580763567643e-05
-9.86315021953949e-06
-2.0828167200201e-05
-7.68621643513023e-06
-3.28203405614544e-05
-2.31707637945893e-06
-3.95647282787783e-05
-2.31268270878173e-05
-3.62845768778482e-05
-1.2667474216504e-05
-9.69737625892992e-06
-2.28793729374639e-05
-3.94134038125876e-05
-1.59083462866916e-05
-6.36952444051409e-06
-2.22203138612881e-05
-6.36131271701484e-06
-2.93323080730846e-05
-4.93486765178757e-05
-2.44773124585201e-05
-1.89947319854682e-05
-2.94989780917396e-05
-2.41363203945622e-05
-3.92302611253219e-05
-1.38804890442274e-05
-2.43053709548771e-05
-4.49981933143577e-05
-4.28096774572928e-06
-2.89046186938286e-05
-2.85032539305294e-05
-2.84190401165774e-05
-3.41267351485154e-05
-2.77042494779303e-05
-1.78211453204481e-05
-3.91928493431659e-05
-1.71080711484583e-05
-3.5337847561508e-05
-2.99906509875632e-05
-1.13853919046185e-05
-2.46159059169551e-05
-1.22122419494948e-05
-2.31935296448393e-05
-2.50532819699395e-05
-2.60224961885284e-05
-2.16958278515815e-05
-1.63339178316576e-06
-1.36031986613998e-05
-3.91665879549187e-05
-2.69603654678029e-05
-2.42822771474068e-05
-1.12725126083868e-05
-1.15630420969549e-05
-4.95200245859963e-06
-1.9878799700119e-05
-2.64271122799585e-05
-1.14722896700998e-05
-6.58218301914121e-06
-4.00614954776809e-06
-1.72115912258308e-05
-2.50386109356048e-05
-3.39162852171998e-05
-2.13766770661243e-05
-3.6965554846774e-05
-2.5098655090105e-05
-8.55539161111807e-06
-4.10049423699518e-06
-2.10583953381978e-05
-2.79094144509962e-05
-8.92288542468749e-06
-6.88108251365736e-06
-2.45698298130692e-05
-2.98831137497132e-05
8.88642678508395e-07
-1.68176868548116e-05
-2.29223766064753e-06
-6.15488452361397e-06
-1.78088334222596e-05
-2.19746128324002e-05
-3.94449899780889e-07
-1.38052802491529e-05
-2.49714485892102e-06
-1.07024023016295e-05
-2.47531309590025e-05
6.59549744086454e-07
-2.36848645684034e-05
-3.8140349937523e-05
-1.92505956020498e-05
-1.73137136114861e-05
-7.05965231010044e-06
-4.35482012638782e-05
-3.13737993878539e-06
-1.10453627650311e-05
-1.83645246377909e-05
6.93623100048367e-06
-4.81759367047023e-05
-2.55355024314275e-05
-1.18940114741422e-05
-2.48969064985466e-05
-3.12965916179877e-05
-2.65727781280325e-05
-1.66373827221672e-05
-3.46210795468165e-05
-3.57436904651804e-05
-8.44883205081125e-06
-3.91929854348424e-05
-3.59320221813829e-05
-2.30866716964992e-05
-2.59464790570205e-05
-3.1265294286445e-05
-1.40410815954146e-05
-2.36107317309254e-05
-3.79721294389803e-05
-5.21297398338304e-05
-5.03252906571781e-06
-3.03210592768123e-05
-2.26557216128484e-05
-1.95744069815952e-05
-1.39277405858095e-05
-3.34447294546293e-05
-2.94769129791228e-05
-1.21489675386939e-05
-2.79420149677885e-05
-1.45952146146282e-05
-1.66704221282952e-05
-2.46281123769674e-05
-4.06497409672422e-05
-1.87127962262882e-05
-2.13232324909044e-05
-1.49153080293971e-05
-2.58992981363996e-05
-2.74050571876205e-05
-1.08541857981029e-05
-4.72289640861241e-05
-2.56171127999332e-05
-3.09123966609056e-05
-4.45144618684798e-06
-1.44314621190568e-05
-7.86648611034709e-07
-2.67867912214576e-05
1.08231276253963e-06
-2.98037513778918e-05
-1.58806887039393e-05
-1.70764673108227e-05
-2.94168739193376e-05
-2.59221679833147e-06
-6.61891305352954e-06
-7.03245823122956e-06
-4.52423658020149e-05
1.56631857845874e-06
-3.58006837146726e-05
-6.45249539161126e-06
-2.36394415839416e-05
-1.92521433688387e-05
-2.80030722791925e-05
5.36581094038878e-06
-1.09768992926323e-05
-9.23007257738648e-06
5.57409844288432e-06
-2.98212307491633e-05
-2.88313131412408e-05
-1.78414597914056e-05
-2.94313349024502e-05
-1.18152650331268e-05
-2.89085378745292e-05
-2.94933482780428e-05
-1.69791429797758e-05
-2.5581776273101e-05
-1.56317484832635e-05
-1.0064068165365e-05
-3.10291628220649e-05
-7.36555037273448e-06
-5.90180400962952e-06
-3.16352223020271e-05
-3.35154197063916e-05
-1.34565766270223e-05
-1.61391577760896e-05
-4.62867888922706e-05
-1.90843867007967e-05
1.1000271898342e-05
-1.06583763611876e-05
-2.8136237549023e-05
-2.22132175568342e-05
-4.40478734356356e-05
-1.17934366876497e-05
-4.05092199671235e-06
-4.0623046189181e-05
-2.90102949984872e-05
-8.45670075853266e-06
-2.95766023334045e-05
-1.73711067845216e-05
-4.64127157996885e-05
-3.64223525612093e-05
-2.77989461914807e-05
-7.83759679607844e-06
-2.78603479028376e-05
-1.83234083988634e-05
-2.04576856855614e-05
-2.57105223676446e-05
-3.89823482628565e-06
-1.39776009235835e-05
-1.95006744220311e-05
-4.60711654143692e-05
-3.12149978467326e-05
-1.57378412459362e-05
-1.85946657965468e-05
-3.09048692417162e-05
-2.57306783686208e-05
-2.6779370592458e-05
-3.36077074388529e-05
3.15793658881928e-06
-2.26375292415334e-05
-3.44645637506479e-05
-3.77540661021891e-05
-1.49934435489076e-05
-6.88340845212356e-06
-2.02474573609076e-05
1.07303982887729e-05
-2.36725687906809e-05
-3.27785441802381e-05
-2.20772796625995e-05
-1.83779687950773e-05
-3.13662545926788e-05
-1.74459146013627e-05
-2.2533026665392e-05
-8.37552219816796e-06
-4.1262768144869e-06
-1.32586286455434e-05
-2.29599135910784e-05
-2.77459675637879e-05
-2.63461201681107e-05
-1.46182254084436e-05
-4.35084999957238e-06
-1.45465236951383e-05
-1.86171867244663e-05
-2.03433903793141e-05
-1.63907781252306e-05
-2.06224286573489e-05
-2.58111450632373e-05
-2.65893028510746e-05
