# Supplementary material for: Research on computational propagation and identification of mine microseismic signals based on deep learning
Source: PLoS One. 2025 Oct 22;20(10):e0334641. doi: 10.1371/journal.pone.0334641 (PMC12543183; doi:10.1371/journal.pone.0334641)
Supplement: S2 Data — (ZIP) [file pone.0334641.s002.zip › 000100500002023.xlsx_0.txt_24.txt.txt]

-1.55554086141489e-05
6.4516010939294e-06
-5.05829130952556e-05
-3.64643950280998e-05
-1.79593765009533e-05
-1.50428519834374e-05
-7.88543096269859e-06
-2.31009036354255e-05
-1.22483362008677e-05
-2.00063426591856e-05
-1.00900747297023e-05
-2.29315464284406e-05
-2.32489842103435e-05
-2.73544876595211e-05
-1.32380559991532e-05
-1.91226680800313e-05
-1.43831552689159e-05
7.24786098410926e-07
-2.74929766076789e-05
-3.13198597828296e-05
-3.37664638135141e-05
-1.99908371931747e-05
-1.36639439940488e-05
-2.72987313607866e-05
-1.13552049916681e-05
-1.44537577608155e-05
-3.58784127198868e-05
-1.13543222274252e-05
-2.59574181657768e-05
-1.70754970927327e-05
-3.89890462650511e-06
-2.91997819322353e-05
-6.92620884391853e-06
-1.50276121875843e-05
-2.67384338902779e-05
-1.15662068066637e-05
6.3201716603843e-06
-3.42341842971727e-05
-5.37790171324454e-05
-2.33540331406568e-05
-6.82505213233843e-06
-2.62140185630022e-05
-2.06875757138118e-05
-9.93144107324222e-06
-9.93337012851306e-06
-1.12437640772635e-05
-1.84743384073113e-05
-2.76534911119689e-05
-1.3022348684425e-05
4.4439294193544e-08
-3.92087335133825e-05
-1.15255220450854e-05
-1.72527526257634e-05
-3.30539233976734e-05
-2.14024602271666e-06
-1.39024363522745e-05
-3.32540971911907e-05
-1.76750063331918e-05
-3.2135466155908e-05
-1.10689514075888e-05
-4.22183416752886e-06
4.12420368793369e-06
-1.42529167892575e-05
-3.46023123883381e-05
-1.79477366209663e-05
-1.63866733682327e-05
8.35285964567505e-06
-2.02177270785101e-05
-2.75153256961599e-05
-4.02394180779636e-05
-1.54712176969597e-05
-3.91581825569749e-05
-1.69435386503681e-05
-2.52375076079719e-05
-7.7533304672505e-06
-3.0906739333708e-05
-1.70090446798322e-05
-3.02042925269068e-05
-3.51458103011589e-05
-2.73117197227722e-05
-2.13399681300994e-06
-3.15615862114607e-05
-7.94501015162171e-06
-8.05411649740154e-06
-8.77423480922486e-06
-1.99134159243928e-05
-1.98335088850329e-05
-2.70486393874895e-05
-1.27556835028701e-05
-1.69762046631925e-05
-3.37763615405275e-05
-6.7938569416859e-06
-2.62683185553393e-05
-3.45299515848418e-05
-2.08185456476925e-06
-3.34935907768753e-05
-3.45844904506897e-05
-4.33817080807118e-06
1.24567474235775e-05
-3.70141195199168e-06
-3.64306448831915e-05
-9.58736743720814e-06
-3.17866199358137e-05
-1.15253902977283e-05
-1.72000049178413e-05
-2.67536343767109e-05
-4.69089494300913e-05
-2.21282309912825e-05
-2.71297922614128e-05
-2.11000940732669e-05
-1.68293396803012e-05
-1.49354283295995e-05
-1.44711185736126e-05
-2.2073209799563e-05
-4.86179820169515e-05
4.68370702726628e-06
-2.94191324396637e-05
-3.03598305057105e-05
-8.16654275726742e-06
-2.19221824040701e-05
-1.90069275043851e-05
-3.23659274719807e-05
-5.02643374864189e-05
-2.32489686015102e-05
-2.3921791831368e-05
-3.22444370729935e-05
-2.00233938205378e-05
-2.94865329085496e-05
-1.23552148945718e-05
-1.51408962939346e-05
-2.5392840270445e-05
-2.42751458179695e-05
-9.99648853497917e-06
-1.19386928276185e-05
-1.63034753074925e-05
-2.96662704860223e-06
-1.879148471523e-05
-1.10644265676749e-05
-1.08818060805493e-05
-2.21444204814339e-05
-2.81766858294209e-05
-2.26280746848466e-05
-3.14949514134886e-05
-2.74640398583909e-05
-8.21346075668496e-06
-8.64556777735368e-06
-1.77557516089131e-05
-2.41580996838012e-05
-2.35839649264026e-05
-3.26202169484762e-05
-3.81257697972152e-06
-2.49168458475899e-05
-3.4279842582529e-05
-2.45094691573131e-05
-8.25193316815149e-06
-3.67330045540129e-05
-1.87822123418476e-05
9.45817480672571e-06
-1.36462010210643e-05
-1.6198512859424e-05
-8.16516877914954e-06
-4.25923395376927e-06
-1.35190850045376e-05
-2.74878389549675e-05
-1.31693428519609e-05
-4.40870750467917e-06
-1.53881213277376e-05
-3.15205086103797e-05
-3.40880442466354e-05
6.21158891866099e-06
-9.75509930327937e-06
-2.82303818570738e-05
-3.05276958010266e-05
-2.47209649875957e-05
-4.85974875541768e-06
-1.9161601841184e-05
-5.19373287413522e-06
-3.75542942989766e-05
-1.94443955104293e-05
-1.80762472841845e-05
-4.62307910275057e-05
-6.67726022944185e-06
-8.82503438744585e-06
-2.66736509466874e-05
-2.75275185728957e-05
-1.37651359582938e-05
-8.18819431639554e-06
8.88734815580928e-06
-2.78002102443554e-05
-2.68765990266165e-05
-1.89103373938817e-05
-1.49274081712687e-05
-1.62479969074972e-05
-2.10292071659745e-05
-9.45762288278456e-06
-2.27498210692705e-05
-4.14636824444505e-05
-7.06149389266286e-06
-2.48326139970453e-05
-2.4845448367939e-05
-2.80868407766254e-05
-2.08499121541084e-05
-1.37457119381746e-05
-1.05228120505651e-05
-3.14222690295514e-05
-2.24557199156392e-05
-1.4178806255056e-05
-2.20525510516072e-05
-2.87822544394002e-05
-1.04334133898819e-06
-8.63139115116846e-06
-1.91942934277904e-05
-1.14372422797886e-05
4.10482779507615e-06
-5.6903298356748e-05
-2.78188959766211e-05
-1.53733424806001e-05
-1.79360326598468e-05
-1.94948809945845e-05
-2.52263184765566e-05
-2.31915060023429e-05
-2.49565394986321e-05
-1.54854119120394e-05
-8.35172556418706e-06
-1.6340586864486e-05
-2.27555349170769e-05
-4.46353656396621e-05
-3.13436421305623e-05
-8.64368665176481e-06
-7.0634630845974e-06
-5.06602955465756e-05
2.29646891083155e-06
-1.88908161412243e-05
-2.05193021912179e-05
-2.3457286417322e-05
-1.82662324216759e-05
-2.64663597895369e-05
-4.40853340309892e-05
-2.17829053427566e-05
-2.83514011112552e-05
5.06316355996606e-06
3.18763957222891e-06
-2.03043323225097e-05
-3.01582617591073e-05
-1.25729165113149e-05
-3.46235318792453e-05
-3.3945236981024e-06
-3.69781033981229e-05
-2.95232609201818e-05
-1.62572204282286e-05
-2.69683409352226e-05
-5.50288780596739e-06
-9.71545685559943e-07
-1.05435060881806e-05
-1.87419413082967e-05
-2.71785548453479e-05
1.18244267856171e-05
-3.24517571401114e-05
-8.43523818376378e-06
2.62430577375682e-06
-5.21981438330399e-06
-2.02773925163368e-05
-1.71191047224205e-05
-1.60818796334e-05
-4.37853606863233e-05
-1.19100183089065e-05
-2.04485269224759e-05
-8.76505502673481e-06
-2.34242899373942e-05
-4.16453986915334e-05
-1.18708493442667e-05
-2.68460129375562e-05
-2.40822495984489e-05
-1.51879259574481e-05
-1.45689670183352e-05
-1.41357071411045e-05
-5.18053523235371e-06
-1.86701669987121e-05
-2.77933549606761e-05
-4.34956545543656e-05
-3.19318072386478e-05
-9.29143683566612e-06
-2.5309946479788e-05
-2.15728177926309e-05
-8.75099960658595e-06
-1.82843972321695e-05
-1.02523224209187e-05
1.25489582530264e-06
-1.87259531641714e-05
-6.99081903550631e-06
-1.85557311839903e-05
-2.60887623649863e-05
-2.65282057361383e-05
-1.51260903942666e-05
-1.98787359165281e-05
-2.19147877293317e-05
-1.90576428637809e-05
-2.10846414839073e-05
-1.38758215365444e-05
-1.90755875029336e-05
-2.15163797027658e-05
-3.76443989274339e-06
-1.18365722456915e-05
-1.2784254803518e-05
2.61402231828521e-06
-4.80076165394017e-05
-2.79401637037417e-05
-9.83853750754709e-06
-1.1576803813138e-05
-1.39453549524496e-05
3.52704757858977e-07
-3.17365136146565e-05
-1.68601563104133e-05
-4.10134378532708e-05
-3.14393241295597e-05
-4.36538056322633e-05
-3.14238292631425e-05
-1.9424042323477e-05
-1.26617595094781e-05
-4.96295956522647e-06
-2.28791919598934e-05
-4.39229797817628e-06
-2.65293445231651e-05
-3.75467330678532e-06
-4.06016801380451e-05
-2.78189339922643e-05
-2.73878184056188e-05
-2.84986352880486e-05
-3.54533853344657e-05
-1.74403181885528e-05
-2.84992626424011e-05
-1.89508589024256e-07
7.04429490315437e-07
-2.28360723637889e-05
-2.27657413788102e-05
-2.1432961415587e-05
-1.18437589422885e-05
-5.11985976824718e-05
-4.07853592327099e-05
-1.1767045005604e-05
-1.31944906330817e-05
-1.74783555322478e-06
-1.55251150705113e-05
-1.66596749276883e-05
-1.58214743609876e-05
-1.53570827596276e-05
-7.78556469404014e-06
-8.44703468648126e-06
-4.05094989262521e-06
-2.06270259732538e-05
-8.79361060213738e-06
-2.06674573253794e-05
-2.70138672769533e-05
-1.7224572055073e-05
-1.46993546598802e-05
-3.75777117519019e-05
-3.0234634786825e-05
-1.610830468623e-05
-2.19508904519363e-05
-3.26651953799413e-05
-1.64961717097213e-05
-3.87870531951246e-05
-1.37378643942053e-06
-2.85912937150335e-05
-3.18512844207206e-05
-3.21507432891351e-05
-2.34576874867728e-05
1.48657097583707e-06
-1.43997250456022e-06
-4.21493634784874e-06
-2.10714384914937e-05
-1.61241689573444e-05
-1.66370315186824e-05
-2.15499800360799e-05
-9.93746007582538e-06
-2.72131503493423e-05
-3.23981498184593e-05
-3.1410771727541e-05
-3.13208489456882e-05
-1.23649287508072e-05
-9.90536957577809e-06
-2.27087826305784e-05
-3.63359283120272e-05
-2.79744875105764e-05
-1.1045955587176e-05
-2.78104705761247e-05
-1.43935559759341e-05
-1.12300331267795e-05
-3.96789190229441e-05
1.72842061067937e-06
-3.4712180424465e-05
-3.95620764172272e-05
-2.1008816784454e-05
-2.40419939841056e-05
-2.37649348724636e-05
-6.84788676898065e-06
-1.51692844678038e-05
-1.79042722361892e-05
-3.24810006910059e-05
-2.96546507670677e-05
-2.63066645613279e-05
-3.67404044998576e-06
-3.09255168374286e-06
-1.05424665215204e-05
-3.67566592060219e-05
-2.55954573331087e-05
-1.14731576762296e-05
-9.05062883654389e-06
-2.74333037130936e-05
-4.62372025341983e-05
-1.55354056879847e-05
-2.33953214967658e-05
-2.05341694187185e-05
-1.77002749841963e-05
-2.65673044704731e-05
-2.66832274368245e-05
-1.56882856389705e-05
-1.53602828924501e-05
-2.66228174877879e-05
-2.72516486427547e-05
-5.25554110377576e-06
-2.04370661941312e-05
-2.99275592787708e-05
-1.8760562798475e-05
-2.35852676179849e-05
-1.90589999929289e-05
-1.93887765517493e-05
-7.79424370514747e-06
-1.37720156442623e-05
-2.6891786401862e-05
-1.87093295197731e-06
-2.42391355050832e-05
-3.1667523815444e-05
-2.00222427865714e-05
-3.45195513626088e-05
-3.64713394217864e-05
-2.98245230807963e-05
-2.28145372471757e-05
-1.48210723531407e-05
-3.35510576612551e-05
-2.90417934272087e-05
-2.341082699031e-05
1.10404093806252e-06
-1.83997283504068e-05
-1.67510806424294e-05
-1.93420736955918e-05
-2.48476825436518e-05
-1.13687312662536e-05
-1.25208156188692e-05
-1.49116815066324e-05
-2.59934967269512e-05
-1.32087797061216e-05
-2.22842426189123e-05
1.91245917824954e-06
-2.35358281820968e-05
-3.40092715830603e-05
-3.38926968590168e-05
-1.47145713864337e-05
-5.18243941292021e-05
-4.2159566981276e-05
-1.99121095093669e-05
-1.13554594839562e-05
-3.98956186940424e-05
-3.20825979917575e-05
-2.81749452843355e-05
-7.7668519368236e-06
-2.81953450716601e-05
-1.08876410311384e-05
3.89869973304451e-06
-2.59650124115394e-05
-1.67920281367653e-05
-2.21977251854025e-05
-1.88368881817916e-05
-4.77464585165437e-06
6.00219443714464e-06
-3.11991635200462e-05
-2.3856751996355e-05
-2.33132344711654e-05
-3.57840314401426e-05
-2.76903923990581e-05
-2.79005680460717e-05
-2.26270567438883e-05
-1.47270382984215e-05
-4.5427935474838e-05
-8.16931182792356e-06
-2.8427488753147e-05
-4.19312091972779e-05
-1.90917555472862e-05
-3.30017511026938e-05
-1.8349887770881e-05
-1.63890285083458e-05
-1.4028011000558e-05
-1.98862489188026e-05
-3.42384244320766e-05
-1.37746870236717e-05
-3.02540757661781e-05
-2.80323904888117e-05
-3.72119861201833e-05
-2.84578438431188e-05
-2.29194344918061e-05
-5.92532620586579e-07
-2.26128885799555e-05
-3.33586717352959e-05
-7.83372648975534e-06
-1.10006595419344e-05
1.3190369124242e-05
-3.45062927662975e-05
-2.34906324238086e-05
-1.06333156293848e-05
-1.26912721360274e-05
-3.74482872942136e-05
-1.90357148569318e-05
-6.34389946361707e-06
-4.24652440699759e-05
-1.8079790870904e-05
-3.70761849758454e-06
-2.15955706895918e-05
-1.69343123608353e-05
-1.25367341680572e-05
-1.351264682474e-05
-1.17745940291132e-05
-3.00583703856356e-05
3.60215613011716e-06
1.52480703733652e-05
-4.03573255384341e-05
-9.26761665334029e-06
-2.04003024529252e-05
-1.37642999581264e-05
-2.39578957721487e-05
-2.46665041005759e-05
6.16748152756983e-07
-2.80046193236411e-05
-9.73623117119779e-06
-1.05473905794261e-05
-2.49391058468686e-05
-1.768023927778e-05
-3.04102210817926e-05
-4.08168551362492e-05
-1.32308144485235e-05
-1.67087158564975e-05
-2.68531055571873e-05
-2.53901974327356e-05
8.94967816287977e-06
-2.82849151657257e-05
-1.21379185742668e-05
-2.47417908085848e-05
-3.43350702162131e-05
-1.21652165682982e-05
-1.31577348058315e-05
-2.07533217136458e-05
-1.12178100358825e-05
-2.20536161722308e-05
-2.32532404013007e-05
-1.42311136695309e-05
-2.31444393249729e-05
-3.92389989299327e-06
-1.32383812083156e-05
-1.91071605867659e-05
-2.33920890454087e-06
-4.10982530923657e-06
-1.1243009176229e-05
-8.91980346862456e-06
-9.15836115195062e-06
6.98568491211008e-06
-9.07757407837295e-06
-8.30442904601556e-06
-2.49583740882747e-05
-2.19412712539724e-05
-2.39782356531327e-05
-1.81503294639653e-05
-3.40217884381921e-05
-4.38539467628935e-05
-1.6841310062378e-05
-2.9120951328923e-05
-2.42764363639084e-05
3.13980520546569e-06
-2.47996784401232e-05
-2.63726582496532e-05
1.85125443701853e-07
-1.0601183322229e-05
-1.41762014633616e-05
1.20924891209219e-06
-1.38598220329828e-05
3.06328625435441e-07
-1.72164532253434e-05
-1.92386918370544e-05
-1.97227856558224e-05
-3.92334216838933e-05
-2.02638175481158e-05
-2.09420002665285e-05
-1.72045239991071e-05
-2.92142066854212e-05
-1.11771385974545e-05
-6.24770451885035e-06
-3.11998451205806e-05
7.14643760739381e-06
-3.18304602307511e-05
-3.13217647284473e-05
-3.46210889466745e-05
-2.13539744807088e-05
-1.91540569990928e-05
-1.52493259940247e-05
-1.25516734657873e-05
-2.18158747522266e-05
-3.53809224407665e-05
-3.38969113594136e-05
-1.43994448982751e-05
-2.57474784579937e-05
-9.24010647327229e-06
-1.34018867445676e-05
-5.28485430529721e-05
-8.36445702612247e-06
-1.34695596986234e-05
-1.15996469604582e-05
-3.45801890153972e-05
-4.14669103912483e-05
-2.54730875711476e-05
-1.48389960173161e-05
-3.47735914317422e-05
-2.5140595884963e-05
-2.84995620476743e-05
-3.19293041314169e-05
-2.86145567122764e-05
-1.85536532789196e-05
-1.5816106982168e-05
-2.27666588237059e-05
-1.02548996120307e-05
-1.73564524197917e-06
-1.63352403814096e-05
-1.83817147863435e-05
-2.24762375040655e-05
-1.92570005898526e-05
-1.68779398929537e-05
-9.10013332009657e-06
-4.75775564574176e-06
-3.58783726014807e-05
-4.72776359965697e-06
-1.91441596377698e-05
-1.89085849366752e-05
-3.50023415264669e-05
-3.8442371925848e-05
-1.9778142063391e-05
-3.04257400866356e-05
-3.85997164004224e-05
-2.71669144787444e-05
-1.64092787591656e-05
-1.27221228800416e-05
-1.59860063888409e-05
-2.08056368327427e-05
-1.18244080929156e-05
-4.68096987244524e-06
-2.32039806486709e-05
-5.96082297391133e-06
-5.41509793273031e-06
-6.22341612026605e-06
-1.06275000732915e-05
-2.56802178032987e-05
-1.36850601086086e-05
-3.71616522202374e-05
-1.98378724738236e-05
-2.05201826370741e-05
1.47034153936427e-06
-2.0525896552828e-06
-4.20417579548485e-05
-2.03007622994253e-05
-7.84333633799594e-06
-1.82603338191246e-05
-1.73788410753536e-05
-4.9352754745399e-06
-2.58786369107025e-05
-2.75273330738949e-05
-2.46959752504987e-05
-1.10846766692567e-05
-2.9594638112108e-05
2.8669538379144e-06
-1.73843120077889e-05
-1.81297806355238e-05
-2.60012129163284e-05
-2.57689960014594e-05
-2.30513437976788e-05
-2.96568561780909e-05
-1.47534536659561e-06
-9.60691066265414e-06
-2.90042848343972e-05
-2.48400553968356e-05
-8.39272180849544e-07
-1.46064676250473e-05
-6.74571836984473e-06
-2.94110860519792e-05
7.65123601981781e-06
-4.00041195187993e-05
-1.71770761608011e-05
-3.76863273240229e-05
-2.99344690829834e-05
-2.8953246086395e-05
-1.28988339942493e-05
-1.59648601089867e-05
-3.41177921708629e-05
-2.48955601425199e-05
-1.83110121649124e-05
-8.07544048605498e-06
-1.25451775912275e-05
-3.60408739184775e-05
-2.85385057843245e-05
-4.02836742346167e-05
-2.41428736769074e-05
-1.89063463545926e-05
-4.12224943256869e-05
-1.49628527792858e-05
-2.23944698433672e-05
-3.13198330675752e-05
-6.0090934941254e-06
-7.26851698981927e-06
-2.08755032947367e-05
-1.75872798345536e-05
-3.87100688026959e-05
-2.91566053760871e-05
-2.72437994517403e-05
-2.24463131066312e-05
-2.45118022439617e-05
-3.37100667859554e-05
-2.21134512704319e-05
-3.27733207102513e-05
-2.09350849342424e-05
-1.3609567177942e-05
-2.48454595358329e-05
-3.08972233871181e-05
-2.4653290083461e-05
-1.74025230733119e-05
-2.35271095582394e-05
4.8969595527383e-07
-3.02832394802044e-05
-3.5726098538972e-05
-2.57501633599848e-05
-2.4498367071427e-05
-1.07288928488099e-05
-1.18526493023791e-05
-2.81408330480567e-05
-2.27388294257397e-05
-8.25948722961124e-06
-2.1674225529542e-05
-1.31977505957821e-05
-3.95713643253151e-06
5.71463188728036e-07
-1.84648009124584e-05
-2.73384267934459e-05
-2.2343457392858e-05
-2.50929485787465e-06
-6.97496330940595e-06
-1.0398001856475e-05
-1.09706940411714e-05
-4.67543417888189e-06
-2.54227285661948e-05
-7.28710504332293e-06
-4.12531707134848e-06
-2.47686997634704e-05
-2.7428503678668e-05
-1.04628348118673e-05
-3.77317520298421e-05
-1.7298372614855e-05
-1.35612190249306e-05
-3.28631205357208e-05
-1.13800984071954e-05
-1.87896078281531e-05
-2.83439730636523e-05
-6.17691199357193e-06
-3.47654425590593e-06
-2.33003287942958e-05
-2.08008928977968e-05
-2.01730586858704e-05
-3.45399986611868e-05
-2.89116631019375e-05
-4.17104148501748e-05
-2.44271605819322e-05
-2.46659276914936e-05
-3.10012210598663e-05
-4.59702383657963e-05
-1.82002560431053e-05
-2.25826379534386e-05
-2.22862658780391e-05
-1.0025596893552e-05
-4.28826378338045e-05
-1.00310822340204e-05
-1.77242671206587e-05
-2.78836583179325e-05
-3.20600685699888e-05
-2.12514906884273e-05
-1.61306579004534e-05
-2.06332953536631e-05
-1.29214689849053e-05
-3.1720149126465e-05
-1.65779147402633e-05
-9.33719505379701e-06
-3.46016733246239e-05
-1.39453302640852e-05
-3.54036589792371e-05
-3.18122068294769e-05
-1.99075851636365e-05
-2.6897264766775e-05
-1.84903268177333e-05
-3.30111397104487e-05
-1.96561245199063e-05
-2.10183862801852e-05
-1.12807518923756e-05
-2.42088130286946e-05
-3.06807083022029e-05
-3.08085782283162e-05
-1.60635234232454e-05
-3.27346980244621e-05
-3.06330531688153e-05
-3.28299908755085e-05
-4.41360972721839e-06
-2.06004792158983e-05
-1.67347067719446e-05
-1.84605441229497e-05
-2.86905185640544e-05
-6.30257825777378e-07
-2.22665566664006e-05
-1.62547445944432e-05
-1.97058628988945e-05
-1.96566103886839e-05
-4.08129797295787e-05
-2.8772585272441e-05
-3.86293679180267e-05
-5.89128774920956e-06
-2.98402699073243e-05
-4.84154283725911e-05
-7.88117620179018e-07
-2.89926722161975e-05
-3.17244227876153e-05
-3.53965419898617e-05
-4.06094693653593e-05
-1.25954658668683e-06
-4.25027279732137e-05
-2.40444826348955e-05
7.61316021196664e-06
-3.81649503137965e-06
-1.44508900853695e-05
-2.23810625852363e-05
-3.82812602560974e-05
-1.40566580272636e-05
-1.79603191909412e-05
-2.84518384231513e-05
-1.7116104840332e-05
-2.24773158323386e-05
-1.09982454518811e-05
-1.83477879094195e-05
-1.07484109559669e-05
-4.52518719321685e-06
-3.45281760412739e-06
-2.27514983017423e-05
-2.7211461198018e-05
-5.02808106733327e-05
-4.39733620019746e-05
-2.75992898274093e-05
-2.11780646938129e-06
-2.20392463619794e-05
-1.0883484942862e-05
-1.20796189574482e-05
-1.68687260612412e-05
-1.27861530455947e-05
-1.09150204648293e-05
-2.13376550749169e-05
-2.30055092301206e-06
-1.52135075009657e-05
-2.58632235967735e-05
6.55215517428785e-06
-2.56007463497295e-05
-2.86340235634812e-05
-9.51831345711977e-06
-2.18714537714611e-05
-1.57857114211861e-05
-3.13319193124525e-05
-1.83806032586394e-05
-2.42794943705035e-05
-5.37155216309344e-06
-1.93146061494908e-05
-3.04490453416541e-05
-3.97789430629111e-05
-1.51654536244381e-05
-1.03097931835714e-05
-1.25740868978196e-05
-1.57903462040437e-05
-3.31420369891591e-05
-1.92815332250727e-05
-3.98975681269002e-05
-3.80676971389446e-05
-1.04228352905924e-05
-3.23657108643913e-05
-4.22830553132278e-05
-7.98607160745417e-06
-5.78896750494476e-06
-1.13406461606827e-05
-1.62853944130359e-05
-1.72110869600325e-05
-1.81287852006775e-05
-1.09811828214112e-05
-1.47569327443567e-05
-2.47111274945785e-05
-3.33025205336787e-05
-1.08275265908061e-05
-2.82941391397743e-05
-9.8109747472494e-06
-2.30383610713481e-05
-1.88931756040104e-05
-2.0701654269915e-05
-3.99706972055628e-05
-3.20058333119856e-05
-9.34548710853084e-06
1.31527182787145e-05
-3.60675423467033e-05
-1.03338464250759e-05
-3.21371416317188e-06
-1.44646977942548e-05
-6.75335384764574e-06
-1.98597547540369e-05
-1.90214499914378e-05
-1.70452918577578e-05
-3.72674977004452e-05
2.2205067157925e-05
-3.04569973241127e-05
-3.24001366938028e-05
-6.10455892908365e-06
-2.54633339211075e-05
-4.56283668715807e-05
-2.45575032892593e-05
-1.57333318734781e-05
-9.11556163775598e-06
-2.76029791279985e-05
-1.27522531598525e-06
-1.11110551900117e-05
-1.62616985573898e-05
-2.20865454876343e-05
-3.00867333115107e-05
-4.04006609641783e-05
-2.6290112899773e-05
-3.36075762342217e-05
-1.56725165607265e-05
-8.58780802015778e-06
-1.6277201768878e-05
3.23006786943577e-06
-4.72991605741066e-06
-3.00946889526269e-05
-1.48376547582159e-05
-3.11270534388754e-05
-1.28331161637482e-05
-1.21983286867059e-05
-1.46162277576584e-05
-1.82542807158105e-05
-1.99989791905988e-05
-9.55624729778543e-07
-3.37690116520831e-05
-1.03441791202479e-05
-2.92543559272095e-05
-9.75816030306253e-06
-2.36697110229526e-05
-2.83670228073369e-05
-1.25657244746062e-05
-1.97831704372443e-05
-8.41324458600409e-06
-2.11402692170424e-05
-2.74539451954447e-05
-2.98099809313846e-05
-8.64629875502874e-06
-1.16059877304985e-05
-2.02211530975402e-05
-1.02275431828334e-05
-3.19755085318939e-05
-1.41236607143237e-05
-1.15340924987745e-05
-2.62857522338414e-05
-3.41600661975309e-05
-3.47787660521685e-06
3.23379252479926e-06
-4.36939149698173e-05
-6.05023802584562e-06
-7.61760521708211e-06
-3.41472436985984e-06
-8.60420686166065e-06
-1.04753084535001e-05
-1.49783868729122e-05
-9.11656042838731e-06
-7.0126942903963e-06
-1.21426057211711e-05
-3.36230939610447e-05
-2.98047279315823e-05
-1.611256358429e-05
-2.54753834829329e-06
-3.803888946588e-05
-4.14782656854553e-05
-7.15203415842827e-06
-5.03512795939054e-06
-3.46619664469055e-05
-1.8402615889285e-05
-1.19267484386672e-05
-2.27420292928917e-05
-4.48841888292661e-05
-2.78136105842711e-05
-3.95694144555351e-05
-7.7248819067264e-06
-2.85575632285168e-05
-1.140575630344e-05
-2.81138744761617e-05
-2.10142455496666e-05
3.63332408687199e-06
-1.89841296903128e-05
-2.65676431854914e-05
-3.15934587285591e-05
-1.53286954838201e-05
-2.96022210114167e-05
-3.03079688076393e-05
-3.6936838275887e-05
4.70896385463307e-06
-2.15716837595774e-05
-1.48278616229454e-05
-2.23976067316923e-05
-2.82761144554117e-05
-1.05184655530394e-05
-1.24263190239134e-05
-1.44245619450178e-05
-6.01105745506265e-06
-3.17633002680634e-05
-1.92873149386294e-05
-3.56537601533101e-05
-2.60857866996498e-05
-1.49796776140545e-05
-2.00582128618866e-05
-1.74486465692104e-05
-2.63150172257506e-05
-2.43205127904883e-05
-3.76420445301649e-05
-3.23755459432862e-05
-2.45229935993993e-05
-4.05910555699637e-05
-1.02731861955978e-05
-2.71214363948287e-05
-1.04902908865202e-05
-1.44474463796664e-05
-7.26067221786212e-06
-1.62681439983353e-05
-2.85411763452748e-06
1.33726773672568e-06
-9.55718030587766e-06
-3.46165888203537e-05
-2.37543086959255e-05
-1.60300306876932e-05
-4.54111371793001e-05
-2.37278539630818e-05
-2.15137242731342e-05
-3.0045092705648e-05
-2.36586614529764e-06
-3.30943192597672e-05
-1.00129512433882e-05
-2.32441568699975e-05
-2.23090299981963e-05
-2.81221993163503e-06
2.41383044550485e-07
6.83396178761966e-06
-1.79876687163915e-05
-1.07761958818263e-05
-2.881752193183e-05
-1.08915178390495e-05
-2.13867890484358e-05
-7.69511032753383e-06
-1.86902833650165e-05
-1.22767480208259e-05
-1.92941133437779e-06
-3.3188640506089e-05
-4.60024114290654e-05
-4.31174588702598e-05
-1.97104394469645e-05
1.09685901495246e-06
-1.72710495981172e-05
-2.28772992771884e-05
-2.36191600991247e-05
-3.60608795143882e-05
-3.02931378665294e-05
-2.01834063558215e-05
-1.90837299636696e-05
-3.40656520375658e-06
-1.81672786334703e-05
-3.12839162018283e-05
-7.25724651599579e-06
-2.99345962047736e-05
-2.95333233335773e-05
-1.35637051694012e-05
-2.91457758040503e-05
-2.83039971085789e-05
-2.79058945442024e-05
-2.43181355826902e-05
-5.90988713635251e-06
-2.47208229446801e-05
-7.28300979002348e-06
-5.00177057580219e-05
-1.81828208192239e-05
-3.82222003307739e-05
-8.79353267934656e-06
-1.59298759021497e-05
-1.72768469504765e-05
-3.25995072182489e-05
-1.10789497242488e-05
-2.89737884544295e-05
-2.07048654407018e-05
-4.60056629674359e-05
-1.29306108701962e-05
-3.53912963792614e-05
-2.69969519299558e-05
-2.98472651363633e-05
-2.77532764603926e-05
-2.83335481737989e-05
-3.1405544038136e-05
-3.30081148276008e-05
-1.28883282737163e-05
-1.58744088912955e-05
-2.86289429963952e-05
-3.31398605554769e-05
-2.29113040190596e-05
-2.2446437894081e-05
-3.816116624628e-05
-4.99095826028765e-06
-2.75803015565186e-05
-2.11380535027304e-05
9.7130346561654e-06
-3.49966260784844e-05
-1.6147554587344e-05
-1.237794777055e-05
-1.0326587650618e-05
-9.0359012775604e-06
-6.57381549622199e-05
-2.32692115251173e-05
-1.91467083691504e-05
-1.66125381273132e-06
-4.1214197293996e-05
-2.53947861993177e-05
-2.73002170983943e-05
-1.88598131086771e-05
-2.69051960851007e-05
-1.29422985231039e-05
1.52856528478633e-06
-3.80217784524452e-05
-3.90069131227639e-05
-1.39759569232115e-05
-3.34272876721776e-05
-1.79379224670379e-05
-5.64917422811314e-06
-1.4865768962858e-05
-4.1087946806425e-05
-2.3321723452179e-05
3.5380875678146e-06
-1.40860167730887e-06
-3.93948428863707e-05
-3.03310520474241e-06
-2.05482747007486e-05
-2.19563029627161e-05
-1.26929949227651e-05
-1.852215302108e-05
-9.25928208768499e-06
-1.96379837922176e-05
-2.80543978022829e-05
-2.50226880902188e-05
-3.03975218766426e-05
-1.00631856316137e-05
-2.70519805109601e-05
-3.98405877079885e-05
-1.99764601889539e-05
-1.98685959614207e-05
-3.10136544407713e-05
-2.66202265156131e-05
-1.9671288369453e-05
-2.06170694312385e-05
-4.26882969436149e-05
-1.5298897134624e-05
-3.04730017041976e-05
-2.33030974813301e-05
-2.72729404180203e-05
-1.55207650360972e-05
-2.87937400697031e-05
-3.4957989420398e-05
-8.26583608123435e-06
-3.22194276518106e-05
-3.72670826398852e-05
-1.30983232786343e-05
-1.3658629215633e-05
-2.67090036194726e-06
-1.56451488348794e-05
-3.90585788789401e-05
-2.74382973416362e-05
-4.3156732330613e-06
-1.24246017399404e-05
1.72511657888611e-06
-3.50985077958099e-05
-3.58587277054962e-05
-1.01091475584115e-05
-2.3913024943838e-05
-7.66796072986512e-06
-3.12679518305136e-06
-1.05470110523465e-05
-2.16978366856842e-05
-2.09355903970898e-05
-3.01944746650868e-05
-1.458750547714e-05
-3.95888672436913e-05
1.31936814737489e-05
-3.89792518024334e-05
-2.35538620171321e-05
-2.0383648990773e-05
-2.36285696417204e-05
-1.00052441897181e-05
-9.37978511586362e-06
-3.10026873451512e-05
-2.25252298588252e-05
-1.65417068960198e-05
-3.0059440517632e-05
-3.64272576980462e-05
1.00404928516069e-07
-1.47152281942301e-05
-4.89246662064335e-05
-6.12170624650106e-06
-1.43291878706833e-05
-2.39006598415961e-06
-3.1334691014172e-06
-1.4377654464679e-05
-1.25009944967647e-05
-2.33448323432469e-05
-1.00273086384291e-05
-4.46442351200414e-05
-2.24849574151277e-05
-1.50048748808292e-05
-3.92528391559456e-06
-1.34379118096894e-05
-1.51806264993032e-05
-1.22518692649802e-05
-1.04108335438874e-05
-6.73247095717459e-06
-1.10903775300857e-05
-1.17274681426206e-05
-1.27527357223352e-05
2.68377966471693e-06
-1.57691451530315e-05
-2.51425551168647e-05
2.45185674876476e-06
-9.69944298548264e-06
-1.80332411757253e-05
-1.08374539810564e-05
-2.40696966976601e-05
-1.54072737272066e-05
-1.96423486427472e-05
-1.47025149741284e-05
-1.83495232599283e-05
-8.53260502458249e-06
-1.65974345762332e-05
-2.88562817892892e-05
-2.99697169926011e-05
-2.13691793092616e-05
-2.82272895366594e-05
-3.14837110931566e-05
-3.81119503044577e-05
-3.17881014457114e-05
-1.734445525191e-05
-1.81097210701943e-05
-1.90818652139466e-05
-4.03043124814539e-05
-2.13303261511896e-05
-2.81052881741385e-05
-1.41902167658082e-05
4.25221283901042e-06
-2.55682054296601e-05
-2.42521381050222e-05
-3.93150077620532e-05
-3.12869293030845e-05
-3.05188533937001e-05
-3.93356137852566e-05
-2.48928209520279e-05
-4.46557723838176e-05
-2.11632437189369e-05
-1.68170599720861e-05
-9.63664773037598e-06
-1.23979318409457e-05
-2.8696016973441e-05
-4.63262769499544e-05
-1.86264473976482e-05
-2.71338618041385e-05
-1.83877752215611e-05
-2.11047228112435e-05
-5.03539743082773e-05
-3.46746021238757e-05
-1.59726973107074e-05
-3.27776360983537e-05
-2.63929504549064e-05
-1.26668225023481e-05
-1.63741605564264e-06
1.66784892487209e-06
-2.85220658284431e-05
-2.85518177497371e-05
-3.97360718003287e-05
-2.08917842618006e-05
-3.27355900094003e-05
-1.72504032460467e-05
-2.80777140186653e-05
1.50860666082699e-06
-2.51208437738032e-05
-8.92589950172879e-06
-1.79099972144642e-05
-2.06743522353956e-05
-1.03523235142424e-05
-2.17722417856702e-05
-1.5266137886439e-05
-6.15891012660838e-06
-2.45613329822813e-05
-2.7826038814336e-05
-4.49656853274171e-05
-2.1476362459622e-05
-1.90753574731353e-05
-3.3043118421607e-05
-1.72028043072543e-05
-2.38146095433604e-05
6.28800664947887e-07
-1.54513896930379e-05
-3.05941502975568e-05
-1.62472290368063e-05
-1.25624194754505e-06
3.60907954945787e-06
-5.33946540824409e-05
-2.29089828207235e-05
-4.51058416850743e-05
-1.87251571874522e-05
-1.45527217337116e-05
-2.88616725626015e-05
-3.12740276478299e-05
-2.91302747389324e-05
-1.93581274165822e-05
-1.6284343007048e-05
-2.56098885326599e-05
-2.52466028816243e-05
-2.30323731491273e-05
-1.25459310757713e-06
-2.64061576105633e-05
-2.74845299350872e-05
-2.51098357981842e-05
-3.6142563133408e-05
-1.6004775596629e-05
-3.1056056274725e-05
-1.87399841317599e-05
-6.75611572594361e-06
-1.52992008449501e-05
-2.53376641355049e-05
-2.18447570557991e-05
-8.64974152178118e-06
-6.34714880859991e-06
-4.6126553225806e-05
-1.64736392441753e-05
-2.97766688995187e-05
-2.33456175047345e-05
-4.68075369036097e-05
-3.72458829692692e-05
-2.74128265062978e-05
-1.7445532276973e-05
-1.33345299105386e-05
-1.09281250945916e-05
-1.90779429864756e-05
-1.00214050776032e-05
-1.04937233793657e-05
-2.44087152266626e-05
6.22961696430007e-06
4.1744435481384e-06
-6.38535018619313e-06
-3.65919027980821e-05
-1.62715260996247e-05
-1.81520165516339e-05
-2.30248907166843e-05
-1.78132551585684e-05
-1.00102943743105e-05
-3.76652322545228e-05
-2.65738114426713e-05
3.00533501664266e-06
-1.71894713878022e-05
-2.86918665402206e-05
-1.09965206079316e-05
-2.90085792852852e-05
-1.18878056073863e-05
1.34990299726746e-07
-1.93369591088247e-05
-4.27143782723322e-05
-3.79028572638402e-05
-2.94289112099838e-05
-9.26927326204459e-06
-6.19279080420978e-06
-8.73084590004086e-06
-2.34599068326437e-05
6.37438418606131e-06
-1.48319425611932e-05
-1.79806861598357e-05
-1.93376747165117e-05
-2.64905678011137e-05
-4.07753208654334e-05
-7.09765317387554e-07
-2.06404406958049e-05
-2.15358370301624e-05
-1.16888346084885e-05
-2.46366089025909e-05
-1.29851149340851e-05
-3.86648440407738e-05
-8.8753391568644e-06
6.40026116496475e-06
8.53073367098398e-06
-2.82648094821153e-05
-2.64818620504698e-05
-3.23918748219151e-05
-2.511524408729e-05
-1.01584692957054e-05
-1.77572406600676e-05
-3.19194523544786e-05
-2.58795795841215e-05
-2.829011225476e-05
-3.51006293076632e-05
-3.18255636906773e-05
-1.68987251041894e-05
-4.35016867026862e-05
-1.63924532090796e-05
-1.31615465414565e-05
-3.65575504412431e-05
-1.52537407799134e-05
-1.71936588753257e-05
-2.41758466275999e-05
-2.04452440133157e-05
-8.94380406635372e-06
-4.20944642445966e-05
8.66602690791261e-06
-2.92947979883193e-05
-3.23996296082753e-06
-1.28687609309724e-05
-1.00424072438107e-05
-1.95945997098222e-05
-1.51277658060533e-05
-4.28952795406891e-05
-3.16220418316569e-05
-3.42956967919558e-05
-4.51030681301327e-05
-3.11949131382554e-05
1.46809744152195e-07
-2.40395595226626e-05
-1.89651180377697e-05
-1.33446024807134e-05
-1.61371417587811e-05
-9.97999594185336e-06
-6.48260266731111e-06
-1.36048084447065e-05
-3.7938556087814e-05
-1.38237187666306e-05
-1.56740421368154e-05
-2.0091346537546e-05
-1.49520079173114e-05
-1.35128921268815e-05
-8.29710659228981e-06
-2.7908003662867e-05
1.20246866044337e-06
-2.48010655512134e-05
-1.29124354873336e-05
-2.47285408425838e-05
-2.40060447494298e-05
-4.12971621648075e-05
-1.69872137116039e-05
-3.4901572573186e-06
-2.72984703010525e-05
-3.99545908041951e-05
-7.39251261687314e-06
-2.11497596732843e-05
-7.1386914619903e-06
-2.83969222224206e-05
-7.40056077898332e-06
-2.03162289255607e-05
-4.53844339814013e-05
-1.75264503621158e-05
-3.07597739851141e-05
-1.7846622982876e-06
-1.59149358884896e-05
-2.01152866617939e-05
-1.83264772339099e-05
-1.20902860073378e-08
-2.706787017075e-05
-3.44468246938503e-05
-4.75967782237608e-05
-1.0159612255532e-05
-3.14273548999832e-05
-4.24072148295243e-05
-1.69719258120024e-05
-3.32127155170313e-05
-2.41325698739246e-05
-2.36612210770096e-05
-1.18493436642158e-06
-1.62764660729868e-05
-3.3452727575632e-05
-1.35645378941e-05
-1.73460529267513e-05
-3.56689905812029e-05
-3.89466411755789e-05
-1.00225173036409e-05
-3.08817795900765e-05
-2.53382348699241e-05
-2.78825853772546e-06
-1.54902497832267e-05
-1.31250274354422e-05
-9.76516763568716e-06
-3.07094714863954e-05
-1.99569409779416e-05
-2.3223633014326e-05
-1.11563418250005e-05
-2.22519486950813e-06
-8.36816128208773e-06
-9.32534068315258e-06
-2.30391341316237e-05
-2.8195746204866e-05
-3.26640669343762e-05
-3.19350263907087e-05
-4.49099374897908e-05
-1.35525349415871e-05
-9.89898545184946e-06
-1.3965938612603e-05
3.03112806805404e-06
-4.24963633469476e-05
-3.58616854657318e-05
-2.8844269601401e-05
-1.02883375571995e-05
-4.93001212830503e-06
-2.14431675436667e-05
-3.64680303458909e-05
2.47240531627732e-06
-1.29592365644283e-05
-2.28554415510847e-05
-4.13021041303289e-05
-5.56922458491911e-05
-9.20415921953995e-06
-2.11940004050252e-05
-1.41397539081685e-05
-7.67825830593465e-06
-3.85277791205831e-06
-3.24220690566173e-05
-1.47247658620012e-05
-2.0911743405229e-05
-8.37731255795472e-06
-5.10474860164867e-06
-2.35905601992977e-05
-3.19973161734401e-05
-3.52212317085058e-06
-5.41103430987407e-06
-2.24037817715671e-05
-3.07001535624419e-05
-3.28304696071314e-05
-1.26447454582445e-05
-1.255492821276e-05
-2.0354491888234e-05
-8.07236393202948e-06
-1.30591543937622e-05
-5.09994515387833e-06
-4.81561006205695e-05
-1.40047303616625e-05
2.68832883967464e-07
-1.06644254245785e-05
-1.04309094855449e-05
-2.05887956990585e-05
6.63348800984418e-06
-2.67428162988343e-05
-2.7124125936859e-05
-3.8977287763839e-05
-3.408612192645e-05
-3.13167778239523e-06
-3.57157558023616e-05
-2.15448169663151e-05
-2.59891353328715e-05
-1.59384768210906e-05
-1.50933077036673e-05
-1.80272836003971e-05
-7.42332337795145e-06
-1.70476324762662e-05
-2.57743088940335e-05
-4.74544949655554e-05
-3.6822830358687e-05
7.31706952729797e-06
-3.74760182889802e-05
-9.3372335045592e-06
-8.52388760412505e-06
-2.37486146863581e-05
-1.0363734219488e-05
-2.76261117047726e-05
-2.07123753215479e-05
-2.15933433450135e-05
-4.63195596191842e-05
-2.55705222145659e-05
-4.25690134860297e-06
-1.97284990568817e-05
-3.10075977728553e-05
-1.78201420248687e-05
-2.82119664889492e-05
-5.41475546905767e-05
-1.16812353249856e-05
-3.81557627448186e-05
1.51647315343541e-06
-4.52377249872442e-06
-1.50043647407889e-05
-4.1585210272871e-05
-4.0441608585023e-05
-2.2055729276859e-05
-2.82553816930255e-05
-3.09173150132819e-05
-9.37917815581636e-06
-2.84364120261336e-05
-3.73136311680842e-07
-3.80913281674103e-06
-1.62918288681465e-05
-2.39784752747577e-05
-2.25235465030869e-05
-1.19104016183112e-05
-2.18742850135741e-05
-2.3923184152852e-05
-3.57263603731501e-05
-3.08562010898752e-05
-3.0573327489205e-05
-2.5913286088558e-05
-1.58668354121577e-05
-4.20487699956094e-05
-4.34978962382603e-06
-3.0923211074634e-05
-2.0971140867516e-05
-2.87676165345689e-06
-5.55768536523794e-06
-1.49619837532767e-05
-2.32845079581681e-05
-2.0587408354333e-05
-2.60216076321077e-05
-1.87285320792343e-05
-3.14255504641119e-05
-1.141548481778e-05
-3.20175684776431e-05
-3.33094020381519e-05
-6.92490203538941e-06
-1.00965567605531e-05
-2.86716732123205e-05
-3.67614057918449e-05
-2.20110608824496e-05
-3.33285323595235e-05
-1.91275507200824e-05
-2.94554179185262e-05
-1.89771633488161e-05
-3.05047590112023e-05
-4.50578127658837e-05
-1.5586004952601e-05
-3.50959765540438e-06
-1.93266738120752e-05
-2.32954187959992e-05
-4.83350451094873e-05
-2.55965379816127e-05
-2.80146779615246e-05
-2.62903499644134e-05
-1.94721504026259e-05
-2.22441189487008e-05
-2.60075790651014e-05
-1.78613519578963e-06
-3.37331164034761e-05
-1.71103748176735e-05
-2.19461882072985e-05
-4.56774522176581e-05
-1.10379278555029e-07
-1.42866518990491e-05
-3.05738610071441e-05
-1.67888823136689e-05
-1.36108859985394e-05
-2.05572162091736e-05
-3.01993533867541e-05
-2.48879685728468e-05
-2.9273213283165e-05
-2.72173438885207e-05
-2.23861486650817e-05
-3.37111139716005e-05
-1.3643733143124e-05
-1.13547633624744e-05
-1.02225193722818e-05
-1.03005092876916e-05
-1.78140048730546e-05
-1.42408514239044e-05
-1.07293325265313e-05
-9.91180408531549e-06
-3.56118888015302e-05
-1.21167157430592e-05
-1.71480610600653e-05
-1.58569419378379e-05
-4.91314451675337e-06
-3.99599525713023e-05
-2.62926995142623e-05
-2.7537709274055e-05
-1.44079850648264e-05
-1.57752641634916e-05
-5.79155080923614e-06
-2.00254959871032e-05
-5.35053924397352e-06
-1.40515055529424e-05
-1.25869812640983e-05
-2.85820248439326e-05
-2.45062801597411e-05
-8.88168545022676e-07
-2.07391023477661e-05
-2.45351830199298e-05
-3.2907732413202e-05
-1.53002662707325e-05
-1.31286496918457e-05
-2.05866627226064e-05
-2.95162016201902e-06
-7.99687546227505e-06
-3.81956980455244e-05
-1.46375729941376e-05
-1.66629395978548e-05
-2.901418178465e-05
-1.80745231897142e-05
-1.88523996968465e-05
-1.14744377806932e-05
-6.01618718225665e-06
-9.35081307251398e-06
-4.42603384970871e-06
-1.86966677809376e-05
-3.49331468556673e-05
-2.81977353200543e-05
-2.40327218471459e-05
-1.88942786845182e-05
-1.47340449556008e-05
-1.40222453010179e-05
-3.55091070438603e-05
-3.25744638288002e-05
-2.7269517279526e-05
-2.96733531232925e-06
-1.78281112056156e-05
-3.06345489460887e-05
-1.65058154362123e-05
-2.28072223260753e-05
-4.32573787043983e-05
-1.57800979709847e-05
-2.67473112090128e-05
1.73248692682382e-06
-1.75963918747608e-05
-1.46286633897177e-05
-3.24866131373459e-05
-1.20198125062659e-05
-2.72485279436081e-05
-2.76520966559309e-05
-1.50287807309256e-05
-2.78391394650272e-05
8.58484870499503e-06
-1.68527296661748e-05
-3.08305787897386e-05
-2.61627032741913e-05
-3.87776960276538e-05
-3.58977975420142e-05
-4.16578310668143e-05
-1.90262352639107e-05
-1.67499617999003e-05
-8.87864489132378e-06
-2.71892350682939e-05
-1.75957109022271e-05
-2.04962955056815e-05
-3.41209038163872e-05
-3.4007545132709e-05
-9.48525303519422e-06
-2.34649902018776e-05
-1.14730697533413e-05
-3.66455119825133e-05
-3.78865928284402e-05
-4.16595857971921e-05
-2.36092594725285e-05
-3.75469737402027e-05
-2.35538020166995e-05
-2.76457188363264e-05
-2.04126498012122e-05
-2.53651496877568e-05
-3.8730347088553e-05
-2.29124966684848e-05
-3.47803226353971e-05
-1.7438238572223e-05
-1.33741915969013e-05
-3.41101714956071e-05
-1.09067821005247e-05
-3.984378301681e-05
-8.65290831350623e-06
-2.04474492782021e-05
-1.3846685964752e-05
-9.01241299544766e-06
-2.07989054315465e-05
-1.28288503052958e-06
-1.061267249748e-05
-3.06206156844912e-05
-2.86103168576485e-05
-2.08666869845829e-05
-9.61425517165368e-06
-2.34680070138849e-05
-4.43890608714811e-06
-5.14262263590029e-06
-3.11786776728436e-05
2.07260651516911e-06
-6.43442513472227e-06
-7.78697722712161e-06
-9.65871667644952e-06
-4.25650692121617e-05
-2.62237753117153e-05
2.31194001893979e-06
-8.96063068929306e-06
-4.30481064618518e-06
-3.30449231473972e-06
-1.81663078176942e-05
-5.54744596448749e-06
-2.44380225355914e-05
-2.67344829877033e-05
-3.47900947508752e-05
-8.82637413696223e-06
-8.69581384965573e-06
-4.62777708768843e-06
-2.16601725365037e-05
-8.23015859003346e-06
-3.41228360570888e-05
-5.97260500468576e-06
-2.39923042623072e-05
-2.60856608362882e-05
-3.66034892058384e-05
-1.31702506764008e-05
-3.29504105367874e-05
-1.38591090959476e-05
-7.92728159992381e-07
-2.77374720261455e-05
6.27626510042599e-07
-2.4536676470966e-05
-2.39210628931878e-05
-3.6451372753951e-05
-1.94660867209775e-05
-2.76607816007088e-05
-1.90222565515005e-05
-3.70467227376906e-05
-1.51718919236166e-05
-3.47732135767805e-05
-4.19110544116801e-05
-8.27873360004588e-06
-3.75628377237971e-05
-3.23521050673845e-05
-2.3497577225191e-05
-3.44726878714321e-05
-2.42647975063675e-05
-3.44623868732198e-05
-1.89437936145287e-05
-2.62215524337361e-05
-1.81550102055356e-05
-1.20085286009406e-05
-9.35536597368294e-06
-9.77834227644889e-06
-1.75939725948678e-05
-2.60848521702721e-05
-2.12599300528043e-05
5.69956632741e-06
-4.54320884560446e-05
1.31717754193907e-05
-5.70533560644752e-06
-1.10082131169611e-05
-1.3635538626511e-05
-1.92427702061716e-05
-5.2674778578856e-06
-7.03080904898419e-06
-2.96934713651538e-05
-1.16966735519551e-05
-3.39050921701657e-05
-3.08049948404026e-05
-2.22877989827957e-05
-1.0759403829422e-05
-1.51487550421587e-05
-2.27221998256643e-05
-1.93498524722657e-05
5.02182908214923e-06
-1.75738783960129e-05
-1.03918931831206e-05
-2.26354024319049e-05
-1.44219679924466e-05
-3.21718732149193e-05
1.15698590730874e-05
-1.25786978719848e-05
-3.43502016371704e-05
-1.10246083082728e-05
-1.65997331129577e-05
-2.16601241704384e-05
-2.82451428390657e-05
-3.73429240697731e-05
-1.55657658181253e-05
-2.6311882717224e-05
-3.22020343349204e-05
-1.52269859722308e-05
4.31840365805075e-06
-2.93772927411141e-05
-9.65630853904505e-06
-1.21142891322377e-05
-2.49818551334404e-05
-1.65978225568171e-05
-1.8359000450214e-05
-3.55509962767684e-05
-2.31863817907388e-05
-1.81612092191363e-05
-3.64968530242875e-05
-6.0478276579507e-06
-2.98507844833938e-05
-2.27182414820581e-05
-1.64059811386108e-05
-2.82013649381534e-05
-3.90832629804668e-06
-3.00648102579365e-05
-1.4717767234372e-05
-2.12287427051959e-05
-2.61728100061893e-05
-1.85149197231457e-05
-3.52357093348103e-05
-3.06505528697665e-05
3.7469826082844e-06
-1.13483401023507e-05
-2.73524946506979e-06
-2.59568375126167e-05
-9.63296491229134e-06
-1.39500774789225e-05
-2.79033275707908e-05
-3.08116801280344e-05
-1.19251231148794e-05
-7.91085011087678e-06
-1.81213929863813e-05
-2.44491722747778e-05
-9.94484252561298e-06
-1.25329176509026e-05
-2.47191677463966e-05
-1.3356658723741e-05
-1.50430991905362e-05
-6.24010530043556e-06
-2.04871309650832e-06
-2.18057333816645e-05
-2.52961503416453e-05
5.52506889433565e-06
-7.96338937139941e-06
-1.20426122380161e-05
-2.74562998742457e-05
-1.420990600148e-05
-2.3761427840066e-05
-2.94287985043665e-05
-8.51507603880834e-06
-1.29718189493469e-05
-1.60861663637642e-05
-3.74125531348096e-06
-2.47647652201093e-05
-1.36984991886676e-05
-2.08680069698944e-05
-1.27720260102173e-06
-2.31497064965423e-05
-2.81378336431645e-05
-5.93957896667636e-06
-2.25943886388017e-05
-7.59372726571537e-06
-4.03211950206626e-05
-1.5155719732068e-05
-1.32949537880711e-05
-3.79310891552807e-05
-2.33941927465402e-05
-2.47886747658156e-05
-1.16994201270968e-05
-1.97189913466487e-05
-2.17695299248625e-05
-2.60770050025339e-05
-9.34283037732033e-06
-2.71974131429097e-05
-3.57237678286057e-05
-2.53894323347187e-05
-2.46360965219986e-05
-2.47610492072012e-05
-2.44890143080713e-05
-6.58566122274213e-07
-2.03239182436707e-05
-2.12192868475863e-05
-2.61482195177214e-05
-1.17208518640553e-05
-1.88181483323784e-05
-3.48331093559348e-05
-3.62261096533768e-05
-9.76506288574005e-06
-2.06699158443217e-05
6.36685231033268e-06
-1.95227326838981e-05
-1.08798887596677e-05
-3.08948250755378e-05
-2.51901498022344e-05
-1.85217577015095e-05
-1.83290313627888e-05
-2.35841730251711e-05
-2.04435233057059e-05
-2.9549552301617e-05
-2.78313010900902e-05
-1.85953934734589e-05
-4.29317734776568e-07
-2.33128971527147e-05
-2.38410755106142e-05
-2.24570496319967e-05
-3.74068424681631e-05
-9.18747197196121e-06
-1.34070279966457e-05
-3.03990129915239e-05
-3.44466987367427e-05
-1.51449138249259e-05
-1.81204780965427e-05
-1.5788790526573e-05
-2.312274491465e-05
-2.52877319177727e-05
-8.32376372409803e-06
-2.28686784825312e-05
-2.53448391115492e-05
-3.09250367293577e-05
-2.39047873051766e-05
-2.78654890456212e-05
-1.4169169877901e-06
-2.03643253250976e-05
-3.32157042455823e-06
-9.87509323989516e-06
-1.41763917113958e-05
-1.9838276518653e-05
-2.59441608484095e-05
8.91868207687364e-07
-1.40337948028507e-05
-2.63185778772397e-05
-9.82031539953721e-06
-7.85833015644233e-06
-7.28622594617715e-06
-1.66662378445984e-05
-2.5062850736779e-05
-3.43731168732736e-05
-2.18750479052153e-05
-1.21162479896424e-05
-6.65263225652318e-06
-1.30772805610409e-05
-2.30576069087704e-07
-1.84748029222409e-05
-1.31260761189527e-05
-2.81611712412649e-06
7.87217862048904e-06
-2.58517302534552e-05
1.46792744038271e-06
-1.05801755328994e-05
-3.44852950460973e-05
1.20269896763557e-05
-1.18988924313062e-06
-1.35963273341203e-05
-2.7938175424138e-07
-3.90547834965702e-05
-5.03999127785885e-05
-2.20694910474279e-05
-1.80808531770919e-05
-2.66187093515212e-05
-3.17462940158625e-05
-2.79048886945412e-05
-9.55281185913223e-06
-1.19979772529385e-05
-3.66643425608352e-05
-2.95463711297525e-05
-1.59342822368009e-05
-2.49677487226459e-05
-6.37215159099526e-06
-2.13482482337856e-05
-1.55618979579125e-05
-5.59586783128068e-06
-1.30019439121528e-05
-4.58624797780382e-05
-1.12898092421318e-05
-1.98760142919065e-05
-2.77655670077267e-05
-2.24163847555223e-05
-3.09766284815773e-06
-1.87071127288471e-05
-1.66879587472246e-05
-1.82428537048668e-05
-1.35818832465382e-05
-8.62603705783018e-06
-3.69767425642012e-05
-3.96773268923209e-05
-5.45791420824101e-06
-3.03262350985809e-06
-7.12603442396837e-07
-1.95933366153603e-05
1.37965107326454e-06
-9.13750890880978e-06
-2.05964508476681e-05
-1.5818473786048e-05
-6.4770681708186e-06
-2.61473439893296e-05
-2.55238256368344e-05
-2.2152346829039e-05
-4.40619810225925e-06
-9.41734195375258e-06
-1.57347967084117e-05
-3.04247806455603e-05
-3.12145676872705e-05
-1.46961932169564e-05
-2.15471377498168e-05
-9.6953073363652e-06
-2.3475062566302e-05
-2.70150037676793e-05
-1.32071917521675e-05
-1.80460509151608e-05
4.00565316831903e-06
-1.57937049902336e-05
-2.67637623418432e-05
-2.51400787099416e-05
-2.03862758536615e-05
-8.18674176737803e-06
-1.16573871128752e-05
-2.02358008624412e-05
-8.99155718107789e-06
-2.17316746107272e-05
-1.32255526383666e-05
4.3355479906271e-07
-1.32033788860805e-05
-9.89945077925542e-06
-2.30299525525471e-05
-1.17765444049629e-05
-8.81806327097883e-06
-9.28723231793533e-06
-2.7525420393791e-05
-1.05102755713068e-05
-1.91573582005959e-05
-1.92741608545112e-05
-1.27550271970611e-05
-3.73604240128573e-05
-3.02243804344367e-05
-3.0914177052498e-05
-1.0032575471882e-05
-8.30362884127623e-06
-1.92803648883636e-05
-4.86778896009371e-06
-3.76024921807768e-05
-2.89366005241928e-05
-5.78341251780679e-06
-1.85634509569775e-05
-3.36485266111881e-05
-3.08785863585321e-05
-3.37486116122092e-05
-1.49750380960864e-05
-2.5352973245742e-05
-2.61833473664647e-05
5.00335718128129e-06
-2.55366370183049e-05
-2.48540327824942e-05
-2.23580371732308e-05
-3.21613079048792e-05
-1.00136172000677e-05
-1.92048008374074e-05
-4.70508078549424e-06
-8.26888210420144e-06
-3.95740076201332e-06
-2.43499037803264e-05
-1.97270932023868e-05
-7.05745457812462e-06
-3.07307863789424e-05
-1.29561601848598e-05
-2.12989197341132e-05
-3.18825213353557e-05
-1.67076327740266e-05
-3.70576763699002e-05
-3.49071490229511e-05
-8.94829390230369e-06
-1.82113759978966e-05
-3.80395071482951e-05
-1.45616489334212e-05
6.49856617935118e-06
-3.19623844502909e-05
-1.72106065882581e-05
-2.62818925186877e-05
-2.99463468391462e-05
-1.73236013750115e-05
-1.37350068366821e-05
-2.44394646563908e-05
-5.71277909562316e-06
-2.11537969042001e-05
-2.29604594637418e-05
-1.15063481241768e-05
-1.91866794054155e-05
-1.17594207847355e-05
-2.01835970030745e-05
-6.31394378585093e-06
-2.25628228273352e-05
-1.37848914013969e-05
-4.97186385636223e-05
-4.08174006490035e-05
-1.16431775604228e-05
-9.26839149350307e-06
-1.61097248902463e-06
-2.84771366580317e-05
-1.4353914696831e-07
-1.77845003030819e-05
-2.28253014253937e-05
-1.61844248280859e-05
-1.91225279894709e-05
-5.21482326560041e-06
-3.71142910608145e-06
-2.45150028150465e-05
-3.11200792811247e-05
-2.85055577027272e-05
-2.35643246203185e-05
-2.49029022209283e-05
-2.19625303489792e-05
-2.68123217975603e-05
-1.67547371678247e-05
-2.91337895058639e-05
-1.5172991002896e-05
-1.20916838219769e-05
-1.62161714842664e-05
-3.20477338965429e-05
-1.02148966626552e-05
-3.57700167943286e-05
-1.70411405301943e-05
1.15577116506459e-05
-2.62644777235375e-05
-3.16166024277951e-05
-1.09656107853617e-05
-2.70288216401234e-05
-1.82971648706294e-05
-3.59573083251738e-05
-2.97740074229315e-06
-5.44383455181687e-06
-1.20154789684855e-05
-2.54642910581868e-05
-2.04020530299978e-05
-2.22312624999257e-05
-2.94876591452707e-05
-3.49014428524839e-05
-3.05921505403334e-05
-2.03612697564477e-05
-7.61851536870932e-07
-3.5555420556338e-05
2.57312691146611e-07
-1.63314397464474e-05
-1.29843529535389e-05
-2.64201288184763e-05
-2.42384456193317e-05
-3.63105563801292e-05
-1.86200804314601e-05
-1.04521703223518e-05
-4.04270055374962e-05
-1.99586774966578e-05
-4.43996910485896e-05
-2.76360936799386e-05
-3.54879345282095e-05
-3.75772827350793e-05
-2.91912519347113e-05
-9.00459685536809e-07
-3.17483058044472e-05
7.70213535427783e-06
-8.6071215613593e-06
-1.84167527107656e-05
-4.1372710344141e-05
-9.32290431782452e-06
-3.96995385472975e-06
-4.34271906285793e-05
-1.97640143720266e-05
-6.28414933139942e-06
-4.09277410506079e-05
1.50377648785e-06
-2.5615250760779e-05
-1.82958842012213e-05
-1.20223543852061e-05
-3.49118684668546e-05
-2.46371813687439e-05
-1.53012520758494e-05
4.30595016574421e-06
-1.57120387450542e-05
-3.81193364896454e-05
-2.16953572406448e-05
-2.58767163492695e-05
-3.49442998332416e-05
-2.0197591399595e-05
-3.31082282399116e-05
-1.44543811206833e-05
6.45549911548492e-06
-3.16004754157941e-05
-2.92974598482357e-05
3.01818015713565e-06
-1.86018028630615e-05
-2.21825066281959e-05
-2.53859569658707e-05
-4.43639072085598e-05
-3.80388669444304e-05
-2.13985733299528e-05
-1.52823670985487e-05
-2.21364929856003e-05
-1.68851208230919e-06
-2.30942702562332e-05
-5.22995309331643e-06
-3.12255550896793e-05
-1.87442548024056e-05
-1.44711170994028e-05
-3.22197799010425e-05
-1.3331946865457e-05
-2.64836030689811e-05
-4.24374611179844e-05
-4.42546939879344e-05
-2.907467539633e-05
-2.86846169875847e-05
-1.46122732739894e-05
-1.27947141165319e-05
-3.57591988932279e-05
-3.64240998955339e-05
-1.42412283102374e-05
-1.23788287179615e-05
-1.90785104630657e-05
-1.45283762809664e-05
-3.13125420197734e-05
-1.56089861066545e-05
-4.3511534713923e-05
-2.81380930848354e-05
-1.99566254251e-05
-2.55452325897407e-05
-3.13304287795948e-05
-1.85479579374807e-05
-2.83269508137754e-05
-1.38541437625593e-05
-1.24216954951153e-05
-1.91712022657737e-05
-1.80297597948761e-05
-3.48469383935125e-05
-1.19614492552918e-05
-2.86732278229774e-05
-2.68378368287352e-05
-1.47160920320551e-05
-2.96936443507758e-05
-1.67245229267158e-05
-2.11702014059136e-05
-2.50560085990414e-05
-3.2566852556126e-05
-2.97389923313556e-05
-4.88363322874466e-06
-1.2884958092416e-05
-2.53670826129092e-06
-4.21847098688786e-05
-1.61268187729796e-05
-9.97511569160043e-06
-2.51097689480415e-05
-1.39186342589961e-05
-2.36654859875377e-05
-2.16411734195923e-05
-3.05805299865154e-05
-2.30181080727756e-05
-2.07334470772835e-05
-3.52892417416826e-05
-1.34046472700091e-06
-1.35316767084158e-05
-2.20970454881912e-05
-1.18115599286858e-05
-1.97662292616818e-05
-3.2480198888941e-06
-4.79717132949428e-05
-3.87967791780886e-05
-1.76958367241712e-05
-1.81557747726559e-06
-1.90061741514946e-05
-1.80264727708178e-05
-4.19487562590207e-05
-2.23366789486622e-05
-2.31494922781052e-05
6.70707396709388e-06
-1.36516972606997e-05
-2.36595826893687e-05
-3.89117330858774e-05
-2.10961711211973e-05
-1.19488437982777e-05
-1.68328815848968e-05
-2.1639166378984e-05
-1.41588657039548e-05
-2.34025518028386e-05
-3.48659667546332e-05
-1.73590326247687e-05
-9.94152799713146e-06
-2.34793771900539e-05
-8.90356409021509e-06
-1.78319257167554e-05
-3.7815095167675e-05
-3.41636016239118e-05
-1.43561070536886e-05
-2.95438806176927e-05
-3.70585637513695e-05
-1.47059525501523e-05
-1.65821989098136e-05
-1.64267250366441e-05
-1.87772197471016e-05
-1.32439375337331e-05
-5.07807976071073e-05
-1.42636146566305e-05
-1.83763324889871e-05
1.82050900800341e-06
-1.1709142849375e-05
-6.48824331961222e-06
-9.13370399537793e-06
-2.01751597269963e-05
-2.83192393848671e-05
-3.02451109726415e-05
-3.1515316363304e-06
-1.4396054332019e-05
-7.16725835935945e-06
-5.78704349955312e-07
-6.12499442080089e-06
-5.55371988233489e-05
-9.47411813200428e-06
-1.97189089350668e-05
-1.51752968194406e-05
-3.16927699021238e-05
-7.38541690940188e-06
-2.1779015770696e-05
-3.68515776409888e-05
-1.13579383073346e-05
-3.01301150023034e-05
-2.85400712146483e-05
-2.4593519060943e-05
-1.49454400939969e-05
-1.32038836041063e-05
-5.26191282119927e-06
-1.58419177177774e-05
-1.20841128310279e-05
-1.85728738801502e-05
-1.85752950049314e-05
-1.5774326048252e-05
-1.0652357672506e-05
-8.16657242760303e-06
-3.4260860542314e-05
-1.74020719487543e-05
-3.13900351436779e-05
-2.4634822489412e-05
-1.64469386250928e-05
1.00062925018078e-05
-2.40074222363601e-05
-9.89024977827729e-06
-1.12231831517191e-05
-3.67291145972247e-05
-2.20785870996211e-05
-2.29423438329443e-05
-2.41515821536059e-05
-2.25579853595248e-05
-2.10077240246771e-05
-1.50377426435593e-05
-1.57966307366498e-05
-2.53455073811355e-05
-7.02820248418364e-06
-2.42492602785946e-05
-1.59402962313288e-05
-3.10500025055711e-05
-2.69376733933725e-05
-5.85486320966606e-05
-3.43834690527081e-06
-6.90242416265274e-06
-1.16875171476028e-05
-2.86697919500357e-05
-2.32130824039952e-06
-3.31083248347836e-05
-2.05637820507057e-05
2.32135957994529e-06
-1.73655953181004e-05
-3.82282127770107e-05
-2.55067822629843e-05
-3.84608485833719e-05
-2.86452383421397e-05
-1.10945138872561e-05
-2.60741649504156e-05
-1.83697274376165e-05
-2.30555993684424e-05
-1.2319824986246e-05
-1.26829411452706e-05
-7.72929267389623e-06
-3.3558311697329e-05
-4.34643026951761e-05
-7.86332121336955e-06
-3.18126549582849e-05
-1.08432663905313e-05
-3.18352674988823e-05
-3.18065708331731e-05
-2.91219131178623e-05
-2.41226350707876e-05
-2.53863922341656e-05
5.40791280745198e-06
-2.3794891192797e-05
-2.30431694280649e-05
-1.64561906227057e-05
-1.08287925161786e-05
-1.10850268768942e-05
-2.85057957630928e-05
-7.50449883611146e-06
-1.56277710241414e-05
-1.63803457858794e-05
-1.44896395141441e-05
-1.78376852747394e-05
-3.11605395304094e-05
-2.63233468875038e-05
-2.3542962639383e-05
-2.26446154885056e-05
-6.00941363251765e-06
5.03408586632175e-06
-5.67283574623083e-06
-1.82344441329841e-05
4.94082556121985e-06
-1.33608834629058e-06
-3.00207505998472e-05
-1.9518528885225e-05
-4.59218990564226e-05
-3.24989906800651e-05
-6.67360280221131e-06
-2.52470964666537e-05
-8.34312710020251e-06
-2.03927817561829e-05
3.35913047971762e-06
-4.92230423248576e-06
-1.01087653220884e-05
-9.2520797613623e-06
-4.29334585326588e-05
-3.06923989597004e-05
-1.83138106337132e-05
-1.5170980667143e-05
-1.13934115654737e-05
-6.85464024213743e-06
-2.43198933288666e-05
-7.37086958042874e-06
-3.61019947636455e-05
-2.61251004143954e-05
-1.14108635837161e-05
4.30179494553055e-07
-3.3159458436595e-05
-2.25180303807711e-05
-4.59751338870071e-05
-4.18597847547255e-05
-2.52980887025926e-05
-2.01552776573729e-05
-1.18802257231042e-05
-3.53948870164523e-05
-5.00156049231228e-05
-3.49994788871873e-05
-2.48686803917091e-05
-3.47591048349108e-05
-1.51698052612715e-05
-2.50999341168051e-05
-2.80737743196983e-05
1.38518278673083e-05
1.81365372112335e-06
-1.25877235256349e-05
-9.85646623517962e-06
-1.6978459401579e-05
-2.59382081298923e-05
-3.5447886220591e-05
-2.66407707194235e-05
-3.53340171407782e-05
-3.39145906081947e-05
-2.15696525460456e-05
-1.31564557595952e-05
1.61110098788143e-06
-4.12272316814278e-05
-2.82629157580056e-05
8.85885345457141e-06
-3.08527824271265e-05
-1.25256191088497e-05
-1.17476079843887e-05
7.27930369058896e-06
-3.16527365878011e-05
-1.58117546661546e-05
-2.07902526481411e-05
-9.84764775344118e-06
-3.02293030026546e-05
-2.56399292957524e-05
-3.8673466115368e-05
-1.79475029038724e-05
3.48849961483832e-06
-1.19405122435742e-05
-1.47265318563075e-05
-1.6224268738849e-05
-2.00502903909379e-05
-1.7919700368527e-05
-1.91965176012137e-05
-9.5682530394377e-06
2.87495015714147e-06
-3.01422335531682e-05
-2.47244009019533e-05
-1.01973617493111e-05
-2.26043199840625e-05
-3.29208197100815e-05
-3.47827286296691e-05
-1.57413162181891e-05
-1.02165162228496e-05
-2.22343412906347e-05
-2.8642611492941e-05
3.90794960691816e-06
-5.81330537097879e-06
-1.44740468751934e-05
-5.90990324096812e-06
-1.97117516288792e-05
-6.5501784031876e-06
-2.79026827398146e-05
-4.19069776218702e-05
-3.53047879697637e-06
-2.29990093316474e-05
-1.83433352381494e-05
-4.0327327135928e-06
-1.10378428086703e-05
-1.82364199710138e-05
1.13265502974956e-07
-1.83090834549201e-05
-3.12558348951049e-05
-1.61472500284209e-05
-2.31361313814753e-05
-2.80632670491787e-05
-3.39750536040435e-05
-4.10673594911462e-05
-1.54190224853386e-05
-2.69018554154488e-05
-1.7678237017259e-05
-1.30339212874785e-05
-1.70520662848194e-06
-5.08054156446972e-06
-3.19913104253147e-05
-1.55648919220779e-05
-4.63447949592917e-05
-2.22327599328146e-05
-4.27520761068333e-06
-3.41438486958959e-05
-6.18419759375969e-06
-2.31781086057663e-05
-1.06060238386107e-05
-1.67097042885964e-05
-2.60268185328548e-05
-3.61295259223385e-06
-9.62118753646558e-06
-3.38984138066725e-05
-1.36426460643314e-05
-1.97734630768278e-05
-3.97308326951201e-05
-2.97859094133639e-05
-2.80759990512049e-06
-3.07554249100416e-05
-1.84366428320858e-05
-1.8853731372127e-05
-1.60542080012238e-05
-2.02308109694059e-05
-1.2516558117209e-05
-2.06892625007993e-05
-2.07099371886643e-05
-1.09564812172422e-05
-3.1528744078951e-05
-1.43303688932885e-05
-1.24656886183701e-05
-4.56502369903888e-06
-2.57975604335303e-05
-2.70916695341528e-05
-2.98526011000891e-05
-2.40165634486109e-05
-3.24601424187392e-05
-2.9736532110984e-05
-1.79824379342718e-05
-4.03989599135441e-05
-2.86766663227159e-05
-2.05782385023693e-05
-6.94721967819901e-06
-2.68451680494077e-05
-2.35863437341928e-05
-1.79914828742263e-05
-1.19818214005985e-05
-2.51612950579615e-05
-2.98197692692385e-05
-2.40042069181897e-05
-1.03811714782157e-05
-4.40485503385712e-06
-3.72047904628925e-05
-9.43491250730767e-06
-1.19656805527968e-05
-1.86719512734847e-05
-2.3027564959495e-05
-7.53632448653441e-06
-1.23710822398551e-05
-3.01791482085631e-05
-1.10520462866139e-05
-4.31743884160707e-06
-1.19787885319279e-05
-2.36640675943389e-05
4.50012064467208e-06
-8.28900106886962e-06
-2.74849028428332e-05
-1.17062512926676e-05
-2.83331083350017e-05
-2.09460955183318e-05
-2.16868512301106e-05
-2.39514507649605e-05
-1.90771429109418e-06
-4.03475139334546e-05
-3.86935358764261e-05
2.29280086844998e-06
-2.465291538234e-05
-1.69525015198222e-05
-3.48055486636438e-05
-4.73102033838938e-05
-8.45688394633769e-06
-2.24402599012029e-05
-1.90001506463351e-05
-7.30818687075829e-06
2.53570299779656e-06
-1.55089498279034e-05
-3.88106731378821e-05
-2.68001603998853e-05
2.67305182334897e-06
-8.85696571455739e-06
-3.90554339905899e-05
-4.42908830397852e-05
-3.12745123049822e-05
-2.97723420766579e-05
-2.22981411181834e-05
-3.7816235028619e-05
-4.26878660231084e-05
-2.81341723497659e-05
-9.55624599456089e-06
-1.57143614966448e-05
-7.00382800518438e-06
-2.17198271309461e-05
-2.25782608041613e-05
-5.26816145009202e-05
-3.61185743514207e-05
-2.14671460358266e-05
-7.83719030415742e-06
-2.62661059984837e-05
-1.85983212780892e-05
-2.95170426580159e-06
-1.04801600501074e-05
-1.91998322620277e-05
-3.59016532662569e-05
-1.98919163876653e-05
-1.35821284156695e-05
-3.81581016801621e-05
-8.53039979215673e-06
-7.21428022966718e-06
-1.97252070146484e-05
-1.48858518173887e-05
-6.72204995136638e-06
-4.99903810990652e-06
-1.34554989628756e-05
-1.72040575453071e-05
-1.49773525673e-05
-9.79954240557128e-06
-2.64985673679648e-05
-1.13027029025267e-05
-2.79008468375066e-05
-2.52201319527874e-05
-1.27317777631586e-05
-1.10930715611385e-05
-3.51598374338224e-06
-1.85212111706178e-05
-1.79667752000141e-05
-2.44373287292223e-05
-3.05304983862953e-05
-1.68277225766077e-05
2.37707316581592e-07
-3.03737422150167e-05
-1.64244279203191e-05
-2.57232051073205e-05
-3.54152623131756e-05
-1.2099232725414e-05
-1.19937171235146e-05
-3.38549527140339e-05
-2.66938914635569e-05
-3.60097023689179e-05
-1.62661836874756e-05
-4.24476870372116e-05
-1.66068810581592e-05
7.58880043611845e-06
-2.96435433267196e-05
-1.85789901851916e-05
-1.83318179529591e-05
-2.65950258736257e-05
-9.41886678593486e-06
-2.14077548652103e-05
-2.51722273867925e-05
-1.66093244483169e-05
-9.41437802910837e-06
-1.25487812635921e-05
-2.49552836467155e-05
-7.20355807428215e-06
-4.24557673675003e-05
-1.97519079984846e-05
-2.4922802765182e-05
-2.66625738900004e-05
-2.1588107681413e-05
-4.27559452240595e-05
-3.9712540180607e-05
-2.28347619893823e-05
-1.68852898982749e-05
-3.06084264107663e-05
-2.48728323324169e-05
-3.1612157750172e-05
-9.73816735892509e-06
-2.10161556659206e-05
-1.10277812184905e-05
-3.23275497679588e-05
-2.58979056307952e-05
-1.62490522941755e-05
-3.94810549865436e-05
-2.34765264846347e-05
-1.12103259419188e-05
-4.1306812123714e-06
-2.46952406912542e-05
-3.08952329091733e-05
-1.6574181755196e-05
-3.65828629097564e-05
-2.54691112270085e-05
-8.70079572853288e-06
-1.32270184102238e-05
-1.14880723489203e-05
-2.54285100870765e-05
-1.04026750822239e-05
-3.58663259629782e-05
-2.28664598574389e-05
-1.67942514112493e-05
-4.01233012738291e-05
-2.6503755469214e-05
-4.15132963026929e-05
-3.07110115855647e-05
-4.51553223302672e-05
-2.19926766578712e-05
-3.95826346904192e-05
-3.79901271329408e-06
-2.63605450597257e-05
-7.21953302935212e-06
-2.79611179391516e-05
-2.29827205600294e-05
-2.75663112364339e-05
-1.56187728842721e-05
-9.06408615462493e-06
-2.79315935604667e-05
-2.73786411735636e-05
-2.99427163162401e-05
-1.47160107848598e-05
-9.69274236781112e-06
-2.71075952684002e-05
-4.65699563692362e-05
-2.63610434931728e-05
-1.09105890016888e-05
-8.92378008630997e-06
-2.00513297496927e-05
-1.75582119188341e-05
-4.13540675975681e-06
-2.19208992087979e-05
-1.93499857274591e-05
-1.84766667454689e-05
-2.11027143784563e-05
-1.94220658146371e-05
-1.17820907051377e-05
-8.53343412216551e-06
-2.44576131941414e-05
-1.65088674395939e-05
-2.65622475806117e-05
-2.17096672340673e-05
-1.18200252274142e-05
-2.22334620314308e-05
-1.89429185130124e-05
-2.18285607730424e-05
-2.49790619800001e-05
-1.14430565940328e-05
-2.2566516783734e-05
-1.65553361467774e-05
-2.54526541542267e-05
-1.6779169074776e-05
-1.90222766502085e-06
-1.48196889225775e-06
-4.09519586069868e-05
-3.83964679811758e-05
-2.68006068566471e-05
-1.66655816290177e-05
-5.76947665926345e-06
-2.69752721408409e-05
-2.89892065602914e-05
-2.58918767107747e-05
-2.746358491022e-05
-4.39215477459762e-05
-4.5594703938922e-05
8.70745705510799e-06
-7.99327724007778e-06
-1.94709758101956e-05
-7.8721039078304e-06
-2.39662330662893e-05
-2.68854362810993e-05
-2.13860574874394e-05
-2.29060446960021e-05
-5.80445671102172e-06
-5.2820717893673e-06
-2.13459121913691e-05
-1.23962253307303e-05
-1.03264243959854e-05
-1.67652829578162e-05
-1.83680808279031e-05
-1.86453243051488e-05
-2.05822075671638e-05
-1.93833597129811e-05
-8.81010120085673e-06
-1.67527180366013e-05
-6.5264113717855e-06
-4.25450845248476e-05
-4.93982083288176e-06
-1.50245902558096e-05
-2.03137042188954e-05
-3.74536033751448e-05
-1.61212938582675e-05
6.88914773415794e-06
-2.36540871196945e-05
-1.8430822515568e-05
-2.73945088092453e-05
-3.15846286349912e-05
-4.08564110076575e-06
-2.96828027656332e-05
-2.08712146471367e-05
-2.58390492327967e-05
-4.25251042360692e-06
-3.37398199059757e-05
-1.40931010250798e-05
-1.26906122433266e-05
-2.92612846187403e-05
-1.42017825861641e-05
-1.37889854210897e-05
-9.30476074403477e-06
-2.81941684695963e-05
-1.71730204837196e-05
-3.9958287958551e-05
-2.08752681834638e-05
-8.78205765210956e-06
-2.67753691951032e-05
-3.47644533848099e-05
6.10970599673308e-06
-2.20879304227387e-05
-2.36440235866733e-05
-4.09934697418372e-05
-1.33528837809781e-05
-5.23725769063034e-05
-1.79439057668409e-05
-2.10547061992971e-05
-2.38289780600739e-05
-3.98460858835195e-05
-2.17303979879245e-05
-1.56668552185218e-05
-1.38635569015448e-05
-2.49451617333611e-05
-1.18616797076907e-05
-2.74054682821017e-05
-4.0408198979457e-05
-2.17419017562477e-05
-1.6341369366276e-05
-2.00888248825278e-05
-3.4839144843175e-05
-3.18724285024977e-05
-1.93858172418056e-05
-1.67200036926067e-05
-3.2323511912339e-05
-1.90974170608e-05
-2.25713750291408e-05
-2.29811473585717e-05
-2.03351302740207e-05
-2.52630377354555e-05
-2.16058256796131e-05
-1.89321153714793e-05
-2.16727493854778e-05
-1.12981350956064e-05
-1.20311560581082e-05
-1.19714727374354e-05
-1.60486635109413e-05
-2.24452501588108e-05
-3.92188776197518e-05
-3.26653244863004e-05
-4.13289514114168e-05
-1.03528907403058e-05
-4.31233196010241e-05
-4.04822729683226e-05
-2.89520279798492e-05
-3.26081860903611e-05
-1.16843073225965e-05
-2.83770541739607e-05
-2.79594544252776e-05
-2.0270221417445e-05
-1.57533311213919e-05
-3.35378252374875e-05
-7.74472744656437e-06
-3.61844618901308e-05
-1.13767149525092e-05
-2.8478033124287e-05
-2.46423211647005e-05
-1.35401827588852e-05
-3.12449598267352e-05
-2.8607707036274e-05
3.49229708558321e-06
-2.38960379940683e-05
-3.25978734995882e-05
-2.79206781636063e-05
-2.49796007322939e-05
-6.33058943187936e-06
-8.13666395057341e-06
-1.84369795880908e-05
-2.8628833910358e-05
-1.41055359750146e-05
-6.08728388685235e-06
-6.44427078185844e-06
-2.90391114041626e-06
-8.14286917392257e-06
-2.07014503077644e-05
-2.77438357366183e-05
-8.26260556096689e-06
-1.95463572059676e-05
-4.57549653898987e-05
1.04621659861419e-05
-2.47045515529201e-05
-3.10995947135439e-05
-2.50565017910374e-05
-1.00394825001869e-05
-2.44962778852457e-05
-3.65210432770408e-05
-2.33484944483122e-05
-3.49501584497972e-07
-1.36478782967606e-05
-2.90659350871601e-05
-3.8066993710137e-05
-2.51886180726656e-05
-2.81048999216085e-05
-2.69344716641239e-05
-1.80062770863104e-05
-3.475145529431e-05
-2.7677202589697e-05
-1.88982604579245e-05
-2.13019287434035e-05
-3.17915477877081e-05
-2.05284739688438e-05
-3.65807166471059e-05
-2.42013999591416e-05
-5.26604888431078e-06
-2.70085337469333e-05
-5.29215660404975e-05
-2.55716446465642e-05
-2.73570088338008e-05
-1.81001162313612e-05
-3.13313495381346e-05
6.61065048198527e-06
-1.69003881262981e-05
-2.85714425767015e-05
-3.25040899666387e-05
-2.40392632862654e-05
-2.33511868885013e-05
-2.46916127383989e-05
-1.61524959751045e-05
-2.87969902748261e-05
-2.90433197563365e-05
-1.57256120257955e-05
-1.62497627530704e-05
-6.5884571130686e-06
-9.17164846612873e-06
-3.22602632436018e-05
-4.02502021072735e-05
-2.28897523275647e-05
-2.35129636542168e-05
-1.50712675372512e-05
-3.01103298173859e-05
-3.1572915771528e-06
-2.21791117498208e-05
-2.65510544814823e-05
-1.22402925129174e-05
-1.90760963893607e-05
-1.75353503620529e-05
-1.98328154150475e-05
-9.10798502990928e-06
-6.39167762021441e-06
-9.27036987730573e-07
-5.59523467994222e-06
-4.40958106336983e-06
-2.89010181369976e-05
-1.38252511092248e-05
5.30262660277026e-06
-1.37461748016527e-05
-2.31145889467131e-05
-1.25229675912631e-05
-4.04942821180662e-05
3.29957854810507e-06
-3.16887174348811e-05
-3.65897232972119e-05
-1.98348226850208e-05
-1.39260374326447e-05
-7.54387377098366e-06
-1.58997228586831e-05
-1.08938671637998e-05
-1.78619820441679e-05
-3.64766995978167e-05
-1.41208117313459e-05
-3.91125332637949e-05
-2.30356415242848e-05
-2.53040505476981e-05
-2.18863057818408e-05
-2.24822186552375e-05
-1.92213876194886e-05
-3.66021189303486e-05
-2.90534596442826e-05
-3.51133416800174e-06
-1.71806991991991e-06
-1.27741998064329e-05
-1.84089154219949e-05
-3.12231396385694e-05
-2.81121942010524e-05
-1.70259682379019e-05
-3.52385219427139e-06
-2.14605545530399e-05
-2.10066009004123e-05
-1.66755247597931e-05
-2.36194315874935e-05
-2.70604044969147e-05
-3.31595226381224e-05
-2.17129260907573e-05
-2.79402604591524e-05
-4.41221973186336e-06
-4.42022972055064e-05
-2.76749355242012e-05
-3.2506377328376e-05
-4.30590668699815e-05
3.46950131357157e-06
-1.2670924293864e-05
-2.16938964461432e-05
-2.36292708507415e-05
-1.97942646062133e-05
-3.11516623647028e-05
-1.49205458601592e-05
-1.29471300644998e-05
-3.24146474023696e-05
-2.38542353542794e-05
-2.66891154193061e-05
-1.2440804680106e-05
-1.85491359347708e-05
-7.83899494682959e-06
-3.66518644502178e-05
-4.38776646018643e-06
-9.26604034084189e-06
-1.3039384522834e-05
-2.51413636983e-05
-4.1932240137513e-05
3.6341011187116e-06
-7.11864869954163e-06
-3.21059770305133e-05
-4.82373924723913e-05
-1.61019850946072e-05
-1.91431892394349e-05
-1.1484293691278e-05
-1.32547306101003e-05
-3.65037374554334e-05
-3.55417351328063e-05
-1.08334105853159e-05
-2.1078797956747e-05
-3.62646106747453e-05
-6.95913870764145e-06
-2.39972338812207e-05
-4.8467491395593e-06
-1.34677346224626e-05
-2.83337782140471e-05
-1.79683981835562e-05
6.65607556983785e-06
-4.34732137719528e-05
-1.50758429991629e-05
-2.84984917309963e-05
-1.32669215800018e-05
-1.05700512821854e-05
1.87183411519558e-05
-2.72824691017239e-05
-3.80360021006271e-05
-1.23729772782692e-05
-1.90706577654781e-05
-1.19042991781848e-05
-9.26374292611785e-06
-3.00824332349328e-05
-3.98979378753479e-05
-5.29665869724258e-06
-2.50697683143859e-05
-2.26056331059335e-05
-1.61720841008126e-05
-1.62177870024063e-05
-1.44800579075426e-05
-2.29222465566979e-05
-2.76731700412599e-05
-1.73399329612897e-05
-3.08874550557756e-05
-8.40515042165302e-06
-1.24904131045021e-05
-1.14903905491621e-05
-4.97221330053202e-06
-1.13153425303665e-05
-2.3013857439796e-05
-2.86196168604255e-05
-1.60360404107845e-05
-1.83965881080914e-05
-2.18851931443743e-05
-2.44795674623961e-05
8.07575313680531e-06
-3.08050920873906e-05
-3.55394868941391e-05
-4.25723561136853e-05
-2.88926957173822e-05
-1.82698140138591e-05
-3.77421013379455e-06
-7.55632214583087e-06
-3.65993058565574e-05
-1.9630864151516e-05
-3.05351695505042e-05
-2.07922817620404e-05
-1.13389063830158e-05
-2.63891437939828e-05
-8.85691618613745e-06
-1.18238189814107e-05
-1.46380584049954e-05
-1.97863019811296e-05
-1.43650551212044e-05
-2.9268217080141e-05
-1.28112272209679e-05
-4.30751058906426e-06
-8.93676302100109e-06
-8.55824788439381e-06
-3.2381680597034e-05
-1.94318193521652e-05
-5.24879262902473e-06
-2.24577675040454e-05
-1.69274324593854e-05
-1.52809865936928e-05
-2.2643781538592e-05
-2.2766953333013e-05
-9.38728001254361e-06
-2.75183197175646e-05
-2.96696686206252e-06
-9.71623825782461e-06
-3.06996399912036e-06
-1.12514794707508e-05
-2.65523673995479e-05
-1.21901559443966e-05
-2.00604890394815e-05
-1.64544976988116e-05
-1.8772915983698e-05
-2.78908718016471e-05
-1.93295492977856e-05
-2.02408611052761e-05
-1.58073175084021e-05
-4.20434693523932e-05
-3.76647347210337e-06
-3.39461901555019e-05
-2.58217542418084e-05
-1.80433953801031e-05
-3.03198914289115e-05
-2.25888450372604e-05
-1.34323281992053e-05
-1.91500421878322e-05
-1.63428585017479e-05
-7.35399124184317e-06
-2.16735547673815e-05
-2.27170310123536e-05
-2.98021267801297e-05
-2.47719357027307e-05
-1.38721661634332e-05
-2.80895526483187e-05
-5.66940359928713e-06
-1.08114197629182e-05
-2.94637849952353e-05
-1.72152125883893e-05
-4.17448584084805e-05
-4.95291910127457e-06
-1.09820736737411e-05
-7.56967784771637e-07
-3.57958563256806e-05
-2.65094950318993e-05
-2.61001625172632e-05
-3.0460216625224e-05
-2.37548184197474e-05
-3.702109657751e-05
-1.90653340968503e-05
-3.76688192418861e-05
-3.3962033417322e-05
-8.59811228967972e-06
-1.41316637711341e-05
-2.19615429143266e-05
-1.38157963228348e-05
-2.6510904699058e-05
-5.60005295502861e-06
-2.25977847957734e-05
-4.14463803171771e-05
-1.75579413120867e-05
-3.6008822403511e-05
-2.44175299260715e-05
-8.17058790505876e-08
-3.72000881199062e-05
-2.27991968735505e-05
-9.28763981580179e-07
-2.84433307983078e-06
-1.1651562115219e-05
-3.26047937441991e-05
-1.8960613258947e-05
-2.75978836782423e-05
-1.10745892041291e-05
-3.22740929011347e-05
-2.54812879179496e-05
-1.30276316886236e-05
-3.30775839061213e-05
-1.99939655445634e-05
-7.21371009610449e-06
4.93222877475753e-07
1.69375422463368e-06
-7.73012971614538e-06
-1.47960386194115e-05
-2.31379381384566e-05
-2.23963926869564e-05
-1.79738258942345e-05
-2.5003122700131e-05
-1.06674892561642e-05
-2.98658878014348e-05
-3.28732080111553e-05
-1.98101062083893e-05
-1.23521085816058e-05
-2.32296382940176e-05
-2.24705362823025e-05
-1.57835860512037e-05
-6.07535711294111e-06
-3.66833290975565e-05
-1.99495709693551e-05
2.80404858646394e-06
-1.24412271382658e-05
-3.14721847880553e-05
-5.672342217002e-06
-1.72249061181341e-05
-2.24636995559675e-05
-3.85800051617473e-05
-1.83727815205785e-05
-2.83943014010115e-05
-9.29454715776038e-06
-4.52227026478403e-05
-3.68713862542622e-05
-5.74518211250069e-05
3.85992736503503e-06
-2.3784575272296e-05
-3.55624767664468e-05
-2.75402076817777e-05
-2.46145696442253e-05
-2.31433566608242e-05
-3.49086949638978e-05
-2.85532533023756e-05
-6.62026931313859e-06
-2.61925509260342e-05
-7.21186903227205e-06
-8.0070469864339e-06
-3.02263817077961e-06
-3.83095678238333e-06
-3.57050071166871e-05
-2.00253918097301e-05
-7.33812016425721e-06
-2.82396251873455e-05
-2.84776878499928e-05
-3.18807657682262e-05
-3.45844310730205e-05
-3.18879287853618e-05
-2.50386430362265e-05
-1.28551733590618e-05
8.30875308522929e-07
-2.85642962797777e-05
-3.10290657693857e-05
-1.85853185318253e-05
-3.53923496992293e-05
-1.54158218962839e-05
-1.8216768806142e-05
-2.95219392273883e-05
-1.83928988342184e-05
-1.23442178832859e-05
7.75125172266517e-06
-3.50751661535868e-05
-2.74330952687852e-05
-2.51752437631869e-05
-2.26757305126775e-05
-1.59130617233754e-05
9.8337884159516e-06
-2.94619914347714e-05
-3.34091192622628e-05
-1.17164827137156e-05
-1.36320194418057e-05
-1.63464792272437e-05
-1.32080750151943e-05
-1.03317204014239e-05
-2.04021877813116e-05
-6.52264185654247e-06
-3.14785359046979e-05
-2.09830998251209e-05
-9.09310988849224e-06
-3.66903579690503e-05
-1.4777484576675e-05
-3.04070872895656e-05
-3.10233290712083e-05
-2.83167796865981e-05
-2.63315584674919e-05
-2.37836750503585e-05
-3.37599860120803e-05
-3.74292813992812e-06
-2.52588972288258e-05
-1.1430155808578e-05
-2.13968820032632e-05
-3.31669847090734e-05
-2.43136870752957e-05
-6.2364768115409e-06
-4.57493359152556e-05
7.80635757056699e-07
-4.09420506432641e-05
-2.78823180430743e-05
-3.57711311140835e-05
-8.53087826083783e-06
-4.85220558459059e-06
-3.7114262099596e-05
-4.11283658935736e-05
-3.36274705994376e-05
-2.64289754138661e-05
-2.95456550501358e-05
-1.07693020078506e-05
-2.54970050345406e-06
-2.91244645630319e-05
-3.25683106677649e-05
-1.74231718016544e-05
-2.82059529306635e-05
-1.69107913945312e-05
-4.0254274474429e-05
-9.60038637928302e-06
1.56267668903136e-06
-2.44433837529257e-05
-3.49912821654823e-05
-1.67622317567312e-05
-4.10106810277401e-06
-3.98192755230703e-05
-9.06820830661062e-06
-5.29180556750618e-06
-1.93152026678319e-05
-2.85238646888493e-05
-8.19117636389306e-06
-2.40195139177496e-05
-2.89092872312019e-05
-4.09045711410259e-05
-1.3781008356763e-05
-8.23551054462298e-06
-5.83663716253703e-05
-2.16059814010102e-05
-1.28851208608818e-05
-3.70266002880112e-05
-1.21726137780638e-05
-1.83301631933651e-05
-3.73343010744811e-05
-2.51127317281705e-05
-2.66101696030702e-05
-2.12959982321414e-06
-1.83879366664437e-05
-1.97893500007188e-05
-2.59317432283727e-05
-3.38484113069279e-05
-3.08386429950373e-05
-2.96855973290174e-05
-2.21375598086415e-05
-2.87702323969104e-05
-3.07440999919923e-05
-1.7780205736202e-05
4.62079599602721e-06
-2.50008058359053e-05
-9.97177625355246e-06
-2.15441963005321e-05
-2.91619094665175e-05
-1.08813352691826e-05
-3.62858568965818e-05
-5.97058667105452e-06
-2.43673714960238e-05
-1.25791641699899e-05
7.77969788668047e-07
-3.56239091660306e-05
-1.65464190092712e-05
-6.99296982009057e-06
-2.16674305388905e-05
-3.24546738613922e-05
-2.6270678965243e-05
-2.01868787203749e-06
-2.81098445855958e-05
-2.17828030923766e-05
-3.20700466960079e-05
-3.05926765320183e-05
-1.7336784050601e-05
-2.16468622996381e-05
-1.52980913138565e-05
-2.01442432655377e-05
-1.93963978965548e-06
-1.92351028476397e-05
-2.15671703944657e-05
-1.00565950880008e-05
-3.01515129420368e-05
-3.74581655745614e-05
-1.18561681087283e-05
-2.59568756179096e-05
-1.94275874225744e-05
-2.79758909940142e-05
-1.25766677869606e-05
-2.69664425487265e-05
-2.7967558764813e-05
-4.60011194762858e-05
-2.91767939657078e-05
-2.4325492692421e-05
-2.28814167933005e-05
-2.28652099114437e-05
-2.73876005447043e-05
-1.20253370325252e-05
-1.2664968997586e-06
-9.88297202696333e-07
-5.05615345651165e-06
-2.41917827936772e-05
-1.70442013656307e-05
-3.45263174289751e-05
-2.96735281236558e-05
1.08952591192181e-06
-2.52331727526974e-05
-1.86835008948889e-05
-4.78570300010069e-05
-3.04923054681652e-05
-1.86258385691189e-05
-2.02197438243373e-05
-2.47619412645495e-05
-4.49642361078023e-05
-1.51716813225622e-07
-2.23186538178927e-05
-4.29489915227959e-05
-1.99692739593857e-05
2.97296317783889e-06
-2.82129571817257e-05
-3.18625663131083e-06
-1.35373417775426e-05
-4.651881217809e-05
-1.53564090517439e-05
-1.06111956201669e-05
-2.30514655713043e-05
-3.11483169483206e-05
-2.3904295028323e-05
-8.90650342227539e-06
-3.50785329002055e-05
-2.84846541303608e-05
-4.02654336801572e-05
-3.70445910833306e-05
3.14066226076819e-06
-1.4743562560674e-05
-1.87465901773029e-05
-1.3872418066449e-05
-4.39614003470978e-06
-1.3576289365972e-05
-2.1657557176505e-05
-7.62711371707043e-06
-2.66930828546179e-05
-3.00032954521244e-05
-2.85441677084614e-05
-2.92025133311881e-05
-2.46236792345764e-05
-1.76487808967424e-05
5.3108310903739e-06
-2.95684842934354e-05
-2.98571158603795e-05
-2.03457882218252e-05
-3.60164311712355e-05
-1.72489314279032e-05
-2.17834465741376e-05
2.43833592435926e-06
-1.85468555124219e-05
-1.62030751928344e-05
-1.66123830098137e-05
-1.8850168971177e-06
-1.94120169421196e-05
-9.18402572520068e-06
-3.57704160025079e-05
-2.83309638202033e-05
-1.86665903735499e-05
-1.64219245573761e-06
-7.60224972489424e-06
-1.37399373522291e-05
-2.82086222026571e-05
-3.88391897173971e-06
-4.10183283373723e-05
-1.01478385405771e-06
3.17507457051163e-06
-3.96774699502516e-05
-2.63292547163036e-05
-1.44934997733975e-05
-2.3399132430772e-05
-9.3444206666592e-06
-7.49654697026424e-06
-2.51944199710464e-05
-2.05964464225568e-05
-1.38464473810931e-05
-1.61816788782527e-05
-2.32299526293849e-05
-2.07306289728983e-05
-2.31312941143495e-05
-1.03091033527872e-05
-6.12084227987246e-07
-2.16510293052097e-05
-1.04467559273238e-05
-3.55016485885307e-05
-3.0519118424495e-05
-2.26172292807177e-05
-1.37772887360702e-05
-1.64183754611642e-05
-4.96552805580788e-08
-1.56577661666753e-05
-2.2536908924289e-05
-9.83359219694395e-06
-3.21108471228088e-05
-2.29598729249998e-05
3.79890529610112e-06
-2.64509969430461e-05
-1.9157763804649e-05
-2.76066313213547e-05
-6.6164182736398e-06
-2.78855528418563e-05
-3.79498156143396e-05
-2.94405851056333e-05
-4.39030459441377e-05
-2.05628966430079e-05
-1.05695807735228e-05
-2.07357362214906e-05
-2.77496973349663e-05
-3.23647756665116e-05
-1.72631860017658e-05
-1.8406455340615e-05
-3.74910714717509e-05
3.93826088439962e-06
-1.52945741024629e-05
-1.13870675681855e-05
-1.62440283003243e-05
-2.18603224566019e-05
-1.55732139318005e-05
-6.76384561344995e-06
-2.74564841339982e-05
-1.72201222670107e-05
-2.379496014413e-05
-9.58832780304622e-06
-2.92884927863527e-05
-1.3821165465651e-05
-3.58994944248835e-05
-2.41644483044196e-05
-1.51746664890727e-05
-1.95216447564084e-05
-1.94983344705213e-05
-1.22143739754785e-05
-2.61370168150136e-05
-2.98531764633163e-05
-9.53037393311425e-06
-2.30327781442931e-05
-2.95207107561426e-05
-2.85863393969712e-05
-1.6311362450737e-05
-2.0569638211173e-05
-2.26653255767962e-05
-1.87299455141739e-05
-3.52687038366726e-05
-1.3297403558748e-05
-1.79871130802419e-05
-2.22056707119981e-05
-2.36462747375101e-05
-2.62581810534501e-05
-4.35090698118199e-06
-1.52696284915777e-05
-1.45911686120375e-05
-3.88195396210698e-05
-2.19440822945698e-05
7.96016819190691e-07
-2.34940520772801e-05
-1.91176851471641e-05
-2.22226478638452e-05
-3.05030320085866e-06
-5.22136885484017e-05
-8.81380327006432e-06
-6.27988523258597e-06
-1.87438013442432e-05
-5.43501449598743e-05
-3.79818742520925e-05
-1.41273518992222e-05
-2.84076540788325e-05
-3.98834991268153e-05
-2.41511313360125e-05
-4.23241544270531e-05
-1.83776292789341e-05
6.24967632871066e-07
-3.50429652830898e-05
-2.06730319405227e-05
-2.64678724756988e-05
-2.70729818276323e-05
-1.51443285754646e-05
-1.56437063301883e-05
-2.51157833644053e-05
-2.49699508587931e-05
-1.12743591477063e-05
-3.12388105121457e-05
-1.63483691094393e-05
-2.39318107146088e-06
-2.34705004469512e-05
-5.58185053974571e-06
-2.30385809840889e-05
-1.26571419022608e-05
-1.67557958653825e-05
-1.80914778300005e-05
-1.32041532961445e-05
-3.16765662495317e-05
-1.67215937190557e-05
-4.86597533008854e-05
-2.5815347295266e-05
-4.59045644872718e-05
-3.92010529568884e-07
-7.84384934653576e-06
-3.1291561358806e-05
5.85538099445006e-07
-2.23794374087831e-05
-1.52400565985488e-05
-3.09074926930138e-05
-4.15645901634401e-05
-2.91957607749531e-06
-1.00789612810896e-05
-1.86124887670247e-05
-3.06222841884315e-05
-2.84483884658683e-05
-3.68038138857602e-05
-1.93941915078037e-05
-1.37072282768004e-05
-2.40791215908644e-05
-2.45883638893243e-05
-3.06406883884337e-05
-1.93191097712946e-05
-4.23844986670566e-05
-3.08525051361927e-05
-1.58199644044211e-05
-2.59833373273622e-05
-5.48806890965946e-05
-3.60563633956742e-05
-3.87674780835536e-05
-3.87111177638009e-05
-1.49371658135212e-05
-2.92752808086973e-05
-2.40393471540867e-05
-5.55864077224837e-06
-1.36393419562665e-05
9.28097911783579e-07
-3.63339794378492e-05
-1.51230955902549e-05
-4.09471354381823e-05
-3.03616925400215e-06
-5.64983195960509e-07
-5.07358697138693e-05
-6.59770232980222e-06
-3.07229574285155e-05
-2.64473222344211e-05
-3.89489126811761e-05
-2.16874387310022e-05
-2.94730062745522e-05
-3.03870169642781e-05
-3.72224179596061e-05
-6.91733967977333e-06
-2.52908214428016e-05
-1.49619851755027e-05
-3.1879568320719e-05
-9.1355139534088e-06
-5.04948211586545e-05
-1.50460963149108e-05
-1.49847250684256e-05
-2.29944715732607e-05
-1.80662906041772e-05
-3.45653984866135e-06
-1.29147324315642e-05
-9.12419307420953e-06
-1.41432231052832e-05
-1.07316904783723e-05
-1.64752602838926e-05
-1.14309292393547e-05
-2.39092413381023e-05
-6.737827850729e-06
-3.61982427738084e-07
-2.73233780770851e-05
-3.2202843864768e-05
-1.71902851353253e-05
-1.19246395953989e-05
-1.1669684987258e-05
-1.81539689718933e-05
-1.26192095545442e-05
-1.81301133209084e-05
3.86775859236291e-06
-1.25856664168191e-05
-9.02298612915558e-06
-3.4513220557499e-05
-1.98722404951749e-05
-1.78370631465528e-05
-5.90986145826432e-06
-1.75495737838928e-05
-1.43919156743448e-05
-2.42776900929047e-06
-7.9272884475077e-06
-2.67334412914288e-05
-1.18254901029299e-05
-2.34257742105632e-05
-4.1629797356565e-05
-2.65590274057676e-05
-1.04872337157807e-05
-7.55814779827803e-06
-1.9525610866938e-05
-2.35816467161688e-05
-2.70080071173961e-05
-8.2724410217474e-07
-2.11534256124627e-05
-4.43901067946557e-05
-3.37892774189677e-05
-3.55793712342047e-05
-1.44714353109361e-05
-4.01626153497887e-05
-2.53167660922591e-05
3.28031229581646e-06
-4.23326379003649e-05
-1.84585513601043e-05
-9.82158783228862e-06
-2.24604301943569e-05
-2.30784472672199e-05
-1.54966730764463e-05
-4.00990761621553e-05
-3.52197917496517e-05
-3.98050956874371e-05
-3.28591801869953e-05
-2.2954327654756e-05
-2.10041737035372e-05
-1.0467597981506e-05
-1.36960026980274e-05
-1.41524163814769e-05
-2.46421939088804e-05
-1.16229385804987e-05
-1.16748821305104e-05
-1.15001923503648e-05
-2.58376586929252e-05
-1.65329632430703e-05
-1.38459593834129e-05
-8.86152000195825e-06
-4.38896404608543e-05
-1.1516010712001e-05
-3.87664301432688e-06
-4.19647721914969e-06
-3.39977280419669e-05
8.36085550469199e-06
-2.15437814352202e-05
-2.11576946075184e-05
-3.92786092647765e-05
-3.91428350471491e-05
-4.84314691807422e-06
-2.91994831670318e-06
-1.27982740968079e-05
-1.00524108116441e-05
-2.90314196340234e-05
-1.87757058968946e-05
-2.02015599192982e-05
-2.443056110692e-05
-2.1487952135457e-05
-2.08448825365407e-05
-1.56810502116378e-05
8.00554649231043e-06
-1.79032442142671e-06
-2.81677308048698e-05
-3.54240946137493e-05
1.18126661322603e-06
9.14368148168859e-06
-9.6509733556486e-06
-1.34468416174817e-05
-1.03203575742003e-05
-7.1655302036869e-06
2.88792968102888e-06
-7.07162345276936e-06
-3.69776315919287e-05
-1.74331021909457e-06
-2.76416444622374e-05
-2.36833598923723e-05
-4.14869974557424e-05
-2.58100176889954e-05
-2.58082068181586e-05
-1.92693593612833e-05
-3.53774810733618e-05
7.34817962676407e-06
-9.56094305631672e-06
-2.22343195538614e-05
-1.33234720397748e-05
-2.12206174631887e-05
2.14980481067416e-06
1.26184189045168e-06
-2.1131120906734e-05
-3.60288379099563e-06
-3.31790971316103e-05
-3.12010697423683e-05
-2.50979433636938e-05
-2.29752040717666e-05
-8.12244983831344e-06
-8.00503929141071e-06
-2.20961454011607e-05
-4.92552407678103e-06
-2.80303862528733e-05
-5.19045027776622e-06
-2.21253290966005e-05
-1.80959954811941e-05
-2.12966458691147e-05
-3.09525557556582e-05
-2.49684611852191e-05
-2.4531613534834e-05
-2.66352040753256e-05
-3.6528927537613e-05
-6.32185681683111e-06
-3.38517523204258e-05
4.23409920210077e-06
-4.42883678362014e-05
-1.469276778963e-05
-5.09586408501258e-06
-1.72138255684952e-05
7.44747377966475e-06
-1.70202260843822e-05
-3.11476341143902e-05
-5.79359655002595e-06
-4.05805630827245e-05
-2.52768580572707e-05
-3.07448394934382e-05
-1.13146648863436e-05
-1.10618708193526e-05
-1.98756281988817e-05
-3.51761728476938e-05
-2.85137165445083e-06
-2.12458691549874e-05
-3.00381235024779e-05
-1.51626462034218e-05
-1.02608821320844e-05
-1.85658110415151e-05
-3.84904392656582e-05
-2.24004101518426e-05
-2.3765110026439e-05
-3.00553915830269e-05
-1.96399283080749e-05
-6.3824701140084e-06
-2.2059397831073e-05
-3.77957906345398e-05
-1.93562269303184e-05
-3.11787016645669e-05
1.21013779408763e-06
-2.24624443678578e-05
-2.36832120389606e-05
-2.27819525333553e-05
-2.8187662449837e-05
-7.57658454064562e-06
-1.6021350146775e-05
-1.49217373939138e-05
-1.67362296760998e-05
-2.02859511106384e-05
-1.64952210841152e-05
-5.67458185248292e-06
-1.53563966673785e-05
-1.71004833487681e-05
-2.40441856236192e-05
-3.46343376774262e-05
-9.56196709989839e-06
-1.98636676151433e-05
-1.28332713120913e-05
-2.51242105151218e-05
-2.00395460280995e-05
-1.28193007294395e-05
3.21857345242254e-06
-4.06655649217229e-05
-2.54893882938891e-05
-2.24427130713219e-05
-1.56883860540814e-05
-4.52705395296132e-06
-2.60190258912725e-05
-3.98906978879836e-05
-2.41271675439713e-05
-1.66017820728687e-05
-2.19864797460972e-05
-2.95916337794719e-05
-2.87840901502047e-05
-8.30800331947821e-06
-2.68789336623949e-05
-1.87497391153238e-05
-2.62854323082055e-05
-7.21849250793274e-06
-2.24010210534441e-05
-4.70942213768767e-05
-2.72138633870808e-05
-3.69941406719278e-05
-1.37793051819766e-05
-3.87252752187126e-05
-1.8844052889343e-05
-3.53590849227041e-05
-7.4356060891357e-06
8.05075229208208e-06
-1.44640411074051e-05
-4.6192068271223e-05
-1.76993321480363e-05
-1.93276298863193e-05
-2.79115265606314e-05
-3.02467100463857e-05
-3.89620324144705e-05
-3.12866510004382e-05
-3.14773028648854e-05
-2.83746156330275e-05
-2.81378670156064e-05
-1.47403851916084e-05
-2.35190362414824e-05
-3.04208371523842e-05
-3.74464994811177e-05
-1.54255442652412e-05
-1.63196866142613e-05
-1.13434090904363e-05
-1.73221892825526e-05
-2.95859838750585e-05
-1.30598946526894e-05
-2.72940193787333e-05
-1.76187256868403e-05
-2.26898308365547e-05
-3.5870872429429e-05
-6.56824077443567e-06
-1.59310237511186e-05
-9.10520922160585e-06
-2.06358193406881e-05
-3.13640475607595e-05
-2.61476473891147e-05
-7.03183611458536e-06
-1.29305497719337e-05
-7.09593867607146e-06
2.86724880076689e-06
-1.42776705974855e-05
-8.76331408006387e-06
-2.16859276133782e-05
-3.04289838856399e-05
-1.19569125963614e-05
-1.04518156757473e-05
-1.54382331290696e-05
-4.41253115907825e-05
-3.95570045614586e-05
-2.64287392765027e-05
-2.73719928302462e-05
-2.87096256869038e-05
-3.36387168100572e-05
-4.65823654932132e-06
-2.91626845396593e-05
-6.32552440880524e-07
-9.74014543801827e-06
-1.34069097741364e-05
-1.69803913497051e-05
-5.21745218831519e-06
-1.6807198586994e-05
-2.37854352925542e-05
-2.50819665661825e-05
-1.52901099314463e-05
-4.3765001645324e-05
-3.53711149537319e-05
-1.33751962313905e-05
-1.06752238131029e-05
-2.86642954581408e-07
-1.73191076916338e-05
-7.10815454841046e-06
-4.77087121043932e-05
-1.739758284465e-05
-3.83473702698274e-06
-1.593095111554e-05
-3.31368532337746e-05
7.69128123712899e-06
-2.96849574831582e-05
-3.13513594026497e-05
-9.38329518009804e-06
-4.76640313166439e-05
-2.12483801242889e-05
-2.36785508589435e-05
-8.8934425608351e-06
-3.41838431829807e-05
-5.2825076346633e-05
-3.3353641134443e-05
-6.8701628867193e-06
-4.56100831662089e-05
-2.58329100674513e-05
-2.1140283028951e-05
-4.37486565808462e-05
-2.41610797057219e-05
-2.71965772064355e-05
-2.45283941328042e-06
-8.86413217478998e-06
-3.18542845235824e-05
-4.12430187809299e-05
-2.28096447898336e-05
-2.72540992885837e-05
-4.64662557405233e-06
-2.92185912396042e-05
5.20975073069635e-06
-1.53059751874427e-05
-4.27475275860723e-05
-1.45894135829104e-05
-2.57883050467999e-05
-2.96211049020037e-05
-2.43781236620157e-05
-1.22703351334909e-05
-3.1544250928103e-05
-3.14555397143121e-05
-1.64975577692531e-05
-2.13343774449599e-05
-3.22493789499827e-05
-2.70047970190439e-05
-3.0434048547368e-05
-2.12928170255225e-05
-2.04321619516067e-05
-2.8427961588296e-05
-7.79203978007968e-06
-1.83221421700529e-05
-1.53771509346769e-05
1.52445445272604e-06
-1.08266085455075e-05
-2.81825332924193e-05
-2.05471628385012e-06
-3.50134546789299e-05
-2.00849918639919e-05
-5.65331179099417e-06
-1.12968025194357e-05
-7.29422314751844e-06
-1.75004732690857e-05
-2.2336934017166e-05
-1.71582078795394e-05
-5.12088864945422e-05
-2.44250491699273e-05
-2.29741879738803e-05
-6.112037060843e-06
-1.06311611737798e-05
-1.26658835404052e-06
-2.79881044417823e-05
-1.85373164995475e-05
-3.04083276181775e-05
-8.58936749857765e-06
-1.2644950451211e-05
-3.15608476883557e-05
-1.33248543877477e-05
-4.28362582481887e-05
-2.78238366800822e-05
-2.00384933868772e-05
-8.59012616458684e-06
-1.05249724183183e-05
-9.72547719524888e-06
-9.53143222990046e-06
-3.59642128157703e-05
-1.45796277184939e-05
-2.07958451566915e-05
-1.42120416069866e-05
-1.12300903488126e-05
-3.71010267535405e-05
-1.69516423837382e-05
-2.29749953264501e-05
-3.58494604973694e-05
-9.60245393739859e-06
-2.36021321020585e-05
-1.73432966043906e-05
-1.03045922801417e-05
-2.62789616913099e-05
-1.35904474174186e-05
-3.19383984687567e-06
-3.09187455268465e-05
-7.15239173195411e-06
-1.33316368998253e-05
-3.26291113064425e-05
-4.92759168159379e-05
-2.3313416598041e-06
-1.78742871208844e-05
6.93163663784688e-06
-1.70521429746954e-05
-1.5459802327504e-05
-3.15451858955563e-06
-2.70213364108322e-05
-2.4118933895501e-05
-1.43998255815535e-05
-9.32233054015811e-07
-1.52045185430052e-05
-1.04142466369968e-05
-3.03049474851142e-05
-2.63073554712694e-05
-1.25974436215764e-05
-3.23369284504125e-05
-9.64791877648026e-06
-2.44114313503298e-05
-1.63356562433464e-05
-1.73627673410354e-05
6.69841013302299e-06
-4.78125160474586e-05
-2.83776225030415e-05
-4.84972062472803e-06
-3.51491060745528e-06
-1.21990539336628e-05
-3.06658550686072e-05
-3.76393628896871e-05
-2.94181506884914e-05
-4.36899633979176e-05
-2.15100501869039e-06
-5.37843908090851e-06
-2.0019582776861e-05
-1.52780851938944e-05
-1.15949568330994e-05
-1.55887484765873e-05
-2.19763519799988e-05
-6.80621395986548e-06
-5.03500521799486e-06
-2.27400341020413e-05
4.87371689278744e-06
-3.56150112186919e-05
-2.75818371214318e-05
-6.04201092540933e-06
-1.18806986457188e-05
-3.11964873016141e-06
-4.52256521166146e-05
-2.68250543988358e-05
-2.2332213664175e-05
-1.91434580696913e-05
-2.15188896961079e-05
-3.48705267659981e-05
-9.79408607729609e-06
-8.40655604804301e-06
-3.65038940820757e-05
-1.90401414998124e-05
-1.04622935678812e-05
-3.54925946352968e-06
-2.41601409028867e-05
-4.00424981722101e-06
3.25759377883315e-06
-4.79390175488443e-05
-1.58814587481673e-05
-3.31973510645072e-05
-3.41515729488409e-05
-2.60459785730775e-05
-3.49487220794785e-06
-1.2960214488838e-05
-1.22314121641325e-05
-3.90857707586564e-05
-1.34782751308476e-05
-3.08454157736931e-05
-1.66943726884665e-05
-3.07672208074693e-05
-6.66151912912673e-06
-1.72549751893173e-05
-2.90268158673062e-05
5.17448079964714e-06
-5.12998015666234e-06
-2.40314735770824e-05
-1.5030451136966e-05
-2.77483947995044e-05
-1.14053709290083e-05
-1.45860755042083e-05
-1.4808375988866e-05
-1.36680243302581e-05
-2.72021824926728e-05
-1.7600043647781e-05
-2.04186260783e-05
-3.86053853360224e-05
-3.3228430143184e-05
1.35078311340388e-06
-2.18239315261347e-05
-1.45275233471343e-05
-2.00964375250246e-05
-5.60787474155321e-05
-4.45837175152381e-06
-1.56224585250205e-05
-1.67857033545873e-05
-2.63194151996484e-05
-1.18268062659306e-05
-2.31462310420011e-06
-9.27074570323959e-07
-3.72625957806108e-06
-1.39584480496335e-05
-1.67826230465156e-05
-3.80762100838318e-05
-2.30234549440848e-05
-2.95379277044991e-05
-1.12379535965002e-05
9.11898054475299e-06
1.11789882506529e-06
-1.76107913522609e-05
-2.88599985521919e-05
-2.74411508149441e-05
-2.96790517015165e-05
-1.92564095345145e-05
-1.12115119797346e-05
-4.37977290366199e-06
-1.64975629996766e-05
-1.76068804298771e-05
-8.33804708385568e-06
9.56292631958537e-06
-3.11877001441641e-05
-1.28009514865028e-05
-1.97068505789967e-05
-2.55535154471646e-05
-2.328807379957e-05
-1.73494044918048e-05
-1.02386673333236e-05
-1.89219249273052e-05
-2.52622080331127e-05
-9.07419094592031e-06
-3.08564156754217e-05
-1.26006707767649e-05
-3.75693344854921e-05
-4.18082820477458e-05
-6.75201365370126e-06
-3.33630946818172e-05
-1.38194836246077e-05
-1.08772586930186e-05
-2.68155119880816e-05
-1.84923045810924e-05
-2.03516218559788e-05
-1.33369169194851e-06
-2.47905442943751e-05
-1.89266450019485e-05
-1.85396670422471e-05
-1.68926596246872e-05
-4.30589112718707e-06
-1.22041857220869e-05
-1.4371021675615e-05
-3.66774978721881e-05
-1.05762911903155e-05
-8.68448017376667e-06
-3.46692872876748e-05
-3.05261228328645e-05
-1.62097693404626e-05
-9.50195354831044e-06
-3.33514401978246e-05
-4.64531570813445e-05
-8.32150682863319e-06
-3.14357017111326e-05
-1.9347829518064e-05
-4.04550423366948e-05
-1.53677312821033e-05
-2.43482247447572e-05
-5.69738468517147e-05
3.97345780535482e-06
-2.41460491411257e-05
-2.79188147239658e-05
-1.02701637853425e-05
-1.23046960999123e-05
-3.68735645837428e-05
-5.15139984642706e-06
-2.25682395862042e-05
-2.11678143269931e-05
-1.51737463381975e-05
-2.42434774185648e-05
-2.07391834945185e-05
-1.18349560662168e-05
-2.20301584259414e-05
-2.20870107679126e-05
1.9230301976679e-06
-3.49745940353409e-06
-3.56027814176824e-05
-1.51582233888618e-05
-2.53813982207418e-05
-9.11209287724726e-06
-1.56426804440968e-05
-2.92652826446632e-05
-3.68359477735779e-05
-3.26757782251734e-05
-6.82747558857996e-06
-9.43385037883622e-07
1.53721862127602e-06
-2.4243628357563e-05
-2.60931727638885e-05
-4.11996969264802e-05
-2.1975840358179e-05
-1.58566942305914e-05
-2.02878420767401e-06
7.6450730282951e-07
2.75947386019726e-06
-3.9311622119654e-05
-2.32805528905337e-05
-2.88830489381578e-05
-1.70678800515778e-05
-1.87753086226169e-05
-1.09570992737088e-05
-8.24758228046456e-06
-2.76706120286239e-05
-3.04893080945793e-05
-1.62913806116753e-05
-1.74672874736905e-05
-3.68474535873263e-05
-2.73100806516711e-05
-4.60770360377643e-05
-4.05526281720768e-05
-2.87724638302462e-05
-2.39566431678412e-05
-1.12251980716245e-05
-1.02252167435028e-05
-6.12472289607129e-06
1.87222410758742e-06
-1.273504262684e-05
-9.08538095788306e-06
-2.14005461148599e-05
-2.10998391737798e-05
-3.67773415926519e-05
-1.36557546970113e-05
-1.27649436579869e-05
-1.07833744442277e-05
-2.22570441313188e-05
-2.4537599502256e-05
-5.3313926452939e-06
-2.10183724639656e-05
-2.29362382499111e-05
-1.75080919748835e-05
-3.78632235973185e-05
-1.96979644517376e-05
-1.43717195863941e-05
-8.71975203782471e-06
-1.35306952958817e-05
-1.25140716976381e-05
6.66438348109614e-07
-3.32695510282612e-05
-1.75020081132791e-05
-1.99844438761212e-05
-7.98215691364575e-06
-2.00678530658444e-05
-1.82177666213954e-05
-1.57440506720111e-06
-1.63614436256164e-05
-3.70418535352969e-05
-1.55781867414893e-05
-2.19273802659147e-05
1.23052110040529e-06
-2.12955318496734e-05
-4.66307667280182e-05
-2.02844864466013e-05
2.59308701575955e-07
-1.51123145513214e-06
-1.5826721570237e-05
-3.27953548340651e-05
-8.69995870173144e-06
-1.40930598892233e-05
-2.31816100354969e-05
-2.93967605503336e-06
-2.78560006539682e-05
5.56685208836246e-06
4.61768819378801e-06
-2.52392118783659e-06
-1.44264579783297e-05
-3.26468222554577e-05
-3.19645769613726e-05
-1.37851166341921e-05
-6.92772170769302e-06
-9.71276321950149e-06
-1.73073045006196e-05
-2.88948601910223e-05
-2.55989319766363e-05
-1.16382703025184e-05
-1.82605515314917e-05
-4.67149818722887e-06
-2.55733598792323e-05
-1.29926304929776e-05
-5.14486680448072e-05
-5.0667696292147e-05
-4.41570194779473e-05
-3.35774986157043e-05
-3.81564851871511e-05
-3.45322549574889e-05
-3.36771981183328e-05
-1.70675659239133e-05
3.35756040836384e-07
-1.62755399745258e-05
-4.62345004479302e-05
-3.73855812078098e-05
-2.3557040355213e-05
-3.55090605169264e-05
-1.89104196654476e-05
-1.97412107850966e-05
-2.57974273220629e-05
-1.33619085630761e-05
-2.21582496835651e-05
-3.14288950490919e-05
-3.93068954938289e-06
-1.47589428676069e-05
-9.03729265772254e-06
-3.18939640167928e-05
-4.45693680420446e-05
-1.91814540542346e-05
-3.28170142637978e-05
-1.132297391183e-05
-3.6011604554582e-05
-2.46940393595545e-05
-8.40658788078426e-06
-3.34583083370216e-05
-2.04767323580573e-05
-2.87781602790296e-05
-1.34362969131258e-06
-3.34209617807477e-05
-3.21570175360797e-05
-1.06619551697261e-06
-1.4712474783628e-05
-2.43302215387289e-05
-2.58824658565778e-05
-1.2336107629483e-05
-1.5284463093941e-05
-2.82301081554892e-05
-1.13930269867698e-05
-2.9752754797577e-05
-2.82035324901791e-05
-9.37882840163479e-06
-3.63147027914831e-05
-2.10002727731105e-05
-2.96113100882699e-06
-1.60202458302328e-05
-3.65657863529922e-06
-2.68648647825706e-05
-2.70317981581745e-05
-1.5090321798382e-05
-1.68262530609998e-05
-2.35318283711639e-05
-3.11897638698275e-06
-3.33506889599422e-05
-3.40375393206117e-05
-2.6706071824663e-05
-1.95687387268017e-05
-2.29360135034591e-05
-2.70762326747884e-05
-3.008491489321e-05
2.61785815882865e-06
-3.38765968114035e-05
-1.09504161487325e-05
-6.83545057120387e-06
-1.39629031297641e-05
-2.58095096097381e-05
-2.37513497180781e-05
-2.78367783257752e-05
-1.85172743883985e-05
-3.20695625372843e-05
-2.70708412495667e-05
-2.01418567900683e-05
-1.16725069024271e-05
-9.87787646042145e-06
-2.70109634151866e-05
-3.76281353441106e-05
-1.9184872759287e-05
-6.129505882233e-06
-1.97176729592031e-05
-2.06529328910673e-05
-3.84128317282652e-05
-1.67536594113268e-05
-3.58874558169344e-06
-2.9462496947713e-05
-2.42612350844713e-05
-8.93883479899911e-06
-1.85229013903409e-05
-1.57510045887165e-05
-1.63643948138977e-05
-2.51420968998378e-05
-1.80813566835881e-05
-3.26676000439856e-05
-3.14608667859425e-05
-3.37724133572538e-05
-5.95438112915931e-06
-2.81199071371956e-05
-2.70716351709548e-05
-2.51574340039825e-05
-1.6004976412323e-05
-3.52592560757302e-05
-5.41365999895063e-06
-3.24327994036427e-05
-1.62494847069694e-05
-2.64611135462056e-05
-2.8906639158241e-05
-2.10729490128923e-05
-4.63986006592494e-05
-4.98258884085344e-06
-1.14397727679778e-05
-3.37439681875033e-05
-1.98937546103157e-05
-1.05297081192701e-05
-4.19279269103882e-05
-2.23290474591406e-05
-7.46868333054819e-06
-1.12324263564243e-06
-6.45014640177442e-07
-3.4431695056105e-05
6.34881083616671e-07
-2.94474617705206e-05
-1.54398949188999e-05
-3.59973377825047e-05
-3.06203286036055e-05
-2.58808823221474e-06
-4.09870524547666e-05
-6.39031729053053e-06
-1.93419923691637e-05
1.51268710961198e-06
-1.00176842328212e-05
-1.49851377874852e-05
-1.19065697439781e-05
-2.3747208667601e-05
-6.21473332304137e-06
-2.59797501298781e-05
-1.93051326431291e-05
-1.4727839005958e-05
-1.06461346586907e-05
-5.39373105081885e-06
-1.35672140491112e-05
-1.13746633831074e-05
-2.25960473730347e-05
-1.57059194110555e-05
-2.52022144452064e-05
1.25028177869804e-05
-2.62077469250155e-05
-1.04452791231837e-05
-3.57620436253064e-05
-1.47895032879187e-05
-2.02502801889948e-05
-2.872882254078e-05
-1.98573800091381e-05
-1.369439162307e-05
-1.58686668230676e-05
-3.36373388915857e-05
-7.87651104753983e-06
-2.00465141263666e-05
-1.482868516967e-06
-1.95266844493691e-05
-1.35949691241847e-05
-3.14711735128862e-05
-1.02189851070759e-05
-4.88794413605355e-06
-1.61855822552515e-05
-2.33663069644474e-05
-2.41523507149646e-05
-1.88222859540601e-05
-1.18548189576622e-05
-2.04634300918933e-05
-7.21348916260025e-06
-9.5608124183394e-06
-5.11297771468965e-05
-1.84560801316516e-05
-3.46525843753742e-05
-2.43462363089079e-05
-1.40968421650392e-05
-2.70601299107984e-05
-4.15514423497556e-05
-3.58067972764779e-05
-3.53193134792391e-05
-6.29264668423116e-06
-3.24764403879492e-05
-1.09043909069419e-05
-1.51052313564157e-05
-1.50926869545961e-05
-3.63473173365384e-05
-1.55410705443942e-05
-1.74845496859511e-05
-1.68312620916986e-05
-1.82875014478569e-05
-2.22688414270388e-05
-1.78878498033799e-06
-4.46727241176302e-06
-1.35753940810711e-05
-3.77559546430036e-05
-4.16095149975628e-05
-1.69440378561868e-05
-2.28188178068604e-05
-9.24160561505406e-06
-1.71149387638471e-05
-3.61868571775878e-05
-1.98360329286488e-05
-3.76298873763529e-05
-1.18759646712937e-05
-1.83393857779153e-05
-2.14761308869834e-05
-1.45178207298119e-05
-1.54347041754072e-05
-1.38155049206545e-05
-1.67357618553258e-05
-2.20196553801497e-05
-2.12930635532024e-05
-2.7270994867133e-05
-2.35586663796956e-05
-2.36050668306955e-06
-1.37879313667353e-05
-1.9276121170891e-05
-1.58117667325436e-05
-1.31770530047638e-05
-1.58458226637615e-05
-3.27414322578739e-05
-7.65799888212792e-06
-3.07273731764738e-05
-1.19651837245437e-05
-2.2486319295181e-05
-2.01918344116425e-05
-2.66008988093321e-06
-2.63053566820306e-05
-2.10381664283379e-05
-3.43907965029726e-05
-1.20331841787792e-05
-1.41556064816617e-05
-3.24849634764641e-05
-2.14905275937288e-05
-1.51749978012737e-05
-1.46875595268128e-05
-2.03004986275356e-05
-1.8635129973831e-05
-2.78310870838428e-05
-2.27697571296992e-05
-1.21489972803809e-06
-1.66858954812982e-05
-1.07296613730526e-05
-2.22157908373124e-05
-1.52727305660894e-05
-1.21686040755024e-05
1.69508454203171e-06
-2.13691732391209e-05
-1.82046981034386e-05
-1.06206215483027e-06
-2.37925071607466e-05
-6.87430613108507e-06
-3.09255903191432e-05
-1.44660371949807e-06
-2.60314212881929e-06
-3.94968249731401e-06
-4.12641073752617e-05
-4.8200692768077e-05
-5.09357192261999e-05
-2.64406203887799e-05
-3.3375139196047e-05
-3.07927729853813e-05
-1.87219645083408e-05
-3.10794766334329e-05
-3.07818624575225e-05
-7.32788628237124e-06
-6.37058254924037e-06
-7.22156528421137e-06
-2.92438067605564e-05
-1.48791944206239e-05
-4.42437999699215e-05
-1.49952547598643e-05
-2.08239725461215e-05
-2.14291954014383e-05
-2.63699985617561e-05
-1.85049867176707e-05
-2.09522748538598e-05
-1.5522437658665e-05
4.7266457300581e-06
-3.85262354815846e-06
-2.5467250997702e-05
-2.68788001189368e-05
-2.08493537759021e-05
-9.94752356717757e-06
2.74543120256761e-06
-1.62098963098591e-05
-1.92787010688517e-05
-5.7702911848058e-06
-1.53908876943837e-05
-1.93403924287622e-05
-2.03697390467409e-05
-2.7887142350537e-05
-8.89952867999895e-06
-1.9142318389319e-05
-4.90831690186169e-06
-2.87804177254755e-05
6.56190263802101e-06
-1.44725731338658e-05
-4.42490501320657e-06
-5.20776358643296e-05
-4.36185767525471e-05
-2.18734122742527e-05
-3.88702295575729e-06
-2.71030939428224e-05
-1.03541872180176e-05
-2.92233789649047e-05
-1.32039698669562e-05
-1.48253817577443e-05
-3.05000587981396e-05
-1.06112496769501e-05
-1.73847820332202e-05
-4.05075358657496e-05
-3.10482478770224e-05
-1.85603757926993e-05
-2.80564798806173e-05
-3.64638076117994e-05
-1.89952091636222e-05
-2.3445707806241e-05
-9.22050519554284e-06
-2.98039526061197e-06
-2.56902983000731e-05
-1.81122453846277e-05
-1.35970325319178e-05
-2.9111058331615e-05
-2.70121668111165e-05
-2.94108651600529e-05
-2.64644252926521e-05
-1.55847576974864e-05
-3.76179468751633e-05
-3.24375271845787e-05
-1.05403843297131e-05
-3.66549884540651e-05
-2.13720919412491e-05
-3.64523505900861e-05
-3.3054033116227e-05
-1.98519605330252e-05
-8.51113061646197e-06
-1.17215360107545e-06
-1.62733227797265e-05
-1.33364168033369e-05
-3.26166441559003e-05
-3.16908446311727e-05
-1.72005808350502e-05
-2.05510311425889e-05
-2.70555154762104e-05
-2.08894775661769e-05
-1.98267869709325e-05
-2.71731474725399e-05
-2.66283920108624e-05
-6.24188014272302e-06
-1.88251757393983e-05
-2.87038652252825e-06
-3.8415123653834e-05
-2.94339155262136e-05
-3.83166767367541e-05
-3.14781970773717e-05
-2.3837931445674e-07
-1.40744976759158e-05
-9.56667948446856e-06
-1.32424298055212e-05
5.08831895089919e-06
-2.42783748234748e-05
-2.02666610799973e-05
-2.16205039343381e-05
1.55285230164497e-06
-8.48379885055865e-06
-2.22070739170606e-05
-1.63056975784546e-05
-1.62344700275831e-05
-1.5382990583611e-05
-1.7458903881941e-05
1.14523227150505e-05
-9.1098424770445e-06
-1.21123908203002e-05
-1.5823990347207e-05
-1.84435282200397e-05
-2.36705423606218e-05
-3.8539322524701e-05
-2.85110472101246e-05
-9.94125456302498e-06
-1.59883528557237e-06
-2.17876783995851e-05
-2.02281652565463e-05
-2.51882306780095e-05
-1.09513308591664e-05
-3.66160338868614e-05
-3.32984509085346e-05
5.53187423850351e-06
-1.53501801880949e-05
-2.29846333062842e-05
-3.35384266298787e-05
-2.90574879127383e-05
-2.54684824317512e-05
-1.67933072710958e-05
-1.89778906225837e-05
-1.21575368488608e-05
-2.09530210892668e-05
-1.93346933388496e-05
-2.29830406388852e-05
-3.07207939313691e-05
2.0802414070746e-05
-1.78111700501987e-05
-2.39561991847571e-06
-1.69433085635286e-05
-6.00592735140215e-06
-2.10280739257354e-05
-1.7643720322218e-05
1.08909557057662e-05
-2.22989854478217e-05
-2.89318884802936e-05
-1.64758269602956e-05
-3.09011585307133e-05
-1.02047119929637e-05
-6.48615798919069e-06
-3.72244484246073e-05
-1.77504248115549e-05
-3.77874687117359e-06
-3.30133373333626e-05
-3.6701910350234e-05
-3.56763752150295e-05
-3.92900208787139e-06
-2.98784385263613e-05
-3.14836211123662e-05
-2.54437606035335e-05
-2.44954400339587e-05
-3.69924555235266e-05
-2.01309580826875e-05
-2.99471019140873e-05
-1.37472533336215e-05
-2.75505388051177e-05
-2.25080632781606e-05
-7.25150890278507e-06
-1.33618095095812e-05
-3.93854007576362e-05
-2.71353317564981e-05
-3.31253320236951e-05
-1.31210001908854e-05
-7.64088203202685e-06
-1.98856994791508e-05
-1.71736048390318e-05
-1.22036276624996e-05
-2.0264702025998e-05
-1.96413759519138e-05
-2.75919783380671e-05
-2.13824313647161e-05
-3.70886500427096e-05
-1.94735948334288e-05
-4.83141906661988e-05
-1.79009525395577e-05
-1.40569234967256e-05
-2.97938783270027e-05
-2.57496049897218e-05
-1.53452935862661e-05
-4.20542347954966e-05
-2.21154465495698e-05
-3.42369059455223e-05
-2.36428884910879e-05
6.75127674174234e-06
-1.93219940541822e-05
1.76587435073887e-06
-2.30152782259891e-05
-2.03388410839492e-05
-1.06803072003149e-05
-2.35159180706453e-05
-1.51697752842862e-05
-2.30305421140129e-05
-2.73727978881021e-05
-1.20385091288843e-05
-9.94954934822166e-06
-1.36039255373284e-05
-1.12458978223339e-05
-9.15771144763891e-06
-2.79329936350228e-05
-1.14920773783203e-05
-4.06449021884724e-05
-3.25388488931669e-05
-8.41088286759897e-06
-3.82509102195987e-05
-8.08845792786899e-06
-1.05060622633939e-05
-2.10226995120706e-05
-2.40596806715219e-05
-8.25074948247409e-06
-1.96177491779867e-05
-3.63244104244531e-05
-1.6067698404928e-05
-3.6147927065266e-05
-4.18506689422391e-05
-3.79728341289103e-05
-1.93513674089303e-05
-1.47064295105885e-05
-1.63743884316714e-05
-1.84766933933884e-05
-1.95752729412853e-05
-1.18784863584088e-05
-1.98516311849771e-05
-2.33662396805318e-05
-2.65571000739067e-05
-1.59444337510033e-05
-1.62892759015829e-05
-1.47533303660705e-06
-2.27657747365953e-05
-3.21950263710971e-05
-1.56336895957739e-05
-3.4292299754683e-05
-1.3479257675094e-05
-4.00924087027626e-05
-2.82722143083544e-05
-4.23812883693379e-05
-4.58524538460483e-06
-1.3562055477263e-05
-3.4564378901117e-05
-3.34605617766713e-05
-1.45151037224488e-05
-3.75785981040388e-05
-3.76663848803549e-08
-3.29032166235891e-05
-1.28009021286477e-05
-2.65136742472342e-05
-1.64726905820199e-05
-1.8462082906367e-05
-2.02256430604554e-05
-1.46191409371579e-05
-1.24201513109852e-05
-3.36351297986473e-05
-3.10549451581777e-05
-1.44644638945322e-05
-3.21134470701309e-05
-1.89435121304469e-05
-5.94238902449452e-06
-1.00819217006681e-05
-2.26126207480044e-05
-1.69084056102286e-05
-1.68672679870734e-05
-8.46749090909157e-06
-1.07590515244121e-05
-1.29446420873251e-05
-1.28886765871894e-05
-2.04351049817754e-05
-1.72626231515955e-05
-7.59049599470536e-06
-8.5626575710868e-06
-2.89087987435296e-05
-8.70419221104917e-06
-2.43474807719761e-05
-1.48290978787524e-05
-2.09165425866133e-05
-2.75133626713981e-05
-3.00975267824592e-05
-1.31432997503244e-05
-4.73007026230452e-05
-2.16077410670906e-05
-5.02349632625666e-05
-3.33323009409137e-05
-3.39927245897448e-05
-1.50169036518133e-05
