# Supplementary material for: Research on computational propagation and identification of mine microseismic signals based on deep learning
Source: PLoS One. 2025 Oct 22;20(10):e0334641. doi: 10.1371/journal.pone.0334641 (PMC12543183; doi:10.1371/journal.pone.0334641)
Supplement: S2 Data — (ZIP) [file pone.0334641.s002.zip › 000100500002024.xlsx_0.txt_24.txt.txt]

-5.65564011999245e-06
-3.08833568322012e-05
-1.97027544137691e-05
-3.35193187433913e-05
-2.12160151367023e-05
-1.76386716128776e-05
-2.64956203595681e-05
-1.57842228659754e-05
-3.17102229640275e-05
-1.26781063140919e-05
-3.05822714769483e-05
-2.23544174211117e-05
-1.48811372114601e-05
-2.62896274005077e-05
-2.68711977552957e-05
-1.88635542494729e-05
-1.99121569212405e-05
-8.90852206995718e-06
-2.77136904595384e-05
-8.09814964917187e-06
-1.0052623404576e-05
-1.73927084607127e-05
-8.85106347835787e-08
-3.38736494602489e-05
-1.73606546127889e-05
-1.66849376739785e-05
-3.66077586565286e-05
-4.43071847115706e-05
-1.63658121479684e-06
-1.76313019111385e-05
-2.90373393659888e-05
-3.87180608387834e-06
-2.17362206953594e-05
-2.32589479354053e-05
-2.19163617137819e-06
-2.28792435868618e-05
-3.51538575206065e-05
-1.18846925063459e-05
-2.54753002157853e-05
-1.76137466343364e-05
-2.21600133727316e-05
-2.44974763524813e-05
-3.27697040330245e-05
-2.30136076035486e-05
-1.29024046049233e-05
-4.18672002744455e-05
-3.80791708530143e-05
-2.18326717906154e-05
-3.44521307370581e-05
-9.02495934593832e-06
-3.61629519982259e-05
-4.3673809270195e-05
-2.10648495230463e-05
-1.59393390649692e-05
-1.05603663078169e-05
-2.73971602508012e-05
-2.21111299439079e-05
-6.28105770726402e-06
-2.71756924939366e-05
-4.38441367329628e-06
5.66375967421377e-06
-3.17120132237668e-05
8.36697678856666e-06
-2.47822846650981e-05
-3.74796449477777e-05
-2.33212048055574e-05
-1.73405146284854e-05
-1.87245069888436e-05
-2.20066341016657e-05
-1.5018917312017e-05
-3.16210510235873e-05
-1.86231112727992e-05
-4.18489208518849e-05
-1.05293754351303e-05
-7.59868618593055e-06
-2.74410386440077e-05
-2.73023752034112e-05
-1.94337979726508e-06
-3.43890388442017e-05
-2.18900265313109e-05
-3.0589976348893e-05
-2.73177942510703e-05
-3.35342980089035e-05
-1.15244017065418e-05
-7.17099665806732e-06
-9.21520959865906e-06
-2.98221653956204e-05
-2.70741669389654e-05
-3.60283408413851e-05
-4.24763083388983e-05
-3.61182985085842e-06
-3.40495268482488e-05
5.56341832148707e-06
-3.97017886698625e-05
-2.11489670546845e-05
-9.39729362751014e-06
-8.08925265679618e-06
-3.55631860459059e-05
-1.99335001817897e-05
-1.50652703604101e-05
-9.03036371254658e-06
-3.06395543422859e-05
-1.42077734979827e-05
-5.18411116342014e-06
-3.88545287711513e-06
-1.05711340119881e-06
-3.10949992547752e-05
-1.08331504693083e-05
-3.65363000024229e-05
-2.6257150367259e-05
-2.18284764238881e-05
-3.42522775084936e-05
-4.09310608011849e-05
-2.46304678759453e-05
-1.96882105216785e-05
-8.91479810648727e-06
-7.31989613476993e-06
-1.91923023436647e-05
-1.53312768862771e-05
-2.75762228532141e-05
-2.42369025376671e-05
-4.44355579366045e-06
-1.49513603496571e-05
-1.67062502051095e-05
-2.84364207590466e-05
-3.97770815560941e-05
-7.84994695900608e-06
-3.3468216803045e-05
-2.49964102144673e-05
4.76205672234128e-06
-2.21591076870205e-05
-2.93780870695329e-05
-3.2252110685542e-05
-1.42898801250462e-05
-1.60939914758098e-05
-5.46741929790557e-06
-1.31946253117313e-05
-1.80420141426388e-05
-2.26225010002124e-05
-4.06053022768254e-05
-1.70350593050485e-05
-4.34662829667862e-05
-3.70416989215498e-05
-5.99024522444537e-06
-2.81110344006694e-05
-2.59411363034575e-05
-6.56793966245474e-06
-1.49749267128825e-05
-3.32193455777813e-05
-5.83131580744058e-06
-3.78189464313972e-05
7.33101037935973e-06
-3.04145871662264e-05
-4.20999813692663e-05
-9.16066910492415e-06
-2.17467807554929e-05
-2.91217981176053e-05
-2.68259088323597e-05
-1.93935200696812e-05
-1.65809127704978e-05
-3.49299978236584e-05
-3.64823124827568e-05
-3.50745808565509e-05
-1.00332854543325e-05
-3.38043952589386e-05
4.20433909550508e-06
-4.73370110898606e-06
-1.86095828331934e-05
-1.8887492852239e-05
-5.40762377466568e-06
-2.96690624379947e-05
-9.91797460590816e-06
-4.02123738330414e-06
-6.99572530516449e-06
7.02168010026271e-06
-1.74905697086123e-05
-1.72664837269134e-05
4.35188176319477e-06
-3.26878479277289e-06
-1.85153196649066e-05
-2.58594763652561e-05
-2.50317631378506e-05
-2.30459662125359e-05
-2.65042310380474e-05
-2.12568763422901e-05
-1.31949086920991e-05
-1.89476074827959e-05
-2.96271717071446e-05
-1.57431940427839e-05
-1.32242866081959e-05
-6.54441018231338e-06
-3.1314784609137e-05
-3.05515621710933e-05
-3.32158058851966e-05
-1.47147285592926e-05
-3.5329255601986e-05
-1.18087307268292e-05
-2.87411395505407e-05
-6.54909931354499e-07
-1.93390843981326e-05
-2.65421886975009e-05
-1.47302174005684e-05
-4.25591507641763e-05
-1.49766988396864e-05
-2.41793487821411e-05
-2.97808065480508e-05
-1.70644164538888e-05
-1.93557314021296e-05
-1.51888568353243e-05
6.68281191327385e-08
3.47983254964816e-06
-3.5135170569462e-05
-2.66294929060996e-05
-5.40724876097855e-05
-2.49571733302787e-05
-4.02837104245533e-05
-2.39163630868936e-05
-4.17618919852653e-05
-2.45942839584678e-05
-9.95673531130377e-06
-1.83029216293113e-05
4.3912010896421e-06
-1.8127853484621e-05
-1.70236843559887e-05
-3.98327512381109e-05
-3.80195066402866e-05
-1.01313102867776e-05
-2.73942908413129e-05
-2.46553251779145e-05
-1.61263450168656e-05
-3.70509350376846e-05
-1.8426639886721e-05
-2.51251355601416e-05
-7.33641824584282e-06
-8.49457916175354e-07
5.1177747498614e-06
-3.69768621406482e-06
-1.23464481743892e-05
-1.98615661536172e-05
-2.76627000352306e-05
-1.85000650311833e-05
-9.95566866358006e-06
-1.44186593173208e-05
-3.90256836461863e-05
-5.51137835607519e-06
2.27439942787539e-06
-2.56693063076973e-06
-4.30331562820218e-05
-1.98267640191696e-05
-1.27689431409546e-05
-3.48731597250382e-05
-1.35422242672685e-05
-2.3474606572333e-05
-2.76652033013346e-05
-1.57059539310923e-05
-2.50445495191869e-05
9.09623425678352e-06
-3.14470415482151e-05
-3.11759383310397e-05
-5.05288474840957e-06
-3.14208521211794e-05
-7.94770190411968e-06
-3.47648362449521e-05
4.53792617068757e-06
-2.14190993848572e-05
-2.97018264721995e-05
-1.55427894556848e-05
-1.65674569977848e-05
-1.59336263993634e-05
-1.03514637259489e-05
-2.01924709176782e-05
-1.19710690311549e-05
-6.35129128619129e-06
-3.52270849896938e-05
-1.33361215517567e-05
-1.12573152033635e-05
-6.09095685620326e-07
-2.58319215030793e-05
-2.99395039282242e-05
-8.67570683179482e-06
-2.62804634934797e-05
-2.89234087144521e-05
-1.28309851279689e-05
-3.0772260478564e-05
-2.94386845595802e-05
-2.75461857620695e-05
-2.51044623457809e-05
-6.8841363040927e-06
-1.55603021021466e-05
-2.51215292670449e-05
-1.73819784978401e-05
-5.05224562100849e-06
-1.58991129931447e-05
-1.8656929395206e-05
-6.36764949600758e-08
-3.9977558331369e-05
-4.71604473254666e-05
-2.14717506955065e-05
-1.26224892963406e-05
-1.67502769736006e-05
-2.6147425110474e-05
-3.44618658080384e-05
-5.11752302310046e-06
-1.31761426820709e-05
-1.43032398942259e-05
-2.44618557824921e-05
-1.69941143723658e-05
-4.03397921239222e-05
-7.18651944639147e-06
-7.96832264042065e-06
-1.73678025034199e-05
-2.25139525656304e-05
3.10871416247011e-06
-3.2188436181051e-05
-1.61721966638864e-05
-2.69863446633173e-05
-1.32340170211512e-05
-3.2203572922621e-05
-4.4894358590017e-05
-8.9904036980498e-06
-3.53187610989054e-05
-1.52353900113234e-05
-3.26703741928852e-05
-1.25332305839626e-05
-2.87309620733294e-05
-1.81330028097095e-05
-1.09640902240184e-05
-5.14327793097736e-06
-2.48593700207877e-05
-2.30887883920537e-05
-9.14000973748561e-06
-7.68050858999817e-06
-9.62082294136622e-08
-1.70395429591613e-05
-1.00405483850327e-05
-2.99792856658242e-05
-2.80202508937954e-05
-1.81913315641141e-05
-2.5877217552098e-05
-1.33575522240091e-05
-4.13378942152628e-06
-1.80796954207686e-05
-2.54612375445056e-05
-1.1548669406594e-05
-1.20203363157794e-05
-1.90031351139826e-05
-3.95200709600837e-05
-2.79116010858755e-05
1.04366396895076e-05
-2.27165030662264e-05
-2.93904915126358e-05
-3.49083011161221e-08
-1.33410138437887e-05
-1.99435188555017e-05
-1.63122459950037e-05
-3.3240978310142e-05
-7.58027711555023e-06
-1.42356189524284e-05
-1.81272712932359e-05
-1.74928924669394e-06
1.01306726951446e-05
-2.95665777122701e-05
-4.03052758293215e-05
-2.06664842094011e-05
6.93190580116612e-06
-1.92874580008197e-05
-2.31756770114656e-05
-1.27158344403018e-05
-2.22977254180442e-05
-2.87266467890825e-05
-2.7443826979411e-05
-3.70003144536213e-05
-1.31555682903598e-05
-5.54558895764705e-06
-2.27230358995562e-05
-2.14792619706348e-05
-2.54871608564593e-05
-4.82967495872203e-05
-7.37802924371841e-06
-4.37677505494388e-06
-7.15855143075322e-06
-2.94807451449715e-05
-4.34306584147895e-06
-2.6828923677204e-05
-9.16052381552868e-06
-3.52115556480779e-06
-1.66882936493603e-05
-2.44984572135637e-05
-2.3419658929744e-05
-3.52271705342898e-05
-3.61435539570514e-05
-3.17402485808265e-05
-1.95380842260299e-05
-3.96137405884232e-05
-2.85835075355774e-05
-1.48938667475817e-05
-1.38852811388952e-05
-1.48464145441447e-05
-2.77578709786505e-05
-1.42588592536512e-05
1.2372963968066e-06
-7.94350792758614e-06
-4.54008802631049e-06
6.40416459836338e-06
-1.39119516579136e-05
-1.49245971016088e-05
-3.20207548899364e-05
-2.56326669422705e-05
-1.28062799396021e-05
-2.49143028670453e-05
-3.51093333948071e-05
-7.30865227468954e-07
-9.39297158065033e-06
-2.62832958144073e-05
-1.96615286817614e-05
-2.27532883542865e-05
-2.15358075339896e-05
-8.18005308164449e-06
7.96930966087929e-08
-1.85841162832371e-05
-6.42636607184748e-06
-4.36345044076869e-05
-2.93416549211539e-05
2.42982199681853e-06
-3.71619160817563e-05
-3.22821689943899e-05
-2.64020559317329e-06
-3.31086335746401e-05
-2.5817963446158e-05
-1.6695347768073e-05
-1.28949972172566e-05
-2.17203886028485e-05
-2.16417273558641e-05
-1.80135313739288e-05
-2.4776397494246e-05
-2.61108970508834e-05
-2.28486950710335e-05
-2.28147230918447e-05
-2.54912335262095e-05
-9.05377919382377e-06
-2.62223920304164e-05
-1.83060028680556e-05
-3.8721332774725e-06
-2.18074067472352e-05
-1.47856670116499e-05
-2.45274543716562e-05
-4.06367764924871e-05
-3.2138072418025e-05
-1.29781956977329e-05
-2.70487751065655e-05
-2.76919244264076e-05
-1.54431716335661e-05
-1.30988423085166e-05
-3.32607396504468e-05
-2.75378450096782e-05
-2.76281986854925e-05
-4.59580934645199e-05
-2.69989208542957e-05
-3.32378347141713e-06
-2.54186139956391e-05
5.47987541525998e-07
-2.48879302514965e-05
-5.10864910529997e-05
-1.03356739612321e-05
-2.32540078332392e-05
-3.2773253551903e-05
-2.3147745208682e-05
-3.51669524989028e-05
-7.74661699285336e-06
-1.86787951160026e-05
-1.98990952115313e-05
-2.06434159027336e-05
-3.1918637901867e-05
-3.59885185980419e-05
-2.10256750278704e-05
-3.83912310199308e-05
-1.1635277237054e-05
-3.33709541838108e-05
-1.38771855330261e-05
-2.72183441786688e-05
-3.23822867145894e-05
-1.50266609801783e-05
-1.82542295234649e-05
-3.52758975608166e-05
-3.07295615845698e-05
-2.17916947721567e-05
-3.43691333694961e-05
-9.35469918466975e-06
-1.15425497052307e-05
-1.51903446549302e-05
-2.70332151159248e-05
-1.28703045091915e-05
-1.65619473105113e-05
-7.02516243918717e-06
-3.326701907293e-06
-1.9495919499146e-05
-4.21963782472353e-05
-1.90959061519824e-05
-1.16189070695158e-05
-2.36364512142292e-05
-4.7637412109912e-06
-3.5994142523786e-05
-3.11589658325424e-05
-1.55571405753543e-06
-3.18658171243922e-05
-3.92403957982398e-05
-9.08815184639844e-06
-2.45790641938816e-05
-1.73413095915805e-05
-1.65981747808824e-05
-2.39067465781787e-05
-2.19678394050811e-05
-3.29639485308426e-05
-3.20116860230589e-05
8.57140079656677e-06
-2.39023030482254e-05
-1.68436187607979e-05
-2.40442505326536e-05
-2.84940442589559e-07
-1.80131067262202e-05
-1.08311036298711e-05
-3.88609126931389e-05
-4.41432409794458e-05
-2.37721769104617e-05
-1.50546690514052e-05
-4.3259703593946e-06
-2.82448040750987e-05
-1.95873371466598e-05
-2.03930330921867e-05
-3.92860858073407e-06
-8.32237335037772e-06
-2.1832517935003e-05
-3.00089885670279e-05
-1.24127312118472e-05
-1.6978990933719e-05
-3.79702145689813e-05
-1.16612960205577e-05
-3.31179925765158e-05
-5.76071988621525e-06
-2.09721877635301e-05
-3.85690191361138e-05
-2.38327244224498e-05
-3.28361991526255e-05
-3.07765725334358e-05
-3.07211185045536e-05
-3.62323956579552e-05
-2.5044834803715e-05
-2.69878869506762e-05
-6.40877110066173e-06
-1.3837207062382e-05
-2.74886095511528e-05
-7.55913238526547e-06
-1.7881585174732e-06
-1.00990423724196e-05
-1.56345002135229e-05
-4.89573566955789e-05
-1.36576388126662e-06
-3.13532534693392e-05
1.86593875184891e-06
-3.25558291355988e-05
-2.99463296252145e-05
-1.83853858336686e-05
-7.08398706596179e-06
-2.43653162838371e-05
-2.64973970032546e-05
-1.16180278755326e-05
-3.06473758425472e-05
-8.29184912556919e-06
-2.29674455273181e-05
-1.38591441255929e-05
-1.37515431501986e-05
-2.71078815993547e-05
-3.32306868948426e-05
-1.36673138140557e-05
-1.65034019035627e-05
-1.42022820580093e-05
5.65514558744073e-06
1.03034176795989e-06
-2.01918359253117e-05
-2.31436062599432e-05
-7.71851754834851e-06
-3.4475213499651e-05
-1.35846085837539e-05
-2.1497544995952e-05
-2.46738211266197e-05
-2.70147726285374e-06
-1.79743570116788e-05
-1.04475520334197e-05
-3.39069838700544e-05
-8.94761426434146e-06
-2.58708525412843e-05
-3.25942564840124e-06
-2.05150309332004e-05
-1.58781237600354e-05
-3.96395816405042e-06
-1.51530250655519e-05
-1.7626026881792e-05
-2.099149101181e-05
-1.4184753602711e-05
-5.79840995649426e-06
-4.36621789784597e-05
-7.510371546252e-06
-1.60903576815041e-05
-6.93148238770239e-07
-3.42177621591669e-06
-2.2932335834754e-05
-1.07938230599364e-05
-2.74312373702927e-05
-3.00504909845718e-05
-1.76849162004029e-05
-3.33380048882612e-05
-4.34761547434371e-06
-2.58531995925448e-05
-2.67378810011026e-05
-2.23969651160126e-05
-4.04404070765315e-06
-3.63329153940493e-05
-4.16200927166524e-05
-3.40584649987155e-05
-1.64202551326873e-05
7.54080276865911e-07
-2.49801851352362e-05
-1.85757911644386e-05
-1.73986909301906e-05
-1.83017830045276e-05
-1.49805585118721e-05
-7.50777556693605e-06
-5.2238954214121e-06
-2.39219391140789e-05
-2.44785094563264e-05
-8.19236990334636e-06
-2.86401511622572e-05
-3.29771804773934e-05
-1.98501975251122e-05
-2.40724853799867e-05
-8.606676756349e-06
6.56377415599103e-06
-1.63595037436813e-05
-1.31730640778885e-05
-1.57779850418882e-05
-2.58370939473957e-05
-2.0197773891376e-05
-1.44073793094748e-05
-3.44846115925873e-06
-1.52558704178896e-05
-2.49427654113649e-05
-1.19834499999805e-05
-1.76826501198934e-05
-2.58011288929101e-05
-1.79423965245919e-05
4.98175255972278e-06
-6.01041466685263e-06
-1.21053324986072e-05
-2.57241491800703e-05
-7.89326283884357e-06
-1.51347689060196e-05
-4.60281124292572e-08
-2.90574789971577e-05
-1.83185401202324e-06
-1.74122251954007e-05
-9.11047107514395e-06
-3.07736019066933e-05
-1.71553425019647e-05
-9.71080514091735e-06
-9.68694765337012e-06
-3.67948103557784e-05
-1.84324146244589e-05
-1.34453728635339e-05
-8.96610284590301e-06
-1.03400228494728e-05
-4.30866867363422e-05
-3.82975608511922e-05
-4.37843075287173e-05
-2.54670481373792e-05
-3.81426017308373e-05
-3.45390159043166e-05
-1.82700731962016e-05
-2.16867279443856e-05
-9.06622789469118e-06
-2.38647644373835e-05
-2.79600927047159e-05
-2.43499247662522e-05
-2.09925798208818e-05
-1.8040054424404e-05
-1.48906405814301e-05
-3.46525133114382e-05
-4.82089762555587e-06
-2.3535411329409e-05
-2.73186371304358e-06
-4.38945344794891e-05
-2.2137755639435e-05
-2.2935295312624e-07
-1.39687658910292e-05
-1.43902535801939e-05
-1.55790848051743e-05
-7.15340995780678e-06
-1.85743683469467e-05
-2.2663565884633e-05
-7.44101822869062e-06
-1.19366631537325e-07
-3.44763685603437e-05
-1.00811737124575e-05
-3.24989099478436e-05
-2.79335808327972e-05
-1.96391450489836e-05
-2.25208480792372e-05
-3.29660467582167e-05
-2.4572326356512e-05
-2.18855385461303e-05
-6.33658980196244e-06
-2.46988410732277e-05
-1.99557463128285e-05
-9.85820039938139e-06
-2.48043462516248e-05
-2.36026062890926e-05
-1.61689991499636e-05
-9.91370359663305e-06
-1.66696034358436e-05
-2.09238540500357e-06
-2.62307736716383e-05
-3.7497735759959e-05
-1.25944057777016e-05
-1.50950418237201e-07
-1.90323655007246e-05
-1.513014136936e-05
1.31880182548102e-05
-1.16049205753994e-05
-3.12121160760391e-05
-7.15846881797439e-06
-5.89713454352784e-06
-2.3632627574141e-05
-3.07830023237277e-05
-2.689606972153e-05
-7.63124872398364e-06
-2.33757727578376e-05
-1.31302430382533e-05
-1.63747940259154e-05
-2.67192159343464e-05
-3.24211482644985e-05
-1.01894769527127e-05
-2.88237543318261e-05
-6.42539649154157e-06
-3.29645812119372e-05
-2.98525922004793e-05
-1.94279218727005e-05
-2.51635570209195e-05
-1.33736444107905e-05
-2.33698532893903e-05
-2.67908579600434e-05
-1.20764274932343e-05
3.23558589524392e-06
-8.50324376411306e-06
-1.66344265964413e-05
-5.31746369818111e-06
-1.87242825649724e-05
-4.89960716264866e-06
-1.58723270513197e-05
-2.78474536864638e-05
-2.38722548652544e-05
-9.46519749309447e-06
-2.88367488542261e-05
-2.45382809763394e-05
-2.3770154006392e-05
-3.19159263997747e-05
-2.62830101645232e-05
-3.41230625687594e-05
-2.77334093450045e-05
-1.03874425025755e-05
-2.32261521990694e-05
-3.27466022246606e-05
-4.72580183036427e-05
-1.20398828282718e-05
2.92447695075283e-09
-1.20264615181134e-05
-2.00985703580806e-05
-2.95494312981563e-05
-2.91269220685145e-05
-2.41331800853459e-05
-4.83148444049437e-06
-3.96303631900903e-05
-3.70257366555507e-06
-7.7923161243636e-06
-5.18002541134303e-05
-2.32351901327508e-05
-2.21812638589933e-05
-2.52819734098387e-05
-1.85167528085663e-05
-5.40534039744589e-06
-2.6051150714938e-05
-1.34817787139034e-05
-1.62643052838111e-05
-8.38534631956154e-06
-5.66905064447437e-07
-3.36743405524548e-05
-3.48833292392093e-05
-8.65241384017907e-06
-2.0291304585663e-05
2.39560303956639e-06
-9.37777701744679e-06
-1.49546715376344e-05
-1.63073216730187e-05
-1.69576266094512e-06
-4.01275831092404e-05
-1.33365580296642e-05
-2.77907873694151e-05
-1.70367055798621e-05
-1.44521446519515e-05
-4.07859589612184e-05
-3.12221550068327e-06
-9.23300900807492e-06
-3.33026973558197e-05
-1.18109954236714e-05
-2.97345626386293e-05
-2.78750975611726e-05
-2.64116554024628e-05
-1.91790920510583e-05
-1.66513795490142e-05
-1.87339392447359e-05
-3.61365064211881e-05
-6.33674099333604e-06
-1.08003259835157e-05
-1.10853934816014e-05
-4.17951336192134e-06
-8.24731825638579e-07
-3.58836247849511e-06
-2.45480366593275e-05
-2.3754833402948e-05
-3.23147750574657e-05
-2.34151399702894e-05
-8.89172321008831e-06
-4.08949031234491e-06
-1.9391545152219e-05
-3.16011054375174e-05
9.91168461558144e-07
-3.39494857155554e-05
-1.38564469202887e-05
-2.51561827482846e-05
-2.23240270483351e-05
-3.62023095701648e-06
-1.04461875031341e-05
-1.87430325835943e-05
-1.96387944216737e-05
-6.9357527604521e-06
-9.73148543166849e-06
-1.99036712121971e-05
-3.22693452125945e-05
-2.3214376617669e-05
-5.57319932999631e-06
-1.78501269112911e-05
-5.68050621225312e-05
-3.43126147357846e-05
-2.43549216869772e-05
-2.44403641334553e-05
-1.75758338371755e-05
-2.19233127626704e-05
-2.04518868736317e-06
1.23744726475884e-05
-1.44935067201779e-05
-3.09172824681432e-05
-2.56314276859914e-05
-1.95446156097752e-05
-2.65848363581686e-05
-3.13527754372271e-05
-1.6756198671253e-05
-4.29501444265273e-05
-3.65684074318144e-05
-2.19786484246561e-05
-1.00046013289049e-05
-2.08732481603108e-05
-3.24696324622893e-05
-4.26858527082808e-05
-2.73733401510081e-05
-2.60860396784986e-05
-3.90051416958335e-05
-1.6631212507769e-05
-3.73220489303662e-05
-9.30269147939551e-06
-2.46960046270358e-05
-2.28537674684008e-05
-3.19730973837749e-05
-1.99266463586627e-05
-2.76931619522971e-05
-1.68298804490704e-05
-1.73396661124593e-05
-2.81770698938625e-05
2.0067773349102e-06
5.15835539681472e-06
-2.67775821470426e-05
-2.0879948706006e-05
-2.29417778989867e-05
-1.94959512735102e-05
-2.95159641438744e-05
-1.75303497451973e-05
-1.98707034526778e-05
-4.44027612582255e-05
-3.48718420367664e-05
-9.96695454793478e-06
-4.64213051493257e-05
-1.62296009362565e-05
-2.64522360184334e-05
-1.00140417537015e-05
-1.27744197181277e-05
-1.4117166308453e-05
-2.41207461538681e-05
-1.15203316022749e-05
-1.69699416098457e-05
4.12148411221212e-06
-2.36510704080595e-05
-6.74056243268056e-06
-1.97143990928047e-05
-1.61978106003731e-05
-2.13543919128031e-05
3.54676702434655e-06
-1.49827821404165e-05
-1.16499308469891e-05
-3.12311129377092e-05
-1.85124541698011e-05
-3.67327852941991e-05
-2.79232339409657e-05
-2.61207210370482e-05
-8.48229610182198e-06
-2.57764441040294e-05
-2.51518746676459e-05
-2.90703473792644e-05
-2.81684805242823e-05
-8.09745948300742e-06
-2.65158584442857e-05
-1.39146897148628e-05
-3.82052778937025e-05
-1.81377688701332e-05
3.36084187825864e-07
-2.01356351877277e-05
-1.44399272081044e-05
-1.48223509808987e-05
-1.36059643806664e-05
-4.25607433167298e-05
-2.75415159634398e-05
-1.96494582376261e-05
-2.67274214100604e-05
-2.04431561817872e-05
-1.48222429157766e-05
-3.795814663062e-05
-1.4609711986658e-05
2.06881936780843e-06
-2.5243376122904e-07
-1.69128548881157e-05
-3.70629726100495e-05
-3.43623162640212e-05
1.15946730924897e-05
-2.20547175645821e-05
-1.46554811530703e-05
-3.1515697792956e-05
-1.41560598551231e-05
-1.43168679936635e-05
-1.25667327493781e-05
-2.29147039603227e-05
-1.88747011107114e-05
-1.22356743881676e-05
5.94027774537328e-06
4.44787255681266e-06
-1.19725198633805e-05
-2.53140829678372e-05
-3.90942175357118e-05
-2.81706486294943e-06
-2.58963167684676e-05
-8.6039658170335e-06
-1.77246275016894e-05
-1.95965663398679e-05
-3.55683208161845e-05
-1.69070723800776e-05
1.91100565576142e-06
-3.26843019543104e-05
-1.3169267109093e-05
-3.20489854828838e-05
-1.85023213830596e-05
-2.98578225678519e-05
-3.99759994896276e-05
-2.02025789987034e-05
-2.37500137649048e-05
-3.40941494265895e-05
-2.52139750803746e-05
-2.62357891688148e-05
-4.01020265195629e-05
-2.47034601273109e-05
-2.13382079607371e-05
-2.09423537223821e-05
-3.36600160852169e-05
5.31925141626269e-06
-2.27850729809468e-05
-2.09303100800757e-05
7.31028679658445e-06
-3.77765609145728e-05
-3.05915009038253e-05
-1.81791483659331e-05
-1.74039014495487e-05
-2.94922118611282e-05
-4.83226003787357e-05
-2.50782847433894e-05
-1.86390678799306e-05
-2.99355915437077e-05
-1.51404140313871e-05
-2.18505252340595e-05
-1.02427105012324e-05
-1.82217178573191e-05
-2.69398209131648e-05
-4.39905380474513e-05
-3.22904988730733e-05
-5.80141030097037e-06
-1.02890310704587e-06
-1.98510975816472e-07
-2.98445144319399e-05
-3.09751686659875e-05
-2.58820464383976e-05
-3.67437639201984e-05
-6.45005400555031e-06
-1.67259026645029e-05
-3.97741203456977e-05
-1.60679012953317e-05
-2.37265842426971e-05
-1.18131088523302e-05
-1.29341826814012e-05
-2.89615020866303e-05
-2.869809045903e-05
-1.45643997229678e-05
-2.46067724242357e-05
-6.66594985785905e-06
-1.66649703805365e-05
-3.05801261751237e-05
-1.83484400047737e-05
-3.19527644551567e-05
-2.72479272614168e-05
-1.26413149739774e-05
-1.85983299414042e-05
-1.26707070391487e-05
-3.10045905049474e-05
-1.35604105908713e-05
-3.31449311571708e-05
-2.93499940176289e-05
-1.79740599352881e-05
-2.36836062889478e-05
-1.70109835757951e-05
-6.15791854111905e-06
-2.30566726871867e-05
-1.23302060752517e-05
-1.41218790037826e-05
-2.97652849604101e-05
-1.89648631114338e-05
-2.44875196893031e-05
-3.14762524006074e-05
-4.09239441922545e-05
-2.96751763173576e-05
-1.90229045687681e-05
-1.8863432459451e-05
-1.17917281337768e-05
-2.2705428937937e-05
-2.62163431514943e-05
-1.16513407789208e-05
-3.83288469938236e-05
1.05946095812415e-06
-1.74489158937434e-05
-3.29375565674662e-05
-2.9173745906515e-05
-4.88458879751638e-05
-4.61007873461649e-07
-2.68404791637374e-05
-1.74208449531533e-05
-1.12297277409619e-05
-1.87862200523358e-05
2.12286962770062e-07
4.21393250744871e-06
-1.5858123952358e-05
-1.19852675951545e-05
-3.51156971824803e-05
-1.37061872649354e-05
-1.24787026412167e-05
-2.41786908678035e-05
-1.1978695196315e-05
-1.79369806694309e-05
-3.91463118418508e-05
-2.48712137107703e-05
-1.15572972511001e-05
-3.06580310843705e-06
-1.92663816575904e-05
-1.88918797725425e-05
-1.13967778325926e-05
-1.12578086174794e-05
-3.12386402357423e-05
-3.58297179168719e-05
-2.86580648313918e-05
-4.79287107314445e-06
-1.8722765902487e-05
-1.95244682290914e-05
-1.8202965624711e-05
3.45119563512894e-06
-3.2573168333633e-05
-1.32529865320749e-05
-1.2433551273969e-05
-9.2625858076212e-06
-2.44825212018193e-05
-2.75870749141287e-05
-2.37227444368951e-05
-3.57808024670912e-06
-2.03489593500827e-05
-3.12445020328139e-05
-3.97204482502465e-05
-5.0775625336796e-05
-2.58317990924416e-05
-1.85502614863824e-05
-1.352212100104e-05
-3.4804475844459e-05
-4.47791110522333e-05
-1.2354960693905e-06
-3.00778998397898e-05
-3.2975592083744e-05
-1.66660358967737e-05
-1.61358210517106e-05
-3.33153353874039e-05
-9.73027049789874e-06
-1.30244690957359e-06
4.12772020614124e-06
-3.04422507558129e-05
-3.73239012436596e-05
-1.35163163579088e-05
-1.62541716332216e-05
-7.99595410573911e-06
-1.03340006867001e-05
-1.83662470812285e-05
-1.0747787777549e-05
-1.58298415034985e-05
3.42349892196655e-06
-1.08265112019817e-05
-2.78351820512198e-05
-3.17941811418222e-05
-1.74313360975668e-05
-3.17090529190832e-05
-1.10565468545485e-05
-4.39935791952082e-05
-3.84158587751429e-05
1.70410532525917e-05
-3.63451093745127e-05
-8.30971956970401e-06
-8.95403021848889e-06
6.09842753205375e-06
-9.25129169227223e-07
-5.08152644795806e-05
-1.43693825249769e-05
2.98376198878281e-06
-1.33479041587854e-05
-2.02890950899186e-05
-7.25499687742826e-06
-3.12097259934496e-05
-1.81832876319426e-05
-1.75270454641011e-05
-2.55355108252007e-05
-2.37472899194312e-05
-9.93449628640776e-06
-3.74387444580723e-05
-7.85612552913015e-06
-1.61642950150293e-05
-1.411931504251e-05
-1.93151316117123e-05
-2.01661451797865e-05
-2.60323980907468e-05
-3.53017133170951e-05
-2.03596232358083e-05
-2.24322782007579e-05
-3.10335558968993e-05
-2.31627481966834e-05
-2.35071246996989e-05
-4.91536684058096e-05
6.79809835101041e-06
-1.49244879345685e-05
-2.33729594728233e-05
-1.89816382559468e-05
-2.83559118187996e-05
-1.6542524523024e-05
-2.112658206839e-05
-1.8001165030648e-05
-1.05386467191662e-05
-1.33888531087227e-05
-1.53060525502318e-05
-3.2879559779593e-05
-1.02292892278298e-05
-4.90758336533647e-06
-4.39066888841085e-05
-1.96145187369567e-05
-3.09534369693491e-05
-1.67150727606128e-05
-2.83595511516012e-05
-3.88131472819409e-05
-2.5678259509943e-05
-2.783255410875e-05
-2.47083879174186e-05
-2.22942494050629e-05
-3.00179613526658e-05
-2.6878807701108e-05
-3.03490317981063e-05
-4.38401058047898e-05
7.48268909360912e-06
-2.02777314475756e-05
-1.25654841592189e-05
-2.06753277523021e-05
-3.96029234603025e-05
1.30245270753852e-05
5.89259377098115e-06
-1.34411354295294e-05
-2.17709408209422e-05
-1.53781533186711e-05
2.25198169641425e-06
-9.53738522800364e-06
-1.84077703034828e-05
-7.71266178160413e-07
-2.14082762872689e-05
-2.51381283407416e-05
-2.42424587186861e-05
-3.05322924063808e-05
-1.22094122815434e-05
-1.45881658196119e-05
-1.99385990857487e-05
-1.92320918041085e-05
-1.98349039886855e-05
-3.64618263604479e-05
-1.77844411607429e-05
-1.69595888217094e-05
-2.70824727024699e-05
3.09829596236586e-07
-1.76391583438738e-05
-3.50246450991343e-05
-1.01207361821455e-05
-3.23384186287928e-05
-1.8573707936961e-05
1.77626835945882e-06
-2.0069580791848e-05
-4.45981765979152e-06
-2.58739557988079e-05
-2.48543695215037e-06
-3.37206550456923e-05
-1.56739554224064e-05
-4.02407229957367e-05
-7.16449083375337e-06
-1.29773948658942e-05
-3.1203752881281e-05
-3.51922067568933e-06
-4.57844558591893e-05
-3.77739538303782e-05
-2.37063834719216e-05
3.26499143683261e-06
-2.020826664791e-05
-2.21324883915532e-05
-2.51442706870079e-05
-2.05403260507213e-05
-6.47909782536688e-06
-2.45384668506274e-05
1.08166826210029e-06
-6.91826987955342e-06
-2.158461186779e-05
-2.09087667788938e-05
-2.28702594057901e-05
-1.75194039654969e-05
-2.60561070024292e-05
-3.78875266345296e-05
8.83599209834179e-06
-4.72855368109014e-05
-2.24092004829407e-05
-3.48983532945028e-05
-3.21377722435481e-05
-9.03291284403232e-06
-1.86567509376877e-05
-4.48992263155188e-05
-1.69660888068218e-05
-4.48881360168108e-05
-7.78842481088399e-06
-6.93048202605395e-06
-1.01565858769474e-05
-1.65248240286331e-05
-3.8256869273199e-05
-1.59305723410708e-05
-2.64655696825445e-05
-1.17270637222192e-05
-1.40076250315639e-05
-5.41050500878054e-05
-3.75366745950112e-05
-3.57237645714889e-05
-1.43411982559522e-05
1.84708062462514e-05
-2.83305623577077e-05
-3.40872375059736e-05
-1.27376418218755e-05
-6.23111925173971e-06
-1.95901394397233e-05
-3.02009490215985e-05
-2.05353579778923e-05
-2.81417412652664e-05
-1.06410044058898e-05
-1.69512456258378e-05
-4.68685332110614e-06
-1.17520400078957e-05
-2.18029416448475e-05
-8.82959797971115e-06
-3.64696936513278e-05
-3.71982102843433e-05
-5.77898974176607e-06
-2.95798533171244e-05
-3.95100499333664e-05
-2.15225037849426e-05
-1.67999450678274e-05
-1.28373397434449e-05
-2.32573281713959e-05
-3.76965899440748e-05
-1.47833385710085e-05
-2.13776230826615e-05
-2.15253119562838e-05
-1.57096816360277e-05
-7.86188959401145e-06
-2.00188312704359e-05
-2.65995205855117e-05
-6.42609867258534e-06
-1.28046410469959e-05
8.00815067180711e-06
-1.28168175850798e-05
-3.37627107146093e-05
-1.23041302495368e-05
-1.07884347507235e-05
-4.15584287484837e-05
-4.10993739505362e-05
-1.79525163773606e-05
-2.43916156474801e-05
-5.82830503594732e-05
-3.90058513432553e-05
-2.83415641168227e-05
-2.24592026865784e-05
-3.67816220764251e-05
-4.21669610739147e-06
-1.24691793812972e-05
-3.78480332455263e-05
-2.78102855740895e-05
-4.4551524949072e-05
-8.12149246782547e-06
-3.42177702991165e-05
-1.54109525964062e-05
-3.22095140110466e-05
-4.65257728485393e-05
5.71080012073972e-06
-1.11037449017087e-05
-2.96074010197871e-05
-2.00774979266471e-06
-5.52836492854336e-06
-3.32308875366101e-05
-2.48677770211507e-05
-1.18828395336092e-05
-2.78164937070144e-05
-1.59015385116745e-06
-7.24718563450381e-06
-1.41124220878505e-05
-1.96760912501228e-05
-2.81898928797886e-05
-2.22309066409775e-05
-3.06657055460058e-05
-9.15974857797159e-06
-3.78497412038738e-07
-1.73212100549578e-05
-5.18625474558676e-05
-2.06229946370611e-05
-1.96738241804902e-05
-3.50707772172244e-05
-1.88711676118776e-05
-1.65928884064367e-05
4.67598682995507e-06
-4.85010162638218e-06
-1.18163307079569e-05
-1.90809687252647e-05
2.63558342140934e-06
-2.2092551519409e-05
-2.4620892162264e-05
-1.73409870579088e-05
-2.2115211593861e-05
-2.23936766230555e-05
-1.26876186354583e-05
-2.54277095993045e-05
-2.48837222218278e-05
-7.88916787723763e-06
-1.94574166520562e-05
-1.65661927208239e-05
-1.40617015166013e-05
-3.45962188523458e-05
-2.28966363646357e-05
-3.46510230188634e-05
-3.93368271478712e-06
-1.41381679486479e-05
-2.66766233983193e-06
-2.05404353821373e-05
-2.36324299151174e-05
-2.75124832148065e-05
-3.72517342782306e-06
-1.81529047336121e-05
-2.90562490483978e-05
-2.31930484071841e-05
-1.28812688959994e-05
-3.72772655769944e-05
-4.11256185622826e-05
-1.15744393545291e-05
-1.77928344125879e-05
-1.34509887611071e-05
-1.58289135242926e-05
-1.23779859568847e-05
-1.36200763466084e-05
-9.62718415784157e-06
-4.23338086073032e-05
-1.06392620496793e-05
3.2400892192645e-06
-3.46983573981835e-05
-5.982858763448e-06
-3.11886663130699e-05
-7.77844839282162e-06
-2.52602692750248e-05
-2.14462140706841e-05
-2.4156202504263e-05
-2.13995738123903e-05
-4.63312149252733e-06
-5.08391772732174e-05
6.73268694953015e-06
-2.74677831967325e-06
-1.46736833061626e-05
-3.1180476160898e-05
-6.1546543995092e-06
-4.22258820446833e-05
-8.97742741981205e-06
-1.63058026794196e-05
-2.47814916989807e-06
-9.71571075798884e-06
-1.79783455603779e-05
-3.43647347448647e-05
-1.68416607066308e-05
-2.1278774814966e-06
-1.38470906661487e-05
-2.24150294967222e-05
-2.53667160747882e-05
-6.47218833916778e-06
-2.26784029226444e-05
-1.7418715533781e-05
-2.40799146709816e-05
-1.30470102002631e-06
-2.83296646282266e-05
-2.55885024316261e-05
-1.81756906358859e-05
-1.04841454202967e-05
-1.05163196631371e-05
-1.60712755359001e-05
-1.71738457371367e-05
-3.20741476956714e-05
-2.30432524684209e-05
9.15087192825387e-06
-3.3733472234698e-05
-2.4819291352864e-05
-8.75286872003037e-06
-2.48680046011546e-05
-3.75493293221262e-05
-3.18926147120557e-05
9.62910190151908e-07
-1.56404515014251e-05
-2.47175047727062e-06
-1.75134847666639e-05
-9.04803567285752e-06
-1.00047222194803e-05
-3.50841788056713e-06
-9.87383262974437e-06
-1.13159601064606e-05
-1.71148059878533e-06
-2.42559595386491e-05
-4.03074968323189e-05
-1.91623083407948e-05
-4.18003075888975e-05
-2.73381561040919e-05
-4.52327049885672e-05
-3.16127980382168e-05
-2.18805298670396e-05
-1.96176964350763e-05
-2.64037273100505e-05
-3.83527254189799e-06
-1.930213848387e-05
-1.99587716002088e-05
-3.90959735531833e-06
-2.14604560395762e-05
-2.02340589502456e-05
-4.4992483004156e-05
-3.04282965966099e-05
-1.91427547696425e-05
-3.34711987727304e-05
-3.68405735341606e-05
-3.52108919673718e-05
-1.73315066566648e-05
-1.444164599171e-05
-2.06111309402195e-05
-6.68868176371277e-06
-1.18915384889949e-05
-1.53155675746507e-05
-2.52879092140183e-05
-2.16104372144155e-05
-1.05995663098706e-05
-2.19227538456633e-06
-2.61986655767429e-06
-9.45098415558018e-06
-1.57436767707954e-05
-1.78256737935778e-05
-2.02125080110491e-05
-4.30777702905693e-05
-1.35119668833979e-05
-3.68607556545801e-05
9.34277753048161e-06
-3.18208160162346e-05
-1.48190463605675e-05
-2.15084714864746e-05
-3.10713064043889e-05
-4.65013559829734e-05
1.6867479761503e-05
-3.2792401460677e-05
-3.3528640659027e-06
-3.63684590458481e-06
-1.49097054756117e-05
-2.54470647413134e-05
-1.38105357618393e-05
-1.76083011448458e-05
-3.01790234524768e-05
-1.2126734423712e-05
-3.93889263861032e-05
-2.67794803504979e-05
-8.05315722520704e-06
-1.92944379680026e-05
-1.54847156770921e-05
-9.92279239181969e-06
-1.57665705444046e-05
-3.15339400194564e-05
-3.5677819326627e-05
-1.15053434023954e-05
-7.05831908308325e-06
-4.69715582607377e-05
-1.26575285139974e-05
6.89703229870521e-06
-6.64100185786022e-06
-2.06740149254903e-05
-2.15729772478669e-05
-2.00095264297734e-05
-9.63815495087558e-06
-2.0342988646736e-05
-9.18497919420118e-06
-3.80248386118861e-05
-1.08872892211667e-05
-1.21600103658456e-05
-7.37130045497512e-06
-2.12310901066057e-05
-2.56315936497305e-05
-2.01403117084639e-05
-2.03881161342764e-05
-4.0623537833764e-05
-2.55836824551504e-05
-4.05924497842236e-05
-2.31797700141904e-05
-2.51073024050814e-05
1.07150380039361e-06
-2.46479518207063e-05
-2.56494101069791e-05
-1.789931901311e-05
1.01377097493498e-05
-1.88084767992451e-05
-1.98335524120671e-05
-2.43728532541775e-05
-2.09487869593531e-05
-2.62783304232257e-05
-1.34439594226839e-05
-2.07492121227672e-05
-5.11578392702504e-05
-1.12738163007991e-05
-1.02804054166376e-05
-2.80913703985274e-05
-1.57021529323201e-05
-3.71169026302507e-05
-5.02332224566114e-06
-2.44501780916336e-05
-1.38299035607482e-05
9.39850507986256e-06
-1.80066217750911e-05
-2.39411928298057e-05
-3.13817761833061e-05
-4.04665396556094e-05
-1.29054545013323e-05
-2.68852299987592e-05
-2.58331549181238e-05
-2.1303442347952e-05
-3.24283626546081e-05
-2.16832297575759e-05
-1.4406590016926e-05
-1.88043571073161e-05
-7.57989575799816e-06
-3.09985204161749e-05
1.15408406855585e-05
-1.17841499945482e-05
-2.6491915684011e-05
-1.36871316367263e-05
-1.34689309587337e-05
-2.78428494701583e-05
-4.80112395196338e-05
-2.58675478722691e-05
-4.25107425104111e-05
-1.82265829987678e-05
-1.34474104730068e-05
-1.71466442504014e-05
-3.02487035730909e-06
-2.52546681736599e-06
-3.06897009715726e-05
-1.30348914099163e-05
9.1089676856358e-06
3.62964396602051e-06
-1.11252065875211e-05
-3.46104566962217e-05
-2.48743620456362e-05
-3.95692375706975e-05
-2.56706736549309e-05
-6.91386626320241e-06
-3.0400360890814e-05
-2.91248675317158e-05
-2.18572843033686e-05
-1.02507498987188e-05
-3.73197978791571e-05
-3.47572874513265e-05
-3.75024631228296e-05
-2.41227785594611e-05
-7.39206216187663e-06
-2.15309812933935e-05
-3.20459601696325e-05
-2.29159351315239e-05
-2.80067495210468e-05
-9.42283651640807e-06
-3.40770709844834e-05
-3.48905402355929e-05
-1.90614976542283e-05
-9.67594884466145e-06
-3.73070022341406e-05
-1.09789805221215e-05
-2.70792033293797e-05
-2.99117746552404e-05
-1.3762219103412e-05
-1.02270641043191e-05
-5.72282435147277e-06
-1.05921637390922e-05
-1.53971878504692e-05
-4.42278890310247e-05
-1.89513589822458e-05
-2.76009734440145e-05
-4.22628190152019e-05
-2.37142743414064e-05
-2.08141536317567e-05
-2.23964869378028e-06
-1.95693680396254e-05
-9.02716976641368e-06
-3.39722357415263e-05
-1.87581398562766e-05
-3.01423348404275e-05
-2.15412930255523e-05
-3.43303611526489e-05
-1.42435701062146e-05
-1.43441417217513e-05
-1.05799584406654e-05
-1.72161192392444e-05
-1.99700821343425e-05
-3.25871121605813e-05
-2.08370359883824e-05
-8.71865690950574e-06
-2.40444404875227e-05
-2.7813722620195e-05
-2.64136696403196e-05
5.64759609768449e-06
-3.05098710400947e-05
-9.93596219392146e-06
-1.25840633585437e-05
-5.22297267596727e-06
-3.54490186487585e-05
-5.69795755263015e-06
-1.7469780216499e-05
-4.78827805824651e-06
-2.18153223868475e-05
-3.91062184658988e-05
-3.16849128735487e-06
-9.11682143123386e-06
-4.17818108980502e-06
3.80347068874712e-06
-3.01049243683547e-05
-1.3137636623256e-05
-9.50090452172638e-06
-2.43356080570278e-05
-1.30561335718781e-05
-7.93232864629479e-06
4.38726549188536e-06
-1.91311493515722e-05
-8.28212528204365e-07
-1.74609492384745e-05
-1.73343965769512e-05
7.89502949352522e-06
-2.07043581425448e-05
-3.74873083646821e-05
-8.14824249043878e-06
-2.37751426421847e-05
-3.54462182643666e-05
-4.51153074430582e-05
-1.15334014017639e-05
-2.60803415279386e-05
-4.18658004316278e-05
-2.22374086723526e-06
-1.62372512619542e-05
-4.08861960989822e-05
-1.39384115414116e-05
-3.05719810386868e-05
-1.39492643280105e-05
-1.84118095454268e-05
1.12773150750272e-05
-4.41008128779126e-06
-1.59036761852818e-05
-1.98774704352121e-05
-1.72307710276075e-05
-1.79177315010738e-05
-3.01571714018847e-05
-3.91039231591375e-06
-3.60082172761883e-05
-4.13237010303568e-05
-3.85095322801513e-05
-2.70299984421696e-05
-1.92523419219104e-05
-7.16981766049693e-06
-3.18373750924784e-05
-4.5818353213216e-06
-2.86408332054146e-05
-2.09590098101304e-07
-4.60485162038264e-05
-1.92331562462103e-05
-2.80275193564529e-05
-2.84156555341076e-05
-1.93760405385554e-05
-1.33078504316491e-05
-1.75727624501872e-05
-1.40996863511586e-05
-1.99770233576554e-05
-2.12850094819749e-05
-3.13488035196919e-05
-7.73379131813327e-06
-2.00487981984377e-05
-1.44396395459948e-05
-1.53271353662281e-05
-2.36770706568459e-05
-2.93199074079556e-05
-9.17156586359313e-06
-1.4484345831032e-05
-2.65368702757522e-05
-3.88103283606824e-05
-1.08121520195301e-05
-4.03830725309006e-05
-4.07881849853952e-05
-3.78440421654574e-05
-9.52578072673595e-06
-1.57489973018355e-05
4.87797181969892e-06
-2.16161142494077e-05
-3.84284794489864e-05
-3.53991966806452e-06
-1.46927483046835e-05
-3.87606142229916e-05
-1.92557355716298e-05
-2.15463598677269e-05
-1.143830948272e-05
-4.85467675632702e-06
-2.48781245434996e-05
-2.96723746845439e-06
-2.82969717270931e-05
-1.83094773806591e-05
-1.11242221285978e-05
-1.76734373433209e-05
-1.21209425619966e-05
-1.42690924544544e-05
-1.707617054259e-05
-2.70284069899412e-05
-2.92024246175181e-05
-2.70057480735758e-05
-2.12742053361181e-05
-5.03601281178225e-06
-2.37980381664131e-05
-1.44948321921377e-07
-1.27720426036276e-05
-1.42047577713374e-05
-2.78000823102977e-05
-3.1666284800184e-06
-1.05362904112934e-05
-2.93790182780462e-05
-6.64069932786421e-06
-3.46599051334601e-05
-2.5081301325103e-05
-2.05644884573911e-05
-3.60331046226969e-05
-3.12615863094753e-05
-2.65522400143222e-05
-1.16548410190149e-05
-1.70693942136765e-05
-2.71048764671532e-05
-7.80975140650384e-06
-2.07141765968048e-05
-1.80548792358033e-05
-1.24801786781986e-05
-1.04822275221871e-05
-2.04034953330012e-05
-2.98749807499047e-05
-8.06822754226796e-06
-1.84210797784905e-05
-2.77898738859723e-05
-2.99256816023479e-05
-1.69935101858054e-05
-3.20537103357083e-05
-3.07685843233909e-05
-2.40472672386918e-05
-1.95328581166764e-05
-3.58016735712703e-05
-2.906085176905e-05
-3.54193332520648e-05
-2.83813378522033e-05
-2.3750705920114e-05
-2.36992593852308e-05
-1.29321104686925e-05
-6.02402124350757e-06
-2.57226423469544e-05
-1.86149036961066e-05
-1.61839512137572e-05
-2.24551068934677e-05
-3.88464292046222e-05
-1.63182579314287e-05
-3.11808948404931e-05
-2.40671830198461e-05
-2.72833431522904e-05
-1.30935513035005e-05
-2.3362363542036e-06
-1.85801515792809e-05
-1.20006271488114e-05
-3.10605761058528e-05
-1.08027787024327e-05
-9.97154304313446e-06
-6.85642004604594e-07
-2.23728003651654e-05
-1.58896529006891e-05
-2.47720069510602e-05
-3.69599148041458e-05
-3.40748688252159e-05
-2.75616286035091e-05
-1.89656350989565e-05
-3.75493456283566e-05
-8.97736251364527e-06
-3.20275830828517e-05
-3.50308139696654e-05
-2.16209159922847e-05
-2.67802800880437e-05
-2.5903838632489e-05
-5.26133066651584e-06
1.78907005860984e-06
-3.89717233363144e-05
-3.49843846752591e-05
-4.40707923699697e-05
-2.56132605942649e-05
-2.31440926184984e-05
-1.81710748094309e-06
-1.98170399832706e-05
-1.85730031012022e-05
-3.96800111074035e-05
-1.47078094359071e-05
-2.15189974160584e-05
-1.96452088699959e-05
-2.3481881966766e-05
-2.89289938036895e-05
-1.08794399968841e-05
-2.62189866157186e-05
-2.48606882074319e-05
-1.04033199746011e-05
-2.06117722199341e-05
-1.45155839380395e-05
-3.61102333032296e-05
-1.87921245039063e-05
-2.70452235642839e-05
-3.31300580711772e-05
-2.00767675872252e-05
-2.1519570360421e-05
-1.77422242842842e-05
-2.83561045117581e-05
-5.46629745935921e-06
-3.37039056004043e-05
-1.89924470480433e-05
-3.99292852872744e-05
-2.07421916030999e-05
-1.52896499051433e-05
-2.36498407917391e-05
-9.17060540892172e-06
-1.42677363769373e-05
-2.36232399168189e-05
-1.55526616983744e-05
-3.33204860764132e-05
-1.27109682307031e-05
-1.69083062522738e-05
-3.26537601653028e-05
-1.51161182449465e-05
-5.32503352313783e-05
-2.27180091114819e-05
-2.94907677966511e-05
-9.24136682021636e-06
7.35158628125625e-06
1.30246548049219e-05
-1.05431293371459e-05
-3.56852414419141e-05
-3.07444330340322e-05
-3.31924944923718e-05
-2.08076057190007e-05
-3.83119856742191e-05
-3.33143209772738e-05
-9.04707545364422e-06
-7.19036752224387e-06
9.60369786796816e-06
-2.18203882349682e-05
-2.05712738900901e-05
-2.37753626414884e-05
-1.35466481661707e-05
-5.04389140350891e-06
-2.93105579165754e-05
-3.8550954167856e-05
-2.24920308967095e-05
-1.90820585124135e-05
-4.81153713530273e-05
-3.31437113595096e-05
-2.00421314151067e-05
-1.15332105826088e-05
-1.54872922939715e-05
-3.72934159817945e-05
-2.54727676738049e-05
-1.92178056431735e-05
-2.60289875598105e-05
-2.35290420067235e-05
-5.780406435386e-06
-1.87665579280505e-05
-1.71626936976362e-05
-1.56685354140726e-05
-1.74592368924073e-05
-4.8033997751086e-05
-4.68949707914903e-06
-1.58968615438085e-05
-2.64085861506734e-05
1.6110409660856e-06
-3.02758434934795e-05
-1.32640372016584e-05
-2.37524069855632e-05
-2.63676225704379e-05
-9.03495747099784e-06
-5.44288346190837e-06
-2.5310760027474e-05
-2.67900619855625e-05
-1.89150677797958e-05
-1.82450175688281e-05
-7.64660645971013e-06
-2.25943534618447e-05
1.47854575674054e-06
-1.53531358902836e-05
-2.13014153833908e-05
1.27152490298589e-05
-1.39182330758753e-05
-1.71685765415614e-05
-1.27595342777719e-05
-2.91582580456858e-05
-5.09729338824285e-05
-2.98207768595533e-05
-1.92482464738265e-05
-1.46924479263092e-05
-1.78591573436204e-05
-2.68244394284771e-05
-1.53691603260071e-05
-1.16150928164444e-05
-1.28035965887306e-05
-3.10773317287676e-05
-3.88496150754578e-05
-1.47326025509399e-05
-1.07286423023847e-05
-1.80750497440476e-05
-2.12843279958338e-05
-1.46986343539038e-05
6.5682568893579e-06
-1.06656040534909e-05
-4.13340745805216e-05
-3.6625218410097e-05
-2.25640610840963e-05
-4.51368886084509e-05
-3.55597067111331e-05
-2.91966625786635e-05
-2.57301224680704e-05
-2.6789274254219e-05
-3.66540928036736e-05
-1.49773320865241e-05
-3.00598096123028e-05
9.19245042070765e-06
-3.99764207228848e-05
-2.61715745721355e-05
-1.48911594382395e-05
-2.5463860141581e-05
-2.40721689575197e-05
-3.94478754921225e-05
-2.5547296096621e-05
-2.98232863736315e-05
-2.59440786374092e-05
-1.05852601498882e-05
-3.07801656464217e-05
-1.6339539037976e-05
-2.49415342159202e-05
-3.94390841109823e-05
-1.44283865741654e-05
-1.43958640874467e-05
-2.71825851928483e-05
-3.08794660986435e-05
-1.31403220665502e-05
-3.82429748687057e-05
-1.45954451621916e-05
-2.17144343539322e-05
-4.7103520727545e-06
-3.22731555983625e-07
4.5017217768278e-06
-9.1749579125068e-07
-7.77092553837592e-06
-3.42175826214986e-05
-1.27000246068011e-05
-2.25395523947892e-05
-2.98372665844975e-05
-1.8127683411524e-05
-1.83018248353405e-05
-2.19366708955094e-05
-3.24174043413584e-05
-3.12649926637942e-05
-2.38452830728411e-05
-2.34141850906535e-05
-2.96736612290636e-05
-1.50716834122815e-05
-2.83197501113755e-05
-5.06900811652538e-06
-2.64756604029344e-05
-4.32453335136416e-05
-4.39597422408822e-06
-3.2638939082373e-05
-1.17727904150001e-05
-2.15298562110409e-05
-3.16702237711086e-05
-4.94806761812971e-05
-2.13643670499369e-05
-9.53706294532326e-06
-3.65710011892844e-05
-1.77600009068809e-05
-1.53576983347222e-05
-3.26133783076001e-05
-1.99032377725687e-05
-1.16570907503926e-05
-3.05469764334097e-05
-1.72945376643706e-05
-1.63863126819052e-05
-2.28842078950826e-05
8.240479009893e-06
-2.08813343411983e-05
-2.77505275962975e-05
-2.25336374239587e-05
1.81597910345291e-06
-1.49228903591655e-05
-1.58965480149519e-05
-3.86989222149445e-05
-2.1340370472333e-05
-1.6981715119356e-05
-4.51634330032445e-06
-1.49051011978026e-05
-9.33313018744142e-06
-1.33566545048572e-05
-4.84207441439809e-06
-3.11965639991717e-05
-2.91587855652534e-05
-1.88978409616578e-05
-1.43551340278771e-05
-2.78165695325458e-05
-2.63566721834699e-05
-2.42250120112385e-05
-1.0711837590183e-05
-1.40884572950672e-05
-1.01875251011709e-05
-2.62165248193311e-05
1.51036240218145e-07
-1.18436478840584e-05
-1.40895627478736e-05
-2.82896805384786e-05
-2.0263120355939e-05
-2.13719166793013e-05
-1.24027651887085e-05
5.80445613830101e-07
-2.88944999163445e-05
-2.12729849933792e-05
-2.66447180073829e-05
-1.50345117703681e-05
-1.72280306561793e-05
-3.33414171713264e-05
-1.69884151945439e-05
-2.05341410831571e-05
-4.24386159932267e-05
-3.13565808469614e-05
-1.87329257986748e-05
-2.30320263465186e-05
-3.42786908294363e-05
-1.19063193824135e-05
-2.13830411855783e-05
-1.00368866396573e-05
-3.27873840427975e-05
-2.50259094325462e-05
-7.33738411688559e-06
-3.21551734573153e-05
-2.21505921073674e-05
-1.56131160203368e-05
4.47651857407408e-06
-4.01109968432288e-07
-3.83895712388475e-05
-6.14258330450782e-07
-4.87885258687032e-06
-1.06171641264581e-05
-8.34134138265042e-06
-5.19710693372856e-06
-4.13435435275648e-05
-1.60238731891857e-05
-9.59542266974465e-06
-3.39724383116999e-05
-1.57101322517745e-05
-2.57463348972345e-05
-1.44071639383912e-05
-2.19991152310941e-05
-4.38586871532132e-05
-1.83000360451106e-05
-1.83129521391623e-05
-1.29313121903101e-05
-3.42930832220135e-05
-4.52804941688616e-05
-3.14368867044768e-05
-2.82307673007396e-05
-2.47533799931235e-05
-3.17454348067094e-05
5.23924717134798e-06
-2.80466842399348e-05
-4.17855455243632e-06
-1.89486429824221e-05
-1.44804379690121e-05
-2.70026861138455e-05
-3.8926455258627e-05
-4.42237264337265e-05
-2.97650437516371e-05
-1.44583011705684e-05
-4.02895246160225e-06
-2.84526150599594e-05
-1.85778537480842e-05
-3.13962333647478e-05
-2.71965678356001e-05
-2.31581520920449e-05
-1.38741131570548e-05
-7.30971500414451e-06
-2.96789645203294e-05
-1.80649461238806e-05
-2.9334396831608e-05
-1.63451132502428e-05
-1.89089044536351e-05
-1.92895304545061e-05
-3.82561393008113e-06
-2.79146659361883e-05
5.03373099745199e-06
-2.86202174794279e-05
-2.39857320243899e-05
-7.93096003060348e-06
-2.57885490168021e-05
-1.49030286105836e-05
-1.97200228355122e-05
-5.13937780046634e-05
-3.21424614023859e-05
-2.26112785653329e-05
-7.5961911155311e-06
-1.80825072623178e-05
-1.37918237786963e-05
-1.25023624939734e-05
-3.2099422941777e-05
-3.33362081305036e-05
-1.36532628543006e-05
-2.44372218690652e-05
-2.01079196961286e-05
-3.05541024268735e-05
9.81843793205805e-07
-1.66863132302799e-05
-2.98940970793717e-05
-2.20348861606059e-05
-3.72490198500965e-05
-1.0584502780295e-07
-1.54604586336413e-05
-7.37835909107165e-06
-2.87381267375595e-05
-3.30055906168108e-05
-2.0311787220309e-05
-3.4019149506575e-05
-4.53492240360047e-05
-2.38832122136718e-05
-9.04155671757712e-06
-2.13922134359202e-05
-3.43462897829588e-05
-2.13129392753131e-05
-3.55654445979721e-05
-4.94557033413386e-06
-2.65727942947051e-05
-5.64213829110937e-06
-2.1536114557969e-05
-2.11706781123236e-05
-4.10114539448272e-05
-1.63327201965845e-05
-3.64386881956266e-05
-2.91229424235667e-05
-1.73521577656797e-05
-7.03471293258273e-06
-2.54729786041547e-05
-5.37966580464474e-05
-9.16113664918958e-06
-9.15415071467504e-06
-2.92566577156456e-05
-6.50632096285717e-06
-1.69044883899205e-05
-1.64621692868937e-05
-1.10911518143868e-05
-1.948010283883e-05
-3.1924012874193e-05
-2.80725241257895e-05
-1.86481964146225e-05
-2.91748231236059e-05
-1.42270610655828e-05
-3.22187354975608e-05
-2.48544748654218e-05
-4.55177008240333e-05
-4.61542155941081e-05
-3.22857518398514e-05
-1.09542209797218e-05
-1.5571256569959e-05
-1.78259337386927e-05
-3.20797657221197e-05
-2.05883872644231e-05
5.26072323103887e-06
5.91277806113994e-06
-2.67958532554074e-05
-2.83273506149902e-05
-2.13946999876135e-05
-3.5466611575876e-05
-2.15651052117911e-05
-3.64226583886723e-05
-2.30134307189264e-05
-2.21904201385103e-05
-3.09123490624948e-05
-1.67209162717177e-05
-1.38270468634061e-05
-1.0889650904372e-05
-1.17556050929206e-05
-1.67856778876433e-05
-2.79330120797963e-05
-1.78470512491604e-05
-3.52083414537977e-05
-1.904086354715e-05
-1.94014687262263e-05
-4.24060716375024e-05
-9.96175528425135e-06
-1.09433146277078e-05
-1.45323330411848e-05
-1.63860533118135e-05
-3.88088697044801e-05
-2.36613178872954e-05
-2.27771600990014e-05
-2.66690723791822e-05
-1.81966442002793e-05
-6.58959645906319e-06
-2.22362335861748e-05
-3.42906539639528e-05
-5.97137990562236e-06
-1.38479962411583e-05
-2.83192384529943e-05
-2.3812564497652e-05
-3.08181879847721e-08
-3.50557042270184e-05
-1.53478510471834e-05
7.39297017384342e-06
-2.97016824427353e-05
-3.56043933409367e-05
-3.41808358669514e-05
-2.18843642859675e-05
-4.06396896320939e-05
-6.5467207429018e-06
-3.11222348549769e-05
-4.3622789594541e-06
-1.75462363964694e-05
-2.55999399835666e-05
-2.33908137815299e-05
-1.50401841661727e-05
-3.13812232959957e-06
-2.79085708136327e-05
-2.33227012451936e-05
-1.5497222416911e-05
-3.39141513994169e-05
-3.45005610468603e-05
-2.83124810100544e-05
-1.56142719220604e-05
4.79912994486987e-06
-2.6221300116241e-05
-1.90034887751921e-05
-1.83409930121767e-05
-1.97919425582576e-05
-1.64681057479801e-05
-2.25110713349393e-05
-2.27831125845173e-05
-1.45008903674524e-05
2.92331939378742e-06
-1.76029082835466e-05
-1.53024378498933e-05
-3.42579076742127e-05
-4.21692945897118e-05
-1.35377183307828e-05
-2.51513845019995e-05
-6.99226903510893e-06
-2.340223930641e-05
-3.11718110524081e-05
-3.86541730497956e-05
-1.33268336540656e-05
-9.03617412080158e-06
-2.42726443444011e-05
-3.42518471458061e-06
-2.61386584305551e-05
-1.61454560799438e-05
-1.14417060825309e-05
-7.41195168163099e-06
-8.6571159366804e-06
-2.34757299984207e-06
-4.36777874281551e-05
-3.92889347347302e-05
-2.0894454375822e-05
-2.9875092067121e-05
7.57445645874325e-06
-4.83228546350457e-06
-1.70193775941162e-05
-2.44157338123654e-05
-1.09467865125994e-05
-8.24282457155878e-06
-1.9024823577348e-05
-2.36333542023054e-05
-3.5846187155167e-05
-4.64840994038353e-05
-2.67788470567609e-05
-1.67007220453169e-05
-2.93460902938667e-05
-1.67827860562709e-05
-1.64576435619206e-05
-1.79218358559636e-05
-1.24515466450701e-05
-2.26564183848038e-05
-2.9653667569229e-05
-3.16261036055375e-05
-3.33747705526386e-05
-6.12483308080258e-06
-2.2495040948216e-05
-1.31810146260971e-05
-6.67499745938335e-06
-1.42085988592055e-05
-2.18839650308574e-05
-2.05555992424251e-05
-1.79193462972906e-05
-2.00983088219122e-05
-2.41293447569169e-05
-2.646547169055e-05
-3.170652379584e-05
-3.67134099100333e-05
-3.46764789529633e-05
-2.70464205136102e-05
-4.50973886837871e-05
-1.10608358067528e-05
-2.25542814144039e-06
-2.94065736872097e-05
-1.3956409011585e-05
-2.46342743943208e-05
-2.88111841168479e-05
-3.52879280119641e-05
-2.82811475140218e-05
-1.97330676963698e-05
-1.33022674690039e-05
-3.71144204692312e-05
-3.80975329218128e-05
-4.02872267434212e-05
-2.03094161108112e-05
-3.94798293824427e-05
-8.73527674586638e-06
-1.11943989775986e-05
-2.65322078360671e-05
-1.19139762793868e-05
-9.91622549344433e-06
-2.67499897705331e-05
-3.44094919825289e-05
-1.16984153641581e-05
-2.55821321256936e-05
-5.71417546665809e-06
-4.7716815280094e-06
-2.39070709638316e-05
-1.14736962516434e-05
-1.8504127016572e-05
-2.47517565806052e-05
8.3078361530381e-06
-3.45150786084751e-05
-2.34958529474169e-05
-1.80084477494769e-05
-1.55430485507851e-05
-2.35283044221135e-05
-9.61820317211888e-06
-2.4838818981816e-05
1.07166133718928e-05
-1.95555784092172e-05
-2.76637563687177e-05
-1.91144837670275e-05
-2.22667977441998e-05
-2.74627851493933e-05
-1.03121800422112e-05
-2.31156657352999e-05
-4.07218041350011e-05
4.73373240022351e-08
-4.5359129674766e-06
-2.2699152667706e-05
-2.18083864553959e-05
-2.21928944751871e-05
-2.62727139146238e-05
-3.17824173869507e-05
-4.48010832266094e-05
-1.21677038241803e-05
-2.11146916067549e-05
-2.13576889685298e-05
-8.2440365152838e-06
-5.56998284549189e-06
-1.64395103806057e-05
-3.51542950487001e-05
-4.49440690263151e-05
-1.28396565079413e-05
-1.43805837751645e-05
-2.19427098731294e-05
-5.00466837714452e-06
-1.10210076694744e-05
-1.51551308850086e-05
-2.96754150285179e-05
-1.9596528747677e-05
-3.61206560848457e-05
-2.49147263397291e-05
-1.99674805328227e-05
-3.56194207592296e-05
-8.14267375902029e-06
-3.01222089349533e-05
-2.11689745240581e-05
-1.54723619995708e-05
-6.28826754654447e-06
-1.97908891200676e-05
-8.22018610337245e-06
-3.96888246817065e-05
-1.10522187500492e-08
-2.20669882166902e-05
-3.76081123294699e-05
-7.14124073987239e-06
-3.14507494940862e-05
-3.38112570899004e-05
-1.70693646505382e-05
-1.03491006091567e-05
-1.36692374635838e-05
1.21971954142525e-06
-3.28466888841474e-05
7.61009052093458e-07
-2.38041564556104e-05
-2.37535675488144e-05
-2.42884344539392e-05
-2.54805700415257e-05
-6.92289669568238e-06
-1.99279208060314e-05
-3.33532166626635e-05
-1.13213690423256e-06
-3.47556925776213e-05
-5.43048675824589e-06
-1.3824941014045e-05
-2.58531084353465e-05
-2.17119793661415e-05
-1.11180905989128e-05
-8.46135031398302e-06
-5.50061377462998e-06
-3.0853695593875e-05
-3.92675622640288e-05
-2.40285426209647e-05
-3.96272964366609e-05
4.57097954127902e-06
-1.93657190913316e-05
-2.31439878744163e-05
-4.22564055401743e-07
-2.1883420711034e-05
-2.2127323943928e-05
-2.24368324378773e-05
-6.67096723709159e-06
-1.84995258742186e-05
-1.15637456526713e-05
-3.11236347586199e-05
-6.53347948033173e-06
-3.73142978510296e-06
-7.9575535244888e-06
-1.8405756122535e-05
-1.27956487875394e-05
-1.82169039482462e-05
-1.73289395264989e-05
-3.4970675851837e-05
-1.93715551200753e-05
-3.0248199732991e-06
-3.35260464503022e-05
-3.00350504004797e-05
-1.21824686717093e-05
-8.02683712591051e-06
-1.14522785354175e-05
-1.87732915218637e-05
1.86383587582791e-06
-4.56365169089284e-05
-2.13733875424284e-05
-4.21238536861608e-05
-1.77175536093256e-05
-1.96168903227714e-05
-1.4729743879589e-05
-8.84690568626833e-06
-2.92467592250898e-05
-3.15769412835484e-05
-8.47228314349511e-06
-1.66825352624707e-05
-3.89426205418939e-05
-2.9214166916726e-05
-2.41489143821179e-05
-3.4725721554543e-05
-3.19080696316783e-05
-6.62494954369949e-06
1.4389051922734e-05
-1.13515310812707e-05
-2.11676074227118e-05
-1.79275052136395e-05
-4.22803858163794e-07
-3.38230875680667e-05
-3.37277045077667e-05
-4.53798236672791e-05
-3.70716713624985e-05
-2.3314526649593e-05
1.0991483931672e-05
-7.55042143135859e-06
-1.87866651110164e-05
-1.31983232493501e-05
-2.81190093445659e-05
-2.08064737195167e-05
-5.29100889517316e-06
-3.63752184687389e-05
-2.38921824098914e-05
-1.44867697825097e-05
-9.25924893402072e-06
-2.78672711405527e-05
-1.08244598143329e-05
-1.51731501549918e-06
-1.57275809187255e-05
-2.09790522537242e-05
-3.01335290948834e-05
-2.80634615643402e-05
-3.20191018289453e-05
-8.78473980011761e-06
-2.92231548211303e-05
-2.57955761443352e-05
-2.36487065709809e-05
-2.05867216683236e-05
-1.08675056052149e-05
-6.30771332074661e-06
-1.12485202503487e-05
-3.87240235168795e-06
-2.53459267265539e-07
-5.27158108193238e-06
-1.43708000257078e-05
7.70211973501806e-06
-9.5802752697343e-06
-1.33680536693149e-05
-1.66722152884201e-05
-1.78642937837298e-05
-2.47701046627101e-05
-3.11677086572277e-05
-2.77884329462722e-05
-2.67959938530119e-05
-2.76596998182942e-05
-1.50578408562694e-05
4.50896128083041e-06
-2.54775597481324e-05
-2.66396091314366e-05
-3.31736796374334e-05
-2.21169796780421e-05
-3.67985671589681e-05
1.54569320195335e-05
-2.72804256094636e-05
-2.24117594476702e-05
-2.42684093524491e-05
-2.34827822468284e-05
-3.28654040139137e-05
-2.73926001916508e-05
-1.33340193828163e-05
-2.50617970896946e-05
-7.22487448244552e-06
-2.76804234568098e-05
-2.80495420489989e-05
-3.0292707299206e-05
-4.30269861514349e-05
-2.14530223067171e-05
-2.1558765485056e-05
-2.60357836094376e-05
-1.85648915923459e-05
-2.12286428065882e-05
-8.458233250679e-06
-7.13593001082855e-06
-3.29212764572469e-06
-1.9810554067235e-05
-1.09362141683087e-05
-4.78942627589509e-06
-3.08947798854903e-05
-2.99124232602333e-05
-1.5952205993961e-05
-1.82610196771417e-05
-1.04341838861226e-05
1.12184981705056e-05
-2.06966537441656e-05
-3.37382252932185e-05
-2.66328782905735e-05
-1.22256583084888e-05
-2.49420834396644e-05
-2.72787157533521e-05
-1.08262028385426e-05
-3.54755736521789e-05
-1.09835513326486e-05
-2.04889643555821e-05
-3.77322868753992e-05
-2.02148387459152e-05
-1.53971235372742e-05
-7.20012315435916e-06
-1.58284964344697e-05
-1.11157507828501e-05
-2.69939841395922e-05
-2.41291588392903e-05
-3.84996486768184e-06
-1.4757268793968e-06
-1.82251608179285e-05
-3.03673393167984e-05
-4.93115140992488e-06
-7.29933748501985e-06
-1.29726588098905e-05
-2.7426877418611e-05
-2.78948204532257e-05
-9.11452698262092e-06
-3.06077679633888e-05
-3.01066928499336e-06
-1.01466334447902e-05
-1.28987686891132e-05
-3.02332857629456e-05
-1.10994880742523e-05
-3.13473704008854e-06
-1.79534056807556e-05
-1.75284679820039e-05
-3.65598791823112e-05
-4.53077369781666e-05
-2.02929709414461e-05
-1.40417414837756e-05
-1.36217094420797e-05
-1.87511422123712e-05
-2.19877750151219e-05
-2.29354758372552e-06
-2.62940975497721e-05
-1.30585200636607e-05
-4.26113274871008e-06
-1.09310528260844e-05
-2.90176636874424e-05
1.06151979404203e-05
-4.09937980642064e-06
-2.17759455382175e-05
8.73529800990026e-06
-2.20879381602475e-05
-1.98120666166627e-05
-3.70408510434746e-06
-1.77712409336656e-06
-2.55501767366887e-05
-2.08653862119605e-05
-2.59982965718514e-05
-3.72908282707926e-05
-1.83845394046372e-05
-3.29016487089574e-05
-1.67077745488957e-05
-1.19410786314827e-05
-3.1358793380505e-05
-2.61930027958565e-06
-2.01954081550291e-05
-2.82472185803484e-05
-4.68514830753945e-06
-1.87910845520604e-05
-2.88217286152459e-05
-1.78743432093657e-05
-5.87447540117805e-05
-2.12124166941197e-05
-1.15338793460117e-05
-2.23235438163987e-05
-2.30476657013082e-05
-2.35877563461472e-05
-2.12025753692238e-05
-3.57483547283817e-05
-3.23680318865014e-05
-4.97544943763896e-05
-3.45119117336418e-05
-4.51200461700216e-06
-1.83613673101309e-05
-4.72692211445853e-05
-2.44781790890485e-05
-2.07453000691668e-05
-8.75065307102519e-06
-1.32481610748943e-05
-2.14661018730501e-05
-9.65760892416527e-06
-3.22734454128398e-06
-2.82725436850026e-05
-3.08734935762337e-05
-3.93471515229459e-06
-1.03491586013838e-05
-9.89220111520168e-06
-4.35753332850552e-06
-3.11449765795991e-05
-2.57321990496894e-05
-9.52421582803182e-06
-3.85876856090639e-05
-3.4546363370512e-05
-3.18153488269731e-05
-1.73295338895312e-05
-2.73368068753125e-05
-7.03005954384714e-06
-2.59601986662259e-05
-2.54801254910791e-05
-2.66343975809436e-05
1.26084585291773e-06
-9.73134422813999e-06
-5.40495338008374e-06
-1.37346284232218e-05
5.20384132492268e-06
-1.47167504652136e-05
-3.99375100613757e-05
-2.01672928926142e-05
-2.7945167068475e-05
-3.58038561464695e-05
-1.09522966799807e-05
-5.511797654691e-05
-4.02476412645031e-05
-3.15745084093014e-05
-4.55200951899805e-05
-3.47983772135743e-05
-2.42139277539932e-05
-3.22949767768362e-05
-2.63836112982068e-05
-9.52511651026229e-06
-2.15984304177034e-05
-6.58849159659569e-06
1.02685963590392e-05
-2.25930630655124e-05
-1.64145170273943e-05
-9.84948040616212e-06
-3.5690200292015e-05
-2.8538335671206e-05
-2.12122992369914e-05
-3.51562902036397e-05
1.66062706391586e-05
-2.34894536685754e-05
-5.19291458695396e-05
-3.57084472619326e-05
-4.62220186568675e-05
-1.85435135004249e-05
-4.34756279927382e-05
-1.8145218026311e-05
-3.29567367375585e-05
-3.50368758411254e-05
-1.18174783092041e-05
-4.32122678167044e-05
-1.9197524455015e-05
-1.10620253068721e-05
-3.27666533315466e-05
-2.56811949419069e-05
-3.26543597573676e-08
-2.68655301826391e-05
-1.41621834932309e-05
-2.34621532977355e-05
-2.41161767101172e-05
-3.14907303656947e-05
-3.07695561430583e-05
-2.42489798815579e-05
-1.83220100035105e-05
-2.60386803868793e-05
-8.130206521475e-06
-2.69092909784245e-05
-3.58841279485374e-05
-4.00454707677514e-05
-2.36410109342247e-05
-1.77394187419177e-05
-1.95278366662769e-05
4.01065767270655e-06
-1.00694154402922e-05
-3.0783101205245e-05
-2.5629934749465e-05
-5.19156813654277e-06
-1.76776934229889e-05
-7.90351949816257e-06
6.28663639368257e-06
-3.37594477160964e-05
1.15725717489251e-06
-2.41143606144612e-05
-2.4654064588818e-05
-2.21020206280723e-05
-2.54056636734481e-05
-3.00772521433532e-05
-7.43391700593117e-06
-4.23941146688001e-06
2.32300833068361e-05
-2.9041024851314e-05
-1.77125552937394e-05
-2.47241785279227e-05
-2.6547976141817e-05
-2.3453449761099e-05
-2.42261345925978e-06
-1.17619788764607e-05
-1.7345376203898e-05
-1.8576869855491e-05
-1.24416541720287e-05
-1.55050996528393e-05
-3.50988407350363e-05
-1.90838676985297e-05
-3.94575528136504e-06
-2.83620181736728e-05
-1.91027301149814e-05
-2.23544245412753e-05
-3.62049893225405e-05
-3.29518651133735e-05
-2.86406930489358e-05
-4.0653749756405e-05
-1.44806439183161e-06
-2.04460976650282e-05
-2.29014852874045e-05
-1.51903996268603e-05
-1.46487452657187e-05
-1.86008242955921e-05
-3.50579819690071e-05
-2.89899870335872e-05
-1.16451869589047e-05
-1.39304760292518e-05
-1.74100616405944e-05
-4.36134420482867e-05
-1.02612111640183e-05
-1.96061469080279e-05
-5.08776842339899e-05
-1.57724305933748e-05
-8.84902999492134e-06
-1.28378583289622e-05
-2.61115234520518e-05
-2.04305943934716e-05
-3.28315872993977e-05
-3.34016698626861e-05
-1.17014239791367e-05
-2.04932927395161e-05
-4.97394385241508e-06
-1.12593614000055e-05
-2.03938828598375e-05
-1.31166062835479e-05
-3.97367412574704e-05
-4.40979957619856e-05
-3.01976525165429e-05
-2.23876372221731e-05
-1.64203352204242e-05
-1.97833462923676e-05
-6.67464615339112e-06
-2.78155379890637e-05
-2.16908397645883e-05
-3.39792273388318e-05
-3.41215080256177e-05
-1.7029078732783e-06
-2.85966502366864e-05
-2.30971541258027e-05
-2.7105333656943e-05
-2.98268765133269e-05
-1.08445783762364e-05
-3.4639662611173e-05
-7.2882206623124e-06
-3.09913345629252e-05
-3.00689067292116e-05
-8.5765483281324e-06
-2.61187351900587e-05
-2.74264077950035e-05
-2.66170538009434e-05
-3.18479830750886e-05
-1.94022631845077e-05
-1.87865582346239e-05
-3.21199882054988e-05
-4.33128764789079e-05
-7.40886705394777e-06
-1.80403829353879e-05
-1.66493600506537e-05
-1.48263381124653e-05
3.44868183817305e-06
2.20702917347027e-06
-2.55322573233973e-05
-1.78190333665042e-05
-3.53842852543692e-06
-5.88520781007786e-06
-1.74409361820839e-05
-1.48234727463855e-05
3.00298383505457e-06
-2.58595087013648e-05
-4.00022533162082e-05
-1.34715528958628e-05
-2.14488102691421e-05
-2.14344475294758e-05
-2.05654679940677e-05
-2.17061168163751e-05
-1.05598525873274e-05
-3.65935020284807e-05
-7.68091373518598e-06
-1.4067990173149e-05
-3.17305882368537e-05
-2.71140877730034e-05
-2.79980052552267e-05
-4.08441306106246e-05
6.95397200343792e-07
-4.31612473181871e-05
-1.83177991881538e-05
-1.13305038698272e-05
-1.15993931659592e-05
-1.82570190243018e-05
-4.54891728642078e-06
-2.18358639484626e-05
-2.72605063304606e-05
-2.92262061173641e-05
-3.40013520348098e-05
-1.84427838172578e-05
-3.72753234292451e-05
-4.49597968801835e-05
-2.37339290828009e-05
-3.09321920411236e-05
-2.33479016877433e-05
-4.15761758623272e-05
-1.82978514008955e-05
-1.29763254909944e-05
-1.27550759572349e-05
-2.0406792078414e-05
-6.55770966335506e-06
-2.00839602777506e-05
-4.18944599707237e-05
-2.45192646543071e-05
-3.74075865860558e-05
-7.76452025868649e-06
6.39509564225445e-07
-1.38742583397759e-05
-6.77424425139079e-06
-2.12952593487879e-05
-2.23635118485787e-05
-1.64099694834024e-05
-1.93576206158663e-05
-3.85006163726044e-05
-1.57645128780738e-05
-2.8728495863682e-05
-2.0699596191725e-05
-3.51302527944044e-05
-2.36389990841669e-05
-5.81662394313174e-08
-2.00763945563673e-05
-3.02629904060259e-05
-7.19260856134474e-07
-2.06571895827885e-05
-1.76639169816953e-05
-1.27036659266711e-05
-2.81540529411864e-05
1.11521446434214e-06
-2.50410283381668e-05
-3.14642636940327e-05
5.26530021913893e-06
-1.34291213328195e-05
-3.55785724803816e-05
-1.27064845538381e-05
-2.2743366524738e-05
-4.56671094589578e-05
-2.12035666255071e-05
-3.82816395792314e-05
-6.72001859839401e-06
-2.82157519846478e-05
-9.59581376260408e-06
1.36642567218527e-05
-1.78317490897228e-05
-2.14863952258455e-05
-1.61757347153339e-05
-2.21526187097803e-05
-9.30870329970663e-06
-1.93678518103789e-05
-1.41524138829918e-05
-1.08134244819005e-05
-2.75939545800574e-05
-1.85771003960835e-05
1.30426471838747e-08
-1.88855409044035e-05
-1.59857645733573e-05
-2.09017434904965e-05
-1.36531430942923e-05
-1.00466451473643e-05
-3.24065023509237e-06
-2.41730769811248e-05
-2.80343932259771e-05
-2.14193876093561e-05
-1.74930156838021e-05
-1.28059665422569e-05
-4.3899116448442e-05
-3.88701136735693e-05
-2.74160145869184e-06
-4.43729462708988e-05
-1.47937417728942e-05
-3.05524061211277e-05
-2.92669748636256e-05
-6.06288618739752e-06
-1.55723878809344e-05
-5.22801249964937e-06
-4.78751332299616e-05
-3.11063350931034e-05
-2.86907732712659e-05
-4.15143706400651e-05
-2.57708670118859e-05
-2.42360482917108e-05
-1.93846963350175e-05
-2.93254541528567e-05
-1.29064718444865e-05
-1.21132548578669e-05
-4.3334396197016e-05
-2.53617471634733e-05
-1.22166614877362e-05
-2.57798043033255e-05
-2.53001954479479e-05
-2.98797639029933e-05
-4.39116665733968e-05
-3.5203706907706e-05
-7.32589992558614e-06
-1.09448446776232e-05
-9.52338616786003e-06
-1.79161863537378e-05
-3.72982155246885e-06
-2.21898913379042e-05
-2.56917284017531e-05
-1.56704918528305e-05
-1.16760274177528e-06
-2.09556623985393e-05
-2.58281086584881e-05
-1.66101225617401e-05
-3.52682829873503e-05
-1.919127073623e-05
-2.98460709643174e-05
-1.90590135251345e-05
-1.75818746485632e-05
-1.47083862630598e-05
-1.65619178708068e-05
-6.95984564131356e-06
-3.36190385789003e-05
-2.03806463346365e-05
-9.43635572086021e-06
-2.46742063984054e-05
-3.7863865939049e-05
-2.43431938881823e-05
-1.69127996966873e-05
-1.79023310907537e-05
-2.87066204519903e-05
5.22326761209838e-06
-2.95070976433479e-05
-8.82206754407127e-06
-1.05026650911869e-05
-1.17113647588671e-05
-2.37334116046781e-05
-3.31625157521094e-06
-3.48529571999849e-05
-2.30221521147782e-05
-3.88777925222874e-05
-1.88060739943396e-05
-1.35624067452432e-05
-2.84925978668329e-05
3.57612718246056e-06
-2.35171796703602e-05
-1.78376563661664e-05
-1.98339439970781e-05
-9.97154990231042e-06
-3.09914663636998e-05
-2.81627571582283e-05
-2.40980264428851e-05
-4.8123361335695e-05
-2.86996034319062e-05
-2.74424171187963e-05
-2.71957713165488e-05
-1.54286171303144e-05
-4.87391614728578e-06
-2.99198894001961e-05
-3.94348341176797e-05
-1.43847393342775e-05
-2.61299522378548e-05
-1.81386476184201e-05
-1.43806803519702e-05
-1.01207597888209e-05
-4.43323077003063e-05
-1.89717111686864e-05
-2.08254798555449e-05
-1.23593239729375e-05
-2.29980452958144e-05
-2.20447848323946e-05
-3.76188103696185e-05
-1.64621999676864e-05
-3.24074386504218e-05
-2.79297178903421e-05
-4.10668058335972e-05
-2.11422035325988e-05
2.88619503088688e-06
-2.2115959402965e-05
-2.89042778006296e-05
-2.09719710226199e-05
-4.10748229467253e-05
-3.88116205421217e-05
-2.98073551963332e-05
-4.36204620704303e-05
-3.56522836284952e-05
-1.32701344629417e-05
-8.99683352190448e-06
-6.65748588790548e-07
-1.11770566103467e-05
-4.42150419909379e-05
-1.49218454536018e-05
-1.97497598531106e-05
-3.15542598349225e-05
-3.60484409551042e-06
-2.3277044197981e-05
-6.26183610219283e-06
-3.58560142740288e-05
-1.81522424356597e-05
-5.3765446907116e-06
-2.14229659116935e-05
-1.85111109103766e-05
-2.02140225235954e-05
-2.08385035951091e-05
-9.29499912813036e-06
-4.589932488844e-06
-2.53927827647571e-05
-2.80565786216877e-05
-2.33763306573024e-05
-1.52480653408308e-05
-3.93986529041469e-05
-1.04332150671601e-05
-8.93193797726312e-06
4.122245666061e-06
-2.33288948172395e-05
-2.49470846752618e-05
-2.54154538133378e-05
-2.95408726024715e-05
-2.53668943591834e-06
-6.27805328438983e-06
-4.41581973104425e-05
-2.1130322463736e-05
-1.56263009259179e-05
-1.7652986114921e-05
-2.34934303238855e-05
-6.04127290549331e-06
-3.40645839340312e-05
-3.16427511133653e-05
-2.42075978560676e-05
-2.79222414702873e-05
-1.37347285401214e-05
-2.09938904360929e-05
-2.56344778183927e-05
-2.23547237506806e-05
-1.62814497704886e-05
-2.30344654618864e-05
-3.39539610891076e-05
-7.30091098254823e-06
-1.61356246188015e-05
2.82930148315712e-06
-7.96605207315036e-06
2.83925709049291e-06
-4.12822855610401e-05
-2.03143818929128e-05
-2.64032294414936e-05
-1.52056765695867e-05
-2.3253949446978e-05
-1.88417277562469e-05
-2.77294493126868e-05
-2.22298388970023e-05
-4.16996522712437e-05
-2.49824139567084e-05
-1.57474986626595e-05
-3.08711630136379e-05
-3.10384935665866e-05
-2.0370489832253e-05
-3.13966528253747e-05
3.70909583969482e-06
-3.36291317650702e-05
-1.54215256002221e-05
-1.67673343000189e-05
-2.72865825705939e-05
-2.7571540587915e-05
-6.68660733873504e-06
-4.12519109939882e-05
-2.52291234053005e-05
-1.68573203784742e-05
-4.02633934756031e-06
-3.87394824984571e-05
-3.04365142229627e-05
-1.63536426133641e-05
-3.85753840950385e-06
-2.80600026236047e-05
-2.78552673371774e-05
-5.26549089559387e-06
-4.7361611638474e-06
-1.9253292511297e-05
-8.27311204230582e-07
-1.11910954855677e-05
-2.66355469649496e-05
-4.40853645204802e-05
-2.57106632861426e-05
-2.91920195452174e-05
-1.90999672458272e-05
-2.24331168397885e-06
-2.24516313000425e-05
-4.60006569536645e-06
-1.17480262245518e-05
-2.25018148502256e-05
-2.0896582591513e-05
-1.04833332776627e-05
-4.66287864536323e-06
-3.35642910855602e-05
-3.04232162637361e-05
-6.22602574589147e-06
2.27367912655446e-05
-2.04754122782183e-05
-1.15672452892814e-05
-2.24820789666268e-05
-3.00240157388906e-05
-3.04418945753149e-05
-5.50603948250983e-06
-3.52627360659679e-05
-2.25615684092509e-05
-1.96741412217188e-05
-2.47381858475844e-05
-3.43938592179925e-05
-4.58181646952456e-05
-2.50692373096274e-05
-3.03074285356127e-05
-1.7365436651144e-06
-8.95392362264164e-06
-1.58197157694551e-05
-1.38846169629284e-05
-7.40838207509694e-06
-1.27220749838502e-05
-2.78427209278779e-05
-1.64423875450498e-05
-1.6685782119043e-05
-7.29886382816199e-06
-3.80849330688381e-05
-2.37576451550773e-05
-2.50134327458667e-05
-1.6927346592792e-05
-1.10077151168555e-05
-3.00265386676271e-05
-2.26764566303569e-05
-3.5639455698715e-05
-1.88335890649569e-05
-2.1869989548508e-05
-1.69686879673338e-05
-5.51098108374796e-06
-2.74424577968472e-05
-1.18795476504682e-05
-2.42467176511575e-05
-2.96035558017136e-05
6.35562437047461e-06
-1.37936489502928e-05
-2.07389658487152e-05
-1.19674882107453e-05
-2.14868210643037e-05
-1.55023869760929e-05
-1.30214058332068e-05
-2.49867706212146e-05
-2.88954850309303e-05
-1.13750931678349e-05
-3.20217728161905e-05
-3.29080220758665e-05
-1.60269606531802e-05
-1.69552940581676e-05
-2.74768490936964e-05
1.21881655917546e-05
-3.19968563988193e-06
-3.81218991321939e-05
-1.85762225122266e-05
-1.70873063340999e-05
-3.43971197209739e-06
-2.75623107701515e-05
-2.31461310120842e-05
-1.36944887913187e-05
-1.46840105947408e-05
-3.31820880263705e-05
-1.36610194214437e-05
-7.00401556081819e-07
-9.83907131929577e-06
-1.14879390532412e-05
-4.36591710840821e-06
-6.34683405455035e-06
-2.30577552266222e-05
-6.35058920171659e-07
-2.37249292483024e-05
-5.763406512064e-06
-2.40447326011282e-05
-2.36847276593226e-05
-2.60151184006814e-05
-9.29526545774032e-06
-2.28242032900046e-05
-4.66213471341308e-06
-1.97294138628096e-05
-3.47982799532317e-05
-9.33785888165921e-06
-6.8577747216113e-06
-5.17255970233645e-06
-5.89192642095316e-06
-1.70399456519347e-05
-9.6021640248391e-06
-2.00718206595889e-05
-1.82776727995937e-05
-2.9980832481694e-05
-1.87507122932863e-05
-2.28604972342661e-05
-1.09771236283288e-05
-2.45412061787629e-05
-1.70705087452854e-05
-3.6046804789383e-05
-4.64270873394638e-05
-2.80834706450911e-05
-1.97061239701375e-05
-3.28247382065948e-05
-1.39497219571612e-05
-2.87452935765827e-05
-4.92628349866894e-05
-3.58825873805477e-05
-2.22689628515113e-05
-2.67672612859553e-05
-3.68378752642776e-05
-2.29195275571991e-05
-2.48907663750416e-06
-1.33108479385253e-05
-1.79633896323492e-05
-1.13088420914418e-05
-2.27890614875858e-05
-2.43027420035595e-05
-1.00604470358557e-05
-3.05302183211405e-05
-3.93507943588316e-05
-1.75705151283163e-05
-2.73768880138159e-05
-1.81917913100575e-05
-8.51677643738633e-06
-2.94876839546198e-05
-3.90851736025005e-05
-1.83527048084069e-05
-3.89649574890194e-06
-4.16098437332677e-05
-1.16346288702583e-05
-9.65204512171577e-09
-3.2739835669605e-05
2.18460744935071e-06
-7.58073857647474e-06
-2.95526632261769e-07
-1.925474461509e-05
-2.11264343352033e-05
5.23497670604734e-06
-2.96789998720217e-05
-3.07306623773816e-05
-3.18534394874934e-05
-9.66457727888141e-06
-1.30231933210736e-05
-3.74997535174872e-06
-2.48507714258084e-05
-2.46088572428489e-05
-2.20905329874071e-05
-3.36588152720448e-05
-3.32928089890771e-05
-1.98841004770659e-05
-1.53315991210553e-05
-2.06024301469908e-05
-2.13746890007441e-05
1.79981348298178e-05
-3.13864587733016e-05
-3.39011699293721e-05
-3.06761966999563e-05
-2.08286305028227e-05
-2.36365646961834e-05
-2.32464470936602e-05
-3.92164814364088e-05
-1.77461319307251e-05
-1.69280317708057e-05
-2.47728105238137e-05
-1.60431170781312e-05
-2.11059037923398e-05
-3.33640116869115e-05
-1.78842345919151e-05
-9.8940214868935e-06
-4.27370580270675e-05
-3.53485535473728e-05
-2.39251004806657e-05
-1.70170641180708e-05
-6.96062500454403e-06
-1.07550566102231e-05
-1.37373788017801e-05
-1.40087398605724e-05
-1.47523921202567e-05
-2.91886565173018e-05
-2.96553930085215e-05
-3.3405546610498e-05
-3.86706455812557e-05
-1.00363023809236e-05
-3.43217488222338e-05
-6.20376958524731e-06
-2.48917152711144e-05
-2.22899834053961e-05
-1.44235440159151e-05
-2.1355138834411e-05
-2.76029772368679e-05
-2.71758034238828e-05
-2.13244755166536e-05
-1.19290210623282e-05
-1.91144011812285e-05
-1.34523468767173e-05
-2.16579902122062e-06
-1.37813998242219e-05
-2.36649847388552e-05
-1.69137621253393e-05
-9.40829113231927e-06
-3.03837512616993e-05
-1.60777759427752e-05
-1.3309981675973e-05
-1.26694151649454e-05
-2.3850173477895e-05
-3.72673953252732e-05
-1.69741566679785e-05
-2.59838738833682e-05
-3.49225544787083e-05
-7.97009809325192e-06
-1.80639031013487e-05
-1.18225216271446e-06
4.8941800127235e-06
-4.02946752458603e-05
-1.00256452720659e-05
-2.65443730316216e-06
-2.41146917419051e-05
-2.9968687031609e-05
-2.37414074557051e-05
-2.51389497694085e-05
-2.3976084809237e-05
-2.81977752743044e-05
-2.26412653570006e-05
-9.78239264570989e-06
-2.79047090517095e-05
-1.32096894097205e-05
-7.49876009435249e-06
-1.25422893991804e-05
-3.09350956889826e-05
-7.93366694843263e-06
-2.13098627357021e-05
-1.07160372912761e-05
-1.88152446643951e-05
1.95420843884916e-06
-3.90239606307711e-05
-2.75731961080829e-05
-2.26689635434796e-05
-2.96252615162687e-05
-9.5250426740742e-06
-1.92560849266158e-05
-1.36538206883192e-05
-2.76505885594763e-06
-2.5380222959308e-05
-2.93134275121338e-05
-3.83155553124158e-05
-2.77304914785343e-05
-1.65003839176594e-05
-5.39104962714057e-06
7.35468007820954e-06
-1.13363586594985e-05
-1.66256630347512e-05
-2.89226007771502e-06
-2.14023504584658e-05
-2.36477787768657e-05
-1.81321415220014e-05
-3.07089759200761e-05
-2.77283925753815e-05
-1.38388014451219e-05
-2.90819578624826e-05
-7.91675114212007e-06
-2.06791266156742e-05
-3.56632419768632e-05
-3.29911231367538e-05
-2.55120612726623e-05
-1.72270321892644e-05
-3.16291280612252e-05
-3.9577490386746e-05
-3.70558286950293e-05
-3.02769301862769e-05
-3.20798947915754e-05
-2.96126755229432e-05
-1.40845656619438e-05
-2.18663539175805e-05
-2.48982714718335e-05
-1.34329887955584e-05
-1.62814524910568e-05
-2.50562230248005e-05
-3.58910392819826e-05
-2.93024029236013e-05
8.40833312846588e-07
-4.1828431758929e-05
-4.92350118787412e-06
-1.70000632527131e-05
-2.95416230543584e-05
-2.32565429020993e-05
-1.532485101745e-05
-1.08193755675366e-05
-2.9729619660408e-06
-3.05632363949666e-05
-2.1746463937046e-05
-2.05944188590732e-06
-2.1916888625389e-05
-3.57162613921101e-05
-3.9474758631474e-05
-2.75664756661284e-05
-3.67663982781639e-06
-2.33785236993583e-05
-2.49643919819887e-05
-2.57048335528382e-05
-9.6910915637873e-06
-2.49974637557715e-05
-3.41263006012729e-05
-1.15689301918165e-05
-1.35194766582645e-05
-4.54671725711338e-06
-3.66449123037303e-05
-7.85370885309584e-06
1.00211008200539e-05
-1.39238939904114e-05
-1.24743222565229e-05
-1.65852152008028e-05
-1.43037418813565e-05
-2.22203457928996e-05
-9.59073000336865e-06
-3.4248076855522e-05
-4.69230054258677e-05
-3.49700125235974e-05
-2.22259950820974e-05
-3.81863077128188e-05
-6.67739440698136e-06
-8.32406002394137e-06
-1.980678826345e-05
-3.59132142256493e-05
-5.25907820156602e-06
-2.39439830734156e-05
-2.57517635833023e-05
-2.63412122379587e-05
-1.80845578225849e-05
-1.97550722013994e-05
-1.05990149339332e-05
-1.14766258666226e-05
-3.07128016669744e-05
-2.80653757993704e-05
-3.64599364774501e-06
-3.43748100618777e-05
-1.60806191631612e-05
-4.33309998221922e-06
-2.61304288212655e-05
-1.93403564314984e-05
-2.30229854012352e-05
-3.29138934514917e-05
-2.44818119582687e-05
-2.35075019193697e-05
-1.53581302454115e-05
-4.06770450239661e-05
-4.19704438317566e-05
-2.10616264513187e-05
-2.62380225839778e-05
-2.23273950306244e-05
-2.88779860030149e-06
-2.84587354871968e-05
-2.78744733314602e-05
-2.34282286222071e-05
-1.45974825250303e-05
-4.05344759213193e-05
-2.18986755045095e-05
-1.33272179815564e-05
5.1923024854914e-06
-2.45692571208741e-05
-1.82613520337558e-05
-1.44246700680103e-05
-3.04928664524974e-05
-1.79923924228967e-05
-2.77895187682745e-05
-7.48429878087591e-06
-1.43903171022948e-05
-1.12065933754585e-05
-2.614716120744e-05
-2.74712548583856e-05
-1.24371074869841e-05
-1.95174745685255e-05
-3.17163593156303e-05
-1.34759462664581e-05
-1.55613963559238e-05
-3.36279896731638e-05
-1.82955323352358e-05
-2.54067011560063e-05
-3.8588041312755e-05
-2.82035756343906e-05
-1.86205827082691e-05
-9.99528253641775e-06
-3.51799603469473e-05
-1.80607286516796e-05
-5.69416156049462e-06
-2.55181088924807e-05
-1.82584965018684e-05
-7.79090634986679e-07
-1.93203949707896e-05
-7.01324439416643e-06
-2.13158047301894e-05
-1.88681851942168e-05
-2.49391552276579e-05
-2.57661839363599e-05
-6.9970515490413e-06
-1.86003641772968e-05
5.73476435328691e-06
-2.47650836986981e-05
-2.55888392249233e-05
-3.28104753345912e-05
-1.66630537323436e-05
-1.25916632382998e-05
6.54326002961775e-06
-5.38660559953144e-06
-3.40811602525298e-05
-2.04363475851867e-05
-1.83396082992408e-05
-3.61249247430847e-05
-2.77941813092388e-05
-3.36523392640205e-06
-2.18779248566294e-05
-4.36187227615642e-05
-2.2622313787175e-05
-2.57272113786172e-05
-1.85624040882434e-05
-1.60100986354204e-05
-2.42347678410063e-05
-6.08429348603231e-06
-2.23168318884001e-05
-9.39003200071852e-06
-2.64844937581652e-05
-5.13931793348569e-05
-2.53724560499814e-05
-3.14918601736616e-05
-1.68026421829665e-05
-6.76659993097496e-06
-2.30028063712335e-05
-2.87436681115326e-05
-1.80000829567724e-05
-3.66896692099529e-05
-2.37659126873583e-05
-3.58106080412099e-05
-3.69577117593041e-05
-2.65688875507323e-05
-2.1406263555863e-05
-3.13702999292307e-05
-2.33756599132021e-05
-2.87103392044954e-05
-5.34283927835526e-05
-2.9559808057079e-05
-3.19836843154144e-05
-1.53899871166236e-05
-8.66715969910433e-06
-4.13867755790748e-05
-2.84502305532079e-05
-2.46033630437564e-05
-2.42797100728367e-05
-3.42346436719923e-05
-3.79831733964498e-05
-1.23250719767367e-05
-1.46264729774701e-05
-2.18245097731184e-05
3.93069670397831e-06
-8.58725790036484e-06
-5.78874983405318e-06
-1.0748617151337e-05
-2.18350049164957e-05
-3.18842401738697e-05
-2.52197729184315e-05
-2.06646603871704e-05
-1.20794860721977e-05
-4.60093885386292e-05
-2.49184733918766e-05
-9.85449096366391e-06
-1.33252519106532e-05
-1.76833245440083e-05
-2.46158491646179e-05
-2.14576940173625e-05
1.31618304797332e-05
-1.13980056485536e-05
-1.63569264164126e-05
-1.31075475994083e-05
-2.34995785000649e-05
-2.06990557059287e-05
-2.24854934747779e-05
-1.13645531389019e-05
-9.95461264021925e-06
-1.60306476256485e-05
3.04986570931301e-06
-1.45611653577865e-05
4.12899434525616e-06
-1.44712408685114e-05
-1.43526053781726e-05
-2.68740134991662e-05
-4.21296391223328e-05
-2.88172134948728e-05
-2.94328817495506e-05
-6.3314606220754e-06
-2.22736786806559e-05
-1.78964445872143e-05
-1.05502006412418e-05
2.93292671533754e-06
-2.82910534379603e-05
-1.01971437955057e-06
-8.2849892551887e-06
-1.05175704197583e-05
-2.793608288446e-06
-2.38683396732247e-05
-1.07469794132822e-06
-1.29912256882146e-05
-5.00895359059369e-06
-2.55088805443057e-05
-1.61159032122209e-05
-2.14798805376899e-05
-1.81517106485747e-05
-1.48940582322827e-05
-1.13291162496684e-05
-1.17795990376759e-05
-1.52419875421991e-05
-1.50122975902584e-05
-4.04480918717944e-05
-3.87227953255627e-05
-3.79639386942365e-05
-3.62560390545714e-05
-2.97213919573185e-05
-3.05480980208579e-05
-3.09391012029499e-05
-3.48605666620908e-05
-3.73365184053358e-05
-7.02640710915074e-06
2.26979357094285e-06
-7.90271882251129e-06
-2.66634275583126e-05
-9.05789723452018e-06
-1.0933871144339e-05
-1.54298574999658e-05
-7.83838383914964e-06
-2.22328693112867e-05
-3.1452271556919e-05
-1.87957991811647e-05
-4.31532068620503e-06
-2.49689081134738e-05
-1.73733440984552e-05
-2.5050724919527e-05
-1.14722566276137e-05
-1.18486563696983e-05
-6.47221762940467e-06
8.64914734600779e-06
-9.63629014223862e-06
-1.86334064719643e-05
-6.14855037274122e-06
-2.08020419100745e-05
-3.94215995873117e-05
-6.50338754534893e-07
-1.24404583527229e-05
-3.35372661938208e-05
-8.20980250189884e-06
-1.40364140776469e-05
-4.82673691919677e-06
-2.68631261222758e-05
-2.23067337137241e-05
2.91701613539632e-06
-2.99727230632662e-05
-2.67338108748877e-05
-2.92045694641375e-05
-2.95328899887752e-05
-3.53237122034067e-05
-3.82704891011397e-05
-1.4683192187723e-05
-2.57298641632563e-05
-3.91101158705024e-05
-1.34784721953514e-05
-2.15845289092196e-05
-3.46685215888257e-05
-1.0410282932459e-05
-3.39213610442488e-05
-3.81002676272196e-05
2.82478649046737e-07
-2.91144021355083e-05
-2.66100639485599e-05
-2.11038635118457e-05
-1.90156665622734e-05
-2.64721290849616e-05
-3.4274394439152e-05
-5.8352796706076e-05
-2.51300256124603e-05
-3.17382092854035e-05
-2.47199448028264e-05
-1.75715278767912e-05
-4.1231688592159e-05
-3.43386836565362e-05
-2.07304013654602e-05
-1.93349489999078e-05
-4.55188688732568e-05
-1.92659244118408e-05
-3.00618160950667e-05
-2.32581569283923e-05
-1.28392427423868e-05
-2.4466166182154e-05
-2.80552362139072e-05
4.08418770669425e-06
-2.44889506230112e-05
-2.13200668883983e-05
-2.21733588120969e-05
-1.12135360019099e-05
-4.19609206681471e-05
-1.51756176633336e-05
-2.45203052788184e-05
-2.10082992087252e-05
1.14825455791652e-06
-2.62387258192983e-05
-2.34282671095388e-05
-2.25158959912384e-05
-2.2522636285038e-05
-1.32175826918584e-05
-2.00086427265851e-05
-1.38617749533332e-05
-1.77144533516951e-05
-3.41276500784684e-05
-1.37239171304608e-05
-2.85319403851891e-05
-1.19158265242784e-05
-2.00601471762561e-05
2.75028082216606e-06
-3.50665664437576e-05
-1.23909356478524e-05
3.58757349971518e-06
-6.99002079926984e-06
-1.57214405717013e-05
-2.51776224352636e-05
-1.63056604924737e-05
-1.43092160584654e-05
-1.33901803071173e-05
-2.43508427435456e-05
-4.52961603034989e-05
-3.76270014347904e-05
-1.60519499149585e-05
-5.5230326146827e-06
-8.69003672007162e-06
3.36902952422839e-07
-1.89602800560341e-05
-3.22515018245131e-06
1.03155397458414e-06
-9.31643107003023e-06
-9.78536567041759e-06
-1.26670677977086e-06
-2.11898494474105e-05
-2.65598983295806e-05
-3.15298001246314e-05
-2.36357348127951e-05
-3.15527769878682e-05
-2.13965684036771e-05
-5.64237950582165e-06
-1.9096767631605e-05
-1.96329344712254e-05
-4.55298284317747e-05
-3.94335902813441e-05
-1.66585395227188e-05
-1.49138714977862e-05
-2.29681232749258e-05
-3.6333694230901e-05
-4.4156226087716e-05
-2.50485429287635e-05
-3.42116601729726e-05
-1.99875806829662e-05
-3.67917986720673e-05
-1.28619792245223e-05
-3.47538643035145e-05
-1.84928081148018e-05
-1.97520302248976e-05
4.39921912450653e-06
-1.41566078348064e-05
-1.6453834975822e-05
-3.79925985816128e-05
-2.38891734180478e-05
-1.67335483547195e-05
-3.46506577193058e-05
-2.46634321653454e-05
-1.7436440168883e-05
-2.17442907617524e-06
-3.64192629458536e-05
-2.08955885412764e-05
-6.82490467467618e-06
-3.77009241822511e-05
-4.92160738602223e-05
-1.8207748167449e-05
-1.51404895113752e-05
-2.25690785926761e-05
-3.67869259224242e-05
-1.78132492876779e-05
-3.07702420948573e-05
-2.42753283453154e-05
-3.14077320341889e-05
-4.21687857386257e-05
-2.22258692179178e-05
-2.5657907966111e-05
-2.8151620281193e-05
-3.54903703134621e-05
3.56086590902006e-06
-1.93071373511169e-05
-8.07224292749592e-06
-7.76799176768225e-06
-2.15712144358101e-05
-1.0185026731048e-05
-1.26386838234572e-05
-3.48248616346171e-05
-6.14079471541726e-06
-2.47699115040083e-05
-4.65701806500552e-05
-2.97925390851249e-05
-2.9611061508663e-05
-3.04045820550091e-05
-2.27842501885654e-05
-7.46512842422781e-06
-2.27136035208043e-05
-9.86543530749228e-06
-2.27973942317171e-05
-2.08952146677709e-05
-2.6036373507185e-05
-2.11355806585809e-05
-2.83393116287331e-05
-3.33317474478574e-05
-1.81679482902691e-05
-2.77001855107802e-05
-2.69350595837976e-05
-2.25831378226992e-05
5.11490907383368e-06
-3.90446269963728e-05
-2.27250140361683e-05
-1.64899655449702e-05
-3.50933687604737e-05
-2.42277560438135e-05
-1.72112720030814e-05
-7.98287941340284e-07
-2.96320614913882e-05
-5.62187761844815e-06
-3.03852074608413e-05
-2.74439931184525e-05
-3.53702292829975e-05
-5.5853622845785e-06
-2.72971450848802e-06
-2.61386342336547e-05
-4.07798383595467e-05
-1.1959761073039e-05
-3.88995607489025e-05
-5.97559267530125e-06
-1.05480807191697e-05
-1.70309569270241e-05
-1.4922408764369e-06
-3.33536011152228e-05
-2.63323325606973e-05
-1.43735730255972e-05
-1.25913769188184e-05
-4.3669448750969e-05
-2.85128512471967e-05
-9.8036707849734e-06
7.6211320241297e-06
-2.84287501733722e-05
-3.93863785950355e-05
-3.93446757952197e-05
-4.07949811150218e-05
-4.06773515572789e-05
-4.0039444158274e-06
-2.14795542815319e-05
-2.8477769956082e-05
-3.22844233459808e-05
-3.20407382150224e-05
-2.16887029999174e-05
-3.57264214416711e-05
-1.94243056665654e-05
-1.15436141262293e-05
-1.9780117466282e-05
-1.61330085174696e-05
-7.06934549608333e-06
-2.3601612720263e-05
-1.37593277373412e-05
-1.81410690130251e-05
-1.98324612609046e-05
-7.25370814059729e-06
-2.34039359932711e-05
-3.53830896936936e-05
-3.47203297605247e-05
-4.22859379391986e-05
-2.98448470236356e-05
-2.02250459281326e-05
-3.31932771704095e-05
-5.94108216992359e-06
-1.32200872948362e-05
-3.46960083239025e-05
-3.00473694611357e-05
-3.61047105674466e-05
-5.28096385202535e-06
2.35689876069768e-05
-1.13144765404751e-05
-2.9770833740648e-05
-2.63916126642379e-05
-3.12586391169319e-05
-2.32600766293603e-05
-3.21872079189956e-05
-5.06598570406359e-06
-2.23552733641025e-05
-2.91093198824114e-06
-2.46863391122671e-05
-3.86038728835782e-05
-3.56413369724144e-05
1.7977814060732e-05
-1.55637335722535e-05
-7.13761378093658e-06
-2.96012680710461e-05
-1.62582352179805e-05
-3.26957169747003e-05
1.08840548511706e-06
-1.50143853336177e-05
-2.6778412403884e-05
-1.820958695968e-05
-4.17391345279714e-05
-3.33141232683968e-05
-1.87124596852537e-05
-1.76294130537644e-05
-2.90416906928718e-05
-4.56864183738044e-06
-2.74343161906603e-05
-1.33783517888295e-05
-2.89524258965876e-05
-2.99296389527201e-05
-1.22630973148172e-05
-3.13468281722887e-05
-8.85995521886004e-06
2.86045534099481e-06
-4.73527091967506e-06
-1.7036262276055e-05
-1.25342818182719e-05
-3.74448530261453e-05
-1.9911870127945e-05
-3.30925082091496e-05
-1.54421215904247e-05
-4.12584334721691e-05
-1.88120940073335e-05
-4.24889588432314e-05
-3.85716303811733e-05
-3.90894860929784e-05
4.18606919533102e-07
-3.59285822963362e-06
-2.06684475851571e-05
-3.15202908056361e-05
-2.47940789991343e-05
-1.02169172252775e-05
-1.81422403345089e-05
-3.69936175432749e-05
-8.34888685689935e-06
-2.04592824210292e-05
-2.36860615939639e-05
-1.82946248915393e-05
-8.75531183318002e-06
-3.36333224852004e-05
-2.67914342983067e-05
-2.65707015460917e-05
-8.29103708311322e-06
-4.23730404184043e-05
-4.22946597666374e-05
-1.49999791051788e-05
-1.22122700656518e-05
-2.52634934992196e-05
-1.80023574827808e-05
-2.45815987574891e-05
-1.87818937387367e-05
-2.9997895635913e-05
-1.23389105176792e-05
-3.0388786058251e-05
-1.36762183148421e-05
-1.74366395297419e-05
-4.84613744979605e-06
-8.21911396826517e-06
-2.63490065323759e-05
-1.91046549193575e-05
-2.16008278962039e-05
-1.44518251465776e-05
-2.30451367764923e-05
-3.64322353354199e-05
9.23728998984176e-06
-1.89271040580671e-05
-1.40845018796005e-05
-1.05797575629982e-05
-2.7568676375637e-05
-1.37709891651222e-06
-1.2945540208839e-05
-2.39780217403172e-05
-2.74687772078803e-05
-1.52969214777708e-05
-3.59861817380907e-05
-3.71084169990228e-05
-2.5979365609746e-05
-1.03208885357416e-05
-2.34295336415765e-05
-1.23350935471365e-05
-8.93664223964337e-06
-2.06857952307173e-05
-1.61548812320962e-05
-1.49428311702684e-05
-2.93667315402307e-05
-1.22072548356873e-05
-2.2891442592681e-05
-3.09291958947805e-05
-2.64218165309942e-05
-1.46955962380866e-05
-2.49283670866303e-05
-1.57159722579209e-05
-1.16328069012629e-05
-3.46843316161622e-05
-3.02698317425943e-05
-1.5403211584614e-05
-2.23730302638155e-05
-2.84647228471938e-05
-9.16852613423013e-06
-1.62326978379634e-05
-3.90415361036417e-06
-2.48814674077396e-05
-2.94939824880722e-05
-4.0718326485249e-05
-2.72671225187807e-05
-2.13653591749238e-05
-1.75871294821862e-05
-3.76593219616442e-05
-2.41944535499197e-05
-1.25397263576425e-05
3.20384871688314e-06
-3.5195658111271e-05
-2.59998835877179e-05
-7.62634091434142e-06
-1.7765554537965e-05
-2.83211568996442e-05
-2.03446309757665e-05
-4.72865458763686e-05
-9.55209100249418e-06
-3.01766255156216e-05
-2.69397876853242e-05
4.98227638831507e-06
-1.13528704573025e-05
-2.8603554756041e-05
-3.32766424356825e-05
-3.95682843783668e-05
-3.53817609287236e-05
-1.80736926140799e-05
-2.31334970699234e-05
-1.25497056691155e-05
-1.79957325733871e-05
-2.7624113987607e-05
-1.19922037232455e-05
-2.18891219326243e-05
-8.42701567570435e-06
-1.04631591629748e-05
-1.88888784398999e-05
-4.26607309938996e-05
-2.93453721692174e-05
-1.66951675849652e-05
-2.37727493647665e-05
-1.49789308731275e-05
2.00301019723177e-06
-4.15222529573672e-05
-2.41584158468149e-05
-1.03957539620542e-05
-3.02765054672734e-05
-3.7686475087826e-05
-8.71496618631869e-06
-7.49171584142459e-07
-2.08836842304977e-05
-2.38042049527192e-05
1.95625746663728e-07
4.81419589566257e-06
-2.46516639503547e-05
-8.05743468317835e-06
-2.92451531597983e-05
-1.33363956479712e-05
-2.62134963415514e-05
-1.54457053983661e-05
-4.46920768366451e-06
-4.54797614980773e-05
-2.6441999510325e-05
-4.52493604650061e-05
-1.82517397181289e-05
-1.94155117507678e-05
-4.20335925545265e-05
-3.37720399867883e-05
-1.2932871970296e-05
2.39036368661103e-07
-2.88611182686633e-05
-8.23435601346634e-06
-3.23053700569312e-05
-2.01565861722365e-05
-2.03377727022611e-05
-1.70223877174653e-05
-1.2817952994689e-05
-3.06852846582335e-05
-2.45822946305265e-05
-1.94957432628648e-05
-2.79929585153066e-05
-2.33604810631339e-05
-3.11302355592754e-05
3.99881942316139e-06
-1.50688883715458e-05
-3.01168137549218e-05
-1.37499386094434e-05
-1.63552604135287e-05
-6.59193023926248e-06
-4.05964938721015e-05
-7.64208281308712e-07
-1.55438363210226e-05
-5.04757282766088e-06
-9.15681566064131e-06
-3.37875645888753e-05
-3.8724817328827e-05
-8.54718892596325e-06
-7.53850875772815e-06
-1.85538450506999e-05
-1.51371285296129e-05
-3.93854177605452e-05
-4.49240819305721e-05
-1.89868893026994e-05
-3.08492044904208e-05
-4.09102883676978e-05
-3.13576284962017e-05
-1.25790307447039e-05
-2.07258206559251e-05
-3.58672714154836e-05
-8.22768461852989e-06
-1.73180006736369e-05
-2.92639060936132e-05
-3.56323585591975e-05
-3.25193837925003e-05
-1.70431544632434e-05
-1.2037817439768e-05
-3.73059458227337e-05
-1.34187162501019e-05
1.15757877489958e-05
-2.30043326752796e-05
-3.03485583335228e-05
-2.39931364631851e-05
-1.00163135740362e-05
-1.37325493717659e-05
-4.28027798059599e-05
-5.79719861542956e-06
-3.38745471659612e-05
-2.25179987765203e-05
-1.40389972067656e-05
9.61388597058578e-06
-8.67499634638443e-06
-8.47789026213925e-06
-2.92801017308972e-05
-1.8758056340006e-05
6.04578338376497e-06
-2.03686794856179e-05
-3.18491903247116e-05
-4.38109447886105e-06
-1.86564162003897e-05
-1.93873111266185e-05
-2.5541107770315e-05
-3.040293913059e-05
-1.87413271625045e-05
-1.85682028316923e-05
-3.64883128162282e-05
-2.02108781848248e-05
-2.72501243288104e-05
-3.81304074998525e-05
-3.72450610052947e-05
-3.91261744544571e-05
-2.54460391323875e-05
-1.38599115215087e-05
-4.81089344067902e-05
-3.16545333953453e-05
4.67065455229458e-06
-1.56791822017911e-05
-4.0530025398746e-05
-3.67477779815811e-05
-3.20233920459804e-05
-1.61787654706438e-05
-1.15921268117801e-05
-3.10107521951503e-05
1.247666846062e-06
-1.76483760567288e-05
-3.06670331676566e-05
-1.60497255749514e-05
-8.94644976286477e-06
-3.0039067055692e-05
-8.08930643327472e-06
-2.37030620384457e-05
-2.87711633816813e-05
-1.99494899118566e-05
-2.55659098482074e-05
-9.54559422167371e-06
-2.61915777180295e-05
-2.24238793921013e-05
-1.23942977203016e-05
-5.00976397205224e-05
-1.6130176302929e-05
-2.43805291623334e-05
8.29538174061018e-06
-1.78883226187424e-05
-2.32059318864571e-05
-2.31848616523107e-05
-1.5585058327847e-05
-2.23162675739224e-05
-1.41152325716332e-05
-4.10664260663473e-05
-5.04398087632137e-07
-1.87611444818934e-05
-2.70476587997627e-05
-2.55842380072385e-05
-2.54927642422654e-05
1.02803818444425e-06
-4.04280077385943e-05
-1.96757980788645e-05
1.35625569071135e-07
-1.69432723925222e-05
-3.67753770912233e-05
-1.24863301735279e-05
-1.36310651807698e-05
-2.26369343291636e-05
-1.43081886509492e-05
-2.4473250424699e-05
-9.90840237505252e-06
-3.59536256331716e-05
-7.64646213338965e-08
-2.84183183344889e-05
-2.72279324918152e-05
-1.37778115483842e-05
-2.08329896133299e-05
-1.20774729915044e-05
-8.3946958081843e-06
3.29918344029636e-06
-1.12746826033268e-05
-2.0187145568546e-05
-2.51319488697989e-05
6.69480430820403e-06
-1.70007380769366e-05
-1.93163550147687e-05
-2.92190125601364e-05
-5.08814319875667e-05
-1.77903633798883e-05
-3.33246554115195e-05
-7.99256750467142e-06
-2.86099830211453e-05
-1.410500207643e-05
-1.21550633694136e-05
-2.72168274114269e-05
1.20131263960389e-05
-1.11314809569067e-05
-3.44199685919619e-05
-3.26299394223753e-05
-1.69032821280095e-05
-1.11152205560983e-05
-3.65383754183976e-06
8.54707456901196e-06
-1.33115923171181e-05
-1.51247132654395e-05
-2.87181491205452e-05
-7.21058077236522e-06
-3.93853353060999e-05
-8.77268556785243e-06
-1.58438809611341e-05
-4.09159540168175e-05
-3.00664646550494e-05
-1.3220232509385e-05
-2.61190367922763e-05
-2.93626342826437e-05
-3.51940320118446e-05
-2.56406682720004e-05
-1.58028034072814e-06
-3.43588528507798e-05
-2.29949189978067e-05
-2.17319754601456e-05
-4.45117005364874e-05
-8.41940140780318e-06
-2.73170779968913e-05
-5.65599730813137e-06
-1.55836741313569e-05
-1.9036305554634e-05
-2.3916487792249e-05
-1.32150093782829e-05
-2.03036299784319e-05
-3.3794747606933e-05
3.67589492575811e-07
-8.22896418687476e-06
-3.57639376710293e-05
-1.14399946071403e-05
-1.90596882160228e-05
-2.43505397972443e-05
-2.63635992916311e-05
-8.39485680201461e-06
-1.17076293833637e-05
-1.15261137569889e-05
-2.37684019129142e-05
-1.71137716668076e-05
-3.77297223876545e-05
-6.32700808272585e-06
-2.10343238286003e-05
-3.27238556364456e-05
-3.13774125383916e-05
-4.05411890889508e-05
-1.77966412814632e-05
9.89223855939187e-07
-2.17014143247653e-05
-2.67656315673826e-05
-1.89966225392451e-05
-3.52815430353777e-05
-3.51403559930174e-05
-2.28503194331658e-05
-2.08757683217744e-05
-1.678809407868e-05
-2.11375855804661e-05
-2.61461093924084e-05
-2.34908549881736e-05
-3.69788710818471e-05
-1.65532461395097e-05
-1.08371300311385e-05
-2.53159026729068e-05
-2.48488615399828e-05
4.24984882793296e-06
5.52713870650095e-06
-1.03343195121956e-05
-2.2667668227326e-05
8.29734836359e-07
-3.23158352145231e-05
-2.3912791115979e-05
-5.03781825905732e-05
-3.28404907325807e-05
-8.41174636740294e-06
-4.49804408362227e-05
-1.42665581717258e-05
-3.09559572851312e-05
-9.61343003309754e-06
-3.11020741043802e-05
-1.55127058674904e-05
-2.28463718410989e-05
-3.77130187736112e-05
-3.57478373933699e-05
8.00382969106667e-06
-1.88972841977136e-05
-3.56327504416903e-05
-1.46302570545132e-05
-3.16310997529775e-05
-5.70719921550946e-05
-2.57020157490305e-05
-2.46214864070349e-05
-1.77151044580344e-05
-2.34762621260506e-05
-3.71560846055335e-05
-1.79123512862929e-05
-8.37974725265334e-06
-2.6525845848296e-05
-1.81476780065287e-05
-6.38670272755538e-06
-6.99876558294061e-06
-3.14014056102645e-05
-4.38673601562419e-05
-1.71441824489875e-05
-2.38742203829963e-05
-7.44153505010485e-06
-2.64438292503101e-05
4.83158115226906e-06
5.66858122813186e-06
-1.43571279811694e-05
-1.20056068531713e-05
-2.11575221497142e-05
-1.79062064214016e-05
-2.561949545634e-05
-1.06835995394888e-05
-7.22881901156419e-06
6.07017389401373e-06
-1.88217803499952e-05
-2.02655098250565e-05
-2.53858442993009e-05
-5.3200910213728e-06
-4.75779476600582e-05
-2.16228605293426e-05
-1.13641199732357e-05
-1.43657844208947e-05
-2.71929713513936e-05
-1.34551147001988e-05
-3.6048758168565e-05
-6.41485402912044e-06
5.48210469971407e-06
-1.50423533854048e-05
-1.05101787918379e-05
-9.39695258776561e-06
-1.48284402554852e-05
-8.66264448492247e-06
-1.8864442691745e-05
-3.48560777842571e-05
-3.22481048093264e-06
-2.16843917825685e-05
-3.18336493555915e-05
-8.17741960267362e-06
-4.78548597311096e-06
-3.47638506209791e-05
-4.41927856098038e-06
-2.61224626670583e-05
-2.64757899626297e-05
2.66683691312837e-07
5.87369718162782e-07
-1.68776250600327e-05
-1.25139503513951e-05
-2.88876503438373e-05
-2.97409403684606e-05
-1.17891178433323e-05
-2.55787345885569e-05
-2.71020883840441e-05
-2.97963177621395e-05
-3.80038088777787e-06
-3.21248192564435e-05
-3.38308737450659e-05
-1.6879523118535e-05
-7.02086670253323e-06
-3.97260993226182e-05
2.791902223193e-06
-2.21777936295514e-05
-3.34437045926534e-05
-1.5562742557812e-05
-4.27096894123683e-05
-3.75647878664944e-05
-2.43180857636111e-05
-7.60528278969669e-06
-4.58823925092677e-05
-3.47112283940967e-05
-1.08039748158081e-05
-5.94505268969265e-06
-8.4338154863143e-06
-5.22348221929807e-05
-1.91973216877046e-05
-4.10010826146713e-05
-2.41078810115836e-05
-1.66274436216975e-05
-2.78693371230842e-05
-1.99823366604948e-05
-7.84697563733136e-06
-8.41847295050038e-06
-4.13509485060962e-05
-1.33825077628489e-06
-2.65059230817869e-05
-3.5972821089773e-05
-3.34738982807169e-05
-3.03835772977124e-06
-1.70358510490059e-05
-2.16356238732774e-05
-9.24991145291714e-06
-1.80024001391758e-05
-1.37321893181352e-05
-1.71543500157669e-05
-2.57822821477437e-05
-1.36471634700785e-05
-1.07275857419334e-05
-2.20260831737169e-05
-2.82428951519143e-05
-2.535000558986e-05
-1.88116816312343e-05
-2.43795133446312e-05
-3.74605239929186e-05
-1.79570775020622e-05
-2.48422517612531e-05
8.77786427507793e-06
-1.43752845661166e-05
-2.9454931824102e-05
-2.45603173309341e-05
-1.8349619925524e-05
5.47076751806645e-07
-9.43623276481156e-06
-5.17687084371631e-06
-2.64753866897031e-05
-2.18503795653681e-05
-2.60422215393451e-05
-7.49502278923137e-07
-1.90523706087755e-05
9.35725276964878e-07
-1.7396275532519e-05
-2.73550597829276e-05
-1.72833609521635e-05
6.54022706168515e-06
-7.8329226015712e-06
-2.25767827608672e-05
-1.37037102884572e-05
-2.32370570267933e-05
-4.25862010508841e-05
-1.05414764739947e-05
-2.20752018952109e-05
-3.61911777369265e-05
-3.11835853954871e-06
5.66585751313358e-06
-1.08268889407313e-05
-2.33474271454074e-05
-3.96692800206543e-05
-3.18409801219049e-05
-2.4649636202665e-05
-1.98765356212839e-05
-2.35629511402441e-05
-3.01392976504592e-05
-9.47948865025964e-06
-2.66477123640655e-05
-3.45640734685941e-05
-2.13072682934448e-05
-3.90315515004888e-05
-2.45693353328904e-05
-1.19948006975587e-05
-1.98508265764247e-05
-2.56634009229289e-05
-2.24461653986379e-05
-2.95300913338397e-05
-1.14715619217772e-05
-4.09889541262124e-05
-1.66904324620814e-05
-2.50450241521883e-05
-7.88160573819988e-06
-1.47523721822932e-05
-2.73719032608049e-05
-2.27899801253846e-05
-2.99363714890587e-05
-4.10626767321239e-05
1.00440096683207e-05
-9.24181183013186e-06
-1.71505724899608e-05
-1.47760481633539e-05
-3.251552451852e-05
-3.25923366344454e-05
-4.03042591693342e-05
-1.96618871057159e-05
2.42209106056089e-05
-2.17306966462703e-05
-1.74762088561189e-05
-3.85070197312112e-05
-2.18289070333205e-05
-2.90732388418998e-05
-1.09732950783978e-05
1.70389025644492e-06
-1.00303172398877e-05
-1.1585397048131e-05
-1.45397104088245e-05
-2.06829355817065e-05
-1.92772370503073e-05
-1.69902456719677e-05
6.35967320654554e-06
-2.21906926160511e-05
-1.36224681783734e-05
-2.22450329789849e-05
-3.71053044532357e-05
-2.46882576701366e-05
-1.78262225575848e-05
-2.12113926619456e-05
-2.53215376441786e-05
-1.5436039841337e-05
-1.89942053990153e-05
-7.18045215178077e-06
-1.98171978446744e-05
-4.24637717127361e-05
-1.46444827986397e-06
-1.88354715450814e-05
-3.15313875639483e-05
-8.54762821607425e-06
-1.13830242266686e-05
-2.13192622772594e-05
-1.55395991975992e-05
-6.34286290934815e-06
-1.35563021369214e-05
1.08067718824706e-05
-2.33853313516201e-05
-2.91044454834978e-05
-1.33310816433458e-05
-2.3079974643769e-05
-3.42849091658079e-05
9.96767506717094e-06
-2.50326054733039e-05
-3.00260930931899e-05
-3.41104445253661e-05
-8.0419822547785e-06
-3.32482450529481e-05
-6.11943664692306e-06
-2.62019777575985e-05
-4.3935313385585e-06
-5.55851443133167e-06
-2.16564920351819e-05
-1.25300564644824e-05
-9.18765072257448e-06
-3.33119858452813e-05
-4.12692496241093e-05
-2.58297330922224e-05
-6.12816367120213e-06
-2.28202208545368e-05
-1.06854958989596e-05
-2.99413711076647e-05
-4.82342431355423e-06
-4.35841623074527e-05
-6.66881653469082e-06
-1.72371688874192e-05
-2.9675707596838e-05
-3.07924607502812e-05
-1.60663418577677e-05
-2.34098244735283e-05
-2.98794563684892e-05
-2.20012198907941e-05
-1.66969101230489e-05
-3.24342557841557e-06
-4.19627769956245e-06
-1.48085590100165e-05
-4.33797488926642e-05
5.19445159047495e-07
-2.59784223056784e-05
-2.60509330980124e-05
-4.35259938368843e-06
-3.11573074077375e-05
-1.92469839898583e-05
-2.61195111466452e-05
-1.8998211523081e-05
-1.84065722633922e-05
-1.48775528843942e-07
-4.75799075635002e-06
-2.10228465070477e-05
-1.66098894032352e-05
-2.17762826666302e-05
-3.46116687606907e-05
-2.00983828225663e-05
-2.12575212923695e-05
-1.94402449157848e-05
-2.78014768993581e-05
-2.53668342777082e-05
-3.6448775588897e-05
-9.48545220776858e-06
-2.11071274745863e-05
-3.39294180326654e-05
-1.3594347346887e-05
-8.71738443714508e-06
-2.38033260914227e-05
-1.85062547479338e-05
-1.80100844479547e-05
-2.43021537690342e-05
-1.94601694483879e-05
-1.19584682071542e-05
-2.62985901748917e-05
-2.56617171562143e-05
-1.19776785802122e-05
-3.83203155060256e-05
-8.70911822795814e-06
-3.97906816111154e-05
-2.00422035308379e-05
-1.31173895574167e-05
1.30432895795564e-06
-3.05989024623249e-05
-2.36278430141612e-05
-4.15895567300621e-05
-2.60350306410549e-05
-2.75227511237868e-05
-2.49736819676525e-05
-3.69519292276025e-05
-1.414282748174e-05
-3.44156038180634e-05
-2.08293068856143e-05
-3.09545152436379e-05
-1.50842104791348e-05
-2.43851697832854e-05
-2.61458667808481e-05
-2.52111608622026e-05
-2.85510891005521e-05
-2.6636997965503e-05
-1.30011663547589e-05
-3.48396988214401e-05
-4.88200449265606e-05
-2.05156898912078e-05
-2.03262251947213e-05
-4.3147812610294e-05
-6.23340641343969e-06
-4.37198997726363e-05
-2.29244363144234e-05
-1.86038980140035e-05
-1.2308716018001e-05
-2.96090267592618e-05
1.40389773554764e-06
-1.51678115475671e-05
-2.16653368134403e-05
-1.9059807219946e-05
-2.69938579731552e-05
-1.46274741907953e-05
8.7526138628685e-07
1.40647998147006e-05
-2.42130618966533e-05
-1.89086495476785e-05
6.26007267246908e-06
-2.75470079512709e-05
-1.54305445235561e-05
-3.80337433266661e-05
-3.50339841689978e-05
-2.04343521096911e-05
-3.06506783510478e-05
-1.75726735963609e-05
-3.69294260067644e-06
-1.32944937116503e-05
-2.53524503229108e-05
-2.47709409348809e-05
-2.50001148270799e-05
-3.08529000185722e-05
-3.29106256781772e-05
-1.5013337810237e-05
-1.34676532051284e-05
-2.81951058243239e-05
-2.56496244082801e-05
-3.23708078595685e-05
-1.39179643179658e-05
-1.4684434658052e-05
-3.19379415951695e-05
-2.80656641058848e-05
-3.76662087901779e-06
-3.22036012567189e-05
1.0717515079547e-05
-1.62432600421954e-05
-2.28251975634236e-05
-9.88881697560023e-06
-2.6862779815874e-05
-2.28115445226013e-05
-2.66885716944479e-05
-2.23597665181314e-05
-1.1044283534179e-05
-2.58919370745312e-05
-2.3973177984635e-05
-2.39697682095274e-05
-8.79571088495616e-06
-9.73629850504738e-06
-1.7220469441962e-05
-3.38915150395579e-05
-1.74694372252067e-05
-2.16442443716764e-05
-5.01620132947294e-05
-1.05006957502393e-05
-2.52581324206925e-05
-1.75341724763554e-05
-1.21795924992422e-05
-2.93257515727729e-05
-1.68796673147999e-05
-1.97769907264362e-05
-1.96838382490001e-05
-3.65364201299795e-05
-1.81005627651396e-05
-3.77421087309675e-05
-4.59923754188718e-05
-3.06815836504522e-05
-2.24119170760527e-05
-3.92627768074048e-05
-1.01599100733341e-05
-2.9705223375696e-05
-1.08325632352917e-05
-1.54192269106734e-05
-1.49366049151845e-05
-1.32049795010649e-05
-3.51687128035991e-05
-3.06994769904835e-05
-2.99924028485763e-05
-1.66119612017138e-05
-1.08548432650538e-05
-1.83585467601267e-05
-2.41612406299022e-05
-1.58401378866681e-05
-7.65722347123007e-06
-1.7901263853268e-05
-4.39628162711723e-05
-1.08349572084005e-05
-1.8813169967995e-06
-4.029672902117e-05
-2.03656955987571e-05
-3.0545669910429e-05
-1.28727419357689e-05
-6.17335539999104e-06
-1.87935486723791e-05
-3.06805852686941e-05
-2.54498246677219e-05
-7.60649104600011e-06
-3.33845076515168e-05
-9.51504732784269e-06
-2.08565387413969e-05
-1.8160106768794e-05
-1.32809985564963e-05
6.41169572158218e-07
-2.17909692238416e-05
-2.40836610088252e-05
-2.23418094109117e-05
-3.65978744493239e-05
-3.20238704256906e-05
-1.86619980183866e-05
-3.89168390205677e-05
-2.92981609450061e-05
-1.59782443317663e-05
-3.13279888966889e-05
7.6021312248197e-06
-2.04929499186941e-05
-2.00260877645879e-05
-2.1903915808151e-05
-1.32898777548966e-05
-3.13024944492332e-05
-4.30755069847625e-05
-9.2296457216173e-06
-1.47325792801265e-05
-2.17346525808887e-05
-3.68714024071704e-05
-2.56278473698485e-05
-1.68348460090561e-05
-1.09808644739796e-05
-2.8565245779624e-05
-2.2030716279581e-05
-1.85477494149046e-05
-1.85379844194299e-05
-7.11880403831957e-06
-2.17448486103065e-05
-2.80239421711707e-05
-3.04502945416603e-05
-3.87039107854033e-06
-2.48796118429663e-05
1.92623436986539e-06
-1.99493653565963e-05
-3.7199868524647e-05
-1.67813865051981e-06
-3.35109274457094e-06
-2.2578921563899e-05
-1.82577150339542e-05
-3.34537173645231e-05
-2.13872600275519e-05
-1.02063996690801e-05
-1.45086509277706e-05
-2.79543230937024e-05
-1.73858109218776e-05
-1.81327173220039e-05
-2.47645895401043e-05
-2.87234814528844e-06
-1.46388073854316e-05
-2.49136416134387e-05
-4.45870192667109e-05
-1.5780070723094e-05
-1.882171652578e-05
-2.63149060515376e-05
-2.56188591268688e-05
-3.01746814622614e-05
-2.58585121175943e-05
-2.02970361668582e-05
-8.18771543237401e-06
-1.83340028008595e-05
-1.50098610932108e-05
-2.43144276078322e-05
-2.77686067808377e-05
-3.46584768298715e-05
-1.76785776947679e-05
-2.33124344489601e-05
-1.10836799870872e-05
-2.82852649992202e-05
-6.22915543881845e-06
-3.70407079661127e-05
-2.80199264079283e-05
-1.9711112103362e-05
-4.14630975617523e-06
-3.72865593960377e-05
-5.58417505511906e-06
-3.50951535529731e-05
-1.39554734804223e-05
-1.76141998435649e-05
5.40877649036727e-06
-7.31047468795881e-06
-2.64453800376285e-06
-1.69603574664394e-05
-2.04642051729361e-06
-2.71187928646914e-05
-4.06821288325294e-05
-1.68389094866396e-05
-6.18196580003059e-06
-4.60817721809949e-05
-2.0206740331254e-05
-2.96481504625812e-05
4.15374603169768e-06
-1.76143171845642e-05
-1.67393129954608e-05
-3.02793077889591e-05
-2.71864274533738e-05
-2.56582124207692e-05
-3.20093166103618e-05
-1.92100337107427e-05
-1.94038596609709e-05
-3.19904971979988e-05
-3.08566692915739e-05
-5.521099273373e-06
