# Supplementary material for: Research on computational propagation and identification of mine microseismic signals based on deep learning
Source: PLoS One. 2025 Oct 22;20(10):e0334641. doi: 10.1371/journal.pone.0334641 (PMC12543183; doi:10.1371/journal.pone.0334641)
Supplement: S2 Data — (ZIP) [file pone.0334641.s002.zip › 000100500002025.xlsx_0.txt_24.txt.txt]

-1.37588439055572e-05
-2.69653647444895e-05
-1.28156637276972e-05
-1.29579691567887e-05
-2.18839809627694e-05
-1.81200276999194e-05
-1.04419062588133e-05
-2.57262194782055e-05
1.98218773806114e-05
-2.58670884380583e-05
-3.00747731271333e-05
-8.26566606916745e-06
-2.62448528256595e-05
-4.13745960766582e-05
-2.60696679800232e-06
-2.28455910506532e-05
-3.51428087331833e-05
-1.16582677955961e-05
-3.93097384445609e-05
-2.97630825033611e-05
-1.75706539725062e-05
-2.01261891400591e-05
-1.41451463878814e-05
-7.43918889309264e-06
-7.69776165287513e-06
-3.62134770246193e-05
-2.25257436774791e-05
-2.93831439130689e-05
-1.5421436933514e-05
-1.72976822210078e-05
-3.64164738117508e-05
-6.18181635272119e-05
-2.80239154298518e-05
-2.41236044584619e-05
-3.06505259142038e-05
-2.7961566460125e-05
-3.24086293502606e-05
-5.13480552020479e-05
-3.42815561609469e-05
-2.21504589026692e-05
-1.59004536971302e-05
-2.38978437366782e-05
-1.96569315032152e-05
-1.57247620433386e-05
-2.28888594027976e-05
-2.57663528363146e-05
-2.46190530253869e-05
-1.56464572201929e-05
-1.31750837622514e-05
-7.59824903167693e-06
-7.40816539367222e-06
7.73168364369988e-06
-1.98461620650516e-05
-2.13960524255792e-05
-2.12926250864968e-05
-1.80135227183252e-05
-1.69989863766954e-08
-1.53087821045719e-05
-4.85483834180451e-05
-1.85835537522238e-05
-3.2491403941872e-05
-1.90438509915856e-05
-3.20345290811965e-05
-1.67253728471944e-05
-1.05447469159037e-06
-3.72700322262976e-05
-3.53072127955931e-05
-3.61307428491871e-05
-4.0537563884284e-06
5.68168575186554e-06
-3.17240836371013e-05
-2.01083590743444e-05
-3.79966431299701e-06
7.43321347534978e-06
-1.56092594177178e-05
-3.08985419535914e-06
-1.35032288595322e-05
-1.91594784604275e-05
-3.77218841421966e-05
-3.83751166330838e-05
-9.56276795924663e-06
-2.0223014946767e-05
-2.78192037605814e-05
2.62536039445048e-07
-2.09341751159291e-05
-1.22985381530297e-05
-3.13071152798828e-05
-1.19095543248431e-05
-3.46299971987224e-06
-5.13371103136312e-06
-3.8800523092928e-05
-8.52016536562067e-06
1.67728719394217e-06
-9.16641134498112e-06
-2.33584161587334e-05
-6.31504853465208e-06
-1.98581986798067e-06
-1.34580844191081e-05
-4.32724994536692e-05
-2.87152561390398e-05
-3.33953945745198e-06
-1.38944057207425e-05
-3.9118635112933e-05
-4.67947421886689e-05
-6.33658100246931e-06
-3.6770010371892e-08
-2.40248980470306e-05
-3.94489013058291e-05
-3.75422047425521e-06
-1.5042500977623e-05
-2.84570262885878e-05
-1.81616474592046e-05
-9.28982019584626e-06
-2.57994036544964e-05
-1.18773490048637e-05
-2.43374764890422e-05
-3.02098027182069e-05
-2.97676570964394e-05
-1.62251001151311e-05
-3.94850356332774e-05
-3.39846783401512e-05
-2.38998502046947e-05
-1.92528349376352e-05
-2.47434508342121e-05
-1.63390531933086e-05
-1.52347861672542e-05
-1.25366895650392e-05
3.28158620578018e-07
-1.90231525348124e-05
-4.45424096520546e-05
-2.04224401549461e-05
-2.01430215535401e-05
-2.41023922580532e-05
-2.40505240239208e-05
-2.64211626824125e-05
1.03531684491562e-05
-1.99405774987519e-05
-2.88462227206423e-05
-1.22257487702223e-06
-9.81880483826606e-06
-2.88036967112985e-05
-3.13613917645851e-05
-1.11846123264104e-05
-1.39004301050718e-05
-2.22184749272847e-05
-7.5701770595408e-06
-2.2974383417405e-05
-2.58883349278557e-05
-2.76481704759488e-05
-7.26714971443071e-06
-2.81082962374268e-05
-3.53801236793665e-05
-2.63651164940208e-05
-2.1305310242831e-05
-8.17255658480451e-06
-2.04578326275634e-05
-9.62276379880177e-06
-1.45853750060674e-05
-7.0255291567495e-06
-2.11397773934968e-05
-6.17193159038631e-07
-2.75825350135722e-05
-2.74838403371477e-05
-1.39337637976481e-05
-9.38883000292446e-07
-3.86366492264807e-05
-2.22703626946046e-05
-1.13819631966886e-05
-1.06404464289519e-05
-2.09074769052575e-05
-1.62955101597674e-05
-2.7416077698417e-05
-4.30130335044581e-05
-1.52481476366639e-05
-1.67103683450444e-06
-1.70226233668106e-05
-4.07277251696075e-05
-3.79059920391567e-05
-2.25866742360055e-05
-1.529078174272e-05
-1.94384596823681e-05
-1.88501200916865e-05
7.37463750116136e-06
-2.42364103313468e-05
-4.49566928924767e-05
-2.50340960770147e-05
-3.20046806237214e-05
-3.3317177121871e-05
-2.08075330458243e-05
-2.19441017827239e-05
-1.28507637538121e-05
-1.80319185489528e-05
-1.32717485012391e-05
-2.70265663132158e-05
-1.9632421582393e-05
-2.58783990246785e-05
-2.41946252815217e-05
-1.39558377989604e-05
-1.58364471798293e-05
-2.36028235729245e-05
-2.80735167663845e-05
-2.3372154383434e-05
-2.38836836746195e-05
-3.64975727877012e-05
-1.43573249698577e-05
-2.25508519111475e-05
-3.10297660295599e-05
-1.56832197975195e-05
-3.60968914124139e-05
-8.37571459543359e-06
-1.75058887950759e-06
-1.65569081234155e-05
-2.06837769923654e-05
-1.52143773789881e-05
-1.69363529465893e-05
-3.19384388059134e-05
-2.77171942978921e-05
-1.40052216499839e-05
-3.17994922649709e-05
-4.55070703098466e-05
-2.06695417609144e-05
-2.85287505213257e-05
-4.5145661625498e-05
-1.38675554670071e-05
-1.81355567972653e-05
-2.42502821160467e-05
-1.63549155108203e-05
-2.49501922676919e-05
-3.91413985780522e-05
-2.43841607100591e-05
-8.77076940818002e-06
-2.08642153623662e-05
-3.18220841260361e-05
-1.35387461300441e-05
-1.95228815777164e-05
-3.53669426534005e-05
-2.32250047607608e-05
-2.31601134820979e-05
-2.08599726959252e-05
-1.87882322794178e-05
-1.45276976655014e-05
-2.13193144636867e-05
-3.15230622878789e-05
-1.0745257665462e-05
-3.14577438290407e-05
-1.71026398155534e-05
-1.25474818139391e-05
-2.10591370179006e-05
-8.33485342894415e-06
-1.54747884057184e-05
-1.61971512443913e-05
-1.30476814206377e-05
-1.39343760336252e-05
-3.30569344133943e-05
-2.40101124050141e-05
-3.4137134323672e-05
-2.18215441885394e-05
-1.69451583599741e-05
-2.50981443807123e-05
-3.29945106554056e-05
-2.23411120997388e-05
-2.97250741538753e-05
-9.86990451754702e-06
-2.31809729487182e-05
1.9591860777251e-06
-1.58980047761699e-05
-2.58778672357772e-05
-1.07226277825939e-05
-2.22669818088875e-05
-1.03766217372157e-05
-2.61963397280807e-05
-2.36243854611875e-05
-2.11193215905013e-05
-2.72993839911492e-05
-2.40457777697882e-05
-2.2135428768172e-05
-2.21706722659637e-05
-3.1074502561848e-05
-3.67236548146566e-05
-9.27673908269536e-06
-3.68099133303654e-05
-2.13841411062735e-05
-1.97790531061462e-05
-3.93841652601073e-05
3.3682116122437e-08
-1.93573005483643e-05
-2.1543433432044e-05
-1.64482940792843e-05
-2.332898889725e-05
-4.35663473889175e-05
-1.33939926505052e-06
-1.24147157876235e-05
4.56382257009931e-06
-2.84913733796002e-05
-3.53354113013549e-05
-8.90753459897264e-06
-2.39066812670702e-05
-7.23711853205755e-06
-8.36635515063666e-07
-6.62467792141403e-06
-2.20165085764245e-05
-2.18754652971189e-05
-2.49972869049859e-05
-2.01266456302931e-05
-2.1635808902036e-06
-3.04855048556372e-05
-1.25513920240317e-05
-2.31781420081884e-05
-2.28601392863728e-05
-1.43600204091787e-05
-3.01722178653438e-05
-2.16543715749812e-05
-2.67610976912667e-05
-3.30524280557574e-05
5.31802479782371e-07
-3.19237564493143e-05
-3.19283744763231e-05
-5.23588722584536e-06
-4.26298511475607e-05
-3.63844030004823e-05
-1.20006711603759e-05
-1.18693806537908e-05
-2.11676619585585e-05
-1.98246217930418e-05
-1.57705915534066e-05
-3.61350315926239e-05
-2.88902750094993e-05
-2.16862395248814e-06
-3.32691202864439e-05
-2.15054578068569e-05
-9.41296339856606e-06
-6.78041912933414e-06
-3.41513430321781e-05
4.15710435556085e-06
-1.19619909239461e-05
-5.81649329184321e-06
-1.56326126687758e-05
-4.90594332427514e-06
-1.30556389078805e-06
-2.5716272136559e-05
-3.67457372292373e-05
-2.77634753960929e-05
-2.00480888825318e-05
-2.54494553765934e-05
-1.93277507984014e-05
-1.32846165788116e-05
-3.42032630940548e-05
-3.07038798956072e-05
-1.93310562514568e-05
-1.5089349854333e-05
-1.66435992395671e-05
-1.31739941886198e-05
-3.62986685138442e-05
-1.28825772141402e-05
-3.70411996591458e-06
-2.99309656966352e-05
-2.31756268749338e-05
-2.94750086694171e-05
-2.70835619779187e-05
-2.45860875246378e-05
-2.6296648650326e-05
-2.04619084286069e-05
-1.56697862947519e-05
-4.89165013839673e-05
-2.3712834071008e-05
-4.1219494572217e-05
-2.48871980651264e-05
-7.36776811803824e-07
-2.10096942572239e-05
-6.64609311149618e-06
-1.47312246664813e-05
-2.52388436069114e-05
-3.77357921662309e-05
-2.21719102190467e-05
-2.55866794363748e-05
-1.28738487390149e-05
-8.31356009590149e-06
-3.20830092655229e-05
-2.63613174134553e-05
-4.18482308176712e-06
-1.8831547198717e-05
-2.39414588567998e-05
-3.69601291181694e-05
-2.51973833773613e-05
-3.94756682576603e-05
-3.7046854796203e-05
-7.24564045670829e-06
-2.41019952651152e-05
-2.32480508436261e-05
-2.95800439014499e-05
-2.26687592903983e-05
-6.61061450677439e-05
-1.41135532136844e-05
-2.17683696712971e-06
-1.59078153812543e-05
-1.30371125365348e-05
-2.18304862623604e-05
-7.77327450381507e-06
-1.20221351662484e-05
-2.8564136325918e-05
-2.79686492489666e-05
-2.74073909187644e-05
-1.07944735338107e-05
-1.61354255501763e-05
-3.09802633691488e-05
-2.36743052135927e-05
-3.72898055828759e-05
-1.35127099961378e-05
-1.53613920667824e-05
-1.98064331681759e-05
-3.84744639776291e-05
-1.4585699187105e-05
-7.38357506499867e-06
-6.82866005950017e-06
-3.23205252445416e-05
-3.50592344803148e-05
-3.42436374246153e-05
-1.36832218884298e-05
-1.05261414357648e-05
-4.1437321907934e-05
-2.44867954757012e-06
-2.68645835007252e-05
-1.31903683994762e-05
-2.61286744191463e-05
-8.08653815665364e-06
7.99504444158844e-06
-9.53939445439513e-06
-7.65980524502565e-06
-1.60298009538095e-05
-5.95214578021313e-07
-2.28851774918014e-05
-2.29754355381081e-05
-3.29154522785127e-05
-2.64561290416528e-05
-5.25201840849644e-05
-4.61355950519693e-05
-2.86747201240127e-05
-4.15568752284528e-05
-7.08716952327111e-07
-1.37828587924838e-05
-4.21352882150647e-05
-1.97355900461086e-05
-2.10448162039924e-05
-1.25076109421579e-05
-1.98268546582085e-05
-2.72913018047954e-05
-3.78113841754206e-06
-1.10326491560294e-05
-2.79349911764924e-05
-2.25059670602012e-05
-2.81146015641873e-05
-2.38368947894034e-05
8.26010916122843e-06
-3.62957755692125e-05
-1.18054175508322e-06
-2.87772497834939e-05
-9.96726794295865e-06
1.27668896645174e-06
-4.2686418055085e-05
-2.67024939266271e-05
-2.2984822353405e-05
-4.31873624783952e-06
-5.97471359634036e-06
-1.03830065276125e-05
-1.20098793115154e-05
-2.23588837569185e-05
-4.42332785953454e-07
-1.7928094174182e-06
-3.59577635681547e-05
1.13087063458575e-06
-1.74194789080604e-05
-1.66968058688115e-05
-3.22480121562789e-05
-4.16479844479359e-05
-2.13976460285156e-05
-2.46280899011314e-05
-2.32670454093992e-05
-3.97757132694487e-05
-1.51519058246286e-05
-1.28077650511125e-05
-2.99274823394584e-06
8.2231576304836e-06
-1.25290292893867e-05
-6.03024426480258e-06
-2.45453733824271e-05
-1.0851487331919e-06
-3.50279487249238e-05
-2.22016413780119e-05
2.31480367442975e-06
-1.63492062905093e-06
-4.13158398071896e-05
-1.65854488676538e-05
-1.12920250903252e-05
-2.93160585610601e-05
-1.4706221991531e-05
-1.90049331498754e-05
-1.71269569343464e-05
-4.58441288537493e-05
-2.03080623294211e-05
-2.39472363158443e-05
-1.28943513272251e-05
-1.19133543114322e-05
-3.49743906092073e-05
-6.22345728840462e-06
-2.16871641866746e-05
-2.16490058945465e-05
-3.11041990103108e-05
1.1223256753397e-05
-3.11148099090128e-05
-1.76876277618088e-05
-1.76422774593045e-05
-3.20330450802598e-05
-3.53837947203073e-05
-1.11898173345739e-05
-2.06527963437332e-05
-2.53631748590563e-05
-2.12277166722826e-05
-3.58608673821216e-05
-8.74814670660205e-06
-1.94334779115669e-05
-2.31703391325876e-05
-5.98234422298525e-06
-2.80720879388985e-05
-1.83868629618533e-05
-7.23368197902303e-06
-1.94048431193405e-05
-5.02308809008986e-06
-2.34571441376209e-05
-8.63727830747262e-06
-3.02516226500622e-05
-2.67196311201023e-05
-2.20690754715623e-05
-4.83266659774218e-05
-1.76942828952606e-05
-2.7172855687067e-05
1.71789078411494e-05
-2.33805064317194e-05
-3.82931593118027e-05
-6.12860252807563e-06
-4.45993969699768e-05
-2.44852488824439e-05
-2.5692451603439e-05
-4.16520102488379e-05
-2.43559889777545e-05
-3.26354830178238e-05
-2.96606782608316e-05
-3.21796507839317e-05
-1.66490463532349e-05
-1.81064860120752e-05
-2.11184897894266e-05
-1.40442255309473e-05
3.41048359816733e-06
-3.80286318242627e-05
-8.27884747421489e-06
-2.32347187389967e-05
-5.38591467073203e-06
-3.48792443222153e-05
-1.09201742521329e-05
-4.71281317903306e-05
9.79979014918612e-06
-9.00376628386451e-06
-2.9321073246575e-05
-2.39103584175541e-05
-2.60905954625412e-05
4.29226493707203e-07
-7.43161955902778e-06
-9.99872926833628e-06
-2.08926382939658e-05
-2.93136076592767e-05
-2.5108601832348e-05
1.06872583400304e-07
-2.42941120741886e-05
-1.53078788582878e-05
-2.95670729423859e-05
9.53540051762219e-06
-2.0955059096121e-05
-9.00656988049635e-06
-1.90622304414461e-05
-2.3924608607054e-05
-2.34456490804159e-05
-3.66693762930762e-05
-2.79355961489297e-05
-2.77422124071113e-05
-7.23759185527899e-06
4.99522462433695e-07
-2.19758412497507e-05
-5.2815001654335e-06
3.48095736311561e-06
-3.18463414328191e-05
-9.70097328481883e-06
-3.05345929793921e-05
-1.66279610581708e-05
-1.63315836978005e-05
-3.92040102516064e-05
-1.96889941820875e-05
-2.40466552179542e-05
-2.05532431538248e-05
-1.97938163997431e-05
-2.2511728153719e-05
-1.54568921438216e-05
-3.48255087769626e-05
-3.93102399222832e-05
-3.81441684901774e-05
-3.89670308697178e-05
-1.63345929254326e-05
-2.77371666166441e-05
-3.50854091682101e-05
-1.51857033610575e-05
-3.45528088196666e-05
-3.80571743051769e-05
-4.42509968314558e-05
-2.47293389476237e-05
-1.29851864694228e-05
-2.35995165867712e-05
-3.04377288117678e-05
-3.37494301113123e-05
-1.48686933436943e-05
-1.96131730593811e-05
-2.83394209471976e-05
-3.92590895136829e-05
-9.11692390812474e-06
-3.56298807078576e-05
-3.368381890951e-05
-8.6539406507964e-06
-1.76385375482429e-05
-1.51443537705687e-05
-4.50708889082211e-05
-1.10686638538586e-05
-2.09800496907879e-05
-3.85605713169809e-05
-1.96721629162318e-05
-3.03113980996265e-05
-9.64466560978582e-06
-2.52158341472299e-05
-2.80133316045719e-05
1.23264757961703e-06
-2.01751346548362e-05
-3.0787997451198e-05
-4.16325071868785e-05
-3.09462656254953e-05
-2.07122034915278e-05
-2.79648432316956e-05
-2.69157826033362e-05
-2.28736660256129e-05
-1.05482380039337e-05
-1.2153853109073e-05
-8.75070431182946e-06
-9.19925996543791e-06
-2.74884542839849e-05
-1.48424478448189e-05
-2.05231495194401e-05
-2.31132951040961e-05
-2.01312395682536e-05
-1.33272809265959e-05
-6.43479248308704e-06
-2.59551204897308e-05
-7.79756180332407e-06
-2.79136183813461e-05
-2.7936143177485e-05
-2.14882575658791e-05
-2.7024147701022e-05
-1.83768382376958e-05
-2.67750630254955e-05
-1.19929105797608e-05
-2.12811668802349e-05
-3.26879642093196e-05
1.4227041452774e-05
-2.1505487159957e-05
-2.52384837415575e-05
-2.09243487936834e-05
-3.09774778189924e-05
-2.10322442432431e-05
-2.20638937001947e-05
-2.3409782518912e-05
-1.6302904897731e-05
7.32269268218545e-06
-2.22663193642582e-05
-1.36039987741701e-05
-6.86957800658126e-06
-2.96063337334152e-05
-2.34432463821542e-05
-2.52621892255712e-05
-1.59164426954403e-05
-2.26360107862021e-05
-2.25260178308585e-05
-2.5580737302248e-05
-9.31511034682879e-06
-2.05997200166586e-05
-1.1972830622312e-05
-2.14311316965681e-05
-1.4174898902305e-06
-2.46933992040196e-05
-2.07691227301488e-05
-2.64542963138602e-05
-2.35241879086818e-05
4.87636781466464e-06
-6.7967846986251e-06
-2.6028693776896e-05
-3.51215307843108e-07
-2.04253151264898e-05
-6.91584021967405e-06
-2.97059147520032e-06
-3.64130964925277e-05
-1.65022893621625e-05
-1.13149605176314e-05
-3.50967361456227e-05
-1.90004804568336e-05
3.26681290430244e-06
-1.69138880722933e-05
-3.42057526895391e-06
-4.0333792827843e-05
-1.75783829803486e-05
1.13120102730231e-05
-3.17955878486624e-05
-2.23197972831755e-05
-2.47609111711446e-05
-3.88591754430103e-05
-2.43176488604121e-05
-2.48885535408011e-05
-4.47025731245957e-06
-2.72341063495461e-05
-2.2746784457848e-05
2.71498397126414e-07
-3.82077718442004e-05
-2.11274501565098e-05
-4.12943929425285e-05
-3.22568143107796e-06
-1.56568629720874e-05
-1.08366252113331e-05
-4.00928176807836e-05
7.56518615968875e-06
-9.34005357003983e-06
-1.93920217381676e-05
-3.55995466554265e-05
-2.21512649560563e-05
-1.92453874983557e-05
-2.25276218898722e-05
-5.12167775042929e-05
-1.40325803254633e-05
-3.76946904338822e-05
-3.03321876178053e-05
-4.05786346817649e-06
-3.29863216899014e-05
-3.25215043900148e-05
-4.09329532822274e-05
-1.48555610157305e-05
-2.0235721204629e-05
-3.65190886006657e-05
-2.54004223916724e-05
-3.49717484390353e-05
-5.50487826905505e-06
-3.18251366573777e-05
-2.70215495353561e-06
-1.50463953301411e-05
-1.31318866545375e-05
-1.9508032064831e-05
-4.04543646954077e-05
-3.80359100438014e-05
-2.5433065991565e-05
-2.39012727073562e-05
-2.25364805277478e-05
-2.59253447606394e-05
-3.77427595620202e-05
-2.0227554476304e-05
-2.41798672483089e-05
-3.94239577228926e-05
-3.24803423780215e-05
-2.54242953308523e-05
-3.62676383790606e-05
-2.04590822379335e-05
-8.32069158121898e-06
-2.32394144235952e-05
-3.43650130413032e-05
-2.1282587298254e-05
-1.82185081103125e-05
-5.49774667774991e-06
-3.56803444798867e-05
6.84751563669471e-06
-2.62142225112012e-05
-3.00025256916578e-05
-8.81121342969313e-06
7.78084623885589e-06
-5.56840256784651e-06
-9.97658600491267e-06
-1.72089078675172e-05
-2.55151094439049e-05
-3.93037005434572e-05
-8.98320053960219e-06
-2.27615248530682e-05
-2.42284910545114e-05
-1.3762673485552e-05
-2.94590313174938e-05
-1.88531607671323e-05
-3.43250468898702e-05
-5.06483697495307e-05
-2.09886131185321e-05
-2.50174261424074e-05
-2.1052571693899e-05
-3.88766754409732e-05
-1.67582988519036e-05
-1.83029940878868e-05
-1.39062841321255e-05
-3.79690920223969e-05
-4.52768000326741e-05
-1.88461717048731e-05
-8.66088399744661e-06
-1.45404150182621e-05
-1.48616775611686e-05
-1.63853883747314e-05
-2.91908727926452e-05
-2.53313245467133e-05
-2.96678931577275e-05
-3.50215431727233e-05
-2.72755580196716e-05
-1.93349493034142e-05
-1.31317814004543e-05
-2.63493988145773e-05
-1.55578841965855e-05
-1.53663549952573e-05
-1.92182075790672e-05
-3.72938880781661e-05
-3.2854361477786e-05
-5.96495522131224e-07
-2.10762194965383e-05
-2.80339826158065e-05
-6.50880397883036e-06
-4.42462290123842e-05
-1.89074610221362e-05
-5.20134910823326e-06
-3.49997358545031e-05
-8.73710213141442e-06
-3.85580915601573e-06
-1.5089320143187e-05
-6.85661238311396e-06
-1.95071636577769e-05
-4.6455784108961e-05
-5.33611173743656e-05
-1.97816832429281e-05
-1.2533354764485e-07
-2.19983264250112e-05
-2.50223551456018e-05
-2.8540063146012e-05
-2.84695348432505e-05
-1.82467393322063e-05
-1.63746201285813e-05
-1.09308037222219e-05
-2.1017237755227e-05
-1.85881441991344e-05
-2.99306762993627e-05
-2.45828522455781e-05
-2.52569190023894e-05
-8.06295748873173e-06
-2.52216402764237e-05
-3.15968096137797e-05
-2.63314601318453e-05
-1.95983946095337e-05
-8.99319173910926e-06
-1.75523687941112e-05
-7.77290502970238e-06
-6.84810644946897e-06
-2.33917884498324e-05
-3.15426491110902e-05
-1.87550945327836e-05
-3.18580192566802e-05
-1.67562296059198e-05
-3.30246983756482e-05
-1.66284572298e-05
-3.22048879534932e-05
-3.17389768744764e-05
-2.75338898828361e-05
-2.4191562604358e-05
-1.06111855349891e-05
-1.82167954535771e-05
-8.0090281878035e-06
-2.19854752257852e-05
-1.82301231172776e-05
-2.08512894002792e-05
-4.6379566139633e-05
-4.28351136114236e-05
-2.39664457855785e-05
-3.01571060109779e-05
-1.78833944400467e-05
-2.06395534673767e-06
-1.36268658939319e-06
-2.06548907755317e-05
-1.36017989065456e-05
4.99282502519235e-06
-2.65334990187347e-05
-1.17190624092749e-05
-2.77381819961676e-05
-7.18287158449152e-06
-2.89337745355555e-05
-1.04014891408036e-05
-1.41425239193376e-05
-1.2153327707461e-05
-1.69066248717025e-05
-2.01289207614576e-05
-3.48983999702461e-06
-1.35547215605563e-05
2.79986379590742e-06
-1.413864917948e-05
-6.19308612457508e-06
-2.06985739793156e-05
-1.60604578830455e-05
-8.23928247401026e-06
-2.22892921477784e-05
-1.93721409006873e-05
-2.03707217565092e-05
-1.48309976966937e-05
-3.78688869854592e-05
-3.09989651314465e-05
-2.27633163977173e-05
-2.81037660650765e-05
-5.17757651618131e-05
-2.79592619838245e-05
-2.98728906878675e-05
-1.23822424291525e-06
-3.82565453182255e-06
-2.40304647518683e-05
-7.18930381473406e-06
-1.24628440303409e-05
-2.98141508272751e-05
-3.29068410959291e-05
-3.48301814482892e-05
-2.45828562980604e-05
-2.7247395265689e-05
-2.38938573440995e-05
-2.41050456776802e-05
-2.84617764373039e-05
-1.47415458682826e-05
-2.00291043974494e-05
-3.386793816604e-05
-1.03141696888039e-05
-3.5898548761181e-05
-2.45782435407447e-05
-7.46955988070006e-07
-4.60298838193126e-06
-3.31861377227145e-05
-2.55660882534162e-05
-3.62588464900933e-05
-2.91968672599605e-05
-2.87776896001769e-05
-1.98455982955201e-05
-1.06294792518371e-05
-7.26932758149987e-06
-1.79689571173746e-05
-3.33494689940165e-06
-4.96697153098716e-06
-1.81234877350077e-06
-2.0587306310198e-05
-2.41017097206492e-05
-1.21121716379715e-05
-3.85191529067334e-05
-3.40821784371675e-05
-2.57513398116058e-05
-5.92788999780974e-06
-3.2658103167901e-05
-2.52482656168911e-07
-1.31325390196648e-05
-6.99497800678338e-06
-4.11415738306295e-05
-2.56835270863678e-05
-1.21985277100463e-05
-1.76153135295279e-05
-9.61419940108386e-06
-4.34408613288583e-05
-4.04737847731789e-05
-1.81135643679457e-05
-3.88934446934342e-05
-1.90303245967928e-05
1.14453127958158e-05
-3.67573242225807e-05
-3.30311137460849e-05
-2.16226727907937e-05
-1.79694737098166e-05
-3.23314890353054e-05
-8.72814853738469e-06
-5.5718649794499e-06
-9.85834310332218e-06
-1.41165845687156e-05
-3.09400255792207e-05
-2.52646952810322e-05
-2.8773056325252e-05
-3.38074649675483e-05
-1.40874022572485e-05
-2.49742324823107e-05
-1.68119415019684e-05
-3.16379936201365e-05
-1.06133039509427e-05
-1.58985569066634e-05
-9.61628464667154e-06
-1.76706117336707e-05
-3.33669080045672e-05
-1.92097133885895e-05
-9.71685931644197e-06
-8.13264714272215e-06
-2.90972061901952e-05
-2.13566239673164e-05
-4.76300980739118e-05
-2.5137139318627e-05
-2.02814534015212e-05
-2.43929184710227e-05
-2.44130809556236e-05
-3.39629413250672e-05
-3.16210403404663e-05
-5.27476768661558e-05
-3.70896505069061e-05
-9.0605865234485e-06
4.62818637210336e-06
-3.22684870571039e-05
-7.42581576501932e-06
-2.31370785103111e-05
-3.12717754654711e-05
-4.50336951918572e-05
-1.71342018974416e-05
-3.11183841323074e-05
-5.58235101113332e-06
-2.56177985353807e-05
-2.29686282214065e-05
-3.55294089904222e-05
-3.38785098917954e-05
-1.2904719315846e-05
-1.69966186314102e-05
-4.13703672506776e-05
-1.37204250883192e-05
-4.14477302095583e-05
-4.89859512302216e-05
-4.41771803352131e-06
-1.6469132714011e-05
6.98240253261214e-06
-2.5804934947183e-05
-1.74241486979231e-05
-3.22516989685646e-05
-1.11220454449884e-05
-2.67373946389333e-05
-2.12597312579571e-05
-2.82432225775661e-05
-3.11479057578045e-05
-2.49693635519376e-05
-7.88700653480188e-06
-1.48685202702581e-05
-2.30529158321074e-05
2.94472165239342e-08
-4.05241172220211e-05
-1.21587241331741e-05
-1.69157592350896e-05
-5.82282553880202e-06
-1.31476491096846e-05
-2.42850741439788e-06
-1.72307884867564e-05
-2.12316406450249e-05
-1.4549595648377e-05
-4.20174395565772e-05
-1.26885012114332e-06
-2.60184792716986e-05
-1.62802692614718e-05
-9.9672449827351e-06
-1.48087208596958e-06
-1.42512244158734e-05
1.54493281190831e-05
-4.7420641943021e-05
-5.06284805252961e-05
-2.37254287091534e-05
-2.24025317894119e-05
-3.68282049094644e-05
-2.07002805521264e-05
-1.76138196146222e-05
-2.00412764001609e-05
-1.29219773650237e-05
-2.37699543272763e-05
-2.39399325677927e-05
5.73441276640966e-07
-1.72143369345076e-05
-4.57857516389404e-06
-3.47963557995156e-05
-1.39671061867348e-05
-2.11617110747679e-05
-3.34362151488345e-05
-2.49983084237014e-05
-1.76338601047068e-05
-1.13023581945852e-05
-3.53226753322818e-05
-1.48561398656276e-05
-3.38882427082993e-05
-5.78413074385348e-06
-1.71294477925565e-05
-1.42293982879294e-05
-2.49498468281107e-05
-1.53163442991107e-05
-2.44560897568954e-05
-2.33155396497935e-05
-4.85134877532516e-05
-5.65165722012091e-06
-4.00452591602188e-05
-3.83997442673617e-05
-1.85057334192706e-05
-1.72365102125201e-05
-8.24430892628879e-06
-1.21133450974024e-05
-1.31954120308316e-05
-4.13711865629888e-05
-1.99957737799697e-05
-1.97876620826781e-05
-2.65463436596958e-05
-2.43648490603104e-05
-2.15742803610608e-05
-4.61075840091599e-05
-9.23458168545172e-06
-4.06318561783059e-05
-2.66882329254103e-05
-1.37804008217492e-05
-2.65322116453073e-05
-1.96307681693951e-05
1.44167638932721e-06
-1.70056148462337e-05
-1.48705999586228e-05
-1.68086685940507e-05
-2.01523993024943e-05
-4.13752723010258e-05
-2.78082601821856e-05
-3.50781407292032e-06
-8.57518620036814e-06
-9.92996469453637e-06
-9.67890852929861e-06
-1.07146792911596e-05
-2.60553306496921e-05
-3.1710738130041e-05
-1.17296480761182e-05
-1.63057814221368e-05
-2.97278684912685e-05
-4.07321592716518e-05
4.12184950782131e-06
-1.94983136388524e-05
-2.97889199812373e-05
-3.9515393681392e-05
-3.0915290834828e-05
-2.5560845576782e-05
-2.72712537282218e-05
-6.37667488443051e-06
-1.38123053985792e-05
-2.76455286567179e-05
-1.48811323554388e-05
-2.81532244581025e-05
-2.37242762562933e-05
-2.85850121953847e-05
-1.28782166505936e-05
-2.70219675826709e-05
-1.73734644227362e-05
-5.28537221526276e-06
-1.07996237466127e-05
-2.11196023321161e-05
1.04173230159873e-05
-2.60250789217277e-05
-2.98622821984842e-05
-2.0782870352938e-05
-3.12605378886654e-05
-2.25151180292484e-05
-1.14527342313688e-05
-1.802987478808e-05
-1.27741676200637e-05
-3.0452895422651e-05
-1.2144689423033e-05
-1.74312890351684e-05
-1.96560073846732e-05
-3.84571585622714e-05
-2.50538271842063e-05
-1.51143781934345e-05
-1.27922461901274e-05
-2.50369658770544e-05
-3.14667282033991e-05
-5.34352565876443e-06
-1.14942567572568e-05
-3.7765832781364e-05
-2.81905066866557e-05
-3.05269111197871e-05
-3.55720560688176e-05
-1.35114048543621e-05
-3.3958101112199e-05
-3.95752778780954e-05
-1.91542077626626e-05
-2.69020315486689e-05
-2.77770282177984e-05
-3.7390714641083e-05
-5.65827278326735e-05
-2.3003978905352e-05
-4.84248361788358e-06
-2.25146446183481e-05
-2.01857969474637e-05
-1.67193663248795e-05
-1.91976641664202e-05
-3.68293221308373e-05
-3.27959908087228e-05
2.24884444817466e-06
-9.68108276599959e-06
-1.24071825047565e-05
-2.01839427323804e-05
-3.81616694738705e-05
-1.52693609036388e-05
-2.98738974397113e-05
-1.44209756145119e-05
-4.91684368312122e-05
-1.85061302188565e-05
-2.55306582454554e-05
-1.55131826631445e-05
-3.55290913184692e-05
-4.28557128748301e-05
-5.8535374786618e-06
-2.01300070320864e-05
-2.20657800914323e-05
-2.1432079482999e-05
-2.39585779758987e-05
-2.37356455774946e-05
-6.65085612200174e-06
-4.11540885347008e-06
-3.84558488362749e-05
-3.0379350026422e-05
-3.49785890091186e-06
-2.28157411646424e-05
-9.34655372158923e-06
-2.37332359069605e-07
-3.58145490523571e-05
-1.39789337749065e-05
-3.73980626406242e-05
-1.43024022158696e-05
-6.99822768787503e-06
-9.29477347532134e-06
-1.29077614069522e-05
-8.77720379128886e-06
-4.12641112196748e-06
-8.69222917346344e-06
-3.35995001124181e-05
-4.06885192717352e-06
-2.09769265056218e-05
-1.29069184316545e-05
-4.11558840311493e-06
-1.95636555977053e-05
-2.02762309454657e-05
-1.38224283411953e-05
-3.67059116573592e-05
-5.61825694055927e-06
-3.58672516233151e-05
-1.05131414786321e-05
-1.66932424137733e-05
-2.3149125019735e-05
-1.92649688210131e-05
-9.40028262737664e-06
-3.99642862283477e-05
-3.53915609496413e-05
-1.7625083996349e-05
-2.63037790187842e-05
-2.42268745748633e-05
-1.99569355988718e-05
-4.15044064234172e-05
-2.68198758012365e-05
-3.7213015207526e-05
-3.8216876347432e-05
-2.35947485336976e-05
-2.28512359976908e-05
-2.14220813849692e-05
-3.06118167985168e-05
-3.66055582766093e-05
-2.11380916355061e-05
-2.19368428996912e-05
-2.20686323494355e-05
-3.25210310504569e-05
-2.76176778043244e-05
-1.11274792705185e-06
-4.15989229222592e-05
-1.14866744877933e-05
-1.98300028570259e-06
-1.09742130541655e-05
-2.61481693487463e-05
-2.25995972843533e-05
-1.63144651045917e-05
-4.17361917852008e-05
-1.92637687578785e-05
2.84458734422437e-06
-1.65773773501662e-05
-1.35176420309025e-05
-3.33743671998943e-05
-3.03484087267001e-05
-3.39027359345419e-05
-2.59419013970159e-06
-1.69837959194497e-05
-3.68593051905102e-05
-1.72183221297006e-05
-1.96748809360693e-05
-1.35761981029538e-05
-3.0815541638444e-05
-2.5293919564094e-05
-1.55648517952712e-05
-2.00295710730443e-05
-1.73605806682173e-05
-1.44189922884531e-05
-6.49746209332392e-06
-1.31933658688886e-05
-2.73260835671804e-05
1.33725483805562e-07
-4.0427080865771e-05
-2.97923626709604e-05
-2.96072558022309e-05
-3.92336589897354e-05
-1.52154716748759e-05
-1.01568832298396e-05
-2.18187144485316e-05
-1.47475049922514e-05
-3.04991195825783e-05
-3.03259203269349e-05
-2.91582544700948e-05
-1.53646890216596e-05
8.45414192534581e-06
-9.44184575446271e-06
-3.49686417996467e-05
-1.39083523913399e-05
-6.1148420357728e-06
-2.04568472544005e-05
-1.56871963130338e-05
-2.05626472159264e-05
-1.19629556200394e-05
-3.13240127967689e-05
-3.71129237950793e-05
-1.08180746669382e-05
-1.44690737285962e-05
-3.38370052130441e-05
-1.74975686882081e-05
-2.52342299014052e-05
-1.43976448704295e-05
-2.01022864845852e-05
-4.0625414176849e-05
-1.37915305683263e-05
1.99998340132015e-07
-1.51760897216605e-06
-7.41220867260706e-06
-1.73606687303222e-05
-3.15397972357877e-05
-1.08604900482494e-05
-1.61393167672397e-06
-2.28800021670134e-05
-6.61460014233002e-06
-1.73317319165638e-05
-9.89385133241238e-06
-1.1732032478515e-06
-5.12449472343937e-06
1.26864019339082e-05
-9.209242019133e-06
-2.98625923589121e-05
-2.71608608885469e-05
2.9782861557791e-06
-3.38178087351047e-05
-1.17306216852003e-05
-3.19857938163381e-05
-1.41930285010969e-05
-1.32763087741676e-05
-6.88929667367355e-06
-2.59909625392277e-05
-4.07502797003931e-06
-2.58208433022042e-05
-3.14263727603283e-05
-5.80790354566695e-07
-8.30916970717294e-06
-2.14473822800395e-06
-1.49707137608002e-05
-2.33792126487656e-05
5.71596705080812e-06
-2.48903628967873e-05
2.25863564935493e-06
-4.48954783416677e-05
-2.51808024909878e-05
-2.4825288170555e-05
-3.4208982548068e-05
-3.4499651807378e-06
-5.21761864740725e-05
-9.30816106658229e-06
-9.67568775814786e-06
-3.10844986646226e-05
-3.8470708933789e-05
4.18976534160474e-06
-1.86293935078525e-05
-1.96072928094517e-05
-1.82426673702583e-05
-2.01167882188752e-05
-1.68266765835722e-05
-1.8343055943043e-05
4.83859818421097e-06
-4.05212786210067e-05
-3.6062412409027e-05
-2.37124007509464e-05
-2.73643680862759e-05
-2.01828425877757e-05
-3.24094691980403e-05
-3.24605306550382e-05
-2.48696099676152e-05
-2.07880880468706e-05
-3.14428651531273e-05
-1.95338597494696e-05
1.95406507364231e-06
-4.45227657308285e-06
-9.72606557382968e-06
-3.38515033794033e-05
-2.73718968302628e-05
-6.62325089468304e-07
-1.50771768572023e-05
1.94764007828997e-05
-2.62037845999225e-05
-2.82903023797784e-05
-3.01080169701981e-05
-2.76594410678497e-05
-3.85206756894698e-05
-2.04142201873183e-05
-9.73000596531247e-06
-1.04910689658484e-05
-1.04168930739776e-05
-1.94907152288442e-05
-2.7502653529291e-05
-2.37652884657132e-05
-2.12043456415243e-05
-1.7866301827319e-05
-2.28789564578096e-05
-1.14424171873244e-05
-4.17190002308687e-06
-7.32302078979641e-06
-1.49028190444927e-05
-6.46447552165508e-06
-2.42027632445308e-05
-4.34808320419553e-05
-1.79390039384613e-05
-1.78046975356725e-05
-8.51022939838078e-07
-3.88430783538104e-05
-1.67309853196547e-05
-1.51228817798868e-05
-1.97922786749921e-05
-1.40261851292631e-05
-2.91518809879361e-05
-2.38368160312744e-05
-9.93131085269397e-06
-2.92581983875322e-05
-4.27467380619726e-06
-2.09434368996462e-05
-2.64246754261086e-05
-3.86405435374382e-05
-1.9274757406531e-05
-2.02465385754984e-05
-2.51184059267741e-06
-2.98056731837957e-05
4.97906678783277e-07
-6.70130363246642e-06
-2.40196896742936e-05
1.08493906556513e-06
-1.59819606333149e-05
-3.37902727722081e-06
-3.8701159369794e-06
6.52520511096101e-06
-2.9862079661771e-05
-2.8442543766555e-05
-1.77514611484093e-05
-3.50270789616758e-05
-2.52990405977042e-07
-2.84250338359241e-05
-1.84684995971843e-05
-2.42269553319394e-05
-2.30917202726427e-05
-3.47667299075661e-05
-1.92066324565894e-05
-2.55481540036572e-05
-1.53611931964382e-05
-2.34720679509448e-05
-1.05529934960879e-05
-2.43851361464135e-05
-2.15377721243891e-05
-5.55369185897945e-06
-1.61254841291087e-05
-3.24925985262138e-05
-3.55493462591948e-05
-1.65274938322807e-05
-4.45606788538466e-05
-2.82015063304326e-05
-1.34684524958468e-05
-2.60333615147674e-05
-1.21200481296985e-05
-1.27104412188266e-05
-2.05797780917089e-05
-2.13795131535867e-05
-1.48242038983738e-05
-1.73436898221651e-05
-2.03736454118349e-05
-2.38680656923256e-05
-2.31673140732147e-05
-2.44075186588802e-05
-9.73189348951762e-06
-1.16078228684701e-05
-2.97861191727521e-05
-2.91783568015118e-05
-2.41700835266378e-05
-9.21685949586955e-06
1.72281246311701e-05
-1.6407645638644e-05
-1.94461007024367e-05
-2.08696019809399e-05
-3.18411597007708e-05
-1.81957101838155e-05
-1.35431055343984e-05
-3.03023518461197e-05
-8.10362837037666e-06
-1.99650311059178e-05
-2.98492042465548e-05
-2.4007850557892e-05
-3.06016889974227e-05
-3.65255181449864e-05
-1.67899229508511e-05
-4.04660882493917e-05
-1.13555666262814e-05
-1.25803539713217e-05
-3.49669041331783e-05
-3.03916288870946e-05
-4.03068496651848e-05
-4.624989604518e-05
-1.53431634018587e-05
-1.69145244251274e-05
-1.14698068852204e-05
-2.92310705476132e-07
-7.59686764429519e-06
-1.66043527556119e-05
-1.05392079892953e-05
-2.63143470416768e-05
-2.67250583496995e-05
-2.13356922004759e-05
-3.32753711107406e-05
-3.66328858982225e-06
8.38657712582424e-06
-1.73114049619379e-05
-3.32267677977253e-05
-1.71014298730592e-05
-1.61374139703768e-05
-9.57588666320458e-06
-2.28589562436752e-06
-1.28574458630916e-05
-1.18458333733223e-05
-7.09518452790688e-06
-2.36225748410283e-05
-1.19171058432553e-05
-1.75510779285519e-05
-3.74457687377905e-05
-1.11170053465888e-05
-3.45389983914118e-05
-3.4968945678173e-05
-3.26691610898827e-05
-7.20101786828811e-06
2.79918456757611e-06
-4.89551587848506e-06
-1.78262279603516e-05
-1.44304359009449e-05
-2.76068786317618e-05
-2.85474668496618e-05
-2.33313508537374e-05
-2.65070775850758e-05
-3.69967233693557e-05
-4.48277080565127e-06
-1.22625136472419e-05
-3.02408595162951e-05
-2.18843194218717e-05
-2.30930384146065e-05
-3.44584954398602e-05
-9.26449521529789e-06
4.30637542638937e-06
-1.88965780191895e-05
-2.41792052130657e-05
-2.50078450038255e-05
-2.76367886267458e-05
-2.87184059842314e-05
-2.74442900263131e-05
-9.72588905955617e-07
-2.75740637898216e-05
-1.7521884795945e-05
-2.84465578130183e-05
-2.53519569070164e-05
-1.79211044545431e-05
-3.52186051649539e-05
-2.2843855206198e-05
-2.20221067698001e-05
-5.3197816914005e-05
-3.73948719896415e-06
-1.5689379306634e-05
-3.26966955798728e-05
-3.14059413841522e-05
-2.45527232413733e-05
-3.8185374474492e-05
-2.46048647643853e-05
-1.55024055813889e-05
-2.03281737423483e-05
-1.48865565458087e-05
-3.03539362577935e-05
-3.01672963818564e-05
-2.86327708109592e-05
-2.93472573425545e-05
-3.45347776582041e-05
-2.05629356763969e-05
-6.12470981570959e-06
-1.1290300683071e-05
-2.87553455365386e-06
-8.15565987819989e-06
-1.21238916366894e-05
8.89357827093737e-06
-4.96919975894069e-06
-1.09117448182163e-05
-2.05412191756445e-05
-1.46735207232255e-05
-2.55990876514231e-05
-1.52971689190132e-06
-8.44176803455278e-06
1.19511787593319e-05
9.98765146751343e-06
-2.5040519906265e-05
-1.02992430259778e-05
-6.39193645099178e-06
-1.99058846903612e-05
-1.85709090394739e-05
1.12302046035991e-07
-1.509378716649e-05
-3.40884506691513e-06
-2.231508325795e-05
-3.03504624512863e-05
-1.87932640634509e-05
-1.6206811344726e-05
-1.7580302205584e-05
-1.35824364687267e-05
-2.45515410156499e-05
-2.8776468642618e-05
-2.89677288996689e-05
-3.02190669931796e-05
-3.32100252097562e-05
-2.40888894949252e-05
-2.20486332951884e-05
-3.82601453772257e-05
-1.21528185019362e-05
-2.81456039735992e-05
-2.83035701616347e-06
-1.27966352821741e-05
-4.84919295293632e-05
-1.10838728559304e-05
-3.4965043492611e-05
-2.73899902818349e-05
-3.56560911276686e-05
-3.41730800966147e-05
-2.05340586525302e-05
-1.23573376739223e-05
-1.33533410321839e-05
-1.77972587242167e-05
-4.67336263793822e-05
-2.14341231236687e-05
-3.52092130347909e-05
-2.83612397324155e-05
-3.99177427982471e-05
-2.05485951551391e-05
-2.6885400509045e-06
-2.90181310853739e-05
-1.57768958138747e-05
2.48390436468387e-06
-2.15066425273858e-05
-3.60097702353483e-06
-3.83477186889062e-05
-2.25892527823318e-05
-1.79254352093042e-05
-2.40835575601188e-05
-3.13170940213685e-05
-1.09110164773606e-05
-3.01473031201649e-05
-2.61952074886566e-05
-2.83384890516659e-05
-1.26049005162474e-05
3.08485204455113e-06
1.4164243134227e-06
-2.37828798001858e-05
-4.04208079903551e-05
-3.11474866202355e-05
-2.25218672527357e-05
-3.47733930403209e-05
-8.79876778807362e-06
-6.37531874101707e-06
4.06185377533088e-06
-3.13930451666922e-05
-1.74575789598212e-05
-7.00736641451715e-07
-2.17053780335727e-05
-2.10532035601866e-05
-2.88383705309165e-05
-1.51221896367637e-05
-2.77903445974647e-05
-1.71137602812521e-05
-3.60093870836553e-05
-2.76168563896678e-05
-9.46736173831128e-06
-2.58188716623235e-05
-2.9311277635554e-06
-8.31800495247459e-06
-2.01904026272606e-05
-2.20178384557424e-05
-9.41602387508953e-06
-2.67961403720308e-05
-2.0851871432805e-05
-7.25608651000209e-06
-2.1259735953945e-05
-1.62644643566953e-05
-1.85055986286134e-05
-3.21678572921344e-05
-2.31457747810535e-05
-1.46064190161254e-05
9.74133935133778e-06
-1.58292216639774e-05
-3.52805052838872e-05
-2.1772524964823e-05
-2.49233133835158e-05
-2.04521099404833e-05
-9.24378178557763e-06
-3.81788775064246e-05
-1.80228675625778e-05
-1.66310914172306e-05
-6.83270326676068e-06
-1.97049988020133e-05
-1.09139512165036e-05
-1.22028057583455e-05
-2.70487419528208e-05
-2.46255704763012e-05
-1.09536085722984e-05
-1.16383938187451e-05
-3.21129804805092e-05
-1.72030933036444e-05
-1.55871302326376e-05
3.18839176397159e-06
-4.68973405136816e-05
-2.46920923397946e-05
-3.70720962984062e-06
-2.24373731106915e-05
-4.77275832555511e-06
-6.4836640179695e-06
-3.45183100603542e-05
-1.80660332496228e-05
-2.55993960503871e-05
-1.24223740962916e-05
-4.82031830081011e-05
-2.45885904416756e-05
-1.53678498817913e-05
-1.18687493722519e-05
-2.92181789570423e-05
-1.77564129412914e-05
-1.71558240961009e-05
-4.09032268527732e-05
-3.25876948907521e-05
-2.73151724759171e-05
-2.66111145920034e-05
-8.33118435893751e-06
-3.34985192486602e-05
-2.84333145933201e-05
-2.61861027290248e-05
-2.64228556760618e-05
-3.12081011511775e-05
-2.12175195987437e-05
-6.96080507385281e-06
-1.23688618560087e-05
2.20395001951766e-07
-2.57061743245537e-05
-3.59761984929312e-05
-2.96068967126288e-05
-2.21326520587008e-05
-1.14503887393847e-05
-1.5944154124813e-05
-2.72784031017141e-05
-1.31732572698868e-05
-1.81991091157025e-05
-1.20349968538051e-05
-9.52464246274045e-06
-2.63825179886148e-05
-4.13938835789672e-06
-3.31485820952948e-05
-9.85251705264207e-06
-4.62067801520021e-05
-7.89392346022742e-06
-3.21265235403647e-05
-8.18967761375771e-07
-2.18754576787668e-05
-1.11521733393104e-05
-3.06176018115709e-05
5.07978154852308e-06
-2.27958991449274e-05
-2.47373460549429e-05
-3.75050902262235e-05
-8.8269788937966e-06
-2.26829668932421e-05
-2.5686898949858e-05
-2.47816438273127e-05
-3.31736439021803e-05
-1.93396012314552e-05
-3.5461040616224e-05
-5.98667394833353e-06
-1.8498034756747e-05
-2.07231627877422e-05
-1.43310873729648e-05
-1.38612882940565e-05
-2.58371858597665e-05
3.5816493719759e-06
7.0921754030256e-06
-2.1092502586454e-05
1.13521433628259e-05
-2.32726607872615e-05
-1.37364406781118e-05
-7.97092870575731e-06
-1.87301812639839e-05
-4.27844242626298e-06
-2.05847500065586e-05
-1.60856549483916e-05
-1.5313938947991e-05
-2.6389905268061e-05
-1.8834349831971e-05
-2.22707981604332e-05
-3.79280475721487e-06
-1.80759958168307e-06
-8.98222360788036e-06
-4.23855581959015e-05
-2.14221085535272e-05
-2.37818574280648e-05
-2.2508440939329e-05
-4.29079796226505e-05
-2.34833438255865e-05
-1.35493149458624e-05
-3.39440994925716e-05
-1.06567779376998e-05
-5.09273414656483e-05
-8.05074448075689e-06
-7.75434780543248e-06
-2.74902670907146e-05
-2.44379455333911e-05
-3.91477781980122e-05
-2.45978513150054e-05
-2.09900121236647e-05
-3.1191460755422e-05
-1.64119863390159e-05
-3.18076831850183e-05
-3.68330917939717e-06
-2.83158597616764e-05
-3.04227804272588e-05
-2.75171701165972e-05
-1.20124313149752e-05
-5.28400348660098e-06
-7.2325902062298e-06
-3.66983920177464e-05
-1.1852040732059e-05
-2.00818633806273e-05
-1.92778428706361e-05
-2.27766166276958e-05
-1.23716978232091e-05
-3.15851144043459e-05
-3.10848383817963e-05
-3.43758107391902e-05
7.2500744799393e-06
-4.52320423815479e-05
-1.99624419455354e-05
-2.51128943129738e-05
-1.15315662261939e-05
-2.46988207750674e-05
-2.65587076794361e-05
-2.3817996328566e-05
-2.69145926836175e-05
-1.1529668858976e-05
-8.1932491229507e-06
-2.58040823705869e-05
2.07077780277981e-05
-3.91334464512144e-05
-1.11307634956284e-05
-2.32048330358649e-05
-3.45486118317737e-05
-2.32621227773764e-05
6.26213576909239e-06
-3.25438136080157e-05
-4.9122351548619e-05
-1.72214728876721e-05
-1.40843894791545e-05
-1.68684835222354e-05
-3.93609897556142e-05
-2.14670829531772e-05
-2.06083518979244e-05
2.48188417745291e-06
-2.27243440116057e-05
-2.89883849708538e-05
-2.22556907016194e-05
-2.58876965327979e-05
-2.83172549978901e-05
-4.24405000439022e-05
1.00680122514258e-06
-1.83211682816867e-05
-1.70978260588643e-05
-2.48826629679344e-05
-3.02110203425839e-05
-2.8077078335856e-06
-1.74307886376763e-05
-1.07808062141261e-05
-2.1840599400633e-05
-2.70568087096174e-05
-1.20556150692826e-06
-3.39935968856369e-05
-1.70727282227239e-05
-3.0973061262802e-06
-1.01681105369935e-05
-1.58455204021274e-05
-4.20772937752367e-05
-3.63024580673387e-05
-3.20623871264608e-05
2.05140979645047e-06
-1.69732317132118e-05
-5.8117178188604e-06
-1.91357490327268e-05
-1.20495498232281e-05
-1.73739955986583e-05
-2.63383446208925e-05
-1.73041044146949e-05
-3.21708816414463e-05
-1.04166925947633e-05
-2.08134300119954e-05
-1.22716692236713e-05
-7.72595398921664e-06
-2.50570386436305e-05
-4.69895066544242e-06
-2.57801278113824e-05
-1.3485256379899e-05
-1.81576984404579e-05
-2.65154064208022e-05
-8.00984004893721e-06
1.4377785215972e-07
-3.87794470040355e-05
-1.63549045659667e-05
-4.94955800439474e-06
-2.21666694181569e-05
-3.64000307023904e-05
-2.07395521326783e-05
-9.01721853837086e-06
-1.85529960607143e-05
1.17181240608097e-05
-9.44788749632443e-06
-2.77515143427968e-05
-2.72790406613858e-05
1.76941574735488e-06
-4.534676247489e-05
-6.90523674248072e-06
-2.68025901023035e-05
-2.6927605194577e-05
-1.76033884141289e-06
-3.01174640457601e-05
-6.51942461288083e-06
-2.16786656358499e-05
-1.52818509483265e-05
-1.67593523765049e-05
-2.79967942547507e-05
-1.71087774034105e-05
-2.60864303878705e-05
1.24812355838264e-05
-3.95628698885064e-06
-4.17257930773016e-05
-2.33832030293365e-05
-2.94727961572047e-05
-2.85184488735504e-05
-1.52641612336241e-05
-3.40433354806742e-05
-4.25279753189233e-05
-6.70461481215491e-06
-1.657090262747e-05
-3.10684690844856e-06
-2.13414648759602e-05
-1.51742287889399e-05
-1.27717879442091e-05
-2.51782226027582e-05
-3.77941417942315e-05
-1.53889556493505e-05
-2.62981819666097e-05
-1.95399875747502e-05
-3.06163250791598e-05
-4.61334025455159e-06
-1.87320301471514e-05
-2.65036538834294e-05
-4.75906186656437e-05
-4.3270573727126e-05
-1.98343314578551e-05
-3.68795171302877e-05
-7.96240509215088e-06
-1.45314987004295e-05
-4.2010828656091e-05
-4.53688248750412e-06
-1.30428034237321e-06
-2.56491770176583e-05
-3.052062431956e-05
-4.67074737670166e-06
-2.26981014881779e-05
-9.18908851260376e-06
-2.60003033972042e-05
-2.35162396989944e-05
-2.8175649517322e-05
-1.70641360768039e-05
-1.7739664949759e-05
8.80202541259944e-06
-4.3185757018937e-05
-1.80221739210088e-05
-2.59051096924331e-05
-1.47252379399553e-05
-2.17305391168449e-05
-1.57525938459926e-05
-3.41868137813367e-05
-2.06504202919428e-05
-3.08857177857392e-05
-2.65336524475976e-05
-1.61394503602034e-06
-3.90475668620143e-05
-1.81957110913779e-05
2.25136767825603e-06
-8.60125403184976e-06
-3.43349496507579e-05
-1.02421147109713e-05
-1.78441606811187e-05
6.30322102472341e-06
-1.68993737850176e-05
-3.18645864378492e-05
6.7981852278729e-06
-3.12754747064295e-05
-8.7498195684808e-06
-3.72114428915054e-05
-4.59612788790291e-06
-1.55959585555057e-05
-1.30516211324081e-05
-2.44503562866885e-05
-2.38654412620524e-05
-1.4222002144055e-05
-9.36418622955165e-06
-2.10269230262052e-05
-2.22375366328519e-05
-1.17535153007164e-05
-2.62031174142804e-05
-1.34420082525971e-05
-2.3355293333868e-05
-2.82620291096817e-05
-2.54435824688389e-05
-2.2618244132279e-05
-2.44826532665302e-05
-1.91178125466566e-05
-2.54018195908191e-05
-2.78763960514329e-05
-4.02691292007868e-05
-3.10825135885308e-05
-1.31967166362792e-05
-2.56279632606407e-05
-3.9444562388505e-05
-1.3842072138132e-05
-1.7100829891412e-05
-3.74563054615784e-05
-2.35518708216104e-05
-4.62690943820163e-05
-4.24258546900822e-05
-2.62129287358011e-05
-1.21673972240534e-05
-3.19410563542656e-05
-3.66718308496073e-05
-1.6164170153095e-05
-1.19985684038944e-05
-3.811201248801e-05
-2.54695782527353e-05
-4.19271873525213e-05
-3.05109795095667e-05
-1.67885959132986e-05
-1.09338797518674e-05
-3.22321803887913e-05
-3.63670624257609e-05
-2.3793014910378e-05
2.06834002584854e-06
-1.37651567640113e-05
-1.85732809221605e-05
-5.44766836929185e-06
-1.87107109178003e-05
-1.38707144051062e-05
-2.56645802590521e-05
-2.53020746850275e-05
-2.08651805189673e-05
-2.06247430380761e-05
-2.8198550328797e-05
2.57971870546228e-06
-1.39640265347648e-05
-1.55069600614922e-05
-9.30045748674933e-06
-1.26648225502391e-05
-4.55521148996963e-05
-7.33295769083618e-06
-4.05362652800118e-05
-1.18909969940492e-05
-2.84486675000944e-05
-3.59929126231615e-05
-1.75784784989971e-05
-1.94390238768809e-05
-7.36737982322694e-06
-1.758633327961e-05
-2.58503864217628e-05
-5.74859549315247e-06
-1.01938618775837e-05
-4.71348096010831e-05
-4.47087744042526e-05
-2.3049889136855e-05
-1.56028693400469e-05
-1.97315718963757e-05
-6.92353393922146e-06
-2.36284030790441e-05
-1.95541874195067e-05
-2.83996603794667e-05
-1.75320529086404e-05
-2.12269280694105e-05
9.04112659006876e-07
-3.42721706587115e-05
-3.43518105369092e-05
-9.39899282397081e-06
-5.73667430857847e-06
-2.2613761252966e-05
-2.68620418294645e-05
-4.94817415692397e-05
-7.09024970506331e-06
-3.51813706323649e-05
-1.22849355089746e-05
-3.35529973129408e-05
-8.97621675561563e-06
-4.68026346106092e-06
-9.53004541889919e-06
-2.98192839969823e-05
-3.05909642654384e-05
-2.97273885726565e-05
-2.3696696802004e-05
-3.52457637998267e-05
-6.6986675394206e-06
-2.2802860027129e-05
-1.32238604965742e-05
-5.91435866502705e-06
-9.35626536647453e-06
-2.10010269306983e-05
-8.68421499244458e-06
-2.96417626082234e-05
-1.54474407812025e-05
-3.26665901838735e-05
-7.37909830655547e-06
-1.28026670219549e-05
-1.98135777233149e-05
-2.70526360117367e-05
-5.61067911601308e-06
1.57799098349928e-07
-3.98301145102725e-05
-5.93743390956079e-06
-3.4094151086364e-05
-1.93076423985902e-05
-1.7985841069276e-05
-1.85186309943567e-05
-1.15798651014263e-05
-3.28801191356617e-06
-4.43531254029102e-05
-2.56135477051636e-05
-1.42266202463975e-05
-1.11672484481887e-05
-4.39401505905087e-05
-4.03261616308618e-06
-2.46415572941732e-05
-3.46884518871515e-05
-2.28766342949616e-05
-2.52659929029769e-06
-1.2577197356422e-05
4.80937815751086e-06
-1.99238896099014e-05
-1.20342874812941e-05
-2.32163372387453e-05
-3.39334446433008e-05
-1.73988863953667e-05
-2.96473521746565e-05
-2.95806940548262e-05
-1.84884523686544e-05
-7.07199848787806e-06
-2.52400328439778e-05
-3.74113242208748e-05
-3.33007715212857e-05
-2.91583794340234e-05
-2.95732383201137e-05
-7.60127599758111e-06
-3.25861727746586e-05
-2.58302331917004e-05
-4.24689489044447e-05
-3.02462583550542e-05
-1.64335564368275e-05
-1.74938406006114e-05
-3.00213835767266e-05
-3.67405755608735e-05
-1.74035298920187e-05
-3.06885156881288e-05
-4.59724123375829e-05
-3.38757935541406e-05
-4.81775139252532e-05
-3.13100248850265e-05
-1.09441861492762e-05
-2.41249593431366e-05
-1.57475740370281e-05
-3.56752138957357e-05
-1.52173877512717e-05
-5.22567287388575e-06
-2.50194212119661e-05
2.42315047778085e-06
-2.83644633110348e-06
-2.01495125435245e-05
-1.79294692515224e-05
-2.64455094819123e-05
-1.27620537509191e-05
-1.58716746648377e-05
-2.18339714679745e-05
-4.94130339147194e-06
-2.98834743808046e-05
-2.24792935567075e-05
-2.29147434914547e-05
-1.97748929566688e-05
-1.8662898611771e-05
-2.87828378080445e-05
-3.80789606345144e-05
-1.00719108868408e-05
-1.35747197756883e-05
-1.75292014717376e-06
-2.47819204205947e-05
-3.51766389319849e-05
-1.92049486766281e-05
-2.59508742930323e-05
-2.39728746970472e-05
-6.55279643166501e-06
-2.4542560235044e-05
-2.07941211283159e-05
-2.33501899447458e-05
-1.35179048856392e-05
-1.47523852034454e-05
-2.89485840267329e-05
-2.09083287669373e-05
-2.97495749322613e-05
-4.17776231848439e-05
-3.47074429334897e-06
-2.57711327802292e-05
-3.73341952012615e-05
-8.65977701854818e-06
-2.90495188836971e-05
-1.84590211071884e-05
-2.0441732200483e-05
-9.13381333867412e-06
-2.89718729161667e-05
-2.57809619742455e-05
-2.83749751842477e-05
-5.38253021278197e-05
-1.08629670474924e-05
-1.39965895786973e-05
-1.80443420076186e-05
-3.9838025070832e-05
-2.95729196613553e-05
-3.76131451366653e-05
-3.70297945727573e-05
-8.0843379038434e-06
-4.37462828611426e-05
-1.5057788032487e-05
-9.37472352595353e-06
-2.98632565411943e-05
-2.36067575943332e-05
-1.06120077649266e-05
-2.13894072592484e-05
-4.13681121846229e-06
-3.49643299319775e-05
-1.75844343762004e-05
-3.10553033503438e-05
-4.06382166227225e-05
-2.26964205040887e-05
-2.46902151764961e-05
-1.6405909586779e-05
-6.81001203392064e-06
-1.6303898550939e-05
-3.37766129279213e-05
-4.02822997127853e-05
-3.69580140654197e-05
-5.70369607794927e-06
1.85082676419922e-06
-3.42033812717693e-05
-2.00508799228054e-05
-2.8759479175227e-05
-2.95954144892768e-05
-1.29892417571386e-05
-3.2739254770226e-05
-1.20044872077978e-05
-1.8649023762517e-05
9.89253877449846e-06
-3.13624016718155e-05
-2.62094782565395e-05
-2.60319961511446e-05
-2.0505162963726e-05
-1.56126625484483e-05
-1.65870930384432e-05
-1.96262599436487e-05
-4.78280036511836e-05
-3.42785532442534e-05
-3.86656018699535e-05
-1.9654200440129e-05
-3.76571139898254e-05
-1.40008681310813e-05
-1.89946562882967e-06
-4.56883998065433e-05
-2.48204972420836e-05
-1.44520544191601e-05
-3.64453107984047e-05
-1.76549237585421e-05
-2.64324690348868e-05
-1.41647602609826e-05
-2.10940411040011e-05
-3.14016227627829e-05
-8.54870685145977e-06
-2.426682815991e-05
-2.4563223183072e-05
-4.31533034331771e-07
-4.74118230783481e-05
-2.30066978652865e-05
-1.91995789603108e-05
-1.83494202450206e-05
-4.46819893258563e-06
-1.74389796645635e-05
-1.1548394000013e-05
-2.17837924822523e-05
-2.81723177973115e-05
-3.02724449106819e-05
-1.64510758420758e-05
-2.10242592242596e-05
2.28724132310357e-06
-2.13964264764315e-05
-2.26313528821463e-05
-4.15499299754524e-05
-3.0839455442174e-05
-1.68840735474226e-05
-2.14617622644189e-05
-1.93204132000702e-05
-1.1040764566873e-05
-1.53027398904959e-06
-2.5176346211165e-05
-3.72936453066266e-06
-2.83412928207426e-05
-1.86463999638756e-05
-4.87735541876742e-06
-2.05028434539312e-05
-5.44432347531227e-06
-3.27798941600975e-05
-1.77250295087743e-05
-2.27063528362088e-05
-7.73710424709114e-06
-2.97318449402769e-05
-4.64570507135068e-05
-3.25707357091122e-05
-1.95869064805387e-05
-1.48847752162155e-05
-1.85381374377317e-05
-2.38207882028584e-05
-1.94444142404092e-05
-2.90537258623942e-06
-5.61033627622355e-05
-3.42314011720131e-05
-9.79259283268114e-06
-2.79223750756815e-06
-9.67235440935979e-06
-3.85172492258976e-05
-3.68624348282216e-05
-1.74762206949888e-05
-3.93499747710627e-05
-2.5451789464712e-05
-3.11439440968531e-05
-2.14255220048982e-05
-1.9805882977252e-05
-9.5557534827648e-06
-1.91455476787622e-05
-7.70645656126976e-06
-4.10910433774442e-05
-3.16187427417274e-05
-1.64641278342354e-05
-2.36076141604218e-06
-2.83015724890263e-05
-1.19161895895381e-05
-1.59268026112479e-05
-2.44428055205242e-05
-2.74845457955202e-05
-2.34974378686558e-05
-1.40313341797175e-05
-1.53539418212546e-05
-2.79514359269688e-05
-9.92668030727989e-06
-2.05449379124232e-05
-3.15397781227266e-05
-2.46558327352846e-05
-1.46477707885502e-05
-1.88187790254764e-05
-1.35240609675018e-05
-3.31615864642631e-05
-4.75933442924068e-05
-2.20686866331813e-05
-3.85019355125052e-05
-2.2070128717641e-05
-2.39789296927402e-05
3.82934232540731e-08
5.7315623039937e-06
-1.25520526597621e-05
-8.75240319321127e-06
-7.95327707368652e-07
-2.24304610278551e-05
-3.50599860850251e-05
-1.49181257797286e-05
-1.8250066735373e-05
-2.07436312252965e-05
-3.12638415751004e-06
-1.36005567388924e-05
-2.14969354656931e-05
-1.35179665527342e-05
-1.67163688201005e-07
-3.89338154930328e-05
-2.41798619238729e-05
-1.9934016308657e-05
-2.67789297180282e-05
-1.57411842138246e-06
-5.85379038013063e-06
-2.61286787342762e-05
-3.49527027367642e-05
-3.66446779375224e-05
-1.35997123985506e-05
-2.36062761374434e-05
-3.14294246285265e-05
-1.91560668851876e-05
-4.37489931867649e-05
-3.43879239517745e-05
-4.73312252644325e-05
-1.53452221926723e-05
-3.31971109951653e-05
-3.26351294233738e-05
-5.06175479100451e-06
-2.88123461475923e-05
-1.41824166027546e-05
-9.35258670547777e-06
-7.47773569045733e-06
-3.62839813691231e-06
-7.43736346830043e-06
-2.74983134661212e-05
-6.6230802991416e-06
-2.21426964629283e-05
-2.27613378897075e-05
-9.75540881348465e-06
-1.01438334665306e-05
-2.97182093228836e-05
-3.75463814198502e-05
-4.61312757236801e-05
-4.45001136384756e-05
-2.04621806200751e-05
-2.63525261641853e-05
-1.78897230596971e-05
-2.17358123521072e-05
-2.39199707315019e-05
-5.35969285832158e-05
-2.67916812399669e-05
-5.08457676241099e-05
-6.47369396798321e-06
-3.64528932825364e-05
-2.1666236242571e-05
-2.00921457947696e-05
2.78318556635206e-07
-3.22849630317691e-05
-1.72338856452418e-05
-1.10018476714215e-05
-8.54399177991946e-06
-1.96325710970364e-05
-4.80035956694471e-05
-9.62290416854482e-06
-6.81982844231486e-06
-2.48205927643341e-05
-5.87114090779343e-06
-2.68209770613082e-05
-1.3367307826692e-05
-1.15555497558567e-05
-2.38915417637907e-05
-4.25920099609073e-05
-2.66905794051546e-05
-3.05521522812216e-05
-1.90727292672535e-05
-4.43707622815816e-05
-2.80907111197864e-06
-2.68502873809068e-05
-1.02587573143042e-05
-1.81060996509024e-05
-1.93091945901895e-05
-1.94053561643383e-05
-2.56013269512972e-05
-1.9561922380419e-05
-2.63879584336292e-05
-9.01625807353782e-06
-2.04854890610687e-05
1.68398931427801e-05
-1.28775682272742e-05
-1.37689957279164e-05
-1.35423755321923e-05
-4.60619159274446e-05
-1.94880780374389e-05
-1.2061853046932e-05
-1.67602533112123e-05
6.17303458407216e-06
-3.08921141258048e-06
-4.80775212200928e-05
-5.19825513948112e-05
-1.23445917526797e-05
-3.19085826823136e-05
-1.04331403013586e-05
-2.03815927693568e-05
-1.2345789363292e-05
-2.67485543953054e-05
-2.22825394865447e-05
-3.39403335394757e-05
-2.62504932714442e-05
-3.57170160399439e-05
-3.77081138314836e-05
-2.96241697914672e-05
-1.89181237449062e-05
-2.36782395958936e-05
-2.32646167867233e-05
-1.90154632640263e-05
-3.89742695603414e-05
-3.48464116055225e-05
-2.01811111199165e-05
-3.23257969851891e-05
-2.98228283566752e-05
-4.04311575434924e-05
-1.18459601842629e-05
-2.6715429436858e-05
-1.13684031903752e-05
-2.24487367670252e-05
-2.99742138861102e-05
-1.55910716032436e-05
-1.48748855247294e-05
-4.07083549941413e-05
-1.49188283095048e-05
-5.54609604805607e-06
-1.30188244628142e-05
-2.37471791016918e-05
-1.72489954678486e-05
-3.20512294327156e-05
-3.85229726268206e-05
-2.2680551922824e-05
-3.55787721766213e-05
-2.07817992521742e-05
-1.57982271057408e-05
-2.58901284140146e-05
-2.08317733307232e-06
-2.87950501852934e-05
-1.92554018893876e-05
-4.58363155979783e-05
-9.92030372969469e-06
-2.92936741064884e-05
-1.99457642430106e-05
-3.80916864951126e-05
-9.88075993719409e-06
-5.9870039923152e-06
-2.51447068987823e-05
-8.33448393828723e-06
-2.23379500256145e-05
-3.55464370717848e-05
-2.98456032261195e-05
-2.83894069133734e-05
-3.09474097527283e-05
-3.38557605327269e-05
-1.27564811071997e-05
-6.74476811085719e-06
-2.50948181781679e-05
-2.87551910922375e-05
-2.00619159505386e-05
-2.13700045221491e-05
-2.29810572369875e-05
-4.85423058477201e-06
-1.4312196342186e-05
-2.74554609375341e-05
-3.12373277382898e-05
-1.70608188301974e-05
-2.09780273955568e-05
-2.10973982593126e-05
-3.02791024878966e-05
-1.68432603364471e-05
-3.00150484686108e-05
-1.17946932359205e-05
-2.64512872444645e-05
-1.4516492652818e-05
-3.1629105830137e-05
-3.80824053829193e-06
-2.31039382416798e-05
-3.08833121057664e-05
-3.16441422387086e-05
-3.35749042907416e-05
-3.32366074520773e-05
-2.51630826812498e-05
3.95878499634804e-06
-4.76477866354576e-06
-1.56473614487839e-05
-2.57028631839098e-05
-1.21716806179354e-05
-2.28389913929725e-05
-2.29423680352847e-05
-2.68356295023254e-05
-3.44279498298492e-05
-6.6933476487465e-06
-3.09815235419847e-05
-2.2286454775412e-05
-1.71285977803259e-05
3.64132498498194e-06
-9.93459534764187e-06
-2.49251101217477e-05
-2.95246129837197e-05
-5.2838608959955e-06
-1.88939042575608e-05
-3.06507518915077e-05
-4.12295693861671e-05
-2.48928956063365e-05
-2.97342490806597e-05
-1.8544759551396e-05
-2.97024466781409e-05
-1.99459972287502e-05
-3.34948804805633e-05
-3.71417232215292e-05
-3.23423613365357e-05
-2.26326081724171e-05
-3.51649675429648e-05
-1.64366690839187e-05
-2.38916567416947e-05
-2.1939866867069e-05
-1.17869480294367e-05
-6.3171443472911e-06
-1.61463719805592e-05
-1.96710732551302e-05
-2.33525077641291e-06
-2.68098299965454e-05
-2.45942465715752e-05
-8.28052449194424e-06
-2.19239555669887e-05
-1.39905301206268e-05
-2.33814170627546e-05
-1.92069358853066e-05
-1.66971589201576e-05
-1.32727580508257e-06
-1.53900148768221e-05
-1.4009512728792e-05
-3.38060447332948e-05
-1.70226425872199e-05
-2.45388201019391e-05
-3.29967434312288e-05
-1.41481261184552e-05
-2.7860478631557e-05
2.0889695394783e-06
-8.88243242863509e-06
-7.06195414410376e-06
-2.11794197290853e-05
-2.54572779837233e-05
-8.21354961999031e-06
-1.08063612253375e-05
-5.56757519546493e-06
-4.59077971255666e-05
-1.80684707358364e-05
-1.61381614828145e-05
-1.21236894392561e-05
-1.62283540383743e-05
-8.54746645605147e-06
-2.20450952471113e-05
-2.76375127157098e-05
-1.93729086807824e-05
-4.82513997950405e-05
-1.88241004890731e-05
-1.42630423225362e-05
-3.57371085604424e-05
-2.76310456813816e-05
-3.3601514705072e-05
-1.77124554844734e-05
-1.47456120930633e-05
-1.42583602284255e-05
-2.28476609498144e-05
-2.43566888332248e-05
-2.86081119396626e-05
-2.28986742385435e-05
-1.72483572437484e-05
-3.67274751887798e-05
-1.79918804783374e-05
-1.63115084225853e-05
-3.31492695140583e-05
8.49257008302341e-06
-3.80491181960344e-05
-2.5428083032894e-06
-2.11432422818577e-05
4.66622733386684e-06
-3.84526794277692e-05
-2.16490391830038e-05
-3.18563014232059e-05
3.56685342682844e-06
-9.94316428466009e-06
-3.38955420177197e-05
-2.06279146282545e-05
-3.47852885983345e-05
-2.86215752682352e-05
-1.86173758637554e-06
-2.26652834243241e-05
-2.10124176080585e-05
-1.4909996014728e-05
-1.32598704609674e-05
-9.20395005311433e-06
-1.97643015397466e-05
-2.90071202500025e-05
-1.54960215184219e-05
-7.95865863340573e-06
-2.15043326521495e-05
-4.50198271251583e-05
-2.73976410169096e-05
-2.0472017200328e-05
-3.10528102431113e-06
-3.25522071220249e-05
-2.65436508629774e-05
-2.7518067744032e-05
-2.92323441919097e-05
-3.75852148160282e-05
-2.02293723194019e-05
-2.67379824894102e-05
-3.47718734913839e-05
-9.07799648657184e-06
-1.30950802841759e-05
-1.37175052138145e-05
-2.35468470199321e-05
-1.8778140251504e-05
-3.89909437536811e-05
-2.03483891751227e-05
-2.80826677911417e-05
-2.58882322515132e-05
-2.81845095521449e-05
-4.24010124394154e-05
-7.35333293308078e-06
-1.96235058071987e-05
-1.3953810464612e-05
-4.08877792898013e-05
-3.06350746805921e-05
-2.2660917897487e-05
-1.87590592492593e-05
-3.62224488167289e-05
-2.77768153592159e-05
2.55878656276261e-06
-4.5888519432773e-05
-2.60271059260827e-05
-1.57327212441759e-05
-1.50681535811901e-05
-2.91722832973491e-05
-2.50605897148102e-05
-3.28809933069361e-05
-2.03880459721417e-05
-1.91380148180973e-05
-5.38853519424971e-06
-3.0789779229534e-05
-1.32998390668289e-05
-3.22847539227409e-05
-2.39224439083872e-05
-2.81298385575761e-05
-2.13073018485409e-05
-4.30127174607492e-06
-6.22838315138129e-06
-2.46045316396247e-05
-2.32372146872281e-05
-2.57596302191016e-05
-1.92536123586493e-05
-2.84569073445865e-05
-2.61725075312397e-05
-2.5147691432519e-05
-4.08224946371887e-06
-2.08746141008374e-05
-3.33837109335876e-05
-3.35783892946624e-05
-3.47889444065779e-05
-2.03121624906479e-05
-2.63888497901493e-05
-2.50814534837522e-05
-1.9428443454801e-05
-2.14783419494114e-05
-2.33802799455959e-05
-1.34861590557525e-05
-3.47758401272036e-05
-4.27308527046786e-05
-2.32527066684524e-05
-4.32655999300266e-05
-1.77994568324812e-05
-1.27881572787532e-05
-1.88325397778419e-05
-2.75039411254509e-05
-1.17266828774041e-05
-1.384418615257e-05
-2.18585604565516e-06
-1.55654888394823e-05
-2.57502496831671e-05
-2.48310585428478e-05
-6.04301849790558e-07
-1.6567696840356e-05
-9.69500726492128e-06
-3.67719414540921e-05
-2.13498213271948e-05
-2.40196214568251e-05
-2.2696659759534e-05
-6.07010272348597e-06
-3.04278853894049e-05
-9.35319169840538e-06
-1.562488534121e-05
-8.18553213766993e-06
-7.81841417380877e-07
-2.89857136217163e-05
-2.78926540520253e-05
-8.51357104513335e-06
-1.91715998761019e-05
-2.26029534402063e-05
-4.17342653966706e-05
-5.87060725708191e-06
-1.46218711577104e-05
-2.20142478348093e-05
-1.35790731172326e-05
-3.01150655413224e-05
-1.79973701974416e-05
-2.67685407228848e-05
-2.76477508866447e-06
-1.62360830815412e-05
-3.71469760138976e-05
-2.76034385235343e-06
-1.46377537460703e-05
-2.65908304031826e-05
-7.44511790824534e-06
-3.05011389938245e-05
-3.77871237981469e-05
-6.14489715096327e-06
-1.71923092633747e-05
-1.75544363417265e-06
-2.23139351328445e-05
-7.97603872153907e-06
-3.09907833762617e-05
-3.84286703902353e-05
-3.16252099319967e-05
-1.86373200385143e-05
-4.60581572924786e-05
-3.43678872106956e-05
-1.63324597142486e-05
-2.84726886939073e-05
3.96329833620375e-07
-2.28826643020043e-05
-3.87623724440634e-05
-1.76054608409966e-05
-6.30612929250026e-05
-4.73772870164793e-05
-4.03982604338285e-05
-1.31048070937831e-05
-2.41663401698014e-06
-1.80648373316515e-05
-2.86246078664082e-05
-2.4817590755747e-05
-1.63386590105549e-05
-1.03120294359662e-05
-2.0434851478176e-05
-3.04292053427591e-05
-5.43145714076383e-05
-2.59345847782782e-05
-1.23756704146805e-05
-6.59340951346357e-06
-2.14296709201568e-05
-1.36393441508474e-05
-2.90425920253881e-05
-4.43832364599123e-05
-3.79191958021905e-06
-1.37166411035961e-05
-4.25652234244724e-05
-2.27494964265433e-05
-1.32751963939776e-05
-2.68313989400196e-05
-2.52130264600708e-05
-9.50392201636085e-06
-9.8292685236041e-06
-4.35325870749309e-06
-3.42120348088239e-05
-2.75760972155943e-05
-3.2087424589435e-05
-4.29300155974227e-05
-1.91678094343488e-06
-3.19515859381152e-05
-3.06552945245639e-05
9.5240315793757e-07
-2.09423706873645e-05
-1.95111628007545e-05
-1.83019212362569e-05
-3.16847826356799e-05
-2.52963440687799e-05
-2.33585632663841e-05
-3.38170847795497e-05
-6.65524324419846e-06
-1.69748558732309e-05
-3.76104127892379e-05
-3.34153351889523e-06
-1.67320009561373e-07
-9.72956622978641e-06
-1.92682811657555e-05
-1.21384497635704e-05
-2.10391177653305e-05
-2.06862354093538e-05
-2.48929208424385e-05
-3.41311216304162e-05
-8.22445088540586e-06
-1.77967416521242e-05
-1.3144676161221e-05
-5.9338522043631e-06
-2.70854847943957e-05
-1.85131449150881e-05
-1.86679229074242e-05
-2.31157606322738e-05
-2.95950569558432e-05
-2.32188002747064e-05
-2.87858421597102e-05
-1.08534775169412e-05
-2.18272569638232e-05
-4.51666114149872e-05
-1.32071350558467e-05
-2.11579679665433e-05
-1.97386262726731e-06
-1.90688403071256e-05
-2.82652832184106e-05
-1.08156772663348e-05
-9.66716356155857e-06
-2.69350807370032e-05
-5.38234198313363e-06
-2.81207469280985e-05
-2.0691937106133e-05
-4.08165951092079e-05
-2.51682207448113e-05
-1.53425315445415e-05
-2.89793849641654e-05
-3.89625420727146e-05
-3.0769308135288e-05
-1.83423474158087e-06
-4.323399603879e-05
-1.01440196679626e-05
-1.70638265579e-05
-4.24892634703614e-06
-3.56007931424919e-05
-1.7648071856211e-05
-1.00296743179336e-05
-2.19513330725295e-05
-3.29284877275926e-05
-7.17300393029447e-06
-3.88164994671928e-05
-3.55163746929349e-05
-1.78621126149379e-05
-3.25206247104362e-05
-1.19302336312503e-05
-3.70229390895037e-05
-1.60190242330784e-05
-9.27434271727494e-06
-4.88222738208806e-05
-2.50394557809072e-05
-7.79795913659664e-06
-1.98120759201286e-05
-1.82861985978325e-05
-3.24585287074163e-05
-2.94008873129327e-05
-2.12962022947929e-05
-1.94741242051791e-05
-2.09553435224642e-05
-3.05290638234069e-05
-1.36572397928011e-05
-1.77181343802122e-05
-1.74006904538551e-05
-7.25800193860459e-06
-4.23206430972406e-06
3.77096254828266e-06
-2.53825857391122e-05
-1.13692190912511e-05
-8.39183125454102e-06
-1.3722309897937e-05
-3.95407217600863e-05
-1.08722689605352e-05
-1.74872800488492e-05
-1.74398415092255e-05
2.97817526705279e-06
3.99660483286658e-08
-1.92659789735021e-05
-1.09966011502036e-05
-1.60462364549272e-05
-3.45162073338959e-05
-2.77550877000941e-05
-1.01648865713349e-05
-2.88757041739137e-05
-2.88956544445659e-05
-6.19731257092941e-06
-3.04801292903919e-05
-2.55045424450427e-05
-1.2776920070303e-05
-1.04984568336916e-05
-7.39395774521419e-07
2.02406376982221e-06
-1.78235123220073e-05
-3.66794402106898e-05
-3.06353199513235e-05
-1.93262924776316e-05
-5.03201517760405e-06
-2.99314920671907e-05
-4.90471993298306e-05
-2.82285444543767e-06
-2.1252406680228e-05
-2.82009702946659e-05
-1.27468843904734e-05
-2.24807469320935e-05
-2.58170280599192e-05
-1.49941160483864e-05
-2.67081104434839e-05
-3.99706084151943e-05
-3.23423370884222e-05
-3.20056627154255e-05
-2.24612088062183e-05
-2.88953049421667e-05
-9.59804233594237e-06
-1.13271133820634e-05
-2.7674352580383e-05
-4.4178962030743e-05
-6.63553668614861e-06
-3.17419416319644e-05
7.15501194343345e-06
-1.08720450799116e-05
-2.44948695534318e-05
-4.08438905093298e-05
-2.07564454905036e-05
-1.16859005158746e-05
-2.79936589638155e-05
-2.91848313894535e-05
-1.54655737549473e-05
-2.334461520103e-05
-1.79605793565679e-05
1.01664990163353e-05
-4.48920543391738e-05
-1.82159344547108e-05
-1.13819702649149e-05
-8.18651055471773e-06
-4.68115323842402e-06
-2.03027949867425e-05
-9.91649518919245e-06
-1.03679975379613e-05
-7.17665204970512e-06
-7.6004463835964e-06
-1.46436867460286e-05
-1.26845413997103e-05
-4.59736095311564e-05
5.75107119773386e-06
-1.27578389765027e-05
-2.61177948413918e-05
-5.90651205589484e-06
-1.52068132719428e-05
-2.5175807435723e-05
-2.60201819725936e-05
-3.23385887423903e-05
-1.36860711980296e-05
-3.18816346646862e-05
-1.51886593438246e-05
-8.8691469630684e-06
-5.11386953925953e-06
-2.61542393606622e-05
-4.34954564772086e-06
-9.98717004655577e-06
-2.4142331944334e-05
-1.12860479205358e-05
-1.29455496261296e-05
-2.50246963968741e-05
-3.32325638199196e-05
-2.05913052699804e-05
7.50915929449401e-06
-2.23443582079063e-05
-8.76247319083335e-06
-2.63938486503479e-05
-1.89042978600262e-05
-1.67271033458845e-05
-2.27888304556168e-05
-3.1596538526601e-05
-1.44842447650604e-05
-3.91671621058465e-05
7.35006102150192e-06
-1.16290819509596e-05
-3.17723346872165e-05
-3.60715814794699e-05
-3.72727635664728e-05
-2.22779781891813e-05
-2.49433324574225e-05
-1.64326328271538e-05
1.8393446266727e-06
-5.97179629522415e-06
-2.17546305206284e-05
-7.85738075116173e-06
-2.99116755268729e-05
-2.17791632473497e-05
-2.73206558460993e-05
-4.75658203184214e-05
-1.46240557715893e-05
-9.47090892462333e-06
-5.85568357703866e-05
1.13090445980228e-05
-4.31866149284843e-05
-4.06682970121688e-05
-1.34312419359148e-05
1.96639835867936e-07
-9.58170599571868e-06
-6.25150928296528e-06
-3.00369491645987e-05
1.62721998786881e-06
-1.15788865597214e-05
-1.28379200452117e-05
-3.94768226771815e-06
-8.71388638296975e-07
-1.49576037450083e-05
-3.09828654480955e-05
-3.32157108566001e-05
-3.94645288849014e-05
-2.9872488901818e-05
-1.15856444746149e-05
-1.51763069507218e-05
-3.46125522651898e-05
-3.57162350059511e-05
-2.42252157663281e-05
-2.44844399914289e-05
-3.30742450741887e-05
-8.95776900773806e-06
-1.86073099389212e-05
-4.12936941876272e-05
3.52927912015187e-06
-9.44404555691606e-06
-4.38037411065911e-05
-1.15562415252496e-05
-1.66978046166046e-05
-2.39322470660009e-05
-2.06251625969542e-05
-2.62492741042509e-05
-3.33011942596655e-05
-2.1996159028817e-05
-2.74100880777324e-06
-1.20573488870947e-05
-1.98473540189595e-05
-2.32735067713645e-05
-1.18760671507866e-05
-2.61946965892139e-05
-6.52891854540071e-06
-1.63653564319113e-05
-7.91051932690746e-06
-2.03316298416514e-05
-2.6184069097943e-05
-2.42200665428657e-05
-3.87332926056079e-05
-4.10383171109849e-06
-3.2290168959456e-05
-4.33247707669299e-05
-1.5776028899527e-05
-1.41564614135693e-05
-9.88120761284121e-06
-2.26365142626036e-05
-1.74764102086436e-05
-2.26185647371942e-05
-2.27795154220933e-05
-2.11350907971621e-05
-1.35251362147695e-05
-5.91402304614564e-06
-8.94502449279359e-07
-2.19233712651689e-05
-2.60499659251167e-06
-2.59960635041862e-05
-1.84892601639406e-05
-5.60072944602878e-06
-1.61437016098124e-05
-2.25969813240985e-05
-1.34844079216049e-05
-2.95221661920113e-05
-3.35863972181077e-05
-4.40472944157342e-06
-3.39552040420244e-05
-3.81372634749383e-06
-1.70800308147092e-05
-3.4743689617751e-05
-1.71982500429455e-05
-2.1502978444903e-05
-5.79817542938942e-06
-2.9847060260039e-05
-2.17523738875521e-05
-1.11556438210934e-05
-2.94448325911782e-05
-2.54740953678493e-05
6.96942240138229e-06
-1.8199992984538e-05
5.87930483412316e-06
4.12968830306153e-06
-5.56755957827988e-06
-2.62365051757719e-05
-3.8575558536819e-05
-4.36819380521702e-05
-2.59593253978954e-05
-2.17569736775429e-05
-3.74072896206065e-05
-3.43712445808559e-05
-2.43211477037823e-05
-2.38613264788512e-05
-1.41907070762678e-05
-3.08653217311785e-05
6.90017249273059e-06
-3.90088543920637e-05
-3.11556952023219e-05
-1.90453264265646e-05
3.51052498467019e-06
-1.49142882854131e-05
-2.05683359689656e-05
-2.42728192268322e-06
9.17899998632299e-06
-1.14378188459234e-05
-6.33103915216545e-07
-2.67454557880252e-05
-1.14555340557356e-05
-5.51901787484777e-06
-1.38005268363048e-05
-1.49923249380846e-05
-3.10836219378326e-05
-2.82035048143511e-05
-4.90621098256365e-05
-1.04779698648175e-05
2.36228146282172e-06
1.00709084446998e-05
-1.0227023591048e-05
-4.65560829593151e-06
-3.53374332226211e-05
-1.96783569805901e-05
-2.58105450898554e-05
-3.70930684801735e-05
-1.77617386783492e-05
-2.85940813087871e-05
-1.35804579626745e-05
-4.32147069577828e-05
-2.35871755374947e-05
-2.10754191439406e-05
-4.32790251550144e-05
-2.6064540653954e-05
-2.81859555222771e-05
-1.43553074970397e-05
-2.29359633748439e-05
-1.86570057381448e-05
-3.96946603899379e-05
-2.35561696474103e-05
-2.78185416190491e-05
-1.95035993298215e-05
-1.52022617076182e-05
-3.21400289189446e-05
-1.66220730968466e-05
-1.56849462532117e-05
-1.0316161480691e-06
-1.87154143488507e-05
-2.95223395891416e-05
-2.26092680412005e-05
-2.03715468984522e-05
-3.48927476870746e-05
-4.84893084223912e-05
-5.82744179788338e-07
-1.8619309625419e-05
-2.75070159838855e-05
-2.76489977206014e-05
-2.16379569306436e-05
2.70658943551634e-06
-2.13698426558921e-05
-4.86914890942305e-06
-3.33869300476994e-05
-2.91153736162077e-05
-1.58525061691972e-05
-3.8790404755453e-05
-8.81981801352063e-06
-1.94374591205335e-05
-1.46465664415469e-05
-1.74456113833164e-05
-2.20844295141405e-05
-1.51016739348333e-05
-7.47880481100153e-06
-2.40127791105283e-05
-1.29665838792217e-05
-1.36280549690488e-05
-9.17322252410551e-06
-1.57879027906708e-05
-1.73133864623485e-05
-1.52350338481387e-05
-3.60630599867829e-05
-1.44251127989316e-05
-1.21294154814731e-05
-2.84920848194267e-05
-5.07344036675377e-06
-2.28520684567653e-05
-2.60281370808782e-05
-9.11402614471225e-06
-1.1307343996763e-05
-1.45958640521633e-06
-1.65926636888285e-05
-7.18004262337837e-06
-3.14501287097462e-05
-2.04942090589734e-05
-1.14210148358197e-05
-3.31164952096097e-05
-2.72747566440344e-05
9.98068709774993e-06
-2.90570916080911e-05
-3.00409625865415e-05
-3.74510665189869e-06
-5.14410358506823e-05
-2.47701158898474e-05
-1.06528048137654e-05
-2.60993988860268e-05
-6.41733117298065e-06
-1.8172757021018e-05
-3.03733952767488e-05
-8.64400466440986e-06
-4.91213296032929e-05
-1.63781809236258e-05
-4.22006709378315e-05
-4.36898933402883e-05
-3.09094419981914e-05
-3.51432332672676e-05
-5.15054296710018e-06
-9.3247146186043e-06
-2.47677085970841e-05
-1.99667809702038e-05
-3.54495325475236e-05
-2.24064992982494e-05
-4.03653288169392e-05
-1.93292924117505e-05
-2.35057094386945e-05
-1.87547511112346e-05
-2.93562807672046e-05
-2.64301400032432e-05
-3.74973430049383e-05
-1.85335060481329e-05
-2.9898963617441e-05
-2.38933061146545e-05
-2.65526781853492e-05
-3.00997340886283e-05
-1.72015470323702e-05
-3.70317154064352e-05
-1.65911554447642e-05
-1.86176465082771e-05
-1.51106265887905e-05
-3.25096175035577e-05
-1.86085279608181e-05
-3.28642374466542e-05
-1.83069809379039e-05
-2.4114511301669e-05
-1.31029503099776e-05
-1.41178147747568e-05
-1.37638823551013e-05
-2.98865615574004e-05
-3.05178070657708e-05
-1.21018342047696e-05
-5.24428212137174e-05
-2.2493228549832e-05
-3.56562765147078e-05
-2.88258086992305e-05
-1.7438226824207e-05
-3.81183584031413e-05
-2.092596857736e-05
-1.88639709456028e-05
-1.21805207903589e-05
-2.74938450222181e-05
4.50696344544348e-06
-1.25210329771499e-05
-5.2624038618912e-06
-1.41688351880638e-05
-1.15581116760011e-05
-1.89288632328716e-05
-1.29028600593969e-05
-2.79439163434389e-06
-1.71745591340125e-05
-1.74866110643111e-05
-1.29725447715357e-05
-1.33813377651089e-05
-2.60738992717463e-05
-1.38191175287324e-05
-2.10421991789753e-05
8.79154457658351e-06
-9.51022166878155e-06
-9.78165797335073e-06
-2.90283837533293e-05
-2.42814577299172e-05
-1.09857966441278e-05
-1.94972707992906e-05
-2.47219296813594e-05
-3.54214766158598e-05
-2.13603678397085e-05
-1.01726445090917e-05
-1.97960383099043e-05
-1.8426258740736e-05
-2.99971219753656e-05
-1.19791398283606e-05
-1.30115482386613e-05
-2.79698108015358e-05
-4.18268762327567e-05
-3.30117255984764e-05
-1.52291141852562e-05
-2.26488869055262e-05
-3.27850135939449e-05
-1.42395172537923e-05
-3.27335143188385e-05
-1.65931182797306e-05
-3.85869269581867e-06
-2.40650934171968e-05
-4.24791391267446e-05
-2.09107719730696e-05
-3.77014924517138e-05
-3.46256578623365e-05
7.44908188939202e-07
-2.94622101198071e-05
1.3930443549911e-05
-1.46044575164606e-05
-5.98261610134639e-06
-2.63421305647446e-05
-3.91123062630201e-05
-3.1262326278041e-05
-2.40620933321561e-05
-1.52976553889851e-05
-2.96922161580097e-05
-1.61412805125462e-05
-3.77707328054083e-05
-1.23819586949767e-05
-7.757660480274e-06
-1.55511583763493e-05
-1.66607115719846e-05
-2.84079406928912e-05
-1.72218914949983e-05
-3.55166929265488e-06
-8.09656943874127e-06
-2.98324501622115e-05
-3.5211078794968e-05
-2.31590067582286e-05
-1.61781772407739e-05
-2.76076578153123e-05
-1.51430338164352e-05
-2.71395878504847e-05
1.11001129926325e-05
-4.47652522116486e-05
-1.26675501192717e-05
-1.23586601316822e-05
-1.92498521408378e-05
-1.50837109966935e-05
-2.87580252070454e-05
9.78746104815352e-06
-1.00452615215254e-06
-2.48141727123961e-05
1.55964438511149e-06
-1.24255400995905e-05
-2.37840931814372e-05
-1.39353825239807e-05
-2.62492479783714e-05
-3.9473549165262e-05
-1.68391402927586e-05
-2.56459972050979e-05
-3.35500269867129e-05
-3.93831834548863e-05
-2.60151745064791e-05
1.14198529729841e-05
-1.81793477650709e-05
-1.90659621541333e-05
-1.75723610184596e-05
-2.15282233569428e-05
-1.55404576556293e-05
-2.41619480246897e-05
-1.32806182496941e-05
-2.22359205964705e-05
-2.73764438350506e-06
-2.37777226152068e-05
-1.26378936110932e-05
-2.16895555149686e-05
-2.26481246395652e-05
-3.90396233572843e-05
-1.98967609950809e-05
-3.10338088851919e-05
-1.70223273200917e-05
-4.1730716978188e-05
-2.43328525815563e-05
4.14373992192005e-06
-2.59041598591767e-05
-1.3006575922085e-06
-2.11267808920001e-05
-2.2921996796966e-05
-2.34710357465398e-05
-2.62838656958708e-05
-1.12621685807734e-05
-7.81510233888012e-06
-2.62933368211271e-05
-9.27638675526488e-06
-2.17399017744506e-05
-2.22463388971166e-05
-5.4175122086944e-05
-2.22546135141574e-05
-1.19287606563065e-05
-2.77827202189595e-06
-2.17565364409222e-05
-2.00410466136151e-06
-2.02250911296785e-05
8.34535378415703e-06
-1.47420746989532e-05
-4.08773450901765e-05
-3.7114475037237e-05
-1.5282676365886e-05
-9.29852346946537e-06
-2.30314413529694e-05
-1.66966483090507e-05
-2.8302614471553e-05
-2.66154417901027e-05
-1.04326911768742e-05
4.64255520334467e-06
1.68638137247434e-06
-3.62185053264757e-05
-4.41118130727198e-06
-3.04303937146207e-05
-4.13637094854212e-05
-8.52785333570886e-06
-3.66690803427581e-06
-2.73553903991405e-05
-1.79636683140051e-05
-3.34863166614033e-05
-1.23418048264855e-05
-5.10118786198755e-05
-1.9851059097596e-05
-9.33213721274507e-06
3.19210908974599e-07
-1.06056096343651e-05
-1.08987217678799e-05
-1.7139502744332e-05
-4.16277873118193e-05
-3.45670904414636e-05
-2.44687288158744e-06
-4.39363387744434e-05
-2.60400022913757e-05
-3.94604135708507e-05
-3.23812673486015e-05
-1.54529531606231e-05
-5.40868067098261e-06
-1.39729186033438e-05
-1.07217347741351e-05
-1.07732061142156e-05
-2.70731063264702e-05
-2.54496659661338e-05
-2.53995345306708e-05
-3.23816918234308e-05
-3.75186350475631e-05
-8.79925326866801e-06
-2.2326990997365e-05
-2.38706417651339e-05
-2.27670471643171e-05
-2.81225146572461e-05
-2.05926964905041e-05
-2.27087136826538e-05
-2.04980622258471e-05
-3.83601969129691e-06
-3.13382968995107e-05
-1.32973914209602e-05
-5.76393358124284e-07
-1.73722576277371e-05
-2.66833452783616e-05
-1.18776840590697e-07
-1.99375548957676e-05
-2.14102957665242e-06
-3.09281074538039e-05
7.09393058347999e-06
-4.02456661937087e-06
-1.84900515319506e-05
-2.35591341360148e-05
-1.03239343567794e-05
-3.38763606261671e-05
-9.39009671331515e-06
-3.22215712819629e-05
-2.31926771333768e-05
-3.05871380304141e-05
-2.15282683458541e-05
-3.24590750425178e-05
-2.89436484185418e-05
-3.06236575202006e-06
-1.91480553598477e-05
-2.23131312648566e-05
-2.73639956597288e-05
-1.74689134421361e-05
-2.32083208308921e-05
-4.65818328489447e-05
-2.93321734559931e-05
-5.06736328208977e-05
-4.04765086368903e-05
-1.46748758747116e-05
-2.99877868884617e-05
-2.39701403236277e-05
-5.53622800648737e-05
-2.99169640697451e-05
-1.51440543637998e-05
-2.33558843589591e-05
-3.3815085284082e-05
-1.65146319204301e-05
-2.48203881314988e-05
-1.50350618018301e-05
-1.92941887259329e-05
-1.11378742766521e-05
-1.61343957788889e-05
-1.55849472298937e-05
-3.89631443204001e-06
-1.75697588283668e-05
-1.56811008761442e-05
-2.05717927525949e-05
-1.65984586035341e-05
-4.74172595036182e-05
-3.23063652174388e-05
-1.53731009260741e-05
-1.80453311038891e-05
-7.67159865301427e-06
-1.64440701266041e-05
-3.07790932350261e-05
-2.25208905956277e-05
-1.1964389814461e-06
-1.43920892540697e-05
-1.04772251176965e-05
-7.89796560751637e-06
-2.74996331672763e-05
-6.46721172314625e-06
-1.68383694173442e-05
-1.34847214854023e-05
-2.59367666935514e-05
-2.35585192242458e-05
-4.22316616819208e-05
-1.30418119553336e-05
-2.71930025806443e-05
-2.29654310274201e-05
-2.09048678061996e-05
-1.273935525918e-05
6.93715356293649e-06
-2.57366288194835e-05
-2.41457642690625e-05
-3.02308031697353e-05
-2.94969603434156e-05
-2.3961684181519e-05
-2.22190841804223e-05
-3.87207157589425e-05
-2.5406537713913e-05
-3.32872335559627e-05
-3.14608812040994e-06
-3.61007838451847e-05
-1.92612547142336e-05
-2.64451944159076e-05
-2.84406581316438e-05
-1.91284599635363e-05
-2.60693228949645e-05
-1.90982276392738e-05
-3.04746622138786e-05
-1.77665281272916e-05
-2.95120712190338e-05
-1.82962448943518e-05
-1.62625106161989e-05
-1.63947704372611e-05
-9.4092483501143e-06
-2.42899834714089e-05
-3.53834189815115e-05
-2.83385109878732e-05
-1.18798495734668e-05
-2.16785249719132e-05
-4.39603725700916e-05
-2.99943388212734e-05
-3.52690354750504e-05
-2.73161653090143e-05
-1.05595585337667e-05
-1.09467776629507e-05
-2.35356336828739e-05
-1.17472777790964e-05
-2.60767409073548e-05
-4.56495750334892e-05
-2.61637354799122e-05
-2.8849545728893e-05
3.32330448077196e-06
-2.04859655253729e-05
-1.3142559294274e-05
-3.31543368031348e-05
-3.20851336526225e-05
-1.41999048280079e-05
1.02263300562884e-05
-2.49471483365602e-05
-3.10862882715526e-05
-5.16562961058898e-05
-2.90599139649247e-05
-2.43504651219358e-05
6.2235301702654e-07
-1.53400989325527e-05
-1.48765848708475e-08
-2.89539120766697e-05
-3.69897803839935e-05
-1.53560063056168e-05
-4.33466788903899e-05
-3.44562059931612e-05
-2.39863476180413e-05
-4.10084051106091e-05
-3.31639361013319e-05
-1.52055203640147e-05
-4.22160122112026e-05
-6.1040251156887e-06
-2.1730556442087e-06
-3.03591330949851e-05
-7.11959496902807e-06
-2.96257402023305e-05
-1.85089046204728e-05
-2.33864062794381e-05
-1.59216571286018e-05
-3.95678859117185e-05
3.23754944818165e-06
-1.87486551885751e-05
-2.70018437216971e-05
-4.59971327499393e-05
-2.24938683621831e-05
-1.73580920286168e-06
-2.78589181519596e-05
-1.57032226397782e-05
-3.08677022719246e-05
-2.33398098645334e-05
-2.13271737169557e-05
-1.04560056530069e-05
-1.73088721386152e-05
-7.44254896549323e-06
-1.47857268921531e-05
-2.5356366544274e-05
-4.49326214845109e-05
-3.27389690362073e-05
-3.04376544164396e-05
-8.69757501758499e-06
-3.6111004197553e-05
-2.9207991822989e-05
-4.41010059584883e-05
-1.59771758694282e-05
-2.45808509754091e-05
-2.07516694759822e-05
-8.86072685433845e-06
-2.72491514932711e-05
-2.18605783970066e-05
-2.3380996884884e-06
-2.44259536679803e-05
-1.81862948643338e-05
-2.38451994107384e-05
1.75843305622737e-06
-2.11927502586044e-05
-2.91139759599578e-05
-3.26168511587715e-05
-1.81029197493109e-05
-1.77736868981065e-05
-3.54256280232846e-05
-5.69927475336685e-06
-1.59920235725255e-05
-2.68678918186699e-05
-2.73472220250809e-05
-3.25897780040227e-05
4.07585200730606e-06
-2.32733707027355e-05
-1.74927377559261e-05
-1.09795938420016e-05
-1.23480346777173e-05
-7.15766955551709e-07
-3.52992437480397e-05
-1.7837310024905e-05
-3.59490781724731e-05
-3.13260298268023e-06
-3.53897723375123e-05
-3.7939376507485e-05
-1.58108811395579e-05
-3.20389640016934e-05
-2.71761351609553e-05
-3.20345167038022e-05
-7.65250776212524e-06
8.60843423347181e-06
-1.03610724965811e-05
-4.05455934548809e-05
-2.56211921440256e-05
-1.64430895635931e-05
-1.10446629794816e-05
-5.34926454537996e-05
9.06356796639526e-06
-2.85212950704826e-06
-2.25967863408216e-05
-5.1974257383154e-06
-2.65224947605558e-05
-3.71483277841884e-05
1.03831965597403e-06
-1.46342916806773e-05
-1.00220726097507e-05
-2.76433340783493e-05
-1.70490264834515e-05
-3.07310079014835e-05
-2.45370639136755e-05
-2.39528407186179e-06
-2.43578714132062e-05
-5.6550433058288e-06
-2.7640462454676e-05
-4.05400958635393e-05
-1.9751792584586e-05
-1.41726186450711e-05
-2.02992699322336e-05
-2.44361829129398e-05
-3.17639267870942e-05
6.87010348409984e-07
-2.15681417593315e-05
-4.05655549532292e-05
-4.91146792194242e-05
-4.03506019157774e-05
-9.62499648010829e-06
-2.3950964211575e-05
-2.35910017735278e-05
-6.83145388209857e-07
-3.92018602647474e-05
-2.91255523135863e-05
-2.50975256155767e-05
-1.34279320515814e-05
-2.01951243666281e-05
-4.04149281018468e-05
-2.63768382644103e-05
-1.87458112581986e-05
-2.86586389968176e-05
-4.02265786159405e-05
-4.6961939202819e-06
-3.77134105273765e-05
-2.13396170517603e-05
-1.01932443967666e-05
-4.53441478295909e-05
-8.02640520417121e-06
-2.26369549858979e-05
-1.23040919381373e-05
-2.47032895709617e-05
-8.3805491151225e-06
-2.46537732666682e-05
-2.36170374196156e-05
-8.0195163995096e-06
-1.07348790856433e-05
7.81431996633492e-06
-1.75520998950882e-05
-1.28523638260393e-05
-7.84899463741189e-06
-1.06851990440372e-08
-2.51994976901382e-05
-3.90439131490738e-05
-1.26108507148503e-05
-1.88884620568168e-05
-1.506948673942e-05
-9.79477688831981e-06
-7.60944901108064e-06
-5.73365355543317e-06
-1.77346675435095e-05
-2.7423424699678e-05
-6.93946579631057e-06
-1.63402137042073e-05
-2.1038317094402e-05
-2.89540346416537e-05
-1.94523246063099e-05
-1.53941696087011e-05
-1.27748670371649e-05
-1.99144398839254e-05
-2.0294066962689e-05
-4.56030390414457e-05
-2.50347302896847e-05
-9.60592923857616e-06
-6.16237018054982e-06
-3.29702253781573e-05
-5.12493561826498e-06
-3.48962335747354e-05
1.27737437019035e-06
-3.7928987379057e-05
-1.21483878476396e-05
-9.83629421861397e-06
-2.82000091168517e-05
-1.26017623339782e-05
-2.94109544784694e-05
-5.28921814305598e-05
-1.61060196225908e-05
-8.51720552359599e-07
-3.46724522970664e-05
-2.12808629978397e-05
-6.75642030019721e-07
4.39013917533561e-06
-2.92454951773181e-05
-6.20543660392702e-06
-2.92250563791162e-05
-2.45467492651233e-05
-4.90644042086814e-06
1.21026817775842e-06
4.21050229840768e-06
-1.64583150666291e-05
-1.79110269698052e-05
-3.33725458530325e-05
-3.889717371495e-05
3.31715163379e-06
-4.75052542637063e-05
-3.35537552706243e-05
-1.00395396526945e-05
-1.45242410103781e-05
-5.55479541791962e-06
-2.26938084146487e-05
-4.36973695639347e-05
-2.97552077304453e-05
-3.53081314495422e-05
-5.55375163342163e-05
-3.88972306884802e-05
-2.55118050315934e-05
-3.24992831932182e-05
-1.94559340355834e-05
-4.52604419769517e-05
-4.4657912097411e-05
-1.50258983678728e-05
-2.01969811939071e-05
-3.76938412018929e-05
-3.29832496742056e-06
-3.74009840862098e-05
-4.13603473286411e-06
-3.33515190935221e-05
-4.12017494244874e-05
-1.44031466191862e-05
-3.05993603328756e-05
-2.15450386287838e-05
-2.15326900015686e-05
-1.05616750295036e-05
-2.95667389265398e-05
-3.44136753319134e-05
-2.89779059072063e-05
-7.51063573036904e-07
-2.41441698078632e-05
-1.14289594671373e-05
-2.79580121237365e-05
-1.55191398618164e-05
-7.66701394387654e-06
-1.62400262832083e-05
-2.61995549985988e-05
-3.1270439814865e-05
-3.08826704424692e-05
-2.02865643056485e-05
-8.86353173837654e-06
-1.58314385760565e-05
-1.07482399450233e-05
-9.83145100984468e-06
-4.09757481552504e-05
4.63566319017714e-06
-1.09642325945309e-05
-1.11278033813874e-05
-3.34458605179038e-05
-2.44304632141773e-05
-3.4021272274544e-05
-2.59854128899908e-05
-2.50334317871415e-05
-1.21884055130516e-05
-1.3187573103362e-05
-2.31765089616262e-05
-1.5386886170431e-05
-4.68399815670758e-06
-1.69518445956678e-05
-2.54864440185851e-05
-1.96099460130325e-05
-3.73068842795164e-05
-6.68506807955187e-06
-2.87425013926343e-05
-3.61577049127722e-06
7.39001942641123e-06
-2.22980818006749e-05
-4.66980655585939e-05
-2.97001004821894e-05
-3.33220739943061e-05
-3.75275840993777e-05
-5.91090558408977e-06
-2.3132023302075e-05
-2.34021271480366e-05
-4.27805686285998e-05
-1.81355206959851e-05
-1.94913033563872e-05
-3.9266726800888e-05
-1.86123319630768e-05
-8.03058870572416e-06
-2.24192025638588e-05
-1.75862944711375e-05
-2.38976080460435e-05
-2.18487268915616e-05
-1.08999351953789e-05
-1.69602401031813e-05
-2.19446919830674e-05
-2.80415333818065e-05
-5.58949157500855e-06
-2.12235050211851e-05
-3.98703005831841e-05
-2.29183836812673e-05
-2.15451369709691e-05
-1.08806307015238e-05
-1.64547666497993e-05
-6.74703669778159e-06
-3.5740616000249e-05
-1.71722068062084e-05
-1.959885825652e-05
-2.20683621359368e-05
-2.93516716784448e-05
-2.41405536736485e-05
-1.44570070431313e-05
-1.86901566485809e-05
-3.23619340820258e-05
-1.73658746374833e-05
-1.5923313100871e-05
-3.14567799031464e-05
-9.73937507914787e-06
-2.3952427026025e-05
-2.03551450112438e-05
-9.93442858881623e-06
-3.0268413804756e-05
-1.04313114375198e-05
-3.67630543584188e-05
-2.96310637658848e-05
-1.4830879103453e-05
-2.18872976912261e-05
-1.95581072998113e-05
-2.30796864617403e-05
2.08556658821459e-06
-1.68190925893966e-05
-2.96130253182286e-06
-1.24849731065891e-05
-4.63124796826927e-05
-2.56789300376577e-05
-2.3792199283835e-05
-1.79847050673102e-05
-2.25077972469392e-05
-5.30485194861666e-05
-3.49327999781748e-05
-2.20457040087304e-05
-1.95494460506231e-05
-2.59480392097299e-05
-2.65707283186394e-05
-1.17154832564272e-05
-3.31026067313685e-05
-2.19251410530577e-05
-1.14521929720859e-05
-3.74859084067159e-05
-2.26166136920662e-05
-1.68248427336325e-05
-2.7969298620103e-05
-4.83130096125257e-05
-2.68897466694838e-05
-1.55116310411983e-05
-3.63366331752804e-05
-2.52528875882222e-05
-1.30538089166847e-05
-2.07979466728881e-05
-5.08235206114344e-06
-2.81202838167078e-05
-4.55595013881254e-05
-3.10112967367214e-05
-2.53816911686522e-05
-1.33588954783833e-05
-2.69390086145735e-05
-3.38515094037202e-05
-2.43824700480178e-05
-5.4960963163931e-06
-1.98854466752103e-05
-4.30900532513048e-05
-2.18581138809439e-05
-2.39032865496983e-05
-1.82200320972319e-05
-2.33631787470831e-05
-1.85748467680552e-05
-3.00035672906135e-05
-2.72298206792473e-05
-2.34652215443855e-05
-5.25685466234025e-05
-1.84279005211231e-05
-1.60233416065503e-05
-2.55104009565927e-06
-2.59198946655018e-05
-1.38742675730376e-05
-3.6204979562439e-05
-4.28586515939675e-05
-1.17362373611652e-05
-2.62490531329071e-05
-1.96412255691252e-05
-2.07796120396619e-05
-9.71640057592683e-06
-1.06151455076022e-05
-3.51090106324451e-05
-1.74717065581691e-05
-2.7214832173914e-05
-2.27531841402489e-05
-1.81369062804545e-05
-4.95969266812302e-05
-4.24114522418927e-06
-2.60524424242615e-05
-1.83543155943147e-05
-2.66233093611947e-05
-2.3756543318805e-05
-7.32933584744883e-06
-4.36552781407818e-06
-1.17621968878706e-05
-2.17711099614681e-05
-2.14738914541373e-05
-2.6979523208595e-05
-2.00983193072937e-05
-2.35130470400993e-05
-2.84741779236309e-05
3.49287482800062e-06
-1.52481864218275e-05
-1.82639640300854e-05
4.11845754446976e-07
5.94048809887518e-06
-2.81827119777529e-05
-1.79825231008303e-05
2.26905994491317e-06
-1.75753996101154e-05
-9.23822904261534e-06
-1.95341209536558e-05
-3.65478724428984e-05
-4.36867099812158e-05
-2.79646133220491e-05
-1.45837049627541e-05
-2.28382795573537e-05
-1.87291575217014e-05
-4.06802735792957e-05
-4.68971965562538e-05
-2.71498165538986e-05
-2.05798398700656e-05
-1.57881724308749e-05
-1.67262622043532e-05
-1.48783644795091e-05
-1.96838401379401e-05
-2.05726469153618e-05
-4.74891462189615e-05
-1.41579385313262e-05
-3.62462787883328e-05
-3.14113996125316e-05
-2.77950200946957e-05
-3.56944228009784e-05
-1.80619423514165e-05
-7.92440121525652e-06
-3.37276890616632e-05
-2.26324966646023e-05
9.6353238417523e-06
-2.70626389983182e-05
-3.2553994787013e-05
-2.98890294113349e-05
-2.41861724641076e-05
-3.20594985889179e-05
-1.1391976117128e-05
-1.55428209859245e-05
-1.20640211066296e-05
-1.80790643577562e-05
-3.37294867472903e-05
-1.79476271317836e-05
-2.89680602722872e-05
-2.13889975422096e-05
-6.13337927953586e-06
-2.02296894444257e-05
-2.45857725846113e-07
-1.21344520641983e-05
-1.19640899746521e-05
-2.37561784070499e-05
-8.79234181212894e-06
6.77887741188128e-06
-1.21389936397856e-05
4.25790918882809e-06
-4.42457960838403e-05
-2.9000007696949e-05
-2.43592229622501e-05
3.06529295368886e-06
-2.67508584059233e-05
-1.99778336026269e-05
-4.50092204236233e-06
-1.07365921429006e-05
-7.0933747041029e-06
1.31643224271068e-06
-3.43644923536392e-05
-5.50647524200614e-06
-2.05047391013383e-05
-3.16776090118728e-06
1.22475780324884e-05
-2.19474396491715e-05
-1.58295445977969e-05
-2.1725978521814e-05
-2.49003032338374e-05
-2.40302373415475e-05
-5.06777230215611e-05
-1.62196717664936e-05
-3.72949660742565e-05
-3.39514028322092e-05
-1.61543321576546e-05
-3.39515826737316e-05
-2.14963422713003e-05
-3.05392005599415e-05
-1.80554856517237e-05
-7.31276341964732e-06
-1.76703454566253e-05
-1.75212831599538e-05
-6.72896296732128e-06
-8.50431554412009e-06
-2.10245909514491e-05
-7.01956309551681e-06
-2.98465235859367e-05
-2.02228559637109e-05
-1.29768343765329e-05
-2.78183564478901e-05
-7.33394422360146e-06
-2.5457026765105e-05
-3.10317684867728e-05
-7.50959715433564e-06
-2.10242409359025e-05
-3.41742784731944e-05
-1.55967056359281e-05
-2.04376495068316e-05
-1.05771418970187e-05
-2.99387560255029e-05
-1.72568620073293e-05
-1.1261111502348e-05
-1.61883110243189e-05
-2.03867325835016e-05
-2.28384414308006e-05
-1.28591592600345e-05
-1.83892484918314e-05
-1.11670299313824e-05
-2.45469618500193e-05
-3.33190446645708e-05
-5.62801680132654e-05
-9.52240370921437e-06
-2.59376517729151e-05
-3.43821754114428e-05
-4.46335080827536e-05
-1.65452578270938e-05
-2.98683649726109e-05
-1.16484150309553e-05
-1.94593264082682e-05
-2.35316376073408e-05
-2.77589770075157e-05
-1.93951711362946e-05
-4.37809780071158e-05
-1.09802131044158e-05
-3.3076323985608e-05
-2.94227521648286e-05
-2.89466041781366e-05
-9.90053506737365e-06
8.91266371296072e-07
-2.75068183299027e-05
-1.7068850227115e-05
-2.14333244193223e-05
-2.51913653444945e-05
-3.88156261894956e-05
-1.41944550065795e-05
-9.70273109483362e-06
-1.52967754015133e-05
-9.97267983424828e-06
-2.42654984628551e-05
-3.19334743351708e-05
-2.16108636063429e-05
-2.59586458682965e-05
5.9495816172067e-06
-1.20910918060131e-05
-2.90824172991667e-05
-1.81637355810622e-05
-4.73702748741381e-06
-3.43258282256483e-05
-2.80048998877141e-05
-3.92441297692077e-05
-1.58125998635078e-05
-8.27430003208073e-06
-3.31634389085676e-05
1.14524041194732e-05
-1.61248810012312e-05
-1.27739326721389e-07
4.66727293976544e-06
-1.53812601555243e-05
-1.05169213232088e-05
-1.69074620456048e-05
-3.09896962837609e-05
-1.71355144095348e-05
-2.43554927401994e-05
1.04219393293651e-05
-2.35095699746414e-05
-7.74688937283153e-06
-2.41641703319096e-05
-2.02856533509591e-05
-2.68754303808671e-05
-2.62778864321656e-05
-4.11079100446133e-05
-1.03947325330664e-05
-7.47215883688302e-06
-1.41665132858587e-05
-1.68134181847504e-05
-2.09729599180597e-05
-1.09265772954853e-05
1.47237294676744e-05
-1.36842943267099e-05
-1.20734325819262e-05
-2.89513854153651e-05
-2.48275327795608e-05
-3.41634941825803e-05
-1.38085403921992e-05
-1.24321824498132e-05
-3.62661067247855e-05
-2.79767379150472e-05
-3.77364595304302e-05
-4.0883681524771e-05
-3.8423543117883e-05
-3.81851856196825e-05
-2.26798580451583e-05
-3.33850244250828e-05
-2.15393749474183e-05
-3.1745014649135e-05
-1.68631040588347e-05
-1.82736604633118e-05
-1.58366766571315e-05
-2.51367117630424e-05
3.38779201733911e-06
-3.01681408000531e-05
-2.46231602436957e-05
-2.7243819749928e-05
-3.49801776886634e-05
-3.99489840054909e-05
-1.524570674582e-05
-2.47081208029574e-05
-1.64188493504541e-05
-2.35211237338382e-05
-9.39199718049994e-06
-3.24143010377473e-05
-7.31708687218533e-06
-2.47313931923881e-05
-4.42763356349792e-05
-1.15557428701099e-05
-1.78281249457568e-05
-1.59244356791276e-05
-1.91760649598871e-05
-2.59907805003082e-06
-1.26153664530268e-05
-2.66221105257058e-05
-1.87561425859257e-05
-2.17140230152419e-05
-1.18866445982791e-05
2.83747900759408e-06
-2.58414253659924e-05
-1.81371266050495e-05
-1.04560359926249e-05
-4.40016345277899e-05
-8.25079518874679e-06
-1.27728676618956e-05
-3.11927991975622e-05
-2.42350780383491e-05
-1.69491371945143e-05
-1.28821786900125e-05
-3.46828357271646e-05
-3.00754451560815e-05
-2.5217979103431e-05
-1.50915661236035e-05
-3.26658928283145e-05
-6.37972588132615e-06
-4.11029333203546e-05
-1.73368804139279e-05
-2.77670487154951e-05
-1.33114689217028e-05
-1.53635589494662e-05
-1.17062780760088e-05
6.4720832806592e-06
-3.52071831980153e-05
-1.44273281882572e-05
-1.25641022670768e-05
-1.98923283704901e-05
-5.73238678611529e-06
8.65988418867599e-06
-2.21983649890186e-05
-3.59421933682128e-05
-1.92961637247234e-05
-3.7750875024274e-05
-2.97887887846188e-05
-2.30900818514676e-05
-2.66547502828423e-05
-2.41733442777782e-05
-2.24395282326273e-05
-2.11920155108172e-05
-2.01287409817859e-05
-3.35850115266881e-05
-1.9225089874682e-05
-3.35813714576249e-05
-3.05543305478343e-06
-2.71417093501462e-05
-2.37267871199451e-05
-1.55600484359276e-05
-1.40645998441531e-05
-5.15221025836806e-05
-2.65476427526538e-05
-3.41095052414385e-05
-2.22286124110185e-05
-2.97697797646881e-06
-1.21546505577161e-05
-3.65437569532146e-05
-2.62625448707023e-05
-2.79042585131689e-05
-3.47723172868108e-05
2.22268011143786e-06
-8.14458125265368e-06
-2.10339689619432e-05
-9.04654732699823e-06
-1.16765632050916e-05
-2.62422088524564e-05
7.02182577796699e-06
-1.8254020249951e-05
-1.99919695774116e-05
-1.24068746375427e-05
-1.50131118332352e-05
-8.60484240415922e-06
-5.46588818892821e-05
-1.63061905574194e-05
-2.33903433872591e-05
-3.88832234267441e-05
-1.35050024235856e-05
-1.89692295250687e-05
-2.1715142630111e-05
-9.03768166805769e-06
-3.36046447683672e-05
-2.81196654886861e-06
-2.60057684062419e-05
-1.25205068047285e-05
-1.89783562766946e-05
-2.71813355278411e-05
-1.97054703100377e-05
-2.10607917535634e-05
-1.66687217412262e-05
-1.24145859550484e-05
-4.81831313921377e-05
-2.74717346641466e-05
-2.74141230991832e-05
-2.18737027797206e-05
-1.02918555673067e-05
-8.95097504830074e-07
-1.9845408833136e-05
-3.03575242140324e-05
-2.25731298880836e-05
-2.20422403994074e-05
-1.41434961251592e-06
-2.72851786964217e-06
-3.10677122482505e-05
-2.03215954200937e-05
-3.62566688318562e-05
-1.18759231440653e-05
-5.34526566841409e-06
-1.62573280131666e-06
-1.63812791500705e-05
-1.57507145128793e-06
-1.10339907644479e-05
-2.70018885182571e-05
-3.8258484414877e-05
1.74830572499223e-06
-1.29287878160828e-05
-1.48890845045648e-05
-2.1734616832122e-05
-1.56108580759431e-05
-2.62502601786487e-05
-3.65739468796666e-05
-3.03445869133097e-05
4.12857790424879e-06
-3.21464288433957e-05
-3.24771798622749e-05
-3.74310126574683e-05
2.78257114667624e-06
-4.10303718595149e-06
-2.32148329783628e-05
-4.26389065912945e-05
-2.73012918150759e-05
-4.39825874700899e-05
-2.42667923107025e-05
-2.75998838661576e-05
-1.74561296205249e-05
-2.46386040815252e-05
-2.24702904069735e-05
-2.44664680823423e-05
-3.77260517135339e-05
-2.277604330598e-05
-1.55002060878649e-05
-1.45662468583636e-05
-3.59806639039971e-05
-5.24555219636467e-06
-1.73651781523661e-05
-2.54026465346587e-05
-3.6695738388783e-05
-4.5990411660375e-06
-5.83395315367245e-06
-3.91760864576949e-05
-3.46435075365765e-05
-2.04168464397011e-05
-2.30090808536396e-05
-3.58686462502504e-05
-3.01927854870069e-05
-1.18302595648924e-05
-1.7661661481142e-05
-2.11825159965234e-05
-2.19213148115165e-05
-8.03336320769171e-06
-2.75224342311522e-05
-3.3992739848248e-05
6.59206975495178e-06
-2.38255245758398e-05
-1.74580879886665e-05
-2.39851764611695e-05
-3.70488136420488e-05
-1.53356553069452e-05
-1.09560820252756e-05
-1.36174389068743e-05
-3.48649005075664e-05
-1.76033614753736e-05
-3.86604707254194e-05
-2.47219857892653e-05
-2.46274094212698e-05
-2.75351895862987e-05
-4.91312305237544e-05
-8.97190180352119e-06
1.96953873421834e-06
-1.51257240156235e-05
-1.72884928002744e-05
-2.76851535489505e-05
-4.17572590819142e-05
-3.14213471252144e-05
-1.56622024996708e-05
-2.47946244273451e-05
-2.95670807902224e-05
-2.38589437388166e-05
-1.77178144503648e-05
1.21994457214819e-05
-2.795919113024e-05
-8.75215954511576e-06
-1.14265332270626e-05
1.79144912825685e-06
-7.40723726068094e-06
-1.3261245818715e-05
-1.30024286134959e-05
-2.29405769733655e-05
-5.79840451054475e-06
-2.06112887351315e-05
-3.65429536088869e-05
-1.56353883812829e-06
-8.69169336983386e-06
-1.75325929738059e-05
-1.4174814953063e-05
-3.80582610418025e-05
-2.50020315724332e-05
-1.475121155167e-06
-8.58495722980805e-06
-3.34664037474757e-05
-1.96616995090284e-05
-1.83329633815008e-05
-1.83673002593278e-05
-1.98230708860429e-05
-3.12068259982821e-06
-1.51054874367903e-05
-2.86610167192693e-05
-1.71218932083381e-05
-3.11920238335845e-05
-1.70487734827062e-05
-1.2156266214017e-05
-1.32190174280393e-05
-4.09240942799128e-05
-4.33061089456582e-06
-3.82514210291752e-05
-1.30327149240724e-05
-1.32580326846137e-05
-1.90346386317606e-05
-1.66149618930124e-05
-1.43046900757068e-05
-3.63712291865692e-05
-3.7700606394121e-06
-9.0884979040713e-06
-2.63881310942476e-05
-2.02409777924541e-05
-2.39473659525472e-05
-2.27237331745367e-05
-2.35948999944982e-05
-1.72414409127414e-05
-2.17927493131674e-05
-1.78705982232322e-05
-9.42489348045501e-06
-2.90888163120695e-05
-1.73250710701641e-06
-1.69097080519779e-05
-1.35634000947712e-05
-2.06372869944951e-05
-1.02085387680605e-05
-2.59163472366423e-05
-1.70612144041181e-05
-1.35011202601595e-05
1.2122619847065e-05
8.15584652877768e-06
-2.12422538873082e-05
-2.60521733951357e-05
-1.22246973093239e-05
-1.41945592636889e-05
-2.60718840403294e-05
-3.93406130225164e-05
-9.24247328151021e-06
-2.51581662488436e-05
-1.49103524524236e-05
-1.85895152254274e-05
-3.72360943775438e-06
-3.3314157056788e-05
-2.57585204960734e-05
-4.83889845074493e-05
-3.26573613509233e-05
-4.24874860859907e-05
-3.96737565495291e-05
-2.42839047186927e-06
-3.06745787642033e-05
-1.17348750968995e-05
-6.04382240304463e-06
-1.15126359269325e-05
-2.45298532449574e-06
-9.19018812663956e-06
-1.64315839021785e-05
5.71217120432326e-06
-7.616268006007e-06
-1.88770934477383e-05
-3.86432575941917e-05
-9.25142789319857e-06
-3.95601929924637e-05
-2.23364210646338e-05
-2.19675803750133e-06
-9.73609475927528e-06
-3.42009861682099e-05
-2.77381965564257e-05
-3.68237928545119e-05
1.25332724199112e-05
-3.08247716917257e-05
-1.72527426030212e-05
-1.00124681211092e-05
-2.18324302496024e-05
-3.68060286653008e-05
4.06369170191694e-06
-2.03574207771782e-05
-1.57675923750949e-05
-1.09030712497146e-06
-4.64425336472776e-05
-2.37124481100208e-05
-1.20764595356377e-05
-4.10069411879342e-05
-9.83506598089224e-06
-3.11915676841541e-05
-2.48312420683561e-05
-1.63051977412916e-05
-3.09813844704449e-05
-1.63363816112946e-05
-4.43287212507002e-05
-2.14167057216769e-05
-1.39371080889103e-05
-1.64093259418335e-05
-2.13774419677401e-05
-1.79001551880312e-05
-1.47889101299369e-05
-2.02437633839619e-05
3.48296153141396e-07
-2.93338687548353e-05
-5.60747032135558e-06
-3.02212915619394e-05
-3.25541208814313e-05
-1.79073938580532e-05
-1.05367676935277e-05
-3.82867068809055e-05
-2.94258792672803e-05
-2.68474571886842e-05
-3.20468209754703e-05
1.19376459488239e-06
-9.17065505271022e-06
-1.07977523163524e-05
-8.50094012957914e-07
-1.7786031874193e-05
-9.02804095654738e-06
-1.38009400401449e-05
-1.59898180910434e-05
-3.55317004985247e-05
-3.03704008394469e-06
-3.59648168826294e-05
-2.63259874290407e-05
-1.49182440117436e-05
-2.66602075935764e-05
-1.06504816797437e-05
-3.5161917064782e-05
-6.38567646436039e-06
-1.1574847557197e-05
-3.57434558036177e-05
-3.26877491277888e-05
-3.54598864407968e-05
-1.48973326833442e-05
-4.58890157784528e-05
-2.00423209985358e-05
-5.95640726531889e-06
-2.05203141609068e-05
-2.916922310513e-05
-1.11793572335065e-05
-1.26066364751781e-05
-2.71511452761857e-05
-2.86084571415921e-05
-2.34223560362413e-05
-1.13837155076741e-05
-1.92181338449226e-05
-1.55128747446367e-05
-2.49554108105744e-05
-8.60338747807502e-06
-2.24448163734788e-05
-1.01697315116361e-05
-1.70739527368346e-05
-2.41685579792303e-05
-3.44018491823606e-05
-2.87279794585013e-05
-2.81665501035362e-05
-2.39359157493597e-05
-9.22610086006523e-06
-1.74770404471745e-05
-1.44258490450794e-05
-3.72476280834253e-05
-2.36577827723035e-05
-7.76496588255328e-06
-2.69486729302837e-05
-7.60071153366123e-06
-2.10556395597557e-05
-5.00561600061414e-05
-2.84093516524874e-05
-3.55625550514902e-05
-2.95745609527576e-05
-2.36093833222177e-05
-7.1663191875573e-06
4.28626573803683e-06
-3.45690812406659e-05
-7.61539179573961e-06
-3.75117912955622e-05
-1.39957876913566e-05
-3.73565711124585e-06
-6.94469518833703e-06
-1.41478067945404e-05
-2.52231565126948e-05
-1.51174451190668e-05
-3.13481539849317e-06
-1.39178644230777e-05
-3.44641263080027e-05
-1.13165534644328e-05
-1.40296997933013e-05
9.45756199669775e-06
-6.38719107538713e-06
-2.59521233654858e-05
-3.07569393599495e-05
-1.67729927561469e-05
-6.350620591576e-06
-2.70841432169534e-05
-3.46978533473463e-05
-2.7030346851087e-05
-3.95547599961451e-05
-2.74114789978725e-05
-2.23012324732595e-05
-3.79447454827505e-05
-2.11174338990805e-05
-1.54522765957497e-05
-3.80330549668345e-05
-1.76074792284051e-05
-3.53342281859761e-05
-1.8469408055841e-06
-2.60595309302233e-05
-3.70269790899777e-05
3.49117942076017e-06
-3.95451245859621e-05
-4.12357142985083e-05
-3.32014746322881e-05
-1.63064368886825e-05
-3.6624964144168e-05
-1.21258971729636e-05
5.57004897862865e-06
-1.51820697994311e-05
-2.23310139122896e-05
-3.55768099032964e-05
-9.34050262050396e-06
-2.76989045078201e-05
-1.64526594273236e-05
-1.49161818447541e-05
-2.21475281612769e-05
-2.85339436893308e-05
-2.67575818128604e-05
-2.00952069445975e-05
-1.24163618090145e-05
-2.01508801949345e-05
-1.90648081831258e-05
-2.76128771645155e-05
-4.16196981108467e-06
-3.27345262743828e-05
-4.4365337484622e-05
-4.54694276535767e-05
-1.77602204659662e-05
-2.50119549596167e-05
-3.29539000669121e-05
-3.91659788735067e-05
-1.62039700353778e-05
-1.48006097924531e-06
-1.66089915685895e-05
-3.77935125364644e-05
-3.27401998592205e-05
-3.75014603730268e-05
-3.13674400281064e-05
-8.22372399614973e-06
-9.16182164460792e-06
-2.70966586852246e-05
-1.43245808467482e-05
-1.54178402425337e-05
-2.45088308741535e-05
-2.18884807359545e-05
-1.29383519231371e-05
-7.20694089192727e-07
-1.65803860387759e-06
-1.38453052040933e-05
-4.94375758268269e-06
-2.31639765088673e-05
-2.42051616926412e-05
4.56818167703437e-06
-3.7521490836757e-05
-1.26385091613303e-05
-2.27241049563611e-05
-2.57782541691921e-05
-1.56546594836434e-05
-1.3420127108989e-05
-5.58454854361805e-06
-1.55083376774374e-05
-1.92480525846425e-05
-2.24702697942219e-05
-1.52326687034239e-05
-4.26238731078708e-06
-1.69590192367803e-05
-2.92270775451105e-05
-1.59630389577042e-05
-2.07868425346752e-05
-3.09391741790013e-05
-2.11624924819146e-05
-4.4061476472703e-06
-3.04508194629977e-05
-1.9163344080824e-05
-1.0146158681313e-05
-2.04754224576477e-05
-1.78313065033339e-05
-3.19996343381169e-05
-2.00846647501402e-05
-2.86814871297949e-05
-1.13910845503464e-05
-1.36127652532357e-05
-4.03758493115365e-06
-1.20501652443505e-05
-2.93398798840159e-05
-1.29570538302939e-05
-1.93126869269446e-05
-2.24743603669171e-05
-2.44959930659765e-05
-2.5464409895255e-05
-1.05453404682896e-05
-2.53480876379151e-05
-1.75065818138078e-05
-1.4436596360747e-05
-1.9638227862884e-05
-1.16365670150232e-05
-2.44298333408201e-05
-1.12508230748809e-05
-1.86543802392139e-06
-2.38498657106235e-05
-1.57536932729809e-05
-1.04466815093372e-05
-3.07055788712221e-05
-1.37841900108594e-05
-8.88291307839158e-06
-1.67450466527201e-05
-2.65703879324977e-05
-1.79681578586256e-05
-2.98953117332564e-05
-1.38529522386349e-05
-2.69388817339799e-05
-1.77284800911708e-05
-9.19293811185146e-06
-2.44677436058006e-05
-1.52965592852482e-05
3.93482745721409e-06
-3.85216824710403e-05
-2.90350388272435e-05
-3.19307020544086e-05
2.2428631354807e-05
9.36665414881752e-06
-2.80470739303564e-05
-2.7570273987822e-05
-2.76438828793892e-05
-2.69530952581627e-05
-2.79493401166025e-05
-2.81992888183383e-05
-3.66816190730818e-05
-1.87093028530518e-05
-2.07912804517107e-05
-6.49074683851786e-06
2.45676771350054e-06
-2.07626098147357e-05
-1.34378515281302e-06
-1.17189401177532e-05
1.10033496235772e-06
-2.64866277265413e-05
-1.34963848038907e-05
2.80227375746871e-06
-3.6608138462832e-05
-1.1489928060449e-05
-1.98543947193952e-05
-1.62283751883138e-05
7.98594860847632e-06
-1.62501433636985e-05
-8.44663502082466e-06
-2.27238041120609e-05
-1.87540830910216e-05
-1.56688670899087e-05
-2.76576328651741e-05
-4.40578677348973e-05
-3.01001532775459e-05
-1.28927331807809e-05
-8.8617184857781e-06
-8.69535045339756e-06
-7.39133989244595e-06
-9.69395681420212e-06
-1.8642954381755e-05
-1.42429720304022e-05
-1.76015934794839e-05
-2.21466563688519e-05
-2.75683851954929e-05
1.30535919489882e-05
-1.6447968133115e-05
-1.95153801561836e-05
-4.22820450914177e-05
-2.91252571272756e-06
-9.87996198167583e-06
-1.11560130343784e-05
-3.98455962379769e-05
-2.11793571153025e-05
-2.0690465546959e-05
-1.7907583273487e-05
-2.26646774417394e-05
7.98776556200846e-06
-3.41361414960111e-05
-3.24333850491528e-05
-3.0706020512858e-05
-2.39318127310298e-05
-4.3940486204831e-05
-3.66194395209212e-05
-2.69807660736969e-05
-1.96070925417901e-05
-3.54393090567774e-05
-2.11040755201556e-05
-4.29913260675986e-05
-3.67503942244675e-05
-1.96782542534389e-05
-1.87723637153833e-05
-2.11953379946143e-05
-2.52190230901615e-05
-3.10938327536241e-05
-7.27024874601421e-06
-1.92995417324125e-05
-3.12556916040879e-05
-2.79927104349873e-05
-1.84506245120847e-05
-1.85908210549362e-05
-3.2602011568156e-05
-2.78793224962304e-05
-1.93896524738837e-05
-2.44123948922699e-05
-4.53700916021573e-06
-1.62719269175847e-05
-3.22734026827418e-05
-3.88900539300281e-05
-2.54904854070357e-05
-2.30087089951707e-05
-1.19578082415829e-05
-3.03859607886706e-06
-2.36370050175439e-05
-9.97281614447789e-06
-3.05124055040733e-05
2.70387909996725e-05
-6.41340064593584e-06
-1.98504829866205e-05
-3.4818032321261e-05
-3.27360654572854e-05
-2.76465817960516e-05
-3.91230499035869e-05
-1.79214290148129e-05
-1.48529401051181e-05
-2.6172047199791e-05
-3.57163286915731e-05
-1.9043677907127e-05
-2.99435385133983e-05
-1.28836936903716e-05
-1.46992723517428e-05
-1.90063914389067e-05
-3.81418838897775e-05
-2.28017472059112e-05
-1.49016392487084e-05
-1.67016012928799e-05
-1.54940797365633e-05
-1.37249435903369e-05
-1.02822983760319e-05
-2.31720273582764e-05
-1.01218129888416e-05
-2.23587570742002e-05
-6.29635347084661e-06
-1.28616142024104e-05
-1.28515908689898e-05
-1.58758385083772e-06
-8.90986880886063e-06
-2.15392905889341e-05
-9.3911701326551e-06
-2.01511386408547e-05
-4.07855663673255e-05
-5.61573033468074e-06
-2.7726620943723e-05
-6.31603538044117e-06
-1.4437684873468e-05
-3.46566548505417e-05
-2.36389104818535e-07
