# Supplementary material for: Research on computational propagation and identification of mine microseismic signals based on deep learning
Source: PLoS One. 2025 Oct 22;20(10):e0334641. doi: 10.1371/journal.pone.0334641 (PMC12543183; doi:10.1371/journal.pone.0334641)
Supplement: S2 Data — (ZIP) [file pone.0334641.s002.zip › 000100500002026.xlsx_0.txt_24.txt.txt]

-1.95670826048299e-05
-1.83316158152848e-05
-2.70301193470916e-05
-4.51117427675669e-05
-1.32503072295542e-05
-3.01459949184019e-05
-2.08363288889507e-05
-2.06176138200969e-05
-2.57693555287394e-05
-1.91174529857745e-05
-1.4638589530741e-05
-2.58772550075322e-05
-2.97831780581022e-05
3.04660684418778e-06
-6.54059681482618e-06
-4.12014085943173e-06
-9.8158338944711e-06
-1.55777369442186e-05
-2.98819023466999e-05
-2.12956835460242e-05
-1.89512133321906e-05
-1.41829713659342e-05
-8.49746774091143e-06
-2.90666871568714e-05
-1.00038621526873e-05
-1.67434347975244e-05
-2.29608042613616e-05
-3.4297934655484e-05
-1.62517984871633e-05
-1.96897050678684e-05
-9.67902334032838e-06
-1.74188870487506e-05
-3.9134215347415e-05
-3.65219065855416e-05
-3.66367287137552e-05
-2.33459214874553e-05
-2.73446408426945e-05
-1.72881952907815e-05
-7.076810772436e-06
-2.67887619755123e-05
-2.45052575721342e-05
-1.23503762298339e-05
-2.34495890018633e-05
-1.37772870400669e-05
-3.14572911715265e-06
-1.20285539675296e-05
-1.17237103748145e-05
-2.00021522969606e-05
-1.3069140402802e-05
-1.90698014142805e-05
-1.81952131188627e-05
-2.73773102359634e-05
-1.30945891965762e-05
-2.08954406094764e-05
-1.12913248704663e-05
-1.59181211770537e-05
-4.42796941793292e-05
-2.60608297799556e-05
-5.37600665023221e-06
-1.27325981874878e-05
-2.47821261443418e-05
-7.41662442504492e-06
-2.66522449208394e-05
-1.77969585607264e-05
-2.52224493892727e-05
-1.90873892971643e-05
-4.10994570133887e-05
-3.95171047091493e-05
-2.40712619163179e-05
-2.34165798171617e-05
-1.20366442750035e-06
-2.237161673187e-05
-2.60119886700876e-05
-1.97586421111359e-05
-2.06769094021864e-05
-1.59658814846133e-05
-1.07244722482783e-05
-1.08332431808071e-05
-1.82317773414787e-05
-8.17800854387662e-06
-1.42075536999002e-05
-3.43578878854459e-05
-2.68275868739603e-05
-2.25517374741229e-05
1.05459436136753e-06
-8.95461993346275e-06
-4.24485857636432e-05
-2.55356723866974e-05
-1.75200510956821e-05
-3.77429999905859e-05
-1.72515125431837e-05
-3.40172494340673e-05
-1.50733823004113e-05
-2.43232776860543e-05
-3.49615542945213e-05
-2.160556446557e-05
-2.98976503301132e-05
-1.32356325537005e-06
-1.71759503815356e-05
-2.10136274408876e-05
-2.50012435507319e-05
-3.20408066851864e-05
-2.82877219514798e-05
-2.07819118379512e-05
-1.52359978903346e-05
-1.12898013412948e-05
-2.03765373462563e-05
-3.0987392312315e-05
-1.16287241642607e-05
-2.05419899194273e-05
-4.51682210000752e-06
-3.68543559520075e-06
-2.80317839555445e-05
-2.11925506329235e-05
-3.07112500304575e-05
-6.70013763304134e-06
-3.51473909689248e-05
-2.55463970317679e-05
-3.53064336525137e-05
-1.39263412487501e-05
-2.01463928739276e-05
-3.28590017463324e-05
-3.80204636578667e-05
-1.82808988279641e-05
-1.13437778420375e-05
-1.36867310580801e-05
-1.72414573387784e-05
-3.52347269003395e-05
-1.88705615959932e-05
-4.54031915644555e-06
-3.75319685738717e-05
-3.2930615704858e-05
-3.6408137858464e-05
-2.83041993192392e-05
-2.91494087459241e-05
-3.43826528800192e-05
-2.81624696749139e-05
-1.30819481040953e-05
-5.28605585127337e-06
-3.0786212231995e-05
-2.44201883797498e-05
-1.91207223262704e-05
-3.19251802297264e-05
-4.24676746017969e-05
-3.0377810734536e-06
-1.21954392500737e-05
-3.57890659304172e-05
-2.45876285317277e-05
-2.64957604965822e-05
-1.57083835527599e-05
-8.6142659985309e-06
-1.44085681099713e-05
-2.65973583405381e-05
-2.27835187141832e-05
-2.64838190652201e-05
-2.10766786813497e-05
-2.22062162864282e-05
-2.47661244658894e-05
-1.19342691965378e-05
-2.27900266637884e-05
-3.31918581603478e-05
-2.42296020353932e-05
-1.86904912518564e-06
-2.61641356110529e-05
-3.43974394698462e-05
-1.75410179517518e-05
-4.17792895849802e-05
-7.97214699819745e-06
-3.27510466294372e-05
-3.40976019675416e-05
-6.26184834185045e-06
-2.72375931958292e-05
-4.49217846742075e-06
-9.42790394671796e-06
-1.74175521332314e-05
-7.60392653003746e-06
-1.56496703586764e-05
-2.61328568343058e-05
-4.07298352529078e-06
-3.34196990027809e-05
-2.34027990315054e-05
-2.04790554172787e-05
2.64570323573565e-06
-1.41855348803408e-05
-6.69296649880613e-06
-2.45173833573856e-05
-2.47794163782588e-05
-9.5491698930605e-06
-1.16443141113468e-05
-2.66870730943439e-05
-2.99064318577648e-05
-9.13286408947589e-06
-2.36963603848564e-05
-3.56480631459252e-05
-3.80555187200551e-05
-4.32687374902039e-05
-1.03220200474934e-05
-1.87632792812148e-05
-4.70729285142214e-06
-3.10208890445683e-05
-3.71800237117997e-05
-1.64114465086743e-05
-2.48777854993576e-05
-8.39649408180798e-06
-2.99157901499598e-05
-1.78569652219356e-05
-1.11528929131262e-06
-1.95961049574901e-05
-3.48169942317383e-05
-2.8865773030127e-05
-2.86468810536354e-05
-3.02264185896343e-05
-1.64200330095582e-05
-2.71879941354502e-05
-2.13869084344701e-05
-2.3014236498738e-05
-2.52139216135805e-05
-4.06788163955622e-05
-1.50442665922656e-05
-2.46820561182749e-05
-5.12637970076728e-06
-2.58666412299204e-05
-6.78400244577115e-06
-1.50453965700005e-05
-1.88837545845781e-05
-1.39558955103651e-05
-1.59610537004663e-05
-2.97005438450091e-05
-1.72986413571982e-05
-9.63707056663986e-06
-1.00665797104468e-05
-3.39760637225325e-05
-4.13806378252591e-05
-7.1152894870516e-06
-2.9996144888214e-05
-4.21899952641808e-05
-3.01438010253551e-05
-2.01707315411636e-05
5.26344202199515e-06
-1.66110590409925e-05
-1.2284183335228e-05
-8.514132842118e-06
-1.5370063490332e-05
-2.09067332067663e-05
-2.32790384680754e-05
-2.32682082348986e-05
-1.31358562418677e-05
-8.96662332583121e-06
-7.7401787105222e-06
-2.08786804501896e-05
-2.90307421990354e-06
-3.65454194122804e-05
-2.58335285692169e-05
-6.01056284214495e-07
-2.5717832594168e-05
-2.77404132672735e-05
-1.40316615811502e-05
2.93329608360963e-06
-1.7750336932043e-05
1.3787510368523e-06
-6.93768452409885e-06
-1.10139616050563e-05
-1.6904985733222e-05
-1.77425489188777e-05
-1.75152959966841e-05
-2.1022308543258e-05
-1.80585824996824e-05
-2.63711857364819e-05
-1.98084289781406e-05
-2.4190060520129e-05
-2.81072002765224e-05
-2.39950365833452e-05
-3.3382667376542e-05
-2.17608934465714e-05
-5.44837213606846e-06
-1.1820147882935e-05
4.76658173353582e-06
-2.27015779496833e-05
-2.12565618909376e-05
-2.8778302373159e-05
-3.66842835439596e-05
6.1742283758182e-06
-3.07363123250361e-05
-3.64260312524463e-05
-1.85778613877788e-05
-1.75749893141852e-05
-1.42044516766478e-05
-2.45460718635734e-05
-2.92803321590915e-05
1.53451347731089e-05
-9.16180709093268e-06
-1.70980537864376e-05
-2.10408258517728e-05
-1.7700258502224e-05
-8.25361150847983e-06
-1.51622169988118e-05
-1.07281897844152e-05
-3.99676581244649e-05
-3.12306916649289e-05
-3.14038646438024e-05
-2.19800492299315e-05
-5.10720028186518e-06
-2.48273929560607e-05
-2.81286905586721e-05
-2.25706821980044e-06
-3.94091277544866e-05
-2.07272640312019e-05
-2.89926528648937e-05
-1.54426897802771e-05
-1.55649591415598e-05
-6.50499894119939e-06
-4.38319137414929e-05
-1.67381261994101e-05
-1.94339578996999e-05
-5.143799513315e-06
1.07704920633983e-06
-2.38086729221477e-05
1.16124937693235e-06
-3.20799184438618e-05
-3.22394062206694e-05
-1.36479592146416e-05
-1.22575054316857e-05
-2.36581024362715e-05
5.0384993300859e-06
-2.58461215936154e-05
4.78516247365421e-06
-2.89925399435616e-06
-2.39385547292943e-05
-1.99549688349618e-05
-2.06690647384441e-05
-2.6321081897438e-05
-1.97348506038808e-05
3.32236426041156e-06
-1.10946656554128e-05
-6.51325060367683e-06
-8.19832013946245e-06
-2.67886988329344e-05
-1.79828793231041e-05
-1.33352220920815e-05
-3.37713774007704e-05
-2.61678339206386e-05
-1.90295890962181e-05
-3.41889643890179e-05
-1.40484529596005e-05
-3.20272793240765e-05
-1.43118537100285e-05
-1.28463456081316e-05
-8.64629340032892e-06
-2.26296643997334e-05
-5.48105860608046e-05
-2.93924616835862e-05
-1.08693958843502e-05
-3.39440855865715e-06
-2.98603741280933e-05
-2.65937532318524e-05
-3.81419340831689e-05
-2.19434605243262e-05
-2.11024055570522e-05
-1.64675563309309e-05
-3.11311262450647e-05
-3.62425354808974e-05
-4.07079191355701e-05
5.28275398085508e-06
-1.0380937567596e-05
-3.43128480771298e-05
-1.37823058285501e-05
-1.83769044790843e-05
-2.50666683875524e-05
-2.45735499616764e-05
-1.50873248532089e-05
-2.30881762620537e-05
-3.71233629021901e-05
-8.75661159711524e-06
-1.62561239652902e-05
-2.36369510069108e-05
-2.18260444066625e-05
-2.42418555251886e-05
-1.26934093697343e-05
-2.96991003070769e-05
-8.38902976190159e-06
-7.75078610814185e-06
-3.00614500475724e-05
-1.86783580663291e-05
-4.73110770498156e-05
-1.94341983619844e-05
-3.60934860563446e-05
-2.53766021508507e-05
-1.20981257997981e-05
-2.19044742439324e-05
-1.754656796426e-05
-2.13903615214033e-05
-1.85889111529813e-05
-6.94597065853602e-06
-2.73455352927159e-05
-2.02393736311086e-05
-2.84193672095148e-05
-2.48153146423913e-05
-8.98359982733327e-06
5.72808406730256e-06
-1.99048747205676e-05
-2.51002131217529e-05
-3.56242505646024e-05
-9.42439520537874e-06
-8.55185201462178e-06
-1.33821566335989e-05
-2.76102635844031e-05
-2.80531410439234e-05
-2.79312910573002e-05
-9.14758048837527e-06
-1.58606196959571e-05
-1.70777167581432e-05
-1.66456408075815e-05
-2.56315007874778e-05
-2.04173890525092e-05
2.05621991158387e-06
-2.36391290427968e-05
-3.18012372248425e-05
-1.13508647962915e-05
-2.83461467874209e-05
-5.06558064327496e-05
-1.85915796537216e-05
-3.50448290519464e-05
-2.11000854177524e-05
-2.12552528266532e-05
-1.16808820707994e-05
-4.37589872987705e-05
-3.22303503133223e-05
-1.98954325235962e-05
-1.91016076095589e-05
-9.2734145680322e-06
-2.38600281554429e-05
1.09869682201806e-05
-3.30252084514006e-05
-3.96425786279768e-05
-1.30240184941659e-05
-1.83305878379312e-05
-5.19798891617714e-06
-2.64033830642516e-05
-1.43570752748359e-05
-1.05816763945129e-05
-1.33984414444529e-05
-9.51727173069469e-06
-2.8259240941564e-05
-3.28109403138272e-05
-4.86661292115071e-05
-4.1613101062089e-05
-4.13602750832947e-05
-1.88090638055304e-05
-2.77422264741386e-05
3.03514971605894e-06
-2.25878640474737e-05
-2.09715758978435e-05
-3.90586811943951e-05
-2.19179247532996e-05
-1.57187606632286e-05
-1.25621241015706e-05
-2.10897947178748e-05
-1.32091869035543e-05
-1.56276919866586e-05
-2.80373471439163e-05
-2.82172018057084e-05
-4.52761040268577e-05
-2.76851692270491e-05
4.8656315419207e-06
1.31099069839112e-05
-1.61391799410796e-05
-3.57627720425105e-05
-1.68636671728169e-05
-3.11261641385831e-05
-2.12843089360005e-05
-2.35964795525292e-05
-2.01226393533392e-05
-5.01955485491642e-06
-1.09644957562309e-05
-1.64159741197914e-05
-1.96692425744711e-05
-2.65583897794031e-05
-2.68444875298755e-05
-3.15412606930903e-05
-1.91803727569408e-05
-1.21413337170143e-05
2.30739979804554e-06
-1.08672099638572e-05
-3.18388274751747e-05
-1.26788030186106e-05
-1.03805011062271e-05
-2.33949706729681e-05
-5.18506573305845e-06
-2.27172659124187e-05
-2.96758782534587e-05
-3.6142430915394e-05
-1.16649343514077e-05
-2.26906893726824e-05
-2.43694263662853e-05
-3.52536898223791e-05
-1.35184486858633e-05
-2.979240298455e-05
-1.55397321309889e-05
-2.50144222978607e-05
-1.89374495610629e-05
-2.18099464700837e-05
-2.34188936699397e-05
-1.20966952398035e-05
-4.0028332783907e-05
-1.7433641797354e-06
-2.65136443770285e-05
-2.2699848725717e-05
-1.51446622420212e-05
2.00694694801836e-06
-3.56166449757194e-05
-1.12439707352472e-05
-7.90002242651341e-06
-1.35667640829252e-05
-4.24919444830144e-05
-2.52941017740834e-05
4.00980624310907e-06
-1.90782364791984e-06
-3.35395160450262e-05
-2.14071062568027e-05
-2.80926645022974e-06
-2.33167029170411e-05
-1.44686169493337e-05
-1.0836776180941e-05
-2.38361912506425e-05
-4.75696633409683e-05
-1.34623432148499e-05
-2.0600799113399e-05
-2.46544675404782e-05
-2.65261038850107e-05
-2.27644915578946e-05
-3.05350593604215e-05
-2.28780196706451e-06
-2.61261079759336e-05
-2.32998790562953e-05
-4.26726196848341e-05
-1.73126396842536e-05
-2.31732689329526e-05
-1.47488510867117e-05
-1.66383267501181e-05
-1.99438333653804e-05
-2.54298017732548e-05
-1.21807303951899e-05
3.64870375528844e-06
-2.79392082451591e-05
-2.17521727088161e-05
-2.44964323694626e-05
-1.27598947856623e-05
-2.70135523386599e-05
-3.66699935704531e-05
-3.54085066815126e-05
-3.45123573997715e-05
4.34984907282294e-06
-4.52180752314982e-05
-4.33952303277578e-06
-2.04731122310538e-05
-2.84584539413498e-05
-1.80228001841238e-05
-2.6288265166687e-06
-3.78595326955131e-06
-1.36398426655456e-05
-1.75026452332181e-05
-2.21528115365884e-05
-1.86555829987582e-05
-2.57862195867904e-05
-3.66545126451372e-05
-4.07653136029134e-05
-2.39886157644059e-06
-1.5522140094175e-05
-1.13068519120426e-05
-3.90553946997883e-05
-2.02077973903952e-05
-2.99157867510102e-05
-3.00381603525723e-05
-1.53468340786978e-05
-2.84904804607946e-05
-3.74601854454933e-05
-1.39513809422498e-05
6.75530876299625e-06
-2.14409342467853e-05
-2.60931480528348e-05
-2.1115286679614e-05
-3.99280060133286e-06
-2.22249812109557e-05
3.13053870773132e-06
-3.37529073485844e-05
-2.08424724286326e-05
-2.03379175399033e-05
-1.49308179429864e-05
-1.91255059545894e-05
-2.81181434983835e-05
-1.17908254811797e-05
-1.84304160423656e-05
-2.07706459117152e-05
-1.4654961063583e-05
-2.68398047868358e-05
-1.26934082296116e-05
-2.29276130106646e-05
-4.34058999372196e-05
-2.88659866512724e-05
-1.91152884089654e-05
-2.06534343383121e-05
-2.68463539154275e-05
-8.43882843461883e-06
-1.81968245483756e-05
-2.22776844182593e-05
-2.42214936418779e-05
-2.41402399649145e-05
-2.51172758321999e-05
-1.68325103313447e-05
-2.52719129638873e-05
-4.84719599101946e-05
-2.41405773013599e-05
-4.22316786261054e-06
-3.0613646566196e-05
-4.689457675831e-05
-2.3621892803583e-05
1.34531338838347e-05
-2.64392525645618e-05
-2.45187122876423e-05
-2.81463310393418e-05
-3.89368393302093e-05
-4.48264987689497e-05
-7.72263939227197e-06
-1.77492238440434e-05
-2.16477969821034e-05
-2.27594001812666e-05
-6.54088592765361e-06
-1.14570759829934e-05
-3.5780965026203e-05
-2.26294972098417e-05
-1.24116222653268e-05
-2.95874758795682e-05
-2.55892515332499e-05
-2.92454310592332e-05
-2.48064255541352e-05
-2.22948796916907e-05
-2.01998821906189e-05
-2.12835468955599e-05
-1.21164417958686e-05
-1.27519411641739e-05
-2.38890584273522e-05
-9.49348512959941e-06
-1.61758432684032e-05
-2.11169505991832e-05
-1.81468524985113e-05
-2.18489029472228e-05
-1.09030946075945e-05
-2.57937158495842e-05
-3.32887576531703e-05
-3.41979155079207e-05
-2.29150196694489e-05
-5.09927566378241e-05
-1.87116134619725e-05
-1.37384520904585e-05
-3.52505995118396e-05
-1.12318527117699e-05
-1.20094578981456e-05
-2.92077424022634e-05
1.80779197868503e-05
-3.24895556984267e-05
-2.40244111042481e-05
4.2749916245187e-06
-1.80093260237538e-05
-2.63508857565285e-05
-5.43118549882753e-06
-2.39874446102466e-05
-2.00761494152609e-05
-2.8647468034947e-05
-3.77421275971394e-05
1.11260415919474e-06
-4.52758607305377e-05
-3.26719119869736e-05
3.51460501164108e-07
-2.61035354631691e-06
-3.41882385964546e-05
-2.4380908936896e-05
5.78937261746852e-06
-4.35697670696487e-05
-5.00743405578079e-05
-3.23653664762692e-05
-2.00586430850244e-05
-1.71396426376646e-05
-3.21118727367746e-05
-5.35402727732811e-05
-3.0862355952945e-05
-2.16226574820052e-05
-3.00754031798038e-05
-1.91952448913534e-05
-1.55277741728169e-05
-1.12589335535846e-05
-2.52511574754746e-05
-2.31046814961628e-05
-1.31549381763675e-05
-3.01498618515507e-05
-1.71159084906658e-05
-4.24311623227158e-05
-1.66850528422563e-05
-1.18705887120572e-05
-5.09729128733074e-06
-1.10612108880567e-05
-1.74988883590769e-05
-2.54312518875955e-05
-1.82995034618288e-05
-3.37097330504415e-05
-1.99363685130899e-05
-2.4801407919295e-05
-3.15977093938992e-05
-8.84222418002954e-06
-2.67389403582248e-05
-4.06273075209213e-05
-1.64355135755431e-05
-3.54622502404247e-05
-1.08362887237027e-05
-5.98189616380836e-06
-3.32461613418335e-05
-1.67300172770518e-05
-3.39457957443571e-05
-1.97567813290254e-05
-6.38491230127884e-06
-2.55075553322992e-05
3.45032619105234e-06
-3.50365575720802e-05
-2.02741816735585e-05
-1.9198170477879e-05
-1.631144753322e-05
-2.65593697535629e-05
-2.52645362747601e-05
-1.80136626999385e-05
-9.36164846927513e-06
-3.89456753737805e-05
-2.18771926503005e-05
-2.13885302557523e-05
-1.19743299430154e-05
-3.95288349959571e-06
-3.50790127190842e-05
-1.62629258163072e-05
-8.08695546772125e-06
-3.46820681134188e-05
-2.47050786352013e-05
-7.46756202277676e-06
-1.90701166086175e-05
-2.81776507104207e-05
-5.09186943475369e-05
-3.23544967135342e-05
-6.30105946491606e-07
-2.83947227210948e-05
-2.38853221986763e-05
-6.95043154296125e-07
-4.76192511399235e-05
-2.13819846840908e-05
-1.15213028632815e-05
-3.76962518545136e-06
-1.60690475229072e-05
-2.99062495316991e-05
-7.28427135963238e-06
-4.45637480620172e-05
-1.69487780139e-05
5.02847276882265e-06
-1.06314525228103e-05
-1.49147032284921e-05
-2.76437510967766e-05
-3.53986461342949e-05
-2.76900511431413e-05
-1.19575301016177e-05
-1.3516350333887e-05
-2.78312181178781e-05
-3.29107567909963e-05
-5.7762781456942e-06
-2.16014286555424e-05
-9.05124497450331e-06
-3.61500440862319e-05
-3.19520047419382e-05
-2.80379635478845e-05
-2.26160738653527e-05
-2.51741855090445e-05
-3.72799579109204e-05
-2.28626562983422e-05
-5.84869939128728e-06
-1.97046592291885e-05
-1.64207751924831e-05
-2.48457835040956e-05
-3.01702498891729e-05
-1.5996650567721e-05
-2.27716980541154e-05
-1.93804460338081e-05
-2.25783177656073e-05
-2.97839473964331e-05
-2.06438251738791e-05
-1.09822363207376e-05
-6.81522997207207e-06
-1.7550780288923e-05
-6.80974129005775e-06
-2.16486852061336e-05
-1.83896126166043e-05
-2.47444671353941e-05
-6.42158629773629e-06
-3.03843355061676e-05
-1.46978913037638e-05
-2.50822205625269e-05
-2.40795205620215e-05
-2.55298417973207e-05
-1.24019256134381e-05
-4.0676915576174e-06
-1.22333636418326e-05
7.36846049783303e-07
-2.02263473455743e-05
-1.19683022235013e-05
-2.02373255338207e-05
-2.63633803663696e-06
-2.68932533844067e-05
-3.74950415858557e-05
-2.66381341868114e-05
-1.51037100207121e-05
-5.23404718054986e-05
-1.54207757236557e-05
-2.46839703558982e-05
-1.58927569974909e-05
-1.10284089130522e-05
-2.2991756769995e-05
-2.99201631022357e-05
-1.35777539905863e-05
-2.69155588794324e-05
-5.51329164253427e-05
-5.35633841232075e-05
-1.58076188248768e-05
-3.40692756881561e-05
-1.5404527555623e-05
-4.54437591580782e-05
-2.48935410315774e-05
-2.43862159395095e-05
-2.69319197711141e-05
-1.02008935895816e-05
-1.25809236108341e-05
-2.89664125621619e-05
-1.86550751661428e-05
-1.1416562866397e-05
-2.35311078982825e-05
-3.88578076904564e-05
-1.46814755643179e-05
-1.75580251877235e-05
-2.74654053880453e-05
-2.18460821497862e-05
-1.34764695083792e-05
-3.60788239789961e-05
-3.5773079303993e-05
-1.53597762623657e-05
-3.30605070293234e-05
-2.89321170076121e-05
-5.80330483087061e-06
-2.5863382482639e-05
-2.87272852814087e-05
-2.36851084363231e-05
-2.83090832243093e-05
-2.21810871225261e-05
-1.20187115106744e-05
-1.75976353322699e-05
-2.65316527227365e-05
-2.76517391779678e-06
-2.04317134023706e-05
-2.50056891862512e-05
-4.44958521153428e-05
-2.38343609968921e-05
3.19827603226999e-06
-1.23801364207789e-05
-1.22775584911842e-05
7.47398921292564e-06
-3.08736662645685e-05
-3.70746617129702e-05
-9.97397096017353e-06
-2.55585927624405e-05
-1.23065648550118e-05
-2.12977965617282e-05
-1.10120766343365e-05
-4.05209963856714e-05
-2.06343884729651e-05
-1.43291245155487e-05
-3.09781038840954e-05
-3.81105509399087e-05
-2.23638240924043e-05
-2.49086616088261e-05
-3.51505382167657e-05
-1.11656904956941e-05
-2.0055747071358e-05
-2.76279100230665e-05
-1.72833033721862e-05
-1.71305616221078e-05
-3.37343935031737e-05
-2.51004775683067e-05
-2.48308878946709e-05
-9.79711269867582e-06
-1.95313012728694e-05
-1.63674070254315e-05
-1.20580787878662e-05
-1.59459465599122e-05
-7.96909033815871e-06
3.6794015760094e-06
-2.26243037960788e-05
-2.64087494444462e-05
-2.38519506486125e-06
-1.37592934387542e-05
-2.41550085719013e-05
-2.68218676395259e-05
-2.99373679317213e-05
-4.18344842555974e-07
-1.33697047309359e-06
-2.00554165650145e-05
-1.13664773495434e-05
-2.9024890370893e-05
-1.13373984380537e-05
-2.32274360355446e-05
-4.09442334783705e-05
-1.23215653436143e-05
-1.9734431816921e-05
-9.82167716789312e-06
-1.90098198487199e-05
2.85403591131472e-06
-7.15045071079086e-06
-2.73942686295097e-05
-2.71452351782016e-05
-2.44693294384899e-05
-5.66346251381258e-06
-7.14175909188247e-06
-1.70203695974552e-05
-1.96658321137386e-05
-8.9788680121308e-06
-1.73954275429537e-05
-2.21456061062228e-05
-2.38609226649027e-06
-2.19231075667858e-05
-2.02751102312967e-05
-1.10269404091505e-05
-2.51823900256736e-05
-2.75953003481558e-05
-4.13519492636359e-05
3.09913397106943e-06
-1.59416725491199e-05
-8.74035651844932e-06
-2.11697956387441e-05
-1.73949177686274e-05
-1.33276864905764e-05
-3.00460152064901e-05
-3.39558566715834e-05
-1.81095840948542e-05
-2.34259807608294e-05
-1.5796531477715e-05
-3.64823989197304e-05
-1.81443575747868e-05
-4.75691026472898e-05
-4.8054813643274e-06
-1.78694715163574e-05
-1.79856659469312e-05
-1.46876576034301e-05
-2.70558532029661e-05
-2.41885592558974e-05
-2.02174744685343e-05
-3.50191560565115e-05
-1.86696623014106e-05
-3.64278328167746e-05
-3.89602877245985e-05
-2.42210488921008e-05
-1.7869035777255e-05
1.87770638422257e-06
-2.56584749403387e-05
-2.42261583028307e-05
-2.97302054324273e-05
-1.8822220420984e-05
-1.61197414063653e-05
-1.79750765642271e-05
-1.04124100081272e-06
-1.95707066887191e-05
-1.90432533606999e-05
-9.61050965760126e-06
-1.17047838917709e-05
-3.68556048693344e-05
-3.16723193454389e-05
-3.71736924505097e-05
-2.44223734748825e-05
-2.75477106389821e-05
-2.55605389003677e-05
-3.78132078098451e-05
-1.46854233587057e-05
-3.16438730509254e-05
-2.42810242126091e-05
-4.77494989021312e-06
-2.52766397363318e-05
-2.15052930441331e-05
-3.41709970758327e-05
-3.1140343290424e-05
3.74120200198572e-06
-2.95147250541618e-05
-1.64589707092635e-05
-1.51727484106203e-05
-2.4251304001253e-05
-2.3426271947996e-05
-2.898976617814e-05
-1.07176873867871e-05
-2.6723691919324e-05
-3.90371157765369e-05
-4.51373954276147e-06
1.84997967907703e-06
-1.34697396802598e-05
-3.44452901017087e-05
-3.2479063415775e-06
-1.66433574163611e-05
-2.06968483712003e-05
-9.92864042774629e-06
-1.33356619863098e-05
-4.37743328902643e-06
-2.22559110664388e-05
-3.62476316055472e-05
-2.61072076108778e-05
-2.87858399463635e-05
-1.22158789869878e-05
-2.61209599833245e-05
-2.66732720237458e-05
-1.30682691119358e-05
-2.2023825192818e-05
-1.68197032124411e-05
-1.6473209832772e-05
-3.43204205861869e-05
-1.10256617612925e-05
-2.12089591486325e-05
-2.97981356035881e-05
-3.48281242572953e-05
6.37134266153096e-06
-8.11012569785211e-06
-2.06913948791648e-05
-2.36305180967856e-05
-2.86315503572745e-05
-5.0086629554974e-06
-2.59926849639473e-05
-1.03700139341986e-05
-2.44520913673395e-05
-3.38254382043099e-05
-2.48891327547971e-05
-3.71955547996234e-05
-1.40169434941875e-05
7.87053024188081e-06
-1.95139703572723e-05
-3.94522956482656e-06
-2.71434868821312e-05
-9.31449491982412e-06
-5.3343415708111e-06
-2.45390384153903e-05
-4.48439700037909e-06
-1.94696323622924e-05
-1.71221672078367e-05
-1.27986568127611e-05
-1.3898073949986e-05
-3.62340731135937e-05
-1.51196126098409e-05
-4.52417484866041e-05
-1.79129347714491e-05
-3.02719630035501e-05
-2.42573476049649e-05
-2.54442815585242e-05
-1.59577424815421e-05
-1.27904432785046e-05
1.14060906370943e-05
-1.02545905703571e-05
-1.11895423231663e-05
-4.90547946242401e-05
-1.73417615084628e-05
-3.57077852588231e-05
-1.93486041159141e-05
-3.60355179169155e-05
-1.11976125648606e-05
-1.3391384377305e-05
-2.47395819175542e-05
-4.62593632754715e-05
-3.67883301417078e-05
-3.13006708458926e-05
-2.81564524412468e-05
-1.9470635120904e-05
-1.9387811886665e-05
-2.40755560466221e-05
-4.91307839998212e-05
-1.1474990685967e-05
-1.27036315376055e-05
-1.04497977955008e-05
-1.79858525718205e-05
-2.49276292892651e-05
-1.40500574485297e-05
-1.15195686184487e-05
-2.91768790795065e-05
-3.14608858679097e-05
2.04161603469609e-06
-6.25258913916781e-06
-2.61794952818528e-05
-5.84969259121443e-06
-1.79411049764752e-05
-8.71583022135162e-06
-4.50218902622437e-05
-1.14436146988337e-05
-2.65360710439781e-05
-2.26035941353957e-05
-2.10841816946987e-05
-2.16802580613211e-05
-2.42776095126171e-05
-3.52075508885675e-05
-1.27668532296447e-05
-2.71334535909152e-05
-1.30714704126653e-05
-1.37049084899797e-05
-2.34245783880093e-05
-5.90754953837243e-06
-2.33022499401979e-05
-3.32374899080547e-05
-8.27622559876522e-06
-2.49563551676189e-05
-3.39092091713514e-05
4.24410160330758e-06
1.63960440824786e-05
-2.54212291912103e-05
-2.04546851506556e-05
-3.06688691842585e-05
-2.25012830785659e-05
5.09359684259808e-07
-2.23324113023866e-05
-1.48177426144137e-05
-4.0065108062523e-05
-3.05050681547248e-05
-3.08424597115921e-05
-2.05090632473319e-05
-2.40437372322321e-05
-3.02256198082685e-06
-2.64263685284216e-05
2.48584499812217e-06
-1.10659386981318e-05
-1.00413643191911e-05
-1.82343871010973e-06
-2.69787625601559e-05
-2.47836681033367e-05
3.00509909076778e-06
-3.90001278854147e-05
-5.50730420580498e-06
-1.36804761300935e-05
3.06157960507233e-07
-6.18723111693546e-06
1.12597288485018e-05
-8.40141829851663e-06
-2.33957860621636e-05
1.31985767318463e-06
3.79204034656534e-06
-8.30003648817088e-06
-1.95222957811851e-05
-7.45731394524936e-06
-5.07798495365527e-06
-3.242184191108e-05
-1.41527912370768e-05
-5.88291775459003e-06
-2.94380803735114e-05
-2.13773543589193e-05
-3.24109120359561e-05
-2.63749177869202e-05
-2.1420686684268e-05
-1.63102890712307e-05
-1.27587321567337e-05
-1.28856788273118e-05
-1.72664243757674e-05
-1.11013043431274e-05
-1.41846750369329e-05
-2.51811182360994e-05
-1.79159377503359e-05
-1.48604215959272e-05
-2.2298758329827e-05
-1.16886789428464e-05
-3.07355206918598e-05
-1.33856322852081e-05
-1.85377478448292e-05
-3.22193902523973e-05
-3.48719494381776e-05
-2.32966520878153e-05
-2.1068937200064e-05
-2.92148782806446e-05
-4.5552202054266e-05
-4.29325350426713e-05
-9.86145604214004e-06
-2.09858214163271e-05
-3.7636134268959e-05
-1.29185247764184e-05
-9.28202054678969e-06
-3.05892253715656e-05
-1.78790018525215e-05
-3.02850836797027e-05
-1.40002319395426e-05
-1.13299191974178e-05
-9.03190550789535e-06
-3.80062008921259e-05
-1.96361132806545e-05
-8.30723383095298e-06
-1.25432463247039e-05
-1.63780037392174e-05
-3.27390734532387e-05
-7.69864779229499e-06
-1.03714331186776e-05
-4.4077830498041e-05
-3.28405061938036e-05
-1.26648137391424e-05
-8.40583114945351e-06
-4.66822201591718e-05
-5.4315136717511e-05
-2.53853591314743e-05
-1.35411899148408e-05
-1.40985723013803e-05
-1.9557394092028e-05
-3.99136094569066e-05
-2.87726766066451e-05
-1.78856562729252e-05
-1.98865628279168e-05
-1.90748429172669e-05
-1.81531898857775e-05
-3.46066322231059e-05
-2.69546726833951e-05
-3.35206233923655e-05
-2.93764366967183e-05
-8.89967836226767e-06
-2.64432146223115e-05
-4.19154928246007e-07
-1.25874077145664e-05
-1.02767511630789e-05
-2.70909611245261e-05
-3.26224968398325e-05
-2.49723223222832e-05
-3.49940757041578e-05
-6.25977131546515e-06
-2.5357217590754e-05
-3.00316381215366e-06
-6.36310792677432e-06
-4.96993034787208e-05
-1.63476202550462e-05
-2.45100089710756e-05
-1.52413821275864e-05
-1.96045626187247e-05
-3.35326695966411e-05
-1.22100093382097e-05
-4.77141328214694e-05
-8.6890699195888e-06
5.75756918165047e-06
-1.9713295061952e-05
-2.66679394011291e-05
-2.82604096807663e-05
-3.29033397642434e-05
-1.90316702819647e-05
-2.41917647580954e-05
-1.34898459986712e-05
-2.50608734989229e-05
-3.40349606481696e-05
-2.99025092268603e-05
-1.7469364508414e-05
-3.07730804001286e-05
-4.33180926973906e-05
-2.17259010315157e-05
-4.30983733211952e-05
-3.36968182462751e-05
-1.51272242606241e-05
-3.18184547527893e-05
-2.21754340471533e-05
8.0730895136437e-06
-3.92581105179281e-05
-1.76844321156523e-05
-2.95724742383743e-05
-6.04887025199714e-06
-7.88682180195781e-06
-7.68979581835803e-06
-1.45383292577273e-05
-2.2918263502513e-05
-3.20476361807568e-05
-3.99221240469436e-05
-2.75347438800536e-05
-1.76119425463619e-05
-1.85296560331931e-05
-2.38992233853867e-05
-1.63532891230129e-05
-2.02844450472929e-05
2.41407810295399e-07
-2.08622945242772e-05
-2.40985150748955e-05
-2.87087469549034e-05
9.18458684340761e-08
-9.88424368658123e-06
-5.795221295753e-06
-1.80954821828323e-05
-3.38574137871203e-05
-1.61306604307624e-05
-3.91785289524917e-05
-4.10137404393883e-06
-6.45163085805792e-06
-1.16350065012422e-05
-2.35887373595059e-05
-3.59105178202504e-05
-3.05467985102368e-05
-1.15954726189943e-05
-2.54796851387623e-06
-2.27898031761613e-05
-5.63507966267938e-06
-2.5262725759644e-05
-1.24561088759689e-05
-3.53018559754105e-05
-3.71497172431608e-05
-5.80323089303404e-06
-9.35624940877629e-06
-2.85354815153431e-05
-2.33611905066993e-05
-3.27579720090905e-05
-2.00419121798818e-05
-2.37974252794324e-05
-1.73669248506311e-05
-6.42942750725911e-06
2.21199443147588e-08
-2.96998758167072e-05
-2.04766415356254e-05
-3.29525615136183e-05
-4.06565351043726e-06
-2.32665077337378e-05
-2.6043480091432e-05
-1.73954623939194e-05
-2.17330056322207e-05
-6.53992978973296e-06
-3.54375270118562e-05
-9.3108562589039e-06
-3.44854614021369e-05
-3.80602951533452e-05
-2.58201900992714e-05
-9.79046127506206e-06
-9.05415280243457e-07
-2.63762453448326e-05
-2.26985225195428e-05
-3.49830603704623e-05
-3.73009473956965e-05
-2.65957948112132e-05
-3.01963410427576e-05
-2.55158289534044e-05
-2.27619032209934e-05
-2.85500485158396e-05
-1.61126593423539e-05
1.0177593599102e-05
-2.63233663001323e-05
-4.16651720438715e-07
-2.30683879691961e-05
-1.44394435110089e-05
-4.05581468642412e-05
-1.81761375118744e-05
-3.55368667635189e-05
-3.04563907704813e-05
-1.71477236394749e-05
-1.55240176030311e-05
-1.00087344884644e-05
-8.00889235124778e-06
-1.79379945026288e-05
-5.07650167926029e-05
-2.71511347311415e-05
-3.69810871538922e-05
-1.23545033915906e-05
-2.00809871329024e-05
-2.6781465073779e-05
-1.03380136349275e-06
-3.97085649820552e-05
-3.30435762537155e-05
-2.52771916926516e-05
-2.31986189052228e-05
-2.58149166093156e-05
-4.94834849663684e-05
-1.32132269369405e-05
-2.42819749005954e-05
-8.48250933378538e-06
2.92905461815617e-06
-2.57339978922846e-05
-8.97492925225258e-06
-3.0893771885364e-05
-1.73692482265351e-05
7.31483627533083e-06
-1.00893655995162e-05
-3.08570524692281e-05
-2.93558008700997e-05
-8.31412947453772e-06
-2.01375218333905e-05
-2.51321179393497e-05
-7.04694135242913e-06
-1.64944187588998e-05
-4.03266009620938e-05
-4.23809624251476e-06
-3.33615718603871e-05
-3.46631967922782e-05
-2.0561426750388e-05
-1.8191232751887e-05
-3.52577535220678e-05
-3.12459255190765e-05
-4.02518545772167e-05
-3.13625345793975e-05
-2.48037602016506e-05
-1.5743485261981e-05
-1.72586850764214e-05
-2.14795486806895e-05
-3.46549487936635e-05
-8.87544374437807e-06
-2.0431060106902e-05
-1.95676630649628e-05
-4.83432136211861e-05
-3.56935173340973e-05
-1.6735659141982e-05
-7.13392235902959e-06
-9.84931639784736e-06
-1.01520401911644e-05
5.54144120757235e-06
-1.9952643085642e-05
-1.78054749239502e-05
-1.45602298750489e-05
-2.46587839517548e-05
-2.42100374268376e-05
-1.56484357207424e-05
-1.62548249110015e-05
7.00293405706575e-06
-9.23882660582946e-06
-1.97343256947107e-05
-1.30256367934272e-05
-4.08975056097661e-05
-1.83883512033006e-05
-2.61698360741124e-05
-2.87788289699482e-05
-3.88397036813261e-06
-2.14631367285669e-05
-3.1783645883089e-05
-2.80622528267246e-05
-1.82170327209057e-05
-3.99858644565356e-05
-1.56269944525162e-05
-1.66691122347227e-05
-4.13650581774864e-05
-2.0868097150814e-05
-4.02848692303709e-06
-1.94987939160077e-05
-2.37434698020219e-05
-2.61035643306487e-05
-1.71747051343011e-05
-2.99985984200339e-06
-3.74634596938359e-05
-3.40454480912617e-05
-3.10010806266289e-05
-2.95111055828523e-05
-2.00535620458544e-05
-2.77329818837934e-05
-4.62440454454103e-06
-1.13295972427576e-05
-3.39438567687575e-05
-1.71355614792915e-05
-2.66004646192549e-05
-4.21728599949887e-05
-7.40992620559904e-06
-3.52650549226804e-05
-1.42964631227687e-05
4.23345998838981e-06
-2.94910792106139e-05
-4.26402202327058e-06
-1.10058579266832e-05
-2.71411481967931e-05
-3.15534424663025e-06
-6.09603071471108e-06
-1.80992013068343e-05
-5.89520719221492e-06
3.47663872191787e-06
-1.83274650312785e-06
-1.20860566947038e-05
-6.08597231793657e-06
-3.21008902733392e-05
-6.60037554635258e-06
-1.47991064293496e-05
-4.01040822303308e-05
-1.62187109350919e-05
-2.13285884132722e-05
-2.93352404791975e-05
-2.41598949390364e-05
-3.39849030635931e-05
-3.52020132396394e-05
-4.26188101540653e-05
-2.67192856165519e-05
-9.54891765439343e-06
-1.98452133521845e-05
-1.99054373011568e-05
-2.63942559751203e-05
-2.20933115156771e-05
-3.95155322846274e-05
-2.68858624571881e-05
-4.49629037583462e-05
-2.44026572062874e-05
-2.79569048070214e-05
-4.30148507886824e-05
-2.30898855192391e-05
-1.00951013408726e-05
-2.34832487321962e-06
4.83925169042625e-07
-3.05743370996287e-05
-1.07768432219204e-05
-2.54385980792096e-05
-2.03173975578065e-05
-2.05727801642518e-05
-2.19876234302118e-05
-2.85059351482984e-05
-3.00008430132451e-05
-1.86118292961119e-05
-2.04785831961492e-05
1.20774534339992e-06
-1.52984460865299e-05
-1.49478561585556e-06
-3.24051542323917e-05
-1.70981816710389e-05
-1.85627357667891e-05
1.58034812872848e-06
-2.0157299332266e-05
-4.16579279728078e-05
-1.13260451007962e-05
-2.17398988144259e-05
-8.04941330689549e-06
-2.19038903756859e-05
-4.08079022403854e-05
-2.78291540399589e-05
-2.41523145834015e-05
-8.24624657073277e-08
-1.54889139058682e-06
-2.77729157924614e-05
-2.87032481142524e-05
-1.90170701120904e-05
-3.9175013771963e-05
-3.0823495622757e-05
-7.37217456417198e-06
2.22379637718292e-06
-3.3646438959776e-05
-2.60074045929515e-06
-1.47576315036058e-05
2.76878189404847e-06
-2.29789688040815e-05
-2.68802577656497e-05
-2.70319871888641e-05
-2.06094363765205e-05
-2.83971735103642e-05
-3.18736560531974e-05
-2.03517783325725e-05
-3.3795019093756e-05
1.91006059661021e-06
-1.34995608476867e-05
-3.47110870419264e-05
-2.03472849844245e-05
-2.94714816274934e-05
-4.40264598502522e-05
-3.09764435087975e-06
-3.19721075130134e-06
-2.63889548510852e-05
-1.89777937416948e-05
-3.78336033805863e-05
-2.2575011590394e-05
-1.86313198386608e-05
-1.93269232040026e-05
-4.99761524339465e-05
-2.28616992121893e-05
-2.03310241696001e-05
-3.48709566691912e-05
4.01777527105375e-06
-1.8379122698948e-05
-3.39981736044289e-05
-1.16794724653406e-05
-5.63269093515201e-06
-2.73353312906537e-05
-2.17009542266377e-05
-3.41199258044754e-05
-9.32884567393658e-06
-4.54913992077438e-05
-1.54571412460659e-05
-2.19360139618674e-05
-1.46540016579564e-05
-3.32470479805091e-05
-1.19024841802189e-05
-1.97431935497262e-05
-7.32064312858547e-06
-4.61676909789423e-05
-3.29020337033161e-05
-2.64378824979912e-05
-4.08730718551579e-05
-4.58544937221085e-06
-2.1172793983015e-05
-1.27574470020645e-05
-1.33064955584652e-05
-1.97815004655843e-05
-4.41751405266249e-05
-4.23386374923801e-05
-1.87610263378437e-05
-2.0756459706139e-05
-3.28168226982673e-05
-2.07530371380747e-05
-3.8122308001965e-05
-2.37017226323228e-05
-3.58046482916146e-05
-2.24512520260477e-05
-1.15332909348935e-05
-2.3964581267659e-05
-3.50545173091251e-05
-4.03591245078184e-05
-1.22995130292745e-05
-1.28235227570273e-05
-1.09825629083893e-05
-2.3259454232495e-05
4.66599884151245e-06
-3.99802199757751e-05
-1.69512978894194e-05
1.5813608874113e-06
-2.47377891296338e-05
-3.01750088431659e-05
-1.62475538553407e-05
-2.34821992583915e-05
-1.15280494085642e-05
-1.84369656630262e-05
-2.13392648136441e-05
-4.8939654619506e-06
-3.4428902108225e-07
-5.62763949102884e-06
-1.54813433126283e-05
-2.11766804720343e-05
-1.77280768713853e-05
-3.40157696459077e-05
-5.65254609559937e-06
-1.11475159051658e-05
-2.69718521268521e-06
-3.75709412535195e-05
-2.09761985844926e-05
-1.60651917137287e-05
-1.4368384564244e-06
-2.30750506609298e-05
-1.98965712628588e-05
-6.68830354025836e-06
-2.46378055728087e-05
4.57170017105046e-06
-3.58071534417663e-05
-1.72033871229925e-05
-1.80910673328305e-05
-5.82505871410029e-06
1.07619228494986e-05
-2.25181538578084e-05
-3.99933520378865e-05
-1.51434036317268e-05
-2.56777947775424e-05
1.36522699843019e-05
-1.46762218426679e-05
-4.31045474319073e-05
-1.92050312273602e-05
-1.60731622109072e-05
-4.21856489076188e-05
-1.31656159822319e-05
-2.08904695607597e-05
-1.93637885298229e-05
-1.67804450229106e-05
-8.8095858094059e-06
-2.25556535389273e-05
-9.17671324133938e-06
-3.31549189659345e-05
-1.29071656005543e-05
-5.01943576185231e-06
-8.70455926304413e-06
-2.01656534104753e-05
-1.15074766329483e-05
-2.01745369907169e-05
-1.82731326587278e-05
-2.35551310340083e-05
-3.96708304538709e-05
-2.75554550423863e-05
-2.55933533585568e-05
-3.81769292082103e-05
-2.01723766265645e-05
-3.56829366130239e-05
-1.90423741133993e-05
-3.58729337334459e-05
-7.91802490382908e-06
2.76166766189828e-06
-3.62319199404739e-05
-1.07423078010191e-05
-2.53801398770407e-05
-2.98140338898082e-05
-6.177610211954e-06
-1.71180248462555e-05
-3.71450063159022e-05
-4.39275310739991e-05
2.27337667509004e-06
-1.90533374241639e-05
-1.07606593017641e-05
-2.44810785000345e-05
-1.50712934555727e-05
-1.70241836628654e-06
-1.76810420627836e-05
-2.15469440317404e-05
-3.15045473650081e-05
-3.74827449575508e-05
1.31797831399283e-07
-2.64570383472518e-05
-3.70962936720914e-05
5.09165013995243e-06
-2.20212594903444e-05
6.29765093698676e-07
-2.33266941833799e-05
-2.27426502171769e-05
-2.33013036013049e-05
-2.1923504302622e-05
-1.42461866637235e-05
-1.00856610592387e-05
-1.84898221832665e-05
-2.74176438456489e-05
-9.77271640074029e-06
-3.79529210122976e-06
-3.1323446644977e-05
-5.99813982017335e-05
-2.57030696283706e-05
-3.78808185920869e-05
-5.25908835741588e-07
-1.995443765143e-05
-1.76753685614346e-05
-1.83193876085761e-05
-9.45359346428988e-06
-1.90470462641597e-05
-3.92930432758203e-06
-3.36302811558494e-05
-4.08118401448483e-05
-2.34996943612256e-05
-4.941968054757e-05
-2.43151508551475e-05
-1.35799018478586e-05
-1.14613786988867e-05
-2.30742235478519e-05
-2.18936854507526e-05
-1.03021464550128e-05
-2.43913801688354e-05
-1.89077756510795e-05
-8.6441017302978e-06
-2.18259381430646e-05
-2.68250054848579e-05
-3.11267313881856e-05
-3.09915362527907e-05
-3.0056914231417e-05
-3.01164500884505e-05
-3.98047501595757e-05
-1.8956947582126e-05
-1.76750330434722e-05
-1.54924069411056e-05
-2.62406397618141e-05
-2.65991494390547e-05
-2.57601800048839e-05
-1.51963959904882e-05
-1.20700443956538e-05
-1.79778902471138e-05
-2.66813376954822e-05
-1.63414437573347e-05
-2.95939814962268e-05
-3.00714692705961e-05
-3.98276134813249e-05
-1.58624883087747e-05
-1.19133554889495e-05
-3.64134396775919e-05
-1.53063719038124e-05
-3.00023259389711e-05
-1.59681697426028e-05
6.3538206633795e-06
-2.1573092203572e-05
-2.62551549058847e-05
-2.53711430610839e-06
-7.15943872766063e-06
-1.42254446261733e-05
-1.98689261118047e-05
-2.24389513665611e-05
1.14921267737154e-05
-2.22574948431154e-05
-9.94678184857716e-06
-2.19591479715613e-05
-3.65254720449368e-05
-2.4968465741312e-05
-3.37239531811413e-05
-2.67587237373437e-05
-2.57974394308453e-05
-3.32114277971658e-06
-2.8132501242858e-05
-2.84520698538741e-05
-3.33087762372253e-05
-1.31379600364033e-05
-1.54411335614506e-05
-1.00181996637088e-05
-1.26884220532926e-05
-1.99363784120136e-05
-3.46882412962581e-05
-2.64761214028378e-05
-1.50539592635144e-05
-1.74064016175761e-05
-1.13291092928734e-05
-4.40862223424028e-05
-3.10449885722718e-05
-1.81342464323428e-06
-1.31858526112017e-05
-1.5172906373796e-05
-2.64647986321091e-05
-1.05003240331844e-05
-3.67398130514705e-05
-8.3173074098732e-06
-3.95435204884007e-05
-2.75566610835228e-05
-3.30086413510992e-05
-3.68269853365781e-05
-1.95634285347523e-05
-4.06692441354766e-05
-1.49275249196555e-05
-1.29359712235314e-05
3.11723011878567e-06
-1.10767995169714e-05
-3.70724968769648e-05
-2.31929939665962e-05
-1.95054129959702e-05
-1.664022473881e-05
-8.54033033212887e-06
-3.50871492937383e-05
-2.03201704425256e-05
-1.58887319621863e-05
-1.002722669686e-05
-3.30493179995111e-05
-1.01751509208389e-05
-7.66394674121859e-06
-4.63443644106224e-05
-4.82894422259384e-05
-3.42586338102426e-06
-3.14805781619181e-05
5.60141518372467e-06
-1.37197949652148e-05
-3.82251954910793e-05
-3.99753711740344e-05
7.65350374301587e-07
-1.01821673354424e-05
-3.59266214847253e-05
-1.95888869948976e-05
-2.57591636513553e-05
-2.92937058765219e-05
-8.89981018279942e-06
2.90101532293353e-06
-2.77487155723186e-05
-2.11486601049904e-05
-2.9996448937467e-06
-3.70100789818345e-05
-2.25578104555111e-05
-6.5221246972234e-06
-2.55380102888876e-05
-1.93487143390703e-05
-1.60315537159436e-05
-9.10454919084507e-06
-1.88766631654108e-06
1.98232569979896e-05
-3.0234172251565e-05
-1.10184302078219e-05
-2.68064709620264e-05
-2.41471213487457e-05
-1.31956204734531e-06
-1.46974875935238e-05
-1.05451073405098e-05
-1.28379343329867e-05
-2.68044644333039e-05
-2.72950773992244e-05
-3.4019602382884e-05
-8.02666714330567e-06
-3.03441182030916e-05
-1.38789717446045e-05
-8.88928964545168e-06
-2.61224959101704e-05
-2.79004647754421e-05
-2.49557650581579e-05
-2.19590937132215e-05
-1.88420625653451e-05
-2.48874160893762e-05
-4.40466913981804e-05
-3.82730882014469e-05
-3.66533347719346e-05
-1.95221677690227e-05
-2.55660772028352e-05
-3.80454124091903e-06
-2.66560149054072e-05
-1.68231743727605e-05
-9.61993133783954e-06
-2.77666755191709e-05
-2.43232101014344e-06
-2.48235283352114e-05
-2.00993589100724e-05
-3.32540410514159e-05
-1.55661592700965e-05
-2.21613361069626e-05
-2.85773746592939e-05
3.42149660422135e-06
-2.18696225390596e-05
-3.41741459138151e-05
-2.39266224237026e-05
-3.25725470270108e-05
-3.84012753407598e-05
-3.05029810519676e-05
-2.59992175138389e-05
-3.57105036878519e-05
-1.43216842741239e-05
-2.80026643324492e-05
1.59905001050816e-06
-3.0105292576878e-05
-3.03650157816486e-05
-1.07652507934655e-05
-1.3491100066789e-05
9.61848522574349e-06
-2.17579309517e-05
6.91836103179127e-07
-3.42536861851188e-05
-1.6123887700432e-05
-1.51547015202161e-05
-3.31006636676577e-05
-3.79688956166528e-05
-2.986799160203e-05
-1.490361677841e-05
-2.86135280751705e-05
-2.38536302765457e-05
-2.51569628587869e-05
-9.17453495569889e-06
-1.04254560766332e-05
-1.58341206145779e-05
-2.29016359195102e-05
-2.30607648572526e-05
-9.80396361180264e-07
-4.97267069574295e-06
-2.57561916260322e-05
-3.31637810872209e-05
-2.92409811176093e-05
-1.45334558656209e-05
-2.75381898010759e-05
-1.39940085739643e-05
-9.248640937372e-06
-1.12102405200786e-05
-1.6771071590039e-05
-3.64841529454027e-05
-1.13020214099319e-05
-1.59548121717013e-05
-1.92928292096741e-06
-2.92779393091837e-05
-1.74821357652964e-05
-2.17903815391432e-05
-2.23955506902805e-05
-1.83750909548294e-05
-1.43509022334328e-05
-2.53982819183817e-06
-1.59827153609059e-05
-1.56374289444419e-05
-2.86656775257679e-05
-6.18510025401823e-07
-3.84515305033885e-05
-2.31396719103084e-05
-4.15700883027939e-05
-5.27655263620452e-05
-2.72528365983179e-05
4.11717002669761e-06
-3.27863346308765e-05
-2.32763483379048e-05
-4.01143951609261e-05
-8.24685849143768e-06
-2.19123156330102e-05
-1.78011663859941e-05
-2.41406882167889e-05
-1.21540802846976e-05
-1.53295087945762e-05
-2.12722295972789e-05
-1.0204023484472e-05
-3.45208677997073e-05
-4.69385195708412e-05
-3.16867473829676e-05
-1.06584719673251e-06
-1.74647478295256e-05
-2.89753776440324e-05
-3.12512138593118e-05
-3.62642028840183e-05
-2.51834966372513e-05
-1.37656083641221e-05
-2.12112432749665e-05
-3.85885783485437e-05
-2.12505819351096e-05
-1.94241187248706e-05
-3.24149756757274e-05
-2.23430892736852e-05
-1.06849426356999e-05
-2.62900958000223e-05
-2.03800795035671e-05
-1.64972389356116e-05
-4.12455713204792e-05
-1.2570498653511e-05
-2.36803279084925e-05
-3.77383923268525e-05
-2.8069860307145e-05
-1.3647371698816e-05
-8.31013098029188e-06
-2.89827283786105e-05
-2.32908725216122e-05
-2.1760856802176e-05
-1.26663772038398e-05
-2.27839946736047e-05
-1.46473603693548e-06
-1.78236771895321e-05
-2.23310476299341e-05
-5.51279630268296e-06
-1.81101102875627e-05
-1.49064846044796e-05
-2.75229602911519e-05
-2.87783839733545e-05
-1.68183871295391e-05
-2.64562784326028e-05
-1.03392815333304e-05
-4.32040205688769e-05
-3.27919736155961e-05
-3.43285202845868e-05
4.41020229373672e-06
-1.56010242260909e-05
-4.27867512779237e-05
-6.51795350630942e-06
3.52207547553993e-06
-1.44362373118727e-05
-2.85526663534444e-05
-1.97678643565104e-05
-2.74000018928241e-05
-6.07952457404883e-06
-2.30702059974767e-05
-1.99800411593784e-05
-8.55758888268918e-06
-1.69803376779896e-05
-3.09342265449898e-05
-1.30676293514959e-05
-1.3231168297574e-05
-2.79546631122379e-05
-5.86353560010993e-06
-1.19596842053024e-05
-4.13834628115228e-05
-5.57080775644256e-06
-4.27950746787063e-05
-2.15390990321678e-05
-6.50216002262957e-07
-3.39420483193399e-05
-1.6965754942069e-05
-1.06516238057644e-05
-1.05516995660313e-05
1.30593937661332e-05
-1.35062764340288e-05
-2.29619840401805e-05
-2.54304412767452e-05
-1.21016385190335e-05
-2.5913484508982e-05
-7.98536856210515e-06
-3.02263389371794e-05
-4.75024676292383e-05
-4.34399445287915e-05
-1.34247986279307e-05
-1.69482707439756e-05
-2.11977455272024e-05
-3.59020497279103e-05
1.3419541116855e-06
-1.37855378829704e-05
-3.49785271370895e-05
-2.45363570359909e-05
-2.1430373754346e-05
-2.08251967993952e-05
-1.34676989336018e-05
-2.21355136480709e-05
-2.51692773601889e-05
-2.01207543374987e-05
-1.70037116814713e-05
-2.46687357152034e-05
-7.69241442960652e-06
-2.66752979310903e-05
-4.37259160810651e-05
-7.58455098982678e-06
-1.72104048105637e-05
6.38113365329252e-06
-2.54988440638861e-05
-3.11455778408639e-05
-2.27875292521588e-05
-2.99326257982028e-05
-2.00985184965124e-05
-2.26058663166174e-05
-1.87337856847716e-05
-5.90941423360575e-06
-2.31625188086586e-05
-2.31768504813148e-05
-4.81967047139004e-07
-3.1766106349998e-05
-2.94715986471015e-05
-9.47388626394025e-06
-2.35211851957826e-05
-3.75531015585217e-05
-3.13876922633511e-05
-1.81159753158199e-05
-2.46910126424634e-05
-2.71818960827923e-05
-1.6525615809714e-05
-1.06757860681238e-05
-2.43005436345446e-05
-3.5284575900582e-05
7.56910177237999e-07
-2.06407508405633e-05
-6.35007986951464e-06
-1.99480003147039e-05
1.01843685014779e-06
-3.39249260921375e-05
-3.54025924837527e-05
-1.78947456005143e-05
-3.77240980174921e-05
-1.20509627632595e-05
-2.10041065830791e-05
-3.71953869360835e-05
-2.03432759942308e-05
-2.96406814456113e-06
-3.32091826328649e-05
-4.80847178732633e-05
-3.85927327641667e-05
-1.80274469603754e-05
-1.87458281350041e-05
-1.7616283524102e-05
-2.96153242802029e-06
-2.12843426092859e-05
-2.6144747905479e-05
-7.54582584352899e-06
-3.71505220231968e-05
-3.36237823950323e-05
-1.75256248905145e-05
-8.77627099165182e-06
-3.76973148858207e-05
-1.82812140614042e-05
-1.50046651757287e-05
-1.7479965395549e-05
-1.36368882571875e-05
-2.27112157738385e-05
-3.05907880623705e-05
6.7401057446196e-06
-5.80624983116543e-06
5.97661370586769e-06
-5.11583968767549e-06
-1.73016455469056e-05
-2.60045043850929e-05
-9.69466877837677e-06
-5.55815883751083e-06
-3.5404909740206e-06
-1.43099144795445e-05
-4.28711627269569e-05
-9.8134914005509e-06
-2.63565427644354e-05
-2.58506766442253e-05
-3.69011717505308e-05
-4.05998003808617e-05
-9.6970134238366e-06
-1.83290719091468e-05
-1.78752650525136e-05
-2.07262339349628e-05
-2.3674841433502e-05
-1.86133497196283e-05
-8.91873600970526e-06
-1.6156973600207e-05
-1.92216268203763e-06
-1.70336858286705e-05
-1.13777348313945e-05
1.84228709182681e-06
-1.08086558495729e-05
-7.39596003905637e-06
-2.60555373440896e-05
-1.80246034616985e-05
-2.82301132766923e-06
-2.59884089675408e-05
-6.34946977354208e-06
-2.78057013900008e-05
-2.68892296480226e-05
-1.89758534407399e-06
-1.6799775582027e-05
-2.59549403783253e-05
-2.33229001209346e-05
-2.85577874620696e-05
-3.69461890382575e-05
-2.50953874574867e-05
-2.26249198600117e-05
-3.16127985621834e-05
-4.81654727069213e-05
-2.32803049908827e-05
-2.14085669064394e-05
-2.74693359988611e-05
-6.41711045738729e-06
-1.59612110137448e-05
-2.85644995851639e-05
-2.52194711949698e-05
-1.42757858335909e-05
-4.83571996719339e-06
-1.16073498609669e-05
-1.66487600900374e-05
-2.26057032382756e-05
-1.97833240052265e-05
-2.99790443118998e-05
-6.99274590122667e-05
-1.62486639863428e-05
-2.58000962091721e-05
-6.69402150279979e-06
-1.75847700441129e-05
-3.00393971798428e-05
-1.58662096007211e-05
-2.50555772075212e-06
-2.65217448177387e-05
-2.49315813233478e-05
-1.57824118234532e-05
-3.30687597744275e-05
-2.58613260613331e-05
-1.85185455760621e-05
-3.96800406427446e-05
-2.4803829110717e-05
-2.888091378076e-05
-1.4832786801922e-05
-3.30024104580897e-05
-3.89875986790955e-06
-1.44333119300314e-06
-5.57865771155807e-05
-2.40274289768984e-05
-1.80755882838385e-05
-1.17088287547413e-05
-4.80594246524362e-05
-4.0157223824134e-05
-2.59951154107858e-05
-3.17853823002305e-05
-3.2616399338888e-05
-1.12860873768975e-05
-9.20407562926342e-06
-1.86739177453836e-05
-2.46822303587819e-05
-2.05368127250578e-05
-2.64349709598954e-06
-3.13815019032294e-05
-2.30709377150836e-05
1.65488113439275e-05
-3.4241103954939e-05
-2.92409937597053e-05
-1.52278556256032e-05
-3.69696025490701e-06
-2.55908933640869e-06
-1.72251174220804e-05
-2.32168232846509e-05
4.4053625202724e-06
2.65307862772621e-06
-1.08192027520165e-05
-1.66026030980276e-05
-1.93858234177674e-05
-2.67157365362517e-05
-1.51321602183849e-05
-1.19575616495518e-05
-2.56282109914135e-06
3.63600070844821e-06
-2.27289815352863e-05
-3.75181450086483e-05
1.89665960881176e-05
-2.78970490553492e-05
4.04586364668679e-06
2.69833405350464e-06
-1.34014283306083e-05
4.82727119507728e-07
-2.63353582188831e-05
-1.19974823302237e-05
8.77324624326291e-06
-2.02355907999237e-05
-3.33871516814364e-05
-1.60731487122181e-05
-2.39692114267181e-05
2.06194622262743e-06
-3.27677956059756e-05
4.65762865158109e-06
-1.33969045130518e-05
-7.1406998401757e-06
-2.53239778104139e-05
-3.02905834591868e-05
-2.86679968940891e-05
-2.70766651409922e-05
-2.2559017527124e-05
3.99571239852756e-06
-2.50931875208108e-05
-2.14873351081481e-05
-1.9119543798806e-05
-4.4697092005659e-05
-7.68808588925814e-06
-3.61618914086826e-05
-4.76869813772376e-05
-1.24655871388467e-05
-2.5553253574788e-05
-3.91670417396347e-05
-3.30853286977371e-05
-1.3792029359362e-05
-1.59333402702245e-05
-2.50377872192534e-05
-3.31368651528747e-06
-1.15846151213997e-05
1.96625754808392e-07
-1.22224135895751e-05
-2.09823228515069e-05
-1.22030527005574e-05
-1.70514913449535e-05
-1.46385106104952e-05
-2.23843370662493e-05
-1.88750263376748e-05
-2.63138578482987e-05
-1.37260121119823e-05
-3.83056433814806e-05
-1.33003241173299e-05
-1.10451016560529e-05
-1.35554451831025e-06
-2.36086813354716e-05
7.60254475535096e-06
-7.50733473293854e-06
-2.69189910640665e-05
-1.07198579716378e-05
-1.17697202110502e-05
-3.23308492443885e-05
-2.11614463110694e-05
-3.37015116837979e-05
-8.22745340510208e-06
-5.91244464861576e-05
-1.37060832923684e-05
-2.07185403816873e-05
-8.6824759441112e-06
2.00299734998947e-06
-3.34180265426027e-05
-2.58550058699243e-05
-1.15372165938435e-05
-1.47110614851229e-05
-1.53258826561407e-05
-3.32736072378474e-05
-2.58447741651277e-05
-3.34866040596459e-05
-3.45775921100405e-05
-3.34115644605678e-05
-2.38199891038646e-05
4.46452259470674e-06
-3.76341932057927e-05
-1.34951976227897e-05
8.76813241293253e-06
1.94036081621947e-05
1.63056158390305e-06
-1.50773004072773e-05
-2.36702760948094e-05
5.04662785127099e-06
-7.58087266797851e-06
-1.85545190504301e-05
-2.09876761101876e-05
-2.67717353864267e-05
-1.27446233547099e-05
-1.41525833030271e-05
-1.71913357128815e-05
-1.17411446636104e-05
-4.39048458744951e-05
-4.81408290161081e-05
-8.78464442193648e-06
-3.56461145682791e-05
-3.15821007711538e-05
-3.58799992788368e-05
-2.2552341545692e-05
1.37917913854717e-06
-2.67694770007624e-05
-2.67717076890494e-05
-3.29284959854411e-05
-1.96639401940785e-05
-2.70892352124773e-06
-1.97308652259192e-05
-1.91293696374206e-05
-4.77719568145882e-06
-1.15692663991786e-05
-1.57396204069925e-05
-5.77173810591496e-05
-2.73800716956735e-05
-3.32492814605082e-05
-4.24366905006712e-05
-3.4038497650154e-05
-3.19176452238127e-05
-1.27327601412666e-05
-1.97839042893251e-05
-2.65324708126319e-05
1.75460570636742e-06
-2.64557831724469e-05
-3.650738170089e-05
-3.51978451422051e-05
-4.75092174814011e-05
-2.87317926365945e-06
-6.60290915360896e-06
-2.58510131096752e-05
-4.99473730600634e-05
-3.74392418507049e-05
-3.54107874223111e-05
-3.78235348413733e-05
-1.77460712983846e-05
-3.49859490282515e-05
-2.35042572706855e-05
-5.04137204623223e-05
-1.7408001225798e-05
-1.61876619113676e-05
-2.88140343820296e-05
-1.45065748416361e-05
-2.50146804128073e-05
-3.57005498798176e-05
-6.90031973284416e-06
-7.38629676316134e-06
-1.52101057210931e-05
-2.08702622846289e-05
2.3775199261041e-06
-1.24867403577898e-05
-3.1436437111776e-05
-1.34120720210714e-06
-1.15563619005995e-05
-4.65980312770466e-05
-3.53765615780728e-05
-3.72044141206046e-05
-2.78738631273772e-05
-1.2674267206152e-06
-3.23265307590842e-05
-1.04433379482864e-05
1.87757763137134e-06
-2.93040456930127e-05
8.82305376210032e-06
-2.82288629477116e-05
-1.17387955631901e-05
2.71672482644586e-06
-1.82620680461743e-05
-2.04964397560302e-05
-4.22015360348961e-05
-1.609993407711e-05
-4.14305930226672e-05
-2.24522817908374e-05
9.87908879334507e-06
-2.70250204883894e-05
-2.19852929120661e-05
-7.66015847507377e-06
-2.47492111893595e-05
-1.39960034755951e-05
-2.40544076647613e-05
6.13875242730755e-06
-1.15288441854732e-05
-2.45128317366719e-05
-2.23768555334224e-05
-6.62237710845349e-06
-1.1582197386894e-05
-5.10929664276723e-05
-2.01235093902437e-05
-2.94504427080798e-05
-1.34936066365555e-05
-7.58863764123388e-06
-2.27108931880483e-05
-3.83810818508976e-05
-1.60523973483792e-05
-3.40610587392583e-05
-2.43767091930998e-05
-2.01310465398942e-05
-1.31736219569748e-05
-2.53769056962858e-05
-2.46754391898186e-05
-2.6448268958215e-05
-7.00823021184983e-07
-3.99384040195365e-05
-3.79238519988203e-05
-2.77173414263441e-05
-2.21094625032435e-05
-2.54991911957676e-05
-2.87691567080946e-05
-1.03080881893364e-05
-3.48428217350802e-05
-2.65536559126101e-05
-1.46206864312467e-05
-3.60905642539198e-05
-9.67950740045782e-06
-3.37007864185844e-05
-2.37261937559196e-05
-3.90579104916576e-05
-1.62954176532245e-06
-1.49803372320809e-05
1.27017944208673e-05
-1.92223652347633e-05
-2.47951481878026e-05
-3.6132906766086e-05
-2.1507587472809e-05
-6.76870533506856e-06
-3.59613586707101e-05
-1.58921908164194e-05
-4.33350818136708e-05
-2.97567944354888e-05
-1.85711604576269e-05
-3.75585478243559e-05
-1.04088425316009e-05
-7.44892627333348e-06
-1.57855354123744e-05
-4.62281861593918e-05
-9.478783407912e-06
6.35838136840709e-06
-1.32088214325991e-05
-1.29558225226175e-05
-9.77992169294052e-06
-3.55815465843507e-06
-3.4100794452381e-05
-2.46443288892052e-05
-6.30567076498865e-06
-2.65829581873625e-05
-8.97340668646905e-06
-2.29138817206917e-05
-2.89272496345795e-05
-1.66465830812762e-05
-1.37664766690873e-05
-2.67449063383092e-05
-3.66321405432128e-05
3.64304432254401e-06
-9.40749172715663e-06
-1.57316176752238e-05
-2.39417931515147e-05
1.09423185960684e-05
-1.33795151866024e-05
-6.69203922593009e-06
-2.23545535858175e-05
-2.24112087426262e-05
-3.95259068796092e-06
2.66808617460468e-06
-3.89764471712216e-05
2.79722461630755e-06
-2.04766227008947e-05
-2.14951481309869e-05
-3.15746853694333e-05
-2.2000727003201e-05
-2.32442253284164e-05
-4.26313566448623e-05
-2.00929206662064e-05
-3.03765678493662e-05
-3.22377114526088e-05
-4.23969322482761e-05
-2.85378516334022e-05
-2.64107976430311e-05
-7.76443597691556e-06
-1.27179752771952e-05
-3.23629731543011e-05
-1.38135787806543e-05
-1.60413164671847e-05
-1.38083245535537e-06
-3.64705089873798e-05
-3.16629504871648e-05
-4.13317983729226e-05
-1.57334178557876e-05
-3.42091919048974e-05
-2.54390277783121e-05
-1.56707651188354e-05
1.18058152016681e-05
-1.07162624308673e-05
-3.94143748731176e-05
-4.87498954591443e-05
-4.62795736269902e-05
-1.01418900938953e-05
2.69185668369317e-06
-9.59762936144551e-06
-1.76420041351268e-05
-4.40416392193413e-05
-2.15877540742656e-05
-1.88929331255942e-06
-4.03794342618111e-05
-2.84854415661701e-05
-3.03085842810359e-05
-3.38770412516731e-05
-1.06925117523883e-05
-3.15795679044816e-05
-1.53016175644594e-05
-1.78111164266902e-05
-2.65990083045613e-05
-2.12296966157008e-05
-1.33896641083393e-05
-8.20335771627393e-06
-5.16731212561503e-06
-5.95692299280249e-06
-8.94442697550968e-06
-1.9283656573745e-05
-3.57450125621081e-05
-1.97484521573311e-05
7.08995792720133e-07
-4.43036930827402e-06
-2.68701056009345e-05
-1.09347524494211e-05
-2.1570591715965e-05
-1.98646333925793e-05
-2.62843354513869e-05
-2.05507264698024e-05
-5.38425011017822e-06
-1.16909158947628e-05
-4.07095411686088e-05
-2.58570300722783e-05
-1.69975343279112e-05
-6.87060001234471e-06
-1.63068963468636e-05
-2.08886169092767e-05
-8.81510026025903e-06
-4.31655169568659e-05
-1.53385767900733e-05
-9.57744930352953e-06
-3.66421845737898e-06
-2.16970467799838e-05
-1.96717833106136e-05
-5.11549245243123e-05
-3.11216500834369e-05
-8.41683510474115e-06
-1.82201830520951e-05
-2.29767341186619e-05
-3.68942706789381e-05
-3.10658578055124e-05
-3.67525453598726e-05
-1.20397954435448e-05
9.28812787276876e-06
-3.37247069974199e-05
-3.41916458523361e-05
-2.12832222331843e-05
-2.25544053486261e-05
-2.10505939139612e-05
-2.05808891568749e-05
-2.18736830744714e-05
-2.77526510936173e-05
-2.25349322025501e-05
-2.49469513493527e-05
-2.83680720070007e-05
-2.53581917918805e-05
-1.34563454461191e-05
-7.33587081818589e-07
-3.19839682907319e-05
-4.90056683805877e-05
-2.81267060778059e-05
-2.93965265053089e-05
-4.14342884424844e-05
-3.43399739744936e-05
-4.37400526892503e-05
-1.61383742883133e-05
-2.06798301038125e-05
-5.49012884813577e-06
-2.45378633544447e-05
-2.03050871402685e-05
-1.00170804160081e-07
-2.03794659171304e-05
-2.5018276701151e-05
-9.37531979660679e-06
-4.36144962594662e-05
-3.08194358004959e-05
-3.12525494314387e-05
-1.88094296759428e-05
-2.60368110562748e-05
-9.35622727025535e-06
-2.64105092276278e-05
-1.54363565336694e-05
-9.68104489356446e-06
-1.32969078951714e-05
-2.19542875925522e-05
-1.80353676917543e-05
-2.94864938632641e-05
-2.10602755517855e-05
-1.31569774827648e-05
-2.28253461810696e-05
-8.87219512238222e-06
-3.21228030339007e-06
-1.98349385624155e-06
-1.21959417845863e-05
-3.19525831460743e-05
-7.65551051167138e-06
-2.56332646227969e-05
-5.40842075669859e-06
-2.46856562477263e-05
-7.65701089726519e-06
-3.1998595363902e-05
-3.01507039907065e-05
-2.34579634605692e-05
-3.09450648133581e-05
-2.58430064171838e-05
-1.55298262267784e-05
-2.09697699100933e-05
-4.39873717645373e-05
-3.15393039103342e-05
-2.11156110268938e-05
-1.44714775949107e-05
-3.29640030677101e-05
-3.22955870939924e-05
-1.87482183038523e-05
-2.19676176578572e-05
-1.34702048495623e-06
-3.06485504992527e-06
-3.15465104948421e-05
-2.03095038865533e-05
-2.40424716284642e-05
-2.9082004298779e-06
-2.43535748412893e-05
-1.55783209190235e-05
-3.8046282986758e-05
-7.67967681687984e-06
-1.18216855872761e-05
-2.41808391481959e-05
-1.4181935771478e-05
-2.41253490512431e-05
-3.98507803283204e-05
-1.68766730191226e-05
-1.21518956251826e-05
-1.0132791826098e-05
-3.36876384344949e-05
-2.61853674534108e-05
-4.31169154243853e-05
-2.13142517197821e-05
-2.32154932189596e-05
-2.84163247916697e-05
-1.8903123592292e-05
-4.31319249118771e-05
-1.46980648564973e-05
-3.32961706763643e-05
-1.45421588049205e-05
-2.43603793316763e-05
-2.65772100082069e-05
-7.40797850099542e-07
-2.06346252137684e-05
-4.12966131673119e-05
-2.05806091113978e-05
-7.97724508520079e-06
-2.64051474998231e-05
-1.65074193697677e-06
-1.53881027616774e-05
-2.65426971927123e-05
-2.79909428544674e-05
-3.61247937146736e-06
-1.95443125937743e-05
-6.40127741265865e-06
-2.89161865359716e-05
-7.53449518272161e-06
-4.3503634095597e-05
-1.22767947155292e-05
-2.7343624626414e-06
-2.85247087856772e-05
-8.96576676642513e-06
-2.19073736272361e-05
-1.03064308826901e-05
-3.86824414305816e-06
-2.1268162187329e-05
-2.46442158390216e-05
-2.42616290964583e-05
-4.14411216719772e-05
-2.64201602283316e-05
-2.41388601217543e-05
-3.74198070600223e-05
-1.44955913224346e-05
-9.30843332633868e-06
-1.2662021410007e-05
-3.46755397010585e-05
-2.50693645318975e-05
-1.14111924686085e-05
7.33862983713389e-06
-2.04620422021087e-06
-2.02063409768026e-05
-3.75839395592562e-05
-1.55747226966255e-06
-7.51060195872417e-06
-4.0412876985921e-05
-6.82478584455083e-06
-9.63635142968942e-06
-6.42695320065717e-06
-2.25615071468784e-05
-3.13304565601974e-05
-1.70933073749118e-05
-1.66170242913255e-05
-1.82140676689549e-05
-2.2412006356172e-05
-1.96314874172256e-05
-9.45378370771339e-06
-2.25662087193284e-05
-1.22538680258406e-05
-3.73177212432224e-05
-2.66281080376593e-05
-2.82015035895429e-05
-3.45774800353334e-05
-8.1699131925711e-06
-1.91982017870258e-05
-2.35918246154427e-05
-2.02776485281101e-05
-3.17753934301289e-05
-1.61798145035597e-05
-4.09340293869253e-05
-1.34236585904766e-05
-1.08859472124747e-05
-4.3756941864374e-06
-2.11873684202198e-05
-3.54543070811424e-05
-4.16055758912301e-05
-2.7192535457627e-05
-2.95221845779073e-05
-4.85215292300811e-05
-1.18967449627849e-05
-5.66988397128794e-06
-2.26573351288404e-05
-1.97009972226465e-05
-3.5270830514946e-05
-3.2384809994496e-05
-3.4819605886482e-05
-2.17465917282468e-05
-2.9413361369235e-05
-2.87037028637643e-05
-2.0017480630553e-05
-2.97449600356518e-07
-5.37683558873235e-06
-2.38622968998438e-05
2.07934651251595e-06
-1.54901773015021e-05
-2.80594894766771e-05
-2.75752396373399e-06
-1.02712790006639e-05
-1.35345129571155e-05
-3.4395777053265e-05
-3.8326354835283e-05
-6.66693264378162e-06
-1.95520272327734e-05
-2.23867285365075e-05
-2.27070868463461e-05
-2.32816324036926e-05
-1.66509334719787e-05
-1.59625834901499e-05
-3.8565188387833e-05
-1.05629133712805e-05
-2.59088985146421e-05
-1.9175487270936e-05
-3.37276461546634e-05
-3.004171210458e-05
-2.73650499005486e-05
-2.26236008842207e-05
1.29103109477617e-05
-1.20940889778343e-05
-3.2829812209866e-05
-1.5101174143944e-05
-1.41227026695222e-05
-4.91817308333804e-06
-3.99590292079444e-05
-2.85935881348387e-05
-1.75496569497596e-05
-2.82660105983707e-05
-4.94000674073394e-05
-3.74737782835338e-05
-2.43784888754654e-05
-2.35702901587143e-05
-2.2148344075441e-05
-2.89485551787476e-05
-2.65438055457153e-05
-2.53453826239381e-05
-2.8277649996907e-05
-1.93909062500704e-05
-2.23990864789223e-05
7.57619487799213e-07
-7.36803317906285e-06
-1.39314340152684e-05
-2.15201118464121e-05
-1.61820734445473e-05
-2.87829007748056e-05
-1.56756409543226e-05
-1.60657618226956e-05
-4.093110470391e-06
-1.77929837516947e-05
-3.07532240182699e-05
-3.78584245711028e-05
-3.30910387543751e-05
-3.62800230188246e-05
-7.0295706316268e-06
-2.75749330312497e-05
-1.09170313426895e-05
-2.65300866248515e-05
-1.72686642001726e-05
-1.82330443753798e-06
-3.87033378616701e-05
-2.85899736057331e-05
-2.35578340636064e-05
-2.89467941356447e-05
-2.492526829832e-05
-3.36206902629375e-05
-3.82225187905459e-05
-2.21202250625403e-05
-2.07871227125599e-05
-3.49242992334044e-06
-4.08193210245404e-05
-2.12026564466418e-05
-9.22756876450284e-06
3.28361382009785e-06
-3.7881027030765e-05
-1.15359564493492e-05
-1.00092280895702e-05
-2.37335173906377e-06
-2.82892037261159e-06
-4.85289985284298e-06
-1.6680999841399e-05
1.12289459304754e-06
-2.25742222129419e-05
-1.96846706311768e-05
-3.82840282221407e-05
-1.1575337915058e-05
-7.06403704453024e-06
-7.80963728284847e-06
-3.4742834648331e-05
-1.27174461626647e-05
-6.56104198587912e-06
-3.44973246869452e-06
-1.71288021844749e-05
-6.16922845308108e-06
-3.18802582605767e-05
-2.27215100344721e-05
-1.43250321519468e-05
-5.14581965986361e-05
-2.98906372909343e-05
-2.47314745127308e-05
-1.71665899628615e-05
-5.96791730392574e-06
-2.83191260132811e-05
-2.61013033803012e-05
-1.46958301459233e-05
-5.24963743882626e-06
-1.7851689421509e-05
-4.2055763534324e-05
-3.90080722636765e-05
-1.20693968053516e-05
-2.28357125248127e-05
-2.68249973165279e-05
-3.13538812947758e-05
1.83692421814162e-06
-2.36737582027586e-05
-4.08376685096113e-05
-2.97608447384713e-05
-1.67904213989479e-05
-6.54677294499399e-06
-1.58385204168551e-05
-3.73672545319062e-05
-2.10574589824028e-05
-2.32260837018759e-05
-1.27728205110958e-05
-1.05760063022768e-05
-8.24720060417884e-06
-1.90013797750654e-05
-1.17536128060885e-05
-2.05866181074157e-05
-1.01836063302323e-06
-2.63103684904161e-05
-3.282656336602e-05
-1.10567816319414e-05
-2.45318880059544e-05
-1.98184506332451e-05
-1.85077019622136e-05
-2.10741904091068e-05
-6.69189362617978e-06
-2.36443342058678e-05
2.67210848376325e-06
-2.1438141000553e-05
-2.32240025616164e-05
-1.61968283643411e-05
1.96722947563908e-05
-3.77633890382767e-06
-1.52915333502412e-05
-2.55915193383878e-05
-2.21515952221469e-05
-1.52769724457094e-05
-1.60931495273149e-05
-2.36425891059185e-06
-1.28041763127643e-05
-2.32517493515368e-05
-6.68295660094729e-06
-2.01786158522826e-05
-1.87184330445645e-05
-1.65043044348154e-05
-1.23191418899431e-05
-3.97066022203779e-05
-1.6173157508092e-05
-1.00260300936042e-05
-1.12603118226932e-05
-1.4062822055534e-05
-1.7584487374736e-05
-2.83888716828563e-05
-2.27193797713068e-05
-2.40318047457456e-05
-1.94522461421158e-06
-6.97444701176307e-06
-2.48728031415511e-05
-2.25476028800808e-05
-2.51696303407311e-05
-7.95058774309336e-06
-4.02312555395154e-05
-2.32649502057983e-05
-4.15451850593509e-05
-1.60020774635517e-05
-2.05130258184429e-05
-1.09796336457548e-05
-3.91317532560901e-05
-3.43535152975874e-05
-3.46092716128134e-05
-4.69861635573305e-05
-4.37993024478621e-06
7.09314729270298e-06
-2.90368311823191e-05
-4.02762597537536e-05
-2.25676539647012e-05
-1.13961092307382e-05
1.61253256927657e-06
-3.7237697511428e-05
-5.77326258676531e-06
-2.6931713222181e-05
-8.27755705809743e-06
-9.02876852894739e-06
-1.84008238852344e-05
-2.15114121922771e-05
-1.48071961383998e-07
-7.79932458193102e-06
-2.09720227699695e-05
-2.4705389086523e-05
-3.12331228357337e-05
-2.17435319902537e-05
-3.07253827346973e-05
-3.80908804126572e-05
-1.73261921820826e-05
-1.6706562108975e-05
-3.77041137347902e-05
-2.45683167206567e-05
-3.46970439879404e-05
-5.61126366230125e-06
-2.67023653789768e-05
-2.27131128821318e-05
-2.70699913632303e-05
-1.64252416100564e-05
-2.89604223853915e-05
-4.10450853524581e-05
-2.75581287701856e-05
-4.63107606893135e-05
-4.81654409974639e-05
-2.6521127024515e-05
-3.37567877805148e-05
-1.5676349521617e-05
-3.20407296880457e-05
-2.80467792697271e-05
-3.04040597591913e-05
-2.68801528810227e-05
7.75853675900263e-06
-6.65919630725804e-06
-1.72065077008008e-05
-1.75387440701476e-05
-1.45581060614483e-05
-2.92932652738031e-05
-1.45245216124112e-05
-4.95506190309209e-06
-3.11647059627578e-05
-3.62994825785113e-05
-4.04051174568843e-06
-1.68468424215497e-05
-3.39234626557924e-05
-2.71237933220817e-05
-9.99361418471292e-06
-2.46773114128686e-05
-2.81332814429493e-05
-2.29711010938952e-05
-1.61425017242113e-05
-3.09025602109789e-05
-1.45136443600272e-05
-1.90636116968687e-05
-2.42124292011341e-05
-2.30988005104403e-05
-2.45978822749442e-05
-1.77457725203174e-05
-1.32303125433045e-05
-3.95619559624473e-06
-2.23187662444634e-05
-4.5765051025836e-05
-2.31551608015335e-05
-2.45901076346428e-05
-2.87207245291945e-05
-3.652299452519e-07
-2.20171832917118e-05
-7.62009317246853e-06
-2.76441490271572e-05
-2.86141386936919e-05
-3.57874621774945e-05
-2.43123895382512e-05
-1.54698468661061e-05
-1.76667476796946e-05
-1.05549476592669e-05
-5.43655687398153e-06
-2.05607469237566e-05
-1.53841870034259e-05
-4.26174494850532e-05
-2.81801181257531e-05
-2.30878075860461e-05
-7.86469861101523e-06
-3.48337597660806e-05
-5.75411182018663e-06
-1.28696426251594e-05
-3.72885364557281e-05
-2.62719972809729e-05
-6.86486650145433e-06
-3.29942677578455e-05
-3.30861268784232e-06
-2.74491649535852e-05
-2.03786776051406e-06
-1.70256356297945e-05
-2.28627436812267e-05
-1.65658664836269e-05
-1.95846289981582e-05
-2.18070600827569e-05
-2.13945364563085e-05
-1.04426119136154e-05
-1.87886116787235e-05
-1.95208868617664e-05
-3.76040540553224e-05
3.50368131456554e-06
-2.62288636621655e-05
-3.21780387591908e-07
-1.44315880334131e-05
-2.84462687628958e-05
-5.03670735219928e-05
-7.91842764216814e-06
-3.47274125671775e-05
-1.93679896583219e-05
-3.67365859057044e-05
-2.61560522103814e-05
-3.54780839141083e-06
-9.12074514584872e-07
-3.58973951537806e-05
-1.76344399235255e-05
-3.03660531086599e-05
-2.2193261697773e-05
-1.61222239935451e-05
-1.43988823145327e-05
3.94271175648378e-06
-7.21749033539153e-06
-1.59270276040991e-05
-3.72525872177314e-05
-2.21728054650294e-05
-3.44309235144129e-05
-2.7724773045399e-05
-2.59898387745233e-05
-2.12525962008638e-05
-2.54779666428723e-05
-2.09840003249336e-05
-2.80370517802957e-05
-1.2692923690501e-05
-1.73667909081744e-05
-1.44428200856349e-05
-1.6355078744448e-05
-3.13972070880318e-05
-1.62820470530931e-05
-1.87344265202208e-05
-7.79750165504938e-06
-2.20506609917982e-05
-1.0175630294815e-05
-1.69147275680296e-05
-4.08275882378845e-05
-4.18397271475187e-05
-3.47321158469819e-05
-3.19165339926657e-06
-4.41962079061076e-06
-2.59589617761498e-05
-1.3556405947779e-05
-1.15993881915542e-05
-1.42043238790022e-05
-1.55466884452877e-05
-2.12045796379142e-05
-1.48339375961165e-05
-1.72460502173857e-05
-2.69453529620121e-05
-2.39436199619071e-05
-1.11533009100671e-05
-1.53777403825538e-05
-2.71698570431793e-05
-1.12903131938474e-05
-2.91097598992493e-05
-2.11136732997615e-05
-2.87746844162521e-05
-1.07363891906527e-05
-3.81056860483366e-05
-2.03006722104305e-05
-4.52506955647105e-06
-3.89604724875098e-05
-2.4527997120728e-05
-3.33734653833348e-05
-2.5785438299474e-05
-1.15478880970252e-05
-1.15700910988699e-06
-4.0275760117239e-05
-8.57005711476826e-06
-1.87860894904535e-05
-1.08049170879458e-05
-5.78869627995334e-06
-1.9919260997733e-05
-1.08787097203092e-05
-2.59443562498918e-05
-1.94013040818901e-05
-2.81165945952937e-05
-3.83578989870129e-05
-1.85468466138085e-05
-1.73644344879637e-05
-1.69174378112007e-05
-1.0050058521117e-05
-2.74683106579898e-05
-1.69505760293611e-05
-1.17939852127588e-05
-2.49045464142757e-05
-6.84202867848581e-06
-2.21792015118069e-05
-1.83514299594389e-05
-2.33456566094032e-05
-2.15395065274809e-05
4.36965450991653e-06
-3.83099117666342e-05
8.6545112873473e-06
-1.7011230263399e-05
-1.2643567831703e-05
-1.96060819994235e-05
-7.89191549743452e-07
-1.57255292470452e-05
-1.5499228394064e-05
-2.68981594030948e-05
-1.73320967687347e-05
-1.42391318137092e-05
-9.34153463854449e-07
-2.89138902027919e-05
-2.41792495768122e-05
-3.66076564482461e-05
-2.98627528113347e-05
-8.33067225300947e-06
-2.83156707184315e-05
4.35955088538285e-07
-6.32956769543987e-06
-3.02692463991514e-05
-9.65636162554299e-06
-5.69427643949604e-06
-1.00755105719199e-05
-1.81021100502937e-05
-1.20415983310514e-05
-3.06841703399372e-05
-3.08073232722581e-05
-1.32983541993373e-05
-1.19403745488534e-05
-3.66184822273619e-05
-2.9494738227573e-05
-2.06244160500249e-05
-1.64141497995943e-05
-2.0371518642167e-05
-2.3092907905715e-05
-2.65779908598103e-05
-3.14260627089747e-05
-1.39758001150412e-05
-2.10422752468862e-05
-3.08696183374376e-05
-3.56363084274391e-05
-1.71215700172367e-06
-2.24941343899738e-05
-1.99847026461399e-05
-1.49583870917245e-05
-1.90506727933374e-05
-9.17649151763901e-06
-6.659551712077e-06
-2.13911323378776e-05
-3.35207792126208e-05
-1.84648992525955e-05
-2.7302581495591e-05
-2.25898738776225e-05
-3.68167456237076e-05
-2.76007069147338e-05
-2.24994695562246e-05
-2.77666559393694e-05
-1.00172613917066e-05
-2.39020560273906e-05
-2.69561153439671e-05
-2.44504767579527e-05
-2.35978884043798e-05
-4.23043632245617e-06
-2.37717997649779e-05
-2.19945954659363e-05
-1.0895763476959e-05
-2.82746811805604e-05
7.34519102282725e-07
-3.58152013046791e-05
-2.64060955256377e-05
-1.69060144928727e-05
-1.27046307964347e-05
-5.41495608932716e-06
-2.28473682493431e-05
-1.30979946171512e-05
-1.90352763390873e-05
-3.50520867465256e-05
-2.84131074006164e-05
-2.53741798808658e-05
-1.78630530516592e-05
-1.833034764881e-05
-2.72082554147112e-05
-4.11970128867498e-05
1.59419516533046e-06
-1.66417670312159e-05
-5.06947443782781e-06
-7.34068420974405e-06
-2.05580026595209e-05
-2.79205425056567e-05
-3.28758697786813e-05
-1.62335480971799e-05
-4.08911494862924e-06
-4.00364623967084e-05
-3.41199405291828e-05
-1.22135924087789e-05
-1.73071289629543e-05
-4.42064494095387e-05
-3.67625656942629e-05
-1.96219846583587e-05
-2.48954164664048e-05
-1.24884879067233e-05
-7.9353372921697e-06
-1.6950209189247e-05
-3.60843191793191e-05
-2.66984881257507e-05
-2.66702432549054e-05
-3.81600009771263e-05
-2.34506833789037e-05
3.65747604347048e-06
-7.90068564765e-06
-4.29236307625088e-05
-3.49464154553526e-05
-1.48614213265385e-05
7.17187058765961e-06
-2.97215910430055e-05
-2.10504862792196e-05
-3.45626291154802e-05
-3.93096454140767e-05
-5.11234768684032e-06
-2.55491048309679e-05
-9.78013209613693e-06
-3.33197101357865e-05
-2.27534542312333e-05
-2.00021844952843e-05
-3.72393348192227e-05
-2.07181747100802e-05
-8.5552617588819e-06
-1.27680319474654e-05
-2.71515115993699e-05
-2.94719689857434e-05
-1.907472809143e-05
-1.74849993157595e-05
-2.04217327610838e-05
-6.45688962277053e-06
-1.52547369742289e-05
-2.57490399419154e-05
-2.49591552624525e-05
-3.8820128716207e-05
-2.4636852011215e-05
-5.02281645149919e-06
-1.33130107146833e-05
-1.32681266179252e-05
-2.0773003969414e-05
-5.01625520971842e-06
-1.570786915376e-05
-3.44335147163603e-05
-1.10321028486888e-05
-2.36044819211001e-05
-1.33952910616839e-05
-2.29051895843396e-05
-1.00150426856026e-05
-3.43418967952074e-05
-4.5361961098244e-08
-1.43780952331353e-05
-2.04406339483916e-05
-2.42930313776839e-05
4.76485783238783e-08
-1.30114073201702e-06
-2.29438330483002e-05
4.91411511811019e-06
1.08163696314462e-06
-3.22570410906196e-05
-5.83228256966846e-08
-1.81014943180154e-05
-1.28383021665301e-05
-6.5375925536915e-06
-1.8722571640415e-05
-2.32090883172369e-05
-2.34770928860506e-05
-4.53675104797514e-05
-1.69665205292195e-05
-1.55206158382062e-05
-1.11564996903541e-05
-2.18421404718437e-05
-1.0940884806439e-05
-2.63796747441769e-05
-5.35767532801419e-06
6.84677077719555e-06
-1.36069681871581e-05
-2.1875065077767e-05
-3.21261326808349e-05
-6.81362843474949e-06
-2.36511780742189e-05
-3.0083514325936e-05
-2.2727343630707e-05
-1.92077936820846e-05
-5.20623991558098e-06
-2.48416831422756e-05
-5.22607926958185e-06
-1.94482249297819e-05
-3.62828078138031e-05
-2.20354843467054e-05
-4.28201560733333e-05
-2.71241369343129e-05
-4.98607380379222e-06
-1.12139944109114e-05
-1.19300153095837e-05
-3.07964206885623e-05
-3.36061092211102e-05
-3.54276922833647e-05
-2.73709349267947e-05
-2.37907762098263e-06
-1.23215682709579e-05
-1.99937706281158e-05
9.99744340302486e-06
-4.38881068930245e-05
-3.50291463584813e-05
-3.30480093806899e-05
-3.36996995779033e-05
-2.08808491246789e-05
-1.62454847635404e-05
3.08840453706974e-06
2.90631030432891e-06
-3.04846432575833e-05
-3.96856315925252e-05
-2.38570788369081e-05
-3.19099863906417e-06
-1.92561456877368e-05
-4.18941494516432e-05
-2.69253941003573e-05
-4.42355137146875e-05
-1.4817856777862e-05
-3.9219099700809e-05
-2.56811699850519e-05
-3.39742351358888e-05
-2.68246469158737e-05
8.41694209455296e-06
6.80481150604713e-06
-2.64122822077662e-05
-1.85186627870685e-05
-2.17644521318339e-05
-5.50216377850311e-05
-1.93120442829825e-05
-5.9183511449226e-06
-6.77534769385922e-06
-1.81362801392537e-05
-2.23782002605916e-05
-3.06961084942946e-05
-2.09986028242382e-05
-2.3414232095091e-05
-7.8890828194337e-06
-1.26977592870623e-05
-1.92413517955624e-05
-2.33401880700447e-05
-1.93755222104994e-05
-3.81244831222059e-06
-1.94953333697005e-05
-1.35137976095954e-05
4.54029428260708e-06
-3.56228316129021e-05
-2.15536616658066e-05
-1.27878423967284e-05
-1.15097250368912e-05
-1.80406557590565e-05
-1.22106238188665e-05
-1.04969692052866e-05
-1.78913095379916e-05
-3.31510632829008e-05
-1.0463873234052e-06
-7.98782919679153e-06
-1.08719245227002e-05
-6.2529272128572e-06
-1.03880185726924e-05
-2.88764365302752e-05
-1.89506594449873e-05
-2.90101153817221e-05
-7.25769489242163e-06
-2.54942553842444e-05
-1.45038484381222e-05
-7.22483242943353e-07
-1.45575668608201e-05
-5.42780971455502e-06
-2.08433470016935e-05
-1.46385048559478e-05
-2.22401269790461e-05
6.00996635335057e-07
-1.69127320125181e-05
-2.66323145844362e-05
-3.26467113075073e-05
-2.61347824088218e-05
1.87310651961875e-06
-1.84376684591706e-05
-3.21997160675964e-05
1.14426774850346e-06
-2.47077749352945e-05
-4.89592067120607e-05
-3.34499923575281e-05
-1.29211037898638e-05
-2.76606069284088e-05
-2.23032155443146e-05
-3.30427613240161e-05
-4.22498458823257e-05
-1.10860426001196e-05
-2.89054610419347e-05
-3.06706170193201e-05
-3.1825771162065e-05
-2.69841412036499e-05
-1.9640096484234e-05
2.74885085693267e-06
-1.43352758849023e-05
-1.15572804337865e-07
-2.34105138985505e-05
-1.81635326483273e-05
-1.64280352174457e-05
-2.53219358482137e-05
-4.32368448547687e-06
-2.78352543381772e-05
-3.3539915091271e-05
-1.73083573156529e-05
-5.25410237248901e-06
1.32988316324617e-06
-2.39920653777757e-05
-2.23584672222807e-05
-2.19132251519223e-05
-1.92211301164946e-05
-1.79278302457827e-05
-3.93139744262263e-05
-4.11340344275632e-05
-4.7668091117833e-06
-1.73384433834732e-05
-1.19191455310379e-05
-8.42409030660203e-07
-3.14518016673654e-05
-2.2041436922501e-05
-2.36100762083987e-05
-3.16857089725812e-05
-2.65463907764242e-05
-2.00148929612826e-05
8.14589041401941e-07
-2.38878171489472e-05
-1.0023521468425e-05
-3.18417162769747e-05
-2.53719932914517e-05
-8.83896543059815e-06
-2.93530385299695e-05
-1.16201738780487e-05
-3.22281133003741e-05
-3.19321760338838e-05
-4.6227259147728e-06
-4.7386467969529e-06
-2.09346522590726e-05
-3.65538959603466e-05
-3.5585017337434e-05
-2.12301898342547e-06
-1.15457830288614e-05
-1.49985735280237e-05
-2.46497251554305e-05
-1.71595902843625e-05
-2.83828142585616e-05
-1.06211963721635e-05
-2.89956159326524e-05
-7.41373743554485e-07
-1.50324458914543e-05
2.50667889200135e-07
-2.29926087366832e-05
-3.11518547632425e-05
-1.28307961381058e-05
-1.42422829369644e-05
-1.40042912943106e-06
-2.62026861316372e-05
-3.72582297326642e-05
-6.88765884591718e-06
-5.83093920692991e-07
-2.22870684423082e-05
-1.44083946505039e-05
-2.19400394264004e-05
-1.63197656213666e-05
-1.12748502819848e-06
-2.21099017550181e-05
-3.46970607936009e-06
-2.7449672445867e-06
-2.3627283039221e-05
-9.73910771873567e-06
-1.80156431937072e-05
-4.26243942871456e-05
-2.58585758435444e-05
-2.6693934402843e-06
-1.82523372777633e-05
-2.29023671244369e-05
-1.31730368758681e-05
-2.42688752815848e-05
-7.90432079894919e-06
1.96924296421781e-06
-4.8420244116128e-05
-1.54874305138118e-05
-3.17527987521218e-05
-3.35181076261848e-05
-2.14260527670041e-05
-3.34683162889461e-05
-6.16643374606159e-06
-4.66766994120855e-06
-1.50277045633537e-05
-4.57442392662653e-06
-3.6892784654006e-05
-2.33481643886361e-05
-3.36918493685475e-05
-2.27443219894397e-05
-2.231215267514e-05
-2.57781919357097e-06
-9.3212977538355e-06
-3.30148329537708e-06
-1.93856406719332e-05
-2.63210171242306e-05
-2.76144069937962e-05
-1.9188901667859e-05
-1.96684524121015e-05
-4.13696868939421e-05
-2.70956456834035e-05
-1.44920522870088e-05
-3.08242271255728e-05
-3.38841310258056e-05
-2.57607388903035e-05
-1.22101252829073e-05
6.57297363458888e-06
-2.33083824534845e-05
-8.85245785723445e-06
-2.43710573810216e-05
-2.15861393918493e-05
-1.29559663741098e-05
-8.94556272928469e-06
-1.36894306715909e-05
-1.94142689949392e-05
-4.74463339575011e-05
-1.80420703433119e-05
-4.04874212209163e-05
-1.40586478997562e-05
-1.47976141763727e-05
-5.31599866957974e-06
-5.16286825603429e-06
-2.55267082377127e-05
-2.21541024591177e-05
-1.62849005241706e-05
-3.01113959971853e-05
-2.52212942303727e-05
-3.86168798484635e-05
-3.94146180746176e-05
-1.92289831557746e-05
-3.01942121869669e-05
-2.66473959536043e-05
-2.25480570659087e-05
-1.0665893992136e-05
-6.49400456561014e-06
-1.59246693180923e-05
-3.04899321131462e-05
-3.77488164102595e-05
-3.27456515939921e-05
-1.48121119301763e-05
-2.12337489921168e-05
7.99057883570157e-07
-2.90471702640659e-05
3.86915487899185e-06
-2.39085525536364e-05
-2.2598003040605e-05
-2.32549883513927e-05
-4.10898952711855e-05
-3.76256747424961e-05
-4.30875842075831e-05
-9.21777717510025e-06
-1.37266280111072e-05
-3.97775598642839e-05
-9.96595232221411e-07
-3.07489506329961e-05
-6.92431918928088e-06
-1.61110336599408e-05
-1.25990312889184e-05
-2.54300450603425e-05
-3.68043874941459e-05
-2.7108407693768e-05
-4.24755367961325e-06
-2.36392325472205e-05
-3.25197600955357e-05
1.03241328508412e-05
-2.08322982403408e-06
-3.95894303241244e-06
-2.98607561744853e-05
-3.82756457383489e-06
-2.42130699748039e-06
-3.26881719827239e-05
-2.81796007989124e-05
-1.05734652725856e-05
-2.39476482651088e-05
-2.26185411068813e-05
-2.23260873456194e-05
-4.15575716998168e-05
-1.29906585294249e-05
-3.01547711012597e-05
-9.62111549075026e-06
-3.41478423453991e-05
-3.1099998519947e-05
2.71327810401735e-06
-8.8269632101685e-06
-1.90388398708697e-05
-9.0407849002739e-06
-2.61007793161068e-05
-1.53766382796668e-05
-1.78261940040165e-05
-2.48915613701035e-05
-1.63850780370943e-05
-1.47341434332572e-05
-9.65235945275921e-06
-1.52873864926928e-05
-1.19261291314158e-05
-1.17122197253614e-05
-1.51250195447197e-05
-1.34068080803991e-05
-3.24305539125989e-06
-2.55750957565229e-05
-1.3645521426713e-05
-4.24239848468325e-05
-2.72499071399453e-05
-2.51144915487391e-05
-3.4339528627248e-05
-3.27213883701096e-05
-5.7784584015623e-06
1.4091144122957e-05
-2.20816689827166e-05
-1.24984936630888e-05
-2.03135057118987e-05
-1.08933668518353e-05
-2.63365469445978e-05
-2.24611693331175e-05
-1.68231819046524e-05
-3.08993372912289e-05
-1.41886888802128e-05
-1.78702443753387e-05
-3.6154243347166e-05
-1.51169641148246e-05
-1.52026107368645e-06
-1.10372500185443e-05
-3.40843143570595e-05
-1.20345086015229e-05
-6.7936547498384e-06
-1.45462081164164e-05
-8.92846824812116e-06
-1.92768615697884e-05
7.74564606135013e-06
-3.09315660558823e-05
-1.3021805953986e-05
-3.24441416578992e-05
-2.08686207591603e-05
-1.66238747648132e-05
-2.39375418699365e-05
-2.55704538611311e-05
-2.98074846063091e-05
-8.81507784832734e-06
-4.08409385962834e-06
-3.10180573858507e-06
-2.3907681152964e-05
-1.35277149608986e-05
-3.44977875386099e-05
-3.57571861518502e-05
-5.43720436943234e-05
-2.89965184304013e-06
-3.35760774580716e-05
-1.58503533055426e-05
-2.94076208044812e-05
-2.50432009864247e-05
-3.12143447430668e-05
-1.9125951718751e-05
-1.84005000637649e-05
-1.15713792173749e-05
-3.85099399693583e-05
-2.43231223170942e-05
-1.6552456431413e-05
-2.30386073757762e-05
-2.00946833138197e-05
-1.66447856040111e-05
-3.94803766413901e-05
-8.95467883541143e-07
-3.20573069074144e-05
-1.34499834216098e-05
-1.56330817035442e-05
-1.30449265703004e-05
-1.44703353330292e-05
-8.99218492771513e-06
3.90673547277915e-07
-1.27838825968507e-05
5.05406615128394e-07
-1.56047141164053e-05
-1.7368422581556e-05
-2.93683370144025e-05
-2.38986981252732e-05
-2.63863593600431e-05
-2.54290246278832e-05
-2.08242050363015e-05
-1.90813828064359e-05
-1.20610798753118e-05
-2.54153568759332e-05
-1.53201610558189e-05
-1.7091716729301e-05
-2.80154667454052e-05
-2.69420779438704e-05
-2.34563783480635e-05
-4.18896716060799e-05
-2.42738159205848e-05
-2.23823365147632e-05
-3.18574597389155e-05
-1.79244392504756e-05
-1.98132817447312e-05
-1.22579231176516e-05
-3.38046563247126e-05
-3.99012792713746e-05
-3.69035646941554e-05
-2.41002107076471e-05
-9.23230415944243e-06
-3.21427036470901e-05
-2.11027620813177e-05
-1.80954296736931e-05
-2.92488564957364e-05
-1.02815137347875e-05
-3.81072634405538e-05
-8.58144233442832e-06
-2.7509991529893e-05
-3.86582105995644e-05
-1.8633614193046e-05
-1.26586374684508e-05
4.3959943477558e-06
-3.91690378741218e-05
-1.6111787864491e-05
-2.39637879992389e-05
-9.97927065327689e-06
-2.3981200296705e-05
-3.03107838709258e-06
-3.11073165617366e-06
-4.88345108072963e-06
-5.70326778127143e-06
-2.56957647733306e-05
2.63040840631763e-06
-2.39300159380124e-05
-1.14217492878846e-05
-3.18755132087079e-05
-9.46698233138798e-06
-1.44728466475784e-05
-1.91145351907849e-05
-1.61075132255951e-05
-2.87501588809545e-05
-1.9193199468622e-05
-1.82902215469542e-05
-6.48997120382823e-06
-1.91330100317405e-05
-3.2856684303758e-05
-2.86595656987728e-05
-2.38406120557144e-05
-9.75576363925895e-06
-4.0167103873941e-05
1.51178699311791e-05
-8.24539269410606e-06
-1.74561317098286e-05
-1.28570659152151e-05
-1.24089455832261e-05
-3.10371511845488e-05
-5.20701498568387e-06
-1.80174580618472e-05
-1.55523689088096e-05
-8.25135562475643e-06
-4.47158237664967e-06
-1.58686226357591e-05
-2.53657438118619e-05
-4.34369374545663e-05
-2.34658841484642e-05
-9.10750899973015e-06
-1.15352714661497e-05
2.13860428750158e-06
-5.16382502710652e-06
-3.46920490043055e-05
-3.24648123015287e-06
-4.00264773653527e-05
-8.45353791632161e-06
-2.91370132442255e-05
-8.42720898027384e-06
-1.07569285490926e-05
-1.5112577277117e-05
-1.00914193772152e-05
-2.43184112334365e-05
-3.12661096655081e-05
-3.12663637371886e-05
-2.36040646474873e-05
-2.74280081207106e-06
-2.9523352937279e-05
-3.23927940827815e-05
-2.51386660988225e-05
-3.76627070838795e-05
-1.0578979259559e-05
-2.5317414010687e-05
-4.22641418498038e-05
-2.55645516078971e-05
-1.25145648726064e-05
-5.80716185181358e-05
-7.62605004746412e-06
-4.44359535224668e-05
-2.53414086756187e-05
-4.83956446065239e-05
-3.58451759797208e-05
-2.81882740620925e-05
-2.42708635299249e-05
-2.28160841588976e-05
-1.35545048799301e-05
-1.72317207916638e-05
-1.78177206806434e-05
-8.11418023724183e-06
-2.83184996729937e-05
-1.1719690558369e-05
-1.32827809188316e-05
-2.9860690765603e-05
-2.23187547584761e-05
-1.80717091619261e-05
-2.38547466814137e-05
-2.1498839260708e-05
-1.31581896428757e-05
2.78657813278798e-06
5.11522670670043e-06
-2.914086620156e-05
-3.03640518388501e-05
4.45548384210645e-06
-1.1566181023111e-05
-1.21446865562104e-05
-8.00319036014229e-06
-3.69914333514599e-05
-2.81031118636681e-05
-1.89301715598769e-05
-4.33069603421572e-05
-3.2529282963611e-05
-1.59596461509252e-05
-1.96985307521485e-05
-1.85492211646683e-05
-3.14604646015582e-05
-1.18243486599294e-05
-3.11290181990287e-05
-3.68506376052592e-05
-4.13421089486931e-05
-1.07345725120598e-05
-1.99341834054782e-05
-1.2899702983801e-05
-3.76510964711129e-05
-2.04309562242183e-05
-1.30790727040168e-05
-2.93200960690292e-05
-8.21542066158744e-06
-4.43947996991122e-05
-1.31858144768738e-05
-8.24423682456524e-06
-5.21341747982042e-05
-3.12390362421713e-06
-1.03395909220099e-06
-4.08583908142387e-05
-8.15152126663256e-06
-1.49258905047715e-05
-1.7842992853008e-05
-2.09852404157524e-05
-1.7184375443796e-05
1.24161372443658e-05
-2.33671682849454e-05
-3.53710199049641e-05
-3.31631151509335e-05
-2.24913250168733e-05
-2.40056080743098e-05
-4.10257154445429e-05
-1.00292635244437e-05
-8.01242604644131e-06
-1.4939967699367e-06
-4.52943587075712e-05
-2.47021818587827e-05
-1.33557648801368e-05
-3.01661132801737e-05
-3.31949795958692e-05
-2.69690043003011e-05
-2.42039990490949e-05
-8.37175183523481e-06
-5.04598176886431e-05
-3.47151856153632e-05
-1.8074630907354e-05
-6.85932270245565e-06
-1.71337739602249e-05
-3.47737099541085e-05
-7.60379919403631e-06
-4.42552318577436e-05
-2.48336335569118e-05
-3.08960017321066e-05
-2.76914185935972e-05
-3.29249237002029e-05
-1.79379308001261e-05
-2.62755588818156e-05
-2.63104851793321e-05
-2.2796139446735e-05
-1.54112119870391e-05
-2.10187002104395e-05
-4.55334764518848e-06
-7.35381451049348e-06
-2.91479044112843e-05
-2.32039807525866e-06
-2.25608844647611e-05
-3.57509255082783e-05
-2.09640692661309e-05
-1.97701786198763e-05
-2.12884177093511e-05
-2.08195463536347e-05
-1.26796295588009e-05
-1.17161918396538e-05
-3.90310430653613e-05
-3.50584474802376e-05
-1.20369450517519e-07
-5.9543128581813e-06
-2.44075404969131e-05
-3.37487429413352e-05
-8.84592626513505e-06
-1.94609176427184e-05
-3.28914492578548e-05
-1.85078154618331e-05
-3.01294638237954e-05
-2.55296208038759e-05
-1.63697982007486e-05
-9.93459799448716e-06
-1.05153357469486e-05
-1.88006655811791e-05
-3.84181058799743e-05
-7.04686990060786e-06
-1.13455835987619e-05
-3.03945197135377e-05
-2.88724142058592e-05
-1.39843780602645e-05
-4.07812051613618e-05
-1.37670052533509e-05
7.18100189079027e-07
-1.33907243430689e-05
1.14650892209551e-05
-3.16473355259827e-05
-2.39218809956249e-05
-2.65446320240451e-05
-1.8742563019838e-05
-1.98028292524705e-05
-1.80552654671765e-05
-4.90255621922455e-05
-3.31203926073832e-05
-2.27287281472856e-05
-1.98937239275796e-05
-6.17748452849344e-08
-3.52058640590377e-05
-3.68087028173501e-05
-2.98683748340025e-06
-2.79773857952967e-05
-1.43770281303521e-05
-4.40549745574008e-05
-2.91873287008882e-05
-1.06300046717448e-05
-1.3115225309418e-05
-1.71331293675362e-05
-1.33941271394844e-05
-2.43762235637446e-05
-1.56958776627466e-05
-3.5052572189925e-05
-1.64544368797499e-05
-1.27953408014608e-05
-3.05108003687259e-05
-1.41379093220517e-05
-1.07946251698176e-05
-4.34001960216555e-05
-4.2189982841969e-05
-8.5979265900946e-06
-1.27310045871976e-05
-2.42209333670442e-05
-4.10754832042792e-07
-2.12005225334717e-05
-4.05464211466766e-06
-2.98629197647786e-05
-1.1432661543089e-05
-1.52561111257201e-05
-3.69186856872076e-05
3.46529949103229e-06
-2.06778650803249e-05
-2.55579379443103e-05
-3.60980876459459e-05
-1.10857978811987e-05
-2.24600696019847e-05
-2.42009918840256e-05
-3.30718525786182e-05
-2.54264000569297e-05
9.16955284139034e-06
-2.68565006883576e-05
-2.94039361748253e-05
-3.41055213516763e-05
-1.91998529390879e-05
-2.96113945154637e-05
-1.75528742221113e-05
-1.19694350851847e-05
-8.03273986024835e-06
-1.68205722500012e-05
-1.39421852363413e-05
-1.49257385527851e-05
-1.40005972664434e-05
1.5692367760978e-06
-2.67155377486183e-05
-4.7422547478788e-06
1.09299869539942e-06
-1.93725218485723e-05
-3.34034613136467e-05
-3.07563596274003e-05
-3.12762747650579e-05
-3.57144241898767e-05
-2.65430673649182e-05
-2.23898822182664e-05
-2.2466131304057e-05
-1.8814998694267e-05
-1.87407102633681e-05
-3.15199514733134e-05
-1.20494805889323e-05
-2.67201007452484e-05
-2.60096134198177e-06
-3.00517012103184e-05
-2.37674886846747e-05
-1.77572380486361e-05
-2.71503117992016e-05
-1.38097903380219e-05
-2.19198783205743e-05
-1.93786140519991e-05
-3.62280978949759e-05
-2.40043346393263e-05
-1.42452298174565e-05
-3.21552794798145e-05
-3.31181205375197e-05
-1.27181566868433e-05
-3.71241146480643e-05
-1.6334277469187e-05
-3.01997890574558e-05
-2.09913132606499e-05
-3.34587031886384e-05
5.85097455524407e-06
-1.95789211230674e-05
-1.41317546472136e-05
-2.49519351066187e-05
-9.69181731098231e-06
-1.19524120290468e-05
-1.93845027709467e-05
-1.93966521222192e-05
-4.42490289398127e-05
-1.52477331976039e-05
-2.83780611375449e-05
-2.87659192847722e-05
-3.09057824629121e-05
-1.6413702407725e-05
-4.04465234946092e-05
-6.47115018451746e-06
-5.24824147180375e-05
1.69151238015585e-07
-3.79006709828179e-05
-2.60946112591022e-06
-1.33423393704301e-05
-7.90496878866391e-06
-1.90833658118493e-05
-5.16707864704573e-05
-2.90160347271774e-05
-4.08319733805456e-05
-4.39402848493711e-06
-2.94100289847576e-05
-7.54144251463542e-06
-3.74091222389346e-05
-1.67885783364976e-05
-2.1572639710177e-05
-2.01314263266371e-05
-4.14775069292353e-06
-3.86376973526947e-05
-2.15550038081918e-05
-1.21957791443821e-05
-6.10038690737846e-06
-1.92283261213977e-05
-2.48861287576624e-05
-3.04161602218598e-05
-1.60292364968184e-05
-3.51119199631061e-06
-6.11103652279789e-06
-2.74162076174421e-05
3.51273536376765e-06
-2.02136340594067e-05
-2.2779521087611e-05
-1.3547694784334e-05
-1.61554611973425e-05
-2.26130230573674e-05
-7.82336645034736e-06
-2.07366089413015e-05
-2.03608343700677e-05
-2.37252812585919e-05
-4.90455469884249e-05
-1.96338604735479e-05
-4.28103280876534e-05
-3.29909657824408e-05
-1.67290063898159e-05
-2.41497253551002e-05
-6.96757057154077e-06
-7.5958338651947e-06
-3.34282031701057e-05
-2.54740041227928e-05
-2.18688748070764e-05
-2.47669669730479e-05
-1.81604811770104e-05
-3.52014943468767e-05
-2.61858370475791e-05
-1.62045903822015e-05
-2.5467709818942e-05
-3.36424706181062e-05
-2.00536704358297e-05
-3.53585203152258e-05
-2.02680998019761e-05
-1.39657587920079e-05
-2.0051778325835e-05
-4.18745990944098e-05
-1.06178779192373e-05
-1.9519095866969e-05
-1.47999108034908e-05
-9.20024766491003e-06
-2.90511671595345e-05
-9.41535536992255e-06
-3.68778159331622e-05
-4.6276111939359e-05
-2.91922868007276e-05
-3.85659234675797e-05
-2.5875589163993e-05
-3.82486775281702e-05
-2.44146486783157e-05
-1.04436813982275e-05
-3.28850407751038e-05
-2.77719460851201e-05
-1.83580649554713e-05
-9.75397173324305e-06
-3.85004881660303e-05
-2.27467312729738e-05
-1.75772961529739e-05
5.60447444851298e-06
-3.59667037028029e-05
-3.41773784449488e-05
-5.56845580265582e-06
-2.1658705058528e-05
-2.01015893220393e-05
-1.24067299126854e-05
-3.2337414263801e-05
-8.22978835496514e-06
-2.33432751328701e-05
-1.32627917302028e-05
-1.81352456154053e-05
-3.20666182333874e-05
-1.62720532364035e-05
-3.91590278722742e-05
-1.4075234789048e-05
-6.82987092942454e-06
-1.24398555713058e-05
-2.8166589323727e-05
-1.8446556858479e-05
-7.0627970695118e-06
-1.73681708710794e-05
-3.34902367860169e-05
-6.83177604469136e-06
-2.90105481211086e-05
-6.11380282186405e-06
-1.73927556928087e-05
-3.27836971184214e-05
-1.98494721308903e-05
-1.62496455078823e-05
5.31146637778531e-07
-9.30221543976639e-06
-3.09168097018733e-05
-2.2909293523606e-05
-4.37728124003005e-05
-2.67207719723645e-05
-2.63165751765948e-05
-3.13941885219e-05
-5.37243715506653e-06
-3.38072855274152e-05
-3.94091811626918e-05
-2.01951030617184e-05
1.37296911966894e-06
-1.85250480915387e-05
-1.72641722594256e-05
-3.28372307736957e-05
-3.11695506688876e-05
-1.47573818411796e-05
-1.44079321601712e-05
-2.95326547042177e-05
-1.5480212793859e-05
-1.88157205929528e-05
-2.23840586264187e-05
-5.86933015807214e-06
-2.67694716514521e-05
-2.67204540095938e-05
-7.67276663842236e-06
-1.13357658549556e-05
-1.9346676256006e-05
-2.46719068989401e-05
-3.02885507831121e-05
-1.13968765833694e-05
-1.63309102490737e-05
-1.87281682038631e-05
-2.68711969249612e-05
-1.12720066262291e-05
-3.38587146090183e-05
-1.72811569179048e-05
-2.52357473499103e-05
-1.52997256799076e-05
-1.89097065405404e-05
-1.49074254969801e-05
-2.35732598481932e-05
-8.53049669951735e-06
-4.80864302447651e-05
-4.5869271018751e-05
-2.6989726654492e-05
-8.3530635780835e-06
-1.72981428539454e-05
-1.49884486351454e-05
-2.50421978216766e-05
-1.42064734647549e-05
-2.22935973022248e-05
-2.69234691713315e-05
-2.57780605794803e-05
-1.14523816164609e-05
1.34774997129879e-05
-2.30196053761363e-05
-2.85867262402258e-05
-2.53799825816439e-05
-3.04203606637416e-05
-1.93872850282473e-05
-3.58342418530499e-05
-1.41746966727047e-05
-3.35098526780131e-05
-2.36816314295922e-05
-3.7128766940967e-05
-3.04118519871585e-05
-9.12963599450515e-06
-1.62091350795867e-05
-2.66406846254953e-05
-7.47669330142304e-06
-2.82182749408261e-05
-3.31062277603844e-06
-1.10103494613874e-05
7.01635957946758e-06
-1.71331268264577e-05
-1.08880688265276e-05
4.13810546043185e-06
-2.59354674371204e-05
-2.8819774644868e-05
-1.2842334113932e-06
-1.17505040917315e-05
-2.02649293149134e-05
7.18558994551501e-06
-3.43714760945019e-05
-2.51419482654247e-05
-3.47248866895557e-06
-2.3481959431872e-05
-2.01573838365984e-05
-2.42516118815124e-05
-7.34503749048503e-06
-1.27986290411453e-05
-3.3416517399391e-05
-1.58499013264708e-05
-3.90636071889519e-06
-2.08272657059693e-05
-1.87473066874874e-05
-2.5822608542107e-05
-3.82503290308097e-05
-2.86445231655601e-05
-1.49187140593208e-05
-2.16420812359621e-05
-1.25446656409952e-05
-5.80826520033803e-06
-1.892563880117e-05
-3.31066226573214e-05
-2.401897708972e-05
-1.33005771667046e-05
-1.82109445859073e-05
-1.88576394089781e-05
-3.58631416022021e-05
-4.86141446177858e-05
-2.74061351972142e-05
-3.28007181288785e-05
-7.44365064356103e-06
-3.6632447974726e-05
-1.57540767576235e-05
-1.6250212235696e-05
-3.61567718488937e-05
-1.33552545140246e-05
1.07950190292527e-06
-3.71569690385853e-05
-3.0343917023989e-05
-3.18364475665769e-05
-3.36579486346959e-05
-4.16109069957897e-05
-3.7376067392191e-05
-2.12166065403808e-05
-3.22094223309406e-07
-2.56792557468607e-05
-1.4678386274963e-05
-1.81770507385389e-05
-3.09844820506664e-05
-1.78797286804668e-05
-2.61556491024652e-05
-1.48284252572191e-05
5.64149418166604e-06
-2.52323977443081e-05
-1.57425832993543e-05
-2.53575388757606e-05
-4.39954717069291e-05
-1.11542954968999e-05
-1.81702718898134e-05
-2.4862195510194e-05
-1.85086068438382e-05
-1.02088492643189e-05
-1.21046041314599e-06
-4.29345244533891e-05
-2.99423940579963e-05
-3.58001634692955e-05
-3.8007429655695e-05
-1.32738335115042e-05
-3.10625421317577e-05
-3.14716630130823e-05
-2.69464301951152e-05
-2.89257583284173e-05
-1.40680660621728e-05
-9.70544072764491e-06
-2.03263741020307e-06
-2.26513101086287e-05
-3.20434162201388e-05
-3.84591351304524e-05
-2.02247769462006e-05
-4.00644669368034e-05
-3.01767127886814e-05
-1.63108931424626e-05
-2.93652290581082e-05
-5.06997312902594e-05
-2.04628589201348e-05
-1.66280599888067e-05
-2.90813550578216e-05
-3.13344777824698e-05
-3.27875262402345e-05
-1.86528518137833e-05
-2.43604400587431e-05
-3.17704810771107e-05
-4.05765994987171e-05
-5.04269960083227e-06
-1.56268658572443e-05
-3.09688346661487e-05
-5.9317034953443e-06
-2.04517575996107e-05
-2.77535889790643e-05
-1.04262382699676e-05
-3.62518402891281e-05
-3.3525966195139e-05
-2.62852231377472e-05
-1.52784369165968e-05
-1.75763678309525e-05
-3.26000496231072e-05
-1.84407017911462e-05
-3.53159176380369e-05
-1.97579510389713e-05
-3.20853121320203e-05
-3.21101916687061e-05
-2.84601259309322e-05
-2.55015769809702e-05
-1.35987841387183e-05
-2.30896117517238e-05
-1.34943276756924e-05
-4.92495300218476e-06
-2.18797932909738e-05
-2.06263532709374e-05
-2.48377242379595e-05
1.2198507447622e-06
-3.59488683469592e-05
-3.37483549005235e-05
-2.54901395560866e-05
-7.95448467460452e-06
-8.48741939412735e-06
-2.85142311271939e-05
-2.72545118873128e-05
-4.01067577806626e-05
-1.49864023136021e-05
-1.66101874896659e-05
-3.00409358539525e-05
-3.48917023611663e-06
-4.53905764382718e-05
-1.88737359831062e-05
-1.34190774326889e-05
-2.54863759252654e-05
-6.79777628962638e-06
-2.66336804431733e-05
-3.01726870932464e-05
-1.30114908948095e-05
-3.04617432415028e-05
-2.4759485716173e-05
-3.29938474661933e-05
-3.55070555281024e-05
-6.12775167579642e-06
-1.14884756566117e-05
-1.98483400560158e-05
-3.55073386912401e-05
2.85456537230493e-07
-2.97608087819482e-05
-6.62941643165684e-06
-3.44290131037573e-05
-2.37096969824559e-05
-2.84989893700875e-05
-9.30618260167124e-06
-3.32954157814237e-05
-4.34940208760191e-05
-2.22472084836979e-05
-2.52271126872014e-05
-2.67644019196469e-05
-1.05308565213403e-05
-2.39153352220456e-05
-1.40885380457421e-06
-1.60134595513509e-05
-4.54951706641853e-05
-1.9399962364078e-05
-1.90642701238558e-05
-2.80882207918004e-05
-1.50114652994588e-05
-1.83172159034706e-05
-1.37279415045109e-05
-4.06222537522026e-05
-3.22182289329892e-05
-3.6936484730873e-05
-2.92567029927097e-05
-1.17325093240821e-05
-1.71272666659109e-05
5.62193966425508e-06
-1.40875804979753e-05
-2.76901491928881e-05
-2.19960844403094e-05
-2.66298615714639e-05
-3.18570163467293e-05
-2.81616269601487e-05
-1.23655332682643e-05
-3.69817250497821e-05
-3.08139789099982e-05
-3.09880560267732e-05
-3.42696584189764e-05
-1.02600266324682e-05
-2.18313150349466e-05
-2.23867227229198e-05
-3.69619788456759e-05
-4.04712825639153e-05
-9.92710942055648e-06
-1.41480009927247e-05
-1.88683974366586e-05
-2.09356294926485e-05
-2.39365693973866e-05
-1.69435995110335e-05
-5.50955822012529e-06
-2.49528206279632e-05
-3.00228777422903e-05
-1.76258025162868e-05
-3.65511172575258e-05
-1.43956283145552e-05
-2.06108346698744e-05
-3.35542754240757e-05
-6.32432194204641e-06
-1.90243908847243e-05
-2.55850980884663e-05
-3.16452851703487e-05
-3.12983266875549e-05
-3.49377699027084e-05
-3.92831525032742e-05
-1.23539724516739e-05
-1.83354363551689e-05
-2.56633535194745e-05
-1.70233758634718e-05
-2.88454128886273e-05
-6.89776519051808e-06
-2.81703994568483e-05
-1.66178775831941e-05
-3.32785237558121e-05
-2.24080237993547e-05
-2.59345264702392e-06
-4.16030774695441e-05
-5.93417567817264e-06
-1.46289598523758e-05
-2.68587033098031e-05
-3.5611183647596e-05
-2.80363487651421e-05
-3.30579562828013e-05
7.09794093034876e-06
-2.41643442121788e-05
-3.55685234855174e-05
-6.82624969788098e-06
-1.39969116362222e-05
-4.71811535646817e-05
-2.82991157982895e-05
-2.60708790254495e-05
-2.60590825186251e-05
-3.0381995665192e-05
-1.83577846333678e-06
-1.74528237439994e-05
-2.29451642133164e-05
6.20031947575086e-06
-1.34181025394691e-05
-3.0090675597587e-05
1.69439871941736e-06
-1.64389339949579e-05
-2.80438672572244e-06
-5.00307126259353e-05
-2.89981931250071e-05
-3.6851077603771e-05
-2.260144656818e-06
-2.66083065871575e-05
-2.45788867371683e-05
-2.78597242488692e-05
-2.91524394910239e-05
-2.22275952207872e-05
-2.12465177687067e-05
-9.93623128758547e-06
-3.14630331890305e-05
-3.64884984964486e-05
-3.06467653058622e-05
-2.5622558986342e-05
-3.58288409551711e-05
-2.30329135468233e-05
-2.18929213276002e-05
-3.55998085475017e-05
-4.64873899387133e-05
-2.45786411601997e-06
-1.0538107669445e-05
-3.23670388759616e-05
-1.25821463633071e-05
-1.46250804697285e-05
-3.78533090413616e-05
-1.54641475640002e-05
-2.96363927780779e-05
-1.66678550178244e-05
-2.4407476519381e-05
-6.19796353758922e-06
-8.1910008564535e-06
-2.74608634164412e-05
-3.01275916738847e-05
-3.18142517848238e-05
-2.32908663391505e-05
-3.39999718198122e-05
-1.45894373436216e-05
-9.90049328787217e-06
-1.1016489645163e-05
-4.69069518240954e-06
-2.76722522549868e-05
1.51273291995108e-06
-1.24936971874025e-05
-1.77988371300787e-05
-4.00770844505479e-06
-1.77540803854205e-05
1.56896782702157e-05
-3.4256017145098e-05
-5.35890652078043e-06
-1.50294777661972e-05
-3.05876608860031e-05
-5.09256540501355e-06
-9.09660615571283e-06
-6.91200642960552e-06
-1.77518939366414e-05
1.59421501098379e-06
-1.24743637986774e-05
-2.10218376679657e-05
-3.99341412196806e-05
-1.92199650551483e-05
-8.32035754381442e-06
-3.26280634647292e-05
-3.45174909634313e-05
-3.52696441660189e-06
-1.39229116026111e-06
-2.36299600268051e-05
-1.41928343829282e-05
-2.70872261649366e-05
-2.63349235202328e-06
-2.08359015425616e-05
-1.94876330689111e-05
-2.51529909644508e-05
-1.50614684870127e-05
-2.69718209191565e-05
-5.23034855984261e-06
-1.8438049507718e-05
-6.75092886756359e-06
-1.23252284163308e-05
-3.54838931618219e-05
-2.99860653108724e-05
-3.28141056384306e-05
-1.78200485848681e-05
-3.77240436477221e-05
-2.41279370933971e-05
-1.56814586490701e-05
-2.55450456266879e-05
-1.14872540474295e-05
-4.51311623379613e-06
-2.32942710223692e-05
-1.75585911857307e-05
-1.81868169905115e-05
-2.43252024984045e-05
-6.64566557709587e-06
-1.41654153981634e-05
-4.19284661875632e-05
-1.04956735715924e-05
-9.24867203646948e-06
-1.83806149129868e-05
-1.462250083921e-05
-2.74159908505433e-05
-3.44656873856235e-05
2.56338701955867e-06
-3.52659756700591e-05
-1.47908953155675e-05
-2.84296673256448e-05
-2.47205434171519e-05
-2.27924048966853e-06
-1.7866516474743e-05
-1.79305577395863e-06
-3.0662401972385e-05
-6.15351903426638e-06
9.91717532960817e-07
-4.31988797071227e-05
-7.62197429448102e-06
-2.31142822790631e-05
-3.20165034446152e-05
-9.89032793685885e-06
-1.12157149909164e-05
-1.73461477532361e-05
-3.08854618317215e-05
-9.19932250274299e-06
-1.8647047144536e-05
-1.66563435068071e-05
-3.01350959989217e-05
-1.2282031088286e-05
-3.14288785641973e-05
-7.00759708277963e-06
-1.76724096424537e-05
-1.49916869550616e-05
-2.61753354866172e-05
-1.67762404534021e-05
-2.24802737111928e-05
-2.32017705392544e-05
-1.60233642792005e-05
-9.5658377806744e-07
-2.14598156693947e-05
-3.161522226148e-05
-1.17632599824984e-05
-3.04519356805854e-05
-3.40708064858973e-05
-3.49579862889462e-05
-7.27737070611168e-07
-1.16299055921062e-05
-4.43125476544648e-05
-6.93941116260139e-06
-2.73584069706768e-05
-2.39218000749808e-05
-2.74328017348985e-05
-1.42521928831314e-05
-2.57371708064669e-05
-1.49672503740787e-05
-3.64862540260388e-05
-1.81889082862362e-05
-2.57779587286136e-05
-1.11270672078803e-05
-1.36267117742298e-05
-1.70461298763264e-05
-3.61659504460581e-05
-2.11714112939462e-05
-2.75016204242172e-05
-1.84163647467605e-05
-1.99505883910087e-05
-2.20294495696119e-05
-5.16628967203483e-05
-4.26349644510056e-05
-2.27265194849909e-05
-2.30266048020537e-05
-7.28791955991218e-06
-3.95263487035095e-05
1.13521834669271e-05
-1.80071798156582e-05
-1.71175233542097e-05
-1.43972162910511e-05
-3.6323048999066e-05
-2.67976046884685e-05
-2.29624007604567e-05
-2.5853972437184e-05
-7.21831845862697e-06
-2.75240353613625e-05
-1.83293011147701e-05
-1.87276784892436e-05
-2.54375297428456e-05
-2.05365831679222e-05
1.04625485993686e-05
-2.69083597945842e-05
-1.2401970741917e-05
-2.56378942316166e-05
-3.2205577958741e-05
-2.6639588944723e-05
-2.58846173967038e-05
-2.29165842266143e-05
-1.8390489945534e-05
-1.62225458381983e-05
-3.21844154946821e-05
-3.2589966481923e-05
-2.82671063412612e-05
-3.77516448007902e-05
-1.38245827898548e-05
-3.40716785751094e-05
-1.66026382750481e-05
-1.23822010798326e-05
-2.57830659832345e-05
-1.10069137365556e-05
-2.3570767879856e-05
-2.23154246247491e-05
-2.46315210672427e-05
-1.21927341973297e-05
-1.61156296071457e-05
-1.33565396725807e-05
-2.70628451830096e-05
-4.30261122887483e-05
-1.56382737297188e-05
-2.51318444122639e-05
-9.11161237587733e-06
-2.91535041776514e-05
-2.16402076038685e-05
-7.27311709318664e-06
-8.01626169781472e-06
-2.65921172475076e-05
-2.78673517915885e-05
-2.74320308100097e-05
-1.86303747364494e-05
-2.16894530042931e-05
2.22608249178443e-06
-1.7963694550828e-05
-2.73444871191941e-05
-1.58456550794579e-05
-4.22982439505515e-05
-1.43840642422672e-05
-3.62573362951568e-05
-7.11017623581831e-06
-2.03055421606443e-05
-1.27035924455855e-05
-1.71158162395685e-05
-1.08056541219542e-05
-2.65175834425177e-05
-1.45792382951199e-05
-1.22009964700522e-05
-1.94764872322054e-05
-3.15925429417397e-05
-2.59190992985481e-05
-1.5103597368021e-06
-4.55625774905484e-06
-1.69267525117391e-05
-4.36904467599573e-05
-1.26042617187689e-05
-5.49310106848378e-06
-8.12187896002852e-06
-3.48195459184063e-05
-1.7324640098269e-05
-1.69940410389056e-05
-2.06328581744731e-05
-3.37245598402635e-05
-2.80564935242031e-05
-2.34931009629315e-05
-2.2972749026474e-05
-9.43577951328629e-06
-2.77813709977145e-05
-1.79532386671621e-05
-2.59962479682886e-05
-1.46652486531962e-05
-5.49778480433767e-05
-2.8258755569787e-05
-6.29052465438989e-06
-2.2911977570428e-05
-2.55062217781332e-05
-1.22036117547377e-05
-1.36525469903937e-05
-4.47497323512115e-05
-8.54306217254349e-06
-1.68290841133586e-05
-1.19500268209606e-05
-2.19080467910223e-05
-4.06872418476248e-05
-2.06059874057009e-05
-4.79236449967549e-05
-6.80634337717163e-06
-3.93217338020738e-05
-2.69426454814677e-05
-4.960845869503e-06
-8.86330565595018e-06
-2.03484498035461e-05
-3.46175506244541e-05
-3.02446986375906e-05
-3.52328701745549e-05
-3.33348664868238e-05
-2.08537473232747e-05
-2.85313937231826e-05
-2.83719617211364e-05
-8.23996714557694e-07
-1.66731886417e-05
-3.68376879944264e-06
-3.36658561252673e-05
-3.48777921520671e-05
-2.23072893703888e-05
1.1115668402478e-06
-2.18010052041282e-05
-1.86235924192717e-05
-1.89561074365104e-05
-2.16488238150843e-05
-3.0793657781449e-05
-3.78409771475573e-06
-3.4789170831906e-05
-1.44395130773261e-05
-1.39976802223862e-05
-2.5721186669839e-05
-2.07892136674255e-05
-2.28976324482113e-05
-4.1028865478692e-05
-1.84354243233465e-05
-2.62704399426159e-06
-3.88143431584275e-05
-1.68385821421614e-05
-2.64439614611709e-05
-9.81171898804745e-06
-3.59314493785674e-05
-1.03858315810511e-05
-2.8054748960404e-05
-1.30652328836488e-05
-6.98359070212486e-06
-1.04628610484463e-05
-1.29394111088759e-05
-2.96077520307152e-05
-4.74036220107458e-06
-2.75593563794951e-06
-2.80687404006906e-05
-2.31064605350091e-05
1.22030398119955e-06
-2.53264493193935e-05
-2.9241746353926e-05
-1.9436066745389e-05
-2.10315450230857e-05
-2.96605178343461e-05
-3.48192613454077e-05
-2.2521400439204e-05
-1.53512188574779e-05
-2.69267836583073e-05
-1.19418841082506e-05
-4.54512498823968e-05
-1.0262057727925e-05
-2.24352448961434e-05
-1.95271800737834e-05
-2.62913179251268e-05
-2.96243952412934e-05
-2.20905179456109e-05
-1.67723554615497e-05
-2.2087126221064e-05
-2.08429724097426e-05
-2.42145667676287e-05
-2.09394706612812e-05
-2.04968865626621e-05
-3.43870841281813e-05
-3.37888987866393e-05
-1.29627528981608e-05
-4.9991701835601e-05
-1.92326077002892e-05
-2.29063583384358e-05
-1.65550121743237e-05
-1.93719583226358e-05
-2.14136713513513e-05
1.08722858573922e-05
-8.59334247706712e-06
-2.27345387153368e-05
-1.78672264219385e-05
-2.5489530149304e-05
-3.89728260934511e-05
8.0596956012247e-06
-3.94316677398818e-05
-4.78431232243955e-05
1.41896809710792e-06
-4.67163528025976e-05
-1.40782409173066e-05
-3.57261281770284e-05
-3.94121563267682e-05
-2.80563501927674e-05
-6.15287902984988e-06
-3.75491620006756e-06
-9.15611077365599e-06
-6.44616563581679e-06
-9.55378210612909e-06
-1.92682773985295e-05
-1.25955221612681e-05
-4.65669720902579e-05
-3.15056657339292e-06
-2.61768210952495e-05
-9.10814311543829e-06
2.88233855950389e-06
-3.42163406860873e-05
-3.75676437507864e-05
-2.10219441139062e-05
-1.78334666037391e-05
-3.40138715604556e-05
-3.16579039635062e-05
-3.42622765515232e-05
-5.10605264263447e-06
-4.13872600588078e-05
-3.90784638664609e-05
-1.4970014760429e-05
-1.23405622178394e-05
-3.48526524759722e-05
-2.56519631976793e-05
-3.81047386816811e-05
-3.85269547666422e-05
-2.24465501792278e-05
-1.38313022546813e-05
-2.48587623069729e-06
1.66872951183037e-06
-3.57608255669075e-05
-9.71873287156812e-06
-2.72932532442583e-05
-2.5480513575581e-05
-3.57659564150862e-05
2.0644936395931e-09
