# Supplementary material for: Research on computational propagation and identification of mine microseismic signals based on deep learning
Source: PLoS One. 2025 Oct 22;20(10):e0334641. doi: 10.1371/journal.pone.0334641 (PMC12543183; doi:10.1371/journal.pone.0334641)
Supplement: S2 Data — (ZIP) [file pone.0334641.s002.zip › 000100500002027.xlsx_0.txt_24.txt.txt]

-2.18117748642865e-05
7.02065478917665e-06
-5.57159468386149e-06
-1.20677897016002e-05
-1.40780053283906e-05
-3.26369084890541e-06
-2.12190932472291e-05
-2.11725263838785e-05
-1.84336290053748e-05
-3.96194449364539e-05
-5.47434761616836e-06
-3.10769197243345e-05
3.19708933429958e-06
-2.19031363753953e-05
-1.52834726879925e-05
-1.08998280104636e-05
-2.79879629252075e-06
-3.52039368433313e-05
-2.64793203200622e-05
-4.69545711727098e-05
-1.9100739089145e-05
-9.45576729226449e-06
-2.75888973284751e-05
-2.34356084314036e-05
-3.00795127198923e-05
-2.21806319995898e-05
-3.3786632029925e-05
-3.31495655936924e-05
-3.18661947801903e-05
-9.63868108916276e-06
-3.5488601421978e-05
-3.32981561570516e-05
-1.58696120207309e-05
-1.51491976833959e-05
-2.87921782014619e-05
-2.77093022131838e-05
-3.0417030152119e-05
-5.28035297222896e-05
-2.41802426651722e-05
-2.18487056980194e-05
-1.16608071727511e-05
-2.93692847175776e-05
-1.50620984132907e-05
-8.47507305043701e-06
-1.56191040673466e-05
-1.32546429494111e-05
-7.74352400864155e-06
-2.45421518762328e-05
-1.74786994578532e-05
6.33018400418463e-07
-2.22584402956885e-05
-3.53751985949017e-05
2.11213997167004e-05
-2.91447876453296e-05
-2.51436674460672e-05
-1.45420518185849e-05
-1.00295290056233e-05
-4.95488737589522e-05
-2.15540598857674e-05
-9.49438442818113e-06
-3.54717287448041e-05
-1.36191365647944e-05
-1.48392482044154e-05
-3.80617352713943e-05
-7.77931143291705e-06
-3.5151642041091e-05
-2.60855456706541e-05
-1.10455314580615e-05
-2.07536521650861e-05
-1.6943610647212e-05
-2.06910549226452e-05
-9.05679318569599e-06
-2.22801147258349e-05
-1.28799961474626e-05
-3.46634092497167e-05
-6.19934162104617e-07
-2.52760579372859e-05
-1.57986477438311e-05
-6.79261713317092e-06
-1.04740220746725e-05
-8.89576099077129e-06
-2.38501058633546e-05
-2.06982471438246e-05
3.17209735658799e-06
-2.15039063240356e-05
-4.02199304736264e-06
-3.02490339926334e-05
-1.45386018710495e-05
-4.36387419665655e-05
-9.1349317165181e-06
-4.42868703629977e-05
-1.8055320072979e-05
-6.39060401495886e-06
-1.09318032201967e-05
-3.20434853893037e-05
-1.72574799889345e-05
-2.01672440105149e-05
-9.8111101276506e-06
-1.80110684697996e-05
-9.2234416830633e-06
-2.51367433326858e-05
-2.3576743968904e-05
-3.29125940229367e-05
-1.09301854576781e-05
-5.05038579045413e-05
-2.1012568364052e-05
-2.49575412948811e-05
-2.59398385333611e-05
-2.3527982267229e-05
-1.08278455928824e-05
-2.66475844768776e-05
-1.27337525020172e-05
-1.26192898286874e-05
-3.19231058671265e-05
-4.97520013669092e-05
-8.63093836303104e-06
-2.45974428255924e-05
-7.7606270994819e-06
-6.27571548918509e-06
-5.90557210755849e-06
-1.77805213665108e-05
-1.52988430076871e-05
-3.97098381721913e-05
-1.62069661899092e-05
-3.22463200168124e-05
-3.17495090455063e-05
-2.8257032551137e-05
-2.16540173487696e-05
-3.05915604729091e-05
-2.64594457452591e-05
-5.22715140940213e-05
-1.7515930505166e-05
-2.56487937498785e-05
-1.86695377170909e-06
-4.97793773102321e-06
-3.77334582456925e-06
-2.34621349314208e-05
-1.51321357937801e-05
-1.41410569978524e-05
9.70522061547341e-07
-3.34684962818453e-05
-7.29731468298866e-06
-6.87858607901578e-06
-2.29483024084986e-05
-1.67862966076358e-05
-1.59701547460602e-05
-3.80608650084414e-05
-3.83788942496852e-05
-3.41236138179414e-05
-2.62386438068921e-05
-1.7770935095568e-05
-2.84888750402787e-05
-3.17991572171509e-05
-2.67214227651143e-05
-1.00969512737399e-05
-2.9416926435951e-05
-3.04513799736101e-05
-8.59570597641795e-06
-4.83999078389585e-06
-1.21139430945278e-05
8.90368339938017e-06
-2.62050483346788e-05
4.67642899483415e-06
-9.05154526410732e-06
8.46535979433827e-06
-2.90893705716282e-06
-4.15854930178341e-05
-3.28476038057057e-05
-1.54320097273354e-05
-8.08243317994377e-06
-2.47482003137769e-05
-2.11617528558124e-05
-1.18748810342575e-05
-2.91131072655925e-05
-1.65096890549644e-05
-1.56747069024188e-05
-1.77642304116962e-05
-2.55215349820908e-05
-1.64921383876796e-05
-4.0724359724611e-05
-3.30653977408152e-05
-2.98476801086891e-05
-2.40368907510977e-05
-1.23019217503509e-05
-1.7025595554836e-05
-1.3028529183868e-05
-1.8144768403844e-05
-6.20564270387683e-06
-2.11473214167606e-05
-1.88768617265566e-05
-2.27792892592201e-05
-2.93115119475421e-05
-1.0187208831279e-05
-1.67796281025292e-05
-3.32991617242503e-05
-1.96039686521701e-05
-2.1992686910836e-05
-3.85292826921184e-05
-5.66796154721006e-06
4.08400861726265e-06
-1.50359195470993e-05
-2.32041369423576e-05
-2.6448998011347e-05
-3.38353954036427e-05
-2.20854182244452e-05
-1.49656723150845e-05
-1.91622013385697e-05
-2.76148304100055e-05
-4.2601528960806e-05
-2.39110028526856e-05
-3.61231350665315e-05
-2.20613600153527e-05
-3.45045626673457e-05
-2.61264327823683e-05
-2.7815576552932e-05
-1.45025859232279e-05
-4.53580572297013e-05
-1.80487956571855e-05
-2.24340573557817e-05
-2.8009840450851e-05
-3.44831481901525e-05
-2.68587024041689e-05
-4.022007556674e-05
-1.62133513761099e-05
-7.09432553079923e-06
-2.28634586742546e-05
-1.35484867947409e-05
-1.37691608821703e-05
-2.2056009197457e-05
-3.01022603461556e-05
-2.91752185972869e-06
-8.69838820724152e-06
-1.20878044969017e-05
6.3425986372768e-06
-2.27118141657481e-05
-2.84978890434169e-05
-2.73864085280249e-05
-3.23698894558888e-05
-2.20984773804071e-05
-2.54736380446573e-05
-1.14102252502549e-05
-2.52793791958986e-05
-1.84211414270767e-05
-1.9631988553123e-05
-2.46694306110991e-05
-1.1991043957656e-05
-2.28387720111261e-05
-1.26971969534259e-05
-4.25934249161838e-06
-2.78088257072747e-05
-1.31615708272523e-05
-4.04238120763297e-06
-1.49299455390572e-05
-1.16962152385296e-05
-2.03171998099567e-05
-2.17504876227038e-05
-3.00859331991702e-05
-1.64072620771409e-05
-2.04216112131855e-05
-1.63503832163293e-06
-1.71229617484968e-05
-4.28398445373526e-05
-1.53190742748181e-05
-2.33272334472559e-05
-4.44213955935202e-05
-2.70592759110903e-05
-2.04958546478033e-05
-3.2451246255918e-05
-1.91882124263199e-05
-1.56421210546737e-05
-3.75381876631046e-05
1.12549571085646e-05
5.79196444389388e-06
-2.05396921862814e-05
-2.25174043481206e-05
-6.44964235634153e-06
-1.99927304105412e-06
-2.02577586557103e-05
-5.52871321381914e-06
-1.28442010324038e-05
-1.85948010586108e-05
8.19908428930128e-06
2.11251300452283e-06
-3.68467758976455e-05
-3.0072856401025e-05
-9.15894526690329e-06
-1.22597990461285e-05
-2.4311385080566e-05
-1.71458292633462e-05
-1.79128021172042e-05
-4.63046265436336e-05
-2.2347812839588e-05
-2.02210859640497e-05
-2.45157198493704e-05
-3.25614781861597e-05
-1.10303565027915e-05
-3.08158334363041e-05
-3.54161738052159e-05
-4.31509653515877e-06
-2.87632938848062e-05
-3.7516806141474e-05
-1.90446368456843e-05
-2.91029505495865e-05
-5.26472326728269e-06
-3.69584510499987e-05
-3.0703635675069e-05
-2.82050130501259e-05
-3.56435779019861e-05
-1.2219542638625e-05
-1.67550569071224e-05
-1.08838673242314e-05
-2.98078280758088e-05
-1.81479186722894e-05
-2.97024831751967e-05
-1.20536380494507e-05
-2.25074517846032e-05
-2.36088477124722e-05
-7.19106578651467e-06
-1.58826807865068e-05
-3.04641981387685e-06
-2.14774953948572e-05
-1.58427264008939e-05
-1.82016946816662e-05
-2.81302312502151e-05
-4.41563469176061e-05
-3.04572168320961e-05
-1.59509179364191e-05
-1.48194876765625e-05
-1.40052820393125e-05
-9.65321664193985e-06
1.32439233504069e-06
-1.60229752294811e-05
-2.43720533461316e-05
-1.54475257737164e-05
-3.36575060152602e-06
-8.10618018744274e-06
-2.01766380196387e-05
-1.4438438030216e-05
2.18111749928172e-05
-1.98016402854675e-05
-1.05227535514979e-05
-3.00280988459752e-05
-5.9726021585512e-06
-2.00664102670093e-05
-6.237170063532e-06
-1.27939442567394e-05
-2.2102981666604e-05
-3.9458794685478e-05
-1.76942129553057e-05
-2.64608049746367e-05
-2.26096891071144e-05
-2.47960672779529e-06
-3.36768631568062e-05
-1.5109654467305e-05
-2.55993004434688e-05
-2.54681068214217e-05
-5.58902040533056e-06
-1.04424974031998e-05
-2.87075244820659e-05
-2.99052085772255e-05
-3.6191516028153e-06
-1.38169327136265e-05
-2.56494091976487e-05
-9.48962858801317e-06
-3.66107318216583e-05
-5.32031784432272e-05
-3.60901751677568e-05
-2.10482867479043e-05
-3.87950441933894e-05
-1.89100072236191e-05
-2.22347547209705e-05
-1.97221874223254e-05
-1.51415715455342e-05
6.396584289438e-06
-5.90768443959187e-05
-1.18807064566781e-05
-3.00080016547685e-05
-2.80897780634746e-06
-1.26923688775048e-05
-1.91655667958456e-05
-1.86149174383072e-05
-1.21120170006251e-05
-1.54072833044785e-05
-3.21554007752603e-05
-1.38682170277524e-05
-6.55701348794254e-06
-2.15792924149019e-05
-2.2600726906872e-05
-3.38485192306106e-05
-7.08816365682565e-06
-1.14010922715832e-05
-3.392693286994e-05
-3.86402188831665e-05
-3.63567088003025e-05
-3.65864728911067e-05
-2.30634513865035e-05
-4.07290975074105e-06
-2.42336372295746e-05
-2.41390807970302e-05
-2.01583821287593e-05
4.48719031031303e-06
-9.58276322837403e-06
-1.24378342950773e-05
-1.97862549944051e-05
-3.90937211488029e-05
-2.14674736678078e-05
-2.71339199894852e-05
-2.10342895761336e-05
-2.91192006708494e-05
6.4703412769979e-06
-4.7196218927671e-05
-1.64045770241047e-05
-2.74998932522642e-05
5.31254040369483e-06
-1.76872785104138e-05
-5.94184342393121e-06
-2.21728159820016e-05
-4.50723944967765e-05
-2.87345241698266e-05
-3.88809639354312e-05
-4.20943730953226e-05
-1.81247325738925e-05
5.7085335349785e-07
-3.66735222540194e-05
-2.5644370219841e-05
-3.3660926138879e-05
-1.37301262133147e-05
-1.90739509621189e-06
-2.91058296136658e-05
-2.88837227341224e-05
-2.54737960188311e-05
-2.21909868545884e-05
-2.09172880493936e-05
-3.81740311448999e-06
-7.56583212900087e-06
-2.1178476202088e-05
-2.75280429486549e-05
-2.95450525618291e-05
-2.7756390934391e-05
-2.48651419414506e-05
-8.27520217303719e-06
-4.14810149252894e-05
-1.2783855048879e-05
-2.40530059038143e-05
-1.92009856743199e-05
-2.70822716886007e-05
-3.10867119994754e-05
-1.87915629147787e-05
-3.01564960420867e-05
-1.77762207529921e-05
-2.1146594510375e-05
-1.72259676772182e-05
-2.40710493838896e-05
-2.71602756264452e-05
-8.27743245654963e-06
-2.19019824850331e-05
-2.29142323004572e-05
-4.85499549368604e-06
-1.7068037489236e-05
-3.34370774875158e-05
-1.38696252382482e-05
-1.88817045275267e-05
-2.86546369200869e-06
-4.21942073438726e-05
-1.634933708971e-05
-1.49733018324992e-05
1.38442416343126e-06
-2.99188183022389e-05
-1.66201597635332e-05
-3.09866644825834e-05
-4.14074097957922e-06
-1.92514796268931e-05
8.24052912087093e-07
-3.08231125028299e-05
-2.77788023273946e-05
-2.96437408400324e-05
-2.48337100763473e-05
-1.36090059779791e-05
-3.10513670550441e-05
-1.46186120839133e-05
-2.08697628815086e-05
-2.79326591438942e-05
-1.59138623370894e-05
4.91524794722594e-07
-9.77949876297496e-06
5.1522103364099e-07
-1.74974601860017e-05
-2.23804541281921e-05
-2.02503847711924e-05
-1.32335229701048e-05
-3.10012256981404e-05
-2.94404174316299e-05
-5.94227458528231e-06
-2.71072959572995e-05
-2.28330010271012e-05
-3.45695742348237e-05
-6.52703721797002e-06
-1.0371649738225e-05
-4.20921468479171e-05
-2.25430414188671e-05
-2.87550429243531e-05
-2.26893789252376e-05
-3.51600612911041e-05
-3.50923121576398e-05
-2.34140625677762e-05
-2.59461381087656e-05
-2.85938433367966e-05
-2.55053015511971e-06
-3.97851820249661e-05
-3.28732050040235e-05
-3.53406320974975e-05
-3.59500148860506e-05
-2.37792838296106e-05
-2.90035325619248e-05
-5.05362426552589e-06
-1.12599918545677e-05
-2.07097186595201e-05
-3.49205205257619e-05
-3.14674060992753e-06
-1.91203238885096e-05
-2.67459923041853e-05
-2.3584905343864e-05
-1.8307917735729e-05
-1.52148466426166e-05
-3.14308927676328e-05
-1.8452745699731e-05
-2.12873230711709e-05
-1.44001704318248e-05
-2.37124748619012e-05
-2.61215322390411e-05
-1.04460721704231e-05
-1.13917941713688e-05
-3.60527812992702e-05
-3.02460096988942e-05
-1.52899882567375e-05
-3.10056610911824e-05
-1.59609947578676e-05
-1.15701853548705e-05
-1.60840585769263e-05
-2.93958050238035e-05
-2.6805227506587e-05
2.49179419433438e-06
-2.46232006968388e-05
-1.19112691216942e-05
-2.17398320364675e-05
-1.03975709470386e-05
-8.69453257780057e-06
-3.25981328179759e-05
-2.24467708072915e-05
-6.13452222582522e-06
-2.73372588755708e-05
-2.72843345433767e-05
-1.61146021383743e-05
-6.2121799288812e-06
-1.63992553036085e-05
-2.95686806331648e-05
-1.30648860164942e-05
-2.52169886099497e-05
-7.11494145021714e-06
1.15978341074522e-05
-3.6348508268208e-05
-3.252509251121e-05
6.75895299719292e-07
-1.91304297680914e-05
-2.30271350782759e-05
-1.54856042727733e-05
-2.5530689917478e-05
-8.95370929908232e-06
-2.66715134165721e-05
-2.65122578385147e-07
9.10107725689504e-06
-1.21044428777999e-05
-1.65134874420687e-05
-4.44153868602935e-06
-2.13646475476144e-05
-3.47656080443199e-05
-1.04167764828855e-05
-3.56978798292807e-05
-9.02540436407659e-06
-2.1522173662028e-05
-1.3049624204721e-05
-3.38261158161791e-05
-3.79312656975401e-05
-3.43208992556893e-05
-2.28024261416216e-05
-2.3629159913045e-05
-1.811938216873e-05
-7.5933572339904e-08
-1.36813993099787e-05
-3.34772985553417e-05
-1.50493635561494e-05
-3.05671377662938e-05
-3.52311150835286e-05
-2.69224562722079e-05
-1.64606713086551e-05
-3.02230293303443e-05
-2.41908617021578e-05
-5.34582881848487e-06
-1.302673820728e-05
-4.47806379097049e-05
-2.74703383253392e-05
-3.72105287863595e-05
-1.41603555764166e-05
1.07826452195484e-05
-2.55170911484003e-05
-2.48146776599903e-05
-3.44915620252983e-05
-7.11745001821983e-06
1.64216501224085e-06
-3.53736413524396e-05
-2.71296105980984e-05
-7.99879391912232e-06
-1.97382697576023e-05
-1.5002225683974e-05
-1.76013764311979e-05
-2.29102510565314e-05
-2.50635497949709e-05
1.28638793699458e-05
-2.40594967591424e-05
-1.0572864087483e-05
-2.53128007542743e-05
-2.21030442748508e-05
-3.76655534469882e-06
-2.03062912215495e-05
-3.00163052746523e-05
8.93333060753024e-06
-2.96823182716495e-06
-1.30831107928432e-05
-1.61918166795189e-05
-2.46814025099962e-05
-2.6483291089207e-05
-4.20881432043938e-05
-2.42079178255768e-05
8.42537439276187e-06
-3.32607865154531e-05
-3.14992570244778e-05
-1.58149881050946e-05
-2.24089883905981e-05
-9.62389083555924e-06
-3.13382689613009e-05
-2.87041183361092e-05
-2.80329872386604e-05
-1.38842330890938e-05
-6.09409699836671e-06
-1.89584070008302e-05
-5.58887702768135e-06
-1.18754521686481e-05
-2.84800074775349e-05
-2.6084615485642e-05
-2.49984977310557e-05
-3.21927425168847e-05
-1.98825112218188e-05
-4.00201372494613e-06
-4.01218075960089e-05
-3.51765419931259e-05
-2.63358484573067e-05
-2.63734918772605e-05
-1.75125160793003e-05
-8.88070300551189e-06
-2.2303100552915e-05
-2.11136623206363e-05
-7.1194621727072e-06
-3.12625284104687e-05
-2.16337913313198e-05
-1.14803582064862e-05
-1.90450374190674e-05
-2.19185641908998e-05
-3.69320756336615e-05
-4.30813656845016e-05
-3.25741261218992e-05
-4.21514936068251e-06
-1.83925272546538e-05
-9.98369569202034e-06
-7.42132574107985e-06
1.20620414280167e-06
-3.09744185431925e-05
-4.92240376223489e-05
-1.59376107280787e-06
-3.61342209276466e-05
-1.68949065478142e-05
-2.38761273988265e-05
-1.5072485295649e-05
-1.5906906687175e-05
-3.42164345294206e-05
-2.64113473699398e-05
-2.81778499674875e-05
-2.48579759951912e-05
-7.75377335442536e-06
-1.11543763957935e-05
-1.25774091098881e-05
-1.97855789191032e-05
9.65378925452643e-06
-3.11382008669289e-05
-1.80999727830408e-05
-2.74485941722913e-05
-1.2990474277108e-05
-9.36237671101225e-06
-2.93945392675889e-05
-2.44847975306371e-05
-4.12697147237264e-06
-2.62474424669195e-05
-2.27625400323513e-05
-3.14870362273563e-07
-3.25224475076165e-05
-2.59241759116611e-05
-3.5501907615631e-05
-1.83984881616986e-05
-2.8101137536662e-05
-4.01115066006793e-05
-1.25604092016542e-05
-1.73847999874975e-05
-9.40005141173596e-06
-2.32038754195884e-05
-2.44608442452003e-05
-1.0143484261734e-05
-1.61206526157019e-05
-2.75101648945998e-05
-2.25386672869776e-05
-2.6541268124178e-05
-4.64182240897348e-07
-3.22554150950568e-05
-1.08219374400638e-05
-1.62409602889112e-05
-2.9472896189593e-05
-6.43272983163687e-06
-8.64849779566888e-06
-3.47589242357961e-05
-2.76837493285581e-05
-5.33064524563006e-06
-2.05597294999683e-05
-2.33730056411902e-05
-2.51770915679941e-05
-2.80153628123204e-05
-2.41955617860365e-05
-2.91730443301618e-05
-3.10168717439656e-05
-2.16866316066724e-05
-1.82872552734899e-05
-2.3496409607262e-05
-2.90232460812349e-05
-1.93770273349112e-05
-5.55288112164146e-06
-3.31779572772405e-05
-2.47663046310685e-05
-2.07468625075361e-05
-1.22648221914139e-05
-4.79931667252739e-06
-4.81506913159809e-05
-1.74555562488958e-05
-2.18566230744014e-05
-1.09100364601075e-05
-7.3232664100528e-06
-1.76678940866155e-05
-2.70469763074676e-05
-1.90189719121761e-05
-1.93585089009225e-05
-2.93821266001751e-05
-2.51273284563019e-05
-6.16759075262183e-06
-1.39317195151196e-05
-2.12555188573358e-05
-4.20830512663755e-05
-2.72906081449566e-05
-2.71536129988761e-05
-1.81081998453843e-05
-3.10644028712375e-05
3.91977186197541e-06
-8.444480811507e-06
-2.0652464965711e-05
-4.86211893138909e-05
-4.31202715950686e-05
-2.30655226422941e-05
-1.73209474269836e-05
-2.15282025726365e-05
-2.23157561863586e-05
-3.9709120980259e-05
-2.94006466673535e-06
4.97594722288205e-06
-3.27935961324889e-05
-9.1889674480409e-06
-1.70555109126479e-05
-3.48880810714971e-05
6.39781184390296e-06
-1.40361266502819e-05
-1.67498320485176e-05
-2.02861061341746e-05
-8.22264034341423e-06
-3.55007232707705e-05
1.70656829878481e-07
-1.9861016114138e-05
-1.30683907554768e-05
3.5828396387527e-06
-7.27829070772565e-06
-3.11728847680946e-05
-3.18384213480803e-05
-1.67904238686352e-05
-2.39829953799834e-05
-3.01932469702168e-05
-2.10352465048893e-05
-2.41711454918654e-05
-8.01678083587097e-06
-3.54972138324856e-05
9.06889557848212e-06
-3.87248351968097e-06
-2.40257733489165e-05
-1.79928929425003e-05
-2.54170959933077e-05
-1.51869538468888e-05
-2.3005605174357e-05
-3.37749864408064e-05
-2.41710317527574e-05
2.60796260546452e-06
-9.51752992773832e-06
-2.3120377247795e-05
-2.09422729381957e-05
-1.86662619087476e-05
-2.4917676381126e-05
-1.36589216629503e-05
-2.02160268390585e-05
-3.80691567071099e-05
-1.47152633221416e-05
-1.94262487408835e-05
-3.24905258493481e-05
-2.63969202276781e-05
-2.46160847441143e-05
-2.13318461114483e-05
-1.52842766465314e-06
-3.90905469746964e-05
-5.01853173121809e-06
-2.74501716094847e-06
-1.16492216755774e-05
-3.55902098984171e-06
2.74434822331586e-06
-4.50552533592587e-05
-2.380456518561e-05
1.85777497464904e-06
7.98928777843897e-06
-1.18190945919279e-05
-2.33586088041424e-05
-1.4629628214936e-05
-3.8903042138429e-06
-3.12253945216462e-05
-1.81988287654822e-05
-3.18727448652621e-05
-1.76651955480751e-05
-1.79021837983572e-05
-3.44100026795915e-05
-2.51893226632775e-05
-2.92824289324775e-05
-1.10247413135785e-05
-1.09656482403566e-05
1.40507395216185e-05
-1.6363164930967e-05
-2.19072116470678e-05
-1.66450894516518e-05
-3.52046259240845e-05
-2.95025105806262e-05
-3.00007299487677e-05
-2.16745517543409e-05
-9.31515004395981e-06
-4.94928321581387e-05
-3.45012596220754e-05
-1.9880330162757e-05
-6.48645228358949e-06
-3.72010033502579e-05
-3.40270179848134e-05
-2.97855466330016e-05
-2.03121143994849e-05
-1.17535731339858e-05
-7.32895243632509e-06
-2.88856340912839e-05
-1.61849943418045e-05
-2.39512676620868e-05
-1.47078738630685e-05
-2.44719500227315e-05
-5.46381559404016e-06
-2.9165314237445e-05
-2.31149378804069e-05
-1.80854724517228e-05
-5.03350872520544e-07
-1.72707453481178e-05
-2.2669902285831e-05
-3.8768656395176e-05
-1.53051578611546e-05
-1.91658325609225e-05
-2.39065231042407e-05
-3.08011755184819e-05
-1.41071906101188e-05
-1.98548690141241e-05
-1.93275953856114e-05
-3.68640854077614e-05
-3.96117509834401e-05
-2.88074066788662e-05
-2.29592104916334e-05
-1.6258748976851e-05
-3.32401255550831e-05
2.81390970723078e-06
-1.07271932646279e-05
-2.77942185577576e-05
-1.85325445299661e-05
-1.3560988277621e-05
-1.04115889331949e-05
-2.95224917864166e-05
-7.48170263662725e-06
-1.38782481120977e-05
-2.07120818907163e-05
-2.22683781542254e-05
-1.66320242976666e-05
1.03509405786014e-05
-2.56838369241773e-05
-3.70779044785733e-05
-4.45698691221041e-05
-2.22155586101346e-05
-2.4581948366312e-05
-1.54219832092811e-05
-2.27431869924739e-05
-3.39071369678939e-05
-6.7344314160891e-06
1.51066214571995e-06
-5.5617459133545e-06
-1.89060374586935e-05
-4.19503079699928e-05
-2.43783958257848e-05
-1.89606477206409e-05
-2.6747918583673e-05
-3.05564765936153e-05
-2.64689052919267e-05
-3.21596476035754e-05
-2.22232674292352e-05
-2.5990918560931e-05
-2.65419844402549e-05
-2.10422774841455e-05
-4.92187006038431e-05
-1.70410025186257e-06
-1.40217859147113e-05
-2.71395460150968e-05
-1.76214375977656e-05
-2.18857950863915e-06
-2.66872809783746e-05
-1.70215704798784e-05
2.22918886290837e-06
-2.23540348225537e-06
-2.13587052639384e-05
-4.55388740884135e-06
-2.00481691414893e-05
-5.09775102316773e-06
-3.66483872259089e-05
-1.7653179604772e-05
-1.41327056686804e-05
-2.31056832905117e-05
-8.87115606561889e-06
-1.81881382256221e-05
-2.11659865432416e-05
-1.04169915768585e-05
-2.96518424448371e-05
-1.77540021540751e-05
-3.0521307957652e-05
-1.49642604115271e-05
-3.68118213921515e-05
-2.43565528077419e-05
-1.54913024167804e-05
-2.43982808507666e-05
-2.5299827872409e-05
-2.99624288055763e-05
-2.48968079147436e-06
-2.13450665234475e-05
-2.35664607120831e-05
-5.39421356388087e-07
-2.10808995755913e-05
-1.69280538865313e-05
-1.58551817371191e-06
-3.6885766769419e-05
-3.77649584832204e-05
-1.99697029522595e-05
-2.17598480156211e-05
-1.77991604042002e-05
-4.72010426373339e-06
-2.77405215863879e-05
-2.57358134881674e-05
-2.13211620429887e-05
-2.94280332301017e-05
-2.73261586950964e-05
7.80892155578643e-06
-1.95472906941267e-05
-3.81568103553006e-05
3.177898955015e-06
-2.81635436515177e-07
-1.7093414664083e-05
-8.27453934297205e-06
-1.23551136322236e-05
-1.83247555959084e-05
-8.72913988156601e-06
-7.83610419055946e-06
-2.11892265957682e-05
-3.96358209316468e-05
-3.01465658278276e-05
-3.49043475473215e-05
-2.21837253105663e-05
-1.18137765430614e-05
-4.23203974094855e-05
-2.43861923289634e-05
-4.63116776492771e-05
-2.31439531857773e-05
-3.39587421885075e-05
-3.66918537566676e-05
-7.23858625567523e-06
-1.5010153495156e-05
7.00829961547377e-06
-6.24998791810398e-06
-2.26692648562346e-05
-4.06785322420665e-05
-3.54086643095796e-05
-8.80594702597814e-06
-3.26102703502399e-05
-1.34182218184426e-05
-1.95467903205275e-05
-4.00378870979597e-05
-2.08380148864016e-05
-2.060948832066e-05
-1.05924017478194e-05
-2.60249870863847e-05
-2.739402673845e-05
3.79264284989869e-06
-4.37185206685711e-05
-3.37733736819661e-05
-1.88238943173767e-05
-3.44879704182151e-05
-1.12289403500209e-05
-1.50426444940594e-05
-4.36174508691235e-06
6.30284808420186e-06
-1.61005388809728e-05
-2.58860784088165e-05
-4.28935255369465e-05
-1.89784916721615e-05
-2.76723917883226e-05
-2.91232601854073e-05
-1.56379404830058e-05
9.67641589046143e-06
-1.05838827937447e-05
-1.5157487809551e-05
-2.00725126973081e-05
-4.14379518546919e-05
-2.47419790931255e-05
-1.9563352425079e-05
-2.60898813615978e-05
-1.69813706918704e-05
-1.99716665317238e-05
-3.50284900578301e-06
-1.53695364068745e-05
-3.65009095638695e-05
-2.58440196171111e-05
-6.91515171002945e-06
-2.48884299013263e-05
-1.42048756006717e-05
-3.95574005664128e-05
-1.28981619542042e-05
-2.68458687514492e-05
-1.27083294250124e-05
-1.98484263155603e-05
-2.58424150283118e-05
8.47998643313349e-06
-2.80033981277291e-06
-1.75653779191723e-05
-1.39119804199901e-05
-2.57871929130435e-05
-3.58964022003848e-05
-1.88808018741804e-05
-3.22151478154597e-05
-3.62515169030397e-05
-6.32380632207913e-06
-1.90332519846401e-05
-2.38042473718732e-05
-4.08919643130375e-05
-2.10505545787226e-05
-4.4888520606564e-05
5.3332555705511e-06
-5.75147075122084e-05
-1.68470690997031e-05
-4.12734151931755e-05
-1.30542883034097e-05
-1.33637309392981e-06
-1.30140300928373e-05
-1.17893575729393e-05
-4.64839503068727e-06
-1.87448456481791e-05
-4.40648879535081e-05
-2.56406029801769e-05
-9.08042918317034e-06
-4.590309912317e-05
-2.97735648659988e-05
-2.87933814358358e-05
-4.09440390138057e-05
-1.79860528541503e-05
-2.07871360656339e-05
-3.54984509535358e-05
-3.32460501312043e-05
-2.90910866838792e-05
-3.48293742434987e-05
-1.93278945585461e-06
1.94896568674212e-06
-3.43921546831075e-05
-1.82440015630391e-05
-4.03736724134464e-06
-5.95622620891525e-06
-4.29064083591451e-05
-9.21588009572765e-07
-3.81630213640334e-05
-1.03172736456622e-05
-3.47209003462698e-05
-1.12793475348661e-05
-3.51471912627872e-05
-2.45257177948699e-05
-1.36311002136374e-05
-2.24766435413003e-06
-8.25875057382266e-06
-1.841889919169e-05
-1.65833492524286e-05
-1.47252402165683e-05
-2.01859568462351e-05
-1.65476199062453e-05
-1.66949230555839e-05
-6.87427307315127e-06
-5.24820899457392e-06
-2.01786102865328e-05
-1.74714469882074e-05
-9.92606571033733e-06
-1.62185161245607e-05
-1.67761681356842e-05
-3.66316018223789e-05
-2.06003986185112e-05
-2.87749758622836e-05
-2.56028678844024e-05
-3.31835099770376e-05
-2.67416617564237e-05
3.48269391811112e-07
-2.55825061633026e-05
-3.58243329186521e-05
-1.74190236240903e-05
-1.50702460071999e-05
-2.17314781241372e-05
-4.29977096031122e-05
-1.61146405328123e-05
-2.9334361555188e-05
-2.9363720533119e-05
-1.24045456031889e-05
-3.31490130897405e-05
-5.15049608128122e-06
-2.32393213459892e-05
-1.43243517689714e-05
-1.31125085828577e-05
-2.61431840983942e-05
-2.65738255899857e-05
-1.82969284938827e-05
-8.94991400459699e-06
-1.79911747957365e-05
-1.21910842234544e-05
-1.72279357089546e-05
-2.28040623795446e-05
-2.80203730829851e-05
-3.31112125283063e-05
-2.62813602148156e-05
-2.38629882571348e-06
-4.20433180494831e-05
-2.69724523725018e-05
-1.01618664768389e-05
-5.36395531634003e-05
-1.73246112139032e-05
-3.08370265718846e-05
-4.01269845904655e-05
-2.49797552108814e-05
-1.34341949598581e-05
-1.20053220211368e-05
-2.24724013250842e-05
-2.83646996376839e-05
-3.82681725709772e-05
-1.4126615296636e-05
-1.6299259077626e-05
-4.2058700280361e-05
-3.76307426713139e-06
-1.62705397700584e-05
-3.2759750269073e-05
-1.26367219582946e-05
-3.04420026176735e-05
-1.07122830185796e-05
-5.71882732515905e-06
-3.69422312263554e-05
-1.44121820182965e-05
-2.47869247313366e-05
-1.73319412202052e-05
-2.86403167372495e-05
-2.6748838201186e-05
-2.18553391157781e-05
-1.23080137345143e-05
-2.63047435240984e-05
-3.22909945896522e-05
-1.4135553375396e-05
2.87694738765614e-07
-3.91955821943523e-05
-7.66323478147679e-06
-3.97098079915117e-05
-2.37645351194069e-05
-2.87007502080007e-05
-4.47568681131079e-05
1.03753084210512e-05
-3.05004912738983e-05
-1.89859243580302e-05
-2.07215946858696e-05
-2.18797177433815e-05
-2.36138872554812e-05
-9.95363805188918e-06
-2.079277912216e-05
-3.3547612332324e-05
-4.83539606163037e-06
-3.08315751349389e-05
-2.27162225316216e-05
-1.07356281507678e-05
-7.01353446394875e-06
-3.33953015470553e-05
-6.81986788088992e-06
6.04566659776978e-06
-2.42965375218728e-05
-1.08953002945245e-05
-6.86256193189711e-06
-2.8054813832919e-05
-3.50618201815038e-05
-1.58698524645494e-05
-1.53357503279174e-05
-3.49341699767606e-05
-1.76772612637524e-05
-9.09716581514541e-06
-2.69837974666753e-05
-2.54017575855061e-05
-4.02145716719346e-05
-1.67136613874745e-05
-3.43301120626303e-05
-1.54957303704972e-05
-3.13176224699405e-06
-3.25616269186888e-05
-2.39191987773259e-05
-1.62808097797803e-05
-4.30005465656149e-05
-4.50621265476415e-05
-1.52573664257375e-05
-3.20712292991595e-05
-1.89274207705969e-05
-3.13153665508138e-05
-1.80106390090768e-05
-1.57389697822487e-05
-3.03872199910004e-05
-3.55507647618804e-05
-5.54064952718058e-05
-3.26356543466639e-05
-3.0874372928748e-05
-2.25673767570696e-05
-1.00220300495377e-05
-1.84454872569858e-05
-1.99624491905905e-05
-2.52948439071648e-05
-1.97140655998776e-05
-1.01342575115396e-05
-3.17947978189247e-05
-3.71669341461857e-05
-3.64426457331832e-05
-2.27391987384043e-05
-2.88322244486669e-05
-1.63207176171768e-05
-3.49178242125763e-05
6.14796776947056e-06
-2.21422721194745e-05
-2.89476665031937e-05
-1.38349663563616e-05
-1.7000683600123e-05
-1.96749631337014e-05
3.96319201981432e-06
-4.25310511035689e-05
-4.64033327732755e-05
-2.49354726251963e-05
-1.18611877547587e-05
-6.32999168399969e-06
-3.58720070261122e-05
-1.24006069788395e-05
-2.88400782354794e-05
-1.57704779075505e-05
-1.39567525780986e-05
-1.08442724554077e-05
-1.11643446933072e-05
-1.59527129289655e-05
-3.24245270014762e-05
-4.01256982078636e-05
-2.90384520856937e-05
4.26064916201808e-07
-3.21967638105047e-05
-9.70082800684782e-06
-1.97500339460881e-05
-1.32797741616861e-06
-2.78555450952282e-05
-1.85978837970722e-05
-1.10166621635777e-05
-3.66833915067772e-05
-4.0877129395692e-05
3.00014659387258e-06
-3.51198946296606e-05
-3.40526535995157e-05
-2.79819498599142e-05
-3.03995674287044e-05
-1.97147598161916e-05
-1.10966551701659e-05
-1.81336122821208e-05
-5.28111143966614e-05
-4.88564541344797e-05
-1.10644150952503e-05
-4.1494555963905e-05
-3.02476232013498e-05
-3.09371390780419e-05
-2.97513098308336e-05
-3.85710789050956e-05
-1.97652685409547e-05
-7.36656480947154e-06
-1.03262342944781e-05
-2.35121098856439e-05
-3.1998846144422e-05
-4.29878118376973e-05
-1.77554633833694e-05
-1.2733685957574e-05
-1.08680389888865e-05
-2.05141234746373e-05
-2.75894860965403e-05
-1.12724219284482e-05
-3.20399502457599e-05
-1.9723310852632e-05
-3.21978419526785e-05
-1.20450861507336e-05
-1.8681816422428e-05
-2.62476282306995e-05
-3.27060562561334e-05
-1.01391116705413e-05
-6.84241407099327e-06
-4.40765024323733e-05
-3.04551283835772e-05
-1.31354081886863e-05
-8.71829776418255e-06
2.20286968877835e-06
2.14040389020612e-06
-2.2127472068664e-05
-4.26710084537304e-05
-5.17405357214993e-06
-2.75784737491559e-05
-3.24135278877231e-05
-1.69642789868042e-06
-2.07454872123025e-05
-4.30477414675862e-05
-4.03819257596365e-05
-2.89600031483784e-05
-2.06187358921425e-05
-1.29821910991463e-05
-2.5790196698351e-05
-2.8818655720334e-06
-2.82632173995415e-05
-4.96878218927187e-05
-6.26776893634898e-06
-2.36616950323284e-05
-2.21244742843004e-05
-1.22633030946365e-05
-1.2659287416915e-07
-1.23011036386233e-05
-2.0790023075164e-05
-1.93995811292407e-05
-1.47521800346897e-05
-3.00499512410409e-05
-1.97513405136207e-06
-1.48486052276262e-06
-2.64270417279571e-05
-4.59491755312141e-05
-2.65981043075454e-05
-3.56078931235214e-05
6.16700623521407e-06
-9.84116781503021e-06
-1.34588705479549e-05
-1.69419538097532e-05
-5.41965305612818e-05
-1.92895009675661e-05
-4.82235960231183e-06
-2.41302623538832e-05
-3.13131779999489e-05
-3.74179879749198e-05
-3.63043746469269e-05
-2.84154276142201e-05
-3.93925593875745e-05
-9.30791014924861e-06
-2.10527337552827e-06
-2.8165254271729e-05
-4.09029419134551e-05
-3.33268642418943e-05
-3.98162092307868e-05
-2.74172435580691e-05
-1.86803926820017e-05
-2.45851721663265e-05
-3.02058065115754e-05
-1.9418647910596e-05
-3.40310981906493e-06
-1.78307941326529e-05
-2.7537193091632e-05
-2.17401006795883e-05
-3.87730706509189e-05
-3.19026448868801e-05
-2.7612168156476e-06
-3.18104134779669e-05
-9.4545513812435e-06
-2.48644464485882e-05
-2.42073398139472e-05
-2.58828678336023e-05
-2.18459641821655e-05
-1.83795504491675e-05
-2.78770397642678e-06
-1.93444255432136e-05
-3.13400961133688e-05
-2.77249821341546e-05
-2.11701858022687e-05
-2.00102547416673e-05
-2.30510333733005e-05
-1.99099233215121e-05
-2.17435260194563e-06
-4.34635384507964e-06
-1.6882976815881e-05
-3.49200190885201e-05
-2.50181188110123e-05
-1.23733625374337e-05
-4.01389427448022e-05
-2.19325939662233e-05
-2.42003763362932e-05
-2.04867667406574e-05
-3.95275553671583e-05
-2.38276522530649e-05
-1.6795575365367e-05
-1.35400899966807e-05
-9.75532579109575e-06
-1.00061215265357e-05
-2.5308802429506e-05
-1.65708305614483e-05
-4.01727014047099e-05
-3.77713811551782e-05
-7.02243072696324e-06
-2.47779926653199e-05
-1.64094473339254e-05
-1.20642988470374e-05
-2.97917272575312e-06
-2.28817426335334e-05
-2.31293044043088e-05
-5.14929495960956e-05
-3.61017914739845e-05
-3.08645085638005e-05
-2.95717247446387e-05
-4.69223245248419e-05
-3.1861581737187e-06
-2.65392885582993e-05
-3.98740541770026e-05
-1.3943355101607e-05
-2.134082677242e-05
-1.44979020235357e-05
-1.58885280292722e-05
2.30031576143722e-06
2.22311822220529e-06
-3.63849521613212e-05
-4.49296466655832e-05
-4.31832775786786e-05
-3.19893760460679e-05
-2.28178219351022e-05
-4.07240929918949e-05
-3.62813084400809e-05
-1.70343559424866e-05
-2.20779169002367e-05
-9.54654726179123e-06
-3.12295782704768e-05
-2.97011829801215e-05
-1.31317983143116e-05
6.13760600483275e-06
-2.95718911787625e-05
-1.95281905007778e-05
-2.20366926450616e-05
-3.30648572200831e-05
-5.19576628996522e-05
-4.00176129765833e-05
-1.97608004792695e-05
-1.57626262390376e-05
-2.52776848716713e-05
-1.55214034283877e-05
-2.71218008715218e-05
-3.16429053285326e-05
-2.76241297022736e-05
-2.78128853800003e-06
-3.3816623387e-05
-2.13746520506902e-05
-2.81982194385872e-05
-2.28440185645533e-05
-1.86171786149339e-05
5.24447656415445e-06
7.44639617184766e-07
-1.86268854502076e-06
2.29293537223155e-06
-3.21159876482768e-05
-2.19365863186215e-05
-1.30264023145538e-05
-2.159045776372e-05
-2.91531185487722e-05
-6.72140972919693e-06
-1.65874209230299e-05
-1.06903546229739e-05
-1.78888010594032e-05
-2.62565382293376e-05
-2.58330993445238e-05
-4.76389233677573e-06
-8.08745602949535e-07
-3.66150362964306e-05
-3.50281803667226e-05
-1.64122886551374e-05
-1.70409950854813e-06
3.7015859765499e-06
-6.32135115730902e-06
-3.33635139303996e-05
-8.35765415170376e-06
-2.94035480522583e-05
-1.25885555953237e-05
-1.27927489744081e-05
-1.02512438891779e-05
5.16427323701577e-09
-1.19037289111169e-05
-2.9932140387236e-05
3.06286127228718e-06
-1.86786107859455e-05
-2.71119651192222e-05
-1.01117532255906e-05
-1.83577067394729e-05
-1.93869042602036e-05
-1.49042511671571e-05
-3.60428169965095e-06
-2.67718612676741e-05
-1.70251825472242e-05
-3.04205157719912e-05
-9.25992437069452e-06
-2.35141219624241e-05
-3.10315143256612e-05
-3.7349284527379e-05
-2.65220451646857e-06
-2.11274255427492e-05
-8.39052903906452e-06
-2.74479555843299e-05
-1.62698109851128e-05
-2.61335064057096e-05
-2.23467824528981e-05
-1.29307999079397e-05
-2.77313808838252e-05
-2.72483102814293e-05
-7.70412442093749e-06
-4.23808670101065e-06
-1.15997646900526e-05
-2.56518521984844e-05
-8.3013843161863e-07
-3.75578815939669e-05
-1.56799088162438e-05
-3.39433255031267e-05
-3.38918734611918e-05
-2.49186656185048e-05
-2.38480732463438e-05
-1.49212768650297e-05
-1.40158230251589e-06
-2.70833742945953e-05
-8.79605972657814e-06
-1.21626059529059e-05
-1.04858253663257e-05
-3.10599923495385e-06
-2.28556784481201e-05
-5.47042149550634e-05
-2.98824972401351e-05
-1.51315311111256e-05
-3.18086428607009e-05
-1.00658728638429e-05
-1.39844607121289e-05
-2.97610476596655e-06
-2.94051227713411e-05
-1.17816143957034e-05
-1.45377721890257e-05
-2.87449811512005e-05
-2.72187241562655e-05
-1.87109164999416e-05
-2.60655914886408e-05
-5.50246320412735e-05
-2.45805600221091e-05
-2.36739783855815e-05
-2.76512597459445e-05
-1.79327526791805e-05
-2.86505814510496e-05
-1.43187043708276e-05
2.01985750429012e-06
-2.32346207745162e-05
-2.2530496872058e-05
-1.45552745580145e-05
-1.49333838529549e-05
-4.59807349632045e-05
-9.26682743106504e-06
-2.60497115841666e-05
-1.33575330971255e-05
-6.03599227760861e-06
-1.56835672374883e-05
-2.39439308932935e-05
-1.62421411190175e-05
-2.56954225228505e-05
-2.43742344163747e-05
-5.81988960564129e-06
2.17090220993488e-06
-2.50576221373346e-05
-9.16909298508542e-07
-2.33696116484182e-05
-5.91611963717778e-06
1.18032911806311e-05
9.95755526413947e-06
-1.86280102214344e-05
-2.39427937432383e-05
-2.81715954301129e-05
-1.90500426227778e-05
-3.73071413026961e-05
-4.23956205500718e-05
-1.44460951276925e-05
-1.41931569211447e-05
-1.6182435008907e-05
-2.37963614279146e-05
-3.43680809464902e-06
-1.59889571023942e-05
-2.1715565158385e-05
-4.16564431617972e-06
-6.96802174265028e-06
-1.96590513262962e-05
-3.11611038047859e-05
-7.8134652516958e-06
-1.09071426683905e-05
-2.54986203615004e-05
-3.59097913084023e-06
-2.4824202225769e-05
-3.49493200557184e-05
-2.63303601875775e-05
-2.91786611266308e-05
-1.70614943465119e-05
-2.96597644885163e-05
-3.84988389695236e-05
-2.58268241503119e-05
-4.43569185928092e-05
2.9400088333174e-06
-3.31277271721085e-05
-2.06053714546905e-05
-2.31517676130829e-05
-1.23211845893726e-05
-1.28528540912843e-05
-2.42952364514025e-05
-4.98284086139665e-05
-2.45934290273539e-05
-4.1111755830756e-05
1.50844573641132e-05
-3.0182106200593e-05
-3.45710510612439e-05
-2.14168818515917e-05
-9.65054351645268e-06
-5.70295936491083e-06
-4.2355633347796e-05
-2.36129627467715e-05
-5.4963865575849e-06
-9.62629319406928e-06
-2.63257456301641e-05
-1.86662317737936e-05
-1.07588831621177e-05
-2.08999234521424e-05
-7.86599232320014e-06
-2.63736718788078e-05
-1.09325791715273e-05
-7.98946382990101e-06
-3.41477838987009e-05
-5.33026799333757e-07
-1.38734325042212e-05
-2.50186143908588e-05
-3.52754134770818e-05
-5.32191983336923e-06
-1.99962599275377e-05
-3.38704689336909e-05
-1.32084431170189e-05
-1.48940843948784e-05
-4.57783431876204e-05
-2.14265971143562e-05
-3.33748163521351e-05
-2.33729731578141e-05
-2.99854690553494e-05
-1.03430288130188e-05
6.1847460391228e-06
-1.19639535294538e-05
-4.99116589417311e-05
-2.99803722779453e-05
-2.05262872728757e-05
-2.02227638749232e-05
7.26161867586116e-06
3.55554076847386e-06
-1.80738824210021e-05
-6.4312756553337e-06
3.67210247679078e-06
-2.36517242871082e-05
-4.35906702105807e-05
-4.96704357120379e-05
-3.12553671975045e-05
-2.42798708623625e-05
-4.65085194013797e-05
-2.12131178072203e-05
4.45956770595113e-06
-3.63091286191233e-05
-1.39855624602169e-05
-1.14334362993372e-05
-1.25260568994316e-05
-1.38922276660616e-05
1.44182327574247e-06
-2.12304011407795e-06
-2.46000182789211e-05
-2.19782728675019e-05
-3.29881283918506e-05
-3.07660527914233e-05
-3.48951814319061e-05
3.42030416562716e-07
-1.28779704332357e-05
-3.20888533688969e-05
-4.01086537074563e-05
-2.96255301401264e-05
-1.79615887230943e-05
-2.00482298166435e-05
-6.8448948850772e-06
-8.78489774796084e-06
-1.45401311098252e-05
-2.27193005800868e-05
-1.90952012520702e-05
-3.0825432750223e-05
2.79689104492046e-06
-3.1921670388377e-05
-2.79502126490413e-05
-1.53426908424186e-05
-2.82264802872238e-05
-1.9114390465904e-05
-3.12444568039236e-05
-1.73965221004474e-05
-2.49302712863389e-05
-3.3679659474519e-05
-3.92788385121751e-05
-7.20280179788957e-06
-2.10201098270727e-05
-2.72549449100438e-05
-3.07581835663764e-05
-2.82315364408147e-05
-3.03103698404135e-05
-4.93610087030233e-05
-1.5425161646671e-05
-3.0569496381905e-05
-3.13892888166855e-05
-9.25257385099272e-06
-4.30716584175119e-05
-1.60280374264848e-05
-2.38815281950581e-05
-2.09248444250198e-05
-3.73938535362569e-05
-2.53077543399477e-05
-4.07186947883436e-05
-4.09578548854206e-05
-1.21432378981046e-05
-2.63150998697517e-05
-3.1211672755564e-05
-9.03775182658476e-06
-2.17146982311374e-06
-3.26021849582857e-05
-1.57075143944312e-05
-2.7959480523662e-05
-3.4108757041764e-05
-2.01461207168543e-06
-3.35077668244419e-05
-3.16108774509395e-05
-2.37632399892672e-05
-4.50463285735998e-05
-3.15581421335274e-05
-2.07535995147627e-05
-2.31646342853993e-05
-3.06563144314601e-05
-1.0820554830788e-05
-1.26660477403834e-05
-3.19589440547731e-05
-1.38579027258885e-05
-2.07535423133279e-05
-2.13346303358431e-05
-2.77765532274373e-05
-2.59016736631887e-05
-3.01628355182631e-05
-4.19382672784128e-05
-4.06588193813243e-05
-2.23228497619384e-05
-3.96129703535286e-05
1.11303478200004e-05
-2.79294682575271e-05
-3.17778985829704e-05
-2.48223911431406e-05
-4.00269512493912e-05
-2.56452888080474e-05
-2.82721184034216e-05
-6.64112401650291e-06
-3.24679134599948e-05
-1.72260170770559e-05
-1.26762737562009e-05
-6.33538973838415e-06
6.12238494042095e-07
-1.93918683153203e-05
-2.25093217928056e-05
-2.3175722310932e-05
3.71436085331733e-06
-2.17024767373997e-05
-3.72652956797167e-05
-2.97479319603281e-05
-2.04470237048213e-05
-3.48785518085481e-05
-1.12024114522031e-05
-3.8796226549009e-05
-2.38292373999509e-05
-2.1130728492986e-05
-3.26555026691682e-05
-7.57613401645283e-06
-1.29788588620084e-05
-8.01374705810999e-06
-4.15425884862257e-05
-2.13472433532982e-05
-1.74202038079186e-05
-1.25388314320155e-05
-3.27953786734594e-05
-1.85165354129175e-05
-2.10577584410251e-05
-1.04210020572098e-05
-1.91750241151568e-05
-6.53437252164791e-06
3.49056187866347e-07
-2.71456320742455e-05
-2.93223905288459e-05
-2.48501527798942e-05
-2.86984283296371e-05
-2.95804059265102e-05
-2.77897284513645e-05
-9.29267779480229e-06
-2.34893313480441e-05
-3.39845963248614e-05
9.09250095166208e-06
-1.46786194074906e-05
-2.89162554664034e-05
-1.42601338102346e-05
-1.43976927109239e-06
-2.38819224527565e-06
-4.77981337250436e-06
-1.89382768189262e-05
-3.46233185327486e-05
-1.61888387015405e-05
5.77538205909538e-06
-2.78776579149773e-05
-1.13324836452722e-05
-2.54898722599915e-05
-1.03542564549685e-05
-1.22904238759602e-05
2.64582238439005e-06
4.32688398736719e-07
-3.58546597215858e-05
-9.2738431058515e-06
-2.24666867655091e-05
-3.46550000183774e-05
-3.39718866109562e-05
-2.65872876659495e-05
-2.37757076163675e-05
-2.74436321622685e-05
-2.88251165319783e-05
-3.31697977151008e-05
-2.5519261883456e-05
-2.57264199876776e-06
-3.06326732620119e-05
-2.31643120852837e-05
-4.27393493912711e-05
-1.47230146315646e-05
-2.40686137996773e-05
-2.49384258822753e-05
-2.97950631714161e-05
-2.67240061161155e-05
-8.42480549866248e-06
-3.09532729699601e-05
-1.11216304268257e-06
-2.60503023431899e-05
-1.27730984950782e-05
-1.53008101372744e-05
-3.71107071095817e-05
-3.91804533623149e-05
-2.07438966355283e-05
-2.68562354063655e-05
-2.31076443823605e-05
-1.97969406015505e-05
-1.88935174294779e-05
-2.22451278576119e-05
-3.9890126249907e-05
-1.86888985226911e-05
-1.8373129745075e-05
-1.76210014096552e-06
-3.15737395302731e-05
4.85592681293051e-07
-4.59419398617933e-07
-1.93531615446382e-05
-1.77254470836191e-05
-2.27916608962885e-05
-1.44131385511986e-05
-4.83726730196273e-06
-1.52000931709273e-05
-5.49522881564076e-06
-1.19492142763909e-05
-2.69584439321788e-05
-2.85075050743596e-06
-2.01839919143124e-05
-3.19935338084099e-05
-2.29403908377612e-05
-2.29998073180696e-05
4.97650706913547e-06
-5.13635182905005e-07
-3.13658981838462e-05
-2.90234069742599e-05
-2.73220948399055e-05
-2.40876518948039e-06
-8.66088159884669e-06
-8.66171416095112e-06
-3.3462165947669e-05
-4.23907163885239e-05
-2.81801778481225e-05
-1.66260502607723e-05
-5.40253298080343e-06
-2.28644000678593e-05
-4.08656112309256e-05
-2.43426109174159e-05
-2.51774509821635e-05
-3.3249706079554e-05
-1.00774167014127e-05
-1.86837957050579e-05
-1.50075137572619e-05
-1.00392118128216e-05
-3.39281330269284e-05
-5.18128875739827e-07
-4.1076893925518e-05
-2.56026788056976e-05
-1.40254886715887e-05
-3.45207532262535e-05
-1.82444591784736e-05
-2.61111729535779e-05
8.39992498786951e-06
-1.25408889094973e-05
1.67121223918606e-05
-2.0813495626081e-05
-5.42343292897758e-05
-1.60273647725449e-05
-1.30135388715654e-05
-1.12520121251394e-05
-2.02018769941048e-05
-1.9056174550729e-06
-8.31121910922152e-06
-3.81961538236261e-06
-3.98895359483084e-05
-1.54217833648481e-05
-1.77912885057258e-05
-3.27749297590385e-05
-1.25329114509365e-05
-2.75428986239149e-05
-2.5256400158748e-05
-2.6705214426479e-05
-1.13460418845766e-05
-1.29652805285828e-06
-3.18310245817621e-05
-9.27522960940723e-06
-3.30528853809779e-05
-2.40507648710679e-05
-2.09462503425756e-05
-1.82710026100753e-05
-1.77147838453115e-05
-2.74905128253796e-05
-2.4420462208887e-05
-2.41633919168299e-05
-4.64635907919495e-05
-2.10926092864107e-05
-1.67499703846662e-05
-2.56327094809659e-05
-1.04698870626231e-05
-2.51047202398569e-05
-2.24908585739751e-05
-1.5342761183636e-05
-1.51779015952489e-05
-2.56313135421229e-05
-1.11900649902431e-05
-2.5292141042203e-05
-2.11514632692864e-05
-3.7927894419092e-05
-1.45556378074333e-05
-3.34442379086653e-06
-2.86792814834802e-06
-3.06761733733366e-05
-5.3343304444055e-06
-2.4471176646512e-05
-1.74283751693228e-05
-2.97604672008746e-05
-1.03361371118748e-05
-3.77931740916349e-05
-1.87048076806225e-05
-1.96175539226669e-05
-2.16033917071792e-05
-1.21434187135337e-05
-3.60316169191358e-05
-3.53394287181166e-06
-2.17635650532621e-05
-2.88618851225123e-05
-4.83102766274682e-07
-3.34649544131252e-05
-3.09068095906799e-05
-1.65712892225297e-05
-2.38368140898564e-05
-3.68444851738494e-05
-1.93313922151235e-05
-1.76974341034911e-05
-2.54524698568611e-05
-1.56806296930086e-05
-2.41372290440829e-05
-4.12691479578831e-05
-2.21085303106345e-05
-2.87903458045887e-05
-4.39561704827824e-05
-1.20305302293756e-05
-7.25736743858002e-06
-4.10308828041503e-05
-2.62213544545708e-05
-2.44814746363724e-05
-2.32606498308826e-05
-2.1604566365684e-05
-2.69766722148267e-05
-1.92186778140618e-05
-2.96099564288371e-05
-2.07097098540304e-05
-3.266533039164e-05
-3.32271269591431e-05
-2.51163266760314e-05
-2.83365779322314e-05
-3.43820099376031e-05
-6.97561706550533e-06
-3.88972775549815e-05
-2.32602347523866e-05
-4.74839810191892e-05
-8.42592752158652e-06
-2.75232545547115e-05
-2.56276311400894e-05
-2.11752588302682e-05
-3.16774904282461e-05
-3.08557696141081e-05
9.22163225313059e-07
-2.25793485425046e-05
-1.02311155971835e-05
-6.29138849574263e-06
-2.79040151579075e-05
-1.94939016910114e-06
-3.73592347948544e-05
5.41964199256301e-06
2.86027659503782e-06
-1.81678461842996e-05
-3.40731094985636e-05
-7.63111356575053e-06
-1.02336753903743e-05
-1.45918804424385e-05
-2.62444936417031e-05
-2.20095885477303e-05
-2.38657804427852e-05
-3.18237105900449e-05
-1.41621087005309e-05
-8.62517120459121e-06
-2.24321065255965e-05
-1.91459712931549e-05
-4.33113346201895e-05
-4.05142792871375e-05
-1.23276464864806e-05
-3.15146322293781e-05
-2.81855062034186e-05
-2.43496624984504e-05
-7.552922805644e-06
-3.51133371952703e-06
-2.20904908207626e-05
-3.76869376743882e-05
-6.66243216893736e-06
2.56042912481072e-06
4.13784486471922e-06
-9.33397713987921e-06
-2.91756933332445e-05
-1.55048089847038e-05
-2.53393386507711e-05
4.138894919249e-06
-1.81933423058141e-05
-1.69257202608929e-05
-4.09859179627331e-06
-5.71893096433105e-06
-2.68536831218509e-05
-1.58714489472602e-05
-2.29218854295152e-05
-1.42162012478254e-05
-3.61017860640601e-06
-1.90623147641702e-05
-3.32352498520371e-05
-4.84106291391921e-06
-3.09362773016976e-07
-4.82185766309683e-07
-4.09347151386496e-05
-2.54498129368114e-05
-2.18472636666949e-05
-1.61211402103859e-05
-2.96556849844235e-05
-2.01795620221015e-05
-3.24964635975826e-06
-3.7595841850167e-05
-2.36534951902752e-05
-2.72166303752122e-05
6.91604034517596e-06
1.17929134672031e-05
-1.96927491859943e-05
-2.64067529715387e-05
-2.74625272783487e-05
-1.38055614649555e-05
-7.97048972514815e-06
-3.91881767082527e-05
-1.47585879619185e-05
-4.05409131738088e-05
-2.58852440766038e-05
-1.98483837829465e-05
-3.77065530779643e-05
-3.62116069383401e-05
-2.43799906128299e-05
-9.67351615782672e-06
-9.37741947092466e-06
-2.02368689606461e-05
-2.87450092275531e-05
-2.90260292878745e-05
-1.46146832124093e-05
-1.92552814082917e-05
-2.02208203062386e-05
-4.49824051063708e-05
-1.91557407673761e-05
-4.05558589948003e-05
-1.50201767991287e-05
-7.31296737578052e-06
-7.4124118897713e-06
-5.64051637287397e-06
-6.27170234068393e-06
-7.03240120026196e-06
-3.03615166333956e-05
-1.01479005542608e-05
-1.59673778998477e-05
-4.33115591432711e-05
-2.63679261968734e-05
-4.98905691531889e-05
-1.02095889411823e-06
-1.89230861287044e-05
-2.86898975251681e-06
1.70870573392877e-06
-1.62440087775668e-05
3.09190522444975e-07
-1.13627200477149e-05
-1.19573000962921e-05
-1.06213237562534e-05
-2.58064250260356e-05
-3.48871412105349e-06
-5.60703659133718e-06
-1.43656355105621e-05
-1.23523291796502e-05
-1.77329259168731e-05
-2.52114795561911e-05
-2.07019831699018e-05
-1.15628460528873e-05
-3.78752056311348e-05
-4.01185962044136e-05
-3.63077361815573e-05
-7.9951589934368e-06
1.53566833005276e-05
-3.80711449648253e-05
-2.47992918920365e-05
-9.20020073046852e-06
-3.51683521900019e-05
-3.12199939615721e-05
-8.90641228164433e-06
-1.20634334974411e-05
-2.38495863743983e-05
-1.37014534931538e-05
-2.81568327057139e-05
-4.48833772257591e-05
-1.28989571064246e-05
-3.15741522569651e-05
-1.60751345991712e-05
-2.41158621958397e-05
-2.23930827493413e-05
-2.40842255200554e-05
-2.0362799474873e-05
-2.86063217625128e-05
-1.98716769677952e-05
-2.78504208809227e-05
-3.12168373281534e-05
-3.86473193213201e-05
-8.75421535397075e-06
-2.74424817798296e-05
-3.85473298697695e-05
3.1927843789292e-05
-7.09446281440913e-06
-1.44720040933034e-05
-3.03462907450937e-05
-3.40672473786467e-05
-2.1987251965078e-05
-1.25030394050095e-05
-2.76480562897807e-06
-1.70230809154494e-05
-3.62304257175582e-05
-2.39851367311772e-05
-1.37483762168789e-05
-2.53043134533525e-05
-9.24842669164521e-06
-3.18066700068155e-05
-1.09225597826371e-05
-2.99383817353849e-05
-9.71342785106727e-06
-4.94067080286729e-06
-7.69225469688739e-06
-2.95904460290218e-05
-7.72431871532377e-06
-2.10043506658696e-05
-1.74634381268976e-05
-1.52910667499226e-05
-1.9821737021741e-05
-4.87509905806611e-05
-2.06126260149473e-05
2.88485438807034e-06
-1.48637498745267e-05
-1.6436976122394e-05
-9.68489930476096e-06
-4.48829653595299e-05
-6.76052443496613e-06
-2.84025564948164e-05
-1.94716075023857e-05
-3.08299455154108e-05
-2.48099938590068e-05
-3.85820379392347e-06
-1.8552447256622e-05
-3.22983893679957e-05
6.07818386797286e-07
-1.55557306844242e-05
-2.5630796046673e-05
-2.68006404546658e-06
-2.35092477852892e-05
-2.80683187859871e-05
-2.25919451780065e-05
-2.14560877202041e-05
-3.1045684228285e-05
-2.75132011868239e-05
-1.87776191391563e-05
-3.10512887946412e-05
-1.73161685617168e-05
-2.92189118297864e-05
8.33434503406479e-06
-9.36857096283327e-06
-3.6730820391447e-05
-2.042229506689e-05
-9.39153006942495e-06
-3.20219925550018e-05
-3.72603565815199e-05
-2.95385031416413e-05
4.93218093879905e-06
-7.83926529048456e-06
-2.14649256716231e-05
-1.40434657347085e-05
-5.76931946661056e-06
-2.46680056624783e-05
-1.90991935151447e-05
-2.86037670610685e-05
-2.73494159101795e-05
-1.43651429755928e-05
-3.59360789226396e-05
-2.99864647215125e-05
-1.44219124580914e-06
-1.12477730066002e-05
-9.59038261948615e-06
-1.55529381297471e-05
-3.7046073807994e-05
-3.55694504652559e-05
-1.80445845442776e-05
-5.70610059927128e-06
-2.35542174502947e-05
-1.80809614776146e-05
-3.02750874282025e-05
9.81488376271722e-06
-9.10532592209745e-06
-1.25007675162826e-05
-5.51556767960357e-06
-2.20187324805821e-05
-1.76814540549604e-05
-2.38711314896983e-05
-7.42768709849127e-06
-3.66685779107608e-05
-2.76170519235758e-05
-1.74955063986247e-05
-5.41960685993805e-06
-1.62128214084779e-05
-1.31391585072832e-05
-9.40777404330791e-06
-2.13368780919029e-05
-2.20715913891908e-06
-1.05383322439334e-05
-2.86329909372443e-05
-2.55376025701627e-05
1.33979788474139e-05
-9.02550235164633e-06
-1.24228367747403e-05
-4.10113815432192e-05
5.04586793097196e-06
-2.0713886430213e-05
-2.90705656373353e-05
-1.25195123980621e-05
-3.10902936652778e-06
-2.79082686762519e-05
-1.60476948500131e-05
-1.6571822882819e-05
-3.48474566944557e-05
-2.39721959666201e-05
-9.62717011318604e-06
-1.51547279762808e-05
-4.16833954080697e-05
-4.49491242193874e-05
-1.41962400620305e-05
-1.10392326853785e-05
-2.9099139962365e-05
-1.07005984718211e-05
-5.03510293778723e-06
-2.90912914065201e-05
-7.20952003629521e-06
-1.24895586897565e-05
-3.22028069510098e-05
-8.25745206661472e-06
-1.46410269993465e-05
-2.71465848184582e-05
-1.51619832813331e-05
-3.44562818258529e-05
-1.9653684445494e-05
-1.66789483550305e-05
-4.38248060586272e-05
-3.12618884115934e-05
-6.20066118045144e-06
-1.12791235996872e-05
-1.85329159615497e-05
-3.07838096854711e-05
-5.08700674552955e-05
-2.55505810938531e-05
-2.59907457600799e-05
-1.74877108671101e-06
-3.73544173623528e-05
-2.87891071608542e-05
-1.34402812151972e-05
-3.59852463536313e-05
-2.3313572780061e-05
-8.92953508538533e-06
-2.939878893998e-05
-2.24425882161861e-05
-4.66688988754912e-05
-1.10331148697804e-05
-3.37525989085362e-05
-1.58783211460435e-05
-1.53520160043576e-05
-2.13329679536224e-05
-2.57803554180368e-05
-1.25642237922652e-05
-4.12551558439902e-05
3.01437439170992e-07
-1.62701430550359e-05
-1.6634030558497e-05
-1.62855840330249e-05
-1.10025939549015e-05
-9.6902392380955e-06
-3.3616588890376e-05
-1.75992965736148e-05
-2.08631322393283e-05
6.75103662317768e-06
-1.99338415489082e-05
-2.09796098484249e-05
-3.88357082890806e-05
-1.38996203602785e-05
-1.8388657099744e-05
-2.59357026857556e-06
-2.60126848503955e-05
-1.65464777558601e-05
-1.30604098533375e-05
-6.5166126247964e-06
-1.1652619081849e-05
-2.15373107864387e-05
-2.48983008108524e-06
-3.72716460888938e-06
-2.33367784267459e-05
-1.47307822166679e-05
-1.22609354596974e-05
-3.42287584376311e-05
-2.27650794502636e-05
-3.69468777964176e-05
-3.92694986944786e-06
-2.14879112001028e-05
-6.82553134853125e-06
-2.49852703965896e-06
-2.36629933702229e-05
-2.07617424452918e-05
-3.52665901339466e-05
-2.47286513471085e-05
-2.44042496569874e-05
-1.94726372194122e-05
-2.42960554186545e-05
1.90520321555081e-05
-1.66727636205168e-05
-2.93994460343137e-05
-3.38215080548358e-05
-2.95478699918037e-05
-2.74123479460213e-05
-4.70190853462926e-06
-4.20922395024068e-05
-1.39761001523845e-05
-2.04165359000271e-05
-2.65834710009401e-05
-1.62822354493666e-05
-2.75169208971338e-05
-9.39446622507121e-06
-2.49584897974287e-05
9.75831806131806e-07
-3.94850380462975e-05
-3.3270537178955e-05
-1.40483999288156e-05
-1.04474003267029e-05
-1.75589813335293e-05
-2.7599252749693e-05
-1.54014750381963e-05
-1.92239546123639e-05
-9.74238847658313e-06
-1.77503713273129e-05
-1.51184534867756e-05
-3.78572272394647e-05
-2.54754092796055e-05
-2.29118278013377e-05
-1.98873574897898e-05
-3.49115122573323e-05
-2.99025418506761e-05
-1.04112240149723e-06
-8.81400439213032e-06
-1.40665187241664e-05
-3.01854622933051e-05
-4.46902148504305e-05
-2.94566127510702e-05
-2.52820771596131e-05
-2.04494950307684e-05
-1.39428501441865e-05
-1.70780586991002e-05
-2.36742551782204e-05
-2.74950381651974e-05
-1.56014272989376e-05
-9.69256842290539e-06
-2.61432108107294e-05
-2.36979765762333e-05
-1.72284926147834e-05
-3.8165452590642e-05
-2.9801091272783e-05
-1.84898737879571e-05
-2.83460659995343e-05
-1.87271104720774e-05
-1.79804626954677e-05
-2.04902052323222e-05
-1.57896191051565e-05
-2.1048403447293e-05
-1.64576001786673e-05
-5.13465317142959e-05
-2.18541048382031e-05
-2.92388025149532e-05
-1.59959238816357e-05
-1.93585249104364e-05
-1.42370179399096e-05
-2.42951806124007e-05
-7.15932687689536e-06
-3.51280417266918e-05
-4.6869807581953e-06
-1.81989285143547e-05
-4.39742391235383e-06
-2.65002740484131e-05
-2.41919016349462e-05
-3.40539866521643e-05
-1.99189095997248e-05
-3.66685459258065e-06
-2.89348090705681e-05
-2.75640273493681e-05
-1.02987298122575e-05
-2.46448180430079e-05
-5.59792294605565e-06
-1.76735485649276e-05
-1.8704528601506e-05
-2.18757626252618e-05
-1.9588094257604e-05
-2.45027634735982e-05
-2.12604639851402e-05
-3.14322664051425e-05
-1.11242465168602e-05
-3.63423417363344e-05
-2.92963125532655e-05
-1.58957293359352e-05
-2.64536135729687e-05
-3.54534193449794e-05
-1.24515588218525e-05
-7.92058307443918e-06
-1.99468073048107e-05
-3.0827516557444e-05
-1.88119865333055e-05
-3.48092621270703e-05
-3.27775908852192e-05
-7.2442955117983e-06
-2.67913782600317e-05
-2.06108280357697e-05
-1.66114073380365e-05
-2.19775847375127e-05
-1.84423283627538e-05
-1.72277082329274e-05
-2.77014441669957e-05
-2.20537865329872e-05
-3.27577195327097e-05
-1.07119187416308e-05
-2.32673924297148e-05
-2.6843589384532e-05
-2.97650424283033e-05
-4.21687715952491e-05
-2.92964327407327e-05
-2.24601703197202e-05
-3.41428682503079e-05
-4.02891900109637e-05
-8.31671403753876e-06
-5.33336255705663e-06
-5.46960592698654e-06
-1.31668054728514e-05
-7.66246980534376e-06
-2.86144319250301e-06
-2.85825407349576e-05
-6.60078703753123e-07
-2.07374704339371e-05
-2.87354830848407e-05
-2.21040525815862e-05
-1.81842028000377e-05
-1.88361048348436e-05
-5.24448556916739e-06
-8.61018286172145e-06
-2.7784034531865e-06
-1.95567226942226e-06
-3.29693108686268e-05
-2.80562553451186e-05
-8.81473189039323e-06
-2.34800338956848e-05
-2.55419201720166e-05
-4.13352057755348e-05
-4.33538257898083e-06
-2.20538335413977e-05
-3.52867314186243e-05
-9.86280735404753e-06
-7.54938224701188e-06
-1.46823601498354e-05
-2.91612481192817e-05
-1.00866264704224e-05
-1.47164874755208e-05
-2.7229893378851e-05
-2.61764986083645e-05
-2.50796927457655e-05
-1.69671506811595e-05
-1.56710039820777e-05
-1.26232678855545e-05
-3.56376133792526e-05
-1.26901993991808e-05
-1.25796982044772e-05
-3.02419398569024e-05
-9.63811174134246e-06
-1.41679212019683e-05
-5.96191931904103e-06
-4.07083824631509e-05
-4.76946068063181e-05
-2.65010338243074e-05
-3.10854402808191e-05
-2.10345769456772e-06
-1.14878563748202e-05
-1.45264971121963e-05
-2.88963973812774e-05
-4.9996749820197e-05
4.91738776404736e-07
-1.97128261986199e-05
-3.03568473957421e-05
-2.07612515378541e-05
-1.47012463068974e-05
-2.63766467601498e-06
-2.01118131637062e-05
-3.3660635963996e-05
-2.02665628430645e-05
-2.76312525552505e-05
6.2377007609031e-06
-1.83674416204764e-05
-3.49359047108759e-05
-6.84645250035606e-06
-3.27282786137089e-05
-2.50710596162288e-05
-1.2407864223976e-05
-3.6430481506655e-05
-1.48230818147819e-05
-3.43009471812122e-05
-1.40332754668135e-07
-1.08985483929675e-05
-4.5672077062701e-05
-1.88219832482399e-05
-1.64596940210727e-06
-2.96791417571179e-05
-2.97452683902729e-05
-1.84057304506495e-05
-2.6638970118217e-05
-2.60973571561298e-05
-8.61614231023814e-06
-3.12752542599446e-05
2.82975704769407e-06
-2.3580800399678e-06
-3.78774794681019e-05
-1.74658686457217e-05
-1.60930892698614e-05
-2.95844496885618e-05
-2.37386448297329e-05
-1.62566335744805e-05
-2.61619579317123e-05
-7.45283711543282e-06
-9.01568229773296e-06
-1.58828636531892e-05
-1.2343231452687e-05
-1.33790291790791e-05
-6.31063040162116e-06
-1.65390099537042e-05
-2.90151780654328e-05
-1.71117877844976e-05
-1.4324257883411e-05
-1.74440580068353e-05
-1.67558660826625e-05
1.11565372705838e-06
-8.67596406677876e-06
-1.53208648668538e-05
-4.48419332494097e-06
-2.91616063645285e-05
-2.8663960799562e-05
-4.01515025416089e-05
-2.41634216552839e-05
-1.37765054076944e-05
-2.32802657109884e-05
-2.78290682677795e-05
-2.09392278392327e-05
-2.31696170769153e-05
-1.83006965406844e-05
-1.77543299362146e-05
-2.87575884781901e-05
-2.24999336914668e-05
-1.01240366682553e-05
-1.86809684188199e-05
-2.47844828190252e-06
-3.43679093241093e-06
-1.48510237518488e-05
-2.28509740713002e-05
-1.78550503531059e-05
-1.36462314942506e-05
-1.5424475386361e-05
-4.33002626902486e-05
-2.23760331328334e-05
-3.01928187899675e-05
-5.09986816707863e-05
-1.60892033259931e-05
-8.15150848791301e-06
-2.83505387853069e-05
-6.13143389260914e-06
-1.80171045681795e-05
-4.11209761539697e-05
-4.54446428988198e-05
-2.68745977888338e-05
-1.77654644118284e-05
-2.62322765903132e-05
-3.56051115609199e-05
-2.98845559563415e-05
9.75752646295287e-07
-6.20235284097973e-06
-3.87479075064496e-05
-1.12016406429639e-05
1.9755064119049e-07
-4.02839806232424e-05
-1.01101248469039e-05
-1.96669118689643e-05
-2.03213665439508e-05
-9.75361238014379e-06
-3.11910916471783e-05
-2.99248088970264e-05
-1.75990046171248e-05
-1.62270115276118e-05
-1.92508712368164e-05
-2.08137197361162e-05
3.83833324781717e-06
-3.28559754189655e-05
-4.0720688716809e-05
4.29620783067419e-07
-1.43094576085455e-05
-3.41398893703645e-05
-3.12128270676293e-05
-2.14992750603549e-05
-2.97884373092771e-05
-1.6008851355545e-05
-3.92615675275952e-05
-1.32480448623674e-05
-7.50060271871003e-06
-2.59104524886088e-05
-2.53428890418974e-05
2.35484820337659e-05
-1.76153375017926e-05
-1.25654924419366e-05
-2.07654956926545e-05
-2.84617613995071e-05
-2.25911143575153e-05
-2.42231161446431e-05
-3.03440008405283e-05
-1.98141016422016e-05
-2.29914428135602e-05
-3.64678844811368e-05
-1.40475271220603e-05
-3.62935891067638e-05
-6.18753094946917e-06
-8.23701529676747e-06
-2.83414267717383e-05
-1.49938962834377e-05
-5.0718852099716e-05
-2.3730373639592e-05
-3.71370834474214e-05
-1.51812492307248e-05
-7.00086149480305e-06
-2.82052525549651e-05
-2.82825226896701e-05
-2.12231473731939e-05
-9.90082135816385e-06
-2.29113706943902e-05
-1.09776083537159e-05
-2.80670577532559e-05
-2.55668380736753e-06
-8.97208775887032e-06
-4.61588019206149e-05
-1.63954072603961e-05
8.16808068168867e-06
-2.42556803962436e-05
-4.02916931390238e-05
-1.52808094136175e-05
-3.34712908484444e-05
-2.92218011623962e-05
-2.48933045361555e-05
-2.62246409876874e-05
-9.65229457978427e-06
-1.32473700047874e-05
-1.66252298799606e-05
-2.19679039962573e-05
-1.99626918494886e-07
-1.65174388585746e-05
-2.70835866744734e-05
-2.56677195670446e-05
-1.49531829465807e-05
-1.11909428777051e-05
-1.90753157861333e-05
-1.88359371296566e-05
-1.42751238852109e-05
-3.74375556103838e-05
-1.80805122191002e-05
-3.00451497320608e-05
-2.81164432977275e-05
-6.82248009601443e-06
-3.15313632134042e-05
-1.72507917780082e-05
-1.13528175504763e-05
-1.12265638903192e-05
-3.80509099015771e-06
-2.8043521006253e-05
-1.30798197277914e-05
-4.02980986984155e-05
-3.01203091727064e-05
-4.27423054922567e-05
-1.38915566957096e-05
-7.32186252348892e-06
-1.40198644642318e-05
3.72194982499282e-06
-3.93040408479045e-05
-1.94550929094452e-05
-1.72378689368946e-05
-3.38440600096548e-05
-4.13202565984279e-05
-3.4609681896382e-05
-2.43288477761409e-05
-2.55570939896098e-05
-2.88733778959695e-06
-3.02983510338279e-05
-3.59954898068367e-05
-2.68511881205299e-05
-7.93165659375743e-06
-4.99876718474722e-06
-2.53610849303622e-05
-2.29288268397573e-05
-1.85223408514839e-05
-1.52247484826583e-05
-1.23104444173301e-05
-3.06389117040348e-05
-2.77545673316672e-05
-2.47424940522192e-05
-3.82030342571315e-06
-8.58016074424718e-06
-2.35824297477638e-05
-2.85052529271278e-05
-1.72575141492107e-05
-3.37508012245343e-05
-3.06399486605909e-05
8.53351639808881e-07
-2.23646800030482e-05
-1.95780359119597e-05
-3.76419377922044e-05
-2.55926310193495e-05
-1.76189337711607e-05
-3.20021458513311e-05
-3.36351307011784e-05
-6.66742074297014e-06
-1.83721092174882e-05
-2.91891385017406e-05
-1.1281556886331e-05
-6.81097955705597e-06
-1.982320391414e-05
-1.14837484529766e-05
-1.8293741043799e-05
-2.16927098222555e-05
-3.49076307949202e-05
8.56701221803292e-06
-3.03540872075221e-05
-2.46629622898299e-05
-3.63622417197738e-05
-1.44417621457177e-05
-2.16169818856202e-05
-1.24431028302895e-05
-4.01363717645871e-05
-4.20844642821723e-05
-1.92299534039641e-05
-2.77623478097466e-05
-2.99293616294356e-05
-3.24656981499283e-05
-2.81191169990285e-05
-1.46757781512827e-05
-1.28653151355846e-05
-1.64788101683696e-05
-1.42265226890784e-05
-1.92607759948286e-05
-3.70752835085689e-05
-2.68455794552868e-05
-8.76292279769485e-06
-9.05409230344342e-06
-1.9864346145892e-05
-3.73321474587983e-06
-2.39047110945952e-05
-2.78932215016779e-05
-2.17879523340885e-05
-9.52738131821864e-06
-3.01798363307833e-05
-3.51869835199084e-05
-1.27809604945773e-05
-1.8846589041868e-05
-2.97408773122005e-05
-2.07393299240594e-05
-1.91514910810067e-05
-1.24796269876468e-05
7.2051659535622e-06
-3.89813280934663e-05
-3.27176431921608e-05
-2.32867601504908e-05
-2.44736426455823e-05
-4.36571417180691e-05
-1.29253710935857e-05
-4.21581852456312e-06
-3.28481358373232e-06
-2.92816847096693e-05
-3.36377783941954e-05
-1.87790629628392e-05
-3.21107978332148e-05
-2.53570134392799e-05
-2.2703558285003e-05
-2.43219314694387e-05
-2.56097054753538e-05
-2.6535751965515e-05
-7.52511584926405e-07
4.82791789076295e-06
-2.98389796945135e-05
-5.08302867216397e-05
-4.4965210404189e-06
-8.42408091360669e-06
-1.45522629452323e-05
-2.58834149363265e-05
-1.72863224363804e-05
-1.71077069886089e-05
-3.16246843382566e-05
-2.0820311709291e-05
-2.60645085526333e-05
-1.88813609773731e-05
-2.05341373142627e-05
-1.01559144807184e-05
-2.36471093955156e-05
-9.52593970827163e-06
-2.62932389978555e-05
-1.91687322162912e-05
-1.28942416361891e-05
-5.34625535231281e-06
-2.70087701568181e-05
-4.99361577144429e-06
-1.08894716760081e-05
-3.4764673001876e-05
-2.78625397999476e-05
-1.66649091193207e-05
-2.03497631664964e-05
-2.46043707160421e-05
-2.07298938284788e-05
-3.05185648078246e-05
-2.26185353396269e-05
-3.27934049902863e-05
-2.66074369283803e-05
-2.91201516567036e-05
-3.20933410337709e-05
-2.05509141580099e-05
-1.61257297618467e-05
-2.27121085788234e-05
1.67791266962603e-05
-1.22664920919447e-05
-1.52981874020623e-05
-2.3217509867676e-05
-1.39437225250705e-05
-2.97506773138878e-05
-1.23090306367977e-05
-2.73440200817313e-05
-1.19172764179922e-05
-2.44325480559466e-05
-3.79064124386866e-05
-3.46640155970398e-05
-1.00885261051324e-05
-1.18880424965961e-05
-1.21154898464294e-05
-3.44562117613168e-05
-3.16101281846287e-05
-1.80984003119705e-05
6.39849687825379e-06
-1.60946626577085e-06
-1.82415313552139e-05
4.36488249114838e-07
-1.00241354787364e-05
-1.49765037018936e-05
-2.79056046719299e-05
-4.26247717032947e-05
-1.60340606892105e-05
-2.6998578058532e-05
-1.83460593325094e-05
-2.40520544072702e-05
-1.90024767002137e-05
-1.84740194722648e-06
-1.08264641884005e-05
-6.37677289545539e-06
-1.14884283701809e-05
-7.02416865818911e-06
-3.43967289191333e-05
-9.07381600829003e-06
-3.20923603234728e-05
-2.71246978106818e-05
-2.13804138230218e-05
-5.03659690549957e-05
-1.89757276980674e-05
-1.9221222767177e-05
-3.60130929173152e-05
-3.11200511875863e-05
-5.059576187444e-05
-2.84582802275893e-05
-2.95312015348448e-05
-1.51035578710833e-05
-6.23314152722098e-06
-2.22255714877597e-05
-3.8155844251438e-05
-2.30689148700596e-05
-2.27489747600393e-05
-2.32480587895036e-05
-1.3541672596742e-05
-1.19758371855905e-05
-3.34082723678955e-05
-1.29468131977599e-05
-2.17528844747751e-05
-3.68709453748976e-06
-2.63515042017008e-05
-7.00016551214436e-06
-4.31436801602875e-05
-1.55511241217888e-05
-1.81390571329622e-05
-8.2579449581149e-06
-2.82692225209125e-05
-1.31900584807632e-05
-2.80143931555995e-05
-3.67176008879471e-05
-3.1368489922226e-05
-1.90280768194633e-05
-2.5340554234616e-05
-1.05174073837079e-05
1.04966189875073e-05
-2.28391297040216e-05
-3.19757500100923e-05
-2.59930473532059e-05
-1.98490268510354e-05
-1.90825426010543e-05
-4.51839634673753e-06
-2.68987712305309e-05
-4.02331070762148e-05
-3.12838028263597e-05
-2.38650345095886e-05
-1.95824332065774e-05
-1.6516188509162e-05
-3.46436628119669e-05
-3.10951377399253e-05
-2.12688500349949e-06
-1.37837733280401e-05
-1.09335649488919e-05
-2.91224135175114e-05
-3.73882986253331e-05
-2.01485405050872e-05
-3.72916423495893e-05
-1.77080502627445e-05
-5.06910197963816e-06
-1.62159582976481e-05
-3.19596198333266e-06
-4.31106687094326e-05
-2.79875000496051e-05
-1.06872042489268e-05
-1.75054702843995e-05
-2.60957356881125e-05
-1.56305022188622e-05
-1.89998095903623e-05
-3.29008208575113e-05
-4.51721017059276e-05
-1.88305847145827e-05
-2.40510592600065e-06
-2.12813404373499e-05
-3.25228323965923e-06
-2.75455771737418e-05
-1.93578700446693e-05
-3.96678716227428e-05
-2.21521191118971e-05
-3.11305572266315e-05
-2.63339845137782e-05
-1.84341755111903e-05
-2.10396371925159e-05
-1.52366146518899e-05
-1.49131239500047e-05
-4.36041428986316e-06
-3.90428371502841e-05
-3.33162652734549e-05
-1.31765907754595e-05
-2.09825174896885e-05
-2.30085621303493e-05
-4.5551120636308e-05
-2.80125879273897e-05
-1.75055919845555e-05
-2.65446988277864e-05
-1.59742600254424e-05
-6.1169250719983e-06
-1.80190025212208e-05
-1.63599340940803e-05
-3.47883039909025e-05
-9.5643840555422e-06
-9.37050934328317e-06
-4.24866301402476e-05
-2.04393301152074e-05
-1.03369312806977e-05
-3.9247331700774e-05
-1.69371452116363e-05
-4.55867277724103e-06
-2.18943462250342e-05
-2.94757614468565e-05
-2.12935471140217e-05
-1.81005337137726e-05
-3.82230616168987e-05
-3.44034355828741e-05
-2.63917976477631e-05
-2.82480134882261e-05
-3.7014253442152e-05
-8.29913518557828e-07
-2.84417449230266e-06
2.2733526950177e-06
-1.81453663289986e-05
-1.91478073737139e-05
-1.404179174894e-05
-1.6821828093997e-05
-2.4401209119051e-05
-3.00248537199696e-05
-8.57067831142194e-06
-2.19724298868341e-06
-8.30359799959113e-06
-2.40806686979698e-05
-3.28369677714496e-05
-1.94964360797273e-05
-1.1245936913933e-05
-1.53622822782577e-05
-2.18973855301974e-05
-1.78801079430505e-05
-1.61096657412546e-05
-1.6309985156256e-05
-1.30772859419042e-05
-2.95973012326549e-05
-4.72351234823176e-06
-2.93544745959575e-05
-5.22027404527082e-06
-2.66357330836299e-05
3.62944468935042e-06
8.53141410444e-06
-1.70977879986955e-05
-2.57267738782576e-05
-2.53355681713033e-05
-5.16580912080181e-06
-2.71270509656548e-06
-1.72928516455082e-05
-1.70106834256183e-05
-3.64144876868015e-05
-2.31137999904478e-05
-2.13517764557661e-05
-1.20471673095166e-05
-2.3139470975093e-05
-7.8681676452752e-06
9.88166630963687e-06
-2.15928530936403e-05
-2.11421388263867e-05
5.05023371403877e-06
-9.64247917855602e-06
1.56240077736105e-06
-7.60900536303367e-06
-2.70205010573421e-05
-4.82223774828376e-05
-2.39293992453362e-05
-2.38537405585482e-05
-1.24879802173023e-05
-1.80353167789881e-05
-2.26130293261658e-05
-1.20064429297262e-05
-8.70029288902534e-06
-2.71044396728125e-05
-1.34887371876426e-05
-1.41664673374374e-05
-3.50859099286722e-05
-2.26358683024413e-05
-4.17353788157749e-05
-1.68793930143182e-05
-2.8005999920417e-05
-1.60687473480145e-05
-5.94530032421931e-06
-1.58590286171879e-05
-2.04820218788891e-05
-3.01320335218106e-05
-2.68552624582612e-05
-3.43376675934074e-05
-1.10957026932461e-05
-3.70905603537905e-05
-2.00923746713945e-05
-9.76210543571245e-06
-2.42111121255764e-05
-3.53677503860806e-05
-1.78704761306134e-05
-9.79014283180035e-07
-1.86114726579949e-05
-1.85717071771479e-05
-3.79825344930036e-05
-4.50526413389609e-05
-2.5143423593291e-05
-1.96713779335137e-05
-4.47109706663136e-05
-3.26628633920933e-05
-3.57907392440954e-05
-1.80321435645125e-05
2.80733879926262e-06
-1.55937139425633e-05
-1.25364914660082e-05
-1.75541580669294e-05
1.20457996037389e-05
-4.24293630778828e-05
-1.34183164192396e-05
-2.7506604040505e-05
-1.75333502298675e-05
-3.35668136258917e-05
-2.58204890480768e-05
-2.04258979779791e-05
-6.61108030585471e-06
-1.79957052593623e-05
-4.17545634590818e-05
-2.27588152660963e-05
-3.1879665575368e-05
-3.27971995065642e-06
-3.64705198519785e-05
-2.29253018343398e-06
-2.34646507913578e-05
-9.48977114820981e-06
-9.02795590691126e-06
-1.37908162154563e-06
-2.02363112362657e-05
-4.44383308680206e-06
-2.89668997824102e-05
7.16265740468644e-06
-2.34647519956814e-05
-1.55864219277362e-05
-1.41717684954072e-05
-2.26177636705648e-05
-4.09914797402854e-05
-2.17400831790677e-05
-2.22099561406586e-05
-4.22140371182417e-05
-1.62753926498435e-05
-2.55242426004161e-05
-2.60562863238823e-05
-1.99545831562347e-05
-1.04662694275285e-05
-4.74105793771976e-06
-3.75496716326844e-05
-1.93948054766507e-05
-6.97408005972805e-06
-1.88720610750041e-05
2.61139877520738e-06
-1.7051569649561e-05
-6.48378085515942e-06
-1.71189606260658e-05
-2.88350187047226e-05
-1.25162190984162e-05
-2.64152330469497e-05
-3.31198492889052e-05
-2.67578334606551e-05
-3.71443032404822e-05
-2.36707239220335e-05
-1.17536747309783e-05
-3.67492907795206e-05
-4.08497810394799e-05
-5.45117461800297e-06
-3.03013176401964e-05
-2.03591482924255e-05
-4.47797308903574e-05
-1.69817261711778e-06
-4.07598391832562e-05
-3.37512500896965e-05
-4.56817099016197e-05
-2.68565459072394e-05
-3.37139257674652e-06
-3.15787416138879e-05
-3.01724108745651e-05
-2.86705679943877e-05
-2.25313768502998e-05
-7.74277359333695e-06
-2.93073303934038e-05
-3.44496730075222e-05
-4.5094516030863e-05
-1.95072848039475e-05
-1.58693133939329e-05
-4.29501314859083e-05
-7.31828650639541e-06
-4.54077680450245e-05
-8.8211201384682e-06
-2.65480060189043e-05
-2.15754339388415e-05
-2.92475555679835e-05
-6.59222358689927e-07
-3.11444667465217e-05
-3.24065218090316e-05
-1.62616549871012e-05
-3.34585660400089e-05
1.44615995227219e-06
1.07079884782903e-06
-1.09651660812395e-05
-2.42460975493072e-05
-2.00717037278418e-05
-3.75717376067612e-06
-2.04796551766851e-05
-2.74932947854225e-05
-4.56329734431475e-06
-1.2219879100929e-05
-1.22556350469934e-05
-2.75804699815557e-05
-1.1925775807358e-05
-1.61303988586374e-05
-1.21523864099273e-05
-2.73264439961187e-05
-1.38419256857957e-05
-1.28072761308025e-05
-3.05997359217976e-05
-4.46033559377178e-06
-4.97448825781724e-05
-1.02245366091156e-05
-2.41308498193154e-05
-2.1074078763156e-05
-1.3375324081079e-05
-4.26583641434047e-05
-1.72071789893294e-05
-3.0788551262367e-05
-1.27977237498432e-05
-2.28756209923752e-05
-1.50929956082216e-05
-2.99304244741645e-05
-2.19717933575061e-05
-2.74099228694024e-05
-1.29071632940081e-05
-3.36869824563582e-06
-1.18769960761186e-05
-2.38659453083581e-05
-1.65928622756323e-05
-2.4895939141576e-05
-1.49139591118068e-05
-3.2805624368093e-05
-1.9382850489142e-05
-1.48285275495111e-05
-1.02001497368051e-05
-2.04405985117438e-05
-2.09885404891574e-05
-2.49886631992806e-05
-2.44795391475566e-05
-2.09469717109719e-05
-1.61442232099049e-05
-2.86029677129803e-05
-1.03954925325785e-05
-2.95458768520462e-05
-1.1196535323244e-05
-1.75843089412343e-05
-2.73790847739041e-05
-1.84118908497865e-05
-1.52664030122673e-05
-3.11927952460963e-05
-3.1971889801806e-05
-1.17944788117028e-05
-1.05920334973875e-06
-2.58978097932582e-05
-1.45332977971239e-05
-3.8939815318754e-05
-1.16256516840036e-06
-3.09049951353411e-05
-1.47819869622297e-05
-2.96956610074004e-05
-3.04400352543041e-05
-3.85154974984065e-05
-2.31561705204219e-06
-5.40353297290712e-06
-1.78784010430111e-05
-4.05433313185408e-05
-3.36486033615138e-06
-2.86302770336559e-05
2.08977827173007e-07
-2.13629651619523e-05
-3.98459476262564e-05
-2.00510024622772e-05
-1.27987431774856e-05
-1.97341244365135e-05
-1.18043846998714e-05
-1.74937194293912e-05
5.9912772290332e-06
-2.70788449972445e-05
-2.45240511764507e-05
-6.05552279537568e-06
-1.18882888740629e-05
-2.02816719822147e-05
-1.49130199391248e-05
1.76389843160488e-05
-3.75203282583636e-05
-1.94777862418356e-05
-2.36360455465184e-05
-6.90542123551732e-06
-1.59629872268093e-06
-2.96131565271376e-05
-2.52493162353931e-05
1.69657005805188e-06
-2.23007410795299e-05
-1.99019113594057e-05
-1.43011976301241e-05
-2.7793076663621e-05
-1.97353581211617e-05
-2.80668340559284e-05
-1.94833236221588e-05
-2.85936184733215e-05
-1.30222413533535e-05
-3.58079563682644e-05
-8.26706195791988e-06
-3.02542418710462e-05
-1.94210089937434e-05
-3.30825116148677e-05
-3.5494662311791e-05
-4.41566973205874e-05
-2.95749054948736e-05
-2.26490404931906e-05
-4.80331939398965e-05
-2.25843945330443e-05
-2.31348061478574e-05
-2.17565886254697e-05
-1.24331126349813e-05
-1.09034605705378e-05
-3.23210828225436e-05
-1.75134550614511e-05
-3.70192218254107e-05
-2.17793353722288e-05
-2.52136480428809e-05
-5.30433094575693e-05
-1.88585520647351e-05
-2.36748202718022e-05
-2.09732878381495e-05
-1.74578153967179e-05
-3.46093501532648e-05
-1.30515578875352e-05
-4.16173109412787e-05
-4.13578781987876e-05
-1.58047156268433e-05
-3.50931233931325e-05
-4.30067811043816e-05
-6.61854254711119e-06
-2.19513961857823e-06
-7.47816127949624e-06
-1.21028908557838e-05
-2.33533114211634e-05
-2.80577902258007e-05
-1.35532572948746e-05
-1.932292407592e-05
-5.74144488908643e-06
-1.12748366420892e-05
-3.74101899973615e-05
-3.21644820757856e-05
-1.73279605448662e-05
-5.67683762595403e-06
-1.23689230679899e-06
-2.70076895807368e-05
-1.06395652767676e-05
-5.92102877617429e-07
-7.90211995886815e-06
-2.00104156125511e-05
-3.1615774436339e-05
-1.73500878462146e-05
-2.76027918723555e-06
-2.88048961257954e-05
-7.75197449619899e-08
-1.48554378475786e-05
-3.55709689965968e-05
-2.80547536553268e-05
-1.98535505455992e-05
-1.23547874567703e-05
-2.23209716215797e-05
-2.94762303928955e-05
-3.38572265244303e-05
-1.97682268334403e-05
-1.73953687060954e-05
-2.23696239958813e-05
-1.65661977637601e-05
-2.78971270971925e-05
-1.97715245976642e-05
-3.2181218523098e-05
-3.89833225299962e-05
-2.48068827564056e-05
-3.54425153384144e-05
-3.62677117817708e-05
-2.46475381456381e-05
-4.37226177103013e-05
-3.2132777804412e-05
-4.76893381060814e-05
-1.76258107277226e-05
-2.22131157357441e-05
-1.06494107374368e-05
-2.63310053383498e-05
-3.53665390432179e-05
-1.57286757108479e-05
-2.43669858877624e-06
-3.92814199691847e-05
-2.00934311294859e-05
-2.32906671372381e-05
-4.95109518459326e-05
-4.12972799639118e-05
-4.48055007270647e-06
-5.5007892323138e-06
-1.01125198611569e-05
-1.94056400741868e-05
-5.71296990897696e-06
-1.24233056638449e-05
-2.99781722165953e-05
-3.26503411600878e-05
-3.48082813929526e-05
-3.03016521069457e-05
-2.49853838402667e-05
-2.06398352155072e-05
-2.48405335147781e-05
-3.57733805934139e-05
-2.24469913701223e-05
-6.15887260868498e-06
-2.5908453629595e-05
-3.35006229110127e-05
-1.19126164388526e-05
-2.9048915442393e-05
-1.40056884029304e-05
-6.20184471887968e-06
-4.38884303024551e-06
-3.32016444123217e-06
-3.03027136344731e-05
-4.96894056867725e-06
-3.69482660278731e-05
-3.50686301623088e-05
-2.78542378477879e-05
-1.21010785074698e-05
-2.30115697934392e-05
-3.12209394482677e-05
-2.95270827308703e-05
-2.02948423025394e-05
-8.16534300903921e-06
-3.59975848742319e-05
-1.19226937736988e-05
-1.52597810033574e-05
-1.67579632437066e-05
-8.43672486623223e-06
-8.95115666953973e-06
-1.73826808240346e-05
-6.8343523969101e-07
-2.11723806183418e-05
-1.58960322496194e-05
-1.53060872131064e-05
-1.78065127433547e-05
-1.99758521191586e-05
-2.57757925333937e-05
-1.06066267150177e-05
-2.79275479544213e-06
-1.92935825189625e-05
-1.97962910115116e-05
-1.54070332082615e-05
1.75975408794616e-06
-1.98257669422896e-05
-1.62869610435261e-05
-2.08272717398303e-05
-3.30102545045438e-05
-3.64905205322083e-05
-1.9129726262166e-05
-3.87594219281707e-05
-1.94087902458381e-05
-2.08579947956619e-05
-1.91639415156047e-05
-2.96208085108227e-05
-2.66710443402436e-05
-1.51624754911263e-05
-6.11113406338802e-06
-1.07068353807911e-05
-3.48458492307662e-05
-3.17471318531035e-05
-1.07114324091968e-06
-5.23686090210819e-06
-6.36039025194109e-06
-2.10658970577133e-05
-4.69446899763642e-05
-1.91648158560764e-05
-1.32406806764644e-05
-1.55476304967868e-05
-3.08044881886166e-05
-1.69185716816158e-05
-2.47521588915955e-05
-2.98150032095547e-05
-3.85836567687649e-05
-2.64314564357658e-05
-2.25074336627564e-06
-2.41783378484418e-05
-2.98560071743197e-05
-1.95497900483748e-05
-2.90959823458406e-05
-3.07502334859462e-05
-2.60096670803691e-05
-4.06919706150815e-05
-3.60897069052047e-05
-4.41296490097636e-05
-2.9523904998952e-07
-2.08358841559995e-05
-2.37113479233146e-05
-2.33701804676597e-05
-9.97108891506341e-06
-2.68629600831586e-05
-3.03304688360025e-05
-2.58233376425301e-05
-1.85092616696386e-05
8.05078296506659e-06
-2.47329792181606e-05
-1.57981577883058e-05
-1.74391279626437e-05
-2.31647545021119e-05
-3.35875541134292e-06
-3.88379955145675e-05
-3.70478180466163e-05
-1.19999342997085e-05
-4.17033872915687e-05
-2.65460067253396e-05
-3.33609077852074e-05
-3.06751845861658e-05
-2.39796669099638e-05
-2.08460308980546e-05
-2.05750330865692e-05
-3.71946743009503e-05
-2.10721768392883e-05
2.25804222461542e-06
-2.68975757401612e-05
-3.27938762685595e-05
-2.21965964452595e-05
-3.23631481275615e-05
-1.45693900636496e-05
-3.91459855082678e-05
-2.81303047025189e-05
-2.77223070961659e-05
-2.74860433328099e-05
-2.59113772250022e-05
-1.256278049458e-05
-1.96063683998928e-05
-8.47140013369989e-06
-2.26164585323348e-05
-3.59881798289882e-05
-3.28980583774174e-05
-9.21390431060039e-06
-2.59477999409552e-05
-2.76552680344992e-05
-1.69624886808446e-05
-2.64622824408289e-05
-2.45959510889176e-05
-2.55577890355497e-05
-1.47603749743133e-05
-3.36637412045043e-05
-2.41911673909691e-05
-1.85045786176152e-05
-1.30601583961391e-05
-2.70098576355054e-05
-4.39256562586304e-05
-2.8634119065428e-05
-2.07390988725771e-05
-6.8804826526818e-05
-2.46470450805715e-05
-2.34699465876504e-05
4.63178576920428e-06
-2.24619719590835e-05
2.58519244936494e-06
-1.72530997990355e-05
-2.88751357060687e-05
-2.47914818467314e-05
-2.08424660630155e-05
-2.42199925033679e-05
-3.25300707191034e-05
-2.10376557935434e-05
-3.33630518757269e-05
-2.19612041309917e-05
-2.32173727102789e-05
-3.68156806975787e-05
-3.23655607654512e-06
-3.31549575419408e-05
-1.66221163627634e-05
-1.99882809978169e-05
-1.17610423983047e-05
-2.44387519152392e-05
-3.82703647877757e-05
-1.41337776130428e-05
-1.43678283824871e-05
-2.03113378778239e-05
-7.75953845076404e-06
-3.25507835296432e-05
-6.67890864938779e-06
-1.20183599489373e-05
-2.54998419379824e-05
-1.3115307322157e-05
-4.22694911902639e-06
-2.52021705117652e-05
-1.50169348488172e-06
-1.35377151966886e-05
-7.11567732034653e-06
-1.64169835872994e-05
-1.93896439740467e-05
-2.5363147211304e-05
-2.79137909488494e-05
-1.7475348568374e-05
-2.50016878469595e-05
-1.2896939095593e-05
-2.91812616669877e-05
-3.43337002469674e-05
1.45045041078981e-05
-2.77985011990367e-05
-3.62723021359186e-05
-3.1649370707707e-05
-1.24896514340369e-05
-3.37695978334447e-05
4.4744860466516e-06
-9.80008644549315e-06
-3.68636149247485e-05
-2.70214416339887e-05
-2.65702115019714e-05
-9.12796442086851e-06
-1.99620635941334e-05
-2.80905519812876e-05
-3.54412375554518e-05
-4.78962667612267e-05
-3.04437668821351e-05
-8.96435734276529e-06
-3.3070848543914e-05
5.53319086328727e-06
-1.93300741238441e-05
-4.77687676808493e-06
-2.26676067256699e-05
-2.47363110947545e-05
-1.74509910585115e-05
-1.99698570798371e-05
-2.1411008293556e-05
-1.00572656889555e-06
-1.2076060003611e-05
-1.84248544025528e-05
-2.11328430539692e-05
-2.19882237511702e-05
-1.19045131774142e-05
-1.82435678442944e-05
-1.22517569662196e-05
-2.65125128479301e-05
-2.83889753786426e-05
-2.27509927670999e-05
-3.49988142955538e-05
-1.66173524977762e-05
-1.93619740904994e-05
-2.6432728120305e-05
5.61447177829169e-06
-3.85664619777013e-05
-2.83075386967015e-05
-1.66535689769853e-05
-8.78143500772266e-06
-1.06128822304217e-05
-3.07682072569851e-05
-1.53997990625103e-05
-2.11758439558337e-05
-3.19521672516963e-05
-2.42785362167675e-05
-2.59029662268604e-05
-2.46160982996707e-05
-2.91632680361483e-05
-2.19768231544039e-05
-9.49209463264997e-06
-4.4198568080417e-05
-2.20613510189941e-05
-1.46005760288329e-05
-3.2116784816401e-05
-1.00496009959081e-05
-2.09904030637523e-05
-1.39838481837853e-05
-3.06647814578159e-05
-1.63668145465166e-05
-1.22245294864633e-05
1.65580008603924e-06
-3.41455035255362e-05
-1.22695185293394e-05
-7.7166934182246e-06
-3.68158683750356e-05
-1.17313710886412e-05
-2.5201572498623e-05
-1.95415976893487e-06
-2.43699459911724e-05
-1.73634205801039e-05
-1.66008012363719e-05
-1.50413050791138e-05
-3.07610413142092e-05
-1.23129904893112e-05
-1.29153234906565e-05
-1.08665944326951e-05
-2.26992567478399e-05
-2.01643679109429e-05
-1.26923922283531e-05
-3.44574770601846e-05
-3.34794468741965e-05
-2.93041923935053e-05
-2.01649001608773e-05
-9.45230517970504e-06
-2.96604818517159e-05
-2.38391698546911e-05
-2.60927670454618e-05
-5.3691398663412e-05
-2.59116261072374e-05
-1.36047924645518e-05
-1.36628311420253e-05
-2.78430144121286e-05
-1.55174816496923e-05
-2.59760710897136e-05
-2.09868915494418e-05
-2.42978147179466e-06
-1.38413295756035e-05
-2.98185772391046e-05
-2.06151301959726e-05
-5.07771828285596e-06
-1.84011950737959e-05
-1.44688823008292e-05
-7.72834281154542e-06
-2.53786951781226e-05
2.00024001093854e-06
-4.13190281726764e-05
-2.45737212417902e-05
-1.9872947872794e-05
-3.59077801434016e-05
-8.59569105876248e-06
-4.92815123884719e-05
-9.16169389846621e-06
-3.63709585372983e-05
-3.67088469977158e-05
-1.85816985272894e-05
-2.98608453718183e-05
-3.79709272544434e-05
-4.58720651210893e-05
-2.68823124789253e-05
-3.54195227042319e-05
-1.69122263858397e-05
-1.29552133529915e-05
9.81969194790449e-07
-2.00120604281348e-05
-3.89804194198642e-05
-4.10414492792076e-05
-7.48443564328726e-06
-3.92792384406169e-05
-1.48382979503586e-05
-1.86842465043107e-05
-2.22419305424259e-06
-2.33622229199729e-05
-8.91776897974777e-06
-4.01505002404035e-05
-1.99822861174459e-05
-2.30295064279658e-05
-3.11708384230616e-05
-3.68607251262446e-05
-1.59491654830497e-05
-6.06707469387677e-06
-2.34160650989151e-05
-2.11477506424162e-05
-8.26227361856791e-06
-3.44279782392065e-05
-1.80983854442751e-05
-2.78530422284546e-05
-2.16922024767873e-05
-4.5711609517781e-05
-2.31407510176739e-05
-3.62464599166594e-05
-2.24122387605025e-05
-1.59303172910586e-05
-1.01907569007109e-05
-1.51833687538457e-05
8.78333762879786e-06
-3.72844238542832e-05
-1.25649362344491e-05
-3.85130230751812e-05
-4.68392751747409e-05
-8.54905489934051e-06
-3.427199622151e-05
-1.37106659738988e-05
-3.41751413865723e-05
-3.16374472377429e-05
-2.18111359734769e-05
-3.3298332900083e-05
-2.08187441716497e-05
-2.15729638028779e-05
-3.87541843728853e-05
-2.41734020320069e-05
-1.68348274548862e-06
-3.44905857025897e-05
-1.96134625826584e-05
-4.89831964479558e-05
-1.73904099048437e-05
-3.30268362470478e-06
-1.91383130698568e-05
-3.75542791751405e-06
-3.15612961215429e-05
-1.34487430141562e-05
-2.07737974440036e-05
-8.70929279306892e-06
-1.6389385278241e-05
-1.73087016852347e-06
-2.0562967322055e-05
-3.06704513943898e-05
-3.37814166520323e-05
-4.39787880571768e-05
-2.44979144419834e-05
-4.31203158416664e-05
-1.35278888222047e-05
-1.14125605515585e-05
-1.96928324392355e-05
-1.4098347351607e-05
-7.05203230524924e-06
-4.14618867436473e-05
-3.4043277807051e-05
-4.38196433439079e-05
-1.53659075392158e-05
-9.83465024449456e-06
-1.89515747240438e-05
-1.7466317103134e-05
-1.43339097248242e-05
-3.02550523026239e-05
-5.48170535888415e-05
-4.76839839441539e-06
-1.53223548050361e-05
-2.96333670023073e-05
-1.96274608187897e-06
-4.65785608792175e-05
-2.00315239207145e-05
-2.77685055550873e-05
-3.33576586484034e-05
-3.68961022088515e-05
-2.33448062916766e-05
-1.57613852519693e-05
-4.34057762224998e-05
-2.06792329981618e-05
-2.16241799263422e-05
-4.74459065933835e-05
-1.7941283143963e-05
-5.51967672592793e-06
-3.28895951599135e-05
-1.02963403446743e-05
-1.45729540550275e-05
-3.17437437326133e-05
-1.69624392680708e-05
-1.3400291131453e-05
-2.91398948653603e-05
-6.52145384116221e-06
-2.86437357691057e-05
-1.59823723718503e-05
-1.9579498015357e-05
8.78710294588003e-06
5.72580636196149e-06
-5.75191019434028e-05
-1.71827147646307e-05
-2.12561873557609e-05
-4.43755273720436e-05
-2.37424752021354e-05
-2.28238679508157e-05
-1.23498193283474e-05
-1.68488398494749e-05
-1.85120473257457e-05
-1.99685303953342e-05
-3.68710789312982e-05
-1.61672128312593e-05
-1.94926552878776e-05
-1.34636788027604e-05
-3.01460508429846e-05
-2.88889815048058e-05
-5.11113407572111e-05
-2.40041682838609e-05
-5.42726268800103e-06
-3.65329633452493e-05
-3.33455035171088e-05
-1.15463533877713e-05
-2.52581439189122e-05
-5.94535367896935e-06
-1.10500546995963e-05
-2.75365106493665e-05
-3.29314906775539e-05
-2.32430437727871e-05
-1.80787091328817e-05
-1.502313789132e-05
-4.3628378745621e-05
-2.39114041208504e-06
3.71292244238297e-06
-3.90538605692825e-05
-3.06910777276827e-05
-1.6259038865728e-05
-1.09229778019395e-05
-9.00083384162058e-06
-2.04079295127286e-05
-4.14796019328174e-05
-2.37873339479964e-05
-2.1116885984521e-05
-3.3416712413492e-05
-1.84444253321432e-05
-2.18283860786753e-05
-2.12641142405247e-05
-1.92151622759247e-05
-1.60964971040137e-05
-2.55691508228652e-05
-2.15796221024368e-05
-3.1646814087887e-05
-3.28932178896057e-05
-2.96782901743998e-05
-8.14562798181464e-06
-4.05824931182493e-06
-3.93181426723482e-05
-3.72603429322649e-05
-1.75755792276323e-05
-7.37321657216861e-06
-2.08965006331985e-05
-3.77685700926683e-05
-1.68481010975056e-05
-1.05579012135687e-05
-2.73498779120387e-05
-2.26256530309546e-05
-2.6604157121431e-05
-2.69351193705572e-05
-2.40984994444215e-05
-2.1780135108692e-05
-2.75459027792895e-05
-3.37968934886749e-05
-1.96208763311438e-05
-3.544320584664e-05
-2.26361076199011e-05
-2.15144573582536e-05
-4.51070608072126e-05
-2.97336364021049e-05
-2.38087383994799e-05
-1.27983185392614e-05
-3.94225751186038e-07
-1.17249911679128e-05
1.26783358503881e-06
-2.50716185432114e-05
-4.43043126901534e-05
-2.15161031613205e-05
-3.26488127237122e-05
-4.68642061153905e-05
-2.58703917890667e-06
-2.52053058700977e-05
-2.72875881477267e-05
-2.18197063521305e-05
-1.95068286162177e-05
-2.85909321317678e-05
-2.38337549715544e-05
-2.69723495097481e-05
-3.03269099504939e-05
-1.64726443484423e-05
-1.5096711006227e-05
-2.41706398253012e-05
-1.1662811350136e-05
-2.18680154004783e-05
-3.66061281606866e-05
-2.33007589921671e-05
-2.73577568276362e-05
-2.68005237012256e-05
-2.45517489028459e-05
-3.11979478933153e-05
1.88572141356721e-05
6.0306205769284e-06
-1.33498962943165e-05
-9.51134040020761e-06
-2.5199538038675e-05
-2.99468134111092e-05
2.2457674492769e-06
-1.47170533486016e-05
-3.13065014373295e-05
-1.71242189695797e-05
-1.03717062138043e-05
-1.41016996480505e-05
-4.20058808091261e-05
-2.63191648865027e-05
-8.41762443386502e-06
-2.27267749050347e-05
-7.77985222147811e-06
-1.8711655842502e-05
-3.51126721432436e-05
3.63921398364351e-07
-1.34980760871926e-05
-3.19446744422037e-05
-4.12482283032725e-05
-2.78184772718853e-06
-2.63747362649586e-05
-3.39523444557535e-05
-3.82061563452369e-06
-1.53365065131019e-05
-2.17902227231599e-05
-3.80638359215898e-05
-1.82811568393922e-05
-4.14299446137383e-05
-1.76921743217032e-05
-3.22093792698814e-06
-3.16970676210088e-05
-3.41059070133045e-05
-3.45332489155352e-05
-1.26316436216939e-05
-2.80541199745514e-05
-3.04741601852668e-05
-3.34364413629342e-05
-2.34175411868409e-05
-2.24660438319007e-05
-2.95444903681419e-05
-3.01061654269045e-05
-2.26492300411423e-05
-1.75365776106254e-05
-9.36401657734657e-06
-2.40984672827928e-05
-3.14774304320783e-05
-1.66535974715675e-05
-4.57378872195703e-05
-3.17839432475053e-05
-2.11735484576527e-05
-2.10259463157193e-05
-2.22462345437199e-05
8.2345967074086e-06
-2.21060264572925e-05
-3.18924595889992e-05
-2.01885121228674e-05
-1.97045374860327e-05
-1.67492967174579e-05
-2.06618553555087e-05
-3.16080039028056e-05
-1.40113558316879e-05
-2.27966032376256e-05
-2.61011856316481e-06
-1.77831591345711e-05
-2.94075843187449e-05
-1.41372086587745e-05
-3.0561007178914e-05
-2.22736150155662e-05
1.2843964663589e-05
-1.55867909474605e-05
-2.51225579591716e-05
-1.78589577624053e-05
-8.79576468340659e-06
-2.02319126414748e-05
-2.95871124710866e-05
3.04061095851981e-06
-3.88230528652326e-05
-6.65057149774737e-06
-1.67565014253536e-05
-1.48244068950524e-05
-2.67577009552495e-05
-4.8246432991116e-05
-4.89716971502705e-05
-2.09075370947608e-05
-2.18108020797281e-05
-9.70526577978363e-06
-2.19081242077745e-05
-7.7013758472476e-06
-1.28290015930137e-05
-9.9659224525581e-06
-4.90346062258203e-06
-1.18121872257832e-05
-1.30496965153976e-05
-3.06498035213416e-05
-2.24193810467337e-05
-3.67759614171817e-05
-3.2331556930485e-05
-9.3156462252429e-06
-2.43091902199481e-05
-2.76511112129512e-05
-8.08848080603206e-06
-2.81918422035529e-05
-2.76616472010014e-05
-3.06700027288222e-05
-3.46845137150262e-05
-3.64189386890569e-05
-5.2152981337708e-07
-1.02627306813415e-05
-2.71570800473081e-05
-2.02251372265001e-05
-2.31726137844012e-05
-1.60801448859657e-05
-2.84312842310405e-05
-3.30059600939445e-05
-3.79024725007304e-05
2.25367423393983e-06
-4.00021212806607e-05
-2.16845588836197e-05
-2.14694226803066e-05
-4.45040034568017e-06
-2.64941613019622e-05
-3.66349194742158e-05
-1.94958307903259e-05
-3.39614787220881e-05
-2.32538719997881e-06
8.74554468970143e-07
-6.71395815444174e-06
-2.17447216848868e-05
-1.60795266097294e-05
-1.74900389235623e-05
-4.08586067839152e-05
-3.66757613977714e-07
-1.30774705692497e-05
-1.73413104814863e-05
-1.50219193832845e-05
-7.05351653361883e-06
-9.82346479932778e-06
-3.98303870382045e-05
-2.21494495103019e-05
-2.1014745497139e-05
-2.24185907508598e-05
-2.02584381525481e-05
-1.7302194339755e-05
-1.95326678695376e-05
-1.6019880803267e-05
-6.72979047515474e-06
2.67826519554133e-06
-1.35635547789266e-05
-3.60321210517479e-05
-1.61935882907048e-05
-1.49149819011239e-05
-5.67167796609934e-06
-2.35361200932029e-05
-3.52892753902199e-05
-8.63036838017568e-06
-2.45238454663305e-05
-2.84884450628716e-05
-1.60866973370294e-05
-2.94036699049608e-05
-3.02343790329504e-05
-1.0873100422643e-05
-2.89149836254952e-05
-2.00641372904182e-05
-2.94926549585079e-05
-1.6341042478579e-05
-2.30428730172968e-05
-5.33804338791969e-05
-1.72793059602839e-05
-5.36414456435669e-05
-3.47933077191636e-06
-1.72243440575807e-05
-2.73028525074853e-05
-2.47241426279018e-05
-3.04117079764652e-05
-2.28401732186339e-05
-2.09058950163589e-05
-3.70280780253807e-05
-1.49557989705635e-05
-1.42764534547905e-05
-2.25001776804769e-05
9.72437343558256e-06
-1.83329868781916e-05
-3.98411715308314e-05
-3.48937798675167e-05
-3.36621992146478e-05
-1.75745096905021e-05
-1.86034564067014e-05
-6.9037829104676e-06
-7.16292668476545e-06
-1.57232292254286e-05
-3.69147670534402e-05
-2.65461085994547e-05
-2.05612787968186e-05
-3.00915179512577e-05
-1.77347124837207e-05
-1.93088808514577e-05
-1.59985097157449e-05
-2.23293578856487e-05
-1.1899779412721e-05
-1.21205785738625e-05
-2.54756322219257e-05
-4.04371080274787e-06
-1.49518202443055e-05
-1.03081349634608e-05
-9.55529816840141e-06
-2.03638651204132e-05
-5.00254710764219e-06
-1.01807080811761e-05
-6.53951456873928e-06
-3.57866439288438e-05
-1.67675386583578e-05
-4.70577470116142e-06
-1.08977710874839e-05
-1.92871731064617e-05
-3.43928161171151e-05
-2.72069151514492e-05
-2.73691133024733e-05
-2.50519496938376e-05
-3.11472322259858e-06
-1.63976793469785e-05
-2.04119025967289e-05
-2.32249702354937e-05
-1.49164370526216e-05
-4.13111931807473e-06
-4.02883030199207e-06
-2.08919853304611e-05
-3.22336358488345e-05
-4.29601534858963e-06
-4.68936416501172e-06
-1.30851098210689e-05
-2.24280129076294e-05
-4.41696223894634e-05
-4.43718543006742e-05
-1.00757455631735e-05
-1.33696998622796e-05
-1.61241747111045e-05
-1.59508963568204e-05
-2.89819121201232e-05
-3.26381805552324e-05
-2.62347856265258e-05
-2.78378718319202e-05
-1.58899807973199e-05
-3.92045589227212e-05
-3.04058762691476e-05
-2.72932391047169e-05
-2.11475012112167e-05
-3.94644239297219e-05
-2.7352602553944e-05
-3.66647855261903e-06
-1.13606034814435e-06
-1.66825718277424e-05
-1.97414976743922e-05
-2.4705017084257e-05
-1.01023006586567e-05
-1.63278555196842e-05
-4.69478378425622e-05
-1.51696285728815e-05
-4.46623171466537e-05
-2.28728234387111e-05
-2.6943955341328e-05
-1.90756583200081e-05
-1.78404176017854e-05
-1.75811945379429e-05
-9.03602612681566e-06
-2.28484604584546e-05
-1.51201250849202e-05
-5.49137878294717e-06
5.36737895495895e-06
-2.5127655664177e-05
-4.0725564473551e-05
-2.42301193759505e-05
-2.73111034661215e-05
-1.76477882019466e-05
-6.75962465577104e-06
-1.4421600146911e-05
-3.64128646872255e-05
-1.89486517196148e-05
-1.78844260427326e-05
-1.94770215035579e-05
-3.0839168834546e-05
-4.18676381393021e-05
-9.02129594782809e-06
-2.30783753022495e-05
-2.01270064126732e-05
-1.42040674837092e-05
-2.09589278625605e-05
-1.28540675346296e-05
-2.80139037399746e-05
-1.70221387101589e-05
-3.93462704795187e-05
-3.12051871401974e-05
-4.88072458806342e-05
-2.26755413130498e-06
-2.52143063614789e-05
-3.32014137217367e-05
-2.02798369846996e-05
-5.17716905781167e-05
-2.92939252935837e-05
-1.27226816089969e-05
-4.30343468834646e-05
-1.02990325805368e-05
-2.03898643816513e-05
-1.82521699259465e-05
-1.08946065593193e-05
-3.16910880753973e-05
-2.55873736611632e-05
-2.79874032042656e-05
-2.07466060053168e-05
-1.4743452762417e-05
-1.30753721798941e-05
-6.04591644947339e-06
-2.93959542329974e-05
-2.19026998031516e-05
-2.74148320624827e-05
-5.73239174726041e-06
-2.82779182801011e-05
-1.55023419311865e-05
-1.43345879887724e-05
-2.04299515540166e-05
-3.86774495943952e-05
-1.12347249897603e-05
-2.51133137426616e-05
-3.00133037252275e-05
-3.65995719483808e-05
-4.48627988729762e-05
-3.17296857707033e-05
-4.13920038068361e-05
-4.17032704921459e-05
-2.33617479773959e-05
-3.02645540060817e-05
-3.087718416329e-05
-2.899634650459e-05
-1.60301576128152e-05
-5.40831603939432e-06
-8.71978561198786e-06
-2.07751058667641e-05
-1.68206492660157e-05
-3.45322064203786e-05
-1.14572321737369e-06
-7.80774773602208e-06
-3.08105454195448e-05
-2.82257404619717e-05
-3.50981194832436e-05
-1.98484766050691e-05
-3.1952193300371e-05
-2.26200600813488e-05
-2.11326928739171e-05
-3.87835846246159e-05
1.20089817677322e-07
-3.46872510222489e-05
-1.23657297393191e-05
-1.00197985752618e-05
-3.6803276005124e-05
-2.08938581804735e-05
-2.6608649004276e-05
-1.29790597537853e-05
-1.52749608257908e-05
-1.275044156428e-05
-1.86874921636777e-05
-2.01754503422333e-05
-1.257390848971e-05
-9.38097075367435e-06
-1.55413515164112e-05
-2.65657279986201e-05
-3.62545995965611e-05
-1.52364161846757e-05
-1.33140127707872e-05
-2.91029679634546e-05
-3.5009512941461e-05
-3.74987411424494e-05
-2.62686387840011e-05
-4.02193229194538e-05
-4.48422336166656e-05
-2.21081490600098e-05
-1.83201197656709e-05
-2.84666368781944e-05
4.21219276569074e-06
-1.54314477279219e-05
-1.04250477484455e-05
-8.53606830295318e-06
-2.06217170504429e-05
-2.42842324422991e-05
-1.34277562353794e-05
-1.39503542602404e-05
-2.63896047664416e-05
-3.14131956176116e-05
-8.42822340901933e-06
-1.13685841532059e-05
-4.76340590368148e-05
-1.46273154178194e-05
-2.05672756957265e-05
-1.7950851749548e-05
-1.56517356655381e-06
-2.10302074375335e-05
-2.99500306208901e-05
-3.78777652820476e-05
-1.92568968510053e-05
-2.32951496589006e-05
-1.46302773220415e-05
2.46278669158293e-07
-1.53593873764698e-05
-3.97579991310876e-05
-1.10897077528178e-05
-2.76633085259561e-05
-2.10322461242614e-05
-3.24067231577005e-05
-9.08511846571771e-06
-2.25348047096505e-05
3.67575296200118e-06
-3.90363227265071e-05
1.79540032144682e-05
-2.27424908232602e-05
-3.60355881035737e-05
-2.51954588808166e-05
-5.37088405217578e-05
-1.40680249969046e-05
-1.81200483315129e-05
-4.52919156222373e-05
-4.89462145559571e-05
-6.41885238296182e-06
-1.54381649236589e-05
-3.95607985718872e-06
-3.39187764241761e-05
-1.24489683895249e-05
-1.74510555603473e-05
-1.35906945871867e-05
-1.25843902676003e-05
-1.40927601539601e-05
7.32709585765176e-06
-2.3257437014547e-05
-1.65139561641338e-05
-1.59995619603754e-05
-2.04463042907442e-05
-1.19062553373586e-05
-4.33077687976068e-05
-1.14715055185134e-05
-1.99599404285447e-05
-9.36974769571288e-06
-1.99865719064395e-06
-3.76344457900662e-05
-2.08552486539259e-05
-9.31470097967493e-06
-3.77450447225933e-05
-2.16669467388154e-05
-2.13021246059884e-05
-4.63667942995313e-05
-2.6812421926355e-05
1.44509969518018e-07
-1.64460819389142e-05
2.89081395827435e-06
-1.09273970656765e-05
-4.11149654701148e-05
-3.17070177256451e-05
-5.03844639868878e-06
-3.13452258767885e-05
-1.23833035541995e-05
-4.47028926014524e-05
-1.00874743668547e-05
-2.81843371152724e-05
-2.78890448737763e-05
-4.62385295712192e-06
-3.45010630894212e-05
-2.40515791946744e-05
-2.27351648951181e-05
-2.98010242128571e-05
-1.94295334845644e-05
-6.911953592969e-06
-6.30605604411843e-06
-4.41954187963902e-05
-1.47048764882734e-05
-3.1800397086401e-05
-3.16838794945768e-05
-3.19446536960508e-05
-1.03755979951951e-05
-2.66446940634e-05
-1.68634216181969e-06
-2.67111130419256e-05
-1.8846851827327e-05
-2.25867228212938e-05
-1.08251048358619e-05
-4.13959439421453e-05
-1.54261127181438e-05
-2.38091217965268e-05
-3.37352609634433e-07
-3.01862869149813e-05
-2.09367245750564e-05
-2.25988342577003e-05
-1.84622214845037e-05
-3.7331386957877e-05
-2.86508157484455e-05
-2.90169958514929e-05
-2.44762018467353e-05
-1.7527545734747e-05
-1.96853057241372e-06
-1.75135148703379e-05
-5.03100029797455e-06
2.2771772551648e-06
-2.56071876448657e-05
-1.8100697121693e-05
1.35519538104466e-05
-4.13520289487617e-05
-2.4894236569571e-05
-4.22268683770207e-05
-4.77235079528782e-06
-2.04703953437061e-05
-1.11843240051303e-05
-5.89667742503624e-05
-5.79836292387489e-06
-9.95671862644074e-06
-2.3116235881404e-05
-1.5006154376466e-05
-1.10980605252508e-05
-1.76077902334703e-05
-2.81589686995698e-05
-9.2864009701005e-06
-1.60833883513649e-05
-2.15300349274475e-05
-7.96016737583893e-06
-1.654147474208e-05
1.05972295011989e-06
4.43299663503649e-07
-2.92314902702434e-05
-1.61612352879182e-05
-1.60434046153374e-05
-4.13267747166463e-05
-1.72013137256963e-05
-3.34590875274878e-05
-1.01842028564933e-05
-2.20921651323514e-05
-1.75974181955654e-05
-1.68184759238759e-05
-5.1304664939822e-06
-2.57865510977757e-05
-2.06102236904462e-05
-1.06718671114631e-05
3.72359966568305e-06
-3.90781811371843e-05
-2.03439573304239e-05
-1.23409614145489e-05
-2.14620840031957e-05
-1.68456544528189e-05
-1.92213343153128e-05
-7.38612652595082e-06
-2.45892284146872e-05
-1.11035498625764e-05
-1.93532833015717e-05
5.16358284055711e-06
-3.62375695495945e-05
-3.17619203835434e-05
-6.93702324183374e-06
-2.47594439449297e-05
-1.6559366340671e-05
-1.78651165461493e-05
-2.06501269339938e-05
-2.1286317056759e-05
-4.06075477358389e-05
-1.09365537488129e-05
-1.20565253724789e-05
-4.52756921814766e-05
-9.99737173730182e-08
-1.77940463738493e-05
-1.15567362532382e-05
-2.16595603165732e-05
-7.05562810781775e-07
-1.59816953382987e-05
-1.23653095206631e-05
-1.41069252995168e-05
-2.09787902096281e-05
6.02014357176352e-06
-3.90077563567541e-05
-2.06494649525136e-05
-1.94025777762685e-05
-3.42404389853265e-05
-2.27221927893988e-05
-4.51986885230686e-06
-7.62359013253122e-06
-5.18778201639636e-05
-1.66721082488563e-05
-3.00923211917236e-05
-2.02366961033229e-05
-1.9238305073549e-05
-3.15680188733369e-05
-2.61778338311303e-05
-3.52194696264506e-05
-2.87761455888449e-05
-1.18068373442366e-05
-4.10815034358647e-05
-5.60865141762489e-06
-1.82261528244176e-05
-1.81335137482563e-05
-2.4292962255655e-05
-1.13569919805573e-05
-5.28774689490304e-05
-2.80139217590631e-05
-1.49323263171496e-05
-2.34277315731982e-05
-3.62958980429054e-05
-3.46513075365401e-05
-5.40295575438819e-05
-2.61937906206298e-05
-2.47110744561667e-05
-2.51317533456646e-05
1.15482163463154e-05
-7.49986028336135e-06
-2.53399177180915e-05
-1.69262663071362e-05
-3.89791026915802e-05
-2.37455729449455e-05
-2.73333195882085e-06
-1.37443613411426e-05
3.90945610268443e-06
-5.13836293518953e-06
3.4303190523877e-06
-2.5413416935281e-05
-3.37250083166209e-05
-2.45217915855066e-05
-1.89219676208579e-05
-1.3830896292773e-05
-1.92564082680706e-05
-1.2728920769152e-06
-1.26052747264848e-05
-2.47833728249781e-05
-3.42453570277477e-05
-2.65227780161571e-05
-2.97503695203243e-05
-1.45695767512371e-05
-2.99104165475232e-05
-2.68142659967204e-05
-2.3398355380123e-05
2.13281548676501e-05
-2.58142439991152e-05
-1.7051682647354e-05
-2.45197316527446e-05
-2.12366057126305e-05
-1.61810193885217e-05
-5.5047653056211e-05
-3.964310566112e-05
-1.83558401071498e-05
-1.50800290739479e-05
-2.91557169281232e-05
-3.0617759722057e-05
-1.90547137630666e-05
-3.05913219252903e-05
-5.7351393537707e-06
-1.88014585807599e-05
-2.46943395174395e-05
-3.42546319771015e-05
-2.5554405386942e-05
-4.08930423028615e-05
-1.71987188961547e-05
-1.04618624032404e-05
-1.30289799189047e-05
-3.370705479316e-05
-3.68790944791708e-05
-1.92674839507843e-05
-2.88860171824094e-05
-1.10284886258233e-05
-2.6161395085333e-05
-1.66062262284761e-05
-1.37861353724607e-05
-2.97220012245279e-05
-2.23421895503771e-05
-1.98076708677654e-05
-1.33427403672925e-05
-3.08955365308524e-05
-1.51590894179468e-05
-1.43658282804239e-05
-2.4694569783689e-05
-3.22239879136755e-06
5.26275173684872e-06
-9.88020291453144e-07
-3.43565735628222e-05
-1.53472409942449e-05
-3.26497127894129e-05
-1.04748246402444e-05
4.16803635851976e-06
-2.69548302050442e-05
-4.27096454990347e-06
-2.7619936653547e-05
-1.39513600637829e-05
-2.31662076114909e-05
-2.02935700239038e-05
-7.24509228862633e-06
-1.76541088720703e-05
-2.85162510087316e-05
-3.19034216372694e-05
-7.29165881441151e-06
-3.95754147813982e-05
8.81188965414418e-06
-3.38519989311426e-05
-2.2307187461793e-05
-3.01349399909877e-05
-1.61555284144157e-05
-1.46917822436337e-05
-5.36262445429997e-05
-2.1471990635827e-05
-3.45756570774774e-05
-4.02581948816836e-05
-9.01579811969643e-07
8.50720470177757e-06
-3.52828441715381e-05
-2.10654700327697e-05
-1.36918298714279e-05
-6.33199212909006e-05
-2.6738676444029e-05
-4.92657239642995e-05
-1.94799572408731e-05
-3.29828489393026e-05
-1.5982778218099e-05
-2.68162379746553e-05
-3.85713414493167e-05
-4.68884080604854e-05
-4.37263746015109e-05
-2.62395959648953e-05
-2.38784262907737e-05
-1.58818683061513e-05
-4.43666411036336e-06
-9.07554699808054e-06
-1.11998425604712e-05
-4.20908111139202e-06
-1.89074042305979e-05
-1.75476789846011e-05
-1.62528351240689e-05
-3.40999579096205e-05
-2.0244582448893e-05
-1.02566912052044e-05
-3.81163797546387e-05
-2.02686284914988e-05
-1.69030210004359e-05
-2.60620057801737e-05
-4.48338571006999e-05
-3.09389348020682e-05
-6.19725759945982e-06
-2.50673706450453e-05
-5.01618645940035e-05
-3.74422872546133e-05
-1.95088635499172e-05
-1.95863391887523e-05
-2.01474894558242e-05
-2.34337676775573e-05
-1.88716750981131e-05
-2.24791399431043e-05
-1.41057809542133e-05
-1.23005722959048e-05
-1.23317667643473e-05
-2.30891447704992e-05
-6.79049602457528e-06
3.03431831176066e-06
-4.68220775538539e-05
-2.08652585732116e-06
-4.46600521250152e-05
-1.68927313642405e-05
-1.63960534406547e-05
-4.61628784261163e-05
-1.78323645898247e-05
-2.55170827451457e-05
-1.66819963687919e-05
2.57395847923157e-06
-1.77755633867769e-05
-3.2573480534723e-05
-8.28834129865439e-06
-2.4836592023777e-05
-3.40601638661807e-05
-3.24625562005787e-05
-1.10060224288842e-05
-4.47829719798012e-06
-1.0315686931067e-06
-5.70463758427165e-06
-1.90646429621961e-05
-3.22571230705696e-05
-1.1884279418322e-05
-2.15459451971415e-05
-1.23334593122757e-05
-3.7933601990585e-05
-8.92827270932815e-06
-1.99375814261797e-05
-4.29665343381069e-05
-1.12722827121789e-05
-3.28036648177784e-05
-2.78149625660135e-05
-1.4523923292838e-05
-1.95462151392749e-05
-1.73477810431844e-05
-2.92269648682256e-05
-2.48263816785059e-06
-3.40896409002708e-06
-1.22181592455439e-05
-9.5461133069879e-06
-2.84294493898702e-05
-2.24465817906626e-05
-2.61340620709454e-05
-4.5785029302502e-05
-2.34233343258058e-05
5.03648955232026e-06
-2.34278642649943e-05
-1.82892460046319e-05
-1.72234095931842e-05
-1.32342963991196e-05
-3.3485274501932e-05
-2.45650988295371e-05
-1.27535924437753e-05
-3.01231514168998e-05
-1.32286695475905e-05
-1.38505186784369e-05
-6.23582174608651e-06
-3.15697142310464e-05
-4.28738597901048e-05
-2.39099591690212e-05
-1.58425912014959e-05
-9.66395733381245e-06
-3.11832763452127e-05
1.18006775295803e-07
-1.8025312311898e-05
-1.23323836077644e-05
2.92071328497464e-06
-1.79056449601428e-05
-2.40782442554192e-05
-1.29979768546049e-05
-1.3114302377007e-05
-1.91637216533745e-05
-2.08472237687709e-05
-4.57394926552376e-05
1.45346845084636e-05
-3.89756746801713e-05
-1.52050950132675e-05
-5.0001547742644e-05
-2.45587941968929e-05
-2.02856431575033e-05
-1.74646258015528e-05
-3.99902667780908e-06
-1.30280436214633e-05
-1.58450006112461e-05
-2.10354341732922e-05
-1.51722018246617e-05
-1.5260587288581e-05
-5.66864400142663e-06
-3.75214953299704e-05
-5.34634012301141e-06
-8.72226984466206e-06
-4.74952501098498e-05
-3.66445842440591e-05
-2.34903034618511e-05
-1.9435064277763e-05
-2.18741140782739e-06
6.64592286120959e-06
-1.95233026953152e-05
-1.76004693469374e-05
-2.5692461135819e-05
-9.50888303782874e-06
-3.71449999455874e-05
-7.04005503393772e-06
-3.27245366212455e-05
-2.78399928958178e-05
-1.60054835916598e-05
3.9760547439126e-06
-2.17095468385358e-05
-2.06071052062328e-05
-5.31326196236179e-05
-8.2072438264269e-06
3.16800822040556e-06
-8.43176313379878e-06
-2.59262417495304e-06
-4.68653829641302e-05
-2.28035995114658e-05
-6.53030597101131e-06
-3.28038297979343e-05
-1.70078852071983e-05
-2.14634330579486e-05
-1.37699735398232e-05
-3.6400993210862e-05
-1.40535601545328e-05
-3.53909096834304e-05
-2.0217771746373e-05
-3.15310445046497e-05
-3.06299351526482e-05
-1.68471907146797e-06
-3.56956841004667e-05
-7.27005716345775e-06
1.2173406457254e-06
-1.02396274027877e-06
-4.97754714926236e-06
-4.18708825787343e-05
-1.32211421404111e-05
-1.11961710985018e-05
-1.97721253621687e-05
-1.33209511127538e-05
-2.64876276055637e-05
-3.01994846226338e-05
-2.29722874982636e-05
-3.51239100467758e-05
-1.06124363188426e-05
-2.29599100234292e-05
-2.32373974773837e-05
-3.05527223645157e-05
-3.28688487963302e-05
-4.87826824333621e-06
-2.33333074090907e-05
-4.25234665624029e-06
-1.38599986505096e-05
-3.27961878393137e-05
-2.00422100549654e-05
-2.9724435936349e-05
-3.39280442197045e-06
-1.65662985025908e-05
-3.73706207351815e-05
-3.12251926685567e-05
-1.85512397292098e-05
-5.49076678424998e-06
-3.81199291329506e-05
-4.669544606375e-05
-1.9668257759436e-05
-4.12553329726085e-06
-1.3119994370879e-05
-4.63206177640538e-05
-2.10259770597217e-05
-4.22351332017435e-05
-3.36499813406827e-05
-2.58656163075162e-05
-2.31222280705803e-05
-3.92134852750658e-05
-1.60024904336528e-05
-1.043274149346e-05
-1.31249050868535e-05
-2.30887550019112e-05
-2.71274947889144e-05
-1.97230352672767e-05
-4.37248969268529e-05
-2.52207039010752e-05
-3.53794798908386e-05
-9.46315440718049e-06
-1.01857082141335e-05
-1.6622511580027e-05
-8.58574979336157e-06
-7.07863088028165e-06
-1.35554660933842e-05
-1.61211188358493e-05
-2.84893265306706e-05
-2.24420463630809e-05
-6.59770605002978e-06
-1.90193517057723e-05
-1.08198372303712e-06
-1.61827030801764e-05
-1.55370584312412e-05
-2.44921385925695e-05
-3.67998974447972e-05
-2.85799531537881e-05
-3.0916690097331e-05
-1.27084403644392e-05
-5.38246596573471e-06
-2.0832902568922e-05
-3.88779702766926e-05
-2.74178714170526e-05
-1.46145737219189e-05
-3.68440068920159e-05
-8.31409890725552e-06
-1.60074721764841e-05
-8.57061770280002e-06
-7.33212903878901e-06
-1.90518690104126e-05
-2.84306304740044e-05
-9.66288062467539e-06
-2.12277279050898e-05
-5.38565530474271e-06
-7.11136234567257e-06
-2.09601249084712e-05
-2.06771553093057e-05
-2.84427418278935e-05
-1.66003512386519e-05
-2.41055581302489e-05
5.71733196759804e-07
-1.27453809518668e-05
-1.86654606460927e-05
