# Supplementary material for: Research on computational propagation and identification of mine microseismic signals based on deep learning
Source: PLoS One. 2025 Oct 22;20(10):e0334641. doi: 10.1371/journal.pone.0334641 (PMC12543183; doi:10.1371/journal.pone.0334641)
Supplement: S2 Data — (ZIP) [file pone.0334641.s002.zip › 000100500002028.xlsx_0.txt_24.txt.txt]

-1.73828406526643e-05
-1.09333483029123e-05
-1.13503461915371e-05
-3.57755529722487e-06
-3.10230466951878e-05
-2.41761575058802e-05
-4.11661071586354e-05
-3.11686503535666e-05
-2.7465972958562e-05
-3.63190767833077e-05
-3.00766561354613e-05
-1.69897412172879e-05
-2.32615045831485e-05
-1.37399574925466e-05
-1.90732097124489e-05
-1.93910445770574e-05
-2.18370046133991e-05
-3.36104208508588e-05
-2.64153837677587e-05
-4.64737884668502e-05
-1.9981514762077e-05
-7.2486508931513e-06
-1.75941913918023e-05
-3.28417521084268e-05
-1.5407576927448e-05
-2.47328506119949e-05
-3.3537622128571e-05
-1.13797329369011e-05
-2.90954036172077e-05
4.7164881225447e-06
-2.51784501502177e-05
-3.09860121919638e-06
-2.53879536995861e-05
-4.38916404268967e-05
2.78347239560497e-06
-8.52549405171004e-06
-4.64203590493479e-05
-2.95065371080792e-05
-1.79287230519253e-05
-3.95256759622742e-05
-3.91957060496885e-05
-1.45367093087116e-05
2.11929369845277e-06
-2.23509528742412e-05
-3.64025245195707e-05
-3.2245226321596e-05
-2.46055541914895e-05
-1.66313569334843e-05
-7.46118419757176e-06
-2.17353139928899e-05
-2.2186441374372e-05
-1.69741361695782e-05
-1.5223713647579e-05
-1.46141124020706e-05
-2.17549463228059e-05
-2.1584418379644e-05
-3.77098662324132e-05
1.59148232165633e-06
-2.16741254353722e-05
-2.14819120766365e-05
-3.22435523302581e-05
-6.53287267010041e-06
-3.24182880017648e-05
-1.16278960742431e-05
-2.69546111280139e-05
-8.13352802613658e-06
-6.28340236289111e-06
-2.617916936923e-05
-1.07569222715806e-05
-2.00437000746671e-05
-9.738658246765e-06
-1.74851588256907e-05
-5.90743173606261e-06
-3.01674331722695e-05
-1.295091163021e-05
4.14186110324961e-06
-2.38624450881643e-05
-1.19693240354462e-05
-1.75887257783796e-05
-3.17528832324555e-06
-2.54591434018583e-05
-1.036934905609e-05
-1.0002198626967e-05
-1.98336778050046e-05
-6.39690085032253e-06
-1.60883320870031e-05
-3.59262215268154e-05
-1.15443779206897e-05
-3.25114248459517e-05
-1.12754595787968e-05
-8.43169798749288e-06
-1.31776812455236e-05
8.73829054675942e-06
-2.68960652983936e-05
-2.93804925482832e-05
-3.22738746936438e-05
-1.71703800548456e-05
-2.8864767101181e-05
-2.17242832961148e-05
-1.98025020719306e-05
-5.08357866723443e-06
-2.09422060847655e-05
-1.3766483542342e-05
-1.42795267570671e-05
-1.3922985627335e-05
-1.6173842058893e-05
-2.45864946128195e-05
-1.22009004985733e-05
-1.99563291280928e-05
-1.8914223977285e-05
-2.54988963918633e-05
-1.94597299890444e-06
-2.44912435109609e-05
-3.05966527691063e-05
-1.53721157327691e-06
-8.04282549963185e-06
-3.98309618657686e-06
-7.88527701034694e-06
-3.70101947232246e-05
-1.60906422124715e-05
-3.11282276925433e-05
-2.30996084257511e-05
-1.47769867631705e-06
-2.23150365523909e-05
-4.28890921994628e-05
-2.47922310883013e-05
-3.43881954428807e-05
-2.11433119493233e-05
-1.72322346380126e-05
-1.44564123821721e-05
-2.69776681005146e-05
5.782235508502e-06
-2.14947135671955e-05
-2.40596033893033e-05
-3.91935536707456e-05
-8.37876975628193e-06
-1.46624339962159e-05
-1.84022963639392e-05
-3.52231292841427e-05
-6.220188661182e-06
-1.00691886142818e-05
-1.95244591723851e-05
-1.56842087911571e-05
-1.25523225260423e-05
-1.67111019111027e-05
-2.55653865987021e-05
-4.48490275718111e-05
-1.75078459102935e-05
-1.40797787198741e-05
-1.58782206784028e-05
-2.85764017108407e-05
-2.02922221737704e-05
-4.76407347804918e-06
-1.36696835367875e-05
-2.90794094403512e-05
-1.51761428242636e-05
-1.87058239554219e-05
-4.22255017538278e-05
-2.96420016263485e-06
-1.29459778675759e-05
-1.47173309699188e-05
8.21853803422302e-07
-3.2080177471318e-05
5.37166335279219e-06
-2.22561616788941e-05
-1.05940595482675e-05
-1.8996037102295e-05
-1.16058935513473e-05
-1.59432264855718e-05
-2.75308682854004e-05
-1.48035675847242e-05
-3.3305593801031e-05
-2.56784394312667e-05
-1.76800513197292e-05
-2.42848166460228e-05
-4.49127286889607e-05
-1.67271278917557e-05
-2.11975134429358e-05
-5.10127872459101e-05
-7.95839891329035e-06
-1.594670078059e-05
-1.39220781727948e-05
-4.30443161016996e-05
-1.95315106074595e-05
2.51137376788805e-07
-3.81597964494112e-06
-3.72464511907979e-05
-3.65966998050984e-05
-6.86375517751632e-06
-2.51091435972437e-05
-7.40010900337557e-06
-2.36995879514421e-05
-3.1239226797955e-05
-4.66145719141651e-05
-3.22109808067538e-05
-2.83255411798004e-05
-2.26520948340396e-05
-7.42085508608322e-06
-1.86694051064171e-05
-4.20820117559611e-05
-2.2572563944514e-05
-1.60970425264133e-06
-2.40921587245948e-05
-3.19442488152705e-05
-1.03626866448565e-05
-3.15419248599019e-05
-1.74124564283212e-05
3.6285116162678e-06
-1.80910342626339e-05
-1.88784907354119e-05
-1.62971982522223e-05
-1.44862550548177e-05
-3.25630147949923e-05
-2.2218883469815e-05
-2.0515367826368e-05
-1.73316935703057e-05
-1.85100165008614e-05
-1.21828012154997e-05
-1.97321792854355e-05
-1.71283499476347e-05
-2.56552702352393e-05
-9.62959730272913e-06
-3.33871599165431e-05
-1.89845506356845e-05
-3.81220982490262e-05
-4.57493604681392e-05
-3.63920028330995e-05
1.54529054333833e-06
-7.7041493396515e-06
-3.32751692712648e-05
-4.17446828091167e-06
-4.2390062400253e-05
-1.02870712156084e-05
-2.55786894913119e-05
-1.1451262301566e-05
-1.80588187840174e-05
-1.58448934474349e-05
-8.95372098994615e-06
-1.98846174227039e-05
-3.61209680932326e-05
-1.88387764041386e-05
-1.57840156130689e-05
-3.77105611725789e-05
-1.62198334009106e-05
-3.7220321338898e-05
-1.13795605242938e-05
-2.97719005088074e-05
-2.56426236434138e-05
-2.87230058308051e-05
-7.96748849256768e-06
-3.20444996884905e-05
-3.48576658107554e-05
-2.90117686688985e-05
-2.36263562845022e-05
-1.88815042522952e-05
-2.18031394386253e-05
-3.9895261871464e-05
-2.07190590432668e-05
-2.20634860500394e-05
-1.86895587546253e-05
-3.48698048279841e-05
-9.80145724904493e-06
-2.51773369140728e-05
-3.97647207144943e-05
-2.98892945483812e-05
-2.94047346551222e-05
-1.28352025181579e-05
-1.41088356608894e-05
-2.75588965154626e-05
-3.13909448930939e-05
-2.84041467137566e-05
-3.35919878112905e-05
-3.76916458185708e-05
-5.05911326332725e-05
-1.43911110156446e-05
-3.0661954646287e-05
-1.32589406216154e-05
-1.34834071322316e-05
-2.38178304254558e-05
-3.87011961703916e-05
-4.11830936760848e-05
-1.92757008455089e-05
-1.80898512355916e-05
-1.67012722836012e-05
-3.2033193402143e-05
-4.03714915658644e-05
-9.66499938127455e-06
-1.84155847244744e-05
-1.00822213660334e-05
-1.99462300091776e-05
-1.1305698970581e-05
-3.15380792584332e-05
-4.0795403077839e-05
-2.09003060872962e-05
-2.01701063402941e-05
-1.25158542669088e-05
-7.50381471248412e-06
-2.4574804303009e-05
-3.20237508525229e-05
-3.71007252024699e-05
-2.60497425080648e-05
-1.32133884263876e-05
-2.22294133704549e-05
-3.4696550146538e-06
-1.45999324356607e-05
-4.32694921473215e-05
-1.00967281004253e-05
-3.84089916103341e-05
-5.28400347724811e-06
-1.67214830539642e-05
-1.68956861542459e-05
-1.20018530768598e-05
-6.52588643953826e-06
-1.7526638233734e-05
-2.32105794929191e-05
-2.08562658162862e-05
-1.40668490508968e-05
5.88252360098994e-06
-1.47901678644154e-05
-3.08216411644796e-05
-1.69388906012912e-05
-3.15942933859902e-05
-3.75519690022538e-05
-2.06154180130033e-06
-3.05768764692639e-05
-1.42754417164299e-05
-2.03824373060763e-05
-1.86070846738073e-05
-1.63992343479059e-05
-1.80603091935091e-05
-3.12560851158506e-05
-1.37020900831215e-05
-2.44157931467732e-05
-2.02052343582559e-05
-1.61120888080545e-05
-2.4006622117445e-05
-1.51490122318302e-05
7.15482970988467e-06
-1.86570246058442e-05
-2.77806134064754e-05
-2.10519907374751e-05
-1.65145282062219e-05
-1.98967734103865e-05
-4.44625619093857e-05
-3.83861070849001e-05
-2.67800908083561e-05
-3.86734270275533e-05
-2.3973371379047e-05
-3.14891863948979e-05
-2.68641139613015e-06
-1.21975350883897e-05
-1.55955920113813e-05
-2.82019208498997e-05
-1.93264928854626e-05
-1.31213218747704e-05
-1.57456084934365e-05
-9.30965530182533e-06
3.90255411898229e-06
-1.75005015792922e-05
-1.9051578428353e-05
-1.93434385766239e-05
-3.3133602695962e-05
-2.38729971486122e-05
-2.40160417276999e-05
-2.9880385994508e-05
-2.98167510629177e-05
-1.15434626314739e-05
-2.45753049893024e-05
-1.39041534053417e-05
-2.60263623627075e-05
-3.24318916891361e-05
-4.04681738992327e-05
-2.6567429262227e-05
-1.83268209236823e-05
-3.87809979769801e-05
-2.83979135275781e-05
-3.00937433514237e-05
-2.74717899957755e-05
-2.2723896747312e-05
-3.2927355733672e-05
-3.90959069308499e-05
-3.46005131628378e-05
-3.2426928485711e-05
-2.91196516275535e-05
-2.0147362477299e-05
-3.56013396149479e-05
-1.31797241549845e-05
-1.02551922347443e-05
-1.58605358062694e-05
-3.17935552609037e-05
3.9245192054389e-06
-1.46334364820576e-05
-5.70442608995711e-05
-1.72624827979725e-06
-4.9074390148073e-06
-2.16737649534197e-05
-1.19617284108272e-05
-2.15445489109099e-05
-2.801396108323e-05
-1.84086577628334e-05
-1.13091365235056e-05
-2.15313753394846e-05
-1.63884620592222e-05
-1.48862167875552e-05
8.52212677011269e-06
-9.57928596170096e-06
-3.063750803414e-05
-1.21556114456739e-05
-1.90862316290131e-05
-3.8253900602661e-05
-1.3176196798943e-06
-3.12638766997919e-05
-4.12236162353701e-05
-2.92234624414208e-05
-1.69579390932462e-05
-1.42151042943466e-05
-4.11073054061605e-07
3.84739466788341e-09
-2.04095273450755e-05
-4.27897943087017e-05
-2.58731479800882e-05
-1.63225494556668e-05
-2.77531559707671e-05
-2.04242602552205e-05
-1.75843371263883e-05
-2.2009527792318e-05
-2.44877553569553e-05
-2.50052855526845e-05
-1.28752851732255e-05
-1.60967207082369e-05
-1.20474802597226e-05
-3.11171545374123e-05
-1.62421439457549e-05
-4.05260468392639e-05
-4.97249724572977e-05
-2.56517034060436e-05
-1.58993559861481e-05
-5.88149258443023e-06
-2.72634729045684e-05
-1.87577314693482e-05
-8.34903204435019e-06
-3.25493634988458e-05
-2.47715624301176e-05
-3.11274072676573e-05
-3.43383381519814e-05
-3.5729177618833e-06
-3.44026968527049e-05
-2.76328370134582e-05
-2.41712017541723e-05
-2.9627750076791e-05
-2.48823378890731e-05
-3.8601874794187e-05
3.7023874478953e-06
-3.17149670120308e-05
-1.00181987078666e-05
-1.57511755977102e-05
-3.63303368842217e-05
-3.22198796776235e-05
-1.46011271140129e-05
-6.91701399303627e-06
-1.80115968804358e-05
-2.84098690539898e-05
-1.06376975672501e-05
-9.77474863592616e-06
-7.56528352647392e-06
-8.82718485406954e-06
-2.04146367053541e-05
-2.05123197100516e-05
-1.72328112325803e-05
-9.61285377101798e-06
-2.3156426717936e-05
-2.36801057089916e-05
-1.0043022113435e-05
-2.11805707963864e-05
-6.41633287002566e-06
-1.42309100323124e-05
-9.41945138185379e-06
-1.80572090346778e-05
-1.09289309686207e-05
-2.33625686137348e-05
-2.87714108863971e-05
-2.18871327701009e-05
-1.26643300373217e-05
-2.32685759327507e-05
-3.9258786024598e-05
-3.88435289891222e-05
-1.03777118351507e-05
-3.13719070025178e-05
-3.47855035406522e-05
-2.95161882905736e-05
-1.23092717031742e-05
-3.55780882074884e-05
-3.0707985899534e-05
-1.41379111127266e-05
-5.17478602063161e-05
-2.92673528785672e-05
-1.68739091207841e-05
-1.17320131643407e-05
-1.1110009728011e-05
-2.87048484750624e-05
-1.13261704746123e-05
-3.10638901765206e-05
-3.31230644623878e-05
-4.22531605484853e-05
-3.00910953103869e-05
-9.39096595080037e-06
-1.67781467522815e-05
-2.86296656852281e-05
-1.66499324244741e-05
-1.14528097907379e-05
-2.23889673593179e-05
-1.9501993862084e-05
-1.25914038137831e-05
-2.0508614346148e-05
-2.26531234278381e-05
-4.09033663318441e-05
-3.21212451116642e-05
-2.25626857596728e-05
-3.81991356441182e-05
-2.83256364199254e-05
-3.12009777260437e-05
-1.99053471591062e-05
-2.82402828139649e-05
-3.29037032785085e-05
-3.52860274218058e-05
-1.58591957444235e-05
-7.74120175763273e-06
-1.79965067085064e-05
-1.92304557047906e-06
-2.00944962086219e-05
-1.5397121190165e-05
-2.02754551652395e-05
-1.75214383176661e-05
-2.90543324445234e-05
2.11534223051452e-06
-2.83960686202281e-05
4.59864666337347e-06
-2.19526651367475e-05
-2.62844241789201e-05
-7.43680508132837e-06
-2.50403225606423e-05
-3.66061942325872e-05
-2.34370561236009e-05
-8.90370827193808e-06
-1.83177942717208e-05
-2.95535840538495e-05
-2.4331488201469e-05
-1.65809007352942e-05
-2.93236542216125e-05
-2.80034617182437e-05
-2.67036330598819e-05
-8.85306583392236e-06
-8.04662258833643e-06
-3.05431219850697e-05
-1.36280060026598e-05
7.31698340585541e-06
-2.0818326086463e-05
-3.12220475279002e-05
-2.18306528808524e-05
-9.49402372794652e-06
4.09629754590594e-06
-3.73773663074173e-05
-2.95795864839958e-05
-1.47277978207296e-05
-2.30504175137629e-05
-8.91941895591094e-06
-1.68432661359128e-05
1.76127755897102e-06
-3.27445905175649e-05
-3.56807083139904e-05
-2.92415834371802e-05
-2.94254195240291e-05
-1.17884755433063e-05
-2.82997973263861e-06
-2.68543070390012e-05
-1.66167593942954e-05
-4.3210698078719e-05
-8.37433486311893e-06
-2.02102019828676e-05
-2.95054207304349e-05
-9.20400207410699e-06
2.09082145690294e-06
-2.80823198730043e-05
5.15383325123445e-07
-2.88993162469308e-05
-1.74837312474225e-05
-2.34985059099208e-05
-3.96152383369933e-05
-1.96009829518601e-05
-3.34683999284936e-05
-1.70140567170621e-05
-2.97994489444369e-05
-2.30336474652854e-05
-8.41726047736303e-06
-3.02572343191362e-05
-2.50351630326396e-05
-1.85026433203318e-05
-2.03320572845888e-05
-3.73462270476945e-05
4.4608017994426e-06
-3.07907965459166e-05
-1.72771439296089e-05
-2.00883528815158e-05
-3.05322353504284e-05
-2.38468843343321e-05
-1.77326900286681e-05
-2.02544784766396e-05
-2.16040948815226e-05
-4.65446330392155e-05
-5.92704631385206e-07
-2.53767797753044e-05
-2.14535189704706e-05
-1.08816590231243e-05
-3.18084773783642e-05
-1.37805480074419e-05
-3.66939349146992e-05
-1.72399936649208e-05
-2.15039599800328e-05
-3.14091430525121e-05
-2.5110593580843e-05
-3.99349263639385e-05
-5.46142072081666e-06
-3.52432408048918e-05
-1.93660901397735e-05
-1.16569385969251e-05
-2.96125859951882e-05
-2.72879977854409e-06
-2.25081946410492e-05
-2.01892678496358e-06
-2.21150886007599e-05
-1.86508488382969e-07
-3.82733836585091e-05
-1.72907353235314e-05
-3.0826144951862e-05
-2.67259967268755e-05
1.40587118689172e-06
-1.83546460431603e-05
4.77730469781866e-06
-2.51367899188634e-05
-3.32487203953688e-06
-1.74868520845069e-05
-2.85320777017516e-05
-2.22809483870769e-05
5.5841939884236e-06
-4.83241398910763e-06
-1.38734861677782e-05
-1.98437493319434e-05
-3.04482046193183e-05
-8.93145380473769e-06
-9.17625739654877e-06
-1.85791719567756e-05
-3.32862848469918e-05
-1.29648967880183e-05
-7.34261031310087e-06
-6.53758574401279e-06
-2.97605685645276e-05
-2.63043931462181e-05
-2.09686649900146e-05
-1.83477131035304e-05
2.36572948126618e-06
-2.23217700502857e-05
3.56322444841018e-06
-2.84376147430638e-05
-2.00833385457097e-05
-1.79009855567794e-05
-4.1732988870337e-05
-2.96597310460842e-06
-5.62459404614752e-06
-1.44630961869129e-05
-2.50995763656598e-05
-1.60170659824227e-05
-2.39007402536503e-05
-2.03755658672606e-05
5.35818186419544e-06
-9.50165540055066e-06
-1.21515403204438e-05
-3.90477885657598e-05
-2.72128866307776e-05
-3.57616207197965e-05
-1.52503848701151e-05
-3.39243707532089e-05
-2.37101155982578e-05
-1.08288769801729e-05
-3.58154019230809e-05
-3.61987349860981e-05
-2.0135345205325e-05
-2.71400074064743e-05
-6.1871213195667e-06
-3.04531670117009e-05
-4.07895610373077e-05
-2.4753500231626e-05
-1.80397713027777e-05
-1.17283696231147e-05
-1.6358864958564e-05
-1.9943054355724e-05
-1.50213630108812e-05
-2.52950243409954e-05
-1.02151478103325e-05
-1.37955740295014e-05
-1.20928348879555e-05
-2.99421786963086e-05
-2.28720091672808e-05
-4.27399547737573e-06
-6.82478182618994e-06
-3.80633188436402e-05
-6.22507756042673e-06
-2.08517949745789e-05
-2.78855486742535e-05
-1.43067241759848e-05
-2.20360506087652e-05
-7.25422282340963e-06
-1.75270585807271e-05
-1.79578005502085e-05
-1.7613222895051e-06
8.65732725801495e-06
-2.52073480987721e-05
-2.76581379996687e-05
-4.23067181816552e-05
7.79634912743383e-06
-5.8560425842875e-06
-2.86230450160446e-05
-1.21908265071643e-05
-2.09742286925513e-05
-2.39031355517722e-05
-1.98147895390074e-05
-6.67997325373187e-06
-1.75133368591645e-05
-2.54513861292294e-05
-1.48255109119829e-05
-2.112233792456e-05
-2.64348655246705e-05
-1.50555349975831e-05
-3.55936477035202e-05
5.15780208494864e-07
-3.53782642007502e-05
-4.1824479190223e-05
-1.34406077372551e-05
-2.08263319952598e-05
-3.53302805899996e-05
-2.29500213901907e-05
-2.77263991335503e-05
-3.46981395008377e-05
-2.98146449225417e-05
-2.15194131825627e-05
-1.2762693165303e-05
-2.44032424747636e-05
-2.15794364486962e-05
8.17124561248053e-06
-1.71913503649993e-05
-1.91142027991032e-05
-1.83434302877895e-05
-2.18626059122161e-05
-2.38685744216159e-06
-1.8055890505173e-05
-2.42354446087286e-05
-2.41197187354101e-05
-3.87244228618151e-05
-3.28792016918501e-05
-5.17320856897797e-06
-2.73880462303303e-05
-1.02886150147664e-05
-2.24625608531052e-05
-8.47684166846018e-06
-3.07702061025579e-06
-1.89544248949386e-05
-3.97997182674464e-05
-3.74333468875383e-05
-3.25802142104694e-05
4.37513834322108e-06
-2.11294918617453e-05
-2.45286397335748e-05
-3.67981309948159e-05
-1.10422665636075e-05
-1.88595670680831e-05
-3.81697142242663e-05
-1.75582217829528e-05
-2.62915685570326e-05
-3.18123646803247e-05
-4.53704628234116e-05
-4.30268276281695e-05
-1.45936927034885e-05
-3.38827257901192e-07
-1.54280551500533e-05
-2.82538893127848e-05
-2.12331954295788e-05
-1.7079615300973e-06
-1.61666462728669e-05
-5.26289417490661e-06
-2.92000845475231e-05
-2.51896892520119e-05
-8.46520927159401e-06
-6.77029678531988e-06
-2.94724382512749e-05
-1.92489066996712e-05
-6.89130888333296e-06
-2.5175004058254e-05
-1.0454516365106e-05
-1.29074812522509e-05
-4.17218578067608e-05
-4.79215388680427e-05
1.86144433874213e-06
-1.04597511646705e-05
3.50512856044381e-06
-3.4303410767503e-05
-3.52860075210589e-05
-3.67327598497048e-06
-1.03707930068026e-05
-3.85748897038622e-06
-4.6676326971781e-05
-1.81294246505513e-05
-2.03997381606531e-05
-1.28618474253557e-05
-2.38604061917877e-05
-3.41434808958869e-05
-1.9254198059285e-05
-1.20453499464255e-05
-4.3544916619249e-05
8.25187920357822e-06
-5.58574530372946e-06
-1.39949841407951e-05
-8.95943670065951e-06
-3.4841214047087e-05
-3.31962211981912e-06
-1.80266562247407e-05
-1.81297917649926e-05
1.32772924306755e-06
-2.89578047421515e-05
-1.94353072794344e-05
-2.07779800083463e-05
-1.9341795526281e-05
-1.57357961277617e-06
-1.36095011488456e-05
-6.67639983145687e-06
-2.61645002712798e-05
-2.57312242969182e-05
-1.05076770890562e-05
-3.59703714763386e-05
-1.86336067859126e-05
-4.35067773421051e-05
-3.39599190215139e-05
-3.74403881161153e-06
-1.26319322375772e-05
-1.84101905445269e-05
-1.37036880937339e-05
-3.64425954819939e-05
-1.84965045614912e-05
-1.6428171201173e-05
-2.27595730543396e-05
-1.61774773495927e-05
-2.11207393139709e-07
-3.20715837682631e-05
-2.47951606929085e-05
-2.24169459316214e-05
-1.94354160475395e-05
-3.62082083879616e-05
7.93747047643774e-06
-2.118874208296e-05
-2.08991063936283e-05
-1.01826549541164e-05
-1.11486765080833e-05
1.84614779135747e-06
-3.03268565375528e-05
-5.9984777064385e-06
-1.40005263697521e-05
-1.63759198711202e-05
-8.55677276295385e-06
-7.16904648813544e-07
-2.3528711611455e-05
-2.21732740280774e-06
5.9814130330691e-06
-3.877837727651e-05
-2.91660247663845e-05
-2.28315372618133e-05
-1.27098967882951e-05
-2.62306410333112e-05
-8.67701877534376e-06
-1.96049050488842e-05
-1.30859100729878e-05
-2.82165466625881e-06
-2.16466140927137e-05
-8.21958268468253e-06
-1.8552801667169e-05
-8.10292806183209e-06
-3.70339351857586e-05
-2.68685296269273e-05
-1.1585073775738e-05
-1.90169164151019e-05
-4.28825219140489e-05
2.21305965219997e-06
-2.1884596518191e-05
-2.03756871584681e-05
-1.96045465873133e-05
-1.65724603908434e-05
-3.29404306917486e-05
-3.58099432153381e-05
-5.46192623297542e-05
-3.58028656411496e-05
-1.33397296742367e-05
-3.15956806600404e-05
-2.66975134644981e-05
9.52526948909863e-06
-2.18851301845618e-05
-1.94791807828233e-05
-3.99360925682621e-06
-2.40344022376867e-05
-1.69575834404019e-05
-2.99884929621142e-05
-2.2195224044399e-05
-1.26789077379819e-05
-2.4432525269143e-05
-3.52855493491928e-05
-2.56663448834892e-05
-1.52969458475293e-05
-6.3004579528765e-06
-2.21954821728979e-05
-1.37998894855194e-05
-2.39902654720544e-05
-2.42876715099006e-05
-1.42050310003386e-05
-1.40017084273893e-05
-3.27906312996684e-05
-5.03117331944366e-05
-2.58083103155051e-05
-1.63205879805531e-05
-9.32085502905269e-06
-2.94404144793718e-05
-2.6647087798141e-05
-3.28543671052682e-05
-3.83921026205104e-05
-3.1270400329908e-05
-2.04855060522455e-05
-1.40879818434051e-05
-1.95817052191542e-05
-1.88458623311329e-05
-3.55839136983641e-05
-2.61279079149614e-05
-3.83179969661214e-05
-7.25910664969947e-06
-3.1607924327067e-05
-4.64623981903227e-05
-4.4603028036384e-05
-4.25473590913085e-06
-3.35537778205466e-05
-2.79162066896919e-05
-2.07120476648646e-05
-2.85271017252464e-05
-1.30304487846625e-05
2.94709787789417e-06
-1.67700215839496e-05
-2.80984965572248e-05
-4.4417395620092e-05
-2.69080243727817e-05
-2.02435364710163e-05
-2.33361263508509e-05
-2.14941793750931e-05
-3.21832671701228e-05
-3.84013819638773e-05
2.5024247156706e-06
-6.04709597812769e-06
-1.84336060969207e-05
-5.92718677253406e-06
-1.71482532490074e-05
-4.77222175073495e-05
-4.09965616847062e-06
-2.50969101366727e-05
-8.31596948403574e-06
-8.27396403009866e-06
-1.66324666919179e-05
-2.88446111587795e-05
-1.56351461510273e-05
-1.39197789339791e-05
-2.9065271739605e-05
-5.57615318000544e-06
-1.25544873006951e-06
-2.40015650987363e-07
-6.94520792487142e-06
-4.25912577029102e-05
-4.20081099831008e-05
-1.96952046649676e-05
-3.38322421676671e-05
-7.09598474516605e-06
-3.13863995137517e-05
-1.93001138476406e-05
-3.42997904172136e-06
-3.86129487072103e-05
-3.81489496186307e-05
-2.39396155561834e-05
-3.597681435506e-05
-7.96019704551059e-06
-2.76190213445228e-05
-3.63422389688416e-05
-3.24860362453455e-05
-3.28497034711936e-05
-3.15965188869833e-05
-1.37056245907412e-05
-3.72312765509926e-05
-1.12873121452638e-05
-3.0943525967482e-05
-3.14392640946139e-05
-3.07263744201696e-05
-8.81566447976959e-06
-2.56533212444118e-06
-1.17895606866465e-05
-2.14149403138751e-05
-2.27627422626511e-05
-2.16683741410166e-05
-2.56757121996244e-05
-3.40629945157233e-05
-3.09774830418514e-05
-2.08269476454929e-05
-1.31370378279401e-05
-2.24880052733887e-05
-4.47048761644309e-05
-4.3458542709546e-05
-2.43129355166904e-05
-2.02999374611458e-05
-2.52352500571857e-05
-2.34135879825014e-05
-1.79755481460987e-05
-3.62687143693453e-05
-9.24048956939362e-06
-2.62125399389315e-05
-3.14924736810057e-05
-2.11810509699114e-05
-1.97328931512016e-05
6.53557419642543e-06
-1.88901508159505e-05
4.0691628363457e-06
-3.52310496901452e-06
-1.86026818278084e-05
-1.92467876846807e-05
-2.63235286655003e-05
-4.92047067929675e-05
-1.23728272691703e-05
-1.60453854181985e-05
-1.56229610024881e-05
-2.51293485413274e-05
-1.609864337577e-05
-4.44385928367203e-05
-6.75676205657749e-06
1.08376779060754e-05
-3.51076903052075e-05
-2.70827942546716e-05
-1.24663541858855e-05
-5.06768604002688e-05
-1.05322824217859e-05
-1.66180254058627e-05
-3.46020258727554e-05
-2.97423758564329e-05
-4.07104113709932e-05
-2.21968724272679e-05
-1.73296709025351e-05
3.34434311795357e-07
-3.36885521109906e-05
3.38280876979927e-06
-3.29412855496686e-05
-2.37686556278801e-05
-2.38569074159663e-05
-2.91606232797408e-05
-3.96447899134228e-05
-2.30727330892839e-05
-3.8536570245227e-05
3.84617467740729e-06
1.44147768736089e-06
-8.14716863278505e-06
-3.93484048758221e-05
-5.54369149002493e-06
-3.11108232717833e-05
-4.36494818275023e-05
-1.97948299007982e-05
-2.07936039731382e-05
-1.73181327295294e-05
-2.32295646533508e-05
-1.4933310690749e-05
-1.6566012414817e-05
-2.71937430578611e-05
8.08535567725803e-06
-7.01338252906804e-06
-2.39044617259192e-05
-3.35450177348285e-05
-4.74342106357251e-06
-2.71863822579338e-05
-1.05083560478373e-05
-2.30124646253287e-05
-3.36732552479608e-05
-2.56228875460242e-05
-2.53128337407346e-05
-8.73034451378819e-07
-1.73408014217052e-05
-1.1234936936562e-05
-3.0145669231913e-06
-2.76009389517195e-05
-3.24878382564054e-05
-1.4715999902072e-05
-1.80606299363021e-05
1.06154551636719e-06
-8.60610773881065e-06
-1.3846014560932e-05
-1.573466251424e-05
-3.11060967105758e-05
-1.27531945800332e-05
-2.51231624038477e-05
-6.87685721232384e-06
-7.01136058307599e-06
-5.68938623651529e-05
-1.57737154603571e-05
-6.77134884147943e-06
6.20287854951935e-07
-2.00281346311064e-05
-2.43216250301644e-05
-3.06803891323287e-05
-9.02272378170987e-06
-3.45241984753162e-05
-2.16419137690652e-05
-4.46435564096908e-05
2.08280552863138e-06
-1.66073103142391e-05
-1.45036583080632e-05
-3.82013220723001e-06
-1.09566722278457e-05
-2.06693290187015e-05
-1.15790478461134e-05
-1.5555007522731e-05
-2.98849134242245e-06
-1.76771680970963e-05
-2.54798291167795e-05
-1.04642770665354e-05
-3.05428606228877e-05
-1.92767365761401e-05
7.16926418630396e-07
-9.72751546183107e-06
-4.02827517920072e-05
-2.02093612571808e-05
-2.91692874462952e-05
-7.79680424330514e-06
-1.98651444155184e-05
-3.49436882173913e-05
-3.7459472904379e-05
-4.60246712195821e-05
-4.03244303899478e-05
-1.18815997381861e-05
-7.40858555993347e-06
-2.10683614597423e-05
5.56705216775038e-06
-1.82071515390172e-06
-2.66548800692874e-05
-5.20569305991086e-05
-3.08221980911493e-05
-9.58783724942472e-06
-2.06727453577392e-05
-3.07381669822806e-05
-2.85730000428617e-05
-2.64492494567753e-05
-2.61454503173857e-05
-1.57292276855492e-05
-3.11974607213821e-05
-3.83206552744087e-05
-1.18946372575415e-05
-5.66112696127916e-06
-3.44783551606436e-05
-2.71746731511958e-05
-3.81746144254757e-05
-1.26587352004132e-05
-4.13311188945567e-05
-9.211680020747e-06
-2.21640479439251e-05
-3.86843635775763e-05
-2.15886648351304e-05
-1.50409565177487e-05
-1.65148905207556e-05
-4.15095005561739e-05
-1.28069720979513e-05
-2.79402054213855e-05
-2.35747216774669e-05
-3.20741956793981e-05
-4.63082182404218e-05
-4.0842949031429e-05
-6.20579772633807e-06
-1.23008079631608e-05
-3.90882466583792e-05
-1.45589378113846e-05
-5.79070468584167e-06
-2.52583582438059e-05
-8.19920235549246e-06
-1.12267477398062e-05
-2.18201267017965e-05
-2.11426942577248e-05
-1.58538132812811e-05
-3.48177283659943e-05
-3.30285822828606e-05
-1.56535549955166e-05
-1.13255364999243e-05
-1.83190922215617e-05
-1.80623765547901e-05
-7.88936189683743e-06
-1.83212593445094e-05
1.44089021179399e-07
-9.94372217744087e-06
-1.04568794920696e-05
-4.41207043130319e-05
-2.53368757318919e-05
-7.8434239761897e-08
-3.09323388097176e-05
-2.94545682595073e-05
8.32846387404236e-06
-4.4898704790548e-06
-1.79244907866086e-05
-1.51851592586294e-05
-2.12439825870715e-05
-1.2633980543228e-05
-2.7626023946381e-05
-2.17023150849127e-06
-1.28091825396701e-05
-2.18184910832266e-05
-2.85453802357596e-05
-2.60552992690395e-05
-2.17552620890539e-05
-3.82143043674162e-05
-1.72164330092594e-05
-2.35140618961816e-05
-4.07772908441785e-05
-3.05319125959109e-05
-2.36136751732926e-05
-1.97186570285244e-05
-4.20981171846773e-05
-2.19262738315194e-05
-3.92216182594033e-05
-1.17899174004077e-05
-5.82897515659675e-06
-2.27645214307596e-05
-5.28825283346399e-06
-2.02719804297695e-05
-3.75559946592974e-05
-4.19054855968925e-05
-3.35749550813407e-05
-3.66189716957807e-05
-1.9717548606609e-05
-2.89638227656588e-05
-2.04228081444299e-05
-3.11958461422331e-05
-6.00727354884013e-06
-2.18210935342527e-05
-7.51850441151897e-06
-2.09409254580895e-05
-7.33456203043512e-06
-1.70960992392993e-05
-1.56168398187558e-05
-2.36083279192185e-05
-1.79575126629426e-05
-8.49415446384919e-06
-3.07418065693643e-05
-1.60880334344373e-05
-2.07430631465213e-05
-3.49316573488694e-05
-1.22980089349446e-05
-2.28822214372288e-05
-1.61418509456872e-05
-8.64235266448333e-06
-1.93896355042606e-05
-4.44069099374395e-05
-3.13932670175173e-05
-1.30993008933392e-05
-1.50295284029942e-05
-8.27820368465453e-06
-5.76378205693583e-06
-2.7403172977049e-05
-1.29248895530147e-05
1.07504049245054e-06
-2.41294200114536e-05
-3.08360258384382e-05
-7.62837594253975e-06
-2.72637453571819e-05
7.21468625626819e-06
4.20662568790123e-06
-1.33005564449242e-05
-3.06767880842494e-05
-1.06192220847961e-05
-1.961100560767e-06
-2.26789260259984e-05
-2.75163001413672e-05
-3.57618207558068e-05
-2.89434354742924e-05
-1.11525932554697e-05
-1.81331238576999e-05
-2.47801751786826e-05
-2.51338034130715e-05
-6.54456352942085e-06
-2.0514753653634e-05
5.5851716152696e-06
-2.06410205570909e-05
-2.94350198180535e-05
-1.33579408173688e-05
-2.70952537327457e-05
-2.28335026141025e-05
-3.88699599249311e-05
-1.91774955425533e-05
-4.8590079313228e-05
-2.62205302689709e-05
-3.9285364265548e-05
-2.09750997481822e-05
-3.09641220836391e-05
-5.61705007993416e-06
-1.00532335505952e-05
-1.17080205164554e-05
-2.58702420159404e-05
-6.95556014102171e-06
-2.37513364791339e-05
-1.60080333612034e-05
-3.86609558450662e-05
-2.17180837872569e-05
-1.01871908012195e-05
-3.84424890573952e-05
-6.03062685088897e-06
-2.2656585481928e-05
-2.25047909742412e-05
-9.04957978464216e-06
-2.24333100969823e-05
-2.24913669003817e-05
-3.27562622959834e-05
-5.24816857530085e-05
-1.86506201772431e-05
-2.86513819742018e-05
-3.59226537569336e-05
-2.52648556430122e-05
-4.306058271176e-05
-4.95010166023289e-05
-2.733789326879e-05
-2.85160245149231e-05
-3.53006824013031e-05
-1.88250143743855e-05
-2.09334239245144e-05
-1.55433900856836e-05
-1.92548968230505e-05
-1.03126306941909e-05
-2.56516151103232e-05
-5.25885604187859e-06
-4.14249183895974e-05
-2.29712062916038e-05
-1.00604213302474e-05
-1.22999958932252e-05
-8.72772699709724e-06
-1.68735337826756e-05
-1.81576392358893e-05
-2.06012932537533e-05
-9.70381057710319e-06
-2.96513320674819e-05
-2.8223050812778e-05
-2.61148840425572e-05
-5.73670781270214e-06
-1.68190048052257e-05
-9.74270082814557e-06
-1.38661376065862e-05
8.74425790980338e-06
-1.69762123680821e-05
-1.70710808355638e-05
-1.31967716000657e-05
-1.20500483338596e-05
4.77892058312521e-06
-2.20045486791822e-05
-1.61650627436297e-05
-2.40851457540336e-05
-2.66288560270767e-05
-1.10301600831366e-05
-1.51953377739267e-05
-2.31616594632202e-05
-2.59691430551348e-05
-2.16270339161401e-05
-2.41557680687342e-05
-2.16737882714901e-05
-1.82311802736013e-05
-1.3273138784586e-06
-2.69258868056447e-05
-5.80872477724795e-06
-8.14837299777445e-06
-3.13748373063406e-05
-7.47353407374753e-06
-1.43193847165755e-05
-2.11191457416258e-05
-9.92462886270404e-06
-2.98422548931976e-05
4.95471988687408e-06
9.37002319481228e-06
-1.4587053392222e-05
-3.23508722898512e-05
-2.45413092816586e-05
-1.04522760392918e-05
-4.37021969108825e-05
-1.68353976577927e-05
-2.33540085410734e-05
-2.52064158469751e-05
-2.09744694355897e-05
-2.04204970614018e-05
-3.95047416651189e-05
-3.16881350203758e-05
-1.39370535408144e-05
-1.11775104127055e-05
-2.83584258565556e-05
-2.65601891094276e-05
-2.53476141858451e-05
-2.27737294800662e-05
-3.06583208454109e-05
-1.00954463076986e-05
-1.45330582913625e-05
6.19421216621972e-06
-2.54915669578814e-05
-3.53981163806059e-05
-3.31965764709594e-05
-3.04790327580615e-05
-2.32153740498409e-05
-3.22774568630384e-05
-2.78945969486736e-05
-2.7862985940104e-05
-1.96079447773643e-05
-2.974537588786e-05
-8.90735656174219e-06
-2.80534516762238e-05
-5.2466934179419e-06
-1.51831482910751e-05
-2.53397897744138e-05
-1.53062505474325e-05
-1.52020603641733e-05
-1.80877375282721e-05
-2.99717160118324e-05
-2.78232643606891e-05
-2.76971335205527e-05
-3.53428836719845e-05
-1.68521894943015e-05
-2.51586862823071e-05
-3.36565321817745e-06
-2.64860051534594e-05
-1.12216226410344e-05
-1.29266833438116e-05
2.33464704355434e-06
-1.35879691492909e-05
-1.28061562725215e-05
-2.90599324923951e-05
-1.48874702375097e-05
-1.34186261190334e-05
-2.35457475353303e-05
-3.36438417939109e-05
-3.55282538658622e-05
-1.10557972816972e-05
-2.9364316502801e-05
-2.27758742251475e-05
-3.44298705493399e-05
-2.42914094767329e-05
-5.10752954758039e-05
-3.19458393309868e-05
-4.28490901957209e-05
-2.71693299251661e-05
-4.04903492152639e-05
-4.16829123286466e-05
-3.00732984620084e-05
-2.34046123586471e-05
-1.81860506681462e-05
-4.74473687948071e-05
-3.18400408979177e-05
-5.62287417171104e-06
-1.30381043734486e-05
-1.66778186111783e-05
-8.69782391427547e-06
-1.4009092920796e-05
-3.52537755415162e-06
-1.41743000538759e-05
-3.32489879213984e-05
-2.6721941667417e-05
-2.53043698405995e-05
-3.23370521010978e-05
-2.76485768891784e-05
-3.02666644926387e-05
-2.51374832793276e-06
-2.60126423439223e-05
-2.65042486785217e-05
-3.03900581563792e-05
-2.3687300536565e-05
-3.09107709613344e-05
-2.28713383706538e-05
-1.03263791522282e-05
-2.03713399832708e-05
-5.26247199338394e-05
-3.75792703304789e-05
1.36235544553618e-06
-2.6018653827205e-05
-3.93897823206215e-05
-2.68778759082188e-05
-3.0150277057244e-05
-1.98140555842349e-05
-2.63786916050595e-05
-2.65264695867925e-05
-1.19370442422568e-05
-2.67984614853123e-05
-3.10949072148484e-05
-3.27147695883791e-05
-2.33806096580435e-05
-3.96695656623724e-05
-2.53563950012293e-05
-2.19735046877766e-05
7.29573424969903e-06
-3.57587669210172e-05
-3.30359690826073e-05
-1.47717953617485e-05
-3.19500589728849e-05
-1.70784045792988e-05
-2.42383757287849e-05
-2.25233526648001e-05
-2.80346337781699e-05
-3.1048075630249e-05
-1.55271152231137e-05
-2.87945875246836e-05
-2.58979078553541e-05
-1.79571996231715e-05
-2.99167715319165e-05
-4.55877430971098e-05
-2.38019615016567e-05
-2.17987344604577e-05
-1.47261476869774e-05
-2.10344567767191e-05
-1.28756708951462e-05
-6.82297196388055e-06
-2.23018529171136e-05
-2.58753966288186e-05
-4.49190369206828e-05
-2.02979840291319e-05
-2.56175372396084e-05
-3.65617360420759e-05
-1.81562579620104e-05
-2.07304617899007e-05
-2.85931391578392e-05
-1.81675779977932e-05
-3.31561247594051e-05
-1.21888336511631e-05
-2.12126897118696e-05
-1.31390949039265e-05
-3.37723454288e-05
-1.51608697971611e-05
-6.1017913562543e-06
-1.55181730321254e-05
-2.35568835811746e-05
-1.62442553619278e-05
-1.39113605942637e-05
-4.02903930922885e-05
-2.13533627716109e-05
-1.07270279527312e-05
-3.88820374966125e-05
-3.01433146632192e-05
-1.026515514772e-05
-2.52639799590278e-05
-1.96864405003879e-05
-1.58500182838724e-05
-1.34802809840375e-05
-2.50190227634329e-05
-3.6449517902703e-05
-2.64875919379778e-05
-1.66450723772071e-05
-4.73366409478454e-05
-2.78730016140292e-06
-2.48770367441804e-05
-4.2519606360824e-05
-2.23179223426656e-05
-1.84573643661071e-05
-2.61145955218384e-05
-4.10904224543776e-05
-3.06751933582696e-05
-2.87305254133175e-05
-2.40832677028505e-05
-1.87387626774569e-05
-1.58720414133854e-05
-2.45921095915575e-05
-3.50810828594308e-05
-3.9678135491552e-05
-2.71871065127946e-05
-3.33984085136836e-05
-1.38915586698223e-05
-5.99800740316033e-06
-1.30869153015076e-05
-4.59729958397007e-05
-2.16810986437651e-05
-3.18702975446729e-05
-3.56095095205237e-05
-4.62050375429322e-05
9.56542127816695e-06
-8.98173091905664e-06
-1.164582276774e-05
-4.0313302240785e-05
-2.51614109688257e-05
-2.62912968061611e-05
-2.95164752104065e-05
-2.85416172485821e-05
-2.45046849856594e-05
7.10481779610262e-06
-4.19007342051548e-05
-1.48409678258836e-05
-3.85802599398216e-06
6.40383055991537e-06
-2.55285009017621e-05
-2.97500610540403e-05
-5.88589790779295e-06
1.26952909122447e-05
-1.33340758561981e-05
-4.60978037429331e-05
-9.81214780430783e-06
-1.56129652299988e-05
-3.93978412241655e-05
-4.33252222090545e-05
-5.11278234901306e-05
-3.54581634871288e-05
5.76151378917174e-06
-1.86409520559727e-05
-1.69099324842775e-05
-3.56492383303769e-05
-8.50367031803444e-06
-2.66345203500671e-05
-1.41743814870993e-05
-2.11303558725154e-05
-9.22857646090342e-06
-1.79484326829871e-05
-1.27799617439029e-05
-2.08983276955767e-05
-2.3096743982877e-05
-3.68774673884011e-05
-2.77518509028993e-05
-5.16836548327832e-06
9.53963583458693e-06
-2.29965550624557e-05
-2.13097365080917e-05
-2.90930550565778e-05
-3.53103268668021e-05
-1.75067994403803e-05
-2.28229340657945e-05
-1.96100144930883e-05
-3.56010644928511e-05
-1.85555972446017e-05
-1.23439357954112e-05
-1.60575613783159e-05
-4.51800028588098e-05
-1.01267348392551e-05
-3.12941503154075e-05
-4.42741659729099e-05
-2.14616591208525e-05
-2.48849330976006e-05
-2.39026750544596e-05
-3.61464221437995e-05
-3.28156064130863e-05
-2.09516884092574e-05
-8.97875797799815e-06
-4.37539543647032e-05
-2.63261182576595e-05
-6.21987246977751e-06
-1.54124475951992e-05
-3.28382635522401e-05
-8.80003263399317e-06
3.50779921156241e-07
-2.12756419481603e-05
-2.00490539122803e-05
-4.04522413849739e-06
-2.48526636596202e-05
-2.35165792448135e-05
-2.26024730655682e-05
-3.69571201326228e-05
-2.0988122636448e-05
-2.87428945647945e-05
-1.7060983275442e-05
-3.08784808599965e-05
-4.77233410937026e-05
-1.68059210851697e-05
-3.06913001581449e-05
-2.40436526391907e-05
-1.3307252479813e-05
-3.87346158646299e-05
-1.3494164296897e-05
-3.4239922062388e-05
-2.86874371374051e-05
-3.43548200914986e-05
-2.42365586522055e-05
-5.95178178915538e-07
-4.79340650204588e-07
-2.18109102137416e-06
-2.97227977646374e-05
-2.71089862600708e-05
-1.19644836757424e-06
-2.37494704517646e-05
-1.3078111899748e-05
-3.29910191843665e-05
-1.39884941006577e-05
-3.3155475042752e-05
-1.34247179380774e-05
-1.32249995607586e-05
-1.55467621569564e-05
-3.13113813360846e-05
-2.75984769029971e-05
-3.44173146361521e-05
-2.16913041223963e-06
-1.84515476435404e-05
-3.36015128121177e-05
-1.42812669308522e-05
-1.27831768810471e-05
-1.17799811390954e-05
-1.56253709824127e-05
-1.99003280960882e-05
-1.39124449937486e-05
8.24340275620625e-06
-2.73036119638868e-05
-1.06107077913868e-05
-1.44068027384129e-05
-3.44445479610426e-05
-7.86555124309455e-07
-1.22901129789378e-05
-1.88326244849814e-05
-2.98572471188994e-05
-1.72892309185156e-05
-3.00140665780214e-05
-2.5383707714558e-05
-2.41406020316552e-05
-2.26368673875173e-05
-1.78711992958523e-05
-2.15442247701817e-05
-1.0733857399763e-05
-1.4181763052845e-05
-1.72873764970361e-05
-1.56023777007108e-05
-2.38389350498675e-05
-5.69523560808625e-05
-8.10241884687291e-06
4.13202612437989e-06
5.20746865114281e-07
-8.50387677509246e-06
-4.24231577278382e-05
-3.49114580792342e-05
-4.34208934849968e-05
-1.1209713564074e-05
-1.57352322502501e-05
9.90257590825102e-06
-2.10063162380038e-05
-4.77297034812256e-06
-3.93863168309724e-05
1.16550927778126e-07
-1.61686729795432e-05
-5.04306545155223e-06
-1.30625867281251e-05
-3.21575507496372e-05
-4.05284011966071e-05
-2.88200555943147e-05
-1.93123848469369e-05
-4.22468243507932e-05
-2.60117215909454e-05
-1.57098131160684e-07
-7.71235178736729e-06
-2.45177254075865e-05
-1.45759275028477e-05
-2.50016595344785e-05
-3.22742899722988e-05
-3.07108724097936e-05
-7.40330103714855e-06
-2.18218203323308e-05
-3.52412736812271e-05
2.94516388404405e-06
-2.70291777600398e-05
-4.61812453929607e-08
-3.44362610331669e-05
-1.28893421307972e-05
-1.02616344976502e-05
-3.03808864864198e-05
-8.03803703761777e-06
-2.02045505789756e-05
1.9086247764036e-06
-1.16720647938309e-05
-2.29523551235749e-05
-5.11138352976997e-05
-3.0703204636126e-05
-2.81916361522604e-05
-1.41965418634325e-05
-2.48834784679899e-05
-2.39316910954805e-05
-3.59574274762283e-05
-3.20875476714797e-05
-1.03673271442798e-05
-6.81882890451277e-06
-1.90879550364278e-05
-4.02286652563224e-05
-3.44005499459506e-05
-2.29653650071095e-05
-1.76376713656162e-05
9.21240479260098e-06
-2.74578423741736e-05
-2.79908453933667e-05
-2.97683454482401e-05
-1.83899653737683e-05
-4.38484691988471e-05
-2.5683951965952e-05
-2.03549973732581e-05
-3.23702222647098e-05
-2.23468732835634e-05
-1.45410528300927e-05
-2.44374359894145e-05
-1.14123830480242e-05
-9.78103820311129e-06
-3.1115901911342e-07
-2.04134832625776e-05
-4.19268715112031e-06
-2.52173677503944e-05
-1.23866072580134e-05
-3.40216205241424e-05
-4.02898143545735e-05
-1.96592524089329e-05
-2.04995894593415e-05
-2.03128578349093e-06
-1.98294010446429e-05
-2.3917432581668e-05
-3.0438167321361e-05
-3.86764700741914e-05
-1.12204009832747e-05
-1.70559605581989e-05
-3.66027587965668e-05
-2.32703629372331e-05
-1.51989835761208e-05
-2.52975916314576e-05
8.3013651072822e-06
-1.98295861291948e-05
-1.3672799030667e-05
-1.06669189863922e-05
-2.01310904238908e-05
-1.83082888528523e-05
-1.60538754600709e-05
-1.03811559805351e-05
-1.87678701946482e-05
-1.90983830557652e-05
-2.66009566064418e-05
1.52212386126583e-05
-3.04588034844396e-05
-1.52795352479802e-05
-4.85550747694024e-05
2.49925988145637e-06
-1.95927873842258e-05
-2.381818906296e-05
-1.27385918772969e-05
-1.15502465033013e-05
-2.55600030980503e-05
-1.57197419356241e-05
-1.86702419511187e-05
-2.56904625406344e-05
-3.85709325439888e-05
-2.27299038207434e-05
-2.32438400815096e-05
-1.46301544219022e-05
-1.68458686651111e-05
-1.81775244934919e-05
-1.86223881479604e-05
-1.17467035209525e-05
-4.08194620210018e-05
-1.4034536957649e-05
-1.56778191478865e-05
-5.22631879515183e-06
-1.09397290130463e-05
-2.769524338205e-05
-2.43213161458652e-05
-9.39434688284709e-06
2.60943444604826e-07
-3.4311479507713e-05
-3.19464453006467e-05
-8.71232792420368e-06
-2.36184277976652e-05
-3.01533678893942e-05
-4.56168927324536e-06
-2.53419538829359e-05
-3.34518388207306e-05
-8.60777920511936e-06
-5.33527605368377e-05
-3.27943301170724e-05
-1.73632255467891e-06
-1.65201589411211e-05
-3.61120188411492e-05
-3.21253173174914e-05
-4.09640442023773e-05
-2.19061527382373e-05
-3.21384172001231e-05
-2.96803887304302e-05
-2.42719598570612e-05
-3.15363188598577e-05
-2.88586325230306e-05
-2.75798211059609e-05
-2.22541877209356e-05
-1.28519833503879e-05
-2.24614517517529e-05
-1.11998688406098e-05
-1.81817152305631e-05
-2.18641264820221e-05
-9.49639865747681e-06
-3.77592791282944e-06
-2.05684150297095e-05
-1.07344699165785e-05
-1.97381347357059e-05
-1.03026980959121e-05
-1.95504168515813e-05
-4.88394295504772e-05
-3.36300495893568e-05
-3.80536773987968e-05
-1.77382123733049e-05
-3.02117709573223e-05
-2.71196109900418e-05
-1.40463176244745e-05
-3.85388078939372e-05
-3.19991930862284e-05
-2.31849068647211e-05
-2.30418970250937e-05
-7.90262281442738e-06
-3.73740466508636e-05
-1.72940260385749e-05
-2.8157665138118e-05
-2.28489476797254e-05
-2.34529684980027e-05
-3.97900870373259e-05
-1.49616684998743e-05
-2.792459650731e-05
-4.59087755218675e-06
-1.29594963817582e-05
-3.14352396249292e-05
-2.41830233294809e-05
-2.06230936111507e-05
-1.04702215564295e-05
8.22885941311666e-06
-2.10679086308098e-05
-2.07692624596055e-05
-2.66916284719303e-05
-5.65687215221185e-06
-8.35390990563468e-07
-2.83501781004668e-05
-2.67369170676303e-05
-2.70262941370169e-05
-1.56013847806855e-05
-5.09795382199764e-05
-3.75054762270943e-05
-4.4646771828184e-06
-2.53104003991356e-05
-4.38453413754883e-05
-1.7312098174839e-05
-3.22590028989946e-05
-6.29200440384775e-06
-1.35732166136271e-05
-2.73061376785385e-05
-1.61423512040808e-05
-1.19313780622101e-05
-2.76951413225266e-05
-3.09027728920695e-05
-1.61570750510786e-05
-2.250325515995e-05
-3.3437062854773e-05
-3.60229854776253e-05
-1.79128537345513e-05
-3.52285915726e-05
-6.36069113852598e-06
-8.28266109514366e-06
9.60892934618747e-07
-3.40937857533677e-06
1.71105063687071e-06
-1.57809438047023e-05
-1.10420256015782e-05
-2.8705486572082e-05
-1.34591206449676e-05
-2.29759640212574e-05
-6.23693581843202e-06
-3.45769574642916e-05
3.43344011022757e-06
-3.59463769446661e-05
-8.49031447176208e-07
-1.62969260870003e-05
-1.73321192994682e-05
-1.81833498412761e-05
-5.47602457245765e-05
-2.71267371223817e-05
-2.71171195609921e-05
-3.22297221359429e-05
-2.73575908785508e-05
-1.42731561457939e-05
-3.54240561902477e-06
-2.76540059011608e-06
-4.32529053348587e-05
-2.77291280713084e-05
-2.30669466176635e-05
-1.82393410684419e-05
-2.92212466864642e-05
-1.79196244473437e-05
-1.61566769834769e-05
-2.10205772770125e-05
-1.15137753533001e-05
-1.4054887121594e-05
-1.71483207191439e-05
-7.83131765503182e-06
-9.50309808515949e-06
-3.76208786755371e-05
-9.14610841284666e-06
-1.28679904176092e-05
-1.29348496662265e-05
-6.04092585338486e-06
-4.03034151168344e-05
1.04043685983387e-05
-3.94522878548275e-06
-2.0193859954001e-05
-1.31162277667946e-05
-1.57630306367253e-05
-1.72104808939697e-05
-2.26105836664795e-05
-1.10436769419171e-05
5.40837857260983e-06
-1.3372427878363e-05
-3.2213721682037e-05
-4.73483779322816e-05
-1.63378533915878e-05
-4.75313394083257e-06
-2.54155481711219e-05
-2.71859368268522e-05
-1.85034399191516e-05
-3.34331080383517e-07
-3.11394165730881e-05
9.95276122556229e-06
-1.50344120549397e-05
-1.28685744031936e-05
-1.43540087918292e-05
-1.37805388110282e-05
-1.3334711844783e-05
-2.42956844394136e-05
-2.40957765638589e-05
-3.07176776507705e-05
-4.87497226638819e-05
-1.32392636998954e-05
-5.04638607776015e-05
5.7466980913229e-06
-3.12276732181341e-05
-4.02064362203418e-05
-2.17935447996694e-05
-2.97748730855148e-05
-1.4905701394336e-05
-2.85098351751427e-05
-1.74850258464392e-05
-1.84392400597981e-05
-1.07636093850253e-05
-3.85716371863836e-05
-2.27330557477216e-05
-4.44540834722233e-05
-1.4528062871007e-05
-1.00505858931896e-05
-2.99408552229186e-05
-1.61262665410361e-05
-2.42308642750906e-05
-2.62861182308173e-05
-3.83064797522101e-05
-1.93211963658534e-05
-1.41158496638838e-05
-1.53505238701401e-05
-4.1284255570867e-06
-1.60300054283558e-05
-2.44679889650175e-05
-2.31145122774654e-05
-3.91937159151422e-05
-1.40772184864452e-05
-2.11092971650875e-05
-1.09326134632884e-05
-1.92251749992083e-05
-2.30155098396148e-05
-2.84111956208516e-05
-3.19554325496138e-05
-7.72099577073118e-06
-9.73841584096275e-06
-1.09158100706422e-05
-2.12436295241678e-05
-3.18033181361058e-05
-6.66151027158861e-06
-1.18366429872794e-05
-1.28572375557915e-05
-2.67912494867628e-05
-2.03167335432229e-05
-8.76546052946307e-06
-2.59732769569271e-05
-2.58288256776915e-05
-2.81100611814518e-05
-3.26444726752347e-05
-3.19005795157696e-05
-1.86801680490173e-05
-1.32995836342447e-05
-1.53013791471878e-05
-1.41222071249118e-05
-5.80989450705568e-06
-2.5705289312607e-05
-1.414130958606e-05
-1.0699676928319e-05
-2.87519342928452e-05
-3.94503457838994e-05
-1.6957776789833e-05
-1.43698687364554e-05
-9.52588262554893e-06
-4.64639827986891e-05
-3.17054568165953e-05
1.48128667665929e-05
-1.20035998761585e-05
-2.30198798894077e-05
-2.27339529888296e-06
-1.90265179403998e-05
-4.02040292509583e-05
-2.49334936988193e-05
-9.39626763858695e-06
-2.4025036081561e-05
-4.01406285688232e-05
-2.53166779625522e-05
-2.64748074806659e-05
-3.0838862697669e-05
-3.24052102980868e-05
-2.91589553066286e-05
-2.04141406647223e-05
-2.57345390101649e-05
-2.65220393332538e-05
-1.51911153120195e-05
-1.39662006402856e-05
-6.90903901249874e-06
-6.66046227488813e-05
-3.19409348979084e-05
-1.34174188391379e-05
-2.06944843061296e-05
-2.47570188211378e-05
-1.43393783679526e-05
-1.42234914350591e-05
-1.00162158379279e-05
-1.38276801112653e-05
-1.47989217416447e-05
-2.90369593200945e-05
-4.14246515531817e-05
-1.59364806392665e-05
-4.55731841394127e-05
-2.53692349799821e-05
-2.22436575869782e-05
-1.98213097748901e-05
-1.16456557797337e-05
-2.35488872121525e-05
-2.35468144915508e-05
-3.33443774081986e-05
-2.4657718313757e-05
-2.39707926408792e-05
-1.21627953558619e-05
-1.76460133899475e-05
-4.59484393470472e-06
-1.7183773363632e-05
-2.30617940388336e-05
-1.58029515202708e-05
-2.12982570177616e-05
-3.21488773891015e-05
-1.83117723604934e-05
-3.38759840717712e-05
-2.87488507781476e-05
-2.83279277785603e-05
-1.81481423082156e-05
-1.1034219728222e-05
5.89916172390672e-06
-2.60362294006464e-05
-2.60169297437759e-05
-9.34085297745173e-06
-2.62435900380921e-05
-1.13360348664183e-05
-1.81013966650471e-05
-1.24727818069687e-05
-2.8342577142341e-06
-9.29600963012104e-06
-2.41130388699875e-05
-1.13130974908931e-05
-2.18517768019184e-05
-2.45682264266284e-05
-4.14271052408958e-05
-2.5676306518058e-05
2.2146973693824e-06
-5.99990637619337e-05
-2.83296892634794e-05
-4.57129511718119e-06
-7.96414413236587e-06
-2.31176360692919e-05
5.37318701323615e-06
-3.62530207621206e-05
-2.19237289459121e-05
-2.60879202424737e-05
-9.02647426634651e-06
-1.09528010670533e-05
-1.96029252416599e-05
-2.03050871896169e-05
-3.27083616947824e-05
-1.0509585759863e-05
-5.98918690983629e-06
-2.83982683033666e-05
-2.27817122157133e-05
-2.05916429533559e-05
-5.88586799662037e-06
-3.67896186939879e-05
-1.58075781028312e-05
-3.4884656842011e-05
-1.53506747507354e-05
-3.78376863147777e-05
-5.5259234605536e-06
-2.68100060647013e-05
-1.66267023383591e-05
5.4213167909983e-07
-2.53253628101797e-05
-1.95846762062819e-05
-9.83686613614371e-06
-2.46066285600396e-05
-7.65634565758171e-06
-2.21424740113171e-05
-7.66305571025938e-06
-1.39946155616262e-05
-1.18771960838329e-05
-2.77781798469329e-05
-5.92198449340221e-05
-3.29706679309161e-05
-1.60254372982319e-05
-8.3044740069294e-08
-9.41573925608317e-06
-3.92765320362792e-05
4.2633661054914e-06
-3.35368870847937e-05
-1.03539988775469e-05
-1.8385615037931e-05
-2.33352456924171e-05
-1.66445108341312e-05
-1.96936731310086e-05
-5.71251187672931e-07
-1.19757765757145e-06
-3.00620697111991e-05
-3.2058224997103e-05
-4.65644359221461e-06
-3.32430297527365e-05
-2.47502454992423e-05
-2.95624409078168e-05
-9.57177567193351e-06
-1.7018815549952e-06
-9.32777249546639e-06
-3.32075485000209e-05
-2.82652067426876e-05
-1.80019361675865e-05
-3.29065562109665e-05
-2.02043772210679e-05
-1.60874158112971e-05
-1.59023297679875e-05
-1.03645455070062e-05
-1.12477904204952e-05
-3.3720894080002e-05
-1.23511065194928e-05
-1.41706277327378e-05
-3.50130804988042e-05
2.06138424587099e-06
-3.98988747961195e-05
-2.52419130936077e-05
-1.15176641991229e-05
-3.52234553078259e-06
-4.6409564504083e-06
7.33014335571859e-06
-2.75956095749067e-05
-6.348594540806e-06
1.35636218948405e-05
-2.49711578613269e-05
-1.26611597202274e-05
-2.85245567865192e-05
-2.90070246430657e-05
-2.50007172532363e-05
-2.77657964137937e-05
-1.64714533829142e-05
-1.11334690962305e-05
-2.5331948007542e-05
-4.7265326386908e-05
-2.44015236691827e-05
-1.99530062345142e-05
-1.17380761548563e-05
-2.90587884062233e-05
-3.43560282635331e-05
-2.50635924275963e-05
-2.50820660853212e-05
-4.82991416090461e-05
-2.82101627547662e-05
-1.94073721655326e-05
-5.12661954547185e-05
-1.70013098737274e-05
-1.19338624968848e-05
-4.9111639891396e-06
-2.07738233701937e-05
-1.71289892229608e-05
-2.13902431033385e-05
-1.17525960059022e-05
-1.89610785487539e-05
-1.10922302948383e-05
-8.78686590413915e-07
-9.07997989336426e-06
-2.74963157606871e-05
-8.1405959282509e-06
-2.34537228446268e-05
-2.45888474841929e-05
-2.08433912220838e-05
-1.16848130771104e-05
-2.44912143896421e-05
-3.47367190321662e-05
1.57440784228804e-06
-3.22898289812702e-05
-1.89950151538239e-05
-1.38117156964841e-05
-2.62752117035761e-05
-1.22424805987761e-05
-1.9021727294465e-05
-3.48162142595075e-05
-4.37636210642258e-06
-7.11988372917697e-06
-3.01463258802482e-05
-1.96374018874598e-05
-8.62350635879834e-06
-1.56818498853249e-05
-6.60582899252189e-06
-8.01754136154097e-06
-3.28302924743753e-05
-1.58944590341033e-05
-3.09355939145515e-05
-2.01741402656006e-05
-4.01397002043848e-05
-1.92006079851331e-05
-2.87934725199925e-05
-1.82704547213346e-05
-2.19889270049825e-05
-1.93707381929979e-05
-1.59718490504484e-05
-3.13742712959835e-05
-1.45516304281362e-05
-1.76770505528474e-06
-1.73140751118353e-05
-1.23222663546711e-05
-1.02587461149494e-05
-3.17662143232583e-05
-1.93370378339937e-05
-4.29083111539611e-05
-2.45174629714977e-05
-1.76886057308142e-05
-2.58365445152748e-05
-4.16541135451994e-05
-3.15133806080201e-05
-1.46328042887371e-05
4.67432491580292e-06
-2.6873571483588e-05
-3.92256083651208e-05
-3.65022045055849e-05
-3.75046942871984e-05
-1.4547120025677e-05
-3.61082562322325e-06
-3.92208233439807e-05
-3.7933186031776e-06
-1.26827100681455e-05
-3.70945404702564e-05
-1.50376970415981e-05
-3.40002439547611e-05
-1.52997867206575e-05
-2.64860003686144e-05
-2.53398682443363e-05
-3.33302303557392e-05
-2.3826639852715e-05
-1.35893493797912e-05
-1.33079934852504e-05
-3.22175574467049e-05
-1.27261643488374e-05
-3.08689318182211e-05
-3.06926392711157e-05
-3.04371636491119e-05
-2.66468236455294e-05
-1.88670012790752e-05
-4.20590073962772e-05
1.83589249558037e-07
-3.67963893029138e-05
-4.21757645845324e-05
-5.1956630910512e-05
-8.66045963343562e-06
-2.78118037237155e-05
-3.43345250648587e-05
-1.40710894467382e-05
-5.10276796193546e-05
-6.51567028143734e-06
-1.21895741647542e-05
-2.67288033587518e-05
-1.13699988330528e-05
-2.24068517847184e-05
-9.74045241826893e-06
-1.48873435376495e-05
-2.15236569069216e-05
-3.56284018324417e-05
-1.61006821100488e-05
-2.29095042371529e-05
-2.52216750906072e-05
-2.85224245706723e-05
-2.77790781608732e-05
-1.29665345728236e-05
-5.21279439232317e-06
-2.39232022499839e-05
-3.96882071129216e-05
-2.4909692560068e-05
-1.95133927214664e-05
-3.3577397970322e-05
7.79112687600283e-07
-1.57517718367474e-05
-9.84449383580083e-06
-1.30822926640079e-06
-2.30350266384721e-05
-3.18590562963209e-05
-1.54548016577103e-05
-1.33927377637439e-05
-2.29765104600574e-05
-2.11979113516413e-06
-2.63971547937581e-05
4.29878957430299e-06
-1.31193887165121e-05
-4.67469954813056e-06
-3.94461922623752e-05
-4.15487453004894e-05
-2.09780420114827e-05
-1.83586595353969e-05
-1.24998487508344e-05
-4.80267545663185e-06
-2.47744762542292e-05
-5.83585095890418e-06
-2.15716144396546e-05
-3.7235634565393e-05
-3.22711191250705e-05
2.88728245399413e-07
-2.53320802729913e-05
-1.16041631680159e-05
-1.83801267260816e-05
-3.22094791230125e-06
-2.37816181202114e-05
-3.22468553443948e-05
-4.5314129601168e-05
-1.47383272129338e-05
-2.3234985906689e-05
-1.7415237637758e-05
-1.94110933202403e-05
-1.96539046585022e-05
-1.42481168343889e-05
-2.29089824831053e-05
-2.05038848480224e-05
-1.09278237559193e-05
-1.18207192598434e-05
-2.29991652611031e-05
-3.20489827316504e-05
-1.36455158833546e-05
-2.64496831592117e-05
-8.57698934100522e-06
3.35730942781361e-06
3.06031609300287e-06
-1.68136747801301e-05
7.45687026743493e-07
-6.03473816359389e-06
-2.00822954662489e-05
-2.14611462013278e-05
-3.71461575677308e-05
-1.89888166005694e-05
-2.94260821449488e-05
-2.18004899621534e-05
-1.85013714481847e-05
9.94983575662062e-06
-2.97926098266351e-05
-2.06175303368404e-05
-2.56707573853188e-05
-2.3703822016499e-05
-2.88542834243767e-05
-5.28904912262313e-05
-2.0931633651422e-05
-1.55765568563037e-05
-4.17668452895063e-06
-3.44874717475963e-05
-3.17530914437976e-05
-1.87928859549695e-05
-3.87813767330281e-05
-3.48472550643473e-05
-2.60456718178246e-05
-2.81990131623608e-05
-3.73746512798489e-05
-2.47144819882864e-05
-1.74908149017774e-05
-1.05661553968494e-05
-3.29859788509302e-05
-1.27465029046496e-05
-8.18484800763007e-06
-1.35236160972741e-05
-2.80928160643686e-05
-3.00794984617346e-05
-3.8616263435675e-05
-4.36734444829335e-05
2.9125786948984e-06
-4.53259100777375e-05
-1.27841780269871e-05
-2.22451972346051e-05
-1.96832692622761e-05
-2.76978355349633e-05
-1.82649582633534e-05
-3.05291060161084e-05
-2.55145707933001e-05
-4.17180128420315e-05
-2.61196355530578e-05
-3.30733683746219e-05
-3.40557414212503e-06
-1.73610936104557e-05
-2.35339434716291e-05
-2.68778753506041e-05
-2.22747869902469e-05
-4.41459361384497e-05
-3.96100596764597e-05
-3.14086658585179e-05
-1.99511622950168e-05
-3.13783589229792e-05
-2.55539771704195e-05
-2.40599480057936e-05
-3.30569479693983e-05
-4.38546503169404e-05
-2.59160385387123e-05
2.80326699952841e-07
-1.73012465457859e-05
-6.69451819446203e-06
-2.10349727648956e-05
-9.34673254135063e-06
-2.48442461349426e-06
-1.23232314671666e-05
-2.32957323051988e-05
-9.42866502473286e-06
-7.20987513699839e-06
-2.65019143160919e-05
-4.33522762524305e-05
-2.78653154181548e-05
-1.20193484253053e-05
-1.58873934383543e-05
-4.76875995803456e-06
-3.67216189165304e-05
-1.41897521525563e-05
-1.16301880539798e-05
-2.87902445911867e-05
-2.25970300672388e-05
-2.28011784428795e-05
-3.69620529041609e-07
-2.4755175744509e-05
-3.08750899335321e-05
-3.02413855938098e-05
-1.67961492335342e-05
-5.02552379790208e-06
-2.84971612958818e-05
-2.77021827755939e-05
-1.40352508064699e-05
-3.18389968777295e-05
-9.27736466136766e-06
-3.24064845903452e-05
-9.50978324406007e-06
-1.9352668833116e-05
-1.86378216041273e-05
-1.72969499114764e-05
-5.42811419582332e-07
-1.67105329276562e-05
-4.84245959662872e-07
-1.76152546862176e-05
-1.3130470814463e-05
7.03870056670137e-06
-1.74284464128169e-05
-1.02228183440951e-05
-3.31133182518205e-05
-1.39490763069473e-05
-2.08626488320671e-05
-1.73044764086073e-05
-1.61323086917286e-05
-7.28833397822034e-06
-1.78224773447508e-05
-1.4784612959621e-05
-1.70808654634423e-05
-2.73267309193564e-05
-1.81237062160791e-05
-1.8413150238805e-06
-1.52899796846125e-05
-2.81469882365347e-05
-1.85014078659864e-05
-3.1676933336701e-05
-2.08962657053569e-05
-2.48907189493618e-05
-1.91638515229129e-05
-1.86018594232186e-05
-5.34680025341001e-05
-2.22028393962137e-05
8.12182280973618e-07
-2.82692382499647e-05
-1.64102324578797e-05
-9.54955100276507e-06
-1.51448734141629e-05
-8.28145157048163e-06
-2.44344311988938e-05
-2.46785650858112e-05
-2.65802500089524e-05
-3.78343605105319e-06
-1.39064174714069e-05
-2.19833343846467e-05
-2.73212489680552e-05
-1.90690091673712e-05
-3.65794186008095e-05
-1.64286291203184e-05
-2.11784377314962e-05
-5.00139981321493e-05
-9.27290108564484e-07
-5.91150717830049e-06
-7.8263612759564e-06
-1.93222178107605e-05
-3.88357004428327e-05
-3.82890087421454e-05
-1.19978154122718e-05
-2.97612987934858e-05
-1.9408534273967e-05
-1.79094501784306e-05
-3.29644234159198e-05
-2.99175589280754e-05
-1.14029707199055e-05
-3.61175444191123e-05
-4.15573784454778e-05
-2.32492593666231e-05
-8.95168828281206e-06
-1.78196738853957e-05
-3.24499089552845e-05
-1.96017657412593e-05
-1.15133611429835e-05
-2.92179079503358e-05
-9.75679302028919e-06
-1.62806774363889e-05
-1.351440843567e-05
-1.86565943546937e-05
-7.5991810321229e-06
-1.73743618860385e-05
-3.51327522914868e-05
-2.39799031031567e-05
-8.62225328446017e-06
-3.45617205007767e-06
-2.91063619603325e-05
-1.53541346074357e-05
-3.03596137413719e-05
-3.73178029239555e-05
-2.95187177018618e-05
-1.34693832807708e-05
-1.87248379691646e-05
-2.24646114672886e-05
-1.35866408978881e-05
-1.06065368950872e-05
-8.76911311303377e-06
-3.00864213822779e-05
-1.72692238402302e-05
-1.15669017575438e-05
-5.28875496241331e-06
-2.38206551484497e-05
-2.01836002498435e-05
-3.21302682125449e-05
-3.38428515290142e-05
-3.708879661736e-05
-1.24557182668587e-05
2.96382725004906e-06
-3.18657756648363e-05
-1.69449031964848e-05
-1.62282252930661e-05
-1.29945572487796e-05
-1.56436380935113e-05
-3.12691217921297e-05
-3.8796760368237e-05
-2.41780676763092e-05
-2.50498682370236e-05
-5.54098365469128e-05
4.5554701008133e-06
-3.6047618605624e-05
-2.36088350624287e-05
-4.23661261754521e-05
-9.94325588120263e-06
-2.52032740261243e-05
-2.01473828173422e-05
-3.26823882088598e-05
-5.80851474148942e-06
-5.0867943198873e-05
-2.79358679145879e-05
6.70495052381335e-06
-1.34772525781804e-05
-1.16413007226106e-05
-2.71697589218606e-05
-2.58162105727122e-05
-3.83038808070756e-05
-3.15910223203141e-05
-1.47976699933451e-05
-2.57009460798533e-05
-2.10673980651409e-05
-1.2903603020767e-05
3.95100710226737e-07
-1.2558841104922e-05
-2.20458700171069e-05
-2.88589280345311e-05
-2.0731379935631e-05
-2.38859888427099e-05
-1.01974660743114e-05
-2.28893454176655e-05
-2.10492774681526e-05
-4.26354576862453e-06
-2.25756021242353e-05
-4.1263418270611e-05
-3.92609877042695e-05
-3.50605963934422e-05
-2.43216004262296e-05
-1.41466312368253e-05
-2.78758511903306e-05
-3.61772030076465e-05
-1.57819890043539e-05
-1.27435702910937e-05
-2.84288208663573e-05
-1.90617051902517e-05
-2.62410710246531e-05
-7.63101687415874e-06
-1.99096316960952e-05
-1.33902415143425e-05
4.88080120807849e-06
-2.59232150669445e-05
-1.00752033825858e-05
-9.33867078497982e-06
-6.70070204653068e-06
-2.39264891033394e-05
-1.92174944213366e-05
-1.56147845615946e-06
-2.34148644336844e-05
-2.40966898669265e-05
-1.4891863164201e-05
-2.95243436776706e-05
-2.00108042305766e-05
-5.8483282471772e-06
-2.65135649635296e-05
-2.41376926343984e-05
-1.27293485329651e-05
-2.07063886830987e-05
-6.44817072719238e-06
-1.65019219172256e-05
-2.69671451247356e-05
-1.28527129915053e-06
-7.68597033959518e-06
-2.37999693075295e-05
-4.11484507357277e-05
-2.47204309500943e-05
-3.20751382549603e-05
-3.22539106201976e-05
-2.74079221136753e-05
-2.48046073945497e-05
-8.78235062556704e-06
-5.97594457779071e-06
-3.88260757153631e-05
-3.60164107060831e-05
-2.40240824319994e-05
-1.548145262405e-05
-3.31576378098541e-05
-1.32510120473943e-05
-2.66563547710096e-05
-1.94492826154482e-05
-2.98380144749852e-05
-8.29885192804988e-06
-3.11456494256423e-05
-2.88449855893122e-05
-3.43092409049142e-05
-1.40294345417355e-05
-1.37933901526496e-05
-2.6681956868065e-05
-1.8079828423149e-05
-1.48567418049929e-05
-1.77913750093989e-05
-2.3797189347024e-05
-2.08911726958143e-05
-1.00827655439584e-05
-2.10598568418109e-05
-1.72190095846179e-05
-1.42193018974502e-05
-9.1689094854608e-06
-3.25964344008997e-05
-8.54658673645996e-06
-3.82503038919624e-05
-2.96782376326404e-05
-8.53769101500012e-06
-1.52809439931352e-05
-2.5127434648057e-06
-2.1576168685484e-05
-2.70950908302061e-05
-1.48260191988315e-05
-1.1250856605312e-05
-6.47904636339012e-06
-2.35481980558367e-05
-4.12307983239284e-05
-1.63681458473612e-05
-1.89080953561263e-05
-2.70246985182963e-05
-1.48887483045461e-05
-1.60698136273392e-05
-2.13586269980069e-05
-5.476646555761e-06
-2.06337417652691e-05
-2.11883493295105e-05
-1.51938674905451e-05
1.36815548038989e-05
-5.48216963396702e-06
-3.09182443266512e-05
-1.47562986121312e-05
-2.49088954568987e-06
-3.90669146884414e-05
-1.15728536586896e-05
-1.97400505954952e-05
-1.70327110903496e-05
-5.07354362248075e-06
-1.83421686588652e-05
-1.45429583721133e-05
-3.73273018866399e-05
-1.1689822759541e-05
-1.37261298155351e-05
-3.1632454070873e-05
-1.22465006007819e-05
-1.39926435984058e-05
-2.15649685824294e-05
-2.55823680515167e-05
-1.90764224501928e-05
-1.14822664293594e-05
-3.0908950732429e-05
-3.00640275234402e-05
-2.12272775544276e-05
-5.22619342730873e-06
-2.50453623324518e-05
-3.13019979532023e-05
-3.53054589596405e-05
-2.66749920478361e-05
-4.59496307904911e-05
-1.68827229503819e-05
-2.51303309124799e-05
-2.15533168620554e-05
-4.19594627432716e-06
-3.41732435737878e-05
6.10796588282634e-08
-7.60419596156321e-06
-3.44364748290177e-05
-1.48170767568224e-05
-1.88744730300502e-05
-2.80062638041053e-05
-7.85725541188471e-06
-1.68738308487606e-05
-4.82560206156306e-06
-3.0396516305784e-05
-3.18594808981187e-05
-3.14527988315141e-05
-6.68713155165767e-06
1.73573571378945e-06
-1.58468704123512e-05
-2.12169204409785e-05
-1.63247393703839e-05
-2.4025977456477e-05
-3.27953048884723e-05
-1.62686644082432e-05
-9.9776512157763e-06
-1.08444443573194e-05
-1.31446822690429e-05
-3.61029638740852e-05
-1.49576118162549e-05
-4.61111389261092e-05
-2.06308973073816e-05
9.67949140596854e-06
-3.05442406369689e-05
-2.43890899250761e-05
-3.37700172758222e-05
-2.41102703413736e-05
-1.40777534280323e-05
-2.21682809852315e-05
-2.37214237736102e-05
-1.21231401065414e-05
-4.3298811022482e-05
-1.62275745215579e-05
-7.47948758064068e-06
-2.08799896828572e-05
-3.11832396732432e-05
-3.21476739242622e-05
-9.69865052255912e-06
-1.10498175139946e-05
-2.70424810354564e-05
-2.10415263421862e-05
-2.83916822439712e-05
-3.59301221609516e-05
-3.71840588363044e-05
-3.15311161645728e-05
-3.63508500112588e-06
-6.13784805884469e-06
-2.56837700514736e-05
-7.61968972396684e-06
-8.83551389261683e-06
8.47118265850151e-06
6.20566816672128e-06
-3.09777105840818e-05
-1.80138766445614e-05
4.17065332735727e-06
-1.41170633634358e-05
-8.98050959572646e-06
-3.0397674269335e-05
-3.58180488192754e-06
1.04054252526956e-05
-3.2794477104718e-05
-2.20189773529002e-05
-3.60515127986468e-06
-3.65320415309447e-05
-1.24421839803069e-05
-2.04093175385104e-05
-7.35485518639616e-06
-3.20405440640022e-05
-3.47288281713371e-05
-1.71833652242531e-05
-3.50243264539073e-06
-9.93196822455286e-06
-1.63869856832013e-05
-2.38103731285766e-05
-2.76918160930518e-05
-3.02815612599278e-05
-1.18074351581251e-05
-7.26038765116623e-07
-2.20220625106533e-05
-2.37753842179012e-05
-1.99071778094521e-05
-2.84617565153934e-05
9.7986821492392e-07
-3.37559805448653e-05
-3.22793655797598e-05
-2.63257766191984e-05
-1.97803841944033e-05
-6.35324526625124e-06
-4.86571059504318e-05
-1.56506490009535e-05
-8.66382644397518e-06
-2.32116775594174e-05
-3.8321763976381e-05
-4.00386476767543e-05
-2.5739147272928e-05
-2.39045576176483e-05
-2.38412658988516e-05
-3.4423240169995e-05
-4.18669574436012e-05
-4.45501812735002e-05
-1.80788512847878e-05
-3.38214159190056e-05
-3.30206360964869e-05
-4.59189680949093e-06
-2.26177995012366e-06
-8.23462654501562e-06
-1.16980734459209e-05
-1.02167036668828e-05
-3.13553188487006e-05
-9.26875693663838e-06
-2.14095085128992e-05
-1.85367496819608e-05
-1.11343991568237e-05
-2.17656094041325e-05
-2.04328452023623e-05
-1.0997487838904e-05
-2.89475645606118e-05
-2.30758841588764e-05
-1.5395240415669e-05
-6.30904725088126e-06
-1.77982403785714e-05
-3.65260281114637e-05
-3.73720273133285e-05
-1.59574346428372e-06
-1.9672340179166e-05
-3.45957797809834e-05
-5.76722412661243e-06
-7.9391907276539e-06
-3.22145336025145e-05
-6.66401819404666e-06
-9.49156138516276e-06
-2.76279448282369e-05
-7.95857901471665e-06
-1.4833608785573e-05
-3.17439895220036e-05
-3.34955632252536e-05
-3.23719627351777e-05
1.24154205822198e-05
-9.34316723231985e-06
-1.14486760564492e-05
-7.76788859331378e-06
-2.21774691082939e-05
-2.95140119357644e-05
-3.83043441815869e-05
-5.00453715148141e-06
-2.90735161772509e-05
-3.23353282207112e-05
-1.53965593625596e-05
-2.74664708346736e-05
-3.3443136634837e-05
-2.60021396113662e-05
-2.74292226841165e-05
-7.79044544738508e-06
-2.34300534937397e-05
-2.63941658792431e-05
-1.76368852228244e-05
-1.96491112182498e-06
-1.44112771951444e-05
-3.16476810221492e-05
-1.32140366992801e-05
-1.77631068331906e-05
-1.95504046332624e-05
-2.78638729345084e-05
-4.16325797263854e-05
-3.30980660938359e-05
-2.97943960369803e-05
-2.39773056875484e-05
-3.20590458929325e-05
-2.69998890627982e-05
-2.56588858539697e-05
-2.24551730760118e-05
-3.46096872863731e-05
-2.30531356603688e-05
-1.89970443392393e-05
1.14241688499937e-06
4.98163396481727e-06
6.72357472411298e-07
-2.23460038428531e-05
-3.08798076910027e-05
-1.47467708932875e-05
-1.1110444831214e-05
-2.67476953126103e-05
-1.75561547398722e-05
-4.6789324297875e-07
-1.49887318924324e-06
-6.73025263201014e-06
-2.45973409142356e-05
-2.57440466317828e-05
-7.87899582189401e-06
-1.59450964092698e-05
-3.23749125007821e-05
-1.65837185591525e-05
-6.60877616380739e-06
-5.86259521237267e-06
-4.5216837457945e-05
-3.69798030398e-05
-2.53015089381026e-05
-7.5251846007177e-06
-1.71388515756894e-05
-2.25004334520322e-05
-2.77936993118927e-05
-3.60468910272254e-05
-9.95469091075187e-06
-1.30749238525533e-05
-2.83788764078103e-06
-1.45042834797938e-05
-2.9142530155609e-05
-2.33449334420632e-05
-1.63518374969853e-05
-2.93183842430262e-05
-6.65108885251389e-06
-2.58168072303386e-05
-1.6916775196057e-05
-2.55050821903453e-05
-2.32944803447728e-05
-2.02885479452389e-05
-2.01176783094523e-05
-3.49914559747086e-05
-4.08421512796679e-05
-2.71054553975176e-05
-3.28932104628305e-05
-2.55343304705181e-05
-3.23936204980335e-05
-1.35644668633044e-05
-1.93560713725692e-05
-5.72277605564113e-06
-3.13783584366236e-05
-3.45624853565123e-05
-5.86754922809843e-06
-1.65718591638153e-05
-4.58790059002347e-05
-4.20119473853178e-05
-1.85145556842389e-05
-8.38054764646647e-06
-1.7268029916837e-05
-2.35032621402784e-05
-2.02354065016015e-05
-1.41831406063883e-05
-1.65805482357927e-05
-2.39799592306858e-05
-3.20190557017736e-05
-2.42129730588524e-05
-1.75193020553665e-05
-2.52281635000717e-05
-3.49680956956525e-05
-1.951460696398e-05
-1.43913160808526e-05
-6.85835785912207e-06
-1.34353505364951e-05
1.79074781047624e-06
-6.43644700146665e-06
-1.89101426426324e-06
-7.82684204665366e-06
-1.49454348054212e-06
-3.77799292045023e-05
-1.72089501453983e-05
-4.37510202633418e-05
-1.62051710818224e-05
-1.59055068629958e-05
-3.20788170265816e-05
-2.08272220249657e-05
-3.14021606117298e-06
-2.0088401997211e-05
-5.10363118297099e-06
-7.06576295992866e-06
-4.31180520454033e-05
-1.66668435763832e-05
-9.76527984427703e-06
-1.47384233190734e-05
-3.07163383008401e-05
-3.35058552151022e-05
-3.01494837200662e-05
-1.75776134809337e-05
-8.38654893698498e-06
-1.8511297340429e-05
-1.16264536625971e-05
-3.18914962364065e-05
-1.35763973745063e-05
-1.29947225164049e-05
-2.17874513669167e-05
-1.03615861181878e-05
-2.25724167418549e-05
-2.52671078350223e-05
-3.06522535893458e-05
-1.31047460676751e-05
-3.20557657537649e-05
-5.04454285051984e-05
-3.75945905810136e-06
-1.02690335998252e-05
-2.35431612049386e-05
-3.78549042195027e-05
-2.38018121419077e-05
-1.9063082687704e-05
-4.05239197631309e-05
-1.29330964220439e-05
-2.21630883573241e-05
-2.44381336241728e-05
-1.66318963492822e-05
1.33186635503036e-07
-2.76269366497216e-05
-5.52356343151379e-06
-1.24158193874468e-05
-2.25544687018499e-05
-2.59566878220445e-05
-1.87995932480914e-05
-1.38763961374299e-05
-1.65517663514735e-05
-1.53061260038319e-05
-1.68838332215734e-05
-8.90454094802752e-06
-3.65795212578338e-05
-3.30560774918541e-05
-9.37830625397772e-06
-7.86578389098071e-06
-1.28247380956951e-06
-2.32494112206563e-05
-2.43361297805315e-05
-3.6760351467852e-05
-1.88719251615911e-05
2.04086345833693e-06
-3.15945567621558e-05
-2.86743199425272e-05
-2.21507912937515e-05
-2.28411885724791e-05
-3.75704415153182e-05
-1.99605978099042e-05
-1.88008873277508e-05
-2.3553663899566e-05
2.07883011427049e-07
-3.9674511822419e-06
-1.80882359838732e-05
-1.929178580021e-05
-3.04661133145733e-05
-3.94759132154084e-05
-1.714945694111e-05
-1.22877841723223e-05
-1.5823511680761e-06
7.13283966921454e-06
-1.96787374995171e-05
-7.60156481106464e-06
-5.32095814191724e-06
-1.75816725159858e-05
-1.2842461690363e-05
-3.46563478419668e-05
-6.3540049883417e-06
-2.16847409170334e-05
-2.4356545725027e-05
-2.08997718964488e-05
-1.55734660594907e-05
-2.09841257927333e-05
-5.3167225298915e-06
-1.50565073825923e-05
-2.9191205581741e-05
5.98217097915667e-07
-5.73495195222928e-06
-2.65101725477508e-05
-2.14635830674326e-05
-1.50854780176079e-05
-1.08246585548577e-05
-1.15951305054821e-05
-1.12555478244256e-05
-1.73954041212505e-05
-1.21751254811426e-05
-2.41687581202934e-05
-1.97054567963302e-05
-7.71272434070789e-06
-1.83354980645704e-05
-1.39481190250909e-05
-1.99315461404437e-05
3.93094603157369e-06
-2.88039288413686e-06
-1.86502324946394e-05
-3.70735143750434e-05
-1.19500700248472e-05
-3.12320646337257e-05
-2.7830896156831e-05
-2.08836835229725e-05
-3.5010840183334e-05
-1.7732011901052e-05
-1.89344024057708e-05
-2.14348434165366e-05
-2.14571498251398e-05
-1.53674452471497e-05
-4.15853106952666e-06
-1.86442201643196e-05
-1.70318076343651e-05
-3.55933660828807e-05
-2.66150553061759e-05
-3.03270355863919e-05
-4.58384013506163e-05
-1.07604500421837e-05
-1.99350404105387e-05
-1.17916997201077e-05
-1.35862302001129e-05
-2.69533591893965e-05
8.7384359670209e-07
-1.01442849299592e-05
-2.49014554026827e-05
-3.6191446762493e-05
-2.16437597687549e-05
3.94893814603433e-07
-9.01144520581079e-06
-9.56822962855956e-06
-2.598905305373e-05
-2.90758594253607e-05
-1.84060651213604e-05
-8.41474178749878e-06
-5.27376085746483e-05
-4.1276871845e-05
-3.13887149523124e-05
-2.89543968785041e-05
-3.30476489632143e-06
-2.85898302626621e-05
-2.17367663240305e-05
-2.05980134546912e-05
-2.13999107787101e-05
-3.02083999954923e-05
-2.66628584385247e-05
-2.68519894686981e-05
-5.31393333055347e-06
-4.76916178946077e-05
-2.52279273766906e-05
-2.25870405799557e-05
8.2575045870909e-06
-1.20309443030122e-05
-4.36177235090711e-05
-1.96276065982984e-05
-2.5358700878802e-05
-1.57189745305718e-05
-8.09856512520205e-06
-3.51638580544569e-05
-8.05144913236105e-06
-2.01456544348409e-05
-2.24378235517263e-05
-3.01430698035806e-05
-2.47470576419191e-05
-1.09094030487824e-05
-1.88575413027053e-05
-3.02310326059633e-05
-1.82678226650792e-05
-1.92705622022643e-05
-2.10705034809899e-05
-1.59940474226918e-05
3.9510348933996e-06
-4.65292331989449e-06
-2.24347530538683e-05
-3.63301156240012e-05
1.80515459338215e-06
-4.38275462446451e-05
-1.00099298240546e-05
-3.08913874323218e-05
-1.67532566741402e-06
-2.96739379483894e-05
-1.23734824509038e-05
-1.52651153895658e-05
3.28959444218126e-06
-1.50792933233736e-05
-2.8659330725487e-06
-2.47930590760822e-05
1.04244517900199e-05
-1.74705615652116e-05
-4.02771961251313e-05
-1.95558157267502e-05
-1.70323147796293e-05
3.77240277601055e-06
-3.23089927436625e-05
-2.97855228012409e-05
-2.38308455952834e-05
-2.96879535682999e-05
-1.71420835436334e-05
-9.84475941267667e-06
-1.99585986178133e-05
-1.52711353671808e-05
-1.73006135061286e-05
-2.8538713734387e-05
-4.05306975942839e-05
-1.52357794498092e-06
-2.42215724036888e-05
-3.41157953305923e-05
-1.87884307745537e-05
-2.66185107875944e-05
-1.54576154502465e-05
1.58633617594824e-05
-2.49076588212747e-05
-1.99673380919565e-05
-2.83746711757613e-05
-2.00235544649567e-05
-3.273449485348e-05
-3.21735764764785e-05
-8.03356230748718e-07
-2.09000186890804e-05
-2.36869201017391e-05
-1.2406444927963e-05
-7.32470966739941e-06
-4.90374290981382e-05
-1.50126772963576e-05
-3.86467848169589e-05
-3.20691960276026e-05
-1.42465970046338e-05
-1.89148112238804e-05
1.14007150330148e-05
-1.88954028571538e-05
-1.44485405074037e-05
1.02996396730348e-05
-5.73608642160086e-06
-1.06297456741908e-05
6.74897448207992e-06
-2.5784344554122e-05
-3.15909577841422e-05
-3.42961707238039e-05
-2.45981814750852e-05
-1.87750310882076e-05
-2.10865429559072e-05
-1.22310184000828e-05
-1.96688533039632e-05
-1.14081841800238e-05
-1.03345310789239e-05
-2.92812663829847e-05
-3.77487360450719e-05
-2.30783348462703e-05
-2.38162393990503e-05
-7.35499219128409e-06
-2.19617809265724e-05
-8.11345669644449e-06
-1.43848852687932e-05
-1.01096262990343e-05
-3.97716309512233e-05
-2.68388634578634e-05
-1.41026035075927e-05
-1.88020092241251e-05
-7.89647818989176e-06
-2.47257846565272e-05
3.59076232279062e-06
-2.51862004695224e-05
-1.25151238577746e-05
-1.77872973458481e-05
-2.15400498306729e-05
-1.10951871043772e-05
-5.00420654246488e-05
-1.23338548739151e-05
-1.72490124860673e-05
-3.00382657554733e-05
-1.26900693366379e-05
-1.79275159646685e-06
-3.05156672191905e-05
-2.19923354357115e-05
-2.21709560001049e-05
-3.04244471298425e-05
-1.99433441150667e-05
-5.59513655617813e-06
-2.1823480181558e-05
-2.05693093360282e-05
-1.5203778569435e-05
-1.55656846953234e-05
-1.72923749649482e-05
-2.16830437991246e-05
-9.32356084406503e-06
-2.67067102857778e-05
-1.32324716029093e-05
-2.58091843313604e-05
-2.82784256690328e-05
-1.81453287631141e-05
-1.43296184261204e-05
-5.91173766989293e-05
-1.06153809213399e-05
-2.19064363826775e-05
-4.25092238604834e-05
-2.7714664902047e-05
-3.58172362450542e-05
-2.63128613131297e-05
-1.26287621016077e-05
-1.75181695588652e-05
6.09559011545287e-06
-2.39775231727201e-05
-1.74769072480321e-05
-3.4862614550739e-05
-1.35764509845891e-05
-6.61811581714628e-06
-7.31473744054727e-06
-7.02104038884515e-06
-2.21429319859512e-05
-1.33635994221011e-05
-9.71391351243334e-06
-2.41010717712995e-05
-3.55669846518005e-05
-1.90907620067965e-05
-3.18826722607495e-05
-2.85175458736066e-05
-3.39159472823234e-05
-8.92645254166011e-06
-1.25455942783513e-05
-1.01176724250316e-05
-1.06649092236319e-05
-3.78205248787462e-05
-4.674550218766e-05
-4.25684029756741e-06
2.52851410927067e-06
-4.3693723651265e-06
-1.00138641546028e-05
-2.15967353394898e-05
-2.78249954210176e-05
-2.21946088745992e-05
-2.21623149251092e-05
-8.61732523907145e-06
-3.07063226756663e-05
-9.47991864944052e-06
-3.71732062214911e-06
-1.19119775037981e-05
2.81634477475489e-06
-1.61626927268366e-06
5.10278550502153e-07
-4.00519830793844e-05
-1.35657687418933e-05
-6.88291715330941e-06
-1.6959913015744e-05
-1.66659545891902e-05
-3.52339940885943e-05
-1.91790567672168e-05
-1.49272715926349e-05
-9.98080433689181e-06
-3.71139333140933e-05
-1.46781113318752e-06
-3.92299158065974e-05
-1.62633243022834e-05
-2.41429468861639e-05
-9.50257288159614e-06
-2.03625376726451e-05
-4.06926970281153e-05
-3.24764724172886e-05
-1.35789225840031e-05
-4.03117206179429e-05
-1.7918087922565e-06
-1.70873884809834e-05
-2.52028025858528e-05
-3.5274363394594e-05
-9.81446937807825e-06
-1.89205694080338e-05
-4.84680996514577e-06
-2.80968113471821e-05
-1.87985648825901e-06
-2.65740149624409e-05
-7.95585159455381e-06
-3.90530280623219e-05
-3.00635028275399e-05
-2.28897368953291e-05
-6.59892857401942e-06
-2.46963996367625e-05
-2.22131404648111e-05
-6.0587385460332e-06
-4.19112984002585e-05
-3.33634329411715e-05
-1.10411383346556e-05
-8.74446852626157e-06
6.7934446098385e-08
-8.2461582793565e-06
-2.24497094996901e-05
-1.47388385693535e-05
-4.37629368756216e-05
-3.36397836583598e-05
-9.09228971594571e-06
-2.27912740196582e-05
-1.59531846162982e-05
-9.59925025063726e-06
-3.56765819518012e-05
-1.48613931648343e-05
1.36384827799764e-05
-2.25210626177398e-05
-3.25345423440637e-05
-7.66505214186259e-06
-2.5677043034879e-05
-2.9248597952811e-05
-1.14675313554431e-05
-2.90150199409876e-05
-1.44897201867565e-05
-5.53078758570906e-06
-3.19231801471811e-05
-1.29254876131701e-05
3.8222550870045e-06
-2.00827152338244e-05
-1.34688757764513e-05
-1.41336714572983e-05
-2.37339331444299e-05
-2.16023599520754e-05
-5.4704890367132e-06
-1.78533499324728e-05
-2.11372203443487e-05
-1.318998718285e-05
-2.24777023372567e-05
-3.9159715816782e-05
-2.80534817378391e-05
-2.60785158517276e-05
-2.34630567554143e-05
-1.30501190389748e-05
-2.25308254955e-05
-2.6551067015027e-05
-5.19128685254656e-06
-3.02659302167501e-05
-4.60938841888462e-06
-1.95499089361166e-05
-2.445498184411e-05
-5.91776643376369e-06
-2.98632686655659e-05
6.24938832624189e-06
-9.70829574959774e-06
-1.30727629358776e-05
-1.27036741925517e-05
-1.98541202334986e-05
-1.59848764359767e-05
-2.40505286489629e-05
-2.46438919115853e-05
-2.3775434417744e-05
-1.95814630302308e-05
-1.5954535097785e-05
-1.21179296057505e-05
-1.84380433238549e-05
1.9482436196598e-06
1.49942017088805e-06
-3.09303756557326e-05
-2.71338935528812e-05
-3.01609514068047e-05
-4.89638841127758e-05
-3.52443978553771e-05
-1.34448589329385e-05
-3.12520014615668e-05
-1.6590038523033e-05
-2.02293504428852e-05
-6.83928975725113e-06
-1.4987222761559e-05
-3.147432934113e-05
-1.3847679872031e-05
-4.23801055045231e-05
-2.44179152481859e-05
-1.02363227298768e-05
-1.40693760144907e-05
-2.4686872168913e-05
-5.83988778965356e-06
-2.4140090414614e-05
-1.70613718494134e-05
-4.21769483356545e-05
-1.35493465718526e-05
-3.98566871884473e-05
-1.74778366185655e-05
-2.47264850301335e-05
-8.97780999303358e-06
-2.45182471820539e-05
-6.24608570295336e-06
-4.49722771457869e-05
-3.7157514046358e-05
-3.12068556786857e-05
-3.87172093876611e-06
-4.08468103138735e-05
8.00228781996628e-06
-2.86541542224695e-05
-3.27680335719075e-05
-2.58605241502039e-05
-1.99696569015327e-05
-2.10930641395125e-05
-3.47501293600744e-05
2.78475285942283e-06
-1.15033080190792e-05
-1.39966556312413e-05
-4.09271298114721e-06
-2.71942092940461e-05
-2.08013932538209e-05
-4.45566166021293e-06
-2.22385793223207e-05
-2.92169663622475e-05
-2.85840202511195e-05
-2.23612768859579e-05
-3.16209834447584e-05
-7.23313668032216e-06
-3.12983690595139e-07
-2.0993599184254e-05
-3.1100327017215e-05
-2.82197539772869e-05
-2.77725617602388e-05
4.31003109804784e-06
-1.6947599026383e-05
-3.94419241686968e-05
-3.3501755479798e-05
-1.62310201567996e-05
-1.11093304667096e-05
-5.02457238508229e-05
-2.60111229275889e-05
-2.33696290231643e-05
-1.39683205120675e-05
-1.52057605071845e-05
-2.4145530828092e-05
-1.32976796582101e-05
-3.76898695688793e-05
-2.07833300342592e-05
-2.17663119139965e-05
-4.84951218124753e-05
-4.08578079915628e-05
-3.15219158128524e-05
-2.48066765717808e-05
-2.67056944451849e-05
-1.75125897155519e-05
-3.28153358938628e-05
-6.7409368593837e-06
-2.84124385926108e-05
-3.14112772052451e-05
-2.38689355565072e-05
-2.79980229216843e-05
-1.42572268048396e-05
-4.29066563099016e-05
-1.51753152482066e-05
-1.83828258695417e-05
-4.26439043807849e-05
-2.47164370987369e-05
-6.42927237705524e-06
-1.77567461589925e-05
-1.91529096701541e-05
-1.68674858229821e-05
-2.27919833540698e-05
-3.74425310199584e-05
-1.60974881126725e-05
-1.0410264079814e-05
-2.76143486362542e-05
-3.26801446384216e-05
-3.1367813704324e-05
-3.40551708641031e-05
-3.7152377477669e-05
-8.89567217140267e-06
2.9601377769367e-06
2.72663727846122e-06
-2.38531766024301e-05
-2.01145324313954e-05
-7.83676366311532e-06
-2.95901458989882e-05
-2.19685625935096e-05
-3.56163715038476e-05
-2.99371433785887e-05
-1.03923820145709e-05
-2.06440591541923e-05
-2.85100064559519e-06
-3.44614656043774e-05
-9.73563701825988e-06
-5.16585679060945e-06
-1.91947891346862e-05
-6.4667448811374e-06
-1.94403754685003e-05
-3.0970049688693e-05
-1.8827441183575e-05
-9.97950046067619e-06
-2.86644530489773e-05
-1.96420355140194e-06
-2.22800975442968e-05
-3.49270504855242e-05
-2.54065434957834e-05
-1.84520067664708e-05
-1.99873159672333e-05
-4.39339146873167e-05
-1.62184820940276e-05
-3.5448037618401e-05
1.49304309420698e-05
-1.67332463213039e-05
-1.94655452639998e-05
-2.2565759483186e-05
-1.76595725336941e-05
-3.05520556691248e-05
-1.46388955818081e-05
-6.01416378778762e-06
8.01013103169001e-06
-3.48870158043387e-05
1.43104060803046e-06
-2.11721664540134e-05
-3.41906193448177e-06
-1.32291813888468e-05
-2.82253136210322e-05
-1.55209131603326e-05
-2.90268579817757e-05
-3.38714914945672e-06
-2.88763812399365e-05
-1.78227476597292e-05
-1.97663542191122e-05
-8.07686485175777e-06
-2.57959039543942e-05
-1.94252562132411e-06
-1.88789295680042e-05
-4.31833966816706e-05
-2.93526898899276e-05
2.32448648715812e-06
-3.04438219543787e-05
-4.78329565108519e-05
-3.98459475468923e-05
-1.60639397336008e-05
-2.80950848319842e-05
-2.66272742966895e-05
-3.99708112442335e-05
-2.89604102636712e-05
-4.78775672087726e-05
-3.62833711464677e-05
-1.83081000165019e-05
-4.51839784422131e-06
-1.16122505932006e-06
-1.07965658935116e-05
-5.33796099121859e-07
-1.88462348738102e-05
-2.75325387168385e-05
-2.83494542013164e-05
-9.60928425328974e-06
-2.25320479771528e-05
-3.16418763467113e-05
-3.5723709875561e-05
-2.12531261040788e-05
-2.21244237069349e-05
-2.01193008760909e-05
-6.48187329620255e-06
-4.65419315218664e-06
-3.31095669917579e-05
-3.06123876214271e-05
-1.49239429773744e-05
-2.03549196224396e-05
-1.21604678512444e-05
-3.58773869979513e-05
-2.43901119885013e-05
-2.03038653127811e-05
-1.67482765965996e-05
-3.24159711313238e-05
-2.19032058896591e-05
-2.40444044235228e-05
-2.00283935390936e-05
-4.82135658532826e-05
-3.02641427644628e-05
-2.42302376743732e-05
-3.59510358723539e-05
-2.64931224563971e-05
-8.11252620924265e-06
-3.74734471076364e-05
-3.15883960743973e-05
-3.34588886477393e-05
-4.1453979879896e-05
-2.74725502935106e-05
-6.82445247445734e-06
-2.16322726559444e-06
-1.61502360707971e-05
-3.04379663959362e-05
-2.86110341226185e-05
-1.096312153184e-05
-1.51150843960531e-05
-9.48485748242421e-06
-4.14658424779311e-05
-1.87668667412243e-05
-3.09587730907918e-05
-2.3217352573061e-05
-2.27787661917235e-05
-2.8239038930815e-05
-2.94459069643381e-06
-1.04674155080236e-05
-2.65767746537396e-05
-1.85687519311356e-05
-2.60546194417896e-05
-1.90112684578031e-05
-2.75699958129367e-05
-2.72805992591304e-05
-1.03544346284525e-05
-2.72141714524183e-05
-5.18901944794477e-05
-2.15093546291297e-05
-2.00480632327067e-05
-2.20778522668917e-06
-2.99239756730041e-05
-5.59978134591361e-05
-1.43552507353007e-05
-1.38902424759379e-05
-2.3139308660713e-05
-1.66697236717828e-05
-2.54110054540715e-05
-2.21119748149027e-05
-2.02522171048931e-05
-1.40866559053973e-05
-3.14867730952658e-05
-3.1349379190118e-05
-1.1543727476392e-05
-2.24747461230476e-05
-3.4994319927815e-05
-5.86073793484587e-06
-1.41229561102315e-05
-2.08865335483168e-05
-6.83781567637071e-06
-2.48010443941121e-05
-2.40556323373268e-05
-1.6194265127589e-05
-1.68088735299712e-06
-1.75505961241064e-05
-3.75947348503068e-05
-3.63637010456472e-05
-1.08676217244406e-05
-1.16798718431203e-05
-3.46315900556162e-05
-6.15432138028365e-06
-2.88509403831346e-05
-4.06279525261422e-05
-2.37244343073518e-05
-1.99777730049829e-05
-1.21278984928189e-05
-1.99984411008241e-05
-2.78865654780535e-05
-6.66598941110448e-06
-2.43507113727122e-05
2.17835104898704e-07
-2.11440092519284e-05
-5.00259461826734e-05
-1.1944345495324e-05
-2.52344041565067e-05
-1.90302202430611e-05
-2.23624441713017e-05
-7.09707681467189e-06
-1.76356431376528e-05
-2.16847640614338e-05
-2.04900690259682e-05
4.23567830960605e-06
-1.73382098865549e-05
-1.01053083712273e-05
-2.18390402181233e-05
-1.18324809305193e-05
-8.32107029468165e-06
-1.78785455108395e-05
-1.35382507191351e-05
-2.02601722796308e-05
-2.54199827608585e-05
-3.09994184790156e-05
-3.53345414470651e-05
-2.6318136195421e-05
-5.5996324742328e-06
-1.65166242285549e-05
-2.17971280251657e-05
2.87511194598647e-06
-1.4765518774291e-05
-5.54746749389973e-06
-1.06328135535776e-05
-2.67734561291599e-05
-8.91447219483406e-06
-4.59403897308989e-06
5.57386166642082e-06
6.92142120351036e-06
-1.59286785640263e-05
-1.20874638443915e-05
-4.16174445423404e-05
-2.14190170351938e-05
-1.85415870760841e-05
-3.80644418866435e-05
-2.27735276444532e-05
-3.3247698117157e-05
-7.76990409848208e-06
-2.38178461677719e-05
-2.8544513047968e-06
-2.60323539550328e-05
-1.25379617908221e-05
-2.95976381302085e-05
-9.1503378476428e-06
-3.09942399878103e-05
3.84633970151763e-06
-5.35666175627476e-06
-2.49626285520766e-05
-2.36205828374481e-05
-6.18519595643269e-06
-2.53109708142033e-05
-1.56923936409516e-05
-8.68244287169749e-06
-2.76794466647285e-05
-2.20988413910193e-05
-1.63261298926111e-05
-2.32697950766432e-05
-1.28016509690087e-05
-1.64342423475071e-05
-5.53395622477965e-06
-3.01566715299967e-05
-3.29162345120733e-05
1.08903267804199e-06
-2.07263615608821e-05
-4.14675592312648e-05
-9.85596474876447e-06
-4.86357481364347e-06
-1.15349382674562e-05
-3.01608697069479e-05
-1.11008802602718e-05
-1.61232808005927e-05
-5.53619919558128e-06
-4.65408707296001e-05
-2.90548801469114e-05
-1.1050125317401e-05
-3.35242025884351e-05
-8.54119392310862e-06
-1.02802297697413e-05
-1.11625648483518e-05
-1.79800871862756e-05
-2.57923978070949e-05
-1.15282525012239e-05
-1.64806075619588e-05
-3.46222450048373e-05
-2.86538687949903e-05
-2.70927486785722e-05
-2.47458618913174e-05
-2.37906120439279e-05
-2.15243024118119e-05
2.12269409040793e-06
-2.15764355282344e-05
-2.59223253180353e-05
-3.28745521453034e-05
-4.08042684570169e-05
-3.80219930587889e-05
-5.56815782344832e-06
-8.82076011381869e-06
-3.13593397186891e-05
-2.13882159000399e-05
-3.09263900131678e-05
-2.34832610258343e-05
-2.93829550723902e-05
-4.58835818724636e-06
-2.35419513299938e-05
4.72786354245096e-06
-1.53349915915832e-05
-1.97213082490505e-05
-3.36077486996802e-05
-3.46813581577789e-05
-1.09204654322905e-05
-2.89027386572362e-05
-1.74972488120496e-05
-2.70547658600985e-05
1.00437559181521e-05
-2.36645941499685e-05
-4.73830957445285e-05
-5.92687060383543e-06
-1.69479215251457e-05
-3.51177548209452e-05
-3.19106475415935e-05
-2.14858823273238e-05
-1.29028147252815e-05
-4.50530847821174e-05
-5.29491894461287e-05
-3.91784582664787e-05
-1.65187223641876e-05
3.43929926945048e-06
-1.61853066215927e-05
-2.25627317769306e-05
-9.60012824684199e-06
-1.52219197789826e-05
-1.86406020996537e-05
-1.79391047267023e-05
-2.29055525487696e-05
-1.54161922223267e-05
7.49041370039523e-06
-1.20738469404583e-05
-6.67523777617629e-06
4.10577940361601e-06
-2.87790905783859e-05
-1.6529476427621e-05
-2.56386055215537e-05
-2.04488139223042e-05
-2.47877833137743e-05
-3.16176903991188e-05
-1.88665241458078e-05
-9.83969537613539e-06
-1.7387060606002e-05
-1.63769629421186e-05
-2.16108278667421e-05
-3.17426398769288e-05
-1.36122414790435e-05
-5.80036850218786e-06
-3.22484916283975e-05
-2.20719704794471e-05
-2.98580750835445e-05
-2.3972156882414e-05
1.5042884225161e-06
-3.50477484783184e-05
5.07197160354371e-07
-5.8007791790438e-06
-4.36425289198871e-05
-2.30198465588472e-05
-3.59546800752844e-05
-2.65643088091222e-05
-6.69238388129528e-06
-2.49672183947278e-05
-1.40865011544368e-05
-2.70821112256802e-05
-1.07095140882352e-05
1.62508783579533e-05
-6.22898080590048e-06
-8.83690267996597e-06
-3.00120063100597e-05
-1.72141562642558e-05
-2.9417738997458e-05
3.39293959171181e-07
-2.42946654401737e-05
-1.38769148871987e-05
-1.89673487959657e-05
-3.29552453735232e-05
-3.6907024093289e-05
-1.82872745181045e-05
-1.87654244703347e-05
-3.17866203345933e-05
-2.26215534409343e-05
-2.59108141959261e-05
-3.40132685306868e-05
-2.24467329547711e-05
-1.66146105238619e-05
-2.88105195042977e-05
-7.83452595756406e-06
-4.13194533108659e-05
-2.24030928585233e-05
-2.0686524300808e-05
-3.42696628754307e-05
-1.05941608380202e-05
-4.06352979062335e-05
-2.7625935874885e-05
-2.29338795102623e-05
-3.28468942204437e-05
-1.86968308771397e-05
-2.20951246391523e-05
-1.85774421744805e-05
-1.49642338042942e-05
8.55056799360096e-06
-1.9333062533141e-05
-1.01263416138768e-05
-5.01094352654628e-05
-3.07261531092201e-05
-3.19104443890724e-05
-5.00689067553881e-06
1.48886598801586e-06
-1.63362424646668e-05
-4.4974071249765e-06
-2.19817111869049e-05
-1.6301262760296e-05
-1.58874833983664e-06
-2.21026035476169e-05
-3.69125840789208e-05
-2.21801612479256e-05
-1.1296592295586e-05
-2.93493552471552e-05
-3.1967772875483e-05
-4.37429059781617e-05
2.34594980663762e-06
-1.3613934379663e-06
-7.12010180335869e-06
-2.57143850783179e-05
-3.94636674830656e-05
-2.45539538308797e-05
1.59250295834073e-06
2.72918322280095e-06
-1.86101917251493e-05
-4.0298129207359e-05
-4.0304431030798e-06
-2.14392717285307e-05
-4.54953682197494e-05
-3.05247769888045e-05
-3.06055938412994e-06
-2.85353504463576e-05
-3.04858337050718e-05
-2.74976635274249e-05
-3.16171354039382e-05
-3.06320791291061e-05
-2.65139114192206e-05
-1.3560169571686e-05
-5.47566417774766e-06
-1.78226250937076e-05
-2.34658634700874e-05
-8.04273555342683e-06
-2.79855657717621e-05
1.39969767754826e-06
-2.50410440446868e-05
-1.23194132933384e-05
-9.09473116348732e-06
-2.61419495323071e-05
-2.64767631234939e-05
-1.59858492775448e-05
-2.58978466811825e-05
-1.83724782244709e-05
-1.85165682423027e-05
-1.92332648243722e-05
-2.77874027047139e-05
5.297361430371e-07
-3.08523675845127e-05
-1.91588980986918e-05
-9.71526089033422e-06
-3.05963621861394e-05
-2.28854315846129e-05
-1.21448546843068e-05
-1.48212035637766e-05
-1.42881734907804e-05
-2.92895874238543e-05
-1.16731280872858e-05
-3.02311266763563e-05
-1.1472278397902e-05
-3.7824107695036e-05
-8.12009030522774e-06
-3.84877500049168e-05
-7.3538422080165e-06
-7.08654817390174e-06
-1.80598895784354e-05
-1.00299192808325e-05
1.09483404904821e-05
-8.43728851605159e-06
-7.01737622622212e-06
-1.5385802662838e-05
-1.88578252851326e-05
-1.80666569097649e-05
-1.37124425541893e-05
-1.80640492096063e-05
-5.30505065195741e-06
-1.89839941026004e-05
-2.74609049754424e-05
-1.64701251071184e-05
-2.34404415423924e-05
-1.97092316777004e-05
-2.35007976782e-05
-2.0226719535413e-05
-6.84687468165228e-06
-3.48373191442945e-05
-2.92476110633452e-05
-1.58281659290935e-05
-2.41761404530203e-05
-1.83665510710783e-05
-3.74253644497593e-05
-1.55545360949093e-05
-9.84440610747256e-06
-9.16127424420249e-06
-4.48398493934134e-06
1.53659999571792e-06
-6.84675680921244e-06
-1.70461041167133e-05
-1.80984484422706e-05
-1.37728539692724e-05
-2.93575418724692e-05
-4.17401078073254e-05
3.54792742369201e-06
-3.58180115264935e-06
-1.47467057894146e-05
-1.92663838182826e-05
-1.32731492357889e-05
-3.10268918494071e-05
-4.30178267222137e-05
-1.89115502251495e-05
-3.2793214931493e-05
-1.80915887400342e-05
-4.417522871512e-05
-3.71203745886225e-05
-3.80352571230086e-05
-2.82535473691286e-05
-2.14866122961272e-05
-2.57953128946497e-05
-1.84541425114355e-05
1.2617137063434e-05
-3.49611201107623e-05
-8.0810992376292e-06
-2.56558307928025e-05
-2.85570015171721e-05
-2.81976407774414e-05
-2.5266123920967e-05
-1.22054651576798e-05
-3.5634224133298e-05
-1.07478927594511e-05
1.33058798198879e-05
-4.04542770837426e-05
-1.4530083829514e-05
-1.67375483965609e-06
2.08899511623839e-07
-2.16036936360481e-05
-1.96027502623666e-05
-2.13287143944252e-05
-1.81123469923925e-05
-1.01606346800249e-05
-2.23215869783674e-05
-1.37734285284532e-05
-3.19403090643274e-05
-3.34018729247542e-05
-2.47093098565864e-05
-3.43581270642857e-05
-1.93344739128877e-05
-1.65641012479191e-05
-6.91255305456432e-06
-2.83893222747669e-05
-2.4943130444771e-05
5.54395069539361e-07
-2.74578192515058e-05
-2.21400166571575e-05
-1.47703842462677e-05
-2.42277247761506e-05
-2.49116643378566e-05
-1.41540979617821e-05
-2.54725262477695e-05
-1.91546691750023e-05
-2.07371850714561e-05
-4.325822910518e-05
-4.22897085726117e-05
-4.44922726771124e-05
-2.53001423507531e-05
-1.29515972025906e-05
-4.91569579735746e-06
1.95299467405904e-05
-2.87898363583895e-05
-1.88759191849249e-05
-2.03086376388611e-05
-3.06210283292137e-05
-5.03221160290762e-06
-1.72391861467154e-05
-2.14410310008694e-05
-2.20994445968059e-05
5.04597633222153e-07
-3.41661001527261e-05
-4.31844753972082e-05
-9.07550992375236e-06
-1.69437227769081e-05
-3.50205741484776e-05
-3.2782506470582e-05
3.23073030264721e-06
-4.77661088047787e-05
3.1591820188243e-06
-2.81220172003463e-05
-8.12676364785922e-06
-9.09042476680573e-06
-2.71576819898079e-05
-3.26781116613641e-05
-1.46177792059823e-05
2.29572294508727e-06
-1.77639675647504e-05
-1.92677183754491e-05
-1.67520252809413e-05
-3.16076809400232e-05
-4.19080772170158e-06
-1.78021779769365e-05
-1.58248007417593e-05
-2.70091325733834e-05
-1.31342233062209e-05
-1.51172980481148e-05
-1.20562202301064e-05
-1.17985919512636e-05
-3.83250000073472e-06
-1.44947507540323e-05
-4.26898288342662e-05
-8.18986464561492e-06
-2.37391625023299e-05
-7.22677223042685e-06
-2.66983219539584e-05
-5.23280974540304e-06
-1.09281376443957e-05
-3.15218417426349e-05
-1.45448775466912e-05
-3.63308662734152e-05
-2.52839867981579e-05
-5.5660328623467e-06
-9.90350099501226e-06
-2.56673940294319e-05
-2.40199346010332e-05
-1.80251012101659e-05
-1.66233118630033e-05
-1.97031013806619e-05
-2.39430948207617e-05
-8.38150915116398e-06
-1.86362177222758e-05
-4.25674149466127e-05
-2.29749104716243e-05
-3.55079558289715e-05
-3.41945003544351e-05
-1.92455137659672e-05
-2.43081765349063e-05
-4.29370568800452e-05
-1.31062692040175e-05
-1.89677919648886e-05
-2.32833205685833e-05
-2.28674821941573e-05
-1.58725846447475e-05
-3.59894635842077e-05
-2.21366117253713e-05
-2.01430672639205e-05
-2.40980111475038e-05
-2.16220345309865e-05
-2.40259193992267e-05
-1.82393940827825e-05
-3.05108295281275e-05
-2.01201999446325e-05
-9.38143429755567e-06
-3.00493261316805e-05
-1.0810010812147e-05
-2.11733649012461e-05
6.76891914872772e-06
-9.27292988127368e-06
-1.94078426749034e-05
-2.34131672560398e-05
-1.35027772543112e-05
-1.99137123385115e-05
-3.74706031581218e-06
-3.20063448992629e-05
-3.15141733213374e-05
-1.46090268769854e-05
-1.96624952314706e-05
5.90632531362195e-06
-1.93301925943363e-05
-2.54777733362769e-05
-4.76436882967306e-06
-4.65196129530126e-05
3.62945902562438e-06
-2.02931748533156e-05
-2.769185142797e-05
-3.51606079693123e-05
-2.95959302591284e-05
-1.1614504141419e-05
-3.75860439796914e-05
-2.22142022041533e-05
-2.46163724166439e-05
-4.05762521465729e-05
-2.99899282091586e-05
-1.33942313061648e-05
-3.70259394612702e-05
-3.39838687574406e-05
-1.68588036129375e-05
-2.61215132140968e-05
-2.10903059377857e-05
-1.32452008874786e-05
-3.22053421125087e-05
-2.79790587756845e-05
-3.13458031487255e-05
-2.06053841588182e-05
-3.5941537749855e-05
3.01805275070109e-06
-2.6879373769615e-05
-2.83643726065822e-05
-1.63396726259158e-05
-1.40385722603953e-05
-2.29150032916891e-05
-3.79044707161958e-05
-3.35898882249678e-05
-2.95142310275594e-05
-1.63206953624367e-05
-3.11677628949192e-05
-4.04707913950996e-05
-4.32561466528936e-05
4.03547895028084e-06
-5.49429919475073e-05
-2.79639055349766e-05
-2.55190784512318e-05
-3.48548825162065e-05
-1.10429233240747e-05
6.2972204952643e-06
-2.30850348337506e-05
-4.32926561803167e-06
4.77154979891863e-06
-3.58746249836822e-05
-3.61544453430966e-05
-3.78291554980306e-06
-1.19214040392329e-05
-3.1229370090796e-05
-2.76056351057856e-05
-2.03879543117451e-05
-9.76153898353627e-06
-2.55388650577909e-05
-1.43874704609778e-05
-1.05856081544273e-05
-3.78382551533903e-05
-2.2990556339803e-05
-8.50185258321008e-06
-9.25967161062381e-06
-4.36893494248258e-06
1.79282208112208e-06
-2.58992087356406e-05
-4.83441001023215e-06
-4.414669472559e-06
-2.41254363340473e-06
-1.04286957797636e-05
-3.33900896736099e-05
-1.17269223748595e-05
-2.80808660379632e-05
-1.53160827267096e-05
-5.78003510473533e-06
-3.07774956322667e-05
-2.40395013866865e-05
-1.97990664784484e-05
-8.5010446739904e-06
-1.856089955217e-06
-2.85126425020814e-07
-2.42190212939734e-05
-1.32059326851437e-05
-1.63455232328815e-05
-2.8928880737965e-05
-2.8216468174712e-06
-1.98329690043358e-05
-4.25824081564005e-05
-1.36445829041287e-05
-3.06448079422895e-05
-2.44866791479279e-05
-2.05788216707374e-05
-1.25724786290029e-05
-1.82876634217265e-05
-2.30741344309067e-05
-3.99730887353466e-05
7.43370683392015e-06
-1.41622283216873e-05
-4.77125245817955e-05
-1.28171797258834e-06
-1.39522640270718e-05
-1.41136173811881e-05
-1.38741424956215e-05
-3.3702682311279e-05
-1.21858324376969e-06
-2.93437641877611e-05
-3.14818979160769e-05
-2.23323305204241e-05
-4.00024057241711e-05
-2.09022972792612e-05
-4.05184762319875e-05
-2.08201236580814e-05
-4.37684028967509e-05
-9.01471405615991e-06
-2.79441677759888e-05
-2.30884943684659e-05
-4.08751041400404e-05
-7.94065960781961e-06
-4.15482354533331e-05
-2.5142556776723e-05
-1.14784145442585e-05
-3.2025291761034e-05
-1.39829528613561e-05
-2.62959999425932e-05
-2.32459918963103e-05
4.22822043527989e-06
-3.8620116509588e-05
-1.94862264302413e-05
-4.41444054671818e-05
-3.3634055302105e-05
4.36506976499547e-06
-2.12753140478695e-05
-9.9150302644986e-06
-3.18984717076291e-05
-2.18658221653871e-05
-1.05861673878904e-05
-2.30719518000149e-05
-7.61520707518227e-06
-2.75252577206863e-05
-8.22899912575455e-06
-1.75530226940051e-05
-3.32722489349568e-05
-1.38520833150616e-05
-1.23530259150505e-05
-1.83206757242808e-06
-1.84571159457277e-05
-1.39033619113301e-05
-3.11501112693919e-05
-5.65107316694839e-05
-1.07383048968493e-05
-2.76218817844794e-05
-2.33298217571187e-05
-3.39102926753684e-05
-3.30642052006846e-05
-2.58259360892074e-05
-3.01566168445027e-05
-1.23478666331723e-06
-4.51848306845418e-05
-1.61484295725907e-05
-3.12425941057129e-05
-3.32898959779298e-05
-8.13634911321085e-06
-1.57358557546418e-05
-2.41590591449613e-05
-3.39001408585656e-05
-2.35065412317837e-05
4.96191464155863e-07
-3.00785707319608e-05
-8.61943437595516e-06
-1.72001032989798e-05
-2.80044241615285e-05
-2.27901869527515e-05
-1.75520100567595e-05
-2.06921660738224e-05
-2.13411930901359e-05
-1.38895039858083e-05
-2.88939770772366e-05
-3.61524230162707e-05
-1.91404821484284e-05
-1.54329363719332e-05
-4.13956466882033e-05
-2.18028915726886e-05
-2.02253495952836e-05
-9.98291868036192e-06
-1.91092301508084e-05
-2.81208682652144e-05
-4.6852795544356e-05
-3.0659505659904e-05
-2.5089692992604e-05
-2.17886355642256e-05
-3.00325157650611e-05
-2.65926589878363e-05
-1.47729830411573e-05
-1.33986189619111e-05
-1.97088661433377e-05
-6.2119295408146e-06
-2.18862211409697e-05
-1.54117616570606e-05
-2.82118220539447e-05
-2.31489250817263e-05
-1.22919681389279e-05
-1.94645800685141e-05
-2.60235287899339e-05
-1.93490027641072e-06
-1.61574291516074e-05
-3.32975858390941e-05
-2.24022188799538e-05
-4.68923301531181e-05
-2.82000075122175e-06
-1.7035904847615e-05
-2.12419290427834e-05
6.27387643167991e-06
-3.12759370395961e-05
-3.29994826101e-05
-1.08592783475583e-05
-4.14536836501402e-06
-2.65696877110208e-05
-7.40503665961759e-06
-1.57872456410345e-05
-3.57791932171742e-06
-1.74984498200806e-05
-3.1854313274012e-05
-3.82078310866756e-05
-6.63139906377913e-06
-3.24730011742886e-05
-9.30434261569138e-06
-1.80324903627403e-05
-2.47820046987277e-05
-4.4253522120156e-05
-1.93676385339951e-05
-1.16036031882322e-05
-1.27937542975136e-05
-2.72796245341364e-05
-2.07774516276565e-05
-1.6640573398711e-05
-2.83520037954678e-05
-3.87308761030115e-05
-2.72906493003526e-05
-3.72341102428014e-05
-6.11161935503932e-06
-1.74453209667973e-05
-3.88731329574326e-07
-1.74186798665186e-05
1.03970632938473e-05
-1.17597772958343e-05
-1.87332032650182e-05
-1.55216372924139e-05
7.7687158445077e-06
-2.35307315066083e-05
-2.38357876274219e-05
-2.18609731659539e-05
-1.35963270307503e-05
2.11828229701099e-06
-2.69175774320654e-05
-9.73115603607648e-06
-1.1571736432634e-05
-2.30137858596485e-05
-2.94932214531977e-05
-4.01699146679779e-05
-5.48194183610549e-05
-3.89789177639232e-06
-3.37505311345552e-05
-2.63917438274138e-05
-1.99247877774151e-05
-9.17731943751384e-06
-2.2845663907193e-05
-2.9863397911493e-05
-3.07233962212518e-05
-3.35425747500095e-05
-4.80768504464931e-05
-4.96384967124069e-05
-1.64566442787527e-05
1.56109329587266e-06
-2.42956943742422e-05
-4.55946937273124e-05
-2.18131076185071e-05
-4.56171101460185e-06
-1.56305052719058e-06
-1.56006392347284e-05
-2.47427038705233e-05
-2.27535646214509e-05
-2.44809564229926e-06
-2.09203218875189e-05
-7.45862742394925e-06
-1.29908657002729e-05
-2.24328946472152e-05
-2.05122169148261e-05
-3.84772388372487e-05
-3.53952520239757e-05
-1.12535956615325e-05
-2.46864395391015e-05
-2.36074560415482e-06
1.232724867236e-07
-4.23342835097701e-06
-3.70885862347258e-05
-1.83428272228565e-05
-3.17687548865557e-06
-1.0399783649085e-05
3.48639252974212e-06
-2.42119065547397e-05
-2.43124115325517e-05
-2.28469535079038e-05
-2.71358310250395e-05
-2.60510070949982e-05
-3.04945364044001e-05
-1.19419134356173e-05
-1.05215513419608e-05
-2.06354070453446e-05
9.16638567319177e-06
-3.6655291085358e-05
-1.41262391179264e-05
-3.74063519115773e-06
-2.97727690188906e-05
-1.13644157372066e-05
-2.90457471803953e-05
-1.79426086968552e-05
-2.26971851902126e-05
-2.25071233815896e-05
-3.14467508091254e-05
-1.4114623309588e-05
-6.78460671830422e-06
-3.66103334327102e-05
-1.87672599342891e-05
-9.58183159084803e-06
-1.41234355508336e-06
-2.60942734091182e-05
-3.33197583178467e-05
-3.76695387381565e-05
-2.32669604590827e-05
-2.69304288105259e-05
1.54853958256592e-06
-2.4867128209234e-05
1.26304275789082e-05
-2.31314441487388e-05
-9.56606332515755e-06
-1.87295581710289e-05
-3.32902423617719e-05
-1.15847092173368e-06
-3.25828341049382e-05
-3.74930371221704e-05
-1.9667409311523e-05
-3.60264180119403e-05
-2.3869110166834e-05
-9.56687084864089e-06
-2.53060144964305e-05
-5.29823609774602e-06
-6.66082792255606e-06
-3.21587040957855e-05
-3.03408788008414e-05
-1.2619710640086e-05
-3.0489422977782e-05
-1.36690100993707e-05
-1.4512763440767e-05
9.11902802627788e-06
-1.71233608889419e-05
-4.52971295641612e-06
-2.03441052771545e-05
-3.84409741213684e-07
-1.75050640018181e-05
-1.62273681388435e-05
-2.67578040646254e-05
-2.86522864567881e-05
-2.21946574123803e-05
-2.6914863204731e-05
-2.47625103658071e-05
-3.83656328437169e-05
1.26192897688584e-07
-3.05048396692078e-05
-2.671083754661e-05
-3.18062118312745e-05
-3.73412428141717e-05
-1.51205567763681e-05
-4.27340645769058e-05
-2.5081132266851e-05
-2.96816661925241e-05
-1.54856268618404e-05
-2.15716075610503e-05
-2.07624861702945e-05
-3.49976676264947e-05
-2.12267653468023e-05
-1.80388766205651e-05
-1.05057015867523e-05
-3.3105181746551e-05
-1.83642197702805e-05
-2.4731913462115e-05
-1.18411106974135e-05
-2.61172551741635e-05
-9.30674626321707e-06
-2.42101802424089e-06
-2.72815712538395e-05
-2.05794117298405e-05
-1.8431752184982e-05
-8.45571085403006e-07
-1.00198543469642e-05
-2.83041035546486e-05
-2.72606108024464e-05
-2.80685402148319e-05
-9.41201014517631e-06
-9.74736050394912e-06
-1.75646824940703e-05
-5.50953166627765e-06
-9.83502229660524e-06
-3.20246004302594e-05
-2.28083172070718e-05
-2.08650310511811e-05
-1.17860500583457e-05
-1.78498306056662e-05
-1.8005314008735e-05
-1.24371880988725e-05
-6.18876946666135e-06
-2.41903239671294e-05
-4.38099327908264e-05
3.70163729331831e-06
-4.29035535589507e-06
-1.67221942643962e-05
-3.61824845247498e-05
-2.58074968768289e-05
-2.4144541746173e-05
-2.54693179826193e-05
-2.81891344812757e-05
-1.79839979000566e-05
-2.63080756425107e-05
-2.73633297693912e-05
-9.45154177522465e-06
-4.85661480740738e-06
-3.88802157693917e-05
-4.41679693244355e-05
-3.35456081888403e-05
-1.45935771230099e-05
-2.25507325985566e-05
-2.64652065998427e-05
-2.13516182374665e-05
-2.48932688033596e-05
-8.16675877319714e-06
-3.73100823775682e-05
-2.66410307362099e-05
-2.97911454011656e-05
-1.28983664394768e-05
-1.65290888040695e-05
4.01922666208961e-06
-3.94425971287751e-05
-2.89705658801467e-05
-3.24164405485873e-05
-1.66870803422695e-05
-2.27523293073192e-05
-2.72904659571807e-05
-2.02161059464342e-05
-2.10172885689138e-06
-2.16652766917652e-05
-3.17236533832842e-05
-2.98807365026777e-05
-4.27613134343754e-05
-2.48637734556705e-05
3.44079123549281e-06
-7.85854914580317e-06
-7.4606881939571e-06
-2.36079347491148e-05
-1.75083754842465e-05
-1.96010255323238e-05
-2.54627347917652e-05
-3.22363277036024e-05
-1.67655333186675e-05
-1.36444428171962e-05
-1.95967505816007e-05
-1.41756287939816e-05
-2.20299763612045e-05
-2.82842495477964e-05
-3.12760323071559e-05
-2.73567657304106e-05
-8.31228844777228e-06
-2.22596512387313e-05
-6.24993599685598e-06
-2.26401688770501e-05
-1.94633461211498e-06
-8.72851388896383e-06
-1.96902316786318e-05
-1.41208171355605e-05
-1.97600977609078e-05
-1.10182801599576e-05
-3.3703047406372e-05
-2.28392217339825e-05
-3.82723186516923e-05
-2.34115958803956e-05
-1.54869066916607e-05
-2.67775735210373e-05
1.0398117743024e-07
-1.54944390757303e-05
-3.64721926052796e-05
-2.59815225205382e-05
-1.34154547071688e-05
-1.90148439844563e-05
-1.83982188514198e-05
-4.69036200403645e-05
-1.52221190300778e-05
-2.19819834151e-05
-2.51456824180769e-05
-1.12569216365741e-05
-2.13878588675616e-05
-8.2019071157945e-06
-2.18761276179707e-05
-1.41263550353237e-05
-8.42528688782654e-06
-1.56242976145616e-05
-2.86399888380914e-05
-2.35814882713324e-05
-2.139381343953e-05
-7.44997298896542e-06
-1.58543031662743e-05
-2.28135453976793e-05
-2.349797718679e-05
-2.54721890412354e-05
-1.58276918262422e-05
-3.18929856945006e-05
-4.06209275866006e-05
-1.03249282816699e-05
-5.72431385585652e-05
-3.59522952249751e-05
-2.23909636788179e-05
-4.63547848279083e-05
-2.30850048299844e-05
-8.24028356366401e-06
-8.56794584228257e-06
-8.81075946062675e-06
-2.01949297486504e-05
-2.87716329850261e-05
-1.71664686900533e-05
-2.96612340105998e-05
3.11969895329399e-06
-2.9006661217682e-05
-3.02698318738763e-05
-6.66000931352833e-06
-3.20735076876341e-05
-3.41921429870744e-05
-4.34025811092197e-05
-2.71343067538467e-05
-1.54511887340837e-05
-4.61121388903532e-06
-9.4708727409792e-06
-3.84837426798097e-06
-2.58691220283963e-05
-1.64855295605238e-05
-1.75794006765352e-05
-2.19959677624433e-05
-2.35908299282259e-05
-1.27574317467326e-05
-1.86501727786663e-05
-9.3405316683378e-06
-3.27596475950549e-05
-8.22169487577103e-06
-2.0742871611126e-05
-2.54965065280736e-05
9.17545320783425e-06
-1.39947322439225e-05
-1.79767825794256e-05
-2.79312408164695e-05
-2.81621983925533e-05
-5.60590820829248e-06
-6.296613419864e-06
-1.13367125153186e-05
-2.14070919483283e-05
-1.17072781184721e-05
-1.20472292710278e-05
-1.18632066946805e-05
-2.70487620510929e-05
-2.18630506238905e-05
-2.96391799016076e-05
-3.35881322435654e-06
-2.66135280312595e-05
-2.3034096462907e-05
-1.55387435488201e-05
-3.71272127979392e-05
-1.38497350728943e-06
-3.39485746750573e-05
-1.80244342845921e-05
6.47360406473448e-07
-1.57736086601498e-06
-2.64016858370111e-05
-8.85588403690027e-06
-3.05959742924731e-05
-9.25924240812813e-06
-2.25214367751779e-05
-2.92050574626117e-05
-4.5288301627262e-06
-2.24736281751297e-05
-2.76866329207388e-05
-3.49663772504341e-05
-1.31044335813911e-05
-1.42104175893624e-05
-3.61042157735765e-05
-1.594297853937e-05
-2.47017692345181e-05
-3.66850787162108e-05
-2.04541647322057e-05
-2.78548364471152e-05
-2.68456831351224e-05
-2.71885430719327e-05
-1.18382851350386e-05
-2.82760184565854e-05
-9.31379477776077e-06
-1.45491352518249e-05
-1.5906716663081e-05
-2.90007903143417e-06
-1.90016318066065e-05
1.65872153889191e-05
-2.3401130570079e-05
-1.37991447158342e-05
-4.07263431653424e-05
-2.75215971615689e-05
-2.12557486319982e-05
-2.41384378732459e-05
-3.11677882323316e-05
-2.66067865338889e-05
-3.37977897035751e-05
-1.04083510190831e-05
-4.74592578772274e-05
-1.1281826263873e-05
-2.13957535703092e-05
-3.43977352707805e-05
-2.41670758237735e-06
-6.85300231560512e-06
-1.07747846417738e-05
-2.33477047213349e-05
-1.91627953778083e-05
-2.20321104983783e-05
8.33666088167489e-08
-3.10621772884897e-05
-2.287598044701e-05
3.26728691769049e-06
-2.86816089941717e-05
-2.78484439905154e-05
-1.69978490943997e-05
-1.81136633507798e-05
-1.39920822853089e-05
-2.65102905891801e-05
-1.32624418233697e-05
-4.34632218663402e-05
-1.18729574047705e-05
-3.60280043614936e-05
-1.15297585259204e-05
-2.443839986237e-05
-2.59392640358884e-05
-1.38116009878726e-05
-2.17501668890482e-05
-3.47895430586853e-05
-1.76757712338245e-05
-2.02508796775853e-05
-2.03389202008822e-06
-2.12389515679565e-05
-1.95939397513472e-06
-3.14577950034459e-05
-1.86872052640946e-05
-2.16250480972067e-05
-1.24599999000266e-05
-1.78994465179706e-05
-2.21317257210344e-05
-1.12614944678318e-05
-7.92181147523184e-06
-4.31242222571635e-05
-1.43834447174166e-05
-1.27533539319913e-05
-3.47495420886817e-05
-2.48489185984825e-05
-6.0402139825761e-06
-2.18096539607896e-05
4.88482367211077e-06
-1.88437716229938e-05
-1.60616877826331e-05
-3.93886933533812e-05
2.77982763608367e-06
-3.20101399306408e-05
-1.67513261747819e-05
-2.56711751767221e-05
-5.76889193925778e-06
-1.63309475675785e-05
-3.89681624271211e-05
-2.69457627870898e-05
-1.49485212999431e-05
-2.62325501673768e-05
-4.52227564026826e-05
-4.47530739508777e-05
-1.54598729243378e-05
