# Supplementary material for: Research on computational propagation and identification of mine microseismic signals based on deep learning
Source: PLoS One. 2025 Oct 22;20(10):e0334641. doi: 10.1371/journal.pone.0334641 (PMC12543183; doi:10.1371/journal.pone.0334641)
Supplement: S2 Data — (ZIP) [file pone.0334641.s002.zip › 000100500002029.xlsx_0.txt_24.txt.txt]

-5.24535998568966e-06
-2.42210637922804e-05
-3.51298851153086e-05
-5.40182782025628e-06
-2.67313567717248e-05
-3.97368676924381e-05
1.33939738453663e-05
-1.56404389726981e-05
-2.18736732643912e-05
-1.98370509387926e-05
-2.86176832734477e-05
-8.49330963259976e-06
-3.47776489717027e-06
-2.28622305562739e-05
-4.59276990843008e-06
2.06676676241259e-06
-3.16093492834044e-05
-1.14110581775928e-05
9.24998483036311e-06
-2.91851150773688e-05
-2.83513036518769e-05
-1.57551038785279e-05
-4.91068927738798e-05
-3.50839830981436e-05
-2.44458539418736e-05
-3.23131474430649e-05
-2.64167811608952e-05
-1.3158396723963e-05
-2.4465299846314e-05
-2.92392119226277e-05
-6.25902626785903e-06
-1.37929999074451e-05
-2.6814027368327e-05
2.81687833454044e-06
-8.07407889783345e-07
-2.62850281398362e-05
-1.57034878872946e-05
-5.22570620861229e-05
-1.51298679141886e-05
-3.81476327417402e-05
-3.24019758427538e-05
-2.17258311958712e-05
-2.12937795658066e-05
-2.27850881930963e-05
-2.83174029051171e-05
-3.86597524307399e-05
-1.50815220131262e-05
-1.25933628778414e-05
-6.98590796823557e-06
-3.64632948977299e-05
-2.28036343992848e-05
-4.72408297896358e-06
-1.86088311858617e-05
-1.87999306815571e-05
-3.29275541105325e-05
-3.65458873766334e-06
-3.26869479186638e-05
-3.12054248259378e-05
-3.54629132749997e-05
-2.94425821729026e-05
-2.4141335347909e-05
-3.76665825122558e-05
-3.37160163591003e-05
-2.24664899917992e-05
-2.59136143495517e-05
-9.20594584647832e-06
-1.53201158537664e-05
-8.31075255200348e-06
-2.78908429932916e-05
-2.86292951714659e-05
-3.26116823208478e-05
-2.4907568083999e-05
-9.49454865378268e-06
-1.42103613917229e-05
-1.58032810415001e-05
-4.9956172159312e-05
-8.50147723798362e-06
-6.64471416966168e-06
-1.17348167889336e-05
-1.56801417150818e-05
-9.95090891581447e-06
-6.31868663631805e-06
-3.00618601778848e-05
-1.93472380821574e-05
-3.8816412728686e-05
-3.32414370364521e-05
-1.27668225190574e-05
-1.80948567957306e-05
-3.81978789355883e-05
-3.4738791154784e-05
-9.65691770883034e-06
-3.15433407246609e-05
-3.94024207802878e-05
-2.28046931684839e-05
-2.48685737718541e-05
-2.35701569700619e-05
-2.43540845057865e-05
-1.78793556882693e-05
-2.483568569772e-05
-2.00080337421063e-05
-2.13937568389161e-05
-2.45098262403554e-05
-3.13879749712179e-05
-1.27094202934647e-05
-2.49636290681235e-05
2.69581749967533e-06
-1.4928014441009e-05
-3.34643683468695e-05
-2.62938617077171e-05
-1.7407156312654e-05
-3.3008956125766e-05
1.11366405411764e-05
-2.94765846800839e-05
-3.46861819528254e-05
-2.74909479099106e-05
-2.89864008722819e-05
-2.7812768564959e-05
-4.18310506718192e-05
7.20320883713322e-06
-3.67669929789369e-05
-2.97548486419289e-05
-2.71687088917824e-05
-3.05715273463625e-05
-1.58780770586947e-05
-2.06855804086374e-05
-2.94509750702048e-05
-3.35297182449015e-05
-3.84335503713142e-05
-4.99328909452229e-07
-1.91665566319751e-06
-1.32898488868857e-05
-2.0009628725353e-05
-3.64587986165686e-05
-1.31103833361659e-05
-2.02280487925169e-05
-1.85799121522608e-05
-1.23933878101749e-05
-2.91854423642806e-05
-1.35751459464632e-05
-2.35871524452677e-05
-2.5827737207006e-05
-2.52944145537025e-05
-2.97893292556905e-05
-2.72784222401497e-05
-9.65186824476433e-06
-1.65926157763596e-05
1.10803981785411e-05
-3.87469309466734e-06
-1.57823897369067e-05
-2.77857263981075e-05
-7.51215095647137e-06
-3.12650062533892e-05
-2.68980794923848e-05
-4.56418522198326e-05
-2.04990059838004e-05
-2.34155063250713e-05
-2.94142224834062e-05
-1.18875907941583e-05
-5.05604197280524e-05
-5.85420071926992e-06
-7.43035082027862e-06
2.41256286593239e-06
-3.08261754750824e-05
-1.00035745920714e-05
-1.27901017559537e-05
-1.9962913367417e-05
-3.47094931810418e-05
-6.39351836504391e-06
-3.57368608773653e-05
-1.71911720717011e-05
-3.90981665949163e-05
-1.14884077969789e-05
-1.17529342103883e-05
-2.10917959809087e-05
-3.05840453605847e-05
-2.2307028102527e-05
-2.05932048483939e-05
-2.75170490356613e-05
-1.16561900377362e-05
1.04802857043663e-06
-6.84276974712324e-06
-3.07790833029731e-05
-2.98647269761783e-05
-3.8321764974863e-05
-1.35832211651368e-05
-2.28913194807125e-05
-9.08402900949965e-06
-4.0676374313505e-05
-3.70069370434825e-05
-2.02797735330337e-05
-1.71500325888603e-05
-2.49051843083044e-05
7.82076440789063e-07
-1.64459633878392e-05
-2.73058920413661e-05
-1.86381627854253e-05
-5.65914838554728e-06
-2.09394742859513e-05
-2.09960507135206e-05
-5.347263939686e-06
-1.78277884500917e-06
-2.45433236006902e-05
-1.7780722139901e-05
-4.07487370927561e-06
-1.2074174217317e-05
-1.48731886340583e-05
-1.15408912798669e-05
-1.68956217035422e-05
-9.40673378487323e-06
-1.79301190217375e-05
-7.13903761185472e-06
-3.46612110215953e-05
-1.63814356633369e-05
-2.35544806573217e-05
-4.68569591922717e-05
-2.72811750111796e-05
-1.44598824584164e-05
-3.27244779749217e-05
-2.0123663624838e-05
-1.35785259700679e-05
-2.10627357739303e-05
-8.41477056442081e-06
-1.25790681539974e-05
-3.44924167929033e-05
-2.33131024758651e-05
-2.365370034113e-05
-2.97006568893566e-05
-1.47662791074409e-05
-2.16825236631351e-05
-6.79684491046964e-06
-1.85069905342833e-05
-2.15269264842583e-05
-1.74538264906819e-05
-3.75334578421853e-05
-1.5938879818809e-05
-2.95718064164415e-05
-1.54751593850126e-05
-1.1829962575017e-05
-1.78767128929142e-05
-1.57245095792628e-05
-2.59025284601756e-05
-2.96934292274682e-05
-3.27422109689727e-05
7.95300435601628e-06
-8.57015592967353e-06
-3.17629850986285e-06
-3.26908444021188e-05
-3.50927845953763e-05
-2.42877763675495e-05
-2.62093962436212e-05
-1.73304814029368e-05
-3.15155297787786e-06
-2.42495138152039e-05
-1.76869165245388e-05
-2.04755211352855e-05
-5.00270623971149e-06
-4.70353734685855e-05
-1.85895026632602e-05
-2.58475420334017e-05
-5.29432429834448e-05
-2.49664153620693e-05
-3.89317846151712e-05
-3.22561810624799e-05
-3.6759822126041e-05
-7.65919844613465e-06
-1.42813617487897e-05
-3.69309033744943e-05
-2.00455486565908e-05
-4.6102620797711e-06
-2.2866212512057e-05
-2.35818365907428e-05
-1.98076471370551e-05
-1.98644943625962e-05
-1.76790867710968e-05
-7.38446895359085e-06
-1.26899537778492e-05
-1.02410741556e-05
-2.66080794538745e-05
-4.30401912722781e-05
-1.53050196347239e-05
-3.6565971021708e-05
-1.11913843110667e-05
-2.37711645301133e-05
-3.94698562942961e-06
-4.04403978220609e-05
-2.29886806454173e-05
-2.06292961895569e-05
-2.61118912085058e-05
-2.06444634612412e-05
-4.19529097374847e-06
-9.86369625347277e-06
-1.5168754021085e-05
6.41037920994606e-06
-1.72963310964736e-05
-9.88176713264908e-06
-3.44561497981918e-05
-3.67432018436941e-05
-2.26807543046967e-05
-2.00216057401517e-05
-5.12347629415407e-05
-1.74850818003873e-05
-1.62723897016035e-05
-3.03311704870276e-05
-2.93174508490633e-05
-3.92186042538504e-07
-3.60155972715695e-05
-2.74147418985818e-05
-2.78444650888683e-05
-3.30039904619165e-05
-5.35498463288519e-07
-1.93138118500736e-06
-2.14651664237925e-05
-1.49714117402443e-05
-2.9721519118419e-05
-1.49841988273442e-05
-1.15082487632256e-05
-2.12404999244329e-05
-1.23216998658645e-05
-3.43176884964122e-05
-6.41027443954791e-06
-3.4076440307878e-05
-3.03897207720593e-05
-2.78812053738529e-05
-1.24394737461221e-05
-2.17130963269088e-05
-3.25615504177906e-05
-2.91997113619743e-05
-2.45883476659329e-05
-4.12677974028211e-05
-1.15800899223518e-05
-1.31289259813858e-05
-1.98629376638918e-05
-1.93073614856481e-05
-2.42769191299481e-05
-1.69748635429647e-06
-4.10732652887796e-05
-2.29999741427651e-05
-1.25011056499691e-05
-3.13340480727749e-05
-3.23733912396311e-05
-2.50217906171613e-05
-2.61149870018795e-05
-2.46372781238246e-05
-3.64885857959562e-05
-1.79891243269785e-05
-1.83806741344201e-05
-1.89197239088183e-05
-2.89493712376669e-06
-2.7332066614671e-05
-5.67972992939652e-06
-2.4431743445451e-05
-1.99854717928022e-05
-2.34669774209301e-05
-3.66939051194962e-05
-2.56196027904167e-05
-2.5987778212643e-05
-1.35211588411277e-05
-5.19847529852327e-06
-2.18385166531969e-05
-1.93096503003039e-05
-2.9154605041671e-05
-3.46147656095815e-05
-2.80394654139563e-05
-9.66047970452661e-06
-1.66054161498689e-07
-4.69924197073801e-05
-2.5093544498768e-05
-1.79267227107226e-05
-2.01379677977339e-05
-2.18027433423543e-05
-1.41174885503213e-05
-3.0039585260389e-05
-3.88031759291949e-05
1.97164249631261e-06
-2.09141095486883e-05
-3.95743789916206e-05
-2.0552518098152e-05
-1.29685425779815e-05
-3.2078362652879e-05
-1.16282734257108e-05
-4.05934521824686e-05
-3.96975040902497e-05
-1.54721545731877e-05
-2.8315339112331e-05
2.2752848158553e-06
-2.31443392031519e-05
3.42850112620945e-06
-2.36709884091189e-05
-4.09856985353449e-05
-9.03701030462979e-06
-2.74394129404638e-05
-2.20567077303376e-05
-3.30341239816344e-05
-3.12973279428151e-05
-2.18645507148176e-05
-2.44006166766039e-05
-2.05991134211468e-05
-2.2631532041505e-05
-4.18665410417618e-05
-1.44332331371694e-05
-1.44242354496725e-05
8.60680269275492e-06
-1.21163673110021e-05
-2.4167915070918e-05
-6.43067744071436e-06
-2.4367871212064e-05
-3.6228997461511e-05
-3.52984260349944e-05
-3.86901817419591e-05
-3.02162924082291e-06
-1.51909732023486e-05
-2.30141163927081e-05
-2.54264831573886e-05
-4.54384583525765e-06
-2.19218434995446e-05
-2.17158535478387e-05
-4.3002084416957e-05
-3.43757920632129e-05
-3.15009748277902e-05
-2.91119563419589e-05
-2.67650929673682e-05
-3.00474181696681e-05
-7.2630697712047e-06
-8.92597888566091e-06
-3.72652541667924e-05
-2.11970564300381e-05
-1.56723759290541e-05
-1.97677503603351e-05
-3.1483180695503e-05
-3.14317882853153e-05
-1.7283903838401e-05
-9.72386177881777e-06
-3.97377240314134e-05
2.7099545732715e-06
-2.4309573728004e-05
-3.17989277545042e-05
-2.05182326468614e-05
-3.65014392489549e-05
-3.14761260285478e-05
-2.15651535134446e-05
-1.62206842765493e-05
-2.22842412019678e-05
-3.49392528892913e-05
-3.87749975537119e-05
-1.66271432340452e-05
-1.69480294239401e-05
-2.24254809025591e-05
-1.7597348820771e-05
-2.18142582617537e-07
-3.30955594445976e-05
-1.25244011831801e-05
-1.73615831147455e-05
-1.61227556929741e-05
-1.36610045530076e-05
-6.7168436696367e-06
-1.67641051782697e-05
-3.2349402515856e-05
-2.0981499695058e-05
-1.89605485726122e-05
-1.61155994171459e-05
-2.98592027510592e-05
4.56437916613364e-06
-3.93420522550325e-05
-1.74275374197794e-05
-3.62213898797001e-05
-1.17074596157981e-05
-1.46189513074523e-05
-2.13948717561851e-05
-1.84981665390615e-05
1.69143471825731e-05
-1.71252096180278e-05
-7.7314510845986e-06
-3.76397273762123e-05
-3.8240777738208e-05
-6.75875993099986e-06
-1.3407330597911e-05
-1.48889784780189e-05
1.66549615594276e-06
-1.29843058040615e-05
-3.0337688770985e-05
-7.45437156725182e-06
-2.56614661481928e-05
-1.13594604771711e-05
-1.5292063940019e-05
-3.1964001750931e-05
-1.33380841414262e-05
-2.9431869344759e-05
-2.61866352361212e-05
-2.60443074999406e-05
-1.13800375841308e-05
-4.49952564097044e-06
-3.17061125646522e-05
-4.56697091905989e-05
-1.52869236070746e-06
-2.32097909721704e-05
-1.75053314134166e-05
-9.28254173680696e-06
-2.03588600211461e-05
-2.92322340041613e-05
-1.43526423242761e-05
-1.80095178509968e-05
-3.63505426340127e-05
-2.35920256693963e-05
-3.23102125014041e-05
-2.41903365490793e-06
-1.23438013880844e-05
-1.55619627583435e-05
-2.23146727964666e-05
-3.80704121164499e-05
-3.34584095552714e-05
-1.26887597242669e-05
-3.12252375652575e-05
-9.59045679140086e-06
-3.57944304722182e-05
-3.90572347326087e-05
-2.17803936529666e-05
5.6990258010988e-06
-2.39458545112779e-05
-1.20676117386384e-05
-1.45096837640535e-05
-2.84765809025049e-06
-2.17034204434098e-05
-2.55650451357106e-05
-3.15552021880588e-05
-2.47165401841973e-05
-4.44846145780961e-05
-5.53562220956354e-06
-1.90236254714645e-05
-3.34058790019691e-05
-4.13388343139511e-05
-3.50389226758693e-05
-2.74624687071107e-05
-5.71965901367021e-06
-4.14394023972775e-05
-9.69879454484614e-06
-7.91916031244312e-06
-2.3569353389134e-05
-2.42737571818638e-05
-1.90669793797811e-05
-2.26138287393202e-05
3.64614690828347e-06
-3.00544112985438e-05
-5.1163099944657e-05
3.59696516441835e-06
-2.70060044007939e-05
-1.515673363671e-05
-2.18388917901786e-05
-1.12875483817436e-05
-2.31083897934049e-05
-4.00125098408595e-05
-4.08513384826038e-05
-2.30739644161583e-05
-3.28913912389352e-05
-6.98165344313124e-06
-2.08306974060351e-05
-8.68622348218118e-06
-4.05205377150635e-05
-6.60530782070598e-06
-3.22791108436128e-05
-1.05934695456305e-05
-4.25745057673083e-05
-1.9940208709642e-05
-3.18247117000359e-05
-3.82740717258417e-05
-2.47143674444191e-05
-2.31725032200675e-05
2.31808010137051e-06
-2.5274600091528e-05
-2.70882205411404e-05
-1.17679117906064e-05
-3.59729118884537e-05
-2.37290085074746e-05
-1.63535049986618e-05
-1.02997563048843e-05
-3.72103181522712e-05
-1.43521678881792e-05
4.86378416181991e-07
-1.33450890216452e-05
-7.39136580791445e-06
-2.45687448241834e-05
-1.53347721791713e-05
1.83210755832216e-06
-3.76823149846802e-05
-2.11424086095975e-05
-1.14926367274625e-05
1.16573272404518e-05
-2.35761391173263e-05
-4.00089460048235e-05
-2.62539525435624e-05
-2.79457990099269e-05
-3.95153495890349e-06
-2.48013716437767e-05
-4.79678288106906e-05
-2.52438047802147e-05
-1.61384931390248e-05
-1.54288886539378e-05
-1.4367373655659e-05
-4.43347794894568e-05
-2.5529249045816e-05
-2.49426944899964e-05
-4.68792692662209e-05
-3.5692563841767e-05
-1.63599249941342e-05
-1.29034880819921e-05
-2.18450795460269e-05
-2.09147309783981e-05
-1.62814176161346e-05
-2.16740617936071e-05
-6.86831585962156e-06
-2.71878422782852e-05
-8.7282161564495e-06
-3.72493968042251e-05
-2.7467951673896e-05
-2.07675138601944e-05
-3.40309316186071e-05
-2.24186437455834e-05
-2.6126229069188e-05
-3.164321377245e-05
-6.54649623860379e-06
-2.77625926539061e-05
-1.49642888321229e-05
-1.22035638384546e-05
-1.68425377181241e-05
-1.19438566260865e-05
-3.42505233127609e-05
-3.14380654345021e-06
-3.19212490922246e-05
-2.64843742156157e-05
-8.30152494228868e-06
5.40764560114115e-06
-3.45913431596724e-05
-4.22855315851011e-06
-1.09218244736236e-05
-3.8158052165474e-05
-7.02181025631611e-06
1.69863989501985e-06
-3.86407813907974e-06
-1.67700748304426e-05
-2.61410165079842e-05
-2.0504950398771e-05
1.01864822572343e-06
-2.25213118186974e-05
-3.14123915970651e-05
5.72841311288096e-06
-1.80652084546744e-05
-3.31037733036043e-05
-1.24327940160605e-05
5.26837475162807e-06
-4.17034060440956e-05
-2.44516342119906e-05
-4.29029784915937e-06
-6.68346648598383e-06
-3.57131519874217e-05
-2.27247109075388e-05
-2.45221613851826e-05
-1.47956312396775e-05
-2.31932594194378e-05
-2.73636581260322e-05
-2.62984037582403e-06
-3.09854988037598e-05
-4.06428354294799e-06
-1.77585393584585e-07
-1.39867117419248e-05
-1.48395652926587e-05
-3.93537729887144e-05
-2.70684960788173e-05
-4.61786845587973e-06
-2.01215122026894e-06
-2.23208885528601e-05
-1.15795947826083e-05
-1.78642492227704e-05
-2.99129346185483e-05
-1.981566759523e-05
-9.71247869565874e-06
-3.69557136404826e-05
-2.01979452678152e-05
-1.37668327721489e-05
-2.47209134882368e-05
-3.84154623671476e-05
-2.54225004176705e-05
-1.90045079190777e-05
-4.67705928502054e-05
-3.44628423589351e-06
-4.58334625840456e-05
-2.21412565395888e-05
-2.96165372638748e-05
3.11895498955736e-06
-3.02535113626885e-05
-1.5667717208548e-05
-1.42943699186318e-05
-2.72990977027787e-05
-1.97687040575765e-05
-2.25998177040132e-05
-4.55419557723712e-05
-2.46774788873925e-05
-7.6059071195777e-06
-4.24053210375215e-05
-3.73837693574309e-05
-3.06087669858108e-05
-3.53331733708872e-05
-3.05346346235037e-05
-2.06938388412478e-05
-7.50364526152381e-06
-8.24685123786711e-06
-1.51666181952147e-05
-2.84276558328756e-05
-2.3448896738368e-05
-2.33865022237587e-05
-3.00886392189742e-05
-5.63070336880265e-06
-4.15852949036127e-05
-9.57850425747368e-07
-2.40449121557512e-05
-1.62681741298426e-05
5.55983644334204e-06
1.14780059237505e-05
-2.60850076137561e-05
-4.30556470852216e-06
-1.93993399311421e-05
-2.06621389996761e-05
-2.52517424252941e-06
-1.46051723472295e-05
-1.91043446733538e-05
-3.28897249747722e-05
-1.08602221650915e-05
-6.45484901193243e-06
-6.21038191213176e-06
-1.94322619139858e-05
-1.62310457576701e-05
-3.78618807472577e-05
-2.466693088539e-05
-1.95321649681505e-05
-1.70415079798775e-05
-3.5323955000834e-05
-1.66919199229196e-05
-1.79726409975755e-05
-2.59808965502428e-05
-3.2415867200528e-05
-2.4248985072222e-05
-3.08487124285395e-05
-5.94352797539642e-06
-2.13441107091197e-05
-8.36493573694687e-06
3.44371683038589e-06
-3.42879307245785e-05
-5.38872546780123e-07
-2.78128004659895e-05
-4.8782075210597e-05
-1.94197399610171e-05
-2.79992646248353e-05
-1.89401418898444e-05
-2.39335436178661e-05
-2.16575850032056e-05
-2.59022561167225e-05
-1.56869277317732e-05
-8.13850784082512e-06
-5.13788127343711e-06
-8.98062563744003e-06
-2.47190581593611e-05
-3.80871048500357e-05
-1.93118103573412e-05
-2.2959468637504e-05
-2.73876633439554e-05
-4.61559581175326e-06
-9.5931716484601e-06
-2.05273697159619e-05
-1.68500662277755e-05
-1.57392344845223e-05
-9.92704437472759e-06
7.50259699680194e-06
-4.42978201237093e-05
-2.30339845280614e-05
-2.2727651278215e-05
-3.74789184435951e-05
-2.29474081311347e-05
-2.83884812137568e-05
-1.66173960372223e-05
-2.20337669098316e-05
-2.21336323966803e-05
-1.45641778477359e-05
-3.59149159098483e-05
-2.42049803675635e-05
-4.64947443811679e-07
-2.32398368463156e-05
-3.58068832848799e-05
-3.60305225792058e-05
-3.02946363803115e-05
-3.36230066915062e-05
-2.50178488801943e-05
2.43440341168299e-06
6.21559056541954e-06
-1.68002130153895e-05
-3.72963832474492e-06
-7.05936150674209e-06
-1.34882259970157e-05
-2.70987781061226e-05
-2.90125118979238e-06
-4.11451999422582e-05
-1.21171972397234e-05
-7.12733057388406e-06
-1.19015983981725e-05
-2.16597908228245e-05
-2.50941652359465e-05
-2.49645172789397e-05
-6.91243126795098e-06
-2.82839218150745e-05
-3.40244333195163e-05
-1.60800230924481e-06
-1.46490559128946e-05
-2.16068665363366e-05
-2.85950461209214e-05
-3.51006912490651e-05
-1.58640250653066e-05
1.08510511184262e-05
-2.61210137859524e-05
-3.29190534265384e-05
-2.49786281413616e-05
-2.31521159746496e-05
-2.85136944926862e-05
-3.67973903583073e-05
-3.9257724047581e-05
-2.02640453834705e-05
2.02571218550853e-05
-3.15822173998467e-05
-2.27000229469293e-05
-6.63259665997207e-06
-2.92868233115205e-05
-1.73054863551883e-05
2.6266729893289e-06
-3.20624318915078e-05
-2.72368904009684e-05
-1.62901736263103e-05
-3.72626617556497e-05
-2.09223444365181e-05
-2.29847843122428e-06
-3.88015131025709e-05
-6.66589598223846e-06
-2.37458647479863e-05
-3.54554712083719e-05
-4.24549107863791e-05
-7.37987879545836e-06
-2.47995750586124e-05
-6.58656751933729e-06
-1.30461617700845e-05
-1.43151368744275e-05
-1.25899205889855e-06
1.82405345242552e-06
4.83544504770444e-07
-2.23812975924061e-05
-1.84838720508474e-05
-2.63788614483506e-05
-3.55962696305136e-05
-6.79662643004912e-06
-2.69327548120834e-05
-2.35572881706783e-05
-4.78884074681918e-06
-5.78910239744084e-06
-4.59170034758683e-05
-3.62649690009136e-05
-3.11208420049655e-06
-8.14344345601033e-06
-2.41368505941845e-05
-2.95558097876029e-05
-3.1404044290587e-06
-2.07186115892374e-05
-1.78238050571202e-05
-2.49630240446671e-05
-1.19152865532535e-05
-7.55928987943381e-06
-9.32759712042593e-06
-2.97240477133456e-05
-2.79570025271565e-05
-1.46473235127053e-05
-4.11495293206226e-05
-1.96815659283687e-05
-5.94497041052559e-06
-2.68030857459211e-05
-1.07745394817379e-05
-1.45638422668824e-05
-1.78999622317098e-06
6.37513997959382e-06
-1.90214223759593e-05
-1.36149410955105e-05
-7.7518197231482e-06
-3.28834933664682e-05
-1.72110520635086e-05
-3.39195645357934e-05
-1.01211711693869e-05
-4.8316461461931e-06
-1.80462311845898e-05
-2.49691308097897e-05
-1.88658139357834e-05
-1.3911746540302e-05
-2.59202200379305e-05
9.3653338001278e-06
-2.3923590256053e-05
-2.92234913747228e-05
-1.4369126181634e-05
-4.03912989906068e-05
-3.0710030616319e-05
-2.08764871220939e-05
-2.40070753983559e-05
-2.24846662830224e-05
-2.19743259516992e-05
-2.31982649975367e-05
-8.23309532429149e-06
-4.56439688979285e-05
4.58103521238304e-07
-2.91630833859184e-05
-1.26899486802232e-05
-5.45883757374691e-06
8.84815233355504e-06
-3.4732870355785e-05
-2.78433453789553e-05
-3.96070469597247e-05
1.55363408158764e-07
-2.3553665541761e-05
-9.39228537437257e-06
-2.37379536606438e-05
-5.12435834750853e-05
-2.90051513831241e-05
-4.00672030149057e-05
-9.693083025642e-06
-2.45759848913273e-05
-1.29064594290082e-05
-3.09577959920613e-05
-2.63765877119385e-05
-1.4566963803728e-05
-3.44969793246506e-05
-1.51146816188225e-05
-4.96368694599273e-05
-1.6512718046547e-05
-2.10741814859268e-05
-1.62283274408748e-05
-1.6074170688773e-05
-1.41152791911524e-05
-2.72347164829746e-05
-3.7157326513594e-05
-2.34322874935457e-05
-7.903484532214e-07
-5.28832701519409e-05
-1.64292115254481e-05
8.77395755656705e-06
-1.31777475008816e-05
-4.23505141293641e-06
-6.93091439762486e-06
-2.67852816218561e-06
-2.87335554900967e-05
-1.65751965267813e-05
-2.10615872867921e-06
1.20615919273923e-06
-3.33377323426758e-05
-1.79361996977332e-05
-7.17225705715048e-06
-2.45645776267823e-05
-3.04352035347102e-05
-1.42910619330845e-05
-4.20298327018932e-05
-2.84487311885657e-05
-2.55248325674275e-05
-1.35714550145978e-05
-2.44616639609243e-05
-3.45169781410728e-05
-3.70898836762561e-05
-2.81967984117919e-05
-1.53744274428249e-05
-3.39894820508774e-05
9.36347828996002e-07
-4.36790946556959e-05
-2.85608673881216e-05
-2.59165687837191e-05
-7.4330042555775e-06
-2.5684217385736e-05
-2.78004194596187e-05
-2.85289476782879e-05
-1.30437394964874e-05
-2.46386126691888e-05
-1.03340182309592e-05
-1.46040684052096e-05
-2.91781264105794e-05
-2.96421477323142e-05
6.54328123701544e-06
-4.12176877102901e-06
-1.73612016722524e-05
-1.27607008170553e-05
-7.69011674322767e-06
-1.78579639069703e-06
-7.74214524785582e-06
-5.28476326247348e-06
-1.07618640421576e-05
-2.91035239815279e-05
-1.37372910611744e-05
-2.73914249974825e-05
-4.25808330565028e-06
-2.00088832799485e-05
-1.83906969170666e-06
6.19075265189962e-06
-3.32631031964873e-06
-3.39312193921169e-05
-2.28536454819773e-05
-2.3259347234117e-05
-1.13825448339063e-05
-3.29836003413392e-05
-1.61738495549001e-05
-2.77789493282474e-05
-3.01202977357149e-05
3.64562227797402e-06
-5.92050435723664e-06
-1.82048660303188e-05
-2.10444820813822e-05
-1.19111120461613e-06
-1.79420299650959e-05
-1.00720896063508e-05
-2.90228237334848e-05
-3.16758147336997e-05
-4.30592647070913e-06
-2.40808653973833e-05
-1.15305505503226e-05
-3.3143615521759e-05
-2.33748322926089e-05
-3.56860096524038e-05
-1.97562611371696e-05
-2.40451664116205e-05
-4.75583467180369e-06
-1.73783327059919e-05
-1.52713115145228e-05
-2.2715575032406e-05
-8.03027598034857e-06
3.12014748299614e-06
-3.59824154806636e-05
-2.66771277158186e-05
-2.68362078425244e-05
-1.48950409688097e-05
-1.39415989754562e-05
-4.9524721917103e-05
-1.54575766662488e-05
-2.66583837826339e-05
-1.21748380719498e-05
-4.08047566070226e-05
-4.42584874466028e-05
-3.1218784413653e-05
-1.26043152175437e-05
-1.71555322633022e-05
5.19919666245548e-06
-1.32414614430194e-05
2.61343346713068e-06
-2.65502255367951e-05
-1.26549554310515e-05
-2.39082329847672e-05
-3.29484825131753e-05
-4.46412276770342e-06
-5.05671385890005e-05
-1.67987758694994e-05
-2.30227663488822e-05
3.97609850946244e-06
-9.82537650604377e-06
-1.42421972453333e-05
-9.64251126140219e-06
-1.5039161617201e-05
-1.07447632671225e-05
-2.69543839115936e-05
-4.43208908854751e-06
-9.73292598951327e-06
-4.18191150916323e-05
-4.39795024130041e-05
-1.707272414567e-05
-1.15017258081517e-05
-3.49236176251658e-05
-4.39066954207361e-05
-3.81114944079203e-05
-1.09922698228402e-05
-1.27817017287686e-05
-2.30929414674504e-05
-9.51522086933216e-06
-1.00946235640139e-05
-1.13319284994207e-05
-6.15468065439887e-06
-3.73102759959007e-05
-2.84417341762994e-05
-3.74856474875777e-06
-1.04695642001455e-05
-1.98280101955069e-05
-4.42877197474591e-05
-1.48689245856777e-06
-1.68067441512907e-05
-2.54979431963642e-05
-6.86117608603827e-06
5.50598971341772e-06
-2.42517434307732e-05
-2.91144507459676e-05
-8.95071870344643e-06
-3.10359736168084e-05
-1.24673645352428e-05
-3.21584579887384e-05
-1.49577380627563e-05
-1.65917489225365e-05
-2.77812314261476e-05
-2.95210619166934e-05
-4.57369809771007e-05
-1.93947581913969e-05
-7.01321718912432e-06
-2.94762157170179e-05
-1.55399783362529e-05
5.79935590028522e-06
-2.09470763606693e-05
-3.74822053743211e-05
-1.03924033393744e-05
-8.19252301597878e-06
-3.4107971360615e-05
-1.17885997347327e-05
-1.47352160427297e-05
-1.78058096847867e-05
-3.66755052715288e-05
-3.3889264716201e-05
-2.85060756122496e-05
-4.52387282900202e-05
-4.62139297196047e-05
-1.88989303441475e-05
-1.84604525493441e-05
-1.55984698064291e-06
-4.26114399424042e-06
-2.26017237743755e-05
-3.50704324930879e-05
-1.15344078028221e-05
-2.93720720851195e-05
-3.21568995653941e-05
-2.52420891970309e-05
-3.5905981468046e-05
-2.03015508093453e-05
-1.41329225174718e-05
-4.46023315180264e-05
2.53562161493546e-06
-2.15557828383035e-05
-6.11390861190122e-06
-1.84410120415097e-05
-3.82992363586391e-05
-3.72040624619057e-05
-9.18707657801512e-06
-1.35646933738252e-05
-2.2994495381655e-05
-9.03413205885669e-06
-5.2781665326352e-05
-3.58510928347836e-05
-1.48637580690992e-05
-2.72808162728865e-05
-2.75011793341495e-05
-3.01741744581169e-05
-2.96201189472881e-05
-1.7500238842891e-05
-1.14456990805897e-05
-2.62751753311035e-05
-3.87151478076569e-05
-3.61542868223273e-05
-2.92338121336505e-05
-1.62655373073721e-05
1.17231683218772e-05
-2.4871361640566e-05
-8.93712864088583e-06
-1.89940447321628e-05
-1.46452823393422e-05
-2.12744514114756e-05
-1.13269323971057e-05
1.2900143675571e-06
-4.1478954633943e-05
-1.18160271821257e-05
-2.01005781999176e-05
-2.66930353309391e-05
-6.36086617069549e-06
-3.27624635747331e-05
-4.56917292286434e-05
-1.71779171053096e-05
-1.35873795949846e-05
-1.79212924212259e-05
-1.83117230484245e-05
-1.76259077415815e-05
-2.58537634562095e-05
-2.95897695299982e-05
-8.46337149259243e-06
-4.34720951478744e-05
-3.58674885970123e-05
-3.0710708068279e-05
-3.79824402638207e-05
-1.04548355509416e-05
-6.7522038524484e-06
-2.90589454814612e-05
-2.46321506770722e-05
-2.85782833224039e-05
-2.56123638260469e-06
-4.2009427290924e-05
-1.43809352417778e-05
-2.47745410115815e-05
-2.0675698517408e-05
-1.45201376711386e-05
-2.31532414312225e-05
-1.97381986090092e-05
-1.37097461549429e-05
-2.47464863123276e-05
-1.52488641558042e-05
-2.9320125459065e-05
-1.98706976259964e-05
-2.67278126516537e-05
-4.38585794907799e-05
-1.59511522757363e-05
-3.60875277487956e-05
-4.52474819459559e-06
-3.63074798147542e-05
-3.12261876690055e-05
-3.52093333480139e-05
-2.75159816364951e-05
-2.76240430902614e-05
-4.58907841975584e-05
-1.19813951605751e-05
-1.10509261111005e-05
-2.15107101807313e-05
-2.05355823701778e-05
-3.2095249880892e-05
-4.04652120341783e-05
-2.30515696260091e-05
-1.79101272176465e-05
-2.94958306357355e-05
-3.33036659639907e-05
-4.90475403981369e-05
-7.42114209743141e-07
-1.35025395800362e-05
-1.77321238966443e-05
-1.21856435133868e-05
-2.34588441358433e-05
-1.6073666069562e-05
-5.88178742831104e-06
-2.24797453337402e-05
-2.24793539720453e-05
-2.65557003264841e-05
-3.53050330220899e-05
-1.97309759813749e-05
-2.10849255178573e-05
-3.78943891304156e-05
-3.4092150858384e-05
-2.46851385198827e-05
-4.63539853556536e-05
-3.89063283079391e-05
-2.06596851003913e-05
-1.39215709205372e-05
1.07233062736575e-06
-2.45522162017748e-05
-2.17480591983811e-05
-2.25038024235728e-05
-5.40506830865562e-05
-2.686336492543e-06
-2.99222331293272e-05
-1.78377583623865e-05
-5.31710721066859e-06
-3.65356892307867e-05
-2.91151981893746e-05
4.77605911407441e-06
-3.42179308134712e-05
-1.71952942461149e-05
-2.49400194524637e-06
-2.13966270926744e-05
-3.15156929645844e-05
-1.19279827540132e-05
-4.53154000740785e-05
-1.43479543360777e-05
-1.56854765666279e-05
-2.80609691676485e-05
-2.36478381955637e-05
-3.27700800090374e-05
-3.08918415584153e-05
-1.64374684731072e-05
-1.77549986917557e-05
-3.89946434577397e-05
-2.21911122638446e-05
-1.91166661073466e-05
-5.35741208322012e-06
-2.90317479763383e-05
-4.05615455299624e-05
-2.75929372828616e-05
-2.61451231339873e-05
-8.4813141162401e-06
-3.92745808800149e-06
-1.07623931875918e-05
-2.05528221025331e-05
-1.12628670274639e-05
-2.11942871394988e-05
-5.419730996034e-06
-1.94438274077875e-05
-3.2404748068278e-05
-2.15920414823532e-05
-7.50759864560149e-06
-2.98847320499835e-05
-2.07480468896441e-05
-1.16214255898071e-06
-2.11487657805516e-05
-2.47557117195342e-05
-5.39355673452241e-06
-3.00814501472971e-05
-4.06610810403613e-05
-3.77073488395637e-05
-1.75150723164332e-05
-1.9921822479274e-05
-2.0437291450159e-05
-1.42636968847223e-05
-6.33324859191502e-06
-2.61300012490044e-05
-1.3648910006502e-05
-9.8225620885205e-06
-2.28158436929894e-05
-2.45191282810073e-05
7.25582553145437e-06
-4.34842626328402e-05
-1.77425351189896e-05
-8.59857615501415e-06
-1.28768165713931e-05
-4.54389462708611e-06
-1.60693671559317e-05
-1.83787459310564e-05
-5.2498261292118e-05
-1.31643603401464e-05
-4.12549930956014e-05
-2.63360976950924e-05
-1.40902705997091e-05
-1.98313686151166e-05
-2.27066383521689e-05
-4.07562796565466e-05
-6.30952456749544e-06
-3.19667858807646e-05
-7.81866099512759e-06
-3.95790245795372e-05
-2.03215427983894e-05
-1.12880813200139e-05
-2.26853108179933e-05
-1.6606800662306e-05
-3.38604486050072e-05
-7.73225253828751e-06
-4.31212006973456e-05
-3.12386480238911e-05
-2.72606940355761e-05
-1.1514425756948e-06
-1.23966124517909e-05
-3.17075229653726e-05
-1.19232016464353e-05
-1.22043404149696e-08
-7.9684259219304e-06
-3.79128842051916e-05
-1.55031978951469e-05
-3.718834869015e-06
-1.9353456061281e-05
-2.35525369517641e-05
-2.46624776776721e-05
-8.98434877765479e-06
-4.92106260751778e-05
-3.52030499246899e-05
-2.26074775590803e-05
-1.12754141742045e-05
-4.48345787114527e-05
-3.96356802668315e-05
-5.62049754139898e-06
-1.85380945349167e-05
-2.38517269733732e-05
-2.64899177691109e-06
-1.41708523156816e-05
-3.23697699213399e-05
-1.00487437726578e-05
-3.19829302093935e-05
-2.64966980574593e-05
-4.9029019910151e-06
-2.00661011795362e-05
-1.88463116469895e-05
-7.56020680462167e-06
-3.7372248617653e-06
-1.70207228754057e-05
-1.1624187748302e-05
-2.0926407131156e-05
-3.31079536083651e-05
-1.30424062547858e-05
-1.50963595930811e-05
9.82235410833439e-07
-2.49413580814792e-05
-2.4289046131908e-05
-2.93475686072731e-05
-2.09208046801061e-05
-9.09107907069884e-06
-1.23682651785634e-05
-1.02956791909031e-05
-2.89476449781768e-05
-1.84649968174891e-05
-3.2454828673957e-05
-3.14298585113997e-05
-2.21445393675388e-05
-4.73833358838982e-05
-4.84201559274141e-05
-2.45089538216243e-05
-3.72104865419202e-05
-1.51233132569865e-05
-2.24386356458364e-05
-3.5401681714069e-05
-3.60971374673248e-05
-1.20357638840851e-05
-1.20025929369027e-05
1.37499313968224e-06
-2.20821499925452e-05
-2.98383313303524e-05
-3.41634459444201e-05
-1.91777723297076e-05
-2.00388314207111e-05
-3.17150935721095e-05
-3.39639575988774e-05
-1.77126634917792e-05
-2.99774958602103e-05
-3.71091162627231e-05
-4.07866261127644e-07
1.65673410437189e-05
-3.10276081860143e-05
-4.09520056417967e-05
-3.74554945521393e-05
-6.19047831176483e-05
-3.66688046914332e-05
4.36482496946963e-07
-2.03220681587306e-05
-9.34183290897895e-06
-5.51156969127659e-06
-7.85980317810592e-06
-2.71716439508659e-05
-2.91268547117613e-05
-1.35198481954678e-05
-2.34554724915028e-05
-5.87347762059426e-06
-3.20844849003847e-05
-2.30222040779514e-05
-8.88058899580646e-07
-1.96210078417352e-05
-3.65489394433816e-05
-8.76916652016289e-06
-1.87098066741433e-05
5.47464245378831e-06
-1.36683840875734e-05
-1.9026347854046e-05
-2.51563719833943e-05
-1.2142717366627e-05
-2.07809666139693e-05
-7.11420429427254e-06
-2.63804233482854e-05
-1.09314624259176e-05
-3.19488211899267e-05
-1.35793636056788e-05
-2.5836609901726e-05
-3.83863077647221e-05
-4.0336972484921e-05
-2.9603933460977e-05
-8.21725059206794e-07
-1.75454157579253e-05
-1.28225644781623e-05
-6.79981780981198e-06
-1.98525404429999e-05
-3.4126772497466e-06
-3.25064153557192e-05
-2.18273134038061e-05
-1.4966405416092e-05
-2.4181172473693e-05
-9.50804344366794e-06
-2.02676633508975e-05
-2.85081428904897e-05
-1.56028051098651e-05
-1.58558466358728e-05
-3.71424877235119e-05
-2.16803066649309e-05
-3.76490414920309e-05
-3.92009255585772e-05
-4.55399296472448e-06
-2.79107699510753e-05
-1.84399735724695e-05
-1.75136977173991e-05
-4.45977684755169e-05
-4.79789652659434e-05
-3.3606661495217e-05
-2.70118422688498e-05
-2.81339649823518e-06
-2.30270565800731e-05
-2.84889432131963e-05
-8.66286574241228e-06
-3.10591262587597e-05
-2.61360925155195e-05
-2.75381166223129e-05
-4.12851025003326e-05
-1.2438604940746e-05
-1.06672835226872e-05
-3.60794691475122e-05
-2.26038925863486e-05
-4.08051850601027e-05
-2.48809445165498e-05
2.58510775530312e-06
-2.5004088892025e-05
-2.82112449552287e-05
-3.74833707794337e-05
-1.59622466958415e-05
3.23161069215142e-06
-3.24289818814316e-05
-3.63666824513753e-05
-1.24111336350523e-05
-7.0056650666154e-06
-3.76734884966424e-06
-4.22531882813758e-05
-3.5520556113613e-05
-2.65807027178241e-05
5.40183861100657e-06
-1.496115161936e-05
-1.02308155124755e-05
-9.47790909477868e-06
-2.33998773788512e-05
-5.66746050969434e-05
-1.08702752409978e-05
-3.42232550552031e-05
-2.94455852609254e-05
-4.01399214997087e-05
-2.85337510825568e-05
-2.27603500125938e-05
-8.34177166310985e-06
-2.19266293602859e-05
-1.68918254729123e-05
-3.27099622008343e-05
-2.67072516852148e-05
-4.01106133582004e-05
-1.65223153128095e-05
7.57410870444141e-06
-2.12250751270496e-05
-3.48357352983481e-05
-2.09936817320067e-05
-3.24840904487806e-05
-1.10094571212705e-05
-3.57542672864878e-05
-2.89266454338806e-05
-2.90923768710686e-05
-2.12814059095673e-05
-3.07998762994006e-05
-3.62308150480274e-05
-7.65488779353859e-06
-4.20960194995791e-05
-2.92379298538653e-05
-9.94034870730394e-06
-2.92969596894717e-05
-2.83351151132086e-06
-2.19226092440628e-05
-2.14782367716839e-05
-2.77986345658943e-05
-1.45539630896027e-05
-2.8291692183203e-05
-2.41589008305927e-05
-1.61513559429106e-05
-1.24567806139618e-05
-2.54296650256392e-05
-1.64925475052405e-05
-3.7153348308362e-05
-4.0876988972186e-06
-1.31003499836818e-05
7.02366031241526e-06
-4.4680991213593e-05
-1.46193759269675e-05
-2.85764985378918e-05
-2.75627042574386e-05
-3.18243394279731e-05
-3.61747958132548e-05
-3.24148396151469e-05
-2.29355679882003e-05
-1.35322956746644e-05
-3.26949837579105e-05
-6.26596396611492e-06
-2.71067981803109e-05
-2.06921446751923e-06
-2.06878767408432e-06
-1.00930571359725e-05
-1.22772153582207e-05
-3.54081350316614e-05
-2.93424500530679e-05
-7.10599475337808e-06
-2.11149378028001e-05
-1.29920713119427e-05
-1.6925352890681e-05
-1.9757290071693e-05
-3.48273171057269e-05
-3.61542775175785e-05
-1.12356584255885e-05
-3.96465796820941e-06
-3.17492402527585e-05
-3.71957341985469e-06
-2.06784502155743e-05
-1.06186977843337e-05
-3.75359722904313e-05
-1.43421532917024e-05
-2.24576261681783e-05
-2.77551939913735e-05
-7.89530330315568e-06
-4.65527647429648e-05
-1.69564316322147e-05
-1.77932135550505e-05
-2.42262853988386e-05
-1.53715740991931e-05
-1.13007274949929e-05
-2.37511775651201e-05
-1.7353605576084e-05
-2.01308554127599e-05
-2.23060698025095e-05
-1.05164513265543e-05
-8.71845174037586e-06
-1.57091135412322e-05
-1.32299282181621e-05
-5.55615918024864e-06
-2.65206205482671e-05
-1.1430279900936e-05
-2.52513231414451e-05
-9.30070933120051e-06
-1.77544398697854e-05
-4.91608015436262e-06
-1.48235875955639e-05
-7.93798751690808e-06
-2.31070565615851e-05
-6.22840975810264e-06
-1.9581091115423e-05
1.86958046006636e-06
-3.4630955986173e-05
-1.92027929744877e-05
-1.78960334375648e-05
-1.33682074226474e-05
-2.12378462106352e-05
-4.39720466723616e-05
-2.79012913225048e-05
-3.51991007004008e-06
-7.67648008292761e-06
-3.11298630307024e-05
-1.59040116385851e-05
-2.83763356865012e-05
-1.65369627138627e-05
2.74351373087284e-06
-2.38260855565173e-05
-2.15001675908884e-05
-2.6682346516439e-05
-2.69788747033072e-05
-1.93468780054921e-05
-1.11850987075155e-05
-9.44525499329103e-06
-2.12079432413705e-05
-2.62373925948522e-05
-3.40728624757879e-05
-2.59181923803178e-05
-4.27660393044136e-05
-3.12862122739602e-05
-1.70942364682611e-05
-3.34187121031187e-05
-1.79118657170414e-05
-2.01863620372888e-05
-4.17228652154068e-05
-2.4907264143652e-05
-1.01306244576013e-05
-2.81780459988831e-05
-2.20274462105799e-05
-2.4053753335891e-05
-3.23333971397444e-05
-2.28488731537666e-05
-1.81908856895784e-05
-2.36654829656329e-05
-3.17842794400766e-05
-2.59278597152409e-05
-3.16954929180864e-05
-2.06105725114089e-05
-2.414651858247e-05
-2.0375724587657e-05
-2.40180506289732e-05
-1.00906159568904e-05
-4.16162018102021e-05
-1.71933060560069e-05
-1.13061948387771e-06
2.64543650283735e-06
-1.48405367006008e-05
-3.82545654866428e-05
-3.64450827890613e-05
-1.89316247247915e-05
-2.73411519213066e-05
-9.84207574001821e-06
-2.46003778931903e-05
-2.44762134609396e-05
-2.71198526533461e-05
-3.67970752169403e-05
-1.57403033376802e-05
-6.55370034549323e-06
-2.39855342898119e-05
-3.70277837599421e-05
-1.62680915736659e-05
-3.5928483947783e-05
-2.6906416016153e-05
-5.54776071242065e-06
-5.60704595514199e-05
7.70769782880171e-06
-1.88080712699164e-05
-1.35907659786195e-05
-3.04744207917177e-05
-1.87194242591481e-05
-2.85156964156715e-05
-3.35086451897483e-05
-2.01762016646916e-05
-9.30216934347476e-06
-1.41092792213566e-05
-1.51798668522146e-05
-2.19000998296904e-05
-2.173956304835e-05
-9.00330353208818e-06
-3.34441681430194e-05
-1.00475215378324e-05
-1.33407179402186e-05
-1.84768906378973e-05
-1.14817400018653e-05
-2.71550320994799e-05
-2.14795897608105e-05
-1.16629289849622e-05
-1.19822145877506e-05
-1.66277225857848e-05
-2.06539129822406e-05
-1.43998009391194e-05
-1.01511271620787e-05
-2.184659812796e-05
-9.5414690086012e-06
-1.92069003043325e-05
-3.43910859953208e-05
-3.8823943574424e-05
-2.60737201157992e-05
-3.47624294505544e-05
-1.986526846089e-05
1.10793793698286e-05
-4.8024137314884e-05
-4.2568804149383e-06
3.9429827480469e-06
-3.44165318014125e-05
-6.26482400854125e-06
-3.88436257355148e-05
-1.24598061356175e-05
-2.84292670965488e-05
-3.67706363790385e-05
-1.77349174157177e-05
-5.01525018304896e-05
-1.48366091846601e-05
-2.48160130388126e-05
2.99213798625836e-06
-1.02217026766505e-05
-9.83757637953081e-07
-2.52245137629056e-05
-7.52792978699224e-06
-2.20974708395202e-05
-9.02111417552798e-06
-3.44995187032528e-05
-2.64942069604924e-05
-1.15106807154321e-05
-8.09492027938009e-06
-1.72822685925856e-05
-1.74041440074655e-05
-1.40975699018031e-05
-2.60544198181057e-05
-1.63718847371744e-05
-3.73897778458882e-05
-1.99788231803568e-05
-1.76854735726393e-05
-2.59145494171946e-05
-2.79580029804129e-05
-1.4949371825107e-05
-2.52143867378293e-05
-2.35233319788981e-05
-1.47062157838448e-05
-1.82631848439573e-05
-1.33995333997606e-05
-1.07542753158565e-05
-5.89978950708014e-06
-1.13389507152224e-05
-2.4302425873868e-05
-3.11247538435e-05
2.7591992457931e-06
-1.85002446892252e-05
-2.9882233075397e-05
-1.39946829493737e-05
-1.59577712000532e-05
-1.37781306406916e-05
-2.98236597493282e-05
-2.7721598304595e-05
-1.15372703976193e-05
5.11527739002879e-06
-1.1566243196947e-05
-1.41011377428129e-05
5.66233281375194e-06
-1.12104240203586e-05
-2.21145554955698e-05
-1.6350563459537e-05
-2.705106003002e-05
-3.48517856327645e-05
-3.13443943338963e-05
-3.20880749806329e-05
-7.9763346013029e-06
-1.99052922402665e-05
-1.59026504062933e-05
-1.48159225291918e-05
-2.87768034417829e-05
-2.75202063768348e-05
-2.57913233561342e-05
-2.57416248694575e-05
-2.12557948901777e-06
-4.03793830942165e-05
-2.30134717739072e-05
-5.65100262884732e-06
-2.66721129681955e-05
-2.09166189650069e-05
6.0024029485368e-06
-1.35834801916687e-05
-3.38031929115998e-05
-1.80313899794171e-05
-8.66949049824359e-06
-4.32934578850148e-05
-9.29693483437407e-06
-3.09988030086359e-05
-2.1285920499115e-05
-2.24278137405405e-05
-1.21063916146441e-05
-2.18250121450616e-05
-4.08689969546252e-05
-1.90105939591437e-05
-3.6104988577793e-05
-1.03168580063033e-05
-3.82624037097992e-05
-1.51034872765777e-05
-2.67789722937476e-05
-1.84595710857372e-07
-1.59650009732206e-05
-3.02153750742109e-06
-2.85593473633576e-05
-2.75854071627286e-05
-2.31202573139758e-06
7.43878631763283e-06
-2.56390318423229e-05
-1.66160409331261e-05
-2.62411365367455e-05
-4.62618924222942e-05
-2.49627823441233e-05
-3.60582155185952e-05
-1.74576989032668e-05
-9.20024019466852e-06
-1.45001701872378e-05
-3.51688907788684e-05
-4.36244803501581e-05
-1.17418980174759e-05
-2.80075961159768e-05
-2.93010870928218e-05
-2.77945521353389e-05
-6.10085681529825e-06
-4.60369203554705e-05
-4.22268219052662e-05
-2.49827152508429e-05
-1.9701109828444e-05
-1.96291315710738e-05
-4.89933131950704e-06
9.79779242134146e-06
-2.65409684263337e-05
-3.9380699518382e-06
-1.45212619429797e-05
-2.69918512629046e-05
-1.53864847411517e-05
-8.42237512142223e-06
-4.00296230592513e-05
-2.69591779081127e-05
-3.64645644835031e-05
-1.73986499458787e-05
-2.75893174401046e-05
-3.64633591173101e-05
-1.52268020995221e-05
-2.22372551302323e-05
-2.76202691245966e-05
-2.82192548134155e-05
-2.39118738216349e-05
-3.28910916767426e-05
-4.37689351439676e-06
-2.91726255264956e-05
-3.3507329277314e-05
-8.80459388916433e-06
-2.14123152037341e-05
-3.56233134156802e-05
-1.91166070571326e-05
-1.51329583884743e-05
-9.8485078236959e-06
-5.48085241338249e-05
-2.16798117412275e-05
-2.82231019062123e-05
-2.18647964288372e-05
-3.42421971330439e-05
-3.9491539624695e-05
-2.46707899679587e-05
-3.5790961686636e-05
-1.91377067691802e-05
-1.53686293975924e-05
1.7469093731818e-05
-4.40755176686076e-05
-3.75630597155896e-05
-1.40435664297235e-05
-4.17866178657564e-05
-4.99498143009484e-06
-4.23325311207102e-05
-4.05083984530124e-05
-1.48085282411207e-05
-9.58939574548784e-06
-2.97379473012768e-05
-1.82414076039829e-05
-2.81333566296061e-05
3.30816035267797e-06
-2.92403800324018e-06
-1.7792402856141e-05
-1.67610343061586e-05
-1.36924669589837e-05
-3.50075139064506e-05
-1.83860774296706e-05
1.01675253341094e-05
-4.25303701297683e-05
-2.8213488080553e-05
-1.92391450711275e-05
2.60442147736835e-07
-3.19596901278711e-05
-2.99203726598802e-05
-2.11461363480333e-05
-1.03272241884973e-05
-3.84112429502997e-05
-1.19562577607243e-05
-3.36438666842126e-05
-1.33226667902522e-05
-1.21767344369558e-05
-2.51998926549665e-05
-2.57817641684211e-05
-3.15278034442417e-05
-3.84755198741143e-05
-8.82691203397433e-06
-2.05752852965032e-06
-2.98944464337849e-05
-9.1656372862328e-06
-1.90615887610543e-05
-5.58811043222065e-05
1.78823423323755e-06
-8.52467580405326e-06
-2.31775087636083e-05
-3.28772008576063e-05
-3.52301406246913e-06
-8.07831671797221e-06
-2.34978245203879e-05
-2.49322514276646e-05
-3.60506833343139e-06
-8.74298887470011e-06
-1.81963974245596e-05
-2.62543540260541e-05
-1.12612173332694e-06
-2.5874552962242e-05
-2.26246364383151e-05
-4.08335458092478e-05
-3.51203245079766e-05
-3.45350330422703e-05
-1.22762601088013e-05
-2.77151918945689e-05
-4.29228726084313e-05
-4.69903089632556e-05
-3.18125721644269e-05
-1.22423959094828e-05
-2.14548632190293e-05
-2.1584146747986e-05
-1.1350811132676e-05
-2.91198505929362e-05
-1.91267490320746e-05
-1.83848908066323e-05
-2.47286640652106e-05
4.67456915408675e-06
-2.2480677049778e-05
-2.70255431732576e-05
-2.14333095431241e-05
-1.92873506606812e-05
-1.74605769975928e-05
-2.75944432001807e-05
2.18345640782307e-06
-3.01774286252991e-05
-2.35610466477289e-05
-4.27333709724399e-06
-3.84202596100717e-05
-2.57464858373178e-05
-2.1056683734068e-05
-2.44521621289292e-05
-2.27088383751108e-05
-6.33023065315934e-06
-1.84696929776903e-05
-1.4641279249291e-05
-5.05540999890231e-07
-1.24499715206042e-05
-1.22131874126732e-05
1.23628531350228e-05
-1.40677550068459e-05
-2.08782347870237e-05
-3.3992755272205e-05
-1.52904390749281e-05
-3.69830294886359e-05
-8.09692029603342e-06
-1.81616485872306e-05
-2.93926482120258e-05
9.45149284956587e-07
-4.05341216659726e-05
-1.39842032980035e-05
-1.96665659739969e-05
-1.79192599744099e-06
-3.01307292650559e-05
-2.06135276906506e-06
-8.50474563694846e-07
-5.10278993294029e-05
-2.99264254319492e-05
-2.69424087144501e-05
-6.65472655469845e-07
-2.06863786956155e-05
-2.47436019639518e-05
-1.44201530739708e-06
-1.63197977533572e-05
-2.37828742133776e-05
-2.24565747422135e-05
3.71162701823253e-07
-1.68167032999331e-05
-3.95865309791819e-05
-2.86837332519068e-05
-4.20939753411203e-05
-1.31379658066596e-05
-2.63517310072778e-05
-1.21500065978067e-05
-5.84375890452507e-06
-2.72252222880625e-05
-1.43936890109272e-05
-3.35278902075709e-05
-2.44478132094775e-05
-8.55816489180597e-06
-1.18580204415003e-05
-1.16068242683308e-05
-2.25329604656326e-05
-3.77317534176672e-05
-1.41514176495669e-05
-1.73158951024337e-05
-1.78214499219687e-05
-3.2363263987597e-05
-3.64722099612955e-06
-3.18706432656603e-05
-1.26268288913552e-05
-2.3924022772888e-05
-1.85138035336668e-05
-1.73837959815944e-06
-2.19973031379486e-05
-8.9158702126665e-06
-3.37570923733424e-05
-2.01072095443192e-05
-4.23626330764047e-05
-4.6859906861072e-05
-4.24491442844647e-05
-6.13902379094166e-06
-2.92961891333367e-05
-1.00323453051198e-05
-4.42636568248821e-06
2.82232352878645e-06
-2.90138238064477e-05
-2.37056401481719e-05
-2.15325952045747e-05
-2.11360319213207e-05
-2.01317358126035e-05
-1.34013702954289e-05
-1.94299941093516e-05
-1.87339836777055e-05
-2.39111083948257e-05
-2.09964060375573e-05
-2.36259932568305e-05
-2.31584975095012e-05
1.55058798934134e-05
-2.11210064926072e-05
-3.05949558764452e-05
-1.92097581709008e-05
-8.80591991322534e-06
-2.90891494249518e-06
1.18457570529374e-06
1.19871888902285e-05
-2.5950188636166e-05
-1.0985075968874e-05
-4.24437174501599e-05
1.05901084337697e-05
-2.44945747298439e-05
-3.26090690501911e-05
-1.84316997604073e-05
-4.32148585729231e-06
-2.46971316766213e-05
-3.19923895694081e-05
-1.70490517814824e-05
-4.21373608201754e-06
-1.2437201228828e-05
-1.97641349545036e-05
-2.29839624514171e-05
-1.38547351921898e-05
-1.27726956902918e-05
4.35566965183943e-06
-3.22539769762353e-05
-2.89133266486365e-05
-1.78113526875361e-05
-3.31653737669828e-05
-2.90128331637881e-05
-1.52115090289932e-05
-2.46374621454972e-06
-2.64281589065943e-05
-1.35007675343954e-05
-3.40870218525625e-05
-2.17691076009693e-05
-1.35085309283361e-05
-1.61398297571447e-05
-2.74852291469883e-05
-3.70676046901637e-05
-1.53617215550996e-05
-3.57501297445805e-05
-1.93635244704885e-05
-2.15238940164989e-05
-1.12321674060078e-05
-4.19883425577354e-05
-2.30128871207135e-05
-2.86037561046174e-05
-2.70806853889607e-05
-2.26223015356726e-05
-1.1023120357305e-05
-2.57262301768116e-05
-1.50331146230112e-05
-1.7046865802057e-05
-1.22215958488363e-05
-2.04442323373605e-05
-4.41354211570454e-05
-1.81910234597807e-05
-2.88713424057752e-05
-8.29108205289512e-06
-1.56269163240488e-05
-2.16244867888927e-05
-7.3038900557268e-06
-3.8620624968846e-05
-1.10750530580901e-05
-1.87714014239151e-05
-1.91017666901813e-05
-3.13651881194986e-05
-3.31624223888982e-06
-3.6777359935001e-05
-1.55250245944008e-05
-4.11262276858977e-05
-1.81602597039862e-05
-1.16197468246363e-05
-1.01582666112527e-05
-1.93064229555387e-05
-1.51305302505967e-05
-1.55308397770162e-05
-3.47294798435158e-05
-2.42385887765403e-05
-9.41598206392051e-06
-2.29426702776575e-05
-2.87180279453812e-05
-1.38200086187212e-05
-2.29374929432555e-05
-2.69058804147262e-05
-1.3263494850234e-05
-1.37763537837262e-05
-1.26563337762077e-05
-2.22173966498021e-05
-1.9458933431606e-05
-1.83639402181595e-05
3.01912423116314e-06
-1.82596782032776e-05
5.06934378254485e-07
-5.46967050824119e-06
-4.0256144019094e-05
-5.31548627019184e-06
-2.20574483432763e-05
-2.6295856988605e-05
-9.71998229751239e-06
-1.60795026903992e-05
-2.12428121801942e-05
-2.90090431560269e-06
-2.41694018417317e-05
-3.52741836307392e-05
-3.06644490932402e-05
-4.6108506544685e-05
-6.35191690499546e-06
-3.53408808855679e-05
-1.36234474409083e-05
-2.07248034629714e-05
-7.6579649711308e-07
-9.35771804363928e-06
-2.31100359486411e-05
-1.80376504351347e-05
-1.25446644064017e-05
-1.94916640426914e-05
-3.62118234225077e-05
-1.19060676205562e-05
-7.79443358384965e-06
-2.19190973501379e-05
-2.87395258903851e-05
-2.25210764963203e-05
1.13378271247666e-05
-1.82700388654896e-05
-3.32361043704683e-05
-2.51872139164863e-05
-3.99378570106025e-05
-3.36061587552702e-05
-4.25587578416617e-05
-2.98549903930711e-05
-1.45381684141567e-05
7.68974073739339e-07
-4.67854715639898e-05
-3.00577862287034e-05
-3.4237482210622e-05
-1.17114780399032e-05
-1.52443250524944e-05
-3.31297521662713e-05
-1.65190507608313e-05
-3.68451097916698e-05
-1.98176727190467e-05
-2.76816027005046e-05
-9.62244844411888e-06
-2.70912617023879e-06
-1.43162463380276e-05
-3.72770732882705e-05
-2.57218110132713e-05
-3.07172282816915e-05
-2.50041522920962e-05
-5.27872180806009e-06
-2.21202465183137e-05
-2.59025938871496e-05
-6.75335067157438e-07
-2.0908767258488e-05
-1.98535035352801e-05
-3.44326128211563e-06
-4.13165316761814e-05
-1.57993316240713e-05
-3.05780082053246e-05
-1.38892023696673e-07
-2.45824557829163e-05
-2.11433987388401e-05
-3.27112307125003e-05
-1.0455436945261e-05
-5.37146425407256e-06
-1.10374876117185e-05
3.98199001549998e-06
-2.34731412743952e-05
-2.47901289329048e-05
4.29863223629636e-06
-2.33363689414903e-05
-3.24366440966845e-05
-1.76360602248616e-05
-1.81228653435179e-05
-9.22258203649152e-06
-7.80449056214219e-06
-2.47783270054182e-05
-7.04783070460925e-06
-1.94079245973803e-05
-1.67759653123645e-05
-9.69431746759279e-06
-2.4478831762445e-05
-1.96169191287033e-05
-2.68908728121767e-05
-8.13374486026484e-06
-7.98853869025455e-06
-2.84939639728609e-06
-1.84332029764542e-05
-3.3688434278974e-05
-3.15369653640504e-05
-2.58470952622898e-05
-1.02081991936981e-05
-1.37662924288014e-05
-8.79783591395462e-06
-2.67072678465586e-05
-3.02641162399807e-05
-1.6090076459738e-05
-3.32771528269963e-05
-1.26690803260068e-05
-1.24729197680765e-05
-4.64498196341398e-06
-4.51640191143132e-05
-2.94857780408234e-05
-3.4612992182288e-05
-3.47322928492744e-05
-2.07992798553324e-05
4.86998703669201e-06
-1.83144861806496e-05
-2.17122507544492e-05
-3.75689475185414e-05
-7.91625931708442e-09
-3.92436419373016e-05
-4.51278772868533e-05
-1.75191247808964e-05
-4.10462741588717e-05
-1.04002305823955e-05
-2.33358669429171e-05
-2.33532672712195e-05
-2.18091311542651e-05
-2.45149484345216e-05
-1.96689532525072e-05
-1.20963991958224e-05
-1.6050013746573e-05
-1.91883299616989e-05
-2.61089008488127e-05
-3.56076263783179e-05
-1.67116272045083e-05
-3.5258518201299e-05
-6.75421135040303e-06
-2.28762275144069e-05
-1.40831619206872e-06
-1.12393015324549e-05
-2.27689330125893e-05
-1.21781691754318e-05
-2.09013865373522e-05
-2.40545541206154e-05
-7.41384537708235e-06
-7.6925072764587e-06
3.77595577330434e-06
-5.53470782490152e-05
-8.85987572444327e-06
-2.22087875771747e-05
-5.13170688723677e-07
-3.35423926502506e-05
-1.06045150062133e-05
-1.92824867739486e-06
-2.2678566309247e-05
-3.16282844429485e-05
-1.08968720671622e-05
-2.57031938032491e-05
-2.13719446160799e-05
-1.84627399210808e-05
-2.06111235279021e-05
3.93431146041704e-06
-4.60205517601166e-06
-1.60073243783358e-05
-1.59027169366936e-05
4.8866954664927e-07
-3.09128917885468e-05
-2.41055325827923e-05
-4.34114800210458e-05
-1.67761054302374e-05
-1.26214600740993e-05
-1.10961928476451e-06
-1.71766615747067e-05
-6.76725400022651e-06
-4.12706475981572e-06
2.57226127593288e-06
4.05717364194986e-06
-1.68083154152643e-05
-9.96555642841262e-06
-3.81317119672148e-05
-2.05938760442168e-05
-3.3574918344535e-05
-1.0507722089348e-05
-1.81050573348642e-05
-2.40071584048594e-05
-1.84651116612401e-05
-5.3085397375641e-06
-3.25401118208984e-05
-2.29454686724524e-05
-1.680184001486e-05
-2.95314248872822e-05
-3.48558640405371e-05
-2.96737861201677e-05
-3.25035289558895e-05
-1.25944285839063e-05
-4.7352639428641e-06
-3.95873844715708e-05
-3.09663471597585e-05
-2.36907529949267e-05
-2.00326342841181e-05
-4.07138154691581e-06
-2.58955984992188e-05
-5.45841771662138e-06
-3.43708581177892e-05
-2.46730138375982e-05
-8.44364549954786e-06
-1.51136741960806e-05
-1.09773810620947e-05
-2.85137989447451e-05
-1.25670044693779e-05
-6.46056949074622e-06
-1.54784990237329e-05
-1.59556552700353e-05
-2.8569290471327e-05
-4.28924910998779e-05
-3.20208207811971e-05
-1.6174263402579e-05
-2.20673940678014e-05
-1.22365860627913e-05
4.84054924217672e-06
-9.95825221766429e-06
-9.88515006080761e-06
-2.80270305627774e-05
-2.19408849927447e-05
-2.41338183015265e-05
-2.2303299629465e-05
-1.90341219261892e-05
-1.22442982113067e-05
-9.88977785832807e-06
-1.01352599609816e-05
5.9892918457654e-06
-1.31407916496015e-05
-1.07623581563752e-05
-2.25471773660852e-05
-2.20153008513356e-05
-2.14663111501838e-05
-1.50653489950515e-05
-2.02228761709089e-05
-9.69529805604567e-07
-2.37836046463643e-05
-1.81781183732302e-05
-1.8779820910805e-05
-3.10141664999394e-05
-1.67913761256461e-05
-2.31453385107757e-05
-1.11924279288664e-05
-7.3883649453912e-06
-5.49214561184628e-06
-1.45763062628583e-05
-1.28950511957621e-07
-1.75067030886407e-05
-1.3440340353898e-05
-2.19240462346077e-05
1.8871803332575e-06
-2.17980363500384e-05
-2.88897578129005e-05
-3.98493041977674e-05
-1.27810339385056e-05
-2.26645498743519e-05
-1.10958154926169e-05
-1.67612196511587e-05
-1.0048243827461e-05
-4.19020673157383e-05
-2.04204024560103e-05
-2.49869294579796e-05
-1.91002036877303e-05
-2.64348255856401e-05
8.11770065607113e-06
-3.60047737440336e-05
-2.6966230215849e-05
-1.8537704156814e-05
-1.98401509708424e-05
-3.48114933811113e-05
-5.4858134354026e-05
-2.0482908315586e-05
-6.40850294126901e-06
-2.68551778997926e-05
-3.80733575667053e-05
-4.96909574371519e-06
-1.61972847437887e-05
-4.28541279822676e-05
9.73617021170387e-06
-3.97585108878884e-05
-2.80518542257343e-05
-1.2797133020635e-05
-2.69712061296128e-05
-1.98879241428558e-05
-1.87060721326758e-05
-4.60036210854438e-05
-1.49745305360408e-05
-2.35301348152706e-05
-5.92005868254475e-06
-1.37167442129382e-05
-9.08419008006468e-06
-2.4062812304522e-05
-3.01722948682065e-05
-2.18950719682732e-05
-1.90296025640694e-06
-1.08046602171012e-05
-5.59994249539955e-06
-2.40960321660541e-05
9.64191992790455e-06
-2.77689358652605e-05
-1.85011033377737e-05
-2.88658409482838e-05
-1.8668738191807e-05
-3.66525710658069e-05
-9.23952059209626e-06
-2.6919074196385e-05
-1.9085759727618e-05
-2.12070594795376e-05
-2.45228782930761e-05
-3.2736893240696e-05
-1.86831058773592e-05
-1.57225466277112e-05
-3.23514058697274e-06
-2.11443039273962e-05
-1.81363563963335e-05
-8.43206887092038e-06
-1.19123698209259e-05
-1.1207876121904e-05
-4.41367986246262e-06
-2.29958568282255e-05
-2.29177346642081e-05
-1.47214762704838e-05
-1.26571631697946e-05
-3.36206227503292e-05
-7.18721781107257e-06
-9.88937367791333e-06
-1.53043351955563e-05
-2.12539870645021e-05
-3.58652149587582e-05
-6.65283233821072e-06
-2.42007650293138e-05
-2.83291019479523e-05
-6.60121078446662e-06
-2.46612065049838e-05
-1.66800208835452e-05
-4.68812850621396e-05
-5.31023525115133e-06
-1.63601806879861e-05
-3.1892988839128e-05
-3.4977413655008e-05
-3.37881181489102e-05
-1.95499308252816e-05
-3.10808249069752e-05
-1.90417314503787e-05
-2.5356674454223e-05
5.40065819982812e-06
-1.41495255301301e-05
-1.23400942544142e-05
-4.85012314116508e-05
-1.28029934473414e-05
-9.19553083841445e-06
-5.08149531909208e-06
-2.21990497091609e-05
-6.09574765490519e-06
-1.35432680762116e-05
9.87019782497647e-06
-1.84407153781876e-05
-4.6471177802555e-05
-1.71660804295163e-05
1.84358038964259e-06
-2.13736743850562e-05
-1.60341438622506e-05
-2.65455889890095e-06
-7.81211383672714e-06
-3.05049828115813e-05
-4.10186106056043e-05
-4.61268638444386e-06
-2.60854974112763e-05
-2.32437154813743e-05
-9.15825052054907e-06
-2.29499042437911e-05
-1.3998250558209e-05
-2.63008715460344e-05
-2.01212986797476e-05
-2.01260089719463e-05
-1.88478124863921e-05
-6.28730185672165e-06
-2.09202908753613e-05
-3.88611317770414e-05
-3.66864134283693e-05
-2.71158789039763e-05
-2.75264448488019e-05
-4.1282388637035e-05
-2.12709317210366e-05
-2.86633217228961e-05
-1.60546369944302e-05
-3.49015908638875e-05
1.61214087864731e-05
9.06848209047044e-07
-2.13759172375876e-05
-1.72234395375698e-05
-5.4137724417524e-06
-2.18935954381513e-05
2.78055933926423e-06
-1.55549173418072e-05
-5.86399866984885e-06
-1.28180887338253e-05
-3.61571984353086e-05
-3.50692657419499e-05
-1.43813028150509e-05
-1.14039316327882e-05
4.93252031170422e-06
-6.63844252209085e-06
-2.18712192365424e-06
-2.14822504947085e-05
-1.69880385086184e-05
-2.13477018807508e-05
-1.96910000921565e-05
-3.63935841582182e-05
-2.37838448881758e-05
-1.20433936418559e-05
-3.07237944488486e-05
-2.22267404417828e-07
-3.8228058174168e-05
-2.27929233892331e-05
-4.21583163476054e-05
-1.50797457702446e-05
-4.19856380452209e-05
-2.08108435421871e-05
-3.02998253050676e-05
-2.89276177094218e-05
-2.75116621954217e-05
-1.7466050015611e-05
-2.5979149618353e-05
-1.76066420847765e-05
-4.27741355234104e-05
-3.1459643668005e-05
-3.11467628426887e-05
-2.63779091803969e-05
-2.5313128008397e-05
-1.19931395506249e-05
-2.67212120121573e-05
-2.68261622708382e-05
-1.75384224161422e-05
-1.60594697317243e-05
-9.21746259479478e-06
-1.95123713059744e-05
-2.43534642691617e-05
-4.25699951135569e-05
-1.88088479240562e-05
-9.24039080553597e-06
-1.48789752714739e-05
-8.10672796276833e-06
-1.29351608448798e-05
-1.32137949834329e-05
-1.42046946750722e-05
-1.88706379075475e-05
-1.27297402502754e-05
-1.88863111929223e-05
-3.08276362799336e-05
-2.52305775760376e-05
-1.32228131221098e-05
-6.30037064941041e-06
-2.2541048269549e-05
-2.81756142936681e-05
-1.53173542708767e-05
-2.69691707469147e-05
-1.65562402810781e-05
-1.48179679973953e-05
-1.10027191284796e-05
-1.25695003305832e-05
-2.06979625720458e-05
-1.32184034031742e-05
-2.61376606809703e-05
-2.33446479282441e-06
6.92845900825629e-06
-1.15767106414439e-05
-3.48368827323194e-06
-2.21017754998027e-05
-3.87703943913205e-05
-1.78071267334456e-05
-1.89130920591291e-05
-1.60523391146637e-06
-1.53172638483562e-05
-4.89452423172091e-06
-3.30859944813581e-05
-1.20208018797315e-05
-9.89054140487753e-06
-1.41256134416533e-05
5.59016722755864e-06
-2.64410130850192e-05
-2.46759683956679e-05
-3.2232494356339e-05
-2.09748968529709e-05
-6.89083860218822e-06
-1.62553342233986e-05
-3.28740254168615e-05
-9.71065733481191e-06
-4.81770714182445e-05
-3.02905150718221e-05
-2.78982549714557e-05
-2.51563539274572e-05
-1.52195679639499e-05
-1.78991988872911e-05
-2.19447435560672e-05
-6.2904157150069e-06
-1.5322909798124e-05
-2.21637714418541e-05
-2.80394156928112e-05
-2.44847515656462e-05
-4.78451237227484e-05
-2.71580741731444e-05
-1.3590115521062e-05
-3.56397256154328e-05
-2.16784341654132e-05
-1.87907900540627e-05
-3.13069143221539e-05
-2.32636942426205e-05
-2.40005595648311e-05
-2.94250733217244e-05
-1.30101301315005e-05
-1.4043153898695e-05
-3.36547218610454e-06
-2.42395542038158e-05
-3.12974328991463e-06
-1.4176252157058e-05
-4.5118936045151e-06
-2.56638697170099e-05
-2.87152101352368e-05
-2.70970493400308e-05
-2.31166771754524e-05
-1.33979638414137e-05
-1.56820098848069e-05
-2.11074233591566e-05
-1.16312386880893e-05
-4.03533954786119e-05
-2.82200660156124e-05
-2.57031223821374e-05
-1.83718544882864e-06
-2.90892822016518e-05
-2.06154353689161e-05
-8.0337612707274e-06
-3.26640618765378e-05
-2.59330794162651e-05
-1.3732672101706e-05
6.25021082055791e-07
-1.00035625250714e-05
-2.64922806667738e-05
-1.58788923825337e-05
-2.37075743094968e-05
-2.18587961702208e-05
-1.21995117868362e-05
-3.01985504924998e-05
-8.42906055396829e-06
-6.31324835434656e-06
-2.3281056863095e-05
-2.05972541686655e-05
-2.00399526924864e-05
-1.85162336592822e-05
-9.40357444968197e-07
-4.308770644266e-05
-2.72013169091134e-05
-8.5012543222696e-07
-1.41446038732299e-05
-2.64320183349495e-05
-2.18555181033247e-05
-2.95720048827536e-05
-4.03399015581508e-05
-9.13660358658866e-06
-1.974337537443e-05
-3.42903940234594e-05
-3.09969359349061e-05
1.12379734985656e-05
-2.52410363384794e-05
-2.25228318050773e-05
-2.24572308228287e-05
-4.31236892040907e-06
-4.19333438910662e-06
-2.11909879559127e-05
-3.62268789357807e-05
-1.23160256326122e-05
-1.91026678879178e-05
-2.77687938403773e-05
-2.91159465065877e-05
-2.53682476857164e-05
-2.90856138291408e-05
-1.65292341602287e-05
-6.86577925639868e-06
-1.68962934776874e-05
-3.49564269180617e-05
-9.39337387570061e-06
-2.77825925549396e-05
-3.64569472775223e-05
-2.23448105802588e-05
-2.221832263255e-05
-2.33661165461939e-05
-2.59890127519852e-05
-1.75527814622622e-05
-1.99640968180324e-05
-1.44646486191176e-06
-3.4207695266446e-05
6.02909196606998e-07
-2.82399128178181e-05
-4.13112399952108e-05
-1.42529033255396e-05
-4.33925956606028e-07
-2.36404537730853e-05
-4.69890728309456e-05
-2.11359691953057e-05
-4.83950709271208e-05
-1.30530602642411e-05
-2.14547314208173e-05
-1.48831598434055e-05
-3.00723675523436e-05
-2.97983698281996e-05
-1.39081159001237e-05
-1.18683553399559e-05
-2.50814840140219e-05
-3.0488050039277e-05
-1.66861187099647e-05
-4.55808838231504e-05
-2.03491335919217e-06
-3.21452089550372e-05
-1.22057234021193e-05
-3.68131253721105e-05
-3.26617386045468e-05
-1.39303445659256e-05
-2.17598901800281e-05
-1.06711511935902e-05
-1.93854222456477e-05
-3.4102656233347e-05
-2.03646387839405e-05
1.40641292380205e-06
-3.80470497391606e-05
-2.37348648289222e-05
-3.63004643420051e-05
-7.75513780418721e-06
-3.06225849842297e-05
-2.6230218274171e-05
-1.87940802405394e-05
-4.43505942378405e-05
-2.36418668090317e-05
-1.53074093251132e-05
-2.18052753705383e-05
-4.47665561000587e-05
-1.59108762205494e-05
-1.25594832944357e-05
-1.70074696419364e-05
-1.2093945248666e-05
5.36104715271735e-07
-1.25776896363738e-05
-3.20921623028578e-05
1.07539000161121e-05
-1.24266237907079e-05
1.88306921220766e-06
-8.23333969771227e-06
-3.20553230482475e-05
-4.52887646669734e-05
-2.43218430567963e-05
-2.81904839194404e-05
-3.35690098100841e-05
-2.65401153935087e-05
-2.40154700623443e-05
-9.14167350153589e-06
-1.64778578281911e-06
-3.17297476632263e-05
-1.02367949739983e-05
-2.68163408323021e-05
-2.82361856100444e-05
-2.30432027821479e-05
-2.10077962650367e-05
-2.30660174507494e-06
-2.55423147286065e-05
-3.04343146170838e-05
-3.62383158218853e-05
9.67493646276135e-07
-2.89487077988424e-05
-1.83246179794582e-05
-1.28814845954409e-05
-3.07527701237459e-05
-2.09970041742069e-05
-5.19218761345407e-06
-1.0043801586348e-05
-3.78135097254171e-05
-1.94906380423757e-05
-1.09759583636908e-05
-3.38370109770017e-06
-3.93735777102471e-05
-2.59509269868756e-05
-3.71797407047434e-06
-1.91989398605787e-05
-1.35708274747127e-05
-1.94367170606974e-05
-2.28213987778887e-05
-2.13889113649112e-05
-2.03954725314896e-05
-6.08803328545674e-06
-3.01942632893297e-05
-1.13373987690421e-05
-2.84022148537209e-06
-2.91774091186682e-05
-2.39063155570658e-05
-2.05334900591469e-05
-4.89563479677345e-06
-1.4951681240436e-05
-3.3941271778358e-05
-2.31589143399712e-05
-3.36962037431305e-05
6.2246888565771e-06
-2.6002529437715e-05
1.64841523161546e-07
-2.80988755838216e-05
-1.68969122540951e-05
-2.86655714025597e-05
-4.34402882471537e-05
-9.97241538366649e-06
-2.65959716929672e-05
-2.15292312947158e-05
-1.32187101513274e-05
-1.73391956406671e-05
-2.42403745773224e-05
-3.17306445855717e-05
-1.87389592240632e-05
-2.43532952889087e-05
-1.22369422599192e-05
-3.81629135107353e-05
-1.79217086352184e-05
-4.65556558165836e-06
-1.82395848952161e-05
-1.51136300589796e-05
-5.0853848662443e-06
-3.27819163688902e-05
-2.93639333673346e-05
-3.39091840491298e-05
-2.55316911316461e-05
-4.05132782206231e-06
-1.02572225723913e-05
-2.89506992650736e-05
-2.36137656869886e-05
-1.58635242492138e-05
-1.86912187782768e-05
-2.04093361933583e-05
-2.13335413240901e-05
-1.87679940017784e-05
-1.25295099639831e-05
-1.80136829995149e-05
-1.27375310900778e-05
-4.36910761632942e-06
-6.51147448655727e-06
-2.86016964446824e-05
-2.09549631613651e-05
-2.75005140558127e-05
-2.77581354301989e-05
-3.05677551588063e-05
-2.34586998679495e-05
-3.43703639104356e-05
-3.23870562470921e-05
-2.9941838954747e-05
-2.75421062746878e-07
-4.29447703413219e-05
-1.98943843780403e-05
-2.8515726123166e-05
1.00529963891765e-05
-3.13604034906951e-05
-2.28872585026887e-05
-3.85028164848359e-05
-5.15537973586215e-05
-1.68186161404269e-05
-3.69525721383098e-05
-2.15972993042822e-05
-7.99552608282955e-06
-9.28644973445376e-06
-2.44036240748785e-05
-1.93817698091923e-05
-2.15271702304046e-05
9.6670169184045e-07
-2.82272618139865e-05
-1.92056608215561e-05
-3.73695191229548e-05
-1.55370975200755e-05
-1.84856812102863e-05
-3.01089909475269e-05
-1.45398303336768e-05
-1.34192086690223e-05
-1.44389995188795e-05
-1.04059892454105e-05
-2.08845314954543e-05
-5.26679117089664e-06
-3.73238616452517e-05
-3.09807867707851e-05
-2.61500920872045e-05
-1.65025593825931e-05
-2.63769607332989e-05
-3.11683417935472e-05
-2.02698265001978e-05
-5.79297125998535e-06
-1.42520646511959e-05
-1.8549003148077e-05
-1.84979829765805e-05
-2.50024839566655e-05
-3.72935923466659e-05
-3.42575857377492e-05
-8.84429133356738e-06
-2.4612662362751e-05
1.68955971246435e-06
-4.6207749309414e-05
-1.19192126594837e-05
-2.75614691690585e-05
-1.1971606651519e-05
-2.54487925111646e-05
-3.15480898944894e-05
-2.07612633311486e-05
-4.06170405839316e-05
-2.22067960648039e-05
-2.81891562470679e-05
-2.7245796833845e-05
-9.53562420204608e-06
-3.23670166730732e-05
-9.27533616467967e-06
-1.52614394489432e-05
-3.00179730451926e-05
-2.04607857912126e-05
-2.67521238476349e-05
-1.62714124767259e-05
-2.77527473901396e-05
-3.67498024399769e-05
-2.40752315025759e-05
-1.01426977138379e-05
-1.2992433766688e-05
-3.18656468412981e-06
-1.86003895865051e-05
-2.65508930240128e-05
-1.28527049711425e-05
-2.87879145415099e-05
-6.6776377695807e-06
-2.94802766649524e-05
-1.57596582610718e-05
-6.49498909761738e-06
-2.5157047600077e-05
-2.87081037016251e-05
-1.73024251942959e-05
-1.05313015998332e-05
-1.8980119781274e-05
-2.74775609531201e-05
-1.40122604029474e-05
-2.60039248387842e-05
-5.02430189776305e-05
-2.23389217605188e-05
-1.43096283520095e-05
-1.18242993965266e-05
-1.13595901863819e-05
-2.96825259941254e-05
-1.94424315597183e-05
-2.72778346956066e-05
-2.68346958421044e-05
-2.20576860510697e-05
-2.4661599835458e-05
-2.24645826208979e-05
-1.75292466942322e-05
-5.76239366608774e-06
-1.02851542339079e-05
-8.12713194110627e-06
-1.43552548758751e-05
-2.74813216228701e-05
-6.28599614151175e-06
-2.62137413926335e-05
-1.74682511196746e-06
2.52829712210116e-06
-1.45297472778311e-05
-2.04525711740642e-05
-1.22857745354436e-05
-5.36919074197659e-06
-2.7929756515604e-05
-2.3885822681987e-05
1.19720394309971e-05
-2.75960370215814e-05
-2.83565586847899e-05
-5.91438546665959e-06
-1.09549691682796e-05
-2.23738466163146e-05
-1.76479156994458e-05
-4.13061449745662e-05
-1.26877722456788e-05
-2.69574735443094e-05
-2.37625134735721e-05
-1.26787716724335e-05
-1.847073159522e-05
-2.52170691878318e-05
-3.48893683998004e-05
-2.27008740786474e-05
-2.70554119243982e-05
-4.47954506466574e-05
-2.62332290853817e-05
-2.89655286123443e-05
-1.27412049905843e-05
-1.38435535893296e-05
-2.73765395088678e-05
-2.96939711709076e-06
-1.86573081740478e-05
-1.53006820747236e-05
-3.08327792832029e-05
-7.43568329001266e-06
-1.67112508056804e-05
-3.81647177374805e-05
-8.52823305761871e-06
-2.1483112271576e-05
-1.51255990420824e-05
-2.82958733170047e-06
-6.42339296859129e-05
-3.20339278865697e-05
-2.85686628074659e-05
-1.04526839290163e-05
-1.84085401766857e-05
-6.2175924343113e-06
-1.7016295204636e-05
-3.16407337326892e-05
-2.65218280577729e-05
-4.00364380369058e-05
-2.04694575144705e-05
-8.60412664620088e-06
-2.99056864418992e-05
-2.272253412015e-05
-2.83891167948099e-05
-1.07883689293732e-05
-9.59578144576238e-06
-2.61326988961532e-05
-9.79002278042329e-06
-1.74208741459496e-05
-2.56909490367181e-05
-2.75097829049455e-05
-3.44060901764612e-05
-6.397873078862e-05
-1.16493256927278e-05
-2.56586706600707e-05
-3.20409336479111e-05
-1.70094692726378e-05
-2.37434641327462e-05
-4.44071738665299e-07
-2.05531646791238e-05
-1.10903600904026e-05
-2.45874859933841e-05
-7.61072332393502e-06
3.90677114551597e-06
-2.91763935661803e-05
-2.36039332901358e-05
-2.5338870917778e-05
-1.83872280340042e-06
-3.26198184265135e-05
-2.10653687237097e-05
-1.68402357040655e-05
-2.33374858547063e-05
-1.74714227142349e-05
-2.35928623253701e-05
-3.22924323577737e-05
-1.58149972548064e-05
-1.53189735347576e-05
3.14662244684917e-06
-3.29603660135637e-05
-2.90184161189518e-05
-3.17919604353054e-05
-1.49436897146941e-05
-2.01261812173483e-06
-2.49432485346866e-05
-3.68403902309393e-05
-1.36396006080792e-05
-1.57035474038986e-05
-3.84323805898378e-05
-2.31690697481355e-05
-2.42335467015258e-05
-1.34980542464807e-05
-4.63942552705517e-06
-2.63412906050266e-05
-2.41384758790953e-05
9.88938854680625e-06
-2.77971847773382e-05
-3.67362559741141e-05
-1.58479929271626e-05
-1.23801214837513e-05
-3.63705619586538e-05
-1.06869435106039e-05
-2.99829011541346e-05
-3.50660692429247e-05
-2.22551751390338e-05
-1.64780381676243e-05
-1.50487212825171e-05
-2.63337259839666e-05
-1.78541942299957e-05
-2.5588171571395e-05
-1.97690696830771e-05
4.3871143921444e-07
-2.00010465271652e-05
-3.71016728001496e-05
-2.36579156672368e-05
-1.63453925768033e-06
-2.37255450368419e-05
-3.76019717643585e-05
-1.73115209691781e-05
-2.4511043813761e-06
-3.13776453382599e-05
-1.97422264886017e-05
-1.64422520849021e-05
-1.4067334129769e-05
-4.39145242360612e-05
-3.42902210777185e-05
-1.75982305101239e-05
-2.33769452190336e-05
-4.3636505017183e-06
-4.19454046499876e-06
-1.81960206398834e-06
-2.11659570022452e-05
-1.28452809826333e-05
-4.93911253677135e-05
-3.14680138516296e-05
-3.45328785305352e-05
-6.51970826574409e-06
-5.72589333540961e-06
-2.25620207527529e-05
-1.92851186396448e-05
-3.14094792714308e-06
-5.49510259079677e-06
-3.79501874317586e-05
-3.60720464850434e-05
-1.14568046813459e-05
-3.62998365510033e-05
-3.06009716469795e-05
-1.406616613683e-05
-2.18318193439817e-05
-2.54635399385672e-05
-1.55190599037601e-05
-1.17979570611744e-05
-2.17211347124357e-05
-1.5362188323569e-06
-2.22803784981364e-05
-1.85953422097733e-05
-3.2255098323743e-05
-1.92863939667503e-05
-3.33548602590015e-06
-1.07600108207185e-05
-9.01223948907102e-06
-2.69617088199381e-05
-4.26968509992293e-06
-2.21360507675349e-06
-2.18282307338456e-05
-1.88761228780514e-05
-7.67500213833504e-06
-5.1276492629647e-06
-3.01537362174006e-05
-1.8545785994448e-05
-3.42820233005425e-05
-2.31778463567218e-05
-2.17021046347118e-05
-5.28901667917189e-06
-7.82335703304449e-06
-6.02619146292216e-06
-7.89549580513452e-06
-1.64617505423033e-05
-1.81253087963874e-05
-2.60783413574829e-05
-1.84095240456305e-05
-4.34028440564347e-05
-3.46720554855339e-06
-9.19922437521053e-06
-1.42000471814395e-05
-3.93027733872273e-05
-1.14270528214224e-05
-3.66922818836754e-06
-3.96440087905042e-05
-3.00535515390878e-05
-3.71613976109282e-05
-3.28927370526666e-05
-2.93788387789712e-05
-2.42159196984198e-05
-7.96907762912896e-06
-9.14960032428159e-06
-3.21975371473831e-05
-1.44390262526941e-05
-1.45501056318826e-05
-4.91343244871043e-05
-1.8983078068162e-05
-3.52735768774351e-05
-3.61750630352767e-05
-1.52679805711991e-05
1.18636403586517e-05
8.32202328808284e-06
-1.37217901302844e-05
-2.15048164835766e-05
-2.53778980087891e-05
-1.2990499006028e-05
-2.677018141543e-05
-2.52806613374536e-07
-2.04909443783879e-05
5.21420444793294e-06
-2.08993014570547e-05
-3.47342393919186e-05
-3.74528442853916e-05
-1.68510247612092e-05
-1.74061250492564e-05
-1.25265202499751e-05
-1.79598622398976e-05
-2.50953433343825e-05
-9.57934057833627e-06
2.53103149072423e-06
-1.2924513514328e-05
-3.9294835106801e-05
-3.19623751027494e-05
-1.31497411328105e-05
-1.01452704874795e-05
5.55585066925378e-06
-2.75422397294273e-05
-2.7374549991727e-05
-1.62662083902134e-05
-3.42659236977307e-06
-2.10067303633891e-05
-8.38713864929562e-06
-3.25874138474732e-05
-3.49346152867456e-05
-2.3945987639137e-05
-6.45941412063894e-06
-6.40036834936879e-06
-7.00763859476646e-06
-3.49125837619391e-05
-1.65201446464673e-05
-3.54946227523243e-05
-2.28123078778417e-06
-3.49504618885912e-05
-2.32807060869168e-05
-3.51603422749129e-05
-3.2135058397327e-05
-2.56537371457728e-05
-1.73852158235182e-05
-1.26290716591774e-05
-2.22152888511221e-05
-3.53473937658557e-05
-2.49474038210244e-05
-2.36209993450319e-05
-1.11735291514676e-05
-3.43227533961967e-05
-2.2088207403389e-05
-2.75950433000782e-05
-2.5325174279267e-05
-3.29917699090307e-05
-1.0607604165888e-05
7.61578198845462e-06
-1.81944534571751e-05
-9.54588671590958e-06
-1.62515043935394e-05
-4.09063077289166e-05
-3.2023851486328e-05
-3.66310536974235e-05
-1.09167528372969e-05
-2.42861883666911e-05
-2.24915188195268e-05
-3.61322409579818e-05
-3.1498810604286e-06
-3.91024939182769e-05
-2.82755844842994e-05
-4.00668134382137e-05
-1.91616331206072e-05
-3.46571311383358e-05
-2.91263442529554e-05
-3.2551953698539e-05
-4.47239165888826e-05
-3.74146428834507e-05
-2.83294844466733e-06
-5.59768222715715e-06
-1.42676950020651e-05
-1.74019043665676e-05
-2.90229472811729e-05
-2.35508652446581e-05
5.67145016631268e-06
-5.52665101923529e-06
-6.44022298384499e-06
-2.04767626702465e-05
-6.10459048213933e-06
-7.85175478290434e-07
-3.74413423400989e-05
-2.39759410293949e-05
-1.27054929214107e-05
-2.0193062444331e-05
-1.6514051964498e-05
-2.27224806032772e-05
-2.11969473227389e-05
-3.87430060957545e-05
-1.97376005553486e-05
-2.68318537557354e-05
-2.65468299646349e-05
-1.60237791415288e-05
-4.66858723518108e-06
-7.465755720038e-06
-3.81415714737006e-05
-1.7737769211434e-05
-3.49988083212443e-05
-2.13345749598322e-05
-2.38523041384263e-05
-1.45536967120568e-05
-1.70155662519934e-05
-1.93569986045568e-05
-1.48735368961338e-05
-5.20882533519084e-06
-1.47447368103201e-05
-1.48503827407235e-05
-2.13570286526546e-05
-1.3661361679682e-05
-3.68841655611833e-05
-5.76659276002165e-06
-3.62352443830797e-05
-2.83621331772323e-05
-3.28112443596985e-05
-1.07083919394252e-05
-2.18041626353856e-05
-1.47668380459839e-05
-2.91971741416573e-05
-3.63239765406432e-05
-2.03531323914924e-05
-1.32554253934273e-05
-4.00308412201339e-05
-1.39645554386078e-05
-5.1432521910141e-05
-1.34627357759388e-05
-3.535591842272e-05
1.19909011285406e-06
-1.51195356253227e-05
-2.94092477147307e-05
-7.97740531648411e-06
-4.34499355102483e-05
-2.45021778641779e-05
-1.514870274005e-05
-5.97095046084558e-06
-1.97166425653162e-05
-2.80152373777124e-05
-9.21018508597028e-06
-2.83583247105337e-05
-4.03432356220449e-05
-2.74941382222791e-05
-1.5980967047848e-05
-2.06866761293849e-05
-2.73219086555689e-05
-3.95636053332676e-05
-3.25678646430727e-05
-3.62496482687109e-05
-1.92467851941475e-05
-3.78155315605333e-05
-3.5000982870993e-06
-1.38577405185546e-05
-1.41918157983814e-05
-2.83583785607571e-05
-1.30087679181457e-05
-8.34268420208218e-06
-2.12564191051191e-05
-5.55727727254648e-07
-1.54060302772634e-05
-1.66304066175169e-05
-2.22587990870243e-05
-2.16411309481411e-05
-1.75918350625412e-05
-3.6853339111785e-05
-1.8824380871015e-05
-1.22534198605928e-05
-2.09652773406095e-05
-1.41731179330374e-05
-6.12761280762282e-06
4.34009356173184e-07
-4.41196617796531e-05
-2.68973292259831e-05
-5.5426285504384e-06
-1.87338155746612e-05
-1.1941855126302e-05
-1.60518223108125e-05
-2.15060742017187e-05
-1.31562206283692e-05
4.57454252165865e-06
-2.82411932245459e-05
-3.84038672960624e-05
-1.59912707748538e-05
1.16046516706668e-05
-1.26284118599879e-05
-2.11440729480287e-05
-8.39992223970241e-06
-4.38527093704143e-05
-7.80005635122876e-06
-2.74185328360293e-05
-1.52633554108316e-05
-2.95185227306795e-06
-2.28580454835506e-05
-1.31331132526102e-05
-9.70002131234201e-06
-5.12534254214051e-05
-2.21960558327187e-05
5.91703413626882e-06
-1.21218047848433e-05
-1.86373273227892e-05
-1.54312503378935e-05
-4.35807869758566e-05
-3.33106374585149e-05
-2.24982663040743e-05
-4.55235109573307e-05
-5.02044134636816e-05
-3.01919831754864e-05
-2.71821926999638e-05
-1.58182416493158e-05
-1.77369939091176e-05
-4.75455193725653e-06
-3.00139092320292e-05
-1.45863243430316e-05
1.16425316810895e-06
-8.95048657365103e-06
-1.70089389479484e-05
-2.33483702265366e-05
-6.28779329125438e-06
1.39964400043017e-06
-4.13417931441946e-06
-2.20773716144493e-05
-1.09644372274733e-05
-2.97229718959628e-05
-2.72517332642937e-05
-9.68311262936596e-06
-2.86573630045537e-05
-1.76543029530678e-05
-4.80929719542594e-05
-1.66657977692314e-05
-2.1708311341477e-05
-4.03295824905018e-05
-1.17665074841912e-05
4.38786206148105e-06
-2.53243309203275e-05
-1.78028508366531e-05
-2.43659441615388e-05
-2.01674165191626e-05
-2.10508835716409e-05
-1.97935392678175e-05
-3.47500851476549e-05
-2.32912527019746e-05
-2.48479863831617e-05
-3.55351091956175e-05
-1.6098388857886e-05
-7.36404221352395e-06
-3.72739783028416e-05
-1.84871125495576e-05
-1.76518066538136e-05
1.74725066011556e-06
-1.58431093027725e-05
-2.71575266699174e-05
-3.03735853877546e-05
-3.24066893720237e-05
-1.21216340340995e-05
-1.27997842325705e-05
-1.60899820450275e-05
-7.07209138240389e-06
-2.17443155810615e-05
-2.12340199921256e-05
-1.03710965412085e-05
-2.49138026290673e-05
-3.69081783767811e-05
-2.81376190445507e-06
-1.2256703355552e-05
-1.58887007593915e-05
-2.32359736409831e-05
-3.64157039443572e-05
-2.59325790678278e-05
-1.21978061805335e-05
-6.13314585806809e-07
4.05596311996357e-07
-2.33441777388309e-05
-1.50790126677187e-05
-2.71042007815025e-05
-2.42273316537539e-05
-2.65654252381604e-05
-3.76105634625219e-05
-3.52972042446942e-05
-1.47314592667379e-05
-3.85704897491337e-05
-1.80678466614774e-05
-1.52795352320769e-05
-3.1568830487446e-05
-1.3265917812298e-05
-2.16258234106176e-05
-1.71485346971301e-05
-3.0705794875784e-05
-1.95901465032315e-05
-1.62626143779701e-05
-1.31102327121206e-05
-3.35840929069149e-05
-3.1902280314438e-05
-5.68784375626676e-06
-2.01601026700555e-05
-3.48463803859272e-05
-2.00927188042312e-05
-1.65649772782952e-05
-7.58671382990875e-06
-1.7982536905453e-05
-9.36210507095468e-06
-2.46635868083461e-06
-1.94222977550201e-05
-1.53876359096131e-05
-1.78522627200606e-06
-4.23660038638556e-05
-2.20864296141471e-05
-3.13512486700151e-05
-1.05901797241887e-05
-2.06050117954146e-05
-4.10511933445459e-05
-4.50638478079378e-05
-1.99983659511792e-05
-3.63751107898712e-05
-3.21166400469876e-05
-2.69611421033525e-05
-2.94455696461863e-05
-2.65159499581598e-05
-3.74210130924534e-06
-1.96680197064928e-05
-2.06878166567768e-05
-1.25262550506125e-05
-1.19629993084556e-05
-1.67435399361178e-07
-2.12524856714698e-05
-2.01905041638286e-06
-1.79773484717126e-05
-2.57129537252025e-05
-3.13497307573499e-05
-3.15341052404073e-05
-1.167373651119e-05
-1.98012774710335e-05
-1.82378241757462e-05
-2.24090574550369e-05
-1.72246174679302e-05
-7.52902319889025e-06
-1.17290715406881e-05
-2.86875998013784e-05
1.29648019942392e-05
-1.98591534507791e-05
-2.6466578880096e-06
-3.36172688696806e-05
-9.08198795601984e-06
-2.73931976670274e-05
-7.93127904401535e-06
-2.38801655445121e-05
-3.54775902079201e-05
-6.00706547762286e-06
-3.60001280541066e-05
-3.01949337670099e-05
-9.49941625748724e-06
-3.31312341089011e-05
-1.18837972996664e-05
-3.37867039738448e-05
-1.71261338998025e-05
-1.75052072318682e-05
-2.40436297980237e-05
-2.4915890975591e-05
-3.16660250687995e-05
-2.81613639991498e-05
-1.83007078951731e-06
-1.23095826240718e-05
-5.01146212281125e-05
-7.8508776948216e-06
-3.7994840294967e-05
-2.0655948444661e-05
-2.22955416812887e-05
-1.69024011455084e-05
-2.54002889653768e-05
-8.82850870629403e-06
-2.05795323377008e-05
-2.57655801673725e-05
-2.68872438626604e-05
-3.27001992724482e-05
-1.38052164465192e-05
-1.3904638956971e-05
-3.43266246197055e-05
-1.32868910086595e-05
-2.29289898842305e-05
-2.27029839576657e-05
-6.79374687406764e-06
-2.93295176432898e-05
-1.59360160290067e-05
-4.34781839271407e-05
-3.60822110591685e-05
-6.76067503410554e-06
-4.20875468403806e-05
-2.59375913212182e-05
-2.0959193168339e-05
-3.04729531259744e-05
-2.39094334623011e-05
-3.03083274423559e-05
-1.02175526292055e-05
-1.83976134204836e-05
-1.81185198790581e-05
6.55265248723385e-06
-1.65539867304069e-05
-2.47185219472165e-05
-2.05857934780018e-05
-2.56999254128063e-05
-1.07197923302552e-05
-2.66653443252319e-05
-4.19693073433102e-05
-1.79225070025794e-05
-1.79848889224662e-06
-3.11324474529551e-05
-4.40813598346533e-05
-1.70812689799453e-05
-1.96506364327668e-05
-1.90788530201714e-05
-3.47935189746285e-05
-3.3777192457686e-06
-1.14631838612094e-05
-1.58623410442925e-05
-3.84422011353493e-05
4.60063584665848e-07
-2.42047045603626e-05
-8.60456104341166e-06
-2.14640872248489e-05
-1.86475992924619e-06
-1.59193499083373e-05
-2.91419288426683e-05
-2.2174363653045e-05
-1.49896055704444e-05
-9.10641569169736e-06
-2.19757299196519e-05
-1.52421462135783e-05
-1.09788341064781e-05
-2.25197347318142e-05
-3.53905212066034e-06
-1.69036003185057e-05
-2.98381164597355e-05
-2.43739411609679e-05
-2.65158301148477e-05
-4.28033930020139e-05
-1.88383078263553e-05
-9.99681363781252e-06
-1.56805365579459e-05
-8.98982016856644e-06
-4.01903788219779e-05
-1.03901945689927e-05
-2.31023562126226e-05
-2.69953897503568e-05
-3.06506799613772e-05
-3.60381836187036e-05
-1.2199464569192e-05
-1.56937921932967e-05
-2.50612363611284e-05
-3.57514624905148e-05
-1.012627482958e-06
-1.52397649522291e-05
-3.22499478012259e-05
-1.22000445567155e-05
-5.82369624016545e-06
-3.98031610004847e-05
-3.53717447248706e-05
-2.48836507109567e-05
-9.39053014210442e-06
-3.61731741357486e-05
-1.52087582801545e-05
-2.84382223942109e-05
-3.23790818913279e-05
-1.96926176596462e-05
-1.86940580245015e-05
-2.15011457532983e-05
-2.20184699670341e-05
-2.32754827426077e-05
-1.82785473620593e-05
-2.36327237030451e-05
-2.74331767204637e-05
-2.35384713077058e-05
-7.06784137187242e-06
-3.03398191755088e-05
-1.79681015225382e-05
-1.74743799707906e-05
-1.2954225704626e-05
-3.2905155932109e-05
-1.92389471322042e-05
-2.8245269365009e-05
-1.94929800147522e-05
-2.91125990700157e-05
-2.83294168420323e-05
-2.73115419568638e-05
-2.36092932723217e-05
-2.71131153152019e-05
-3.55158371521493e-05
-2.92845222254609e-05
-2.80078390865695e-05
-4.88157338820376e-05
-3.50351331936577e-05
-2.41658783318666e-05
-1.360772651111e-05
-2.15193324150394e-05
-1.94993512118476e-05
-2.80189279038306e-05
-7.83805321861629e-06
-2.87021200967561e-05
-2.22811505949965e-05
-3.01902473915715e-05
-3.40220059393486e-05
-2.25223516206167e-05
-3.727080311222e-05
-1.48046943188276e-05
-1.76699867756936e-05
-3.11967858680439e-05
-2.16345132869395e-05
-1.55994172625676e-05
-2.75632835461615e-05
-1.37237366875903e-05
-2.34248316026093e-05
-3.26635059868e-05
-2.0766826770637e-05
-1.69783506401492e-05
-2.67056429853753e-05
-3.21146028384139e-05
-1.8771050821065e-05
-1.35368451137058e-05
-4.83615642588156e-05
-2.74647232501605e-05
-9.37153940325568e-06
-2.36424233476795e-05
-2.61401312371475e-05
-3.37744583735203e-05
1.07333186211567e-05
-2.49669634072223e-05
-2.0544347607298e-05
-3.72012326132254e-05
-2.46685448758088e-05
-1.96637567103019e-05
-3.84003458475678e-05
-2.52318930102914e-05
-1.81350570904284e-05
-2.74438928899629e-05
-2.33924323554267e-05
-2.43572257680391e-05
-1.25710968088761e-05
-1.461899613425e-05
-3.78003040546763e-05
-4.092843804186e-05
-1.80396739834304e-05
-2.14628088469537e-05
-1.49424814845529e-06
-2.94180034734731e-05
-2.74177592767666e-05
-1.84775434088986e-05
-2.39313862465727e-05
-1.33222712268656e-05
-3.02870808594759e-05
-1.98428318331229e-05
-6.53797674322129e-06
-2.02090408058073e-05
-3.46900246359246e-05
-3.07409591672459e-05
-1.11757810574621e-05
-3.21807465012841e-05
-5.53409191179953e-05
-2.61453324547694e-05
-2.19282581878554e-05
-4.41521151843448e-05
-3.22702805955565e-06
-2.40801754436329e-05
-9.63717807037931e-06
-3.64824982250967e-05
-6.1313565785806e-06
-3.21984311132027e-05
3.39863296052325e-06
-2.33053419887597e-05
-3.62689865011456e-05
-2.71197618865767e-05
7.56706390543019e-06
-1.34815890372154e-06
-3.67744897815708e-05
-2.87119159376986e-05
-2.37791677405818e-05
-1.57764928894273e-05
-2.08783258763549e-05
-3.31062563619032e-05
-2.45187827349803e-05
-2.56011582000157e-05
-6.0735081177095e-06
-4.08820901260456e-05
-1.36700028071204e-05
-8.83668950400651e-06
-1.09060896783351e-05
-1.27732748204056e-05
-2.14534857664802e-05
-2.45150527225967e-05
-3.67618406390027e-05
-4.54150552652632e-05
-2.1484304070593e-05
-9.01963966291193e-07
-1.72139948967634e-05
-1.81758227290684e-05
-1.09381598965932e-05
-2.45613679135335e-05
-3.83793095793175e-05
-2.30389688644383e-05
-2.01724509226963e-05
-3.00100725581551e-05
-2.55176104863598e-05
-1.65929735070295e-05
-3.38276215188064e-05
-2.24729535271803e-05
-3.00999207059844e-05
-1.5310679307075e-05
-2.5232395451803e-05
-3.12417510663654e-05
-3.2596172046208e-05
-5.40286603436893e-06
-3.96323658818612e-05
-1.17013104776781e-05
1.62345207468673e-06
-2.73382639238135e-05
-4.76191702602884e-05
-2.00295814908312e-05
-2.40327656364264e-05
-2.25434763243228e-05
-1.72519493172763e-05
-3.02671849345956e-05
-2.25252967268419e-05
-3.00438562150797e-05
-7.06501012691826e-06
-5.4982130448676e-06
-1.83478713827904e-05
-3.31381006049272e-05
-1.10832988408835e-06
-1.66630603443073e-05
-2.13414550700621e-05
-3.46662877158685e-05
-3.17022305313991e-05
-1.03193024262249e-06
-1.47853614567574e-05
-3.02582282547805e-05
-1.86081780952707e-05
-3.41999422870017e-05
-1.82706726689437e-05
-2.72693300857073e-05
-1.73569596827309e-05
-1.7034449280343e-05
-7.08470912115264e-06
-2.94106013413576e-05
-1.15798310981844e-05
-3.54820683433826e-05
-2.84973397153327e-05
-4.70915145509681e-05
-1.57941802288334e-05
-1.95695650466279e-05
-3.19042952465697e-05
-4.70006893807112e-06
-2.96763370316028e-05
5.25390738130659e-07
-6.87700071238468e-06
-2.50671254771794e-05
-2.77976296473794e-05
-2.7276237249736e-05
-7.77729966047324e-06
-3.36421661284589e-05
-2.82753845129324e-05
-2.4326620249063e-05
-1.79987998761621e-05
-3.44505280242141e-06
-4.34733090323852e-05
-2.42578215525754e-05
-1.14503293257341e-05
-1.541006334618e-05
-3.72899629120681e-05
-2.02107769101723e-05
-4.89555553872767e-06
-2.77384552150309e-05
-2.52580333848074e-05
-1.39513999176278e-05
-2.71860320169483e-05
-1.13234377109701e-05
1.14393115596429e-06
-2.27046784164982e-05
-9.31535161190465e-06
-3.83715117366767e-05
-1.05711174401879e-05
-2.74976424487401e-05
-1.35674250708532e-05
-2.28915883283458e-05
-4.84473684719242e-05
-4.39198608680501e-05
-4.74443062185493e-05
-4.8759912530802e-05
2.11207667859123e-06
-9.62026120929901e-06
-3.9636931073216e-05
-2.03557343115041e-05
-2.05264472094808e-05
-9.0799230169742e-06
-4.53123933487791e-05
-1.67909217359041e-05
-5.06454143455089e-06
-3.69238942505027e-05
-1.00933395282904e-05
-3.21056468523841e-05
-2.30236884559915e-05
-2.74448881958182e-05
-2.20558965067094e-05
-2.030231997415e-05
-7.90231345394985e-06
-1.8462161498263e-05
-1.62704530937922e-05
-8.65434973215644e-06
-3.27841062837736e-05
-4.73061402850162e-05
-1.64906229303527e-05
-4.57531787551817e-05
-1.21960245849619e-05
-2.77980705478516e-06
-3.5577895072516e-05
-2.87753137814268e-05
-2.00984447296096e-05
-1.92219348768615e-05
-1.98976537888109e-05
-3.79571744307848e-05
-3.35312464488394e-05
-3.31839630548986e-05
-2.40833731896973e-05
-1.70109701219797e-05
-1.25551829426556e-05
-3.86160697318984e-05
-1.24877169719168e-05
-7.14254086111834e-06
-4.47027211156244e-05
-2.2313025294602e-05
-2.05048403173635e-05
-2.80666672357743e-05
-3.00578648101852e-05
-2.36260009233137e-05
-1.42896325820436e-05
-2.64642048645873e-05
-1.8084086204079e-05
-1.2299555192221e-06
-1.80779250993827e-05
-3.25182369537e-05
-2.49875002261579e-05
-1.00182036467059e-05
-2.84351823693143e-05
-2.76006419185094e-05
-1.01686352354624e-05
-4.0722449731902e-06
-9.28673961150519e-06
-1.6076653723519e-05
-7.32631167940362e-06
-1.32181807615069e-05
-3.03900679932973e-05
-2.43416546200516e-05
-4.74252042814122e-05
-2.1911212002848e-05
-3.04768873213636e-06
-2.22926893997605e-05
-3.10374788575142e-05
-1.89766351638514e-05
-2.41237628863384e-05
-1.97212191250847e-05
-1.77400109567339e-05
-1.18007997187532e-05
-4.37089307488492e-06
-3.07047920950735e-05
-2.45398571139249e-05
-1.82016924500831e-05
-2.57371124891275e-05
-3.83439478958024e-05
-3.75575532481848e-05
-1.83014503876607e-05
-1.74301435355663e-05
-1.89926742374363e-05
-2.32174697669894e-05
-2.62759061593071e-05
-2.8478240500817e-05
-2.15669922288667e-05
-9.52689146372506e-06
-2.18015121034758e-05
-2.22059500605807e-06
-2.78097270665779e-05
-2.46291751021548e-05
-3.16944317504825e-05
-1.12735888774717e-05
-2.10585553506262e-05
-9.14779850610279e-06
-6.04132057214202e-06
-2.73070046073828e-05
8.35533180960168e-06
-1.2401985886241e-05
-2.54102565955462e-05
-2.35290770605107e-05
-1.86001317165557e-05
-4.86621687150763e-07
-2.22192608093613e-05
-3.32936833538566e-05
-8.2910120737137e-06
-1.93871660218302e-05
-2.96131817792489e-05
-9.61256742574495e-06
-2.78762515143398e-05
-2.93376071003482e-05
-1.44680186897245e-05
-1.51461241836291e-05
-2.21528375349667e-05
-3.4226859239113e-05
-3.45663426031238e-05
-1.5747749859497e-05
-1.99925513207237e-05
1.79979861254985e-05
-1.70188925098636e-05
-2.65354483975827e-05
-3.52405459031369e-05
-1.62227880125753e-05
-1.77915654050341e-05
-2.96096426093463e-05
-1.65855779076925e-05
-1.21894545204613e-05
-2.74421170693289e-05
-1.75510559840553e-05
-2.74652267225213e-05
-4.26456676118372e-05
-1.98006967419636e-05
-3.0177620856143e-05
-2.62059897347223e-05
-2.19708773580496e-06
-6.38245270718534e-06
-1.29861732190987e-05
-1.14521139044241e-05
-1.49737329371476e-05
-3.4442419576557e-05
-1.76150030594323e-06
-1.3755985671257e-05
-1.53020220084926e-05
-2.84598972936197e-05
-3.37856436930609e-05
-3.07115331534971e-05
-1.91943104364103e-06
-2.64749743180336e-05
-3.14858383989218e-05
-5.86520166680789e-06
-2.10550329043722e-05
-1.04609232413845e-05
-3.37317434751307e-05
-3.30164474749005e-05
-1.94585006619012e-05
-1.60738441519768e-05
2.9298901363672e-06
-1.63772790220891e-05
-9.07580662789324e-06
-3.86166176835709e-05
-2.36785486580162e-05
-1.83165514879885e-05
-2.94998378741253e-05
-2.02808040502854e-05
-1.86701151238257e-05
-2.61933613169579e-05
-1.88310466869488e-05
-3.23895358124969e-05
-3.05785606621652e-05
-2.19487859347663e-05
-6.05189407924801e-06
-2.24938591608108e-05
-9.4316260332006e-06
-7.37058393338585e-06
-2.13326730817925e-05
-1.57475600247879e-05
-2.3237429197334e-05
-2.6995235073234e-05
-2.26247581859837e-05
-5.51317989373186e-05
1.43099594489904e-08
2.27895778237067e-06
-2.23362092451502e-05
-1.91530129453364e-05
-2.37374161915933e-05
-2.81240213863833e-05
-1.65234763115408e-05
-3.99587386936833e-05
-1.35493584756019e-05
-3.0993165699185e-05
-1.1953751803227e-05
-3.57966637934628e-05
-2.17886351713779e-05
-2.76524679639902e-05
-1.04404849245295e-05
-2.86159170592712e-05
-2.05461348507955e-05
-1.10367713725522e-05
-2.37802247691248e-06
-2.14626552595957e-05
-3.11215413420951e-05
-1.13254480039986e-05
-2.4862974865185e-05
-1.95072083623847e-05
-4.49721788942412e-06
-3.08264665872185e-05
-2.06700736422e-05
-1.34500882118618e-05
-1.53855046707701e-05
-2.42236145530783e-05
-2.39963095611038e-05
-4.00244570623772e-05
1.22448079262544e-06
-1.6936965647424e-05
-7.01503235338007e-06
-2.92610992093338e-05
-1.97589127792655e-05
-3.79974369699096e-05
-2.05910205581294e-05
-1.39956303956495e-05
1.90327335559196e-06
-3.09292462595304e-05
-2.16729886958176e-05
-3.48344770658974e-05
-3.09730457963363e-05
-1.73293992627019e-05
-2.85684201096727e-05
-8.09154040439945e-06
-3.62231418277397e-05
-4.95548363599514e-05
-2.53040659146786e-05
-3.34047003101281e-05
-1.39326792388219e-05
-2.2202311589734e-05
-1.63849395506801e-05
-2.15956157705949e-05
-2.4315238664521e-05
-3.06485686888819e-05
-5.94608379231158e-06
-2.88016051122263e-05
-2.00132778425753e-05
-3.76888876643346e-05
-2.72022609716513e-05
-3.43645976374319e-05
-2.55375032388667e-05
-4.44960030993763e-05
-9.27063144401772e-06
-4.69969144076282e-05
-2.09837661337923e-05
-2.74297717841912e-05
-3.8144469358099e-05
-3.76851408622308e-05
-2.15714540077528e-05
-3.88314488068781e-05
-3.63619892028778e-05
7.33917815882036e-06
-3.97390989732736e-05
-5.54201860212911e-05
-9.18552867194437e-06
-1.40942815036664e-05
-6.65267627215505e-06
-4.42704476244672e-05
-2.97547015439356e-05
-2.99363835022936e-05
-3.98602791965528e-05
-1.90610278254788e-05
9.22402167375186e-07
-1.88580291570833e-05
-2.42669682217691e-05
-2.95197362300286e-05
-3.13765190817756e-05
-1.73070832771408e-05
-9.00550658329419e-06
-2.6326553606527e-05
-2.67676577986439e-05
-3.09177566022174e-05
-4.2604518632888e-05
-8.08179095015353e-06
-1.84904555508911e-05
-1.42948986172712e-05
-2.10862313181148e-05
-2.90757143672172e-05
-1.34055562373348e-05
-1.37434258212869e-05
-1.53893275735317e-05
-2.79170291694958e-05
-3.19157053585691e-06
-1.57124978814066e-05
-1.22294671873957e-05
-2.75457920576962e-05
-2.43613011950972e-05
-1.72531523776604e-05
-2.54047708471931e-05
-2.78745732797857e-05
-3.4730623308868e-05
-2.11716572248067e-05
-1.75543262082438e-05
-1.73398895118909e-05
-2.66515052337302e-05
-2.74242128219837e-05
-3.21578494679347e-05
5.16762447868864e-06
-1.17212415280601e-05
-1.80595431943019e-05
-2.16409089512689e-05
-2.4811094762627e-05
-2.19553506252135e-05
-2.08878443124393e-05
-2.53117168876513e-06
4.96861954412403e-06
-1.71900706836454e-05
-1.09875915165596e-05
-1.88751260908479e-05
-6.04818294217544e-06
-1.88047928430962e-05
-3.02141456977805e-05
1.03778802320763e-05
-4.53289980774604e-06
-1.6331578097345e-05
-2.00357906686768e-05
-4.08263463494103e-05
-1.99280583524809e-05
-1.50777967231719e-05
-2.84133614673327e-05
-3.06566593172051e-05
-2.58169762531997e-05
-1.74337495920033e-05
-1.04479377139502e-05
-4.06317763725769e-05
-2.2987247060994e-05
-2.10499916773684e-05
-3.13016202984977e-05
-1.77205914543902e-05
-3.74741540040794e-05
-2.06317791917168e-05
-2.60200180647961e-05
-2.6396830480041e-05
-3.13784434865721e-05
-2.53014898238915e-05
-3.94754981910712e-05
-3.56970879815569e-05
-3.42008194669851e-05
-2.89274720938331e-06
-1.93545657911934e-05
-4.21484159612193e-05
-3.47046346796962e-05
-1.5450711380662e-05
1.87330453359697e-06
-2.13933717791381e-05
-2.72930529029387e-05
-4.24178839782725e-05
-1.84721880348812e-05
-2.06258590531793e-05
-4.94900927747744e-05
-2.64596240331269e-05
-2.57992146127017e-05
-3.42096558507194e-05
-1.82669036124305e-05
-1.42233819111186e-05
-2.42437440485651e-05
-5.32599223749715e-06
-1.79647102727106e-05
-1.19109335051676e-05
-3.34228872354791e-05
-2.99333852290419e-05
-2.9443548820045e-05
-1.53978012653597e-06
-2.58639034800338e-05
-9.68581880800558e-06
-1.50901740367345e-05
-4.49292232528307e-06
2.69251984462351e-06
2.73933367553892e-06
-5.24324780826936e-06
-2.43578746251171e-05
-2.28475810235893e-05
-3.01797134941863e-05
-1.59253620622688e-05
-3.47060521270091e-05
-2.07444811410722e-05
-2.02121833466906e-05
-1.39963222469288e-05
-1.88900713285579e-05
-2.23491308360512e-05
-2.09435449367129e-05
-3.30565874955192e-05
-3.71870053828812e-05
-1.89213270624511e-05
7.65059160549371e-07
-3.7747436741236e-05
-4.18502433053983e-05
-4.35612257100933e-05
-2.13389986229019e-05
-1.77248917845215e-05
-3.73459574924471e-05
-3.93766917628609e-05
-2.55895542169e-05
-2.42875585508483e-05
-1.29116151815374e-05
-1.94658073790592e-05
-2.53559864553813e-05
-2.85461704907387e-05
-3.82895781832835e-05
-3.17739969980542e-06
-2.11692237299668e-05
-3.91142771375722e-05
-1.1651035908193e-05
-5.41380048047115e-06
-1.5467641673832e-05
-2.90121968369339e-05
-4.35822079472838e-05
-1.57786103289986e-05
-9.3231773125038e-06
-1.16871677588133e-05
6.79461212176622e-06
-1.44461368556918e-05
-2.41581862255734e-05
-2.70391026552486e-06
-1.09161790229794e-05
-1.39127644716644e-05
-2.16820132466959e-05
-4.65586439392849e-06
-1.8901993166047e-05
-4.14825970729823e-05
-2.47284330285504e-05
1.20890144870688e-05
-2.89455899617434e-05
-3.12296513545305e-05
-1.30693033407188e-05
-1.79423321747582e-05
-4.09732479410542e-05
-5.03627410473278e-05
-2.2380333316124e-05
-8.99906726454422e-06
-2.45768020084222e-05
-2.0589362371608e-05
-1.69974145337296e-05
-4.42495557362998e-05
-3.06350809320655e-05
-1.03092758732468e-05
-3.07807146924451e-05
-1.34209335940574e-05
-2.75825435820469e-05
-2.19763236085784e-05
-2.95604875513841e-05
-1.94326110682194e-05
-1.53499398800842e-05
-4.33028704259319e-06
-9.65683952877097e-06
-3.42139550129061e-05
-2.26316994280739e-05
-3.81288491375542e-05
-1.23865044444764e-05
-2.97018982480159e-05
4.89899627109144e-08
-2.17492637025491e-05
-2.89874835368237e-05
-1.33667142709073e-05
-6.2586502096881e-05
-1.62774764349491e-05
9.01924410740579e-07
-1.22497980497352e-05
2.25045108961988e-06
-8.10027802354108e-06
-2.10961008005338e-06
-2.22231493881008e-05
-9.51759772481198e-06
-2.10385140919262e-05
-9.60608818003012e-06
-4.93991068759158e-05
-1.49256018519345e-05
-1.64646411983708e-05
-1.86754644443823e-05
9.99884259758274e-06
-2.62514947560438e-05
-2.23692633553722e-05
-1.72976346881285e-05
-1.68796961626729e-05
-1.3639932833279e-05
-2.79192242808938e-05
-4.09094829254976e-05
-3.57494853279932e-05
-7.75356870005297e-06
-8.95205426125158e-06
-4.70379357359482e-05
-6.72481429304968e-06
-1.44265296359621e-05
-1.63612770015375e-05
-1.72768822391166e-05
-4.98581096894011e-06
-1.71217498164187e-05
-2.14276685865518e-05
-1.58340318041725e-05
-1.63480960890753e-05
-7.41827727362431e-06
-2.9457701308861e-05
-3.79266816024685e-05
-5.77623687931828e-06
-2.44119756355964e-06
-2.58964708782107e-05
-2.76846250506781e-06
-7.94392418110653e-06
-3.17408095599447e-05
-3.01672393880258e-05
-2.50240934583319e-05
-2.58143417146189e-05
-2.84183156381334e-05
-3.40398814881853e-05
-4.21741931960864e-05
-2.96581458610751e-05
-1.61203052614901e-05
-1.39823759603675e-05
-2.71705649594719e-05
-3.56904936030851e-05
-2.37330284011368e-05
-1.01811149995494e-05
-3.30193561838295e-05
-1.85123584108405e-05
-1.29702515714756e-05
-2.69306397974471e-05
-2.06817639271166e-05
-2.08892797626236e-05
-8.25964158117834e-06
3.64159667832543e-07
-5.91766751851851e-06
-3.13721365348702e-05
-9.97762876953329e-06
-3.18532584264992e-06
-2.24084769415825e-05
-2.66071258680345e-05
-1.86353429050287e-05
-3.92544574675197e-05
-6.09467824499843e-06
2.90969265031378e-06
-1.70129445183684e-05
-2.76033309479117e-05
-2.28369237899756e-05
-5.25933262901865e-06
-2.84793761891654e-05
-3.20297449000868e-05
-1.8661024997738e-05
-2.08888262402204e-05
-1.35844491287814e-05
-2.65257064350634e-05
-2.26806814192793e-05
-3.09114659766554e-05
-2.25321096330057e-05
-4.05209738921455e-05
-2.76615459595241e-05
-3.79637270990033e-05
1.59803993369328e-06
-2.11550418550609e-05
-1.29461652638777e-05
-8.52191802636028e-06
-2.71895102186743e-05
-1.87587719606955e-05
-1.12970539309949e-05
-2.00587898158136e-05
-1.60270038702444e-05
-2.05038555075054e-05
-6.20347100218038e-06
-3.20408209378967e-05
-3.61830816867769e-05
-2.6852528626406e-05
-2.86238019727999e-05
-1.18722420436156e-05
-1.33272763465854e-05
-2.44024367024119e-05
-1.33042146466374e-05
-2.1828861956746e-05
-1.23697140290773e-06
-2.24159148234587e-05
-8.35446231778818e-06
-3.81686213934293e-05
-3.3627487606651e-05
-4.36764795640393e-05
-3.23784232542264e-05
4.77188545366873e-07
-2.16434391985337e-05
-3.48767545718113e-05
-1.17411746487757e-05
1.31977120892147e-06
-2.80871242876125e-05
-2.53959243857686e-05
-1.64596180826618e-05
-2.23276631804859e-05
-1.33934162174251e-05
-1.59744399357725e-05
-2.86511355401857e-05
-2.92471236455593e-05
-1.03276765962418e-05
-7.50422997601866e-06
-5.32338677649475e-05
-1.92170781227814e-05
-1.84685450356792e-05
-4.33912942933594e-05
-2.24671271754782e-05
-2.37818376363567e-05
-2.37726227138714e-05
-2.1631689186695e-05
-1.80580810804459e-05
-1.67519936125647e-05
-4.19591442931795e-05
-1.83563131781913e-05
-1.89395831041536e-05
-5.97078560860197e-06
-3.47731742633417e-05
5.47493991352916e-06
-2.32224356001688e-05
-3.60709636316351e-05
-1.2984547337114e-05
-1.43788774573039e-06
-7.91895506109703e-06
-2.29480517363397e-05
-1.91764194634913e-05
4.26758008822208e-06
-2.32111258183764e-05
-1.37993551885517e-05
-1.90394617796316e-05
-3.93425066573718e-05
-2.9989311017319e-05
-2.42060314935066e-05
-2.09422570374901e-05
-2.00322643375611e-05
-4.86525979318271e-06
-2.71267561767235e-05
-2.30841808901364e-05
-4.31571327609092e-05
1.18872050826369e-05
-2.71919689047268e-05
-2.14634824680326e-05
-2.03556971035374e-05
-2.04009078370952e-05
-1.5508895977896e-05
-2.34375623755601e-05
-1.97320581233033e-05
-2.75801709613047e-05
-1.34645714308727e-05
-1.62789165815293e-05
-6.22935491667692e-06
-4.26379873643748e-06
-3.99413056483477e-05
1.16746289170281e-05
-1.69737179371757e-05
-3.06903035213089e-05
-2.04267465186055e-05
-3.40283392136028e-05
-1.72194141824168e-06
-3.05996736459948e-05
-2.14950223417521e-05
-3.49282506901529e-05
-5.9386602985405e-06
-1.75468135211305e-05
-3.35695710762485e-05
-1.50838100771138e-05
-1.83279294878306e-05
-3.30330575679366e-05
-1.09465095725727e-05
-2.50798374805381e-05
-2.51713359910159e-05
-3.11004516609086e-05
-2.14661194170305e-05
-4.0438186384902e-05
-1.67661543061663e-05
-2.1653472953435e-05
-2.85894120965856e-05
-2.42045191405161e-05
-3.19163422607005e-05
-1.46183501666775e-05
-1.75772796982776e-05
-2.23720757458762e-05
-2.08074931691345e-05
-2.96240770409196e-05
-1.33901759014577e-05
-3.50827400739208e-05
-1.45555010423834e-05
-1.63069910546121e-05
-3.17871486784972e-05
-2.84051394668177e-05
-7.68799827418698e-06
-2.98462042319931e-05
-1.60496491244499e-05
-4.23936793518845e-05
-2.25493286996043e-05
-8.44195438094024e-06
-1.75430546888927e-05
-3.28294032956062e-05
-7.20121352354211e-06
-1.67631976857533e-05
-8.68146735706502e-06
-3.3588172545645e-05
-2.37793463248646e-06
-1.82333870259564e-05
-3.02127967080893e-05
-3.56707223810909e-06
-2.50791563506529e-05
-1.6591617677672e-05
-1.21100961157226e-05
-3.27586596685812e-05
-1.3334846942049e-05
-2.55014829760539e-05
-7.03095094829623e-06
-1.2686038131955e-05
-2.87637017961975e-05
-2.16113619102661e-05
-2.44000632564266e-05
-2.9960865627301e-05
-9.44840580498832e-06
-3.9896741666898e-05
-4.36160549816163e-05
-1.7001110105853e-05
-1.7244549758885e-05
-1.37373326641397e-05
-1.67325928842041e-05
-1.01060586335232e-05
-1.78227323963618e-05
-3.42374938738524e-05
-3.62509320873336e-05
-2.63007899049781e-05
-3.33243642158479e-05
-1.01061928142114e-05
-4.19197111517748e-05
-1.32853157492029e-05
1.27719295436413e-05
-2.19831164573374e-05
-5.12639065743836e-05
-2.53098475438174e-05
-1.86430655297281e-05
-1.91887190940169e-05
1.70700860011674e-05
-1.65816091724431e-05
-1.92240762068676e-05
-2.20575860440442e-06
-2.95665187035727e-05
-1.51740128671664e-05
-2.59893570733333e-05
-1.62575848558411e-05
-4.46371557077891e-05
-1.88994050222549e-05
-8.61701003751947e-06
-8.9745804523084e-06
-2.35862131995296e-05
-2.73216598710821e-05
-1.63296270718209e-05
-2.36097269625716e-05
-3.96344483242207e-05
-4.59657242621332e-05
-1.0044442431633e-05
-3.67782884740601e-05
-2.89327682702331e-05
-1.69675043471067e-05
-9.46302358313819e-06
-1.52454003125051e-05
-6.91298443490053e-06
-2.42818489594344e-05
-1.89534368845811e-05
-3.5638582897012e-05
-1.5926286549614e-05
-9.37404940012743e-06
-1.82452741207593e-05
-4.40744219609355e-06
-4.44528728805617e-05
-3.65868990030919e-05
-2.50869860984119e-05
-5.29488766820287e-06
-1.400089792064e-05
-1.72869798656087e-05
-2.21911400966462e-05
-2.29345667376907e-05
-7.18896765594942e-06
-1.78647816631497e-06
-2.20732454773531e-05
-1.85943928154153e-05
-1.87929380817275e-05
-8.87391256912035e-06
-1.80060245071113e-05
-5.20901774511669e-05
-2.22345130704575e-05
-2.81059629367794e-05
9.17185210929854e-06
-1.42371613701845e-06
-7.19199972757591e-06
-3.14564344851283e-05
-3.25176854898166e-05
-3.3999634932811e-05
-2.68045207273596e-05
-5.02407463489332e-05
-1.73895053144185e-05
-8.94247376153041e-06
-3.8509469722946e-05
-6.57461219541125e-06
-1.48871559732769e-05
-3.17626701936226e-05
-3.87321372378742e-05
-1.25847438119711e-07
-2.06305429782265e-05
-2.86735234460158e-05
-2.02438773166092e-05
-3.23950141830306e-05
-3.81474920672439e-05
-3.58322350900878e-05
-2.8008298349678e-05
-1.04720715742733e-05
1.33290694026889e-06
-1.84488810471276e-05
-3.68700885649408e-05
-1.98215568095398e-05
-1.52814623652486e-05
-1.953753507036e-05
3.53707958552087e-06
3.57816596086019e-06
-5.88400091202187e-05
-2.90944983529614e-05
-3.44541165047722e-05
-2.68736234741376e-05
-3.29453996049234e-05
-1.02816766707903e-05
-2.27120852437015e-05
-2.27645203526082e-05
-1.67594457455593e-05
-1.27555055073967e-05
-1.49014259174305e-05
-2.029351188742e-05
-1.49238637186974e-05
-3.281159683829e-05
-2.17806128616768e-05
-2.16363436840341e-05
-3.01357872295146e-05
-1.99235806654415e-05
-2.63786206492428e-05
-3.09623942161292e-05
-3.95844883055606e-05
-2.8806681011259e-05
-2.46504396067264e-05
2.32401145966188e-06
-2.14447910130748e-05
-1.1923046941884e-05
-3.61683924203458e-05
-2.33715061554131e-05
-1.60461865497373e-05
-1.21358410837351e-05
-1.51863946359436e-05
-4.22672232188204e-06
-1.1898606237067e-06
-1.37241600594398e-05
-2.24444796638251e-05
-3.26655844862483e-05
-2.76210244324871e-05
-1.72753701337329e-05
-1.07479371062917e-06
-2.09139849975556e-05
-3.85123910954181e-05
-2.96586808093238e-05
-5.95532614331219e-06
-3.07967698608089e-05
-1.2490844485115e-05
-1.37018901322439e-05
-2.29607706760126e-05
-3.94567896736663e-05
-1.78758903781949e-05
-1.26774757508034e-05
-3.37681386884087e-06
-2.45896407544062e-05
-1.12561525942327e-05
-3.64359296539474e-05
-1.4704614132883e-05
-2.60170857167849e-06
-3.07800615653651e-06
-2.76132605688019e-05
-2.71282840270392e-05
-2.99717783912441e-05
-2.0272891313897e-05
-2.68296037133839e-05
-1.95040553245274e-05
-1.72893429240695e-05
-1.3180535062718e-05
-2.46225732940717e-05
-2.35636885317242e-05
-2.53182645376465e-05
-4.22733155122365e-06
-1.7371082511919e-05
-1.17520890567938e-05
-1.32670108900322e-05
-1.72978405569028e-05
-2.19086492405086e-05
-1.40207034593294e-05
-3.43299884574793e-05
-2.27940609559878e-05
-2.86644081995538e-05
-2.08380447523108e-05
-7.75733292994036e-06
-2.76271909660043e-05
-3.42757135201499e-05
-1.67617383234102e-05
-1.1510397215575e-05
-5.09462275072595e-06
-2.81621033410575e-05
-9.36811417476388e-06
-3.41802841426611e-05
-2.6293584088252e-05
-2.221729368356e-05
-3.05028005937817e-05
-5.48032109322262e-06
-1.91423304142348e-05
-1.34459949720131e-05
-2.46948231058253e-05
-8.3986218332805e-06
-2.99876857366308e-05
-3.00315857743389e-05
-6.7598314271423e-06
-8.81861838167266e-06
-3.78182103986042e-05
-2.45614444584786e-05
-3.51487514169961e-05
-2.46567303820261e-05
-2.56174807259613e-05
-4.5677157681355e-05
-3.72709622090221e-05
-1.85440844277679e-05
-2.82484536578759e-05
-8.52356185982374e-06
-3.65237779442116e-05
-4.99337116731515e-06
-2.53385097592702e-05
-4.33369999731769e-05
-3.85550631721754e-05
-1.15985568751862e-05
-3.37774356096538e-05
-4.07774553957477e-05
-1.91807250411058e-05
1.23911107478798e-05
-4.05068869191189e-06
-2.57693589830201e-05
-2.79472309348962e-05
-2.26239209688757e-05
-6.79979768630044e-06
-1.43920405374559e-05
1.31992068329164e-05
-1.9337080114832e-05
-1.49469974716029e-05
-1.9797629109818e-05
-2.23111890412287e-05
-2.04684823067848e-05
-2.49403541731227e-05
-9.3770181376473e-06
8.52579930706292e-08
-3.55578284029677e-05
-2.2678614160519e-05
-9.98193464002454e-06
-2.93415880655456e-05
-2.55383462360233e-05
-1.02684134734759e-05
-3.99865570930207e-05
-7.39953585037722e-06
-1.91042955251907e-05
-1.64097719140038e-05
-3.24566333282243e-05
-1.35255548849286e-05
-2.62658186360948e-05
-1.14059248656005e-05
-1.48550002035128e-05
-2.60715057269188e-05
-1.85383212416163e-05
-2.74324414942547e-05
-2.05622749186996e-05
-1.08168194225703e-05
-2.9925520525125e-05
-1.34294116899686e-05
-9.09826516024907e-06
-2.43554283851345e-05
-2.86199199569092e-05
-1.95674032810174e-05
-2.36985538589196e-05
-3.35177179643076e-06
-3.46695258130013e-05
-3.158582638671e-05
-1.51337525482993e-05
-1.27156931014267e-05
-2.92185946640259e-05
-2.25245093875895e-05
-1.5905544668401e-05
-2.72314903204264e-05
-1.81164202376195e-05
-2.53695843885984e-05
-1.9207573308165e-05
-1.72042164140176e-05
-2.93294644607075e-05
-2.79115374787687e-05
-1.74943156464693e-05
-1.50959789334797e-05
-2.53887695535552e-05
-5.56866924721836e-06
-1.56082381559571e-05
-2.93852048414402e-05
-2.96566198247983e-05
-4.51535644048269e-05
-3.04640237678277e-05
2.10219815815793e-05
-3.17705198331033e-05
-1.98714645491492e-05
-9.6365331592825e-06
-3.04926430791833e-05
-1.80328957782561e-05
-3.02302399080136e-05
-1.78854107534955e-05
-1.87918482071831e-05
-3.24848379086448e-05
-2.50822666939742e-05
-8.60198719613873e-06
-2.37900624728922e-06
-3.89355276461234e-05
1.35396191845979e-05
-7.18482270535532e-06
-1.5844942903127e-05
-3.42017248709408e-05
-3.35030490959532e-05
-3.68069827633836e-06
-3.03533643740967e-05
-2.10082175458159e-05
-5.60487119549025e-06
-1.89448621232975e-05
-1.12644876335707e-05
-5.32194807561209e-06
-3.39674262582982e-05
-2.12010351170864e-05
-8.77414756255922e-06
-2.2208124097179e-05
1.4330272612733e-06
-2.19181886329843e-05
-1.63051967402371e-05
-2.56178859317719e-05
-8.86734581341829e-06
-2.47269781475841e-05
-3.58443702955733e-05
-4.09768885716949e-05
-3.5679735623171e-05
-4.35590664873269e-05
-3.54204025534565e-05
-1.4039717959924e-05
-1.97789529757657e-05
2.23872648173502e-06
-2.41408046856461e-05
-1.57654232616205e-05
-9.30438117711102e-06
-1.68435562773454e-05
-3.35988433430227e-05
-2.58406936858289e-05
-3.188143721228e-05
-3.56239697074462e-05
-1.38103494116325e-05
-1.04127831409574e-05
-1.32657196835727e-05
-3.16928375922903e-05
-7.98529414888583e-06
-3.26928729588157e-05
-2.51954687680016e-05
-1.87577050160104e-06
-2.0746335762188e-05
-3.7721241336646e-06
-2.06964298554679e-05
-3.78634192547272e-05
-3.76835243503783e-05
-4.13420705930067e-05
-3.45059255702032e-05
-1.71932959709355e-05
-4.21410091901466e-06
-2.96747546772557e-05
-6.10483657015111e-06
-1.96328627681549e-05
