# Supplementary material for: Research on computational propagation and identification of mine microseismic signals based on deep learning
Source: PLoS One. 2025 Oct 22;20(10):e0334641. doi: 10.1371/journal.pone.0334641 (PMC12543183; doi:10.1371/journal.pone.0334641)
Supplement: S2 Data — (ZIP) [file pone.0334641.s002.zip › 000100500002030.xlsx_0.txt_24.txt.txt]

-1.94601457044303e-05
-3.41211780710575e-05
-5.78580268697915e-06
1.57974643543711e-05
1.84293788748256e-06
-3.74480657091521e-05
-2.24659717676034e-05
-7.49664625099782e-06
-2.33594422940809e-05
-2.69303540495398e-05
-2.87953001477119e-05
-3.9579507797512e-05
-2.30795400671074e-05
-2.68409046254156e-05
-1.80337988550868e-05
-8.48668832662804e-06
-3.66303658707264e-06
-4.50919894428982e-07
-1.43836107048416e-05
-2.60703587706299e-05
-7.83442915744933e-06
-3.04213024598906e-05
-4.88857878896915e-05
-1.66394371425249e-05
-2.88825626403806e-05
-2.58502249634376e-05
-1.67270081818888e-05
-2.01091135052519e-05
-6.48135318618851e-06
2.44784719903802e-06
-1.36336393469791e-05
-5.68727750122338e-06
-5.20553331263607e-05
-2.33784861229507e-05
-9.40447436154172e-06
-1.88455687892423e-05
-7.24990640365554e-06
-2.31515575545761e-05
-2.42259810941803e-05
-2.607240919373e-05
-4.11999794639868e-06
-3.31523118724036e-05
-1.95082184315275e-05
-1.61161947701939e-05
-1.13122001594905e-05
-3.35472547484048e-05
-1.75424205235449e-05
-3.95895506373672e-05
-2.82034913831957e-05
-3.06159816651776e-05
-1.19679061679539e-05
-1.73327719539902e-05
-2.23443250072589e-05
-2.43265823017452e-05
-4.14669719641967e-05
-1.45708344849049e-05
-5.82069287840123e-06
-1.71574675956986e-05
-4.74975965998379e-07
-2.02654173071386e-05
-9.89015219330849e-06
-2.5879795879802e-05
-3.47098656274225e-05
-1.68667605327909e-05
-2.76318055272243e-05
-1.9595599824929e-05
-2.31285767758357e-05
-1.51008955467054e-05
-1.494761427136e-05
-1.91760205628475e-05
1.44005372041255e-06
3.57237207534762e-06
-2.50221016783565e-05
-2.60932977010446e-06
-3.45717110872176e-05
-4.87494667896538e-05
-3.55006181625217e-06
-2.76145491131356e-05
-2.54743285912855e-05
-1.86753332363264e-05
-5.69216724118504e-06
-3.60360694558491e-05
-2.29899802988026e-05
-9.59506557142867e-06
-3.20102766132627e-05
3.94251781010226e-06
-1.94756418115343e-05
-2.78119840010663e-05
-3.73973439296151e-05
-5.48325051761745e-05
-2.22101663347499e-05
-4.34743395529943e-05
-3.46617133524445e-05
-2.29655331084717e-05
-3.01240734253646e-05
-3.50171088121488e-05
-7.52121697569229e-06
-2.00808252681045e-05
-1.97792458149045e-05
-3.06054543362568e-05
-1.94198752726614e-05
-3.53825799543405e-05
-3.86296454800827e-05
-2.69524783623321e-05
-2.75470073513921e-05
-4.92092213422685e-05
-2.26090049184235e-05
-2.73863287115972e-05
2.56230757733606e-06
-2.49284875267404e-05
-2.02516233471059e-06
-2.45631220944913e-05
-4.5478389030887e-05
-2.04871915149714e-05
-1.6743825071852e-05
-1.76532261364582e-05
-3.35418867770287e-05
-1.36380283643633e-05
-2.81406141643858e-05
-4.16532689770983e-05
-1.8415614507446e-05
-2.56888263022717e-06
-1.87783680219126e-05
-2.31061077600917e-05
-2.62241552407301e-05
-1.10735914014563e-05
-3.09340535646076e-05
-1.64636272322344e-05
-3.77879598440829e-05
-6.88795378695072e-06
-1.38429963514115e-05
-9.95893218995453e-06
-2.07727236245306e-05
-3.40724587138106e-05
-1.68380610900441e-05
-1.61554767503918e-05
-3.87047969415236e-05
-1.74267262764022e-05
-3.85573647262758e-05
-1.86395866047125e-05
-2.82410623444979e-05
-1.60595595947977e-05
-4.29952610587056e-05
-2.08998336093919e-05
-2.07467173689893e-05
-1.26258084728743e-05
-3.31962980736606e-05
-3.07855669088576e-05
-2.20546091573124e-05
-3.02410973600941e-05
-3.29071969567115e-05
-2.26922860431502e-05
-2.60801360544128e-05
-2.30048585877103e-05
-3.28617666929464e-05
-1.9805203016127e-05
-2.48319969949609e-05
-3.27593499492899e-05
-2.98416364648769e-05
-2.46275498700661e-05
-1.40123261829691e-05
-4.00604318089006e-05
-2.18589131500579e-05
-5.6852126602687e-06
-2.16841303061441e-05
-2.71381400125476e-05
-1.6987604071554e-05
-6.37252389172497e-06
-1.57305471663806e-05
2.38148857576733e-06
-3.94656933448134e-05
-2.91745536432789e-05
-2.82124993084589e-06
-2.70153706743272e-05
-1.08203102981845e-05
-4.15006028459232e-05
-2.59838660129012e-05
-1.05705513882532e-05
-4.7238381460963e-05
8.97522008357006e-07
-1.27768211800721e-05
-1.56563154924913e-05
-2.92170522434343e-05
-3.41194875789625e-05
-6.05107684065221e-06
-1.18932917036122e-05
-2.83421792202269e-05
-8.06302317582808e-06
-1.61004484879917e-05
-2.60005308077196e-05
-1.78277957620549e-05
-1.42183552291095e-05
-4.23431892516483e-05
-3.32235728859196e-05
-3.21042754715112e-05
-3.14827705647564e-05
-5.01685866991259e-06
-9.05047224264761e-06
-1.32868513764435e-05
-1.83097470461268e-05
-3.46023346302506e-05
-3.50754701436807e-05
-2.58757947163252e-05
-2.36955690374473e-05
-3.73111555723566e-05
-1.74112000661124e-05
1.40054633170595e-05
-4.69412844311721e-05
-4.20787458832053e-05
7.09917878039096e-06
-2.70248098509456e-05
-4.15036843655946e-05
-6.35395328166885e-06
-1.669970927179e-05
-3.15936234729574e-05
-2.42898778361567e-05
-4.14979621145814e-05
-2.57275949068801e-05
-2.44873333395517e-05
-3.33417940561452e-05
-2.4942963705502e-05
-1.99400857362082e-05
-2.2212313011256e-05
-5.77593574666623e-06
-2.08486388971226e-05
-1.7993709862092e-05
-2.71374068815796e-05
-1.87106043651292e-05
-3.01876342975161e-05
-4.3849692842283e-05
-3.68262273767004e-05
-2.52037931760811e-05
-2.75168939469712e-05
-1.03448219854519e-05
-1.70032263886109e-05
-6.011853724703e-06
-2.10855708800027e-05
-2.47627191280138e-05
-1.56349788851557e-05
-6.23505934631471e-06
-5.91047796568768e-06
-2.49023596229578e-05
-2.93647794367178e-05
-2.5786821610747e-05
-2.29284029722459e-05
-1.16372343546969e-05
-2.90378289879552e-05
-1.08590930283359e-05
-1.49022535613181e-05
-1.56318236766908e-05
-2.41625841797102e-05
-2.52018252797642e-05
-1.00426919881631e-05
-6.47967587971353e-06
-1.61115441226241e-05
1.3019340624882e-05
-5.24331833847744e-05
-4.50631980342163e-05
-1.80724526060495e-05
-1.22679911742097e-05
-3.7672655271106e-05
-9.44981166781384e-06
-3.09554818956266e-05
-1.78305136032294e-05
-1.31342451386568e-05
-3.22612991304311e-05
-2.57621639381578e-05
-3.12473106846521e-05
-1.90427311328127e-05
-3.61614452526252e-06
-2.88213659268405e-05
-8.95225453314051e-06
-2.71163011008367e-05
-3.28815914289959e-05
5.71597737514899e-07
5.51125417398735e-06
-3.57122736275179e-05
-3.01136550077871e-05
-4.60074611689519e-05
-3.46526167468314e-05
-3.01800897725464e-05
-2.67434348832694e-05
-3.62448935259236e-05
-1.82350025507707e-05
-8.85451055462351e-06
-1.78316887834832e-05
-2.42080860365245e-05
-1.72321612754813e-05
-2.35460258899766e-05
-7.79501105884318e-06
-1.93534992693511e-05
-2.58084337585372e-05
-4.56070507444805e-05
-4.59079498739594e-05
-3.56018835211645e-05
-3.98534405598988e-05
-2.25068779501307e-05
-5.03142411338898e-05
-3.78837334155659e-05
-2.02078631259266e-05
9.89778269509531e-07
-2.18115568640169e-05
-1.12379159668829e-05
-3.37979504686238e-05
-1.4422780413037e-05
-1.58268194983296e-05
-1.01757284650653e-05
-1.56342030787534e-05
-3.14121441643674e-05
-2.69447647931579e-05
-7.33544875032426e-06
-3.25193221448094e-05
-6.34032373728764e-06
-3.32630705599973e-05
-2.04212825283816e-05
-1.44663378522694e-05
-4.66286760026913e-05
-2.26673738404818e-05
-2.20198319282325e-05
-1.98063083714815e-05
-1.6708328544752e-05
-6.26121146754276e-06
-3.74455482085286e-05
-1.51302467535011e-05
-3.15954732362643e-05
-2.74134421379752e-05
-3.05966464000274e-05
-2.46107068109023e-05
-2.67817085343131e-05
-4.90820148676601e-05
5.53925517863996e-06
-1.03739828268518e-05
-1.54216615033835e-05
-1.82285821088047e-05
-1.93957229137247e-05
-2.5399256581481e-05
-7.63343395183461e-06
-7.24253016893324e-06
-2.41375638104458e-05
-3.18724936039393e-05
-7.81982021202163e-06
-2.40897213990065e-05
-7.60362402122932e-06
-1.88421489101664e-05
-2.89519240004262e-05
2.17898103953318e-06
-2.22114844405032e-05
-3.54701259623865e-05
-1.71700160135241e-05
-1.94351650731104e-05
-1.08785403693621e-05
-4.00335055683818e-06
-4.12992159126806e-05
-3.02641572108524e-05
-1.18842407986495e-05
-3.67282722031144e-05
-2.40302094872408e-05
-3.4500876664877e-05
-3.53006751350903e-05
-3.05059211043042e-05
-2.45610912656233e-05
-3.82500976557124e-05
-1.14380086063468e-05
-2.38978537749459e-05
-3.11132559840366e-06
-1.677088771555e-05
-3.78510378899219e-05
-6.70101594334539e-06
-3.41222812672415e-05
-3.84369908857467e-05
-2.35736677824761e-05
-3.56525385906591e-05
-3.33699272249299e-05
-3.55379886294394e-06
-2.37405744611272e-05
-7.76471534390343e-06
-2.24278421031189e-05
-1.96211275220076e-05
-2.05853964738079e-05
-8.05828250719476e-06
-3.05385716179695e-05
-2.71259607681741e-05
-2.63858505739115e-05
-3.28589276238804e-05
-2.28718553731359e-05
-1.11795527954555e-05
9.24174001375622e-06
-8.26314934423188e-06
-2.3273955904582e-05
-1.04890640217547e-05
-2.17778253947632e-05
-2.60208959625636e-05
-1.31149045247762e-05
-2.69479325701104e-05
-4.68114787148682e-06
-4.42774126364816e-06
-2.12212076731959e-05
-1.39927018503942e-05
-1.06135552707135e-05
-2.49753531409749e-05
-2.93403308884152e-05
-2.3339431043364e-05
-1.79759091554241e-05
3.94126163581806e-07
-2.55126595586523e-05
-8.23883561580262e-06
-4.4999968606368e-06
-2.68450446793521e-05
-7.51091942366961e-06
-2.84402327518207e-05
-2.19270399935445e-05
-2.96596748268367e-05
-3.3197186630244e-05
-1.31477841100388e-05
-8.03887490045318e-06
-6.5594357211307e-06
-2.42628276624543e-05
-1.91175438800553e-06
-1.19491864312978e-05
-3.84528560375943e-05
-3.14504077926287e-05
-1.60177936285284e-05
-2.61367641051233e-05
-1.88355125233463e-05
-2.98598404803932e-05
-2.0679691656222e-05
-1.76715463070931e-05
-2.46934168847519e-06
-3.17513497290008e-05
-1.34853868081931e-05
-1.72959128712686e-05
-2.20795880614099e-05
-2.92209601210688e-05
-1.75481902794627e-05
-2.80979688487134e-06
-2.67051815582365e-05
1.78896581905403e-06
-4.00407224286756e-05
-1.6480526824376e-05
-1.04391904982738e-05
-4.30053555640516e-05
-4.22236486832831e-05
-1.24892185083986e-05
-2.22815934518255e-05
-2.35496617265368e-05
-1.61363339661544e-05
-2.07820750723061e-05
-1.09284423634075e-05
-9.36035085784068e-06
-2.32904430595139e-05
-2.05262111388038e-05
-2.71490370741888e-06
-2.7973887783586e-05
-2.65477772561554e-05
-2.45030356462748e-05
-2.84574023713365e-05
-4.93193213290316e-06
-2.94259468761954e-05
-2.12693650462511e-05
-3.17931164982283e-05
-3.87978684680237e-05
-1.42022174219271e-05
-2.43325680060192e-05
4.15130766402437e-06
-2.17013234183106e-05
-5.37661919580118e-07
-5.24523506958283e-06
-2.28426497590079e-05
-3.73070819506574e-05
-2.40147633400006e-05
-1.31457106845869e-05
-1.52791458667171e-05
5.56269059374914e-07
-4.83638001525926e-06
-2.74663443799919e-05
-1.45515730588737e-05
-1.86527107349464e-05
-2.82814953807263e-05
-9.2960925670058e-06
-1.67238617623974e-05
-2.81789301906265e-05
-8.59582706146103e-06
-3.2891707282942e-05
-3.17375938300403e-05
-2.17404663049949e-06
-1.11062997973174e-05
-1.80412566683901e-05
-3.77720798154204e-05
-8.53271820835273e-06
-2.16488041922064e-05
-1.91173205066582e-05
-9.89702428471354e-06
-3.8913014838193e-05
-1.35227449651928e-05
-2.68024271840843e-05
-2.41167774780789e-05
-1.13968906503946e-05
-6.28799691015893e-07
-1.45132967465209e-05
5.30750186160623e-06
1.64891509172895e-06
-2.33071108595263e-05
-2.52000268407735e-05
-8.88058951066441e-06
-3.38570555020798e-05
-4.10558700001201e-05
-3.01230795760797e-05
-2.22547645574832e-05
-2.18938979531774e-05
-3.07813840732287e-05
-3.53644542943515e-05
-1.4616608961424e-05
-1.78960066493998e-05
-3.22430358764319e-05
-3.11189596996755e-05
-2.57130485257367e-05
-9.37721979078198e-06
-2.56718085930754e-05
-2.61547983863582e-05
-3.49811695577141e-05
-1.22357818527909e-05
-2.68370627525248e-05
-2.8985526658614e-05
-3.29973185249506e-05
-9.43566188356047e-06
-3.07587305922656e-05
-3.44881898083918e-05
-3.47183853110994e-05
-3.78595816338519e-05
-3.581535414238e-05
-1.54620633280928e-05
-1.77060338468304e-05
-2.5451569377611e-05
-1.0846108768416e-05
-1.53415255620006e-05
-2.92850964614252e-05
-1.32501028301294e-06
-2.75661441890784e-05
-1.79843754866406e-05
-2.82661486299438e-05
-4.5502525918385e-06
-1.06165654401913e-05
-3.30022219341866e-05
2.27521260448849e-06
-1.47068868552004e-05
-3.08520322129691e-05
-3.9307860317918e-05
-7.75687230334712e-06
-1.49899552057408e-05
-2.22925686324607e-05
-1.83199371113241e-05
-1.66348473696668e-05
-1.79946558393688e-05
-3.99682524675487e-05
-3.64153671281381e-05
-2.82275778989896e-05
-1.35580903702405e-05
-2.90862981953298e-05
-3.34188225772151e-05
-2.05371624714702e-05
-2.76754727913523e-05
-4.66663289739836e-06
-2.07514455474605e-05
-1.51315247636215e-05
1.40242256877315e-05
-6.54661198395023e-06
-9.94486794513745e-06
-2.25078953273327e-05
-1.3836112637333e-05
-1.71265695515236e-05
-2.62715483504905e-05
-2.82460475165595e-05
-2.0805973755274e-05
-2.51523279585953e-05
-2.141027114481e-05
-3.76702627906855e-05
-1.33437205092568e-05
-2.34703000957173e-05
-1.48972386577636e-05
-1.13783640083538e-05
-2.28584975852531e-05
-4.42435911680141e-05
-4.90828060175781e-07
-1.6618411207282e-05
-2.49887289914168e-05
-2.29446056596336e-05
-3.56253506384247e-06
-1.33441935365305e-05
-3.77797089194761e-05
-2.89231314127986e-05
-1.66560762858623e-05
-2.59546874725609e-06
-4.3209651759884e-06
-3.6534928020004e-05
-6.48441705228127e-06
-1.59306588454817e-05
-2.73907183776816e-05
-1.6357616380598e-05
-9.64467056062002e-06
-3.94332459000025e-05
-2.19606499046737e-06
-5.03581624981968e-05
-2.10993667822724e-05
-2.86263221960925e-05
-1.31045822268058e-05
-1.26542325790768e-05
-1.35573147256034e-05
-3.49406780767941e-05
-2.60424574707641e-05
-7.56117970574132e-06
-1.92158453210378e-05
-1.70420196432981e-05
-3.02210994812741e-05
-2.24564968249863e-05
-2.03622999989978e-05
-1.66105184848629e-05
-1.09919157664761e-05
-3.93178530263847e-05
-2.03039399383627e-05
-2.90195797481165e-05
-1.79493834307128e-05
-2.57204048832101e-05
-2.34905299986681e-05
-1.91410483649136e-05
-1.22242821332679e-05
-1.59137321710227e-05
-3.1099893999944e-05
-1.40617206833595e-05
-3.80555816811774e-05
-1.2794683495308e-05
-1.68749530655034e-05
-3.63196932249493e-06
-2.37770604769556e-05
-1.26599349053008e-05
-5.86045446305112e-06
-9.04562110967292e-06
-3.33498923771053e-06
-1.68383184251984e-05
-4.90808021967259e-06
-2.12172662799465e-05
-1.31660270085447e-05
-1.25054071781134e-05
4.29723323278059e-07
-2.74055077013957e-05
-5.29241046469653e-06
-1.47881170152023e-05
-1.69293731980741e-05
-1.90650390462727e-05
-2.11548618620657e-05
-2.452920319596e-05
-7.04861790159233e-06
1.47624450317742e-05
-2.83972090193927e-05
-2.39428286693313e-05
-6.60499183059417e-06
-1.04465288414928e-05
-2.94814770458988e-05
-2.04174070019633e-05
-5.99625154039287e-05
-1.25557896894302e-05
-4.87635561893922e-06
-1.08339073603376e-05
-1.83673453213687e-05
-2.6292397237276e-05
-2.60831722793709e-06
-3.48316049190653e-05
-2.5692291976788e-05
-3.25993637407173e-05
-3.10786441005311e-05
-5.96788636896872e-06
-2.12405556857373e-05
-9.39709441837967e-06
-2.25518566495446e-05
-4.4983112988452e-05
-2.36875703081503e-05
-3.48463797719826e-05
4.17242466613029e-06
-1.40801480562491e-05
-3.18462710081639e-05
-3.01487712801184e-05
-3.8420299044082e-06
-2.99983455029996e-05
-2.49100795949838e-05
-3.19120575665188e-05
-1.2006831635387e-06
-3.15027324084825e-05
-2.3883173399761e-06
-4.50255702085748e-05
-2.66442448041931e-06
-3.4982111430396e-05
-3.70498157780262e-05
-2.44928593276083e-05
-4.36547246774622e-05
-2.22379480728792e-05
-3.68016347146333e-05
-1.95229477248362e-05
-2.06625082242342e-05
-2.3501053960594e-05
-3.13626835505229e-05
-3.26327382806459e-05
-2.68088048609305e-05
5.74988547174349e-06
-2.3509605491305e-05
-2.00650486187246e-05
-1.86084415735088e-05
-1.76981068078367e-05
-1.69244865224871e-05
-2.07638535063265e-05
-3.10518938636021e-05
-1.95809931858061e-05
-1.27706010281962e-05
2.57748870603538e-06
-4.6265304358873e-06
-3.42865949953819e-05
-1.66264692911967e-05
-1.49031909028144e-05
-1.47709887961735e-05
-9.15039230853715e-06
-2.76732624547652e-05
-1.62037372111364e-05
-3.62306386539141e-05
-5.85961635057482e-05
-2.60032354134499e-05
-3.33806960145529e-05
-3.80145620245653e-05
-3.31120327303111e-05
-4.63618485452911e-07
-3.54168089791415e-05
-3.79645578686509e-05
-1.37830032874992e-05
-2.31249330583006e-05
-6.02338899940067e-06
-1.06463026298506e-05
-1.50943388624638e-05
-8.8173572142116e-06
-2.41617321178744e-05
-1.87949195503635e-05
-2.52609085495269e-05
-4.43721120010247e-05
-8.50979780255507e-06
-2.64067833903135e-05
-8.83658705645227e-06
-1.11883671242804e-05
-3.71322736920337e-05
-3.170987936385e-05
-2.25778899481777e-05
-3.43735884409582e-05
-2.29449564750328e-05
-3.70985217076075e-05
-2.48819987973009e-05
-3.40534762613751e-05
-2.6595362631536e-05
-4.57519907423979e-05
-1.68975308223879e-05
-1.48222674110324e-05
-2.13208523765596e-05
-2.85328561632401e-05
-3.93743052710541e-05
-5.41637964234545e-05
-3.48450041213891e-05
-1.31533575566403e-05
-2.76325363797254e-05
-2.61325719242266e-05
-4.58364691315201e-05
-3.16074807630756e-05
-2.73130157425333e-05
-4.39526564510393e-05
-3.63349951713488e-06
-2.3890288226324e-05
-3.40047454505634e-05
-1.68629428892878e-05
-3.39084312111365e-05
-3.45320135321432e-06
-2.72060259817272e-05
-1.08047093917308e-05
-9.23012009075855e-06
1.40199391132015e-06
-2.30065548329955e-05
-1.94209365305329e-05
-2.97581943228461e-05
-3.13210603923994e-05
-4.97284416948456e-05
-2.67980617282744e-05
-1.44182853926957e-05
-8.97807844470728e-06
-6.61283920531536e-06
-1.71339066488756e-05
-1.46105298345602e-05
-3.05191686535429e-05
-2.71278779555303e-05
-1.10484414233915e-05
-3.58685775732994e-05
-1.65186214855044e-05
-4.28480871179244e-05
-1.83923134168247e-05
-9.51579378760226e-06
-1.0949339271154e-05
-1.09493434122493e-05
2.09898603360546e-05
-3.55749221221485e-05
-2.10615256190298e-05
-1.21865783869273e-05
-1.20190742078218e-05
-2.84280238870399e-05
-1.37666971085091e-05
-3.12462589306451e-05
-2.88179522784142e-06
-3.59562502509352e-05
-3.52015604267806e-05
-2.75033885383297e-05
-2.39928034701678e-05
-2.89893712312781e-05
-3.57452570735928e-05
-1.18710712185636e-05
-3.25826761955204e-05
-5.16066247368429e-05
-2.50575323044019e-05
-3.2074221372464e-05
-6.47771119622917e-06
-2.55420613765579e-06
-2.79012209879763e-05
-2.85198244528638e-05
-1.23445231480063e-05
-1.18244806680825e-05
-2.01354973958475e-06
-3.73015466752814e-05
-4.0324902358366e-05
-3.68965494671917e-05
-3.2436081203638e-05
-3.48668941466836e-05
-3.68988316979239e-05
-2.04843695818053e-05
-4.11463588272195e-05
-1.76466104510846e-05
-5.27523164045292e-05
-2.84045806598431e-05
-2.08946608230746e-05
-3.2864078912981e-05
-9.54679843647994e-06
-3.16879549058461e-05
-3.36860402685476e-05
-1.03778322886171e-05
-1.92051125389945e-05
-2.29928142539405e-05
-1.33253383885624e-05
-1.04240506156911e-05
-3.05845699740175e-05
-2.72564278150791e-05
-2.93197380723994e-05
-4.48393934131379e-05
-1.72490306902591e-05
-1.68202851464843e-05
-2.66354483135684e-05
-3.32244075885139e-05
-2.60038509250711e-05
-3.14135147598757e-05
-3.8102823175304e-05
-3.77285490397108e-06
-2.94925205791207e-05
1.93780522044985e-06
-3.84540938003194e-05
-3.29288143882201e-05
-8.10585575741407e-06
-2.76998350979092e-06
-1.36548545054231e-05
-1.74135188080496e-05
-2.76752919938005e-05
-2.36244917900551e-05
-9.76940827495445e-06
-1.96217082752501e-05
1.43381228844322e-05
-2.20985655780862e-05
-1.75553558588647e-05
-7.70207129086019e-06
-1.52504247707368e-05
-4.03542230880461e-05
-1.5770711359541e-05
6.36026396345415e-07
8.11934057500077e-07
-6.27737714503844e-06
-3.4444594493326e-05
-1.66980677621718e-05
-9.46702387759446e-07
-1.98856098254173e-05
-3.42327273284575e-05
-3.44299319569757e-06
-2.69694561614049e-05
-3.51174917777744e-05
-3.15110985300115e-05
-2.19381056217962e-05
-3.18751236946806e-05
-2.22521504086356e-05
8.73430605857739e-07
-2.44961845500083e-05
-4.46881503563191e-05
-3.00909489733099e-05
-4.21005239262978e-05
-4.24019532381867e-05
-1.73153857040667e-05
-2.15937091309152e-05
-1.90848823152656e-05
-2.40363185614597e-05
-2.72400199328158e-05
-4.06322915681624e-05
-8.46401762839794e-06
-1.82784466426831e-05
-1.27104376022318e-05
-3.35171599779615e-05
-2.21221154564994e-05
-1.90154720506178e-05
-2.97927270399992e-05
-1.85846182601484e-05
-1.64185570961556e-05
-1.75935418152397e-05
-3.00177464928498e-05
-1.78021847552761e-05
-3.02165940667634e-05
-2.7334023136899e-05
-3.06321662794868e-05
-8.66646094633453e-06
-2.72978802360775e-05
-2.64953099595552e-05
-1.65343458158681e-05
-1.58557362324328e-05
-9.75797863637176e-06
-1.95000850661345e-05
-2.05817215550693e-05
-1.3478701628799e-05
-1.08948733508503e-05
-1.96731639360938e-05
-2.28716810054327e-05
-9.21813071574271e-06
-1.53010835309525e-05
-1.36975193021927e-05
-1.75379800083988e-05
-2.63664752731296e-05
-1.51949860332993e-05
-1.83183516301199e-05
-2.30090357551015e-05
-1.33891299193979e-05
-1.96202278586479e-05
-2.30252976357491e-05
-1.74099614515582e-05
-2.86061974643948e-05
-2.64915478553418e-05
-2.60656179545327e-05
-1.13521044944493e-05
-1.1372223121061e-05
-2.56986947842833e-05
-2.80055043423121e-05
-3.15498662969276e-05
-1.73189231020666e-05
-3.23157801474646e-05
-1.87606412997129e-05
8.6417808560274e-06
-2.2949349754234e-05
-1.46078639945064e-05
-2.01175479925665e-05
-2.86508109805368e-05
-5.96502734329544e-05
-9.88137868648683e-06
-2.88691186054914e-05
-3.22552200612129e-05
-1.85300529483555e-06
-9.62664358259282e-06
-2.89721582007682e-05
-1.21187718152104e-05
-2.19766210776474e-05
-3.18303294881656e-05
-2.17965272686312e-05
-1.27461363018829e-05
-2.51388424318213e-05
-1.83677710102361e-05
-2.66382879472558e-05
-2.40874285747016e-05
-3.96034163675535e-05
-5.07628313539922e-05
-3.59795519314275e-05
-2.05764140556724e-05
-3.13448509848718e-05
-1.99622730742927e-05
-3.40909962056096e-05
-6.26962661574177e-06
-3.034829590229e-05
-3.3936115861296e-05
-2.95119291301899e-05
-3.42669205217405e-05
-3.2155673377318e-05
-8.86269274313795e-06
-3.05282947460473e-05
7.07736624078336e-07
-2.56057846201038e-05
-9.562712436493e-06
-2.79099170532092e-05
-2.09435986495126e-05
-2.10648728634064e-05
-4.19998625549774e-05
-1.96885376651737e-05
-1.78423237374033e-05
-1.02608476692033e-05
-4.94363624935374e-05
-1.19917466401242e-05
-2.99105097941198e-05
-1.88499529200841e-05
-3.36376770070552e-05
-3.23216844702116e-05
-1.22240291009267e-05
-3.01824395472943e-05
-3.02888224632439e-05
-2.33040938702634e-05
-4.10979341344164e-05
-3.19150465384889e-05
-1.50056847762066e-05
-1.59898428898582e-05
5.33003332436154e-07
-1.57491163034939e-05
-4.74013428399334e-06
-1.49088503624709e-05
-2.67912068740115e-05
-1.73632003815605e-05
-3.11137889294499e-05
5.96460521554043e-08
-1.10570058425772e-05
-1.71226259144985e-05
-1.55354044810866e-05
-3.6468746758378e-05
-7.33118353129548e-06
-4.33609757387827e-06
-1.2961980424907e-05
1.70696249497429e-06
-1.38604534136922e-05
-8.37513445449025e-06
-1.67304885496061e-05
-1.88627841293753e-05
-2.17983556791007e-05
-1.45128428787067e-06
-2.72792756238008e-05
-1.7427641620156e-05
-6.75047576568471e-06
-3.99889973515564e-06
-1.91813869506486e-05
-2.3217498371113e-05
-3.3589268747403e-07
-2.81346254538109e-05
-1.64710611718938e-05
-2.57154518346736e-05
-2.77141249528482e-05
-3.24202504024437e-05
5.88897926817184e-06
-4.72196396214975e-06
-1.6906508259463e-05
-1.9229290772264e-05
-1.60143049080423e-05
-4.14473272763693e-05
-2.09063456364361e-05
-2.1780565711347e-05
-3.02684440896891e-05
-2.7248131295362e-05
-2.17835520002452e-05
-2.45060975134901e-05
-2.94682058170922e-05
-2.86671507689245e-05
-2.90502335445007e-05
-4.71281389478253e-05
-3.80703794884601e-05
-3.84914109234192e-05
-1.05583264937718e-05
-3.35013627378087e-05
-8.78654771129352e-06
-2.67361500128029e-05
-3.82497367696173e-05
-1.34191029146103e-05
-3.1634348566698e-05
-1.39060131079918e-05
-2.29709959488416e-05
-1.22615078021183e-05
-2.59467090771847e-05
4.45801400803188e-07
-4.42334200417674e-06
-1.83665215913418e-05
-2.75182382314115e-05
-2.34436131270008e-05
-2.25573011018261e-06
-1.20893743929113e-05
-4.33087326176273e-05
-2.24450315257617e-05
-1.00370794621594e-05
-1.05046256212201e-05
-2.29475823711876e-05
-2.3121050407983e-05
-3.17637746160996e-05
-1.91880574211405e-05
-1.21218562463438e-05
-3.95951094683826e-05
-3.76764104480865e-05
-1.08825123099243e-05
-2.48048788515722e-05
-4.92251542677369e-06
-1.05935048684034e-05
-2.31838992705002e-05
-1.59864552609965e-05
-1.7240686084992e-05
-3.18453938933464e-05
-1.18711961020624e-05
-2.92762003579465e-05
-8.94572044884783e-06
-2.01753426802689e-05
-2.82371579340944e-05
-1.35749460268642e-05
-2.50510946957016e-05
-1.44613266285121e-05
-4.082559037284e-05
-3.10511677635218e-06
-2.83178894431087e-05
-2.70962467430258e-06
-1.40347687158356e-05
-1.19617104062386e-05
-2.89337262003195e-05
-1.56453707697882e-05
-3.65713897074478e-05
-2.17378068696545e-05
9.82661063261679e-09
-4.07743958269342e-05
-4.2126414863915e-05
-1.84353660759232e-05
-1.51588411575115e-05
-8.59646586423506e-06
-2.15827654762913e-05
-1.8659751266736e-05
-2.20337136780872e-05
-1.62971488121142e-05
-2.76868270718442e-05
6.53127055396631e-06
-2.36623969940854e-05
-2.00176814287399e-05
-1.78002847887467e-05
-2.81250146540795e-05
-3.46671586654428e-05
-1.2096467102057e-06
-1.62487268055757e-05
-2.26869891364455e-05
-1.97714427535174e-05
-2.15960659993448e-05
-2.43519272964791e-05
-2.66736749711638e-05
-8.97041629361394e-06
-2.10865278458382e-05
-1.95765069843045e-05
-2.75158008141331e-05
-1.07192248256996e-05
-1.33567397994873e-05
-4.06068974101707e-05
-2.69971909059867e-05
-7.38328906656964e-06
-2.23603807522053e-05
-1.47919833443654e-05
-2.69528880555341e-05
-7.64575927959196e-06
-2.35082170400342e-05
-7.26259233340735e-06
-2.59290393332028e-05
-1.37797174301854e-05
6.87215812273129e-06
-2.41040924776627e-05
-2.54607578825051e-05
-4.71611913548996e-05
-9.16651050672968e-06
2.82689005134127e-06
-1.60189143332415e-05
1.01963160707205e-05
-2.446773645575e-05
-1.79587117313667e-06
-3.29639268700637e-05
-2.04127181259037e-05
-3.47982058148905e-05
-4.90712770775687e-05
-2.1612791414804e-05
2.75342208853787e-06
2.77124118764645e-06
-4.1787741745892e-05
-3.74503036860709e-05
-3.72260994497676e-05
-2.25295440738934e-05
1.45734758117651e-05
-3.32458313235506e-05
-1.81368783974121e-05
-2.18447091559049e-05
-2.82305751418602e-05
-6.28690966826888e-06
-1.94810990354879e-05
-2.2557618019576e-05
-1.76039047560625e-05
-5.4121299542425e-06
-8.60421223086339e-06
-3.93836177207044e-05
-3.3734901414819e-05
-8.84589620798636e-06
-4.60909219417867e-06
-1.38374131863352e-05
-3.22245168430209e-06
-4.0649576339531e-05
-1.45388035283777e-05
-2.05460234062429e-05
-1.16290478853299e-05
-2.81682519749496e-05
-3.48218908921078e-05
-1.34484420542198e-05
2.50154696275501e-06
-1.0440560278946e-05
-2.023303450639e-05
-1.25370251921986e-05
-2.48572452717637e-05
-2.02976913824831e-05
-3.99050614988129e-05
-1.19363520454207e-05
-1.15575352777323e-05
-4.56723790575411e-05
-1.5532063976693e-05
-4.94188347601831e-05
-3.35312126377957e-05
-3.77391538249441e-05
-5.96812667050773e-05
-1.88306974193783e-05
-4.9875910634753e-05
-2.23298119717062e-05
-4.14381152103111e-06
-3.16170411154124e-05
-2.88643668298953e-05
-3.56190326823449e-05
-3.61430331587217e-06
-2.17862139683521e-05
-1.68136491877628e-05
1.07433846777982e-06
-1.45768124443225e-05
-1.56858410339576e-05
-2.5665741312322e-05
-9.65422340371742e-06
-2.74757091397807e-05
-2.7719389444633e-05
-2.73136154880202e-05
-1.52268748773936e-05
-3.4314956839178e-05
-1.86589207230553e-05
-2.06652112768363e-05
-1.63856250975535e-05
-3.51596879258778e-05
-1.08425934354156e-05
-1.50244626732165e-05
-7.89083341512285e-06
-2.02676106783048e-05
-1.19699405148446e-05
-1.44347521436424e-05
-2.13673791469348e-05
-2.39834171882933e-05
-6.25532048033292e-06
-4.51714641976636e-06
-3.40845952805807e-05
-1.49285782856691e-05
2.87430458016541e-06
-7.80856370376588e-06
-3.25671769094524e-05
-1.77923893674658e-05
-6.57807651033825e-06
-7.2579156805813e-06
-7.86045467207204e-06
-2.85808125641841e-05
-9.20537853580608e-06
-6.77243919119657e-06
-1.58220911116528e-05
-1.50490622592679e-05
-1.1463314327798e-05
-2.39119271315718e-05
-1.53614084644037e-05
-3.09557470003113e-05
-3.23034701605968e-05
-5.09495467649204e-05
-1.065883047955e-05
-2.56394816756756e-06
-2.53004912913291e-05
-2.81118821328459e-05
-6.45209991100022e-06
-2.57820899099674e-05
-2.28206672586504e-05
-2.91969393067616e-05
-1.67486780337912e-05
-1.7114539930597e-05
-1.21461020592354e-05
-1.93477855136068e-05
-2.87068664601211e-05
-9.08429772505191e-06
-3.72980031370563e-05
-2.61974237380282e-05
-1.05012129224473e-05
-8.68826075290317e-06
-2.14762507826748e-05
-2.11792322010717e-05
-1.25604183415863e-05
-1.97079680341791e-05
-4.21362490898612e-05
-5.07477643132021e-05
-2.40408998365176e-05
-2.43857236261429e-05
-2.00526961552836e-05
-2.97529557273299e-05
-2.4837038073315e-05
-2.41490724759542e-05
-1.99050776878966e-05
-3.42540852635536e-05
-1.7918545029645e-05
-2.29182272724838e-05
-2.33627076228299e-05
-2.80210613636823e-05
-3.03442762948296e-05
-9.2290755787658e-06
-4.26753235067963e-06
-2.0621953213477e-05
-2.01811704574481e-05
-3.00612788730819e-05
-2.4543884961187e-05
1.18873184853381e-05
-5.7646193097492e-06
-2.26003621028987e-05
-2.38574227449084e-05
-8.71571811950638e-06
-2.76338569696404e-05
-5.35370391821441e-05
-1.20850928334202e-05
-4.29364790498462e-05
-3.06424517773033e-05
-2.97218263357796e-05
-4.51931532750765e-05
-1.47448911804703e-05
-2.67532931575137e-05
-3.44802331770528e-05
-1.84836810563961e-05
-3.57120074489882e-05
-2.56066202172077e-05
-3.01590750599526e-06
-2.42247647214049e-05
-2.37602580932293e-05
-2.37699319510033e-05
-1.09391938989927e-05
-1.95736477022907e-05
-2.28471069090086e-05
-2.65458093161512e-05
-2.54788758279523e-05
-4.71973142393602e-05
-1.77350579814285e-05
-8.86421808195112e-06
-1.44782774103568e-05
-1.88033876552024e-05
3.86157560695102e-06
-1.67249984001396e-05
-1.3356886408758e-05
-1.57531150681433e-05
-2.30503227089292e-05
-1.59306564754572e-05
-2.59866687369806e-05
-1.69815042821265e-05
-2.61075403724968e-05
-3.63915090424549e-05
-3.47114876213948e-05
-1.18313183384615e-05
-2.73955742891365e-05
-2.02702837306893e-05
-2.00084671262487e-05
-2.57007194978852e-05
-3.12028406688393e-05
-3.23925086347424e-05
-3.01334555736633e-05
-1.96997189917461e-05
-1.14622155431165e-05
-1.72669321489938e-05
7.50568213985823e-06
-1.96071508593197e-05
-3.33447569856321e-05
-2.63628638088461e-05
-3.64276685352008e-05
-1.90865280277883e-05
-1.54324790002653e-05
-2.56590426639488e-05
-3.18339422929995e-06
-2.27952090293102e-05
-2.75629914380017e-05
-1.12288218305552e-05
-3.80549356282496e-05
-1.64495577402193e-05
-2.46079495698033e-05
-1.49519541348922e-05
-2.30923102754325e-05
-7.27788858889072e-06
-1.33758450977624e-05
-2.74022269798557e-05
-6.46885122909814e-06
-9.10377741521154e-06
-2.72681131900729e-05
-1.6640615049509e-05
-2.47727444664356e-05
-2.62511433190527e-05
-3.32552070000626e-05
-2.59997259619265e-05
-1.37475504913734e-06
-1.44427450988215e-05
-2.94967065089535e-05
-2.42443817879424e-05
-1.94568634742098e-06
-2.97810831742354e-05
-2.39203575523119e-05
-1.18247849813733e-05
-1.83143604275776e-05
-2.33444620912863e-05
-7.5485990774058e-06
-2.30714721231761e-06
-2.31430878092572e-05
-3.60989241250436e-05
-2.12267462923892e-05
-1.02745208878269e-05
-5.69451743236674e-06
-1.98199205965673e-05
-3.08570282978297e-05
-2.42138562857424e-05
-2.53110068442624e-05
-6.96707634410876e-07
-2.30259115589512e-05
-1.57673400537444e-05
-1.0999110527995e-05
-9.75976909416092e-06
-4.94895485718179e-05
-3.43648766791954e-05
-3.84529181988521e-05
-2.23720513691781e-05
-1.48275578318149e-05
-1.41425425095416e-05
-3.19596197223735e-05
-2.34783575372616e-05
-1.15557051902769e-06
-4.04878496004194e-05
9.40987995349834e-07
-1.63751831985002e-06
-1.90779104399671e-05
-2.29830690198534e-05
-2.93988803482263e-05
-2.43667166705729e-05
-2.49993451217047e-05
-1.1025840588229e-05
-9.31581974562013e-06
-1.93848528824081e-05
-2.67740580862937e-05
-2.36349952321419e-05
-2.79738003834199e-05
-1.63560669305224e-05
-3.30948680383311e-05
-1.88831983376268e-05
-3.82543889740865e-05
-1.95860976886972e-05
4.8669015047234e-06
-1.76277429725859e-05
-2.59964183587472e-05
-1.69389184491906e-05
-1.86999046134569e-05
-2.63038492336723e-05
-2.87868331508616e-05
-2.59755669487496e-06
-3.63472603529291e-05
-3.35667279464517e-05
-1.74222711143853e-05
-2.62036302127786e-05
-1.37844071789378e-05
-3.96235936485313e-05
-2.38574156060217e-05
-3.29792891340905e-05
-3.1513639010334e-05
-1.32665018399922e-05
-8.38740102773389e-06
-2.16661812093444e-06
-2.62423163712511e-05
-2.75908623410812e-05
-2.78574103182912e-05
-4.28038159460044e-05
-3.08451750829545e-05
-1.89401751228241e-05
-1.95597524716623e-05
-2.59823563206378e-05
-1.76304948923392e-05
-2.80718113634628e-06
-2.02006717777332e-05
-2.22088678311026e-05
-1.88632286215186e-05
-3.44797990859776e-05
-4.78524912034826e-05
-2.31849424836839e-05
-1.80769559867306e-05
-8.06047219207184e-06
-1.63176106173113e-05
-1.77968690338686e-05
-2.52203665875786e-05
-1.37256957950089e-05
-2.37389770950786e-05
-1.74826302681571e-05
-4.02179923028907e-05
-8.08988863405008e-06
-3.58129325373268e-05
-1.38591052048479e-05
-2.71183429290654e-06
-3.4940427724957e-05
-4.15725306852173e-05
-1.77871367478401e-05
-1.40851365430005e-05
-4.00328317435864e-05
-1.6928812335467e-05
-2.3560078015297e-05
-2.74484285768059e-05
-2.636464183021e-05
-1.1695794853882e-05
-9.48916814873132e-06
-4.00292338784388e-05
-2.17197996564907e-05
-2.09795327233875e-05
-1.16955701585911e-05
-1.95189503790981e-05
-1.25939380002855e-05
-2.39081486733527e-05
-2.09574238839836e-05
-1.86830865903716e-05
-1.07419674472558e-06
1.01047842600444e-06
-2.44065378731762e-05
-2.91684519796672e-05
-3.62091692127218e-05
-2.14645232054509e-05
-7.25286476910156e-06
-1.14844825265955e-05
-1.46979186274191e-05
-1.97434365042002e-05
-1.11544114607168e-05
-2.71546644651449e-05
-1.36099524609958e-05
-2.24973262681039e-05
-2.9354879038331e-05
-2.94995133913961e-05
-1.67695630891862e-05
-3.58058626733899e-05
-1.56621490359476e-05
-1.74807697752748e-05
-1.31619973984931e-05
-6.10174777765252e-06
-6.24219562029961e-06
-3.9378948440414e-05
-1.24388166102038e-05
-3.07937318574057e-05
-3.52199849493351e-05
-2.59850933817274e-05
-1.81956004735859e-06
-4.80809661376559e-05
-5.94142317154403e-05
-9.53857144518498e-06
6.06087418316593e-06
-1.972346751123e-05
-4.02765148886932e-05
-1.7501858427918e-05
-1.38630828065907e-05
-9.65829936426607e-06
-2.16934647606917e-05
-1.79726789209155e-05
-2.1381399549844e-05
-1.39236608731275e-05
-2.65526701487403e-05
-4.49575202361357e-07
-2.54393643467227e-05
-1.88423908736281e-05
-1.44218147732273e-05
-1.67014499699471e-05
-3.17157259327731e-05
-1.86454696072619e-05
-1.30548815573611e-05
1.50411786166774e-06
-2.06841369629793e-05
-2.68155422120038e-05
-2.68284023450129e-05
-2.180336637016e-05
-2.65462003802523e-05
-2.97481074463227e-06
-2.04108888112465e-05
-4.25161367811834e-05
-1.31258228738906e-06
-7.21559988747054e-06
-3.79180878876296e-06
-1.70572969424464e-05
-6.63806553472214e-06
-2.32520115197018e-05
-4.56819505482935e-06
-4.00164340736319e-05
-9.45625627103724e-06
-3.124853090512e-05
-2.2606292180783e-05
-1.54696679029529e-05
6.27616818144467e-06
-2.28569083728791e-05
-3.30624237566939e-05
-1.05837604881092e-05
-2.17526763041008e-05
-9.4422295537014e-06
-1.21225446741818e-05
-2.6379046274966e-05
-3.47557759875506e-05
-3.63814591692127e-05
-2.33685651129876e-05
-3.2758064756381e-05
-2.54916537587783e-05
-2.42798087824336e-05
-2.6971575932007e-05
-2.35494262952624e-05
-3.6069985582011e-05
-1.10190148000779e-05
-3.06729890032431e-05
-2.44244749042251e-05
-1.71247401887471e-06
-3.44650945194778e-05
-1.79389832483035e-05
-1.49784927632962e-05
-1.84562514932496e-05
-1.47676927602425e-06
5.04296580651857e-07
-3.822744580998e-05
-9.53755997866924e-06
-5.03053445006271e-06
-3.20619804527936e-05
-2.09135577121714e-05
-3.77967834695186e-05
-3.76681441788747e-05
-4.17453685232235e-05
-2.84846963423662e-05
-3.24921529349714e-05
-2.91467569943857e-05
4.09629184791434e-06
-2.44983484107785e-05
-2.78821268239393e-05
-1.7984423195996e-05
-2.98624002305034e-05
-1.88758662192835e-05
-1.08236442252904e-05
-2.04275513113913e-05
-3.61174448503671e-05
-1.5037636311515e-05
-2.29296637173286e-05
-2.31217805996697e-05
-3.47061768856065e-05
-1.28149592585353e-05
-2.92325657891044e-05
-2.96870307704385e-05
-1.45105917919699e-05
-3.87277018897331e-05
-9.08195629090152e-06
-2.43800267633568e-05
-2.07406536366742e-05
-2.42256126612724e-05
-2.78062499555123e-05
-1.20788690934518e-05
-2.8627524307899e-05
-2.23733889206237e-06
-3.08975233550969e-05
-2.57425562992042e-05
-2.04076824250861e-05
-4.15178659694398e-05
-4.79728997731859e-06
-3.67367951966357e-05
-2.81840022563829e-05
-2.03774247741663e-05
-1.30928548016851e-05
6.79410140131985e-06
-2.02146324521723e-05
-4.32279754666805e-05
-1.43547737052885e-05
-5.9188480587988e-06
-2.64959962890307e-05
-3.22614993622979e-06
-2.49191684282073e-05
-1.7828542408244e-05
-3.65936381352476e-05
-1.47288337849564e-05
-2.86762150861922e-05
-4.04098861173819e-05
-1.99355423872048e-05
-6.90202898378861e-07
-2.1601832518629e-05
-4.02604980896364e-05
-4.33225028396814e-05
-2.54794431833261e-05
-2.53918803756386e-05
-2.59840390682351e-05
-2.78338538089838e-05
-2.09505365546182e-05
-1.98065450610887e-05
-2.99239519997087e-06
-2.15529894551977e-05
-4.04424818009503e-05
-1.93852331040382e-05
-1.03959866889397e-06
-3.58021500504281e-06
-2.45228763374781e-05
-3.20631775061285e-05
-4.29795436591789e-06
-1.47949122288436e-05
-2.2094528833146e-05
-3.37236269448195e-05
-3.31842322326728e-05
-2.92272209787653e-05
-2.3352248870178e-05
2.72233879297357e-06
-1.86218521209093e-05
-1.59638734415436e-05
-3.10585132453805e-05
-8.7990222106178e-06
-4.09790049389774e-05
-1.48028389891241e-05
-1.35961657252557e-05
-1.64508315568528e-05
-3.52312803806341e-05
-1.45777485083128e-05
-1.9424218621849e-05
-8.94381350600845e-06
-1.9896817769666e-05
-9.36884478109651e-06
-3.17989703225275e-05
-4.27335923571244e-05
-4.19582787096502e-05
-1.63379211533076e-05
-1.31637718560106e-05
-1.15646822072039e-05
-4.83959015056875e-05
-5.30584482666581e-05
-2.61662559337875e-05
-3.17665779819467e-05
-2.28505021533002e-05
-1.08402277771023e-05
-1.91857871864626e-05
-1.69384598204203e-05
-2.93944144911442e-05
-1.96003382304518e-05
-1.24213720240453e-05
-1.40221478471096e-05
-8.65892351969941e-06
-6.95850026458994e-06
-6.08190388715898e-06
-1.36379434305337e-05
-1.06315766358241e-05
-2.0539777049655e-05
-2.31003845237453e-05
-2.81175548164069e-05
-8.09063076817436e-07
-1.56478166479016e-05
-2.20301713365882e-05
4.11663125433396e-06
-4.76056249313534e-05
-3.82954662030402e-05
-3.30991361584742e-06
-3.33162736716974e-05
-2.33465947676364e-05
-2.09159585268186e-05
-7.78017634555107e-06
-3.62405060970114e-06
-1.98903706754975e-05
-3.16965767354498e-05
-2.90510674570311e-05
-3.10462708560064e-05
2.36218264471897e-05
-1.56877386024458e-05
-4.10415673039153e-05
-9.41180898577314e-06
-7.19094448230951e-06
-2.90731712189851e-05
-4.70665563185897e-05
-1.30519083259363e-05
-2.47920309751441e-05
-5.90744762976727e-06
-1.31777076019771e-05
-2.04730819889161e-05
-2.93951708641099e-05
-2.59186427457606e-05
-1.84037860048789e-05
-1.79770065451638e-05
-3.35102091772163e-05
-3.65535768901492e-05
-2.8914389276202e-05
-4.88266252093909e-06
-2.13669401323336e-05
-2.73045857870055e-05
-1.05633721014571e-05
-3.30937243408134e-05
-2.72341874887617e-05
-4.60159299461655e-05
-1.21220969597127e-05
-2.09695892794415e-05
-7.80643099432985e-06
-2.95002582434045e-05
-4.49590964126057e-05
-1.45119145657117e-05
-3.28371014337561e-05
-1.3916167698699e-05
-3.75215422466068e-05
-1.15735163950311e-05
-2.3806503764129e-05
-3.82929572041947e-06
-1.52012394216118e-05
-5.55554788906713e-07
-2.22173132642875e-05
-3.39363731316721e-05
-3.91064229156372e-05
-1.3911309848937e-05
-2.60721064070907e-05
-1.3982200922585e-05
-2.93792759696059e-05
-9.19092374670268e-06
-2.37820587447316e-05
-3.14144129750041e-05
-1.87775497767575e-05
-2.27020366976924e-05
-4.88712431553405e-05
-2.20638472740544e-05
-1.36875238586558e-05
-5.16206414685525e-06
-3.42835557263194e-06
-1.21053328235743e-05
-5.4288388181879e-06
-1.74514413252255e-05
-1.64809007707118e-05
-1.75928532384792e-05
-1.60782663041913e-05
-2.85567371477183e-05
-2.94833415278417e-05
-3.83138554359383e-05
-2.29496763883511e-05
-1.83564423849477e-05
-1.62680160501283e-05
-3.42557839551695e-05
-5.85311707628537e-06
-3.34990897430801e-05
-2.63237453119604e-05
-3.45747197778358e-05
-1.62712822993857e-05
-1.96333976667354e-05
-3.05109482369957e-05
-6.24654417280704e-06
-1.94347197786829e-05
-2.71928322742751e-05
1.08435828040937e-05
-1.72276325047349e-05
-8.78016923686826e-06
-2.91471943295639e-05
4.5216687301835e-06
-6.49443065058422e-06
-4.20666081967843e-05
-1.16752504143211e-05
-3.59818322909331e-05
-3.21024811688474e-05
-3.06920981780222e-05
-3.38903924222976e-05
-2.23378910619379e-05
-2.71117018376575e-05
-2.17547802745072e-05
-2.7412158549342e-05
-3.30233180470715e-05
-1.78946790707321e-05
-1.46982605194556e-05
-1.75493524274567e-05
-3.07444523504984e-05
-3.0811725154063e-05
-1.83772279742007e-05
-3.20061633757388e-05
-5.84631854722253e-05
-2.58383960487094e-05
-2.0080902510379e-05
-2.09650315144012e-05
2.73137451047657e-06
-2.25717761579982e-05
-3.1386508001491e-05
-2.88649504704076e-05
-3.69146466012034e-05
-4.15895284954451e-06
-4.56895934297206e-05
-6.13905103816338e-06
-3.42834544796332e-05
-2.27677992800884e-05
8.65066611313072e-06
-2.40904572414579e-05
8.02506047907096e-06
3.4675169618524e-06
-2.04854489603932e-05
-2.56903156945035e-05
-1.97530244182029e-05
-3.63802614913951e-05
-1.26482218326373e-05
-1.56728142608705e-05
-2.26732520309615e-05
-2.17012940464609e-05
-2.74406497687939e-05
-1.3562209149394e-05
-4.36166938563252e-06
-1.3271647485325e-05
-1.29061925251547e-05
-3.25023527868213e-05
-1.9620708321926e-05
-1.80953283197627e-05
-2.46818950794062e-05
-2.39614430755243e-05
-3.58562174387841e-05
-2.04853820100627e-05
-2.74283140153978e-06
-1.81699114559658e-05
-2.1014112910073e-05
-3.18752517246484e-05
-1.49634744115842e-05
-1.86410543116315e-06
-1.901567245474e-05
-1.64049593379321e-05
-1.94408478628768e-05
-3.77026017233436e-05
-2.32367972675032e-05
-3.73592597166343e-05
-3.38778320682473e-05
-1.23182862460755e-05
5.30918340455187e-07
-2.36183637686387e-05
-2.34979222248822e-05
1.12643889933976e-06
-2.83167163937767e-05
-2.39509286225556e-05
-2.44143909150394e-05
-2.76648832371197e-05
7.09697157025199e-06
-7.71788885608306e-06
-7.71780839847257e-06
-3.03334521316921e-05
-2.19678354164859e-05
-1.15513057426167e-05
5.31629727509149e-06
-2.29909414897229e-05
-1.40136956166827e-05
-3.48463011204737e-05
-4.06069398609401e-05
-3.63405689661897e-05
-2.19700994780925e-05
-4.29122898957962e-05
-1.02916099966781e-05
-3.92867311563237e-06
-8.17429030840018e-06
-1.23696587712128e-05
-7.36308437721964e-06
-1.35800588267461e-05
-3.99732744446353e-05
-3.8366614091956e-05
-1.40321571710252e-05
-4.42491892679415e-05
-1.63478875571676e-05
-2.09460729632295e-05
-2.91946088751455e-05
-2.47393194783244e-05
-1.80173415716536e-05
-7.04239837553158e-06
-3.18255128599165e-05
-2.75714814403024e-05
-1.59962899019007e-05
-2.47698346220388e-05
-2.49732277444413e-05
-1.4794998863397e-05
-2.32616413556569e-05
-4.54195779036069e-05
-1.78596394420786e-05
-1.96298450857822e-05
-2.63989279996282e-05
-3.76054285831935e-05
-2.43007686173231e-05
-1.77256796267859e-05
-1.01360906771386e-05
-2.65489154682109e-05
-2.6176030391833e-05
-2.79899506727333e-05
-3.19978946820007e-05
-2.86293130369281e-05
-2.80730462488359e-05
-1.99031736734372e-05
-1.99143888148633e-05
-1.81016431943073e-05
-1.19193673391911e-05
5.29836007419684e-06
-2.63825608283673e-05
-1.17069717441397e-05
-2.78177287241295e-06
-2.44543805940168e-05
-2.20431654410673e-05
-2.301310456073e-05
-2.87969893905571e-05
-2.26360573342783e-05
-7.52822598570835e-06
-1.53707669503796e-05
-1.69719301478615e-05
-3.30715123971729e-05
-3.79894178016358e-05
-4.64729263055552e-05
-5.17233625384507e-05
-8.0832644675811e-06
-9.98056342407023e-06
-4.72690721197419e-05
-2.42726034118088e-05
-4.63051684699672e-06
-6.50406248561071e-06
-1.03915917663788e-05
-4.49989392166567e-05
-2.86004528248207e-05
-7.12051756070118e-06
-2.46931967266361e-05
-7.18507427823571e-07
-3.23678032520643e-05
-3.01074561718269e-05
-1.33563073768987e-05
-3.77321267988522e-06
-6.93996165095215e-06
1.49424215002667e-06
-2.38249195929902e-05
-1.30946712622497e-05
-2.00332061488225e-05
-1.57751479720594e-05
-1.76964667183188e-05
-4.38472459542126e-06
-2.4092045622703e-05
-2.01167927361166e-05
-3.35482318980897e-05
-6.76320199982189e-06
-2.1396101922732e-05
-1.8085343292646e-05
-1.63897791747994e-05
-2.17517611461186e-05
-2.32119806028475e-05
-3.13060286302113e-05
-3.04462602880468e-05
-3.41282976888738e-05
-2.31945107340414e-05
-1.83766017975175e-05
-3.58872751401452e-05
-1.09823769809712e-05
-2.80688624972555e-05
-3.22982345753519e-05
-2.01586683473854e-05
-1.99362753839002e-05
-1.57281683185556e-05
-5.56116201293962e-05
-1.8987272666305e-05
-2.43869731526536e-05
-2.52727098022526e-05
1.21594603044802e-06
-3.49715523844011e-06
-1.75408960251036e-05
-1.30927079654343e-06
-2.78362088814291e-05
-8.97823211291904e-06
-8.23567393064042e-06
-8.92481376821381e-06
-2.39117386718985e-05
-5.460509664808e-06
-2.40335760011843e-05
-1.89267761560605e-05
-1.40785087091086e-05
-3.33910127670343e-06
-2.71793001782904e-05
-1.73640365323043e-05
-2.86424038370283e-05
-1.81326364168872e-05
3.88157375279856e-06
-1.30633035648049e-05
-7.75008553687035e-06
-3.30238969372424e-05
-3.24768845290539e-06
-9.85878456512675e-06
-9.02204540193679e-06
-1.81526017797888e-05
-4.41016969220841e-05
-1.79296943501688e-05
-1.42429554276694e-06
-3.50864908770166e-05
-4.5981063448858e-06
-2.82707104105866e-07
-1.44620112760112e-06
-8.16641738504136e-06
-1.74947512817771e-05
-2.00782699920128e-05
-1.86572694823608e-05
-2.98793527967273e-05
-2.26890476794366e-05
-1.88123726642212e-05
-7.37619329172209e-06
-2.00637625706385e-05
-3.71427020147723e-05
-1.64619300915813e-05
-2.47858109430061e-05
-2.0307455374274e-05
-2.57060058195347e-05
-2.57007744513827e-05
-3.1245284388489e-05
-2.77246374466992e-05
-1.16243727087025e-05
-3.91512625145594e-05
-7.85821815107838e-06
-3.42178900301009e-05
-3.17868602528852e-05
-3.10986525334839e-05
-3.20521439917333e-05
-1.08859110274741e-05
-2.35234350430565e-05
-3.57042463784957e-05
-1.32793994360213e-05
-2.35598413219893e-05
-1.81732616396915e-05
-2.14642839787869e-05
-2.2867028473367e-05
-1.01002430262918e-05
-6.18556128360466e-06
-5.1682235917185e-05
-1.22590115455374e-05
-2.27456802457715e-05
-3.06397590163942e-05
-1.43328688474261e-05
-3.67170518572999e-05
-3.27165695731905e-05
-4.34938863712562e-05
-1.05437394531466e-05
-1.06744621389641e-05
-7.19251005947369e-06
-2.27138977850849e-06
-3.19371542127781e-05
1.54291683217763e-07
-4.46285781855891e-05
-1.34787573125254e-05
-2.84761938967241e-05
-3.57454175641563e-05
-4.44451438543172e-07
-5.0635805427622e-06
-3.31933096741623e-05
-9.45617800108636e-06
-1.77170680793387e-05
-1.61149982215533e-05
-2.20220785996555e-05
-1.01000830175204e-05
2.54328787331877e-06
-4.14208452253637e-05
4.40930072986913e-06
-1.78958985146138e-05
1.1798034412343e-06
-2.42315108631182e-05
-4.13759273142265e-05
-1.95360506456035e-05
-2.62087931042873e-05
-4.43222137831289e-05
-2.71053413871855e-05
-2.32703996989248e-05
1.12787807971855e-05
-1.64583499546755e-05
-1.09562471096741e-05
-3.44564550972514e-05
-1.10480871179545e-05
-3.14100361078461e-05
-8.42669152176488e-06
4.4894195647758e-06
-3.31287941968529e-05
-1.6644843295047e-05
-3.5790035850468e-05
-1.6704222785481e-05
-1.67333332980982e-05
-1.17922647072086e-05
-5.17417971766761e-06
-3.41405048941488e-05
-3.31175644387511e-06
-3.96453790875765e-05
-2.39439269505659e-05
-3.76295126183433e-05
-3.26098338857091e-05
9.98565015378654e-06
-1.29120853365708e-05
-3.48504715446595e-05
-1.31267030401612e-05
1.09157747064092e-05
-1.27677587394063e-05
4.33793115780615e-06
-2.52422474187743e-05
-1.69972526644523e-05
-3.99911526876004e-05
-2.29529771072994e-05
-2.77850981856536e-05
-1.41109783639152e-05
-2.59507667116422e-05
-4.85686449050113e-05
-1.12929046362764e-05
-5.20955704076624e-05
-4.55301539433321e-05
-1.82939349180813e-05
-2.23134407815191e-05
-3.28039099405834e-05
-1.35804304789184e-05
-3.98940428813507e-05
-2.68970198578229e-05
-1.55077709459868e-05
-2.49829743420175e-05
-3.71659227524515e-05
-2.61513820586653e-05
-3.18445870867029e-05
-3.23928562696066e-05
3.37470713137264e-06
-2.54343364582836e-05
-5.4450277567135e-06
2.01864934712511e-06
-3.10214923971014e-07
-3.22407615839603e-05
-3.43231965676105e-05
-1.87762407652488e-05
-4.53444436060712e-05
-1.49776672332952e-05
-1.40643081924791e-05
-3.97453320101499e-06
-2.00170329421862e-05
-8.59287451015028e-06
-4.05734195075786e-05
-3.81792906801559e-05
-1.41481424420797e-05
-1.79828664242681e-06
-1.3661137086523e-05
-3.74631716664033e-06
-1.03307307836973e-05
-1.82942886158089e-05
-2.31668859723237e-05
-1.87367406074846e-05
-2.63995500858031e-05
-2.07243585846438e-05
-1.59976287553917e-05
-1.76545195115776e-05
-4.04598702908894e-05
-1.40222201640549e-05
-2.45113912367277e-05
-3.25078444062682e-05
-1.80289408317614e-05
-3.25025957009439e-05
-2.52053038266256e-05
-1.62146697353436e-05
-2.15641534085881e-05
-8.19847046294453e-06
-2.04969894136175e-05
-3.89843577420787e-05
4.57074559344066e-06
-2.0556563769882e-05
-3.53143978901656e-05
-2.01945901896679e-05
-3.47441533003778e-05
-1.29603967273297e-05
-3.49881466787597e-05
-2.93241201094753e-05
-6.37574432301025e-06
-9.53646497050905e-06
-1.85977378411138e-05
-3.03456990857913e-05
-3.46066646918568e-05
1.2151647976145e-05
-2.82536961722428e-05
-2.21056243019287e-05
-6.86999999376999e-06
-3.40772500378112e-05
-4.9456040410653e-06
-1.96554425978085e-05
-1.61825371706214e-05
-3.65064435456671e-05
-2.07561727770843e-05
-1.75095953276998e-05
-3.37480938976836e-05
-2.55358910339233e-05
-2.0954836429686e-05
-2.15532349699393e-05
-2.60456715389195e-05
3.12016772373374e-06
-2.37841606680274e-05
-2.11185232353127e-05
-7.34368015780458e-06
-3.26016028497333e-05
-7.07845576638381e-06
-3.11748854908806e-05
-3.5958968082293e-05
-1.17058003059591e-05
-1.85885425867317e-05
-2.06226490351133e-05
-2.96684470265374e-07
-2.71892110161127e-05
-1.98487289910163e-05
-1.52360742550308e-05
-1.27547831605387e-05
-3.42863051424743e-05
-1.89145751292784e-05
-2.1542880172628e-05
-2.74488515561641e-05
-4.99382001826143e-05
-7.92958471429757e-06
-8.75960007710356e-06
-4.57613460999892e-05
-2.25910909243576e-05
-3.29995450247597e-05
-1.83404966943737e-05
-7.62217332302026e-06
-3.96713125401798e-05
-2.5536210580792e-05
-3.96825880163387e-07
-1.14624003129957e-05
-1.11187506086615e-05
-3.30311480856831e-06
-8.49503144400817e-06
-8.85827399482181e-06
-1.64779167669142e-05
-2.31200380316006e-05
-3.46054682877637e-05
-2.03416135599978e-05
-7.15659194170905e-06
-5.75044199845879e-06
-2.01926079975852e-05
-9.47879386647054e-06
-1.64844431200789e-05
-1.12093880343786e-05
-1.96761985830812e-05
-1.10582490817786e-05
1.48416915955186e-06
5.79267893875058e-06
-1.63836865631307e-05
-1.83253222917418e-05
-1.9948464684229e-05
-2.87094527934253e-05
-2.35664545476702e-05
-3.82938745750359e-05
-1.59095016096976e-05
-8.24151673073325e-06
-2.12844494173223e-05
-2.67356725357967e-05
-2.3575822460337e-05
-3.17621801750538e-05
-2.58971492818722e-05
-2.64790736845884e-05
-4.00402251257429e-05
-1.61838056381197e-05
-2.25042181935986e-05
-4.43594639469778e-05
-2.85907440016849e-05
1.0410673155216e-05
-1.42482087472672e-05
-1.74902292919455e-05
-1.42251355876982e-05
-3.13393169835276e-05
-9.92697588408562e-06
-2.1243170420049e-05
-2.3073653274325e-05
-1.9272636708429e-05
-1.11944914300807e-05
-2.81470603867516e-05
-4.15049899347635e-05
-1.52353717553558e-05
-2.4282842229612e-05
-3.52115692354035e-05
3.40808997358356e-06
-3.90779631046583e-05
-3.03887455900651e-05
-3.53805390267819e-06
-1.41224890419953e-05
-2.23005149339455e-05
-3.2888910369647e-05
-2.60250664073304e-05
-2.80924492037149e-05
5.21533400665149e-06
-1.65033215412586e-05
-1.41532387974667e-05
-3.13508024918466e-05
-2.50431740255887e-05
-2.16160662503711e-05
-2.02520139904319e-05
-2.37194359877087e-05
-2.05072510853999e-05
-2.64589049490322e-05
-3.44678563665305e-05
-3.62171425140556e-05
-1.48844183291936e-05
-1.70136174613732e-05
-4.35816793599347e-05
-5.88334580373415e-06
2.94754753352833e-06
-1.62204661608374e-05
-1.7648169406462e-05
-3.4672922890102e-05
-1.97988627216894e-05
-4.92804932141503e-05
-1.41494419759208e-05
-4.00120801888926e-05
-1.59067356919069e-05
-9.03076090184659e-06
-7.72068285237251e-06
-1.88649502230931e-05
-5.51909025420082e-06
-3.44584287674745e-05
-2.37325658283101e-05
-2.79636338740797e-05
-3.54432634755238e-06
-4.20867696498083e-05
-2.9368266139615e-05
-2.16393128536998e-05
-6.59665210649358e-06
-2.9011086122051e-05
7.15236162683303e-06
-3.03143985587669e-05
-3.18688226139537e-05
-2.15451237182962e-05
-2.06373486031093e-05
-1.30408372090887e-05
-2.16606972101944e-05
-1.48798242109589e-05
-1.32917673332558e-05
-1.15290858169692e-05
-3.32515536131517e-05
-1.50729204704122e-05
-7.90917138037865e-06
-2.92638901455421e-05
-1.02959936195859e-05
-2.05807094406927e-05
-1.90957879083308e-05
-1.91375064137381e-05
-2.61105912221104e-05
-1.62239109679055e-05
-1.56161668514998e-05
-2.44898806023567e-05
-3.43488670020988e-05
-2.57790709624017e-05
-4.49261300516583e-05
-2.94157472189615e-05
-3.62297871487018e-05
-2.49183277979022e-05
-4.23863042201408e-05
-2.03085398304876e-05
-2.3074044635635e-05
-2.98524907793998e-05
-2.94895230368127e-05
-2.01568422942505e-06
-3.02554923209977e-05
-7.42587708599327e-06
-2.21064541869778e-05
-1.80091171839115e-05
-1.09179634961046e-05
-1.98473617862897e-05
-2.54239637007253e-05
-1.15352573137327e-05
-1.62286909660462e-06
-1.19689567985764e-05
-2.23213955580047e-05
-3.11000977789e-05
-7.3189249124883e-06
-2.06698280179006e-05
-3.75600094172852e-05
-2.50728291940956e-05
-2.00682625374485e-05
-1.43663137664859e-05
-2.86554959090018e-05
-1.99420191312265e-05
1.69026176947841e-07
-3.66862519382792e-05
-1.42620779426399e-05
-1.18014516579712e-05
-2.48651192395136e-05
1.87286035818414e-08
-3.83934157888228e-05
-1.61061854996007e-05
-2.88583288354334e-05
-5.82203544687719e-05
-4.93583884300928e-06
-3.19274392735751e-05
-1.17527563678722e-05
-1.21675374051431e-05
-2.38449206555603e-05
-1.25224581483104e-05
-3.03966257964005e-05
-3.27113090603091e-05
-2.07269055731384e-05
-2.04143408186991e-05
-8.84548371259712e-06
-1.69080701654855e-05
-3.98955593131308e-05
-1.11076653648105e-05
-4.14264087509445e-05
-2.05989457529191e-05
-2.78297034344576e-05
-1.80105472909187e-05
-1.75659348388684e-05
-2.13749043826403e-05
-2.88224084529824e-05
-3.78304672154376e-06
-4.58738308077327e-06
-2.73955796688101e-05
-1.42101220264069e-06
-2.05949212052252e-05
-2.73408984525126e-05
-6.20980468238754e-06
-1.19709052556346e-05
-1.97890537879079e-05
-4.13933880742746e-05
-3.74402252055101e-05
-2.78612172567103e-05
-1.33865807549146e-05
-3.76750097808603e-05
-1.79443764170021e-05
-2.06957780979802e-05
-3.47991599536256e-05
-1.53198948720068e-05
-1.58997722424928e-05
-3.2509488483953e-05
-2.072182826793e-05
-1.63255277876664e-05
-1.09097999263673e-05
-1.46971442087472e-05
-2.43616200634125e-05
-1.11619457763067e-05
-1.38274763059024e-05
-6.11308811138723e-06
-1.79433593548528e-05
-2.30128396539721e-05
-2.88309550965857e-05
-3.37219783681151e-05
-1.69768117219687e-05
-1.72645556899908e-05
-1.1888124383648e-05
-2.66309099529104e-05
-2.40036849268875e-05
-2.27123556446395e-05
-2.26351262627513e-05
-4.05807038393015e-05
4.85666052201706e-06
-2.01919105752529e-05
-8.57076217716529e-06
-1.72494465645642e-05
-1.96927339516567e-05
-4.39179530882425e-06
-2.63779372992521e-05
-5.12578013734947e-06
4.53916320801623e-06
-7.96767702231473e-06
-1.39904782309538e-05
-1.23238011776462e-05
-2.34181448056166e-05
-1.97139472783574e-05
-2.50002319557531e-05
-1.46798167765585e-05
-1.97036001105299e-05
-2.27679544954619e-05
-2.04411474443851e-05
8.88863969187116e-07
-4.64267536722707e-06
-3.17421692521197e-05
-2.79168433056993e-05
-1.16982221315286e-05
-2.76046771825751e-05
-2.23163106938742e-05
-2.43010265090259e-05
-2.74342849790845e-05
-3.75787097274414e-05
-3.73223275908076e-05
-1.19643308365678e-05
-1.00420694562865e-05
-5.8429729548709e-06
-1.05915142888567e-05
-2.20537079584543e-05
-1.52473948879515e-05
-2.84786023317363e-05
-1.30491658335412e-05
-2.72354303007859e-05
-1.8300851395299e-05
-4.24470448583388e-06
-2.33401692795345e-05
-1.66160410390316e-05
-2.6328405674046e-05
-1.78636152189845e-05
-2.70044859227201e-05
-2.64436322370229e-05
-2.37431706988224e-05
1.47120325686854e-06
-1.96192058007719e-05
-5.30435500525693e-05
-2.35166350574844e-05
-3.54839905695036e-05
-4.61494474618601e-05
-3.43338205433957e-05
-2.67003158237957e-05
-3.50002297281209e-06
-2.66019147301562e-05
-7.17340737636074e-06
-9.78863596183471e-06
-1.19580020632154e-05
2.89769782907137e-06
-2.20143568139209e-05
-4.87843753842041e-06
-1.58993454659121e-05
-1.39035068462124e-05
-2.15270997743015e-05
-2.1329475017269e-05
-5.39750272705037e-06
-2.70476616267947e-05
-5.82314631306534e-06
-1.32807235119195e-05
2.70509945300945e-06
-1.61106973012391e-05
-2.25773830431661e-05
-1.85542357564693e-05
-2.27226405493241e-05
-3.18407058046048e-05
-5.1750621411191e-06
-9.58514214801381e-06
-3.04149208602331e-07
-3.88570576347499e-05
-1.23458214645195e-05
-3.84229540922152e-05
-2.66777564783995e-05
-3.32867364928266e-05
-3.00782336715727e-05
-1.83154346557123e-05
-1.04017763487155e-05
-3.49200060518385e-05
-5.05780820571887e-06
-1.44495677703712e-05
-1.38599611214701e-05
-1.20117847084112e-06
-3.42768155428817e-05
-2.59600186667348e-05
-1.65098097019052e-05
-1.33324875672211e-05
1.17216311428653e-05
-6.69382278020803e-06
1.02128130436569e-05
-3.13767084697736e-05
-2.0243611251065e-05
-1.45465099357279e-05
-1.86437076021415e-05
-2.79430076095692e-05
-3.10039541997673e-05
-3.06710403676651e-05
-7.12021299869393e-06
-1.40663644886763e-05
-1.56595874788725e-05
-8.89534452445498e-06
-2.96896106079495e-05
-1.82179267388477e-05
-1.48647043653056e-06
-3.70636441485333e-05
-4.72968845913749e-06
-3.03928104600774e-05
-2.02479725669904e-05
-1.22882429169624e-05
-6.60293923559919e-06
-1.825392323439e-05
4.9307420999526e-06
-1.11619825757766e-05
-1.16261171686766e-05
-3.68659951787029e-05
-1.51795771737204e-05
-2.00022742834378e-05
-1.48691672714728e-05
-8.69097313593233e-06
-2.94655546114229e-05
-4.01642501682007e-05
-4.28415119856578e-06
-7.07815548062854e-06
-3.00599849267276e-05
-1.97412052679512e-05
-3.11274611078919e-05
-2.01117496269982e-05
-2.61985976212137e-05
-3.15482113689423e-05
-2.96036022119393e-05
-2.92548986352432e-05
-1.68010886139057e-05
-3.66974131284688e-06
-1.68481531149494e-05
-2.82390146500787e-05
-2.80280391341816e-06
6.09486845112804e-06
-6.40302277978783e-06
-2.04770979143315e-05
-9.47888772343618e-06
-2.55112834531097e-05
-1.34766049608155e-06
-2.17316763818447e-05
-2.14137008114837e-05
5.18359810718666e-06
-4.47322880433285e-06
-2.49460446123218e-05
-4.5501658911445e-05
-3.9396990160228e-05
-3.16970217259423e-05
-3.17757646933161e-05
-2.31263817520378e-05
-9.73872204716511e-06
3.21228955264849e-06
-9.32067020972461e-06
-1.88596617742524e-05
-2.36345427215828e-06
-3.23864152189096e-06
-3.12850019313542e-05
-2.49388459463372e-05
-3.29058881313247e-06
-2.09649353752968e-05
6.12640874876843e-06
6.34500820418757e-06
-1.89415643515474e-05
3.58524040795996e-07
-9.0815259981365e-06
-1.82747189699659e-05
-3.94019575226324e-05
-1.20722428469623e-05
-6.86700833979452e-06
-8.0651340592664e-06
-2.9196195568698e-05
-4.11299491611602e-06
-2.45715693108731e-05
-1.16743617053992e-05
-1.52268573022536e-05
-1.96855754406534e-05
-2.61046603683236e-05
1.55304644934705e-06
-1.39609576591228e-05
-1.33838510644895e-05
-6.19949595861281e-06
-2.48720453033247e-05
-3.05567479971097e-05
-3.89313804846959e-05
-3.3956338586064e-05
-2.65193424358683e-05
-1.68369861169235e-05
-1.91985559537539e-05
-1.53134411667946e-05
-2.32723854166503e-05
-1.93935724696538e-05
-1.49832646997429e-05
-3.07032318241377e-05
-3.61510108506524e-05
-1.52178448293438e-06
-1.87070147371728e-05
-1.80965725897708e-05
-3.74530878654969e-06
-8.05902352889391e-06
-2.22456824084848e-05
-2.56720497844538e-05
-3.36775325666477e-05
-1.0971352829501e-05
-1.362743195973e-05
-2.8609323351815e-05
-1.77487074909805e-05
-1.55772281941285e-05
-2.75688504211028e-05
-2.57195748502122e-05
-3.46268767143235e-06
-1.75374276942121e-05
-4.8409585993738e-05
-9.90367374499465e-06
-2.76182293538527e-05
-1.80409199798062e-05
-5.19042863395222e-06
-3.64221348844121e-05
-2.09404390624148e-05
-3.00744879756554e-05
-1.88533838409712e-05
-4.03989592398104e-06
-5.72046811697369e-06
-5.38987855142091e-05
-2.53918079228527e-05
-1.75668872828564e-06
-1.63834905949164e-05
-2.53922580553294e-05
-3.53935616349822e-05
-2.81474348111699e-05
-4.64022704931141e-05
-2.5896045386179e-05
-3.33018538820774e-06
-2.03438114316064e-05
3.65596898663118e-06
-2.73603439429253e-05
-2.18615480456139e-06
-9.81535712002648e-06
-5.50943896442566e-06
-5.59500031084329e-06
5.91080208186473e-06
-2.74668294737595e-05
-2.94821507391141e-05
-1.24224263366888e-06
-3.21997715993153e-05
-3.02354089379001e-06
-1.06702907070361e-05
-2.70565778302151e-05
-9.14844142215196e-07
-1.2904577925021e-05
-1.04737332101542e-05
-2.54106677653588e-05
6.44310813790206e-06
-1.68671181746184e-05
-1.52780180235015e-05
-2.12226952570144e-05
-2.05606415506988e-05
-3.84318437729241e-05
-3.44625212548982e-05
1.03159313812657e-06
-2.0029236997522e-05
-1.89433229571038e-05
-1.5846555945371e-05
-2.40577371294174e-05
-3.15578591068558e-05
-2.42534134421036e-05
-2.8170854778724e-05
-1.09477478756592e-05
-3.49935743498564e-05
-1.28760306898339e-05
-3.2849348131122e-05
-4.81555007562256e-06
-4.35941038487952e-06
-2.56043302423864e-06
-3.31677846848543e-05
-2.1415634917815e-05
-2.0634891931706e-05
-2.60693056872705e-05
-1.53447665399904e-05
-2.38000596273071e-05
-3.14241184573298e-05
-3.53461394763184e-05
-4.53741526908832e-06
-1.17828317651689e-05
-2.55965837626279e-05
-6.91898990477097e-06
-4.33029331234133e-06
-2.37305032605621e-05
-3.32173682422296e-05
-5.20482965313687e-05
-1.34193436255267e-05
-2.09325340903298e-05
-2.18075586156529e-05
-1.66953905074036e-05
-2.67915619342169e-05
-2.83802906763569e-05
-4.19016474290807e-05
-2.53444248510489e-05
-5.94812630820044e-06
-1.99245083222076e-05
-3.41767744351833e-05
-6.95908395258171e-06
-1.3596373883868e-05
-1.9606074388643e-05
-2.8186742722515e-05
-1.88214519805977e-05
-7.24410217447085e-06
-2.08145410759696e-05
-7.71237331967597e-06
-7.27403902588111e-06
-2.51949921285667e-05
-7.16481939475996e-06
-2.31697495175575e-05
-9.54788553189647e-06
-1.52892721831971e-05
-1.45886909076451e-05
-2.25356463947715e-05
-3.13208526168566e-05
-2.21285448310358e-05
-3.52900236726844e-06
-1.64319674467645e-05
-6.0353196229844e-06
-2.39278645244945e-05
-1.74789163991178e-05
-3.6162366769891e-05
-3.44355948981108e-05
-3.12692100078093e-05
-6.96055720554772e-06
-3.6516069195149e-05
-1.92771917705633e-05
-6.17690596425312e-07
3.74639288540369e-07
-4.09412678443809e-05
-4.18939744971761e-05
3.04637336654366e-06
-2.16132776633729e-05
-2.90948731063803e-05
-2.55605419479483e-05
-1.90534637190539e-05
-1.50872625334264e-05
-2.76455175017338e-05
-2.26495785184277e-05
3.49416378590328e-06
-2.69757054420029e-05
-1.35176631268436e-05
-6.58553084969926e-06
-3.63503593457724e-05
-3.50178867197047e-05
-4.05511696996201e-05
-3.30014875210426e-05
-4.22166669296963e-05
-2.6372231966137e-05
-3.50046299055584e-05
-1.86365889935911e-05
-3.55833150846741e-05
-2.89620307749047e-05
-3.21242760115968e-05
-9.83497171428891e-06
-4.72851208303477e-05
-2.00612246716222e-05
-2.36452962741044e-05
-1.70447995463787e-05
-3.23301728722428e-05
-5.17156127335162e-06
-2.41802161200019e-05
-2.13299561844608e-05
-7.80619187014407e-06
-2.63721020349327e-05
-8.68958138869681e-06
-8.43915579359952e-06
-1.5427834091681e-05
-2.79676342391496e-05
-1.69415060017562e-05
-1.35571914239146e-05
-1.84073637464032e-05
-2.38831561298385e-05
-2.2491664504089e-05
-4.41129861892832e-05
-5.28861430015577e-05
-6.56594211844321e-06
-1.6391730391734e-05
-1.04343886950131e-05
-3.13227940567129e-05
-1.15605150203245e-05
-1.87882619267706e-05
-1.15514032354635e-05
-2.51516808830309e-05
-1.49914349423123e-05
-2.76778752491327e-05
-5.67299739650181e-06
-2.78328112502326e-05
-9.57853032007176e-06
-1.12149848359483e-05
-1.21071013091994e-05
-3.98847642229323e-06
-8.68618899892741e-06
4.6681108629963e-06
-1.31910952349537e-05
-5.11299113714402e-06
-2.77341510530643e-05
5.10994647846688e-07
-2.21440795963027e-05
-2.24873838288843e-05
-2.74352644049776e-05
-1.28071134079329e-05
-2.81658716585593e-05
-2.73291591469986e-05
-1.45138216792395e-05
-3.58328769742992e-05
-1.88998959230093e-05
-8.34807439327754e-06
-3.19797565003619e-05
-4.3810185373148e-05
-1.74977622839925e-05
-2.6498727239408e-05
-2.22661429120307e-05
-4.29810869846342e-05
-1.95896268613476e-05
-1.63973146972358e-05
-3.41510243573853e-05
-4.00409202023713e-06
-3.03434338192073e-05
-1.58710101603181e-05
-1.97008940029497e-05
-3.07718467249062e-05
-2.99445315151037e-05
-1.76953508557576e-05
-1.29436776550539e-05
-1.56956773312143e-05
5.80618710480793e-06
-2.12022551011188e-05
-2.33110879850581e-05
-3.02181562594247e-05
-8.16682936736171e-06
-2.94943823694542e-05
-2.58798820467883e-05
-1.74335228783301e-05
-2.64808845987093e-05
-4.52948034854685e-05
-1.87577457846322e-05
-3.03800583980888e-06
-2.46266376651255e-05
-1.3032597825396e-05
-2.33124574826681e-05
-2.86917368796681e-05
-2.02752072783799e-05
-3.00247042044219e-05
-3.10927293067735e-05
-2.4842875339487e-05
-4.35370056939993e-05
-3.54411359583072e-05
-4.38635583832725e-05
-1.42240645668635e-05
-6.54938928957534e-06
-5.01974187045675e-05
-2.33811223699046e-05
-3.00158607549138e-05
-2.1783979665708e-05
-1.86594293154053e-05
-2.38033348843594e-05
-1.32601751385267e-05
-7.99977050457385e-06
-1.6085427308394e-05
-2.74135601631265e-05
-1.01962211747649e-05
-2.80279311221686e-05
-1.51984064037538e-05
-1.42536960985427e-07
1.73112614438554e-06
-2.82565732148143e-05
-1.79394037121651e-05
-9.90321765727863e-06
3.29932922688823e-06
-1.92432901113505e-05
-1.51606333377908e-05
-2.74609272352101e-05
-1.50812804322435e-05
-3.95343969464933e-05
-3.10944074501975e-05
-1.53301447316956e-05
-1.82814008374422e-05
-2.98264287362579e-05
-3.50230226425976e-05
-3.26526718267662e-05
-1.92325371038115e-05
-4.57291026381158e-05
-2.85127794878066e-05
-2.83709138667683e-05
-2.44173217796924e-05
-1.92001877251552e-05
-3.95993117093687e-05
-2.72605163376005e-05
-4.23036283935504e-05
-2.1829935464606e-05
-1.24024290537049e-05
-2.86343606695133e-05
-2.36868109210293e-05
-2.36338110329339e-05
-3.43921183564215e-05
-3.24774514201012e-05
-3.12887250744772e-05
-2.44815907507997e-05
-2.94364564296972e-05
-1.23393329666277e-05
1.30548874101624e-06
2.15764792175942e-05
-1.03601019625477e-05
-1.82007073116026e-05
-2.7416554322161e-05
-3.19809551009871e-05
-2.43350274125706e-05
-2.2573252847929e-05
-1.76119493405157e-05
-3.41569463255768e-05
-1.02236369431213e-05
-3.2323744612897e-06
-3.77094327678482e-05
-1.13635781691759e-05
-3.61903072005706e-05
-3.67910464009125e-05
-1.01057939117802e-05
-3.22026023882994e-05
-2.19278569152087e-05
-1.79222992332072e-05
-1.35810145548437e-05
-4.02607554117654e-05
-1.49365369746146e-05
-1.81278561456861e-05
-2.41539135176268e-05
-2.12760336209783e-05
-8.74059233849961e-06
-2.65152620151541e-05
-9.43388266922092e-06
-7.9675906522537e-06
-9.24867767330096e-06
-3.55257795527931e-05
-7.99736879338792e-06
-1.47609095596807e-05
1.04516972480734e-06
-1.28494438732055e-05
-1.84428955713814e-05
-2.01383354459919e-05
-1.7195746156313e-05
-3.96088459357592e-05
-3.01569233471952e-05
-2.76039266092006e-05
-1.67285580138436e-05
-1.60811416466337e-05
-2.10821067848044e-05
-3.33531214983403e-05
-4.48891950163914e-05
-2.44890488277356e-05
-2.15081380667667e-05
-3.23056991202467e-05
-4.01326325314907e-05
-4.46745479194885e-06
-8.72124442968839e-06
-3.2331817617387e-05
-1.94670084289754e-05
-4.24912868946796e-05
-2.55072133350221e-05
-2.91247152323277e-05
-1.05218425303186e-05
-5.01364574729176e-06
-2.4331504416517e-05
-4.95996521559741e-06
-3.99474510411076e-06
-2.89337787626107e-05
-3.69482104289012e-05
-4.06791297184273e-05
-1.85988228379363e-05
-2.94746981867919e-05
-2.31244248246033e-05
-2.50996101265776e-05
-1.66919755682777e-05
3.64686313777932e-06
-1.39468363721913e-05
-5.9252035704654e-06
-2.95772699898969e-05
-3.78012410142802e-05
-1.65762680213114e-05
-2.63865967838368e-05
-2.56322746193116e-05
-1.65661694578541e-05
-4.25316575287978e-05
-2.42266320804235e-05
-1.81945714994198e-05
-2.98651681241016e-05
-3.97288354804102e-05
1.43997438859844e-06
-2.5695771678262e-05
-2.78872417448922e-05
-3.81600516481611e-06
-3.20375349895051e-05
-2.15729667631151e-05
-1.35702756319229e-05
2.03759363132457e-06
-4.13742304405369e-05
-1.19424728759558e-05
-1.64990308843933e-05
-1.40580317210119e-05
-2.29881703076004e-05
-3.61169831403577e-05
4.46513722721621e-06
-1.55667924606258e-05
-1.61667493517437e-05
-2.84493777262454e-05
-1.28377058014153e-05
-1.23196925753068e-05
-2.61093901019301e-05
-1.84998793725838e-05
-2.34688390368993e-05
-1.39187276147961e-05
-1.58270173687767e-05
-1.68975744159275e-05
-3.0179259030268e-05
-1.81680646821703e-06
-2.70222351997205e-05
-3.23275821623672e-05
-1.67699426790434e-05
-1.7147256395122e-05
-1.21242391958634e-06
6.99726967706445e-06
-3.50011383790654e-05
-2.27627574065828e-05
-1.56926139248582e-05
-5.28234455883351e-06
-2.77984532969945e-05
-1.0358259356781e-05
-3.20798707078598e-05
-1.43482664338871e-05
-3.17294392286276e-05
-1.01425965497975e-05
-3.60351632051271e-06
-2.72383868202042e-05
-1.73212601358647e-05
-1.00464495640138e-05
-1.90899547006575e-05
-3.84442566125953e-05
-5.25440277710011e-06
-1.45528453561716e-05
-1.71993757629299e-05
-2.68774914526353e-05
8.09571625308983e-06
-3.38776891712482e-05
-2.9666417690138e-05
-3.03086136863169e-05
-2.43461454625334e-05
-5.30177808062855e-06
-5.48502099315764e-05
-3.02069041616302e-05
6.15705369494222e-07
-1.61177471048792e-05
-1.95851092566469e-05
8.27296952289128e-07
-1.1077311442831e-05
-8.00101386478628e-06
-1.17802116166883e-05
-1.27872135104223e-05
-2.28752336303649e-05
-1.83468978709898e-05
-6.2923741338966e-06
-3.26696822989918e-05
-1.21165540064217e-05
-2.17591008471082e-05
-2.64253064413349e-05
-1.19229257341435e-05
-1.83603046138028e-05
-1.56095103967378e-05
-1.5770496365386e-05
-1.2565171076564e-05
-3.1394825356193e-05
-2.33744793819854e-05
-4.46108109785861e-05
-1.80920340094893e-05
-8.55060716602965e-06
-3.10309269677604e-05
-2.48157663661376e-05
-2.80217766247606e-05
-3.48144151112102e-06
-5.2683409747504e-05
-1.1022262849765e-05
-2.88860952980416e-05
-1.16337034417685e-05
-1.74822694254198e-05
-3.46129695558044e-05
-2.40255864356483e-05
-1.12026379592001e-05
-3.05065049611605e-05
-1.45836015399754e-05
-2.07426933360495e-05
-2.10780843721813e-05
-2.35643692007873e-05
-3.20333991353513e-05
-5.10659119938735e-06
-3.17729257867056e-05
-3.11123049551376e-05
-2.6885799427027e-05
-2.79864471526211e-05
-4.27673697003155e-05
-3.98287711043004e-06
-4.37216791424122e-05
-3.6173646525358e-05
-9.16207160463822e-06
-1.55996325927264e-05
-8.62376263921032e-06
-8.00009594113036e-06
-1.28580909905566e-05
-1.23352174094651e-05
-3.22984456677368e-05
-2.97580326088614e-05
-9.05926507100461e-06
-5.85765393877104e-06
-1.72233888351269e-05
-3.01872649942897e-05
-2.5690781407791e-05
-3.98786762667862e-05
-2.81238767095315e-05
-2.45761665318247e-05
-1.92358347935211e-05
-3.95796917837596e-05
-2.58550908194233e-05
-1.43066107148432e-05
-5.10723083594625e-06
9.98671185830705e-06
-2.49995193528279e-05
-1.85516793876161e-05
-1.77188710564534e-05
-2.48706707393732e-05
-1.00912331597259e-05
-2.28781428288261e-05
-2.86032845499125e-05
-2.27329105413786e-05
-2.86258855326043e-05
-2.26474367134883e-05
-7.11680191504167e-06
-4.05742387609641e-05
-4.89871473343502e-05
-3.10559913382622e-05
-1.53713948964659e-05
-2.2712745053247e-05
-1.30220373321523e-05
-3.46332206822464e-05
7.31636874439743e-06
-2.21852856246231e-05
-3.74702422623e-05
5.01519933191068e-06
-3.58159765486145e-05
-2.58137291237085e-06
-1.87220214812075e-05
-3.022188186382e-05
-7.65492500597384e-06
-1.37713615581972e-05
-1.36536790983505e-05
-1.29093148551944e-05
-1.32463614247012e-05
-1.84393861034121e-05
-1.74739007025861e-05
-2.81237279507043e-05
-3.29670556402637e-05
-3.35922681121045e-05
-2.4532287470658e-05
-1.2142367999495e-05
-1.16367683561364e-05
-1.45376125520696e-05
-1.84454136320324e-05
-2.21893317928471e-05
-4.71040253525077e-05
-3.07649043189329e-05
-2.24013698608681e-05
-1.80290560238474e-05
1.13329935243853e-05
-3.36830190075666e-05
-5.08277504348489e-06
-3.46929381991629e-05
-3.4400754319681e-05
-3.14427852331437e-05
-5.22338601418134e-05
-2.24536460817648e-05
-1.66596694123656e-05
-6.13302292095889e-06
-2.2183522928141e-05
-3.82195292620732e-05
-1.23730485887762e-05
1.8181234044159e-06
-3.81026139603794e-05
-1.51332378691707e-05
-2.67214542628254e-05
-9.86624480832591e-06
4.4148767406944e-06
-1.22460127583329e-05
-4.37222771333702e-05
-8.13281784403196e-06
-1.23610671527468e-05
-1.83816103052686e-05
-4.06886580524661e-05
-2.15252528741107e-05
-7.6161065223668e-06
-2.21952118079881e-05
-1.89305060982088e-05
-2.53335940624222e-05
-3.37090884867184e-05
-3.5003131565355e-05
-1.50324779895099e-05
-2.2907600048313e-05
-1.16727550246654e-05
-2.2902083184671e-05
3.61533844554373e-06
-1.15639734715084e-05
-2.69100402356721e-05
-2.15183611803448e-05
-2.29230807063879e-05
-1.84133749574415e-05
2.89942147923492e-06
-1.9022222141162e-05
-2.53590669024483e-05
-1.64108055760554e-05
-2.98954063141194e-05
-3.82255308899775e-05
-2.98545283519306e-05
-2.80089456778618e-05
-3.52153693803464e-05
-2.3636487814002e-05
-2.15152935062974e-05
-4.01439239097753e-05
-2.7819778279416e-05
-8.99212623498901e-06
-1.9338780508055e-05
-4.27390757799836e-05
-2.47550753446124e-05
-1.57529211812433e-05
-6.45160329456144e-06
-1.60850966145455e-05
-2.73921941476124e-05
-3.91684041892426e-05
-3.01923047185432e-05
-8.74880227671467e-06
-4.23481867145789e-05
-2.02166860080365e-05
-1.55991050543418e-05
-2.52018299298367e-05
-2.24186041298172e-05
-2.09774405640824e-05
-2.83093689536783e-05
-7.88928176696535e-06
-3.68380751405113e-05
-2.82025522301733e-05
-4.69891679545064e-05
-2.54965135891548e-05
-1.72610815316632e-05
-4.30843381619881e-05
-5.00421743067726e-05
-2.68809273010966e-05
-2.60004974964955e-05
-1.11922484125093e-05
-3.72674560317938e-05
-1.28248093708719e-05
-3.50849594187678e-05
-1.87528491870202e-05
-3.34868104973989e-06
-3.63498392502102e-05
-6.56694089839597e-06
-2.49651238118458e-05
-1.54103029354007e-05
-3.98236661991417e-05
-7.40437517457649e-06
1.10887720883476e-05
1.58313700579597e-06
-1.27280532049429e-05
-1.22491457633888e-05
-1.76509717025134e-05
-4.33722078675638e-05
1.36149959588736e-06
-1.49985071133199e-05
-1.85589232750731e-05
-9.77284158170925e-06
-2.19742770951079e-05
6.13508478619729e-06
-2.53689057715359e-05
-1.75959666336688e-05
-1.90154446085267e-05
-1.23617092206208e-05
-2.2714112761049e-05
-2.01388629748824e-06
-4.7684801577692e-06
-1.72450397119466e-05
-3.08135760206331e-05
-1.34050027392443e-05
-1.48680850741608e-05
-5.15852988598698e-06
-2.7919738528471e-05
-2.90508294087258e-05
-3.42866953678727e-05
-2.04513472696887e-05
-1.54673497210391e-05
-2.60405517292792e-05
-2.95188607944456e-05
-3.79735436534498e-05
-1.61710444617864e-05
-4.55658562786455e-06
-2.83087880200885e-05
-1.17751419521941e-05
-9.36114353583789e-06
-8.54569850982812e-06
-2.96967059397561e-05
-7.17610740296881e-06
-2.7305821924994e-05
-5.32153535707256e-05
-1.71810640021656e-05
-7.52341124219042e-06
-3.15836997058992e-05
-2.74215559991841e-05
-3.21037631547717e-05
-4.83942642636202e-06
-5.75662645583363e-05
-3.6632269368544e-05
-1.16627873683013e-05
-2.31555949193347e-05
-1.56512064039586e-05
-3.15688348962092e-05
-3.34541752941659e-05
-2.28820659185431e-05
-5.03822977056735e-05
-1.68719026962869e-05
-3.81528687644825e-05
-3.09670730412963e-05
-2.85489127310129e-05
-1.80102561624642e-05
-2.62480437250877e-05
-3.79590273772953e-05
1.07789510366261e-07
-2.52190989285499e-05
-2.14347809402208e-05
-3.4976566836952e-05
-3.97100807878621e-05
-4.86320616107724e-05
-7.59510392249531e-06
-3.29450321028658e-05
-1.54741314155528e-05
-1.79115444180166e-05
-9.02715393499792e-06
-9.82550542218121e-06
-2.48956870036529e-05
-1.93721351297432e-05
6.6416062612612e-06
-1.23452836321604e-05
-1.04430256587202e-05
-3.22372714056881e-05
-3.83671607227513e-05
-3.33602344391928e-05
-1.70077199210448e-05
-2.88431425959842e-05
2.48064605881027e-07
1.09259037252233e-05
5.69341821379223e-06
-2.85277463742463e-05
-1.21992348852947e-05
-1.04886936509436e-05
-2.38541395280035e-05
-3.3033857283886e-05
-3.63098326179114e-05
-1.40936755082749e-06
-3.55490302231923e-05
-2.9238313832023e-05
-4.99045990975781e-05
-2.02065605880726e-05
-2.78340438525384e-05
-1.50559420098908e-05
-2.83449914555378e-05
-7.09794910450136e-06
-1.71099288408716e-05
-1.85376841833526e-05
-3.99448529217093e-06
-1.88045417324175e-05
-1.64843018591181e-05
-2.31086111844936e-05
-2.85089010163814e-05
-5.79019775724009e-05
4.14576268122481e-06
-1.30580283949891e-05
-5.30012352974521e-06
-2.56967144277015e-05
-2.02116158581919e-05
-8.98050465645511e-06
-9.67632590091916e-06
-6.82509265403937e-06
-4.00723779431116e-07
-2.52832272365118e-05
-3.39177985894924e-05
-1.1404193641526e-05
-5.83900752807606e-06
-1.05837102989253e-05
-3.12262070905467e-05
7.33439334405017e-06
-1.76737137414652e-05
-7.51134002609644e-07
-2.98200838532628e-05
-1.82010996177091e-05
-2.23433477830196e-05
-2.20807694067811e-05
-2.390400162192e-05
-2.1660673932535e-05
-2.52270481606938e-05
-2.66088730602739e-05
-2.95422566633269e-05
-1.35100120607756e-05
-2.5835292390891e-05
-2.18082190929096e-05
-1.28192016204516e-05
-3.59806700936933e-05
-1.11455487885756e-05
-2.81154846839677e-06
-3.48081513606196e-05
-2.3497078610601e-05
-1.40239656246263e-05
-3.65470488979241e-05
-1.73762944106876e-05
-2.15524547265535e-05
-2.74320669582302e-05
-3.26851686671979e-05
1.94105914689805e-06
-1.36828614487133e-05
-3.72458969896541e-05
-1.77513904664068e-05
-1.24014000023327e-05
-1.79414664439414e-05
-1.49975225287538e-05
-6.6592483676092e-06
-2.56490173753362e-05
-2.55113060845913e-05
-1.79167843529139e-05
-1.05017834531681e-05
5.92893073170419e-07
-1.0676063078953e-05
-1.27509357247041e-05
-1.5373033152023e-05
-1.2774974494171e-05
-2.28416852668666e-05
-1.17898117646982e-05
-1.87633961707139e-05
-2.44983474900104e-06
-2.74062800174874e-06
-7.18561115155986e-06
1.30476388806318e-06
-2.96582260752157e-05
-1.85586934454061e-05
-1.91849400321147e-06
-3.16516827915857e-05
-2.21257786881117e-05
-2.02560030800166e-05
-2.46051371516758e-05
-1.95919985369764e-05
-8.61923493628075e-06
-4.33742392662963e-05
-2.70500684038324e-05
-2.25334971466104e-05
-1.49637975684117e-05
-3.80843189125036e-05
-3.74125393262368e-05
-8.88563753172134e-06
-1.47492425915754e-05
-2.07882802131924e-05
-2.51896066788583e-05
-1.84349912017531e-05
-2.37118727680752e-05
-2.67973703792165e-05
-8.13150858952439e-06
-2.12898948169478e-05
-2.61918082053107e-05
-2.33646329558627e-05
-2.46004544565237e-05
-5.0727223502899e-05
-4.41607750825927e-05
-1.98036773239284e-05
-6.16875457253211e-06
-2.06489096222858e-05
-2.8680214236487e-05
-3.12261540658253e-05
-1.58979072460638e-05
-2.20762138016619e-05
-1.54546389440451e-05
-2.36468879923985e-05
-3.00718282677691e-05
-2.46735587295106e-05
-2.58185834530485e-05
-2.17192457862809e-05
-1.0235261604636e-05
-3.9267697105396e-05
-5.92301972787598e-06
-1.0022054208603e-05
-1.12545968339049e-05
-1.18995588933492e-05
-1.45981664169979e-05
-3.8209538710187e-05
-2.61080512059679e-05
-3.37395772344448e-05
-5.64931539509824e-05
-2.57786097607745e-05
1.90056756940844e-06
-3.98716826296298e-05
-6.39633031351071e-06
-2.7649728296334e-05
-3.95881500706508e-05
-3.15062315012825e-05
-4.45912992901871e-05
-5.58288792433499e-06
-9.26770725249883e-06
-2.1277150665762e-05
-5.87570493025235e-06
-1.71117121852786e-05
-2.43176814966678e-05
-8.3002961830529e-06
-2.77217769178601e-05
-3.4446469645902e-05
-2.17342613205516e-05
-2.12963423362098e-05
-2.49670824095186e-05
-1.0991495865984e-05
8.53120801157765e-06
4.89504347497331e-06
2.00901081692661e-06
-1.75057471944925e-05
-1.0878521414015e-05
-3.11582215786782e-05
-3.3764301279696e-05
1.42787790953596e-06
-1.50787691584501e-05
-2.43036607744034e-05
-7.3139699389338e-06
-1.99551463870772e-05
-9.06193214128063e-06
-2.81387485831319e-05
-2.77457845544942e-05
-2.23299888652818e-07
-2.85792015541022e-05
-2.3641301731959e-05
-1.52217895660898e-05
-2.24567216426594e-05
-1.29960849194861e-05
-1.24418664151458e-05
2.42351217553645e-07
-3.35044909702327e-05
-2.99463221780345e-05
-3.21534247878112e-05
4.09046133815561e-06
-1.24800435922828e-05
-2.95044659891581e-05
-2.91523857293693e-05
-1.5956028602351e-05
1.15810366099311e-06
-1.97733694380697e-05
-5.57515637567342e-06
-1.54729066490584e-05
-1.2031885831916e-05
-2.72302778617039e-05
-2.33564607687704e-05
-2.00783666684006e-05
-4.20382334262432e-05
-3.23902594166172e-05
-3.59064968939719e-05
-1.94941821411209e-05
-4.26825659736796e-05
-2.51412697115251e-05
-2.27427716124761e-05
-3.81683955594451e-05
-3.38978770948809e-05
1.14085147237171e-05
-1.40756992960676e-05
-3.00721829461358e-05
-3.71263410662231e-06
-2.38540706190226e-05
-2.05193170398323e-05
-1.92461413315152e-05
-1.33524311681812e-05
-3.89353671909118e-05
-1.87713402954651e-05
-3.82417346716446e-05
-1.40571650071108e-05
-3.66877829408464e-05
-2.02053518910261e-05
-1.39165040765421e-05
-2.61658835448312e-05
-4.0871880841316e-05
-1.84648969613242e-05
-3.48988205459879e-05
-1.87787173690406e-05
-2.87311754939486e-05
-9.83440299233497e-06
-1.63877484086413e-05
-1.47235864701843e-05
-1.48386875945696e-05
-7.92526290906939e-06
-3.94981973949316e-05
-2.1453423889822e-05
-3.63983403609435e-05
-7.73328570303824e-06
-1.26865618758458e-05
-3.50971834392924e-05
-2.65345841450626e-05
-4.04019900417854e-05
-1.66917983289058e-05
1.62750492805866e-06
-1.36037006496134e-05
-6.14996529609937e-06
-1.77771794945772e-05
-2.60720705415859e-06
-2.71210880116229e-05
-3.74746847932826e-05
-2.08356421592709e-05
-4.308245500471e-05
-1.49862856431909e-05
-3.61451274722414e-05
-3.07945138740196e-05
-1.56473470407366e-05
-3.692395275676e-05
-3.02321791908358e-05
-2.99407359759983e-05
-2.46458911560938e-05
-2.67087064605709e-05
-2.28076476372512e-05
-2.85764352546105e-05
-1.34378733358061e-05
-4.26452055936375e-05
-3.15532799023601e-05
-1.13276310902414e-05
-2.41345688104113e-05
-1.66946855169022e-05
-2.44183625223581e-05
-3.46008797520872e-05
-4.15736868596971e-05
-2.03244632978716e-05
-1.14386256787487e-05
-3.41522109598451e-05
-1.87639485174755e-05
-4.47193540361157e-06
-1.992051279237e-05
-1.18316720842874e-06
-3.63233400564834e-05
-4.0901581968344e-05
-4.16697170757787e-05
-2.98816572195418e-05
-2.42492742194526e-05
-1.99019793923701e-05
-3.30179874876504e-05
-5.83354066482199e-05
-9.07237515250298e-06
-2.54597390165863e-05
-1.27191591807641e-05
-4.26022508506204e-06
-2.10128762447422e-05
-3.02072760441262e-05
-3.1802943571529e-05
-2.75319375357586e-05
-2.80672616355071e-05
-1.04904359525918e-05
-2.25535145125971e-05
-1.98529045508644e-05
-2.67232967989973e-05
-2.18610183998111e-05
-2.24127157312098e-05
-7.90481474028472e-06
-2.21263041693562e-05
-2.87198807173401e-05
-5.69368728713427e-06
-4.88560935195709e-06
-4.03658170840539e-05
-2.05286066575388e-05
-1.06607036089574e-05
-9.59124133791789e-06
-1.26908986061094e-05
-4.40464270129575e-05
-2.40777270907547e-05
-1.70986176978827e-05
-1.97363229703228e-05
-3.30125092042361e-06
-4.34371111835535e-05
-1.75295184102267e-05
-2.2448884741329e-05
-5.35189183917395e-06
-4.47793248615756e-06
-3.44402290280311e-05
-3.76936274942147e-05
8.92109425095426e-06
-3.75504714545269e-05
-4.28903992787276e-05
-2.23653401050106e-05
-3.1679389337125e-05
-3.3547856719027e-05
-2.93260806184756e-05
-2.08003255610647e-05
-2.3587177792665e-05
-2.27336265106459e-06
-1.41567128286015e-05
-1.87910295137717e-05
-1.22660472663716e-05
-4.33295193597962e-05
-2.16884777311241e-05
-1.88340131957757e-05
-5.79690284973495e-07
-7.19045090809536e-06
-1.78496812717276e-05
-2.35512901233588e-05
-1.85813514533667e-05
-1.29040836648545e-05
-2.92564819094146e-05
-3.54897584489632e-05
-2.0835065608983e-05
-2.67869730862494e-05
-8.20348588864644e-06
-2.00996899004249e-05
-1.23393291648004e-05
-3.8596648780457e-05
-4.04362502019994e-05
-2.44469004785255e-05
-1.936508443448e-05
-7.10334986181853e-06
-3.60848656757273e-05
-2.24053628492798e-05
-1.93509449121345e-05
-3.28078607902038e-05
-3.37109774963551e-05
-3.27058592350046e-05
-7.29168902387865e-06
-3.30322166994501e-05
-3.7692678669548e-05
-2.76481286531492e-05
-2.36096061501981e-05
7.81702924230136e-06
-7.23664553204506e-06
-3.09419637332478e-05
-3.02575011769228e-05
-1.28964771349994e-05
-4.07045315732848e-05
-1.45984961448383e-05
-1.88955966431572e-05
-7.06706401475945e-06
-2.23809727431373e-05
-3.48663323665028e-05
-1.26856263503147e-05
-2.48742701484214e-05
-8.13283731738296e-06
-4.20114825229419e-05
-2.23685349781395e-05
-1.86335618853797e-05
-2.46068587600764e-05
-2.99633156543359e-05
-1.76151351545301e-05
-2.92563178863126e-05
-1.07094375751376e-05
-5.09909600205926e-06
-1.45574899291243e-05
-2.98585054572307e-05
-1.53646767495832e-05
-3.44712135836472e-05
-2.05783465545189e-05
-1.93900295068387e-05
-1.25987308189652e-05
-1.74073262926752e-05
-2.37181734052994e-05
-2.02612358063114e-05
-2.19479660661207e-05
-2.52298340330038e-05
-2.55167805874641e-05
-2.20508733471856e-05
-3.7232101360138e-05
-1.33116153354664e-05
-2.62075192172851e-05
-1.43677314478937e-05
-1.2950025629698e-05
-2.52295198099482e-05
-3.03151598874434e-05
-4.46568618687741e-05
-3.24889954189955e-06
-2.95247475353435e-05
-1.14027114829144e-05
-1.54775657955519e-05
1.16653583396617e-05
-1.64443764038618e-05
-3.2217696774835e-05
-1.32672441593491e-05
-2.26413095904443e-05
-1.60486424342238e-05
-3.76774466884562e-05
-1.94620539138611e-05
-3.20540462975227e-05
-3.28081728347362e-06
-3.19320392673094e-05
-9.67966634497693e-06
-1.13333025993905e-05
-1.73597941120184e-05
-3.08915385980175e-05
-1.42855835508977e-05
-2.16901607828558e-05
-2.19177814899958e-05
-1.57604386809462e-05
-4.01181146468558e-05
-1.2030525418967e-05
6.26779313015344e-06
-2.01337930919116e-05
-2.27914548431919e-05
-2.32208813849648e-05
-3.00510226860099e-05
-2.84021278437228e-05
-2.84840122634075e-05
-2.769776295327e-05
-2.06011150327885e-05
-3.08586600988365e-05
-2.61084064966349e-05
-1.69345114355774e-05
-7.29727950438105e-06
-1.05054965622494e-05
-2.93975372490935e-05
-2.88450001706895e-05
-3.43095469424296e-05
-5.36543607087641e-05
-1.14424214589705e-05
-1.33472046796861e-05
-4.37447578964988e-05
-2.28306621331315e-06
-1.76297356864965e-05
-3.78463887305246e-05
-1.64130941960368e-05
-2.64916097931634e-05
-3.00303300304481e-05
-3.27884191703922e-05
7.02679137977941e-06
-3.01905890202808e-05
-3.34370379167295e-05
-2.95608326381205e-05
-1.3820843750626e-05
-2.18147452556794e-05
-2.91570699718177e-05
-1.69632809491483e-05
-2.80446932297035e-05
-1.43951491232241e-05
-4.01773580090313e-06
-6.00087957978193e-06
-7.70712451520982e-06
-5.69962126708664e-06
-3.45806864207593e-05
-3.51344699166425e-05
-1.59991893167774e-05
-4.84666644519193e-07
-1.72953361533885e-05
-5.46644823041882e-06
-2.93958712156044e-05
-1.66555795029785e-05
-1.37070295630777e-06
-2.52822842104086e-05
-6.31830841805858e-06
-1.21114409548265e-05
-2.56556449093462e-05
-2.07526794799461e-05
-1.18056261865696e-05
-2.0881090619565e-05
-1.30221053769954e-05
-2.50730130847441e-05
-6.33177439150154e-06
-1.14687739560008e-05
-2.41793986825889e-05
-1.13515985010182e-05
-3.62548076436167e-05
-5.57042266176302e-06
-1.93746194479987e-05
-2.06854792870577e-05
-2.37025054122034e-05
-2.3255852762851e-05
-1.36641617663142e-05
-3.04656115986993e-05
-2.00106367164661e-05
-3.15111189766671e-05
-2.17383582473634e-05
-3.39681750499003e-05
1.09823264394009e-06
-2.45979609770513e-05
-3.85539110454439e-05
-1.53671373263424e-05
-7.02497484711237e-07
-4.98770542566377e-06
-5.78650042727687e-06
-1.56018966166017e-05
-3.19530452754855e-05
-3.17613625980996e-05
-2.98350527360669e-05
-1.69570250982155e-05
-3.57810577246079e-05
-3.35855580046293e-05
-2.11442203958801e-06
-1.09397536066098e-05
-2.65575949760548e-06
-1.12621094708076e-07
-4.1033760344927e-05
2.45048196297536e-06
-3.53860554194909e-05
-8.469326645282e-06
-3.35949980561809e-05
-1.55516255758861e-05
-2.75965191474891e-05
-1.44440721600343e-05
-3.92885820467956e-05
-2.59236257539556e-05
-1.0386188242731e-05
-4.26943399126329e-06
-1.83183568815386e-05
-2.43229722298245e-05
-2.81656305012032e-05
-3.47225134481288e-05
-2.58576713289268e-05
-3.49170614007567e-05
-2.15714250122804e-05
-4.93203612989984e-07
-1.82812850698019e-05
-3.21786590555822e-05
-9.18531494220488e-06
-2.38042341926229e-05
-2.00691681953006e-05
-3.25348584482711e-05
-1.42987322778723e-05
-1.75464998790946e-05
-3.48564652557257e-05
-1.38410383897328e-05
-1.48471167460209e-05
-2.10836483176329e-05
-2.80310716889668e-05
-9.0010195368251e-06
-1.37096474607606e-05
-2.66693208796282e-05
-2.37092071098673e-05
-3.04985466731646e-05
-1.45866753499854e-05
-2.44417730419498e-05
-1.92284867148885e-06
-1.48535276632414e-05
-2.27914314558208e-05
-3.73989219708481e-05
-1.56194914387492e-05
-3.30881311135661e-05
-1.66110119748499e-05
-2.59931793432597e-05
-9.74921101538687e-06
-7.19690843252052e-06
-3.64135345198478e-06
-1.91667461811092e-05
-3.48835425757087e-05
-3.59917467836293e-05
-1.51293512730915e-05
-1.85171253736381e-05
-2.14360129643686e-05
-2.43756213531782e-05
-3.07772897731534e-05
3.17898754626557e-06
-3.75817535504549e-05
-3.19890475403728e-06
-3.04767018578041e-05
-6.62299452472311e-06
-4.13937808747727e-05
-3.57051022028293e-05
-2.98549712634269e-05
-1.6099945705687e-05
-3.06394034012505e-05
-2.51405452452346e-05
-2.34331237200688e-05
-1.95449175065493e-05
-1.1721002056811e-05
-2.0870699226426e-05
-8.82266872682926e-06
-4.54471880864768e-06
-2.50515771485495e-05
-2.17623639010967e-05
-4.19416074216858e-05
-6.33805129591097e-06
-1.46264360844477e-05
-3.82520009755685e-05
-3.09292201462879e-05
-3.88297088878305e-06
-1.36363841972827e-05
-3.95982850624338e-05
-6.00952358988895e-06
-3.6431715456059e-05
-3.10989950836132e-05
-1.96966873666122e-05
-2.09479638646793e-05
-1.48120224746636e-05
-2.17601066320279e-05
-4.4047604140979e-05
-1.73680668860469e-05
-1.55454498607141e-05
-2.50610135192797e-05
-1.32913505503759e-05
4.49206004156668e-06
-3.31206396312285e-05
-1.61551917546988e-05
-1.07168197043524e-05
-3.68754050843691e-05
-9.10047759376965e-06
-1.66120445033515e-05
-3.2434829146528e-05
-8.98889692098022e-06
5.62859627552814e-06
-2.32658594008822e-05
-1.41933503756971e-05
-3.15041608099703e-05
-3.05244716833742e-05
-2.71614926078701e-05
3.67502719570925e-06
-1.44099540005106e-05
-3.8418084704225e-05
-1.65079714177853e-05
-6.66586024375479e-06
-2.90353860748939e-05
-1.84598888966154e-05
-5.34101574236413e-06
-9.53575021950058e-06
-2.52042991928456e-05
-2.1569434816803e-06
-2.49364205236947e-05
-1.77876004194198e-05
-4.07813666231758e-05
-3.46748951694856e-05
-2.36329834711086e-05
-2.86868985588359e-05
-2.61744693243432e-05
-2.94442047999656e-05
-3.69203765573242e-05
-1.79777372192515e-05
-3.433486594345e-05
-3.27204948425002e-05
-2.98510659949018e-05
-2.55215035652471e-05
-2.64204715445819e-05
-2.95554912724165e-05
-3.65994247282691e-05
9.50601279858101e-06
-3.63255713579047e-05
-3.0545570751255e-05
-1.73677408664276e-05
-3.27371755323729e-05
-5.39268102030459e-06
-2.53376312561017e-05
-1.65969910888333e-05
-2.22530228729345e-05
-4.11870946755508e-05
-4.29211513380757e-05
-1.09388197876895e-05
-1.50837591660515e-06
-2.99365671658238e-05
-2.02131663182096e-05
-2.00589915711127e-05
-6.76801652770671e-06
-2.98639505934496e-05
-2.57497645865988e-05
-1.14106878167022e-05
-1.80618712627372e-05
-2.05690236877324e-05
-1.56053867912075e-05
-2.15723628227137e-05
-2.52503100576001e-05
-1.40214360361336e-05
-2.28472964696249e-05
-2.76164893889231e-05
-3.52306219375506e-05
-2.97883117171311e-05
-3.34147535937025e-05
-1.95164278747717e-05
-1.22866164717126e-05
-1.29249897299045e-05
-3.93319253575526e-05
-3.60471132868515e-05
-2.55886274800361e-05
-1.89512176740552e-05
-3.4063526904781e-05
-1.16272438936058e-05
-3.05166783016853e-05
-1.17358223481219e-05
-1.20196724666698e-05
-2.20052862558557e-05
-1.17317224587859e-05
-2.76649923407314e-05
-1.5344265900728e-05
-2.56339290792256e-05
-8.78854807046114e-06
-5.74691557917018e-05
-1.95725079236521e-05
-1.17262179128775e-05
-3.58517859291859e-06
-3.46574981118556e-05
-1.65676526393802e-05
-1.13749783356727e-05
-1.72131232047315e-05
-1.81942878072814e-05
-3.03374385819468e-05
-1.32771356614578e-05
-4.88956534959123e-06
-3.16549444209517e-05
1.01901737369931e-05
-1.4407567054125e-05
-3.04128573493296e-06
-2.54334486816975e-05
-4.71232142472011e-05
-2.58397036786155e-05
-1.61267793512386e-05
-4.17831783151378e-05
-2.69355443390643e-05
-2.63397432213347e-05
-2.40057500938105e-05
-2.05689300059763e-05
-1.57713319113068e-05
-1.32797188725381e-05
-1.93856316096569e-05
-3.35071272936563e-05
-1.20220623810768e-05
-2.02304425633776e-05
-4.05732644531909e-05
-3.87234817230377e-06
-1.45782589793277e-05
-3.30489437407323e-05
-2.3399749534822e-05
-1.42133586729206e-05
-3.86189701964869e-05
5.59632200379398e-07
-1.32436350949e-05
-5.2601325753457e-05
-3.21506517165163e-05
-1.82210631954843e-05
-5.7766961962139e-05
-9.65321389731487e-06
-4.28989869076284e-05
-2.88560514731821e-05
-1.36037278764439e-05
-1.68255335260513e-05
-2.77296869046678e-05
-3.80455636799089e-05
-3.22723003258934e-05
-1.85755835843147e-05
-1.83958164669589e-05
-3.66503108911567e-05
-3.82930203623978e-05
-1.93443806530717e-05
1.58337832003488e-06
-1.05348334194735e-05
-1.75367035675192e-05
9.05759430826553e-08
-1.07190014877943e-05
-2.26843221087793e-05
6.19222634643566e-06
-1.66995312403063e-05
3.07463358109186e-06
-3.02533905426449e-05
-1.4193730728806e-05
-1.43505320297506e-05
-2.37222060702798e-05
-1.19494250484243e-05
-2.64095956464857e-05
-1.55939243316913e-05
-8.93716237104303e-06
-1.65662269413625e-05
-8.68100878759003e-06
-2.46053266429842e-05
-2.98286309377755e-05
-5.51528387052692e-06
-4.77911281908055e-05
-3.43198219972312e-05
-1.13395555272147e-05
-2.82221096987165e-05
-3.72061183223037e-05
-1.9742392804434e-05
-5.2878367338919e-05
-4.72268984579499e-06
-2.2823164982507e-05
-3.58816718780871e-06
-4.1517090422626e-06
-1.54676873580105e-05
-1.62001139109661e-05
-3.39074555835016e-05
-1.86091511180402e-05
-2.25394484552202e-05
-2.87239229069394e-05
-4.01523211354617e-05
-1.31930829757262e-05
-9.91075006300212e-06
-2.58738182807474e-05
-2.49169292098054e-05
-2.14608579527936e-05
-5.41211139691851e-05
-3.26243857984376e-05
-3.00719900136635e-05
-3.55903648470444e-05
-3.2709735973786e-05
-1.007108277373e-05
-1.5911563007039e-05
-2.86201239146249e-05
-2.31253394371752e-05
1.48727467512641e-05
-5.26802100138745e-06
4.41098070094169e-06
-1.4995737502378e-05
-1.83205513710075e-05
-4.3599400706031e-05
-2.9333791121087e-05
-1.50627902822728e-05
-2.45552529855667e-05
-2.04508359559003e-05
-3.37132023571967e-05
-2.43215211252326e-05
-1.46377178333935e-05
-3.32103158029692e-05
-2.3744052268181e-05
-2.40427321356262e-05
-3.20080585037577e-06
-2.08784781715212e-05
-2.86252822796532e-05
-4.70838361004068e-06
-1.73810218290999e-05
-2.18621914406859e-05
-3.07711171748805e-05
-2.88278137426739e-05
-1.73114811486801e-05
-2.74747996478568e-05
-1.6157470346224e-05
-8.71005821704717e-06
-3.36808947855027e-06
-1.22022470077163e-05
-2.8928261689952e-05
-2.25101499905115e-05
-6.26198108376433e-06
-2.7397096399483e-05
-1.98743490687276e-05
-2.47539179360832e-05
-7.809142970868e-06
-2.23733641883106e-05
-1.56022116479864e-05
-1.09891698689639e-05
-9.30529580828391e-06
-3.95724190541573e-05
-3.16748345193542e-05
-2.58707470312391e-05
-3.94746088258095e-06
-1.12405559884378e-05
-3.17341894661215e-05
-3.70926310096045e-05
-1.12010672279721e-05
-5.29812693513398e-06
-4.1444024094042e-05
-5.39813495683999e-06
-1.47346658097849e-06
-1.31460588739708e-05
-1.82079499402187e-05
-1.27206368594379e-05
-2.47390196268674e-05
-1.07064602813147e-05
-2.77383839193107e-05
-5.64290601324776e-05
-2.5137736092038e-05
-1.84035743258263e-06
-2.13028597527502e-05
-8.54536932024319e-06
-1.62776288880935e-05
6.79475963848305e-06
6.93447296831462e-07
-2.44110489284089e-05
-3.00548275370451e-05
-2.28719956026923e-05
-1.72229650950176e-05
-3.61480982203227e-05
-1.0270653923746e-05
-2.43845786966408e-05
-9.85391397035521e-06
-2.88016235771237e-05
-3.47186092020659e-05
-1.48978707597278e-06
-7.70858608146196e-06
-2.58968999813784e-06
-2.00467447541597e-05
-3.35192998902964e-05
-1.78412459734696e-05
-1.95475503470944e-05
5.40145646031675e-06
-2.76122949865777e-05
-8.98292432835197e-06
-2.11660179628642e-05
-2.68508349575621e-05
-4.08010041137708e-06
-2.73297711965209e-05
4.61406359536543e-06
-1.96698473639671e-05
-3.76170930054868e-05
-4.59757976300473e-05
8.57122673824707e-06
-5.90220603202113e-06
-1.95441708859313e-05
-1.82209274105825e-05
-9.29862057300172e-06
-3.27498829116123e-05
-3.67686354313569e-05
-2.57874634126652e-05
-2.87944901567846e-05
-1.09206262924517e-05
-2.38811024634509e-05
-2.7814642460276e-05
-5.48966246448613e-06
-1.47935202562096e-05
-2.76346319199868e-05
-3.39453329502574e-05
-2.06135037468842e-05
-1.48557454916854e-05
-3.73952352268464e-05
-2.50730431068343e-05
-2.29220662728006e-05
-1.71029044368526e-05
-3.14956530197745e-05
-1.68704945180946e-05
-3.22835846275749e-05
-3.25217817031688e-05
-3.04919322501768e-05
-3.29670369061206e-05
-4.06794040231732e-05
-1.29557473996721e-05
-1.34288895644741e-05
-5.70248934677663e-06
-4.16597744493319e-06
-1.52361543448192e-05
-2.90411450288876e-05
-2.15471068567668e-05
-5.45973994640025e-06
-2.45715346842677e-05
-2.54406778293939e-05
-8.44607203406682e-06
-1.17780560165408e-05
-1.42917702910332e-05
-2.62059862821556e-05
-1.48483246859976e-05
-2.41822591420599e-05
-6.8151430120978e-06
-7.11423704937455e-06
-2.23079089419366e-05
-8.75317162576563e-06
-2.12429993801978e-05
-1.88080522814958e-05
-1.16820918321047e-05
-2.13914241336741e-05
-1.27981463199017e-05
-1.36329070013983e-05
-2.94686529884317e-05
-1.29439670938508e-05
-3.09214635502161e-05
-3.25411844499823e-05
-9.87957377391516e-06
-1.4096578203474e-05
-4.26712158870793e-05
-3.16190094297821e-05
-4.54038075920994e-05
-1.63010466334086e-05
-2.15366793844108e-05
-2.05649648001318e-05
-1.16156559534882e-05
-7.26940701353514e-06
-1.89132827944568e-05
-3.06368652729882e-05
-3.59915486675318e-05
-2.03653715895938e-05
-6.57642422002538e-06
-2.02451898110881e-05
-8.28713885241256e-06
-3.06894097262109e-05
-2.53789524929379e-05
-1.72117082869139e-05
-1.41423225967609e-05
-2.04814991106247e-05
-7.19822815948583e-06
-1.29555852597098e-05
-1.63969268139963e-05
-2.80542634977745e-05
-1.92916608439662e-06
-2.9876411459741e-05
-1.73250772522228e-05
-4.27470511050201e-05
-1.5499088993233e-05
-1.10300177816192e-05
-2.57317313241555e-05
-1.73405689117708e-05
-2.25454849603152e-05
-1.76948876379894e-05
-2.41551677617304e-05
-7.50663001487838e-06
-2.22716490763262e-05
-1.59856019408764e-05
-4.00678726977553e-05
-1.64638089252267e-05
-1.71840546876265e-05
-2.02036294682875e-05
-2.90427864601815e-05
-1.43610624357363e-05
-2.14980329334605e-05
-6.04120251227313e-06
-2.21341926171228e-05
-1.13503087970245e-05
-8.95226323744565e-06
-1.6565430262405e-05
-1.04688585819987e-05
-2.82080414238896e-05
-1.02562039412004e-05
5.64178244110295e-06
-1.9624107960878e-05
-1.29853258613538e-05
-1.98604539069701e-05
-2.17423344067891e-05
-1.12358143366072e-05
-1.95978902643769e-05
-1.65160519352005e-05
-3.80168130922586e-05
-1.16048760029228e-05
-2.79864684291167e-05
-1.73080338993699e-05
1.56022994496995e-05
-1.50148564835734e-05
-2.98266500664383e-05
-2.19770786520027e-05
-1.18400805009087e-05
-2.05263565382964e-05
-2.7817797888608e-05
2.93006029450306e-06
-2.64806633246213e-05
-2.78337966395051e-05
-6.73742229380781e-06
-1.54318281087012e-05
-2.84691294672731e-05
-7.96790537559513e-06
-2.22725921361591e-07
-2.90787958735783e-05
-1.99401592295045e-06
-1.07970907582449e-05
-4.00090923187656e-05
-9.05939031042664e-06
-1.31725024810748e-05
-2.03100422629508e-05
-3.1750810166585e-05
-2.58174362975162e-05
-5.31855770006556e-05
-2.81684865657535e-05
-1.29995315013152e-05
-4.12816694214988e-05
-2.53318869051678e-05
-1.79873116378142e-05
-1.5235986186504e-05
-9.45053726626303e-06
-8.65938647930049e-06
-2.27606694663497e-05
-1.58700512997963e-05
-2.24596283564267e-05
-3.57036226582074e-05
-4.03387884149555e-05
-2.84455759517367e-05
-2.07224603486285e-05
-2.58612317087655e-05
-2.1282622456292e-05
-1.59367810238944e-05
-1.57994700271575e-05
-2.53573704519972e-05
-3.00261583116333e-05
-3.44259938683651e-05
-3.30257146032261e-05
-6.69900334215879e-06
-2.44745881505143e-05
-1.46798202073672e-05
-8.89954236082842e-06
-2.63775281461122e-05
-3.33884328506567e-05
-3.91923795061414e-05
-1.43820735024817e-05
-2.62807615234683e-05
-1.77468296055863e-06
-1.96375445957665e-05
-6.98984217531412e-06
-2.08736634464107e-05
-1.92545106565983e-05
-1.402159795003e-05
-2.3637571368287e-05
4.90569761038927e-06
5.6613932243407e-07
-1.91769907465704e-05
-2.10051485352953e-05
-1.54576326512415e-05
-2.86872785378736e-05
-2.27860047191877e-05
-2.23793400062357e-05
-1.09493920743103e-05
-1.55674861956352e-05
-2.48639861511927e-05
-2.29836332819679e-05
-2.94272199966297e-05
-1.22200059189415e-05
-2.15497884550406e-05
-7.05815977552689e-06
-1.27513937387387e-06
-1.01498567377283e-05
-2.29280048607545e-05
-1.48058815151032e-05
-1.84795894489554e-05
-2.14855651682571e-05
-7.62151469533243e-06
-2.92497123060012e-05
-3.91063020731382e-05
-1.26682149921199e-05
-4.25847105108877e-05
-3.28081340629044e-05
-6.95854149240731e-06
5.31149867559502e-06
-3.58130926646916e-05
-2.35367658049863e-05
-1.40205029477061e-05
-1.39461291014755e-06
-1.46056213643271e-05
-1.26700375807668e-05
-2.08470036427656e-05
-1.58710618045363e-05
-1.69141652318824e-05
-3.56605414786868e-06
-2.99625021270239e-05
-4.77344888321168e-06
-1.39132568109343e-05
-4.59383848975059e-06
-1.84676736094202e-05
-5.2931707874602e-06
-2.63000027727073e-05
-2.80164098406528e-05
-1.24616222392384e-05
-2.09630684943753e-05
-2.32260513339511e-05
-2.91640258231345e-05
-1.71131453828811e-05
-2.27095353345142e-05
-3.11183603294792e-05
-1.93188220404781e-05
-1.72989671369564e-05
-1.44052282761862e-05
-1.40690789974995e-05
-2.76462446242471e-05
-2.62575062099226e-05
3.39025301733995e-06
-9.66702223875398e-06
-3.07514426888951e-05
-1.83345622264428e-05
-1.80803066336525e-05
-2.63477049353766e-05
-1.88824494638673e-05
-1.87972252871867e-05
-2.90291470083726e-05
-2.77586904223473e-05
-9.21272363102834e-06
-2.25585785802465e-05
-1.61654855381489e-05
-3.97577245163056e-06
-3.28076156286792e-05
-1.86670155559845e-05
-6.49177779565241e-06
-2.38995374542415e-05
-1.50630542293109e-05
-1.91091202150814e-05
-3.8019642036071e-06
-4.99711329000611e-05
-1.69235176185985e-05
-2.28174971771186e-05
-2.11385522913303e-05
-3.11577925008729e-05
-1.74701867364159e-05
-1.61712784573625e-05
-2.87846855537012e-05
-2.8665751648049e-05
-5.15391217389794e-07
-6.92739710644264e-06
-1.7294438354199e-05
-3.20906731268377e-05
-2.16366525702846e-06
-2.41806586877872e-05
-1.86765089742766e-05
-2.35721270770324e-05
-3.0866427069476e-05
-3.21081503356747e-05
-2.97234114278111e-05
-1.19730170165865e-05
-1.1246189675835e-05
-1.78872163668601e-05
-1.78447961978562e-05
-1.90520903586587e-05
-2.9609000437769e-05
-2.05579647627631e-05
-3.41443854976283e-05
-3.54672150991951e-05
-2.37425860988167e-05
-2.38877917171032e-05
-1.67441126366526e-05
-2.03332009449977e-05
-4.42441954509237e-05
-2.62641712765547e-06
2.07967267195321e-06
-2.31288665076467e-05
-4.76959579289539e-05
-4.66192962023248e-05
-2.13764195498512e-05
-3.9092206082236e-05
-4.50554488468365e-05
-1.70526432543508e-05
-9.6917711850292e-06
-1.27501133601658e-05
-4.52935647055739e-07
-2.3570955967676e-05
-2.8949157800682e-05
7.37126884978138e-06
-7.66355124792728e-06
-5.77739853309161e-06
-3.67648556712999e-05
-2.48977810811332e-05
-2.80479381680946e-05
-2.81141318505531e-05
4.87795187944898e-06
-7.08545527454829e-06
-2.96801690765848e-05
-2.37513779097011e-05
5.44970728429016e-08
-1.98331477043376e-05
-1.38755216821164e-05
-1.16723997575862e-05
-1.59082654246613e-05
-2.13383785072047e-05
-2.39358961929196e-05
-2.09195408016482e-05
-3.18223828131091e-05
-1.59050073664356e-05
-4.00216054092777e-05
-5.42895106977103e-06
-2.92668574853192e-05
-2.22055397251521e-05
1.78884143767206e-06
-3.5288061727978e-05
-2.11980773940324e-05
-3.12726211953748e-05
-1.18128368288747e-05
-1.41570851353311e-05
1.0745577779609e-05
-1.24188970239829e-05
3.26451007204308e-06
-1.88638696534153e-05
-3.45746124264814e-06
-1.63813004581384e-05
-7.36302991919926e-06
-2.13544496805212e-05
-2.18967100760555e-05
-1.23201238855758e-05
-2.66674536805086e-05
-1.15152749129596e-05
-7.24950957488986e-06
-5.73031300869423e-06
-1.04118432902196e-05
-1.6399615398763e-05
-8.86453850698354e-06
-1.06502693388473e-05
-2.7820066165375e-05
-7.69387961301842e-06
-1.77974788623756e-05
-1.44025134613753e-05
-1.57891356090122e-05
-2.54155807775218e-05
-1.38018882614445e-05
-3.01812928637965e-05
-1.47996619621807e-05
-5.97342340589812e-06
-1.64510328006287e-05
-1.35909675033113e-05
-3.01594748169888e-05
-1.90547173309339e-05
-1.30317359250716e-05
-1.27214716282387e-05
-7.23345815208089e-06
-2.86596686577772e-05
-2.80385346659781e-05
-1.24777229867339e-05
-2.46434611371011e-05
-6.84911029915042e-06
-3.97325974949219e-05
-1.73084869492472e-06
-9.2590723221053e-06
-3.63406571616607e-05
-2.25262136896112e-05
-2.63117912858124e-05
-2.33895935622796e-05
-1.35583104968214e-05
-1.69662732982703e-05
-3.42766023312805e-05
-5.39976761415175e-06
-2.09852731708979e-05
-6.40954728454136e-06
-3.14864959309384e-05
3.86346463841782e-06
-1.35044047928299e-05
-1.05197131901521e-05
-1.79462241212531e-05
-2.65841508457969e-05
-3.63548811655623e-05
-2.97380729755883e-05
-4.13873850853481e-06
-2.37568688634366e-05
-2.27793710426411e-05
-1.04486710937463e-05
-1.01595196922762e-05
-2.44141941167533e-05
-1.13871160686184e-05
-2.19426466368807e-05
-2.5180422754452e-05
-2.02632786519126e-05
-3.056665122002e-05
-2.50335319283849e-05
-1.09103998153927e-05
-9.11733596399072e-06
-9.55334599390015e-06
-4.79022890445373e-05
8.24408951220654e-06
-3.52633332394685e-06
-1.47873238210954e-05
-3.67822666203453e-06
-1.5893127450531e-05
-1.85542631880929e-05
-1.50821868544376e-05
-1.99066732685112e-05
-6.39107236677107e-06
-2.45783560420915e-05
-2.54425375835207e-05
-1.73861262832344e-05
-3.48335120782238e-06
-1.39071472363678e-05
-1.42057953385702e-05
-1.63634177280297e-05
-2.76429568151626e-05
-5.71945027892876e-06
-3.90113244293933e-05
-3.26169043725722e-05
-1.99640719831663e-05
-3.00465684843616e-05
-2.43874362559598e-05
-3.07872896629355e-06
-1.09049884955453e-05
-2.20634645841696e-05
-1.94095303143058e-05
-2.93353175145206e-05
-2.06215781629026e-06
-3.55277833945171e-05
-3.69586448671249e-05
-2.51482251154316e-05
-1.69912912546855e-05
-4.50357562631656e-05
8.51647306229109e-06
-1.73612378870474e-05
-1.97227678478748e-05
-1.73504182343453e-05
-2.2286495709958e-05
-1.55295728038398e-05
-2.01593629171193e-05
-4.28097806368541e-06
-1.59415903745855e-05
-3.44707220062667e-05
-1.97523008157454e-05
-2.43939063699874e-05
-1.44795097610797e-05
-2.4429786986363e-05
-3.41430489972079e-06
-4.84090165909709e-05
-2.78668172350979e-05
-7.67946949073601e-06
-2.45539351460765e-05
-1.18830855486596e-05
-2.2141884910697e-05
-2.21399506395051e-05
-1.51759140138303e-05
-2.24642074516005e-05
-8.06547739289817e-06
-1.73057966576865e-05
-1.09790073858297e-05
-1.67657202118221e-05
-2.32992445462908e-05
-7.82113766277324e-06
-3.13549303521564e-05
-1.86984296025042e-05
-1.84448544634944e-05
-2.59144897887357e-05
-1.56744425941579e-05
-1.59044484207938e-05
-2.29086161615533e-05
-3.31661274696059e-05
-3.23564376108803e-05
-1.16754547022396e-05
-1.39953376206057e-05
-1.21352378133176e-05
-3.53494588227911e-06
-1.46772797455293e-05
-2.2160519183229e-05
-2.74493297218644e-05
-2.96520344815713e-05
-2.58780296458465e-05
-2.07139797753941e-05
-1.62194693432538e-05
-9.15329197459871e-06
-2.38563581840535e-05
-3.02270252569709e-05
-2.80593779223939e-05
-7.04418326191789e-06
-2.26663991395612e-05
-1.02749978949428e-05
-1.3492366004451e-05
-1.9364800733362e-05
-3.03424610033096e-05
-2.50966409655488e-05
-1.6741162873336e-05
-1.48662297652285e-05
-1.42203290146288e-05
-2.77075790660483e-05
-3.0272737893393e-05
-9.07943868200186e-06
-3.49244065436508e-05
-1.48603982303575e-05
-1.31459794361919e-05
-8.94807596547499e-06
-4.26744301630439e-06
-2.75163668058493e-05
-2.26729746169292e-05
-1.39297324471228e-05
2.80156367937656e-06
-3.97852458318738e-05
-2.33837504872254e-05
-1.94627990301632e-05
-1.52387713846286e-06
-2.40335623247681e-06
-2.06061820391761e-05
-1.52254148224064e-05
-9.88244504083777e-06
-3.13040586431166e-05
-2.06711781273633e-05
-3.80475547375215e-06
-1.74452858795132e-05
-1.03865428822277e-05
-2.83573743874347e-05
-3.42455577390616e-05
-2.49689801068385e-05
-4.39935671299371e-05
-2.57522245868027e-05
-2.19517695363016e-05
-1.57686837891322e-05
-3.09250007731504e-05
-2.96470981258733e-06
2.63155310506339e-06
-8.11416929097613e-06
-2.66120620703379e-05
-1.23971757184043e-05
-1.5598897085229e-05
-1.16207547100167e-05
5.08121601418442e-06
-1.17262974216112e-05
-1.03727108636514e-05
-2.17040526777628e-05
-1.22886492491509e-05
