# Supplementary material for: Research on computational propagation and identification of mine microseismic signals based on deep learning
Source: PLoS One. 2025 Oct 22;20(10):e0334641. doi: 10.1371/journal.pone.0334641 (PMC12543183; doi:10.1371/journal.pone.0334641)
Supplement: S2 Data — (ZIP) [file pone.0334641.s002.zip › 000100500002031.xlsx_0.txt_24.txt.txt]

-2.88257025897182e-05
-3.61545630432425e-05
-2.45101341480077e-06
-3.4239873120778e-05
-1.3755697642572e-05
-3.975198614296e-05
-2.21733621411134e-05
-1.04933278390587e-05
-3.48597803970055e-05
-2.90683590077191e-05
-2.6221480365011e-05
-1.48214492084904e-05
5.12786499074016e-08
-1.54698067489296e-05
-3.16018077673156e-05
-1.95516963569958e-05
-2.33737075741121e-05
-3.16570434981578e-05
-2.91971183391113e-05
-2.44646440585004e-05
-3.31528452696557e-05
-2.81768318217557e-05
-1.74038275409655e-05
-3.99581990122562e-05
-2.08929365233567e-05
-1.60183382443786e-05
-3.44383143377895e-05
-2.75918088260167e-05
-3.52294596562464e-05
-2.17993012437996e-05
-3.31641285082469e-05
-4.305850117894e-05
-1.52135830891414e-05
-2.94021117230879e-05
-2.52287333733345e-05
-2.15602719417848e-05
-1.72056177370822e-05
-1.47814994935522e-05
-3.18806571132303e-05
-2.68991226269362e-05
-8.96471967386845e-06
-2.25016523433587e-05
-1.3975004876346e-05
-3.56226433100003e-05
-2.84344631965727e-05
-1.07785442874279e-05
-3.76971558625207e-05
-4.41767968297733e-05
-1.34818094316601e-05
-1.58249443949692e-05
-1.95539014858118e-05
-1.9714351165275e-05
-2.56857421904847e-05
-1.79312124443139e-05
-4.61968182481876e-06
-2.4625734123388e-05
-3.66864552071229e-05
-1.42792477706347e-06
-7.21796909039008e-06
-1.20129228971199e-05
-3.82535812955858e-05
-1.45707531526353e-05
-4.61567022056348e-05
-2.88183344014292e-05
-1.66622594031592e-05
1.96192100314198e-06
-2.8568245674756e-05
-1.96472557005452e-05
-8.99395104235909e-06
-1.93477693353934e-05
-2.02384264603877e-06
-1.97289688690828e-05
-2.25202426861305e-05
-1.15710894592549e-05
2.34262192709578e-06
-1.86901527250949e-05
-3.39960682142405e-05
-3.34231589039825e-05
-7.06060227703675e-06
-1.50820278517273e-05
-1.65378301561118e-05
-7.64833447925195e-06
-2.72758878354105e-05
-1.85976886287339e-05
-2.32840321611405e-05
-4.25369158636466e-05
-3.12522315983683e-05
-3.16799011965383e-05
-1.04416239752944e-05
-2.65366544187951e-05
-2.1241526569831e-05
-1.74429088400883e-05
-1.61812877238785e-05
-2.95253671802803e-05
-9.63690177937536e-06
-3.17791384420154e-05
-2.91332593330632e-05
-2.26453414872528e-05
-2.04581297676199e-05
-1.59325843008085e-05
-3.41818042622925e-05
8.8189239394618e-06
-3.9129137869069e-05
-1.14121897452538e-05
-2.12991785678587e-05
-3.61206701884693e-06
-3.04748735860722e-05
-2.11766056360907e-05
-1.47121949200414e-05
-3.41369700292205e-05
-4.69861064847105e-05
-2.71480229266157e-05
-1.33538678364118e-05
-2.72421207669405e-05
-2.73100679908998e-05
-1.8155403439643e-05
-3.71810809070466e-05
-1.93045779682888e-05
-3.55288193471722e-05
-3.92106941494468e-05
-4.35845054505387e-05
-1.12557674959496e-05
-1.97045318162605e-05
-9.97445655902599e-06
-6.78056390490317e-06
-1.92772333000456e-05
-2.05957638397388e-05
-1.05066167345505e-05
-1.47590057461488e-05
-3.09569245471956e-05
-3.36408445509307e-05
-2.37258318589132e-05
-2.89183019141964e-05
-3.36515961116557e-05
-8.10627299178849e-06
-3.15729043907091e-05
-4.07149088055796e-05
-1.05930653161042e-05
-2.68557179999064e-05
-4.07051381974167e-06
-1.48579156768473e-05
-1.97387021236225e-05
-2.88370153036593e-05
-2.20276021887749e-05
-1.38745779620646e-05
-1.07375559981305e-05
-3.39741652009315e-05
-2.58420760414765e-05
-3.16181795433778e-05
-2.45262978153683e-05
-3.59752298974891e-06
-1.26070649965159e-05
-2.7510281388786e-05
-2.50832530693463e-05
1.60680151483386e-06
-1.68423370460122e-05
5.89775166261132e-06
-3.50062530830213e-05
-2.00456141583767e-05
-2.51831146104809e-05
-1.22863187586374e-05
-1.04284981007614e-05
-1.29814520185515e-05
-2.36468286014808e-05
-3.72485047226774e-05
-2.05187209229464e-05
-2.57356345605272e-06
-2.91904024064209e-05
-5.67349365528002e-06
-4.34595161536397e-06
-2.64760866833838e-05
-1.97612302149545e-05
-3.3210770081391e-05
-1.82641094265836e-05
-3.51985950177715e-05
3.54369280068833e-06
-1.57437019244591e-05
-1.39192313525777e-05
-3.65592361890602e-05
-1.2091640310768e-06
-1.13736561957932e-05
-2.41850556216891e-05
-1.68192821186424e-05
-4.67472849653786e-06
-2.10437688762308e-05
-2.32179317045236e-05
-1.42641219352055e-05
-3.79925766083517e-05
-2.1525664268296e-05
-6.89873260276972e-06
-3.01661070950906e-05
-2.35073346791537e-05
-3.72272235242376e-05
-2.83871188968487e-05
-1.00498971263924e-05
-1.57210447865127e-05
-3.69766827750999e-05
-4.25111435502923e-06
-1.88605300014464e-05
-3.21244953558461e-05
-3.28992899230092e-05
-1.71008932634674e-05
-2.77164039827701e-05
-1.24104647329128e-05
-1.49348666145867e-05
-3.04740064748474e-05
-7.31526860373697e-06
-2.02402715403087e-05
-4.47239761813782e-06
-6.56227128115038e-06
-2.76818783408809e-05
-2.28824421532408e-05
-1.39460134600957e-05
8.75786319378341e-07
-2.16480394868504e-05
-2.51115678233342e-05
-3.10710591757456e-05
-1.96609166017652e-05
-2.1842971113741e-05
-2.16058953364773e-05
-2.62160034792724e-05
-2.00285554149309e-05
-4.05852246051106e-05
1.33729241292367e-06
-3.34014993576026e-05
-1.86642878089585e-05
-1.54649017686214e-05
2.58228309349108e-06
7.4674476841612e-06
-3.22783303455886e-05
-3.04414979526896e-05
3.06275656389087e-06
-1.609861850751e-05
-1.78752839087357e-05
-3.4854712549511e-05
-2.14060440939123e-05
-2.015787664171e-05
-1.42438329946637e-05
-1.48460245974123e-05
-1.57630216635028e-05
-4.34394316393427e-05
-9.93357537965257e-06
-2.93376379604239e-05
-1.90061115194985e-05
4.48257633551212e-06
-1.60126765460604e-05
-1.00182994067911e-05
-3.2162842417544e-05
-1.65745389074702e-05
-1.05625292943727e-05
-1.33623982792474e-05
-1.44941443049522e-05
-3.71533279460013e-05
-2.4440998401103e-05
-2.96017121654647e-05
-4.01194316427528e-05
-3.63403828551343e-05
-5.56513827683144e-06
-4.62295764300048e-05
-5.08215803404912e-06
-3.13426500165305e-05
-3.20681921509869e-05
-2.3982783100543e-05
-2.3711458650595e-05
-1.41942347857588e-05
-2.13045799089881e-05
-2.52200327799605e-05
-3.88085210731027e-05
-1.88723196579147e-05
-3.11444601815768e-05
1.81664418322515e-06
-2.06395026955413e-05
-4.01734349147448e-05
-1.5262027522039e-05
-4.89098735594391e-06
-1.61197985835859e-05
-1.75257701875958e-05
-1.52270976510688e-05
5.32570619570758e-06
-8.84973073726943e-06
-3.39633133422248e-05
2.27442662001969e-06
-1.0081429664326e-05
-4.35562433209175e-05
-1.62379130149516e-05
-1.07367098846672e-05
-3.26785231627103e-05
-3.06252729279488e-05
5.48524442627126e-06
-1.16561477992127e-05
-3.28984818638651e-05
-1.83421134091738e-05
-1.15161912531851e-05
-2.14610135052107e-05
-4.86196935479341e-06
-1.70247491617892e-05
-3.79159550695016e-06
-3.97730764311169e-05
-2.54084269527461e-05
-2.32295333501051e-05
-1.43573688060706e-06
-1.42194252347242e-05
-1.8791051151354e-05
-1.79404352705399e-05
-3.54416335724345e-05
-1.50234354977457e-06
-2.53646973361148e-05
-3.36202084602283e-05
-1.75693761393285e-05
-5.29661888718517e-06
-2.03637987425757e-05
-2.65147933035879e-05
-1.90951938154529e-05
-1.96142836167036e-05
-1.11975331986589e-05
-2.26610727144189e-05
-2.84355664236143e-05
-3.56043171367121e-05
-1.32482951388532e-05
-3.1041338523392e-05
-2.30975497212959e-05
-1.88912471958959e-05
-3.46558952774214e-05
-2.27619883208661e-05
-1.01393142269965e-05
-1.82203529430591e-05
-4.62451230057377e-05
-2.02968519413964e-05
-2.58870326379124e-05
1.04316884374801e-05
-2.48704369149359e-05
-2.33978257172957e-05
-1.49894431229402e-05
4.2026731731415e-06
-1.03464008474802e-05
-2.16103398164111e-05
4.61803064318675e-06
-1.00925039086194e-05
-1.88478014107422e-05
-2.64467798037577e-05
-1.1818403257117e-05
-5.05339880033829e-05
-2.71328409125132e-05
1.96305274607148e-06
-9.25827333085469e-07
-4.45409338005677e-05
-3.58976857883882e-05
-2.28542965179933e-05
-4.38360475261555e-06
3.5983947571224e-06
-2.132359751129e-05
-2.54200738380436e-05
2.62857239817612e-07
-2.04519778039098e-05
-2.11959664867816e-05
-2.40127047251878e-05
-2.10094428566978e-05
-2.46439030229698e-05
-2.2111799768692e-05
-2.8604451385518e-05
-2.42547045953348e-05
-1.17079802875847e-05
-2.27506880394102e-05
-1.146931387025e-05
-1.82137655671591e-05
-2.30105960106226e-05
-3.68026626627464e-05
1.02982451303038e-05
-1.63548760702398e-05
-9.72923266971062e-06
-2.07961442506384e-05
-3.15102463621543e-05
-3.22510338407701e-05
-3.01019899445687e-06
3.92051733958052e-06
-4.39566541181875e-05
-2.24260207207264e-05
-1.21864612316611e-05
-7.88915662020699e-06
-9.49262576994851e-06
-2.41946108505815e-05
-2.04912834796799e-05
-1.93250360883896e-05
-1.46130819167947e-05
-2.56328054874167e-05
-3.5995890118898e-05
-3.72832858920444e-05
-3.80802170767817e-05
-4.00812500558094e-05
-2.53621553049509e-05
-2.46634096838245e-06
-9.28091129892331e-06
-2.10575853245766e-05
-8.24928635658643e-06
-2.69292974102299e-05
-6.64391294707672e-06
-2.57076973240626e-05
-3.09046893040089e-05
-1.8949050834221e-05
-6.98371101459513e-06
-2.45963698168881e-06
-1.98579446034692e-05
-1.65442505698304e-05
-4.26934226638471e-05
-1.8284907872924e-05
-4.8178223128175e-06
1.3913729324171e-06
-1.12602373548214e-05
-4.16079238688693e-06
-1.55412819790957e-05
-1.74454299597242e-05
-2.39982532798151e-05
-4.60007727473159e-05
-3.08158162438898e-05
-2.36888437697769e-05
-2.63563266154126e-05
-1.81651135745772e-05
-1.56739900113641e-05
-2.72749576963045e-05
-3.57365817955664e-05
-1.92827516249203e-05
-3.09704346036027e-05
-2.32287468039505e-05
2.86485798192214e-06
-3.11213737965519e-05
-2.89739695280334e-05
-3.70355976589168e-05
-1.68126780112195e-05
-2.46881959734417e-05
-3.32751529905162e-05
-1.60456081748904e-05
-2.64489234064836e-05
-1.88166807032946e-05
-2.63596719665528e-05
-2.49490831243065e-05
-3.96261332400871e-05
-3.74684790794314e-05
-1.51567753373988e-05
-2.00073119498825e-05
-1.49233348606849e-05
-1.59901792607734e-05
-2.57476018348728e-05
-2.95495627670847e-05
-3.82961698784015e-05
-6.11010481860052e-06
-4.56321472345359e-06
-1.8633164313919e-05
-3.15801550142206e-05
-2.49973552572724e-05
-6.15415936986427e-06
-1.18384827821465e-05
-3.93652151730941e-05
-2.71465793122707e-05
-1.64273707644289e-05
-3.44300552805793e-05
-1.54808888677755e-05
-1.1250636267033e-05
-1.93314324247628e-05
-3.73806738397012e-05
-2.43987938703774e-05
-2.04443358131133e-05
-1.57970336675205e-05
-2.40932918509747e-05
-2.06769137278252e-05
-2.63851052866152e-05
-2.09155044032365e-05
-2.8374213097924e-05
-2.09044265916221e-05
-2.82581594951817e-05
-1.93323251914268e-05
-1.79609249750331e-05
1.65946789831928e-06
-9.75100669370791e-06
-2.02828117760291e-05
-3.62414463830312e-05
-4.55432349510402e-06
-3.50833197771314e-05
-3.37425230807349e-05
-1.98489355566456e-05
-2.26853920974215e-05
-1.55957991057495e-05
-1.72354590267698e-05
-2.89942255862326e-05
-1.84627906279165e-05
-3.25645437320578e-05
-5.81544432298959e-05
-2.91604968390666e-05
-4.87599507657845e-06
-2.08842198151807e-05
-2.91431508704711e-05
-5.12564460766212e-06
-2.5043954619575e-05
-2.41110380492345e-05
-1.83775480633303e-05
-2.13099875277121e-05
-1.31525344634681e-05
-3.15443764576241e-05
-1.19224374899737e-05
-2.38278469252196e-05
-2.17836179741589e-05
-2.19781914219025e-05
-1.96609804753512e-05
-2.49508048788222e-05
-1.99031875766274e-05
-2.23397807755174e-05
6.37287203788474e-06
2.91005045109765e-06
-2.91674322475345e-05
-2.16728199585627e-05
-2.98909209682536e-05
-2.85278940215847e-05
-1.98939884798486e-05
-8.88376596234603e-06
-2.13194630903784e-05
-1.13993811462707e-05
-2.70448444798236e-05
3.90735545586238e-06
-2.48701217948187e-05
-2.07797279188543e-05
-2.00784951418792e-05
3.05605664595483e-06
-3.62213200700681e-05
-3.09196142002878e-06
-8.81165263388916e-06
-2.9670727332659e-05
-7.54135092332592e-06
-1.44492807738798e-05
-5.95896963708874e-06
-4.1233562789047e-05
-1.72428138088444e-05
-3.02488109937695e-05
-2.01925483176653e-05
-7.18918530785054e-06
-2.23531369857562e-05
-2.60259760126486e-05
-2.32419506898217e-05
-2.6779538448002e-05
-3.08945511549667e-05
-1.38063774707623e-05
7.67828724489529e-07
-2.08431350377497e-05
-2.57535572015068e-05
-3.15933882815092e-05
-1.23130953616733e-05
-4.23440523132589e-05
-2.2983132497867e-05
-3.78007806428083e-05
-2.20332379369318e-05
-2.81069433423508e-05
-2.31486472461659e-05
-3.03569220129584e-05
-1.46556022629125e-05
-2.42726297604747e-05
-2.88490554047384e-05
-4.41833699361715e-05
-4.31012013340987e-05
-1.42168289126125e-05
-2.31693451729634e-05
-3.36838946373329e-05
-3.89973255184951e-05
-3.2711580504906e-05
-2.69271403691222e-05
-1.16399709150849e-05
-1.48390082410179e-05
-3.40475595572701e-05
-4.09054231959174e-05
-2.41423367598927e-05
-1.91267636346124e-06
-1.35974459601224e-05
-2.94505101339987e-05
-1.28888289407605e-05
-2.2534684028301e-05
-2.62798043645719e-05
2.9496688568675e-06
-1.1668316959613e-05
-8.90408785620744e-06
-3.99044818878474e-05
-1.62440139650707e-05
-2.21533251805601e-05
8.24929018873172e-06
-3.2082931081745e-05
-2.39874416377962e-05
-2.41670855556293e-05
-1.05219837390902e-05
2.35956182351396e-07
-1.85027203017267e-05
-1.87658431595286e-05
-2.18148586288037e-05
-3.05026679345004e-05
-2.14162141102685e-05
-2.63856778760573e-05
-3.12037927536604e-05
-1.68343453888893e-05
-4.25630548259619e-05
-1.69178203556408e-05
2.00168193030908e-06
-7.80483875286854e-06
-1.49142354818431e-05
-3.31616053323708e-05
-1.60786865422947e-05
-1.62596627703246e-05
-2.45422178523726e-05
-9.1300676567644e-06
-8.11258839674439e-06
-1.41602173003126e-05
-2.92019898285077e-05
-1.65804606376542e-05
-6.40594292459671e-06
-3.03357528121037e-05
-4.03821926859934e-05
-1.23660474507046e-05
-4.17057535850444e-05
-3.12415105113469e-05
-2.44570661515136e-05
-2.25680227560953e-05
-3.73214593407291e-05
-3.37190943822467e-05
-1.44420416862979e-05
2.68168476648263e-06
-1.267982252203e-05
-2.94677056839941e-05
-3.74018446127398e-05
-1.97967373368352e-05
-2.34907128513132e-05
-3.22247645184288e-05
-1.90986180469035e-05
-1.99124273314832e-05
-1.17074499431265e-05
-2.98332125084302e-05
-8.19835726300112e-06
-1.9555572442919e-05
-1.78701928473198e-07
-7.26869899634167e-06
-1.55070576672631e-05
-1.10445547964749e-05
-1.94349779452553e-05
-1.60840261016559e-06
-1.67175280784909e-05
-2.6351319530378e-05
-2.37131201513493e-05
-2.11541705708575e-05
-1.62530336699598e-05
-3.99007046506301e-05
-2.42150709056998e-05
-1.34807144962288e-05
-8.00792481573188e-06
-2.87163518032375e-06
-2.54613254352151e-05
-5.77651596820229e-06
-2.51747918135231e-05
-8.15216308549067e-07
-2.04972420172734e-05
-3.8761335816237e-05
-2.32322184593185e-05
-1.44892924995706e-05
-2.1626763981622e-05
-3.8968442583507e-05
-4.72299280525425e-05
-8.98178921782415e-06
-1.99928397826012e-05
-2.72949953576778e-05
-3.41039897485883e-05
-2.71161231858398e-05
-1.53356607398925e-05
-1.41814879683117e-05
-3.93841242627131e-05
-5.93869742793686e-06
-2.94114909347176e-05
-1.32743392973041e-05
-3.59599144052052e-06
-1.27260980957632e-05
-1.61028253581937e-05
-3.36683527317086e-05
-1.67574381030805e-05
-9.65315597367554e-06
-1.22687559481755e-05
-1.2628277921865e-05
-1.54133359158538e-05
-3.14367786715751e-05
-2.52998639289728e-05
-2.05117308550091e-05
-2.36957250172647e-05
-3.08689872623504e-05
-3.58532572624323e-05
-2.11019532393069e-05
-6.71561513048805e-06
-5.71283513956168e-06
-2.17238275623995e-05
-2.09659236745653e-05
-8.93696881161738e-06
7.79823275685048e-07
-1.60260566146158e-05
1.07581447418839e-05
-2.53784463982159e-05
-2.34651080533449e-05
-3.1213947112677e-05
8.62810793576e-06
-2.64978797150997e-05
1.01472050834608e-05
-2.10378644194726e-05
-1.82396862523736e-05
-1.69380913767198e-07
-1.79389998330425e-05
-4.91301153065321e-06
-9.09764478661221e-06
-2.43959819318019e-05
-3.02630479680829e-05
-1.62131411316681e-05
-2.08400535344264e-05
-1.18837238952282e-05
4.98199716311928e-06
-1.79549488334266e-05
-2.92974587643448e-05
-2.45330231975894e-06
-1.6024357097307e-05
4.11735662472785e-06
-8.17948792959406e-06
-2.24356453413301e-05
-2.98861373733469e-05
-2.53183949158045e-05
-2.20271865822376e-05
-7.29859758245041e-06
-1.27691121445581e-05
-1.3403763960988e-05
-1.40880708957942e-05
-1.89504128639262e-05
-7.28365243277971e-06
-2.5741067387485e-05
1.8874045551706e-06
8.58523562971786e-06
-2.44586619105105e-05
-2.89351030037449e-05
-3.30121861068226e-05
-1.1474229788966e-05
-8.01051958514364e-06
-2.66124833995566e-05
-1.71281958164441e-05
-3.54886472168318e-06
-1.47587691119438e-05
8.26703022081144e-08
-3.62201105513407e-05
-3.06273095294163e-05
-6.32193672890033e-06
-1.86378147044046e-05
-1.56313303670217e-05
-1.80547179309445e-05
-1.97871573459896e-05
-1.44829120670083e-05
-4.30277324123757e-05
-2.98095664575033e-05
-4.36879644064809e-05
-1.0022639891642e-05
-1.83685560927712e-05
-2.12711978583517e-05
-1.45437894238098e-05
-3.37514301040433e-05
-3.09193234790129e-05
-2.15492399271509e-05
-3.49767090880212e-05
-2.70456974901313e-06
1.1900530677715e-07
-1.76192812041005e-05
-1.95943572522616e-05
-2.4624825883256e-05
-6.238413558455e-06
-1.81224183110102e-06
-7.70406597543878e-06
-2.95044977995033e-05
-2.30767156888145e-05
-3.55445989038258e-05
-2.06280625593585e-05
-2.84310567661509e-05
-1.89954490188124e-05
-6.65968953155672e-06
-8.35171689501967e-06
-2.36584263671385e-05
-1.5519356455648e-05
-1.85556655096503e-05
-1.90032662679203e-05
-3.03425870457797e-05
-5.74107648943552e-06
-2.47047847411954e-05
1.93041155222541e-05
-1.44245163488024e-05
-2.20369944832e-05
-9.70857781176466e-06
-1.79943395160453e-05
-2.12791334872666e-06
-2.95373077775281e-05
-2.19720029781363e-05
-4.6559840260395e-05
-3.21466068511228e-05
-6.31820247287948e-06
-1.21105870332994e-05
-2.24455149416018e-05
-5.13820552840464e-08
-1.31496353394704e-05
-3.14096722972823e-05
-3.21461688639022e-05
-3.88756024603157e-06
-2.45975921713372e-05
-1.26201048725302e-05
-2.36136731124482e-05
-1.00179089451617e-05
-5.31122137015324e-05
-2.44282656013051e-05
-1.90526600862533e-05
-2.71098052342736e-05
-2.15085264952009e-05
-1.33762086524692e-05
-2.28047746332885e-05
-1.34173074777876e-05
-1.53323312093729e-05
-2.3875497241529e-05
-7.03045259133757e-06
-1.19648914498966e-05
-2.15932434696531e-05
-1.82502967922087e-05
-4.36732554341487e-05
-3.06239141119625e-05
-2.25866042487809e-05
-1.90311865329856e-05
-8.70769560959005e-06
-3.14716342250418e-05
-2.02113241225102e-05
-1.04223729853642e-06
-2.67582903264159e-05
-1.66120241938778e-05
-2.31896608947087e-05
-3.52874452865674e-05
-8.80594099504178e-06
-2.87620137479839e-05
1.85478520240408e-06
-2.92858301814335e-05
-3.25005461917139e-05
-1.56957568999455e-05
-3.40088841026763e-05
-8.28094273675097e-06
-1.16185615342764e-06
-2.11284494339624e-05
-1.36700754687956e-05
7.41439133029673e-07
-2.91023732652515e-05
-4.14878835736469e-05
-2.85174578919056e-05
-2.11350835818253e-05
-1.40375718995334e-05
-2.6232281913741e-05
-1.67999645620587e-05
-2.54119311936389e-05
-2.89179694721877e-05
-1.10352771169167e-05
-1.68325632794743e-05
-1.90516295562442e-05
-2.63965664967541e-05
-3.89831494655653e-06
-3.40872007608103e-06
-2.90154503272646e-05
-2.37391254342713e-05
-3.82728791982437e-05
-1.36038123380806e-05
-1.58767903428921e-05
-2.91122622915811e-05
7.95817429876786e-07
-2.45211037529413e-05
-6.43133556909086e-06
-2.26779837356896e-05
-3.91678930746086e-06
-2.70705763011533e-05
-3.29274927450969e-05
-3.20390093508745e-05
-1.58877143711293e-05
-2.28704419140268e-05
-3.85552237336057e-05
-2.49114249447544e-05
-1.97249189541776e-05
-3.64361246067186e-05
-3.08144792795604e-05
-2.49498046258865e-05
-1.70791319823584e-05
-1.46956171338872e-05
-7.86821496283889e-06
-3.3222086230082e-05
-3.68522141017179e-05
-2.39566057360767e-05
-2.49285148152961e-05
-2.55556518479941e-05
-2.40184598200103e-05
-6.51258988102868e-06
7.70948944114147e-06
-2.70820118091164e-05
-2.93136138756216e-05
-3.78180814697371e-05
-2.11189800651566e-05
-5.08328953190285e-06
-2.99112063515253e-05
-1.8493662975321e-05
-2.27898122137513e-05
-2.40445800922601e-05
-5.14693575786467e-05
-8.47525670383925e-06
-1.83753579761745e-05
-2.4063089088638e-05
-6.08845854518402e-06
-2.05668887864942e-05
-3.86070986676305e-06
-9.62582597823827e-06
-1.99851668724933e-05
-1.48877836389859e-05
-1.9119952535426e-05
-2.00411771175042e-05
-1.40445450819381e-05
-1.51466619080409e-05
1.55587571640056e-06
-1.09674735999131e-05
-1.501371469319e-05
-3.27092912943812e-05
-1.70506143769972e-05
-4.24664632840625e-06
-3.63911839680347e-05
-2.96506832488852e-08
-9.6872460544798e-06
-2.05762247631321e-05
-6.49196479490206e-06
-2.12873849508317e-05
-1.62006898183121e-05
-3.47245060518645e-05
-3.20246864239577e-05
-1.99595326780172e-05
-2.01730585484428e-05
5.38891688126315e-06
-1.4584386758723e-05
-1.570112309633e-05
-1.52679574646049e-05
-2.67433346422467e-05
-1.05013608781078e-05
-3.00851244859036e-05
-2.27382962068653e-05
-2.92687935497492e-05
-9.66180799626455e-06
-2.55271657523736e-05
-1.38137437286192e-05
-2.55332743134984e-05
2.54453493792804e-06
-3.03772737921148e-05
-1.2619707549658e-05
-3.52909199622531e-05
-6.77712921933079e-06
-6.22513554131755e-06
-2.87004649703909e-05
-2.07339496886267e-05
-4.42024067880573e-05
-1.48453462750976e-05
-9.81875684730926e-06
-3.55455111480566e-05
-4.00246062666759e-05
-2.266725908682e-05
-3.90622676963328e-05
-7.9077839308609e-06
-3.60012486656431e-05
-4.08247573453277e-05
-2.96632181391021e-05
-1.46458041959488e-05
-1.94821669359121e-05
-3.10578495755835e-05
-1.14829727338335e-05
-1.24652437821162e-05
3.19964271368845e-06
-2.62227066469686e-05
-2.19596071754756e-05
-2.95186531449371e-05
-2.6103099131702e-05
-2.6236985686918e-05
-1.82396691319934e-05
-2.40119250546426e-05
-4.28344414694913e-06
-1.65594587388174e-05
-2.28401576099439e-05
-2.73536994775235e-05
-1.23953227286507e-05
-3.79113627626335e-05
-1.14064156840607e-05
-2.71905542981463e-05
-2.63135989613118e-05
-4.09294649065571e-06
-4.32244578411757e-05
-2.60603279513989e-05
-5.14124172094471e-05
3.83044329196246e-06
-2.02902705022658e-05
-3.14425272790441e-05
-3.76336224733103e-05
-4.66750477999522e-05
-3.64482144010664e-05
-2.05073841440958e-05
-1.14048787823031e-05
-4.82638804330311e-06
-6.95257351641739e-06
-3.32148058534737e-06
-2.96467823810226e-05
-1.93318998917862e-05
-2.68918183593364e-05
-1.36082164308069e-05
-3.43359597014842e-05
-8.80360818966068e-06
-1.72948433966505e-05
-6.65591372333669e-06
-4.84908414484767e-05
-1.67722796865429e-05
-2.04397708549498e-05
-1.18443631269574e-05
-2.26429415910321e-05
-2.57533540081186e-05
1.53124086057162e-05
-1.67965384063289e-05
3.42136073744013e-06
-2.54187102688427e-05
-1.12011721342325e-05
-1.81794295896149e-05
-1.64792113579484e-05
-9.48301204579057e-06
-1.54811036550447e-05
-1.57243160548687e-05
-3.27827435732212e-05
4.96003157994543e-07
-5.12606573784016e-06
-3.7089621204198e-06
-3.05659136840245e-05
-5.58430587579562e-05
-5.85928393546935e-05
-1.17174950518215e-05
-2.7992241201799e-05
-2.87954106779996e-05
-4.11059968591004e-05
-3.92832481508618e-05
-3.43133030873233e-05
-2.30775828104791e-05
-1.75879880255974e-05
-2.5666316579142e-05
-1.12994044710123e-05
-2.42532217379156e-05
-4.8512476911919e-05
-1.8405925844081e-05
-2.42966791127336e-05
-1.37501031940981e-05
-1.76915680713808e-05
-5.43890122367145e-06
-6.93763385583853e-06
-2.1077650388733e-05
-1.98813797658202e-05
-7.81843763699784e-06
-1.85033993708251e-05
-3.66443943369054e-05
-2.28071929870892e-05
-1.96976830722614e-05
-2.75531967451637e-05
-2.90791952645357e-06
-4.03966849623033e-05
-1.50428586524376e-05
-1.83392140474128e-05
-3.77051750053022e-05
-6.7091876588506e-06
2.13786001284001e-06
-2.05305805425273e-05
1.43761589027106e-06
-1.70567936405142e-05
-1.57852238741141e-05
-1.4443835280217e-05
-3.35231428723665e-05
-1.52614616073839e-05
-1.76773750479475e-05
-1.09270477991081e-05
4.88289808779194e-06
-2.09205574729365e-05
-3.04788932590909e-06
-2.19602786804114e-05
-2.4063642083853e-05
-1.72674125532884e-05
-1.88262063416961e-05
-8.42581648302713e-06
4.4351183178318e-07
-4.33079326512229e-05
-1.54264697977375e-05
-3.30311937396881e-05
-1.61399083213594e-05
-5.08512591986999e-05
-1.55591343926576e-05
-6.86963542817475e-06
-2.32241098736818e-05
-3.1165033351426e-05
-3.59914602561657e-05
-1.91260340799715e-05
-3.14728431552716e-05
-7.0960263096329e-06
-8.92065711538835e-06
-2.59771483581311e-05
-9.10365368801552e-06
-1.50729407107071e-05
-2.34529079763325e-05
-8.08438160213929e-06
-2.98758929252814e-06
-4.09928436738279e-05
-2.08280276994805e-05
-3.33061601218144e-06
-3.74125597636014e-05
-1.67006208252885e-05
-1.06014468373738e-06
-3.33276905493414e-06
-1.63425750029794e-05
-3.25599507099835e-05
-4.03926556890686e-05
-3.24339370469572e-05
7.85818371035281e-06
-3.29601305320297e-05
-1.92685880754441e-05
-1.30434910293296e-05
-2.01326041094615e-05
-4.72200791629291e-05
-2.1003085596241e-05
-4.7366366801827e-05
-1.29058942386826e-05
-1.55445392235076e-05
-3.81164163941798e-05
-2.99180486120665e-05
-2.6970046272515e-05
-1.90996209124117e-05
-2.34600977158945e-05
-2.46694096823878e-05
-1.76275643733319e-05
-3.93974558932171e-05
-4.09345524789401e-05
-1.25928521880538e-05
-2.32230638267471e-05
-1.69804045289233e-05
-3.0701565710811e-05
-1.47957736687046e-05
-3.70885585362268e-05
-2.37972486387156e-05
-3.495277384305e-05
-1.98953542643971e-05
-5.37638571242995e-06
-3.61702992397794e-05
-2.20128227286434e-05
-2.08125818046719e-05
-3.15955909381775e-05
-3.30460004705372e-05
-8.37277270410139e-06
-5.79992281123974e-06
-2.42636100982205e-05
-3.64739422497763e-05
-3.18239713241935e-05
-3.26722977289988e-05
-1.94946960834902e-05
-2.44767227674748e-06
-2.34113715903626e-05
-3.57858094890199e-05
-7.40592750610724e-06
-2.51564543211557e-05
-2.17614489540915e-05
-3.78445661875768e-05
-2.63095930969855e-05
-2.61297140486642e-05
-3.02303498001771e-05
-1.60811314331974e-05
-2.06835301178138e-05
-6.66174124019624e-06
-4.39612122296926e-06
-2.76503901745455e-05
-2.67461966799371e-05
-3.21814816108777e-05
-2.19242356517985e-05
-2.85998708517017e-05
-3.0885800277821e-05
-8.83807850476393e-06
-8.39759527585529e-06
-2.05010909784904e-05
-2.73805365670735e-05
-3.26753285917969e-05
-4.19992899111955e-05
-3.05479765101332e-05
-2.56730743214777e-05
-1.31562977644411e-05
-4.10002683061449e-05
-6.97092348271396e-06
-2.66917099536907e-05
-2.36797330362052e-05
-7.75255105994049e-06
-3.39820170339012e-05
-1.66013859372992e-05
-7.41665888221208e-06
-3.20685209730292e-05
-2.37629721431231e-05
-7.28802276208467e-06
-3.4783856198608e-05
-1.73481123870911e-05
-3.49625384076045e-05
-2.27028506836399e-05
-1.56367019780257e-05
-3.10470644964424e-05
-7.48401041099012e-06
-1.54820475618115e-05
-4.64559900018106e-06
-1.64740314711982e-05
-1.28437003163292e-05
-2.5295842857943e-05
-2.66597179822175e-05
-2.89411981521632e-05
-2.64816440097487e-05
-1.54137331309793e-05
-1.71214050932827e-05
8.22595354116927e-06
-2.52035327800429e-05
-5.24801263207882e-06
-2.97303655743392e-05
-1.66615080276301e-05
-2.11595572004989e-05
-1.14721174191739e-05
-2.33016484856966e-05
-3.03996295435378e-05
-1.48561592039807e-05
-1.20049774041248e-05
-1.15692329561353e-05
-9.59011563416412e-06
-3.35552498353839e-05
-3.75235123681628e-05
-1.75954821056353e-05
-7.08969287431278e-06
-1.74265400442021e-05
-1.71430456372948e-05
-1.62844402044678e-05
-2.05615954666904e-05
-2.91121072390802e-05
-3.02343748201959e-05
-3.81398906726919e-05
-1.59796389276505e-05
-3.04381125313642e-05
-2.57549882022505e-05
-6.55331858162987e-06
-9.4419610977542e-06
-9.67581465360991e-06
-2.97926644504529e-06
-3.57974572446975e-05
-1.71650061423912e-05
-2.73693567416172e-05
-1.83962916700463e-05
-1.90945843001023e-05
-1.12507816335114e-06
-3.3335002408419e-05
-4.1408824909137e-05
-1.64152596223519e-05
-8.65968450263893e-06
-3.15281372182263e-05
-3.26647313916283e-05
-1.1315322374166e-05
-1.97929182026496e-05
-1.44594795811445e-06
-1.84689850925071e-05
-2.86333912788837e-05
-1.84927611878325e-06
-1.09457543119645e-05
-1.65848159547873e-05
-3.41745221082363e-05
-1.49795794178164e-05
-1.31559859464844e-05
-2.52129563829728e-05
-1.86527631269879e-05
-2.20092528375599e-05
-1.62017078036451e-05
-2.37203473176927e-05
2.83446577591545e-06
-1.66287417136673e-05
-2.00995391380387e-05
-1.26104535402776e-05
-3.62506131290809e-05
-2.58000302988922e-05
1.38446060246974e-05
-7.55908496697674e-06
-3.47806541890137e-05
-2.29714709748624e-05
-5.2474242131062e-06
-1.02082123921173e-05
-2.53367267071627e-06
-3.4501550334432e-05
-2.51738691241778e-05
-1.2899587061253e-05
-6.90310044221031e-06
-1.55492530619083e-05
-1.51639740253384e-05
7.9204041049376e-06
-3.03989528885869e-05
-2.31890783978333e-05
-3.30570746136463e-05
-2.43365196018836e-05
-4.57734169484282e-05
-1.33586324854921e-05
-1.59449868173283e-05
-2.76518159496467e-05
2.85805327999044e-06
-2.48396188365109e-05
-8.10279088101361e-07
-2.24739950257637e-05
-2.05311158149599e-05
-3.89030814488156e-05
-2.77028813851661e-05
-1.22801532222191e-05
-1.74985564948353e-05
-3.01213642555879e-05
-3.44178049541351e-05
-1.6250081462908e-05
-3.23715362344294e-05
-1.8145691565125e-05
-1.75679135093552e-05
-3.80024455632751e-05
-1.45563272240114e-05
-2.9738538052973e-05
-1.49731633130301e-05
-1.61894430656751e-05
-2.22394041089517e-05
-1.24149193526081e-05
-3.59259002487109e-05
-1.72232241702895e-05
-9.09183268118866e-06
-2.88094790267e-05
-6.41988328574211e-06
-2.54557231059687e-05
-2.27408462294995e-05
-1.6640653334991e-05
-3.04813444981528e-05
-3.6709341216613e-05
-1.77847551988018e-06
-6.70217164585524e-06
-9.20891622515936e-06
-1.37625987834399e-05
-8.55756126065695e-06
-2.2171030857115e-05
-6.25600631833199e-06
-3.71968588169732e-06
-1.77604744658156e-05
-3.18889612371733e-05
-2.65636466568385e-06
-3.73951530862663e-05
-5.16292858051436e-06
-1.76199726618336e-05
-3.02956962429608e-05
-3.00488059376515e-05
-1.66005485717599e-05
-3.92044829908427e-07
-7.36042323872745e-06
-1.90941168356689e-05
-1.22290938620624e-05
-1.18961022266834e-05
-2.91252893007577e-05
-1.16710119900344e-05
-1.29414324344386e-05
-2.82865425912119e-05
-3.13546747598546e-05
3.05753672656587e-06
-4.72282663304215e-06
5.39143245361773e-06
-1.91311562203531e-05
-2.100470346057e-05
-3.28207953490572e-05
-3.85715833449373e-05
-2.12774062212741e-05
-1.75746967730717e-05
-1.8052453707492e-05
-2.74579441564312e-05
-2.24863072036124e-05
-1.9401123526266e-05
-2.64686276714463e-05
-2.36960620174624e-05
-2.41250263968597e-05
-2.66275780457653e-05
-4.46797492216697e-05
-8.70341350203987e-06
-1.72503050161769e-05
-2.10633371785582e-05
-2.14821829602479e-05
-2.44220428738348e-06
-3.09468980097925e-05
-2.41932872645795e-05
-1.61198468176239e-05
-7.53777843608646e-06
-1.64045525973226e-05
-1.99672081349171e-05
2.8298823007553e-06
-1.72382293603279e-05
-3.2377343028911e-05
-1.96428056780295e-05
-2.94013555374214e-05
-2.30471750402978e-05
-3.69098658643688e-06
-9.65340058779528e-06
-2.57508444171774e-05
-2.10048791500444e-05
-2.9664460625946e-05
-1.61412995165013e-05
-1.08710830208429e-05
-1.73366751014906e-05
6.28258781771966e-07
-3.18905828040395e-05
-3.56137121391422e-05
4.00300194272906e-06
-1.98536914194421e-05
-5.04271110254535e-06
-1.72215418989551e-05
-1.82729330626313e-05
-1.33765870525478e-05
-6.87825628294759e-06
-3.72306418399256e-05
-4.01846222493217e-05
-1.65828230638142e-05
-1.37847205497267e-05
4.07648983601256e-06
-1.0321870517949e-06
-1.32647001409446e-05
-1.48824932872164e-05
-1.57549513311385e-05
-1.63005559342289e-05
-2.38791035721203e-05
-1.12860182112866e-05
-4.09675652789853e-05
-4.02164392653581e-05
-3.76394504171972e-05
-1.7989272462662e-05
-1.76051564483775e-05
-2.60482071792657e-05
-2.78107628172094e-05
-2.87243697715757e-05
-1.80646754511831e-05
-3.66622170922536e-05
-2.7241317207067e-05
-4.2256540516764e-05
-1.89799681996032e-05
-2.37042032138595e-05
-2.79113855836766e-05
-2.15304027903125e-05
-2.25054737213405e-05
-2.26590888052453e-05
-8.38769032889636e-06
-1.59049084849782e-05
-3.64548723493804e-05
-1.84100115004531e-05
-3.31415235954219e-05
-3.14397744545547e-05
-2.755274895182e-05
-3.03792265612134e-05
-1.92877441457009e-05
-1.62811367534969e-05
8.6442772540618e-06
-1.91282349534479e-05
-1.75466304129001e-05
-2.75785193052796e-05
-2.762381546486e-05
-2.30562504897519e-05
-2.00688526223323e-05
-2.34742236778657e-05
-2.24228268796294e-05
-5.95217436363856e-06
-3.31988353849309e-05
3.77150709128576e-06
-3.45938334066979e-05
-1.8448177118266e-05
-3.20293636290115e-06
-2.93082338087684e-05
-2.87733005527964e-05
-2.60205547253539e-05
-3.43434784067657e-05
-1.52815157094878e-05
-1.0357878847738e-05
-2.41184059482207e-05
-2.69848960002859e-05
-1.8860718864346e-05
-4.75391597999869e-05
-3.39264468646204e-05
-1.63674190098445e-05
-1.71247367019618e-05
-2.99690492602183e-05
-3.51109464271682e-05
-4.84586258774092e-05
-4.09270998513293e-05
-1.15622427179171e-05
-1.8504911055812e-05
-2.03482281781817e-05
-3.04685544641044e-05
-1.36086198780599e-05
-5.65956342749654e-05
2.17279108140705e-06
-5.29575305168914e-06
-3.4929837475327e-05
-1.41396364642423e-05
-3.10000039091658e-05
-3.28934269832972e-05
-2.31018198874628e-05
-2.41744975068524e-05
-2.53695247821301e-05
-3.35919270489614e-05
-3.63347802401325e-05
9.23783855654263e-06
-1.74152480744832e-05
-1.6097866532068e-05
-1.56529864213211e-05
-1.62109877124294e-05
-1.99766848567088e-06
9.5598859845578e-06
-2.19286492342189e-05
-1.80429520184081e-05
-2.01001161922536e-05
-7.214212657403e-06
-3.12005329987323e-05
-4.14524108726945e-05
-6.30876044512905e-06
-2.10549933948428e-05
-2.05797375217481e-05
-3.80156690095144e-05
-1.48311967303607e-05
-2.78897081949586e-05
-1.90762128133228e-05
6.65650084262332e-06
-1.64235534199313e-05
-1.89523897013387e-05
-5.11905056702282e-06
-1.20855413890714e-05
-3.96094615733815e-05
-4.50969193068698e-05
-3.72524560929658e-05
-1.22893753590816e-05
-3.57176580078625e-05
-2.08617797172836e-05
-3.33008116398612e-05
-1.93186797078875e-05
-2.16293866226899e-05
-2.8491779567832e-05
-2.60302208072166e-05
-2.03028707466142e-05
-4.15773751263068e-05
-4.48471830563817e-05
-1.25895569434721e-05
-1.28889383329438e-05
-2.90136548012157e-05
-2.43550166382039e-05
-3.56676281300094e-05
-4.68343586779469e-05
-8.1818812322106e-06
-3.52727336274828e-05
-1.71579878914973e-05
-1.56157488106614e-05
-1.57536241859503e-05
-2.23510516680378e-05
-3.23787027961343e-05
-2.72760146496474e-05
-4.40527707152852e-05
-3.37135862927775e-05
-4.52343070550822e-05
-1.98751127733665e-05
-6.54422301514662e-06
-1.85830652201169e-05
-2.37549965890118e-05
-6.31590372205615e-06
-7.78388786702992e-06
-1.10192027552414e-05
-1.46650044730066e-05
-4.12596213075237e-05
-4.48523900255305e-05
-2.9687209520575e-05
-2.82992224031784e-05
-3.41745660302709e-05
-7.2875781827865e-06
-1.5350079438225e-05
-3.87494121352449e-05
-2.66560866808563e-05
-1.48685653154572e-05
-4.53471147282316e-05
-3.9771957963497e-05
-2.35711510720122e-05
-2.39254668423884e-05
-4.5053193498739e-05
-1.61466109751653e-05
-3.66587543996125e-05
-2.31503319885644e-05
-2.12152579828883e-05
-1.77769808835148e-05
-2.72647953013249e-05
4.70090657251745e-06
-2.60037857164986e-05
-2.31616604880202e-05
-4.96877405831629e-05
-3.62937356517291e-05
-2.22432634319491e-05
-3.02494951613672e-05
-2.64412381442062e-05
-1.91474307811243e-05
-2.45397116415625e-05
-2.26379907635652e-05
-1.93408389607797e-05
-3.37731447060629e-05
-3.27391178768849e-05
-2.36724725308493e-05
-8.82817057404393e-06
-3.78993946931642e-05
-1.173458070093e-05
-4.54418173833833e-05
-1.94389800617253e-05
-1.43385940194064e-05
-7.71118607284857e-06
-3.93965082028439e-05
-1.73089377829902e-05
-3.97691018496997e-05
-2.95149401242199e-05
-2.47836458946985e-05
-3.07783872736269e-05
-1.94246689458986e-05
-2.76360010296685e-05
-1.0538166814595e-05
-9.56496543549536e-06
-2.32560982951575e-05
-3.45650056076713e-05
-1.8082730608193e-05
-1.40763807434405e-05
-4.76350104462287e-05
-2.33420100604473e-05
-1.57841804816087e-05
-3.96616534940025e-05
-4.93520063750594e-05
-2.63367279062375e-05
-1.69151293746645e-05
-7.95993427059459e-06
2.02731838373063e-06
-1.67447329213755e-06
-2.54233477246307e-05
-9.16800059783281e-06
-2.0181650669791e-05
-3.65850713119267e-05
5.81182475139071e-06
-3.9853979207153e-05
1.21036576194412e-06
-4.37713999970379e-06
-1.23537011263788e-05
-2.35382252261983e-05
-1.40047297534182e-05
-2.2805529709192e-05
-2.13970503919643e-05
-1.67002055389655e-05
-2.45338020066167e-05
-1.23546884993824e-05
-2.93669178134293e-05
-1.01908349125351e-05
-7.58445152126376e-06
-5.90062235595583e-07
-1.65573095046304e-06
-3.87473921084345e-05
-1.15033765559828e-05
-3.00680059219014e-05
-2.04266392659818e-05
-3.23480241589585e-06
-2.31795235509205e-05
-4.97533842371802e-06
-2.9311022336396e-05
-3.40936421689244e-05
-7.71046369136242e-06
-8.81978670288318e-06
-3.10211170610126e-05
-4.42140659655198e-05
-3.66397727987737e-05
-9.39002758437273e-06
-1.55163450310814e-05
-1.57935458294744e-05
-1.71234968806263e-05
-1.17797521472105e-05
-2.43693765603633e-05
-1.45974028774632e-05
-3.63164055594514e-05
-1.2346159807489e-05
-1.68949923883489e-05
-1.02034883155803e-05
-1.38404699355275e-05
-2.98640284506064e-05
-2.05789865297081e-05
-3.41642015247868e-05
-2.84657999944196e-05
-2.76596378926573e-05
-2.76795377769708e-05
-1.93842307784458e-05
-1.56715348590223e-05
-2.03165486486586e-05
-1.63803443661193e-05
-1.47588762231208e-05
-2.22781464698774e-05
-1.14867193744167e-05
-1.15267319149047e-05
-1.68018306280527e-05
-1.08733156863154e-05
-2.82256154570628e-05
-3.57487344701124e-05
-1.73496254607919e-05
8.84578824369949e-07
-1.18702828591412e-05
-7.69756542187345e-06
-2.03572005526968e-05
7.03554935684709e-06
-1.17270892360393e-05
7.32785857300714e-07
-1.65276670550906e-05
-1.91540715228119e-05
-1.16946934345047e-05
-3.20568439449036e-05
-2.9986703747029e-05
-2.20566287167636e-05
-2.87805825908394e-05
-9.66320637963798e-06
-2.41508726146202e-05
-2.00371888780695e-05
-4.43818541221304e-05
-2.07203522650752e-05
-2.23365994310048e-05
-1.07368680888658e-05
-2.03385262772274e-05
-1.28545200538383e-05
-2.46744015043173e-05
-4.86386375451784e-06
-1.11962406458981e-05
-2.45441775772757e-05
-3.04362064133542e-05
-1.85659212680321e-05
-1.64955201305334e-05
-2.55664378974486e-05
-1.32834597519243e-05
-2.73265832716157e-05
-1.80050870672745e-05
-1.63470376699425e-05
-2.32878582920366e-05
-3.5455619222497e-05
-3.58419550266179e-06
-1.78567133193611e-05
-2.4450526175245e-05
-2.06204640813784e-06
-2.94287560016605e-05
-9.14830339510777e-06
1.30823376639571e-07
-3.96014875886021e-05
-3.75650818596598e-05
-1.11331003014999e-05
-3.57418252774227e-05
-7.80656125625141e-06
2.25925470085987e-06
-1.96187413450329e-05
-1.02139011343037e-05
-9.46816022300662e-06
-2.68106112477956e-05
-4.72676159389561e-06
-1.86967942540208e-05
-1.21026774207116e-06
-1.95463701236947e-05
-1.23898686626351e-05
-1.94620034764751e-05
-1.89833515911639e-05
-1.89237564305017e-05
-3.65241331522886e-06
-2.35896190660572e-05
8.26624195092276e-06
-2.16465425086133e-05
-1.69971703781375e-05
-5.28792567320533e-05
-4.17388638672888e-05
-1.14354654132108e-05
-1.6401442802985e-05
-5.9351658192589e-06
-9.78599357374193e-06
-5.24883248296186e-05
-3.92590873758891e-05
-1.4426951756957e-05
-2.25056593131556e-05
-1.43983081022045e-05
1.10823298148121e-05
-3.2215907776978e-05
-2.1572144908223e-05
-5.63086018644753e-05
-1.9642317721687e-05
-1.73108618862147e-05
-3.04225105804138e-05
-2.15494931362177e-05
-1.78575165317458e-05
-2.8635816429427e-05
-2.64995036845292e-05
-2.23744197293867e-05
-1.16730700396517e-05
-4.1202866927293e-05
-1.89179603149907e-05
-1.70795342891641e-05
-2.6654612095087e-05
-2.36919970447464e-05
-1.61038636772003e-05
-4.39750466398286e-05
-5.05372492228638e-05
-4.07520206650636e-05
-6.03515411577399e-06
-2.79479018742594e-05
-2.63982064808462e-05
-2.41554150684922e-05
-9.99559776995491e-06
-5.65016210745531e-05
-2.90843665580721e-05
-3.55789401004164e-05
-3.09221389570422e-05
-1.45581980885744e-05
-1.66997068870189e-05
-1.36727837333095e-05
-2.19200917897226e-05
-2.22810901899686e-05
-3.38490616523365e-05
-2.70825594862404e-05
-1.5238706267273e-05
-1.96758810098273e-05
-2.33592396636391e-05
-1.8706899846734e-05
-2.21139091995975e-05
-1.34831983361339e-05
-1.09304119942635e-05
-3.18040885319435e-05
-2.41256823881571e-05
-1.88777964283706e-05
-2.38074300300842e-05
4.42905826386946e-06
-3.36089957022082e-05
-2.21471666696156e-05
-3.09034373496644e-05
-2.4722587426976e-05
-2.93472288953149e-05
-4.00385042348652e-05
-1.14186722986576e-05
-1.68122348136704e-05
-2.4358117218287e-05
-2.60210778044372e-05
-3.29484055873574e-05
-1.85567103533895e-05
-4.27514982609534e-06
-1.72115953365336e-05
-1.12623943659215e-05
-3.75951235289869e-05
-1.93757289068547e-05
-6.80769070298332e-06
-1.25277839388183e-05
-2.26273047657324e-05
-2.79758923855736e-06
-1.21120858794766e-05
-2.78066076131557e-05
-2.2241182912594e-05
-4.71480593522632e-05
-3.47368763044902e-05
-4.54870106922126e-05
9.09257601041803e-07
-2.90095655401964e-05
-1.47857021463677e-05
-1.82267370085234e-05
-2.26690372097912e-05
-1.72852339801405e-05
-8.8845361878811e-06
-4.45714177018084e-05
-9.04854759119258e-06
-8.9376659194263e-06
-2.70684296618337e-05
-3.39677370738469e-05
-2.8595994325379e-05
-2.0258840999373e-05
-1.77618058028175e-05
-3.26098208605803e-05
-1.77888681675543e-05
-1.94033984744897e-05
-1.50399058630075e-05
-2.96419570609733e-05
-3.8121382819414e-05
-4.73337081512719e-06
-9.18327141884806e-06
-1.00138999603983e-05
-3.57267999606277e-05
-2.94797950038344e-05
-3.46481929524905e-05
-5.88260198016644e-06
-3.68523281891314e-05
-3.46075092140982e-05
-3.98410360599298e-05
-3.26783400247693e-06
-2.69549887529508e-05
-1.51120855939021e-05
1.85433721987118e-06
-5.84273745089088e-06
-2.19105959866946e-05
-5.46564131527143e-06
-5.34600406435671e-06
-1.19432411711075e-05
-2.68424146743754e-05
-1.0345684394641e-05
-1.66796694036539e-05
-2.08631635149077e-05
-2.12590154571659e-05
-1.18738605693381e-05
-1.9459785254619e-06
-2.20471046198558e-05
-5.06100772099959e-07
-2.52985783076437e-05
-1.2275831756008e-05
-2.81322145587922e-05
-1.50794513356505e-05
-2.34369906726975e-05
-2.46688861504863e-05
-3.017143529512e-05
-1.02375152430694e-05
-2.50652681411874e-05
2.83352636989956e-06
-4.03681415106907e-05
-3.47469020663249e-05
-1.46349327235336e-05
-1.34972559714666e-05
-9.12329549152395e-06
-5.27260353845907e-05
-3.92911423842065e-05
-1.3531086310077e-05
-4.13036113310445e-05
-3.57555908916221e-05
-1.79357038747001e-05
-3.44836120930036e-05
-2.92759744516394e-05
-3.39573106308922e-06
1.11541707564566e-05
-3.09547830087321e-05
-3.1382800699635e-06
-3.06356954495313e-05
-2.75759555352446e-05
-1.31892587938593e-05
-3.20872653306207e-05
-3.03682736620151e-05
-2.77187984925999e-05
-1.52863517074793e-05
-9.80659059744554e-07
-2.96971201808807e-05
-7.58472413514163e-07
-1.34507183093453e-06
-1.47947057434879e-05
-1.23671460072163e-05
-2.62042823790927e-05
-2.06111083640011e-05
-2.51843913296753e-05
-2.15123189694544e-05
6.5769222277242e-06
-2.44983097518593e-05
-2.95915924770754e-05
-1.86777147348534e-05
-3.67423550220731e-05
-2.05773138761898e-05
-1.50385828460183e-05
-1.90804822833247e-05
-2.22394306194361e-05
-4.76412903164216e-05
-2.60081851863664e-05
-1.44748407657744e-05
-2.09523463828877e-05
-2.67495865391819e-05
-2.06567210767385e-05
-3.74452352759764e-05
-2.74128924806076e-05
-7.7787843525176e-06
-1.84726164378205e-05
-9.85088562289397e-07
-1.43680473352132e-05
-4.25696424894069e-05
-1.92798597900536e-05
-3.06032762312233e-05
-3.34033336661552e-06
-1.04645656557048e-05
-1.91335958897696e-05
-2.80519699620216e-05
-2.01211327138314e-05
5.07166023551759e-07
-1.53086246555114e-05
-1.71533042955006e-05
-5.20296667673429e-06
-4.99407838690562e-06
-1.45438766019735e-05
-2.64350364383817e-05
-2.26953798505379e-05
-1.42233898763897e-05
-2.71933956202242e-05
-2.71190697490815e-05
-7.1710162279503e-06
-3.96178496262728e-05
-1.90743789909874e-05
-3.77049793097445e-05
-1.80589792298694e-05
-1.09305444737519e-05
-1.89402420395106e-05
-7.90206645227439e-06
-1.66651179633269e-05
-4.2817948866131e-07
5.36201399164758e-06
-3.78921546282009e-05
-1.54646297815767e-05
-2.99121274296954e-05
-2.63468298098192e-05
-1.26624719876954e-05
-1.66382251568225e-05
-3.6280286969478e-05
-9.06254021540207e-06
-4.07876437133992e-06
-2.15108240364291e-05
-1.78662717746086e-05
-2.80270677236037e-05
-2.48505356073608e-05
-2.8903657693465e-05
-2.23070597893723e-05
-1.58209637610507e-05
4.76193525471944e-06
-2.0595952270221e-05
-3.58895571701509e-05
-3.55887194166264e-05
-1.61259491414588e-05
-3.94298295213945e-05
-1.18148171479395e-05
-1.71402813579045e-05
-1.10731169024408e-05
-2.84679607207307e-05
-7.99867517180755e-06
-2.4081740080143e-05
-1.66924369493488e-05
-2.95259482963146e-05
-4.72700196689802e-05
-1.93706415402474e-05
-4.0076469385195e-05
-2.15016788435382e-05
-1.02224647949521e-05
-1.85336459495651e-05
-1.08787956253733e-05
-1.90157928137075e-05
-1.23399015910123e-05
-6.48487622498859e-06
-1.62926042671952e-05
-2.97180913623964e-05
-1.94107916775268e-05
-2.97835598668144e-05
-3.82988122940319e-05
-3.75945153103661e-05
-2.53957069375068e-05
-7.04691713305077e-06
-1.64717293901308e-05
2.26976746378977e-06
-2.5127511267107e-05
-2.199817323541e-06
-8.75797481268246e-06
-1.70043808692203e-05
-1.17778388673511e-06
-2.25820416315202e-05
-2.49313881522731e-05
-1.62497682599806e-05
-3.40722998004375e-05
-2.2543843021974e-05
-2.02636329126089e-05
-2.35915823159303e-05
-9.51748316948655e-06
-1.4286940040405e-05
-1.15580640630924e-06
7.91826539370607e-07
-2.8270449880618e-05
-1.7234480576124e-05
-2.08755209390709e-05
-1.88167736860836e-05
-2.35386238299572e-05
-4.13259825620592e-05
-3.41950986376564e-05
-4.43363913989463e-05
-1.01396187371366e-05
-3.55011525232061e-05
-2.86022370373014e-05
-2.4693716548115e-05
-6.92955600316207e-06
-3.17550708106061e-06
-3.25969253926338e-05
-9.06767329807091e-06
-1.7108924347648e-05
-2.14738445510783e-05
4.13153174797571e-06
-1.71998516192098e-05
-2.92539894192931e-05
-1.68196564410844e-05
-2.33898621336857e-05
-2.26979880133421e-05
-1.73608183163396e-05
-2.15924661099301e-05
6.8724137447793e-06
-2.40726563251502e-05
-3.43717614608235e-05
-1.70702204218684e-05
-2.13302345839507e-05
-2.41442602786738e-05
-2.76713672857231e-05
-3.00005441355129e-05
-1.64737654372149e-05
-1.51714809100931e-05
-1.02488999774863e-05
-1.3539345121715e-05
-1.22447819410224e-05
-2.49603189689031e-05
-2.21151625757666e-05
7.35026827460435e-06
1.18582671214697e-05
-6.34371025779446e-06
-2.02450341740289e-05
-9.27584043336492e-06
-3.651407635809e-05
-8.54200677803518e-06
-3.39043327533825e-05
5.75573023206336e-07
-1.76671056034703e-05
-9.00453262194102e-06
-8.02206197546607e-06
-1.72594268681602e-05
-2.61877303323826e-05
-1.45350824043698e-05
-4.76002444396042e-05
-1.41194296972532e-05
-2.33284619612144e-05
-2.1413865213923e-05
-1.30715362281389e-05
-1.8640639801912e-05
-2.34123224857893e-05
-2.41481079548519e-06
-1.20008099763457e-05
-2.95536382078076e-05
-3.97940563429458e-05
7.23861068040199e-06
-6.48977891995439e-06
-2.82558019764946e-05
-2.43303550925516e-05
-3.64231639939197e-05
-2.16635098843946e-05
-3.63576940100055e-05
-3.35071291126788e-06
-2.49885568325535e-05
-4.68320202729801e-05
-2.11829830619191e-05
5.72907158724245e-07
-8.03751349304954e-06
-5.71126101570261e-05
-2.7947118394641e-06
-2.41685704004596e-06
-1.09867494169145e-05
-1.31660164845035e-05
-1.68317051525982e-05
-1.19651376131038e-05
3.47651140635517e-06
-3.8251322490007e-05
-1.12592092304261e-05
-4.82101602409878e-06
-6.84361650146961e-06
-2.03949432816737e-05
-2.75305139616124e-05
-3.49238250203602e-05
-1.89999005847205e-05
-2.83559362416027e-05
-2.21150158556821e-05
-2.73516356399202e-05
-2.98996410396886e-05
-1.55998882521619e-05
-2.05085554275931e-05
-4.10620702284845e-06
-2.90878079736294e-05
-2.20144177138201e-05
-1.98815267509488e-05
-2.25399647154847e-05
-2.17212430062526e-05
-2.21717005049407e-05
-2.04667047332484e-05
-2.03249172710345e-06
-8.72765900139915e-06
-1.67086254768624e-05
-2.38825354887744e-05
-4.19967292686697e-05
-4.72175634257545e-05
-1.96089691628368e-05
-1.17915302476958e-06
-1.24354327115021e-05
-4.76180309388173e-05
-3.07448335546618e-05
-3.07387718016618e-05
-1.32751614655013e-05
-2.75585604220178e-05
-2.58141275698323e-05
-1.1768788350121e-05
-4.23440823739988e-05
-1.90630547511138e-05
-1.96987450965848e-06
-1.76662238861255e-05
-2.95301485980127e-05
-1.68349654436626e-05
-2.5617062816615e-05
-2.82342101383174e-05
-1.86280571506173e-05
-4.79745221128008e-05
-2.24314260700606e-05
-7.6632050646026e-06
-3.1164296395306e-05
-1.3474212040223e-05
-6.62010954381654e-06
-1.45106857801715e-05
-1.30530561075918e-05
-5.85452696555822e-06
-1.2298221472434e-05
-2.20158470484033e-05
-4.28511920694358e-06
-2.39024422066601e-05
-1.71308912610333e-05
-3.65599093122775e-05
-1.01824582750157e-05
-1.04706984580466e-05
-1.28030650575219e-05
-3.26135672374296e-05
-6.27831783222239e-06
-1.52901370005059e-05
-2.80764912123123e-06
-2.01807375913425e-05
-2.80851634675377e-05
-2.87901110297174e-05
-3.13130116839623e-05
-1.23101027716671e-05
-8.29774002332285e-06
-3.57344290970713e-05
-1.81059764924805e-05
-1.76907996851552e-05
-2.28715452770237e-05
6.68730319743297e-07
5.69716437308765e-06
-1.50920615543653e-05
-1.66825174406195e-05
-3.04645749787701e-05
-3.56980292206279e-05
-2.60299432889828e-05
-1.42990088940312e-05
-1.74264634866681e-05
-1.98946310183909e-05
-2.98730187238415e-05
-3.42758671355077e-06
-2.04957734226739e-05
-2.99839479108183e-05
-2.71308287930925e-05
-2.28443494103559e-05
-4.41188789991964e-05
-2.24954456138453e-05
-5.49716275660802e-06
-7.75161309581653e-06
-2.59541294775888e-05
-1.59178457281787e-05
-1.87467915366355e-05
-2.14603571024695e-05
-5.12676936155305e-06
-1.57549875312057e-05
-2.39329449661727e-05
-4.18126218118768e-05
-3.16221495996837e-05
-6.02380231765681e-06
-2.15908665535529e-05
-7.21604067991395e-06
-3.26603923332639e-05
-8.02931254789106e-06
-2.83874384251503e-05
-1.4738650058321e-05
-2.0471153496666e-05
-2.58317062362034e-05
-1.22038698546691e-05
-8.90834467967833e-06
-1.39846650138489e-05
-3.71287129074281e-05
-2.26990847227508e-05
-2.67171897410188e-05
-1.52589081077896e-05
-2.42767309030843e-05
-2.61008070335915e-05
-1.99813616177855e-05
-1.727605880246e-05
-1.45710608032777e-05
-2.81544364732712e-05
-2.60282477152974e-05
-2.38055863450994e-05
-6.84687812555476e-06
-1.93880073542545e-05
-1.53946824816363e-05
-6.43602106111862e-06
-2.1044824826212e-05
-2.43318949991639e-07
-2.30550562237499e-05
-1.65376013912563e-05
-2.5706888250582e-05
-3.34483633838908e-05
-1.09323285836169e-05
-4.07535849307485e-06
-3.02717838531111e-05
-3.74424434888438e-05
-4.79097362790366e-05
-1.6587102897481e-05
-2.20227279999185e-05
-1.4934298772307e-05
-4.34391896579802e-06
-3.08298900872005e-05
-8.29893865250421e-06
-2.63519290706542e-05
-1.73242417880684e-06
1.07758515218143e-06
-3.70261584405807e-05
-2.30668117453522e-05
-2.40680317824675e-05
-1.32507833404604e-05
-2.1798738774186e-05
-1.58371518203724e-05
-8.15748320762187e-06
-2.80856648997992e-05
-7.1263217805806e-06
-3.21982048817163e-06
-2.10453310091069e-05
-3.18769531183497e-05
-1.69250319338244e-05
-9.74083761870082e-06
-1.89980172022786e-05
-2.56476419086392e-05
-3.34069262074711e-05
-3.80288396395099e-06
-4.14410498228472e-05
-3.57292312468084e-05
-4.18113728340838e-05
-1.77056675990199e-05
-2.83035849412146e-05
-2.50965885947122e-05
-3.84303087724583e-05
-1.79200834837007e-05
-2.838360823519e-05
-2.81166945409985e-05
-2.4626453465304e-05
-1.15667081517383e-05
-2.46644673821362e-05
-3.68630013013861e-05
-1.98282864434851e-05
-2.98388515774376e-05
-4.80591246722129e-06
-1.71626713535416e-05
-3.78129383062718e-05
-2.53681526063014e-05
-2.3250129629149e-05
-2.16670024132062e-05
-7.27464934079354e-06
-4.97440821127288e-05
-4.80769704690252e-05
-8.37391650019521e-06
-3.87966722504115e-05
-3.85937315745253e-05
-1.16585459370456e-05
-2.93716230927943e-05
-2.17691984293213e-05
-2.60143188599085e-05
-3.95831392326679e-05
1.67602163528908e-05
-2.8916949414326e-05
-2.67208794355359e-05
-7.64754809127105e-06
-4.80407837221101e-06
-8.80805072572826e-06
-2.33459270870602e-05
1.09033498144741e-05
-2.99870499786538e-05
-5.37188647305724e-06
-1.72404505618953e-05
-1.58581598914261e-05
-3.06275480732407e-05
-2.76911998898769e-05
-2.7737714590858e-05
-1.78661319941211e-05
-9.50996630605018e-07
-6.33106041432306e-06
1.88659495228793e-06
-4.98992548875098e-05
-1.35111041908262e-05
-1.69816145298167e-05
-2.60493794277433e-05
-6.49540330200934e-06
-1.29742982324329e-05
-9.78311047264672e-06
-1.68070736792876e-06
-6.83833582482946e-06
-3.59768194789578e-05
-3.08414411980448e-05
-1.50187303512028e-05
-6.37672313524019e-06
-3.04102892355504e-05
-2.50754630752533e-05
-1.70868265449976e-05
-5.87489444475691e-06
-3.08910138671623e-05
-2.9017846778168e-05
-1.15710008434624e-06
-1.90950770015412e-05
-1.94178281966544e-05
-1.99222214674212e-05
-2.51114432242399e-05
-1.40761847795323e-05
-3.63584747581985e-05
-2.72571526672643e-05
-3.2723290887413e-05
-4.59508926242303e-06
-1.64628387752314e-05
-3.04897387198677e-05
-1.55409672290937e-05
-3.32079722671185e-05
-3.44816849490822e-05
-1.58885143398652e-05
-3.84897998996033e-05
-2.45354280341686e-05
-1.72091288472716e-05
-3.61144386086872e-05
2.37066681703571e-06
-1.99586341535354e-05
-1.54041647222352e-05
-2.97040267068004e-05
-1.33054156040784e-05
-3.55703934847149e-05
-2.06278305986036e-05
-2.22887418844976e-05
-2.73832416325336e-05
-3.6971163210738e-06
-4.51069376048664e-05
7.18586222953937e-07
-9.15936422186894e-06
-3.37055598002888e-05
-3.09331492741519e-06
-5.29653462915971e-06
-1.38817138321479e-05
-1.04756532118993e-05
-3.94358705756938e-06
-1.55508711203038e-05
-3.32469008019146e-05
-1.69660370120688e-05
-1.18687269297429e-05
-2.20001438407834e-05
-3.49616534686753e-05
-5.05596128673255e-06
-1.40344671520011e-05
-3.28163170622183e-05
-2.0295043953009e-05
-2.7335945311672e-05
-1.4117277175471e-05
-1.39189758928621e-05
-1.86220068567433e-05
-3.01276621949364e-05
-1.40493876294294e-05
-2.1405426530123e-05
-1.80570622175853e-05
-1.72169150003357e-05
-5.15062107598412e-05
-2.23491939672725e-05
-1.47955445792369e-05
-3.79782291998153e-06
-1.71433066745204e-05
-5.22963812523673e-05
-7.08625741249755e-06
-2.08492436605722e-05
-2.41996710313881e-05
3.69705439001685e-06
-1.67806790821772e-05
-1.13778157828199e-05
1.83786817147386e-06
-3.39605735306417e-05
-2.43492391107915e-05
-1.17982163314001e-05
-2.22678820249756e-05
-4.97504003325429e-06
-1.49458863415167e-05
-2.46876265352311e-05
-6.35930922509942e-06
-1.13737230857304e-05
-3.77182382856194e-05
-4.64376171137269e-05
-5.96725800305136e-06
-1.07480140392857e-05
1.66198043129714e-05
-2.41436296543624e-05
-1.58245324491452e-05
-5.48667968862566e-06
-3.79364094116414e-05
-3.58591745272673e-05
-1.70470946645077e-05
-2.46294862554355e-05
-1.26471289003206e-05
-1.3899104633185e-05
-4.07779972226234e-05
-3.26798943322845e-05
-1.14667790551651e-05
-2.35634944802034e-06
-4.04886135810006e-05
6.81599702364773e-06
-1.22961477890245e-05
-2.51426831148424e-05
-4.40469365720997e-06
-3.38593572330676e-05
-1.25455266706438e-05
-1.38508996833918e-05
-5.30887938720462e-06
2.34831452441918e-07
-3.79472337033443e-05
-3.66188338552407e-05
-3.76709965290528e-05
-1.42138506646959e-05
-1.21899017538898e-05
-1.86234669692934e-05
-3.47895490981334e-05
-2.83071653022371e-05
-3.56182179941839e-05
-1.77305621078108e-05
-2.4708441461512e-05
-3.89875704929113e-05
-1.87214518484944e-05
-2.82491030445674e-05
-1.80312424111523e-05
-4.82803354759598e-06
-5.72052605555456e-06
-4.96081330661792e-05
-2.83040518090795e-06
-6.64353388056527e-06
-2.89471475128738e-05
-1.85991985922683e-05
-1.90791623174561e-05
-7.54288441615423e-06
-1.47262379474599e-05
-1.18149162565315e-05
-6.93106837568784e-06
-6.09586717053074e-06
-2.21706960593192e-05
-1.66881480055271e-05
-2.48390519055047e-06
-3.49809544353782e-05
-8.7394471462469e-06
-2.20359844379691e-05
-3.71438771681765e-05
-1.63013024193281e-05
-9.76749889502242e-07
-1.67467779057757e-05
-6.00036726781549e-06
-1.98138653104429e-05
-1.35539499107524e-05
-1.75223641224053e-05
-1.26674841508348e-05
-2.27860636810188e-05
-2.78821132272068e-06
-9.25225399297181e-06
-3.28751970483983e-05
-1.21350062393244e-05
-3.01914918122148e-05
-3.59659772843286e-05
-8.63424372959131e-06
-7.29182561612758e-06
-1.11555385761371e-06
-4.16685598476762e-06
-1.90608762432963e-06
-2.17383374403175e-05
-1.62456375349742e-05
-1.85442113533918e-05
-2.46628098849835e-05
-1.05887479211739e-06
-3.08051907936257e-05
-7.04857835210043e-06
-2.5645537713144e-05
-2.42601697329304e-05
4.40161176425671e-06
-2.03430552625285e-05
-4.66759968514458e-05
-5.05791010084918e-06
-2.99105754508458e-05
-3.22706253661299e-05
-4.16126912924649e-05
3.4912455173768e-06
-1.85939873267598e-05
-2.83575370563225e-05
-3.96094257657819e-05
-4.2908747677653e-05
-1.1292283894547e-05
-4.43671343947538e-06
-3.23904369923486e-06
-3.42005648423336e-05
-2.91831279488847e-05
-2.20694978118271e-05
-2.63994616312592e-05
1.5376856235193e-05
-3.39693790113764e-05
-2.39775265779677e-06
-2.77815374018976e-05
-1.94633803435079e-06
-1.01287456367956e-05
-4.70771693651775e-05
-2.42630449853159e-05
-2.44812831705102e-05
-5.11323948376006e-06
-1.10170432974643e-05
-5.05880171044772e-05
-1.55794607098508e-05
-1.83980872827697e-05
-3.00143949109645e-06
-2.1054032910936e-05
-8.67997367162758e-06
-3.52252859907764e-05
-1.23127329304037e-05
-2.69844829333198e-05
-2.09710427920528e-05
-1.6943520769685e-05
-1.59348713120351e-05
-2.33263933255725e-05
-2.57671742877893e-05
-2.20744505559384e-05
-4.04561822207962e-05
-1.41836746549741e-05
-1.61078496720479e-05
-1.80006808765631e-05
-2.16889245741647e-05
-3.46948027456877e-05
-3.99490382682947e-05
-3.95119027850948e-06
-3.88896923282734e-05
-3.31621683921514e-05
-2.28971599991901e-05
-1.2066889387538e-05
-2.69393061965034e-06
-1.15595845926472e-05
-2.70629142418673e-05
-3.00870172518914e-05
-2.97878540859284e-05
-3.12941983746845e-05
-2.90910064659696e-05
7.52006400344341e-07
-1.31551101238436e-05
-3.85675740934719e-05
-2.61918636303997e-05
-2.1963753789328e-05
-6.94893501471213e-06
-3.35494087194563e-05
-2.83056688858178e-05
-1.71622594783229e-05
-3.14281489211507e-05
-3.68484799494523e-05
-1.63893060957157e-05
-2.32611598372895e-05
-2.63143508492117e-05
-3.16343265360791e-05
-1.81797127369132e-05
-5.56916015385627e-05
-2.33741162117558e-05
-1.15555536797395e-05
-4.17791078611807e-05
-2.53270554149492e-05
-2.02148805088651e-05
-1.39269780334949e-05
-2.27896971175061e-05
-2.85872269158264e-06
-1.9524387950062e-05
6.15698556224931e-06
-2.69732221794929e-05
-3.7700412811369e-06
-3.62872819116988e-06
-7.91522506919477e-06
-3.93625027987481e-06
-2.36250788737922e-06
-3.70812734164621e-05
-3.40220871799687e-05
-2.7028404498902e-05
-1.23822549415318e-05
-1.36499450434272e-05
-6.3089090770008e-06
-1.02388635385269e-05
-3.36304181711668e-05
-1.58775417906633e-05
-1.57185222195901e-05
-2.72854479100365e-05
-2.63231092516027e-05
-1.46340415909478e-05
-2.33451762269654e-05
-2.16856130327095e-05
-2.09505331562361e-05
-1.67706762109191e-05
-1.23669379483428e-05
-2.75153208026573e-05
-2.9922535667446e-05
-1.60992764042802e-05
-1.7100431123873e-05
-1.71233127921962e-05
-1.21419990435626e-05
-2.89519782547063e-05
-1.20638193436334e-05
-4.03580240121158e-05
-3.27264669492364e-05
-1.88084546323205e-06
-3.12128515957242e-05
-2.47550059626072e-05
-2.73372171562862e-05
8.75180909591842e-06
-1.54377968747727e-06
-9.11623552312504e-06
-1.96055912563561e-05
-1.67352417587398e-05
-2.73920085764902e-05
-2.54489731592389e-05
-2.60331151705391e-05
-1.33092112954537e-05
-2.47216972075647e-05
-1.8796288901629e-05
-1.35598067118583e-05
-1.26949402663257e-05
-2.90477194897664e-05
-2.2082139452972e-05
-1.27657999996497e-05
-1.96613930862165e-05
-4.16826837294059e-05
-1.52039972275349e-05
-3.55407446257152e-05
-3.92319681275336e-05
-1.03974229988207e-05
-1.39457070772742e-05
-3.76509567196835e-06
-1.96318263555914e-05
-8.11903417490808e-06
-9.69573016872513e-06
-1.30215505196074e-05
-2.28437085546885e-05
-2.86326584836382e-05
-3.19275484006509e-05
-3.68091819150526e-05
-2.63800602813723e-06
-2.15110150949045e-05
-1.11031125731856e-05
-2.77975349667446e-05
-2.19804197601718e-05
-1.05450516578403e-05
-3.92705039090405e-05
-2.15532866647267e-05
-1.42126917211353e-05
-2.47553857753954e-05
-3.50126745128687e-06
-9.51665067396651e-06
-4.04393939136161e-05
-1.75116918262879e-05
-2.55684186178425e-05
-4.62364075580569e-05
-3.81832411215803e-05
-3.30616107046751e-05
1.00308176171289e-06
-1.21129720575359e-05
-1.75084121356993e-05
3.48361383196702e-06
-9.82208248501096e-06
-2.02767105811855e-05
-2.72077287425748e-05
-3.51271722909291e-06
-2.16250744421283e-05
-4.1042367937086e-05
-3.67677505752457e-05
-9.57014433585241e-06
-3.22516577002006e-05
-1.56205051123692e-05
-2.57502236705896e-05
-2.09672306395435e-05
-3.41850500263922e-05
-1.42566252937555e-05
-2.71344949544331e-05
-9.26377592597871e-06
5.00477224555696e-06
-1.18733321122491e-05
-2.41138108997025e-05
-2.68370633254195e-05
-1.77936828269903e-05
-6.64684987219885e-06
2.45166687911275e-06
-4.73246179329376e-05
-6.29112375632882e-06
-3.10482235000363e-05
-2.51162801036636e-05
-2.79392384638879e-05
-9.21659865108688e-06
-2.40974067186967e-05
-2.38581253001604e-05
-2.58388493129685e-05
-3.84829210666516e-05
-2.17749195719027e-05
-2.99558871746381e-05
-2.33194997632166e-05
-1.21590366716813e-06
-2.59979671363972e-05
-1.36327883226352e-06
-2.14503812435401e-05
-4.07645972301387e-05
-2.74711941194208e-05
-2.70527982226069e-05
-1.03188263339834e-05
2.47524789654796e-06
-3.50702971261306e-05
-3.48522594498427e-05
-3.26575220404168e-05
-9.92034316354592e-06
-4.13943132819828e-05
-2.5372647795794e-05
-2.05968618946315e-05
-2.23739512968656e-05
-4.31883867836165e-05
-4.43397504204723e-05
-2.35089271816768e-05
-1.1778899434953e-05
-4.28109022076579e-05
-2.52446994531738e-05
-1.38162704698209e-05
-2.71777435231599e-05
-7.84675801638326e-06
-3.56529841910879e-06
-1.661703536452e-05
-2.07386198240951e-05
-1.92239897548727e-05
-9.18759470810207e-06
-1.07296428971742e-05
-2.73595514480001e-05
-1.03623033020346e-05
-2.97658122093724e-05
-2.83345685246715e-05
-4.33112360929355e-05
-1.27114307446046e-05
-4.775508778436e-05
-8.61058850399683e-06
-7.61624527063246e-06
-2.74839365030755e-05
-1.40625126409301e-05
-2.22814724533278e-05
-2.44691236455259e-05
-2.98103875221033e-05
-2.41015600561354e-05
-2.56526933095812e-07
-2.30173234535307e-05
-2.43092399186048e-05
-1.88582189696413e-05
-7.7399167077885e-06
-2.51065563205413e-07
-2.92832157750016e-05
-2.7743621964032e-05
-3.2306013331335e-06
-2.92230635210356e-05
-3.12098111180588e-05
-3.69158689419775e-05
-3.44718985174454e-05
-2.07527493502497e-05
-1.61774671028884e-05
-3.18549764555104e-05
-2.36016602191273e-05
-2.04094478241946e-06
-1.89748366983387e-05
-2.38591325312933e-05
-1.22897799668495e-05
-1.66260852753995e-05
8.50209313877004e-06
-3.43988394812886e-05
-2.46225170523381e-05
-2.43574388781048e-05
-3.20295720330816e-05
-2.2705347960376e-05
-2.03175639228508e-05
-2.65535686337575e-05
-1.63761428708031e-05
-2.10726950189084e-05
-5.83151443536062e-06
-3.05225229484116e-05
-1.43748437317083e-05
-2.05947399733004e-05
-8.78003904025903e-06
-2.19439681794736e-05
1.78676171139446e-06
-7.47118899578339e-06
-3.60095494409452e-06
-2.27433524324823e-05
-3.23864446309434e-05
-4.41567828928999e-05
-1.00871813146239e-05
-1.94791225441088e-05
-2.91788960074077e-05
-1.73011638004334e-05
-1.41690725347924e-05
-1.26287874032043e-05
-3.06306783820261e-05
-2.42398584468299e-05
5.13349073522687e-06
-1.35910595932995e-05
-1.63411125521586e-05
-1.92959020384405e-05
-1.79906669207874e-05
-1.47518487727281e-05
-1.10620010604987e-05
-1.61390474558649e-05
-3.49466091439541e-05
-1.91867282729791e-05
-4.63118558507728e-06
-8.37997726778175e-06
-4.39393461581273e-06
-2.62242492673286e-05
-2.02601078135363e-05
-1.41591418170529e-05
-3.3350055749807e-05
-3.81144280532073e-05
-1.39436801916055e-05
-2.55604764043998e-05
-2.51431239100486e-05
-1.39890527988117e-05
-8.34249301978685e-06
-2.36711102098592e-06
-2.95298489926056e-05
-2.7152990176726e-05
7.97972733569334e-06
-1.01438686265588e-05
-8.83413113043814e-06
-2.66376775955474e-05
-9.88731200646885e-06
-2.87242331675291e-05
-2.01644321816515e-05
-2.93194394955456e-05
-1.4457952087802e-05
-2.52930851818156e-05
3.77601893538916e-07
-3.94412076431334e-06
-4.83507853259457e-05
-1.93110089579344e-05
-2.37084527392129e-05
-3.8478719759323e-05
-3.89208451200049e-05
-4.77693051997325e-05
-2.31306947434623e-05
-1.53836714483634e-05
-2.39455672788682e-05
-4.11349144264926e-05
-5.92286866451342e-06
-4.37687682546865e-05
-3.55895594055732e-05
-2.19791135864319e-05
3.85571588456697e-06
-6.78463234019892e-06
-2.98825789365862e-05
-3.53130181290933e-05
-1.53291678641608e-05
-2.10245019487464e-05
6.2341383357238e-06
-1.10838171920788e-05
-1.06776814302558e-05
-1.33137798840715e-05
-3.05662409886671e-05
-8.79157773081162e-06
-3.56200605157057e-05
-3.75183002727913e-05
-3.83179146544432e-05
-1.26369542821418e-05
-2.38874172017594e-05
-1.84808789382594e-05
-4.38798170750404e-05
-2.26527252197947e-05
-3.67877315532889e-05
-9.70886977936343e-06
-5.04584053866046e-06
-2.15362828073634e-05
-1.90145944015503e-05
-5.18123776418025e-05
-3.26306153946964e-05
-1.76897687073578e-05
-3.08792281575942e-06
-2.09088459379084e-05
-3.58225336768562e-05
-1.40645013373336e-05
-3.04637125405436e-05
-1.68418919091942e-05
-1.31818591057146e-05
-2.22353079492259e-05
-3.25885542048914e-05
-2.07552174034043e-05
-2.55870553156172e-05
-2.08611378811842e-05
-2.19662627769305e-05
-2.44363490998718e-05
-2.3745441844631e-05
-2.17916844302294e-05
-3.20154169627237e-05
-2.79803396539494e-05
-1.62748070177368e-05
-1.91308727242572e-05
-2.12083401215781e-05
-1.73279962466723e-05
-4.40303257725626e-05
-1.22670036093582e-05
-7.66553985030202e-06
-1.85967746667034e-05
-2.01055917780602e-05
-1.73307550083966e-05
-2.7465866438091e-05
-1.38848044665521e-05
-7.13263340054457e-06
-3.77949149211885e-05
-3.14682176784185e-05
-1.38415710411904e-05
1.08657786704413e-05
-2.64043645854985e-05
-4.13218040232318e-05
-1.7566947702485e-05
-2.17126085136263e-05
-3.85645446590594e-05
-2.20741860853146e-05
-1.46790160402784e-05
-1.32832410022489e-05
-1.52180547124159e-05
-3.33426088627908e-05
4.66931979432265e-06
-2.65471191461095e-05
-1.7143399778276e-05
-3.00348470189286e-05
-2.55543993145715e-05
-7.03295643633327e-07
-1.21601566979453e-05
-3.1762936449763e-05
-2.41457558711845e-05
5.3823560836348e-06
-3.03811101254091e-05
-3.40354039907189e-06
-3.70595974649087e-05
-1.66527202211012e-05
-2.03631140872256e-05
-4.48805343372571e-05
-9.21334399345509e-06
-2.34939888981175e-05
-3.28815719182646e-05
-2.87150989645629e-05
-2.5738825345121e-05
-1.33045250489645e-05
-2.55446701282749e-05
-2.42753654762159e-05
-4.44977513790189e-06
-7.96373464838232e-06
-9.7172513612346e-06
-1.8265333677451e-05
-1.95168091744475e-05
-2.31743118337872e-05
-1.55506151055289e-05
-3.79891797243388e-05
-1.36957077514305e-05
-3.94223955594556e-06
-2.35411832140009e-05
-1.97353107503565e-05
-2.38843242278344e-05
-1.81440780992425e-05
-1.48263307664274e-05
-2.43699810667416e-05
-1.52331882587174e-05
-2.3536250272603e-05
-2.67016544226765e-05
-4.29146794831649e-05
-1.14742233078855e-05
-2.35583324362977e-05
-2.81849883084069e-05
-1.98701794839482e-05
-2.89853478752637e-05
-1.63164160497068e-05
-1.63217020756526e-05
-1.26886677076133e-05
-2.69514175436812e-05
-3.61000741216369e-05
-3.67933917346658e-05
-3.68270414134748e-05
-2.64997957225916e-05
-1.22572602787693e-05
-3.41571648602022e-05
-2.2365573928144e-05
-1.13288862349643e-05
-3.5055039767388e-05
-2.11318698332144e-05
-3.64097010669478e-05
-1.43407483323439e-05
-4.16272260199322e-05
-3.32821211160026e-05
-8.1423264144647e-06
-3.51215737216998e-05
-1.43389102381595e-05
-1.80902865838563e-05
-2.71947509916616e-05
-2.57726238544149e-05
-1.92768696243836e-05
-2.84355166315249e-05
-1.57521943936866e-05
-3.88036501268854e-05
-2.42718594479704e-05
-4.17799902451576e-05
-1.91462683375516e-05
-3.87703001994158e-05
-2.51321277929228e-05
-1.82161013634316e-05
-3.7347674761626e-05
-1.07458330305465e-05
-1.52784188011247e-05
-4.35524992066107e-05
-2.27740032482119e-05
-3.44404645619484e-05
-2.79597892822428e-05
-2.94818981861406e-05
-2.20436096332129e-05
-4.42515859772581e-06
-1.78815300773255e-05
-2.76557737058157e-05
-2.30883087476878e-05
5.46000534977118e-06
3.66526226251081e-08
-1.39108451068213e-05
-3.24849202675289e-05
-3.99664788163124e-05
-3.04865660469527e-05
-1.27634067557932e-05
-1.75735660143915e-05
-2.46434170848387e-05
-6.67277212512137e-06
-1.74729425143887e-05
-1.93453111861985e-05
-3.94531423676869e-05
-1.95311049631254e-05
-2.6414483336846e-05
-3.05605485084008e-05
-2.9317377583573e-05
-3.65034611258842e-05
-2.79588054667312e-05
-1.33802748550132e-05
-1.31280160465956e-05
-1.93341116465359e-05
-2.93098448437455e-05
-2.94733728170057e-05
-4.36966099272726e-05
-1.2668906511265e-05
-1.0994782858783e-05
-1.85279569253066e-05
-1.35823579807198e-05
-9.13277936046174e-06
-1.82699634840398e-05
-3.25526698405332e-05
-2.31609929503967e-05
-1.2197745466867e-05
-1.35687091418124e-05
-2.05168879343587e-07
-2.67353358424037e-05
-1.02478589482125e-05
-4.06634250952087e-05
-3.40386822519707e-05
-2.90326489520073e-05
-2.71762833501116e-05
-2.45558133191033e-05
-2.82831673670303e-05
-6.16595098360641e-05
-2.90309251211155e-05
-4.04749812853228e-05
-7.41070022453827e-06
2.91590310446803e-06
-1.79276909254131e-05
-6.89827578161228e-06
-2.68469337606615e-05
-3.84653243830036e-05
-2.52033894520113e-05
-1.45802893661478e-05
-2.09020755908914e-06
-3.41962740291143e-05
-3.67984870658544e-06
-3.13814489671805e-05
-2.27077788100639e-05
-4.08111382884815e-05
-2.97720586649302e-05
-1.49349022421064e-06
-1.21472941685141e-05
-3.90533039491849e-05
-2.18773762450356e-05
4.23510608525504e-06
-2.69583599509282e-05
-9.30377636985987e-06
-2.12744318239217e-05
-1.12853006239822e-05
-1.81083865189971e-05
-2.90738082998357e-06
-1.61695727401978e-05
-2.16545100217037e-05
-2.21547507825313e-05
-2.56511219523643e-05
-3.17766630553497e-05
-9.71885280469548e-07
-7.69875761077936e-06
-2.2482715614475e-05
-2.00402413212709e-05
-2.84601511048336e-06
-4.06709262440443e-05
-1.71163148255828e-05
-1.89250982389794e-05
-6.87104571021721e-06
-1.41462942059278e-05
-3.81786426652074e-05
5.31479676056748e-06
-1.15487101670689e-05
-1.38818431110221e-05
-1.47261071335242e-05
-4.21898332938251e-06
-1.72386466057498e-05
-5.66816301152473e-06
-1.89913175807338e-05
-2.94061512535416e-05
-2.7159549861319e-05
-2.33913780499877e-05
-2.77208939460988e-05
-2.73861211445409e-06
-2.12128479664803e-05
-2.97890978147957e-05
-8.09349148150905e-06
-2.60098815669112e-05
-4.10732579497505e-06
-2.25547519111309e-05
1.80783547375258e-05
-2.30447434672915e-05
-4.98597754482683e-05
-7.06162630159623e-06
-1.98072891209198e-05
-1.31546498897544e-05
6.72658521352028e-07
-3.93025294545452e-05
-1.82592396796373e-05
-2.23265799558984e-05
-2.9088095418702e-05
-4.46709574131569e-05
-1.544938226866e-05
-2.15379452625422e-05
-2.85025231232811e-05
-1.13330985795773e-05
-1.00572902104369e-05
-3.51729428305745e-05
-3.36956606467125e-05
5.26760598565343e-07
-6.30141031744599e-06
-3.36153957904476e-05
-8.82030988926604e-06
-3.86459992621753e-05
-1.36659717517762e-06
-2.02653248792594e-05
-1.11518896030387e-06
-2.89455768907583e-05
-3.23234684718946e-05
-4.46552863712753e-05
-8.87815930234165e-06
-1.14814901618143e-06
-3.1576970733149e-05
-1.08996282173814e-05
-3.82307602786266e-05
-1.16098376137561e-05
-2.9602592616359e-05
-1.6627608200122e-05
-3.04412761763045e-06
-1.40748931370616e-05
-2.92933320951916e-06
-1.69904677486724e-06
-2.11128252908982e-05
-9.45170676806543e-06
-3.83166409328785e-05
-2.71229093015602e-05
-1.3152761783212e-05
-4.08011118193566e-05
-2.23446620043617e-05
-3.01363976704627e-05
-2.79115272337004e-05
-2.48727839467196e-05
-3.26137979314694e-05
-1.41302268322617e-06
-4.71639592503244e-06
-3.35387979158162e-06
-5.66038589661095e-06
-9.80326291587606e-06
-3.26047531109719e-05
-2.19841159627773e-05
-1.53474176230265e-05
-1.83699826993364e-05
-3.24437243786473e-05
-4.26729453993498e-05
-3.21601346626472e-05
-2.05069660975301e-05
-1.61091234997565e-05
-3.50356792452433e-05
-3.34478619706087e-05
-2.015905926154e-05
-3.78527278891385e-05
-2.79267700627612e-05
-2.07754193295596e-05
-3.0833323274271e-05
-2.07824455258598e-05
-1.34991573690235e-05
-9.43275867089431e-06
-2.20691288255716e-05
-1.37413365944225e-05
-1.00386919939683e-05
4.07319025846994e-06
-2.6186480322932e-05
-3.1574522371293e-06
4.11903982522983e-06
-2.0652240051819e-05
-1.28443772730742e-05
-2.17744854269492e-05
-4.64627093623404e-05
-4.92105838304154e-05
-6.30345337280616e-06
-3.38896273273333e-05
-3.75954951682039e-05
-2.76666612781536e-05
-2.39211569286247e-05
-1.41504134963418e-05
-8.65509572622994e-06
-4.01417929979931e-05
-2.00518060313018e-05
-2.60909511801038e-05
-1.35701597125359e-05
-1.06785359414204e-05
-2.91545068700267e-05
-4.03853198739721e-05
-2.34768347885593e-06
-2.5987191044734e-05
-2.94730526418133e-05
-1.71561953858339e-05
-3.72531234578885e-05
-3.48798072225841e-05
-1.59639813265874e-05
-1.84954042066407e-05
-1.47583841394482e-05
-2.01496777303285e-05
-2.49273721505112e-05
-2.09569431735751e-05
-4.63931224004237e-05
-1.8589978306635e-05
-3.09209069082794e-05
-2.02097734207715e-05
-1.42465191411487e-05
-4.31554973910443e-06
-1.10848576885048e-05
-9.00548466161798e-06
-2.37030768364714e-05
-1.62475011730705e-05
-2.04401790755418e-05
-1.01463727701942e-05
-2.47333322215588e-05
-2.1837682624704e-05
-3.32228377632291e-05
-3.31750584237952e-05
-1.57429945950924e-05
-2.44693847822898e-05
-3.43068484598333e-05
-1.40820000069229e-05
-2.33948860327174e-05
-1.33475457664966e-05
-2.92638351150342e-05
-3.86352810032839e-05
-3.02794096940377e-05
-3.39306858317152e-05
-1.92097622412411e-05
-3.06699053437181e-05
-8.17199166911886e-06
-3.28958882402835e-05
-8.19511719066852e-06
-3.02641498449066e-05
-1.54440273455798e-05
-1.4581151180424e-05
-1.5197080571045e-05
-3.23540480365487e-06
-3.23041202270058e-05
-1.20018955969566e-05
-1.2863711242308e-05
-2.06852940543048e-05
-4.70596088062449e-06
1.60362339547425e-06
-3.72817835406738e-05
-3.35503854907069e-05
-1.21714521937269e-05
-2.53673770263094e-05
-1.79211200193634e-05
-2.17631126939698e-05
-1.95234718923457e-05
-3.14091972401579e-05
-1.94774627244287e-05
-3.3278810634077e-05
-2.24971889896925e-05
-1.77742908542048e-05
-1.60637436711715e-05
-1.8411514145422e-05
-1.05743715865893e-05
-2.94713801463468e-05
-7.01629629689595e-06
6.1697537422523e-06
-7.04727195619092e-06
-1.59248886917185e-05
-2.02636244750982e-05
-3.87621535554467e-05
-1.39236645762397e-05
7.08483353289767e-06
-3.47136649973107e-05
5.1420103103947e-06
-1.09608127828406e-05
-2.81164532058913e-05
-1.28529581277245e-05
-2.55244891604393e-05
-1.05205492058154e-05
-1.55144372558588e-05
-5.25675852553368e-06
-2.27411753205509e-05
-1.07555520494533e-05
-2.0678317651884e-05
-2.82278433662349e-05
-9.82215054971242e-06
3.96588111491145e-06
-1.51052809002118e-05
-2.55540892822688e-06
-3.04377632894769e-05
-2.88640736998934e-05
-1.53924434817261e-05
-2.1610423606858e-05
-3.40899160040181e-05
-4.01202135981946e-05
-8.45714627285335e-06
-1.04474443410937e-05
-2.23903519480469e-05
-1.80509427492109e-05
-2.48008300360956e-06
-9.60741789172081e-06
-4.74005835068871e-06
-7.69226545147648e-06
-1.57791426455908e-05
-1.95435647450171e-05
-1.81898410419607e-05
-4.90556336488377e-05
-1.34263399978918e-05
-3.32813603372538e-05
-1.70461424340272e-05
-2.0489619267449e-05
-3.01637119813791e-05
-1.13249965205341e-05
-1.38776755599695e-05
9.53610631978285e-07
-3.80615279143447e-05
-2.11490265010568e-05
-2.44496365509526e-05
-8.05379709192186e-06
-2.55854362186147e-05
-1.40769391927536e-05
-4.55565239808382e-05
-8.49014803185755e-06
-3.78452386614732e-05
-4.0712415378763e-05
-9.69222911574596e-06
-6.31375923413954e-06
-2.62083063315637e-05
-1.88629968909199e-05
-2.95920065148714e-05
-1.07620942383153e-05
-2.69483627200171e-05
-3.16334090588138e-05
-2.68969257497566e-05
-6.78923272798156e-06
-1.26815492437615e-05
-2.30655005437867e-05
-1.15613480054919e-05
-1.80898630691681e-05
-1.51424948547077e-05
-1.30746753773376e-05
-2.05577427005811e-05
-1.07106761956561e-05
-3.22306848863256e-05
-1.81341824349039e-05
-3.6573610228593e-05
-3.5238422486359e-06
-2.26708413183897e-05
1.2457102426854e-06
-2.2657335132205e-05
-4.29714202336208e-05
-9.01122837562918e-06
-3.4495935029356e-05
-1.9463761276981e-05
-3.8269377464652e-05
-4.11873469137964e-05
-3.95832117370484e-05
-3.77846585027508e-05
-1.66856083349722e-05
1.18581653005106e-06
-1.93435012061757e-05
-3.85512957899031e-05
-1.33211444598041e-05
-1.49051185144465e-05
-3.14344811871627e-05
-3.67225622166119e-05
3.41837212575001e-06
-1.3003375617577e-05
-5.96161690385326e-05
-4.95130696059425e-05
-2.2009315538492e-06
4.593294218305e-06
-2.60701052132755e-05
-2.44701762567069e-05
-3.58682680642282e-05
-3.03809049940562e-05
-2.20504502620034e-05
-2.84201899443431e-05
-4.56900117699822e-05
-3.71412463002674e-05
-2.30178060499363e-05
-1.48751547123936e-05
-4.15866457838485e-05
-3.11233291747061e-05
-4.87657661225834e-06
-2.57785954619062e-05
-7.87157207090202e-06
-1.17120898430983e-05
-2.49616618252588e-05
-4.76465230272446e-05
-2.47210979296384e-05
-3.22071144613029e-05
-2.06992990194962e-05
-6.44831701068391e-06
-1.12950577455119e-05
-9.19408967835729e-06
-1.87997041506004e-05
-1.61969231450743e-05
-3.8972598439907e-05
-2.27291591931308e-05
-3.61955626747317e-05
-3.18327636772869e-05
-3.09142425292904e-05
-1.29283459962315e-05
-3.26484842545504e-05
8.23645798165619e-06
-4.00752293166831e-05
-1.89669212862882e-05
-3.53164876666349e-05
-3.42308097170155e-05
-1.50410654112132e-05
-3.27592616342342e-05
-2.24260811851052e-05
-3.07450577318525e-05
-2.54042616577541e-05
1.01427650039719e-06
-1.1582598128457e-05
-2.14003004513206e-05
-2.27331958312391e-05
-1.40739210648033e-05
-5.87066590241546e-06
-8.90527031884445e-06
-1.01262647600266e-06
-2.63023773858619e-05
-3.89602998950214e-05
-1.00879049308419e-05
-2.05890963638391e-06
-1.02378706224566e-05
-1.62763258318795e-05
-2.18909337980759e-05
-3.42532062835801e-05
-1.88393785189347e-05
-2.0173426264075e-05
-1.75244928876658e-05
-3.65969689950504e-05
-1.98203604669929e-05
-1.06017940445387e-05
7.8304592947775e-06
-2.67224447670506e-05
-2.19568703362471e-06
-4.31831967254675e-05
-3.43502309334499e-05
-2.49988282896278e-05
-2.52251454239944e-05
-1.71049225978134e-05
-4.34007609124234e-05
-6.32396092993944e-06
-3.7689535297806e-05
1.61789562102401e-05
-2.598432533259e-05
-2.00941515447985e-05
-2.16519640366522e-05
1.01622279394329e-05
-3.70947211136284e-05
-1.84051278505616e-05
-5.71689636794416e-06
-8.24170381139913e-06
-2.74490899183425e-05
-3.31927223975542e-05
-9.34398414903795e-06
-2.33709115623479e-05
-7.77555377275286e-06
-2.5455120737065e-05
-2.54495083275396e-05
-7.99245511178117e-06
5.32827489926531e-06
2.04541759227774e-05
-1.59147835603255e-05
-1.53149663880503e-05
-6.24659383735964e-06
-2.57773362453151e-05
-3.44465569866995e-05
-1.43275147699559e-05
-3.50146090692619e-05
-2.79435006770556e-05
-1.91305128799944e-05
-8.71892859184505e-06
-1.0860640946066e-05
-1.45528874489834e-05
-2.93613994353967e-05
-1.99869186082716e-05
-3.22340323499092e-05
-9.11683544547318e-06
-1.37484855436044e-05
-2.48101209472598e-05
-5.96949779124178e-06
-2.38795367552553e-05
-4.87750026698425e-05
-2.3032491100509e-05
-1.88931376757354e-05
-4.82182432855795e-05
-1.59896937086812e-05
-2.42483073395148e-05
-2.86351492920196e-05
-1.87752922789408e-05
-2.05308042773182e-05
-2.39593957556004e-05
-3.31580902688861e-05
-1.82857691641375e-05
-1.83898465242856e-05
-2.49929828532848e-05
-4.79568536420614e-05
-1.46032353781875e-05
-1.32343433185571e-05
-2.21513592787864e-05
-2.81277084749535e-05
-2.94335549057665e-05
-2.08856014009765e-05
-3.09467715187266e-06
-2.04136557441101e-05
-1.78886726392907e-05
-2.31286033544674e-05
-4.1486188962182e-05
-3.01997001317065e-05
-2.24240223587501e-05
-2.06282209447098e-05
-3.11187556174051e-05
-2.76646344028034e-05
-3.01717834026477e-05
-2.75896052588928e-05
-2.75940793606754e-05
-2.59320157126551e-05
-3.10416731354886e-05
-2.97752242200491e-05
-2.54500372766441e-05
-2.37843259874183e-05
-2.45475821852849e-05
-2.61667939485419e-05
-1.48529153575151e-05
-1.45584736209996e-05
-3.59628481516268e-06
-1.91857947932958e-05
-2.74401094594959e-05
-2.27254879661743e-06
-2.42519793189132e-05
-1.81391664049704e-05
-3.6522349596229e-05
-2.85480686426528e-06
-1.06101182388526e-05
-1.47595892930891e-05
-3.58413912879788e-05
-2.80237913229484e-05
-6.76540933649636e-06
-1.19860481679795e-05
-8.50646747581834e-06
-3.14880390152262e-05
-1.358305027461e-05
-3.97029666515679e-06
-1.82885220945325e-05
-2.67177371546505e-05
-1.96752068534353e-05
-3.01890719431392e-05
-2.27209095805534e-05
-1.02549354087738e-05
-3.38370754150184e-05
-1.78320860484325e-05
-6.4504101661609e-06
-3.70258146429289e-05
-2.26877590563513e-05
-3.07708133806467e-05
-3.73498703985502e-05
-1.36092498592057e-05
8.53675556849793e-06
-2.58928225433562e-05
5.08054572957745e-06
-9.96898409802216e-06
-1.99054227841612e-05
-3.17876497492378e-05
-5.75552113431693e-06
-3.01122067339767e-06
5.93595355056874e-06
-1.08132889954056e-05
-2.37716539922878e-05
-5.710526789878e-06
-2.46704771980353e-05
-2.32710913895277e-06
-2.86253778163214e-05
-2.67270798252641e-05
-3.42033302671115e-05
-1.06456094524764e-05
-4.02389769399575e-05
-1.57086197656168e-05
-1.80891011343739e-05
-1.60548420521965e-05
-1.1697389926645e-05
-8.55504680571887e-06
-3.64063460699619e-05
7.94767810797383e-06
-3.02108984963922e-05
-1.57619871733298e-05
-7.44812442310835e-06
-2.0749057953543e-05
-2.91414828067873e-05
-3.13364743555069e-05
-1.90817251856259e-05
-4.27267742800522e-05
-2.70640610575188e-05
-2.74493368744955e-05
-4.00492024691047e-05
-1.10744670218505e-05
-2.30474688922332e-05
-1.5892278568926e-05
-1.14355818130045e-05
-1.31760391790468e-05
-3.21414857222805e-05
-3.12382299738563e-05
-1.9378661605608e-05
-2.44638932907594e-05
-9.09117649524323e-06
-7.9694555121647e-06
-1.84874699929962e-06
-1.06612745614294e-05
1.21278629647401e-06
-3.72834208466187e-05
-2.57710409585625e-05
-9.02086154830003e-06
-3.20194230418796e-05
-1.05280020560864e-05
-1.56329461204732e-05
-4.41086451670258e-05
-2.37230320721039e-05
-1.53656619556724e-05
-4.29163028430615e-06
-3.91017338206342e-06
-2.21495136147583e-05
-1.97394410726844e-05
-1.66205109894634e-05
4.77427034504459e-06
-2.28786933314174e-05
-1.720960138024e-05
8.04291909343314e-07
-1.88281590502871e-05
-2.68833554615995e-05
-1.58485211881214e-05
-2.66279339143023e-05
-2.51807726040949e-05
-2.5510708648692e-05
-2.47384138112783e-05
-4.25260910688279e-05
-1.7175743780197e-05
-2.69059337642159e-05
-5.98020465250084e-06
-2.5699385066487e-05
-3.07411453277148e-05
-2.02161109602578e-05
-3.70391693473623e-05
-7.35503846914556e-06
-2.86836068899947e-05
-4.40798833583942e-05
-4.0443214910287e-05
-1.12963787450885e-05
-8.83581904428411e-06
-9.62459248674493e-06
-5.75334451737859e-06
-3.33950681131124e-05
-3.45652790166286e-05
-1.94920437804763e-05
-2.29531052586415e-05
5.49166335020792e-06
-1.53266045165285e-06
-2.61539115752771e-05
-3.37141444309765e-05
-1.6213684302488e-05
-9.14530867858223e-06
7.06625254395548e-06
-1.04672073346576e-05
-1.28241446874299e-05
-2.7476800538239e-05
4.91536413600562e-06
-1.78943139432674e-05
-1.26145285149844e-05
-2.59855664664691e-05
-1.87648956766602e-05
-2.46006404072479e-05
-4.26862595235619e-05
-2.46504883577638e-05
-2.86515470580449e-05
-1.92134405967342e-05
-8.74101379353126e-06
-1.9045888487825e-05
-4.32939388242294e-06
-4.07445365181788e-05
-2.11229349699756e-05
-1.25224576415139e-05
-1.27152655873339e-05
-3.71296127546086e-05
-2.55364619068959e-05
-1.81255703251116e-05
-3.35754927627333e-05
-2.87617167874521e-05
-1.03032185460045e-05
-1.75291297424513e-05
-2.29471300322274e-05
-2.90224911856222e-05
-3.90484787460781e-05
-2.67280540775338e-05
-1.45449679002893e-05
-5.16362829407693e-06
-3.97070651621646e-05
-1.32416621105116e-05
-1.92011057007052e-05
-3.61345872491607e-05
-1.56698566522385e-05
-1.9604372966532e-05
-2.09580208972237e-05
-3.44213651121264e-05
-1.49090129404806e-05
-3.66910135820248e-05
-3.08073090815668e-05
-4.03725855340559e-05
-3.00014813879115e-05
-3.47342915188336e-06
-4.1428141244492e-05
-3.02166396009652e-05
-1.34609941289135e-05
-5.05818148123142e-05
5.57007491660528e-06
-1.97651046427125e-05
-2.57959060570927e-05
-4.15138129502964e-05
-2.10431273938137e-05
-1.15782581516213e-05
-2.06821674720126e-05
-1.49508984662379e-05
-3.28576526688635e-05
-3.64698784046731e-05
-1.71914312721921e-05
-1.48179115979675e-05
-1.7546511076566e-05
-1.19761961419178e-05
-2.7289804820881e-05
-3.16719033962698e-05
-2.8865443455782e-05
-1.54920017098076e-05
-2.27133343803195e-05
-5.6535065151641e-06
-8.33863276337049e-06
-2.2899092256629e-05
-1.92633900051668e-05
-2.44795972341045e-05
-2.68054903378999e-05
-3.51024129563915e-05
-8.83584935912491e-06
1.75863967163213e-06
-2.98801605582214e-05
-2.97136372452625e-05
-2.01959576671941e-05
-3.78112212977395e-05
-1.71874867666907e-05
-3.76038107854483e-05
-4.66165741909124e-05
-1.5931145021254e-05
-1.42899910627612e-05
-3.89441107694493e-05
-2.13233265200838e-05
-2.03753354648119e-05
-1.0662510854798e-05
-1.69240982369458e-05
-9.93157747939691e-06
-2.31790522211154e-05
1.25456329467596e-05
-1.68228710979653e-05
-2.07288196982854e-05
-3.36379535037284e-05
-2.08740903859849e-05
4.97820899068013e-06
-3.01039010931022e-05
-3.59629538009796e-05
-1.81692167093366e-05
-6.8465883983715e-06
-1.14590129320993e-05
-3.04401229556527e-05
-1.56753386905864e-05
-1.0258894823499e-05
-3.40619565670153e-06
-1.71158251742466e-05
-1.82175926052164e-05
-1.52626749798219e-05
-7.11952102390883e-06
-1.0097469838863e-05
-7.76961738247028e-06
-1.18131100005428e-05
-3.16671065916485e-05
-1.83542598486788e-05
-4.06868090419303e-06
-1.69079951288711e-05
-8.86056033657346e-06
-5.14152338186564e-06
-2.31861968842613e-05
-3.06767060357123e-07
-3.43121775164676e-05
-8.78025461825384e-06
-2.38415172930803e-06
-2.0001777967065e-05
-1.63448593414413e-05
-1.98163459948808e-05
-4.27889834787244e-05
-4.11746766650604e-06
-1.53193517928213e-05
-2.04472723940165e-05
-1.57133416479348e-05
-1.54998167931998e-05
-1.44679623365288e-05
-1.58837005396683e-05
-1.08594437097438e-05
-2.03473453150011e-05
-1.37964618772922e-05
-2.90675831874751e-05
-3.1916524831502e-05
-1.59255685091392e-05
-2.45265561935477e-05
-2.92965954825884e-05
-3.01047268262755e-05
-4.82757999479751e-05
-4.32828830112641e-06
-2.12157717171635e-05
-1.02932948945035e-05
-1.78538404750457e-05
-1.9332986358936e-05
-1.92167195751255e-05
-2.96690262119662e-05
-1.42609208916937e-05
-2.67795420642031e-05
-2.10800458987098e-05
-1.86825545034332e-05
-2.76150808632628e-05
-3.52056900914316e-05
-2.9382546678132e-05
-4.2817854657866e-05
-3.95217164493034e-05
-2.39137540560722e-05
-2.40836599065941e-05
-8.35073271256873e-06
-2.66205919821906e-05
-3.14837028738017e-05
-3.53423354620045e-06
-1.22362230898263e-05
-2.24235847614148e-05
-3.82751789842216e-05
-4.30111956539814e-05
-2.92383101390365e-05
-2.18204690015921e-05
-2.01183347793447e-05
-1.74357528433279e-05
-2.62246741604175e-05
-1.91592088235021e-05
-1.35013256591146e-05
-7.84597067884857e-06
-9.7697643644042e-06
-3.64735942461466e-05
-2.16236432597199e-05
-6.68130085605771e-06
-1.70991003406478e-05
-1.33495425987858e-05
-4.00876845060736e-05
-1.13873037754164e-06
-1.12837609731301e-05
-1.17392891062143e-05
-1.71061655085652e-05
-4.54683134366078e-06
-3.52320641108597e-05
-1.92321894098933e-05
-1.82246581604961e-05
-1.04705031859081e-05
-1.32417642029914e-05
-7.91867943370253e-06
-1.32793332611691e-05
-7.17454343348225e-06
-2.89890350187616e-05
-1.07205210565947e-05
-1.80617587126644e-05
3.95621657205683e-06
-1.7730827487417e-05
-2.10548633060428e-05
3.04371133454514e-07
-4.23166258651747e-05
-2.76681706695265e-05
-2.1365422258388e-05
-1.62298337418388e-05
-6.28430971826606e-06
-2.05169925578595e-05
-2.70858909933704e-05
-3.99268826893634e-05
-2.22937431812899e-05
-3.96515998753788e-05
-1.51672615872211e-05
-2.90200755011091e-05
-3.31607859937655e-05
-2.00517913252723e-05
-3.32079255701913e-05
-9.43951193848632e-07
-1.21325766522921e-05
-1.05419163375578e-05
-2.56647455192093e-05
-3.03984306359679e-05
1.41160844047373e-06
-2.43208324729454e-05
-1.71275966046609e-05
-2.13917550077204e-05
4.3170235166887e-06
-2.28719470299354e-05
-1.63992209047703e-05
-1.85852682283269e-05
-1.37316955805096e-05
-2.79600818124382e-05
-3.48822177340472e-05
-2.55557355598447e-05
-3.22483477973355e-05
-4.21632533316631e-05
-1.04977819609228e-05
-3.30765772559669e-05
-2.19983139090006e-05
-2.53963742512466e-05
-3.7614811880653e-05
-1.92373822921099e-05
-2.04542551733557e-05
-2.61901763829455e-05
-2.01482948645976e-05
-9.29804876237221e-06
-1.02304480071491e-05
-2.21272023842807e-05
1.61462879009148e-05
-2.75777468701711e-05
-2.20054774249464e-05
-1.65248097855226e-05
-1.76200589752529e-05
-3.58873352871731e-05
-1.55553572913289e-05
-1.97010817642021e-05
-2.98438075074946e-05
-1.53110589116261e-05
-2.6055059952733e-05
-1.97253804237928e-05
-2.06274653674917e-05
-1.95262276148103e-05
-2.86827786614328e-05
1.44164491097578e-06
-1.6802890578398e-05
-1.08283115737004e-05
-1.56560464237483e-05
-2.00342988636248e-05
-1.11738712282489e-05
-2.77342074819753e-05
-1.21082393195983e-05
4.69904773844872e-06
-2.92023415282641e-05
-1.77621850797111e-05
-3.87861819587419e-06
-2.36367023986183e-05
-1.42473803579859e-05
-1.69584031409629e-05
-1.85936511883195e-05
-2.35198983614833e-05
-3.85588360075573e-05
-2.13863418020469e-05
-3.46472266568838e-05
-1.69267498243485e-05
-1.31588130004293e-05
-2.3161119767218e-05
-1.14837930353125e-05
-2.46396931934544e-05
-2.3961899276865e-05
-2.84769059235582e-07
-3.51544368191623e-05
-3.05299034904401e-05
-1.62786372610164e-05
-1.79807402919036e-05
-3.09671776942881e-05
-2.29867893347282e-05
-2.478269051008e-05
-1.42559496707633e-05
-2.79696736329712e-05
3.37658882696446e-06
-2.97763799818327e-05
-1.57946777061802e-05
-1.14703315059241e-05
-1.72042070061793e-05
-6.0479275553331e-06
-3.04082145636245e-05
-2.57904249909861e-05
2.53973118516366e-06
-2.5052352818871e-05
-1.15309964745939e-05
-4.11561089777179e-05
-3.90014403997192e-05
-1.84726145435827e-05
-3.05192800639542e-05
-2.66847997408244e-05
-2.72675632117673e-05
-1.22577405890982e-05
-2.13415379660923e-05
-4.54169465022386e-05
-2.92823586690716e-05
-6.55265361580225e-06
-1.75690088193507e-05
-1.5322841141655e-05
-3.75781758077825e-06
-1.24222797027094e-05
-3.29609378008943e-05
-1.70830591826747e-05
-2.97733665232423e-05
-5.45419908096596e-06
-2.15871091780797e-05
-1.79227146518092e-05
-1.19249506452158e-05
-1.00309928895086e-05
-3.29619778239478e-06
-3.34933727118563e-05
6.27442592501548e-06
-3.46725006888929e-05
-1.40040504112383e-05
-1.51029548817849e-05
-8.51406472881609e-06
-1.9942279668202e-05
-1.92944861530216e-05
-2.19006777046639e-05
-1.86567297581819e-05
-1.23316044122901e-05
-2.41165830031041e-05
1.328370823636e-05
-2.2968968917903e-05
-1.93501097245043e-05
-1.97879228841637e-05
-3.37610858753867e-05
-7.37462917573101e-06
-2.7836245745724e-05
-9.45453037375647e-06
-2.43744475332942e-05
-1.86193747022981e-05
-3.0499216114332e-05
-1.32339595773897e-05
-3.95826089327741e-05
-3.0062290190496e-05
-1.8733573558155e-05
-2.77025870438239e-05
-1.57494193676761e-05
-1.30649912529689e-05
-7.71021558553142e-06
-8.94786836885628e-06
-1.16251652591967e-05
-2.10501545394251e-05
-1.77519415547744e-05
-8.38877917398571e-06
-4.02757561598932e-05
-1.96134894656591e-05
-2.62679166198153e-05
-2.61861365851113e-05
-4.08178036840638e-05
-4.45043439485722e-07
-4.51583133120485e-05
-9.31382419852597e-06
-2.31739853518082e-05
-6.21396056557494e-06
-3.0281322610014e-05
-1.49041191415861e-05
-1.94970859190731e-05
-3.78413531564578e-06
-2.426926349905e-05
-1.74419053225471e-05
-5.58423261485615e-05
-1.68452138087808e-05
-2.58408995178941e-05
-2.98061556223593e-05
1.57347336661204e-05
-1.9475088754537e-05
-3.02462771726563e-05
-3.10805013189112e-05
-2.36105154963853e-05
-1.23948903563847e-05
-2.30585677747659e-05
5.5395219450053e-06
-1.10332275438343e-05
-3.67360376860813e-05
-2.61903699469242e-05
-1.26410427400323e-05
-2.61747457402684e-05
-3.49985999288176e-06
-2.37095937745904e-05
-1.99562404408229e-05
-1.08931511885349e-05
-2.59772517167683e-05
-1.00423858191808e-05
-1.65905318556508e-05
-2.94649140128142e-05
-1.3561737156204e-05
-1.19259555302284e-05
-2.60053150163518e-05
-2.80975342496622e-05
-4.67460631822038e-05
4.01201991308666e-06
-1.75805236700224e-05
-2.47785199937687e-05
-2.18720950202677e-05
-5.71234988554343e-06
-2.69698805707719e-05
-8.95402645939517e-06
-2.53270093504723e-06
-1.09181700870761e-05
-4.02386831146759e-05
-2.81817264887012e-05
-2.30666079173531e-05
-3.89349302889951e-05
-1.96017846539625e-05
-3.64522217993421e-05
-1.2054201450426e-05
-7.53070432353807e-06
-5.1688664173468e-06
-2.21266470235528e-05
-5.67859918536232e-06
-7.12402180217413e-06
-1.81046535447289e-05
-1.66336445820939e-05
-3.43710029654185e-05
-2.53364512962969e-05
-2.71133388028977e-05
-3.68272946298552e-05
-3.56842219719293e-05
-1.76477154167807e-05
-2.80307877567509e-05
-2.65897142334133e-05
-2.68797998491202e-05
-3.74254170521695e-05
-3.07972809519894e-05
-1.20276242590575e-05
-2.78656278621619e-05
-1.9733054028111e-05
-2.84233825355254e-05
-1.00592164055068e-05
-2.78031435117504e-05
-5.60672050184983e-06
-2.07291139237582e-05
-2.47239340379707e-05
-4.70958771821981e-06
-2.19143171316573e-05
-3.04923026390361e-05
-2.92566510775424e-05
-3.22918802131035e-05
-3.07729255780393e-05
-3.07387412163454e-05
-2.48961490140356e-05
-1.0899459996446e-05
5.15683348726932e-06
-2.17777180424971e-05
-1.5552493183012e-05
-5.036184037106e-05
-2.2144082163935e-05
-3.40620406078068e-05
-1.58130589737691e-05
-2.88374453814147e-05
-2.30048633175982e-05
-3.75414343916452e-05
-2.43929974020589e-05
-1.17157567143659e-05
-3.74555609112063e-05
-1.97746804868972e-05
-1.52322706642197e-05
-3.81208610169554e-05
-3.33808882621549e-05
-2.40758282322863e-05
-2.30212380982135e-05
-4.19073845643349e-06
-3.47317538026284e-05
-2.3329167459583e-05
-2.67244987590131e-05
-1.72199269434671e-06
-1.90934096529006e-05
-1.79639379891393e-05
-2.96588395336374e-06
-2.0754516775382e-05
-2.49704165774396e-05
-3.02784934420308e-05
-1.98933520039192e-05
-1.29270343417036e-06
-1.05212203896653e-05
-3.94165914938337e-05
-2.7104213969624e-05
-8.34907662666887e-06
-3.35978234484576e-05
-3.26469322879864e-05
-3.16798616953093e-05
-3.31645399418732e-05
5.79964828649918e-06
-2.3120648582089e-05
-1.45641504216803e-05
-2.16856121037433e-05
-2.87413192558168e-05
-4.55113065982339e-05
-2.31837479048017e-06
-1.99076018554874e-05
-4.02260955744313e-05
-9.59857373702688e-06
-7.96258791441355e-06
-3.50272087433677e-05
1.08780112257515e-05
-3.25546544968815e-05
-2.43919666333937e-05
-2.10548466779011e-05
-3.06504165600992e-05
-1.356814705891e-05
-1.11933510696853e-05
-2.7899224181984e-05
-1.86609431229513e-05
-2.95715016849842e-05
-1.70021285272826e-05
-1.98241299598676e-05
-8.52474622010025e-06
-3.03890635049506e-05
-2.80216867240681e-05
-2.10821170807074e-05
-1.15841903418961e-05
-4.90448582220422e-05
-2.53927025525539e-05
-4.6200389295794e-05
-3.54560113904848e-05
-2.07005231562266e-05
-1.8558605418867e-05
-4.91312990868806e-05
-2.39786076280148e-05
-2.88114725573561e-05
-1.1735099280002e-05
-2.33017222250115e-05
-2.03933172301534e-05
-3.14507412189667e-05
-3.873743460423e-05
-7.84404770517246e-06
-2.3716839016861e-05
-2.05508085525105e-05
-3.35184434055853e-05
-1.48228410933922e-06
-3.76131652148476e-05
-4.75766301280692e-05
-2.66681811803104e-05
-2.29309978240646e-05
-1.64124634170668e-05
-3.31177740447963e-05
-7.48998839028289e-06
-2.58729980291367e-05
-6.23313991046183e-06
-1.47538481719818e-05
-1.6465563848249e-05
-2.206406091782e-05
-2.05508972116648e-05
-2.4042611429434e-05
-2.78421564588263e-05
-1.82931909382301e-05
-2.23817064449798e-05
-1.93883192410765e-05
-7.58896800013424e-06
-3.64756311701805e-06
-4.69711782189923e-05
-3.49553696992564e-06
-6.92918626125693e-06
-2.46624015146804e-05
-6.95841112862887e-06
-2.77620288573084e-05
-1.82856011236844e-05
-9.09073178420655e-06
-3.22208521985566e-05
-2.62730566516726e-05
-2.21844314995427e-05
5.75844232217061e-06
-4.53691791847335e-06
-1.71449162190559e-06
-1.83976555851986e-05
-1.68220768236145e-05
-2.61906141150147e-05
-2.93623014468421e-06
-6.90696907228136e-06
-3.29539460267862e-05
-2.07005250894528e-05
-2.8429146716594e-05
-1.46166187593837e-05
-1.01298200453826e-05
-1.93049700072947e-05
-9.74485495536786e-06
-3.93739820985323e-05
-1.81115121376459e-05
-2.75139597704116e-05
-3.74856454357753e-05
-2.03521031497322e-05
2.381123924071e-06
-9.39089299764814e-06
-3.26577538856747e-05
-3.11834989551105e-05
-2.92900026671212e-05
-2.49147676373919e-05
-3.00418943476147e-05
-3.47306679398564e-06
-2.35468610814219e-06
-2.44296404016734e-05
-1.17121314072994e-05
-3.76537722526297e-05
-2.73592447974095e-05
-3.38638444151286e-05
-1.022198595467e-05
-2.58244155113298e-05
-1.01085437300665e-05
-3.85598903839776e-05
-2.00573883917249e-05
-1.4235688968241e-05
-2.43652616041471e-05
-6.10234643448291e-06
7.8276497973119e-06
-2.91800810858622e-05
-2.86431754012819e-05
-1.58517809003962e-05
-9.65138694978102e-06
-1.43215666175007e-05
-1.65122938278748e-05
-3.99906672664087e-05
-2.90644591320331e-06
-2.14258727699892e-05
-3.03220370408507e-05
-3.87816010161777e-05
-3.91092176093113e-05
-2.50994711455043e-05
-1.34126779159508e-05
2.25617700592302e-06
4.32506353302988e-06
-1.69550668509771e-05
-1.37083109486338e-05
-3.95012293433428e-05
-2.18794877917436e-05
-1.8219054567814e-05
-1.55637328984007e-05
-1.24562368291913e-05
-1.25382309649945e-05
-3.83352383128474e-05
3.83198531363017e-06
1.92584207541837e-06
-2.07063407431544e-05
-4.19354031368966e-05
-2.00514372848214e-05
-1.58080270648017e-05
-4.60908462059077e-06
-3.00114437333722e-05
-1.47591050862226e-05
-1.81562050976153e-05
-2.93823901385655e-05
-2.58348272101112e-05
-9.65921910516625e-06
-1.29040158446835e-05
-8.80368902375133e-06
-1.20907541998924e-05
-4.31292737033735e-05
-1.70513332507283e-05
-1.22390009632382e-05
-1.11496758797744e-05
-2.03644164624195e-05
-2.30666080452404e-05
-2.49043485077444e-06
-2.01911634956975e-05
-2.88371004772812e-05
-1.77478265551318e-06
-1.84847445973425e-05
-2.61438083043075e-06
-1.20307297147882e-05
-2.75725681468138e-05
-1.53252121883566e-05
-1.95926132222036e-05
-3.84492341820863e-05
2.99494844205693e-06
-2.15846153215693e-05
-1.47855385625134e-05
-3.08086127681859e-05
-8.95874577852555e-06
-1.99643398929975e-05
-1.93610521794029e-05
-1.81296124878318e-05
-2.14465395206119e-05
-3.8979475987649e-05
-1.16295804076173e-05
-2.13510780387818e-05
-2.34899460257896e-05
-2.2375884660395e-05
7.28444345935567e-06
-1.5386321059685e-05
-1.1383244781738e-05
-2.56026587112816e-05
-2.23349087129381e-05
-1.17506922382739e-05
-4.17284379739471e-05
-1.4957066290763e-05
-1.07237843593045e-05
-2.9181284270724e-05
-4.76245841886213e-06
-2.40967243434612e-05
-8.51721987202165e-06
-1.47953609306228e-05
-6.84313575219033e-06
-2.4559781336354e-05
-1.34673738888667e-05
-3.47454344195969e-05
-3.05073479239547e-05
-2.94031099127734e-06
-3.08015745327574e-05
-1.56792316595495e-05
-1.89090390413863e-05
-3.98029638901458e-05
-2.36533956658899e-05
7.34367663860561e-06
-4.42295617159206e-06
-2.19651245242092e-05
-1.79630759343064e-05
-1.67085774554635e-06
-1.55529904760982e-05
-2.3324684805538e-05
-2.46557336263102e-05
1.24711371956591e-05
-4.4507794373929e-05
-2.50938325247594e-05
-2.02971383681335e-05
-2.87133148178983e-05
-2.64915419474412e-05
-1.79785965167239e-05
-3.31861432707622e-05
-2.91687757780767e-05
-1.74036082679681e-05
-2.73184122331656e-05
-8.51962325102113e-06
-2.41716897409582e-05
-1.25968271501771e-05
9.22246864989075e-06
1.47368066181804e-06
-2.74894308033063e-05
-6.17613908034874e-06
1.16444077491585e-05
-5.00935210665756e-06
-8.82396877235558e-06
-9.75616572754772e-06
-4.74740407692344e-05
-1.62033673631943e-05
-2.00570342059157e-05
-2.74875268905684e-05
-1.7351776724509e-06
-4.10272228366639e-06
-4.00967884354145e-05
-2.49350520711875e-05
-1.76697742493248e-05
-1.50957371539777e-05
-2.33356319381911e-05
-1.19462404483037e-05
-2.9757897682369e-05
-1.77631663283841e-05
-3.34816602683685e-05
-2.98479566867927e-05
-2.74343091898449e-05
-3.27878317003564e-05
2.54041664120037e-06
-6.39333886614076e-05
-2.81818416795041e-05
-2.44000458418559e-05
-2.50847922853491e-05
-2.94159155113883e-05
-3.30139238963704e-05
-2.49408123913758e-05
-1.05301475743283e-05
-2.00757539459838e-05
-3.4029938828e-05
1.7585743341151e-06
-7.72957718882822e-06
-2.13952748505073e-05
-3.1468446823721e-05
-1.53079554421817e-05
-3.03677760832965e-05
1.07136512424089e-06
-3.67662956229148e-05
-3.62694955528066e-05
-1.75914069813352e-05
-3.76349993009146e-05
-1.87967965588847e-05
-1.71777192704118e-05
-3.31423481367858e-05
-9.29678001499587e-06
-3.90791364987494e-05
-3.99034212425022e-05
-2.36121905258793e-05
-1.66871405196061e-05
-2.85922984471539e-05
-8.753982491418e-06
-1.6487301916682e-05
-2.37638116740791e-05
-2.62235053312101e-05
-6.73714604789911e-06
-1.59934055240805e-05
-1.67643763628217e-05
-1.49997426082272e-05
-2.82145416130729e-05
-3.1002594140965e-05
-1.48807175514317e-05
-1.86691705117408e-05
-1.04164398157886e-05
-1.97773346933705e-05
-2.1799841572528e-05
-2.01623524035171e-05
-3.30475652621837e-05
-1.17118472690552e-05
-2.72092162345035e-05
-1.67276418224562e-05
-1.22313485623753e-05
-2.71789781442054e-05
-1.02648034982689e-05
-1.96408837506851e-05
-4.13449174881814e-05
-6.28309240067421e-06
-2.3080199783019e-05
-5.03560346360424e-05
-1.48146041294826e-05
-7.34949370334014e-06
-2.10703790008593e-05
-3.98642349962937e-05
-2.92373950125693e-05
-3.2249961031661e-05
-2.24112855162705e-05
-2.78307770660882e-05
-2.07158705051738e-05
-3.47826998794789e-05
-2.24183751198733e-05
-3.43715009806435e-05
-2.53246480738694e-05
-1.44701014992228e-05
-3.25609375030083e-05
-1.38816722677112e-05
-5.65033560113608e-06
-1.2673920896994e-05
-3.5521668398218e-05
5.79723746036367e-07
-1.84658043691484e-05
-1.98558633799803e-05
-2.66399035761158e-05
-1.28249226823684e-05
-2.76967863401919e-05
-2.06720927496795e-05
-3.26589266306875e-05
-6.52300311616595e-06
-2.37054898074893e-05
-2.32718369639365e-05
-2.34967933913003e-05
-3.62659847123227e-05
-2.20159969777519e-05
-1.05157532450039e-05
-7.06525172822411e-06
-2.98542077552629e-05
-1.58321405855933e-05
-1.32336672147091e-05
-2.95615443018183e-05
-3.11724814664831e-06
-1.45646365670512e-05
-7.37346268755775e-06
-1.15937518415881e-05
-2.03608250488378e-05
-2.14406650750772e-05
-3.44155630343365e-05
-1.0511060334909e-05
-2.0496209517582e-05
-2.35082864033366e-05
2.81283009978315e-06
-2.44553792454225e-05
-2.00603074464486e-05
-2.581477957434e-05
-7.05544432909493e-06
-1.47186402282047e-05
-8.06992895732369e-06
-1.79056475638264e-05
-8.32052995612817e-06
-1.94947881075779e-05
-2.00569464125209e-05
-1.79582829036285e-05
-1.36518315191781e-05
-4.26320982158547e-06
-1.58947142633976e-05
-1.97380615959496e-05
-1.70238869299898e-05
-3.90232180932067e-05
-2.39039713447611e-05
-3.09000099268321e-06
-1.09835789137588e-05
-2.76844584697837e-05
-2.64838409878502e-05
-3.6120742684439e-06
-1.14437925295071e-05
-8.98668499773033e-06
-8.12781480855887e-06
-2.18820099349406e-05
-2.75181024750006e-05
-9.04274672076457e-06
-2.61568664659462e-05
-7.8296917895347e-06
-2.27615506668907e-05
-2.31207440630833e-05
-6.28411362318177e-06
-8.78863764951253e-06
-1.81029841742527e-05
-9.74198728483991e-06
-3.1861997408346e-05
-1.75987150974735e-06
-2.96587259324838e-06
-2.29118650891137e-05
-2.00985902882668e-05
-2.50355706331601e-05
-1.87286435489398e-05
-1.16907955221557e-05
-2.82413108948171e-05
-2.44500632925426e-05
-4.06661616875132e-05
-3.9732625196081e-05
-3.55936600548755e-05
-1.11027546916885e-05
-4.65683185954411e-05
-1.57629948094198e-05
-1.85292539045544e-05
-4.8099583119754e-06
-1.78415380674206e-05
-2.01515956468064e-05
-2.7477168270326e-05
-3.21660368840602e-05
-1.41844822420206e-05
-1.42382158189208e-05
8.09668892016093e-06
-1.88620874626018e-05
-2.26214513029623e-05
-3.02174163745102e-05
-2.19910851605477e-05
-3.19616054617305e-05
-2.99921756606481e-05
-1.9386453135359e-05
-2.6158629459919e-05
-1.05015842620665e-05
-3.66359820472653e-05
-1.83309065132258e-05
-1.49982803012907e-05
-2.21556144269197e-05
-2.36027350835922e-05
-3.45612928404563e-05
-3.46888960208916e-05
-1.55748501101165e-05
-4.25378356854099e-05
-3.07272072884923e-05
-1.32925296747157e-05
-2.16830718049885e-05
3.54193633431119e-06
-2.34164617673585e-05
-4.60178253712445e-05
-2.194679482298e-05
-4.39561384229647e-05
-5.03628163709308e-06
-8.2178854180821e-06
-2.63562887307136e-05
-1.11541055309148e-05
-1.74888541504642e-05
-2.58693295518804e-05
-2.21599820674381e-05
-4.67146171700599e-05
-4.60117081848362e-05
-2.11704522026948e-05
-4.47522047878897e-06
8.4415125696364e-06
-1.63722079264134e-05
-1.81406842955091e-05
-1.80268668317366e-05
-3.84592218977113e-05
-1.55254672247173e-05
-2.31057803812227e-05
-2.46743685774314e-05
-2.91750083220683e-05
-2.56317055849161e-05
-3.47882710935708e-05
-1.07966744903581e-05
-2.88172963057919e-05
-2.15330830114587e-05
-2.03596949567773e-05
-2.3089855324103e-06
-1.79889090817785e-05
-1.51022856003902e-05
-5.66590242771117e-06
-1.98923866341515e-05
-4.90164288517385e-05
-4.00379464036764e-05
-2.53726462150327e-05
-1.5527071357331e-05
-4.53957241018623e-05
-3.76740132610749e-05
-3.79446755646734e-05
-2.94775594376921e-05
-2.81331767898234e-05
-4.80193803345667e-05
-8.20914968464151e-06
-1.74094014037965e-05
-3.44175754320025e-06
-1.68081314036846e-05
-3.30198101671657e-05
-1.11204184856632e-05
-1.64695245894973e-05
-6.91184801778104e-06
-4.31427013764516e-05
-1.0343610047845e-05
-9.1113612036118e-06
-8.84235884554077e-06
-3.2610129728092e-05
-2.19164212454919e-05
-3.11237057480335e-05
-2.49976573181016e-05
-1.47997323037709e-05
-2.84195510429439e-05
-1.57034365781783e-06
-2.87291928101733e-05
-1.72251423264938e-05
-2.34860866717319e-05
-4.99778050849905e-05
-2.06273310055478e-05
-3.2613512267807e-05
-8.35622254929657e-06
-3.73404714212701e-06
8.861391888812e-07
-2.80571517107944e-05
-4.30697708120358e-06
-3.53644824429068e-06
-1.80046990893013e-05
-2.91347767421472e-05
-3.83392045241226e-05
-3.0022412531276e-05
-2.32322905073781e-05
-2.26857763486185e-05
-1.95350102661091e-05
-3.41643481031255e-05
4.66226896896744e-06
-4.58179081221706e-05
-8.61843672036886e-06
-4.85458005867894e-06
-2.44561836964189e-05
-2.67522138900579e-05
-1.69165993981928e-06
-1.90178483114345e-05
-9.15221014603919e-06
-2.42245042540156e-05
-1.39658709442698e-05
-1.6077752959526e-05
-1.72145566556507e-05
-1.09564887905102e-05
-3.04526106335957e-05
-2.93838717459304e-05
-3.45958872414619e-05
-2.05876309479871e-05
-1.59257219518936e-05
-1.00780054766908e-05
-1.44816295695007e-05
-2.49611133445552e-05
4.53301852637584e-06
-1.00230344701582e-05
-3.0283748301485e-05
-1.8201168779545e-05
-1.23724422539115e-05
-3.79143371698564e-05
-2.11980922976137e-05
-1.88444350347322e-05
-2.66302461323452e-05
-1.45517399129081e-05
-3.98937283026222e-05
-6.10098370482691e-06
-1.76241467208846e-05
-1.75303034083408e-05
-2.94240700713496e-05
6.11249983188303e-06
-4.19611806841887e-06
-3.50572408961052e-05
-1.56489943981e-05
-2.8683219527365e-05
-1.28267180174229e-05
-2.82844040540877e-05
-1.18683656266027e-05
-4.64123771589379e-05
6.84635061757792e-06
-2.39303766267591e-05
-2.22707380678912e-05
-1.93642825180904e-05
-2.68682899274104e-05
-2.52819473070502e-05
-1.8241885582229e-05
-3.33263516958562e-05
-2.87430928216333e-05
-3.08238518060936e-05
-3.48751863201629e-05
-3.67155004346638e-05
-5.12184434110709e-05
-1.41468141423499e-05
-2.87811575571321e-05
-1.01946546251852e-05
-3.50258285325019e-05
-3.68679934077059e-05
-2.62805003856771e-05
-4.12132504493152e-05
-2.54392000981425e-05
-2.43134957290032e-05
-3.2053048355207e-05
-1.7017064167849e-05
-2.8756282925789e-05
-3.38719685697618e-05
-2.76908659160484e-05
-1.91883980968986e-05
-2.4462447964578e-05
-2.94793833497044e-05
-2.40481424668433e-05
-5.23544461752367e-05
-2.78702209109761e-05
-2.73802876971113e-06
-8.21176161147949e-06
-4.65289760299646e-05
-2.50080287038833e-05
-2.63364836283219e-05
-2.17189839121844e-05
-1.40580255688404e-05
-4.55327935702836e-05
-1.55142234020822e-05
-9.73176074948803e-07
-2.5513360600844e-05
-2.43777779351213e-05
-3.14467094949141e-05
-3.12206779234414e-05
-2.95700820881937e-05
-2.04391661667294e-05
-3.20316393103573e-05
-1.47559216837374e-05
-1.06895415788043e-06
-2.0856927386046e-05
-2.69487420190813e-05
-1.92028632735297e-05
-2.00278232344145e-05
-3.48243645555973e-05
-2.93596707242046e-05
-3.91762142195596e-05
-1.43287393472229e-05
-2.76464348865833e-05
-1.47479480258109e-05
6.10752723481423e-06
-1.53727149952896e-05
-2.03878736475221e-05
-1.81458250082429e-05
-2.63016395060733e-05
-1.64874855298283e-05
-2.04576798511308e-05
2.17585827532455e-07
-3.8793557117146e-05
-1.16845882016103e-05
-2.7880407331458e-05
-7.8965533096329e-06
-2.28895250596325e-05
-1.76671004644584e-05
-2.38307713406216e-05
-2.54281385916259e-05
-1.09228288922501e-05
-2.09597559688775e-05
-3.08659492772889e-05
-2.18776088555949e-05
-1.79867178204022e-05
-2.11825545570946e-06
-7.12774528736076e-06
-1.40260991276215e-05
-3.6581857171454e-05
-2.19718517071365e-05
-2.32797607040796e-05
-5.39728615687759e-06
-2.79081747771778e-05
-1.61095354832107e-05
-2.57045561054689e-05
-3.11966130721272e-05
-2.92296317053871e-05
-4.28824576686196e-05
-2.59531349231723e-05
-3.08322896595159e-05
-3.0049299429297e-06
-1.88712173663167e-05
-2.40464095987836e-05
-1.93665821633309e-05
-2.08828453175637e-05
-2.30765872107405e-05
-1.14988943969112e-05
-2.19538673517277e-05
-1.37693353788415e-05
-2.20714569598343e-05
