# Supplementary material for: Research on computational propagation and identification of mine microseismic signals based on deep learning
Source: PLoS One. 2025 Oct 22;20(10):e0334641. doi: 10.1371/journal.pone.0334641 (PMC12543183; doi:10.1371/journal.pone.0334641)
Supplement: S2 Data — (ZIP) [file pone.0334641.s002.zip › 000100500002032.xlsx_0.txt_24.txt.txt]

-1.23013494167884e-05
-1.08661107623248e-05
-3.06784340959278e-05
-2.27348917133538e-05
-1.06533774338429e-05
-2.18228318871429e-05
-2.34490582096076e-05
-5.15350703133664e-06
2.26470312536924e-06
-2.14194445770089e-05
-1.54128897167924e-05
-2.06077716163829e-06
-3.04231804496747e-05
-6.60758425269023e-08
-4.38273424143102e-05
-1.49771978887919e-06
-1.57944911604308e-05
-8.85383415571668e-06
-1.65307539561228e-05
-2.67504790677146e-05
-1.68153135612659e-05
-2.02112946466671e-05
-1.42103758383325e-05
-2.53821528703871e-05
-1.28504982611477e-05
-1.31486953889045e-05
-6.07385471538824e-06
-2.0727142701267e-05
-6.80931549869575e-07
-6.40125572350824e-06
-3.86682430608897e-05
-1.89832163820483e-05
-1.51557313089804e-05
-3.45772241681107e-05
-2.84829665365409e-05
-1.39426175771933e-05
-2.85218012273254e-05
-1.85061291025595e-05
-2.52797440538058e-05
-2.2355239707442e-05
-1.80310625958109e-05
-2.04650720151682e-05
-1.85823006848226e-05
-6.71009863769015e-06
-7.47250236976991e-06
-1.77818111571659e-05
-7.78589609199554e-06
-1.65050092102112e-05
-2.56484594785731e-05
-2.54235656345616e-05
-1.33904367539584e-05
-1.40224451883553e-05
-8.99681090884682e-06
4.39579594739211e-06
-3.15463542067525e-05
-2.04135290481699e-05
-2.72244694911266e-05
-3.35200712357424e-05
-1.59665662710779e-06
-2.11488057923774e-05
4.60769908413099e-06
-2.17982434261043e-05
-2.81876743727462e-05
-2.43960854529649e-05
-1.57185293275829e-05
-1.39779039960431e-05
-4.5196863176459e-05
-1.80059798408315e-05
-1.60702201892328e-05
-1.28437591149092e-05
1.52616754749843e-05
-7.55057602191614e-09
-2.40516937812085e-05
-2.10761336774012e-05
-2.72598685478126e-05
-1.9737367151518e-05
-1.84261778359004e-05
-1.52881506068694e-05
-1.38208094709063e-05
9.10716111532356e-06
-2.84600906797517e-05
-2.88842339606254e-05
-3.27722175863337e-06
-7.16094430113679e-06
-2.34282442584903e-05
-3.66610054654496e-05
-2.7211647600686e-05
3.99687418788737e-06
-3.99867214231819e-05
-2.2932500623033e-05
-7.27130384096741e-06
-1.2516137645093e-05
-2.16033749223787e-05
-1.60515330886808e-05
-2.08614456146112e-05
-2.49370082403118e-05
-7.43962081978079e-06
-1.6265348360811e-05
-3.56561012343914e-05
-3.48558516038705e-05
-2.80370267160876e-05
-1.63710100547897e-05
-4.46047320601371e-05
-2.48992387299349e-05
-3.72800976021308e-05
-3.39412148280979e-05
7.84420486338713e-06
-3.15434789642693e-05
-4.22213659798546e-05
-1.35264731638486e-05
-1.52018075331701e-05
-2.65680047179091e-05
-3.78558340824559e-05
-3.05600070963569e-05
-2.16310989286053e-05
-2.46689228741215e-05
-2.3709871725274e-05
-1.90877074930678e-05
-3.27369989294863e-05
-2.05117407797381e-05
-2.30353940422468e-05
1.14561038770679e-05
-1.96851604047217e-05
-9.39611905312829e-06
-3.06811337333082e-05
-3.16834846308342e-05
-6.41228235218809e-06
-3.10938135979488e-05
-1.8664964663692e-05
-2.52447266661277e-05
-3.9217761515625e-05
-3.35533248723842e-05
1.87438754511941e-06
-2.25520362465829e-05
-1.72590642351971e-05
-2.03474933148485e-05
-1.41431800722105e-05
-1.09498417761293e-05
-1.69728252254556e-05
-2.02560790082546e-05
-1.75895467260959e-05
-1.51803924004673e-05
-3.10529908511896e-05
-5.63392676804506e-05
-1.26291840120852e-05
2.73176408227673e-05
-1.73979696327362e-05
-1.16921802214403e-05
-4.37822284865879e-06
-2.79443525728662e-05
-7.47995902465602e-06
-7.19528629850262e-06
-3.32215620156529e-05
-5.11774176464577e-05
-3.43289183299395e-05
-3.08746172347862e-05
-2.13085825877951e-05
-2.43169166775307e-05
-1.71191681609047e-07
-7.85651358575406e-06
-1.90853712041691e-05
-1.27203727856438e-05
-2.53295078147019e-05
-1.19124016420319e-05
-1.06060548374316e-05
-1.09970485367971e-05
-1.41751261934908e-05
-3.74626130358005e-05
-2.38704071254027e-05
-2.28374358242789e-05
-1.55107989212507e-05
-2.25576008903138e-05
-1.91180907617016e-05
-1.35213701521069e-05
-5.03119920459803e-05
-9.43071776609269e-06
-2.31430380599342e-05
-3.77520381263137e-05
-1.88143744976373e-05
-5.54242617084401e-07
-1.68764476164011e-05
-5.6637752362084e-06
-1.60922813153121e-05
-1.5822161012651e-05
-2.75965444196865e-05
-1.65191958756328e-05
-3.29597809737901e-05
-1.18187026601111e-06
-2.12200744101934e-05
-1.70749682744146e-05
2.72358573880666e-06
-2.142730631347e-05
-9.81430036786737e-06
-2.26839669066702e-05
-1.72687416561566e-05
-3.52565333681581e-05
-2.55953703760962e-05
-3.28341792588407e-05
-1.27336499435437e-05
-3.26214333907638e-05
3.48681903835125e-06
-2.65513902614319e-05
-2.98739914105271e-05
-3.47363619352703e-05
-4.57968696402228e-05
6.38133958972892e-06
-1.62520713500057e-05
-2.60963748813663e-05
-1.80842230705332e-05
-2.91411609170365e-05
-2.59852857431747e-05
-1.32994821237221e-05
-3.78437568269084e-05
-6.44980741115671e-06
-1.63142685470187e-05
-2.48253538930099e-05
-2.66268636389304e-05
-2.6623957211319e-05
-3.87891055017265e-05
-2.52957641779766e-05
-1.51387969898692e-05
-2.50210377184716e-05
-3.26224949708223e-05
-1.62062621854941e-05
-2.57422787775618e-05
-2.23423244150148e-05
-4.94595915403089e-06
-1.36503934627219e-05
-1.32661919386645e-05
-1.99585002546425e-05
-1.43276578745866e-05
-2.90472537798161e-05
-1.6598106943371e-05
-3.30360715696703e-05
-2.36859478385604e-05
-1.21330157969804e-05
-4.1798161432869e-05
-6.63555962222341e-06
-1.79674063766115e-05
1.7993959350588e-06
7.25359396684788e-06
-3.41630864656434e-05
-1.07501850394586e-05
-1.70719855866129e-05
-8.83991328841086e-06
-3.88180148069988e-05
-4.86005930788264e-05
-4.30051927073535e-05
-2.29775878014505e-05
-2.40635698486837e-05
-1.85226173196912e-05
-1.47757772637585e-05
-3.46534801332434e-05
-1.4599283430167e-05
-4.25348456049711e-05
-2.38351346432989e-05
-2.25936308974414e-05
-4.46694192092892e-06
-4.22331850676839e-05
-1.01190000700897e-05
-2.40414089116507e-05
-2.85198890094131e-05
-1.54980599102205e-05
-2.45320342697797e-05
-2.06106560782767e-05
-3.59781490129147e-05
-2.65928534565664e-05
-2.71812053339966e-05
-2.52433691525395e-05
-2.75566552780744e-05
-3.84257758526646e-05
-9.47044689754363e-06
-6.03506021170222e-06
-2.26909838168588e-05
-3.99621839879701e-05
-2.82995796477928e-05
-1.37857103383106e-05
-7.76465805111443e-06
-3.72322409601037e-05
-3.17366360759346e-05
2.78331916155719e-06
-1.74050230979323e-05
2.41653625632947e-06
-1.39758117515928e-05
-7.19429642889512e-06
-2.86746404911208e-05
-1.32524055039933e-05
-2.73625124313672e-05
-2.38700082886891e-05
-2.52079758458643e-05
-7.45152761799707e-06
-2.23170595305515e-05
-1.40871429558631e-05
-3.03929250990269e-05
-2.16868291696234e-05
-3.24007330201463e-05
-1.90178940415991e-05
-2.18315408934701e-05
-3.09740022037996e-05
-2.57787841195697e-05
-9.16707677406324e-06
-1.54524411425436e-05
9.27835792013791e-06
1.5191495890188e-06
-2.5402979099409e-05
-4.51526097610625e-05
-2.5892467367689e-05
4.5017684187387e-06
-3.07230130227251e-05
-2.23723543498112e-05
-1.92126226691449e-05
-7.26320011651319e-06
-3.87583528557632e-05
-1.54620269131932e-05
-1.82913100360799e-05
-1.99151221700216e-05
-1.10241403084674e-05
-3.42773388530838e-05
-3.46481210541178e-05
-1.22771448432558e-05
-1.17352879355706e-05
4.19771564701722e-06
-3.05709307030524e-05
-9.32492043368932e-06
-1.47091217425929e-05
-3.11188829923013e-05
-2.38614407793273e-05
-1.52544031038664e-05
-4.69279516670166e-06
-1.95749456894447e-05
-2.77744892746033e-06
-1.83629243723844e-05
-2.36675486389337e-05
-1.43235034570795e-05
-1.84928338788965e-05
-2.24008830252292e-05
-1.97487905577826e-05
-2.36969646265547e-05
-1.28087922693309e-05
-2.56421327046751e-05
-2.48383578896437e-05
-2.56411769885168e-05
-3.48662472100938e-05
3.73142929068435e-06
-2.58332173277936e-05
-3.23727594478432e-05
-2.22145676997919e-05
-1.95456954590948e-05
-3.44757811319682e-05
2.20012747050278e-06
-2.24269109818564e-05
-4.6827992405112e-06
-1.37652498693723e-05
-4.06158571558278e-05
-6.34061501791316e-06
-2.30360170720359e-05
-1.73958664378689e-05
-2.03329678173714e-05
-3.68353897289429e-05
-1.44810540351443e-06
-2.19237845427423e-05
-9.04252823902043e-06
-7.48239755945446e-06
-2.36499194711985e-05
-5.65064430171474e-06
-3.85127341449493e-05
-2.2384366699722e-05
-4.69280290337712e-06
-1.29942141733474e-05
-1.62406134010756e-05
-3.00887908001761e-05
-1.89843404282738e-06
-2.08115707880818e-05
-2.64735248696166e-05
-3.10096591224679e-05
-2.20271321312087e-05
-3.07585356587558e-05
-1.80267406163517e-05
-3.04576838631382e-05
-1.64044902081262e-05
-7.71456600509493e-06
-2.20240433910778e-05
-1.62351912900775e-05
-4.41863766253704e-06
1.19347916766066e-06
-5.28764934074613e-05
-2.31930905133603e-05
-3.02338704911667e-05
-1.71990775468383e-05
-3.53080382883489e-05
-7.49069197124374e-06
-1.25709527880106e-05
-4.84956087020254e-06
-3.73640693983279e-05
-2.48562034004394e-05
-7.53597739620081e-06
-2.8149944618122e-05
-5.45567374022111e-05
-2.08309295081742e-05
-4.04446181138829e-05
-1.99200905746358e-05
1.06755738408145e-06
-1.42589978914165e-05
-5.4915364711728e-05
-2.66864322194575e-05
-2.01216939818451e-05
-2.62848138911282e-06
-2.76001401598986e-05
-1.42424193790781e-05
-4.67523325749811e-06
-3.92984086942442e-06
-5.73601470800959e-06
-2.30104931453452e-05
-1.61244251830473e-05
-2.05420438693801e-05
-2.07675573405444e-05
-1.81506897047285e-05
-3.93817599488029e-05
-2.8167256354213e-05
-3.14165889135164e-05
-4.11299480985962e-06
-2.82329276202941e-05
4.57096664778398e-07
-2.28296691619283e-05
-2.49361575803125e-05
-1.47928950373163e-05
-2.07890290137957e-05
-1.49735036767979e-05
-4.66621433837438e-05
-3.50694569503299e-05
-2.92379150205737e-05
-8.86778867760299e-06
-9.56947256477401e-06
-3.6532700105717e-05
-2.18703463515689e-06
-3.16487359990387e-05
-3.85045958494785e-05
-1.8045784173966e-05
-8.58057382045353e-06
-1.83091908701128e-05
-2.15315367233842e-05
8.92444076141194e-06
-9.66949927215034e-07
-3.2572038275385e-05
-4.3940141024085e-05
-2.10218411366527e-05
-9.18125274101576e-06
-1.44466570643889e-05
-3.30169738937586e-05
-2.4244860570536e-05
-1.64794206836834e-05
-2.00537457650789e-05
-3.36637030883872e-05
-2.88256526860634e-05
-2.54879066061897e-05
-2.97833981306182e-05
-1.31498600660937e-05
-2.1898478108966e-05
-1.13153979171507e-05
-3.9833883039805e-05
-1.50969686254049e-05
-1.74256598285611e-05
-1.07299558866923e-05
-2.16756116906124e-05
-1.29147488649497e-05
-1.9781157383737e-05
-2.06639482453412e-05
-2.31778201586993e-05
-6.34358563790011e-06
-2.91843042722821e-05
-2.45272352637856e-05
-1.87164905414179e-05
-1.00683690770183e-05
-4.73680503822397e-06
-1.46722647796801e-05
-3.32088240732952e-05
-3.67229781799221e-05
-2.58645299061974e-05
-4.33521292716484e-05
-3.46722447922721e-05
-7.67948461446698e-08
-2.81842843457257e-05
-1.7952157067008e-05
-2.31964997208748e-05
-1.52197099285171e-05
-2.05927899509151e-05
-2.50445066479415e-05
-1.21594817357307e-05
-2.95808615032974e-05
-2.06167608952472e-05
-2.1397786436386e-05
-3.08280223387093e-05
-2.90619889466057e-05
-8.01977847964129e-06
-2.16926559569334e-05
-8.30966209312882e-06
-2.15932294052108e-05
-2.63820815850494e-05
-3.25464647755676e-05
-1.14719215740885e-05
-7.91545810682949e-06
-2.70212956783237e-05
-8.86210909781096e-06
-8.17494679126246e-06
-3.96395924241535e-05
-2.98937778434333e-05
-3.09414932950924e-05
-1.98063253673786e-05
-2.98807665020536e-05
-2.10171715369785e-05
-2.05410755076201e-05
-2.27523260274946e-06
-3.9921024676324e-05
-4.88551947651189e-05
-5.3876130733728e-06
-1.51224598467504e-06
2.95892384173025e-06
-1.62572792968277e-05
-2.89508166017459e-05
-2.22587164075241e-05
-1.76414407220837e-05
-2.13949739283376e-05
-2.16761492316712e-05
-1.71385954889422e-05
-3.16722633295737e-06
-2.40338732321583e-05
-9.89356601164244e-06
-3.10920464159244e-05
-1.97235606801479e-05
-2.21933673178486e-05
-3.87345696311229e-05
-1.91170662459912e-05
-2.16969879389644e-05
-2.73656222647985e-05
-1.04753049600392e-05
-1.65827671287259e-05
-2.27428956661761e-05
-2.20439805341868e-05
-3.11505105682863e-05
-3.97050181546224e-05
-4.28860871297441e-05
-2.55308134308782e-05
-3.44989007282437e-05
-2.74614928555867e-05
-2.7661841177466e-05
-1.76383104682639e-05
-1.96369889514608e-05
-1.77271916792166e-05
-4.18213722861689e-05
-2.96837724907198e-05
-2.47750565073686e-05
-1.44424854411793e-05
-2.78267115388072e-06
-7.11350635911881e-06
-2.72028915964744e-05
-7.15990973927078e-06
-1.61385497055434e-05
-3.697732557097e-05
-1.81195899928823e-05
-2.83283235460945e-06
-2.32657700751724e-05
-2.15998835620173e-06
-2.02657162704091e-05
-1.51254685168543e-05
-5.9725840475735e-06
-2.69586081003425e-05
-2.50773815927504e-05
-1.57305695986209e-05
-7.095026211535e-06
-1.67179860303679e-05
-2.40708655246687e-05
-3.18743182375439e-05
-1.29490612916275e-05
-3.97105701841119e-05
-7.26511339557999e-07
-1.05056018326744e-05
-1.69420914138931e-05
-3.11029603718213e-05
-2.07816827202618e-05
-2.8816752294894e-05
-8.32345015978091e-06
-3.11001769412463e-05
-4.88445292376447e-05
3.23953662307204e-06
-3.27937817784732e-05
-3.2953165660302e-05
-9.66537509337502e-06
-2.51708710950549e-06
-2.8118262842823e-05
-1.9660389645047e-05
-2.63582140045852e-05
-2.76341350890242e-05
-2.70536232060279e-05
-2.29974356577714e-05
-1.95970582162479e-05
-5.30429829527092e-06
-3.01447854248695e-05
-2.9104413715764e-05
-1.20054203711746e-05
-4.86791825449371e-06
-1.20237012342486e-05
-2.48229587940659e-05
-9.45008729005784e-06
-1.98277613723142e-05
-2.59438799747487e-05
-4.26087530380975e-05
-3.0560933263227e-05
-2.37973404877535e-05
-3.69554436171582e-05
-1.29313786572139e-05
-2.52835764059067e-05
-4.85882359496422e-06
-1.61355148970544e-05
-4.45177307048743e-05
-4.03450205381924e-05
-1.60052363336197e-05
-2.31814597257687e-05
-1.15894732785661e-05
-1.82870920115607e-05
6.32344094499138e-06
-6.66776184193479e-06
-1.22785411051941e-05
-3.14986431595079e-07
-2.45345651275061e-05
-3.30230667614804e-05
-7.34832718976257e-06
-3.13261855400392e-05
-1.31005516371894e-05
-3.4434603028974e-05
-3.11025359484858e-05
-1.61128560954981e-05
-8.16143199809073e-07
6.50858983721823e-06
-1.02651011322595e-05
-2.88152521822487e-05
-3.99707007614993e-05
-2.50040871658163e-05
-2.48098865555093e-05
-3.51977502062063e-05
-1.8831730715632e-05
-2.95016593224804e-05
-6.33927430780622e-05
-3.30352680283261e-05
-1.62980503858525e-06
-2.06358499539741e-05
-1.8022918965778e-05
-2.46381040776614e-05
-2.28660784398535e-05
-1.49252292942769e-05
-7.69894757291166e-06
-9.05424515045978e-06
-2.01374986117262e-05
-3.22972969607169e-05
-1.2319606717731e-05
-3.5674378148803e-05
-1.46889914691789e-05
9.0778820174955e-06
-3.39560626946416e-05
-2.64987398612804e-05
-3.52465804354701e-05
-2.71126521848291e-05
-1.39988629176206e-05
-2.08048606304205e-05
-2.0828804214692e-05
-1.28430275918677e-05
-3.00870364802751e-05
-1.11241653598493e-05
-2.40900772494142e-05
-2.34797388370559e-05
-2.50343242591386e-05
-3.34030770090497e-06
-1.84902379169024e-05
-1.10707827816669e-06
-3.78233093940756e-05
7.94656432881047e-06
-1.20916934183162e-05
-2.29964480218867e-05
-4.15966355509458e-05
-1.9984905750889e-05
-1.37334175547864e-05
-1.55331901204086e-05
-3.34280918894317e-05
-1.82202228764999e-05
-2.19154695407563e-05
-2.70169737102972e-05
-4.86018545093896e-05
-2.85333005442468e-05
-1.44277715090087e-05
-9.55555238136892e-06
-2.54980113030897e-05
-1.0838725204254e-05
-1.42486452095512e-05
7.63511133174928e-06
-7.6878893539615e-06
-2.27790556543213e-05
-3.04906407793024e-05
-1.76306446768406e-05
-4.67004374328887e-05
-2.7072004550292e-05
-2.23873755062856e-05
1.98824727961495e-07
-3.54151888249438e-05
-2.9891068254626e-05
-9.18035283079327e-06
-1.5809565585617e-05
-3.29314083932408e-05
-2.73473405857604e-05
-3.706878880786e-05
-1.07147604788452e-05
-2.91126476563598e-07
-4.43114656738886e-05
-1.73974405744571e-05
-1.69843416883475e-05
2.77238397161391e-07
-2.83982282668568e-05
-2.03261954406957e-05
-1.86938672183403e-05
-2.70441704543385e-05
-2.89992640871139e-05
-1.10852497826888e-05
-5.21380852540406e-07
-1.76715153803337e-05
-4.37811514159151e-05
-2.89709653393513e-05
-1.73258480141296e-05
3.86921331533289e-07
-4.22928353824138e-05
-2.17911569857814e-05
-2.94151353138234e-05
-4.06061053399085e-05
8.10362646947393e-06
-5.67951659314786e-06
-5.04149635474738e-05
-3.05515057148747e-05
-3.19059985528683e-05
-1.10860851555382e-05
-2.91380081154182e-05
-2.61052239955602e-05
-2.97603562082934e-05
-7.44152180530909e-06
-3.52180565112147e-06
-5.12731662185965e-06
-4.02782974851043e-05
-6.31445258074082e-06
-1.58742526970878e-05
-3.13566069540819e-05
-3.37932054079063e-05
-2.09537899856179e-05
-2.81268317954246e-05
-5.25935981351873e-05
-4.119163072433e-05
-1.8280809697156e-05
-3.43284090979459e-05
-2.45627510466807e-06
-1.51506206316151e-05
-1.18257217601292e-05
1.79289399083914e-06
-2.66825287245172e-05
-1.36566936492391e-05
-1.68528987719829e-05
-2.20104783054179e-05
-1.61330214291057e-05
-6.808187349001e-06
-1.83118953090031e-05
-1.62247299703785e-05
-3.45410657897308e-05
-3.51642409472973e-05
-2.98241796811819e-05
-1.60170153395566e-05
-9.92298828984762e-06
-3.05493988235388e-06
-2.89874027198631e-05
-2.27159078052948e-06
-9.63657902901788e-06
-3.18827893368996e-05
-1.32234347826985e-05
-9.92871654054469e-06
-1.63207568783861e-05
-2.76392454371575e-05
-2.65391205248745e-05
-3.40728476590144e-05
-1.15800916897133e-05
-8.30021128516465e-06
-3.29127656674779e-05
-3.90985855940401e-05
-2.16023754829694e-05
5.48532300270772e-07
-2.69782178028695e-05
-2.27798696900798e-05
-2.95054432579296e-05
-7.77147618576473e-06
-2.57502501524243e-05
-1.92692835198471e-05
-3.15475560247513e-05
-8.04318956694903e-06
-4.64722236984052e-05
-2.09222739412392e-05
-1.71265401051117e-05
-2.648533284926e-05
-2.81394724532838e-05
-7.86288692142297e-06
-3.43531625587038e-05
-3.41747555982462e-05
-2.62361519017333e-05
-1.36298296675077e-05
-2.37171032649316e-05
-1.54328513562613e-05
-1.42595488083235e-05
-1.86327344330941e-05
-3.48088177442929e-05
-4.79273601668134e-05
-1.81098155101021e-05
-3.59103879186613e-05
-3.61819088688163e-05
-2.9633022217266e-05
-2.51844352515607e-05
-2.48496882100965e-05
-1.37201113719562e-05
-3.0752949978052e-05
-2.26766079812905e-05
-4.14561987600054e-06
-2.37631054274573e-05
-2.79687321374509e-05
-9.95234913217573e-06
-3.23063505141006e-05
-1.95402629782004e-05
-1.73849993834985e-05
-5.00022966023943e-05
-3.52086600250968e-05
-3.34782523469971e-05
-9.9051413169451e-06
-3.09995441445717e-05
-2.9556176233318e-06
-1.44830232082026e-05
-3.79416851326691e-05
-3.01977579044654e-05
-3.22413657017046e-05
-1.08440935383206e-05
-5.54657722677232e-06
-1.99412407223541e-05
-3.42965636105227e-05
-2.9610718523084e-05
-8.53072777284653e-06
-3.97340833117944e-05
-1.74151045090024e-05
-3.12468379408766e-05
-2.54875895655508e-06
-5.99649471667002e-06
-1.36314951639918e-05
-2.00997800018656e-05
1.44739343065911e-06
-3.32449029211618e-06
-2.41701715836603e-05
-1.58586288171435e-05
-2.01061611332104e-05
-2.19530329398843e-05
-2.17397501879052e-05
-3.38257395492383e-05
-1.84650632989566e-05
-2.22485237739687e-06
-2.31700593060511e-05
-8.5251279562677e-06
-2.6983859900518e-05
-2.818316190875e-05
-1.26250700740893e-05
-2.61931324694419e-05
-2.23839101614778e-05
-1.1922077113764e-05
-1.06821184197251e-05
-2.47782695894037e-05
4.90024932042047e-07
-6.9769709484883e-06
-2.41401052982825e-05
-2.36117844180109e-05
-2.47165979426478e-05
-2.87512748143268e-05
-2.07720368842444e-05
-2.1678987606585e-05
-3.36454952358972e-05
-8.42075229642465e-06
-1.49897118527526e-05
-3.73933597471607e-05
-4.54663089020091e-05
-2.92454669503404e-05
-2.08778485557028e-05
-2.55662281304455e-05
-2.22604027582803e-05
-1.02808047721548e-05
-1.03823805323353e-05
-3.5841353382522e-05
-2.66405005697361e-05
-1.19801594022174e-05
-1.50490645052652e-05
-8.48566978508956e-06
-2.18783494513544e-05
-1.7577215641173e-05
-1.99247582285008e-05
-2.20869709893936e-05
-3.24883751265812e-05
-1.09607585364183e-05
-2.6641911534099e-05
-3.20370193168202e-05
-5.38060074411447e-05
-3.91602304728068e-05
-2.2382807317788e-05
-3.04675042179208e-05
-3.52495195204984e-05
-3.82160975131124e-05
-3.2590317971474e-05
4.10676864181821e-06
-1.62051112559863e-05
-2.10809914119003e-05
-2.63620035191885e-05
-8.84727318934172e-06
-2.18784590495971e-06
-3.09772576627787e-05
-2.64048290371118e-05
-5.30760397010824e-05
-1.16002108478094e-05
-1.08974175137709e-05
-1.9186960163009e-05
-3.67926309842441e-05
-3.35729366988414e-05
-3.83102248763222e-05
-1.54979391948071e-05
-2.00798125677407e-05
-2.07122424208237e-05
-4.85513497454552e-05
-1.21516453246735e-05
-2.22148770124536e-05
-1.63573323978042e-05
-6.57534455748846e-06
-2.37880060825608e-06
-5.89672935332815e-06
-2.42319424957592e-05
-2.83663511388256e-05
-1.7228466351744e-05
4.76777460425412e-06
-3.63216634496661e-06
-1.96636109497505e-05
-2.22518551301973e-05
-2.42037214107444e-05
-3.53044483605763e-05
-2.20059494091737e-05
-2.0109797740356e-05
-3.02631925494767e-05
-3.01816926208632e-05
-1.23984687860794e-05
-1.83425414858127e-05
4.20321553751785e-06
-1.68529692805012e-05
-1.24347838463804e-05
-2.59571304445993e-05
-3.17932851542979e-05
-1.78989065980844e-05
-2.10344025205553e-05
-2.44613509400972e-05
-1.45671064883579e-05
-3.71558020628892e-05
-6.33693312798847e-07
-2.17259858932925e-05
-6.3292187355688e-06
-3.45321594620122e-05
-3.4552115361026e-05
-4.13147367367056e-05
-1.34926868971181e-05
-2.63024026073381e-05
-1.06506884924353e-05
-1.48748115732994e-05
-2.43893782790533e-05
-7.78303035640455e-06
-1.41670533507931e-05
-1.46103731597048e-05
-2.9387620984993e-05
-3.01798995387879e-05
-1.33808780248457e-05
-1.21069205217556e-05
-1.96875102146502e-05
-3.33252714684428e-05
-2.10703221424092e-05
-2.51747045655341e-05
-2.81070203587058e-05
-4.93532231730834e-05
-3.56334207096224e-05
-2.48493909596107e-05
-8.06494695543602e-06
-2.04216917924971e-05
-2.44597633325705e-05
-2.95748316880931e-05
-1.10999659062463e-05
-5.77228109105709e-06
-3.03641076258034e-05
-2.36113368328162e-05
-3.78810331990953e-05
-7.64991151972591e-06
-1.64759059682307e-05
-1.64400657405159e-05
-2.95208879307475e-05
-2.46320190134458e-05
-2.72698446831673e-05
-2.88324378308588e-05
-1.79122416057044e-06
-1.08434554893765e-05
-1.43820003989502e-05
-3.27960644089759e-05
-1.01507645202978e-05
-2.6492033272012e-05
-2.32006807315554e-05
-2.60922125406427e-05
-3.4638024989125e-05
-2.22458473196254e-05
-4.33407955035049e-05
-1.35974594231813e-05
-1.72861958981019e-05
-1.31274164021032e-05
-3.35450839078384e-05
-1.4765222494571e-05
2.13584247843202e-06
5.30425813829659e-06
-1.06623536049874e-05
-9.98507542514319e-06
-2.36046280698686e-05
-1.97269325787155e-05
-2.74962521487775e-05
-3.48742867076579e-05
-6.33373116601303e-06
-1.15332546961395e-05
-2.52565033357761e-05
-1.70066976620958e-05
-2.5619197767344e-05
-1.79240450479101e-05
-2.86656265181928e-05
-4.67740745793732e-05
-4.51824091536086e-08
-3.81968616154789e-05
-2.65501706139888e-05
-3.45222935695662e-05
-3.43466348641852e-05
-2.50217785977998e-05
-7.27955892840764e-06
-1.87627764504852e-05
-1.53312641789657e-05
-3.19378091472041e-05
-3.62050601190023e-05
-2.19577379590028e-05
-4.35417338139079e-07
-5.56560854376762e-06
-1.99233889377353e-05
-1.60643023705628e-05
-3.59733942993159e-05
-1.40245222256296e-05
-7.82505428688854e-06
-1.11799842170453e-05
-3.32619472224676e-05
-1.6115779720191e-05
-1.63699457769188e-05
-2.0043975693794e-05
-5.42941740803203e-06
-6.49865738278417e-06
-4.46129233845438e-05
-2.26145855273278e-05
-1.83663849832933e-05
-1.70531178951548e-05
-5.51555849948736e-06
-3.67670250892317e-05
-4.32300771117609e-05
-1.8796349252801e-05
-3.09384502052847e-05
-1.64434730704253e-05
-1.79928121082899e-05
-1.57227539144176e-05
-2.48611030084516e-05
-6.75724552663805e-06
-2.38969606722393e-05
-2.97879700497328e-05
-1.10628077598965e-05
-3.37690081021215e-05
-2.88563689419337e-05
-2.07862622538636e-05
-3.10180392732699e-05
-3.41134097309458e-05
-1.03274757406788e-05
-2.04619230485542e-05
-2.87385752686561e-05
2.26482049802443e-06
-3.01231849283088e-05
-3.1037030156298e-05
-2.36738814367965e-05
-1.12818441037132e-05
-1.8904515242916e-05
-1.55065189677074e-05
-3.80675664860869e-05
-3.8776804541636e-05
-3.17417001187393e-05
-5.83242212272097e-06
-6.19759749559729e-06
-2.7813323208434e-05
-7.18001929611589e-06
-1.92044255858772e-05
-3.52564090578334e-05
-1.06188442138965e-05
-2.31265629572081e-05
-3.57185214958772e-05
-1.42065713782042e-05
-1.76436152266404e-05
-2.18579589539555e-05
-1.33131507340222e-05
-1.19437407323779e-05
-2.03733243983333e-05
-2.86182498323546e-05
-2.24090391171719e-05
-2.6757984591439e-05
-2.61865808469946e-05
-2.22715818267213e-05
-3.48007394535745e-05
-5.36016522811395e-05
-7.61958702744702e-06
-3.06702502186153e-05
-1.54068889697667e-05
-1.20030747492758e-05
-2.82225507980412e-05
-2.14623130606241e-05
-2.90255019054763e-06
-1.38976289058044e-05
-1.64819254878976e-05
-1.45069390039976e-05
-2.0227658061082e-05
-4.08726919650378e-06
-1.13585669784522e-05
-1.88241106917331e-05
-3.74453089330137e-05
-2.55333630932892e-05
-1.97248630477154e-05
-1.76688486819732e-05
-1.64364847417118e-05
-1.2679965877957e-05
-1.30747272091899e-05
3.3883506638856e-06
-9.39288585322933e-06
-1.76591161498501e-05
-1.82294918609851e-05
-3.63058172498466e-05
-2.1209213108414e-05
-1.86504303370056e-05
-4.1232101143779e-05
-3.8812083726076e-05
-3.35116170551635e-05
-8.50237395198229e-06
-1.36013421458803e-05
-1.9511084666371e-05
-2.71276352697436e-05
-4.03939882615891e-05
-2.9164057576031e-05
-2.38835341605208e-05
-3.08324204500134e-05
-2.11061235304832e-05
-3.7837400163576e-05
-2.53724828425583e-05
-1.12242859422305e-05
-2.05358999568224e-05
-2.61518674203049e-05
-5.083885547231e-06
-2.51456874693817e-05
2.9451322675098e-06
-2.12026032297751e-05
-2.47597623569148e-05
-1.67965432391354e-05
-3.09284124193965e-05
-5.5764161510002e-05
-2.20790581918558e-05
-7.89802387058629e-06
-2.18759240329786e-05
-3.33526490612984e-05
-2.16378274384726e-05
-2.17625953979031e-05
-2.4302688788582e-05
-1.0698828694702e-05
-1.35463817651102e-05
-2.52037174051044e-05
-5.24283904300264e-06
-1.43223551766577e-05
-3.35465247493794e-05
-3.22432456578667e-05
-6.0435337179343e-06
-8.80985179761453e-06
-7.2524856187527e-06
-2.57505654121361e-05
-4.07879091633684e-05
-1.75911567226168e-05
-2.45346727066329e-05
-4.12416712356503e-05
-4.09559592571136e-05
-1.58900754993292e-05
-1.9963785316636e-05
-3.03241618302815e-05
-1.89063805703233e-05
-2.55778325347887e-05
-2.5699705390721e-05
-5.359153779441e-05
-2.60149318093772e-05
-4.79399874412941e-06
-1.15403709487128e-05
-2.76955070014496e-06
-2.29770927832864e-05
-3.69678346538194e-05
-7.25891020458608e-06
-8.43805402209496e-07
4.12922377763652e-06
-2.14471608123612e-05
-2.69283330987971e-05
4.86933121170632e-07
-1.21641301128855e-05
-2.54506400899369e-06
-1.51676788533986e-05
-2.25477157256089e-05
-8.4815068604507e-06
-3.26949983499747e-05
-3.2110909687365e-05
-2.88567801097895e-05
-3.56574806853193e-05
-5.68075634084376e-06
-3.18257619318326e-05
-5.58538494549898e-05
-2.09598289994887e-05
-7.2746037395139e-06
-3.63107478494294e-05
-2.20809854251139e-05
-3.40705266364153e-05
-3.76436830984188e-05
-3.08856276932963e-05
-8.09151376978858e-06
-1.47714527846257e-05
-4.97080190040331e-05
-1.31406814409731e-05
-2.14237754697028e-05
-7.33164414340394e-06
-9.4054982075217e-06
-1.20521134888804e-05
-3.85164806427364e-05
-1.59533909171149e-05
-1.92815037411386e-05
-1.21497861249763e-05
-3.68107521577555e-05
-8.3451421694541e-06
-9.46048588148929e-06
-3.89873658182157e-05
-1.05587818169259e-05
4.05550210522027e-06
6.0412036774331e-06
-4.13206599555242e-05
-2.57849019751208e-05
-3.30475329071908e-05
-4.90502546842121e-06
-3.23678866542622e-05
-1.50586771465934e-05
-5.06783939813455e-07
-1.77797464631046e-06
-1.72610269452818e-05
-3.23606390655791e-05
-2.91277364815074e-05
-3.49864392979897e-05
-2.19145533094519e-05
-2.0796658993338e-05
-7.94584486649028e-06
6.43433646148027e-07
-3.89319873458081e-05
-1.86670209804988e-05
-3.92894867410418e-05
-2.81131744153474e-05
-1.51843857982545e-05
-1.66146171128299e-05
-2.37330324105361e-05
-1.30393103148902e-05
-1.21835385403341e-05
-3.97884862142885e-05
-2.98448269772776e-05
-7.9066507633509e-06
-2.70428038896531e-05
-2.14388972609497e-05
-1.72757812675944e-05
-1.41608483638479e-05
-1.33232124128746e-05
-3.72329285163338e-05
-1.8229186904456e-05
-3.78603066591849e-05
-2.50502767147924e-05
-6.14073194096372e-06
-2.1438844340972e-05
-3.47611613474538e-05
-8.96013967154136e-06
-9.93983014699023e-06
-3.07834220497502e-05
-1.72387290804268e-05
-2.92747828440729e-05
-2.77542040332564e-05
-1.5112299982796e-05
-9.68517956017377e-06
-2.32923235571553e-05
-2.6600546469433e-05
-6.23597039803962e-06
-2.34182735420841e-05
-1.50528447985999e-05
-2.47221067380839e-05
-2.91399222325176e-05
-2.88406768188109e-05
-2.07115145979292e-05
-5.52537121415027e-06
-2.53997999256134e-05
-4.21032891881352e-05
-1.2450254319427e-05
4.19521546558491e-07
-3.54614207080442e-05
-1.08242967556167e-05
-2.59561335535144e-05
-2.79145196976937e-05
-3.11443923355477e-05
-3.29595495042803e-05
-4.19416840030904e-05
-3.70284908100875e-05
-2.304376742901e-05
-3.19933447605111e-05
-2.66728460874143e-05
-3.16117007527364e-05
-1.05325548191384e-05
-1.04880615473258e-05
-1.04523809815432e-05
-4.56037512321302e-05
-2.54815307760169e-05
-2.82917413836093e-05
-5.76922482745365e-06
-9.79553217358883e-06
-3.35146785248408e-05
-1.51078789374997e-05
-2.16937262864564e-05
-5.72303493509847e-06
-6.67675064863696e-06
-2.57621995729251e-05
-1.52325459904439e-05
-1.43257945952459e-05
-1.43410161092031e-05
-2.67426911671975e-05
-2.41178055081868e-05
-4.5423678305047e-05
-4.30417094824481e-05
-4.04102952272765e-06
-1.42258894812673e-05
-6.35131265234513e-06
-2.01817052326311e-05
-2.17079287739396e-05
-2.15462768878221e-05
-1.32735384444169e-05
-1.08382796974699e-05
-1.45839585515033e-05
-1.1097006386254e-05
-4.06926763558633e-05
-1.96126036599915e-05
-2.54504414908402e-05
-1.63400888571677e-05
-1.52854310092174e-05
-1.3701406463312e-05
-8.05157333956854e-06
6.88615044449142e-06
-2.42433346339157e-05
-3.81018440697041e-05
-1.57575783383093e-05
-1.64143231880228e-05
-2.40932936155153e-05
-1.33789705398873e-05
-1.52349859011384e-05
8.32814501687188e-06
-1.54775827252126e-05
-1.99631331382328e-05
-3.13742897715221e-05
-2.8675290574605e-05
-2.61117200435274e-05
-5.28869193473463e-06
-3.50166988535496e-05
-1.20150943128617e-05
-1.23337556465208e-05
-1.2204349702201e-05
-2.26742416540706e-05
-2.40790300653293e-05
-5.93894641350898e-05
-2.6867007832456e-05
-1.56144561846257e-05
-3.12521729079995e-05
-3.40756406767666e-05
-1.81656209367563e-05
-3.08150876057051e-06
-8.26120599970006e-06
-4.64534353527217e-05
-2.54194369083327e-06
-1.78633393221955e-05
-1.02484242908849e-05
-1.76627604312146e-05
-2.95943469297677e-05
-2.06245885013842e-05
-1.07328774741865e-05
9.53445411177851e-06
1.06621194826252e-07
-2.81307592306779e-05
-2.00372027758928e-05
-3.01621078818462e-05
-2.29350817932433e-05
-2.49403564309696e-05
-1.79280188874833e-05
-1.57715080246571e-05
-3.49615438188543e-05
-2.8161646396808e-05
-2.14413479176057e-05
-3.41157146039639e-05
-4.7419372816969e-05
-1.72215641114896e-05
-2.27305210093495e-05
1.14483773404587e-05
-2.06281646229403e-05
-1.20548115669121e-05
-2.81992822116065e-05
-8.30633447808632e-06
-1.62777515205593e-05
-2.67175999740874e-05
-1.42476963301628e-05
-1.85518940174869e-05
-2.8448468855079e-05
-1.23873186529953e-05
-1.82419232635418e-05
-1.99800593951356e-05
-1.29398901355574e-05
-1.86073365280215e-05
-1.56775317694347e-05
-1.66678311341522e-05
-1.7587015519996e-05
-4.32976272794298e-06
-3.63979342162185e-05
-3.4458128675701e-05
-2.17259308812628e-05
-1.11970960434474e-05
-2.61997120393364e-05
-1.73947079262908e-05
-1.13940937647391e-05
7.78097350326681e-07
-2.76998946051774e-05
-2.25996915156194e-05
-1.67543212373505e-05
-2.13163873893262e-05
6.36839220559658e-06
-2.01244894118703e-06
-3.42754279185794e-05
-7.88692173042961e-06
-1.69230593217072e-05
-1.37269072175885e-05
-2.41338850369723e-05
-1.71485068801925e-05
-2.02423044187785e-05
-3.76534289616372e-05
-2.485087140827e-05
-2.37116215267898e-05
-1.18739498642045e-05
9.74302694635211e-06
-1.64737704331265e-05
1.96464900553254e-06
-1.89093578935522e-05
-1.59093787058711e-05
-2.97707152799552e-06
-5.38777942796055e-06
-1.96450812686045e-05
-1.75375312976043e-05
-1.02436229996986e-05
-4.55906234157404e-05
-2.27704794310317e-05
-2.61438112656104e-05
-3.67295028130881e-05
-3.57365000183516e-05
-1.5385020566694e-05
-2.54332660423508e-05
-3.68847000458319e-05
-3.72780732476278e-05
-3.14153926602423e-05
-2.64679729205089e-05
-1.8015537524043e-05
-1.65008375524694e-05
-2.73904097249098e-05
-9.66584389079219e-06
-1.7413113667794e-05
-1.90730862212192e-05
-3.29251374944113e-05
-1.64111445919961e-06
-6.55063307553115e-06
-1.63096747261244e-05
-3.07960993798628e-05
-1.40679968062925e-05
-2.98016166177348e-05
-5.27458669087967e-06
-1.17145825861327e-05
-1.57178004170517e-05
-3.64394120633004e-05
-1.64795794846427e-05
-6.58709240822863e-06
-1.71145359359248e-05
-2.54447104675333e-05
-1.47701090654367e-05
-6.67276398015192e-06
-1.78652126196263e-05
-5.66943618659498e-05
-1.31097921059278e-05
-8.01632251918059e-06
-2.1618254101137e-05
-1.74441850894962e-05
-2.58287363046242e-05
-1.16524583706233e-05
-9.99923457317436e-06
-5.88069439968911e-06
-1.27466233963524e-05
-4.10816755555537e-05
-4.19576735879304e-05
-2.02870059827342e-05
-1.70888700986646e-05
-4.5587597706444e-05
-3.48155339853865e-05
-3.46553775899397e-05
-7.70117204682757e-06
-2.31907384156056e-05
-1.02688076526866e-05
-2.97715265319561e-05
-1.15213514363973e-05
-2.76232564589108e-05
-1.42812661834455e-05
-5.27750595530941e-06
-6.25096115120765e-06
-2.27264229048037e-05
-3.30287573502902e-05
-2.3472590031726e-05
-3.96998031221272e-05
-2.40458749642125e-05
-2.0223079730205e-05
-1.7766563821997e-05
-3.9466385805144e-05
-9.95804117126535e-06
-8.64722358286353e-06
-2.1439054104298e-05
-3.43216126081104e-05
-2.59068347517717e-05
-2.29851132825275e-05
1.4531884875449e-06
-1.98206704519709e-05
2.65226403099223e-06
-4.78040701509785e-06
-1.24471037269457e-05
-1.44156763925158e-05
-1.48615721583833e-05
-4.48523353020266e-05
-1.42532434258632e-05
-1.92819022544719e-05
-9.58437316932301e-06
-3.11441148231327e-05
-1.04848598928239e-05
-4.99242984142938e-05
-4.86882890284103e-05
-1.01656648232223e-05
2.42134347870452e-06
9.41899479319491e-07
-2.60683499707669e-05
-4.69374587354555e-05
-1.78479249337612e-05
-1.95223481142878e-05
-2.44146609849382e-05
-7.47880564220715e-06
-4.03020650085752e-05
-3.97028901662836e-05
-2.94856329604524e-05
-1.51128869506125e-05
-1.59877122658588e-05
-1.29632288933398e-05
-9.27996081315422e-06
-3.60222877996506e-05
-3.11046679130241e-05
-1.87013267092897e-05
-3.10671739527654e-05
-2.94678958832716e-05
-2.27276508838662e-05
-3.75832335349361e-05
-1.28822274613741e-05
-2.70594652159862e-05
-1.10206512061464e-05
-2.26276012576828e-05
-1.19289117789196e-05
-2.06544298855619e-05
-2.22657474742398e-05
-2.5713529306125e-05
-1.74080931316213e-05
-1.5811653736812e-05
-2.88772156850486e-05
-2.71964488705588e-05
9.39570698687585e-07
-2.23485609885822e-06
-7.57223599747526e-06
-2.09642958802697e-05
-1.0749757769462e-05
-2.50429150719121e-05
-8.64289857051934e-06
-3.48234298467105e-05
-2.25296203120141e-05
-1.56333376831266e-05
-2.11358436461279e-05
-1.95206280758071e-05
-1.37829670603864e-05
-2.25431755647974e-05
-2.37981618805127e-05
-4.32894605290357e-05
-9.16529644802046e-06
1.57247668128636e-07
-4.17799500173692e-05
-4.27164262708073e-05
-3.16614433534013e-05
-3.61419939392391e-05
-3.82251527692476e-05
-2.76701397020955e-05
-2.28150386004818e-05
-2.2773600471053e-05
-3.3464818932096e-05
-4.26898788342664e-06
-3.35582917338641e-05
-1.84904034478557e-05
-2.68561246570364e-05
-2.83290022982591e-05
-2.21507957890933e-05
-3.83838694072701e-05
-8.96834659694408e-06
-1.29156030812592e-05
-2.51901345514117e-05
-9.9361167368264e-06
-1.10195016857802e-05
-1.02427579501107e-05
-6.10114277342922e-05
-2.72615112132025e-05
-2.39515849034875e-05
-8.8213322891455e-06
-7.36437993152247e-06
-3.26513352913553e-05
-8.83942764612474e-06
-8.57360987133961e-06
-1.1240987576038e-05
-2.54914926359984e-05
-4.70733817440039e-06
-8.91846018840965e-06
-4.29037478819669e-06
-3.82674282946755e-05
-3.31017005657669e-05
-1.78384518424516e-05
-2.80801624166684e-05
-3.77051293316011e-05
-1.69350256773143e-05
-8.85711567181129e-06
-2.87009246549146e-05
-2.12509388097554e-05
-1.6175434303192e-05
-1.83838395369769e-05
-2.58197196010999e-05
-1.35011715304002e-05
9.72879055111886e-06
-2.68725679525514e-05
-1.94656026149312e-05
1.94153110563181e-06
-4.42021985166143e-05
-1.86059477591401e-05
-1.99301353953077e-05
1.10078876840175e-05
-1.01094489687709e-05
-1.06353886942316e-05
5.89519872622612e-06
-1.15692230142134e-05
-2.50080633479852e-05
-1.02693629861931e-05
-1.06768126789523e-05
-2.48306169049127e-05
-1.64975299592051e-05
-5.98607152414827e-06
-1.8581895904517e-05
-1.79365700359673e-05
-1.82889652313983e-05
-2.25370186710674e-05
-9.76409130884505e-06
-2.21056944344361e-05
-1.99253688316704e-05
-3.77948403158976e-05
-2.61288993181589e-05
-2.95117215076901e-05
-2.09646547527352e-05
-3.52539713294259e-05
-3.32124012102536e-05
-1.73716470488856e-05
-1.66592344877506e-05
-2.23433274794672e-05
-2.63415070216492e-05
-4.90707013195627e-06
-1.09404705961068e-05
-1.36630154180945e-05
-2.10426924327742e-05
-3.14782726205139e-05
-2.48951160321251e-05
-9.8255441363193e-06
-1.40869751759257e-05
-3.00004427332429e-05
-2.68741437903951e-05
-4.15042954500551e-05
-2.79770322259592e-05
-4.54521422157831e-05
-2.13494741213278e-05
-3.80647582158224e-05
-1.64387157185122e-05
-2.08639581170273e-05
-2.77692407196279e-05
-3.23091637807886e-05
-4.61031773305262e-05
-1.37812027282469e-05
-3.08761457401196e-05
-3.31462355011119e-05
-3.1796562382676e-05
-1.76922710082348e-05
-2.78370134732449e-05
-6.58379227130767e-06
-3.83491325511811e-05
-2.25337636143576e-05
-3.06834656763775e-05
-8.98897647905418e-06
-3.7666286930082e-05
-1.75358505053197e-05
-6.90821162642254e-06
-1.9422589263231e-05
-1.87826033450595e-05
-6.79431480131537e-06
-1.85510517970906e-05
-2.52974289917581e-05
-1.0397585278624e-05
-2.45889611415899e-05
-3.24556953648046e-05
-1.59699246157329e-05
-1.38839932537716e-05
-2.8364338438108e-05
-1.88968196808489e-05
-2.246117800251e-05
-1.57612853526358e-05
5.87649216050853e-06
3.51299971300025e-06
-1.046233458471e-05
-1.57824948114486e-05
-7.52706208953633e-06
-2.15353987547228e-05
-1.84353984636646e-05
-1.65815742491802e-05
-3.17753322098349e-06
-1.29249079936982e-05
-1.44087375534265e-05
-1.17337808943051e-05
-2.09895745110231e-05
-2.19501983641121e-05
-2.57357317708419e-05
-2.29410111540151e-05
-1.6768177171168e-06
-4.60445285120857e-06
-2.42817785247415e-05
-1.84866523416659e-05
-1.77876602043489e-05
-1.98267605181204e-05
-2.05044382990201e-05
-3.00767897375809e-05
-3.70928763489196e-06
-3.59679150075412e-05
-2.61420511146711e-05
-4.00465630106993e-05
-5.98204974404759e-06
-1.60695327989079e-05
-2.98349925724125e-05
-8.37982941796563e-07
-9.68155266937401e-07
-3.09488396947377e-05
-3.98570068385437e-05
-2.62332009422677e-05
-1.25380081848583e-05
-1.69396274055483e-05
-9.09497537667579e-06
-3.11838862909037e-05
-1.17243440340703e-05
-3.13779977972555e-05
-7.06334753121791e-06
-1.85121135554973e-05
-1.29428679655352e-05
-1.99116596327789e-05
-1.32880581127109e-05
-1.23357824040852e-05
-4.49742295476518e-06
-2.94943784027245e-05
-2.64635744550935e-05
-2.8808008537647e-05
-1.43135231044263e-05
-2.03418694351317e-05
-1.32773594603319e-05
-1.71984046332412e-05
-3.45158542729486e-05
-8.92897730378796e-06
-1.95429920776068e-05
-1.7408640409164e-05
-4.06818215914947e-05
-8.06290253713798e-06
-1.90920030600131e-05
-2.16606046544493e-05
-1.99070525999551e-05
-1.2648324444845e-05
-2.77814322881836e-05
-2.47005440401045e-05
-3.56954004196748e-05
-1.53750905431263e-05
-1.33199113438887e-05
-1.87411495306447e-06
-3.30342254716946e-05
-2.41185319379945e-05
-1.91983399208044e-05
-3.57333400299516e-06
-2.64925214686113e-06
-4.74415778205784e-06
-8.93359993824831e-06
-5.29197930330799e-06
-2.89886335449139e-05
-1.6987260467101e-05
-2.21749054402649e-05
-1.42769219030933e-07
-2.25148343506609e-06
-1.12290089995735e-05
-2.31846412594833e-06
-2.90689037173928e-05
-1.17911602403336e-05
-5.04580234450124e-05
-1.69088870401766e-05
-2.03638315084402e-05
-1.36637244196514e-05
-3.44284959262412e-05
-2.55567011276498e-05
-2.07568162124372e-05
-3.51986858429208e-05
-6.36453620236738e-06
4.49548466098306e-06
-7.12377067797184e-06
7.77109186758144e-06
-1.96945885620108e-05
-1.74704432996133e-05
-1.47947812372383e-05
-2.80914159426162e-05
4.7431779634952e-06
-1.46012693016661e-05
-2.91901206293953e-05
1.55282966604099e-05
-2.93952862183025e-05
-2.84217839131284e-05
-1.07463408377096e-05
-2.84396215243373e-05
-2.05105200192781e-05
-2.24473262907507e-06
-3.70175426771477e-05
-3.43508976246075e-05
-1.13771508913211e-05
-3.10884939315112e-05
-2.7812973278148e-05
-1.37207715072841e-05
-2.03043059854765e-05
-1.53352104369157e-05
-2.53586214491149e-05
-2.91740507116045e-05
-3.06012899026225e-05
-1.14875848670052e-05
-4.04054741970625e-05
-1.04442082102004e-05
-2.91276173052454e-05
-2.29047803155178e-05
2.77341000589192e-06
-1.57748826399892e-05
-4.01768732796544e-05
-2.95081142963432e-05
-1.67799895674644e-05
-3.44449309110385e-05
-1.78059464856657e-05
-2.50365381013226e-05
-2.41925302125805e-05
-5.13334676654067e-05
-1.73068616988395e-05
-3.03975919243878e-05
-1.34884886510837e-05
-3.56061647734159e-05
-2.83442779428086e-05
-4.49059404624209e-06
-1.45898849440456e-05
1.45430929689733e-06
-9.81602801884655e-06
-2.50791911411817e-05
-4.20347412679211e-05
-2.60457919762933e-06
-1.20812711738657e-05
-2.23655353699614e-05
-3.33807442092924e-05
-4.05844144255464e-05
-1.182275826129e-05
-2.31655656281043e-05
-1.02910399083216e-05
1.26615785081448e-05
-2.80194095110383e-05
-7.54416660193894e-06
-1.51688342150905e-05
-7.9964152538436e-06
-3.38020804986013e-06
-3.46473761671474e-06
-9.3938134007825e-06
-9.05753846216707e-06
6.00379161780979e-06
-1.06084730991284e-05
-1.72840332299034e-05
-2.03055605684925e-05
-1.21435317902712e-06
-1.61515088248918e-05
-2.55925655023262e-05
-1.31707411511006e-05
-2.39449676726645e-05
-2.30204525091801e-05
-1.12367338825461e-05
-2.69932688238081e-05
-1.86834990483105e-05
-3.55504477682733e-05
-3.93467377885092e-05
-2.70158315635553e-05
-2.91723951605441e-05
-2.07847778901303e-05
4.40356144167806e-06
-1.80555948762199e-05
-4.20535232089148e-05
-2.39518952356032e-05
-1.08828750872534e-05
5.5046057761505e-06
-1.2975855061167e-05
1.27512332078629e-06
-3.77948110139334e-05
-3.56617822962496e-05
-1.72400615769014e-05
-4.72433088082142e-05
-1.43184725307183e-05
-2.36636305592842e-05
-3.25572579851467e-05
-2.38524451585094e-05
-3.51479606228966e-05
-6.00413658472827e-06
2.3469340547039e-07
-1.02146419370167e-05
-2.5854235798225e-05
-2.12174643877746e-05
-1.56397085706749e-05
-2.06121014742447e-05
-2.21561187009907e-05
-1.49613982973453e-05
-1.90056597155999e-05
-2.17681892409247e-05
-3.03101961592867e-05
-3.66549288891838e-05
-8.70302824230687e-06
-3.81743991825972e-05
-2.67016147766611e-05
-1.29001099302713e-05
-3.42574880574299e-05
-1.95137907909658e-05
-2.4829536419957e-05
-2.34595362734989e-05
-3.32182188459281e-06
-1.42929566132031e-05
-6.15997032652972e-06
-2.21873829065388e-05
-1.38242493479723e-05
-1.37767571237593e-05
-5.68864071080456e-06
8.97168366511093e-07
-1.83862308201846e-05
-3.40924634259059e-05
-1.71760155616738e-05
-2.04750920010976e-05
-2.71134075260461e-05
-2.74582252118977e-05
-1.59055670633995e-05
-3.53042649163639e-05
-1.95208625429989e-05
4.72597671751645e-06
-3.09620018120751e-05
-3.16360329575977e-05
-2.40180121362607e-05
-8.75905712918242e-06
-1.6633395633587e-05
-1.52807410884054e-05
-3.88678869831018e-05
-1.29248602169005e-05
-1.07205882465341e-05
-3.2501793902727e-05
-3.39292746568018e-05
-1.7288341880215e-05
-4.60049142748386e-05
-3.52545845889464e-05
-5.83721193632295e-06
-2.60226095722972e-05
-3.56026194237847e-05
-2.98436125656202e-05
-2.64117061545963e-05
-2.346057325735e-05
-1.80123216928449e-05
-1.10990569480537e-05
-2.30738614856828e-05
-3.47940403676539e-05
-1.25084478730942e-05
-1.53529714678762e-05
-4.29700554663592e-05
-4.25297358793302e-05
-1.62606086678897e-05
-1.451045966777e-05
-3.69702256017287e-05
-1.24150505140745e-05
-1.84961030954367e-05
-1.40643115848021e-05
-3.35374848557326e-05
-9.24904740490073e-06
-2.69589367006623e-05
-1.30427562548033e-05
-2.13896083767892e-05
-9.76732757244883e-06
-2.7673571664559e-05
-2.49603496370379e-05
-2.22195811542874e-05
-2.11523667633253e-06
-6.70933392926215e-06
-3.14576265224453e-05
2.59006330284712e-06
-2.5260979272169e-05
-7.71082185662225e-06
4.00374689755321e-06
-3.40287648831512e-05
-1.804854920195e-05
-1.64171261207751e-05
-1.78859462762142e-05
-3.16516423295751e-05
-1.80943217359781e-05
-3.41095325385845e-05
-2.12612536956358e-05
-2.39533529749247e-05
6.01636903131163e-06
-1.96579620067442e-05
-2.59299361869729e-05
-3.89112218390083e-06
2.07222661823454e-07
-1.20193150957811e-05
-2.00298918631927e-05
-2.36773974203812e-05
-9.52535296885177e-07
-1.43642376335859e-05
-2.33018676034175e-05
-2.76155391652029e-05
-3.58193593686431e-05
-2.20964582431982e-05
4.04043736437425e-06
8.03018507223427e-06
-2.27000859810833e-05
-3.59277499253933e-05
-1.64797091064731e-05
-2.39966263235311e-05
-4.12771322269259e-05
-6.11359362274312e-06
-2.11089734688685e-05
-2.90148572923975e-05
-1.85580818785793e-05
-1.16479103333007e-05
-1.82998166156015e-05
-9.7567544349993e-07
-1.98626086923942e-05
-2.25260289169024e-05
-1.87961418530482e-05
-1.88899227271063e-05
-1.85878121008168e-05
-1.12051199906277e-05
-3.25697520736065e-05
-3.22281285728591e-05
-1.59603022358084e-05
-1.02487466275859e-05
-1.90438207594325e-05
-1.22333827823298e-05
-1.71745278521184e-05
-1.63519403067585e-05
-3.60106087336977e-05
-2.98428219636641e-05
-1.63666629015009e-05
-3.61793196646791e-05
-1.96257517010374e-05
-1.48319068159548e-05
-1.69887090479219e-05
-1.77692571598031e-05
-2.16926126409241e-05
-1.12811237591689e-05
-4.68258052423745e-05
-1.48855607734337e-05
-4.02876289834315e-05
-1.09594180090493e-05
-2.86350518558327e-05
-2.88540825326968e-05
-4.36117932481015e-05
-1.61196128670879e-05
-9.17658965348151e-06
-1.79404919702524e-05
-1.49746640342362e-05
-2.33566228072449e-06
-1.82134292665534e-05
-4.82623168006406e-05
-3.16994655061509e-05
-1.75141673300477e-05
-2.01796634948727e-05
-2.39450416491597e-05
1.63852824289519e-06
-1.83018027227458e-05
-2.04485278795821e-05
-3.65438322755444e-05
-4.02248009322259e-06
-2.84517198988413e-05
-2.62663109637609e-05
-2.83830617597061e-05
-3.60058612036674e-05
-3.25380552170166e-05
-2.07474603944927e-05
-2.61772038499512e-05
-1.87831051287811e-05
-9.38420306590626e-06
-2.51967471185602e-05
1.65074527732502e-07
-5.25056184101324e-06
-1.73505976833295e-05
-2.48000930255053e-05
-1.62116793288735e-05
-4.19968539631792e-05
-1.8713638889048e-05
-2.85919631688693e-05
-3.23580045766255e-05
-1.40107387524247e-05
-2.96102939408836e-05
-1.64009217926397e-05
-3.43866820982526e-05
-2.65922964135129e-05
-2.97638412811748e-05
-1.8925400691785e-05
-1.44399307974693e-05
-3.09197488753671e-05
-2.50266992852735e-06
-2.53494954513909e-05
-3.87236854752366e-05
-3.7271000022228e-05
-3.96579907187062e-05
-2.49386209384708e-05
-1.86345567900223e-05
-1.0825577868957e-05
-4.60867980715694e-06
-3.02483354442735e-05
-8.00880462068651e-06
-1.55754453724781e-05
-3.9056899962611e-05
-5.26860082188974e-06
-5.5904050354673e-06
-6.76936078939258e-06
-2.26860933976243e-05
-2.43684725841159e-05
-1.41826097750553e-05
-2.32287815844513e-05
-3.58396447903783e-05
-2.81811468057026e-05
-8.3031262457145e-06
-5.99617752359352e-06
-3.94101104933914e-05
-9.51050630740413e-06
4.77729107159187e-06
-3.53976366813262e-05
-2.85820399795753e-05
-2.80131104434646e-05
-3.39938102180736e-05
-1.03215112713709e-05
-1.02830297740358e-05
-2.02278141326058e-05
-1.89624537445242e-05
-6.46661555268047e-06
-1.86819660068241e-05
-1.43335351940742e-05
-3.37445918627086e-05
-1.11804936544658e-05
-4.14853653479154e-06
-6.31137019599094e-06
-1.61504950371952e-05
5.24393396971927e-06
-2.60277263782058e-05
-4.06754950362196e-05
-1.21330311771775e-05
-4.44572323343411e-05
-1.85153783005268e-05
-2.41260958948667e-05
-4.4204723287595e-06
-3.47364884480127e-05
-3.82371929252374e-05
-3.22489788031085e-05
-1.17597884538915e-05
1.58673718133013e-06
-8.45190467166887e-06
-3.20526185970442e-05
-1.3387553575829e-05
-2.12050128819493e-05
-2.13417605999141e-05
-3.13996510091585e-05
-1.06541447413569e-05
-2.92148835997093e-05
-1.28887213312876e-05
-2.64569662286535e-05
-3.88808174235216e-05
-2.13692448934529e-05
1.29400953252643e-05
-2.1122328181195e-05
-9.88390713100635e-06
-2.96914151861113e-05
-1.79865629980342e-05
-2.93592259116794e-05
-2.03895749515387e-05
-1.72303321807672e-05
-3.85696918366038e-05
-1.32311718217276e-05
-3.16319320356516e-05
-4.05162109316581e-05
-2.81726012185153e-05
1.56624560855098e-06
-4.85385883006792e-05
-5.8795099711292e-06
-1.13792440590056e-05
-1.02262748493967e-05
-2.44532486980719e-05
-2.59730303529102e-05
-2.68378437899202e-05
-2.384054801228e-05
-2.21878107766419e-05
-2.32458871786575e-05
-2.88420344555617e-06
-2.29076085798023e-05
-3.46958424558763e-05
-4.71688871908895e-05
-3.5190898013641e-05
-1.11111586053311e-05
-1.21654590836674e-05
-4.43436853510089e-06
-9.74709222919232e-06
-8.3925529902562e-06
-4.023415951981e-05
-1.67539498132675e-05
-2.10838811443305e-05
-2.51165700943194e-05
-8.05435482617474e-06
-2.44676767966819e-05
-1.14016864566142e-05
-2.02372557234029e-05
-4.07465393799969e-05
-2.86159198079571e-05
-2.77898629766439e-05
-3.37993671112e-05
-2.82107154322025e-06
-1.35560539172792e-05
-4.31914980508029e-05
-1.19451497143581e-05
-2.10046561842253e-05
-6.56900220920183e-07
-1.46795211356728e-05
-2.85016240115801e-05
-3.77885781483761e-05
-2.08238518963945e-05
-1.85135910468776e-05
-3.73267286250337e-05
-2.5725393749202e-05
-1.79341810598002e-05
-1.769373887509e-05
-3.00241478953263e-05
-2.2752674409097e-05
-1.58720206416512e-05
-2.40888460852389e-05
-7.49020985495703e-06
-1.46747263486744e-05
3.66771159636972e-06
-1.40858995577699e-05
-3.25827155069305e-05
-3.04638158152918e-05
-3.35305252491431e-05
-1.41813791615686e-05
-3.59269705468366e-05
-2.79732642452289e-05
-2.88038971988588e-05
-3.12163038806467e-05
-1.4781069626739e-05
-1.40157359597194e-05
-3.0009316181164e-06
-1.4834151346163e-05
-1.31419976715952e-06
-1.50894373431159e-05
3.27086407465673e-06
-2.99649502890768e-06
-1.03129870689319e-05
9.80648404785463e-06
-3.69159668421588e-05
-7.3152237831673e-06
-4.51449301942325e-05
-2.26067030478201e-05
-3.86703447569516e-05
-3.79161598660809e-05
-2.88423681473983e-05
-2.01224396572077e-05
-1.24423579141685e-05
-3.86767512445711e-05
-3.14765639506899e-05
-1.2575344923284e-05
-1.42165698923703e-06
-2.71914890129862e-05
-2.48010409618853e-05
-9.67888229816793e-06
-1.85584311343855e-05
-3.44640062565302e-05
-6.95445938202406e-06
1.26651003409501e-05
-2.64143145675862e-05
-2.42937860547616e-05
-2.81057201632261e-05
-1.92772435241005e-05
1.04887910882564e-06
-2.41027486381787e-05
-6.8323182771837e-06
-2.90325336803639e-05
-1.50633086945946e-05
-2.869269043192e-05
-1.76992321832928e-05
-4.97326994358668e-05
-1.12509192702161e-05
-3.5359423622912e-05
-2.36345757671051e-05
-8.41782945744312e-06
-4.53623776716007e-05
-1.83383842041104e-05
-1.89414464346094e-05
-2.7407917040813e-05
-4.2828507200585e-05
-2.74702055356672e-05
-1.34695371558846e-05
-1.61137745635098e-05
-5.7856977302052e-06
-2.95674039342149e-05
-8.68334135106576e-07
-1.99639465912575e-05
-2.35869000949299e-05
-1.91327549019703e-05
-6.02554686117561e-06
-1.91426901057736e-05
-3.22477357928225e-05
-7.5748807530372e-06
-2.64388450016148e-05
-6.12576356499234e-06
-1.58681421241383e-05
-1.10536034936123e-05
-4.6034890317425e-05
-6.09240018878402e-06
-2.22027343279198e-05
-4.62505855668489e-06
-1.07655286933029e-05
-2.5774380199755e-05
-4.44382437129051e-05
-1.52670458060895e-05
-9.74195865823261e-06
-3.55769601688375e-05
-3.45463058096284e-05
-8.15669234548206e-06
-1.96875778237157e-05
-6.40060141320271e-06
-1.18601633732444e-05
-3.94410909231923e-06
-2.20315700431701e-05
-2.12342951997947e-07
-4.17881303921391e-05
-1.33645507387604e-05
-2.42850783517816e-05
-9.21867804485375e-06
-1.61585886973211e-05
-3.65327665540837e-05
-2.11415901722398e-05
-3.13767368601418e-05
-2.95948450651162e-05
-1.59846058420463e-05
-5.75273510913988e-06
-3.95442304201125e-05
-2.63277048746245e-05
-2.53531287297397e-05
-2.21566237728856e-05
-1.56643021396344e-05
-4.96463796275184e-05
-2.58733883349698e-05
-2.20037039864267e-05
-4.36294309431892e-06
-1.21965114517993e-05
-2.19987146403769e-05
-1.74002742896879e-05
-1.72788864701878e-05
-2.80393894712386e-05
-1.41274565544056e-05
-1.43609095051543e-05
-1.70642766788041e-05
-1.68682440528481e-05
-2.17930509768041e-06
-2.20085151705683e-05
-4.38190973809685e-06
-2.51980641786693e-05
-1.32517625661167e-05
-2.84706220974722e-05
-1.52279652508386e-05
-2.0695842966154e-05
-1.96502828499131e-05
-2.58315679128702e-05
-2.09706760760075e-05
-7.67084756319428e-06
-7.28622787230306e-06
-4.39568294336047e-06
-2.82443052075666e-05
9.73413993557206e-06
-2.6878523048136e-05
-3.35248247599553e-05
-2.38827809652972e-05
-3.24214888595003e-05
-3.99640335311267e-05
-1.88623868383623e-05
-4.2737816126307e-06
-3.93332270497918e-05
-2.48813804750042e-05
8.45064716050367e-06
-3.10901897960167e-05
-2.77878520198505e-05
-2.2582579042499e-05
-4.21582600894942e-05
-2.08965209538186e-05
-1.99672979807745e-05
-1.99443698563248e-05
-2.64255063559282e-05
-1.57077951933635e-05
-3.70937853510671e-05
-1.95974550100389e-05
-8.22986792005438e-06
-9.35720365879536e-06
-1.83788506771313e-05
-2.13888932636555e-05
-3.25903814292398e-05
-1.87317416047244e-05
-5.92801407817641e-06
-8.97378078169131e-06
-2.96749888348403e-05
-3.58499444540224e-05
-2.51737314344993e-05
-3.41674187597213e-06
1.04823836990687e-05
-2.19142356962635e-05
-2.82457170434431e-05
-3.34436948483189e-05
-2.38527081590621e-05
-2.14836595541208e-05
-1.70538093455717e-05
-7.43811893453647e-06
-1.03846745955617e-05
-2.37792633907693e-05
-9.21068444139523e-06
-1.76934251577665e-05
9.13606190517242e-06
-2.69365784724552e-05
-4.48563071773499e-05
-2.53827932864609e-05
-2.43627898872619e-05
-1.81965256441141e-05
-7.08021783431732e-07
-1.53506892380373e-05
-1.44308824809662e-05
-3.71608850535714e-05
-2.51534340955178e-05
-2.18412303663697e-05
-2.86295622851313e-05
-4.96564216254932e-06
1.38152398048859e-05
-2.72989458590966e-05
-1.10829118919327e-05
-2.59181075443204e-05
-1.56712801948812e-05
-8.64776819623183e-06
-3.13866372943452e-05
-1.26123953021713e-05
-2.73275052759059e-05
-2.7531374194004e-05
-2.27354207795608e-05
-1.21211312016355e-05
-1.05927922266444e-05
-1.82249352499927e-05
-9.69742158653358e-06
-3.0381807954079e-05
-3.9215670169833e-05
-3.41044189530948e-05
-2.55748705889017e-05
-3.85656279196597e-05
-4.67831042565502e-06
-2.82265009575746e-05
-1.5385886867788e-05
-2.49116709844805e-05
-1.37810912234057e-05
-1.4817493925162e-05
-1.06220432909438e-05
-1.6474754314252e-05
-2.46669927001698e-05
-3.10198027326651e-05
-1.71255170576939e-05
-2.55775841789898e-05
-1.75911221200222e-05
-3.77910711693344e-05
-2.29481171003236e-05
-1.55245288854018e-05
-1.01686503945621e-05
-2.59547278349078e-05
-3.16476439365654e-05
-3.7239896207901e-05
-1.99712254981381e-05
-3.09375954868744e-05
-1.65481246229589e-05
-2.36737002284249e-05
-3.93569570438151e-05
-1.67330853964397e-05
2.07114104368116e-06
-1.93723110641307e-05
-2.76636053852669e-05
-3.55935673366899e-05
-3.15056992187475e-05
-1.81930228749812e-05
-3.48564231737766e-05
-4.37125748159752e-06
-1.75866077521394e-05
-2.33634780222324e-05
-7.73965300708532e-06
-3.49674788194862e-05
-1.31191094939999e-05
-1.23315967110598e-05
-1.8180237343427e-05
-1.93409836245162e-05
-1.08711253242076e-05
-1.8458300155147e-05
-1.7729874575085e-05
-9.33623735788475e-06
-1.87422056233818e-05
-2.69777110550557e-05
-2.03617657993881e-05
-7.63454096158801e-06
-1.18018164509642e-05
-2.55148525027069e-05
-1.84604381021748e-05
-1.5026407379961e-05
1.29239726478076e-05
-3.52906089681244e-06
-3.2553418233339e-05
-1.22874635647857e-05
-3.58187238639544e-06
-1.82934517331055e-05
4.20524766796559e-06
-3.16523697367393e-05
-5.066848932951e-05
-1.27225453450575e-05
-1.83372318877051e-05
-4.64641237602708e-06
-9.39733820259855e-06
-1.01712105090087e-05
-1.8745403669907e-05
-3.4275999275517e-06
-9.00627355470526e-07
-3.04106903264514e-05
-3.85691992716809e-05
-1.16919849072721e-05
-1.34553269547264e-05
-3.68020540172447e-05
-2.68357822805822e-05
-3.2966204145454e-05
-3.48210853482828e-05
-3.02668747418936e-05
8.77904909188993e-06
-1.06021137698083e-05
-2.88119528948184e-05
-1.90100482150432e-05
-1.64888096248755e-05
-2.99693913238356e-05
-3.26506063649208e-05
-4.60440253474934e-05
-3.34052391796541e-05
-2.31505042768967e-05
-3.89016445851963e-05
-9.76273530571331e-06
-2.03396729447973e-05
-1.40028191984381e-05
-2.23793309383508e-06
-3.86071954485068e-05
-8.02124372457409e-06
-4.48821534361431e-06
-4.63266577529946e-06
-5.17845355874677e-06
-3.9815540478971e-05
2.65016459961023e-06
-2.79205657314822e-05
-2.71657565594976e-05
-1.37355173467141e-05
-7.8319475188143e-06
-7.2221788671673e-06
-2.65187599417559e-05
-1.46252916877543e-05
-3.66268484568048e-05
-9.72043624311697e-06
1.88650022817162e-05
-5.9696950842947e-06
-9.42888801148264e-06
-2.93678974700727e-05
-2.77326220187348e-05
-3.35087718599726e-05
-3.7252114945723e-06
-3.80778806552647e-05
-3.06841853466658e-05
-2.88123132508254e-05
-2.18376778350173e-05
-2.2916375157173e-05
-2.15749220971606e-06
-3.68703094108747e-05
-2.35418923303332e-05
-6.61970120919965e-06
-5.54748616217758e-06
-1.57397270308553e-05
-2.33406752449426e-05
-2.06988792417028e-05
-1.90052266128532e-06
-2.00928907590121e-05
-1.8837861410686e-05
-2.7393391474449e-05
-1.7763825649704e-05
-1.48936779797586e-06
-4.60407297664546e-05
-9.64018950102358e-06
-2.25749509473041e-05
-2.42160193943402e-05
-1.79061530647232e-05
-1.31837641403666e-05
-1.85088080523364e-05
-1.29263901662962e-05
-2.66413943944135e-05
-2.40868108110497e-05
-3.02707769941649e-05
-1.11362001651677e-07
-1.42850787839654e-05
-2.4694720713577e-05
-1.61443313362658e-05
-2.08115156913964e-05
-2.21607011146874e-05
-2.17854295091083e-05
-2.27399282726337e-05
-1.37791239794866e-05
-1.25108110556003e-05
-1.09472770814578e-05
-2.10901692337337e-06
-1.2491406993829e-05
-3.29131799135165e-05
-4.16793787557907e-06
-2.6215897138466e-05
-3.48102301962446e-05
-8.72909263790147e-06
-4.48095621028913e-05
-1.58914009213962e-05
-8.23591041409652e-06
-3.67421448483998e-05
-2.48446252070141e-05
-1.16912496682748e-05
-2.38086463654847e-05
-3.34573310532789e-05
-2.06917508099156e-05
-2.51663898126798e-05
-1.37112135147135e-05
-7.35307981173687e-06
-1.65311588818071e-05
-1.71609356610283e-05
-2.10122862343391e-05
-1.85498091694685e-05
-4.28755370864468e-05
-1.17849929343173e-05
-2.16546904040874e-05
-2.60464382706292e-05
-2.71806762844731e-05
-3.70073086428448e-06
-2.02044080942099e-05
-1.95265225105574e-05
-2.2501102341015e-05
-1.66844995522719e-05
-1.52664565436687e-05
-8.22864003187413e-06
-1.44924624712483e-05
-2.3257906725971e-05
-9.12836301869374e-06
-2.70074254806256e-05
-1.56337603992482e-05
-2.06095979348628e-05
-4.20023826258198e-05
-2.48357538888123e-05
-9.55917151055713e-06
4.63302833795958e-07
-1.49262519959473e-05
-2.73204168380731e-05
3.46379875617861e-06
-1.27832290449825e-05
-3.47278317754495e-06
-1.64263655438296e-05
-1.62016939620816e-05
-3.64861785967341e-05
-1.97520267160787e-05
-2.80909305752553e-05
-2.26772769706686e-05
-5.04293605625883e-05
-2.65607205390644e-05
-5.5071245943595e-06
-2.97412967443915e-05
-1.52060200769765e-05
-1.77784584029996e-05
-2.04065745879607e-05
-6.30896799666095e-05
-3.76542756547049e-05
-1.19113795739386e-05
-1.32284860100389e-05
-2.79909582173379e-05
-2.82804181375815e-05
-2.67731532625139e-05
-1.45334338598641e-05
-2.09106386566065e-05
-5.18199970891108e-05
-2.69760467206259e-05
-1.32633346085644e-05
-2.27364612548832e-05
-2.49510072587837e-05
-3.5908893201703e-05
-2.57091623776264e-05
1.65998180565702e-06
-3.80680143343613e-06
7.19429803663754e-09
7.32741298702676e-06
-8.14668380744642e-06
-2.25265784970507e-05
-1.7779428521377e-05
-5.06015764437447e-06
-3.03103156495243e-05
-2.32619508705211e-05
-3.10155419180283e-05
-2.65547716262901e-05
-2.78768526384817e-05
-3.96842496663603e-05
-7.21150691058559e-06
-2.58386568520617e-05
-8.72103291170973e-06
-2.64057719165435e-07
-8.2123624115286e-06
-1.47655352616454e-05
4.39803882241992e-06
-2.89917389137634e-05
-2.75284437886703e-05
-1.93477311205688e-05
-2.2381877006402e-05
-1.05314243517184e-05
-1.41748265120289e-05
-1.59558726165468e-05
-2.55317779499551e-05
-6.68156628843346e-06
-4.55252226164655e-05
-1.70368594669763e-05
-1.17461516029778e-05
-1.69229948072048e-05
-2.91219843271173e-05
5.92699504354242e-06
7.69348701908412e-06
-1.28015910396674e-05
3.51272429725106e-06
-2.65170295300263e-05
-3.75520960521138e-05
-2.31124382516259e-05
-3.08390259493132e-05
-2.97640579242277e-05
-1.13616616798241e-05
4.90612972407084e-06
-1.7474430492039e-05
-2.76771237723483e-05
-1.69618924318431e-05
-4.28398640326922e-05
-2.09079680749175e-05
-1.6728142031894e-05
-2.09761303624632e-05
-4.08575120644791e-05
-2.14256881100675e-05
-3.27174795650601e-05
-3.12396170608191e-05
-2.49945023982201e-05
-3.83597084933511e-05
-9.52300135098701e-06
-1.70997447030319e-05
-2.80512116204562e-05
-1.46652831367509e-05
-2.790819733895e-05
-2.47284043992773e-05
4.65478145920561e-06
5.15191035255355e-09
-3.13976274505729e-06
-3.13253087405822e-05
-7.3526256909718e-06
-1.25382853440466e-05
-2.62239607573853e-05
-3.31901203048175e-05
-3.2266527324006e-05
-1.79867547827995e-05
-2.93666243909934e-05
-2.7982432063329e-05
-3.42027260861462e-05
-3.26915848835936e-05
-2.75803975209719e-05
-3.36671113710042e-05
-1.67854433025145e-05
-1.22651975632286e-05
-4.01490186284758e-05
-1.7443322978176e-05
-2.60939443509602e-05
-3.11684591374222e-05
-3.16878849683947e-05
-6.18603045143349e-06
-1.94506363037686e-05
-3.03955967457876e-05
-4.02731244445356e-05
-2.5588970149958e-05
-2.60190005267717e-05
-3.34811765118173e-05
5.0287774307646e-07
-2.63203699049412e-05
1.50059817190273e-05
-3.52561811795854e-05
-3.60607292587671e-05
-3.35021390258208e-05
-2.18379812368877e-05
-1.85533642222477e-05
-3.94020945643371e-05
-1.49674454009852e-05
-1.09552740367913e-05
-4.9686688026552e-05
-4.54633913101671e-08
-1.0773580248511e-05
-2.75379109820454e-05
2.05310174581412e-05
-2.37351573722602e-05
-3.04222034543346e-05
-1.83677694997716e-05
-2.60509925987176e-05
-2.28827246744631e-05
-1.85168594821005e-05
-2.38047679776357e-05
-1.88545797204272e-05
-4.00860853900993e-06
-1.36022762971862e-05
-3.62986947225091e-05
-2.0789317341298e-05
-1.71886798959485e-05
-9.15611479853691e-06
-3.29748622349511e-05
-7.58815168465719e-06
6.89493710400068e-06
-4.38297443825299e-05
-2.09994763549944e-05
-2.48402933056241e-05
8.76924628416938e-06
-3.07378472547675e-05
-1.63542521942382e-05
-1.86219055470475e-05
-3.7849322903817e-05
-1.14221566462928e-05
-1.81637217652998e-05
-5.00799162165276e-05
-3.63921352306219e-05
-1.17525534563657e-05
-2.36340060167025e-05
-2.23978338269044e-05
-3.72903720113965e-05
-2.92483741739985e-05
-2.64161373346075e-05
-2.30104511455243e-05
-2.23180492566266e-05
-2.54226736419108e-05
-2.81360045610126e-05
-3.31777129967879e-05
-2.58324638296407e-05
-1.55743701657809e-05
-6.79041289046981e-06
-6.04628086206561e-06
-1.22992979342391e-05
-2.80074474901344e-05
-1.40153712554741e-05
-1.20781836162612e-05
-4.36956780700568e-05
6.8256430057446e-07
-4.59910634753768e-05
-4.83667208150871e-05
-2.74012468118605e-05
5.36721042512525e-08
-1.59253304973018e-05
-3.09603318260157e-05
-3.79417470142528e-06
-3.00832737816739e-05
-2.11128920941866e-05
1.53061579453635e-06
-4.22546985895058e-06
-1.62912429431473e-05
-3.14714554085786e-05
-2.25392057235371e-05
-2.40824726363039e-05
-3.84031701970036e-05
-2.50652833200123e-05
-1.73697257303451e-05
-2.69757781604274e-05
-2.03064908538544e-05
-2.8890419861908e-05
-2.15335072421569e-05
-2.57719968718974e-05
-2.2080094750866e-05
-2.68100881509384e-05
-1.15370481440531e-05
-2.93038205595814e-05
-1.73071667657537e-05
-2.13824938214529e-05
-3.15397290374019e-05
-7.65219438068441e-06
-3.73706416265444e-05
-2.01744609400161e-05
-3.66098681046317e-05
-2.30882716775764e-05
-3.82419825229865e-05
-3.53166565410228e-05
-2.12201541273989e-05
-2.52631599909202e-05
-2.62050186921331e-05
-1.66763855480679e-05
-2.53111117892237e-05
-3.23732320977237e-05
-2.00315781288007e-05
-1.53107414279472e-05
-1.85705199599579e-05
-1.44616837401156e-06
-2.62742690935794e-05
-5.04260913912484e-06
-1.00385610112378e-05
-2.36276655498355e-05
-3.60599996865346e-05
-1.64138284138689e-05
-1.88923462899928e-05
-3.24799441955904e-05
-3.82706768042897e-05
-1.77252072064137e-05
-9.41645815082862e-06
-2.28725126448723e-05
-1.33128207928714e-05
-4.46705435396153e-05
-1.85791920609126e-05
-2.9685631369136e-05
-3.68453443514589e-05
-7.32653288910507e-06
-3.0466703464962e-05
-3.86624215788765e-05
-1.44313593599389e-05
-4.45574843678078e-06
-2.69450486122567e-05
-3.01696092589461e-05
-1.95803151228393e-05
-1.9784134063714e-05
-3.51689726844987e-06
-2.39234085465656e-05
-2.07193839755984e-05
-2.82399339161207e-05
-2.18201610487823e-05
-1.43044876472839e-05
-1.67069310263896e-05
-1.52145151307944e-05
-1.49931803382302e-05
-2.50053768603792e-05
-1.61251809663908e-05
-3.58463355636109e-05
-2.25848154412157e-05
-2.46689467284419e-05
-2.21064347397345e-05
-2.83327885857146e-05
-2.48149834174206e-05
-1.05336587219571e-05
-2.89122238301637e-05
-2.92325016119388e-05
-2.8178871849347e-05
-1.21440764470566e-05
-1.84178427301695e-05
8.64588861472644e-06
-2.49159289381344e-05
-3.30592977978194e-05
-1.1914482448953e-05
-2.35009003825735e-05
-2.60988369053062e-05
-9.70020205658557e-06
-2.92656374058366e-05
-3.49575508248361e-05
-2.58001372607979e-05
-2.73161001707697e-05
-1.31209463227228e-05
-2.70378387549433e-05
-3.36739362787174e-05
-8.62470501109004e-06
-2.32331597122332e-05
-1.94551745552186e-05
-3.71821198579365e-06
-1.41430903374617e-05
-2.12249178397545e-05
-1.27246921255013e-05
-2.40399684084883e-05
-3.12813727016143e-06
-1.74028633692728e-05
-2.52481460500437e-05
-2.77234548550911e-05
-2.10293889244417e-05
-8.00739183480761e-06
-3.04360881419123e-05
-2.32244696435237e-05
-3.16363945021146e-05
-2.42764189392059e-05
5.36032435201375e-06
-3.25068012977747e-05
-2.83775569658061e-05
-2.33015645304984e-05
-1.5544531062133e-05
-3.45950055225106e-06
4.35000503450039e-06
-1.2152979988082e-05
-3.70456943373442e-05
-9.71549299728192e-06
-1.72163566591407e-05
-3.63842456468459e-05
-1.68934740816119e-05
-2.73755022595957e-05
-2.99377165460246e-05
-3.69594905048912e-05
-2.28220174653621e-05
-4.95115716124588e-06
-1.97716345657377e-06
-1.89237868714465e-05
-2.19461493849443e-05
-3.2618743696522e-05
-1.45177374761795e-05
-3.44045826611291e-05
-3.02932422654037e-05
-2.4440639729512e-05
-5.49858761786136e-06
-3.69517329131575e-05
-1.25631301748102e-05
-2.51689557963272e-05
-2.76711830573044e-05
-2.21393409815869e-05
-2.13337978127445e-05
-1.72070222459311e-05
-2.07738609839846e-05
-2.5720902400751e-06
-2.55158048830575e-05
-2.55662572731779e-05
-1.45645181310257e-05
8.6911085688987e-06
-2.48088195702176e-05
-2.74147916208762e-05
-1.53262834038365e-05
-2.73550354404977e-05
3.4849914721591e-06
1.48560030382315e-06
-2.91525985467113e-05
-2.86429800485214e-05
-1.57409093234695e-06
-2.9408952498461e-05
-2.53374607384371e-05
-2.66372349229285e-05
-5.42600642913302e-05
-6.63166582604883e-06
-3.80082428886298e-05
-3.27528179380882e-05
-1.93956087461606e-05
-3.24525041709788e-05
-3.71241034872888e-05
-3.79331259229096e-05
-4.18111888884212e-06
-1.66362216833767e-05
-2.89189242834378e-05
-2.29883432718556e-05
-2.13007776453042e-05
3.90869925810889e-07
-9.66279557101551e-06
-2.1910212058093e-05
-3.58053114946026e-05
-1.27024618853259e-05
-4.95172279175226e-05
-1.90739860798949e-05
-3.67512089577028e-05
-3.23465057784502e-05
-3.32970629245171e-05
-2.25007946834886e-05
-2.82109664587414e-05
-6.94672074280339e-06
-7.28368920483363e-06
-3.48073470965467e-05
-2.88781699266744e-05
1.01771287048048e-05
-3.13876000836301e-05
-3.03566466362183e-06
-1.33921109109261e-05
-1.37929309619459e-05
-1.41383261766776e-05
-2.32821808173441e-05
-1.34350815036268e-05
-3.00647517918484e-05
-2.94504193840063e-05
-2.30401722054339e-05
-3.06239346297785e-05
-2.3018638827129e-05
-6.02410505315942e-06
-1.48479017095343e-05
-4.80895817887623e-05
-3.70515835126745e-05
-2.92280401349318e-05
-3.57078569630423e-05
1.2777119647113e-06
-2.09496126801092e-05
-3.5100222952733e-05
-1.54418302631324e-05
5.22688870947451e-06
-1.78073946496982e-05
-1.52491954376461e-05
-1.41715127778313e-05
-1.75970326205102e-05
-6.39659988763959e-07
-1.94118306532006e-05
-2.45568221886403e-05
-1.74373805122846e-05
-1.96188317311267e-05
-1.96925486980529e-05
-3.38410701335908e-05
-4.66558187272143e-05
-2.86700874403953e-05
-3.52300672564888e-05
-1.68525851173609e-05
-3.41238820207293e-05
-1.53784810387916e-05
-1.61435829233626e-05
-3.456346454699e-05
-2.21149614225103e-05
-6.09901460606606e-06
-4.69010343709782e-05
-1.10305808279454e-05
-2.38823971912907e-05
-2.28471805403688e-05
-2.83444639771092e-06
-1.69122916677197e-05
-6.40466395773502e-06
-2.20027946378103e-05
-1.19343819843154e-05
-3.6488688711257e-05
-1.09185516559852e-05
-2.56777617605924e-05
-1.51742949524836e-05
-1.62757636219839e-05
-3.22654092958572e-05
-2.99141652504757e-05
-3.14750677121751e-05
-3.31321765214571e-05
-2.89339984560043e-05
-2.71125681989983e-05
-3.36690197033135e-05
-2.03920351929794e-05
-3.04055814353764e-05
-3.11365090804861e-05
-1.10395258259213e-05
-1.33871447354551e-05
-9.54239577231917e-06
-2.82624475708677e-05
-3.41310143887641e-05
-1.04026714462852e-05
6.34694917669501e-08
-3.74017232926903e-05
-2.13052953133025e-05
-2.9395065510194e-05
-1.51565210379868e-05
-1.96031831763731e-05
-2.84390926408156e-05
-6.19746145642406e-06
-5.85113186689427e-07
-3.48778467498338e-05
-1.50314971860099e-05
-2.09122144958097e-05
-2.30536341490631e-05
-2.72768835485378e-05
-6.61402247911997e-06
-2.80185779283344e-05
-3.2535588286722e-05
5.89298564594866e-06
-2.2103113724097e-05
-3.55745256717465e-05
-1.00707208213405e-05
-3.62138822095185e-05
-2.53456763393289e-05
-3.68462620008939e-05
-1.10270476885083e-05
-9.27552705396133e-06
-3.01901672420672e-05
-2.36033036033861e-05
6.94757599861335e-07
-8.9346622456278e-06
-4.29292818147194e-05
-1.80552424831303e-05
-3.41962249983038e-05
-8.52159651607956e-06
-3.48567417074563e-05
-5.27931280283643e-06
-2.92542037290128e-05
-3.51351484939459e-05
-3.23402385928514e-05
-5.16853029497524e-05
-1.14710849457849e-05
-3.1801344648177e-06
-1.27288094267662e-05
-2.95564930528309e-05
-4.12238837142628e-05
-2.27692702038226e-05
-4.23413045356087e-05
-3.8820712492022e-05
-1.94438548958795e-05
-9.65753680950372e-06
-3.57578269209954e-05
-1.21073399926985e-05
-2.93146956788135e-05
-2.71825216557479e-05
-5.72848530482462e-06
-2.92552534213926e-05
-1.04243727591492e-05
-2.78786580824677e-05
-2.1502474851135e-05
-1.33120863729025e-05
-2.72055243747852e-05
-3.45660830460812e-05
-2.74632471104989e-05
-9.9529788974748e-06
-2.34781807565752e-05
-3.55163772719479e-05
-5.01897968861564e-05
-1.78102689508504e-05
-3.41543349013094e-06
-1.82010546322582e-05
-2.15208900447499e-05
-3.50108857384572e-05
-5.60303285263852e-06
9.18825566688747e-06
-1.03190700665581e-05
-1.68768385946097e-05
-2.8426195345494e-05
-9.92335282314047e-06
-2.67957151600457e-05
-4.90371074102591e-05
-2.66469152136829e-05
-1.8344886281841e-05
-2.92277036875731e-05
-2.34348375858331e-05
-1.47828863135907e-05
-3.09854377332607e-05
-7.57675642190514e-06
-1.54102715847367e-06
-1.8645701270271e-05
-3.86970617615557e-05
-3.29282013154198e-05
-1.83611012126981e-05
-6.94463423911156e-06
-2.37875908810573e-05
-3.0962939030908e-05
-2.94899283854882e-05
-3.43238822472883e-05
-2.01264671175067e-05
-7.98664901729924e-06
-1.14165756677262e-05
-2.63417286430668e-05
-2.12316533374094e-05
-1.51272752819271e-05
-2.81153965224619e-05
-2.4053055973729e-05
-1.89363161643528e-05
-9.65475503533272e-06
-3.891381941029e-05
-2.32442661150944e-05
-2.0332587018846e-05
-2.94714403794089e-05
-1.99211604281894e-05
-2.8872879471045e-05
-2.93651684356144e-05
-2.8827229709858e-05
-2.17528839053353e-05
4.49247607219716e-06
-4.30073355809355e-05
-3.18612759392633e-05
-4.02100180076499e-06
-2.58716002698684e-05
5.51487567501902e-06
-4.3601640038679e-05
-3.83581426985408e-05
-7.69305844281987e-06
-9.48351478471659e-06
-2.10814136022912e-06
-2.40094757984875e-05
-3.79531086441413e-05
-3.54499358252813e-05
-2.55022355689216e-05
-2.2663011644157e-05
-1.17935874138806e-05
-2.23143913587224e-05
-3.45635378706066e-05
-1.06492465322396e-05
-1.80216630184022e-05
-3.49237937645662e-06
-8.78064010643748e-06
-6.99651182191738e-06
-5.1561167028432e-06
-1.63492163361353e-05
-1.87463629063435e-05
-7.47854359535746e-06
-6.17364018081338e-05
-1.48241366991239e-05
-6.87025564204968e-06
-2.40640449182356e-05
-2.52997295614767e-05
-3.00532470825847e-05
-6.2694003864682e-06
-9.01475981616804e-06
-1.31002618559789e-05
9.81569384199837e-06
-1.84398349874299e-05
1.20106464471828e-06
-6.20002055547812e-06
-9.63228552343134e-06
-1.99246033525848e-05
-1.0479528177919e-05
-5.03536626886542e-06
-1.72838145211465e-05
-4.85721282402792e-07
-4.79200758572618e-05
-2.05390482094117e-05
-2.03217118696057e-05
-5.61576654840659e-05
-2.26914190224631e-05
-4.31507992657054e-05
-2.10490255316336e-05
-1.0548530157613e-05
-2.42099795883451e-05
-1.33226357963806e-05
-1.73766569049489e-05
-2.52607477031627e-05
-2.08215886277787e-05
-1.3662343963712e-05
-2.12869986845649e-05
-1.80160469616894e-05
-1.55804046439312e-05
-3.9789648802693e-06
-1.42219494730734e-05
-1.13370916402512e-05
4.3724795735667e-06
4.64627676269529e-06
-2.83203962494698e-05
-9.51069153884359e-06
-2.98515442634156e-05
-2.60551416630581e-05
-4.55342472181258e-05
-1.60174195746204e-05
-3.32762586618028e-05
-3.25456388850259e-05
-3.45938931597974e-05
-1.79229775401866e-05
-3.86268501907412e-05
-3.29703071410303e-05
-2.2185920833143e-05
-2.74787177704478e-05
-1.08382237070415e-05
-1.7423826573218e-05
-2.01283371798552e-05
-2.41874846034844e-05
-1.99902654261305e-05
-2.12508658587259e-05
-2.00708934049304e-05
-4.28874579758394e-05
-1.06705198377412e-05
-3.84034226723685e-06
-2.18833032807642e-05
-1.78502373205503e-05
-3.05949274111965e-05
-6.81208132659422e-06
-2.88213333361326e-05
-1.08983042620449e-05
-1.92342902665505e-05
-2.5272292315424e-06
-9.91469739900182e-06
-1.65985626538742e-05
-9.50789518685034e-06
-1.57470808393128e-05
-5.05893102458316e-06
-1.06832366078055e-05
-3.33197110186179e-06
-2.70943234784305e-05
-1.96130832201454e-05
-1.62490180334677e-05
-3.5317094443809e-05
-2.89340212596107e-05
-3.46150877378337e-05
-4.35342480324935e-05
-8.49408530952388e-06
8.69981072585514e-06
-3.1249704401424e-05
-1.66249693200685e-05
-2.02649360597541e-06
2.27930556382318e-06
-2.27285462777659e-05
-2.59192593856874e-05
-1.74925458823725e-05
-1.53636172575241e-05
-2.46378907785139e-05
-2.40103993250124e-05
-2.2974927633375e-05
-1.37664831088672e-05
-1.33960267500877e-05
-1.69873016265902e-05
-4.67498256157487e-05
-3.63130932316214e-05
6.0796853989626e-07
-4.72058748372829e-06
-1.07749067098131e-05
-1.78133638093764e-05
-2.45006785071653e-05
-2.07067663009078e-05
-1.8703009568497e-05
-4.17688974687698e-05
-2.81914707261378e-05
-2.09264473736675e-05
-2.24222147957651e-05
-2.98241084270113e-05
-2.06754758706501e-05
-2.75020276510335e-05
-2.31537818666319e-05
-2.12718857172465e-05
-1.6232635018394e-05
-2.33288188970982e-05
-3.36305606060747e-05
-2.02951007249352e-05
-3.41620122273787e-05
-2.71007062678939e-05
-2.19294779978457e-05
-1.12161157735981e-05
-2.88639481378454e-05
-2.02433370538831e-05
-3.26618426797863e-05
-2.025243238051e-05
-1.31351112455101e-05
-1.59580101694399e-05
-1.4512533799476e-05
-1.45033870847924e-05
-2.07441927850648e-05
-2.59287399272302e-05
-9.90263504630684e-06
-2.81036086535175e-05
-3.06564298081965e-05
1.11554901492273e-05
-2.24565496292237e-05
-4.14504629541833e-05
-2.39876953304684e-05
-2.09949617717704e-05
-7.39756396981541e-06
-1.48921884062423e-05
-1.54981436403038e-05
-1.51921795977128e-05
-1.29331791393312e-05
-3.22048447606414e-05
-1.46453158014657e-05
-2.21761051362028e-05
-1.11419509579254e-05
-1.4337589422352e-05
-3.95037279802653e-06
-2.41899472994867e-05
-1.60695313975594e-07
-1.38445019467088e-05
-3.30529448444378e-05
-2.73209946092821e-05
-4.5785835490872e-06
-2.07193729850507e-05
-7.93347967768123e-06
7.57546376058341e-06
-1.29549620089313e-05
-3.68400051129657e-05
-2.92311518987332e-05
-2.43379915779513e-05
-1.29828728674178e-05
-5.63353053086726e-05
-3.4834899570809e-05
-1.72080921312328e-05
-2.29657030174086e-06
-2.60687007310399e-05
-1.58118923019015e-05
-1.6179192537372e-05
-5.39366204847625e-06
-9.69622719956412e-06
-2.94450823409774e-05
-1.33910621631859e-05
7.38708925231731e-06
-1.67056540881976e-05
-3.20230207331321e-05
-3.85753517196946e-05
-2.96772534188726e-05
-2.31121932086279e-05
-1.56584982263264e-05
-1.8618911979124e-05
-4.74397669669022e-05
-1.25995228518516e-05
-1.32090247248995e-05
-1.68795294759811e-05
-2.39867826654809e-05
-2.08314047534034e-05
-2.25474370960334e-05
-2.4398645809164e-05
-4.75095302361584e-05
-2.74334038115859e-05
3.24715342052356e-08
-4.70394150393036e-05
1.88179018761148e-07
-1.67992766526524e-05
-1.03358223366717e-05
-1.67899197629185e-05
-2.69545329293946e-05
-1.1788031085709e-05
-2.71918488350738e-05
-1.76681334998402e-05
-1.91703656018393e-05
-3.17802128137624e-05
-7.87236983820552e-06
-1.38731147049554e-05
-2.70551523897624e-05
-4.20128875435319e-05
-5.41858801315247e-05
-2.51753443159036e-05
-4.33816161845925e-05
-1.4579801766624e-06
-2.89264519781776e-05
-1.06646284903982e-05
-1.41919779933047e-05
-2.61627839436314e-05
-1.4095399191135e-05
-1.65193680915855e-05
-1.3026500976829e-05
-2.69699369574004e-06
-2.0489021760725e-05
-8.51367377023028e-06
-3.10296276805964e-05
-1.4203291510334e-05
-1.56087257018682e-05
-2.45020424090264e-05
-3.06235661890621e-05
-2.56348066053827e-05
-2.87901255301794e-05
-4.01525117343478e-05
9.26792883592637e-07
-1.55451755708575e-05
-1.12980990448784e-05
-1.56157477490218e-05
-1.58490131712332e-05
-3.31891505292251e-05
-3.05358678466419e-05
-3.10754715945258e-05
-2.12581295316965e-05
-4.25619431303295e-07
-1.6917057020741e-05
-1.49064489168895e-05
-2.89130956882722e-05
-1.3299371748892e-05
-2.38657241324531e-06
-1.48816470449659e-05
-3.49125567326591e-06
-1.81987062576603e-05
-8.54344764247087e-06
-2.34414779050154e-05
-1.49803431272896e-05
-1.53403080554002e-05
-2.05441802033235e-05
-1.10566516193263e-05
-3.96266213246627e-05
-2.28827549432198e-05
-2.32881611273959e-05
-3.3032602183976e-05
-3.12422322556109e-05
9.25143581252974e-06
4.33773612910452e-06
1.99842379523235e-06
-1.31765367625125e-05
-2.9430207605816e-05
-2.84861295196412e-05
-1.91367617236013e-05
1.44282120547117e-06
-2.66557848287614e-05
-1.51803676273955e-05
-2.40181939801162e-05
-3.68664053982026e-05
-1.72611493026587e-05
-1.67236764363408e-05
-2.93820699358947e-05
-3.22292657122474e-05
-2.74612491692839e-05
1.11447802252257e-05
-3.1200178587897e-06
-2.89070071095152e-05
-4.09643967897878e-05
-4.94525663448353e-05
-2.10968122354456e-05
-1.84686909378247e-05
-3.90230503365096e-05
-4.08821297057347e-05
-4.40297280583033e-05
-1.90454436083077e-05
-2.741938259236e-05
-2.39654808852404e-05
-2.40368397841696e-06
-2.98493638753082e-05
-1.56378162970341e-05
-2.86429535916089e-05
-8.36178011422884e-06
-2.38903423710253e-05
-1.55269522790684e-05
-1.63594990868846e-05
-1.17316412154644e-05
-2.47516703771894e-05
-2.84092887257528e-05
-5.30022340214755e-06
-2.4456969389693e-05
-9.15454363136863e-06
-2.97514202831516e-05
-1.99812206748189e-05
-1.08830643708274e-05
-2.40040874359708e-05
-1.5270499636014e-05
-2.84575409844237e-05
-2.93726188864161e-05
-4.80933337070909e-05
-1.60510399925174e-05
-2.6424996103394e-05
-1.1727327573212e-05
-1.17839444282885e-05
-5.63415789817181e-06
-2.23722762827313e-05
-4.18718566433634e-05
-3.026305892157e-05
-1.93270437076848e-05
-1.20812856716329e-05
-3.55823636670212e-05
-2.5931977992566e-05
-6.81772909132687e-06
-2.54772149289087e-05
-2.55662890612402e-05
-8.93248848325357e-06
9.79003184487213e-06
-4.61367047139153e-06
-1.99043395225534e-05
-7.76790864115735e-06
-9.53125164351766e-06
-1.01378578604131e-05
-1.74314085876282e-05
-2.27172928392702e-05
-4.09832797565238e-05
-1.61811240259551e-05
-3.04873559310087e-05
-3.52675417906538e-05
-3.02682697550814e-05
-1.07180587441784e-05
-3.66862026656725e-05
-2.3974892592248e-05
-1.33955121560856e-05
-2.31524280320564e-05
-8.95289759007102e-06
-6.0560919909044e-07
-3.28461644814998e-05
-5.71425892675232e-06
-2.30831250714671e-05
-3.18252662966326e-05
-3.09974013717737e-05
-1.22321003149565e-07
-1.09182615088802e-05
-2.18804421102213e-05
-3.89668976646351e-05
-2.196611492556e-05
-2.85225045628731e-05
-2.78354266326479e-05
-2.13197118205627e-05
-1.30593522170079e-05
-4.32968014886603e-05
-3.13227765706743e-05
-3.63375823430325e-05
-4.71745419609814e-06
-1.41547729025252e-05
-3.68863753605403e-05
-5.38172837700822e-05
-1.47229345041891e-05
-1.30789130754038e-05
-1.90440809681874e-05
-2.76471724395007e-05
-1.36993262261214e-05
-1.75870631122675e-05
-2.89614643015637e-05
-1.33422040769882e-05
-4.64664951534371e-05
-2.12194579521289e-05
-3.18023190327122e-05
-2.42632000480642e-05
-2.13169370345677e-05
-1.0045108646047e-05
-5.07153971287923e-05
-5.75523448725343e-05
-1.68502503738233e-05
-1.7869441864933e-05
-2.53723292912193e-05
-3.12418651081747e-05
-7.92884527300426e-07
-1.10034523236419e-05
-3.98899440891082e-05
-2.14455847738959e-05
-2.21677036110091e-05
-5.72152242547679e-07
-2.03563139296215e-05
-3.46949765465715e-05
3.24248573263106e-06
-6.85242294665418e-06
-2.47774731634982e-06
1.95726635898083e-07
-1.39811135716677e-05
1.14314469111137e-05
-8.08278633714281e-06
9.27919940674224e-06
-5.81690056773243e-06
-2.81077847090534e-05
-3.46773670238307e-06
-9.65197493218439e-06
-1.80993606813089e-05
-6.5767006851283e-06
-3.4457343716944e-05
-1.55579999586953e-05
-1.31374763874262e-05
-2.99762299685725e-05
3.668126844162e-06
-3.18409183338786e-05
-1.80816470863527e-05
-3.57977273195862e-05
-1.3923023595591e-05
-2.33016247108268e-05
-3.77316426063284e-05
-3.41097036943032e-05
-4.78459764464498e-05
-2.07641381046845e-05
-3.39557841773378e-05
-2.70151942495814e-05
-1.71943050488835e-05
-4.17562062850758e-05
-1.5965340550406e-05
-2.91854910264094e-05
-2.93535769400987e-05
-1.24618650692388e-05
-1.62977807558931e-05
-2.08963999364676e-05
-2.60553995198975e-05
-1.16893106864154e-05
-3.17720971419706e-05
-2.12321899447193e-05
-1.9617704947769e-05
-1.91849180127263e-05
-9.63434249390746e-06
-5.80817908902091e-06
-1.79347218849516e-05
-1.87882425975877e-05
-1.06606184582411e-05
-1.30112550518935e-05
-7.29279018290316e-06
-1.90933538237533e-05
-2.82786529954152e-05
-2.63956851273107e-05
-1.72674109559309e-05
-1.80514256508392e-05
-1.8286386101805e-05
-3.02332505945774e-05
-2.78967606033479e-05
-1.21348476396159e-05
-1.55050683446112e-05
-2.85330241855064e-05
-4.1038372992138e-05
-1.29133954404121e-05
-2.95845691240852e-05
-1.76475131624463e-05
-4.62298510958658e-05
-8.99671909944928e-06
-2.89731281834687e-06
-4.38316608441514e-05
-3.3962870580423e-05
-3.8549934997767e-05
-2.09491132301191e-05
-3.28966396929251e-05
-6.33679288234243e-08
-1.19989195045818e-05
-2.26796661358649e-05
-1.62808944248441e-05
-1.79671274344018e-05
-2.04299390235061e-05
-2.54524423525192e-05
-5.35648465445319e-05
-3.22893106511586e-05
-2.75921342327936e-05
-7.03719246417278e-06
-1.66721427113541e-05
-1.30834615920966e-05
-5.56301411513257e-06
-2.74982166200194e-05
-5.2436304205069e-06
-1.52603832166965e-05
-1.12479975039183e-05
-2.24250490316526e-05
-2.18531024805539e-05
-1.3270133362599e-05
-9.12825946798807e-06
-9.73860639184035e-06
-1.65941154996296e-05
1.34589977498811e-05
-2.23529875539108e-05
-2.09511313631059e-05
-3.43239825615343e-05
-4.05662209884893e-05
-2.65467930345333e-05
-3.67041622000597e-05
-3.7328508791148e-06
-5.86643333573033e-06
-9.36652565851479e-06
-2.27089939313209e-05
-1.29952722532901e-05
-3.01981034501309e-05
-1.54915225546743e-05
-1.88204561406819e-05
-1.159811104539e-05
-2.15748349513101e-05
-1.41466975249566e-05
-9.28487153884016e-06
-2.56764601884908e-05
-2.58774304372309e-05
-3.52920674548693e-05
-1.49930650008991e-05
-4.44169852312383e-06
-1.62811685412281e-05
-1.85705156909437e-05
-1.54414950081091e-05
-3.5865612201625e-05
-4.12913505119957e-05
-3.52783418693859e-05
-1.15823321165707e-05
-1.19966696038339e-05
-1.99395431196506e-05
-8.97986693519144e-06
-1.40019921170327e-05
-2.22830634973292e-05
-3.7029388140459e-05
-4.52684798349245e-05
-1.05843323742723e-05
5.25670718514845e-06
-1.68026611363803e-05
-1.49938691036869e-05
-1.46366006545045e-05
-3.89300279403695e-05
1.68534202222584e-07
-8.51051117557369e-06
-2.2822837877777e-06
-3.93412358073924e-05
-1.96731781265018e-05
8.16066763084074e-06
-9.08955874950695e-06
-2.52300193368139e-05
-2.89633056305565e-05
-8.52301820665293e-06
4.6505316900995e-06
-3.75349583028341e-05
-2.20559493916739e-05
-1.8915391180887e-05
-1.46645360553613e-05
-5.09181856714947e-06
-3.5598440199384e-05
-2.18747643189308e-05
-3.20988520609774e-05
-2.17569995814789e-05
-1.06234034844152e-05
-2.38309547101266e-05
-2.58338677778081e-05
-2.16378215725493e-05
-1.36428056752712e-05
-3.71705239858704e-05
-3.21985898649779e-05
-2.41857296511158e-05
-1.41651979492043e-05
-1.71634041211148e-05
2.30072170965066e-06
-2.66669422770463e-05
-1.11608554038685e-05
-2.02921364370167e-05
-2.52662995708652e-05
-1.59023483365648e-05
-1.39215358658242e-05
1.63637420529698e-06
1.55693168956083e-06
6.97208797932265e-06
-2.70982149318537e-05
-2.82951306873154e-05
-2.62529980529474e-05
1.47562313838737e-05
-3.89458646031275e-05
-4.44954700429261e-05
-1.9111403216419e-05
-4.24159640473999e-05
-1.9351443757694e-05
-3.38366608257504e-05
-3.22476532497668e-05
-3.33540604825706e-06
-2.21563195500561e-05
-1.4132055921355e-05
-2.8485558164901e-05
-7.9798910938044e-06
-4.04842381873481e-05
-1.31031534900878e-05
-3.46321364815464e-05
-1.08866929866979e-05
-4.96841039183265e-06
-5.32238803204644e-06
-1.93002549202917e-05
-7.95966297753048e-06
-3.06916573728825e-05
-2.99745020549065e-05
-1.20116377906735e-05
-3.2016039904652e-05
-6.36705909038979e-06
-4.47544207708285e-05
-3.17126137064947e-05
-6.41425138089577e-06
-2.24711953560677e-05
-2.43259636452479e-05
-4.24927670750191e-05
-1.09720157250791e-05
-1.30580462296469e-05
-1.95258259954734e-05
-9.4380709417019e-06
-2.2763384025351e-06
-7.38499624701165e-06
-3.26944052105176e-05
-7.46672119650733e-06
-2.95837628001134e-05
1.84776375084467e-06
-2.91766363158949e-05
-2.81048194739258e-05
-3.37106351833626e-06
-3.04400844442834e-05
-1.4518959217052e-05
-1.2343712796315e-05
-3.34407686438357e-05
-4.23705559058442e-05
-1.14832195433379e-05
-1.33049834413799e-05
-2.82046658954808e-05
-8.75457384734064e-06
-1.51410593891842e-05
-2.12855789645966e-05
-2.23037401482564e-05
-2.04789970445625e-05
1.75065038504944e-06
-1.42815315934289e-05
-1.54987068256067e-05
-1.26661569539968e-05
-1.98261503476464e-05
-2.81049644188616e-05
-3.48365789558173e-05
6.60905354138302e-06
-3.13231922431346e-05
-2.8115305968302e-05
-2.85207278679882e-05
-1.66067022727084e-05
-1.66947667076101e-05
-3.22115765155714e-05
-2.38061969032195e-05
-1.78317212712266e-05
-1.6035000736865e-05
-3.4696074095044e-05
-2.68992270541447e-05
5.52939113234914e-06
-1.67220678708236e-05
-2.58993835193588e-05
-1.98991395031529e-05
-3.70636570591439e-05
-1.51012346489924e-05
-3.23378731820686e-05
-5.19690143797657e-06
-2.76703793560982e-05
-3.04553993277694e-05
-1.63776606277898e-05
-2.27065839379639e-05
-2.42108487796943e-05
-8.21434663006863e-06
-1.43247197410082e-05
-1.76882646522158e-05
-2.36224706618015e-05
-1.5726285849787e-06
-4.3679035145736e-06
-7.38861408641754e-06
-3.01540851200699e-05
-1.89888807632941e-05
-1.28612069835915e-05
-3.50711934993648e-06
-2.15759194062938e-05
-1.95667209974572e-05
-2.35229976537649e-05
-1.93695616012671e-05
-4.69193702411513e-05
-2.59363060350736e-05
-1.44874911503146e-05
-3.08478449275416e-05
-2.3424251638726e-05
-8.28172694518034e-06
-3.37533292591128e-05
-1.97746916885591e-05
-2.0658755702194e-06
-2.39959641792129e-05
-3.76720630496764e-05
-2.61885717252244e-05
-2.42348972154079e-05
-3.0244198116516e-05
-2.92057482028812e-05
-2.52166079908817e-05
-2.0296674411156e-05
-1.07581393646304e-05
-5.62764590677802e-06
-2.0700664095705e-05
-1.88959188864313e-05
-3.27382883205036e-05
-3.70385053777635e-05
-3.37477567435925e-05
-3.10394502009391e-05
-1.88550113140514e-05
-3.48084971626239e-05
-1.17378236715983e-05
-1.92914610835539e-05
-1.51154093786098e-05
-4.13967466901007e-05
-3.45387774008093e-05
-4.36454613473647e-05
-2.14613324891141e-05
5.70946115687645e-07
-2.55269245178458e-05
-1.8573361456149e-05
-7.14454273943737e-06
-3.9730667376094e-05
-1.66520719156212e-05
-2.67614155132246e-05
-1.59957642586803e-05
-1.94514039112886e-05
-2.89447415228663e-05
-1.68399918890744e-05
-3.48125119958302e-05
-2.19395146171822e-05
-2.08190171254261e-05
-3.48341263615427e-05
-1.42092714577591e-05
-1.30591577708511e-05
-2.29999030833999e-05
-1.74171302147742e-05
-2.06195052691704e-05
-4.94289696452101e-06
-6.65202020611661e-06
-4.36790324708475e-05
-6.54220241051232e-06
-2.91026953075425e-05
-2.28598644723092e-05
-2.83889043747234e-05
-4.64760187496514e-05
6.292659235576e-06
-2.10152750646379e-05
-2.71432774205019e-05
-2.86364576204189e-05
-2.19680719785584e-05
-3.33458991091396e-05
-1.02654985183053e-05
7.81152773054126e-06
-1.2022779926743e-05
-3.4071756919151e-06
-2.44617225543362e-05
-4.26107502696878e-05
-3.03487205051454e-05
-2.92048832902771e-05
-2.00101154597834e-05
-2.60577333620067e-05
-3.25129617620618e-05
-3.38119702108784e-05
-3.85603661786501e-05
-3.05987407223654e-05
-2.08165349198991e-05
-3.54857158069095e-05
-2.59919228609891e-06
-1.94856376517446e-05
-1.46891041416323e-05
-2.5283430143393e-05
-1.2789620290267e-05
-1.98159171773787e-05
-2.35852501734657e-05
-3.37180832163599e-05
-2.68762769079224e-05
-2.70673986812054e-05
-8.19976941391441e-06
-1.31465196041406e-05
-3.1429012257837e-05
2.19725006516223e-06
-3.65601439029386e-05
-3.08714327217627e-05
-2.82912058926002e-05
-1.53158107614146e-05
-3.18470242594508e-05
-2.7346568506988e-05
-1.77212824151674e-05
-2.38557191215529e-05
-8.70151320032576e-06
-1.2905671530338e-05
-3.57805502329473e-05
-9.26239528339795e-06
-2.45373322337067e-05
-1.52473710245024e-05
-1.48438075397729e-05
-1.26402233403172e-05
-1.84131148495681e-05
-2.87860366388197e-05
-1.77983678248939e-05
9.29528184866722e-06
-1.11918755682266e-05
-3.33969357813578e-05
-3.95640383814133e-06
-1.88855119445921e-05
2.27880714297005e-06
-1.72476944701904e-05
-1.91908738031683e-05
-5.65261648955828e-06
1.32124566427489e-05
-2.20487111010843e-05
-4.74060012094592e-06
-1.3823921932573e-05
-2.44501461167526e-05
-1.4181428440154e-05
-2.85779150488006e-05
-3.20059716325493e-05
-2.10525649841269e-05
-2.41931919543585e-05
-1.53271287379908e-05
1.01253533455974e-05
-3.8218114568777e-05
-2.32340276309275e-05
-3.31226114333039e-05
-2.54666167047652e-05
-1.41553234107427e-05
-2.0506992283386e-05
-8.38812843210577e-06
4.47119828275339e-06
-8.82184274405613e-06
-1.26495158161206e-05
-2.72594180200732e-05
-3.6318108834591e-05
-2.78998649942506e-05
-2.45961473149043e-05
-2.08654931040222e-05
-2.26822437156553e-05
-1.62458863206485e-05
-1.78590113706694e-05
-1.75397403127025e-05
-2.29762033044471e-05
-3.27300280697013e-05
-3.09192438684258e-05
-2.35640851680398e-05
-2.72792691283134e-05
-2.08679757759545e-05
-3.27331937415932e-05
-4.18960126675473e-05
-2.10021597333951e-05
-3.56572322892397e-05
-5.65935802850991e-05
-6.18400239010592e-06
-5.3187977252326e-06
-3.8316942761226e-06
-1.4812809962481e-05
-3.97688911428367e-05
-1.57522155129599e-05
-1.02147678170439e-05
-1.11437310288184e-05
-2.12194484179238e-05
-3.05829141933254e-05
-9.46977593843195e-07
-2.3249915177567e-05
-3.42758315037687e-05
-3.20847381365226e-06
-2.14934555231159e-05
-3.20530555852125e-05
-2.12496529188206e-05
-2.92182011495563e-05
-5.47351262302438e-05
-2.97135091468651e-05
-9.30204615387323e-06
-2.43310891499852e-05
8.71538872165462e-06
-6.57106963434036e-06
-2.99672478496057e-05
-2.84646303863549e-05
-2.1674215879219e-05
-2.1047797729175e-05
-1.69672587742815e-05
1.06199504688457e-05
-3.7809170879699e-05
-3.45825760520211e-05
-1.91380764275867e-05
-4.27560299997418e-05
-4.01578579119271e-05
-1.38871219341748e-05
-5.76395027021561e-06
-3.50774150670453e-05
-2.00000648521487e-05
-2.36282614677182e-05
-1.01616394531056e-06
-4.02398000957377e-05
-1.73905713968616e-05
-1.01162019800475e-05
-1.06331915550349e-05
-4.09050157150331e-05
-2.00951776193203e-05
-2.10476596895299e-05
-2.73816649679229e-05
-2.87707188696384e-05
-2.42017561427677e-05
-2.1201253687443e-05
-3.58672062128497e-05
-5.08302707293263e-06
-1.59698342901359e-05
3.95495114074924e-07
-3.48902545687231e-06
-3.09386721953359e-05
-2.88938613326535e-05
-1.09832537246444e-05
-3.29169105056077e-05
-2.70307809733937e-05
-4.061660506989e-05
-1.79275818487872e-05
-1.97537607566311e-05
-1.7587626789668e-05
-2.39875726604965e-05
-2.27403158801104e-05
-2.37567446623594e-05
-3.76716842669753e-05
-1.94186750438101e-05
-7.84047099439291e-06
-1.32383414533328e-05
-2.82895085583543e-05
-1.29464673628311e-05
-1.72812515945996e-05
-1.74840268195617e-05
-2.69841321058417e-05
-2.72129539424375e-05
-2.15892147608127e-05
-5.12079833997298e-06
-2.92953744210869e-05
-3.61271018717777e-05
2.47598471284814e-06
-1.88975578987176e-05
-3.22104479840082e-05
-9.07745832418991e-06
-2.35450602275823e-05
-2.50513192316584e-05
-2.52424846707134e-05
-9.09296753354836e-06
-2.6820038218535e-05
-3.00726642419209e-05
-2.00430355778009e-05
-2.69961483542123e-05
-9.88544880425391e-06
-1.22862328089282e-05
-3.34496995900048e-05
-1.85584391453253e-05
-3.37405262661889e-05
-2.24428821185656e-05
1.00246963515377e-06
-2.7205396729768e-05
-2.59568149375404e-05
-3.01951669994384e-05
-2.09721157142014e-05
-3.30199253751253e-05
-3.14545554231556e-05
-2.81324733896878e-05
-1.54364290606426e-05
-2.11960292954428e-05
-2.31110802238063e-05
-1.44364985408504e-05
-6.85905691998847e-06
-4.38061894907607e-06
1.55702326001957e-05
-1.83098219120917e-05
-3.66834999299203e-05
-2.0214534790567e-05
-2.38549311899845e-06
-2.13152435836542e-05
-1.77037677639134e-05
-2.35315501863561e-05
5.56778379467728e-06
-3.86001756657135e-05
-7.41429301574402e-06
-3.08017256426958e-06
-2.38147703273047e-05
-2.93777802295909e-05
-3.21452795903455e-05
-3.16663997988922e-05
-2.11158111361956e-05
-1.6740662620252e-05
-1.97282950896986e-05
-2.69772689882823e-05
-2.90039012554408e-05
-2.56358234944602e-05
-2.8125332505819e-05
-3.26166467347024e-05
-1.68916932943963e-05
-2.75631212249187e-05
3.09183389118069e-06
-3.39620719068972e-05
5.91265846992103e-06
-1.66446969969046e-05
-2.29994156031209e-05
-1.40468690252073e-05
-2.29167744365325e-05
-4.6288337862426e-05
-2.68993702275072e-05
-2.74440592283139e-05
-1.81452248551835e-05
-3.11903389361223e-05
-1.44967363028919e-05
-4.62167154611709e-05
-1.11266255820204e-05
-1.50522688299783e-05
-1.96968560870588e-05
-3.34710560762624e-05
-1.25649484718911e-05
-4.48178228865949e-05
-1.40339948121744e-05
-2.12583712953922e-05
-3.33012405896845e-05
-3.77856596259913e-05
-2.48049827297187e-05
2.48008066345639e-06
-2.92546818533622e-05
-2.05565832179655e-05
-1.60768723942504e-05
-1.06676045307588e-05
-1.57990098378876e-05
-1.28988384197671e-05
-4.78568513042751e-05
-4.32366722873639e-06
-1.06594396738429e-05
4.78700695227423e-06
-3.1284449444246e-05
-1.32113620087871e-05
-2.50523404312257e-05
-1.95756496370221e-05
-1.97758334320074e-05
-3.25157071054609e-05
-1.53459424787096e-05
-2.7337315462273e-05
-8.12242535047737e-06
-2.9486901719699e-05
-3.57010088390949e-05
-2.76729363513073e-05
-2.38080717150936e-05
-3.34669863452417e-05
-1.929968987083e-06
-1.20431127080836e-05
-8.42882615529074e-06
-4.48267970544868e-05
-4.88693773352285e-05
-3.64123446080918e-05
-3.40487546162527e-05
-7.49427430695767e-06
-3.40932608680446e-06
-7.00411914285756e-06
-2.89861290858437e-05
-2.80480477076436e-05
-1.52185669512439e-05
-2.61272346627074e-05
-1.478087701729e-05
-3.05414607379259e-05
-1.46612236313107e-05
-1.52524176003313e-05
-1.99059479201207e-05
-1.26760844499716e-05
-3.6951688915595e-05
-3.32368164539376e-05
-2.73165714087939e-05
-5.62849006085169e-06
-1.37800480631225e-05
-3.09068798655574e-05
-2.38263750857616e-05
-3.96589324579482e-06
-2.62026181347575e-05
-5.34387881255314e-06
-2.31807837432113e-05
-1.36044003769656e-05
-3.04040366165081e-05
-8.36939294987912e-06
-2.30697154285728e-05
-1.51002798157362e-05
-7.82515073150041e-06
-3.6183842680429e-05
-2.61446681497625e-05
-1.69125006985443e-05
-1.48767150323866e-05
-1.4989219720801e-05
-1.01141999281453e-05
-2.15292253720142e-05
-4.18851173787687e-05
-2.10218484953778e-05
-1.31250673230789e-05
-3.53539895593708e-05
-3.09406777776061e-05
-3.86850065790969e-05
9.69921326980508e-07
-5.21918278329978e-06
-1.82596862778394e-05
-2.27632825901344e-05
-1.54640659149532e-05
-8.78282452200466e-06
-2.68139865981034e-05
-2.73659633489456e-05
-3.13402398968842e-06
2.8761576934957e-06
-2.06018172023499e-05
-2.82404562721893e-05
-2.24326529255172e-05
-1.85715853562361e-05
-1.23701372521514e-05
-2.37782030626636e-05
-1.68471111440159e-05
-2.52461701854966e-05
-3.07861678434702e-05
-2.76662489865908e-05
-3.07834257092354e-05
-3.07948534287313e-05
8.28273471481573e-06
-2.81459214472972e-05
-1.78755208244143e-05
-1.89021021674937e-05
-1.91405462646864e-05
-2.98548356964037e-05
-3.09243101362854e-05
-2.3141783447139e-05
-1.08637949938861e-05
-2.39648605442287e-05
-3.02143004708239e-05
-1.07349781752321e-05
-2.73461992972064e-05
-1.30784631817448e-05
-3.00121263733957e-05
-2.6213208530891e-05
-1.76051099613823e-05
-5.78240669520998e-06
-2.38255889415873e-05
-5.09357102329401e-05
-2.70817883960791e-05
-1.29408639324153e-05
-4.65186532169571e-06
-4.78203904328639e-05
-2.0166466415742e-05
-2.16197764513719e-05
-4.95392164793202e-05
-2.64962804063e-05
-1.6583649993575e-05
-2.2724584851584e-05
-2.5762685915567e-05
-1.32763227153817e-05
-1.20198341298938e-05
-1.70996950888706e-05
-2.66932778645639e-05
-2.13403277006566e-05
-9.45119310166969e-06
-2.41446931055771e-05
-2.64478630101044e-05
-1.15245065169918e-05
-2.1575305008213e-05
-1.51435557004988e-05
-2.20467237246258e-05
-2.82616632077798e-05
-2.64337196325737e-05
-3.91338570290041e-05
-3.65843152916107e-05
-1.79619786399618e-05
-2.15950516211293e-05
9.54971929465603e-06
-2.00201304731478e-05
-3.16722004332942e-05
-2.98566866217951e-05
-6.30251375099818e-06
-1.73897823183348e-05
-8.88700234481313e-06
-6.29600349892911e-06
-2.13772825165129e-05
-6.7178748381663e-06
-1.4953637110857e-05
-1.5788671445168e-05
-6.5201730075732e-06
-2.31815627148242e-05
-2.88136377993009e-05
-3.49784254561512e-05
-1.52098160027921e-05
-1.47922451600881e-05
-7.59883278188604e-06
-1.76080815450455e-05
-1.26421395344635e-05
-1.85028536963213e-05
-3.13123753561629e-05
-2.7360831706782e-05
-2.44457435891817e-05
-1.15534130337871e-05
-2.92003916738726e-05
4.5701428147488e-06
-3.71453029567323e-05
-2.15847835511644e-05
-2.98130254075536e-05
-4.34593916742922e-05
-5.23465914663731e-06
-3.58750952789609e-05
-2.76125180468219e-05
-3.34084784972694e-05
-3.99457494541788e-06
-1.20731037722017e-05
-1.95484642621989e-05
-2.49185287176902e-05
-2.6764105577288e-05
-2.21701963513454e-05
-1.61959109046189e-05
-2.23175159430212e-05
-1.42824986800343e-05
-1.70660016871388e-05
-1.34966508906917e-05
-3.13743255650016e-05
-4.64291747478035e-06
-2.59805230242765e-05
-2.97368380662838e-05
-1.3212899202281e-05
-1.91235829002683e-05
-2.00940891234964e-05
-1.68517430292903e-05
-2.35369892479032e-05
-2.45311238167936e-05
-1.26049182214413e-06
-5.6426125473383e-05
1.10616220132243e-05
-1.99394527974044e-05
-2.6678012297681e-05
4.5171141291817e-06
-1.89820346952416e-05
9.83391983593191e-06
-1.19357646175995e-06
-2.68524629168325e-05
-1.95492673102682e-05
-2.34590359143791e-05
-3.33876659396996e-05
-3.30082582387405e-05
-3.09179994044542e-05
-4.15413924175661e-05
-1.10989399191621e-05
-2.98381041033834e-05
-2.61395603997726e-05
-2.65517125104214e-05
-2.18528229943507e-05
4.32846346042697e-06
-1.19600240387827e-05
-3.70373252454719e-05
-8.93195680794498e-06
-3.92888220788628e-05
-2.91295154340698e-05
-3.70757666470586e-05
-2.13090105023973e-05
-1.41411930624354e-05
-2.13184996833513e-05
-3.95813149084793e-05
-3.06125823740636e-05
-2.4199573034416e-05
-9.70842567950345e-06
-1.05504623709452e-05
-3.0812360863939e-05
-1.30967697686695e-05
-2.46888306874279e-05
-2.15462002884302e-05
-6.97257345220113e-06
-3.37441535855095e-05
-1.97478810898011e-05
-6.6416685930969e-08
-1.13737859674361e-05
-2.30656151349072e-05
-2.07713546700113e-06
-5.88171813552195e-06
-5.37662098180407e-06
-4.5327655401797e-05
-1.86173371278219e-05
-2.80827129781255e-05
-2.86148610509415e-05
-2.57683653781307e-05
-4.13685846880949e-05
-7.82698572139917e-07
-1.59505759667383e-05
-4.69142835914606e-06
-1.552785875027e-05
-2.55526642313687e-05
-4.54305751127319e-05
4.902681466068e-07
-2.87692599304874e-05
-2.16896050558976e-05
-1.66603733885947e-05
-2.44910849527449e-05
-5.20184948085365e-06
-3.72422988673428e-05
-1.33976762356024e-05
-2.00886983870721e-05
-2.0797281800761e-05
-4.62053943098707e-05
-2.85439878407811e-05
5.95323851237487e-07
-1.51549763267561e-05
4.02800008048755e-06
-2.87826229372492e-05
-2.5406278408052e-05
-2.33972019199275e-05
-2.64657433328014e-05
-1.0587889337903e-05
-7.13152209730515e-06
-1.09747120673947e-05
-2.40832247767183e-05
-3.87166305651935e-05
-3.05742145361266e-05
-4.57820692277242e-05
-2.00270232427554e-05
-5.2146320904227e-05
-2.78957506190542e-05
-2.28332012907773e-05
-4.29245089908426e-05
1.00545987348634e-05
-2.64835413817184e-05
-4.64742955239284e-05
-1.61600026579852e-05
-1.53156464115557e-05
-2.50564764575491e-05
-4.14176488872887e-05
-2.86132907095029e-05
-2.45336226222371e-05
-1.33562502983722e-05
-2.30044870575964e-05
-2.54715417488584e-05
-1.03618704499027e-05
-1.24909160549079e-05
-3.47768257721521e-05
-8.62647648715039e-06
-3.04664397795612e-05
-3.498064902961e-05
-1.64205735352399e-05
-2.28077804570281e-05
-7.44513297264249e-06
-2.94524900980027e-05
-1.84414136291009e-05
-1.5841432797185e-05
-2.08407372019511e-05
-3.06340761724718e-05
-2.54678215208681e-05
-3.42946268612523e-05
5.11007526635428e-07
-2.40294030020234e-05
-2.2665345675369e-05
4.3781779308203e-06
-1.96700394087261e-05
-1.75677943474448e-05
-3.7678035099994e-05
-1.44382479082431e-05
-1.51800891998029e-05
5.02899433779817e-06
-2.23091186551174e-05
-1.15088818559624e-05
-4.27646666288249e-05
-1.55324509299892e-05
-2.29490155961075e-05
-2.49850945883516e-05
-1.68655014345366e-05
-1.44242765782496e-05
-2.06771299218345e-05
-2.03572185888552e-05
-2.4553387673238e-05
-1.15500686156417e-05
-1.34904565480333e-05
-1.95693644984822e-05
-2.22458836932575e-05
-1.08132008772868e-05
-3.43949202676254e-05
-2.95979393975974e-05
-2.99431139240284e-05
-4.49641313504268e-05
-2.10351931180841e-05
-1.938204575293e-05
-2.27126619390372e-06
5.23883688175482e-06
-8.07334382441696e-06
-2.67928784375239e-05
-3.33091915412303e-05
-4.35994607013372e-05
-2.10549389108097e-05
-2.54544596939334e-05
-2.24550878919649e-05
-7.75412293397243e-06
-2.53754800332804e-05
-2.82708013391097e-05
-8.8389613885977e-06
-1.37758330338362e-05
-7.10781569361607e-06
-2.47006615805695e-05
-1.38815922037315e-05
-1.37735765909555e-05
-3.72509315318625e-05
-3.40069131790202e-05
-2.93433996606075e-05
-4.93867440774161e-06
-2.35538728542308e-05
-2.66406965441421e-05
-8.53963154559389e-06
-2.11149738714375e-05
-3.49932605897861e-05
-1.24769462386615e-05
-8.79322751726292e-06
-2.26520602279821e-05
-3.09097103066544e-05
-2.70086937254298e-05
-8.81147324758561e-06
-1.53215191698189e-05
-1.99823661789974e-05
-4.71765604754692e-05
-3.82631721736022e-05
-2.30575247452397e-05
-3.28250736963584e-05
-3.689480802101e-05
-3.86951388719552e-05
-1.18998439585726e-05
-3.33502933321051e-05
-2.92430320903048e-05
-1.86919769358286e-05
-2.79940654582497e-05
-4.18109559213386e-05
-2.45299678101246e-05
-3.67755748391989e-05
-4.37767242402571e-05
-2.41454673032625e-05
-2.44676566547551e-06
-1.38338039426916e-05
-2.30895479442e-05
-4.04051885072367e-06
-1.14946821276025e-05
-4.09486746951553e-05
-1.56278907624208e-05
-2.59762049482317e-05
-2.06416432674851e-06
-5.942377946677e-06
-3.04498515836006e-05
-1.44089182492895e-05
-1.1458049700396e-06
-5.53448383943581e-06
-2.03619560804868e-05
-1.41521635517315e-05
-2.87244448276835e-05
-4.31853542105073e-05
-1.29207545541099e-05
-1.76109051787281e-05
-1.79241080039063e-05
-5.38670977375664e-06
1.22143304563125e-06
-2.14059486526855e-05
-8.61622206648615e-06
-6.94167471324493e-06
-2.140896344086e-05
-1.21230488132693e-05
-4.96984992874136e-06
-8.62845911649663e-06
-5.06772397468479e-06
-7.43499730626576e-06
-2.11185161366859e-05
-6.8039140534204e-06
-1.3224284498908e-05
-1.21228673435808e-05
-1.95806657293773e-05
2.91168444083826e-06
-3.42747612526107e-05
2.85510265295989e-06
-3.64431196469454e-05
-2.02530277691937e-05
-5.73426061521936e-06
-3.07931171020175e-05
-4.17662168915089e-05
-2.00226188951459e-05
-3.50600227385132e-05
-3.45191235077718e-05
-3.96962407674117e-05
-3.30483775587602e-05
4.9021434664229e-07
-2.61722896105795e-05
-3.41812968303129e-05
-1.9771231079141e-05
-1.75031680127821e-05
-3.50375247567059e-05
-1.58227691594729e-05
-2.07710713517395e-05
-3.39895701972054e-05
-1.57997901670772e-05
-1.78610483878397e-05
-1.69203899590949e-05
-2.96875657662473e-06
-1.71193910727334e-05
-1.77617121659195e-05
-1.00871136925562e-05
-1.81389760371318e-05
-8.74407716466222e-06
-6.10990139538404e-06
-2.68056372892123e-05
-3.29945470099027e-05
-2.44560604759876e-05
-1.39848315984044e-06
-5.08898398652231e-05
-1.59689716773135e-07
-1.47716076096e-05
-2.61253462817708e-05
-2.7409740817892e-05
-2.52416002310054e-05
-6.11340039824793e-06
-1.22370785375271e-05
-2.13885777748215e-05
-1.4680939144079e-05
-8.50335067520556e-06
-2.29595595781986e-05
-1.16116380510079e-05
-1.89787866428644e-05
-3.50829384639561e-05
-8.5295462554661e-06
-7.92805343864063e-06
-1.48482845446705e-05
-2.43386956790473e-05
-3.2047647030871e-05
-1.50857158515888e-05
-2.22858283114947e-05
-2.688506474741e-05
-3.06381860962971e-05
-1.95507776922492e-05
-1.7950299582412e-05
-1.34733488201911e-05
-2.47846135411095e-05
-2.03366035189576e-05
-1.50365683058159e-05
-1.75641228352984e-05
-2.86558921453789e-05
-2.66385504235081e-05
-2.16286458918759e-05
-3.1130071459657e-05
-3.12889131871195e-05
-2.67624795735249e-05
-1.0920369124578e-05
-2.82691214605051e-05
-1.92856154484982e-05
6.41709066111904e-06
-8.65835305157656e-06
-1.76660259335161e-05
-1.557523076885e-05
-2.29480433095859e-05
-2.57164651188997e-06
-3.2933579582411e-06
-6.23465950769623e-06
-3.17733227744818e-05
-1.60853578820582e-05
-1.5382196132559e-05
-3.48722077445052e-05
-3.42204598781307e-05
-4.18468500379553e-05
-3.19297597157846e-05
-3.07793531695116e-05
-4.67396162901843e-05
-1.26297875473237e-05
-3.67760082605849e-05
-9.35593691821513e-06
-8.7940966413989e-06
-1.71955095572144e-05
-3.46599996915686e-05
-2.96730044893567e-05
-3.54591435898121e-05
-3.47508697030056e-06
-8.79645189989146e-06
-1.6456828277203e-05
-3.5292693202298e-05
-1.25771767816813e-05
-1.78288767783427e-05
-1.53526688395574e-05
-4.34305661932382e-05
-2.27946457804235e-05
-2.256937223365e-05
-3.56656997380184e-05
-2.31108052732981e-05
-2.65700961568763e-05
-3.78967501193141e-05
-3.49511811997784e-05
-2.26375275197427e-05
-3.18149747078115e-05
-1.13909709168949e-05
-3.28576671140388e-05
-2.91779526444365e-05
-4.60174903703998e-06
-2.52822460996664e-05
-2.96847261306221e-07
-2.15230447519779e-05
-2.32356118225116e-05
-2.55534611249158e-05
-1.59515317507229e-05
2.21013813363465e-06
7.58625149388154e-06
-5.72804002416319e-06
-1.42622455110202e-05
-2.18230467912033e-05
-3.48231663962801e-05
-1.06633150874863e-05
9.58348131829632e-06
-3.04510865517886e-05
-1.58663391390922e-05
-1.0103680002452e-05
-2.78743135276652e-05
-2.10236336703395e-05
-2.6797097214025e-05
-3.42682068517761e-06
-2.71116920745095e-05
-1.87421443709407e-05
-1.73675490733943e-05
-4.40549098609007e-05
-3.20831318777499e-05
-1.56969201894533e-05
-4.10766456657202e-05
-1.86921179696191e-05
-3.08897884864788e-05
-8.89184453611394e-06
-4.49170855285504e-05
-1.89151172981856e-05
-1.36214357099177e-05
-9.51523272159729e-06
-2.17045794330459e-05
-1.45242929583153e-05
-1.69926324623139e-05
-2.03339575592536e-05
-3.15432180846473e-05
-3.29168463888279e-05
-3.3255172323945e-05
-2.36472581153387e-05
-4.00968268133144e-05
-1.75941227099863e-05
-2.2082431981527e-05
2.08389823764641e-05
-3.41237439292777e-05
-4.23050307698107e-05
-3.19276977543881e-05
-3.50610371385765e-05
-2.81504666365066e-05
-1.49187098659054e-05
-3.52307177605105e-05
-2.82985703801077e-05
-1.63281438333214e-05
-1.36001060748919e-05
-2.00628762335451e-05
-1.78975453526767e-05
-2.9824856374389e-05
-2.20657450789338e-05
-1.6455499802046e-05
-3.00225225055515e-05
-2.96762277370853e-05
-3.65046513295029e-05
-1.87597517828211e-05
-2.83179807999223e-05
-2.28694510282652e-05
-1.70451047411074e-05
-2.86188452995714e-05
-3.42273368646159e-05
-3.11416891159957e-05
-3.76475327729386e-06
-3.00402913208059e-05
-1.45272924679528e-05
-2.63551349192732e-05
-2.37175083861932e-05
