# Supplementary material for: Research on computational propagation and identification of mine microseismic signals based on deep learning
Source: PLoS One. 2025 Oct 22;20(10):e0334641. doi: 10.1371/journal.pone.0334641 (PMC12543183; doi:10.1371/journal.pone.0334641)
Supplement: S2 Data — (ZIP) [file pone.0334641.s002.zip › 000100500002033.xlsx_0.txt_24.txt.txt]

-4.72792146893955e-05
-1.61716096293056e-05
-2.69634583176136e-05
-4.48466324310364e-06
-2.6630240183718e-05
1.67590536536457e-06
-1.25456943056729e-05
-3.0114423208292e-05
-1.00912515384538e-05
-3.06332434958077e-05
-2.14690078870729e-05
-3.76556267491124e-05
-4.23849323919883e-05
-2.02498180871208e-05
-2.20643067531092e-05
-3.16574949977635e-05
3.38095249436485e-06
-2.08926222449045e-05
-4.1792576427885e-05
-2.88757406075266e-05
-9.2519711186369e-06
-2.22781046049633e-05
-1.58125811462885e-05
-3.31067386204991e-06
-3.04846418948369e-05
-2.2297942801884e-05
-2.05744004834244e-05
-1.92494200492688e-05
-3.03915521759294e-05
-5.36963380384332e-05
-1.63766880893102e-05
-3.09347684945204e-05
-4.69141714122345e-07
-2.6345764883024e-05
-7.96450650348927e-06
-1.92917988089228e-05
-2.18194312530861e-05
-6.10677462412527e-06
-2.06596395341393e-05
-1.66724065560687e-05
-1.70410322129567e-05
-1.45602752191395e-05
-2.82989789522905e-05
-1.74289800457721e-05
-2.76953301807e-05
-4.50118395788028e-05
-6.33744056461478e-06
-6.6724086212579e-06
-2.58679644623515e-05
-2.66968006702098e-05
-7.05899694191101e-06
-4.70244373181916e-05
-1.057301400813e-05
-4.29198153565386e-06
-2.18885556265828e-05
-3.30313847349873e-05
-4.55835181590072e-05
-2.13142149008949e-05
-1.68145956480458e-05
-1.53139666867845e-05
-3.46972251233766e-05
-3.90521135784822e-05
-1.40377820111988e-05
4.16719657103624e-06
-2.12659098340999e-05
-1.61122918198475e-05
-1.97626295242723e-05
-3.61294315496494e-05
-2.11816977956284e-05
-7.86427054887726e-06
-6.04084671939373e-06
-4.05088445121405e-05
-2.05106641618726e-06
-4.97541501981048e-05
-1.94873587445647e-05
-4.34652714435012e-06
-1.88432770952287e-05
-4.33770925397002e-05
-1.52601882618564e-05
-5.95060084867681e-06
-2.50854456869432e-05
-1.44699088740687e-05
-1.4895984713131e-05
-2.10821408307391e-05
-3.45851712039603e-05
-3.84203520730901e-06
-2.73917699343334e-05
-3.18649827387801e-05
-2.19540474157021e-05
-2.18299725426184e-05
-1.63289987689618e-05
-3.14925991015986e-05
-3.03960728193168e-05
-1.82755026912006e-05
4.26971696464422e-06
-2.81861194948483e-05
-3.50977153330711e-05
-3.42371978124438e-05
-1.63177938718309e-05
-1.19851528147564e-05
-1.86015140583071e-05
-2.82391940731703e-05
-2.540700850832e-05
-1.52214896519262e-05
-2.60174652803369e-05
-1.61312340572795e-05
-1.01261571852819e-05
1.00343839643564e-05
-2.76905789165055e-05
-2.88154267294757e-05
-1.5604996090261e-05
-2.16589165814537e-05
-2.77992948927126e-05
-1.64751259977479e-05
-1.44475359249933e-05
-1.37464428620295e-05
-2.91226170892524e-05
-3.08254757204317e-05
-2.45949516575741e-05
-3.19838624875388e-05
-2.0229245071711e-05
9.92171529235704e-07
-2.56693053356799e-05
-1.19224607251645e-05
-2.27054964075677e-05
-9.38132902531543e-06
-3.26499167176042e-05
-2.51973370303796e-05
-2.12961438085649e-05
-2.45706245015473e-05
-3.16647329443865e-05
-3.32318850192764e-05
-3.18236541427417e-05
-1.17886737098098e-05
-1.58353339013047e-05
-3.93895260835221e-05
1.05907542380236e-05
-1.50396504396038e-05
-1.89731480570156e-05
-2.78436324212467e-05
4.65776025724498e-06
-1.54493332819389e-05
-2.28845567975593e-05
-2.50319037575286e-05
-2.01973966143984e-05
-1.84401015153489e-06
-8.73111944643733e-06
-3.59810148753335e-05
-1.43741126170521e-05
-2.23952260845833e-05
-3.28194703297259e-06
-2.83479183311858e-05
-3.0141932587306e-05
-4.48169292816105e-05
-3.86920239031719e-05
-2.41053340106328e-05
-2.93893078110259e-05
2.36777060940996e-06
-1.45508244572045e-05
-2.22911182541527e-05
-1.67595917778727e-05
-3.24392989653842e-05
-2.53814562808127e-05
-3.18301539164533e-05
-2.24200175627975e-05
-2.34500415704479e-06
-6.46211885848654e-06
-1.95378465659455e-05
-3.4590112254479e-05
-3.83542374005184e-06
-2.45987438240083e-05
-2.06213123957834e-05
-3.50148659605151e-05
-3.85947250581109e-05
-1.32880662709131e-05
-4.82221502753488e-05
-3.31016851623113e-05
-5.90222265420496e-06
-2.38784929548815e-05
-3.88550679952628e-06
-2.70484816880373e-05
-2.204623147609e-05
-2.99650180093625e-05
-2.76949509214726e-05
-4.9993182871313e-05
-1.90580806034294e-06
-2.11848187164206e-05
-2.86228614700532e-05
-2.15281050783004e-05
-2.01398494806567e-05
-2.18582092618914e-05
-3.33659364092792e-05
-8.91165249022241e-06
-1.59582380966113e-05
-9.40985202555914e-06
-1.96485107576918e-05
-2.12887322785462e-05
-1.15751570577846e-05
-1.80205083857899e-05
-2.77833107360603e-05
2.58040252210649e-06
-9.44924133039678e-06
-1.24221524364761e-05
-2.0392858842792e-05
-1.11197047988272e-05
-3.31157461252389e-05
-1.66144141280492e-05
-2.98053746708306e-05
-1.29549732458221e-05
-2.97588157381783e-05
-4.21433951816795e-05
-1.5005664905854e-05
-4.34834644378578e-05
-1.73144212025252e-05
-2.1553500531057e-05
-2.05963772247529e-05
-1.67875158542919e-05
1.08113996473337e-06
-1.95406185437236e-05
-1.34928313549985e-05
5.39046221005194e-06
-2.19034429225641e-05
-2.03220885239483e-05
-1.77012918247483e-05
-1.70033610952899e-05
-2.28859330238085e-05
-1.36272179502872e-05
-1.98482472150825e-05
-3.57566631932887e-05
-1.33080320174035e-05
-1.46425308541494e-05
-4.68859284353778e-06
-1.71020351542554e-05
-9.36983139431487e-06
-1.12036007814457e-05
-1.29850442140711e-05
-1.89924135248928e-05
-3.62125849213691e-05
-3.19503664018934e-05
-9.12071113981806e-06
-2.51084301355892e-05
-3.22218025521097e-05
-1.96448294399387e-05
-3.50382027957913e-05
-3.83816347360809e-05
-2.86744589377581e-05
-1.50052249200933e-05
1.56428156120787e-05
-4.1045675749439e-05
-2.1600943319695e-07
-3.23973232809381e-05
-1.85361352170376e-05
-2.16343648610196e-05
-4.22194341031016e-05
-1.54899620116084e-05
-2.71640771864994e-05
-2.45526551932331e-05
-2.81811401479967e-05
-2.79300345568542e-05
-3.0487270056813e-05
-2.86927115954241e-05
-4.29468292047037e-05
-3.97973436947477e-05
-2.842618451593e-05
-2.8061798191624e-05
-3.02950357697882e-05
-3.54507326886826e-05
-2.85175265891895e-05
-2.1465407177063e-05
-2.48190724581465e-06
-1.89442227571315e-05
-6.69103146805746e-06
-2.38360234193569e-05
-1.70046146056099e-05
-2.76163379632203e-05
-2.9986194938571e-05
-2.35447638015749e-05
-2.31437644114709e-05
-1.0629678961769e-05
-2.68897745467025e-05
-1.6011082724956e-05
-2.26221381683202e-05
-2.22484297662416e-05
-2.67162448360988e-05
-1.20404094133288e-05
-2.80607501637438e-05
-1.95141806397443e-05
-1.23400192248079e-05
-3.32892920154347e-06
-2.18152841875377e-05
-2.46427113699073e-05
-2.83315914638524e-05
-2.03184663903726e-05
-2.97301824406475e-05
-1.70202179314981e-05
-1.86947144190736e-05
-2.48327288923443e-05
-1.09622597787616e-06
-4.25601072898815e-06
-2.55116258890473e-05
-2.90163078644547e-05
-3.29091875425709e-05
2.43212428338659e-06
-1.87508355979717e-05
-1.56868835619177e-05
-3.01473334594345e-05
-1.54156502993484e-05
-1.86514180347991e-05
-4.64119847740434e-06
-2.03519350290283e-05
-3.8201468479753e-05
-4.30444630253721e-05
-7.7821666285865e-06
-3.91181985480975e-06
-2.72308986499754e-05
-3.48272858773903e-05
-1.94052630414659e-05
-4.47235012608748e-06
-1.03893053516294e-05
-1.51469906015695e-05
-1.04314759831211e-05
-1.63780448588141e-05
-2.19441469523347e-05
-6.76357345997947e-06
-1.29840663645571e-06
1.47547836764432e-06
-2.13595251695445e-05
-3.37022179036906e-05
-4.22177237063704e-05
-7.71240956925483e-06
-1.23554743495728e-05
-2.21463526375399e-06
5.14974649693392e-06
-2.58518723243285e-05
-3.09257193200037e-05
-1.37511681244474e-05
4.06122126790187e-06
-2.50128957041546e-05
-1.90141372249913e-05
-2.24293633998863e-05
-2.93569933046493e-05
-3.55711948067718e-05
-2.45134582986309e-05
-1.33179314042015e-05
-1.39351827752135e-05
-5.36922253432565e-06
-2.27139542522945e-05
-2.9402835612109e-05
-4.41668326176898e-05
-1.95355633403926e-05
-4.58178856826482e-05
-4.90787949494713e-06
-2.36596534321967e-05
-1.90009281853263e-05
-2.13258510833069e-05
-4.40661840749852e-05
-3.93287370754209e-05
-9.18336232755662e-06
-2.01358920114362e-05
-1.58333234341175e-05
-9.43883881596487e-06
-1.36364037967775e-05
-2.76459284267246e-05
-2.44288071064845e-05
-1.44152681793347e-05
-3.08405495366374e-05
4.85581981351684e-07
1.99199466659193e-06
-1.57014438381761e-05
4.94025542015977e-06
-2.88122864886455e-05
-4.20298895073806e-05
1.15177328374512e-05
-2.69635826138281e-05
-1.24794005323342e-05
-1.60005466478304e-05
-3.13496518243679e-05
-5.28865146839132e-05
-2.04625305648248e-05
-1.21638281689601e-05
-3.08870295638024e-06
-2.62541711166604e-05
4.73866969682819e-06
-2.06942634750606e-05
-1.25700486057801e-05
-2.25312288537097e-05
-1.82893625940402e-05
-2.65579739495227e-05
-2.33729051919526e-05
-3.4817696807537e-05
-4.71690487566595e-06
-1.8811160828948e-05
-1.50471318336349e-05
-2.78480079704645e-05
-1.39215110464028e-05
-1.49882575698648e-05
-2.9165199869861e-05
-2.13668372378327e-05
-3.37459047235362e-05
-3.15417469767152e-05
1.06457303348368e-06
-1.3802764610276e-05
-2.01218968675674e-05
-3.27305576697093e-05
-1.77107153292482e-05
-2.73181789150951e-05
-1.87480729886631e-05
-4.11840746339013e-05
-1.9941842540342e-05
-2.63079395913771e-05
-2.23416259377938e-05
-3.44943541665694e-06
-3.77015453805547e-05
-3.09901020141621e-05
-3.33075713257251e-05
-3.46946768415341e-05
-8.10848448301039e-06
-4.35031528593528e-05
-3.54585318765129e-05
-7.42944505339482e-06
-1.65336592222239e-05
-2.23948160666342e-05
-2.78899558652009e-05
-3.84070337093373e-05
-8.29516775510774e-06
-2.3255113169874e-05
-2.39228901640835e-05
-2.4945369249542e-06
-1.12177065246794e-05
-1.47220448578117e-05
8.59259899953086e-06
-5.43274100456389e-05
-8.04933337038017e-06
-1.71528953369475e-05
-2.2580784097902e-05
-2.78749519816944e-05
-1.75125462705294e-05
-3.09505797052082e-05
-1.03935916550714e-05
-3.0377279270487e-05
-2.83132165378473e-05
-1.67143187456e-05
-2.8019191709782e-05
-2.32380822863893e-05
-1.41847496436426e-05
-6.42702850460008e-06
-2.66368870329182e-05
-2.94863404992899e-05
-1.62628452405744e-05
-3.01432053977112e-05
1.00678128905589e-05
-2.34445186531077e-05
-2.62164323295443e-05
6.81380319498068e-06
-1.98666009160831e-05
-3.12743079649355e-05
-3.09635050956665e-05
-3.0731765705632e-05
-9.22254419432105e-07
-3.8589232749662e-06
-3.32629798725636e-05
-2.1521920055602e-05
-2.87929919643723e-05
-1.67786052732361e-06
-3.63083606117697e-05
-2.07143713289462e-05
-2.81904224300118e-05
-3.21874654637234e-05
-2.98356185663343e-05
-9.71403111877695e-06
-3.17530499340231e-05
-1.67255233251765e-05
-2.58753862028767e-05
-2.02044394580826e-05
-2.17125844308555e-05
-3.03852911673441e-05
-3.13020964261392e-06
-1.91563962721701e-05
-2.44252340436435e-05
-3.14075328849456e-06
-2.61868953444702e-05
-2.02267800332158e-05
-3.54421330665451e-05
-2.05884581791789e-05
-2.14556881179269e-05
-1.99847214915839e-05
-4.42316761948394e-05
-2.28629651720775e-05
-1.12869409705242e-05
-2.67906567643765e-05
-1.9572623309942e-05
-2.95948328666815e-05
-9.92170719512583e-06
-3.84410766898159e-05
-3.26346312169299e-06
-1.37609640276444e-05
-2.53281679550587e-05
-2.8111900851991e-05
-2.68499904300611e-05
3.38942564698137e-06
-1.63068042332906e-05
-2.42659717356463e-05
-1.88456558642429e-05
-1.40830268203252e-05
-3.57705158195932e-05
-3.82274716563947e-05
-1.58915004489033e-05
-2.12303971973161e-05
-1.18605559325592e-05
-2.16314401508293e-05
-1.96287912171642e-05
-1.15923176434933e-05
-2.30887693397844e-05
-7.98601104964874e-06
-2.91257553784713e-05
-4.39783557596607e-05
-2.12666346969432e-05
-3.03494670354993e-05
-7.73846864141588e-06
-1.40246312000118e-05
-4.27685909026435e-05
-2.3968340244025e-05
-2.14021093701131e-05
-2.06913630170107e-05
-7.93919098642851e-06
-1.38866884100581e-05
-2.70275008459228e-05
-3.68616638800154e-05
-1.64044791728546e-05
-3.75871348611695e-05
-1.9958621578553e-05
-2.93508379128455e-05
-1.85276408785482e-05
-3.05461025234499e-05
-3.54283964400442e-06
-1.94097752611778e-05
-9.03679643722446e-06
-1.57364171587297e-05
-1.52556955929153e-05
-4.78107531111736e-05
-9.99135126470959e-06
-3.72309305503312e-05
-3.56850532376439e-05
-1.53266215958197e-05
-3.39769412036055e-07
-2.66523555303422e-05
-3.99513243979201e-06
-2.33336435068055e-05
-6.49146544401594e-06
-2.25619501961785e-05
-1.62562204101617e-05
-2.33964828825364e-05
-3.90640680558924e-05
-2.0921800683229e-07
-2.95221888440798e-05
-3.08316904463223e-05
-2.46125908093622e-05
7.58123758903534e-06
-3.33871985952365e-05
-1.49695702165704e-05
-1.62771669998695e-05
-2.61223875636046e-05
-3.11157539942534e-05
-1.49778725105217e-05
-3.33513421634947e-05
-3.09989189288658e-05
-2.14629317562954e-05
-2.58804810619364e-05
-2.66650657241563e-05
-1.65704426554082e-05
-2.92338783694977e-05
-4.27146509355345e-05
-2.63410939791294e-05
-1.63719598306218e-05
-3.15177970849732e-05
-2.82467658848616e-05
-3.80745137920449e-05
-2.50441431354542e-05
-3.53235140922554e-05
-1.53744914650414e-05
-3.02246891973364e-05
-2.53628066392935e-05
-1.74069279423797e-05
-6.20247688996258e-05
-3.2612783925471e-05
-1.27455247416063e-05
-8.43383923103401e-06
-3.16994117728592e-05
-3.05816914578191e-05
-3.19909579120944e-05
-2.65932674884016e-05
7.97460109388096e-07
-3.62852478682094e-05
-3.43543018909685e-05
-1.53779542584753e-05
-2.61280967953395e-05
-3.06197416314619e-05
-1.84283815295793e-05
-2.26905969118921e-05
-1.97749428242952e-05
-3.43938584635392e-05
-3.26279216633424e-05
-1.40707111509723e-05
-3.09970785866307e-05
-3.2023270343209e-05
-2.95133849562135e-05
-1.47941907570696e-05
-1.8610341588879e-05
-1.19396322829103e-05
-1.69934589893282e-05
-3.29265525481815e-06
-2.02429615790865e-05
-2.72606937516542e-05
-2.5964123987563e-05
-3.9561482723337e-05
-3.30792626383109e-05
-1.30590405376373e-05
-5.32176762449083e-06
-9.65104851794784e-06
-2.53320244865148e-05
-1.80704197928279e-05
-1.59089611698881e-05
-1.34443874778924e-05
-2.44119480887435e-05
-1.96174037821913e-05
-1.86152011038129e-05
-1.79447256117761e-05
-3.25368462049125e-05
-1.1334957917447e-05
-2.63666782006497e-05
-2.33532627546454e-05
-2.05725351254935e-05
-3.17241282332241e-05
-7.32483495290555e-06
1.1375621937052e-06
-4.41129667262142e-06
-2.73657433943576e-05
1.03600126638328e-05
-2.5486577254421e-05
-2.58350882909628e-05
-1.54104987754957e-05
-3.37856539088704e-07
-9.1421660838988e-06
-2.28204922871524e-05
-2.68571712968653e-05
-9.65947812835535e-06
-9.50225890508426e-06
-2.70192418166495e-05
-1.4688944159399e-05
-9.84359490609102e-06
-1.25025542840493e-05
-2.20877642424945e-05
-1.97303032443572e-05
-3.59572497945929e-05
-2.58597085894871e-05
-3.14659628316186e-05
-4.48073892030752e-05
-2.49587506492188e-05
-4.17675253321887e-05
-2.39264438544379e-05
-2.67518855350181e-05
-8.32057487419775e-06
-2.85560581329037e-05
-1.41469087474368e-05
-1.4861630868095e-05
-1.42328450530983e-05
-2.07862308037557e-05
-2.26676323308233e-05
-4.34455916789368e-06
-2.30153462710869e-05
-2.93287727484863e-05
-1.41142643472287e-05
-3.14995142863254e-05
-1.68536347501515e-05
-2.51353478509774e-05
-5.13194474244921e-06
-1.97830398229818e-05
-3.54964180135031e-05
-3.66200826840137e-05
4.77427923980849e-07
-1.44425495315655e-05
-1.78664540452293e-05
-3.58409409671327e-05
-4.19398935555248e-05
-2.36591687803751e-05
-2.72828464268309e-05
-2.34603145151667e-05
-3.61087040490579e-05
-2.46406086184954e-05
-7.87056671152679e-06
-2.69670086457536e-05
-1.18404920451826e-05
-1.86401430855581e-05
-1.64734333586049e-05
-1.54441207225625e-05
-2.13720987892931e-05
-1.8865046403567e-05
-2.23389481112974e-05
-1.75273645064661e-05
-1.82221583663052e-05
-1.20575574274123e-05
2.71448374753685e-06
-1.85355369541962e-05
-2.73326649100838e-06
-1.21549536773763e-05
-1.43279787335663e-07
-2.6860067814146e-05
-7.05727146011954e-06
-3.39492233159329e-05
-1.06185963917873e-05
-1.46196199886286e-05
-2.06975319771815e-05
-3.24850469100917e-05
-1.99554167792782e-05
-2.00085552228558e-05
-1.03209059451136e-05
-2.74272937278634e-05
-2.67376170015307e-05
-2.88490245622781e-05
-2.18069856601699e-05
-2.20242610305282e-05
-2.11832302162781e-05
-3.59442346301498e-05
-2.37564039986857e-05
-3.50911897547927e-05
-3.71276594371207e-05
1.22981024762052e-06
-3.37599468119913e-05
-1.71242780350868e-05
-2.2454827748486e-05
-2.56211480252399e-05
-2.56452453208881e-05
-1.00056795848026e-05
-3.88044011207197e-05
-3.06082597718148e-05
-1.51111422638494e-06
-8.20744681040735e-06
-1.08150093045671e-05
-1.55375006333532e-05
-3.93924984378381e-05
-5.70515129269739e-06
-1.30657966838839e-05
-9.19496431826101e-06
-4.33059936838673e-05
2.23615588297947e-06
-7.38345843791167e-06
-1.80185809040811e-05
-2.88083183478457e-05
-4.36265670723499e-07
-3.47336469815493e-05
-3.627305086411e-05
-2.23108710770863e-05
-1.94688133532159e-05
-9.2230831334621e-06
-2.75280051530941e-05
-1.75806642076571e-05
-1.35207561882609e-05
-1.50661450423022e-05
-3.09386975413092e-06
-1.25293338708213e-05
-2.99929065847336e-05
-3.36810146987105e-05
6.00683816345363e-07
-3.40295633884613e-05
-1.45609134711585e-05
-3.84315582884381e-05
-3.84168212492353e-05
-2.13065793557133e-05
-4.82230190004563e-07
-1.61726402079917e-05
-3.16188096290104e-05
-1.12129479976006e-05
-2.21018813603178e-05
-5.35992879049954e-06
-9.61370772966743e-06
-2.71026911884416e-05
-4.15590625287759e-05
-2.80636817675328e-05
-4.56224851395318e-05
-1.36020827816595e-06
-1.63510877861374e-05
2.50894581885781e-07
-9.00861442910314e-06
-2.58070668825121e-05
-4.47487255803629e-06
-1.90605543046465e-05
-1.18886814733032e-05
-1.0414784443778e-05
-2.34758319642363e-05
-1.28875261557787e-05
-2.62458594260701e-05
4.53690951870082e-06
-1.8078864586134e-05
-3.17279670726556e-05
-3.74861829894868e-05
-2.66541866750455e-05
-1.45790614618144e-05
-4.1897622488351e-05
-2.18453322662984e-05
-2.72806696852008e-05
-2.86327957342605e-05
-2.2580191679474e-05
-2.22047320750264e-05
-2.72670261337266e-05
-3.08471546801983e-05
-1.80534822419508e-06
-3.01532365482155e-05
-1.33209341129173e-05
-1.59127617495411e-05
-1.43986536063212e-05
-1.47732295611026e-05
-4.01355117086446e-05
-3.1234006556771e-05
-2.26105294078652e-05
-1.63742623545409e-05
-1.16456589902836e-05
-1.03385895748276e-05
-1.48753541780499e-05
-2.16141572357524e-05
-3.65709777964677e-05
-1.4557543640595e-05
-1.69364646307614e-05
-1.11251216773101e-05
-8.92563410627115e-06
-4.00108890929523e-05
-2.47597198796776e-05
-3.07718820360615e-05
-2.0096802986228e-05
-1.29778696156091e-05
-1.13787730371273e-05
-3.84865372538624e-05
-2.36719584902832e-05
-3.54461412394753e-05
-2.10955399552672e-05
-1.92737909441459e-05
-1.96119384567882e-05
-1.60204600325578e-05
-2.07943251767919e-05
-2.10178956845331e-05
1.21115380473355e-07
-1.89325513614476e-05
-2.58352997500905e-05
-1.31289134459389e-05
-3.08748915563168e-05
-2.65434979642392e-05
-9.50389577643075e-06
-2.38630172134827e-05
-1.80859085794695e-05
-4.27759424856161e-05
-5.02870986382974e-06
-4.62178715840385e-06
-1.47896477157582e-05
-4.66392404393388e-05
-1.29805246930092e-05
-2.57934212887572e-05
-1.03759830634247e-05
-8.66061966514769e-06
-1.38137908047736e-05
-1.35262717574462e-05
-2.54319328177367e-05
-1.45546398102344e-05
-1.48099180839658e-05
-2.94515144227689e-05
-1.90640806836528e-05
-3.7556260034119e-05
-9.50607153520883e-06
-1.79918651133598e-05
-1.70715680926347e-05
-4.5511038535469e-05
-2.37017457417479e-05
-9.76873352029459e-06
-3.02254542494407e-05
-3.08259486323314e-05
-1.62702004627224e-05
-3.08101756492225e-05
-2.24161737058734e-05
-1.58075087671394e-05
-1.24537165048354e-05
-1.36506858117651e-05
-2.95201675289526e-05
-2.34119004182913e-05
-1.81484851444583e-05
-3.20308436240532e-05
-4.27921693453531e-05
-4.63234436190752e-05
-2.97552325749229e-05
-1.10375694505919e-05
-3.01227673988423e-05
-5.80428890940037e-06
-3.82169118338872e-05
-2.76130719368081e-05
-2.37772537183335e-05
-5.60329413636352e-05
-2.76644976283358e-05
-2.59795200935164e-05
-1.32071130852012e-05
-2.94358241177903e-05
-1.65079521057626e-05
-2.65539690829344e-05
-6.65094455728844e-07
-3.30927469830453e-05
2.38826911313391e-06
-2.37059939200373e-05
3.39773153295762e-06
1.97751945634605e-06
-8.64957539996717e-06
-3.36538920764659e-05
-3.32718403282667e-05
-4.58835784721744e-05
-3.96478170565185e-05
-1.81450485560997e-05
-1.71564069180882e-05
-1.85780825652764e-05
-1.01131226515466e-05
-4.05463589247522e-05
-2.79661226176432e-05
-2.29387327255664e-05
3.99814551365235e-07
-2.24522157628145e-05
-1.24061494851387e-05
-3.02345236342635e-05
5.22639969343714e-06
-1.39206044960471e-05
-1.67631402379372e-05
-3.26494344804183e-05
-1.49347152105091e-05
5.77385639371777e-06
-3.20683212208635e-05
-4.19019794612154e-05
-2.44200654500886e-05
-2.69715606403047e-05
-1.80855838033054e-05
-1.11485432613787e-05
-1.57365204769901e-05
-1.74437933259446e-05
-2.65444131022789e-05
-3.34606858008443e-06
-2.41702694698316e-05
-2.39890938117156e-05
-2.87104273978753e-05
-4.36356035364403e-05
-2.57604918191631e-05
-1.51221818660307e-05
-2.3391307072459e-05
-7.1881023375417e-06
-2.5926656399433e-05
-1.88350232413646e-05
-8.73218820086026e-06
-1.69960241331358e-05
-2.37104186824967e-06
-1.62221556413731e-05
-2.9968566351279e-05
-1.88707943335036e-05
-3.49823003488639e-05
-1.5464958226151e-05
-1.27133453974205e-05
-3.01705027368838e-05
-4.33676270352975e-05
-2.29604500112337e-05
-3.11723644086091e-05
-3.5392179202973e-05
-3.60010478212e-05
-4.98277426860305e-06
-2.6214357525058e-05
-3.0017834350592e-05
-3.36758909928852e-05
-3.9677554304438e-06
-2.40813771741767e-05
-1.51534579492066e-05
-1.96360570561703e-05
-2.53760895165613e-05
8.31529938042381e-06
-2.27484460395334e-05
-3.55040606838756e-05
-2.12419094196331e-05
-3.37178990639972e-05
-2.97498793672069e-05
-1.59794663123384e-05
-6.42844894765606e-06
-3.00944995776201e-05
-1.44218462187525e-05
-3.68528802453483e-05
-3.74668627847944e-05
-9.62850620050342e-06
-1.39005317181106e-05
-1.55014995325042e-05
-1.64358644945694e-05
-6.64346278963412e-05
-1.814154342066e-05
-1.55886828159782e-05
-2.4429478132864e-05
-1.38976628333051e-05
-1.93927992615417e-05
-1.39218345614613e-05
-1.63385626114413e-05
-1.06321418241886e-05
-1.05304202898735e-05
-1.62436994428663e-05
-2.09864792104727e-05
-8.16761735337782e-06
-2.76771270650606e-05
-1.40111010726183e-05
-2.01324383484433e-05
-2.75252577334801e-05
-2.29375688272502e-06
-1.65320053779328e-05
-9.29676192721199e-06
-1.49588128737964e-05
-4.54211974583004e-05
-3.05629916768028e-05
-1.19544531685038e-05
-3.6068233614465e-05
-2.40352693746799e-05
-2.45372000818219e-05
-2.30868739476323e-05
-3.26330673071151e-05
-1.23871953790122e-05
-3.08995194467357e-05
-1.09334496936447e-05
-8.32899989056654e-06
-3.62721082036884e-05
-3.639618416905e-05
-2.83231697397599e-05
-2.08192268821254e-05
-2.49913962143859e-05
-2.87518690624304e-05
-3.52214631501614e-06
-3.11119523649231e-05
-3.20919411972361e-05
-2.02665093892936e-05
-3.13832490379278e-05
-9.08040463460067e-06
-1.74360962010969e-05
-2.03663519627659e-05
-2.88428721542687e-05
-3.21385010323264e-05
-1.93501517345689e-05
-7.39129285953817e-06
-2.49116702200919e-05
-6.82602008837748e-06
-4.90817020834805e-06
-2.13359569940025e-05
-3.52985436644825e-05
-2.04239789892759e-05
-3.02642833906488e-05
-1.58368002604077e-05
-3.01479029893296e-05
-2.78531048784497e-05
-6.69481384012927e-06
-2.25609849695036e-05
-4.35154367105589e-05
-2.5344763666143e-05
-2.09286094798217e-05
-1.24231368937565e-05
-2.17718798881486e-05
-1.12652830746943e-05
-2.30078225255517e-05
-2.51929528526477e-05
9.55470358900729e-07
-2.97237029620247e-05
-2.59203541323543e-05
-5.62898637866656e-06
-1.10643518114435e-05
-3.57060531531274e-05
-1.94313137870149e-05
-1.92938485595599e-05
-3.66749719557436e-05
-1.77558897891514e-05
-2.96130568877051e-05
-2.9254341455126e-05
-2.68309822404067e-05
-1.47393198517293e-05
-2.02647978027286e-05
-3.09613642415242e-05
-1.70283607974651e-06
-3.20702964606082e-05
-2.7947108374613e-05
-9.16401576116295e-06
-2.43619599275375e-05
-2.52977164342874e-05
-3.99164926528763e-05
-4.28596815846064e-05
-2.13076571070486e-05
-2.45097789153914e-05
-2.05132877128433e-05
-4.28679465094298e-05
-1.88819123760225e-05
-1.23262618085188e-05
-1.18819330182248e-05
-3.18146418041962e-05
-3.47472997302232e-05
-8.69790905858999e-06
-2.5392065707833e-05
-3.06024973045603e-05
-2.53984942475718e-05
-1.74665700970771e-05
-8.15447047867521e-06
-3.49726750888813e-05
-5.55466706799149e-06
-2.50703148176594e-05
-4.90107541200428e-05
-2.47006694544342e-05
-1.49531017680473e-05
-1.31629283157612e-05
-3.25671105431991e-05
-3.55563759723164e-05
-3.51934012333147e-05
-1.78278092780947e-05
-2.69403680282013e-05
-1.86192188693997e-05
-3.37961120304393e-05
-1.75541483551582e-05
-4.10390634767654e-05
-2.89383746628221e-05
-2.59539642599296e-05
-1.74234335045203e-05
-7.54928120627774e-06
-2.6894267687339e-05
-5.13484154045601e-06
-3.63276995194027e-07
-1.45810541862733e-05
-6.78116997538857e-07
-3.7309193976931e-05
-1.72081496796022e-05
-1.81554787033034e-05
-2.63596459001185e-05
-2.70156802455386e-05
-2.93471387425414e-05
-6.84378531415887e-06
-2.78806669380743e-05
-3.08639735136253e-05
-2.09968824578001e-05
-7.65274036856017e-06
-9.00157477778209e-06
-1.31911192866176e-05
-2.5888869667718e-05
-3.72195898615661e-05
-1.73813987050742e-05
-1.40036346910245e-05
-2.38932800291426e-05
-5.72911602910171e-05
-2.08198809208432e-05
6.92384604076908e-07
-2.66201191831649e-05
-2.59631194001686e-05
-1.42277931619762e-05
-2.68416580612612e-05
-2.12494250492478e-05
-1.51469587816419e-05
-1.17257700489542e-05
-9.72767981037197e-06
-2.89487077443161e-07
-1.73159517111713e-05
-1.70573658860546e-05
-1.51798467852016e-05
7.45362127562794e-06
-2.61076351838596e-06
-5.30817907282186e-06
-1.61565801381808e-05
-2.08187388733607e-05
-2.78456678970143e-05
-5.29400523599255e-05
-3.5008347896007e-05
-2.59195316464369e-05
-1.16156826484907e-05
-1.51532396124129e-05
-1.34738631617571e-05
-2.94300852485575e-05
-6.17732534268456e-06
-2.421006249344e-05
-1.2477600957543e-05
-3.13565547030029e-05
-1.04044829615599e-05
-2.44961502956642e-05
-1.42136583520992e-05
-3.03407828313344e-05
-3.21458287218635e-05
3.79757349156033e-06
3.8066269587206e-06
-1.87378355017386e-05
-2.1719670973484e-05
-1.39585655331875e-05
-4.05190160331471e-05
-3.42226442619586e-05
-2.17024352017914e-05
-2.08681499397502e-05
-1.9144807696441e-05
-3.00141176264232e-05
-2.68180373793074e-05
-1.54072746734809e-05
-2.0593242589696e-05
-3.53651920108072e-05
-2.37716055741637e-05
-1.47723208825372e-05
-2.914751998424e-05
-7.10468315305027e-06
-3.4458794246936e-06
8.59018007919878e-06
-1.58948430211162e-07
-1.25747844741341e-05
-2.75168295715342e-05
-3.54005268395317e-06
-1.11663219974538e-05
-1.51608249370578e-05
-1.15947295234859e-05
-1.04269454863227e-05
-3.24113189359391e-05
-3.42032926861739e-05
-2.51003254170673e-05
-2.71936220140491e-05
-5.39558064585502e-05
-9.88656875318072e-06
-1.59408981335369e-05
-2.78384957096204e-05
-2.18229523968444e-05
1.01747824688721e-07
-2.54711844129558e-05
-1.53555580458387e-05
-3.06340800493077e-05
-1.91210715325348e-05
1.01305140425798e-05
-2.13100671180995e-05
-4.19630823248606e-05
-4.3227068081891e-05
-1.17240009772695e-05
-2.9907516236243e-05
-2.21194259588032e-05
-1.19265856232592e-05
-2.5000273774989e-05
-2.47518224222647e-05
-3.87985640567403e-05
-2.32344858115833e-05
-5.10828012559535e-05
-4.55212250023609e-05
-3.60992615407994e-05
-2.93450381197275e-05
-9.6468522267975e-06
-3.22686190304007e-05
-2.48529025938294e-05
-2.31926984590052e-05
-3.54713204211087e-05
-2.32132416264927e-05
-2.94976617445709e-05
-2.27985462758612e-05
-3.05935239301551e-05
-1.132457111998e-05
-2.97932625259951e-05
-1.99562090740117e-05
-3.64344779371766e-05
-4.21569399484803e-05
-3.24713018343008e-05
-1.41805780662128e-05
-8.1015836176563e-06
-1.76411819329852e-05
-1.58765843443183e-05
-7.79830020871754e-06
-3.67096212997713e-05
-2.94588323269752e-05
-1.13472843967586e-05
-2.60880685860979e-05
-2.39178506577844e-05
-1.64343445726037e-05
9.12579482605471e-06
-2.06825562230573e-05
-2.81311099782515e-05
-1.36241595842921e-05
-3.81631116209974e-05
-2.1935360025795e-05
-2.37198187571667e-05
-3.85522330651162e-05
-4.47421612021729e-06
-8.58476010057737e-06
-1.55368577561596e-05
6.79233765381878e-06
-1.27151668765274e-05
-2.14404613438435e-06
6.09177661036967e-06
-5.46427362546188e-07
-1.06604443030231e-05
-3.88262560394018e-05
-7.66939243816229e-07
-3.2458738433346e-05
-3.15087765837452e-05
-1.54824455532641e-05
-1.24762861472189e-05
-1.65346683788664e-05
-5.35115504599783e-06
-2.42523624692651e-05
-2.88307467939061e-05
-3.00382261096123e-05
-2.50404637412216e-05
-3.59008730857743e-05
-1.92481717536544e-05
-1.21645963169593e-05
-2.15977526381293e-05
-6.07672716831663e-06
-1.8592952644027e-05
-1.79869735536378e-05
-1.24412689643453e-05
-2.34147447257857e-05
-2.69486549048267e-05
-2.74573386439375e-05
-9.53211402169023e-06
-3.26695096308845e-05
1.20278542808283e-05
-8.40978071993801e-06
-4.96236475226536e-05
-2.16469303521694e-06
-2.4843231921417e-05
-5.32127939058651e-06
-2.76654866221398e-05
-1.80276629204718e-05
-1.52538026256807e-05
4.37557395099743e-06
-3.18359800842077e-06
-1.31063666146937e-05
-2.39391494993691e-05
-2.54815031775248e-05
-2.3693146952017e-05
-2.72320604044611e-05
-1.87666810436872e-05
-2.44412277834095e-05
-1.8207654317675e-05
-1.57812655120237e-05
-1.46405798876412e-05
-2.32920757687351e-05
-3.31423201812346e-05
6.24000893514059e-06
-2.45945186861555e-05
-2.63837794307894e-05
-1.91904420092317e-05
-3.04273370392673e-05
-2.44709043403923e-05
-1.91199637736212e-05
-8.3558378930455e-06
-1.65395966001092e-05
-2.39858897790852e-05
-5.33100007239402e-06
-2.02313233876021e-05
-3.31033114616766e-06
-3.12946865862911e-05
-3.91342591263245e-05
-2.26223490346533e-05
-2.44508127050105e-05
-1.79840386688813e-05
-2.19070719529924e-05
-1.82039110480375e-05
6.45383625847395e-06
-8.89838327191517e-06
-2.76837399566707e-05
-3.14675458649534e-05
-2.47406576012655e-05
-1.80848905112184e-05
-7.44007909403337e-06
-3.61307955057684e-05
-2.35421266525283e-05
-6.35243993035703e-07
-3.60328415384813e-06
-7.58910766191444e-06
-1.72846838225902e-05
-1.89885374600939e-05
-2.05984660931884e-05
-1.42823280460763e-05
-4.83802120748378e-05
-2.16596671840629e-05
-4.16133581861505e-05
-2.96360201800195e-06
-2.01075186214935e-05
-2.27844254718765e-05
-1.49160764301642e-05
-1.54832165107503e-05
-4.08021484928912e-05
-2.69149818794486e-05
-1.99855108475063e-06
-1.84776111304676e-05
-2.3195102834008e-05
-3.63553270519293e-06
-3.09818067764427e-05
-1.62988753159117e-05
-2.73103666480769e-05
-2.19637325955824e-05
-2.3342053809491e-05
-6.33062750037702e-06
-2.11836941357015e-05
-3.0591689278729e-05
-3.33884537031098e-05
-2.92290850423202e-05
-9.63641135409557e-06
-3.08540783731114e-05
-3.34225682234115e-06
-2.1415017743734e-05
-3.04457228772705e-05
-3.6219854614759e-05
-2.05633607687595e-05
-1.59301711961623e-05
-2.32281790406089e-05
-2.66991587035517e-05
-2.97647926886021e-05
-2.24907118853778e-05
-2.29870441874677e-05
-2.90615373975731e-05
-1.27276120390778e-05
-3.20629600100263e-05
1.41978246850675e-06
-3.34025136878653e-05
-2.87919100702847e-05
-7.79593297350077e-06
9.84921334163207e-06
-1.34771576797202e-05
-3.16660955604829e-05
1.57468895607527e-06
-2.04569127901902e-05
-3.46482524189464e-05
-1.63348689670782e-05
-1.97416705119948e-05
-1.18796114272165e-05
-1.04984979241237e-05
-1.76743449036417e-05
-1.32225409746863e-05
-1.33618140099618e-06
-2.13818035940602e-05
-4.65055208115346e-05
-2.26319815706028e-05
-1.78194751028559e-05
-3.77687884076051e-05
-2.45969406320225e-05
-1.7490439413476e-05
-2.34261932169594e-05
-3.32449718123341e-05
-3.8576578746259e-06
-2.65050916470714e-05
-1.64908860140365e-05
-2.39697243441046e-05
-1.50992710491899e-05
-1.479502480366e-05
-1.28476551878607e-05
-3.15436279723946e-05
-1.59633916766723e-05
-3.770282423962e-05
-2.71126343909516e-05
-2.06627021874771e-05
-2.60130624719359e-05
-3.10475761024979e-05
8.6696621812707e-06
-4.57130177164538e-06
-1.94175349258535e-05
-1.12535839712277e-05
-2.41980601871186e-05
-1.94033963544207e-05
-3.71838073593195e-05
-1.95362618882381e-05
-2.95578617298981e-05
-2.62224586305582e-05
-2.3523870498829e-05
-4.3899036214596e-05
-1.45707220962037e-05
-4.75860425384102e-05
-1.80274117437921e-05
-1.3295817566749e-05
-4.28252034338995e-05
5.12540342558016e-06
-2.22531882169358e-05
-2.34482971207965e-05
5.99001116131011e-06
-1.82677860333091e-05
-2.21627484699297e-05
-2.72306623683127e-05
-1.05430543679775e-05
-2.38367393142481e-05
-3.93435735385807e-05
-2.3474751702727e-05
-4.17826863697944e-05
-1.29211976399367e-05
-1.11745180345565e-05
-2.18910838165923e-05
-5.59860162233396e-06
-2.03523194461237e-05
-3.45691038995815e-05
-1.75052652671255e-05
-1.45761967620038e-05
-1.64756070597759e-05
-1.20563232778756e-05
-1.05741048814436e-05
-3.03713120889492e-05
-1.52991893087979e-05
-1.87448106334606e-05
-2.25251706981933e-05
-3.47255051511465e-05
-1.15290167852161e-05
-3.83872286599192e-05
5.15709812367198e-06
-9.87145188696961e-06
-3.62325761104854e-05
-2.64009714166784e-05
-1.2162825742689e-05
-1.34396372327412e-05
-2.77422789972525e-06
1.72996806141844e-07
-1.37881121239139e-05
-4.65531590932437e-05
-2.79606307526066e-05
4.36074268208014e-07
-1.65760237567509e-06
1.05761283421202e-05
-1.73411812924157e-05
-8.9559454578209e-06
-3.96101541967541e-05
-1.77757832251389e-05
-3.07149902478521e-05
-4.18909976590332e-06
-2.63452011931723e-05
-1.02356179507364e-05
-7.86415383900513e-06
-3.35432695195533e-05
-1.60980838156245e-05
-2.69278329118639e-05
-1.91851092299129e-05
-4.12427670796921e-05
-3.41539616628826e-05
-3.8131289305677e-05
-1.12533334997019e-05
-4.33094157708153e-06
-1.67098259771843e-05
-2.51890559907728e-05
-1.00329929423187e-05
-3.56034901802328e-05
-1.72790079054775e-05
-1.85174711639086e-06
-4.04051544221605e-06
-7.3955301427098e-06
-2.00641572093255e-05
-1.97182065521943e-05
-2.05124049059677e-05
-4.31047194857163e-05
-1.16169593970395e-05
-1.16723161256329e-05
-5.79806033746379e-05
-2.97480045141009e-05
6.40008022257701e-06
-2.19075859285387e-05
-1.79849771025755e-05
-2.43131768347582e-05
-3.15217168408175e-05
-3.13249663037215e-05
-1.82141561145782e-05
-1.32272948171452e-05
-2.37732917740921e-05
-2.33465336798732e-05
-1.51051574455362e-06
-5.29853839414793e-06
-2.79424196844718e-05
-2.67716040849343e-05
-1.54731762530568e-06
-8.85792130538611e-06
-1.69556369879391e-05
-2.75472160263072e-05
-3.54715872103061e-05
-2.51197642610039e-06
-2.09814584323692e-05
-3.57280981955888e-05
-3.86793493558582e-05
-3.62382512643318e-05
-3.54695914819526e-05
-2.54099393956018e-05
-1.20575523892554e-05
-3.75624355068371e-05
-2.40846188753388e-05
-2.84826487947993e-05
-7.77089863718943e-06
-2.86309254200007e-05
-1.5270556013979e-05
-1.57143345951479e-06
-3.32636137257146e-05
-1.13386727535965e-05
-3.65181637570467e-05
-4.39992201955159e-05
-2.5107637539085e-05
-9.69607831251983e-06
-1.25089034579484e-05
-2.02437607372014e-05
-2.5793752471821e-05
-2.945026494333e-05
-2.30017856361108e-05
-2.15295138380273e-05
-4.64159760379598e-05
-4.07684670338816e-05
-1.57711147082318e-05
-1.66937809887871e-05
-2.48828746606369e-05
-3.51037678315898e-05
-1.20435745868526e-05
-2.24080549010224e-05
-5.16668995209992e-05
-3.72200589455308e-06
-1.4198228096558e-06
-3.66327612768582e-05
-3.39778728601549e-05
-1.60803379620522e-05
-2.48825151725175e-05
-1.3835172622843e-05
-2.88314518111077e-05
-3.55329243766804e-05
-5.75855632834648e-07
-1.9155810552744e-05
-3.99745671298899e-06
3.37350636415046e-06
-1.39014419977365e-05
-3.0166589507025e-05
-1.39598663509323e-05
-2.63756016731946e-05
-3.2086467474617e-05
-8.48230533353194e-06
-2.74073854414319e-05
-3.26113789803217e-05
-2.0481247157401e-05
-3.50209710237724e-05
-2.49921441809111e-05
-3.65966697269661e-05
-2.08622696373596e-05
-3.37550068122464e-05
-2.2148599241611e-07
-2.63354508616252e-05
-3.71668708111369e-05
-1.42420490749395e-05
-2.47669491109583e-05
-2.29443774324976e-05
-2.32441442222093e-05
-1.70922846603525e-05
-3.21531002558451e-05
-2.25841782123177e-05
-3.11634126941762e-05
-1.00537521377279e-05
-3.56191336243263e-05
-1.99011500277888e-05
-1.86064975486843e-05
-2.58561297532898e-05
-4.47645009724638e-05
-2.64800532573372e-05
-3.27157395484173e-05
-3.28547312069149e-05
-1.64768917051018e-05
4.32012174024601e-07
-2.79386266374791e-05
-1.61745740062971e-05
-2.66383941818195e-05
-2.28930413541979e-05
-4.5240333056548e-06
-3.45607601256516e-05
-3.95263405200382e-05
-5.01230606259346e-07
-1.65386651607709e-05
-1.64431200723162e-05
-1.66047457657712e-05
-1.45077471668825e-05
-1.89928185644889e-05
-2.75162487476433e-05
-4.64950182219535e-06
-2.72684660898799e-05
-1.24104653793115e-05
-2.8608086281419e-05
-1.86163898077413e-05
-2.30195756716703e-05
-3.17446405630751e-05
-4.02646881066649e-05
-7.22784684866927e-06
-8.16245693002682e-06
-2.42302776133666e-05
-1.60829645866592e-05
-9.43126190063134e-06
4.85872438815565e-06
-1.82775979559061e-05
-3.09810218455292e-05
-6.96098119142378e-06
-7.2911858950733e-06
-2.62072582435025e-05
3.57874789418851e-07
-2.57020719088117e-05
-3.80681194367222e-05
-1.86929389886077e-05
-4.02505508910355e-05
7.94871061907479e-07
-1.48287664531396e-05
-3.31156001801257e-06
-2.18412734878806e-05
-2.27968779705205e-05
-4.67772903733968e-05
-2.11666767593994e-05
-1.58518017466111e-05
-2.32559257563731e-05
-3.31269171678577e-05
-4.07310016899709e-06
-2.68668365566324e-05
-2.26540821123538e-05
-2.97359991303876e-05
-2.40338041477251e-05
-2.77350424930214e-05
-3.52217207821823e-05
-2.51701348655074e-05
-1.84806922602528e-05
-1.10686484171133e-05
-4.0404649213463e-05
-4.02597265892885e-05
-4.63849780814858e-05
-1.58968605788358e-05
-3.5359989568125e-05
-2.56513301431764e-06
-9.41097786227688e-06
-1.04972817441594e-05
-1.85070419771609e-05
-9.77855715713421e-06
-2.39478365516187e-05
-3.80826239413624e-05
-2.34377990761009e-05
-6.74143894870717e-06
-1.29325243255303e-05
-2.06780109657631e-05
-2.32246987794791e-05
-1.95891708914459e-05
-2.66935427068096e-05
-3.10280438080196e-05
-1.31677038684657e-05
2.11589785271117e-06
-2.90972610558671e-05
-1.74386270564594e-05
-2.13152090645981e-05
-2.56947039070006e-05
-1.71542135099967e-05
-2.01759813023196e-05
-1.07726917214818e-05
-2.99795110303378e-05
-3.5229809717809e-05
-1.56966121801515e-05
7.30391825969243e-06
-1.32987440159675e-05
-2.09788101218698e-05
-2.01545178530969e-05
-8.71801398467824e-06
-3.64599272087406e-05
-1.5245472229965e-05
-2.20784913652117e-05
-2.25203734658003e-05
-8.06315111348638e-06
1.54288724044926e-06
-1.95400743654304e-05
-2.97586170525867e-05
-3.65259166867311e-05
-2.02556560817666e-05
-1.68904493876607e-05
-1.91798949228598e-05
-8.53525982117372e-06
-9.64683374679631e-06
-7.91900594582964e-06
-2.77468554396598e-05
-3.22229137292545e-05
-2.00694310601075e-06
-2.25017171051382e-05
-1.23405246918061e-05
-1.08913064584107e-05
-1.37334828464204e-05
-3.13757237556842e-05
-1.84381615839429e-05
-2.64477203262462e-05
-3.23226965206601e-05
-2.15130278178754e-05
-9.71931811526759e-06
-7.9224721460902e-06
-8.8787898718068e-06
-1.42703159245218e-05
-2.25548792633479e-05
-1.25161971126163e-05
-1.82816991757822e-05
-3.96703840295637e-05
-2.36637779340699e-05
-3.07847963466021e-05
-4.46968582418115e-05
-2.47881689927399e-05
1.83669249677631e-05
-2.14085372773284e-05
-2.0170087813668e-05
-2.55075876049754e-05
-2.88035226379797e-05
-1.55917467146994e-05
-3.21165516219482e-05
-5.44431564080579e-06
-2.37070406686257e-05
-2.18063512816953e-05
-3.28263472126835e-05
-3.73985371368609e-06
-1.88609154461178e-05
-2.40162981019711e-05
-2.83641121956732e-05
-4.09720684694712e-05
-2.46103926321393e-05
-9.18421916580456e-06
-2.70859010546509e-05
-3.12711503871347e-05
-2.56861640178685e-05
-1.80990377677966e-05
-2.05089612837171e-05
-3.88993160224638e-05
-6.20860824081374e-06
-1.53123996506011e-05
-8.15486053357828e-07
-1.46481269516478e-05
-2.77091631138849e-05
-2.5151722823384e-05
-8.38267059182639e-06
-2.30378381815372e-05
-3.60766041317614e-05
-5.37326207094547e-05
-2.25268404132638e-05
-7.24279285736973e-06
-1.10748769474415e-05
-2.26395456951125e-05
-2.07207298366447e-05
-2.11255261527278e-05
-1.68091403534342e-05
-2.69710837376782e-05
-1.37826177573286e-05
-8.17576479820695e-06
-2.27114545630649e-05
-2.24534776111265e-05
-2.1927706120113e-05
-4.05004312921663e-05
-1.09939573479777e-05
-5.59268933809559e-06
-1.91605395482656e-05
-3.31764350897667e-05
3.74633620130321e-06
-1.00733762069506e-05
-4.06205877817179e-05
-2.68923333172112e-05
-1.97010660081472e-05
-8.41461956023189e-06
-1.0725296200386e-05
-8.72302827926571e-06
-1.61490261355379e-05
-2.10814159818476e-05
-4.40326618307252e-05
-2.5611657471503e-05
-3.31760228510097e-05
-1.12496242890333e-05
3.76440550272652e-06
-2.85092761677053e-05
-1.01773726334061e-05
-3.46187785075802e-05
-1.58342406400131e-05
-1.86061979329908e-05
-1.1333213595131e-05
-1.48151770922548e-05
-3.22914969047583e-05
-1.72784192074547e-05
-2.65479501921978e-05
-7.52386096307073e-06
-2.42748869626866e-05
-1.30179901397518e-05
-2.16781587167456e-05
-3.24236409189568e-05
-2.34456607866607e-05
-2.4410083094901e-05
-2.52833380171518e-05
-3.07724366093754e-05
-2.3864500253912e-05
-2.94432896700828e-05
-2.87387234640012e-05
-2.73517959135758e-05
-4.30524111127157e-05
-7.48811249691233e-06
-1.73120080615657e-05
-1.70643842776737e-06
-1.91924318848195e-05
-1.31004298453702e-05
-2.3083240964862e-05
-1.44184657807895e-05
-1.70625321216365e-05
-2.87724310059005e-05
-5.70735244078063e-06
-1.52971524044846e-05
-3.00833636251308e-05
-2.89653628380256e-05
-3.63358932990873e-05
-9.50789197591962e-06
-2.12317682043193e-05
-3.73086397406419e-05
-9.31989580516851e-06
-5.07685767953103e-06
-1.00752113969274e-05
4.5174182320294e-06
-1.23201801597482e-05
-1.60904254726225e-05
-2.24957975242295e-06
-3.6941906321168e-06
-2.74903214027735e-05
1.04235316087133e-06
-1.88270528163219e-05
-2.50620776604047e-05
-1.36814052641396e-05
-2.21767856608806e-05
-2.04918841904946e-05
-1.24542864171796e-05
-1.4686029671292e-05
-4.14948627762401e-06
-5.38106185675241e-06
-1.78777728500224e-05
-5.31272829695489e-06
-1.59584639344218e-05
-3.2799513146464e-05
-2.78324749723322e-05
-4.9435685419053e-06
-6.68361538803171e-06
-1.89109464215157e-05
-6.70477517798901e-06
-9.75512871651086e-06
-1.90725218605282e-05
-1.46043842169692e-05
-3.33559357607532e-05
-1.30331578906527e-05
-1.32101137116505e-05
-4.2332199622797e-05
-1.18075359629142e-05
-1.37693148657771e-05
-4.45635222379494e-05
-1.88618486633664e-05
-2.89504691827575e-05
-2.00563634634e-05
-3.55050028587444e-05
-8.53122836356242e-06
-6.88733045787569e-06
-2.24791169200265e-05
-3.414283902716e-05
-3.31779358698977e-05
-1.58167603507285e-05
-2.19575462050881e-05
-3.82786799831373e-05
-4.1888062271134e-05
-1.20970415433564e-05
-2.84559134707855e-05
-2.8853786271002e-05
-1.26770593000936e-05
-2.52027094985989e-05
-2.1130568024908e-05
-5.03530328301285e-05
-2.56701437675286e-05
-4.60793106631485e-06
-1.35919641603842e-06
-8.41043600508939e-06
-1.87525262618594e-05
-4.73336076249768e-05
-3.75687844199401e-05
-3.36094659148307e-05
-7.45362508317622e-06
-1.50639376708596e-05
-4.49077225707887e-05
-2.24342105337954e-05
-1.8703509168926e-05
-2.29685764345112e-05
-2.58959323297897e-05
-8.62108304674763e-06
-1.64913879703124e-05
-1.66911610980886e-05
-1.17545970294796e-05
-1.80937111484048e-05
-3.32497075210531e-05
-4.31621144374669e-05
-6.67454823587761e-06
-2.47387512151531e-05
-1.11123371395713e-05
-1.68360053856652e-05
-5.76187494294972e-06
-2.26888580963545e-05
-2.81517984091705e-06
-1.06476054688252e-05
-1.04946235256489e-05
-2.70169683902295e-05
-1.28358518559712e-05
-1.80846890323083e-06
-8.23116690474332e-06
-3.4188158992693e-06
-3.01735091254916e-05
-1.1518612055257e-05
-3.43513854044998e-06
-1.90894522427723e-05
-1.9848434398274e-05
-2.36806138870766e-05
-2.7606590574257e-05
-1.2875238174899e-05
-2.27311649593661e-05
-2.4509715580013e-05
-1.40653579765684e-05
-3.53112596310933e-05
-2.38287717982948e-05
-3.93225314811407e-06
-5.48983876441282e-07
-1.18344633138757e-06
-1.68687560908987e-05
-3.31761466344111e-05
-1.4155261638786e-05
-7.99779764883466e-06
-2.78616795882038e-05
-1.87169374607678e-05
-1.86970492143815e-05
-1.805819851536e-05
-1.94193452488511e-05
-5.02269906332302e-05
-5.78945856301889e-06
-2.8789055480041e-05
-3.79099484217928e-05
-2.37042402595274e-05
-2.68057092964308e-05
-2.92747385029434e-05
-1.27644955597416e-05
-2.25155917634476e-05
-4.66993140352787e-05
-2.8040224899493e-05
-3.95589350987635e-05
-1.95503103848537e-05
-4.07661669391043e-05
-2.48630787241989e-05
-1.66616752641474e-05
-2.28722048898235e-05
-1.30831596589344e-05
-3.93664954762735e-05
-1.06083497057978e-05
5.71333591278408e-06
-4.39308713366406e-05
-1.43049909495658e-05
-3.75874111960975e-05
-3.68511539190013e-05
-1.62451031233524e-05
-2.63794210706874e-05
-2.03055087277711e-05
-1.71716822386843e-05
-2.01927651390188e-05
6.14789729271574e-06
-2.00923970674547e-05
-3.90322811557609e-05
-4.46254342452746e-05
-1.20299121482299e-05
-1.79339451315076e-05
-1.523642674502e-05
-2.19437761986038e-05
-7.29278119978235e-06
-2.22470160166825e-05
-3.32128424497116e-05
-2.53478241368209e-05
-3.57333066470536e-05
-1.04321760501137e-06
-2.72461171569519e-05
-1.12090866155719e-05
-8.6637464015063e-06
-1.09097693232226e-05
-2.88989402041169e-05
-2.24251819074263e-05
-4.40887185668832e-05
-2.58742531053598e-05
-2.73063986878854e-05
3.45758247335948e-06
-1.37422110936989e-05
-2.39694338890105e-05
5.83436092074168e-06
-8.25561872796492e-06
-6.01404956983706e-06
-3.01863702415426e-05
-3.45078484852172e-05
-4.13853764446002e-05
-1.32188581751785e-05
-3.59853052176551e-05
-1.0917225679832e-05
-3.82000249802479e-05
-1.7329427578363e-05
-2.52562294792975e-05
4.50212964401797e-07
-1.14808538315225e-05
5.50699645919258e-06
-4.68810133697144e-05
-1.3595867960283e-05
-2.14552412318474e-05
-3.51372739321511e-05
-2.21895871569593e-05
-3.1758837967366e-05
-3.06023623240246e-05
-2.44915989234903e-05
-9.89656049973275e-07
-2.89080508001379e-06
-2.18891012438936e-05
-8.50763999573151e-06
-4.16542419582332e-05
-4.22868995805379e-05
-3.93555433839868e-05
-1.6501140332398e-05
-1.74811688968209e-05
-2.79912486702499e-05
-7.42496042986602e-06
-1.41516450707426e-05
-1.31927695291691e-05
-1.8198653032768e-05
-2.7737556452736e-05
-1.7564771106886e-05
-4.10189796842936e-05
-2.89445003448667e-05
-5.86463044864233e-05
-1.28843374297656e-05
-2.26986365472836e-05
-1.98360960161477e-05
-2.82500881096542e-05
-2.31914500292679e-05
-3.86846647007182e-05
-1.87367039868023e-05
1.23132389559907e-05
-1.74049930254382e-05
-2.01399854012642e-05
-2.43447633230276e-05
7.99729585918627e-06
-4.63446056280163e-05
-7.55672342175471e-06
-1.92072912789842e-05
-1.71285689188477e-05
-4.61189008927837e-05
-4.37648047683514e-06
-2.82887683266362e-05
-2.00163456132452e-06
-6.55932437055479e-06
-2.46393368286857e-05
-1.44476544496285e-05
-2.89950904290131e-05
-1.44406693837686e-05
-4.82014406157153e-06
-1.44023320687398e-05
8.66410197953895e-06
-1.67400658806425e-05
-1.3429023832069e-05
-1.47567909340421e-05
-1.59563844834243e-05
-2.02947157147131e-05
-1.70034594160465e-05
-6.99428672935251e-06
-2.62373351658415e-05
-2.97677826578942e-05
-3.10631203903393e-05
-1.69343843269348e-05
-2.80659067368742e-05
9.59312097102545e-06
-3.50582499208467e-05
-1.88134956941192e-05
-3.63885468482701e-05
-2.04654364447606e-05
-2.11614172448852e-05
2.98938755996748e-07
-1.6871707461943e-05
-1.43142321200919e-05
-8.12881238797096e-06
-1.66759554583479e-05
-1.82199386775301e-05
7.91755668964554e-06
-6.3973333423217e-06
-2.78748254624219e-05
-9.08719125087902e-06
-1.58947417699212e-05
-1.32444449750444e-05
-1.03821671639106e-05
-2.38535492888396e-05
-2.47301886940595e-05
-1.29248607796172e-05
-3.82929024260911e-06
-4.64348506237644e-05
-2.29323897921139e-05
-2.8718159036658e-05
-2.69377306006202e-05
-2.21101813833788e-05
-8.81765262897078e-07
-4.31551656703489e-06
-1.67127962862556e-05
-3.21032765082496e-05
-1.70844781442173e-05
-2.55174461764035e-06
-1.16779264958904e-05
-4.15500300899162e-05
-1.30817501508307e-05
-7.71387792803384e-06
-1.88804793099936e-05
-3.19950224272919e-05
-3.53130929895709e-06
-3.30845273725617e-05
-2.75283857617317e-05
-2.03955997747722e-05
-2.87193423420095e-05
-1.1261060612307e-05
-3.49302609312321e-05
-1.45000328332142e-05
-1.62789626868042e-05
-2.58813840003526e-05
-1.95183404788421e-05
-2.60433552914438e-05
-2.17536863882508e-05
-1.37557676894222e-05
-1.74597329119043e-05
-2.44344769927008e-05
-2.91588226878689e-05
-1.43278358672137e-05
-2.84270086787797e-05
-1.21990763321211e-05
-9.4431696825356e-06
-2.55994725538145e-06
-1.78362075728581e-05
-3.01947115850039e-05
-3.10508058838217e-05
-2.9611724012255e-05
-3.19705332697344e-05
-5.01993859461213e-05
8.68391596224101e-06
-1.11696416194115e-05
-2.17046333271931e-05
-3.60086696954189e-05
1.06401305244116e-05
-1.60823017026829e-05
-2.10679279780962e-05
-1.21740428564343e-05
-2.68237381738789e-05
-1.22913847383458e-05
-1.03340410855462e-05
-2.92619417917581e-05
1.94990036330457e-06
-2.75316935728055e-05
-1.47671357809265e-05
-3.55270296935416e-05
-4.01676294409321e-05
-1.68983925847475e-05
-1.53199772453814e-05
-9.96554651021172e-06
-1.70057814492627e-05
-3.91236051876304e-05
-1.84914640387141e-05
-1.6173464383566e-05
-3.68179983504365e-05
-9.62988286254596e-07
-2.56511756294226e-05
-1.95929208264191e-05
-1.90956140415989e-05
-5.12938676652706e-05
-1.37427848101831e-05
-2.91067312116832e-05
-2.64863201464259e-05
-1.81552836669192e-05
-2.2836615226797e-05
-2.19232530121733e-05
-2.31507205709182e-05
-2.5308278806561e-06
-1.62642626947815e-05
-3.55475806870736e-06
-2.69277007284227e-05
-1.00883420637782e-05
-3.82790011068888e-05
-2.78227534547873e-05
-1.72066787812814e-05
-2.2594473485499e-05
-4.90917285747225e-05
-3.64450621595596e-05
-2.20438656436445e-05
-1.3293876672972e-05
7.31997655451264e-06
-2.38300719460722e-05
-1.5157014829577e-05
-1.49562066752747e-05
-2.63812879992395e-05
-8.18659894289919e-06
-4.12887321436039e-05
-2.45671762387448e-05
-3.61406836472674e-05
-3.79772137744776e-05
-2.07689546651202e-05
-2.57039112320923e-05
-2.06767501506606e-05
-1.84381723571599e-05
-2.75225131528626e-05
-3.11416118097268e-05
-1.45426867420278e-05
-9.05333165696478e-06
-1.94299285962061e-05
-2.14242768524107e-05
-2.45773142620789e-05
-2.45680771357927e-05
-3.19575102156872e-05
-6.71677761168683e-06
-2.39350466043032e-05
-2.23287798142934e-06
-1.43016822613279e-05
-1.79032601656165e-05
-9.57595728579983e-06
-3.08764639096169e-05
-1.89472051312179e-05
-1.41174093282863e-05
1.86724927162029e-07
-2.3202681428882e-05
-1.3521331397915e-05
-1.04652848654964e-05
-1.47662941398581e-05
-3.8146328086734e-06
-8.11015451744332e-06
-2.94766062960087e-05
-1.20417365669746e-05
-1.50938657954885e-05
-1.43411630655748e-05
-2.94168870673393e-05
-2.77617349086672e-05
-2.72141366680366e-05
-2.42258222304463e-05
-2.52306827429588e-05
-1.21458607436893e-05
-3.11381089687819e-05
-3.87203594456562e-05
-4.9306261617238e-05
-2.27184117242822e-05
-2.0372719957457e-05
-4.33426272942992e-05
-4.88929765837382e-06
-1.56125881612188e-05
-1.44817393962704e-05
-2.89136972525809e-05
-1.15280482787971e-05
-2.71623539845997e-05
5.28487720383661e-06
-3.42897943028624e-05
-2.98496229001455e-05
-3.72764104078139e-05
-2.1959107531807e-05
-1.37394204554872e-06
-5.53200260508778e-06
-2.28240856839972e-05
-8.8632850260151e-06
-2.15236761649894e-05
-4.44842251645267e-05
-9.19118522623273e-06
-2.58587701922311e-05
-2.84421334439154e-05
-3.22821422879143e-05
-3.45603729253476e-05
-3.54993391371824e-05
-4.83685866135498e-06
-3.98226562594104e-05
-2.25203833249107e-05
-5.0933301468927e-06
-1.82527026518621e-05
-2.05325235753906e-05
-3.49292605499644e-05
-1.1232301442197e-05
-6.86198758276937e-07
-1.19142398995106e-05
-1.56478503806762e-05
-3.61671043098599e-05
-3.14138817591798e-05
-2.82742859418855e-05
-2.24722285280303e-05
-1.57371976839511e-05
-1.16574030500033e-05
-2.12910855148382e-05
-1.13692635407088e-05
-2.44992382268663e-05
-3.53228810767457e-07
-1.98632820085938e-05
-2.79990857622046e-05
-2.64995204245279e-05
-1.81084215844787e-05
-1.58492363353933e-05
-3.13573901796293e-05
-3.72072263183932e-05
-4.56301820628414e-05
-1.66303649720112e-05
-2.07380567476837e-05
-1.32390866471998e-05
-1.66673756351247e-05
-2.34315680747052e-05
-3.56554421311129e-05
-2.0750246357761e-05
-1.57100592601826e-05
-6.72184798913844e-06
-1.41956288777073e-05
-1.51541232650633e-05
-5.77457325507016e-06
-4.73448571278446e-05
-3.81626899485077e-05
-1.46417599892762e-05
-1.85404422467777e-05
-2.04889347449074e-05
-2.77944043335915e-05
-1.42407421842249e-05
-1.69259422445192e-05
-2.27298749517216e-05
-2.50679059287619e-05
-1.23041958890337e-05
-2.24946294867664e-05
-2.90874519145737e-05
-2.9812616027169e-05
-3.82736996320386e-05
-2.69920704832168e-05
-2.92186812384395e-05
-1.14112077389482e-05
-2.62061873376941e-05
-3.5978827750161e-05
-2.34863002039626e-05
-1.60899280881779e-05
-2.25215516728229e-05
-8.07956425062634e-06
-2.15264248437068e-05
-2.55620184636274e-05
-2.58894430427462e-05
-1.80725852161551e-05
-2.31682916460318e-05
-1.3595087945722e-05
-3.93027881494103e-05
-4.43768767990909e-05
-6.81060850730016e-07
-4.93317906056124e-06
-4.1347192918033e-05
-2.76065461298266e-05
-4.48426411134572e-05
-4.42915832949272e-06
-3.29700463655163e-05
-1.08697997704074e-05
-2.9649366426755e-05
-2.65061452127795e-05
-1.85473126142274e-05
-2.86506078363848e-05
-4.41288993949245e-05
-2.5343153712769e-05
-2.32791567435154e-05
-3.10623309257019e-05
-1.35312962588572e-05
-2.22944072306612e-05
-3.58522081348292e-05
-1.12774296355588e-05
-2.18100201901331e-05
-6.38399211862814e-05
-2.74777156545762e-05
-1.58727200923647e-05
-1.5529562285213e-05
-2.03956417024796e-05
-1.42768796437254e-05
-4.0788720115377e-05
-2.09576598318135e-05
-1.33349355108011e-05
-3.85735428486264e-05
-2.27723499762137e-05
-3.70714846980185e-05
-3.08533133210211e-05
-2.02943281542335e-05
-2.91931833884766e-05
-2.83495277161169e-05
-3.52968464341201e-05
-2.95505958826289e-05
-2.58956950670274e-05
-2.16885863756611e-05
-2.76622891470976e-05
-3.11683652777946e-06
-2.74684116768958e-05
-2.30015786032421e-05
-1.84163099443435e-05
-1.5353475367462e-05
-1.41428670083566e-05
-2.62619611358716e-05
-2.77854265455727e-05
-1.82607336107976e-05
-3.35488361136473e-06
-7.67873120231971e-07
-4.48602438733337e-05
-1.74071124094386e-05
-3.13137800381096e-05
-3.4956082245368e-05
-3.16086907036536e-05
-5.47067150988838e-06
-9.76060380878664e-07
-1.16199126379465e-05
-7.26587706221884e-06
-1.38067590101431e-05
-3.24708195486668e-05
8.47834123535129e-07
-3.64039255354632e-05
-1.73227085122172e-05
-2.75852205869444e-05
-3.91475135785862e-05
-1.22813054094465e-05
-1.62419125967425e-05
-6.12691913158738e-06
-2.4190620592551e-05
-1.19319404277584e-05
-1.4319693034889e-05
-1.32864305498554e-05
-1.98511418944863e-05
-2.61971619374233e-05
-3.25337030273185e-05
-1.77323900612321e-05
-1.60391814565945e-05
-2.64419309756817e-05
-1.07494737783534e-05
-3.15417345419013e-05
-1.8574747053975e-05
-1.80838322676061e-05
-5.26427975760751e-05
-3.26214672355942e-05
-4.19601762026296e-06
3.73846132537691e-06
-6.59622201894134e-06
-3.23284353137277e-05
-3.96224029258607e-05
-1.07337642951133e-05
-3.11055246260382e-05
-2.18340704963504e-05
-2.04135486928858e-05
-2.08998767494799e-05
-1.3982605488514e-05
-2.88239603300478e-05
-1.44846821551658e-05
-2.43811405699561e-05
-1.46140595495942e-05
-2.39719007726948e-05
-3.84109338633762e-05
-4.19088857937263e-06
-2.58799401712153e-05
-2.70752090565787e-05
-1.52527265752793e-05
-4.94100713985924e-06
-1.71485186376589e-05
-2.34586298351371e-05
-2.70698223979339e-05
-1.81837145824034e-05
-3.20036981819119e-05
-1.53145560429756e-05
1.54590698690857e-06
-1.76036598745973e-05
-4.32255837996574e-05
-9.77069656151776e-06
-3.2316903947409e-05
-2.6950794483865e-05
-2.77749287209769e-05
-3.91415763164059e-05
-4.10087071197915e-05
-3.12268361563332e-05
-1.63552726487345e-05
-2.39443017738295e-05
-1.42512140377877e-05
-1.57071195532246e-05
-3.31775180821881e-05
-3.17454288026067e-05
-4.49304356162227e-06
-2.21241301288251e-05
-2.3442024957388e-05
-2.09861474807494e-05
-2.82251834696493e-05
-1.06765393356518e-05
1.73714152514487e-06
-2.12201244436389e-06
-1.23176538685434e-05
-2.42717882889805e-05
-5.13451640938333e-06
-2.84230100730611e-05
-7.83385853086564e-07
1.03635082670407e-05
-1.43392097108886e-05
-3.69109002934129e-05
-3.27413268912701e-05
-1.8502923174819e-05
-2.06280598204794e-05
-1.45255767643937e-05
-1.49982803501598e-05
-1.53115591522841e-05
-1.56283245163637e-05
-1.19187880686618e-05
-1.65308405257104e-05
-2.20018466396989e-05
-2.37945358504629e-05
6.15407676029196e-07
-1.17642678763715e-05
-4.6949636227779e-05
-6.26655908056337e-06
-3.17478506010824e-05
-1.22218365079643e-05
-1.84348522789907e-05
-2.91474149273787e-05
-4.5285352314634e-05
-5.99324777430353e-06
-1.80518631172457e-05
-1.58854672480319e-05
-2.11763431354141e-05
-3.43018076487269e-05
-2.15384339234612e-05
-2.07602342592202e-05
-1.7404769269229e-05
-1.76557669639616e-05
-2.84187695562113e-05
-3.5557036472624e-05
-7.91301503438976e-06
-2.476464773685e-05
-3.27135256064819e-05
-2.46423181283834e-05
-2.15663689355964e-05
-3.39706438092557e-05
-2.38179413559689e-05
5.47850299433433e-06
-3.26192515952339e-05
-4.30166323481155e-05
-3.545755535169e-05
-1.48284935006362e-05
-2.48043590939795e-05
-1.09678499185675e-05
-1.51159858668233e-05
-1.7468447763163e-05
-4.05358135696878e-05
-2.64606894251376e-05
-2.27577486726854e-05
-1.65456098624876e-05
-5.83041457392746e-06
-1.06415984559943e-05
-1.5977143000675e-05
-3.15619317364216e-05
-1.80739863430163e-05
-1.29056349307796e-05
-3.56534078399747e-05
-2.77899884684353e-05
8.85346565905526e-06
-3.67036457204993e-05
-3.13737206155058e-05
-1.98200024008991e-05
-4.91548898181374e-05
-1.42185133050599e-05
-1.18443377797976e-05
-2.79212541515595e-05
-1.54317518533162e-05
-2.57325441854824e-05
-1.91985410896926e-05
-1.04896512500678e-05
-3.23571024743616e-05
-1.17451567782849e-05
-1.96038537515065e-06
-1.13917305750903e-05
-8.00133607670496e-06
-5.30263244657689e-05
-2.06504210123111e-05
-1.70470903493787e-05
-2.24030679252616e-05
-1.97672662466783e-05
-1.59016090431754e-05
-3.76915978861096e-05
-2.40155264649359e-05
1.53513016512811e-05
-1.01835767567397e-05
-2.408383738685e-05
-1.18053542248776e-05
-9.90497535630967e-06
-1.5146165194329e-05
-1.85959168642203e-05
-5.08395792064736e-06
-5.35752500879701e-05
-4.38706871225372e-05
-2.69641779546165e-05
-2.43608749147549e-05
-8.82713714024209e-06
-2.95073291777373e-05
-2.66430780710315e-05
-2.9888575298931e-05
-1.22136116436806e-05
-2.45881728267159e-05
-2.73980726414949e-05
-2.5617245908192e-05
-1.97270091960923e-05
-2.45069169487645e-05
-9.17795615796508e-06
-3.17453812881715e-05
-2.68633308116218e-05
-2.14888530146797e-05
-3.13944704413951e-05
-1.7808182778923e-05
-3.62148225088868e-05
-1.82555333482112e-05
-3.50460188721638e-05
-1.38304264216654e-05
-2.39574801003778e-05
-1.81512047469887e-05
-8.21584048759517e-06
-3.0544362104677e-06
-6.32172470317626e-06
-1.59400758004105e-05
-1.08667897613933e-05
-7.50632092421002e-06
-8.4909671667125e-06
-1.33884647275007e-05
-5.87629523654124e-06
-2.62767608726386e-05
-6.87870785703025e-06
-5.10576643925391e-06
-1.78755895401091e-05
-6.80168885703102e-06
-1.57488480767529e-05
-1.46809585444694e-05
-1.5633132874853e-05
-2.01497686712803e-05
5.28720685093741e-07
-2.47305486654832e-05
-1.07863961348855e-05
-2.4682191121271e-05
-2.48414992436408e-05
-1.09306990588228e-05
-4.97435518130879e-05
-3.34594852973075e-05
-3.25422213869977e-06
-4.65726900268247e-06
-9.97457642731819e-06
-2.34177043926384e-05
-3.47487350242167e-05
-1.76204194294601e-05
-2.87660775982911e-05
-2.76823965735785e-05
-2.69786600119781e-05
-1.50525792625827e-05
-6.71699672119635e-06
-4.21928688367565e-05
-2.73469299213578e-05
-8.15070693261911e-07
-1.57874484178718e-05
-1.38964630325824e-05
-6.5305013673149e-06
-1.9737932013411e-05
-3.14327785306844e-05
6.41096990574158e-07
1.26184553862357e-05
-1.14594984336274e-05
-2.52018396161412e-05
-1.80214887591476e-05
-4.68420713346585e-05
-2.08107731210913e-05
-1.35104207401295e-05
-3.15668417781493e-05
-1.57100505420227e-05
-2.28100438555297e-05
-2.82861404869205e-05
-3.05813938148277e-05
-1.94042549652241e-05
-2.06929814558619e-05
-2.07898370290584e-05
-2.85504180674698e-05
-4.86634268193294e-06
-2.05199839331567e-05
-2.23235829958669e-05
-4.74828552047225e-05
-8.75647041165286e-06
-2.28748396701657e-05
-1.75459453738286e-05
8.38275013918047e-06
-2.7459288033483e-05
-3.28829475150181e-05
-2.63014322085461e-05
-3.26188567721019e-05
-1.86134919818698e-05
-3.64891768976955e-05
-2.99974109454568e-05
-2.50313537401662e-05
-2.6729997871619e-05
-1.57926555274092e-05
-1.63081676060324e-05
-2.68074813925048e-06
-1.64492654558064e-05
-1.63110116924199e-05
-3.65271039178745e-05
-1.66721849665883e-05
-4.66850677910133e-06
-2.05082180812563e-06
-4.69158227940753e-05
-3.44967488771143e-05
-4.66500028434625e-06
-2.37456748526223e-05
-2.37386537735435e-05
-1.32114563282691e-05
-2.43208895864044e-05
-1.08365673007989e-05
-3.46619635583979e-05
-9.30815273320329e-06
-2.75642516972567e-06
-7.24388824102577e-06
-2.13658728773729e-05
-2.31807570142385e-05
-1.53827034773046e-05
-9.55027944591016e-06
-2.65724032119614e-05
-2.05883923113377e-05
-2.12668308839842e-05
-2.65102421648388e-05
-2.29582539455226e-05
-2.18327716459295e-05
-9.14066745447693e-06
-2.96116223414881e-05
-2.72753208385667e-05
-2.02146697336175e-05
-2.88724379981309e-05
-1.36256761843019e-05
-2.21712610224843e-05
2.08233525765583e-05
-2.84017891077447e-05
-2.13440265007312e-05
-9.29019132134033e-06
-3.6210092668976e-05
-8.00242264152506e-06
-1.23141046044137e-05
-7.57905878497251e-06
-8.07651993582265e-06
-4.20345928762914e-05
-2.95303119365236e-05
3.89056305522724e-06
-1.3076613514094e-05
-9.70045830728128e-06
-2.76530632856524e-06
-7.48778332775103e-06
-1.16410813753346e-05
-1.83742630261085e-05
-3.15167594988577e-05
-3.3639246839763e-05
-2.7090301896836e-05
-1.84056931571923e-05
-2.51130302652327e-05
-1.08434783356885e-05
-2.1341018268962e-05
-1.27717973918928e-05
-4.08237943584309e-06
-2.23872011071972e-05
-1.26010155645607e-06
-2.16953716647515e-06
-2.52704989119357e-05
-2.60081723268031e-05
-3.14329115090244e-05
-1.47599144101112e-05
-1.61438215108774e-05
-1.55921805045648e-05
-1.51843144536969e-05
-1.41211280977046e-05
-3.43071622952085e-05
-2.72363110966654e-05
-2.14898584664677e-05
-3.05072907034362e-05
-2.19879965147172e-05
-1.47115662231482e-05
-6.88133527184284e-06
-2.13045772586204e-05
-5.47634977440334e-06
-3.8536085727857e-06
-4.49542351957547e-05
-1.68045581900866e-05
-2.77854428017613e-05
-1.83843981715072e-05
-1.63149909249123e-06
-4.56876604512887e-05
-2.33262049191943e-05
-4.03024332634656e-05
-2.840604396867e-06
-8.19316552924175e-06
-2.67086794060094e-05
-2.84772928087694e-05
-1.21789454792919e-05
-2.51341401222821e-05
-2.36203394940742e-06
-2.70327538423479e-05
-2.0435570160962e-05
-1.42409999619216e-05
-3.50932316519129e-05
-7.20815052944259e-06
-5.57591787354663e-06
-1.79895456464469e-05
-3.34057443617708e-05
-2.82858328641352e-05
-3.52052572020122e-05
-2.56687631275151e-05
-1.63440676957854e-05
-1.78999208112006e-05
-1.20880886065719e-05
-4.31395891663407e-06
-1.9322671915178e-05
-1.39439470892847e-05
-3.77450705453165e-05
-2.42548780881579e-05
-1.88576206729979e-05
-8.90227278973426e-06
-1.47430292511872e-05
-2.35171711682828e-05
-1.63326116761382e-05
-1.74790317410197e-05
-1.94242459215319e-05
-5.10857470936962e-05
-2.48817571893317e-05
-1.0962284228126e-05
-6.03054499752243e-06
-1.11735938752194e-05
-1.21468600699108e-05
4.08838563297528e-06
-6.28259103958404e-06
-8.66311203890893e-06
-1.61486671242643e-05
-1.34145155911572e-05
-3.88341776696311e-05
-3.38519792508118e-05
-3.47461145231006e-05
-3.70411275496938e-05
-2.25379735082464e-05
-5.2378237454711e-06
-3.19315895820372e-05
-1.60184706310839e-05
-2.36588602727183e-05
-1.80293819494123e-05
-1.23601709630545e-05
-2.82845617714532e-05
-2.62770130061623e-05
-5.61198444295429e-06
-2.05452114195818e-05
-1.25150736236585e-05
-2.19814993661518e-05
-2.3563920664056e-05
-1.41265360333347e-05
-3.46199717713036e-05
-2.50015167714461e-05
-2.5734859918197e-05
-2.20117761152524e-05
-5.82086798955152e-06
-2.27302177317062e-05
-5.89864619515867e-06
-2.97070496510564e-05
-1.76260879200102e-06
-2.5922435372398e-05
-1.23066000709244e-05
-1.92938484139838e-05
-1.30685027061707e-05
-2.66850153230544e-05
-3.09338629091296e-05
-1.70693351042014e-05
-2.02183721084333e-06
-3.4183743601127e-05
-1.34376696989629e-05
-2.99229054968845e-05
-1.95884591825e-05
1.40447172353646e-06
-1.68309677081677e-05
-1.57934237350119e-05
-2.12805004304571e-06
-2.23763712594528e-05
-2.10469839717823e-05
-2.03147241385452e-05
-1.17530327985395e-05
-3.1206198205301e-05
-6.61567670593783e-06
-1.85356376514334e-05
-8.14993134266881e-06
-2.04610385229945e-05
-2.23562551188731e-05
-4.10169301210398e-07
-2.08825755187938e-05
-2.52885897618543e-05
-2.77096332587553e-05
-2.74870238843373e-05
-8.83290075928304e-06
-2.00559815068742e-05
-1.52372698491857e-05
-2.97714018010945e-05
-2.2235197185333e-05
-2.51379713938309e-05
-2.98817582729402e-05
-1.67627546027431e-05
-2.96379789355177e-05
-2.6810138835593e-05
-2.48628313271205e-05
-3.71805883723082e-05
-1.82755323933575e-05
-1.99502114858144e-05
-3.20791929570579e-05
-2.37350929990622e-05
-1.6053199238491e-05
-3.45932331817166e-05
-1.73802441519788e-05
-4.33998081873002e-05
-1.95182987457426e-05
-2.96137604802494e-05
-4.17781285434815e-05
-2.13307267038696e-05
-5.88395738213879e-06
-1.75816833397913e-05
-1.8308872537221e-05
-1.88369927986599e-05
-3.98063625450779e-05
-1.52279545746091e-05
-3.47471656464967e-05
-1.82559417470875e-05
-2.339578819588e-05
-1.91616046466525e-05
-1.07220443730096e-05
-5.28417089259567e-05
-1.89889633371962e-05
-4.07967781428361e-06
-1.98944298781438e-05
-1.37200875279699e-05
-4.04190159646163e-05
-2.64820858035264e-05
-1.47456931199653e-05
-2.94349619166824e-05
-3.8151374883673e-05
-1.8477175486733e-05
-1.21370663528353e-05
-3.78931450180192e-05
-2.78143077764876e-05
1.46885455611537e-08
-1.80592217039389e-05
-2.2930877329682e-05
-1.99521507933621e-05
-3.09857599090199e-05
-2.85199556057412e-05
-3.29854053656375e-05
-3.88596399356676e-05
-2.28523846021821e-05
-1.71333700164965e-05
-9.82080599623591e-07
-1.71046143501724e-05
-2.9380810427466e-05
-2.53454840741317e-05
-1.62203921647843e-05
-2.14112014103931e-05
-8.10592133053261e-06
9.32678503145762e-07
-3.07062097028437e-05
-3.46955791733955e-05
-2.29526660029889e-05
-2.54705312725673e-05
-1.84390263640293e-05
-2.35995864443435e-05
-1.0648759820876e-05
-2.86053946568853e-05
-1.66974705458051e-05
-1.48860254277316e-05
-2.47215184924785e-05
-3.78405474673488e-05
-1.44402234131797e-05
-8.35541661290322e-06
-1.86645279959423e-05
-1.52384954846105e-05
-2.04395936559004e-05
-3.20799366403514e-05
-2.84672164070316e-05
-3.03741924408295e-05
-1.02265016735825e-06
-1.19668225282733e-05
-2.18736727875128e-05
-8.10314925955957e-06
-2.0385187962037e-05
-4.95669617644456e-06
-1.27555735963438e-05
-4.80092952059043e-06
-1.66832138096139e-05
-3.69485519050602e-05
-3.00493964051215e-05
-3.01710205406905e-05
-2.22198894090464e-05
-9.70331068157806e-06
-4.10148922619392e-05
-2.87687939292914e-05
-4.9155298443879e-05
-3.34704958905669e-05
-2.88992900772762e-05
-4.32506856825725e-05
-3.27393724665659e-05
-1.72210127638109e-05
-2.51773130354896e-05
-1.70356745523154e-05
-2.62508031421244e-05
-1.76768491171095e-05
-3.13505295252574e-05
-1.78800331628608e-05
-3.43189650270163e-06
-3.60211839215746e-05
-1.20243638108963e-05
-1.66004859473237e-05
-4.98643184319626e-05
-3.0427394687589e-05
-1.50154768269462e-05
-1.22471118948714e-05
-6.45989852101356e-06
-1.15666281439575e-06
-1.11701567469347e-05
-1.95753157450518e-05
-3.03649014568184e-05
-2.15089780032764e-05
8.79692067988942e-06
-1.95087185410838e-05
-8.87286811212829e-06
-5.67402408538999e-06
-1.65074679331494e-05
-1.09380933697431e-06
-3.18801739372521e-05
-2.47158723836608e-05
-7.95903302765699e-06
-9.38382008846222e-06
-1.72704095914226e-05
-2.90136488763738e-05
-2.0323088980963e-05
-3.485013312584e-05
-3.3293274713377e-05
-3.09130734421836e-05
-2.41998465214378e-05
-2.20754295015293e-05
-1.53082342725603e-05
-2.58043350522837e-06
-1.49508527464012e-05
-2.02324085165347e-05
-2.98859434409111e-05
-2.56514684389093e-05
-2.433381881841e-05
-1.9373292330732e-05
-2.11552193628868e-05
-1.65772221569261e-05
-1.22989664948845e-05
-2.38809517759745e-05
-2.34918829618848e-05
-1.93006946117065e-06
-1.91876756674206e-05
-2.41949284626258e-05
-2.62673690823844e-05
-1.64434409619982e-05
-1.57163705157005e-05
-2.81872427714203e-05
-3.07030379526393e-05
-2.55546102972295e-05
-2.43606575453307e-05
-1.54872466899716e-05
-2.19809038784402e-05
-4.46011114080203e-06
-4.5179996447882e-06
-1.36410602688122e-05
-2.94717130067496e-05
-4.10238263364538e-05
-2.11742016421913e-05
-3.49353209870626e-05
-2.05515166953512e-05
-2.53704516590224e-05
-2.60944932866392e-05
-1.13499739598282e-05
-1.7310560435023e-05
-4.07507373191505e-05
-2.8003490928588e-05
-2.46785628321693e-05
-1.49564908898737e-05
-2.07894705610061e-05
-1.21539472861827e-05
-1.08304141525235e-05
-1.9617658081005e-05
-1.87197530302847e-05
-2.3775927276201e-05
-3.47064326821155e-05
-5.04977062039864e-05
-1.10681532829158e-05
-2.54598838492981e-05
-2.13698906684209e-05
-9.72731569791416e-06
-3.59375034597569e-05
-1.88806938451712e-05
-2.13946820984079e-05
-3.1703680006403e-05
-2.82436892168112e-05
-2.28674703266227e-05
6.50975992456046e-06
-7.52758995411398e-06
-1.64310477114886e-05
3.71541699694741e-06
-2.99378760554222e-05
4.66785315689027e-06
-4.31174519651105e-05
-2.50673900457132e-05
-3.23826335578267e-05
-4.01422450130534e-05
-1.29094507169209e-05
-3.1077196603089e-05
-2.2095880339341e-05
-2.67915128511311e-05
-2.29593080885025e-05
8.11844045218095e-06
-2.66197238551784e-05
-3.66593722069197e-05
1.41448623339226e-06
-1.87673778041485e-05
-7.83908714900873e-06
-8.92229435053445e-06
7.77825931736968e-06
-2.08238887769056e-05
-3.08475408975147e-05
-4.72985730077539e-05
-1.93996964941364e-05
-1.0989307686175e-05
-2.19787455269725e-05
-1.55198758900389e-05
-4.04131661671534e-05
-1.81368069037026e-05
-1.28744033221416e-05
-1.68690889614086e-05
-3.84355155401378e-05
-3.49057222490981e-05
-1.91424683101814e-05
3.79237224212139e-06
-2.53607140355826e-05
-1.97614961196509e-05
-2.03016406803441e-05
-1.96395131582266e-05
-9.40081355281975e-06
-2.26223868937743e-05
-1.47502807156757e-05
1.40065234280344e-06
-2.98927562747281e-05
-3.54289100167017e-05
8.88262811292204e-06
-7.24129172422315e-06
-1.24352245696373e-05
-1.2364600215452e-05
-1.30971100377201e-05
-2.83893814543447e-05
-1.05285664244626e-05
-3.62124007312586e-05
-3.15390146459896e-05
-1.27270110199908e-05
-2.62183836260562e-05
-3.20562810250447e-05
-1.36142993742611e-05
1.19437178102359e-06
-3.2499526564542e-05
-1.77710959434056e-05
-1.61649228104225e-05
-6.92175442287849e-05
-1.31047303019405e-05
-1.75716658762503e-05
-2.65384545657779e-05
-1.52760153803183e-05
-3.5837968277544e-05
-3.37270257390261e-05
-4.21980335610431e-05
-4.33144488067507e-05
-1.62596572533437e-05
-2.74906459606279e-05
-2.66865667381696e-05
-6.29745856463824e-06
-5.14818241080901e-07
-3.04664209850298e-05
-2.21853695713428e-05
-1.73049380517121e-05
-1.32539712169375e-05
-2.39839722484688e-05
-3.45178246189704e-05
-1.98172975526442e-05
-1.929476273599e-05
-1.85989410695998e-05
-2.07838070126329e-05
-9.45771963942482e-06
-2.5792289136321e-05
-3.02050512905866e-05
-1.79626452453345e-05
-2.45998335410486e-05
-2.0152709251336e-05
-2.9128075498895e-05
-2.60313081111222e-05
-4.50833260632435e-05
-3.67577176331691e-05
-1.09876525798257e-05
-2.9673328025092e-05
-3.33056578335802e-05
-2.7694562738524e-05
-1.90196268718672e-05
-1.53826444959018e-05
-1.21855602275536e-05
-1.88288568403609e-05
-2.82841905988985e-05
-2.40283002572934e-05
-4.34657875495827e-05
-3.18635191755109e-05
-2.62243702966635e-05
-1.72990387811473e-05
-1.76607198021263e-05
-2.28398346039095e-06
-9.07826030606533e-06
-2.31008617324599e-05
-2.37187308339169e-05
-8.95632922503785e-06
-8.21864340722269e-06
-1.99112532408054e-05
-1.53899973169799e-05
-4.20177176562791e-05
-1.11625351616501e-05
-2.04688819272508e-05
-3.23626590002631e-05
-5.26941163236656e-05
-2.82713370243072e-05
-3.22460497764615e-06
-1.66353131114028e-05
-3.46667924071032e-06
-1.58912293340458e-05
-1.64225577395431e-05
-2.15282000517446e-05
-3.35860758311096e-05
-3.58059867410582e-05
-4.26335732187939e-05
-6.056084371451e-07
-2.79075775993443e-05
-3.09974239428968e-05
-2.8497279576608e-05
3.47420982855654e-07
-1.94789807861829e-05
-2.49343520053024e-05
-3.75243874476153e-05
-4.46663238679688e-05
-2.75551493065848e-05
-2.60087922214607e-06
-2.15686399244967e-05
-1.44248538527903e-05
-2.44416340552614e-05
-2.35368909077082e-05
-2.25730783567896e-05
-2.86257279323711e-05
-4.95966799213446e-05
-4.58016520127348e-05
-1.25473453603703e-05
-2.9903736317139e-05
-2.26000280021612e-05
-1.45031049115269e-05
-5.23258913555215e-05
-2.8125799932205e-05
2.8795111883872e-06
-5.43862652513376e-05
-2.10045385007015e-05
-2.70445073873558e-05
-3.77221456340865e-06
-1.37230026625305e-05
-3.54255443860503e-05
-4.88882895851018e-06
-2.1865075357352e-05
-3.43028605746502e-05
-7.36234527048047e-06
-2.22718488998329e-05
-4.72368559520754e-05
-4.84435193759171e-06
-2.09476093838123e-05
-1.90924906877155e-05
-1.58177504038345e-05
-4.15892001703857e-06
-1.5064240125106e-05
-2.75284158729133e-05
5.77934180986314e-06
-3.97068803624134e-05
-1.61495168276444e-05
-1.6890820717473e-05
-2.038206428606e-05
-2.20563516107886e-05
-1.18728081821135e-05
-6.18786874305449e-06
-2.55821706620987e-05
-1.28419660000247e-05
-1.33099202176564e-05
-3.04119995774128e-05
-2.06994151687623e-05
-1.17582130124138e-05
-1.29211675866648e-05
-2.71833978043671e-05
-3.4643047642034e-05
-2.83321298337875e-05
-1.23217354368262e-05
-2.06710946420226e-07
-1.67421734958712e-05
-4.4278534252367e-05
-9.11412575617168e-06
-1.86134858991637e-05
-4.59076140958945e-05
-3.19474787264861e-05
-3.47942163086585e-05
-3.11468563227855e-05
-1.15150435844173e-05
-2.64606896509602e-05
-2.41579507618676e-05
-3.44305653091127e-05
-7.62630133232593e-06
-2.07606128342957e-05
-3.20198786927431e-05
-2.30449080017853e-05
-9.10090080786767e-06
-2.32918324925656e-05
-2.5023527444287e-05
-2.16549725618338e-05
-2.14885250845446e-05
-5.42732153389201e-05
-2.74598530501704e-05
-2.56369382178009e-05
-1.24935980489329e-05
-2.48105131502382e-05
-2.59083114182191e-05
-1.80139815354617e-05
-3.30020370270438e-05
-3.95981107459626e-05
-1.03235149831101e-05
-2.33798941994957e-05
-1.15831437083441e-05
-1.60946055522007e-05
-1.56295047233764e-05
-1.16536192686204e-05
-1.3857142527614e-05
-3.43778539825022e-05
-1.89469607409328e-05
-1.98394041920297e-05
-2.06020020925055e-05
-1.43951192953445e-05
-2.07022520382914e-06
-3.32143471982297e-05
1.09041233468707e-06
-2.01446944441979e-05
-2.97335908306592e-05
-1.1649274516768e-05
-1.48999758609405e-05
-1.70496988682403e-05
-2.34359950723835e-05
-7.9951902161853e-06
-6.74089129226418e-06
-3.73153491686589e-06
-7.26707500155421e-06
-1.40911491427244e-05
-3.1340138337933e-05
-3.59429869803943e-05
-2.11410650097072e-05
-9.45730969389438e-06
-2.99055664230522e-05
-7.27146111239084e-06
-3.78670765870527e-05
-4.6741200770445e-06
-2.14495216243909e-05
3.41637975970745e-06
-1.23602831666886e-05
-1.31743548648985e-05
-2.69635246448301e-05
-2.39035322957892e-05
-1.09094034347132e-05
-4.89229170972694e-05
-3.35027540317019e-05
-4.03702311876303e-05
-1.65477161868821e-05
-4.29633103677052e-05
-8.07302210834792e-06
-2.76423001122237e-05
-1.77030737754848e-05
-2.46973508778144e-05
-3.42925320078846e-05
-4.97219597279926e-06
-4.83389743813519e-05
-4.84388307890226e-06
-1.12876943120747e-07
-1.6157372044013e-05
-2.08890106018219e-05
-1.62145601696737e-05
-2.31270149748926e-05
-2.92798881357409e-05
-1.53072930518645e-05
-3.38863441186082e-05
-1.46874967584467e-05
-1.9371055083026e-05
-2.24127538540221e-05
-3.01194602723223e-05
-7.13414780182316e-06
-1.86759958544862e-05
-1.00134686888599e-05
-1.45285328554865e-05
-1.07586383059228e-05
-2.49352266939717e-05
-1.27996399480054e-05
-2.78452185540908e-05
-1.08910991328618e-05
-2.8358746937944e-05
-2.49071068749325e-05
-2.98582819865819e-05
-3.03180165275971e-05
-3.42978026972809e-05
-2.262043700931e-05
-4.12085910654169e-05
1.64983055156466e-06
-2.25298787450635e-05
-2.8354400882992e-05
-3.45314318087506e-05
-1.21864845530233e-05
-1.47510103949188e-05
-2.35345950270671e-05
-1.77896417570263e-05
-1.90155747947905e-05
-2.79316727269413e-05
-1.64127802036511e-05
8.05754782063694e-06
-7.75226681033668e-06
-2.26879056796604e-05
-3.37816919791433e-05
-2.12347013525632e-05
-2.42484636500467e-05
7.26636846808714e-06
-2.88902717307179e-05
-2.59597506948489e-05
-3.75248258842116e-05
-3.58743465084702e-05
-2.78881730621613e-05
-5.37903839706474e-06
-1.81341295067937e-05
-1.18673386009425e-05
7.0597415655524e-06
-2.37192805114386e-05
-3.06987553684962e-05
-1.96213588621187e-05
2.55904937243124e-06
-3.13952248491226e-05
-2.39868772152918e-05
-4.38436951890335e-05
-2.2081825242838e-05
-3.58139916006069e-05
-1.58187471257328e-05
-4.69382823172544e-07
-3.55336646461667e-05
-1.93728042890763e-05
1.33060161940637e-06
-1.25339869667309e-05
-1.52918463582283e-05
-1.87471354108321e-05
-5.07343506083264e-05
-2.46394601496141e-05
-7.71645449299948e-06
-7.85845807247183e-06
-5.77204655911653e-06
-1.81683446884962e-05
-1.44363680479833e-05
1.33839822902207e-07
-2.5300381882141e-05
-2.37520450815177e-05
-1.0187185722332e-05
-3.13926036241072e-05
-3.53512900600006e-06
-1.72635178167587e-05
-2.97152694763233e-05
-1.25168989099634e-05
-2.16129466463058e-05
-1.73932110118265e-05
-3.38906173627339e-05
-2.50622969834291e-05
-4.00394351647513e-05
-4.02282944542215e-06
-1.98022440187884e-05
-1.30130057112631e-05
-3.84095569753803e-05
-1.97403072107092e-05
-3.75451815040427e-05
-3.13440652680088e-05
-2.48098994336974e-05
-2.755329856679e-05
-2.01327151203583e-05
-1.73102988790635e-05
-1.07081243845834e-05
-1.82301809179959e-05
-2.25335114532397e-05
-3.30144900718526e-05
-4.04618970073745e-05
-2.18903523865691e-05
-5.52540118421307e-06
-4.76946522330092e-05
-1.75643141913563e-05
-1.69381615662991e-06
2.26264962157026e-06
4.33437907424633e-06
-2.11312725197442e-05
-2.50654807274147e-05
-9.17008153988456e-06
-1.31609766066434e-05
-1.2002629733572e-05
-2.39933213103838e-05
-2.0570574528621e-05
-2.01889187624274e-05
-1.83261607868415e-05
-2.6276107564945e-05
-1.26716403024324e-05
-3.13568634082558e-05
-1.86031841786488e-05
-2.09080437835029e-06
-1.63900100625103e-05
3.11012084421864e-06
-2.2962188786616e-05
-1.47269114543034e-05
-1.32563970441841e-05
-2.52107170068467e-05
-2.00389924329133e-06
-4.25871502695297e-05
-1.30350210654681e-05
-9.78517791633862e-06
-9.37660949783315e-06
-3.7537750455066e-05
-3.12935171225762e-05
-3.05421432279572e-05
-1.76189009391767e-05
-2.86429035283732e-05
-4.03274766697043e-06
-2.80748296098281e-05
-8.79837657802718e-06
-3.54093693167898e-05
-1.544793211868e-05
-1.21741806763822e-05
-2.07847234833427e-05
4.07020779816708e-06
-1.29828592229094e-05
-3.24686744485954e-05
-8.53527597210666e-06
-1.03526529623689e-05
-9.47529537057229e-06
-2.08560225745171e-05
-3.40425901008664e-05
-1.31839759972228e-05
-1.23463888083103e-05
-2.59190857282777e-05
-2.42394950620793e-05
-1.4078106935423e-05
-9.38706199035884e-06
-9.17048964417594e-06
-3.62820798081108e-06
-1.84336242576779e-05
-1.57995553090804e-05
-1.82694841664616e-05
-2.0031410477598e-05
-2.22210393935686e-06
-1.93510743203306e-05
-5.43008110064284e-05
-9.17908878610477e-06
-2.81124969769155e-05
-1.06001896008003e-05
-1.91206886167888e-05
-2.21798369094696e-05
-2.6004913791691e-05
-3.67267351006295e-05
-2.37004068123291e-05
-1.87721493712697e-05
-1.78704819926234e-05
-2.60121980365419e-05
-1.5441060932887e-05
-1.99328965161528e-05
-3.29105004626727e-05
-2.39699638085635e-05
-4.29422095571353e-05
-2.00531035440541e-05
-5.11751159769901e-06
-1.08977665630133e-05
-1.82443791529068e-05
-2.93025142173374e-05
-2.29936313856859e-05
-1.48247983905473e-05
-3.0979316342995e-05
-2.45040113083724e-05
-2.44333097351614e-05
-7.47815885133825e-07
-1.06868699918666e-05
-2.94819516959639e-05
-1.38544595064049e-05
-2.20388156155251e-05
-3.04295124395388e-05
-3.77286157615749e-06
-2.53232627876762e-05
-1.25865058440705e-05
-1.52081903828373e-05
-3.38089896713794e-05
-3.42583006587416e-05
-5.08883651226547e-06
-9.86855391268554e-06
1.28887568068014e-05
-1.94558573908886e-05
-4.50731728090022e-05
-1.99731974598119e-05
-4.20794881198697e-06
-3.5586725579705e-05
-2.94744988537587e-05
-2.65303090644752e-05
-1.36020860980243e-05
-1.03874813929134e-05
-2.25602990612934e-05
-1.77533848368232e-05
-2.13792896495985e-05
-2.73088065307449e-07
-5.89566516415518e-06
-3.36512644273352e-05
-2.27011485003317e-05
-3.20193584497012e-05
6.62900262447578e-06
-1.02923777102421e-05
-2.55916290727899e-05
-2.65573972220941e-05
-1.85819457133238e-05
-2.46811976567325e-05
-2.29083493099124e-05
-2.95838506289983e-06
-2.02348151291729e-05
-1.27557656494242e-05
-3.67131802284241e-05
-1.62536506951676e-05
-2.21467626616062e-05
-1.32209084303415e-05
-8.66853107986218e-06
-2.31816139498379e-05
-1.78303870287694e-05
-1.7701246011362e-05
-2.63171271373848e-05
-1.98852941947876e-05
-2.28882728250281e-05
-2.03848969354811e-06
-2.30508676259665e-05
-2.75603667833018e-05
-1.02930909861147e-05
-2.75129394248447e-05
-1.83526799352969e-05
-2.56427071041468e-05
-1.04815780282257e-05
-5.38479267907456e-05
-4.57137113631507e-05
-8.31879179310869e-06
-1.02428594356215e-05
-4.07438502535347e-05
-1.15207376743556e-05
-2.99493452676677e-05
-3.41350893476689e-05
-2.73656563950492e-05
-1.40804007257736e-05
-1.47841490795516e-05
-1.58879108396964e-05
8.14908239919119e-06
-2.38605643015512e-05
-2.19796372941481e-05
-1.82018878929834e-05
-4.50607308003357e-06
-3.1351230633058e-05
-3.26074930539061e-05
-1.57359862243908e-05
-3.66456522098264e-05
-2.8857688817035e-05
-9.12258295509362e-06
-2.87304596896475e-05
-1.97643927012019e-05
-4.88067758692676e-05
-1.04952907747325e-05
-4.17162179678794e-06
-9.00085907700728e-06
-2.27121077503971e-05
-1.81882475814632e-05
1.43195870283424e-06
-1.73031078884245e-05
-2.2096043866654e-05
-1.8232209387351e-05
-2.45986008609486e-05
-1.56781409250752e-05
-2.57494766999506e-05
1.57669930989963e-06
-9.55750080275681e-06
-5.86946803503379e-06
-1.30207789834511e-05
-1.66591019591175e-05
-3.30302424949418e-05
-1.49598256873872e-05
-4.24425134001709e-05
-6.40307307699756e-06
-2.2521960655573e-05
-3.80308945615417e-05
-1.25435225987304e-05
-6.84124929098887e-06
-3.55534470597528e-05
-4.47332872987364e-05
-2.5707342110054e-05
-4.09187789344878e-05
-6.08972817617589e-06
-2.42360209320688e-05
-3.80342695090218e-05
-3.28556577311238e-05
-3.13318128892337e-05
-1.9305302934205e-05
-3.49648665698522e-05
-4.78649686680861e-05
-3.76266023956152e-05
-1.3405340813068e-05
-1.51954881344333e-05
-3.67369419465532e-05
-1.88394890438649e-05
-2.38328656943597e-05
-5.2274436038125e-06
-1.04368960355219e-05
-6.80225353480938e-06
3.64454981248248e-06
-2.08868447997789e-05
-3.02748002850926e-05
-3.04754729745648e-05
-5.05340270508155e-06
-1.49820636285228e-05
-1.39945276723304e-05
-1.82749107001254e-05
-4.80034438384748e-06
-2.60811295319221e-05
-4.29211619574839e-05
-2.73389153916676e-05
-3.85296313679062e-05
-2.06653553050978e-05
-1.78827292860852e-05
-3.18713756415647e-05
-8.28544465206784e-06
-1.83059455757661e-05
-3.49105553066382e-05
-1.29791223096271e-05
-1.40671386438583e-05
-3.72364842540499e-05
-4.1981309054641e-05
-1.38119729264011e-05
-1.96409345038729e-05
-2.15353363185776e-06
-2.86363235813511e-05
-3.46371228503137e-05
-4.4265720670994e-05
-8.78042521779216e-06
-3.23244741013445e-05
-2.12097374059285e-05
-8.40235179550279e-06
-2.11447088660077e-05
-1.65498111933513e-05
-8.72303085659796e-06
2.49211614780862e-06
-3.84763757139614e-05
-1.86797777986109e-05
-1.76004196295782e-05
-1.14579972798497e-05
-2.9077366673387e-05
-2.49964509764111e-05
-4.17940845490438e-05
-2.6468583853848e-05
-1.90510690394763e-05
-2.42254351695251e-05
-2.53130018551784e-05
-1.22814845502345e-05
-3.77125195478088e-05
-2.66625236871569e-06
-3.49593439402821e-05
-2.02871276294337e-05
-3.70887878320835e-05
-1.61563614549941e-05
-3.32328225142979e-05
-2.41444804099387e-05
-1.77482008507156e-05
-2.69988415436161e-05
5.1393216942564e-07
-3.22097813895854e-05
-2.19815024055306e-05
-2.36141926890295e-05
-4.49241861719e-05
-3.04840434594973e-05
-1.45579424809299e-05
-1.64485091163169e-05
-2.18530948242419e-05
-7.10256571179263e-06
-4.71047727918856e-06
-2.01660499572192e-05
-4.00593454480308e-05
-2.26346699266084e-05
-3.76046418823292e-05
-1.73493768948136e-05
-8.59083309099539e-06
-3.47699400473816e-05
-1.06985621978061e-05
-4.20721026185891e-05
-1.6777778654869e-05
-1.66595454430606e-05
-1.96402399352987e-05
-1.66099652729428e-05
-2.54688176646669e-05
-1.50382232273424e-05
-1.36333274618409e-05
-1.54378010815818e-05
-3.07799119650184e-05
-4.7276218301267e-05
-2.18909078414992e-05
-8.04081960330655e-06
-2.3937007887766e-05
-2.18097804418501e-05
-3.54649962344194e-05
-2.23852897129643e-05
-5.0870391646762e-05
-2.6071835410375e-05
-2.6913500502913e-05
-1.96474986154626e-05
-1.47256156528342e-06
-2.92845481862315e-05
-2.46934793072067e-05
3.25041413147272e-06
-1.57942928962647e-05
-2.88053625244899e-06
-3.35918391221716e-05
-3.02478740228007e-05
-6.2104330008864e-06
-2.38931082935112e-05
-2.879875682917e-05
-1.43763890282027e-05
2.37005035982479e-06
-3.23610044517202e-06
-4.72515624217363e-05
-5.53182907823978e-06
-3.41210653345991e-05
-7.7691460185175e-06
-1.96137470182667e-05
-6.03028339921554e-06
-1.82418045681799e-05
-1.9719018059323e-05
-2.12267152380006e-05
-2.93931721062219e-05
-2.91318932760221e-05
-1.0338694458319e-05
-1.5938417526925e-05
-3.99751737397174e-05
1.25720521634494e-06
-2.02356706058022e-05
-2.65067006394692e-05
-2.16122624193887e-05
-2.14191081335836e-05
-2.26359400021253e-05
-1.12377482233936e-05
-2.35519936868865e-05
-1.26439634247138e-05
-2.51662606149886e-05
-9.40568530550483e-06
-2.36757651826681e-05
-3.01632692595496e-05
-1.35073541182174e-05
-1.09049557099672e-05
-3.07445232947779e-06
-3.9166574905971e-05
-1.30460783095167e-05
-2.40404040728575e-05
-3.44253755341738e-05
-2.15658869073825e-05
-3.15734041933194e-05
-2.77342923099977e-06
-3.53984394979667e-05
-1.57434517225086e-05
-8.02671993958633e-06
-1.44526325699311e-06
1.47861623456482e-05
-1.37608838807675e-05
1.30739833109177e-06
-2.96590949808562e-05
-2.81611992460022e-05
-3.39197476656825e-05
-2.26936797453449e-05
-3.81997891198313e-05
-2.25663099411719e-05
-1.98564569139462e-05
-3.11411663562515e-05
-8.23454605690863e-06
-4.49392399253682e-05
-1.55368057730128e-05
-2.14753067106228e-05
-3.44427917747571e-05
-1.7443406787009e-05
-2.76503144616517e-05
-4.96526080828156e-05
-1.53660677340861e-05
-1.2939799875841e-05
-1.87764491881631e-05
-3.33940548211547e-05
-2.55153836480069e-05
-4.02863509928032e-05
-2.10322510572008e-05
-8.46006398868656e-06
-4.08382768238854e-05
-7.44339399778631e-06
-1.42146281868208e-05
-3.04100546837273e-06
-9.14226314622429e-06
-1.92812482152671e-05
-2.18377186166029e-07
-8.71620297318221e-06
-1.57473338084444e-05
-4.38359727446339e-05
-7.92613095269044e-06
-1.81018836277481e-05
-1.9663320489332e-05
-2.29368409374222e-05
-2.40411820834746e-05
-1.72564168345243e-05
-8.19362891437033e-06
5.70255347199022e-07
1.29590368819192e-05
-2.22633238129109e-05
-8.08489135165547e-06
6.13801765700102e-07
-5.87258362795558e-06
-3.80808217222223e-05
2.03772940465089e-07
-4.23101012361576e-05
-2.57474444417948e-05
-2.828110238574e-05
-3.38033682248508e-05
-3.39564087441623e-06
-2.17163591740958e-05
-9.17640143943086e-06
-2.1847638791192e-05
-2.66578286614098e-05
-4.78582651973909e-06
-1.64075372225523e-06
-1.01487181980785e-05
-1.96188623913937e-05
-2.82398312611154e-05
-7.66469439607235e-06
-2.74889276880941e-05
-9.42466877604408e-06
-2.31970614196899e-05
-1.20062939338589e-05
-2.77460780817012e-05
-1.82066013383501e-05
-2.03755597174426e-05
-1.57549854174628e-05
-2.26069885658149e-05
-2.51906445354184e-05
-2.40728815280027e-05
-2.98975687295463e-05
-1.93232794621663e-05
-3.11739764131938e-05
-1.60775234453728e-05
-6.83005511699911e-06
-1.89222530508054e-05
-1.678297663923e-05
-1.51308031366555e-05
-3.74869932250274e-05
-1.27716723613793e-05
-1.43468173422031e-05
-3.40975007570882e-06
-4.02341590719342e-05
-3.2678494587475e-05
-1.13171636516545e-05
-1.91074961600841e-05
-2.38503815988244e-05
1.13594014771988e-05
-2.6157233474013e-05
-3.41252259870756e-05
-2.77860350238609e-05
-3.02618463564315e-05
-3.13412565553894e-05
-4.14213336789431e-05
-1.93189087448253e-05
-2.54851462051386e-05
-2.34313813449564e-05
-1.75156286414688e-05
-3.07466904099338e-05
-5.70154614482481e-06
-2.51738229229462e-05
-2.50281517297583e-05
-1.80514726702008e-05
-2.63177560053481e-05
-1.82885286838384e-05
9.1905051470339e-06
-1.37043594998705e-05
-1.09851476156653e-05
-4.25387023050129e-05
-2.55785491932871e-07
-1.481657712023e-05
-1.16480572320278e-05
-1.76818524997956e-05
-2.74136274379827e-05
-2.08888402323154e-05
-1.96504511542627e-05
1.59180361321088e-06
-2.68097663237056e-05
-2.31129513913823e-05
-4.25420359977662e-06
-1.28801640797504e-05
-1.50962089710284e-05
-2.58378824187764e-05
-1.54538306488889e-05
-1.39210588927731e-05
1.3627433190647e-05
-1.68337234901442e-05
-4.58289668773782e-06
-2.39243571331113e-05
-1.04050472317876e-05
-1.74361803307216e-05
1.12832326358094e-05
-2.48010570045089e-05
-4.32919334464858e-05
-1.46829288551846e-05
-8.21398074585512e-06
-1.15826030931738e-05
-1.17952419169815e-05
-1.82914058391034e-05
-2.23032470049082e-05
-3.04399502532649e-05
-1.41147156095282e-05
-2.83196993835192e-05
-3.21684737063749e-05
-2.39022311736576e-05
-1.29670370849045e-05
-1.28940317388211e-05
-2.51526255882819e-05
-1.79555282793808e-06
-1.24057217463676e-05
-1.13062817802188e-05
-3.85251454386193e-05
-3.45727118960909e-05
-9.83141519363699e-06
-2.24813170823987e-05
-1.98136866613205e-05
1.34790468454652e-06
-5.09885878341001e-05
-2.39943539136396e-05
-4.35752291011426e-05
-2.95218085620129e-05
-2.9021357762578e-05
-2.9229093345275e-05
-2.93495045793443e-05
-3.73402431326562e-05
-5.28592793244087e-06
-2.25530112371533e-05
-2.25136643459723e-05
-1.66923669466972e-05
-1.70500649346052e-05
-2.6348243717522e-05
-8.06378837611035e-06
-1.54119145140485e-05
-1.85639855513379e-05
-2.5929257572996e-05
-4.47815402769919e-05
-3.37962334156402e-05
-2.24044604263516e-05
-1.94142207470013e-05
-1.98770799508924e-05
-2.0840543004169e-06
-1.2952379626126e-05
-8.31144889964631e-06
-2.9233609042539e-05
-2.66443228867054e-05
-5.08349558096549e-05
-7.45696297492992e-06
-1.98147939544218e-06
-1.53653699513866e-05
-1.80398441213584e-05
-2.14557841049734e-05
-3.33000335601148e-05
-7.65789830306892e-06
-3.38290554236494e-05
-1.71561377528327e-05
-2.82772552599667e-05
-2.50965994565853e-05
-1.64432056243202e-05
-1.52791196072715e-05
-3.20884226269043e-05
-4.36636968854854e-06
-3.4399314232542e-05
-5.14563921102127e-05
-9.64208289450223e-06
-3.16753374110295e-05
-2.46937158336466e-05
-2.8072712533633e-05
-3.06971301266694e-05
-2.07501575303702e-05
-2.32823402649148e-05
-1.12603168515649e-05
-1.77827962451826e-05
-5.86568554011027e-06
-2.35255928324063e-05
-1.02627381084338e-05
-2.26293680328331e-05
-1.27736538836397e-05
-1.1760646642092e-05
-2.34555141373506e-05
1.24568134836396e-05
-9.64042664037404e-06
-2.95611644182972e-05
-1.25626778898555e-05
-1.40849388400218e-05
-3.28934630419897e-05
-1.02537226242797e-05
-1.0986766675959e-05
-2.51875196368855e-05
-7.63190144979619e-06
-1.90404185076747e-05
-8.86875300626018e-07
-3.27362270216876e-06
-1.8769942002989e-05
-1.69914948500287e-05
3.18480055085765e-06
-2.26606101503727e-06
-4.43621536246425e-05
-1.91334192842185e-05
-2.92661213909932e-05
-2.25427406129917e-05
-4.23534548789263e-05
-1.89533829390035e-05
-3.77523288923732e-05
-2.8747486179027e-05
-1.80920463696079e-05
-1.9928600469522e-05
-1.66885522592622e-05
-6.22359625976049e-06
-4.36596272872204e-05
-5.09483032588992e-05
-4.04603555653495e-05
-3.00621208899418e-05
-1.00116851545491e-05
8.31771998710966e-06
-3.64799112379804e-05
-2.23479825302411e-05
-3.6297118621858e-05
4.28333365290444e-06
-3.74826517793352e-05
-3.85886423315784e-05
-4.13730163727256e-05
-1.27820269840634e-05
-1.90411195944815e-05
-1.86411139945655e-05
5.65149146098484e-06
-5.56562526289111e-06
-3.49515504090184e-05
-2.99569758444803e-05
-8.63306184173808e-07
-4.88972061165593e-06
-1.41707636688436e-05
6.3693529069893e-06
-1.67111477902787e-05
-2.21722696522681e-05
-2.43818688200107e-05
-9.19808946183215e-06
4.27169899194635e-06
-2.02357047481581e-05
-2.90486932348744e-05
-1.93866651685232e-05
-5.17007534591568e-05
-1.92775806284268e-05
-3.70166501597846e-05
-1.51984007429907e-05
-1.75114462289468e-05
-3.53398195329794e-05
-2.14641583019486e-05
-3.14166516671974e-05
7.1477105454125e-06
-3.43054335314448e-05
-1.5184282318163e-05
-2.88723313004541e-05
-3.12719972563349e-05
-2.18069610947257e-05
-1.10017145006069e-05
-1.23407573672817e-05
-2.34780143144609e-05
-1.17055179508691e-05
-2.43522440262243e-05
-2.61077947470352e-05
-2.22404954054916e-05
-2.87441948212312e-05
-4.10495477253823e-05
-2.29926248846331e-05
-2.62017966171253e-05
-2.26157041363259e-05
-2.10557989795096e-05
-2.12582105371275e-05
-7.20561470148376e-06
-3.95243342372871e-05
-4.45675382457697e-05
-7.68625501337025e-06
-3.08659174744779e-05
-8.12309565822751e-06
-1.87075085122677e-05
-1.1807654457829e-05
6.06161693484231e-06
9.5150736315705e-07
-2.04470271429943e-05
-1.65843293983143e-06
-1.99272821912232e-05
-2.14716651728817e-05
-1.52445037277638e-05
-2.25585578404995e-05
-3.49027581010468e-05
-3.11670504211842e-05
-3.00314783514516e-05
-1.60851878850759e-05
-5.0430551115047e-05
3.95333662126059e-06
-2.70260000559244e-05
-1.87049625151651e-05
-2.21428420616964e-05
-8.84995328255311e-06
-2.13828934620187e-05
-2.44167014612935e-05
-2.44669133462328e-05
-2.75468267855013e-05
-2.14136253326447e-05
-8.90063937620555e-06
-3.03543525110436e-06
2.20143381254521e-06
-1.82788529283345e-05
-2.22226430198504e-05
-2.76499809973665e-05
-1.35594860379557e-05
-8.58674981936036e-06
-1.4985953427092e-05
-1.93675489146504e-05
-2.7315062154486e-05
-1.10520791998368e-05
-3.20398287868431e-05
-1.75631071545608e-05
-1.00336772941212e-05
-1.88706115411142e-05
-2.97806876659474e-05
-2.26188969552079e-05
-4.60626529118483e-05
-3.21907355164041e-05
-5.35819095713586e-07
-2.8978338088439e-05
-2.43143242336105e-07
-2.2421947890422e-05
-1.10196822961061e-05
-1.9541891043106e-05
-4.21266040224827e-05
-2.01422587243818e-05
-2.41500704100736e-06
-1.72200932811368e-05
-1.57974295088839e-05
-2.9623222805107e-05
2.52192878268673e-06
5.9019657168301e-06
-2.39800500144108e-05
-1.61618603681992e-05
-1.53289271213938e-05
-7.71192906937285e-06
-1.85599225915257e-05
-3.82218606568701e-05
1.9380890559837e-06
-3.398266464489e-05
-1.45100337775491e-05
-3.0072740231181e-05
-2.01056213600649e-05
-3.76707058213798e-05
-2.41708115806049e-05
-2.08577621151849e-05
-1.26214093664334e-05
-9.55108575575572e-06
-2.36729784860752e-05
-1.07571867505959e-05
-2.73343642019843e-05
-2.72192002637646e-05
1.93168912980931e-06
-2.34753061160828e-05
-1.27826904243583e-05
-7.22378437087254e-06
-3.39079025786141e-05
-4.15794021012045e-05
-1.09490399902793e-05
-1.71784261023328e-05
-3.50910111005953e-05
-2.68290012393015e-05
-1.52028949331507e-05
-9.87638505207764e-06
-1.06433113487816e-05
-2.22733804302448e-05
-6.82301789653145e-06
-1.01163446780985e-05
7.74414168993229e-06
-1.61537080522721e-05
3.98364677426722e-06
-3.83442488302318e-05
-1.59592305173838e-05
-2.9833869261164e-05
-1.77887016795317e-05
-3.02230101567473e-05
-1.55239349142407e-06
-9.86480273839506e-06
-2.13439698171078e-05
-1.91932413534594e-05
-3.42860590980459e-05
-1.54162702703871e-05
-1.62043858057649e-05
-4.81587286722443e-06
-2.17046956627951e-05
-8.01429134997138e-06
-3.0877716321855e-05
-3.01732359052191e-05
-3.86604392263206e-05
-2.00757894159162e-05
-6.25666351995797e-06
-1.7795425295162e-05
3.02114080984865e-06
-4.92111979936957e-05
-3.89296020147111e-05
-2.42908303534824e-05
1.00556461271123e-05
-2.91143753758152e-05
2.40084550114056e-06
-3.53376786724804e-05
-1.91666474463874e-05
-6.44375538017388e-06
-2.09684711654825e-05
-3.31818540054095e-05
-1.78998063696538e-05
-2.59442799994985e-05
-3.7343650788938e-05
-1.89491106758175e-05
-3.89716376852428e-05
-2.12481913596562e-05
-3.68307524420508e-05
-2.97621008733978e-05
-3.03569227543091e-05
-1.26391385235759e-05
-3.81114072335489e-05
-3.68376840148844e-05
-1.62190560251708e-05
-3.293790971538e-05
-3.78829065109838e-05
-2.93086399031807e-05
-2.9679197165195e-05
-1.62635718281872e-05
-2.1820067979268e-05
-3.4063746823781e-05
-2.20933516908378e-05
-8.84463613105031e-06
-2.29104603243908e-05
-3.09197166281994e-05
-1.95485266914338e-05
-2.08083468019448e-05
-1.76046547483256e-05
-4.08200054155801e-05
-2.25975974317792e-05
-6.76133202392399e-06
-2.31379004575473e-05
-3.77756363028061e-05
-1.29484010778345e-05
-1.65892716726496e-05
-2.28999335186957e-05
-9.63593299393043e-06
-1.48819348313319e-05
-2.13807407772841e-05
-6.03546687013245e-06
-4.30356559751161e-05
-1.98363632735951e-05
-4.80074986643923e-05
-1.83509105907522e-05
-5.0389348219946e-06
-2.3508940259272e-05
-1.73169994735437e-05
-3.33544097669354e-05
-4.15367182714491e-05
-5.33527797044539e-06
-2.24460430741954e-05
-2.38148199691253e-05
-6.76382974380308e-06
-3.20857004833229e-05
-8.04985426648332e-06
-5.459365259365e-06
-2.82096425653035e-05
-6.69461782252579e-06
1.78382852544961e-06
-2.9744756845548e-05
-2.28192907172911e-05
-4.40680238525325e-05
-4.26271621129736e-05
-2.32527365517847e-05
7.34062165834869e-06
-2.3306124561054e-05
-2.58614442991158e-05
4.08488593496642e-07
-1.29770090369469e-05
-2.32240935837145e-05
-3.85351476205038e-05
-1.56622824492039e-05
-3.34229534511994e-05
-4.15079000440617e-05
-3.4336737885863e-05
-8.38164570080505e-06
-2.35471521698099e-05
-3.20920683971632e-05
-3.9304463468238e-05
-4.18973249000693e-05
-2.91442988290197e-05
-3.38153008874842e-05
-2.42476088468576e-06
-3.59036845108294e-05
-2.27546913518813e-05
-1.11249425157959e-05
-4.67822042578213e-05
-2.99500725689404e-05
-2.20991864440525e-05
-2.34337147355388e-05
-2.25293027743885e-05
-1.36526620549837e-05
-3.33357428671355e-06
-2.36439986434405e-05
-1.53657487227503e-05
-4.73321110614051e-05
-2.80710284485681e-05
-3.90583737435758e-05
-2.01092201048991e-05
-1.40634607823661e-05
-1.80647612765217e-05
-4.25174393373888e-05
-2.55387071672398e-06
-2.28885552411997e-05
-6.4514401651803e-06
-8.55333856357786e-07
-1.13260258682383e-05
-2.66456790086914e-05
-1.46397228705372e-05
-1.47199429050223e-05
-1.86135701102597e-05
-3.7813118489427e-05
-1.49848006516239e-05
-3.82381665264878e-05
-7.86911917555202e-06
-1.7218764803306e-05
-3.54215014105973e-05
-1.75405348416404e-05
-8.30443734569883e-06
-3.93421578593991e-05
-2.43936955198889e-05
-1.98534583910197e-05
-2.97593746185418e-05
-1.24854297856505e-05
-2.84414994370256e-05
-2.25588915169324e-05
-2.01643759726171e-05
-9.24272816802344e-06
-1.78251715999116e-05
4.6910596786225e-06
-7.5552196792211e-06
-2.65966926423023e-05
-2.17428408358753e-06
-3.42461506039612e-05
-3.80767945307009e-05
-4.25484103779157e-05
-6.08079412882061e-06
-1.01659608228481e-05
-3.81178965097332e-05
-2.76886064882747e-05
-2.88347957151057e-05
-2.26869687156344e-05
1.76974710847212e-05
-2.67911252452058e-05
-2.70413661286352e-05
-1.49902920496549e-05
-1.14860187007038e-05
-6.4458663806481e-06
-5.97623953497042e-06
-2.57617693177419e-05
-7.02249127494244e-06
-2.72822450911033e-05
-9.14958635528224e-06
-1.55700548965083e-05
-6.38387047248017e-06
-1.48362580902651e-05
-1.50341765090855e-05
-3.271881124385e-05
-2.08168138013228e-06
-7.09836648168724e-06
-4.02414279495541e-05
-5.4182939114846e-06
-3.15240017106751e-05
-2.6718112598268e-05
-2.39899500566345e-05
-1.21084584915405e-05
-1.49842354922354e-05
-1.92579222068775e-05
-4.46049659760436e-06
-3.45999464465926e-05
-8.73676544385915e-06
-2.09957980013482e-05
-1.63862940740521e-05
-1.941363491715e-06
-2.86951247056948e-05
-2.25144402710076e-05
-9.82447095902104e-06
-1.7865561867752e-05
-3.6426789260392e-05
-3.23885011716557e-05
-2.42712131629759e-05
-1.9720460193807e-05
-1.82358783250337e-05
-4.07130557613125e-05
-1.72766913686751e-05
-3.39184539683114e-05
5.3135364740563e-06
-3.14221708969121e-05
-4.2994191067379e-05
-1.36888374714186e-05
-2.4221327444312e-05
-1.96432795623002e-05
-3.85077438045915e-05
-1.5680258402697e-05
-2.18133376888588e-05
-3.88096106373931e-05
-2.30561380865451e-05
-3.28887969529862e-06
-4.054454847659e-05
-1.59072047438626e-05
-1.83377659310341e-05
-3.30658538831961e-05
-2.97676116461699e-05
-1.77049093758547e-05
1.20625933191052e-06
-1.79380945761133e-05
-3.88333834088419e-05
-1.06632591946023e-05
-2.71495660574523e-05
-1.80521383559931e-05
-1.24259560180606e-05
-7.47320423160353e-06
-2.28450316285804e-05
-2.40113253785566e-05
-1.61126832605687e-05
-9.30558260509307e-06
7.30522075143091e-07
4.53138036895391e-06
-1.22716088914725e-05
-1.65756977385996e-06
-2.56429769425238e-06
-3.88229228957747e-05
-3.27826661180497e-05
-2.16695394009231e-06
7.92032368682745e-06
-1.182025762694e-05
-4.21921766313633e-05
-5.86456488000606e-05
-2.15640420292331e-05
-3.49456521291217e-05
-2.47310539351802e-05
-1.82386487677906e-05
-2.41843735919269e-05
-2.11287089883299e-05
-1.68131662868382e-05
-2.8095877093514e-05
-1.26474480948119e-05
-2.33874492263607e-05
1.2485308441069e-05
-1.22710512827521e-05
-1.85579649139678e-05
-2.0795192835084e-06
-7.10731608851673e-06
-2.75625058954527e-05
-2.53606019084564e-05
-2.59287632054284e-05
-1.56536819027836e-05
-2.25662299340607e-05
-3.06979501952393e-05
-2.73236955951436e-05
-3.09886854333858e-05
-3.39773289262357e-05
-2.04620533659085e-05
-1.6963266399649e-05
-8.52525241448956e-06
-1.68391570091679e-05
-3.18150885362303e-05
-2.13687851459888e-05
-2.73380080867031e-05
-7.88723637860011e-06
-2.08238424880684e-05
-2.80387846678987e-05
-1.08222032221338e-05
-2.53342602138045e-05
-2.10283537008049e-05
-2.36639889037674e-05
-1.6006840654635e-05
-1.92706247084445e-05
-1.30078952156104e-05
-2.05404798781946e-05
-2.58974749021621e-05
-4.00836790179211e-05
-8.60795525291726e-06
-3.91942477493094e-05
-1.03073200842091e-05
-2.56231103492064e-05
-3.75820406481137e-05
8.91004354393104e-06
-3.59922011396292e-06
-1.29335471706524e-05
-3.06787679359323e-05
-2.5106182206592e-05
-1.58842501416379e-05
7.35523287080957e-06
-1.55648890877942e-05
-1.40240989263827e-05
-1.9887595072723e-05
-3.45123087425462e-05
-1.06187586907446e-05
-2.34567627941165e-05
-3.15645792808641e-05
-3.04139569162326e-05
-1.82220162547594e-05
-9.31678713302007e-06
-6.68923407841908e-06
-4.0961198673262e-05
-1.39214356340774e-05
-3.06939314459487e-05
-1.73787531940243e-05
-1.44869078169975e-05
-2.93589927669361e-05
-1.26393101378654e-05
-2.17417770225687e-05
-3.51777311667881e-05
-4.28706427084413e-05
-2.21071786701257e-05
-2.51844375772562e-05
-2.06596398482433e-05
-2.94593811959049e-05
-1.06325430970298e-05
-1.39911606328392e-05
-8.33670758892036e-06
-2.33699064444736e-06
-5.18945391628315e-06
-2.45931441406916e-05
-1.75960576360718e-05
-3.000708233114e-05
-1.33517383162518e-05
-1.17709275833447e-05
-1.52846649686865e-05
-9.28865694299568e-06
-1.43272894923793e-05
-3.57612248413358e-05
-2.22961605138637e-05
-1.07677610618565e-05
-2.96183344057932e-05
-3.48848312484864e-05
-3.06859598358988e-05
-3.84064163734149e-05
-3.34104044749146e-05
-2.70030485907237e-05
-1.96508509635564e-05
-8.53624742992294e-06
-1.13194216405025e-05
-6.75470568396125e-06
-2.12598815664223e-05
-2.6328327563723e-05
-1.8799308304567e-05
-3.5755084109257e-05
-2.14363982674684e-05
5.45599439673559e-06
-1.63518378771251e-05
-2.80838510821589e-05
-1.4579179523598e-05
-2.86057344537385e-05
-2.42011390264583e-05
-1.85117329832956e-05
-1.82825894996517e-05
-4.42156343014567e-06
-1.9140672375383e-05
-2.34991215616498e-06
-2.69864364724231e-05
-2.97847677370185e-05
-3.85024549986617e-05
-1.88361221004885e-05
-3.81493496715295e-05
-1.25150879985233e-05
-1.75155698400087e-05
-2.51382877439412e-05
-4.12694212167589e-06
-4.53206579118294e-06
-3.13407389479662e-05
-3.55119860046696e-05
-1.81138580311934e-05
-1.42998079212278e-05
-1.76092017721083e-05
-2.90772958352827e-05
-1.46373106959964e-05
-3.03593113499421e-05
-1.41406506303294e-05
-1.72710370616614e-05
-3.26559159951938e-05
-1.2966462625707e-05
-1.37503552295242e-05
-2.32258132965702e-05
-1.6089291257589e-05
-8.72690947651488e-06
-2.7401233945361e-05
-3.7588410938257e-05
-6.44210322516935e-06
-1.14375747098453e-05
8.26933673974407e-07
-2.42099929076642e-05
-1.13007757082076e-05
-2.28406532420023e-05
-2.13658544616722e-05
-5.01536837161538e-06
1.47109463749043e-05
-2.26484832920022e-05
-7.1716294502679e-06
-1.91877082095654e-05
5.37725341084872e-06
-2.03527432958535e-05
-1.60043594193241e-05
-2.21993210533997e-05
-1.90895722005405e-05
-7.17310803025567e-06
-5.21135643975478e-06
-4.67722405459073e-05
-4.34877860412929e-06
-4.04544395121756e-05
-1.37195272435014e-05
-2.01933530855174e-05
-2.37206908506798e-05
-2.44885620812476e-05
2.83450443496717e-06
-8.84040093140915e-06
-2.97282295018761e-05
-1.8069302682261e-05
-3.55081294413287e-05
-3.04053557559392e-06
-2.06940857070442e-05
-3.63376957164963e-05
-3.43927900141885e-05
-1.54003711101047e-05
-2.0888011203392e-05
-2.76370254752889e-05
-2.74725023376084e-05
-2.98097914755631e-05
-5.59824655187229e-05
-1.74487593952864e-05
-2.50768396399977e-05
-1.4607246082575e-05
-7.18859766210665e-06
1.53442112276951e-07
-1.09674266775726e-07
-2.92906538494835e-05
-1.52410920199276e-05
-3.34966391219347e-06
-1.35046588997051e-05
-1.17357102513097e-05
-6.56812069478479e-06
-1.15046231340116e-05
-2.13900755047106e-05
-2.64161759244878e-05
-1.49405543673542e-05
-3.61036608277009e-06
-4.62218743773188e-06
-3.04387525894004e-05
1.75610240588499e-06
-2.16785067624114e-05
-4.60398606134029e-05
-1.18481871370501e-05
-4.79389733505367e-05
1.15314160396353e-05
-1.91176766989753e-05
-1.94999042345797e-05
-1.11534146450407e-05
-2.62978135689537e-05
-2.06942945994717e-05
-5.43723622513741e-06
-2.24259140844514e-05
-9.22792258736258e-06
-1.77157011374058e-05
-3.14126775722877e-05
-2.83184258625081e-05
-1.56736938739424e-05
-1.42361502587533e-05
-1.77427676389048e-05
-1.5880139755917e-05
-2.68606826603648e-05
-3.07386544957151e-05
-2.1796312749193e-05
-3.92273839524615e-05
-1.12279337842006e-05
-2.12314780897981e-05
1.55550868423216e-05
-3.21555968511239e-05
-1.36519133507126e-05
-1.40617377179072e-05
-1.87193324462932e-05
-2.07462949330059e-05
1.23710218877153e-07
-4.78060481176703e-06
-2.46711351335002e-05
-2.76979870223508e-05
-2.58001146664147e-05
-1.9382632220861e-05
3.92153017817715e-08
-1.04775256312726e-05
-4.32536014928412e-06
-3.485949403214e-05
-3.19232299518037e-05
-2.00589585096049e-05
-1.23731052938945e-05
-6.00504613421675e-06
3.77473436498332e-06
-1.66683827147383e-05
-2.37864631122164e-05
2.71696456916902e-06
-1.11326175177121e-05
-3.42966807345151e-05
-2.0952578605229e-05
-2.25970753004086e-05
-3.8917330414824e-05
-5.34219483433872e-06
-2.85625039743078e-05
-3.10431960253963e-05
-2.68947782517008e-05
-4.56734950633305e-06
-1.28038205178736e-05
-1.79495657248355e-05
-1.10976065885969e-06
-5.85821696369036e-07
-4.64694654756087e-05
-1.47470971440191e-05
-3.08508824816878e-05
-2.55793876109611e-05
-3.03663002653598e-05
-2.09601580400889e-05
-2.46470393427589e-05
1.29051046580913e-06
-2.121063631294e-05
-1.30545489904335e-05
6.5756556931589e-06
-1.52879682152393e-05
-3.0706792079922e-05
-2.62872631409583e-05
-3.02459548986327e-05
-3.05936813794279e-05
-3.274745390513e-05
-1.93414927468163e-05
-3.24199822842731e-05
-2.11118063471083e-05
-2.79080468385255e-05
-2.02748274979331e-05
-2.40422873946406e-06
-4.60274736618184e-05
-1.27841308502456e-05
-2.08791943187107e-05
-2.9181452837176e-05
-8.11313031589771e-06
-3.12260655125713e-05
-3.32644638805728e-05
-2.33394765610704e-05
-2.43018483589024e-05
-9.88506682526958e-06
-1.0956941503321e-05
-2.87176458318236e-05
-2.77808037031689e-05
-3.30176840594726e-05
-5.92616908559319e-06
-4.05463397949552e-05
-3.54590359830982e-05
-2.29279972597509e-05
-1.04984053730865e-05
-2.13423750155784e-05
-2.33353293429601e-05
-2.17971279051821e-05
-3.34214636307706e-05
-1.56949149621878e-05
-8.23920743033233e-06
-1.49861476331579e-05
-2.71447923812287e-05
-1.532855151628e-05
-4.5613659706689e-05
-4.91318160745192e-07
4.1587310857895e-06
-4.05429409644941e-05
-1.29298666916473e-05
-2.10554708875084e-05
-2.49509659402137e-05
-1.30330480006086e-05
-1.61861541062152e-05
-1.64571076616032e-05
-1.49068897541153e-05
-2.41591216226131e-05
-1.04130498308335e-05
-9.87428269650387e-06
-5.70172593355072e-06
-2.9173907337907e-05
-3.42093605534908e-05
-4.36048812520697e-05
-1.47009580326589e-05
-1.58395913192692e-05
-3.12047482545797e-05
-2.28093164263292e-05
-9.81648001986247e-06
-2.52750375067828e-05
-4.19488692315483e-07
-3.08225341755175e-05
-1.50658173428932e-05
-1.50664437138786e-05
-3.75247924182369e-05
-4.04666130147421e-05
-3.08111384650672e-05
-2.2754186067813e-05
-2.25323246311809e-05
-2.24831806004958e-05
9.75820714825602e-07
-1.20933663600529e-05
-2.33966295962057e-05
-3.57492459281066e-05
-8.39988700744337e-06
-3.56313366647603e-05
-2.04090404207806e-05
-2.52472356531309e-05
-1.40004454004307e-05
-3.98565386074234e-05
-2.73334662001868e-05
-3.28613031417224e-05
-2.74552024472467e-05
-5.58646137506704e-05
-1.69921390049573e-05
-1.95111111681739e-05
-1.07858112304392e-05
1.18616447846698e-05
-2.29586867701939e-06
-2.7488396196327e-05
-1.83322836068895e-05
-1.61021165418652e-05
-2.99347191055239e-05
-1.31582665957051e-05
-1.64155494102163e-05
-1.31031888949831e-05
