# Supplementary material for: Research on computational propagation and identification of mine microseismic signals based on deep learning
Source: PLoS One. 2025 Oct 22;20(10):e0334641. doi: 10.1371/journal.pone.0334641 (PMC12543183; doi:10.1371/journal.pone.0334641)
Supplement: S2 Data — (ZIP) [file pone.0334641.s002.zip › 000100500002034.xlsx_0.txt_24.txt.txt]

-2.16828277217212e-05
-2.62637317389932e-05
-1.07307362921484e-05
-2.20823376806862e-05
-1.76570806117456e-05
-1.86710538240177e-05
-1.18414698203016e-05
-2.21110001399095e-05
-2.63323506110333e-05
-3.45885229966464e-05
-1.58157808427983e-05
-1.50808896687432e-05
-2.04493257385146e-05
-9.99164857245122e-06
-2.20799592541992e-05
-2.07084841974195e-05
-2.82110508572157e-05
-1.70419164567992e-05
-5.52833657646721e-06
-1.8332463001805e-05
-1.23228553422381e-05
-3.24066986610741e-05
-2.6687943234476e-05
-1.20746325990071e-05
-1.22560108807267e-05
-2.46494202580562e-05
-3.3048878432614e-05
-1.01852896916455e-05
-1.91402888157539e-05
-2.53064568014043e-05
-8.2432580905553e-06
-1.55893079845143e-05
-2.95698620021108e-05
-2.37432594577931e-05
4.21541266870755e-06
-2.09804299252274e-05
-2.03549059800558e-05
-2.7642075235977e-05
-1.11730064411691e-05
-1.28111650634193e-05
-1.65466200794744e-05
-1.1678265054131e-05
2.24068703631585e-06
-1.60843482779215e-05
1.14239933767527e-06
1.26736868068318e-06
-3.75644524917212e-05
-3.84129563214249e-05
-2.75327727387237e-05
-2.4522734365971e-05
-1.99656671597204e-05
-1.89693178457689e-05
-7.8600642581243e-06
-3.26513753703242e-05
-3.53784655221926e-05
-7.40201315192593e-06
-2.91930472654759e-05
-6.28533615034257e-06
-1.50366577052066e-05
-1.20499599170003e-05
2.08182576523658e-05
-1.96045273054562e-05
-4.29293894386171e-06
-2.61989317583379e-05
-3.80880220234282e-05
-2.53334748776641e-05
-1.09969421141162e-05
-3.28113722430699e-06
-2.1104307661066e-05
-1.7316706644511e-05
-1.51858974305205e-05
-4.32379774323521e-05
-1.45738473304508e-05
-2.71018822799272e-05
-1.70606026199026e-05
-2.76603359800043e-05
-1.35579905485187e-05
-3.52947613676717e-05
-2.86105473137355e-05
-1.43223289529783e-05
-2.17968602754918e-05
-3.38976153725227e-05
-1.83162297565894e-05
-3.90010893024618e-05
8.00173765755212e-06
-3.52045940524041e-05
-4.18729585460663e-05
-3.29523729409488e-05
-2.96589754799368e-05
-3.07645378873658e-05
-3.10238540092232e-05
-1.3540344985214e-05
-2.41701947542801e-05
-4.06633410856971e-05
-4.03336141991391e-05
-1.65671004259721e-05
-3.82552036510162e-05
-2.69327695393718e-05
-2.86612615738911e-05
-2.64477904996514e-05
-2.71328330876713e-06
-3.67989962456009e-05
-2.51392648377828e-05
-2.77483161329239e-05
-3.76449624892783e-05
-2.70807937550481e-05
-2.06923580907585e-05
-1.89396291836146e-05
-1.75451177757498e-05
-3.67156274359165e-05
-3.03137119492997e-05
-3.136132543964e-05
-3.83938933779311e-05
-3.40399225412369e-05
-3.2159895067035e-05
-1.39622319105053e-05
-4.69375654652321e-05
-2.00093000278815e-05
-1.74312498175903e-05
-1.87738495581584e-05
-3.35981399659732e-05
-3.35435604226133e-05
-3.5094080744379e-05
-2.33933037333997e-05
-8.12230522019245e-06
6.02982598683042e-06
-1.84581428874748e-05
-2.38623166118628e-05
-2.00529785651522e-06
-2.67681692955417e-05
-2.48740133483788e-05
-2.44799330932251e-05
-2.53906849233264e-05
-1.82410215035413e-05
-2.77155871796013e-05
-2.32161684059214e-05
-1.02457881513789e-05
-4.98769501853325e-05
-3.4012649028665e-05
-1.34760971356606e-05
-3.19130126783986e-05
-1.92055309342213e-05
-1.29432753150769e-05
-2.31077106393751e-05
-2.48124609859604e-05
-8.35499739855619e-06
-2.17141486111405e-05
-2.32559067790385e-05
-9.02187086744848e-06
-1.12693188870675e-05
7.00296187280701e-06
-1.34641996155452e-05
-1.24867119757091e-05
-1.33033203667448e-05
-2.01370725372597e-05
-2.45654215313206e-05
-3.30473912072089e-05
-4.06711729839884e-05
-1.26729558361247e-05
-2.50082880755984e-05
5.62201211414539e-06
-1.64783016651094e-05
-1.27968950134074e-05
-2.32384623701839e-05
-4.59985855105045e-06
-1.82584894611419e-05
3.15013732144741e-06
-1.89977998140003e-05
-1.4916325683981e-06
-3.71871856800626e-05
-2.79618304766114e-05
-3.52414135310619e-05
-7.69188551945407e-06
-3.50413196652831e-05
5.15494099812971e-06
-1.86319043780263e-05
-1.87026504422654e-05
-3.56131958824168e-05
-3.30852809515177e-05
-1.384282819843e-05
-2.62829787671219e-05
-2.92475431762891e-05
-3.84683409132732e-05
-2.76473354874699e-05
-2.15798958827032e-05
-3.2539791235403e-05
-5.14765261105e-05
-2.65844306490343e-05
-2.57097286064588e-05
-3.08484880841393e-06
-1.91510970377712e-05
-2.71409576908818e-05
-2.24086227147015e-05
-2.63072727439559e-05
-2.67578616377214e-05
-1.62791674836027e-05
-2.31496043815021e-05
-6.01344951807464e-07
-2.07068310035342e-05
-2.37007190888617e-05
-2.60456836528922e-05
-3.34521932092051e-05
-3.58908710480191e-05
-8.03517087477472e-06
-6.31269215718068e-06
-1.29557218321809e-05
-1.74611418869059e-05
-2.96516516302994e-05
-2.03076718929259e-05
-2.27882705034993e-05
-1.14379110567974e-05
-1.794523251826e-05
-4.19564975047635e-05
-8.11345476801376e-06
-4.0190862921099e-05
-1.27319297224905e-05
-2.86702313138366e-05
-1.27317007960821e-05
-2.21634957151629e-05
2.63239286161856e-08
-9.29092585750234e-06
-9.98427398012788e-06
-1.82479938924422e-05
5.78334348130503e-06
-3.59628427388556e-05
-1.96296845751661e-05
-2.56183559891875e-05
-7.17533909340164e-06
-1.96393189614273e-05
-1.7523576717737e-05
-1.41969313927081e-05
-2.03281760711462e-05
-9.10437478539515e-06
1.71657399802988e-05
-1.00728624687372e-05
-1.57229087553953e-05
-2.57377701224965e-05
-1.53503714404619e-05
-3.27325808393303e-05
-3.09590514112091e-05
-2.23725833932269e-05
-1.52734846122031e-05
-1.90419801340423e-05
-1.446500081444e-05
-2.52675805663092e-05
-1.39444942933294e-05
-1.15848722881341e-05
-1.72808325204551e-05
-8.99681384391341e-06
-1.286369158398e-05
-2.71071764520738e-05
-3.0888245060147e-05
-2.75782134020881e-05
-4.43921725159621e-05
-1.57098294608198e-05
-3.30698203447923e-05
-1.714145017891e-05
-4.14239865061514e-05
-2.68966197705606e-05
-2.70446154855406e-05
-2.72071826865585e-05
-1.64484729984636e-05
-1.64474640159037e-05
-2.99122933713359e-05
-1.12198831908391e-05
-4.06832989608546e-05
-2.03138512925218e-05
-2.07730902276618e-06
-5.98763775430796e-05
-2.80482883279198e-05
-4.55634775046424e-06
-2.34574982255929e-05
-1.51909181140883e-05
-4.59730509336825e-05
-3.96465219728367e-05
-2.17581987655615e-05
-2.15538029444689e-05
-2.27150216779903e-05
-3.19952935542672e-05
-4.14118755072621e-05
-2.12122183360378e-05
-1.81579518935216e-05
-2.19875486399728e-05
-1.85341131780107e-05
-2.66394179562324e-05
-2.80601368836727e-05
-2.09607016999825e-05
-2.71961692243844e-05
-8.07320805825305e-06
-3.07714328608846e-05
-9.946192103304e-06
-1.34688884002682e-06
-7.08662049499037e-06
-1.79813525764023e-05
1.05735191576709e-05
-1.65412024634406e-05
-3.4124416748542e-05
-2.96787541435051e-05
-2.04504285014073e-05
-3.89425726100835e-05
-4.37251246704571e-06
-2.28578506547912e-05
-2.82098377614357e-05
-2.36130807181205e-05
-9.71013607353192e-06
-6.26951672964679e-06
-2.78378572056628e-05
-3.56750049712202e-05
-1.14197091847818e-05
-3.4737543040714e-05
-4.52829409793202e-05
-2.52464510777509e-05
-3.81964955844958e-05
-2.76267291968934e-05
-3.94943444279166e-05
-3.92343747749424e-05
-2.98480140458478e-05
-1.10038103763596e-05
-2.35210418050331e-05
-1.10155739994095e-05
-3.05588837797036e-05
-2.02834961857693e-06
-1.69771598037707e-05
-1.43099883803235e-05
-1.16488763921675e-05
-2.94762803424992e-05
-3.1001534974065e-05
-2.77169328029135e-05
-1.57058230552026e-05
-1.8319851560515e-05
-7.79674260598436e-06
-1.01692109115087e-05
-5.38096954126682e-06
-4.35086571864699e-05
-2.56409587999038e-05
-2.98630844629234e-05
-1.95030474436039e-05
-3.59161094103004e-06
-7.12237726871349e-06
-3.54646513317307e-05
-4.80735426598613e-05
-1.41167547902864e-05
-1.31004425815594e-05
-3.22309012458893e-05
-2.2092396723799e-05
-3.66552400966624e-05
-1.46857973931572e-06
-1.16838074121992e-05
-3.79149875936535e-06
-4.98964252250099e-07
-8.18681929879508e-06
-1.1686594740635e-05
5.41845063596887e-06
-2.68548078629934e-05
-3.12520479062594e-05
-1.49820539781343e-05
-2.01134270447056e-05
-3.37540951782278e-05
3.23182017212564e-06
-1.97819788657753e-05
-2.70901951766065e-05
-9.42546634180649e-06
-2.33569524978096e-05
-2.49189033246039e-05
-5.62615076070893e-06
-6.21289624672644e-06
-1.06879684704343e-05
2.66274750863804e-06
-2.4055396197221e-05
-1.44054994826331e-05
-3.1976340518411e-05
-2.81366117841456e-05
-1.11999865298759e-05
2.18644177798462e-06
-1.82740931961552e-05
-3.01103645882336e-05
-4.21168986185492e-06
3.89088026769289e-06
-2.10398472133394e-05
-2.70341874245014e-05
-1.62528270853728e-05
-2.80804664600111e-05
-1.47446432878016e-05
-2.51623249554216e-05
-5.00319362531969e-06
9.10668058555452e-08
-3.33198637643236e-05
-1.31047630371611e-05
-1.93489505461133e-06
-1.08974989058051e-05
-2.33364338929516e-06
-1.53366002903602e-05
-3.18701051933819e-05
-4.6002691869643e-06
-1.14569534607935e-06
-2.27113933998753e-05
-1.83240086869924e-05
5.98311066118261e-07
-2.82336680375715e-05
-1.7223768447843e-05
-2.07933425179733e-05
-1.57473284205173e-05
-2.76545955670079e-05
-2.05275925134314e-05
-2.51596086356903e-05
-3.97508740890452e-05
-7.48346057489655e-06
-3.34632398423051e-05
-2.65330295527233e-05
-7.69263597173122e-06
-6.37584178840208e-06
-4.99935770989008e-05
-1.23164260532121e-05
-2.63990109336875e-05
-4.16246666084969e-06
-4.50643231524163e-05
-2.57989265915304e-05
-7.56835029513281e-06
-3.23354928888554e-05
-2.9512567401769e-05
-5.04126836554962e-05
-4.06689388587618e-05
-1.58429823732446e-05
-2.86986932408149e-05
-1.20397911231537e-05
-2.39628689847437e-05
-2.54817245527442e-05
-3.05344323904565e-05
-3.80894776477275e-05
-2.36219073194383e-05
-5.11927883497285e-05
-8.10737031640928e-06
-1.07702405918826e-05
3.92848705394099e-06
-2.2172082988471e-06
-2.06892481226443e-05
-1.15081371253571e-05
-2.21635639530708e-05
-1.78305754866879e-05
-2.31031717216707e-05
-2.67217882769973e-05
-1.8783084518411e-05
-1.95510199769273e-05
-1.20524548237057e-06
-2.19423827101041e-05
-1.96164074350971e-05
-6.57135501510754e-06
-2.35671611863366e-05
-4.02086491727409e-06
-1.27723587193777e-05
-1.49392279466053e-05
-2.43777166713206e-05
-3.22662080696226e-05
-1.49769287317436e-05
-1.43813205854483e-05
-2.66595070620382e-05
-1.51248525384072e-05
-1.1405468359212e-05
-1.51240201321583e-05
-2.18594317441341e-05
-4.7235095089846e-06
-4.68201306832244e-06
-2.44061129722635e-05
-2.83919686262255e-05
-1.12170318047596e-05
-2.39748889859033e-05
-2.51801837320526e-05
-2.00258684022867e-05
-2.20669874413466e-05
-1.88879380513493e-05
-1.50497564968392e-05
-2.45978487212939e-05
-1.780347036583e-05
-2.57501102140536e-05
-6.77967212893327e-06
-3.68450399957821e-05
-2.15691692159407e-05
-7.94815426611432e-06
-1.78862281007072e-05
-1.80788472873697e-05
-2.52319419976136e-05
-1.20940465343774e-05
-5.06525918315777e-05
-3.86738541704916e-05
-5.21191957354206e-06
-1.74124876430582e-05
-2.64584919518091e-05
-3.85004615284336e-05
-1.04970908413758e-05
-5.95398075664039e-06
-1.4855088685239e-05
-8.73602796366392e-06
-2.7711842197314e-05
-1.05851379111663e-05
-2.79824187407825e-05
-2.44340567834099e-05
-1.71132996260092e-05
-3.3573475523763e-05
-2.58735565606006e-05
2.56468092093729e-06
-1.94993809236482e-05
-3.13580930334156e-05
-2.66952599268987e-05
-8.55457726232433e-06
-2.34370184190319e-05
-1.8980705391602e-05
-2.5174265693959e-05
-3.33007111957828e-05
-4.2847065679365e-05
8.45401290078115e-06
-2.56364685199717e-05
-7.20960349394345e-06
-1.95421900643881e-05
-1.74648882293383e-05
-2.29423856265905e-05
-1.43398666234015e-05
-2.73691053794022e-05
-2.83479453512702e-05
-4.4373264416226e-06
-1.56497040518475e-05
-3.15107863745284e-05
-2.50461076005633e-05
-2.76433054579579e-05
-2.86067979699048e-05
-1.45186102056981e-05
-9.62457920913803e-06
1.14556329037083e-05
8.62675267440288e-06
-2.13589377825433e-05
-2.46825150280161e-06
-1.89061524701008e-05
-2.49987297512128e-05
-4.0302286960953e-05
-2.01123216494274e-05
-3.19993945880797e-05
-7.14201902865002e-07
-8.31084333666021e-06
7.59140269734882e-06
-2.7773248536828e-05
-9.5302309171498e-06
-7.89256203144367e-06
-1.44098503742746e-06
-3.25932251778616e-06
-1.94138085430963e-05
-1.20344477138598e-05
-2.51162880758388e-05
-3.20474876731098e-05
-3.9283938835889e-05
-2.05711341388407e-05
-3.00799156476757e-05
-2.58424514848944e-05
-1.55388593300394e-05
-2.3649213611522e-05
-4.86539654220557e-05
-2.67581256717735e-05
-2.51463336525882e-05
-3.10825854520826e-05
-3.58515090143477e-05
-2.03472411146366e-05
-4.08651102514452e-05
-4.36867016678356e-05
-4.05557980823266e-05
-3.70646484348329e-05
-3.70689554342856e-05
-1.53648063707543e-05
-1.61745267605137e-05
-1.43097507411494e-05
-1.37574214902836e-05
-3.49603082411594e-05
-1.75777978495206e-05
-2.44620708870508e-05
-4.09387149068463e-05
-1.54207291691704e-05
-3.67040092257567e-05
-1.48204052641981e-05
-3.15451907002342e-05
-1.19090706642541e-05
-4.01825327063966e-05
-1.59014888842911e-05
-2.97878212163939e-05
-1.11714056983707e-05
-1.37151224944927e-05
-3.45021783181487e-05
-1.96937684656916e-05
1.42540713677582e-06
-3.36952940648819e-05
1.61691507366082e-05
-3.3543979687123e-05
-2.31318885452235e-05
-3.68451123715106e-05
-7.42965006599373e-06
-2.75881185726046e-05
-1.58788715697572e-05
-9.32031109192378e-06
-2.1049786678191e-05
-4.80206162094063e-06
-1.8915821905215e-05
-1.81683754249475e-05
-1.25484183144553e-05
-1.49990991083483e-05
-3.22693653248323e-05
-1.87271013605834e-05
-8.44395478870059e-06
-1.54033773074521e-05
-1.5496055881809e-05
-4.07118667739811e-05
-2.77007530958172e-05
-2.26113767615041e-05
-2.61039939987297e-05
-6.07720276979071e-06
-2.90486028307456e-05
-2.13432067215984e-05
-2.78347902995569e-05
-2.42336279006473e-05
-1.44376947178326e-05
-2.766351587257e-05
-2.52566552453151e-05
-2.00828503743957e-05
-2.27252257870088e-05
-1.74134439880574e-05
2.18990590162013e-06
-2.7203371376995e-05
-3.45680556683405e-05
-3.33836389567176e-06
-4.76277272393877e-05
-3.94059140060273e-06
-2.49823596902837e-05
-9.26942874323637e-06
-1.26227033827555e-05
-3.14568317081442e-05
-1.95722012688642e-05
-3.16091852620661e-05
-1.77139056466971e-05
-1.66571629909721e-06
-7.71557208232401e-06
-1.8913532480184e-06
-2.48557750203593e-05
1.72362190918626e-05
-6.54179286552485e-06
-3.96267220741592e-05
-6.40674348563792e-06
-2.17544788341195e-05
-4.7894533809046e-05
-2.06218767468097e-05
-1.93515388397502e-05
-2.72092298336556e-05
-3.11831931378371e-05
-1.06537356851817e-05
-1.88439114190278e-05
-4.31042889152393e-05
-2.19287631273301e-05
8.19065270659463e-07
-2.62753573046474e-05
-5.70004719884868e-06
-1.95758553724886e-05
-1.98496151438209e-05
5.2040091734198e-07
-2.43135027787258e-05
-1.94776370687834e-05
-2.85258144449986e-06
-8.52150693166075e-06
-3.81154285023493e-05
-2.14277609626587e-05
-7.33710682815163e-06
1.58101073342883e-05
-4.40046577117482e-05
-1.37057236579094e-05
-2.89001983802786e-05
-2.86762846212574e-05
-2.40203314146717e-05
-1.1597435597783e-05
-3.0963066390441e-05
-3.20993428224973e-05
-7.37563442703312e-06
-1.78614764402375e-05
-3.05639496492803e-05
-1.90891489066908e-05
-3.54246153716924e-06
-3.82802622192268e-05
-2.62957299350948e-05
-1.13023265929807e-05
-1.77887785412323e-05
-2.54354257286431e-05
-3.58380908991614e-06
-3.60243975207842e-06
-1.02098549810556e-05
-1.59801961928491e-05
-1.40786497738343e-05
-2.86177021990929e-05
-1.57346332588671e-05
-1.14659288536076e-05
-1.08997895275885e-05
-2.18784812377594e-05
-2.17688970047284e-05
-2.07839624534142e-05
-2.6327684553562e-05
-1.85615537736799e-05
-6.37133908357777e-06
-2.78955273112258e-05
-8.87954282977908e-06
-7.70053725858949e-06
1.33382313671778e-05
-2.08788138412642e-05
-4.18624032636456e-07
-1.66580232066064e-05
-1.98318814003239e-05
3.02415920134764e-06
-3.0736456898385e-07
-1.64545036324783e-05
-2.7295663740116e-05
-2.4234151098532e-05
-3.26607579959809e-05
-3.6472985141545e-05
-2.45726482721698e-05
-2.74252276342943e-05
-1.95092446629107e-05
-2.46136360328708e-05
-1.19753950146033e-06
-3.09637855959512e-05
-2.41698409762595e-05
-1.30134742852326e-05
-5.94450031728039e-06
-4.23871894150144e-06
-1.57958079722269e-05
-2.02101441458497e-05
-1.48834583374896e-05
-1.06942885512575e-07
-3.00377977544722e-07
-2.64208581612434e-05
-7.17678522701468e-06
-2.4411191327152e-05
-1.69070947384136e-06
-3.01461509923077e-05
-5.33696958511664e-06
4.65553847135781e-06
-1.7961768128821e-05
-2.29444274862495e-05
-9.34808586295417e-06
-3.95490920103731e-05
-1.82948911446436e-05
-2.78800337427148e-05
-3.08568900129029e-05
-2.67308762261232e-05
-1.83410288486429e-05
-2.67284019352642e-05
-2.29003540593317e-05
-7.66632638556838e-06
-4.27882751365488e-05
-3.4154077792436e-06
-2.90941078410731e-05
-2.05364577727877e-05
-1.70184441638325e-05
-1.88145948471159e-05
-2.36917124455977e-05
-3.46679404298912e-05
-2.94602473525722e-05
-2.90801955881698e-05
-1.61589961361119e-05
-1.94921043493499e-05
-2.82915779877171e-05
-1.79107949374285e-05
-1.84063082135001e-05
-1.5854181783488e-05
-2.98633547435959e-05
-2.11271011955128e-05
-1.07255788639678e-05
-2.47350590332406e-05
-1.29084347719668e-05
-2.14420080864116e-05
-2.29212095825338e-05
-2.49087442443678e-05
-1.26767959511234e-05
-7.28982979267394e-06
-2.81980738779068e-05
-9.83502692798174e-06
-3.0614989503503e-05
-5.71658143052222e-06
-2.5734595038203e-05
6.82530899475303e-07
-2.08253889993425e-05
-2.96020214102605e-05
-2.40740181676199e-05
-1.08467371675086e-05
2.08523901303466e-06
-2.4342009406673e-05
-6.06976306282167e-06
-1.86433229076802e-05
-2.56832106691151e-05
-1.91246191273625e-05
-1.91123349739849e-05
-3.01375046000291e-05
-1.57234306016691e-05
-2.14261507829495e-05
-3.41193145414702e-05
-1.88273816042086e-05
-1.48648216274448e-05
-1.11976637096192e-05
-3.39382110742251e-05
-1.51158496699564e-05
-2.08267554917249e-05
-2.68984322499365e-05
-2.15744748643082e-05
-2.27152584564747e-05
-4.12270967158398e-05
-6.31968860197948e-06
-2.12923464908923e-05
-2.38621953654912e-05
-4.56205895735454e-05
-4.03196782009735e-05
-3.31181576880051e-05
-3.23606989022731e-05
-2.82288863046058e-05
-3.79114022205422e-05
-1.25578780391308e-05
-1.53635736494204e-05
-1.70650552130039e-05
6.1742742258928e-06
-2.00913905980838e-05
-3.89830722567367e-05
-2.06626330451445e-05
-1.39395013608197e-05
-5.92253417701774e-05
-2.24214637943625e-05
-1.92202457630798e-05
-3.11851072455952e-05
-3.8016998101712e-06
-1.43953969654883e-05
2.57836866746312e-07
-2.06860351348939e-05
-2.17303265433412e-05
-1.77972432399811e-05
-5.22010266879554e-05
-4.78827385635397e-05
-2.94791989503756e-05
-3.36813596697789e-05
-1.68487504531961e-05
-2.44635769233164e-05
-2.46581045211386e-05
-8.96882355606275e-06
-1.59135506372394e-05
-2.30321214580175e-05
-2.88863024420696e-05
-3.42632391193157e-05
-1.75165214771308e-05
-5.92242959171558e-06
-1.19608946479679e-05
-2.74477208901546e-05
-1.3210097966734e-05
-2.66518508499743e-05
-3.18393435673176e-05
-2.57273416401716e-05
-3.69252353467399e-05
-1.69659589209784e-05
-1.32783771769421e-05
-1.56754874737695e-05
-2.41259142531844e-05
-1.91370708984686e-05
-1.69364386214764e-05
-3.72399814082408e-06
-1.87126046591386e-05
-9.94166302731303e-06
-3.62469628755918e-05
-6.18689312975439e-05
-1.83284470925526e-05
-1.60111984121025e-05
-2.83586804463803e-05
-3.5236518565558e-05
-2.51674251535486e-05
-2.92073558805766e-05
-1.33854930516872e-05
-4.04352783180578e-06
-2.32399296957177e-05
-2.14574695673663e-05
-3.43276051442931e-05
-5.95826573512218e-06
-3.79915591325144e-05
-2.78563075758898e-05
-2.35573762433932e-05
-4.11912343408725e-06
-1.6027530834698e-05
-5.98789326702101e-06
-4.97478777390777e-06
-3.40238722173257e-05
-1.0051396671424e-05
-1.63846201975459e-05
-2.06497856594006e-05
-1.02742404659134e-05
-1.0624210171137e-05
-2.14352908082861e-05
-1.17812887783657e-05
-2.27080068774832e-05
-1.15366022809452e-05
-3.42506904481811e-05
-3.4597625178746e-06
-2.38154740359775e-05
-2.03011223372419e-05
-2.66420407369959e-05
9.30493518597011e-07
-3.14953206171525e-05
-3.24699960167273e-05
-3.65370630266343e-05
-3.5346491529585e-05
-9.46184850699679e-06
-4.67646366346985e-05
2.01836159789444e-06
-7.57790829371201e-06
-2.18092980244343e-05
-5.4190175170049e-06
-2.77003335172377e-05
-8.96798709041505e-06
-2.21340680301864e-05
-1.89596919124515e-05
6.69216590480167e-06
-6.56169157408748e-06
-2.00487570824751e-05
-8.80401092961129e-06
-2.20092736213355e-05
-1.83640379644731e-05
-1.0252977658098e-05
-3.40890153200472e-06
-2.46852728949903e-05
-1.90150119408221e-05
-1.26508898270789e-05
3.24243242432932e-07
-3.85283947426081e-05
-1.66143214959888e-05
-3.07346931963397e-05
-4.20420550879827e-05
-1.86116674961998e-05
-2.01132499534794e-05
-3.45433254958105e-05
-1.07043922183707e-05
-1.55865718911477e-05
-1.83934615207198e-05
-6.59960515800585e-06
-2.32178679396872e-05
-2.31657362743348e-05
-1.20982497025419e-05
-3.77381138038115e-05
-1.04013775180269e-05
-2.79149520583446e-05
-1.9437606275737e-05
-4.45578681209021e-05
-9.51828634362803e-06
-2.1947431673487e-05
-1.43577032018429e-05
-3.0820592672991e-05
-1.37606183973588e-05
-7.38364881596478e-06
-2.71779388802044e-05
-1.98538237104662e-05
-2.10539902814165e-05
-2.11498206996711e-05
-2.3859188290469e-05
-2.2956871209701e-05
-2.95863266827786e-07
-4.32934407364318e-05
-2.23204567266961e-05
2.70393060658875e-06
-1.88659552389051e-05
-1.05977926929949e-05
-4.2311684239108e-06
-3.60927364771181e-05
-3.34958807356846e-05
-2.08433678353241e-05
-1.98316200157343e-05
-2.08732207631523e-05
-2.897644468557e-05
-1.94262509125133e-05
-2.87562809045802e-05
-1.64331504852909e-05
-1.70884609400635e-05
-4.01837345474061e-05
-2.65542936286342e-05
-1.15928348959122e-05
-2.60553387834955e-05
-1.90420118890598e-05
-4.96363484140163e-06
-2.93773101780482e-05
-1.63971278757436e-05
-3.50013492350163e-05
-2.65616620799468e-05
-3.39175651676166e-05
-1.37415541930682e-05
-2.83961192249532e-05
-2.92837652343177e-05
-2.4040844014535e-05
-2.78589893609095e-05
3.31646650696847e-06
-9.21552918112681e-06
-1.41068749390968e-05
-3.60825639545675e-05
-3.76183705637595e-06
-3.17073957782139e-05
-1.33427099462338e-05
-3.05918044835491e-05
-2.33152017815194e-05
-2.05625691668632e-05
-3.69302798761095e-05
-1.31501729368127e-05
7.36529655235757e-06
-3.50628631912054e-05
-1.23753709853595e-05
-1.93181833208938e-05
-2.11641808985205e-05
-3.25991789621168e-05
-1.98657048012815e-05
-2.8781936350895e-05
-1.35956978355133e-05
-1.19380194980914e-05
-2.38670771884545e-06
-2.11869018692568e-05
-5.45383201579284e-07
-1.77851700373008e-05
-2.64904113845527e-05
-7.62432174434905e-06
-2.27879996258421e-05
-1.94526700453736e-05
-2.18960672624998e-05
-2.99235300542783e-05
6.03541585579512e-06
-6.09718004440088e-06
-3.91084638885617e-05
-1.95222934868629e-05
-2.01590998761738e-05
-2.49643866297018e-05
-2.2380029962661e-05
8.27223015032774e-06
-1.73240827975643e-05
-2.19466792420758e-05
-2.78629821156538e-05
-2.19016220993856e-05
-8.0302001588908e-06
-3.73005012749532e-05
-6.75613496721569e-06
-2.40966165128811e-05
-3.22264133491864e-05
-1.78396211851206e-05
-3.36655327905516e-05
-1.37526409003971e-05
-2.01912758191919e-05
-2.3732764139302e-05
-1.24934146071885e-06
-3.1344056215826e-05
-2.39910654782028e-05
-1.97193099005195e-05
-9.73353340995069e-06
-6.76910353939839e-06
-3.90692736439376e-05
-3.13501528588786e-05
-8.49908314789303e-06
-3.25503428841146e-05
-2.03771666238861e-05
-2.11306666777803e-05
-2.20439617670719e-05
-2.57881994269032e-05
-1.8006339210627e-05
-2.21358954762311e-05
-3.42895816025935e-05
-3.7945846879634e-05
-2.39581272914773e-05
-8.91842376139194e-06
-8.61884751496325e-06
-2.83984406786461e-05
-1.96381017681526e-06
-2.13838471052625e-05
-1.07569642557756e-05
-9.95036404638178e-06
-4.38429020730313e-05
-8.27133403838927e-06
-1.93411047695401e-05
-7.24971097694849e-06
-8.36343228513216e-06
-2.0470221491571e-05
-1.71151146516748e-05
-4.14474626488265e-05
-1.38436619614118e-05
-2.53596274015323e-05
-1.16173512783372e-05
-2.9977298378635e-05
-1.12285277772403e-05
-3.88096983183367e-06
6.85154180595018e-06
-8.7621282910186e-06
-1.6066695035441e-05
-1.63960808675727e-05
-2.55543743373715e-05
-2.04853327851828e-05
-1.80377947098667e-05
-1.84701582643489e-05
-2.73556272370317e-05
-3.57036303444356e-05
-1.36900240994702e-05
-1.73645985395512e-05
-2.01053424331571e-05
-2.37325184181075e-05
-2.89292621291809e-05
-2.53643467657018e-05
-2.11227649325872e-05
-2.82088057148324e-05
-1.21104729140666e-05
-1.25662262257502e-05
-2.70576936703112e-05
-1.85758059908254e-05
4.53119676089458e-06
-1.42661025615218e-05
-3.74384867540249e-05
-2.04261113955103e-05
-2.29621737847341e-05
-2.46147675841162e-05
-1.87773298428119e-05
-2.97143097767578e-05
-1.75946875078647e-05
-1.0000206408857e-05
-7.89401908456455e-06
-1.29912734042225e-05
-3.22307193511812e-05
-4.33518409017114e-05
-1.1519012659845e-05
-5.54227609526966e-05
-2.48181728140722e-05
-2.45241287238521e-05
-1.50069464571635e-05
9.70668833979004e-06
-2.46898893351377e-05
-4.91575639918522e-06
-2.62395714799433e-05
-2.58475566241841e-05
-6.84580338985091e-06
-3.55734122387388e-05
-1.77985011486783e-05
-2.65054752808936e-05
-2.80392757317595e-05
-2.78256125284943e-05
-1.69853115806781e-05
-1.59571682727214e-05
-3.91997375681137e-05
-2.69922436508307e-05
-2.65743398564213e-05
-1.66047401877039e-05
-3.45982542907951e-05
-5.3035467922321e-05
-1.87743679521144e-05
-1.22720748177478e-05
-3.97898610908936e-05
-3.69270059616743e-05
-1.78876258905584e-05
-9.64975345526742e-08
-2.23321014561481e-05
-1.42330125684106e-05
-4.58627241291016e-05
-5.5357001663866e-09
-9.21731801772965e-06
-1.68612841458652e-05
-3.4610539973535e-05
-2.95830507277166e-05
-9.01134143674857e-06
-2.28901969634565e-05
-3.44018225471835e-05
-7.31064954304971e-06
-9.67725539456627e-06
-1.8748472608451e-05
-1.88801933126112e-05
-9.99050083224919e-06
-2.56351191539438e-05
-1.93766824437639e-05
-4.00021697504597e-06
-3.73114121552446e-05
-1.80755617413542e-05
-3.12494373461002e-05
-2.15571941282823e-05
-2.84708557851881e-05
-2.82005614101171e-05
-1.57305752184007e-05
-2.83618730008349e-05
-6.83087671275135e-06
-1.32087482246408e-06
-1.43919416878499e-05
-4.42660367279087e-06
-1.8068079708357e-05
-3.76982315383039e-05
-2.89616149406027e-05
-2.00954431981332e-05
-2.03021957428513e-05
-7.22573124683553e-08
-2.12520309883146e-05
-2.10140517879451e-05
-3.69970672931931e-05
-2.80825973617461e-05
-1.26529766876725e-05
8.28917638175051e-07
-3.6121172890265e-05
2.42134232578914e-06
-1.32008292348759e-05
-1.96053381620286e-05
-2.15789464669308e-05
-2.52974635912182e-06
-2.60358110914332e-05
-4.82763481364315e-05
-3.9795415049018e-05
8.26530383082616e-07
-2.54360370566631e-05
-2.09072418881526e-05
-2.68761023471783e-05
-1.784944045879e-05
-2.54932993701817e-05
-1.07808698081123e-05
-2.59570386318017e-05
-9.83470589996024e-06
-2.16008770034051e-05
-3.1896587535659e-05
-2.1644491941598e-05
-2.51729246738676e-05
-6.68639300641311e-06
-3.97774066358866e-05
-3.08932229703233e-05
-2.08143752136873e-05
-1.61341559346907e-05
-1.28364820987345e-05
-9.51603103410934e-06
-1.33609190363746e-05
-3.82407823131175e-05
-2.2445636966228e-05
-1.71480669309644e-05
-4.47892493798991e-06
-1.40893242366766e-05
1.11527980465401e-06
-2.9851678875565e-05
-1.86654886523231e-06
-3.36539442553684e-05
-4.0311697676379e-05
-4.27609092729402e-06
-4.30018277273425e-05
-2.62455622420699e-05
-1.57547298921879e-05
-8.63513073473523e-06
-1.43706163029647e-05
-1.16098906745021e-05
-3.59020474279316e-05
-3.51491233200156e-05
-2.23831213674622e-05
-2.69950247451255e-05
-1.14150198655097e-05
-2.80457003571428e-05
-2.61388805752273e-05
-2.68935325685274e-05
-2.0623235152835e-05
-2.12355666896846e-05
-2.71104272368733e-05
-1.93723027518193e-05
-2.35708768413777e-05
-1.10414623230551e-05
-1.31347184942791e-05
-1.06144560619353e-05
-1.61546580375258e-05
-1.59597197916774e-05
-9.81485720278183e-06
6.84643141237788e-06
-3.33278393768409e-05
-4.01484504111198e-06
-2.18871953052555e-05
-2.26471729562972e-05
-1.48416723331759e-05
-3.74159115887474e-05
-3.76902967461861e-05
-1.05966985327284e-05
-2.85544652578772e-05
-2.00690213057017e-05
-3.85493389086506e-05
-2.38160582693119e-05
-1.54230732696574e-05
-1.50069304736585e-05
-2.72941359412505e-05
-7.52451302681959e-06
-3.38438514690086e-05
-1.87356232496853e-05
-7.71144713802126e-06
-2.07683642501888e-05
-2.35577128799832e-05
-3.61082742453949e-05
-1.64648483702257e-06
-1.15052484698641e-05
-2.2501517628973e-05
-2.88126965135912e-05
-2.22667072479199e-05
-3.03376583081457e-05
-2.38788423554054e-05
-2.8658120852966e-05
-1.9946263245659e-05
-3.42048784407647e-05
-9.916472189455e-06
-1.16927754350057e-05
-1.54189880374358e-05
-1.47558957458925e-05
-4.06665920258251e-05
-8.011344006656e-06
-8.45693947318478e-06
-5.25383782308483e-05
-2.02967419681328e-05
-2.38564170428665e-05
-3.09803487771488e-07
-3.5067651405109e-05
4.65651360372446e-06
-3.60303567200985e-05
-1.67482593693734e-05
-6.73073410492681e-06
-2.28376817802832e-05
-3.26895582954172e-05
-3.27749552371239e-05
-3.9316233803304e-05
-3.82379298235188e-05
-7.62245082437357e-06
-2.24641146090802e-05
-2.70490824413597e-05
-1.64071646912114e-05
-3.41119800708328e-05
-1.07088238997835e-05
-5.63534867062262e-06
-2.97902579675366e-05
-9.18286537378656e-06
-2.15277697136843e-05
9.24325804545475e-06
-2.32253773869915e-07
-2.76987935048234e-05
-1.25933206546558e-05
-1.86017584577352e-05
-1.68002144613105e-05
-1.13507015624659e-05
-4.39585440103135e-05
-2.01257863813799e-05
8.81974095363385e-06
-1.82245325891571e-05
-2.95289109300698e-05
9.25877200487776e-06
-1.77171011886098e-05
-5.26877164708366e-05
-2.97627646743469e-06
-1.9410861046989e-05
-3.49102847593268e-05
-2.45383474116076e-05
-2.13154608350861e-05
4.92559183648835e-06
1.23600719629058e-06
-6.59190995503119e-06
-2.44173896060999e-05
-1.96243173619051e-05
-3.40546708948101e-05
-2.04455112112935e-05
-1.6322591132251e-05
-5.36375466357585e-06
-3.92413507118469e-05
-1.44678016005934e-05
-8.9600403757789e-06
-4.00558679399178e-06
8.97835718800305e-06
-1.96779039600986e-05
-1.21002879233391e-05
-3.06384825764098e-05
-3.78867571446323e-05
-4.05148761150177e-05
-3.77761365491658e-05
-3.14861563287164e-05
-1.13868662848296e-05
-1.09065097408386e-05
-1.59932756435325e-05
-1.28627822483866e-05
-3.54838143967299e-05
-1.50441266802464e-05
-3.12952259911732e-05
6.62220995207697e-07
3.2165217801345e-07
-3.22385874681512e-05
-2.2873114257525e-06
5.71610342267126e-06
-1.77439070579775e-05
-2.49886138464832e-05
-1.30886965025377e-05
-1.99651516097901e-05
-2.84355627441425e-05
-5.44122205689215e-06
-1.20167532492382e-05
-2.22395029486325e-05
-3.73988855240077e-05
-1.18790119552073e-05
-3.34255014812695e-05
-2.93280946213829e-05
-2.47060479777237e-05
-3.01556889753684e-05
-3.05588669737726e-05
-4.3265456432117e-05
-2.20988829411968e-05
-7.87586395963609e-06
-3.94234638871292e-05
-2.97729945534841e-05
-9.95936725690264e-06
-2.65532656464978e-05
-2.96570847693801e-05
4.43252159032454e-06
-2.96262323119195e-05
-2.33409145941184e-05
-2.17449552987805e-05
-2.23892965659253e-05
-3.49739275731136e-05
-1.98767931638727e-05
-1.61171374425112e-05
-1.81636519908928e-05
-7.98902679823437e-06
-1.0136691687862e-05
-3.19474321728349e-06
4.5568945865821e-07
1.26232578115765e-06
-1.29952353118285e-05
-1.64949610915159e-05
-3.73741938027827e-05
-1.31860515905566e-05
-2.67020818004226e-05
-2.50255491716178e-05
-9.32084395383648e-06
-6.78841690269841e-06
-1.2566022621019e-05
-4.29948562500724e-05
-2.00927881627743e-05
2.1739151110357e-06
-5.93075713615953e-06
-1.51646803325071e-05
-1.06578966552587e-05
-3.56735862464124e-05
-3.94843199070897e-05
-1.67164849944787e-05
-1.76712980550718e-05
-2.41832015521934e-05
-2.87245847747618e-05
-1.47854980391257e-05
-2.72804677795962e-05
-2.50637913887783e-05
-2.71887995453002e-05
-1.25062504029133e-06
-2.26184974845599e-05
-1.65168562986525e-05
-1.59043222464128e-05
-1.6007777082304e-05
-9.79472960397937e-06
1.15600142375901e-07
-3.65214219703935e-05
-3.66025468571204e-05
-1.4909841653155e-05
-2.42551138717696e-05
-2.72677428297013e-05
-1.59183150030945e-05
-2.07719219016643e-05
-2.47036549389845e-05
-4.18318653142928e-05
-2.61830850897035e-05
-4.14844353691427e-05
-6.1893874830622e-06
-3.57149121082937e-05
-3.20355703065636e-05
-2.84685872301796e-05
-1.76581656842254e-05
-2.20180868021399e-05
-1.78059390932631e-05
-9.97015373644671e-06
-3.64293082936091e-05
-3.15293316267943e-05
-3.45042189053698e-05
-5.18712855298563e-05
-9.71670753005243e-06
-1.99998426670066e-05
-7.57791740475958e-06
-1.60711689064473e-05
-2.9408477702694e-05
-3.29675314106589e-05
-4.60271531664973e-05
-2.60557539259295e-05
-1.10887524102502e-05
-5.45876056639992e-06
-1.46952860794006e-05
-3.4974788880919e-06
-1.76400577369726e-05
-1.89603934723124e-05
-1.42043906138853e-05
-1.46549730194118e-05
-2.28584892804152e-05
-1.49263001340402e-05
3.63251871842233e-06
-1.22566974899129e-05
-2.65529508176764e-05
-5.05082222197008e-06
-2.64226435213344e-05
-3.23113636825635e-05
-2.26087715139646e-05
-3.00191220251854e-05
-2.38547563995989e-05
-2.32814631902867e-05
-2.53270192080523e-05
-1.84971115249713e-05
-2.38329464777089e-05
-9.74738045667496e-06
-3.24065478704708e-05
-2.46286874687692e-06
-1.17237146037174e-05
2.02798721678437e-06
-2.76108111933512e-05
6.95615922137311e-06
-2.85685761989211e-05
-1.32604579403767e-05
-3.11788118129863e-05
-1.35840671098242e-05
-1.82254632140755e-05
-2.56513831322867e-05
-2.17014876904189e-05
-3.50842469963724e-05
-4.17693537517211e-05
-2.49529392074052e-05
-1.38363311216727e-05
-2.28392939976717e-05
-2.31235016219945e-05
-7.83312722910333e-06
-1.83099063181591e-05
-1.96829640265983e-05
-1.94945120327822e-05
-3.40393072505536e-05
-3.30628783836342e-05
-2.0671422654893e-05
-2.31135179121127e-06
-3.64334430214744e-05
-1.49018517456431e-05
-1.8862274133713e-05
-1.28642844871717e-05
-3.39815664367145e-05
-3.27765294149831e-05
-3.70630560179624e-05
-3.57703682200603e-05
-2.12380270501754e-05
-1.31895550134561e-05
-1.16186967282477e-05
-3.67431936391263e-05
-1.6610243798038e-05
-2.33612832814162e-05
-9.71527039818716e-06
-1.09898151045068e-05
-6.48757253039946e-06
-1.15167172860743e-05
-1.98205580441034e-05
-8.38349377455322e-06
-9.96049350398275e-06
-2.96162283903767e-05
-9.96765292038221e-06
-2.89746083469507e-05
-3.42484027101404e-05
-1.43062186582676e-05
-2.8876622282784e-05
-2.0989893840226e-05
-3.12677097860276e-05
-3.48166437355272e-05
-2.63004999326182e-05
-3.22363102802551e-05
-1.03435618540503e-05
-2.52338931247551e-05
-3.77029711304488e-05
-2.1926934907597e-05
-1.47490370056642e-05
-1.87125987484768e-05
-5.56184968900475e-06
-6.22073810727376e-06
-4.30922587488612e-05
-1.47913831252854e-05
1.88381468417212e-06
-3.39936443292379e-06
-1.71106059930811e-05
-1.90682255963814e-05
-1.37599125618568e-05
-1.03468790482606e-05
-2.40765392983196e-05
-6.3281723132161e-06
-9.06467759405188e-06
-2.27101223893835e-05
-2.99360599005306e-05
-2.23301242859695e-05
-3.61571348723385e-05
-1.38358726564785e-05
-3.6867830022157e-05
-1.73451126545438e-05
-1.33369490698683e-05
-2.993731316097e-05
-1.73096589869046e-05
-1.41293454220005e-05
-3.03282456817612e-05
-3.74508370633595e-05
-2.05772163610607e-05
-3.84780785741417e-05
-2.07446286219603e-05
-2.54292466600324e-05
-2.79013780183134e-05
-6.93670620693033e-06
3.87399520249346e-06
-2.05679481387779e-05
-1.08619024521865e-05
-2.26028084332156e-05
-1.85609436028578e-05
-1.46952530028876e-05
-1.37287517819282e-05
-1.4227478708089e-05
-1.49584801497745e-05
-3.35860468060606e-05
-4.30888634072355e-05
-2.55761252657695e-05
-9.53555804014081e-06
6.82707056505356e-06
-3.1201328287395e-05
-2.43739960027394e-05
-2.27169401666626e-05
-2.89967009437935e-05
-2.31776926109066e-05
-2.9161354043017e-06
-3.15302829929267e-05
-3.49918052311871e-05
-2.40260248483282e-05
-8.5165308625575e-06
-3.60946128019125e-05
-1.14980079065936e-05
-7.98761488573853e-06
-3.14151221160406e-05
-3.14655313855041e-05
-1.83852490731363e-05
-2.73246715387699e-06
-2.64422678971779e-05
-2.29605812513527e-05
-1.04528699182982e-05
-1.24033987632684e-05
-2.61404038143995e-05
-1.13408942387694e-05
-1.83197959684658e-05
-1.48380982721654e-05
-2.88267040086441e-05
3.11248806839243e-06
-1.86275465567341e-05
-2.31109823841577e-05
-2.1115071131736e-05
-1.83700064578941e-05
-2.85839957870181e-05
-1.48553226222308e-05
-2.50200515944289e-05
-4.28503988838276e-06
-1.6851930603714e-05
-4.2721981909865e-05
-7.50526180138949e-06
-1.3008358849046e-05
-2.76446887041983e-05
-4.98591796589133e-06
-3.32090775449832e-05
-1.13736158252497e-05
-2.70309405284581e-05
-2.1249308226015e-05
-1.37366844924234e-05
-2.95629879988127e-05
-1.70740522572942e-05
-8.35600964572472e-06
-1.74739738704561e-05
-2.43060229268799e-05
-1.77763411928419e-05
-3.34069647997189e-05
-2.54289863819512e-05
-1.97123831399431e-05
-1.62483260833417e-05
-1.36939321271189e-05
-5.61127256342535e-06
-2.40270123719247e-05
-1.14607323437934e-05
-2.94802731289121e-05
-8.52095644395502e-06
-1.28801564777188e-05
-2.19604072051896e-06
-1.86981942909111e-05
-1.61781360056977e-05
-9.79173039537191e-06
-2.58948110865211e-05
-1.87384395533647e-05
-1.84634111988472e-05
-1.95290509510055e-05
5.57184184827894e-06
-4.24462103081636e-05
-3.21814502807412e-05
-3.93744165479637e-06
-3.51376232384678e-05
-3.85731059907099e-05
-1.1034249632316e-05
-2.81262453700225e-05
-7.37347596205533e-06
3.00891630309462e-06
-2.58704667288492e-05
1.30205711798116e-06
-2.60477653880752e-06
-1.70515444123709e-05
-2.77519144113363e-05
-1.4198270879564e-06
-2.66503890949251e-05
-1.85166611117937e-05
-2.42311515854921e-05
-2.52625224207614e-05
-2.94643546155657e-05
-2.79938915394018e-05
-1.88227937800251e-05
-4.0724384075736e-05
-1.5588592371483e-05
-4.85832437675012e-05
-2.22102200258647e-05
-7.67929334610396e-06
-4.33088391489881e-06
-2.04276194762622e-05
-4.17721212559153e-06
-3.26626300608745e-05
-1.70513044668504e-05
-1.76156659944875e-05
-6.6495031161026e-06
-1.92378612128317e-05
-1.4447751343435e-05
-1.81273889876476e-05
-3.49813361109202e-05
-1.69532032560102e-05
-2.23751272082958e-05
-4.21325940774092e-05
-3.94624816010705e-05
-1.0980122476966e-05
-1.69320372468503e-05
-2.58728976181689e-05
-1.75075976770605e-06
-8.26869373744712e-06
-3.05062238687832e-05
-2.11347844944435e-05
-3.94419630159011e-05
-1.53080453516279e-05
-2.46138983047011e-05
-4.15400266160954e-06
-3.22173168735054e-05
-2.61677288602155e-05
-1.00209734513804e-05
-2.39971668349842e-05
-1.09629148654767e-05
-1.46499775509677e-05
-1.93071645552552e-05
-7.23940576084944e-06
-2.74725654075176e-06
-1.60180673913387e-05
-3.98672366045449e-06
-2.07610893490006e-05
-3.42635165826338e-05
-3.90043974314976e-05
-6.36030751714679e-06
-8.31815091618722e-06
-3.47892940406451e-05
-1.98750602993155e-05
-8.47931736120203e-06
-2.31567137243968e-05
5.59173537155795e-07
-1.52509860951684e-05
-3.13193093412854e-05
-5.0350060526612e-05
-2.45664431535363e-05
-3.21660803976299e-05
3.07065975998796e-06
-3.01301854146687e-05
-3.46234036059882e-05
-3.20120760423811e-05
-3.72710767906363e-05
-1.82082306970884e-05
-3.58127690026493e-06
-2.47487386777242e-05
-2.66865120753085e-05
-4.42653018086177e-05
-4.08792568562598e-05
4.67119380845677e-06
-1.88612499849189e-05
-1.62528770831926e-05
-1.15273366774153e-05
-3.50982617255432e-05
-3.5016315042784e-05
-2.31209804134096e-05
-1.80321739971567e-05
-1.89322551421788e-05
-3.04663307950242e-05
-1.99472148968908e-05
-3.38892257002472e-05
-1.45618471815427e-05
-1.64113518475683e-05
-1.74207668512174e-05
-6.31778258685786e-06
-1.32991144849714e-05
-4.60810452251789e-05
-3.67041684238181e-05
-3.0657123377361e-05
-1.34022206067792e-05
-1.60764936310398e-06
-1.1658285330137e-05
-4.17803179069691e-05
-1.11938320399901e-05
-4.15095451998011e-05
-3.08118757389608e-05
-2.52653659702029e-05
-2.89850769815315e-05
-9.53468569893935e-06
-2.3438914295865e-05
-1.96005867635246e-05
1.32887554460702e-05
-2.16362117478183e-05
-1.34189672339633e-05
-2.11450159110567e-05
-4.428086523729e-06
-3.38675974982288e-05
-1.14526188835331e-05
-1.03008852317715e-05
-4.46062874353073e-05
-4.87664444009926e-05
-2.32904608327789e-05
-1.45920466315072e-05
-1.40231403579857e-05
1.0040757935355e-08
-3.3368113820611e-05
-3.83497832054969e-05
-2.49883240043299e-05
-3.40338687892589e-05
-2.49552599340262e-05
-2.36640231586686e-05
-1.78387092315185e-06
-7.5385757591381e-06
1.91559270418017e-06
1.00635884788825e-05
-2.14165963952241e-05
-1.85438066349872e-05
-2.00657344256212e-05
-1.58286682936566e-05
-3.90707485859909e-05
-2.41456763954923e-05
-3.56231639835435e-05
-1.48798166946328e-05
-1.42927557154793e-05
-1.26365285510039e-05
-2.22764707340884e-05
-1.32301979991246e-05
-1.11769452287173e-05
-3.69166721751176e-05
-3.6774127340124e-05
-8.03120899108398e-06
-4.21851713419294e-05
-2.92914167426218e-05
-2.88356218823964e-05
-2.26251518618705e-05
-1.58649002531826e-05
-4.72323797349936e-06
-1.46026103045725e-05
-2.91506786780608e-05
-2.05253427038018e-05
-2.88424707473901e-05
-2.65082952483642e-05
-3.11724585635471e-05
-1.49284442301093e-05
-2.34294765759064e-05
-2.19050700841105e-05
-3.92794556363444e-05
4.27815811598187e-06
-3.20489331516533e-05
-1.06530039962533e-05
-2.39108753936637e-05
-9.43631941586854e-06
-2.24290143910457e-05
-1.83791723069606e-05
-1.933986038707e-05
6.38669160174816e-06
-8.74037059328585e-06
-2.01169943264057e-05
-8.03855402785637e-06
2.52794528136816e-06
-3.23374529920128e-05
-3.49709449503076e-05
-1.46894601786504e-05
-2.12155930731602e-05
-2.12853493854157e-05
-1.90286318138201e-05
3.491729429985e-06
-2.36693958063071e-05
-9.53740222636339e-06
-1.2203875910366e-05
-1.13793543804562e-05
-1.70667160634986e-05
-1.80762285655389e-05
-3.15028914578545e-05
-3.48735486665932e-05
-3.30583768947023e-05
-2.3317042585252e-05
-1.94427522568019e-05
-2.41110717520194e-05
-1.88628729868692e-05
-2.62903581698583e-05
-2.92869049031075e-05
-3.23729237187207e-06
-4.55107425170802e-05
-1.90336014486062e-05
-3.16590897107342e-05
-2.98118340969038e-05
-3.00018393315596e-05
-7.73610526221352e-06
-5.23338491466163e-06
1.43780594722121e-05
-2.12174648375188e-05
-2.24884688331202e-05
-2.22065135492983e-05
-1.09833073104354e-06
-3.03522037338695e-05
-3.70436264452617e-05
6.07922922948335e-06
-1.5083031962053e-05
-9.68758183120742e-07
4.40732796998413e-06
-4.90307674061737e-06
7.81816500441441e-07
-1.3864438903284e-05
-2.22446173355002e-05
-2.03879714665015e-05
-2.2166469020783e-05
-2.96241224218169e-05
-2.69860304081971e-05
-5.35321840314153e-06
-1.7691450051486e-05
-2.25432469566191e-05
-1.58343225789192e-05
-1.85125236815706e-05
-3.33548538187641e-05
-4.40770225860643e-05
-3.59654819384577e-05
-2.10605678238272e-05
-4.13867366733242e-05
-2.36257972766108e-05
-2.62633195563631e-05
7.41812883022788e-06
-3.08896070052693e-05
-5.32606693552595e-06
-2.92983861818083e-05
-1.36816995516269e-05
1.53479739206769e-05
-3.5197089200532e-05
-2.14715387140019e-05
-3.46363224364383e-05
-1.42257737360615e-05
-3.17000758620197e-05
-4.47877799315116e-05
-1.7540103406967e-05
-9.45076835174038e-06
-2.38068362863212e-05
-3.94029161461415e-06
-1.72952232507398e-05
-1.59882914205324e-05
-2.67867172264134e-05
-1.6151012870021e-05
-3.31645744481131e-05
-2.67090146449677e-05
-1.48977007623856e-05
-3.01974263043248e-05
-2.64140028839733e-05
-3.23750284411567e-05
-1.37418522973802e-05
-3.02112111347167e-05
-2.05202761983907e-05
-9.33612737671635e-06
-1.05854024012131e-05
-6.38558004505108e-06
-3.64749305969116e-05
-3.59776898807201e-05
-2.60085052830047e-05
-2.22654628705715e-05
-1.05788722149901e-05
-1.88175493569679e-05
-1.272229993469e-05
-2.15660219216645e-05
-5.55267370935672e-05
-1.80866237867684e-05
-5.79839614959715e-06
-2.46935895794532e-05
-4.21607334971869e-06
-1.5098292276009e-05
-1.1217214854342e-05
-9.48837735387522e-06
3.39101803312243e-06
-2.06379416918961e-05
-2.28718139661634e-05
-3.36581924047282e-05
-1.5723761056746e-05
-2.83701686401709e-05
-3.73754822562103e-05
-3.12599438825302e-05
-2.88470691127153e-05
1.02278578287789e-06
-2.08807625803908e-05
-8.49230727560909e-06
-4.70500869663495e-05
-2.35573968182556e-05
-1.23815012284813e-05
-1.04744401870529e-05
-6.6668302685069e-06
-1.79725122354348e-05
-2.38934554852624e-05
-2.56239067271116e-05
-8.30504258813561e-06
-1.46507524914964e-06
-1.63517873285839e-05
-4.04611404614899e-05
-1.10444581092397e-05
-6.24577935539566e-06
-2.80239895286275e-05
-3.04244479361733e-05
-7.18005985343073e-06
3.06334239752688e-06
-2.19452186744193e-05
-9.60258605278734e-06
-2.13078326277523e-05
-1.62668057152371e-05
-1.758819517581e-05
-2.42884240537955e-05
-1.6380413188977e-05
-1.11481342265638e-05
-2.01355604569797e-05
-4.12091445919288e-05
-3.55806585003151e-05
-2.04220081918365e-05
-3.05163960610108e-05
-2.66459083991012e-05
-2.02594941939635e-05
-1.16876700091892e-05
-2.82193837953414e-05
-4.26646987641998e-05
-7.70043376512756e-06
-9.93612921156301e-06
-1.483186381317e-05
-5.28311348293518e-06
-3.54872843409416e-05
-2.28943118170292e-05
-2.12916310868781e-05
-3.10749105089934e-05
-1.89995043689064e-05
-1.71657008729966e-05
5.35442035796968e-06
-1.78518727018593e-05
-1.62558449937307e-05
-2.70422638068765e-05
-4.15367851951642e-05
-3.32389184324833e-05
-1.28955988812535e-05
1.04417371405689e-05
-3.49393631393342e-05
-4.22163422526182e-05
-1.42567798094896e-05
-1.0811674957063e-05
-2.46579246341285e-05
-1.69703170145261e-05
-1.13631565033441e-05
1.85814319708365e-06
-5.18872748675012e-06
-7.47875211337856e-06
-9.86285976155557e-06
-1.56070332582416e-05
-3.27672976556216e-05
-2.30583585277444e-05
-2.52402239755036e-06
-2.31596404642487e-05
-1.1595248952778e-05
-4.79698041585063e-06
-2.37260233748491e-05
-2.19907770000862e-05
-1.22328715983863e-05
-1.50084469256317e-05
-1.68694983765177e-05
1.66402386882098e-06
-2.66345267619277e-05
-2.71919723249594e-05
-2.27526314560604e-05
-3.95451093072898e-05
-2.98269969953969e-05
-1.1340253867711e-05
-3.67854416528108e-05
-1.95453684544059e-05
-3.29386369863442e-05
-1.99011461358061e-05
-1.21107662961253e-07
-4.38708827475337e-05
-8.81736831204981e-06
-3.67135771848629e-05
-1.67291064647924e-05
-1.93295033892068e-05
-3.00911682046701e-05
-9.3558247821657e-06
-4.81533068352307e-05
-1.71635635240618e-05
-6.90225721344931e-06
-2.10740624974066e-05
-3.5124617176254e-05
-4.35548089555416e-05
7.95065196159903e-06
-2.71639319922746e-05
-3.72254283042326e-05
-2.08456996148462e-05
-1.43337190195858e-05
-1.11787936437883e-05
-2.30931521661623e-05
-3.34731396471922e-05
-2.72092821124726e-05
-2.41046891367332e-05
-9.06322053384348e-07
-3.01113131244156e-05
-3.85230668159916e-05
9.83262400799357e-06
-8.23858918684177e-06
-1.79422839069927e-05
-1.95501390998983e-05
-2.17912376741248e-05
-2.54586394942656e-05
-1.73507171113036e-05
-1.46509538566032e-06
-1.74326314585558e-05
-1.40900487301793e-05
-1.86110870778143e-05
-8.57757439954568e-06
-4.013645349105e-05
-1.31286676921127e-05
-1.73993427536976e-05
-1.62021751790738e-05
-1.4539971104357e-05
-2.64066292907652e-05
-1.59011655297031e-05
-2.01106836650163e-05
-3.85157511991219e-05
-1.65394486860122e-05
-2.50124290361732e-06
-2.44437995956798e-05
-2.59732837567696e-05
2.42356861989477e-06
1.45457572294971e-05
5.31952213065924e-06
-2.54988497764893e-05
-2.22391223424278e-05
-2.26228175537836e-05
-3.50309887169614e-05
-1.60404875027263e-05
-2.72829862416459e-05
-1.20628300713738e-05
-2.44328001774057e-05
-2.4329405047842e-05
-2.02903129461142e-05
-2.59766008545372e-05
-2.74213595824922e-05
-3.44085153332404e-05
-2.18614673323986e-05
-2.69243565004209e-05
-8.18195405303548e-06
-1.12012697007754e-05
-1.53404068299284e-05
6.10609679963834e-06
-1.45491387998887e-05
-3.26838417012854e-05
-1.56950959613331e-05
-2.6743797490499e-05
-3.94759003975244e-05
-4.99392591092514e-05
-2.52638976969831e-05
-1.86079497823225e-05
1.52354999859402e-05
-1.58575687078385e-05
-2.75942982305301e-05
-8.70378263178496e-06
-2.28842073420611e-05
-1.12349928057504e-05
-1.54401354382122e-05
-3.4825894309891e-05
-3.81481273460931e-05
-2.15112648087945e-05
-2.38728594592197e-05
-1.96838843963305e-05
-2.46816347130445e-05
-3.92841954475037e-05
-2.91078670615424e-05
-5.17066893313051e-06
-1.8471446422337e-05
-1.0443405924276e-05
-2.88122658941752e-05
-1.48802489180946e-05
1.85872531387856e-06
-2.08897304572523e-06
-3.58435697662014e-05
-2.53887025094503e-05
-1.82734154886278e-05
-6.6418608799515e-06
-3.19790802854504e-05
-1.13557430645172e-05
-7.1443496538107e-06
-3.62196370896874e-05
-2.31371533390827e-05
-2.89599478184251e-05
-2.07239249976413e-05
-2.00656260128962e-05
-1.11183259123995e-05
-4.58033834250285e-05
-6.04427331914867e-05
-2.70120640876194e-05
-1.92967307666577e-05
-5.18147745079328e-05
-2.20311278176889e-05
-1.97227017878647e-05
-1.75764002402959e-05
6.519651478097e-07
-4.55740169828508e-06
-2.1094575447231e-05
-2.46582563569745e-05
-3.22210682738731e-05
-1.89952593921285e-05
-1.65315232542044e-05
-1.11247657758231e-05
-5.45763350855484e-06
-1.93169752085282e-05
-2.73349365002591e-05
2.96478348561332e-05
-9.13989717355991e-06
-1.95297990448064e-05
-8.86129871299826e-06
-2.09498189397883e-05
-2.53981689348063e-05
-1.02436151552379e-05
-2.45337989870185e-05
-2.1847418978593e-05
-8.72797373580237e-06
-4.33532222998186e-06
-4.63684579201133e-05
-1.1215215951455e-05
-2.85256265428784e-05
-8.43565645080058e-06
-2.86900002716492e-05
-2.89081110130249e-05
-1.8002372312583e-05
4.14783120196999e-06
-2.65490093985653e-05
-9.00611740192719e-06
-2.30232989020748e-05
-3.12905211661271e-05
-2.53124937506869e-05
-1.91735252749672e-05
-1.72717719961937e-05
-6.91307473708014e-06
-4.27973380786695e-05
-3.79235338009261e-05
-2.18271400638954e-05
-1.02501639592938e-05
-4.19802546037548e-07
-1.66351888630747e-05
-1.86246650819409e-05
-1.96756062559601e-05
-2.05457314686403e-05
-3.96292975744208e-05
-2.58513151302708e-05
-1.97477045229675e-05
-2.43798660588289e-05
-2.99114339432793e-05
-2.80092778227563e-05
-1.29281345599522e-05
-1.52722439745515e-05
-3.96996923389051e-05
-3.30239215329928e-05
-2.64009003803731e-05
-7.43372886425936e-06
-1.85936781921767e-05
-1.62907137207693e-05
-2.31761560803623e-05
-3.07374985860392e-05
-1.84603422583827e-06
-2.26826567024304e-05
-9.08685223185428e-06
-3.89380023230521e-05
-1.6674755598791e-05
-1.52776335848318e-05
-2.44484142112784e-05
-4.76342092221181e-05
-2.42243048680034e-05
-6.41301271787938e-05
-2.72227565231868e-06
-2.62961066027684e-05
-2.04496793578122e-05
-2.51796874470489e-05
4.07688974850168e-07
-2.26134863096892e-06
6.30084004131281e-06
-2.78203129597464e-05
-3.06716573276261e-05
-2.30578058659904e-05
-2.88664743278883e-05
-4.55583575669022e-05
-2.16005289975943e-05
-1.89646154962213e-05
-1.9584179565011e-05
-3.9072536335758e-05
-2.58648346560083e-05
-1.50847689968092e-05
-2.3173663888613e-05
-1.48324570484558e-05
-2.43519022309071e-05
-4.67279636986997e-06
-3.52803248831423e-05
-1.62413141164092e-06
-1.74925564960042e-06
-1.37167438081399e-05
-2.73905940256908e-05
-9.26543421389101e-06
-4.19691983819084e-05
-1.61992054932498e-05
-3.03805033313327e-05
-3.10099919428222e-05
-1.06133232651981e-05
-2.28028663569338e-05
-1.01659970960445e-05
-1.73865809930242e-05
-3.58395269221472e-05
-5.59366848483762e-06
-1.79367970885157e-05
-2.25546429570752e-05
-1.92352083093489e-05
-3.2898365938949e-05
-2.99011367050146e-05
-4.34803069386211e-06
-3.37728862135396e-05
-1.73226315446959e-05
-1.94482292828532e-05
-1.84515230983212e-05
-2.96953998299573e-05
-3.21888058597721e-07
-2.49132680168849e-05
-2.35852413204044e-05
-3.10581417459848e-05
-5.36236339751903e-05
-3.63294251781614e-05
-2.04622488716458e-05
-3.23018165965095e-05
-4.74963038961661e-05
-3.86992318262803e-05
1.20827376464393e-05
-7.11935787214701e-07
2.19188679305303e-06
-3.24345720709958e-05
-2.40123430770622e-05
-3.184692478369e-06
-3.43874283073794e-05
-2.12457986900388e-05
-3.60193265526801e-05
-2.74468443632408e-05
-1.59370469595177e-05
-3.04198102283907e-05
-2.23047789652841e-05
-3.70675516573966e-05
-2.76269191127848e-05
-1.79707053955515e-05
-5.53603711997622e-05
-2.89855157931847e-05
-2.01875737901194e-05
-8.80088501829056e-07
-1.66063528203792e-05
-2.44670434869816e-05
-1.87924116602184e-05
-1.54171002190931e-05
-1.79725272441506e-05
-2.6330278384272e-05
-2.4516639030795e-05
-3.3572157300219e-05
-1.17655537165237e-05
-1.33438579436285e-05
-2.7453192801856e-05
-2.00958463766425e-05
-7.47172931801568e-06
-3.62161905516541e-05
-3.76089673549626e-06
-2.16141583502363e-05
-1.94537077624694e-05
-1.4500184752222e-05
-4.95458786056633e-05
-3.46324289561833e-05
-1.08999250542362e-05
-2.56989666738363e-05
-1.61967985921546e-05
-2.09642611644837e-05
-1.44665641204475e-05
-1.95809922605153e-05
9.89575529201537e-06
-1.51092262406753e-05
-1.75409349715235e-05
-3.84767745772916e-05
-4.4885417336991e-06
-1.78381038013363e-05
-2.8715660271095e-05
-2.48094460614461e-05
-1.41111646487293e-05
-1.31460145053664e-05
6.87133450480128e-06
-1.49542575406374e-05
-4.78440127657255e-05
-1.00725479757058e-05
-5.4877098553727e-06
-2.22782854400985e-06
-1.21738418896611e-05
-3.4048268697673e-05
-1.14634474163596e-05
-1.08288629934151e-06
-1.3915993726306e-05
-1.26816581863233e-05
-1.67191119440242e-05
1.3858592718262e-05
-1.83610329904533e-05
-1.38369466372551e-05
-2.68851973553994e-05
-2.71073412115138e-05
-3.11692544903622e-05
-1.61559731643521e-05
-3.49968711916538e-05
-1.6742441037313e-05
-6.15772470052168e-06
-3.49233488958753e-05
-1.58780773884991e-05
-1.10491744413368e-05
-2.77522128027705e-06
-3.60657352176442e-05
-1.78915419140288e-05
-3.21861887220464e-05
-2.77316577313894e-05
-1.80743122314263e-05
-7.86021429612587e-06
-7.37933688363722e-07
-1.30977980758314e-05
-3.46595288536304e-05
-3.46036522752232e-05
-5.86449097674151e-06
-1.78164635742914e-05
-7.17287143986389e-06
-2.44087127021024e-05
-2.26078723650137e-05
-2.77290938991899e-05
-3.27839579203705e-05
-2.79101000355092e-05
-3.25783973126648e-05
-2.89094070783147e-05
-1.31563733364832e-05
-4.37278246953929e-05
-1.58835596779006e-05
-2.53278674235301e-05
-1.57081138141584e-05
-1.79930451926029e-06
-2.55348911266369e-05
-1.10811098508862e-05
-3.66315571436811e-05
-8.73351376519232e-06
-9.87752199066622e-06
8.75933614239427e-06
2.48631407236754e-06
1.15774333610676e-07
-2.49679492426341e-05
-3.93735701576527e-05
-2.80040925838672e-05
-4.27991566900357e-05
-1.19286078845217e-05
-2.28052906782563e-05
-2.69515760594959e-05
-1.76327357115722e-05
-2.68981329299191e-07
-1.64952781948401e-05
-4.25767970598151e-05
-4.70784626148497e-05
-3.18502538362509e-05
9.10722199214993e-06
-2.53324074332147e-05
-2.89683601811856e-05
-1.27179387109393e-05
-3.88187116124701e-05
-3.29222190875324e-05
-4.75293017106498e-06
-6.52429543946741e-06
-2.94174107872963e-05
-2.49806767410867e-05
-2.45070290754715e-05
-1.8767465781629e-05
-6.18818574536761e-06
-2.46641943027874e-05
-2.96721053693845e-05
-3.32483436874057e-05
-2.8050293733453e-05
-3.77450810722191e-05
-3.64582883742595e-05
-3.12454694290054e-05
-1.76200947104504e-05
-2.54170888433214e-05
-2.20575435910241e-05
-3.10275919699298e-05
-2.73915739080577e-05
-1.73264974504241e-05
-8.95173394547605e-07
-3.21480640109032e-05
-3.60813523252195e-05
-1.28112876831738e-05
-1.33820357039752e-05
-1.67774865995366e-05
-1.42145574920367e-05
-2.43860820519737e-05
-3.01781442877902e-05
-1.81519391172566e-05
-2.08663742931301e-05
-3.09751197565421e-05
-2.65554997302411e-06
-1.7054059787712e-05
-1.76674747504123e-05
-1.77748256948941e-05
-8.91737457176511e-06
-2.39863843050678e-05
-4.45390277659402e-06
-1.46018053136241e-05
-1.41411179377613e-05
-1.53621875845203e-05
-1.49605891569678e-05
-1.34770979963748e-05
-3.02024028570154e-05
-4.33260016665129e-05
-2.79501762915565e-05
-2.41003490418707e-05
-3.19861831260823e-05
-1.94478502548126e-05
-2.89104905215186e-05
-1.70620114669686e-05
-1.64615838741627e-05
-1.96633380712636e-05
-2.66516455619935e-05
-2.88240386405597e-05
-6.03175483730703e-06
-3.67951174794545e-05
-1.48046756737786e-05
-4.54048262229637e-06
-3.48459841440449e-05
-3.42906716473528e-05
-2.66354624556937e-05
-2.35121712994775e-05
-4.13901129285097e-05
-2.83668809756431e-05
-3.67902227580916e-05
-5.3776980895804e-05
5.29903939328479e-06
-1.31841730824844e-05
-9.6388101964822e-06
9.20744996511074e-07
-1.11544738915859e-05
-1.52549302624938e-05
-1.53709894616103e-05
-1.36284233300746e-05
-1.61424214895892e-05
-3.506541655536e-05
-3.97903276972532e-05
-2.89268371940769e-05
-7.29083728947437e-06
-1.20429358082418e-05
-2.55399562547385e-05
-2.29733884450158e-05
-3.64101612740666e-05
-2.42060725546992e-05
-2.6470949245373e-05
-2.53040720236008e-05
-3.09098652964941e-05
-1.32230728629739e-05
-4.76090270830579e-05
-3.92730700429411e-05
-3.0392892258889e-05
-2.02108883174872e-05
-5.46939530823446e-05
-2.57000819969375e-05
-1.88406668696916e-05
3.2483762034062e-06
-8.84396265497057e-06
-2.5606375783394e-05
-1.4305905231675e-05
-6.80284891882821e-06
-2.20843594803453e-05
-1.0801225283581e-05
-1.63914012096285e-05
-1.56312012648374e-05
-7.20274743737974e-06
-1.77724635425263e-05
-3.27439447238437e-05
-2.8283735907566e-05
-1.27349901485846e-06
-2.74581724831809e-05
-2.89394795761068e-05
-3.10826509218978e-05
-2.24110156892143e-05
-2.49442055002851e-05
-3.7322752657449e-05
-8.89658575360148e-06
-1.211112001476e-05
-3.1829242929755e-05
-2.10068553442034e-05
-1.34259581874083e-05
-2.20495173697753e-05
-7.06733696542909e-07
-2.24877937379275e-05
-1.06362333875853e-06
-2.95645347061144e-05
-1.63348258852369e-05
-3.19158620400405e-05
-8.09279065102965e-06
-2.71878879456931e-05
-1.62449173301076e-05
-1.35881094340325e-05
-1.47192027269104e-05
-3.35101880319155e-05
-2.46621537567448e-05
-3.60884448200638e-05
-7.2570404648342e-06
-2.76801536656485e-05
5.69177782619862e-06
-1.6282638020632e-05
-4.01854787241988e-05
-1.08106794595801e-05
-1.57649466564746e-05
-2.42316865787568e-05
-1.58480293795669e-05
-3.35275790896731e-05
-1.23269043738472e-05
-3.15182334711825e-05
-4.16962577292635e-06
-1.46242094364829e-05
-1.15944339062698e-05
-2.60830228591108e-05
-1.20914726975187e-05
-2.10749322751817e-05
-2.38766931476182e-05
-4.21556886046925e-05
-1.57123790378655e-05
-3.13264330405469e-05
8.7215113430308e-06
-2.47059171224953e-05
-2.92778384216583e-05
-3.89577756631344e-05
-1.38118191787648e-05
-8.524589845953e-06
-1.66266189046032e-05
-2.92603257448232e-05
-1.32968594643315e-05
3.67101568009877e-07
-6.73809415538605e-06
-3.91687062195267e-05
-3.1418793320105e-05
-6.06980162115675e-06
-1.3125855260452e-05
-1.34979250939071e-05
-7.82545556013598e-06
-4.93906473074292e-06
-3.58768301917332e-05
-1.92052489384395e-05
-3.85570739821873e-05
-3.26628012873698e-05
-2.72805559924036e-05
-3.79716995549411e-05
-2.38881164149661e-05
-2.04556019129504e-05
-3.15586744514645e-05
-2.48976083557742e-05
-3.21944427219785e-05
-5.81767385313905e-06
-1.54764948529505e-05
-7.31582372623143e-06
-1.89896350750847e-05
-1.19455491977649e-05
-1.56898429884478e-05
-1.84119111640254e-05
-2.89757213765884e-05
-2.23900655960669e-05
-2.61912462498081e-05
-2.05051530687644e-05
-4.00265770591361e-05
-1.34802958930107e-05
-2.17154388043569e-05
-2.57410076921219e-05
-1.44054219340109e-05
-3.40815081212734e-05
-8.00565894982775e-06
-3.40519544169345e-05
-2.27910352524498e-05
-3.17189076159286e-05
-3.46531216478402e-05
-9.04729011163299e-06
-1.96102951164686e-05
-2.48189546460556e-05
-2.43710031075259e-05
-2.15563586428101e-05
-1.08280068364223e-05
-3.03573902886614e-05
-3.35802473665778e-05
-1.76138230483395e-05
-1.30505500273001e-05
-1.0037984517882e-05
-1.81712573017655e-05
-1.63981259024741e-05
-5.40806608617593e-06
-2.38512102569164e-05
-1.3455273150455e-05
-3.0401359982083e-05
-9.75330362188111e-06
-1.79417543374271e-05
-1.20147464878005e-05
-4.22369108184324e-05
-1.09413270309869e-05
1.63317434014419e-05
-2.68676841821623e-05
-1.30998972765401e-05
-2.37156866339522e-05
-3.18316338620206e-05
-1.70936578841392e-05
-6.81155235866707e-06
-3.92133034603538e-05
-2.36666274451981e-05
-3.62194189920031e-05
-3.09672045279155e-05
-3.135751508228e-05
-9.53848978785027e-06
-2.67119436028425e-05
-3.31346822100556e-05
-3.01545539356923e-05
-3.56988590119756e-05
-1.26765490813927e-05
-1.3207231306751e-05
-1.63538365677702e-05
-4.62847946598412e-05
-3.26181787049531e-05
-1.46463851880259e-05
-3.53575545721033e-05
-1.51734512086184e-05
-3.60419525722999e-05
-4.02876214788547e-05
-1.8625213963786e-05
-2.50205840876634e-05
-1.43810351548181e-05
-2.44878033761119e-05
-1.86399030886988e-05
-3.4192642985336e-05
-2.59855938864542e-05
-2.30777100731984e-05
-2.24831509240457e-05
-2.19744161051593e-05
-2.06937093563895e-05
-1.85976969011234e-05
-2.09218275415537e-05
-2.06854240893005e-05
-2.36219232987688e-05
-2.32276071808672e-05
4.33402338068132e-06
-1.13192746664187e-05
-2.96042964936578e-05
-7.15150368177073e-06
-1.22109361507368e-05
-1.47664540103218e-05
-2.32861518946818e-05
-2.5864054803597e-05
-1.65826154083914e-05
-2.34113356074426e-05
-1.95932192527304e-05
-4.63682801746795e-05
-1.38003015040568e-05
-2.62575545581468e-05
-2.65543410462016e-05
-2.08299976844944e-05
-2.37754484028111e-05
-3.73326156547153e-05
-9.41127508972245e-06
-1.49623696335566e-05
-3.66648068750192e-05
-1.00249547106948e-05
-1.54167002126283e-05
-2.24783394391797e-05
-3.38806821801931e-05
-1.41187122081155e-05
-2.98924590460537e-05
-3.44237169056169e-05
-1.28586352673528e-05
-3.09865372217264e-06
-7.37282683768814e-06
-1.23303652431277e-05
-3.22419993794123e-05
-3.40686919094897e-06
-1.08772676113859e-05
-3.55868915794014e-05
-7.76635076493957e-06
-9.6591237956757e-06
-1.05473857436082e-05
-2.54067070160564e-05
-2.18955687544073e-05
-7.25888106046082e-06
-2.68309023908579e-05
-2.18182400444882e-05
-9.04968265833918e-06
-1.1074007029118e-05
-2.96158786445746e-05
-1.41399442053908e-05
-2.80743811901905e-05
-1.05320022878797e-05
-2.39941163147586e-05
-2.96596821027258e-05
-2.32966688751053e-05
-2.28772828736684e-05
-1.97161913448949e-05
-2.35419439963782e-05
-4.27442824151462e-06
-2.83981606861506e-06
-1.93599638231525e-05
-1.37857648941246e-05
-2.23894257507138e-05
-2.68559664963774e-05
-2.71890372840398e-05
-2.52896929867964e-05
-2.58680874033275e-05
-2.87229030216298e-05
-3.01520022436198e-05
-2.64515858279091e-05
-2.78390698250659e-05
-3.57057064625891e-05
-1.41231672265859e-05
-9.5944124131998e-06
-7.63224760976275e-06
-1.29871117412563e-05
-4.94219258310354e-05
-2.1399121141653e-05
-8.59558424223473e-06
-2.2357449854035e-05
-3.99094187465255e-05
-5.33842379667353e-06
-2.26264309327896e-05
-3.30633071457322e-05
-3.01852917900964e-05
-2.23207126913726e-05
-1.34892082907639e-05
-2.05317313247477e-05
-3.23945529613763e-05
-1.97869179972176e-05
1.22069366419656e-06
-1.93323075261644e-05
-2.0312850881754e-05
-2.00371113391923e-05
-1.88857159713061e-05
2.77167953397882e-06
-2.61721427574346e-05
-2.02192990275995e-05
-2.90588702068608e-05
-2.3294768169894e-05
-2.67902721756678e-05
2.87231019373897e-06
5.64012896069762e-06
-3.09947671134945e-05
-8.97180250614949e-06
-1.88099086634725e-05
-6.41299722807054e-06
-6.64090712242423e-06
-1.5606503240307e-05
-8.09395879477833e-06
-2.55916924913024e-05
-1.74681462491253e-05
-1.39330950324221e-05
-1.06355997025104e-05
2.11774738982035e-06
-4.24857606177569e-05
-2.84327307516189e-05
-1.41115423763542e-05
-2.4487454958162e-05
-2.832887963492e-05
-8.23852242126329e-06
-1.04359733997552e-05
-1.57936799954947e-05
-1.34169232296877e-05
-4.32726180454474e-05
-2.31640082800621e-05
-5.34932666532263e-06
-2.45630436983829e-05
-2.12682339912146e-05
-9.41367661145564e-06
-1.16883738658837e-05
-2.53331326179821e-05
-2.54441939968741e-05
-6.21218920782143e-06
-4.19151493615798e-06
-3.67788623023962e-05
-2.63106805232223e-05
-2.25891592814686e-05
-6.64411690639491e-06
-2.0334199862497e-05
-1.62089211216451e-05
-3.16439970631422e-05
-2.47139396692459e-05
-3.03344446028867e-05
-1.28853902591456e-05
-2.42217326019845e-05
-1.76914483474028e-05
-1.91383545657292e-05
1.78021005724597e-06
-1.01760124587503e-05
-1.77216553592531e-05
-2.15240029008034e-05
-3.15875326045563e-05
-2.20234392288477e-06
-9.35730103115931e-06
-2.12373177620825e-05
-2.63326107399701e-05
-3.51529360072883e-05
-2.80459796767603e-05
-2.28604989782362e-05
-3.38601402946768e-05
-8.13384530020877e-06
-2.11187093319517e-05
-3.91676908071927e-05
-7.89113377174963e-06
-1.01878200390817e-05
-3.0239356813598e-05
-2.02761911769211e-05
-2.77272661083574e-05
-2.10297529203559e-05
4.65180419455608e-06
-2.69882580419567e-05
-4.22474213464237e-06
-3.1775585685546e-05
-9.67137685565543e-06
-2.23175817348444e-05
-2.06052118774573e-05
-2.02918142009097e-05
-2.83144038793333e-05
-4.11636098816577e-05
-1.66321086050625e-05
-3.3376975796306e-05
-3.68683203388372e-05
-2.24973968459921e-05
-2.51810939526997e-05
-1.7394221439202e-05
-4.33367263212062e-05
-3.13663458563623e-05
-2.72425761513353e-05
-1.91652949259772e-05
-4.02880270020593e-06
-2.28765073029762e-05
-2.17455436298309e-05
-2.55744621310815e-06
-3.28162947965425e-05
-2.96961913362187e-05
-8.09244709258437e-06
-2.53841179053568e-05
-2.17887428369035e-05
-2.01119853717896e-05
-9.53470043391128e-06
-4.80074184109342e-05
-6.55207044816328e-06
-2.7822033139107e-05
-3.70698836284628e-05
-4.58336044465471e-06
-9.58180469269928e-06
-9.75787709336042e-06
-2.52868280973647e-05
-5.24058058806166e-06
-1.50097906263604e-05
-2.21343740765654e-05
-1.60899075363988e-05
-3.56245697815443e-05
-4.3053645940256e-05
-2.1487312827092e-05
-5.22615677996393e-06
-4.00747853098531e-05
-5.63841995158052e-06
-1.10955258471778e-05
-3.84199358262519e-05
-2.30570738491485e-05
-1.34403200435995e-05
-4.64649352460752e-05
-6.26369871011779e-06
-1.28751048020143e-05
-2.99945213148097e-05
-2.63329894496961e-05
-2.35909685498792e-05
-2.52287599882808e-05
3.32474961251533e-06
-2.69829397992687e-05
-3.91467767713181e-05
-1.88383692470148e-05
-3.75056239692563e-05
-2.32238063799861e-05
-1.38871204979499e-05
-2.43690294436032e-05
-5.00703544020004e-06
-1.26147919467736e-05
-7.76788953964511e-06
-1.44342778214366e-05
-3.54087832670521e-05
-1.6211081580218e-05
-2.88084321637124e-05
-3.05291463852317e-05
-8.10941683999922e-06
-2.4930048683958e-05
-2.25040429015915e-05
-1.92082434479142e-05
-2.53638908219419e-05
-2.43718092372151e-05
-1.96664252629236e-05
-2.88152336092524e-05
-2.11851104696145e-05
-2.67581047557941e-05
-1.99059989804823e-05
-4.80134556100315e-05
-2.73009516971094e-05
-1.31815832790114e-05
-4.55699989391647e-05
-2.27445103575043e-06
-2.35527103619522e-05
-1.35919611607509e-05
-1.89016019049726e-05
-1.43841597903049e-05
-2.25617230481278e-05
-7.59020935394592e-06
-1.07095059586988e-05
-2.49765353691092e-05
-3.44399051903189e-05
-3.66272048648399e-05
-1.67370673474075e-05
-2.03971506542622e-05
-1.66805582005624e-05
-1.97626628055144e-06
-4.74195824325108e-06
-2.03386088720397e-05
-2.10769531961891e-05
-9.9756753032134e-06
-2.34003221898394e-05
-2.41226725780342e-05
-3.59813315871469e-05
-4.02317258006456e-05
-3.60086925946335e-06
-2.33300862990153e-05
-2.72195630653788e-05
-2.25377654839475e-05
-7.73686511612675e-06
5.10263809622857e-06
-2.61341303296036e-05
-2.67130954927126e-05
-1.93789572836009e-05
1.19603086195053e-06
-1.28677318406858e-05
3.62551808276391e-06
-2.71161104173215e-05
-8.99561304742611e-06
-2.16550764386351e-05
-2.23714007141547e-05
-3.34563326139102e-05
-4.31333378025083e-05
-1.9716795540114e-05
-2.17152276971333e-05
-5.32511847852138e-05
-3.80120385877727e-05
-1.17800534172333e-05
-2.97539560266684e-05
-2.15110841192872e-05
-3.28861170302049e-05
-6.74320547843462e-06
-2.9553933524281e-05
-2.84696175171055e-05
-2.51715676767596e-05
-3.85659462464654e-05
-3.31431055160116e-05
-2.87023626948495e-05
-4.02793512195692e-05
-1.26757380424305e-05
-4.04841225980217e-05
-1.98390120631608e-05
-2.55261399152634e-05
-2.75342153844504e-05
-3.06997222626178e-05
-3.09406958874721e-05
-2.05137640636029e-05
-2.28882430290957e-05
-3.47509346754765e-05
-2.02586248222393e-05
-3.71024109797575e-05
-1.50858911596253e-05
-3.6725381735571e-05
-3.87111902012193e-05
-2.93413795429899e-05
-2.22047493040913e-05
-2.62783667018754e-05
-1.71070875577965e-05
-1.75487324004987e-05
-1.22866466714187e-05
-6.26231027649569e-06
-2.06801657198839e-05
-3.80277602999038e-06
-1.8116939113341e-05
-3.35825955495729e-05
-1.1699801278898e-06
-3.92207385917034e-06
-1.43138772700358e-05
-3.50984031577097e-05
-6.41798355878958e-06
-2.80298098002931e-05
-2.49025103701806e-05
-4.7166045794432e-06
1.29301292056164e-05
-3.54612211497318e-05
-2.67285439511363e-05
-1.58220970712446e-05
-2.85301255212017e-06
-3.16218890942227e-05
-1.37468444080993e-05
-4.11267159814704e-05
-2.51142055059792e-05
-2.89101504751865e-05
-3.75389617291622e-05
-2.21909330951057e-05
-1.07787475402888e-05
-3.11926306009174e-05
8.49272291943736e-06
-1.12593687080116e-05
-2.03683028696006e-05
-1.84401453578273e-05
-1.53389770126811e-05
-2.38914060025843e-05
-2.87529047449481e-05
-2.12997805681164e-05
-5.37389871940686e-06
4.09421658723279e-06
-1.96854392729961e-05
-3.15200309368449e-05
-2.82022785522674e-05
-2.32643409335422e-05
-2.42361978117696e-05
-2.42347649388797e-05
-2.08401601223292e-05
2.07412885562166e-06
-1.83382584316329e-05
-1.11672273363818e-05
-1.1177282533987e-05
4.12675709831316e-06
-3.24602639982769e-05
-1.51154336453272e-05
-1.20806761241066e-05
-3.31324652053513e-05
-3.45190620667148e-05
-2.72066150168337e-05
-2.60539965129456e-05
-3.15334469389668e-05
-1.89626396676602e-05
-1.15807166852054e-05
-3.4235472152024e-05
-3.65072606480487e-05
1.14946596748146e-05
-3.88614274117928e-05
-5.25771257176974e-05
-3.14811663487524e-05
-1.92520466009411e-05
-2.94134452317929e-05
-3.90581605220572e-05
-2.24168314572472e-05
-1.88778448055983e-05
-2.63401203743954e-05
-1.14306512211347e-05
1.92206137803283e-07
-3.65754072212432e-06
-1.59595878857129e-05
-5.97672303631255e-06
-4.67897957647135e-05
-1.65131139647633e-05
-4.12784419585073e-05
-4.06242855013344e-06
1.15901643421734e-05
-2.59375513198251e-05
-6.06835995010155e-06
-3.04245255464222e-05
-4.33083946377883e-05
-1.22224348198601e-05
-2.72679684759949e-05
-6.30695593435914e-06
-3.3300310726953e-05
-6.39124338602851e-06
-2.58547562928238e-05
-1.0593355931807e-05
-4.28042874990144e-06
-2.46598716257807e-06
-1.48179136552736e-05
-2.00946393181704e-05
-1.91466922343552e-05
-1.78015268179313e-05
-9.11616302032504e-06
-2.58880607930847e-05
-9.50636947223053e-06
-3.49048302748776e-05
-1.76126165237612e-05
-2.88373760445536e-05
-1.95721781496001e-05
-9.48987013543091e-06
-7.85301754484854e-06
-2.34528384438432e-05
-7.45425338928383e-06
-3.14401834098292e-05
-2.43482071379202e-06
-2.37623851054204e-05
-3.47076033110109e-05
-1.66256610447825e-05
-2.63405961148151e-05
-2.16210304661293e-05
-1.02208583143484e-05
-1.79851670483864e-05
-1.93643742711924e-05
-1.76356712594565e-05
-2.57191812423904e-06
-3.28767357167306e-05
-7.06276410406291e-06
-2.33622972551008e-05
-4.02742267950298e-05
-7.75528394381535e-06
-2.74453762566528e-05
-2.2832422537648e-05
-1.30573425434606e-05
-3.51744923740709e-05
-3.86640578571566e-05
3.22887096593145e-06
-2.81393831140018e-05
-2.56483654864212e-05
-1.65506388600936e-05
-1.87655122924005e-05
-2.09252883466992e-05
-2.40787626239776e-05
-2.8564118474169e-05
7.369196813234e-06
-2.45062379904684e-05
-1.23034800844681e-05
-3.04689491731351e-05
-1.13665753779005e-05
-6.09115170935211e-06
-1.16153803370755e-05
-4.38477894930733e-05
-2.2216587994386e-05
-1.56377601284077e-05
-4.38034577787667e-05
-3.55807440572285e-05
-5.79722646095262e-06
-1.16685610299109e-05
-9.38627305867584e-06
-3.11294640016692e-05
-2.28045507896608e-05
-3.04162478669889e-05
1.07364972826281e-05
-9.65016276601633e-06
-3.54192739819805e-05
-1.35264384342505e-05
-1.73276527548951e-05
-3.29059896010975e-05
-2.59976030711532e-05
-1.68252235137576e-05
-5.83248748417707e-06
-1.53385714303508e-05
-2.23034424742862e-05
-3.11416927625015e-05
-2.32750036890301e-05
-1.07852623439658e-05
-3.10254211863845e-05
-4.15398508264066e-05
-1.88754667366629e-05
-1.08531086197363e-05
-1.6304490932116e-05
-2.74309630246013e-05
-2.42678881670367e-05
-1.63873285783124e-05
1.51503627751915e-05
-1.29391595383424e-05
-7.12474815266852e-06
-4.70287898512743e-06
-2.97654394747198e-05
-9.73530859556743e-06
-1.66483410491978e-05
-3.04163368577506e-05
-2.8383015119313e-06
-1.31389489929813e-05
-1.54382792889128e-05
-1.46421412094163e-05
-4.34743760394367e-05
-2.85076258255065e-05
-4.08733473051172e-05
-1.29251879717901e-05
-2.54923468249786e-05
-2.23510835535422e-05
-2.29788078335001e-05
-1.87567350709985e-05
-1.96273064885665e-05
-1.36915190977803e-05
-2.45081838282157e-05
-1.5964841532867e-05
-2.44936569546155e-05
-5.54557062385056e-06
-2.14376983007074e-05
-2.84040770583707e-05
-2.02920462464067e-05
-2.94538018922561e-05
-8.78625435318099e-06
-1.36969411588116e-05
-6.07905943611571e-06
-2.51036359348917e-05
-2.558707768799e-05
-1.36305887162062e-05
-4.07673620288495e-05
-1.87035978509036e-05
-2.40312504355428e-05
-2.18878955586396e-05
-2.91773793263284e-05
-1.26248411306938e-05
-3.72800261611122e-05
-3.47842041804881e-05
-1.50561334518917e-05
-4.52350116773433e-05
-2.88453852218625e-05
-2.93522715645275e-05
-3.96313996011488e-05
-3.06060843519589e-05
-3.11995987192936e-05
3.80777102056154e-06
-3.83622447167295e-05
-3.12399059564982e-05
-2.10135695452498e-05
-2.08694604393142e-05
-2.92166551146511e-05
-3.47496971299163e-05
6.94233673786488e-06
-1.90812066685945e-05
-1.76796836203858e-05
-3.1957724188555e-05
-2.32664500406107e-05
-1.3178646026039e-05
-1.31607999344025e-05
-1.41729220821677e-05
-1.46703503136366e-05
-4.46539090448109e-05
-6.33095644158201e-06
-2.2127505469588e-05
-1.95402134274474e-05
-2.767392499373e-05
-8.55802628841733e-06
-2.92590853978973e-05
-3.24301104206677e-05
-2.71409292559092e-05
-2.18916482839011e-05
-2.22925817507607e-05
-4.18232251234044e-07
-1.80939075398903e-05
4.5640949079546e-07
-1.28573495260003e-06
-1.56161453523089e-05
2.27256263735085e-06
-9.70247887679627e-06
-2.67084155778096e-05
-2.00354193425163e-05
-3.42780411307764e-05
-1.72414958974216e-05
-3.0607296004792e-05
-2.83652737113898e-05
-1.17392487649737e-05
-3.59659907451284e-05
-2.45464271853726e-05
-9.26984119919774e-06
-1.57869892711692e-05
-2.37491956431516e-05
-2.97296761628817e-05
-1.71235833077051e-05
-3.76618862727577e-05
-1.60427950450445e-05
-2.17999291821493e-05
-2.6951451030992e-05
-2.65288346593533e-05
-1.05722086064057e-05
-2.63695601506748e-05
-2.35057135037804e-05
-3.07908589014799e-05
-3.07088965595707e-05
-1.84826482165444e-05
-1.20232527912292e-05
-4.27644016118241e-05
-3.06865894065547e-05
-1.05060744308981e-05
-6.6298334151602e-06
-2.10208550438386e-05
-2.99199867121334e-05
-2.1791751472507e-05
-2.70489056109828e-05
-2.50633162261482e-05
-4.62237651913698e-05
-3.77633501691626e-05
-2.01509351445179e-05
-1.22287644134977e-05
-2.46328572152744e-05
-3.87398618599566e-05
-3.46494281247892e-05
-2.11066263575236e-05
-3.8637188138647e-05
-4.08052644094278e-06
-5.20146088295077e-06
-3.26319697990599e-05
-2.45334935608881e-05
-1.42322898036168e-06
-2.13552508524886e-05
-1.60502632925055e-05
-3.82202665146703e-05
-2.59074095043161e-05
-5.0441699584441e-06
-2.56132274032971e-05
-4.60042798269255e-05
-2.97666580442868e-05
-7.13343763043442e-06
3.89895179982216e-06
-1.00796019392915e-05
-1.63112401769049e-05
-2.09090179408794e-05
-1.34752931994576e-05
-3.29740324102732e-05
-2.56847444424178e-05
2.916086168858e-06
-1.28758788658982e-05
-2.09489735532297e-05
-2.04062693134855e-05
-9.02559501249292e-06
-2.25811824445938e-05
-1.16079682382261e-05
-1.68655827575047e-05
-2.78958562442385e-05
-3.14618058636142e-05
-2.12317963261157e-05
-1.40635664747749e-05
-1.39776226969904e-05
-1.92277525804084e-06
-2.1159040223269e-05
-1.94298538697147e-05
-3.1028599107257e-06
-8.84025971590154e-06
-1.37353204765176e-05
-1.29515610557791e-06
-1.29526839529917e-05
-2.05687732474259e-05
-1.82534315686149e-05
-2.68294361896667e-05
-3.40657441659897e-05
-2.74716743094834e-05
-2.20021870617064e-05
-2.40958039501931e-05
-3.23119056054283e-05
-3.12912329505179e-07
-2.14223255639186e-05
-4.23463532712015e-05
-4.16384644810885e-06
-2.93744281020689e-05
-2.88345870889176e-05
-4.51191655742499e-05
-3.09990514530811e-05
-6.68709479106787e-06
-3.03071068838008e-05
-4.38994793499613e-05
-3.54995158455167e-05
-3.20098621963186e-05
-2.11729295222798e-06
-1.67334093687953e-05
-1.63018984969833e-05
-3.45525975867003e-05
-1.7916757717254e-05
-1.79296753340327e-05
-3.35103814128309e-05
-1.8547901723609e-05
-2.73505884886897e-05
-3.2986584456723e-05
-2.26728051328084e-05
-2.66081350737162e-05
-2.70812417497125e-05
-1.25928488470242e-05
-2.50031485989413e-05
-2.75596360648707e-05
-2.91423534920111e-05
-1.10551456916992e-05
-2.13895781495394e-05
-4.94904178757695e-05
-3.34085189953427e-05
-8.32416693434222e-06
-2.22296128333954e-06
-4.1491914888822e-06
-2.78965819526837e-05
-2.40413100099223e-05
-2.92317005308472e-06
-2.30017218319375e-05
-2.20570029537919e-05
-4.1733996333706e-05
-1.34402133148017e-05
-1.02179715357519e-05
-1.46831444829061e-05
-3.23569678610101e-05
-1.36458741458632e-05
-2.15823656076141e-05
-2.16200474206649e-05
-4.15667071798319e-06
-2.64215047159264e-05
-1.80012529771606e-05
-3.61019165509348e-05
-3.50569538999359e-05
-1.95798919321802e-05
-1.44201494129629e-05
-1.14930949406871e-05
-2.000499115142e-05
7.75211536702951e-07
-2.60591603147863e-05
-1.26369186802752e-05
-2.04447930906568e-05
-7.42763691747627e-06
-1.690473772656e-05
1.64251927165443e-06
-1.46157214084424e-07
-2.84855545675199e-05
-3.11073435434498e-05
-4.58127245740814e-06
-1.3314952743992e-05
-3.64302441594681e-05
-3.05578647897229e-05
-2.83262655940688e-05
-1.32980943274329e-05
-9.61551905726524e-06
-1.90875590297745e-06
-2.65714284375147e-05
-8.49580263700704e-06
5.73309052027248e-06
-7.75104190161246e-06
-6.58392045488316e-06
-1.08094138644603e-05
-1.22087700605275e-05
-1.03470318938689e-05
-1.47669347476248e-05
-1.34356446988174e-05
-1.71461281508784e-05
-1.97512128145319e-05
-6.60264484357853e-06
-1.16272060880596e-05
-5.47952728612083e-06
-3.15975465037054e-05
-1.19641787160645e-05
-1.62132931333609e-05
-1.15883988934133e-05
-2.25601341625606e-05
-4.93237965376738e-05
-3.72842739959084e-05
-1.08326566521088e-05
-2.21081647559361e-05
-4.52986932807112e-05
-2.6213389297213e-05
-1.58764161619184e-05
-1.38358527405723e-05
-3.08551161682896e-05
-1.7097003613565e-05
-3.02678496315524e-05
-2.69319932711938e-05
-1.80508312128418e-05
-1.9939357662731e-05
-3.12891860690953e-05
8.95154095846798e-09
-3.80283922468186e-05
-1.52410771132305e-05
-4.64552440790966e-05
-3.91160606871611e-05
-2.68463840234013e-05
-2.57003334885854e-05
-2.41396708668831e-05
4.0591343929165e-06
-1.76425563880895e-05
-4.85327993610111e-06
-5.12226341284126e-06
-2.52633286965744e-05
-1.03887457286828e-05
-1.60502886584854e-05
-4.19987862266608e-05
-4.15324374512489e-06
-4.48994076991554e-05
-1.55471496392237e-05
-3.43377001169247e-05
-1.12458731888554e-05
-2.2567538722642e-05
-2.01545487762831e-05
8.70206440922835e-07
-1.96334944542718e-05
2.0269312364061e-06
-8.14479917421303e-06
-2.25890517205649e-05
-3.87079120914162e-05
-6.68284142123766e-06
-2.13900153882142e-05
-2.40353910324766e-05
-7.94892887920053e-06
3.35479577940992e-06
-2.58435092250262e-05
-1.4127217079918e-05
-2.13369073818056e-05
-1.82691438424862e-05
-3.18772854979568e-05
-1.55243653976379e-05
-2.27331860119501e-05
-1.65289526959714e-05
-2.83123438542212e-05
-1.62438556889401e-05
-1.20441686955418e-05
-4.74959755110597e-06
-5.28577277460739e-06
-3.49243744069148e-05
-1.51029281453165e-05
-1.3884839148215e-05
-3.87302528082009e-05
-1.0199118665818e-05
-1.37140895107398e-05
-1.47570090032236e-05
-2.19510216866573e-05
-3.48603533159249e-05
-1.88892277537991e-05
-2.94150683709371e-05
-1.49083549893849e-05
-9.3460890524168e-06
-1.70175961534626e-05
-1.57138718740856e-05
-3.46322846085185e-05
-1.24167314400983e-05
2.80760363804787e-07
-4.15167788991527e-05
-1.72268237112292e-05
-2.59598506562138e-06
-8.45459531689379e-06
-2.02799903378061e-05
-2.83018218124466e-05
-2.34218519864406e-05
-2.02868979673256e-05
-4.54960631525425e-05
-2.16399522685947e-05
6.06637218084846e-06
-1.7943754856435e-05
3.79459704985951e-06
-2.1254697204327e-05
-1.83267319650854e-05
-2.96201377669844e-05
-1.96337388958937e-05
-5.13898661279881e-05
-2.95209018356576e-05
-2.13015075163324e-06
-2.47598163694156e-05
-1.1642972659583e-05
-3.11510092531716e-05
-2.38396196918159e-05
-2.91863707632976e-05
-3.02053178028971e-05
-1.97332441949459e-05
-1.28675902982562e-05
-1.19185650491531e-05
-4.21411520792069e-06
-1.40585154415651e-05
-2.08148076778712e-05
-1.20038702754824e-05
-5.00356582215253e-06
-1.19565389659109e-05
-1.99243328718633e-05
-2.28799877671842e-05
-2.02367002890956e-05
-2.52096827360108e-05
-4.17647871956076e-05
-2.13763873253576e-05
-1.25706172742013e-07
-1.60422255368081e-05
-3.00613776147956e-05
-7.14001197576434e-06
-1.55688642725755e-05
-1.66853210081407e-05
-3.05914184623919e-05
-2.48237476319517e-05
-2.58042511305435e-05
-1.00936349994518e-05
4.51992971203214e-06
-3.37356928277119e-05
-1.35608479529903e-05
-2.82118324800134e-05
-1.40630633492029e-05
-2.81178838010402e-05
-2.62004213372151e-05
-3.50585430991801e-05
-9.81908445698627e-06
-9.30350910192827e-06
-5.26157245025218e-06
-2.40347169864477e-05
-2.34699498816e-05
1.80462832032355e-07
-3.56201391025846e-05
-2.31353633744623e-05
-1.86829580346558e-05
-1.891001148388e-05
-3.73432185899359e-05
-3.32596296543992e-05
-2.80219565540335e-05
-9.85276644934388e-06
-1.53386582265369e-05
-2.11869444233968e-05
-3.78941565868407e-05
-1.82476049427437e-05
-1.09336556736219e-05
-7.69643772765379e-06
-2.37288881186272e-05
-3.47996320810459e-05
-1.97880555018515e-05
-2.20573780205576e-05
-1.38000736840671e-05
-9.36598636376126e-06
-7.25349722746522e-06
-4.04679029065084e-05
-2.5412090522183e-05
-1.70874911509165e-05
-2.32342466844407e-05
-1.89415700787938e-05
7.57938783741997e-06
-1.6587619701769e-05
-4.19546596324243e-06
-4.15109394489756e-05
-5.21131723162932e-06
-2.18396475617012e-05
-2.69937902264018e-05
-1.39116993214282e-05
-6.53017397454778e-06
-8.91569411797012e-06
-8.54793906677783e-06
-1.60553135785785e-06
-2.85682552189095e-05
-4.11034347762514e-06
-2.20216038760701e-05
-1.21847741133624e-05
-2.77367018413268e-05
-3.36346597926559e-05
-2.67549846862595e-05
-3.93829015647201e-07
-1.44500105606506e-05
-1.23236336704904e-05
-1.65501082851138e-05
-1.25221016820215e-05
1.87122355869611e-07
-2.22067305126014e-05
-7.80908919531348e-06
-2.36243189759458e-05
-1.5869322609982e-05
-1.56115630433779e-05
-2.3939206805765e-05
-8.78198242562176e-06
-1.73747281393037e-05
-1.65983811291558e-05
-1.01597362680411e-05
-3.17019249322012e-05
-2.76880667105833e-05
-3.29098520131028e-05
-2.22521479594237e-05
-4.42170348718192e-06
-3.0087755847438e-05
-1.93227321406621e-05
-6.56817067499133e-06
-2.95039231581312e-05
-8.72885857218861e-06
1.70526053816314e-05
-2.51707851730382e-05
-3.10524153401168e-05
-2.38879243399896e-05
-3.07629541084586e-05
-1.34595951641108e-05
-2.50008944956816e-05
-2.52665940125974e-05
-2.44045398144665e-05
-1.5625177204741e-05
-1.71478284371402e-05
-7.32826294114703e-06
-3.14725573012042e-05
-2.88532459331783e-05
-2.19374304470491e-05
-2.1308245306034e-05
-2.98792454960818e-05
-1.34798766435528e-05
-3.34766495300284e-05
-1.43454714077208e-05
-1.95128739878073e-05
-4.48245854931621e-05
-2.58457401000151e-05
-2.59577050675319e-05
-2.67448173422023e-05
-2.16495429449029e-06
-8.56044003159884e-06
-1.85873765451672e-05
-1.39169690501685e-05
-4.32702148431534e-05
-2.18319986976517e-05
-1.16182491477332e-05
-1.46212217842853e-05
-3.06301861470666e-05
-2.07532136039811e-05
-1.79277971781351e-05
-3.07075350439467e-05
-2.40708244547703e-05
-7.53762130134875e-06
-4.25515748432639e-05
-2.45139525092597e-05
-1.45314132652815e-05
-1.80050023827196e-05
-2.10908069559041e-05
-1.46599076809904e-05
-9.14005064928318e-06
-1.32950787575231e-05
-1.93009621426807e-05
-3.28392865928393e-05
-2.07863029031663e-05
-2.91958063864526e-05
-4.83920970889098e-06
1.77759036002462e-05
-2.47213217886621e-07
-2.48037279198283e-05
-2.63460585640124e-05
-1.92632188171014e-05
-2.7999478863587e-05
-3.78084831928473e-05
-2.06660775185681e-05
-1.44257289636558e-05
-1.95734146852599e-05
-3.69747139149697e-05
-2.71735815888529e-05
-3.38201623317807e-05
-1.31144982622859e-05
-2.23761881280187e-05
-1.74119951888579e-05
-1.61090152631272e-05
-1.09365030331844e-05
-2.78010684108627e-05
-1.99513609191439e-05
-2.92864075915125e-05
-8.29676574912173e-06
-1.05854216295055e-05
-1.82614030378747e-05
-6.87272576720411e-06
-2.20171460733557e-05
7.65988754320039e-06
-3.53707679748875e-05
-2.17556633368526e-05
-4.39743061401903e-05
-1.94933730130608e-05
-2.96179966984796e-05
-3.8783452335542e-05
-2.03158271796637e-05
-2.35431918034178e-05
-2.09441929549925e-05
-2.73855495718486e-05
-1.67043364792044e-05
-2.79818415656434e-05
-3.37334153148452e-05
-3.14229754199726e-06
-1.18860607394753e-05
-2.97580778361596e-05
-2.44308969888716e-05
-3.38727109169562e-05
-1.4526578784138e-05
-3.24102554806088e-05
-1.37234968468529e-05
-2.89488980807347e-05
-1.0158821792934e-05
-3.72967659286414e-05
-4.70400798645073e-05
-2.15970020216299e-05
-2.56434693906036e-05
-7.41658096582968e-06
-2.53863214622035e-05
-2.09039838308288e-05
7.69847809422565e-06
-1.81726142925833e-05
-2.81311778963617e-05
-3.35144931750433e-05
-1.13177937794759e-05
-2.33273273567695e-05
-1.60657793829697e-05
-2.30270808550438e-05
-2.12889381605707e-05
-2.49458762182696e-05
-1.63809434064682e-05
-1.3678283197521e-05
-2.68432794212983e-05
-3.79666438354507e-05
-3.04766024970558e-05
-2.33608868691035e-05
-1.19828614051413e-05
-1.50740596253651e-05
-1.8798697050707e-05
-4.82720901575862e-06
-1.50370972209234e-05
-1.70405679609344e-05
-2.45855200847674e-05
-1.15237886948487e-05
-2.76649225111372e-05
-2.55818989567281e-05
-1.53723726452502e-05
-1.63621541981475e-05
6.15229533688883e-07
-1.51012626650275e-05
-1.39813623274573e-05
-2.82628023351679e-05
-9.29085772515174e-06
-3.00322375295196e-05
-1.37799013102083e-05
-3.00890583576423e-05
-5.56869300673115e-07
-2.15087773502433e-05
-2.09556179245502e-05
-2.4954367236615e-05
-4.44467558290457e-05
-4.09877847405162e-06
-1.78470582809425e-05
-1.86650496677522e-05
-2.20196085945896e-05
-3.32813014593595e-05
-1.22079432762533e-05
-3.53565084355124e-05
-1.79805088241554e-05
-9.08601351138486e-06
-3.31024709725655e-05
-1.19392971895727e-05
-1.81912150113169e-05
-8.46724323472373e-06
-1.67347692456526e-05
-4.048471346669e-06
-1.7964075707999e-05
-3.23120734221265e-05
-2.44778319511138e-05
-4.37314594223193e-05
-3.8099290352616e-05
-3.34956434190398e-05
-1.80299113211026e-05
-3.53776211692424e-05
-2.15934391302398e-05
-1.25334239731003e-05
-4.95821239838074e-05
-3.18228470690849e-05
-7.88713249183811e-06
-2.20109409471224e-05
-7.44543342877301e-06
-1.06562934737022e-05
-1.63173286021801e-05
-5.24645254075935e-06
-3.77401129770472e-05
-1.19800362311515e-05
-2.74691971082248e-05
-1.96290027391926e-05
-7.79175344062019e-06
-3.0556629483332e-05
-2.01473029956594e-05
-5.26511561496171e-06
-2.20984224435427e-05
-6.54078185469636e-06
-3.67466666998276e-05
-2.79309526623243e-05
-2.39689337743556e-05
-2.53236952025437e-05
5.12383047028595e-06
-3.11613911199087e-05
-2.22474607665468e-05
-2.71030269890619e-05
-4.06762584595424e-05
-3.4440011332657e-05
9.00701035191416e-07
-7.60154854503775e-06
-1.91847854514295e-05
-2.89612258743844e-05
-2.07138378261174e-05
-2.06366687396406e-05
-8.87210196943692e-06
-2.49425946666147e-05
-4.16683173419147e-05
-2.3101346732153e-05
-5.32494562872606e-06
-3.98319836787837e-06
-2.09755023650651e-05
8.34898598029655e-06
-8.51784755913928e-06
-2.87998908255534e-05
-1.47312773225802e-05
-6.17691226688599e-06
-2.17657146238502e-05
-9.8714838366125e-07
-1.40453573369611e-05
-1.40808826427414e-05
-2.76025764958236e-05
7.12055471190926e-06
-1.66242448547575e-05
-2.45939463106479e-05
1.70151096084697e-07
-1.86969722194665e-05
-8.55330562871001e-06
-1.07484954290339e-05
-1.84943932860693e-05
-2.58590907438069e-05
-2.13755501538724e-05
-1.66056352580074e-05
-2.60821437030227e-06
-4.11730151912716e-06
-1.52907579150653e-05
-1.26293131696054e-05
-1.01081301186193e-05
-2.06788095335204e-05
4.03202166990561e-06
-1.03133496981053e-05
-9.0520560482096e-06
-1.90760000387746e-05
-9.18949273119657e-06
-2.22987882499963e-05
-1.26557659187748e-05
-3.2462682381396e-05
-4.7997176999732e-05
-3.15647046684529e-05
-4.23261247069356e-05
-4.08730097483685e-05
-1.55801397718583e-05
-1.99842353143599e-05
-3.5099258266364e-05
-2.33124645352827e-05
-3.61323600038245e-05
-1.25939260559944e-05
-3.24253064075998e-06
-1.60822472235429e-05
-1.46445703487505e-05
-4.95031111675763e-05
-2.94969953899817e-05
-2.02771543824901e-05
-1.07824146524528e-05
-2.81859446555991e-05
-2.0918562847598e-05
-2.8990008844638e-06
-8.1670669541928e-06
-3.68095500227863e-05
-1.16591567391464e-05
-1.68924561053235e-05
-1.03730121073374e-05
-4.34411822286851e-05
-3.46835370571072e-05
-1.85446128959528e-05
-4.00706063099869e-05
-2.708409526551e-05
-5.49476423477569e-06
-1.77588351051132e-05
-1.40128764912621e-05
-2.09495145858821e-05
-2.53517813948526e-05
-2.10851910789426e-05
-3.25093143036368e-05
-5.0969487039402e-06
-3.80902147721835e-05
-2.99254524293024e-05
-1.81380600624676e-05
-1.31537609101375e-05
-2.65628239422257e-05
-2.7672780650257e-05
-1.04994672687541e-05
-1.93081701388543e-05
-8.11404780500384e-06
-2.64953874736384e-05
-1.87434583384795e-05
-9.90115159080171e-06
-2.63154178565051e-06
-3.79544800442924e-05
-3.98205563431414e-05
-9.01137464650482e-06
-3.10261214195285e-05
-2.67242132879985e-05
-2.29143338373032e-05
-2.56140360114882e-05
-2.78682053471061e-05
-1.74322627128811e-05
-3.0803152441427e-05
-1.98038299367088e-05
-1.94870594903797e-05
-2.31253828322603e-05
-2.08283003792989e-06
-2.19199538222026e-05
-3.45816721033761e-05
-3.60934256322162e-05
-1.7628267702384e-05
7.53863727374042e-06
-4.12291743530098e-05
-1.6939171189905e-05
-1.54551153660537e-05
-2.00935753785194e-05
-3.09850759517388e-05
-2.27155414915151e-05
-2.43693278876683e-05
-4.02328558422472e-05
-1.18741106615459e-05
-3.85141748143779e-05
-1.72503920875187e-05
2.64836926733125e-06
-1.82734166132331e-05
-2.05256161354092e-05
-1.42728757986797e-05
-2.58394244638847e-05
-1.88275038070202e-05
-3.29577126412642e-05
-3.88950077505567e-06
-1.46090126360693e-05
-2.12488352945863e-05
-1.53991217476575e-05
-4.50331087825897e-05
-3.40751259123005e-05
-2.67595729167094e-05
-1.74118039486681e-05
-3.30073219506047e-05
-3.60106039792079e-05
-2.16149629782855e-05
-9.58312571690595e-06
-1.58920321726214e-05
-9.40366839564752e-06
8.0458406963796e-06
-2.48631086544702e-05
-3.13819679390939e-05
-4.33771473417892e-05
-1.97859618889356e-05
-1.50173900934297e-05
-1.6695243629286e-05
-8.81965661582838e-06
1.6519236217571e-06
-1.0299562470183e-05
-1.64462475901364e-05
-8.08816367012766e-06
-2.6626397649277e-05
-1.14744263639216e-05
-2.88144370309947e-05
-2.73947786137804e-05
-7.71721991625594e-06
-1.07802957742001e-05
-3.41059250174137e-05
-4.4522725155249e-05
9.48457968648698e-06
-2.58618371880899e-05
-3.64892793090628e-05
-1.57595298127409e-05
-1.69370133258291e-05
-1.19911514785889e-05
-1.48236479929884e-05
-3.13026856611615e-05
-1.79094683728554e-05
-3.85257545995832e-05
-2.53074923868744e-05
-3.09363252904254e-05
-1.8877184899822e-05
-1.88300136200113e-05
-1.51338621666417e-05
1.11739121365647e-05
-2.76709038189148e-05
-2.42863532728764e-05
-1.95183970895398e-05
-3.43387248801209e-07
-2.12387688054391e-05
-3.5390801605776e-05
-4.0192319530679e-05
-1.33515925580829e-05
-3.26480844816241e-06
-9.60801430253243e-06
-2.27917222210694e-05
-2.57489092281935e-05
-4.43963385510194e-05
-2.60757127096473e-05
1.23890244071686e-05
3.5237279221478e-06
-2.3437629810654e-05
-3.29680535446403e-05
-2.51688716534876e-05
-4.51320277370146e-05
-1.98911020677223e-05
-6.74170615171536e-06
-7.55436044724904e-06
-3.03481866241678e-05
-7.1728803231437e-06
-3.24573840335775e-05
-8.4157983563409e-06
-9.9160451382397e-06
-3.57537400793254e-05
-4.49634027580251e-05
-1.08252001330881e-05
-7.08827880989373e-06
-2.00090073137549e-05
1.58418597688561e-06
6.45460572220324e-06
-3.17338272784828e-05
-3.00509022807933e-05
-2.54243379438789e-05
7.62710332944489e-06
-3.42560680070636e-05
-1.83555884181545e-05
-2.98452515328853e-05
-2.87202026170143e-05
-3.13881524989921e-05
-2.71335234418429e-05
-1.84233721508177e-05
-3.83769401842839e-05
-2.64369477044127e-05
-2.17515293455897e-05
-2.71974995950354e-07
-2.5239044396093e-05
-6.28588486665584e-06
-1.31712757904612e-05
-2.5222612249586e-05
-2.84357442176631e-05
-3.73286350961975e-05
-2.23985072964768e-05
-2.18722935107768e-05
-3.72582333469493e-05
-2.18421423835836e-05
-3.00707208593017e-05
-2.66164456898419e-06
-2.67842111088664e-05
-1.00749319029823e-05
3.4871252868027e-06
1.2046761842294e-05
-1.26168438939425e-05
-3.60221103230977e-05
-2.39266783934276e-05
-2.2094584757623e-05
-2.65545960618643e-05
-1.76824133332836e-05
-4.87628075721201e-06
-4.86766858648496e-06
-1.30386880244283e-05
-8.85961172136175e-06
-6.91239639807664e-06
-3.21468447824773e-05
-1.2019426303016e-05
-1.5333730153161e-05
-1.16291191161583e-05
-1.96858878010056e-06
-2.69526329544413e-05
-2.89871254026748e-05
-5.02819626832572e-06
-1.06304254554474e-05
-1.35335038905235e-05
-2.74611086103484e-05
-3.6211183510208e-06
-2.22407228200268e-05
-1.69522472997802e-05
-3.34692413769733e-05
-2.30229606997286e-05
-1.97030601685699e-05
-2.02275257794788e-06
-1.0186018685383e-05
-2.40905451995542e-05
-1.45540598451346e-05
-1.21420455219652e-05
-1.4649893724255e-05
-1.1987624232483e-05
-9.73416424429067e-06
-2.33312500729764e-05
-3.56122821335052e-05
1.96950905454019e-06
-2.29425260323306e-05
-1.41971975036121e-05
-3.96209947730156e-05
-1.96259369728291e-05
-4.64577790122189e-05
-4.60422334746624e-05
-2.13536471073906e-05
-1.36237952429814e-05
-1.91009249395311e-05
1.68295570308662e-07
-4.29948261872193e-06
-1.87842166961856e-05
-1.30418752413442e-05
-3.32422401740696e-05
-1.15434788143893e-05
-7.81537536636047e-06
-2.266677980332e-05
-1.49075863297652e-05
-3.20431939041588e-05
-5.388789755037e-06
-3.78358643537188e-05
-2.45968316953826e-05
-1.79944593064218e-05
-9.85431655286789e-06
-2.0808745833939e-05
-5.68387764629439e-05
-8.51173833471317e-06
-2.440880589166e-05
-6.29712020772869e-06
-3.9887879539583e-05
-2.27578634480393e-05
-3.00426013731501e-05
-1.33342133420081e-05
-3.01393026881801e-05
-1.72207368985291e-05
-1.18715299129838e-05
-8.66892275456191e-06
-2.80606954429353e-05
-5.73132487606311e-06
-2.75684455548967e-05
-1.16134982443041e-05
-1.47162339169776e-05
-3.62232734128185e-05
-2.90228703856536e-05
-2.97669169138959e-05
-2.90208852512436e-05
-1.85736263603737e-05
-1.3513152982435e-05
-1.35813329173979e-05
-3.58216417922146e-05
-2.78957195674068e-05
-2.97305649409414e-05
1.5612524865308e-07
-1.14445909012086e-05
-1.9127052206787e-05
-1.02061868761588e-05
-3.24139589318226e-05
3.51830395527866e-06
-1.47853663262714e-05
-3.91177531483807e-05
-1.83484831929361e-05
-1.56314015385018e-05
-2.24282542891206e-05
-1.9429048520238e-05
-1.8135543342794e-05
-8.1450769935239e-06
-1.89925235393828e-05
-2.45598323693409e-05
-8.64140919655005e-06
-1.13863297955554e-05
-2.36103042812198e-06
-2.4177850915804e-05
-1.49244851283924e-05
-1.66903443269178e-05
-4.08397896065588e-05
-3.88362646877422e-05
-2.22804535900755e-05
-1.06519178778648e-05
-3.23742142829271e-05
-1.09694463141554e-05
-1.84977869729023e-05
-2.82358407649087e-05
-1.45454459048765e-05
-2.34187046403411e-05
-3.65356638927912e-05
-1.85500236402977e-05
-2.46944639449865e-05
-3.24435159197974e-05
-2.02911438233564e-05
-2.33206905645815e-05
-3.13959321639669e-05
-1.99052474799956e-05
-1.67467760087129e-05
-3.26526383209486e-05
-1.47424730585073e-05
-3.52132934711106e-05
-2.10840267797207e-05
2.17646851828196e-07
-3.88798791335816e-05
-2.90968989312648e-05
-3.09870496968237e-05
-2.86919084050639e-05
-2.66785065073819e-05
-2.22758389554341e-05
-1.52991863894562e-05
-1.64945391182238e-05
-9.37661362991444e-06
-3.46024322626594e-05
-1.63191963698625e-05
-1.55188986711664e-05
-3.58860941001607e-05
-3.83300776793133e-05
-2.70491408128594e-05
-1.70754088312535e-05
-2.11315701546824e-05
-2.20488546362247e-05
-2.23922326267864e-05
-4.31040149074435e-05
-2.17280209404543e-05
-3.52526703295187e-06
-1.2370254748604e-05
-2.42530899283101e-05
-1.23891358821912e-05
-4.01093077995392e-05
-2.28944198265423e-06
-5.92728482096671e-06
-1.02168632171446e-05
-2.93477093196299e-05
-2.44712624794773e-05
-1.81496030637608e-05
-3.19320358574263e-05
-1.33647097715761e-05
-3.20189359032221e-05
-2.31309751432955e-05
-6.3606249764937e-06
-2.02506357254749e-05
-3.46696734753566e-05
-4.30012376140592e-06
-1.33973203506179e-05
-2.61295907069229e-05
-3.2774611993933e-05
-1.17757943371979e-05
-1.24753059849311e-05
-1.64042296002e-05
-1.0789878095719e-05
-1.16805690944383e-05
-2.28656015905118e-05
-1.42194023059949e-05
-1.95693840491275e-05
-1.80093100706495e-05
-4.49110807890231e-05
-1.44370838982012e-05
-1.58810458003157e-05
-1.57729873478064e-05
-1.18135620954269e-05
-2.15554286645058e-05
-1.73651324777657e-05
-2.75875520652819e-05
-2.06531242414492e-05
-2.48028054694336e-05
-1.7900319013244e-05
-7.39709590558331e-06
-4.30536672777254e-05
-4.04670145363128e-05
-2.52164447155722e-05
-8.74274573309334e-06
-1.26649158130726e-05
-1.2731104258074e-05
-1.57405121066154e-05
-2.85712636555401e-05
-3.33791680240033e-05
-1.79533141994283e-05
9.14080166382028e-08
-2.69082445804181e-05
-9.12093583008102e-06
-2.09181501085739e-05
-1.9717272841253e-05
-3.90015281100556e-05
-2.24098645157574e-05
-1.48348496837706e-05
-3.12283613238814e-05
1.04973436796595e-05
-3.39507137031064e-05
-1.2088194577125e-05
-2.0427060297167e-05
-2.92502287195394e-05
-2.01970486924307e-05
-1.6229465647943e-05
-3.80497154215058e-06
-1.66821978543439e-05
-3.09982786672723e-05
-5.03572215450844e-06
-1.99929730668698e-05
-4.60622823147131e-05
1.42890859060387e-06
-3.68202374779892e-05
3.72850806612015e-06
-1.9885044807057e-05
-1.17925746416004e-05
-2.68713412814034e-05
-3.07361762584922e-05
-3.16502408023389e-05
-2.7388443253638e-05
-4.58667356535778e-05
-1.98671678182235e-05
-4.32334305701395e-06
-1.18086921763663e-05
-9.53654115281718e-06
-3.82354208901207e-05
-2.63042348517913e-05
-5.44879841408032e-06
-3.55543073003037e-05
-7.04911915441702e-06
-3.53374562840667e-05
-1.41405329198412e-05
-3.40119518487719e-06
-2.63696392840197e-05
-1.83969765324244e-05
-3.50784016709583e-05
-2.3873274637994e-05
-3.49678372409157e-05
-7.38942826204126e-06
-1.50408823334244e-05
-3.8415145377497e-05
-2.32864320087666e-05
-3.10621074025097e-05
-2.71594535170717e-05
-9.19759437068217e-06
-2.86862781953989e-05
-1.44959621526318e-05
-1.44972648775238e-05
-2.65050649089345e-05
-1.00036120400956e-05
-2.31055235141024e-05
-3.69430355886897e-05
-1.1174122718265e-05
-1.86419187911509e-05
-2.22391828011801e-05
-1.27147637983499e-05
-2.97385823343558e-05
-2.53492847177428e-05
-9.1714486663297e-07
-2.64830969926687e-05
-3.54810658631443e-05
-1.20912037864627e-05
-4.00621461356013e-05
-3.90742234504064e-05
-2.54510657732532e-05
-3.32614816695998e-05
-2.70690336316389e-05
-2.49913838577197e-05
-8.44639540920927e-06
-2.96684165545735e-05
-1.30676633074842e-05
-2.80357070686492e-05
-2.00238457255353e-05
-3.79420697520693e-05
-7.22922399564744e-06
-2.26157353308834e-05
-1.33669025260342e-05
-1.13392362843667e-05
-1.98819167470037e-05
-1.71938470912794e-05
-2.43817401469566e-05
-1.58232314669222e-05
-4.39357250541189e-06
6.65861583197138e-06
-1.52024371127937e-05
-6.84462511718924e-06
-1.55247243519235e-05
-3.29100731904452e-05
-2.06497072072429e-05
1.18470625527624e-06
-1.74071871200862e-06
-3.23947813508941e-05
2.2203991672004e-06
-2.44263119467678e-06
-2.67259301955087e-05
-8.95928353311516e-06
-1.05527992246924e-05
-3.18170841425686e-05
-3.58428677688647e-05
-1.77459805725345e-05
-1.29952846700325e-05
-5.37982921608404e-05
-1.32683774517936e-05
2.55737722552026e-06
-1.11719432337503e-05
-4.36007994781262e-06
-8.62110975320024e-06
-1.84423518751868e-05
-1.13934780766176e-05
-5.86050021711027e-06
-2.58732599403727e-06
3.26318315725486e-06
-3.13750807847415e-05
-2.4948090862357e-05
-3.36061796403383e-05
-3.64281549199282e-05
-4.7888204751327e-05
-3.34395618517429e-05
-2.19124701510988e-05
-2.83263609105781e-05
-1.58570300678927e-05
-8.07951176067493e-07
-1.65590601811172e-05
3.61206007567076e-07
-4.51276941180812e-06
4.19198321164496e-06
-1.70292252769551e-05
-2.06143826354674e-05
-4.58429327987459e-05
-2.65425530057228e-05
-2.63342831215693e-05
-2.60923014280168e-05
-3.26526560831186e-06
-1.31176061499528e-05
-2.80515374571758e-05
-3.85042598521809e-05
-2.83496964931005e-06
-1.938415623863e-05
-1.40788114307408e-05
-2.20980865487309e-05
-4.17459232544289e-05
-7.64115011727338e-06
-4.94637969431913e-05
-2.85257711818461e-05
-5.79355987442233e-06
-6.35055862040445e-06
-2.71573328534007e-05
-3.07740461200621e-05
-3.85396537992537e-05
-1.98959332668539e-05
-4.04571058360181e-05
-1.52859179186009e-05
-2.5416626622875e-05
-1.86028835245697e-05
-2.86610162053889e-05
-2.33087221705505e-05
-1.80370203971605e-06
-1.98846087636236e-05
-2.22932112153286e-05
-2.10238403331679e-05
-3.32567443830339e-05
-1.52367735849579e-06
-1.41073148540367e-05
-1.76380060368321e-05
3.87136897416446e-06
-3.30173018064772e-05
-2.24789371023718e-05
-2.90784027408255e-05
-1.1563408497203e-05
-1.55724812375838e-05
-1.1965075263517e-05
-2.0913326494618e-05
-1.58596986530909e-05
7.65474992972679e-06
-2.00637179075273e-05
-1.04223084296052e-05
-2.00309375026875e-05
-1.94332601746381e-05
1.49568850400819e-05
-2.93657688686925e-05
-3.8399027467249e-05
-2.67085534397264e-05
-3.56663376500796e-06
-3.68404067984423e-05
-1.03112848628251e-05
-5.1208681761749e-06
-2.19480136014173e-05
-2.91378858505534e-05
-2.57130344730714e-05
-1.54522545279665e-05
-2.81686618641598e-05
-8.79837302152662e-06
-3.08699676387157e-05
2.19797653775742e-05
-1.66452712555623e-05
-2.63271175882413e-05
-3.93334757630763e-05
-3.09257890155999e-05
-3.8818349264455e-05
-2.53492003756988e-05
-1.78380667932681e-05
6.19229604359895e-06
-1.64158820849213e-05
-3.00768994411073e-05
-1.72049690108142e-05
-4.35847019598267e-06
-4.40368557901769e-06
-1.95769598946554e-05
-1.64629818709352e-05
-3.45023362217413e-05
-9.40705722801357e-06
-2.73742359860041e-05
-2.75692676113182e-05
-3.73878401799193e-05
-2.95530202318795e-05
-4.2974706882421e-05
-1.54146948899232e-05
-2.80334080915493e-05
-1.49007369410478e-05
-2.92637740135609e-05
-1.9794646395939e-05
-3.82958613759994e-05
-7.91662927560086e-06
-2.59614931688127e-05
-3.06918771558449e-05
-4.47733900385888e-05
-3.30385473494326e-05
-2.73889617628607e-05
-1.6915629709909e-05
-1.10961701261908e-05
-3.67437259110325e-05
-2.83467955534024e-05
-3.07007311238191e-05
-2.26868226933338e-05
-1.59559709549029e-05
-1.06134966597845e-05
1.1766179094693e-05
-2.51026804631394e-05
-1.85850298300303e-05
-2.37827865950605e-05
-2.48346439537569e-05
-1.3180044971501e-06
-4.71548209202217e-05
-1.29190846918923e-05
-3.83522442194269e-05
-3.17465916389048e-05
-1.72058488181824e-05
-1.55034960571287e-05
-4.28325940095688e-05
-2.5135821036858e-05
-3.36055381919118e-05
-3.31066312311705e-05
-1.55469549757091e-05
1.74603040919798e-06
6.4350668351846e-06
-3.79290477142892e-05
-2.32074304164057e-05
1.96333189157403e-07
-3.41300656986595e-05
-2.43370864164866e-05
-2.04157438102489e-05
-6.0252463799338e-06
-3.45409296197277e-05
-1.16400430629126e-05
-4.87750765862515e-06
-3.54822730710725e-05
-8.92697066015966e-06
-1.49758792689326e-05
-1.84330476049538e-05
1.4794590521653e-06
-2.42864909167256e-05
-2.05906723153484e-05
-3.37898742875546e-06
-2.59089926705273e-05
-3.17998054588115e-05
-2.6032129628465e-05
-1.75324621260635e-05
-6.69543355775418e-06
-1.53506840558538e-05
-2.59187256486354e-05
-5.68916477830757e-06
-2.17652306650448e-05
-2.90080326791319e-05
-1.27687259094292e-05
3.55203688236688e-06
-1.22672023656207e-05
1.68405993480654e-06
1.09164260434906e-06
-1.92683291085366e-05
-3.89852889401695e-05
-2.68744514775592e-05
-3.65980070665049e-05
-3.53578146513228e-05
-1.62616002459506e-05
-8.65045338846718e-06
-1.33200168551456e-05
-2.92239696893257e-05
-7.39740942363773e-06
-1.83885251360572e-05
1.84326683657174e-05
-1.85355365190073e-05
-3.91590084832712e-05
-2.51139363146159e-05
-2.00372167796162e-05
-1.41707364774431e-05
-3.92471508902401e-05
-5.18608857337517e-06
-5.79646278806906e-06
-1.68418038848561e-05
-9.36831045790681e-06
-2.38208572189276e-05
-2.33399212419551e-05
-3.44333426702277e-05
-3.89964638626656e-05
-1.08280176649527e-05
1.26446643902176e-06
-1.17508670578432e-05
-3.72117202403416e-05
-3.12880353898825e-05
-4.93593318327069e-06
-3.28629879656211e-05
-3.78107492115982e-05
-1.52460248876332e-05
-2.88453526618685e-05
-1.74380868375835e-05
3.03752166131768e-06
-1.95631799662967e-05
-3.30077296813259e-05
-1.79217926235077e-05
-1.12932395513887e-05
-7.93650690126881e-06
1.09607412086288e-05
-2.39839420613862e-05
-2.55424379477755e-05
-1.43617261199478e-05
-1.59116948869267e-05
-1.69870702977742e-06
-2.79367686666501e-05
-1.40530128110568e-05
-1.66990022117935e-05
-9.2613977385957e-06
-7.3900535315102e-06
-3.54422301557287e-05
-2.104312168962e-05
-1.10935165777432e-06
-2.58053703968256e-06
-2.22650603298075e-05
-2.30172792738622e-05
-2.64774377367881e-05
-1.71845115409611e-05
-2.12161347219821e-05
5.2391027075989e-06
-2.31689939939914e-06
-1.0408000958726e-05
-7.81218808526745e-06
-2.42423827196936e-05
-2.9451477255392e-05
-2.27738754075436e-05
-2.87601405391977e-05
-1.94585097259655e-05
-3.20496298617459e-05
-2.05236113098431e-05
-2.12655159985233e-05
-1.48289273803886e-05
-4.02194155002093e-05
-3.43121050157424e-05
-3.33766769456992e-05
-1.90415101157663e-05
-3.63188860512035e-05
-1.58985312808032e-05
-9.34449253696013e-06
-3.98480130845971e-05
-1.58849945145053e-05
1.30908635404917e-05
-2.60222659180438e-05
-1.35426688693013e-05
-3.60327578618449e-05
-2.59051129646931e-05
-3.94831572549316e-05
-1.98769030375294e-05
-3.37686702800742e-05
-1.4731894526668e-05
-3.71952062363242e-05
-3.81186840639333e-05
-8.61256366292125e-06
-3.57532598815456e-05
-2.81220017067923e-05
-3.06824389885383e-05
-1.83222971495944e-05
-3.5635213677465e-05
-3.49719748647079e-05
-2.81679429110178e-05
-1.45351529660413e-05
-1.58271689210994e-05
-1.56283226080233e-05
-1.77924248017774e-06
-1.73772992969275e-05
-4.92338759834234e-06
-1.22071658744239e-05
-3.5893434685793e-05
-1.79733884407887e-05
-1.04365217116069e-06
-1.25209283423411e-05
-1.41197287524175e-05
-2.46616122156541e-05
-2.99217415557795e-05
-3.21690945170472e-05
-2.13029784478018e-05
-8.24074193587408e-06
-2.4755050063845e-05
-2.00014690171551e-05
-3.47296492661874e-05
-2.25363754129972e-05
-1.94042889038679e-05
-1.72981099742886e-05
-3.84562496498038e-05
-3.66093689595987e-05
-2.69141450381486e-05
-1.25743305167266e-05
5.25536958197002e-06
-2.25937629538725e-05
-3.87541478438879e-06
-2.51278721792745e-05
-3.27318622625567e-05
-1.15178554873025e-05
-8.28339510726433e-06
-1.74466920788822e-05
-3.85064414742018e-05
-1.28047699531485e-05
-2.70815966703495e-05
-5.01365445959336e-05
-1.53059454007492e-05
-3.32338965631815e-05
-1.18295539558938e-05
-2.94144435765059e-05
-1.23123137804725e-05
6.14661285801194e-06
-2.94352383481239e-05
-3.85422801603345e-05
-3.17042435397801e-05
-1.75179444283085e-05
-3.06277731257967e-05
-1.70452665673514e-05
-1.2608350095733e-05
-1.48162101687717e-05
-4.64202869618346e-05
-2.72346844330038e-05
-1.82932320958892e-05
-4.1872588182955e-05
-4.18479608679185e-05
-1.65657618078374e-05
-3.53099656006019e-05
-3.08541211646347e-05
-3.00133837353248e-05
-3.78840941908956e-05
-2.26176500541168e-05
-9.04234502714469e-06
-2.43222235085591e-05
-2.3667670070107e-05
-2.00608890119489e-05
-2.08113266932624e-05
-3.99269720050289e-05
-3.52020106532042e-06
-2.55754478918637e-05
-2.8417045628548e-05
-2.02384466904992e-05
-3.75459199001924e-05
-5.06706641206729e-05
-2.84263314952122e-05
-3.70570122318746e-05
-3.16780123993473e-05
-2.84584303376722e-05
-2.32795878080963e-05
-2.85574688208214e-05
-3.07696189889395e-05
-3.60650722463057e-05
-9.88823153214639e-06
1.55720158834629e-06
-2.62125182556406e-05
-2.68171005259299e-05
-2.0497582001188e-05
-1.1025477462646e-05
-3.58438880049295e-05
-2.51842459327202e-05
1.65052668958229e-06
-2.71993828877847e-05
-1.07173521091641e-05
-2.37101312105253e-05
-1.91401721351827e-05
-8.50964947096957e-06
-3.09379254437844e-05
-6.54807867373278e-06
-1.54551369033187e-05
-1.63247708354879e-05
8.7119966925423e-07
-3.85126211650517e-05
-1.30744290581601e-05
-3.10231359634453e-05
-7.389051747776e-06
-3.21371934219971e-05
-1.80958640846794e-05
-1.5338721192732e-05
-3.55599933939472e-05
-3.17706702483173e-05
-1.65748398016882e-06
-2.35049861491949e-05
-1.70101809117212e-05
-2.1807030573878e-05
-4.14212648186055e-05
-1.52284981484348e-05
4.85585385280478e-07
-2.23819339254989e-05
-1.14214770247031e-05
-1.99760380623663e-05
-1.11998770803523e-05
-5.58321357619273e-05
-3.45398379907113e-05
-3.65898703692309e-05
-5.22435837485587e-06
-2.16685188138641e-05
-2.87809119610683e-05
-9.87700902903668e-06
-2.72010017450877e-05
-2.30990547359581e-05
-2.54160362743402e-05
-2.27946657071307e-05
-3.62270941530122e-05
-1.02419170115438e-05
-2.0171826196651e-05
-2.71836499228593e-05
-6.85089396157682e-06
-2.21747178893376e-05
-1.12166762022677e-05
-2.5747420815337e-05
-1.82399947617925e-05
-3.13566515441166e-05
-2.74595209564371e-05
-2.65656164600322e-05
-2.94216866437177e-05
-1.58916761260292e-05
-2.59719806232395e-05
-2.34378175258922e-05
-2.96889963274237e-05
-2.86704477912875e-05
-3.24288992203936e-05
-2.82691540957012e-05
-3.22250392988383e-05
-1.34044688597894e-05
-1.07128825568231e-05
-4.06761082741693e-05
-3.05332157146173e-05
-1.53516231312471e-05
-2.42054863044504e-05
-3.6718327596569e-05
-2.54770379765055e-05
-1.33024875735374e-05
-1.49109593074561e-05
-1.41567152560478e-05
8.91434900049921e-09
-8.20504121498099e-06
-1.32677076470553e-05
-2.97816534259801e-05
-1.0668529059191e-05
-3.99489224582204e-05
-1.42605598609946e-05
-6.34931789566849e-06
