# Supplementary material for: Research on computational propagation and identification of mine microseismic signals based on deep learning
Source: PLoS One. 2025 Oct 22;20(10):e0334641. doi: 10.1371/journal.pone.0334641 (PMC12543183; doi:10.1371/journal.pone.0334641)
Supplement: S2 Data — (ZIP) [file pone.0334641.s002.zip › 000100500002035.xlsx_0.txt_24.txt.txt]

-3.19268284803672e-05
-2.0030767106379e-05
-1.44799218444128e-05
-1.10318836418309e-05
-2.68646854102621e-05
-1.28501140710569e-05
-1.05481525563031e-05
-2.47083656814236e-05
-1.16953966495057e-05
-9.38783969187915e-06
-3.2979761215054e-05
-1.06896819995597e-05
-2.08614776139712e-05
-1.07411277310405e-05
-1.28824079755175e-05
-1.3883572246773e-05
-4.43546026836117e-06
-3.0698867675695e-05
-5.59591895269818e-05
-2.95238985267665e-05
-2.46940296080842e-05
-1.45500143237676e-05
-2.22063137733755e-05
-1.61492632563761e-05
-2.39986993368718e-05
-5.41459030630501e-06
-1.3085262526678e-05
-1.13696053755339e-05
-2.96920007974524e-05
-1.70477889713632e-05
-4.21231341921945e-05
-1.50837680341916e-05
-2.78696373102747e-05
-3.17630434231917e-05
-3.02043861810546e-05
-1.36607039953572e-06
-4.44980814197736e-06
5.46065104925545e-07
-2.25713661109815e-05
-2.48330128925646e-05
-2.02282854979449e-05
-1.4275316692758e-05
-2.72031382901208e-05
-1.09493509071117e-05
-1.15526630135685e-05
-1.22314866608542e-05
-3.85382802813957e-05
-1.33230763349365e-05
-1.89622363729725e-05
-2.25451894290419e-05
-8.82675625882618e-06
-2.33106387112227e-05
-2.7685274506368e-05
-6.69440145262153e-06
-1.69594611051429e-05
3.1154135546917e-06
-2.65243745464727e-05
-6.42920640747709e-06
-3.1087477924925e-07
-2.44328880591847e-05
-1.1969798292229e-06
-1.65926648083636e-05
-2.63698613922861e-05
-1.56301754651728e-05
-1.60708112658679e-05
-2.21273511742334e-05
-2.91245685719779e-05
-1.37698236229194e-05
-2.00441653208197e-05
-2.92283195081267e-05
-9.06746729466103e-06
-1.63479257048525e-05
-2.84792122626237e-05
-1.77270488638215e-05
-1.50686220948809e-05
-3.31993689207667e-05
-7.26735343822097e-06
-4.30665813722743e-05
-7.40046289735258e-06
-2.03438806755194e-05
-1.86439503874327e-05
-1.56150887377896e-05
-2.54622190176421e-05
-3.43256640208696e-05
-3.62681391845585e-05
-2.82562317566878e-05
-3.55123263209799e-05
-1.9042257778366e-05
-1.83953219004565e-05
-3.56711684093968e-05
-2.1138596587634e-05
-4.22681766082826e-05
-2.60315360433689e-05
-2.97273550997047e-05
-1.31796151865911e-05
9.57898541536048e-06
-1.44506715255897e-05
-3.90102981429141e-05
-2.49935126926251e-05
-1.74713967154192e-05
-3.5491937925909e-05
-1.17038366075321e-05
-2.9391443394405e-05
-1.64495661784201e-05
-2.14464114315238e-05
-4.23891174833875e-05
-2.56870255159243e-05
-1.34506895529947e-05
-2.77104987132487e-05
-1.18910997289821e-05
-3.1220867009018e-05
-8.11721146429632e-06
-2.95463984127673e-05
-1.3817192977207e-05
-2.39032085153228e-05
-1.3150710186704e-05
-2.09079952199039e-05
-2.22642249492256e-05
-2.6469362744429e-05
-2.72952303087418e-05
-1.73307894810467e-05
-3.19840040802866e-05
-2.08053384148818e-05
-6.54327079080044e-06
-5.47958898493474e-06
-9.90102531209977e-06
-1.0400549598733e-06
-2.5966263485779e-05
-3.52407263763202e-06
1.31390890797326e-05
5.62212673133692e-06
-1.2751725108855e-05
-1.76759439825756e-05
-1.26310932662842e-05
-4.53486088488651e-05
-1.96808479106174e-05
-3.53920040329123e-05
-1.60484600674971e-05
1.73722672654901e-05
3.28531218188375e-06
-4.43764724682238e-05
-9.16331362362798e-06
-1.92388991883645e-05
-3.17120725953805e-05
-2.67077502306821e-05
3.01379731959296e-06
-3.28012637749391e-05
-2.06252706901149e-05
-2.95792446426926e-05
-3.02936841122539e-05
-2.69754000105066e-06
-4.67975236567691e-06
-1.04990943423857e-05
-1.43577540596557e-05
-2.34955910417836e-05
-2.87282440410439e-05
-1.32660047178384e-05
-2.79753796750263e-05
-1.86149299615914e-05
-2.10661239944087e-05
-1.29995200010124e-05
-2.28287723837211e-05
-1.9155792474205e-05
-1.33237127602697e-05
-1.07619930048903e-05
-3.38000531034462e-05
-2.99693728885365e-05
-2.72424294927695e-05
-1.83670671522384e-05
-4.05771876991861e-05
-3.57040525520235e-05
-2.8255541903461e-05
-2.37327913998536e-06
-3.53455056917865e-05
-2.66020281881456e-05
-1.12421052563978e-05
-2.342889736192e-05
-1.41875680458342e-05
-2.694618114334e-05
-2.44018183914763e-05
3.44369949421922e-06
-1.87200891155216e-05
-2.67804782460102e-05
-1.59586179382793e-05
-3.20135729050086e-05
-1.90066652395578e-05
-9.57327697652172e-06
-2.91212480112079e-05
-3.9403165335892e-05
-5.02606609070317e-06
-2.35043910364897e-05
-3.55217618696731e-05
-1.6715965148971e-05
-3.27484716254305e-06
-2.20315280617084e-05
-1.50713217989408e-05
-1.37623267695317e-05
-2.6697596246505e-05
-8.95884729534313e-06
-2.74346438442035e-05
-1.34935880107112e-05
-3.41649685173576e-06
-7.89433307724251e-06
-1.63966835769704e-05
-9.21192767042254e-06
-4.45013748324878e-06
-2.47749664898178e-05
-3.24834429127982e-05
-2.87037038873689e-05
-2.46067039582125e-06
-2.38470816265171e-05
-2.84610080390603e-05
-2.45847136680144e-05
-1.73134037910883e-05
-1.31648374490901e-05
-3.96388872260392e-05
-2.92528777923889e-05
-2.01117869883218e-05
-1.51165335288497e-05
-1.46307228323922e-05
-1.01213373186056e-05
-2.4954805923891e-05
-1.11038763570068e-05
-2.82405187703351e-05
-1.98540107919915e-05
-1.83789024722253e-05
-1.01457337909199e-05
-4.25758556091318e-06
-2.94541615330781e-05
-2.28132563391806e-05
-3.63948234200699e-05
-2.0713731381856e-05
-2.78080360540583e-05
-2.00334524019775e-05
-3.47124339755741e-05
-2.57060629245756e-05
-1.22006207836285e-05
-2.24668941478025e-05
1.18403136044559e-05
-2.35684022978599e-05
-2.65981021690273e-05
-2.08951566731138e-05
-2.61493854015406e-06
-2.9242087208232e-05
-3.31801813430094e-06
-1.65528705692918e-05
-2.34145084823571e-05
-4.51235727747148e-06
-1.48342390004229e-05
-1.63282008330197e-05
-3.18113393790161e-05
-2.89435934739598e-05
-3.00743121688781e-05
-3.51462873510169e-05
-4.56957561886414e-05
-1.83924420112782e-05
-1.23729062884453e-05
-2.31161885289441e-05
-4.67226346502926e-05
-1.98136536682741e-05
-3.61918241356847e-05
2.00556847346849e-05
-3.08058692999233e-05
-3.11074562593605e-05
-7.83126451261293e-06
-2.49444508491733e-05
-2.35643729512887e-05
-2.89783143821091e-05
-8.94550962920511e-06
-1.06585965984039e-05
-2.40347687696495e-05
-2.77485363780887e-05
-5.73058403919051e-06
-1.57014347342427e-05
-1.07446154084406e-05
-1.21568829457461e-05
-1.95206620400934e-05
-1.51195388918005e-06
-2.21671755853732e-05
-2.6177864147423e-06
-4.35318748269795e-05
-3.37519916469724e-05
-1.44048354298927e-05
-1.82105930893886e-05
-1.55757313325461e-05
-1.73270275342085e-05
-5.67274391502378e-05
-1.18183616839588e-05
-2.82960573627653e-05
-8.71188968598955e-06
-3.02210181026749e-05
-2.4138591487916e-05
-2.5155834761988e-05
-2.80289182792196e-05
-2.76827474783198e-05
-5.88264306062226e-05
-1.25978990338314e-05
-9.45535163971527e-06
-1.50175445592385e-05
-7.26240074991902e-06
-1.55570470700531e-05
-3.0521115940598e-06
-4.41614614706911e-05
-1.42913419348264e-05
-1.98114518516879e-05
-2.43260301596628e-05
-6.44004970933596e-06
-1.45197672715662e-05
-3.500982506663e-05
-1.67073734641789e-05
-4.83951929462717e-06
-6.61538016210881e-06
-7.741973821651e-06
-9.90139167092929e-06
-1.93252720318361e-05
-3.5421086329371e-05
-2.43010644546169e-05
-1.28056195779278e-05
-9.09814592184025e-06
-2.88252439268207e-05
-2.50087230542148e-05
-4.59447610938773e-05
-3.5600460182498e-05
-1.40180680555929e-05
-2.67892283782234e-05
-2.62382946216923e-05
-8.17389635415617e-06
-3.27706092718627e-05
-4.790780970987e-05
-2.60810209175521e-05
-3.09410570625486e-05
-2.33509557063667e-05
-5.41127885663603e-05
-2.43958732880905e-05
-1.66893084514904e-05
-3.18062237915224e-05
-3.6628194461069e-06
-1.62603957339754e-05
-3.40928779606064e-05
-1.85461088662523e-05
-1.53748083547863e-05
-3.19676884932174e-05
-3.72350739658701e-05
-4.48860708524548e-05
-1.55326543873685e-05
-2.58409813324974e-05
-1.87579255423752e-05
-1.71348353620173e-05
-2.75522412553789e-06
-1.29752500336195e-05
-4.18693935013703e-06
-3.69268606391477e-05
4.71776598932736e-06
-4.2419763142419e-06
-2.26402454167368e-05
-2.51134636717376e-05
-3.39248060406241e-05
-1.93795181435147e-05
9.83729171767248e-06
-5.10937646192224e-06
-6.21454512152803e-06
-1.47260522633475e-05
2.18102362009843e-06
-1.66403494490023e-05
-1.57267427726898e-05
-3.09522683662492e-05
-2.33461434642028e-05
-3.30426292807212e-05
-1.30205846036425e-05
-2.90782702463099e-05
-2.2710785307061e-05
-2.23296381060467e-05
-2.1340580600757e-05
1.88917661415775e-06
-1.21668112244316e-05
-3.40113966707654e-05
-1.26244789882627e-05
-5.1766828070986e-05
-6.99402324192986e-06
-1.54292578955962e-05
-1.98995955936739e-05
-1.72972936219909e-05
-9.2537525072149e-06
-1.62031597315777e-05
-7.34121495006017e-06
-1.9425523233471e-05
-2.65953124493068e-05
-1.12441177939584e-05
-3.03650023544033e-05
-1.54586306016268e-05
-2.20730422424518e-05
-8.17133373946165e-07
9.57841830041943e-06
-2.58595699656392e-05
-2.67154406582239e-05
-2.61093076697563e-05
-2.28879014355397e-05
-1.08014621252404e-05
-5.77643332584438e-06
-3.81540216896018e-05
5.87210816332898e-06
4.82708974476614e-06
-2.23792157300671e-05
-1.19421946339825e-05
-3.30584443488643e-05
4.65092385665644e-06
-3.030107514148e-05
-1.90225644269786e-05
-1.11228929286504e-05
-2.75989583343517e-05
-8.43750736859962e-06
-3.48501235035234e-05
-1.29606989976396e-05
-2.44206590000672e-05
-2.45404333343671e-05
-1.72786662970808e-05
-3.58581819019479e-05
-2.47159963916756e-05
-2.71312631126339e-05
-3.24892175739078e-06
-1.22052485258992e-05
-1.64896701469172e-05
-3.19341149325646e-05
-1.79363761047061e-05
-4.62539001011887e-07
-2.72591863550125e-05
-3.84568100374752e-05
-2.53684804536611e-05
-3.54859061379887e-05
-4.14919705914578e-05
-3.63503031441266e-05
-1.59217080577149e-05
-2.0181093658025e-05
-2.52601280851841e-05
-3.57076403888886e-05
-1.87935980556694e-05
-2.37086264528438e-05
-2.55815380396641e-05
-3.77550054402581e-06
-2.64159068536219e-07
-1.08134738344607e-05
-1.94849387574214e-05
-1.53393637059674e-05
-2.17863496213736e-05
-3.63723779958669e-05
-7.82709925280658e-06
-1.99389211998575e-05
-3.38396590157067e-05
-2.84849322343447e-05
-8.6360486509034e-06
-1.97709521501667e-05
-1.06097294912983e-05
-2.83470480223318e-05
-1.92483014551455e-05
-7.50303890486466e-06
-3.51140335144861e-05
4.34447658747138e-06
7.53813864195799e-06
-3.96378394889811e-06
-2.27686829367085e-05
-2.59088336814857e-05
-8.40244317110512e-06
-6.89058263786171e-06
-3.40861256057932e-05
-2.14875131242009e-05
-1.81192811490008e-05
5.70271251205851e-06
-9.40662578830226e-06
-3.16954536730446e-05
-2.68010433932698e-05
-4.48832738514918e-05
-3.25517941060314e-05
-1.89637585909472e-05
-2.39192649959241e-05
-6.37681436263347e-06
4.33581523422154e-06
-1.79898836642313e-05
-1.30800935258832e-05
-2.1646582877817e-05
-1.94766541760082e-05
-8.05001532472346e-06
-5.11022140077771e-05
-3.02506888679904e-05
-2.20150988823719e-05
-4.06654973309457e-05
-2.49680738664973e-05
-2.53337947378625e-05
-4.07425857704369e-05
-2.37258724288493e-05
-7.23970984047106e-06
-9.62648728893533e-06
-3.0189683936324e-05
-4.16874804797284e-05
-2.1574486036372e-05
-3.95913170840645e-05
-2.39126549956167e-05
-1.45092678018384e-05
-2.10972942980737e-05
-3.74467788018926e-05
-3.73598970344394e-05
-3.00444320744722e-05
-1.16712773725914e-05
-3.82429923417873e-05
-1.61837702213511e-05
-3.0304599626709e-05
-2.54551734051497e-05
-2.55668118096091e-05
-1.53423448715899e-05
-2.2437632508545e-05
-2.38575926573729e-05
-3.06904333250178e-05
-9.64420978474301e-06
-2.76525201155941e-05
-1.81955954151088e-05
-3.69470171587422e-05
-4.47842753979758e-06
-1.55377096884023e-05
-4.00480580255575e-05
-1.68328930061661e-05
-2.93836166287561e-05
-4.22649017984954e-06
-2.75163542660835e-05
-3.92522965728034e-06
-1.77897240193953e-05
-2.16500581882878e-05
-1.83233917521593e-05
-1.20520685890804e-05
-3.6601958330663e-05
-1.18200584157557e-05
-3.83555586203689e-05
-4.16347810686991e-05
-4.73029927991277e-06
-1.85914401766046e-05
-2.24597992911473e-05
-1.53880539706249e-05
-3.59879420142183e-05
-1.17766197965576e-05
-4.42171211967287e-05
-2.77228216220375e-05
-2.04537280549281e-05
-5.27901895038803e-06
-1.73990991851659e-05
-4.04637774772899e-05
-4.20590716314425e-05
-1.82269706199697e-05
-9.9451172659966e-07
-2.25208417965537e-05
1.38549916453081e-05
-1.73632693825905e-05
-2.13467218881899e-05
-3.89043249432055e-06
-2.59757503877231e-05
-3.01323587565993e-06
-1.07699614620355e-05
-1.74169247761866e-05
-2.61408897930146e-05
-2.29466592864542e-05
-1.54644916959379e-05
-2.07314440030064e-05
-1.50146191543998e-05
-1.77791361518185e-05
-3.67619732289244e-05
-3.68303027161125e-05
-3.42224363690547e-05
-5.28545816037019e-05
-8.43402085723452e-06
-2.59063772770103e-05
-1.4700292558219e-05
-2.55967083589691e-05
-1.15257463435069e-05
-3.29036789652322e-05
-2.96839426213259e-05
-1.75594892829118e-05
-3.11878366291091e-05
-2.97984294180847e-05
-1.20355369570994e-05
-2.56151143200388e-05
-2.58017567178112e-05
-2.43159426116968e-05
-1.61101449210722e-05
-4.63965692095463e-05
-3.35422866940442e-05
-1.49279752659413e-05
-3.14778036595432e-05
6.28393792671524e-07
-2.78205080439865e-05
-2.29814206380193e-05
-2.82620785098944e-06
-4.04981431065159e-05
-2.23074198398413e-05
-2.89393583152454e-05
-6.93840713895306e-06
-2.78565401008706e-05
-5.93475687789493e-05
-3.95641357744515e-05
-2.48736719761108e-05
-2.88090621373784e-05
-1.11848409382822e-05
-3.26159858071565e-05
7.53079550090497e-06
-2.4037621752064e-05
-2.2559826045377e-05
-4.41412826355792e-05
-2.31714547622647e-05
-2.34841991932524e-05
-4.12752745498758e-05
-3.61889262978575e-05
-2.16916804051445e-05
-3.05755473281692e-05
-2.11662687254134e-05
-3.332448729395e-05
-2.80469563659991e-05
-1.08132427655479e-05
-1.94365089008181e-05
-1.29500841431513e-05
-1.68107580457396e-05
-6.05791989208601e-06
-3.19376160195769e-06
-1.2959399183964e-05
-2.68521650650906e-05
-2.13878934376212e-05
9.38071506965398e-07
-1.59473933086528e-05
-2.30045170289525e-05
-2.42514077867964e-05
-8.34869462218145e-06
-2.57030905348506e-05
-1.05576294089936e-05
-6.65151636745855e-06
-2.86489149672602e-05
-2.51548023058146e-05
-1.79606369572642e-05
-2.68992278225618e-05
-1.51398143534984e-05
-1.27429276179693e-05
-1.03870459645534e-05
-4.27106593458428e-05
-3.64339873390991e-05
-3.22917842366905e-05
-3.65654167803253e-05
-3.13316836304002e-05
-2.87903763962882e-05
1.82983004826546e-06
-3.12437190413463e-05
-1.6119940120005e-05
-1.47711210411955e-05
-2.21036174566514e-05
8.76226563306761e-06
-1.28918456943832e-05
-2.35485589634609e-05
-2.8154244916322e-05
-3.66138345503172e-05
-1.67937090808365e-05
-2.2061563264735e-05
-2.50643431296564e-05
-4.88180065327344e-05
-1.76512316743943e-06
-2.80476191423623e-05
-2.18446711068706e-05
-1.66671885579283e-05
-2.29102905787331e-05
-1.71044698888095e-05
-2.21684455478586e-05
-3.77302654750401e-05
-1.54395033031777e-05
-3.9715657658384e-05
-8.18215466467803e-06
-2.57863907723311e-05
-2.78023619411201e-05
-1.87010580339012e-05
-6.4648609976562e-06
-2.40592233081484e-05
-5.37025838485378e-06
-1.1918879136472e-06
-4.34970911632509e-05
-8.46107428738663e-08
-4.22684215410653e-06
-1.85156194042487e-05
-1.18009076670254e-05
-1.31913522346838e-05
-2.35388777652252e-05
-3.11804578933912e-05
-3.76762988971803e-05
-6.76313084016137e-06
-2.19290739421121e-05
-3.15541641360601e-05
-3.14153209965063e-05
-2.93298574468227e-05
-3.46009214443842e-05
-1.52036743049437e-05
-1.2693929867091e-05
-5.69840091818825e-05
-3.67335208456056e-05
-1.45622659556464e-05
-4.48659185282262e-05
-3.08517430086746e-05
-6.75601749676457e-06
-1.16239883759146e-05
-4.56719579773598e-06
-2.46161006993304e-05
-2.29907264983225e-05
-4.76686519021499e-05
-1.16901842019418e-05
-2.87696954241478e-05
-1.88738422434556e-05
-1.23917395908158e-05
-2.20207506809085e-05
-9.4493979611133e-06
-1.14458469418338e-05
-2.4580215971019e-05
-2.30495980095558e-05
-1.29719979883767e-05
-2.97863197671674e-05
-1.86685122892235e-05
-2.16650787289752e-05
-8.97140793771605e-07
1.11652097104186e-05
-2.16698346260538e-05
-3.45973913250632e-05
-2.93429622376125e-05
-1.57054932103671e-05
-1.09941968646919e-05
-1.40163699952576e-05
-3.76145788540681e-05
-1.63042800050307e-05
-1.37131420525879e-05
-2.83245023469295e-05
-3.39462854727147e-05
-5.91976974098254e-06
3.46093704810896e-06
-7.19210415212876e-06
-2.61433749204871e-05
-1.10358309747795e-05
-1.29902949967732e-05
-2.46467079687806e-05
-1.88395606194474e-05
-8.3939039780288e-06
-1.65488833468411e-05
-2.27489659812738e-05
-4.03557485476624e-06
-3.19255041444279e-05
-1.22123928711711e-05
-3.05403253727141e-05
-1.17738908181377e-05
-2.40555228788845e-05
-2.96636344664302e-05
-3.87637168629461e-05
-2.93388515320474e-05
-3.15179766993278e-05
-3.8245660644931e-05
-1.79736849959707e-05
-3.95043407551994e-05
-2.79108788699311e-05
-3.81412392697242e-05
-3.02301997234657e-05
-7.127824219761e-06
-1.55494451159037e-05
-2.1177376930242e-05
-3.59452846292095e-05
-3.40415121573647e-05
2.72533351721848e-06
-8.41420016187911e-06
-2.49256112923794e-05
-1.10027532910264e-05
-2.08576587093633e-05
-4.64974963004905e-05
-2.53385653188169e-05
-2.55044313070554e-05
-2.12066489959721e-05
-4.0380185372142e-05
-3.50621581424379e-05
-2.08351048462107e-05
-2.22284122100388e-05
-3.67896070132825e-05
-2.89640755900076e-05
-2.2605965999867e-05
-7.55653336049645e-06
-2.02487697167543e-05
-2.28312643747272e-05
-1.04025361332414e-05
-2.73020916841433e-05
4.22005135217637e-06
-4.09239225898094e-05
-2.42270383811105e-05
-2.46648831022506e-05
-2.06759042893178e-05
-3.88654648968919e-05
2.91304544605234e-06
-3.09695344175772e-05
-2.76051054813174e-05
-1.56517825635377e-05
-1.65091461346326e-06
-1.83563686335792e-05
-3.02243054333636e-05
-8.20306380316262e-06
-2.4491677191531e-05
-8.8036359873352e-06
-8.37312113749353e-06
-3.0920483908704e-05
-2.95287179158296e-05
-4.18211487189061e-05
-2.00259595631292e-05
-3.20246408157971e-05
-1.18258254900919e-05
-1.8580546358405e-05
-5.78742263042153e-06
-3.3907535299826e-05
-1.16255600167111e-05
-2.20640196899947e-05
-2.63685640047542e-05
-2.29200090501445e-05
-3.4738384626467e-05
-1.65270751553806e-05
-3.70796312259206e-05
-5.55799473328214e-08
-3.3853787051678e-05
-4.24382380670164e-05
-4.08803555639753e-06
-5.12687413363926e-05
-3.54570410791141e-05
-1.9234696111265e-05
-2.97862347699492e-05
-1.94703937119877e-05
-3.71224518867175e-05
-2.16163564504675e-05
-2.11467068800115e-05
-3.00539729533632e-05
-2.78695417341383e-05
-1.23649648825937e-05
-2.9458112092621e-05
-2.60796974020994e-05
-4.83669327506549e-06
-1.3846445257514e-05
-2.3610364224015e-05
-4.04104277406888e-05
-3.49616488601028e-05
-4.84024614970084e-05
-2.79711684697601e-05
-2.76941146405476e-05
-2.09692032290674e-05
-6.69184741992312e-06
-1.61958239109625e-05
-2.45864484532762e-05
-3.0951329188839e-05
-3.23262248639514e-05
-2.90015536293586e-05
-2.23491654788761e-05
-2.97819484190258e-05
-3.68400970753886e-05
-3.19880695154862e-05
-2.82196266097167e-05
-1.05719145260416e-05
-1.61085010277052e-05
-4.16820480098164e-06
-2.57412775738827e-05
-3.52969212423033e-06
-1.99933924376963e-05
-2.47319897219779e-05
-1.05003929650558e-05
-4.82597193475858e-05
-2.03708899132155e-05
-2.22185374513535e-05
-9.54749329809588e-06
-3.32754908370156e-05
-1.74731524034029e-05
-2.71422686669986e-05
1.3563242488763e-06
-2.20662002552829e-05
-2.8650863662448e-05
-2.90222253333713e-05
-1.33997453876357e-05
-2.20249024306564e-05
-3.00432535394391e-05
6.83028399958606e-06
-2.25825278485066e-05
-4.38165141732356e-06
-3.64418442802653e-05
-1.79068734105904e-05
2.84989514015135e-07
-7.8525911422148e-06
-2.32132239777304e-05
-2.32942515690776e-05
-3.45228572749114e-05
4.86352818028279e-06
-1.05806527777757e-05
-2.10078065152152e-05
-8.94727410041669e-06
-4.07854934766494e-05
1.19202015824588e-05
-1.12028527793131e-05
-2.71344041215893e-05
-4.62747658886605e-05
-2.60642762585794e-05
-1.57571969542927e-05
-2.45475574192423e-05
-9.20005911093616e-06
-1.01981049167013e-05
-1.5555490117154e-05
-3.98607788952883e-05
-7.56677115183346e-06
-1.70302769366624e-05
-3.93704930423482e-05
-1.81658136184107e-05
-3.04536005417396e-05
-2.98669851413361e-05
-2.23980081331513e-05
-3.34962607560349e-05
-3.80132806988719e-05
-2.31959956771735e-05
-2.0086159614973e-05
-2.04217531615477e-05
-1.26794971699637e-05
-3.21938007533926e-05
-2.7854493903055e-05
-3.11829641219622e-05
-2.07458538670536e-05
-2.41265125052144e-05
-2.29513306477875e-05
-2.91593546046493e-05
-1.32962135035007e-05
-1.32458145394779e-05
-2.19431195596487e-05
-1.72689173190274e-05
-2.23909984213546e-05
-1.77084099447393e-05
-3.16133894116699e-05
-7.26843861523667e-06
-3.85728434346219e-05
-9.57484895357879e-06
-2.04362010642229e-05
-6.74628168527963e-06
-7.16386747258256e-06
-1.74285542397674e-05
-2.54834566483993e-05
-1.23617287491869e-05
-1.79640769832906e-05
-3.59151904202161e-05
-2.68594816164795e-05
-7.03602753964744e-06
-4.44983093207844e-06
-6.01092344246599e-08
-9.48982091581567e-06
-1.459120286299e-05
-2.83308056004835e-05
-3.54848417180559e-05
-1.80531320376003e-05
-2.16921776916101e-05
-1.88852683503159e-05
-1.14953240154849e-05
-3.24691037665108e-05
-7.40878571494002e-06
-3.49044142715275e-05
-9.90352599757358e-06
-2.83735678477698e-05
-2.83758171743097e-05
-2.77889481105212e-05
-2.97847504116563e-05
-1.99946071480955e-05
-2.15536173011445e-05
-3.08546680792102e-05
-3.35444279601907e-05
-2.07418207251871e-05
-3.2089671438643e-05
-2.82628455577065e-05
-3.20179635126841e-05
-1.6735319104231e-05
-2.37596823258841e-05
-4.10316794107652e-05
-2.10879090097492e-06
-7.77102468866756e-06
5.06124791488566e-07
-1.25485786916897e-05
-3.82092223584007e-05
-2.15159435680938e-05
-4.91892604238404e-05
-4.02264681444237e-05
-1.52746599165625e-05
-1.2393810829963e-05
-1.12283613252916e-05
-1.28564810687799e-05
-1.5423102282743e-05
-1.69398560313375e-05
-3.71507961084272e-05
-2.45084977528681e-05
-1.68074169938338e-05
-4.20776135524671e-05
-3.88666149053431e-05
-3.53044547481843e-05
-6.45484061190266e-06
-2.50564024014692e-05
-1.73647166183067e-05
-5.68300528698876e-06
-3.52539547524742e-05
-2.81038571966079e-05
-1.2547033292503e-05
-9.32632975879753e-06
-3.917496352337e-05
-1.84253172044421e-06
-2.24105689888971e-05
-3.93754004118496e-05
-2.1681131023347e-05
-4.3392812592573e-05
-2.56481239324525e-05
-6.1565271923127e-06
-2.76171366020474e-05
-3.64752372700765e-05
-1.15503740093129e-05
-2.23100412211852e-05
-1.85673216112711e-07
-1.36655007244551e-05
-1.36348905778896e-05
-3.52838612348154e-06
-2.24278078399885e-05
-2.83454421628941e-06
-1.13011941149383e-05
-2.70303654352719e-05
-1.10110127880135e-05
-1.80028655030448e-05
-1.80200738226694e-05
-2.98207324471665e-05
-1.48531484715649e-05
-9.55836444838094e-06
-4.06397985439228e-05
-1.20584323339796e-05
-1.52064234159896e-05
-2.78221796246252e-05
-8.31891895682834e-06
-3.56854417675608e-05
-2.23525783890083e-06
-1.28480542181495e-05
-6.11917556924694e-06
3.89413431766119e-07
-2.28531746365377e-05
-1.40347148043257e-05
-1.21288116560301e-05
-2.36110080959979e-05
-1.53897644125338e-05
-1.80952551913198e-05
-6.29159067995179e-06
-7.97470242206419e-06
1.25942063776212e-06
-3.47535679020701e-05
-1.76098012443393e-05
-1.33033283231666e-05
-2.77719901384821e-05
-2.76599874146955e-05
-4.19460639754114e-06
-2.64644060932529e-05
1.85133662905283e-06
-2.2739565509697e-05
-1.73393456554474e-05
-3.99426280034011e-05
-7.9879586970467e-06
-9.95404631393173e-06
-2.12741058601588e-05
-2.63950960254771e-05
-1.51603939198202e-05
-2.87951099589301e-05
-3.11948548365322e-05
-3.07970678899315e-05
-2.50981248431794e-05
-2.55431012603348e-05
-1.64465929054945e-05
-1.46468820183423e-05
-2.58698725919684e-05
-2.98592163809378e-05
4.69326327577163e-06
-2.38435199666059e-05
-3.04895166651778e-05
-3.57314481633168e-05
-1.76053969930909e-05
-2.18446956201061e-05
-1.90022116436333e-05
-2.2965364161101e-05
-2.97784983267698e-05
-1.96837234018888e-05
-1.11212778734772e-05
-3.74417460167315e-05
-3.65718451031663e-05
-3.51656165530693e-05
-1.94102658682896e-05
-1.2315558733087e-05
-3.17476176998783e-05
-4.3665619997387e-05
-2.5465049648812e-05
-2.69786602585472e-05
-4.00197412859986e-05
-2.52969174042428e-05
1.46794573494542e-06
-2.90179120124538e-05
-5.3967057560868e-06
-3.15580090560399e-05
-2.78193646725173e-05
-2.58635883396053e-05
-1.69722655580098e-05
-1.50047668261565e-05
-2.18391107115565e-05
4.59440627052984e-06
-2.34189101835314e-06
-2.45689743275586e-05
-3.37767031180359e-05
-5.07688267075125e-06
-4.88666133033168e-05
-5.06778198020943e-06
-6.00037893054781e-06
-3.23228381156116e-05
-3.57048062015283e-05
-2.24407288914562e-05
-2.50907617742701e-05
-3.26366739652457e-05
-2.38123351407166e-05
-1.7542828799958e-05
-1.73338480736359e-05
-4.63640773043171e-05
1.62057642475177e-06
-1.55795346310876e-05
-1.673931383862e-05
-1.0548297523083e-05
-3.31162405741256e-05
2.40578811036029e-06
-1.82239235604101e-05
-8.96775380313258e-06
-2.37030271906082e-05
-1.76533140470126e-06
-3.72699408857917e-05
-2.92256755379566e-05
-1.73594890786669e-05
-1.85497036216394e-05
-2.26613480639067e-05
-1.94313213914471e-05
-2.6156460274679e-05
-3.61667968894686e-05
-2.31848055518849e-05
-3.24539500188821e-05
-2.13049269297508e-05
-1.38321640413651e-05
-3.60746008103013e-05
-1.23519974045494e-05
-3.51684846880099e-05
-3.84949667034732e-05
-8.60590428863723e-06
-7.67506356505609e-06
-4.16425388285521e-05
-5.0787753217881e-05
-2.77119515329371e-05
-5.93399262652212e-07
-3.65662006001382e-05
-3.79816628179448e-05
-1.51588144236863e-05
-3.75698369787841e-05
-1.93224937148747e-05
-6.52974458536409e-06
-1.78378132564338e-05
-3.2518180262593e-05
-1.88613041390043e-05
-3.18968880505707e-05
-6.46979148192076e-06
-6.73920350338909e-06
-2.553096792921e-05
-2.33660352142127e-05
-2.84506350949211e-05
1.13917002367757e-06
1.96739201877561e-06
7.4518911202785e-06
-7.10605181464559e-06
1.18577653792191e-05
-8.08009551668616e-06
-1.12469850690352e-05
-3.50619982606051e-05
-3.09987763226083e-05
-1.75970249782232e-05
-1.50784049886842e-05
-9.00849950686531e-06
-5.14777072727896e-07
-1.83793006863845e-06
3.26631375783589e-06
-2.35394397302275e-05
-1.70650775243043e-05
1.43506188869391e-06
-4.37121410725489e-06
-1.93932376334843e-05
-1.09482855843887e-05
-1.78333884708619e-05
-2.0009328070529e-05
-5.24415131317213e-06
-3.08564316853556e-05
-1.48756005129396e-05
-2.52414116784737e-05
-2.4394685733997e-05
4.62053845458957e-06
-2.44682444369249e-05
2.87866874571805e-06
-7.68806432800618e-06
-2.84089682557368e-05
-1.32995784027748e-05
-2.66235064719656e-05
-2.31439243966541e-05
-2.68315868546648e-05
-2.26985099781926e-05
-1.29797860285792e-05
-4.65879451934282e-05
-2.31986116275316e-05
-1.32336189916893e-05
-2.08814876612784e-05
-4.11927782282481e-05
-3.49922139358181e-05
-1.42775088586714e-05
-1.43847746671408e-05
-2.39450787903927e-05
-3.6956387076894e-05
-1.42757318415229e-05
-8.88302126479637e-06
-2.97823919829497e-05
-3.6455359587323e-05
-2.37723330644028e-05
-2.89830222644527e-05
-1.56431161816681e-05
-2.51768490039097e-05
-2.97307578459567e-05
-2.97441914522076e-06
-3.39666650378397e-05
-2.97539243347897e-05
-2.16776206213774e-05
-3.1454322431652e-05
-1.84338800738433e-05
-3.13139277296886e-05
-3.35764475804676e-05
-1.01850319240531e-05
-2.18302844958221e-05
-3.71651193027247e-05
-3.68920428047586e-05
-2.99744441091957e-05
-2.18156384721134e-05
-1.15369334479855e-05
-3.50090528223499e-05
-2.6004215478145e-05
-2.26600441671892e-05
-1.82037511147429e-05
-8.19697761840276e-06
-7.84166044988888e-06
-3.77827929213529e-06
-2.17597856437108e-06
-1.9452646728561e-05
-3.6755275658152e-05
-3.56046265217051e-05
-3.24803494771486e-05
-2.30372681301506e-05
-2.03169416577375e-05
-1.83210632431267e-05
1.00061181564693e-06
-1.10428140014709e-05
-1.68734594961519e-05
-3.18682401720841e-05
-2.10315801723439e-05
-3.32084710045971e-05
-1.49651302407233e-05
-2.36503125117802e-05
-1.48304144834066e-05
-2.24787276130946e-05
-1.10347964247673e-05
-2.23307094525604e-05
-3.67400718227369e-05
-3.53632823476962e-05
-2.49790958504883e-06
-2.03877407457446e-05
-2.46492053871095e-05
-3.11178223400616e-05
-2.2326745727613e-05
-3.76455258643131e-05
-1.97459972591012e-05
7.90233176300765e-06
-1.44576592005704e-05
-2.77461016834124e-05
-2.73770387451445e-05
-3.64930096917536e-05
-1.16017723527884e-05
-5.05656353485048e-05
-1.50368332865753e-05
-7.91800208602634e-06
-1.9986217809498e-05
-2.12657085657712e-05
-3.64881405459748e-05
-4.26503759700838e-05
-1.66107604013627e-05
-3.95892461873728e-05
-1.49207948548053e-05
-2.91212395149789e-05
-8.50463357736385e-06
-3.40438955568246e-05
-2.51595381288309e-05
-1.61012873434196e-05
-1.71218902230166e-05
-2.3340178955122e-05
-1.66752889756141e-05
-5.24596763463547e-06
-2.74269306632765e-05
-1.05990604686416e-05
-2.41243369883964e-05
-1.79722514837841e-05
4.36105667577154e-06
-1.84197643201133e-05
-3.28786138089215e-05
-2.03704782129387e-05
-4.38272599021522e-05
-3.27211614992834e-05
-2.21554462372433e-05
-6.46051038455453e-06
-1.26001678564236e-05
-2.54575374973026e-05
-3.42151476050863e-05
-3.73925626247526e-05
-9.91538990079712e-06
-8.81859966240705e-06
-2.53369475231355e-05
-1.28295113299043e-05
-1.64747498155581e-05
-4.23113121630961e-05
-2.08454457379194e-05
-1.53177214566121e-05
-2.37753902120411e-05
-9.33175712038281e-06
-3.04333996752818e-05
-1.09942174096646e-05
-2.90071936750024e-05
-1.96959500589875e-05
-3.12866006646293e-05
-2.35611114987146e-05
-1.18270886956635e-05
-1.67279130668192e-05
-2.53156650863343e-05
-1.0805714372687e-05
1.18092539941641e-05
-2.07450505311755e-05
-2.42760870718087e-05
-1.37785844079448e-05
-2.82853827978185e-05
-2.09593618089804e-05
4.81173092909062e-06
-2.62538170168476e-05
-4.44209354213425e-05
-2.90755982693915e-05
-1.56719835709312e-05
-2.32525051599908e-05
-1.50646648852119e-05
-8.18901657241551e-06
-1.34325844533817e-05
-1.70012610398905e-05
-3.15396997764678e-05
-1.40479241483323e-05
-9.06701845554295e-06
-1.57428459685582e-05
-1.0906305893195e-05
-3.10887801991029e-05
-2.04049318817561e-05
-1.59924719058233e-05
-3.90665633586509e-05
-1.24477241885277e-05
-7.38208807593101e-06
-3.72987050597464e-06
-1.20675915178615e-05
2.81796815061214e-06
-1.84361100511609e-05
-1.60310131771719e-05
5.90378198762543e-06
-2.6882152008448e-05
-3.11380777128615e-06
-4.01594265497712e-05
-1.36765544399306e-05
-2.1437477108297e-05
-4.10733936845708e-05
-1.25491346978685e-05
-2.14849993752217e-05
-1.13647068200481e-05
-2.21502137152626e-05
-1.54117556774681e-05
-3.88059765437898e-05
-2.20550064793483e-05
-2.58154974634353e-05
-1.1925819117545e-05
-3.42047119685849e-05
-2.45529310663721e-05
-8.57698949731151e-06
-2.80508735957305e-05
-3.23036683854493e-05
-3.08294733705073e-05
-1.62297001380948e-05
-1.80448329186495e-05
-2.81759910930161e-05
-2.79050731714831e-05
-1.79346291581389e-05
-2.89127782354882e-05
-1.74829967728015e-05
-2.20633714888147e-05
-1.70156258447593e-05
-3.85358438893676e-05
-1.03757359904148e-05
-1.70365031319201e-05
-2.10879390414505e-05
-4.54092447999989e-06
-3.56626569599337e-05
-2.9889957182166e-06
-2.55296303394224e-05
-1.19526858688328e-05
3.19721304410865e-06
-1.8405377728624e-05
-3.21763481844824e-05
-3.9546450275836e-05
-3.54978544597369e-05
-2.15655823524521e-05
-2.788213187789e-05
-2.0589225568708e-05
-2.44725171750705e-05
-2.98845664035028e-05
-1.28325683460395e-05
-1.128324842649e-05
-2.44405476120226e-05
-9.92288846817848e-06
-3.38915348964538e-05
-3.60570071437546e-05
-2.92738959552101e-05
-1.60125537670598e-05
-3.56838942931545e-05
-2.00351905200607e-05
-3.09569665540735e-05
-1.40602832624363e-05
-2.57860742667092e-05
9.88886925987037e-06
-1.81494196282701e-05
-2.38489108528808e-05
3.56131832456731e-06
-3.3290210371403e-06
-2.88433179080706e-05
-1.95255857539631e-05
-1.75867763101962e-05
-1.61859699285273e-05
-1.41890795293723e-05
-2.97373182841766e-05
-2.36653865962423e-05
-1.68654599639873e-05
-2.19716419100287e-05
-2.73787452880133e-05
-1.46916379802574e-05
-2.47576199726048e-06
-1.99083486239085e-05
-4.15316454095244e-05
-4.64548050646562e-06
-7.52059011876806e-06
-3.24952693461446e-05
-1.45247100978516e-05
-2.35961717755228e-05
-2.96969312271461e-05
-4.02876534558207e-05
-3.82011202222466e-05
-2.39456002693746e-05
-2.11244202033272e-05
-2.41788250309965e-05
-3.46434246230206e-05
-2.51144743062791e-05
-1.91756236261567e-05
-2.19258065921096e-05
-2.15925204101521e-05
-3.50203016279861e-05
-1.64861627648778e-05
-3.63474268920699e-05
-1.06699996020757e-05
-6.91469239972814e-06
-2.7885171053738e-05
-2.18795557151532e-05
-2.5489221648554e-05
-2.56913640304938e-05
-2.52026682573127e-05
-1.56421987275801e-05
-3.24110954340987e-05
-2.07070829090613e-05
-1.84276201404511e-05
-3.83580741441954e-06
-9.80640380931327e-06
-1.90971553271073e-05
-2.94611325777005e-05
-4.23458665425988e-05
-3.63484119216102e-06
-3.02748840920358e-06
-2.11738104547232e-05
-1.90382532274321e-05
-1.3228832058464e-05
-1.57891917646573e-05
-1.28417458221126e-05
-3.02288103252121e-06
-5.05209180834847e-06
-3.77632952200729e-05
-1.76458891970649e-05
-1.60368777117246e-05
-3.37133402048285e-05
-3.51164843141379e-05
-3.36099110125022e-06
-9.611152819426e-06
-1.19158809973953e-05
-1.25205793084763e-05
-2.88532801119189e-05
-3.50600821874533e-05
-1.63882640017593e-05
-3.18364724897932e-06
-1.62364059254651e-05
-3.29047850053673e-05
-2.0270928826846e-05
-5.64978216119117e-07
-2.7112304366231e-05
-2.58667123372515e-05
-2.61096775304358e-05
-1.91927811121375e-05
-3.40413946282892e-05
-2.06868602496569e-05
-7.22250914447115e-06
-9.19335797595832e-06
-2.28750104382988e-05
-2.29522101713163e-05
-9.97915691387232e-06
-3.27267520512642e-05
-1.671482030301e-05
-3.34400286053008e-06
-1.39146342896445e-05
-1.62325062421216e-05
-2.18837076353095e-05
-4.36522359539771e-06
-8.96060671576232e-07
-3.90725700248136e-05
-2.53947717917241e-05
-9.91232407364043e-06
-1.77760180899106e-05
-1.04860309366004e-05
-2.70165280901005e-06
-2.98686338276352e-05
-1.77094117141389e-05
2.10900147748232e-06
-1.57480569792199e-05
-2.25021644708656e-05
-2.59768930278895e-05
-2.08255870223558e-05
-1.0126506246468e-05
-1.62741634611656e-05
-1.49413150447086e-05
-4.23986959776929e-05
-1.90386499197802e-05
-1.77072864628874e-05
-1.74397426572347e-05
-1.23471866044787e-05
-2.62703348201084e-05
-3.19505540432565e-05
-2.137639916129e-05
-3.28983873619393e-05
-1.430338883592e-05
-2.73599946063817e-05
-3.61169791649966e-05
-8.34237911607867e-06
-3.02252040774431e-05
-1.23947074622024e-05
-3.65362609331349e-06
-4.64150645240356e-05
-2.23281203761747e-05
-2.61242740095037e-05
-2.71757685278078e-05
-3.05103475875975e-05
-1.65052479527885e-05
-2.85866886102267e-05
-3.74127871548741e-06
-1.56193578270384e-05
-2.10770733471977e-05
-2.64975013375101e-05
-9.69582104839857e-06
-3.80951654120136e-05
-1.85766557093855e-05
-2.79691431514352e-05
-8.48438476252964e-06
-3.26005384337196e-05
-2.16304345900383e-05
-5.66436083932747e-06
-3.43171438214382e-05
-1.46953551105711e-05
-2.59130869363482e-05
-2.47688263187559e-05
-2.38554061977721e-05
-1.58814964849596e-05
-2.01039880760163e-05
-9.56894225606597e-06
-1.39737546805161e-05
-1.89841137464317e-05
-1.55817273308109e-05
-5.33737240847191e-06
-3.52764797789975e-05
-2.41710622612717e-05
-2.74839081022319e-05
-1.07324554914508e-05
-1.56382458964648e-05
1.52650885201403e-05
-2.32014547620901e-05
-2.61912063406637e-05
-2.22317355612531e-05
-1.02788424087968e-05
-1.11878576750833e-05
-2.22756007226013e-05
-6.83587849924398e-06
-2.41875828030874e-06
-4.70522021733988e-05
-3.69234023872279e-05
-1.79987181237243e-05
-2.04532597621533e-05
-3.70667577144371e-05
-8.46375856120513e-06
-8.09911338385112e-06
-1.01313155043688e-05
-3.1582745263996e-05
-2.59658023191215e-05
-2.94607316078242e-05
-3.65247560940173e-05
-2.61429683211092e-05
-2.22613982611205e-05
-6.1118633863063e-05
-1.94826360062208e-05
-3.3648533764422e-05
-3.61469029860105e-05
-2.58645282175233e-05
-1.03215987583616e-05
-3.05626582466633e-05
-9.59731420842791e-06
-8.01794122779247e-06
-1.47239848423892e-05
-1.5442405274227e-05
-1.79764677599403e-05
-2.24334608182482e-05
-9.20821863284694e-06
-1.26316060695785e-05
-2.50003889114208e-06
-2.75589931059888e-05
-3.56586326026728e-05
-2.30430169740806e-05
-2.93632298923279e-05
-2.48704443938264e-05
8.68940465311566e-06
-4.2686516465785e-05
-3.02049537747031e-05
-1.99352688806946e-05
-3.0541089600648e-05
-3.88379876785189e-05
-3.46126323102971e-05
-2.71916932288409e-05
-1.11225449109552e-05
-2.39245810617988e-05
-2.23458700613979e-05
-2.64849986258718e-05
-6.43552321604714e-05
-1.30256900660397e-05
-2.1409840492129e-05
-1.6978207122885e-05
-1.12182801874067e-06
-1.25364755055599e-05
-2.18719659675777e-05
-2.9933998054466e-05
-7.39005255773558e-06
-2.29087506684011e-05
-2.82804043520987e-05
-2.10730298044517e-05
-2.0429179075988e-05
-1.2476349043238e-05
-1.75348191622932e-06
-1.85230121354429e-05
-4.09249145797664e-05
-2.0199039995464e-05
-5.59431400132728e-06
-3.30893652685408e-05
-2.45991498213328e-05
-3.49221200859121e-05
-2.60658643671212e-05
-2.41775445412638e-05
-1.80716135311341e-05
-2.07620726126681e-05
-4.26010847774749e-05
-3.10398740656414e-05
-3.98289474063119e-05
-1.77252180880304e-05
-8.48437690370966e-06
-3.04791823961425e-05
1.97446338052397e-06
-1.01835964313936e-05
-2.64518854373863e-05
-2.11250895464199e-05
-2.49934549136842e-05
-1.05554075327496e-05
-1.76876529046307e-05
-1.18925788231673e-06
-2.46514560053967e-05
-2.93937405647147e-05
-1.51712691294663e-05
-1.54812260412128e-05
4.74738290446223e-06
-3.42695345988003e-05
2.89629999893607e-06
-3.07178749783311e-05
-2.5757870485408e-05
-3.05222808974886e-05
-3.5512926906651e-05
-2.390493219389e-05
4.33842955362249e-06
-2.71916966971716e-05
-1.93520253437645e-05
-1.82475447227168e-05
-2.76763382495229e-05
-3.99114055344634e-05
-2.43922133194395e-06
-2.95339634674204e-05
-7.41959433095834e-06
-1.90198065488931e-05
-1.9943202235387e-05
-3.45132493162342e-06
-4.37828045711448e-06
-3.08053948076573e-05
-2.1512280061195e-05
-3.13035390199345e-05
-5.73732527219798e-05
-2.10284071889785e-05
-1.29557358392704e-05
-7.89433403424938e-06
-1.63417490238635e-05
-1.93797062969665e-05
-3.53101681694877e-05
-2.61103538845154e-05
-1.89796455952584e-05
-4.36350402818917e-06
-3.20088751660146e-05
-8.08054925175976e-06
-3.44748075601255e-05
-2.55375370204272e-05
-1.51485698697706e-05
-3.04507703880596e-05
-1.87576145914265e-05
-1.74318353874105e-05
-2.70982987068604e-05
-4.32420358966779e-06
-6.04692611326189e-06
-3.68400403509149e-05
1.44224312531484e-05
-9.4707069082315e-06
-7.19505411583505e-06
-1.60568912515997e-05
-1.45145104262441e-05
-1.69789299107017e-05
-1.68533754317279e-05
-2.64741107540015e-05
-3.48650641087479e-05
-2.61106446943756e-05
-6.33015527889474e-06
-1.25885079661322e-05
-2.15420103695089e-05
-2.61421752216466e-05
-1.80175243580563e-05
-2.00822006607876e-05
-3.51129066084019e-05
-5.83036821573877e-06
-1.34069558397661e-05
-2.94212415050339e-05
-1.69510155103811e-05
-2.84197694295597e-05
-4.32462787761354e-06
-2.51162115212198e-05
-2.36121264249887e-05
-2.15749951867694e-05
-2.94695253989356e-05
-6.89901244644726e-06
-2.28901342112113e-05
6.94744145813448e-07
-1.98430799067407e-05
-2.70672409277529e-06
-2.80467923097772e-05
-2.36948479666586e-05
-2.94110216045979e-05
2.01584806370687e-05
-2.15699592613587e-05
-8.81842585158079e-06
-2.27028374359477e-07
-3.68653567740776e-05
-2.96493560788101e-05
-3.63654588665859e-05
-3.06526067252817e-05
-2.05981210967387e-05
-1.2219476267062e-05
-5.08844438673115e-05
-1.01860116452536e-05
-2.89090300459893e-05
-3.78510786206582e-05
-2.1958318714801e-05
-2.72935473688488e-05
-4.20123820586998e-05
-2.13298762994025e-05
-2.00170720283136e-05
-8.25122308859985e-06
-1.63028012063539e-05
-2.88677378569987e-05
-5.01407243959884e-06
-7.29276024472176e-06
-9.03758587638183e-06
-2.89829761376055e-05
4.75909457234255e-06
-5.01973187483649e-06
3.66249383246439e-06
-1.46626166539975e-05
-3.84418620403861e-05
-2.28167730224186e-05
-3.11345213369721e-05
-3.57758313394063e-05
-1.5167453780321e-05
-1.88637948138279e-05
-6.70275788945574e-06
2.46890752265122e-06
9.10615619273407e-06
-3.17396190264632e-05
-2.21984402858577e-05
-1.2873821065237e-05
-9.89176179498153e-06
-2.25206203489558e-05
-3.06416166691589e-05
-7.50302982662971e-06
-1.50309189852286e-05
-2.24055528197577e-05
-2.84784932700451e-05
-4.51899695852501e-06
-1.20627894067475e-05
6.51913776466101e-06
-4.63622023804936e-05
-9.16357974589348e-06
-3.75504576867761e-05
-2.2811732505662e-05
-2.37723875047928e-05
-1.4153115052333e-05
-2.43029093046156e-05
-4.62735322927649e-05
-1.09640083552647e-05
1.47297637916105e-05
2.98774975926686e-06
-1.6481957017027e-05
-2.40466877932283e-05
-2.62858559155033e-05
-2.64594370817793e-05
-3.16746138861682e-05
3.15751501839415e-06
-2.11055355573262e-05
7.94208977809472e-06
-1.81290704944583e-05
-1.63466664765228e-05
-2.64366560747355e-05
-3.77750477781056e-05
-2.53852859871326e-06
-5.02213931123141e-06
-2.43625150146727e-05
-2.11649380187592e-05
-2.47884478475864e-05
-1.15667784638506e-05
-2.46404295082522e-05
-6.28082074104255e-06
-1.93480709568027e-05
-1.86493840780888e-05
-2.72103392093173e-05
-1.39289297068685e-05
-1.03220983577604e-05
-1.24044866130375e-05
-4.5543336920039e-05
-3.31954891468544e-05
-2.72440429153242e-05
-2.26229035744662e-05
-2.69979926921639e-05
-2.12171109146467e-05
-8.74794113019747e-06
-3.97984747934045e-05
-2.27385975452347e-05
-1.60707386489878e-05
-1.07224060043081e-05
-2.75952413168561e-05
-1.52416739390987e-05
-6.87498225195103e-06
-1.64443610340267e-05
-2.61632029827296e-05
-2.28905934429986e-05
-1.67915190705534e-05
-2.17360031698059e-05
-1.72793070367777e-05
-3.05280990653239e-05
-1.74636129195065e-05
-1.67353378241435e-05
-2.39624566174502e-05
3.33144450613775e-06
-9.59209352828478e-06
-9.38623049663459e-06
-1.15820494992471e-05
-2.00037138317402e-05
-1.98161258127047e-05
-1.0278488048287e-05
-2.91333077030071e-05
-3.54160766634884e-05
-6.99820644820537e-06
-8.01779080352491e-06
-1.17518097508153e-05
-2.73217761214865e-05
-1.89975417499298e-05
-2.62615595769598e-05
-1.18001987996514e-05
-6.85809290340441e-06
-2.97447569105263e-05
-5.3825781397594e-06
-1.60638674039495e-05
-2.19165192212118e-05
-3.77674661067608e-05
-2.06710656426056e-05
-1.56959786753064e-05
-3.23557366359288e-05
-1.84467917855412e-05
-2.08233821852848e-05
-9.11888961266789e-06
-1.16892020460898e-05
-3.16602091986631e-05
-2.84051115983886e-05
-3.78767023613383e-06
-2.31825714255193e-05
-2.56259124281408e-05
-2.04836793503421e-05
-2.47974366234283e-05
-5.51747629853453e-06
-1.07677729689125e-05
-2.32951483296765e-05
-1.55798901217336e-05
-3.37708913874449e-05
-2.99040356132456e-05
-2.03572513008893e-05
-2.14803763599577e-05
-3.91685952929557e-05
-1.20746625297867e-05
-1.50627650311288e-05
-2.2290441165609e-05
-3.02930850512524e-05
-2.41136874531684e-05
-1.84689769987487e-05
-3.24500161283774e-05
-1.82205944229751e-05
-2.73604128903889e-05
-2.64727641682003e-05
1.76336270701562e-05
-2.36532690524003e-05
-1.08529180284376e-05
-2.29632556903827e-05
-7.13796891374224e-06
-7.23883639221032e-07
-1.73090973665413e-05
-1.20916103433035e-05
-3.19039806414643e-05
-2.79086914319179e-05
-3.69382775139566e-05
-3.45709628633083e-05
-3.4446268491859e-05
-2.0257124294651e-05
-1.45353554717155e-05
-2.22882454362343e-05
-1.53042150182573e-05
-1.47665331910633e-05
-1.45079923418382e-05
-3.02965468706009e-05
-2.2253513381543e-05
-3.02468325849779e-05
-2.24157091790736e-05
-2.02713753910337e-05
-2.64633074448962e-05
-3.79207883670079e-05
-2.98735230841623e-05
-9.78159221303969e-06
-1.58390581919504e-05
-1.55885009081199e-05
-1.74118962977505e-06
-2.69028782533531e-05
-1.52891946161445e-05
1.08724160605521e-05
-2.04367616337132e-05
-3.83607058525793e-05
-1.06696831175253e-05
-1.95736837787161e-05
-3.46028095285682e-07
-1.957111463825e-05
-4.05553126032378e-05
-1.36322972560632e-05
-2.11361513093363e-05
-1.50417602480229e-05
-2.12504634367094e-05
-5.26681408917167e-06
-7.54208885578495e-06
-1.8678722965047e-05
-2.98427542774262e-07
-2.14595229679874e-05
-5.43923076394469e-05
-1.57654740322209e-05
-6.08418896258691e-06
-2.97401366024885e-05
-1.37306719671957e-05
-1.56759242142911e-05
-1.46635268701645e-05
-2.44464718738604e-05
-1.19734353213028e-05
-8.75832830430197e-07
-3.88814893176128e-05
-3.10439442842023e-05
-2.37614587584796e-05
-1.5878973882806e-05
-2.41731085176704e-05
-2.02557500007229e-05
-1.58791663744668e-05
-2.16020992449366e-05
-2.52000543226388e-05
-1.2246110713966e-05
-2.26620256567883e-05
-2.96117517869626e-05
-3.98549805957178e-05
-7.74210084264895e-06
-4.58599853147831e-05
-5.35427013246532e-05
-1.07036213347429e-05
-6.88417014236127e-06
-2.60366422539424e-05
-2.17041900792095e-05
-1.27522975581604e-05
-3.30520900431853e-05
-2.26470801142179e-05
-3.74068114820242e-05
-1.4050775978585e-05
-1.96545112824288e-05
-2.56131306969721e-05
-1.38595898600839e-05
-7.52516542022775e-06
-1.51886690352416e-05
-2.0945376343963e-05
-4.56697335843255e-05
-1.55406718945358e-05
-3.12424893975834e-05
-1.63032410497308e-05
-3.91089972988476e-05
-9.23427659418158e-06
-1.62405179717124e-05
-1.15192418234522e-05
-1.67142342347121e-05
-6.70356006133704e-05
-2.579687882661e-05
-3.18261238763041e-06
-2.84486147475737e-05
-3.72575328006321e-05
-2.53408217964682e-05
-1.62224540495499e-05
-1.42307906304749e-05
-4.44800689301108e-05
-7.53133596303124e-06
-3.60109288248073e-06
-1.73887877278445e-05
-1.4848544240324e-05
-1.4547586080269e-05
-1.05723160901648e-05
9.14645858019232e-06
-2.26635429713696e-05
-1.57098039198976e-05
-6.2238159866091e-06
-2.20485420630375e-05
-1.47229880593631e-05
-5.54942081342167e-05
-2.5122003790547e-05
-4.60830949138913e-05
-1.30754000524809e-05
-1.28806014124225e-05
-1.27866548578287e-05
-2.19928893010861e-05
-3.7382704396807e-05
-1.13825595658473e-05
-1.48092384069946e-05
-3.10943174625523e-05
-4.94140997794799e-05
-1.74429490816951e-05
-1.88814496479856e-05
-2.32491115205221e-05
-2.4622039500319e-05
-1.51700427542421e-05
-3.24592397513654e-05
-2.38328953388347e-05
-1.79481148622068e-05
-1.66273427316438e-05
-2.06113007347994e-05
-2.69397167232811e-05
-1.95712041846277e-05
-1.04110133646543e-05
-2.40451938071297e-05
-1.87571206112981e-05
-2.1161160932798e-05
-3.5887381965594e-05
-4.61172777730232e-05
-3.33158387454673e-05
-4.29028993622994e-05
-9.45371183431653e-06
-1.58355635296637e-06
-1.05856411219384e-05
-3.17231762324092e-05
-2.00819143637416e-05
-3.28965347968462e-05
-1.28840636372764e-05
2.32436319092652e-06
-1.98529628270099e-05
-1.27475404494247e-05
-4.50462233547841e-05
-1.45444876820056e-05
-2.30040114938797e-05
-2.54897425179906e-05
-2.70437247411482e-05
-3.69872806090321e-05
-4.19643343861793e-05
-1.34171680176576e-05
-2.45606773415855e-05
-2.43086625325055e-05
-4.69394223648758e-05
-2.84030322111401e-05
-2.56911604251935e-05
-8.03404549582278e-06
-1.17493516835605e-05
-1.59804595501866e-05
-3.56574094449594e-05
-3.91968865942417e-05
-2.14848913133308e-05
-3.26463152470575e-05
-2.38572420294552e-05
-7.43687447671541e-06
-5.38308070388637e-06
-1.96980606651152e-05
-2.49603565356393e-05
-9.78641576128141e-06
-4.20647449699804e-05
-2.74225292049501e-05
-2.63291777695203e-05
-2.95096428775391e-05
-3.2908538097409e-05
-1.10739233208301e-05
-1.80669173632528e-05
-2.3095129356928e-05
-4.48809019188153e-05
-3.1915237940271e-05
-5.22768135069714e-06
-1.64020687546843e-05
-2.34829515182887e-05
-5.86297767270612e-06
-3.56499766038725e-05
1.84524142648176e-05
-1.7920887130581e-05
-8.85434383347533e-06
-2.07774112802619e-05
-1.37524979620786e-05
-2.26291629780868e-05
-2.51254528869685e-05
-1.98140319434026e-05
-2.89245319787548e-05
1.11628030530642e-06
3.8169639562452e-06
-7.06467119247606e-06
-1.34695317480487e-05
-2.08768456127399e-05
-3.23258396324754e-06
-2.05047122828051e-05
-3.04234518426547e-05
-3.69620781888052e-05
-1.93105149019207e-05
-3.21722185161202e-05
-1.9162358779375e-05
-1.69035081565955e-05
-2.88725331506243e-05
-1.27064852486132e-05
-2.32654529342695e-05
-3.46227659479248e-05
-1.32547820597347e-05
-1.59034468288845e-05
-2.76649938661248e-05
-3.34138982402034e-05
-1.02979527929544e-05
-2.65249140847486e-05
-1.18976936414347e-05
-2.29450594644888e-05
-6.3408016682887e-05
-1.52255479379607e-05
-1.82746776187834e-05
-2.20459153562808e-05
-2.60180937509007e-05
-3.31111122991307e-05
-1.97123544528094e-05
-5.40771145696218e-06
-4.77352350013895e-06
-2.59602063790477e-05
-3.1496718846145e-05
2.53928096051656e-06
-9.85977638450594e-06
-6.97508657659725e-06
-1.69371279056774e-05
-2.18573221491918e-05
-3.0243136267111e-05
-1.50500838651608e-05
-1.6027872675713e-05
-3.77797510486577e-06
-4.61662553245873e-06
1.42200058413282e-05
-3.47168025491203e-05
-1.73707699019718e-05
-1.18374282708381e-05
-2.61200196672952e-05
-4.43786257029413e-06
-2.82784257878603e-05
1.29653957066636e-06
-1.96569680955723e-05
-1.72810590320194e-05
-2.25536754988177e-05
-5.64896625770776e-06
1.67228131010653e-05
-4.08189806223224e-05
-2.90686331188821e-06
8.64287847852291e-06
-8.28454770183022e-06
-1.68732941876973e-05
2.31622643982805e-06
-1.40841579784995e-05
-1.20821534887752e-05
-1.7489473251788e-05
-3.08364896844512e-05
-2.1787493081204e-05
-1.13799883144191e-05
-3.64010140076032e-05
-4.90787782698238e-05
-3.1983608025958e-05
-2.75908600016602e-05
-6.30010933173505e-06
5.43059172137972e-07
-2.28257244643531e-05
-6.34241162625567e-06
-2.94201866460376e-05
-4.08466325002099e-05
-1.09101922691331e-05
-2.9901605440759e-05
-1.07381415577294e-05
-1.54683024255495e-05
-2.35638433578894e-05
-1.40971103485849e-05
-2.66721663512797e-06
-2.33314821891379e-05
-2.34513280701268e-05
-1.30221810640708e-05
-3.27890561291447e-05
-2.84511589948083e-05
-3.27331232224825e-05
-2.8486392214522e-05
-2.18989227784942e-05
-2.00184884366516e-05
-9.28998808700186e-06
-1.68442377012398e-06
-3.45122596070297e-05
-4.44021076269539e-05
-2.17737501182456e-06
-2.32328344246246e-05
-1.29429205522046e-05
-3.7998163096685e-05
-2.05005447386677e-05
-1.61164717815064e-05
-2.79393395902129e-05
-2.86114995761939e-05
-6.57413343750898e-06
-9.6218298093484e-06
-8.12371999722513e-06
7.35370424174096e-06
-2.48756077255601e-05
-6.28477147419736e-06
-6.83526651848337e-06
-1.86956616322457e-05
-1.32485467287481e-05
6.67189146640721e-06
-3.0769122320791e-05
-3.07810313931634e-05
-4.54804870095859e-05
-2.50565737352652e-05
-2.05354701547395e-05
-1.60636182457801e-05
-3.94757187573433e-05
-2.83540586131349e-05
-4.90826894689277e-06
-2.96453454454531e-05
-2.66057894392318e-05
-2.57257897451155e-05
-2.88850154093473e-05
7.85221206951891e-06
-8.02340667432309e-06
-2.82679492836781e-05
-4.58443883564637e-05
-1.65699393491069e-05
-8.82188591058266e-06
-1.06967597865937e-05
-6.99853105966468e-06
-1.17062321411104e-05
-2.38692371145513e-05
-2.73905008743842e-05
-4.51478638319875e-05
-2.28931344443281e-05
-2.19498739340564e-05
-3.53420365813342e-05
-6.63405924573353e-06
-4.06404554699183e-05
-1.89885435278261e-05
-3.4856476185735e-05
-2.32342053645483e-05
-2.24297744736404e-05
-1.01610216768239e-05
-2.43732669699701e-05
-3.38820327529952e-05
-2.04232057327152e-05
-3.74126480493529e-05
-1.68033935550403e-05
-4.09608451854055e-05
-1.36511307127971e-05
-1.97017460832154e-05
-1.68466716667721e-05
-4.31598379176451e-06
-1.85762330123798e-05
-1.38028081470678e-05
-2.50892617821067e-05
-2.21363031115354e-05
-1.76711729900539e-05
-3.02821206411753e-05
-4.2170398998695e-06
2.87571160141895e-06
-2.51911041776906e-05
-2.75149376940627e-05
-1.00030377739783e-05
-1.6514387494671e-05
-1.10747008650638e-05
-3.20080318496022e-05
-2.48571138434642e-05
-1.22748438483684e-05
-1.28056487043057e-05
1.17478411536374e-05
-1.39606028769456e-05
-2.16586949860327e-05
-1.57306328956348e-05
-2.00797081993719e-05
-5.66339837168474e-06
-2.58068689520681e-05
-3.44504915714139e-05
-4.36073398002093e-05
-2.64341561457945e-05
-3.57680289031527e-05
-3.94198956094988e-05
-1.72112767327765e-05
-2.75300932670341e-05
-6.81484887294562e-06
-2.73887847369788e-05
-1.8870335154845e-05
-1.70926069221227e-05
-1.2529030887535e-05
-3.42828198097814e-05
-1.73376962037149e-05
-1.19189808875123e-05
-1.41226849388984e-05
-1.92188201812776e-05
-1.04586982843299e-05
-1.94453328370233e-05
-3.93881703207571e-06
-2.25951305768394e-05
-3.2401709943038e-05
-8.88035161885702e-06
-2.02961187231278e-05
-3.55364343543959e-05
-2.10621062396832e-05
-1.41081038254361e-05
-1.89723685458646e-05
-2.07972815453753e-05
-1.25786701073105e-05
-3.31551575418544e-05
7.70953807344759e-06
-2.05319710765129e-05
-1.43667926739765e-05
-1.29874539102165e-05
-1.81617600445479e-05
-2.70433663767675e-06
-3.35395910493507e-05
-2.04535306336884e-05
-2.33890651622448e-05
1.34081941124278e-06
-2.73319272503697e-05
-3.14229330310847e-05
-2.29855751157692e-05
-3.19111289104586e-06
-3.42732576472699e-05
-3.13493890082777e-05
-6.19455517561229e-06
-9.45543643320865e-06
-3.14303947170992e-05
-5.15416099305132e-07
-1.44943302930664e-06
-1.24436566986369e-05
-3.07958204316231e-05
-3.44509239629844e-05
-2.86060800099622e-05
-2.79176014942612e-05
-2.51020267101441e-05
-2.24482479058107e-05
-2.76097598900604e-05
-4.05592090059008e-05
-7.31071258868298e-06
-1.43094006081511e-05
-3.45808890709583e-05
-2.78475477558168e-05
-5.61151171507352e-06
-1.77745694049373e-05
-1.98649574332475e-07
2.248601105556e-07
-1.01124129763417e-05
-4.96508423874867e-05
-3.48486521155222e-05
-2.90992908395203e-05
-2.49519322994141e-05
-3.08195232701185e-05
-1.20185054011095e-05
-1.88671472159766e-05
-3.7362279355275e-05
-3.74222069824127e-05
-2.28919300567932e-05
-2.597134291356e-05
-2.96577690678328e-05
-5.45121944466226e-05
-2.27476423598972e-05
-2.83770975759292e-05
-1.18833942786716e-05
-1.89937271906884e-05
-1.85580127056603e-05
-2.88663543000235e-05
-2.05851574835992e-05
-1.98920382373224e-05
-2.16092287897244e-05
-3.33835285589862e-05
-1.57198222620567e-05
-4.31266761406099e-05
-4.23121987926529e-05
-3.66108027182434e-05
-3.07483762772681e-05
-8.33967465092013e-06
-1.34184577195793e-05
-2.68713487070507e-05
-8.45583527882704e-06
-3.03082488974986e-06
-3.17844737649023e-05
-1.99498503097705e-05
-4.32959547461365e-05
-2.61919759253493e-05
-7.71590870848412e-06
-1.53673147565596e-05
-1.13032212537028e-05
2.04108085825434e-06
-1.99965265772516e-05
-2.26883941827165e-05
-1.62566855234252e-05
-2.56027418597624e-05
6.27848707293078e-06
-2.91836163959256e-05
-3.57792938936629e-05
-1.44794454770058e-05
-1.73035023055089e-05
-2.16175444489253e-05
-1.48048534249507e-05
-9.2923936659457e-07
-3.9268457410958e-05
-2.22752200347034e-05
2.3548095704331e-06
-2.27618956601917e-05
6.20847644196825e-07
-1.87048135967011e-05
-3.09067606926226e-05
4.78135989265414e-06
-1.96364197336792e-05
-3.07985726749286e-05
-2.4049761182379e-05
-4.36240295053686e-06
-2.70672558939863e-05
-2.92752584639145e-05
-1.72518912231727e-05
-2.18994275162665e-05
-1.79239527911678e-05
-2.17022233866682e-05
-8.25245271474286e-06
-2.47575679353829e-05
-2.74039182270806e-05
-4.88219709514211e-05
-4.70770503201389e-05
-2.94415497097238e-05
-3.56392735158081e-05
-5.13857730086525e-06
-2.19147674869202e-05
7.29817197475044e-06
-2.3675567710724e-05
-3.22503272770754e-05
-4.79416699155491e-05
-2.8022208027464e-05
-1.20295236832408e-05
-3.21216529599397e-05
-1.135435198456e-05
-1.86896781377318e-05
-2.31011850054825e-05
-1.93081897458814e-05
-4.03681308162591e-05
-3.85270637941635e-05
-3.07239901086697e-06
-1.8997697094368e-05
-2.85250221586707e-05
-1.27677415925851e-05
-3.44702408163512e-05
-2.40624932210803e-05
-9.02241970721455e-06
-9.5371253774406e-06
-2.37028719423367e-05
-1.67822178373597e-05
-2.61636587941978e-05
-1.65028597113541e-05
-2.58262159324853e-05
-1.9112606975927e-05
-2.01617506704166e-05
1.58219812596624e-06
-3.74114442922486e-05
2.42844640943832e-06
-3.2108724829517e-05
-1.38125627053007e-05
-3.23659629695256e-05
-2.2126942173737e-06
-2.19343847895819e-05
-1.32707138903019e-05
-1.76544529116262e-05
-2.39727112823075e-05
-3.29109581543129e-05
-3.23699825129619e-05
-3.45352186426546e-05
-2.2698136633249e-05
-1.98296426068597e-05
-3.84013580689951e-05
-1.80425761070507e-05
-3.13673095245452e-05
-3.59168484989301e-05
-4.19154846284496e-06
-3.70206974060101e-05
-1.64636214239337e-05
-2.30408451360558e-05
-2.25020806098317e-05
-3.27659110386563e-05
-7.12215294476e-06
-2.54309308490212e-05
-2.26564589805588e-05
-3.49392557623276e-05
-1.70974468691442e-05
-1.59803565406307e-05
-3.69544985732166e-06
-3.30743317774792e-05
-1.12639509475701e-05
-2.03305732994372e-05
-1.56964520226029e-05
-1.98707236690432e-05
-3.08375016618293e-05
-3.21442677366674e-05
-2.77271864985264e-05
-3.53835641319315e-05
-3.20768064311514e-05
-1.56844549067789e-05
-1.52869370473178e-05
-3.17774433114089e-05
-1.53216007344008e-06
-3.12369651120408e-05
-3.17866073313007e-05
-2.18123147003685e-05
-3.1747745335846e-05
-3.93049756866469e-05
-3.07964153490528e-05
-8.55894202526161e-06
-1.51920472341069e-05
-3.53141819805237e-05
-2.48698617941502e-05
-3.96886820067955e-05
-5.44598890397352e-05
-5.9582423556655e-06
-7.3325576686742e-06
-4.21788282474713e-05
-1.43945384535261e-05
-3.57639394235604e-05
-2.60960721502846e-05
-2.63030298256869e-05
-4.5469867709352e-06
-1.46932030656472e-05
-3.71592505540249e-05
-5.38550970099984e-06
-4.44570916334525e-05
-3.00232079656917e-06
2.45107903767036e-06
-3.16970054736449e-05
-1.21389093011792e-05
-1.3965955464098e-05
4.89341603936907e-06
-7.54334061329939e-07
-3.24361515495648e-05
-2.8540063088506e-05
-3.09877475134686e-05
-1.60435559065035e-05
-1.31638817152047e-05
-2.16675968174817e-05
-1.88547063942596e-05
-2.99555681536497e-05
-3.23890497088647e-05
-5.09220756849768e-06
-1.12597314171362e-05
-2.22203195197483e-05
-3.02353346314014e-05
-1.74193952688272e-05
-5.95220081415387e-06
-1.43412558990698e-05
-4.1795544833808e-05
-2.56535805555303e-05
1.02520868312904e-05
-1.81642378617935e-05
-2.86938281092729e-05
-2.94905369269439e-05
-1.86636421568314e-05
-2.74599667451921e-05
-2.27603226775048e-06
-3.00376632102758e-05
6.00993706254152e-06
-1.04999522592421e-05
-1.98741707415757e-05
-4.12119603216577e-05
-2.70168315610993e-05
-1.39110741087412e-05
-3.27763239922985e-05
-1.646158706148e-05
-2.26848612610825e-05
-7.94515065258514e-06
-1.48015527109131e-05
-8.63258318805583e-06
-1.50629422093496e-05
-2.07439692606214e-05
-3.49649924414458e-06
-2.11954425467385e-05
-3.99474817362076e-05
-7.38131168044194e-06
-1.66898192910057e-05
-3.87799368026478e-05
-1.84541341744809e-05
-1.44172113567239e-05
-1.68585912548233e-05
-2.24892077089816e-05
-2.31829491413909e-05
-3.7250804092413e-05
-4.09907814311539e-05
-2.20257428124471e-05
-1.15194574089039e-05
-2.75283949962979e-05
-3.17758886870077e-05
-1.19499986858503e-05
-1.65922561975009e-05
-3.1838024589707e-05
-2.46663040529379e-05
-3.05982308044473e-05
-2.0261920239465e-05
-1.79875542726726e-05
-4.9987182114125e-05
-1.59971093536072e-05
-1.6352579145836e-05
-3.99610924226367e-05
-9.55586760968827e-06
-2.54747528839588e-05
-1.83670213448828e-05
-2.68277009128491e-05
-1.05980941163629e-05
-3.97229831007598e-05
-2.70287112648093e-05
-4.93132073603919e-06
-2.0409161861284e-05
-7.41425696995954e-06
-1.01969667461556e-05
-3.08305606230251e-05
-3.18394312964136e-05
7.39965644473341e-06
-4.65773340781283e-05
-3.38325932690729e-05
-1.26916073677889e-05
4.18515854534947e-06
4.92289899823636e-06
-2.34052612146193e-05
-3.85704853960908e-05
-1.04061362623419e-05
-7.55619524924182e-06
-9.91953845548981e-06
-2.20029585208808e-05
-1.45054173339261e-05
-1.54444838082379e-05
-2.89701960192734e-05
-1.70238533385526e-05
2.28183336180963e-06
1.4239639698012e-05
-1.369540928737e-05
-1.62671729353314e-05
-2.45639922950148e-05
-1.1111335526215e-05
-4.53140405806607e-07
-2.72990300830135e-05
4.72294629204041e-06
-9.79978379065419e-06
1.72468730369021e-06
-1.68836059024906e-05
-2.03682720872464e-05
-2.33945254375785e-05
-1.91264714576835e-05
-3.02325984461883e-05
-1.48784040946763e-05
-3.24324929225924e-05
-3.07753793422899e-06
-3.94756045318182e-06
-1.38421307887386e-05
-3.38419456346532e-05
-1.05022269119105e-05
-1.42427386691255e-05
-3.69586715818913e-05
-2.48770224464275e-05
-4.84384115600993e-06
-9.54901310761564e-06
-1.50623026330402e-05
-3.67629852062353e-05
-3.01945581520826e-05
1.13828085676362e-05
-1.46330798781572e-06
-4.56896795075159e-05
-4.67918905711858e-06
5.18364108962707e-06
-7.53153344889887e-06
-4.81080947487063e-06
-2.7593011884222e-06
-2.54038639178091e-05
-3.47729647756377e-05
-1.58940161356134e-05
-1.96798633010787e-05
-2.50317273022173e-05
-2.49676321059649e-05
-2.12451694338616e-05
-3.17728863171277e-06
-3.34065306198326e-05
-5.02750092574126e-05
4.3127875713546e-06
-5.97470189186211e-06
-2.09492034458905e-05
-1.37986235636356e-05
-1.86161364636949e-05
-1.87168867453171e-05
-2.74558006194958e-05
-9.04678917791204e-06
-3.42779557929738e-05
-3.09505923235201e-05
-2.86482835414648e-05
-2.07102611871727e-05
-1.5854713659273e-05
-1.85843591331084e-05
-2.11765484941133e-05
-1.35522699263509e-06
-3.30224965988393e-05
-2.44519381232718e-05
1.72184568576902e-06
-2.93583367590684e-05
-3.88800823914078e-05
-2.43928186513912e-05
-3.02171085036667e-05
-2.12908412562442e-05
-1.58328977058785e-05
-1.52656917789876e-05
-4.69658043598917e-05
-3.54177859579299e-06
-3.0342586102254e-05
-9.98977079435826e-06
7.86373092044442e-06
-1.99163215651775e-05
-2.39433969957783e-05
5.76593919604221e-06
-1.80049486994122e-05
-3.23040024366546e-05
-2.60129799776379e-05
4.61471048238634e-06
-1.51436418381246e-05
-3.39921623890641e-05
-5.99174096844199e-06
-1.09949453936293e-05
-2.72207051637711e-05
-2.42989532195587e-05
-2.09004916379151e-05
-2.45549909678363e-05
-3.42379051640746e-05
-1.13223479549982e-05
-2.60872841545011e-05
-2.22574320251321e-05
9.32510078131751e-07
-4.00456001589143e-06
-1.56955298487419e-05
-1.71347463857704e-05
-1.24188328265499e-05
-2.49329982339869e-05
-6.2195926200513e-06
-2.1816821167439e-05
2.19563243228532e-06
-2.23999811909773e-05
-2.30823611807071e-05
6.33597625369963e-06
-3.34906568983197e-05
-2.48456437053466e-05
-1.47967737312433e-05
-1.93519428307556e-05
1.65537028925794e-06
-1.84917058560391e-05
-2.68023685090809e-05
-8.92506388619723e-06
-2.29893942128629e-06
-2.24236174720751e-05
-1.56894381425318e-05
-2.24893513404307e-05
-2.3709601925435e-05
-3.71483273135273e-05
-9.05818779005503e-06
-2.43912362062324e-05
-2.70270926788135e-05
-2.65426413911669e-05
-2.19966084704617e-05
-1.38374508607188e-06
-2.44313736561345e-05
-3.4064930127506e-05
-1.73027317369612e-05
-3.73970435559572e-05
-3.094188091985e-05
-3.35331692136702e-05
-2.74950694467161e-05
6.49327095560046e-07
-3.3916335797438e-05
-2.99214255678083e-05
-2.87115658134923e-05
-8.12604158892197e-06
-1.89009800569924e-05
5.82865605853368e-06
6.95781559017281e-06
-3.96058466391417e-05
-1.1222843420531e-05
-1.43508340215757e-05
-1.427967628598e-05
-2.42629334882281e-05
-1.46233962186386e-05
-1.85440764364333e-05
-4.39259642884163e-05
-2.84221847256212e-05
-7.0344584073462e-06
-2.19698041388497e-05
-1.3847951976235e-05
-1.77456370543621e-05
-2.79669230739002e-05
-1.56816323233588e-05
-1.68351814974357e-05
-3.00304216352021e-05
-1.24261428346091e-05
-7.51227601354801e-06
-1.68609489318561e-05
-2.85972835947796e-05
-3.48144053553329e-05
-2.59203988950516e-05
-1.37531160011533e-05
-2.81521852802169e-05
-3.55961276961678e-05
-1.51746714600548e-05
-3.78067880729281e-05
-3.5210225017163e-05
-2.60296498793041e-05
-1.98347530730963e-05
-1.07319657483761e-05
-1.80756872390604e-05
-9.29810823592135e-06
-2.73183326712534e-05
-2.10304048424642e-05
-1.09587109242251e-05
-1.84199488339626e-05
-3.10265885551057e-05
-1.92896911551343e-05
-1.10728215887882e-05
-1.83253260222142e-05
-2.74094351635087e-05
-2.56206478938569e-05
-2.23948505165556e-05
-7.32920833042471e-06
-1.40230572856502e-05
-1.26347997652765e-05
-1.84399779103281e-05
-3.45837921480158e-06
-8.63171957082885e-06
-1.16845287984362e-05
-1.59436509643946e-05
-2.77646192373579e-05
-2.69267910250986e-05
-1.54621890303249e-05
-1.42966580428653e-05
-9.31245248421208e-06
-4.8498659287272e-05
-1.64777455712799e-05
-2.55222607202841e-05
-1.13904769499839e-05
-2.06469641279482e-05
-3.18938332203622e-05
-2.02573368362294e-05
-5.19273680373319e-05
-2.11341989426533e-05
-1.3620038905877e-05
-1.51491014143362e-05
-3.07595560882348e-06
-4.68440725394443e-06
-2.43207097915847e-05
-3.68736995537042e-05
-1.31707225675238e-05
-4.51993495278919e-05
-1.24444906464446e-05
-1.59554125410947e-05
-2.85179892810297e-05
-4.87366144600902e-05
-3.63349146425903e-05
-1.55795543283582e-05
-3.41878775607642e-05
-1.0970588055455e-05
-5.28255893692009e-06
-2.87661713782051e-07
-1.23972399911849e-05
-3.82764604838977e-05
-3.30430578877853e-05
-2.90851853466001e-05
-5.47489941636188e-07
-3.43593802179684e-05
-6.48891491031107e-06
-3.27356363694919e-05
-2.43266455670023e-05
-3.71138215808996e-05
-2.71229681298483e-05
-4.06154673509606e-05
-1.12454064585063e-05
-3.8891524524248e-05
-2.13035453604321e-05
6.01065693623338e-07
-2.69695489153482e-05
-2.01122240582968e-05
-5.30240343386194e-05
-3.25274336182319e-05
-1.20423396720074e-05
-3.01987033061345e-06
-1.10341148472194e-05
-1.15590458025888e-05
-8.73583371772289e-06
-2.09014614418026e-06
-1.40942872403848e-05
-2.3454656341947e-05
-2.59700772079291e-05
-2.5448603773197e-05
-1.18158396745326e-05
-1.82431314477333e-05
-3.06218513392554e-05
-1.46508346798641e-05
-1.43721275706429e-05
-2.57672697792656e-05
-1.27836860522141e-05
-2.71364011856673e-05
-2.22918799357789e-06
-1.48995685743462e-05
-1.45575000160035e-05
-4.74368646011146e-05
6.01287778911649e-07
-1.96707138818043e-05
-2.07269579687623e-05
-7.46062411668079e-06
-2.61629267714187e-05
-2.68238980608182e-05
-6.77192908617373e-06
-5.1600841779727e-06
-1.79812336063897e-05
-1.91314369538598e-05
-1.6675345367018e-05
-1.5127262117879e-05
-1.72859501185437e-05
-2.95190886484964e-05
-9.51895387371417e-06
-3.29836607022235e-05
-3.59286211964131e-05
-1.68012153147162e-05
-1.94745439457451e-05
-6.19597357485623e-06
-1.29825969566261e-05
-1.96042983466742e-05
1.06377226420577e-05
-2.03284727039464e-05
-1.69593003935181e-05
-6.44121406572112e-06
-2.21313186563602e-05
-4.98892494880974e-05
-2.8795538854145e-05
-4.1081142463765e-05
-3.28472365971772e-05
-1.2855294558523e-05
-2.40188099523438e-05
-2.57755748435466e-05
-6.28194687313281e-06
-2.22890937804357e-05
-1.67106955960017e-05
-2.56159993558171e-05
-2.80416680849479e-05
-6.25671830638856e-06
-2.19048538281103e-05
-2.819552711649e-06
-1.11952082402571e-05
-1.98822093625941e-06
-1.50512926264127e-05
-2.83058359038246e-05
-1.67337628349087e-05
-3.6945820073364e-05
-2.70638897756257e-05
-2.82960879661345e-05
-1.49645996775013e-05
-8.96033959806255e-06
-1.86290282176804e-05
-3.06074926366489e-05
-1.40989176259204e-05
-2.98729076603664e-05
-1.08225933297327e-05
-1.62194295103605e-05
-1.47618777914945e-05
-3.02650601287639e-05
-3.18857820467193e-05
-1.94165695293179e-05
-8.9892918279698e-06
-2.60487101115795e-06
-9.69056466873889e-06
-1.50700460349022e-05
-2.38302515832401e-05
-1.68238593556798e-05
-1.10328483469534e-05
-2.87794436456629e-05
-1.54966763811884e-05
-1.81590492927966e-05
-1.652303696603e-05
-1.29782062449479e-05
-1.86914428185096e-05
-3.66061384163556e-05
-3.39254682914638e-05
-2.84644659330933e-05
-2.20083555906762e-05
-1.95874606707111e-05
-1.80442187227633e-05
-3.06840056028908e-05
-4.62453116259903e-05
-1.86610503252975e-05
-1.96137057950184e-05
-7.61244007507743e-06
-3.72092649948136e-06
-3.28915370467107e-05
-2.52420248002296e-06
-3.70085602735856e-05
-1.60840165112158e-05
-3.19946747151356e-06
7.48466082648981e-07
-2.94722884421747e-05
-4.5038567312092e-05
-2.88742228446602e-05
-9.56546945908338e-06
-2.54901694279211e-05
-1.88569180293949e-05
-1.75644460155228e-05
-4.06211876958935e-05
-1.25419390758372e-05
-2.32197773867415e-05
-1.58733847620098e-05
-8.0640428540671e-06
-1.9572405014699e-05
-2.92461626005222e-05
-1.33902896229753e-05
-5.29015074215088e-05
-4.81014396653842e-05
-4.3358375743125e-05
-3.10752186347065e-05
-3.33861702699127e-05
-8.38624846466532e-06
-1.0779555183598e-05
-5.78477438078328e-05
-3.85710726749279e-05
-9.27412318719744e-06
-2.08577067200274e-05
-2.06252920982159e-05
-2.54412846268031e-05
-1.27730752038959e-05
-5.50626195755406e-05
-2.95669801553335e-05
-2.79884725218333e-05
-2.83202674660684e-05
-2.20787478886295e-05
-7.78503306498584e-06
-2.43262756542524e-05
-1.04525547073401e-05
-1.91582218756615e-05
-1.34909975610175e-05
-6.05934098931212e-07
-2.65326863907194e-05
-5.99442747290653e-06
-1.45911353528115e-05
-1.63173822733728e-05
-2.33239404042882e-05
-2.04254189119636e-05
-2.43528249125662e-05
-2.472288617722e-05
-1.48604711021989e-05
-1.40883244390265e-05
-2.73338521354158e-05
-2.89528482567856e-06
-1.1209385352736e-05
-1.13999104623017e-05
-1.22489859335589e-05
-2.26083531899657e-05
-1.72636157755117e-05
-3.9907637739891e-05
-3.27840336754206e-05
1.65526213673144e-05
-1.38806215268083e-05
-2.00197751403902e-05
-2.68579601078557e-05
-6.52188736074007e-06
-8.30371265977087e-06
-2.799390077303e-05
-3.07841657667943e-06
-1.99498145996464e-06
-2.29653784394854e-05
-2.36921944951982e-05
-3.29795855603235e-05
-2.87483205014906e-05
-3.39656367676779e-05
-2.57980750598193e-05
-2.69060831048791e-06
-1.9412834340096e-05
-1.97894289369767e-05
-1.07979262956403e-05
-2.90336427604388e-05
-3.95078056768056e-05
-2.45873501551128e-05
-1.17559319006632e-05
-1.65538390678925e-05
-2.3580207262844e-05
-2.19062868623604e-05
-2.88501415688398e-05
-2.47614423563441e-05
-1.44213323084315e-05
-3.80547873583557e-05
-6.408326533377e-06
-1.34436495559914e-05
-4.21548986016014e-05
-4.11981054272137e-05
-2.81960680804474e-05
-2.44494842671059e-05
-2.41284021639975e-05
-1.90405829018897e-05
-2.20525177719165e-05
-2.44167081000627e-05
-2.16004519913263e-05
-1.54674971786425e-05
-1.66392610617796e-05
-1.04614873205867e-05
-1.30041515139443e-05
-2.18659286097033e-05
-1.5806214478748e-05
-1.53378066200376e-05
-9.17721432037683e-06
-2.030588065066e-05
-1.49649085967217e-05
-6.05476134527186e-06
-1.2131006605465e-05
-3.0289585397498e-05
-3.17840870535586e-05
-3.92170726357355e-05
-1.53206047866535e-05
-2.40857906383538e-05
-3.68355481533259e-05
-3.69728770849754e-05
-2.35136919595094e-05
-8.90737053402234e-06
-1.29316613012678e-05
-2.38373922113643e-05
-1.55280479340616e-05
-8.32980111302428e-06
-2.49671925307578e-05
-2.68729693912148e-05
-1.5719544515662e-05
9.4818875555183e-06
-2.25795013632188e-05
-5.92342643696475e-06
-2.07172879782269e-05
2.66799732369096e-06
-1.02999083186033e-05
-2.54525860107059e-05
-3.81637414181758e-05
-3.406107104041e-05
-4.20025147853404e-05
-4.0548226285802e-05
-2.98919492056538e-05
2.53866015785653e-06
-3.69829791591839e-05
-9.11989720983775e-06
-1.81938192094755e-05
3.90358488433475e-06
-2.26309660924458e-05
-1.34732837256248e-05
-9.60390631468495e-06
-2.74928829607407e-05
-1.687236341074e-05
-1.18493829617117e-05
-1.72944140075408e-05
-1.96461167116046e-05
-8.94132657423344e-06
-3.51378092340091e-05
-2.28524352950092e-05
-2.88191899088355e-05
-3.66601813754753e-06
-2.4829076832288e-05
-3.1127906396785e-05
-5.24576696077094e-05
-3.80043166635498e-05
-1.48787180449102e-05
-4.25703403114319e-05
-1.46822018905401e-05
-3.01158788563615e-05
-4.44179654654149e-05
-7.73019496001039e-06
-2.79345306182983e-05
-2.09213254316986e-05
-2.31885355411198e-05
-2.65575168367908e-05
-2.90806115918454e-05
-2.31356500620121e-05
-2.60147492109598e-05
-2.61262050828702e-05
-1.85170683294409e-05
-2.06719131854522e-05
-3.09896738907918e-05
-2.1312067187888e-05
-2.26403847394517e-05
-1.65819078717914e-06
-1.85500004772221e-05
-3.14004489907163e-05
-4.97248364281356e-05
-1.26728786308398e-05
-1.26695133997785e-05
-6.19757216153443e-06
-1.54692528963087e-05
9.31373302965673e-07
-5.43352778901253e-05
1.53908968728813e-06
-2.52948812032043e-05
-2.61312241342359e-05
-1.88132369506162e-05
-2.54626969423422e-05
-2.79864665703491e-05
-3.80209460701809e-05
5.76069180570182e-06
-3.54330611008046e-05
-2.57051155768623e-05
-3.53906476344792e-06
2.91093677814945e-06
-5.09813331209339e-06
-2.64466219935452e-05
-2.55972594044859e-05
-2.22295234282341e-05
-2.89739884681064e-05
-4.72098212002704e-05
-2.87192865023659e-05
-2.62496966237919e-05
-3.23898272056753e-05
-1.36946909877489e-05
-1.14384180490103e-05
-4.91102044896237e-05
-1.01127488224555e-05
-4.94911406083377e-05
-2.48716790026764e-05
-4.47537282818729e-05
-2.85411269198207e-05
-2.46934551027868e-05
-1.73387115938691e-05
-1.20242105341021e-05
-1.25388150062973e-05
-1.85726461172878e-05
-1.54128353039923e-05
-2.61896489977797e-05
-3.48719630754117e-05
-1.64932565440206e-05
-3.71690757476453e-05
-2.30310592064499e-05
-2.25090650261247e-05
-2.81544172283802e-05
-7.8141917809248e-06
-2.93499491047029e-05
-1.9282821423981e-05
-1.70284584739178e-05
-2.72045209792173e-05
-3.05506633550129e-05
-1.31716058436784e-05
-7.66288547558053e-06
-4.46508528287057e-05
-4.22554161803158e-05
-1.95416169991916e-05
-2.73281079308212e-05
-9.24250860467578e-06
-2.86413309789185e-05
-2.10443075413713e-05
-1.51965391130366e-05
-2.11599369663803e-05
-3.50272319774239e-05
-2.04923956768129e-05
-3.05630279660285e-05
-8.59079058737736e-06
-2.15704262170404e-05
-2.55531055843418e-05
-3.15553505651557e-05
-2.23092945891169e-05
-6.01921711245515e-07
-1.32113894829637e-05
-3.33713247210997e-05
-2.74750953135397e-05
-4.73823394666714e-05
-2.87636488904618e-05
-1.96901879923993e-06
-3.06083710069869e-05
-1.72748638093931e-05
-2.80589365136573e-05
-1.42751613028841e-05
-1.44908171271665e-05
-1.80886552565115e-05
-1.56344692573315e-05
-2.12178838466109e-05
-2.86762766727341e-05
-2.37743834551995e-05
-3.57936082219788e-05
-3.03221047495612e-05
-2.67892043659456e-05
-4.00797343398442e-05
-1.91830525919788e-05
-1.07154755776319e-05
-2.02297026211859e-05
-1.28013148252719e-05
-1.31963255116779e-05
-3.26844409993027e-05
-1.51957235289765e-05
-3.09265017154599e-05
-2.54332510618138e-05
-8.20592624910799e-06
-2.39585615147448e-05
-2.96389357612398e-05
-3.01541183056367e-05
-1.18842960611963e-05
-8.07035295282075e-06
-1.13846524309583e-05
-1.55876453459583e-05
-3.86977124187861e-05
-1.454949819178e-05
-2.28078566744998e-05
-3.54477379617897e-05
-4.04835935122445e-05
-2.97635091473906e-05
-2.56126094379376e-05
-2.29734241608999e-05
-3.94810907304258e-05
1.39909029943922e-06
-3.86978364739313e-05
-3.772056475063e-05
3.1702289782083e-06
-6.80043237532716e-06
9.98013691480387e-07
-3.26650135149936e-05
-1.25617703965489e-05
-3.26541268735515e-05
-2.61813754407062e-05
-2.74086012867381e-05
-8.70896008256601e-06
-2.07731866136144e-05
-1.85074358775327e-05
-3.52612444811328e-05
-1.35337538865621e-05
-3.30342007621406e-05
-4.56521156723368e-05
-4.86085415779834e-06
-3.89175586302124e-05
-2.55556828651774e-05
-2.27737506042338e-05
-2.2929308807224e-05
-2.51929113531284e-05
-3.72003842390733e-05
-4.35893328995709e-06
-4.75997749468557e-05
-3.29234442640931e-05
-1.33135233387191e-05
1.00104480909935e-05
-2.42530185883304e-06
-2.91233851427738e-05
-3.26696732259222e-05
-4.30990976685277e-05
-8.16433141071255e-06
-2.78086752043155e-05
2.91824469688689e-07
-1.29933381513631e-05
-2.4324041094647e-05
-1.35738629707678e-05
-1.98658335987113e-05
-1.61471559552999e-05
-1.79516426688967e-05
-4.18903864978282e-05
-1.32063454649034e-05
1.17802953442891e-05
-8.69392608863505e-06
-1.87963565616228e-05
-1.81663085773137e-05
-1.38972551310247e-05
-1.51240474090337e-05
-1.67485051320986e-05
-9.43937089618224e-06
-1.71081197593232e-05
-3.25485902928382e-05
-1.22753015166987e-05
-2.08039539462823e-05
-2.88775585214595e-05
-1.5688479798827e-05
-1.93430137601672e-05
-1.80081270499546e-05
-3.39087852734453e-06
-1.63913707491532e-05
-1.99865006351783e-05
-3.85494982938164e-05
-1.23977786167509e-05
-1.89332019522505e-05
-1.40249281734871e-05
-1.26871574048231e-05
-3.69352619346716e-06
-2.21400482828112e-05
7.15740130570271e-06
-1.20268347928295e-05
-1.46779848500992e-05
-2.00311675273549e-05
-3.43200515947126e-05
-1.07460641491666e-05
-6.31240636651673e-06
-3.12983623139746e-05
-2.82327925095786e-05
-2.44705222154035e-05
-3.51496843005605e-05
-3.64945413975554e-05
-4.18311271894463e-05
-2.04662407495729e-05
-1.69587908426214e-05
-2.28613149790467e-05
-3.50578690599273e-05
-1.64741116894637e-05
-9.83334040600292e-06
-2.77204887166142e-05
-1.83751470630825e-05
-1.14031184666385e-05
-1.59221481704051e-05
-2.29055531148782e-05
-1.37670733334994e-05
-1.99261680190665e-05
-3.8613916520452e-05
-3.15577681122251e-05
-8.17804917447129e-06
-4.37451867581638e-05
-3.66505838977129e-05
-2.5395315851818e-05
-2.63801142210378e-05
-1.59223791169663e-05
-3.06026295223408e-05
-1.82348664495658e-05
-2.03101894528834e-05
-2.82413484369187e-05
-3.30264568016286e-05
-3.30279277560148e-05
-1.92592942570918e-05
-2.02104932486385e-05
-5.64964575872312e-05
-2.49148018986154e-05
-1.67678537491569e-05
-2.33883153719736e-05
-1.0100348461548e-05
-1.64914861316754e-05
-3.10461838371328e-05
-3.27026053120268e-05
-3.15762348405155e-05
-1.1094330321833e-05
-2.28521531555485e-05
-8.89791121287084e-06
-1.66311332352169e-05
-1.77584489489208e-05
-2.57108959863323e-05
-1.78639812895827e-05
-2.03618834518831e-05
-2.68561133893207e-05
-7.63471300571355e-06
-3.02457366382988e-05
-1.92023032468938e-05
-1.8059080189627e-05
-2.74924235476676e-05
-1.52807572185143e-05
-1.77931243191187e-05
-2.58840606096189e-05
5.67623049283196e-06
-1.29854536108284e-05
-2.68898654534985e-05
-1.25109645157159e-05
-2.99684250929637e-05
-5.99495968085702e-06
6.62370785707347e-06
-1.41229286400923e-05
-2.0876202396472e-05
-3.36110620508737e-05
-7.87358986633663e-06
-2.34195096375866e-05
-3.76507138935553e-05
-1.05735754800797e-05
-1.77440226025895e-05
-1.94722243297136e-05
-4.54935135705477e-05
-2.39574778173673e-05
-3.20014864961105e-05
-2.33046189530246e-05
-1.70802070026369e-05
-2.76018556007925e-05
-3.13060892645621e-05
-2.85363236702971e-05
-9.58981181419875e-06
-1.6353841507309e-05
-2.41272002343672e-05
-2.84619586171594e-05
-2.66468889351853e-05
-2.08662701983513e-05
-3.85072341265045e-06
-3.47772121725695e-05
-2.93044819484398e-05
-1.75203600418976e-05
-2.85510801233169e-05
-3.13613387723746e-05
-3.03943594255267e-05
-8.27004809274581e-06
-1.37383919291915e-05
-2.74111897019171e-05
-3.68035553591887e-05
-1.46512412126153e-05
-2.18119098495724e-05
-3.60152627324083e-05
-4.43710335829417e-05
-3.88011147753304e-05
-3.59208906267171e-05
-2.25270793019756e-06
-1.60654170321046e-05
-3.85953556843897e-05
-1.9922128954849e-05
-1.79636975027027e-05
-1.5704788905284e-05
-4.54192518658966e-06
-1.93891182754205e-05
-3.2283942607385e-05
-2.3837934631354e-06
-1.0364416665568e-05
-2.33614386297846e-05
-2.89035545541426e-05
-1.23050719448029e-05
-2.15060412658006e-05
-1.70050916298116e-05
-4.51624578208939e-05
-8.22693785492684e-06
-3.92264925098656e-05
-2.07289103507563e-05
-6.74001083305292e-06
-7.434840002211e-06
-1.07249916143632e-05
-1.90326894793783e-07
-1.95820843790706e-05
-1.20007515538916e-05
-3.65872824181746e-05
-4.55124112579923e-05
-2.05733256099261e-05
-1.41699229364806e-05
-1.55608306960892e-05
5.08876801338571e-07
-1.5774899037255e-05
-1.36881054581173e-05
-1.96907634038026e-05
-3.04151162830777e-05
-2.46844648308331e-05
-2.68096682560606e-05
-2.57965946682469e-05
-1.94474094382017e-05
-3.54315937820142e-06
-1.03397065654436e-05
-2.25973089327715e-05
-2.1460334008732e-05
-2.67223759064802e-05
-1.068498412272e-05
-3.52354540880288e-05
-2.95444395664241e-05
-2.32128035901473e-05
-6.24152692304454e-06
-1.42044734483214e-05
-2.65283103366637e-05
-3.39410522891027e-05
-5.68352125202526e-06
-2.64419991024164e-05
-1.94850029186434e-05
-2.46840028636014e-05
-2.73574031373584e-05
1.22959621435232e-07
-3.36444204376892e-05
-1.71341234060875e-05
-1.64774110951438e-05
-1.95454790108709e-05
-2.22596856886714e-05
-1.91799755560351e-05
-6.6483217326486e-06
-7.42968806805573e-06
-3.78590474045061e-05
-3.91732775972127e-05
-3.3826913242261e-05
-1.9104567693763e-05
-1.939915117178e-05
-2.51963152135136e-05
-3.8323899368375e-05
-1.4722168926853e-05
-3.13671354437937e-05
-7.35697349040065e-06
1.19106205508284e-05
-3.25112173154459e-05
-3.86196083277871e-05
-2.28244529301929e-05
-2.07407891798561e-05
-9.50601432960605e-06
-1.54893213305396e-05
-4.85787588140831e-06
1.57289137174265e-05
-1.69656148401004e-05
-2.13107483491496e-06
-2.64457358303527e-05
-6.0724133896344e-06
-1.70805305322801e-05
-2.56645104504003e-05
-3.09227162207314e-05
-2.05323388268929e-05
-2.12271615350343e-05
-3.4908313954212e-05
-1.374297883525e-05
-1.56247705016508e-05
-2.37831204633883e-05
-4.17107165866371e-05
-1.85750403529292e-05
-7.12610147454506e-06
-1.87792809519676e-05
-8.56050468878019e-06
1.66571292188724e-06
-3.36987582470831e-05
3.90903712248064e-07
-1.45906894875335e-05
-1.88143261095359e-05
-1.81497202398787e-05
-7.90569532992282e-06
-3.13216452682063e-05
-1.9416795864071e-05
-1.46237479677784e-05
-2.0027654354681e-05
-2.58731307688662e-05
-3.85456815545584e-05
-2.00335223165347e-06
-1.38913112211627e-05
-2.29810819666337e-06
-3.45985961088691e-05
-3.43807886240885e-05
-9.54809561894646e-06
-2.39887776498783e-05
-3.55297259305144e-05
-3.97075025916659e-05
-8.46364390124365e-06
-1.86139629374647e-05
-1.47219623882331e-05
-7.57351768182896e-06
-9.16431111407847e-06
-2.97107944951411e-05
-2.03931863846246e-05
-1.79622370557028e-05
-1.67963732465077e-05
-1.42210084215266e-05
-2.04714032368318e-05
-2.37429079545987e-05
5.81821764267809e-06
-3.66577650744358e-05
-6.73468889997616e-06
-1.74569903823218e-05
-1.46548711228335e-05
-2.00904860079978e-05
-2.22575952399885e-05
-2.85764504686371e-05
-2.7665729742248e-05
-1.42595463500856e-05
-1.93306516999305e-05
-2.25141064434606e-05
-4.07612108484172e-05
-2.28633395370295e-05
-1.12081537673259e-05
-2.45346581854135e-05
-1.97801656969637e-05
-2.12552931846827e-05
-1.586403587545e-05
-1.95394808740646e-05
-8.45383590302615e-06
-1.18491046274445e-05
-3.35972738029137e-05
-8.57016919912538e-06
-2.06088092248049e-05
-2.31505366566123e-05
-2.91671470507249e-05
-4.26497647625932e-05
-3.60866329754922e-05
-1.4671374779929e-05
-2.17005664257419e-05
-3.75978368844645e-05
-2.30753972956157e-05
-2.24726085077192e-05
-3.97548064103577e-05
3.92006425783489e-06
-3.83273888126559e-06
-3.28017199972381e-05
-2.74205145020898e-05
-2.53874448843374e-05
-3.01181242492517e-05
-2.50800997965522e-05
-3.12506701102209e-05
-3.76123127095822e-05
-3.08975702930842e-05
-9.47028165499421e-06
-2.71370565446927e-05
-3.19208745945261e-05
-1.56431423806561e-05
-3.07656471554912e-05
-2.46171375524018e-05
-3.70539377825505e-05
-4.17133667692742e-05
-2.81159551509557e-05
-3.93991081196031e-05
-2.41301585493505e-05
-1.91695137000014e-05
-5.42508695067691e-06
-1.39629844211954e-05
-1.46019248906756e-05
-2.86678620591443e-05
-2.56749894554803e-05
-4.40832141340286e-06
-8.56231621434725e-06
-1.66400915095711e-05
-1.24605551952625e-05
-3.1400577126652e-05
2.53101809196526e-06
-4.24456788252144e-05
-1.65722890647166e-05
-3.06868757695654e-05
-1.91308810833548e-05
-2.88271452822853e-05
-1.11747371830312e-05
-3.72583807822552e-05
-1.35552539957607e-05
7.39076694453889e-06
-3.803459462471e-05
-1.65404599175166e-05
-1.53990447074333e-05
-1.07863637720593e-05
-2.14212798565624e-05
-3.19604284751217e-05
-2.017084794642e-05
-3.73702703323455e-05
-2.37595463753172e-05
-4.95315765504531e-08
-1.92062741781787e-05
-2.75674251789239e-05
-2.00416009785146e-05
-1.95170617625625e-05
-4.05972144291928e-05
-2.18045827289425e-05
-2.70408543416238e-05
-1.07993254326182e-05
-3.14721724379396e-05
-1.36598503116571e-05
-2.08070844911209e-06
-1.86078341826716e-05
-2.99427877496345e-05
-9.77067631822485e-06
-2.85708363444499e-05
-3.48480668834326e-05
3.33109520334433e-07
-3.15751289871192e-05
-1.66633360828072e-05
-3.21966554488391e-05
-4.78821684400666e-05
-1.47858530836808e-05
9.19405163289969e-06
-2.14766305098198e-05
-3.69501266499e-05
-7.75792918284309e-06
-2.90038357532254e-05
-6.61877646148496e-06
-3.82729184243785e-05
-1.1843305636389e-05
-3.2705460928652e-05
-2.43547234154675e-05
-3.57477241402006e-05
-2.23607308408947e-05
-2.21928403563902e-05
-1.78807897344024e-05
-1.1793679255043e-06
-3.89218898767048e-05
-1.8568171327196e-05
-1.83061894460767e-05
-6.54665510795006e-06
-1.20751801482355e-05
-1.9361740468646e-05
-3.16000161054544e-05
-1.13499203441292e-05
-1.2933645284968e-05
5.33671102279254e-06
-1.69470172356511e-05
-1.9322465294345e-05
-2.19143694486872e-05
-1.53799079118745e-05
4.70393252244097e-06
-6.4346777600113e-06
-1.62293101191439e-05
-2.7153461365743e-05
-2.63955364068747e-05
-1.59011920264784e-05
-2.1837934364547e-05
-3.17776478045577e-05
-1.09074483877691e-05
-1.00466540904736e-05
-3.07082873913306e-05
-2.23255469398591e-05
-3.31281587311846e-05
-1.96456225122967e-05
-2.68843075130657e-05
-1.83011098388062e-05
-2.83321867140085e-05
-3.45969629779189e-05
-2.15593753441371e-05
1.29755699305359e-06
-3.07913859097464e-05
-1.93045134235892e-05
-1.32022846239436e-05
-9.76487020241473e-06
-3.04016163577442e-05
-7.90290385212585e-06
-2.34424693133937e-05
-1.33433467699597e-05
-9.28488222981191e-06
-1.98704900043446e-05
-1.68148600678363e-05
-8.13645247404773e-06
-7.8872651956118e-07
-2.49618881562452e-05
-3.01278043373233e-05
-7.41967020042522e-06
-1.57728015387675e-06
-2.85845525734387e-05
-4.20560577465877e-05
-6.99238375396066e-06
-1.61273259618908e-05
-3.03667643213395e-05
-1.14558971200796e-05
-2.6497524913703e-05
-2.45581776544502e-05
-2.69972775585918e-05
-2.20147883237393e-05
-2.45627745443192e-05
-2.04599828673039e-05
7.6253285094722e-06
-1.80737811532553e-05
-1.35223379593361e-05
-5.94847811525998e-06
-2.87926338443231e-05
-2.33501568458745e-05
-1.72569323299927e-05
-3.52099886299627e-05
1.88242756442302e-06
-2.27819625965582e-05
-3.7191091423657e-05
-2.89668420099498e-05
-6.00171709558674e-06
-1.20862026446548e-05
-1.15210289551352e-05
-4.91065262159861e-05
-2.63626432061031e-05
-1.2970886943622e-05
-1.07122511257576e-05
-1.42099370190811e-05
-2.54834159784788e-05
-1.542447969721e-05
-2.48155928658414e-05
-3.0289050228824e-05
-7.69301179549498e-06
-2.27069587397347e-05
-1.29609341603406e-05
-3.5447815188647e-08
-1.04105782586028e-05
-2.21639336259969e-05
-1.30487445551753e-05
-2.67975908862553e-05
-9.19982800335548e-06
-8.65209912928922e-06
-3.45052655192875e-05
-2.00612845232779e-05
-1.58947034310131e-05
-9.95852294548166e-06
-4.98137542809685e-06
-2.12031544148026e-05
-2.28191111346794e-05
-3.3588101879237e-05
-1.09052268025222e-05
-1.66757532967243e-05
1.57982106739169e-05
-2.30431844302143e-05
-3.92307096377981e-05
-3.09558401765336e-05
-3.49351751153752e-05
-2.29804418964535e-05
-2.10250314122559e-05
-5.17431475256174e-05
-1.33255481200233e-05
-2.96461794145343e-05
-1.98959548311466e-05
-3.7820362740117e-05
-2.23625847726224e-05
-4.6525159685611e-05
-1.51703304819176e-05
-2.41100232709395e-05
-3.02758882742754e-05
-3.03587142733478e-05
-2.68829415695645e-05
-5.59106035555273e-06
-1.51063963414132e-06
-1.01966084422562e-05
-2.36019766956772e-05
-1.04157719238654e-05
-1.49529871821092e-05
-9.97854451320815e-06
-2.96076494018416e-05
-1.24634528828115e-05
-3.38375636449703e-05
-2.59642707885175e-05
-1.84586640336749e-05
-1.9362965842942e-05
-3.81361515700859e-05
-2.07090629133452e-05
-3.16751081655084e-05
-4.29315182390363e-06
-1.15866263384464e-06
-2.60702149454952e-05
-1.08077039168705e-05
-4.12999470321638e-05
-1.60924442168368e-05
-1.05237037533088e-05
-3.1042291686068e-05
-1.55897664876262e-06
-1.6749629397434e-05
3.02382664794678e-06
-1.80194155441983e-06
-4.46704875889932e-05
-2.63670786727122e-05
-3.95865756224571e-05
-4.08501575410346e-05
-1.54520686221624e-05
-2.15959509796295e-05
-1.6783525758579e-05
-1.02854431087131e-05
-2.32359741989429e-05
-1.32927507088536e-05
-1.63363384463201e-05
-1.10483110286467e-05
-1.74600691082836e-05
-2.39884093103874e-05
-4.02377181052583e-05
-2.70205989629375e-05
-5.05925651869987e-06
4.22675712671619e-06
-1.02166754375089e-05
-2.17456703787923e-05
-3.77660102963645e-05
-3.56024701529148e-05
-2.04230520532689e-05
-7.48438707826101e-06
-2.07589102081039e-05
-1.85578336163117e-05
-1.94851279043953e-05
-2.17282001825935e-05
-9.6734124549055e-06
-1.51590580884956e-05
-2.46684668786641e-05
-3.18018302848875e-05
-2.40282395152696e-05
-1.93383637347842e-05
1.42531839346378e-06
-2.93441747567165e-05
-3.19659745064954e-07
-3.00888149515124e-05
-1.52274925928846e-05
-2.5480083269688e-05
-2.25103094431958e-05
-4.47489287199319e-06
-8.2018653134144e-06
-3.10622641941763e-05
-2.2899915487026e-05
8.50663957421349e-06
-2.61415473303794e-05
-1.142022815535e-05
-1.56066764815108e-05
-1.02122272709392e-05
-1.65715346597113e-05
-8.1810947625574e-06
-4.35761363790249e-06
-1.04489152029946e-05
-1.53729768709767e-05
-2.93901507628928e-05
-2.25822548147165e-05
-2.34801403628647e-05
-9.51735307380578e-07
-4.57779684727961e-05
-2.51263562797744e-05
-8.07330928292687e-06
-3.27264464823523e-05
-2.08752730512498e-05
-1.03056782642317e-05
-7.03417094448978e-06
-2.32353972105224e-05
-3.86060744492383e-05
-1.64266268437475e-05
-5.15466627777139e-06
-3.04396283220409e-05
-3.31444553494215e-05
-3.103816683685e-05
-9.95945180359321e-06
-3.47747229634806e-05
-1.64457268539198e-05
-4.0025966537026e-05
-1.76341065998879e-05
-2.96116901275489e-05
-4.42694915269714e-05
-2.7672373320844e-05
6.71875410784127e-06
-3.62214135164194e-05
-2.90402819297412e-05
-1.22310485801675e-05
-3.04532677492971e-05
-3.70722712525558e-05
-1.79143883300215e-05
-2.43205163909559e-05
-3.40033747580425e-05
-1.9058908472558e-05
-7.13376729648791e-06
-4.07986794139959e-05
-2.55629216793715e-05
-2.25702884499532e-05
-2.77106853870282e-05
-2.57956906870758e-05
-7.04784169489392e-06
-2.22176662647514e-05
-1.55643760125482e-05
-1.58982482687814e-05
-1.3892468456689e-05
-1.21965795069913e-05
-3.98938856760808e-05
-4.28147698470698e-05
-8.71055531777502e-06
1.08489296476966e-05
-2.74472923523077e-05
-1.90331360088044e-05
-2.58874062164034e-05
-2.12220112586401e-05
-2.03191746475491e-05
-1.59302141408114e-05
-2.48179223040977e-05
-1.07230698085174e-05
-9.51367199529508e-06
-2.18298534810025e-05
-2.02220184700218e-05
-4.48225238842098e-05
-2.66330885773254e-05
-3.77324660542821e-05
5.48299141774179e-07
-7.64050559188298e-06
-3.13290819786633e-05
-2.53247201889167e-05
2.80590698373292e-06
-2.12937149944279e-05
-1.86536404384197e-05
-4.72971663403405e-05
-3.22685598963327e-05
-5.16055083188309e-06
-1.45952861525525e-05
-1.5952324033709e-05
1.75595976560983e-06
-2.96928342441914e-05
-3.24545357275009e-05
-8.78348076137404e-06
-1.30758123981867e-05
-3.26357895269399e-05
-3.67736719652572e-06
-2.67055929241906e-05
-3.61743162476873e-05
-2.28975931672158e-05
-2.68065350661025e-05
-1.19587842424975e-05
-3.37390078632549e-05
-1.33177627590703e-05
-1.55297642049535e-05
-1.92935416462815e-05
-3.40617975355605e-06
-3.17124996575096e-05
-2.18812034248714e-05
-6.58905048702163e-06
-8.88685643892693e-06
-2.26009096755601e-06
-4.28627266458583e-06
4.09149533086065e-06
-1.38390639392704e-05
-2.24744787463382e-05
-8.40365535416053e-06
-8.93705307652442e-06
-2.34529835122915e-05
-1.00264120188876e-05
-9.6594102796053e-06
-8.60225803212973e-06
-1.7678277646003e-05
-3.59987557532165e-05
-1.58428461725815e-05
7.26953968020817e-07
-2.07241831410631e-05
-3.08213467123988e-05
3.28342773472396e-06
-2.03922737348362e-05
-1.8034443545585e-05
3.15440557775209e-07
-1.61931048991771e-05
-2.59799118196962e-05
-2.99663613964887e-05
-1.98064219466689e-05
-1.20490784736829e-05
-2.96126878158208e-05
-5.87323740651437e-06
-2.91636533075382e-05
-3.16449411762232e-05
-1.76688917915802e-05
-1.20016933462031e-05
-4.61267906801154e-05
-2.19867433884803e-05
-1.56258514880406e-05
-4.92227427626646e-05
-1.29607127241502e-05
-6.62718395313667e-06
-3.17355503508294e-05
-4.22102284089641e-06
-2.51748411078508e-05
-1.535292712813e-05
-1.45746926716281e-05
-1.39797376771879e-05
-2.00410827264171e-05
-4.24806054042015e-05
-1.17178371233055e-05
-2.86180719948751e-05
-3.49739064818169e-05
-2.00914927682175e-05
-3.29308671469488e-05
-2.86079863369052e-06
-2.00963613286364e-05
-1.48617995276664e-05
-2.54438371978172e-05
-3.8775658381271e-05
3.36989043521326e-07
-2.54019199049502e-05
1.26210321047143e-05
-3.74386851285272e-05
-1.36670691207588e-06
-3.81455178223709e-05
-2.1678614438682e-05
-4.6078737541319e-07
-4.1454621943856e-05
-2.80433277357565e-05
-2.10098261562192e-05
-3.0838460153495e-05
-2.46765058797847e-05
-1.13548090802209e-05
-3.76667976833769e-05
1.01073896532083e-05
-1.76548145072071e-05
-7.14609173175625e-06
-2.09691821316361e-05
-1.55594083282458e-05
-3.00510705061159e-05
-1.77818448441535e-05
-1.92141899176499e-05
-2.18148697544742e-05
-1.48392834500611e-05
-2.0551281180306e-05
-1.55745615426442e-05
-2.33129630290907e-05
-1.64123421025721e-05
-3.91094229853712e-05
-3.49193623044796e-05
-3.08725108959933e-05
-2.44484801661651e-05
-8.8228703159984e-06
-2.21483247238568e-05
-2.07892374068528e-05
-3.41804716205394e-05
-6.20884289068205e-06
-2.46645695640839e-05
-1.91445831302524e-05
-6.85784452351023e-06
-2.99829384203263e-05
-1.88933775949917e-05
-7.46686765372817e-07
-1.71226008117904e-05
-1.94528961922041e-05
-4.4600608666293e-05
-6.99193462350347e-06
-1.26767612607207e-06
-2.5597205609646e-05
-1.45424390396599e-05
-1.29557592635109e-05
-1.15553727812872e-05
-5.7989903141768e-06
-2.6991595826096e-05
-9.21835088955212e-06
-2.69711149093729e-05
-3.12480824986851e-05
-2.00814740572299e-05
-2.06756437180849e-05
2.6185208612247e-06
-2.4569869575441e-05
-3.2569929517298e-05
-8.5249063744624e-06
-2.27549861566763e-05
-3.47169091860459e-05
1.88607691852968e-06
-1.94712323220626e-05
-2.26296123630335e-05
-4.02904355447327e-05
-2.44913106557186e-05
-3.23962217110648e-05
-2.60857789111358e-05
-2.68535168330132e-05
-2.01429226334451e-05
-3.13667978745228e-05
-9.03096066044745e-06
-2.06498309464162e-05
-3.09073608921564e-05
-1.71010656777955e-05
-1.68253487043304e-05
-3.64874852923488e-05
-2.92908946071246e-05
-5.2150297050562e-06
-3.40561079615087e-05
-1.38894172371535e-05
-2.42901645173411e-05
-1.92763371961166e-05
-2.7049618379517e-05
-2.98735775350726e-05
-3.29721151594879e-05
-1.63849005609666e-05
-1.59818004731948e-05
-1.04558751545859e-05
-7.86676732944177e-06
-6.48408595985928e-06
-3.53211362423926e-05
-2.47978881146803e-05
-3.21720642589839e-05
-3.59237667808166e-05
-2.06502686681785e-05
-2.20341612558056e-05
-5.26004492815009e-06
-1.40181245124985e-05
-2.66634353682136e-05
-1.57798652406404e-05
-1.74032912206764e-05
-1.65076747723715e-05
2.97040462603554e-06
-1.57871048392211e-05
-1.42200329870807e-05
-2.0742432998686e-05
1.18049219242381e-05
4.90111972344177e-06
-1.51160946596514e-05
-1.54285580554496e-05
-2.07303798790723e-05
-1.20008277393635e-05
-4.83378554883847e-06
-2.70389302811877e-06
-1.50271011771697e-05
-9.52372938227645e-06
-1.50377744113329e-05
-4.48449691968229e-05
-1.98348992692606e-05
2.71349278528848e-06
4.06015076262327e-06
-2.54331634649885e-05
-2.20364409947519e-05
-2.30273884602585e-05
-2.48302646953935e-05
-2.86779151960807e-05
-8.08134694904732e-06
-3.84722426060482e-05
-2.34507729811341e-05
-2.86353914996198e-05
-2.46494603787319e-05
-4.39479636818748e-05
-2.16786228444056e-05
-1.83493927077982e-05
-2.77119734353852e-05
-1.87301042592178e-05
-1.52436958671104e-05
2.84641387739133e-06
-2.6220181889523e-05
-1.67270108337414e-05
-1.30558900120086e-05
-2.30641559124909e-05
-8.28415220432421e-06
-1.97558120572692e-05
-3.05235880019775e-05
-2.35905604636218e-05
-1.66553880572354e-05
-1.04256805811878e-05
9.55305966993207e-07
-9.21074293312167e-06
-1.86221978567949e-05
-2.88800354970865e-05
-1.15116192249622e-05
-7.05571721798655e-06
-2.78450786731861e-05
-1.36858563082277e-05
-1.17035535438636e-05
-3.25777482076524e-05
-2.76657165158237e-05
-2.39223036892745e-05
-2.10033581774064e-06
-2.41020247718154e-05
1.91261534917658e-06
-1.73033997303806e-05
-2.81086089972073e-05
-1.59179975924739e-05
-1.53711288529091e-05
-3.88337144469416e-05
-2.7537531755962e-05
-2.77551194182375e-05
-2.22389051012059e-06
1.50656348424555e-07
-3.39080432683616e-05
-1.58423633374291e-05
-1.94680950498052e-05
-4.3752653408629e-05
-3.07331476087547e-05
-7.83418142444487e-06
-2.325012908387e-05
-1.99554061141904e-05
1.52500456424467e-07
-5.24336303266749e-06
-1.08816407900874e-05
-3.43147585059075e-05
-3.03938003653886e-05
-2.96912690409453e-05
-6.64868896795746e-06
-1.38165271247253e-05
-2.21379085518548e-05
-7.03778297011395e-06
-2.5354161140452e-05
-3.44802527651415e-06
-3.9307965238639e-06
-2.20854178203672e-05
-5.28071192958355e-06
-1.24887375780134e-05
-2.76332225223503e-05
2.08323637578521e-06
-3.39443950235368e-05
-1.41746729434753e-05
-2.2481967373814e-05
1.03782365127055e-06
-9.47693201036486e-06
-2.66864346806907e-05
-1.33818499226185e-05
-1.82399650486228e-06
-1.5272280778033e-05
-2.65137549338503e-05
-1.63171932610347e-05
-1.26349362928268e-05
-2.52559663943461e-05
-9.11135056092518e-06
-2.75301252442523e-05
-4.67490346155534e-06
-2.91163131451952e-05
-1.93922690883888e-05
-1.05259453466771e-05
-2.38299516744681e-05
-1.2452291325465e-05
-2.92895552086444e-05
-3.85559100225992e-06
-2.56222565344736e-05
-5.06535253998889e-06
-6.0777712510981e-07
-1.49700442912475e-05
-1.57481797885742e-05
-1.94864110606619e-05
-2.61293549161534e-05
-1.63182906627926e-05
-3.13534837413977e-05
-2.71942892990761e-05
-2.45539250638891e-05
-1.89049364490751e-05
-2.88063172621636e-05
-1.79195032769743e-05
-1.99862974202661e-05
-3.21292307991875e-05
-1.25300822781234e-05
-1.5083639396081e-05
-2.31087078834544e-05
-2.04261161602803e-05
-3.18098720662525e-05
-3.10359106491623e-05
-4.04815850793657e-05
-1.51974264252532e-05
-3.06056199982467e-06
-9.31792891726034e-06
-2.06042623577391e-05
-2.3796275880928e-05
-1.07724725212585e-05
-2.3487710755403e-05
-1.44686746267101e-05
-4.29749756768752e-05
-2.94463431691693e-05
-3.44886232106099e-05
-3.3280638746012e-05
-1.87748570410376e-05
-6.99671019406171e-06
-3.33172599947304e-05
-1.30371753027609e-05
-2.13965494412768e-05
-2.93756843851162e-05
-2.69838285595067e-05
-1.52230871862586e-05
-3.25154601380781e-05
-1.21885299829871e-05
-6.9202596676802e-06
-3.11583818509453e-05
-1.3971344068373e-05
4.86087046927251e-06
-2.21959767247194e-05
-3.45482324289257e-05
-6.53237961014595e-06
-4.04994937641002e-05
-1.06637956991909e-05
-2.78890884466443e-05
-2.53701641279437e-05
1.33299765041681e-05
3.42849851924177e-06
-3.80306874221625e-05
-1.18083457179077e-05
-2.88416409041647e-05
-2.13489839775108e-05
-3.9655836195013e-05
-1.4964447589522e-05
-1.76561927722938e-05
-1.62179183218258e-05
-1.20185450579513e-05
-2.31763176967613e-05
-3.24128879655162e-05
-5.58921368305039e-06
-2.28737727464879e-05
-2.98507628470534e-05
2.70038477327261e-06
-2.51475014173584e-05
-7.25810237746779e-06
-2.44419443670926e-05
-2.83010806433317e-05
-1.25244582138545e-05
-1.73128752769554e-05
-8.87495310002069e-06
-1.19183467546476e-05
1.19130910743944e-05
-2.32321099181596e-05
-2.83344364805802e-05
-1.41366217224549e-05
-1.7362737772014e-05
-1.443812189325e-05
-3.11559685493776e-05
-3.10699536860922e-05
-1.45550095202533e-05
-2.28645526258531e-05
-2.84447389492997e-05
-1.61099957522604e-05
-8.08574661020685e-06
-3.52191717754674e-06
-1.64036587114426e-05
-1.24866397861083e-05
-1.79502249469998e-05
-3.18072985991997e-05
-3.77224111017185e-05
-2.8471266487669e-05
-2.74271279375776e-05
-1.39733080695168e-05
-7.5545422792926e-06
-1.8960683258552e-05
-1.85874364177055e-05
-3.01724756050155e-06
1.33413307899701e-06
-1.09631073506584e-05
-2.62887104977647e-05
-2.41991163770107e-06
-3.69595613978642e-05
-2.38641758506041e-05
-9.25142143068339e-06
-2.09956205461504e-06
-1.37190786594921e-05
-2.85425654383099e-05
9.09384954843185e-06
-1.39683495456023e-05
-2.97605661755572e-05
-1.89771189834645e-05
-2.04980380566619e-05
-2.75099945902665e-05
-3.23093333958651e-05
1.13501836202797e-06
-2.71156652774305e-05
-2.02590292966806e-05
-2.20191636482775e-05
-2.54185464743842e-05
-1.61831488732763e-05
-5.22531496027755e-06
-1.131858841404e-05
-2.30663810708789e-05
1.1473280470813e-05
-1.52703992116659e-05
-1.13977023202324e-05
-1.38058742725269e-05
-4.85346094690273e-05
-2.35847253156574e-05
-8.55326364959754e-06
-1.76822492833994e-05
-1.72453090493647e-05
-2.65486692495316e-05
-1.04222277447035e-05
-4.24485544693176e-06
-2.31522118846254e-05
-1.12266232353999e-05
-3.26887565968505e-05
-3.1330804037199e-05
-3.00438211645744e-05
2.22542527623232e-06
-3.75107002005656e-05
-9.70843846570792e-06
-5.29910442640872e-05
-2.84760170447129e-05
-1.71746327664152e-05
-3.13917542537014e-05
-2.08905263416204e-05
-2.52865073943602e-05
-1.89609018876428e-05
-2.95892473443071e-05
1.75036273512336e-06
-3.52398131491305e-05
-3.83096470980096e-05
-3.31633612805411e-05
-4.64317033058308e-05
-1.13498104392111e-05
-9.11530797268121e-06
-4.29815613066858e-05
-1.12394019732741e-06
-1.8132115694367e-05
-3.73782699278609e-05
-1.42046676797093e-05
-1.93779806498073e-05
-3.81485773783333e-05
-8.62486778999013e-06
-1.34735269100643e-05
-3.4909705144499e-05
-2.3532927896568e-06
-4.64530301974513e-05
-1.83017117801386e-05
-3.12714714853646e-05
-1.33881470090101e-05
1.81389519435515e-06
-1.5915282415348e-05
-3.55203301094467e-05
-2.97683356843743e-05
-2.69917825409549e-05
-4.85955637200255e-05
-2.75829438303983e-05
-3.95445005796935e-05
-4.83238086749735e-06
2.04685286763727e-07
-7.66450557493109e-06
-5.62685241865812e-06
-4.91094567752273e-05
-1.13236759801631e-05
-7.01369399890384e-06
-2.12562732600353e-05
-3.93471485652215e-05
-8.55306163952351e-06
-1.82515871246406e-05
-1.98673944038376e-05
-1.52426212493393e-05
-3.03310576821382e-05
-2.31051958821192e-05
-1.05070137083835e-05
-1.91212774848155e-05
-2.37790016282216e-05
-7.43650136946223e-06
-9.74376611319672e-06
-8.37159626189242e-06
-3.93264581831761e-05
-1.14761015474587e-05
-7.26436700182949e-06
-1.51907796054956e-05
-5.22380814570953e-06
-2.90945179415733e-05
-2.60187864426565e-05
-2.47234619062836e-05
-2.05899035771237e-05
-1.85450491159615e-05
-1.72970086871341e-05
-2.54102775511799e-05
-1.54500615398002e-05
-3.91239479931603e-06
-2.64292511329534e-05
-3.53273692869568e-05
-1.62755312345871e-05
-3.47096047457334e-05
-3.10790061649937e-05
-6.35065875564953e-06
-2.95505538550825e-05
-1.16546916562194e-05
-1.30123869825348e-05
-2.64619414398494e-05
-2.08099086811572e-05
-3.39221298310606e-05
-4.1003609255207e-05
-2.95942813815134e-05
-1.61526197175749e-05
-3.11344126416261e-05
-4.12167915320682e-05
-2.8121727525454e-05
-2.52618763228579e-05
-8.68534929109346e-06
-1.86275680847454e-05
-3.21316575113444e-05
-2.90031239799112e-05
-1.72595208751351e-05
-3.99446102798286e-05
-4.11029542923305e-05
-2.87814875271351e-05
-2.60383936069774e-05
-6.68852954494808e-06
-1.92145507687654e-05
-9.62624745827666e-06
-1.16875629813599e-05
-3.60619195500771e-05
-9.86832213955148e-06
-2.51278795975743e-05
-1.76898779538738e-05
-9.23791881257019e-06
-1.88623556684357e-05
-2.43754341831211e-05
-1.60067150563296e-05
-1.87225387717068e-05
-1.19350441430185e-05
-3.69418121838912e-05
-4.93160197803893e-06
-4.70292663750494e-07
-1.78897993011089e-05
-3.9793473281659e-05
-1.73973908926849e-05
-7.0373366587673e-06
-2.90379971443862e-05
-1.22556352431166e-06
8.44246558210381e-06
-2.49612648094802e-05
-1.76240770408373e-05
-1.66954075763331e-05
-2.79627432837759e-05
-1.84237074498267e-05
-7.13677384269045e-06
-7.29310806480611e-06
-2.57704955875545e-05
-4.1061507042871e-05
-2.43329333348772e-05
-3.2920565161959e-05
-3.47237757673694e-05
-1.71712140836245e-05
-1.92194424297712e-05
-3.13070754636436e-05
-4.53552337905733e-06
-1.73701318758371e-05
-1.08127051754786e-05
-2.71845251214093e-05
-6.70490343146054e-06
-1.40300219178014e-05
-1.98560227799202e-05
-8.09110101981545e-06
-1.18200288128838e-05
-2.25125901468713e-05
-1.34719331459804e-05
-1.64830887382994e-05
-3.90231095825295e-05
-3.05725925886875e-05
-4.27329470033984e-05
-1.50998187408427e-05
-2.25069974047934e-05
-1.3889741152726e-05
-2.07289414420719e-06
-1.21689808117005e-05
-2.64811023835816e-05
1.22471755336195e-06
-3.14410891702866e-05
-3.16665310824997e-05
-3.73945350382209e-05
-5.41389713926235e-06
-2.25863637324152e-05
-1.1134087588966e-05
-2.31147450994787e-05
-6.41317447149761e-06
-6.19784269897921e-06
-1.25199685413684e-05
-3.64825389100705e-05
-2.82278292106129e-05
-2.20667776339512e-05
-6.74263013424303e-06
-2.25055493697047e-05
-1.71859105045119e-05
-3.43908303422915e-05
-2.70926651612315e-05
-1.71825838148599e-05
-2.52762815813834e-06
1.36530120443092e-06
-2.57169280174609e-05
-2.57666122777795e-05
-9.83269412321594e-06
-1.02921175208036e-05
-2.09755426912152e-05
-1.61235789189574e-05
-1.89498758941093e-05
-4.29090300253873e-05
-1.72562817880961e-05
-1.78259877643279e-05
4.18217097977532e-06
-4.00353002383916e-05
-1.35086114246131e-05
-2.92330583216639e-06
-4.85622500384089e-05
-3.28547491775536e-05
-2.1068887026106e-05
-2.44632164956519e-05
-1.87048906396226e-05
-2.4288794839213e-05
-4.18292990011754e-05
-1.52237245638339e-05
-1.89192900187733e-05
-2.96368310307845e-05
-1.41762299783321e-05
-2.14031774299871e-05
-2.60169450016316e-05
-2.66559926594211e-05
3.49211515029792e-06
6.08290891644635e-06
-5.04047701386741e-05
-2.92511038681745e-06
-1.91130299649901e-05
-2.2481299945884e-05
-2.77873486726791e-05
-2.13139594650716e-05
-2.7552685832823e-05
-2.64479993207294e-05
-2.96178926562385e-05
-1.28154529234176e-05
-1.87627786009064e-05
-1.4560991648625e-05
-2.09654237001445e-05
1.88603876050755e-06
-6.56653775414325e-06
-2.61699976829113e-05
-1.82178918278304e-06
-1.18049586679266e-05
-3.43912349832099e-05
-1.8939856475645e-05
-2.22469544966606e-05
-1.5844109186782e-05
-2.67860328192489e-05
-3.9012068338311e-06
-3.29765366709196e-05
-1.56003289316863e-05
9.29502836899144e-07
-2.76903073467804e-05
-2.94609328358343e-05
-2.09008731487518e-05
-1.57415248150179e-05
-1.59138741192917e-05
-3.75024186072039e-05
-1.81316930112302e-05
-1.9971264923321e-05
-2.35247599754759e-06
-1.95495263318682e-05
-3.25866537558096e-05
-1.15400891511251e-05
-2.91844195094786e-05
-2.6025834736078e-05
-2.2105958670651e-05
-3.00862521434249e-05
5.79299776075683e-07
-1.63063581964739e-05
-1.87380857138812e-05
-2.87363435228881e-05
-2.85006946847148e-05
-2.57120873617636e-05
-2.17824633073708e-05
-1.5511212601674e-05
-3.77730816373919e-05
-2.87949750406583e-05
-8.76254926318623e-06
3.37308100612856e-06
-2.78380614546438e-05
-3.03433508799947e-05
-9.22914258480523e-06
-2.85158051938435e-05
-4.81540267845248e-05
-2.23515993069595e-05
-4.02346035733363e-05
-1.86706570035302e-05
-1.21176361978777e-05
-2.28123719700029e-05
-9.44977810652052e-06
-4.57214378489837e-05
-1.95053436843248e-05
-3.39327580584785e-05
-1.44595900322315e-05
-2.10834598363369e-05
-7.47229791459227e-06
-3.03390348792619e-05
-2.70404560184133e-05
-2.52748909874797e-05
-2.34253204302337e-05
-4.6059203508502e-05
-2.14667772291064e-05
-5.2117680544638e-06
6.24394826283374e-06
-6.32543239794375e-06
-2.79296750258817e-05
-1.30498683617164e-05
-1.05965972782755e-06
-8.20708260498317e-06
-1.56511095844744e-05
-1.3823242531447e-05
2.14380650879301e-06
-2.21744237114415e-05
-1.67700540497773e-05
-1.99796715677111e-05
-9.16898308320542e-06
-2.94153585630499e-05
-1.53064069938948e-05
-1.80861500986425e-05
-9.68360276893339e-06
-2.80321063657706e-05
-3.48894510892847e-05
-1.19491928530739e-05
-1.08135222883861e-05
-3.14456375251497e-05
-7.85271075928855e-06
-6.92732635156844e-06
-1.38606730694186e-05
-3.18684766838257e-05
-2.02498934170031e-05
-2.69128144955405e-05
-4.68308454434724e-05
-2.03199948981421e-05
-1.94339395815826e-05
-3.35939416539461e-05
-3.26991520571122e-05
-1.61941015676717e-05
-3.91589000273448e-05
-1.77157571619292e-05
-2.14085331793439e-05
-2.09086077119047e-05
-2.37978408964309e-05
-2.03835210661395e-05
-4.66479548910392e-05
-1.99704851798815e-05
-2.50627792604787e-05
-1.83861267443536e-05
-3.09089599881034e-05
-2.42060566621113e-05
-5.15794046778466e-05
-8.06720502545793e-06
-2.34079295527255e-05
-2.14976047461902e-05
-3.10362803874747e-05
-2.17528793478035e-05
-2.1403626214092e-05
-9.28129590044495e-06
-3.84345591926317e-05
-4.07391923207172e-05
-2.77147054524353e-05
-2.77933208606053e-05
-1.1761836192649e-05
-2.03904220803504e-05
-1.04805338688613e-05
2.98159096976174e-06
-3.9039863279631e-05
-3.01140393592328e-05
-1.73265279170078e-05
-3.15225183006018e-05
-8.01629516419539e-06
-1.97804053707782e-06
-5.94161571903432e-06
-2.83933501690902e-05
-4.13028763364881e-05
-3.19994102329755e-05
-2.14476334449106e-05
-2.89933611308085e-05
-2.96770501151863e-05
-2.60426925796141e-05
1.01970181487882e-05
-3.28897215704138e-05
-9.30747097792259e-06
-1.06406116343733e-05
-1.87326886908437e-05
-3.86463839337489e-05
-1.9623142229142e-05
-1.51073022979762e-05
-1.4461920828694e-05
2.68128347972251e-06
-8.86443201054101e-06
5.37392277924997e-06
-1.77027285823901e-05
-2.60860897739037e-05
-1.02548396553864e-05
-1.43977100659368e-05
-2.65107624266492e-05
-1.29574001857955e-05
8.22623364144312e-06
-9.13321725715829e-06
-2.56461390607903e-05
-2.71859211959893e-05
-1.5799691003653e-05
-2.88594993455598e-05
4.1473565147317e-06
-1.70055991199431e-05
-3.10454579471659e-05
-1.26522095539445e-05
-2.09387716961448e-05
-4.44016385245103e-05
-1.27470579767126e-05
-3.24261636058083e-05
-3.7158457428312e-05
4.61163552798383e-06
-2.09904495438726e-05
-2.63655057694132e-05
-3.04973961161777e-05
-2.03015014040037e-05
-3.02271049980784e-05
-1.9955388993031e-05
-2.60277594607585e-05
-1.73301584970026e-05
-1.54237142105449e-05
-1.56828113104436e-05
-9.75661179459276e-06
-2.83680668945138e-05
-1.51662235225494e-05
-1.02482183705956e-05
-3.13954320313928e-05
-3.28731096365328e-05
-6.80948083735476e-06
-2.18083884715835e-05
2.27325653490618e-06
-8.99775562047909e-06
-2.40505173704013e-05
-1.70991119678345e-05
-2.31217446112282e-05
-1.30722051457897e-05
-1.62887619998169e-05
-2.51131160161859e-05
-3.27085424115672e-05
-2.85758378098233e-05
-1.92184291941104e-05
1.83203339303921e-06
-1.97261152359735e-05
-4.32200699425662e-05
-3.31696340112725e-05
-1.73856947214085e-05
-2.83688048339878e-06
-1.2912644632718e-05
-1.35149330100215e-05
-3.40793483728593e-05
-1.22873172257138e-05
