# Supplementary material for: Research on computational propagation and identification of mine microseismic signals based on deep learning
Source: PLoS One. 2025 Oct 22;20(10):e0334641. doi: 10.1371/journal.pone.0334641 (PMC12543183; doi:10.1371/journal.pone.0334641)
Supplement: S2 Data — (ZIP) [file pone.0334641.s002.zip › 000100500002036.xlsx_0.txt_24.txt.txt]

-1.46059953741115e-05
-1.49988577617443e-05
-2.66699266406687e-05
-3.74627354954436e-06
-8.75095423270789e-06
-1.04153944486892e-05
-1.96633524472926e-05
-6.20426546264451e-06
-1.70292195521738e-05
-2.15906026443022e-05
-8.74044511340889e-06
-3.07225223899101e-05
4.71441417475654e-07
-3.50204569051864e-05
-4.08229379390462e-05
-1.87110340308665e-05
-1.95274370138088e-05
-5.62401967818341e-06
-2.49221455934704e-05
-2.31140312289537e-05
-2.07273366841789e-05
-1.90737492304309e-05
5.33119421470859e-06
-1.71890088224609e-05
-1.90050388926261e-05
-3.61638795561484e-06
-3.35648238257004e-05
-3.55648232337923e-05
-3.24480523426309e-05
-1.27472705045883e-05
-1.96664515551579e-05
-2.65783901408405e-05
-3.84071852317324e-05
-2.59798818919966e-05
-2.73723872495207e-05
-1.87165788084528e-05
-2.04455914644976e-05
-3.53603133907915e-05
-2.58009949310413e-05
9.35825469564949e-07
-2.39115040858176e-05
-4.16817222786819e-05
-2.38457390212584e-05
-3.02980465161003e-05
-3.09270810825759e-05
2.11592395182703e-06
-3.10905445337385e-06
-1.61740801580813e-05
-1.09209101738062e-05
-4.27623548579294e-05
-1.28936907155899e-05
-3.02475144320159e-05
-1.32833586015158e-05
-3.40469061478721e-05
-2.16807566671601e-05
-3.36424112496539e-05
-1.9408618343727e-05
-1.54047792713547e-05
1.87244068325253e-05
-3.03085063326026e-05
-2.67542533005766e-05
-1.46066100232989e-05
-3.01909497915593e-05
-1.81262890508099e-05
-2.6436421381745e-05
-4.37466133159695e-06
-1.49701642003328e-05
-3.7746919053984e-05
-1.85883353969637e-05
-1.84800500451952e-05
-4.17152674382986e-05
-2.34699066639912e-05
-1.53214909088689e-05
-3.36567850096937e-05
-1.60364242309031e-05
-2.01787877823099e-05
-2.19995470488207e-05
-3.05177505138121e-05
-9.78149873004356e-06
-2.34697991127572e-05
-3.60947828694325e-05
-1.71023281750808e-05
-2.99945402009275e-05
-1.81138919575031e-05
-2.6181745915021e-05
-1.64377119795168e-05
-9.86504616318598e-06
-7.56887664943264e-06
-2.096875177877e-05
-4.9124109166593e-05
-2.02646273011542e-05
-1.10472852188711e-05
-2.7181730370652e-05
-2.83623076346399e-05
-1.71714691253189e-05
-2.02665503675545e-05
-2.52109950696681e-05
-2.38182522705434e-05
-1.50785032535925e-05
-3.55395674735907e-05
1.97694317391158e-06
-3.91298291255067e-05
-2.74797962357135e-05
-3.53710321061874e-05
-2.21514759606202e-05
-4.47973722894331e-05
-4.65674208439189e-08
-2.9162532208669e-05
-2.37277282789857e-05
-1.96298008797679e-05
-2.70025307075062e-05
-3.04290443889918e-05
-3.29543024604423e-05
-1.86121978463407e-06
-1.02693819373802e-05
-2.96542873360027e-05
-2.23831954901693e-05
-1.65443545203359e-05
-4.62025075164318e-05
-1.24344799411325e-05
-2.7510533604515e-05
-3.88783390974201e-05
-2.32149726484066e-05
-8.30204547070316e-06
2.91063615732735e-06
-2.60870551232277e-05
-1.71840844269713e-05
-3.78444623886485e-05
-3.01236787873137e-05
-3.22518060121854e-05
-3.08317139868476e-05
-3.73476190318745e-05
-1.50458710760975e-05
-1.61017859450648e-05
-2.5950706382052e-05
-2.02888602822047e-05
-1.14029522934454e-05
-2.38309469496062e-05
-3.42292462013582e-05
-1.78419535497044e-05
-1.75372774487692e-05
-4.76349367795701e-06
-3.32399957640784e-05
-1.64244266074418e-05
-1.95998345942504e-05
3.60155736696654e-06
-2.64794765673712e-05
-9.12706889455078e-06
-1.30920323725165e-05
-9.2827149605008e-06
-3.33272247218046e-05
-1.40420658246501e-05
-4.72810605474595e-05
-1.56477364961823e-05
-5.10885839567873e-06
-4.25479117935722e-05
-2.41042601220688e-05
-1.96239362948488e-05
-2.4705317439012e-05
-1.10035124686677e-05
-2.70910583584574e-05
-3.98733901452848e-05
-3.8073005620793e-05
-1.6726182890021e-05
-3.4244469009493e-05
-1.41696851294192e-05
-2.74396158727918e-05
-3.09739405383296e-05
-1.39878075532693e-05
-3.09862955675536e-05
-3.41624600310286e-05
-2.35665575046341e-05
-1.1221132903566e-05
-4.38436360792967e-05
-1.88641251374028e-06
2.53980525545457e-06
1.56732243420882e-06
-1.23494439193215e-05
-1.076135462664e-05
-3.56892036814536e-05
-3.64845422662134e-05
-2.33976163160223e-05
4.19303694578352e-06
-1.75762429240777e-05
-1.96478673189881e-05
-2.11417858564461e-05
-2.38248519654535e-06
-1.39345823677514e-05
-3.33276758519786e-05
-2.94396995769338e-05
-1.79476933821593e-05
-2.60533837225986e-05
-2.40774606821814e-05
-2.12571651863145e-05
-2.82475144652221e-05
-4.4718781064734e-06
-4.53274495746915e-05
-4.4604126662712e-05
-3.19740243508768e-05
-4.40918839491061e-05
-2.00722241991227e-05
1.49901704113797e-05
2.7096729570542e-06
-2.61176561289244e-05
-1.48720519894344e-05
-2.62150726808841e-05
-6.17851976824071e-06
-2.00625889046684e-05
-2.8645173110298e-05
-2.29453391247976e-05
-3.5119900876064e-05
-4.94842742806615e-05
1.13933810083395e-06
-2.37301402104632e-05
-2.62898249078387e-05
-1.55994090004245e-05
-5.73827508847042e-06
-1.35133020167886e-05
-8.32065128387996e-06
-2.11096681011137e-05
-1.05918672361312e-05
-6.86330585735168e-06
-7.20624968850233e-06
-1.36986945222621e-05
-1.37115665047441e-05
-3.33709066819579e-05
-1.92570896476184e-05
-1.09872355466596e-05
-8.21202918873036e-06
-4.63183998064812e-06
-2.15076353222469e-05
-1.80022577875947e-05
-2.94548675400758e-05
-4.97644147485096e-05
-1.38720985475809e-05
-1.13006235968499e-05
-3.90558110214964e-05
-2.00486139987855e-05
-2.10589044367842e-05
-2.53566052484461e-05
-1.41266599548533e-05
-2.91534077587998e-05
-1.33511271694942e-05
-1.65798848544267e-05
-1.08456561540045e-05
-5.93535269158053e-06
-3.54544747515844e-05
-3.11990394999066e-05
-2.92660553480114e-05
-3.61879579633859e-05
1.45583686334218e-05
-1.31110898294132e-05
-4.293797558482e-05
-8.63913915913994e-06
-1.61797222037294e-05
-2.68222508193084e-05
-2.55060107181843e-05
-2.80530155081661e-05
-3.61528431248582e-05
-1.06170441571061e-05
-8.2093837233251e-06
-1.26617786985486e-05
-1.13694999638262e-05
-1.65980196911842e-05
-3.02972106535888e-05
-9.75292146601195e-06
-2.25440597074716e-05
-1.09858208622397e-05
-7.63213502344343e-06
-2.6443698937007e-05
-9.33969966555871e-06
-4.27314814850362e-05
-2.87863282024467e-05
-2.52621585545093e-05
-2.26095266471941e-05
-1.90065159111218e-05
-7.66435939837237e-06
-2.66884086770953e-05
-1.85696936657461e-06
-2.06623091098047e-06
-7.14736786322465e-06
-4.28818506012824e-06
-4.04686290969269e-06
-5.2529845701133e-05
-2.82196648496972e-05
-3.18659961816227e-05
-1.72445540665105e-05
-3.57213584927481e-05
-1.51299128266269e-05
-6.61690540318274e-06
-5.23752272567041e-06
-3.316917573457e-06
-3.3285997915053e-05
-2.53873689713912e-05
-4.89402954445202e-06
-9.54993768757102e-06
4.53406610526066e-06
-2.35620438803832e-05
-2.86618170339865e-05
-2.4062094576847e-06
-1.66610822118998e-05
-2.2704445691489e-05
-3.91826883594736e-05
-9.42260899049845e-06
-2.06451515388901e-05
8.25768514637791e-06
-1.37178857412718e-05
-4.92403167193282e-06
-3.56041238916939e-05
-2.069738122175e-05
-2.79192242248948e-05
-2.08762691336536e-05
-8.65994907869301e-06
2.31177571037207e-06
-2.66096692555512e-05
-1.90170129556773e-05
-2.24666349199867e-05
-2.60504553028568e-05
-1.86392750579494e-05
-2.07603279796177e-05
-1.69041837908283e-05
-3.43068142962886e-05
-9.01500901928119e-06
-2.79535338764836e-05
-2.82141802438737e-05
-2.51531674159486e-05
-3.33477180569836e-05
-2.99728574046647e-05
-2.40155393466429e-05
-1.1363330614844e-05
-2.44655841316897e-05
-3.05517258832802e-05
5.39146424138754e-07
-1.98956324345932e-05
-1.2915073068551e-05
-1.90681618894587e-05
-1.38908130312558e-05
-3.05453438504247e-05
-1.67089557004907e-05
-2.20630981284888e-05
-2.28920245080567e-05
-1.50500983730008e-05
-1.67812282191013e-05
-2.46243435581908e-05
-1.71680972883821e-05
-3.30021938891045e-05
-2.03971439727132e-05
-1.71884006142216e-05
-2.11465938309113e-05
-1.73722059610477e-05
-1.48053644478731e-05
-4.12108829220825e-06
-1.26967056564203e-05
-2.68215612059945e-05
-3.22427430571525e-05
-3.07440766359222e-05
-9.59304532175923e-06
-2.75966976035459e-05
-2.36576670618048e-05
-1.68383015011974e-05
-1.20502677550512e-05
-2.0694122519518e-05
-3.14965112566249e-05
-1.94291966454701e-05
-2.09759969228524e-05
-1.22853998767015e-05
-9.63761751984079e-06
-3.50317017923352e-05
-1.71354003802298e-05
-1.75783066366144e-05
-1.43532791701523e-05
-4.06163777156126e-07
-9.69469702246126e-06
-1.09194511143818e-05
3.66717481522321e-06
-1.33458718190509e-05
-3.42735973927781e-05
-1.89048226691577e-05
-1.98839641039664e-05
-4.27793891439058e-05
6.60788063768129e-06
-3.58180586186986e-05
-1.04493087775837e-05
-1.23117216670079e-05
-3.01793655061395e-05
-2.78876222211439e-05
-1.15980313889344e-05
-3.04569656002818e-05
-1.17628381887645e-05
-2.12613033622169e-05
-5.46643389000953e-06
6.1047377933204e-07
-8.8219674738286e-06
-1.0550275355034e-05
-4.89398928671965e-05
-2.91970901146954e-05
-2.55655539932881e-05
-2.26255609684733e-05
-1.23423898607714e-05
-2.33713193392707e-05
-1.70769302340744e-05
-1.4921917984335e-05
-2.85765134105493e-05
-2.24704902099423e-05
-9.13110903803146e-06
-1.86277902670752e-05
-3.17209076071325e-05
-2.74989254851447e-05
-5.56728612067607e-06
-4.42889090484971e-07
9.49066264424286e-06
-2.33010299698852e-05
-4.05664318734542e-05
-2.72357349219838e-05
-1.7391216924609e-05
-2.2562452618209e-05
-2.5271741838997e-05
-3.36125079794522e-05
-4.71877238645391e-06
-3.28247333996695e-05
-7.3921084975219e-06
-4.09999324135227e-05
-1.87431422419606e-05
-1.54797311581642e-05
-3.35010150488072e-05
-2.92410241152345e-05
-4.18949876636197e-05
-1.9134293418589e-05
-1.09266619737353e-06
-5.15701804991068e-05
-2.03395655558933e-05
-2.23452300025571e-05
-2.9955793441798e-05
-3.52037961684773e-05
-3.95949576019572e-05
-1.87838738805747e-05
-1.3085272010476e-05
-2.05563288386964e-05
-3.19725442868367e-05
-2.51835342138684e-05
-4.51898164364894e-06
-7.61757475332562e-06
-2.65353365540568e-05
-2.5797837288221e-05
-2.78944361674931e-05
-3.18391062777968e-05
-1.75870540879891e-05
-2.44538098975549e-05
-2.51192903459738e-05
-3.14830147383141e-05
-8.44471612987239e-06
-1.58527235616023e-05
-2.12464656433013e-05
-2.68161687642704e-05
-1.23359252563693e-05
-1.86836126823897e-05
-1.83662620821121e-05
-2.44854088500129e-05
-1.62240282783477e-05
-3.12751777737399e-05
-2.17846711717327e-05
-1.60458859860082e-05
2.10463694589225e-06
-1.60000439723423e-05
-2.39360071394869e-05
-2.76340500799175e-05
-1.34998095461571e-05
-2.54593612143682e-05
-3.09074354430195e-05
-1.81902639936654e-05
-1.13914342836385e-05
-5.41750988750004e-06
-2.29751104085073e-05
-4.24742664403636e-05
-2.30384580149118e-05
-2.0999397624771e-05
-2.06033111847357e-05
-3.28599261697546e-05
-2.30666746093348e-05
1.98112631534608e-06
-1.00904056990062e-05
-8.0091160246011e-06
-2.02185284420179e-05
-3.49292951013403e-05
-1.27210372477549e-05
-2.2755973258099e-05
-2.38550801695344e-05
-2.35283123305566e-05
-4.35512650207736e-05
-9.95636278510787e-06
-6.03380689317472e-05
-1.47736023419377e-05
-2.90967508118526e-05
-1.9752580198237e-05
-2.30231242877974e-05
-2.86478352914185e-05
-2.4122495426892e-05
-1.84368971549613e-05
-4.4170381395353e-05
-2.06362090409751e-05
-2.09713791449487e-05
-8.08499153538287e-06
-1.50389710792319e-05
-2.79204162963576e-05
-1.95187010777052e-05
-5.29350107996491e-06
-2.35215077087755e-05
-1.59211067290701e-05
-2.67786989455985e-05
-2.55040438035104e-05
-1.49358665443649e-06
-1.26097725147162e-05
-4.07984097150978e-05
-2.48250736271052e-05
-9.41552303205388e-06
-1.86107178195011e-05
-4.48325234165417e-05
-2.90438411125785e-05
-2.87483166836749e-05
-2.34944679458407e-05
-1.61454071681495e-05
-2.24561581498361e-05
-3.1569450093502e-05
-2.56946223757633e-05
-4.70388994463041e-05
-2.62833296130095e-05
-5.03421870796048e-06
-1.74937478498771e-05
-4.29528598558146e-05
-2.1876872405718e-05
-1.57222934630849e-05
-1.29671853923537e-05
-2.34819614820453e-05
-2.08254009247903e-05
-1.09337557542987e-05
-2.64061780980724e-05
-2.06781869860633e-05
-3.37741411512007e-05
-3.26044504916037e-05
1.48004414309792e-06
-5.29133736366417e-05
-1.18325259383181e-05
-2.57128804638882e-06
-2.3224276697745e-05
-2.7173608633353e-05
-7.63057614756752e-06
-1.99246512844244e-05
-3.0483500020748e-05
-2.35471911277468e-05
-3.28043181133126e-05
-5.6571437213898e-06
-1.58673181858338e-05
-1.86243133728461e-05
-2.4107234593441e-05
-2.94500095779012e-05
-3.13456804274835e-05
-1.50164157848527e-05
-2.53717108507905e-05
-1.8392040970397e-05
-4.39086781575992e-05
-1.69767508308084e-05
-2.33326272654754e-05
-1.79182890282648e-05
-1.71676795716084e-05
-2.59137055547495e-05
-2.00433755993199e-05
-1.95790407943492e-06
-2.48349448984729e-05
-2.79592389222298e-06
-1.52371810203848e-05
-1.17494519744371e-05
-2.38103287945297e-05
-1.02927607601978e-05
-1.63848712462412e-05
-2.24744832069223e-05
3.49699164938358e-06
-4.59743218469709e-05
-1.23171590072262e-05
-1.64529972671502e-05
1.49108330833792e-05
-1.60888380154471e-05
-2.07292396557092e-05
-4.25468917851796e-05
-2.54546124655821e-05
-6.533402129074e-06
-9.44994975997943e-06
-3.14316102848267e-05
2.0426650537581e-06
-1.91113233730656e-05
-4.31932108394539e-05
-1.74297350982953e-05
-3.90512752864582e-06
-3.43493419450261e-05
-1.06790443671016e-05
4.57841028545191e-06
-1.95431324406363e-05
-1.69211847677673e-05
-3.07208906115054e-05
-2.59836122457561e-05
-8.39602554209626e-07
-2.91778928744256e-05
-2.17630871061194e-05
-1.05228122042554e-05
-1.43027107229179e-05
-1.3186201173424e-05
-2.79283576446949e-05
-1.42273179755942e-05
-1.45643758405854e-05
6.42410661317172e-07
-3.51461146133036e-05
-1.11911820091205e-05
-2.18068041103958e-05
-3.22526818489323e-05
-2.18197030867852e-05
-4.87450150071128e-05
-4.87633217843928e-06
-5.29809147747938e-06
-5.57872350930991e-06
-2.38126398987488e-05
-2.8839047469786e-05
-3.07900258481237e-05
-3.61082470913114e-05
-6.57763420016724e-06
-2.29194130639953e-05
-1.41493053229222e-05
-3.81127870040893e-05
-6.65181987611556e-06
-4.9037465008737e-06
-1.25781545410568e-05
-2.83060426876111e-05
-1.03362212620764e-05
-1.87468444275326e-05
-2.30053994148797e-05
-2.35689175102144e-05
-1.3401916913428e-06
-1.97426284539652e-05
-1.94062677179755e-05
-2.29076211102318e-05
-2.19135006993441e-05
-4.73873593736331e-06
-2.95537845434769e-05
9.67240409454106e-06
-4.14166807985266e-05
-2.2896366510541e-05
-3.10962972881018e-05
-2.64817203715677e-05
-2.68707535200416e-05
-1.65925923087188e-05
-1.55157814087794e-05
-1.944032929455e-05
-3.64355148342248e-05
-1.40913727794148e-05
-2.60426240619074e-05
-3.17822218617552e-05
-2.62009421866838e-05
-3.54851012477552e-05
-2.21086170371182e-05
-9.84995167928394e-06
-1.22982484771631e-05
-1.81603167694907e-05
-1.49418812226409e-05
-6.88883194567974e-06
-2.16455623656638e-05
-3.21022988906829e-05
-4.81658103641309e-05
-2.71755184518682e-05
-1.95009784160885e-05
-2.18535525450894e-05
-3.18519330588839e-05
-2.37700538316713e-05
-4.11195544274815e-05
-4.45731345226638e-05
-2.09025027840797e-05
-2.48736645367485e-05
-2.03041719615911e-05
-3.85991708134521e-05
-2.51061190948955e-05
-1.82777620238931e-05
-1.34964533520929e-05
-1.93879046737985e-05
-2.90044723493882e-05
-2.25078553900808e-05
-3.27985129466009e-05
-2.40507488713148e-06
-1.48275316902949e-05
-2.4741435200426e-05
-1.14688665823505e-05
-1.78172821639253e-05
-1.14829672422725e-05
-1.35104789645617e-05
-1.35111218611354e-05
-4.6710094063056e-05
-2.78943223844202e-05
-2.53132348287167e-05
-5.5557331739426e-05
-3.2032569175523e-05
-8.95375110558314e-06
-2.14035529702505e-05
4.8581103737384e-06
-2.282042985727e-05
-1.15580738948385e-05
-1.71042038303759e-05
-2.78535029610228e-06
-1.83277138368626e-05
-2.67386898066835e-05
-9.89699826758458e-06
-2.06715263398056e-05
-1.67883625447553e-05
-2.71274244375648e-05
-1.42938167902372e-05
-7.90600419451461e-06
-2.90054737919121e-05
-1.9260798382167e-05
-1.66875041399517e-05
-6.54986715220724e-07
-6.7011870486653e-06
-1.91670982897254e-05
-3.63083721841809e-06
-4.7071372792964e-06
-1.35833990892725e-05
-3.02220931535441e-05
-3.06931327808323e-05
-2.76808836567905e-05
-2.64771264888641e-05
-8.53944047067451e-06
-3.30286322771514e-05
-3.50774094865771e-05
-3.5088153732756e-05
-1.69115686777919e-05
-3.30351552112944e-05
-2.33715463998225e-06
6.34324965834981e-06
-3.55936951190144e-05
2.56360379986846e-06
-1.6017642338534e-05
-3.58623513065663e-05
-1.41676230442949e-05
-3.35305223271353e-05
-6.85462860954137e-06
-1.79292261045554e-05
-3.15356143307686e-05
-7.03626834811852e-06
-2.05078284438516e-05
-8.9591847498384e-06
-4.33782571267535e-05
-3.33714786100555e-05
-1.84639956296227e-05
-8.90832465821513e-06
-3.26729679714072e-05
-3.96503823461398e-05
-2.49592351957572e-05
-1.70006061645152e-05
-2.07332732870506e-05
-3.19583497553972e-05
-1.4847028377005e-05
-3.19037622156088e-05
-3.41802715161407e-05
-1.7697767184538e-05
-1.50483564974562e-05
-2.26460916739256e-05
-2.97990830655277e-05
-1.5275170620979e-05
1.77938005165764e-06
-2.42631696029941e-05
-7.50967507553649e-06
-9.0002266191338e-06
-2.60699044912024e-05
-2.11679430463097e-05
-1.72730892698326e-05
-2.95837055564594e-05
-1.86994982648509e-05
-2.01442505092755e-05
4.19968216655875e-08
-4.29516130922513e-06
-1.95778307999521e-05
-1.48936656286533e-05
-3.3728960423553e-05
-2.28142838757877e-05
-2.58650282353098e-05
-1.72635053534229e-05
-2.29995836739204e-05
-1.73756459425841e-05
-2.57482734287195e-05
-2.54875007484057e-05
-2.70490504629074e-05
-1.05897547154076e-05
-1.91434625668456e-05
-2.56188536507411e-05
-2.0623196211119e-05
1.328293660406e-06
-3.05105689927038e-05
-3.98356564065491e-05
-2.59760047873067e-05
-1.79544166149602e-05
-1.32527575742034e-05
-1.20881982837554e-05
6.09773067655839e-06
-1.4659886542259e-05
-4.49554465858519e-06
1.95891834202118e-06
-2.95326387119338e-05
6.00458536860935e-06
1.39889903947071e-05
-5.63471552639138e-06
-1.69167025541003e-05
-2.00720118434655e-05
-6.09172368803933e-06
-2.69848344567538e-05
-3.8188420546786e-05
-1.4532668952321e-05
-2.51194100782392e-05
-1.83399525283677e-05
-8.28779386023546e-06
-2.61725041114548e-05
-1.97638522336613e-05
-2.44831687921042e-05
-3.01072544814941e-05
-3.34859975338999e-05
-9.405357208678e-06
-2.6465673892518e-05
-2.18972178489313e-05
-1.45989870043678e-05
-4.06342927904614e-05
-2.41954894806851e-05
-1.6480142294797e-05
-1.99595098897134e-05
-1.99323244140769e-05
-2.43931753379413e-05
-3.80627461684031e-05
-1.49851316548236e-05
-1.8734268552317e-05
-1.53738457321421e-05
-6.4497226301064e-06
-9.6422875901763e-06
-3.79356487966929e-05
-4.47564312658107e-05
-3.80410110795552e-05
-2.21596198136707e-05
-2.57322759298249e-05
-2.90466058304411e-05
-3.48657298091735e-05
-2.72858766171339e-05
-2.26042015188501e-05
-2.26052804861807e-05
-3.12931721952144e-05
-2.38827480657657e-05
-2.43831804038533e-05
-2.4483257017693e-05
-4.59957107360092e-05
-2.93719630010375e-05
-1.15713627436331e-05
-2.02136600986052e-05
-3.28200322616022e-05
-1.44194391174293e-05
-1.34425320810554e-05
5.19143368780249e-06
-5.56836654536213e-06
-2.26059098710603e-05
-2.37494432634867e-05
-1.45222270753352e-05
-2.03055025926209e-05
-2.93138665824952e-05
-2.47871544569982e-05
-2.49153165104399e-05
-3.56875843270415e-06
-2.37704745099591e-05
-2.17816596191943e-05
-1.95915137278978e-05
-2.58353475227785e-05
-1.79276816686127e-05
-6.12253576370206e-05
-1.79025332432327e-05
-1.22031292887515e-05
-1.83761952461953e-05
9.49368348771763e-06
-1.7666609639011e-05
-2.92435859541796e-05
-1.3237371601664e-05
-2.80554827433387e-05
-8.51124369353867e-06
-2.13853149840065e-05
-2.61080851092274e-05
-9.81234897851034e-06
-2.77226547284391e-05
-1.96288464135318e-05
-3.80081785846396e-05
-4.64583951497226e-05
-2.09481349623778e-05
-2.89977563705332e-05
2.62091519142615e-07
-1.11460400953235e-05
-1.52404645619983e-05
9.97979604411174e-06
-1.75821120269409e-05
-2.1088565599019e-05
-2.4047536455728e-05
-2.86409224051909e-05
-2.23041613447833e-05
-3.18966581644188e-05
-3.55739022268607e-05
-2.32997120528772e-05
-2.55282183960714e-07
-1.97662114828756e-05
-9.6163322694277e-06
-1.97379921136211e-05
-2.70767958276973e-05
-3.93523899844317e-05
-3.05137256109279e-05
-2.76718290872623e-05
-1.07431278407103e-05
-2.45171637682215e-05
-2.63856414732656e-05
-1.55889798850762e-05
9.67318173160053e-07
-2.60061020911781e-05
-2.51949499727682e-05
-1.36694377793202e-05
-2.22464397869537e-05
-3.20424567310929e-05
-2.46605233743322e-05
-2.61202046248186e-05
-1.28937617225733e-05
-3.05649401939347e-05
-1.13305467448039e-05
-1.93467998215481e-05
-4.15641617131975e-05
-8.41563578518565e-06
-1.46544244483901e-05
-1.53825014965628e-05
-3.99566543775003e-05
-2.09090259132174e-05
-1.03825838808253e-05
2.41437483792156e-06
1.53012548910279e-06
-6.19291391096145e-06
-3.141226866546e-05
5.54013909396524e-06
-1.00062951101797e-05
-2.19545892800838e-05
-8.29453315417921e-06
-2.298024744194e-05
-2.35650783180578e-05
-3.20675432322858e-05
-4.7420429044369e-06
-1.96787422084654e-05
-2.73147054467356e-05
-1.26694390492306e-05
-3.13598619412473e-05
-2.52083956794937e-05
-2.53962608781679e-05
5.51108276223697e-06
-1.67784944520354e-05
-9.57549158488926e-06
-3.22488291046549e-05
2.4095877140839e-05
-4.69325693110867e-05
-2.83296638520072e-05
-1.40525874765571e-05
-1.47543827457069e-05
-1.68623231321178e-05
6.19425549828169e-07
-1.95734833360438e-05
-3.40468164213723e-06
-1.27164394555262e-05
-2.87035254443449e-05
-1.7581575373188e-05
-2.90516050471455e-06
-1.46312076526989e-05
-3.11188966986956e-05
3.33810467271485e-06
-2.29607837641845e-05
-1.97702427325738e-05
-5.18909050379135e-06
-2.1478472738805e-05
-4.14770558731821e-05
-2.21279869478391e-05
3.83669603942951e-07
-1.7989711333013e-05
-1.08390892555321e-05
-2.53959794060504e-05
-1.77638446894309e-05
-2.90308976812153e-05
-3.83038513255237e-05
-1.57927126547168e-05
-1.72448177797577e-05
6.95195610377339e-06
-4.40001874579536e-05
-2.61571331870287e-05
-1.03199854762525e-05
-3.08072192778789e-05
-2.68813940302483e-05
-9.81245948233944e-06
-3.58714433522957e-05
-1.69539056042327e-05
-1.07922142193089e-05
1.57193143906934e-05
-2.22415377527393e-05
-2.25556464029577e-05
-1.29340598375801e-05
-1.57666929558333e-05
-2.45795229910699e-05
-2.70488897335302e-05
-3.36496442320895e-05
-3.2901509764213e-06
-1.0200462309732e-05
-2.20555149897104e-05
-4.35867790956093e-05
3.77240156790845e-06
-3.01037362530433e-05
-1.65566071067223e-05
-1.76292461713345e-05
-1.84330345838833e-05
-1.14221406567972e-05
-4.81893622545306e-05
-2.71440345831973e-05
-3.50975392686414e-05
-1.08415522617603e-06
-2.36683106985977e-05
-1.46275774267183e-05
-1.26578541350276e-05
-2.44121178227849e-05
-2.1640733999319e-05
-1.91136890257305e-05
-1.82047834504626e-05
4.45223765629299e-06
-2.10054562296017e-05
-1.11778756913135e-05
-1.63407939055558e-05
-2.59809347175874e-05
-9.31398592554346e-06
-2.43521926491297e-05
-9.8235848451063e-06
-1.63467570931505e-05
-1.74029963050081e-05
-4.1857028445317e-05
-2.35584436991159e-05
-2.05142406172832e-05
-3.28266327984873e-05
5.51185549817764e-07
-2.57644730689888e-05
2.17494761936858e-06
-3.28609241517724e-05
-1.48293105508208e-05
-1.75179436610482e-05
-3.2887172945927e-05
-1.6598548725559e-05
-8.90945272777399e-06
-1.53549626141645e-05
-1.76436231639298e-05
-2.35015346205223e-05
-1.43503462856186e-05
-7.03671046264007e-06
-3.66211646581522e-05
-3.93606877625872e-05
-2.72428633750157e-05
-1.01969912556943e-05
-2.6538321326004e-05
-1.02551305197098e-05
-2.87656905843625e-05
-2.41021501123875e-05
3.58402092437936e-06
-3.24962066347539e-05
-1.59348576834652e-05
6.21103468076007e-06
-7.93490120301871e-06
-1.96160026995166e-05
-3.8327930518353e-05
-2.0544228461323e-05
-2.21205045263581e-05
-3.76520684992124e-05
-1.55706746163953e-05
-1.77069211877764e-05
-1.01856378881205e-05
-2.5302409169323e-05
-1.33692835318724e-05
-3.025111011045e-05
-9.33572036060251e-06
-2.92662727921956e-05
-1.32513475050677e-05
-3.98494287778129e-06
-2.47240842282998e-05
-2.14021045222174e-05
-1.1584008540717e-05
-3.05428837618783e-05
8.54682561126678e-06
-2.42193983628912e-05
-2.45656072774932e-05
-2.59888270415136e-05
-1.61581107124092e-05
-2.01857867457897e-05
-2.08135652930736e-05
-3.41621432070341e-05
-9.6380933827809e-06
-1.39763853120277e-05
-2.2293889452981e-05
-3.27921232895729e-05
-3.47402467929244e-05
-8.50833963236566e-06
-3.48651938268889e-05
-2.62295792802923e-05
-1.39584229264841e-05
-3.45719347444704e-05
-2.074486848737e-05
-1.11979301794692e-05
-3.22167067881524e-05
-9.55891473829271e-06
-2.96560999798648e-05
-2.13262268880937e-05
-1.86672011330493e-05
-7.85098242853994e-06
1.21436710506511e-06
-1.02011622712581e-05
-2.53049810113664e-05
-3.14036689378698e-05
-2.17534082468654e-05
-3.68380343429464e-06
-2.25986876981779e-05
-2.82227290845194e-05
-9.1140755536391e-06
-1.52558812155792e-05
-2.70313324417372e-05
-3.59529258964425e-05
-1.50760227470831e-05
-2.65029783337707e-05
-1.72904836814774e-05
-3.83227392314146e-05
-1.86957818597669e-05
-9.68316121677317e-06
-2.65814430172548e-05
-1.1661289213237e-05
-4.58397562478203e-05
-2.79574302992179e-05
-1.8121814651695e-05
-1.52811899707118e-05
-1.24798581276924e-06
-8.74445678876167e-06
-1.53998542082362e-05
-6.79764332808432e-06
-3.20329320648821e-05
-1.76841646956362e-05
-2.39378558527069e-05
-1.77218716406865e-05
-2.98523590158502e-05
-3.60536288044776e-05
-1.62733968492376e-05
-3.96290318081528e-05
-1.93352729013098e-05
-1.86253589482944e-05
-5.15253387208576e-06
-2.29771130822536e-05
-2.61966811362141e-05
-2.93233692188798e-05
-1.27636026345868e-05
-4.65996970733635e-05
-1.19967993542511e-05
5.09792044720623e-06
-4.05931551881756e-05
-1.61746491567217e-05
-3.16309600610662e-05
-1.57586847264465e-05
-1.81695878082333e-05
-1.59305083825803e-05
-3.91377959668857e-05
-2.14873354543212e-05
-1.9771107597311e-05
7.21294730873291e-06
-1.36178127401791e-05
-3.29181534213136e-05
-1.93067281541276e-05
-1.38131540895435e-05
-2.45641139224902e-05
-2.40698183547843e-05
-2.91571463529461e-05
-9.64652426043904e-06
-4.59104188094252e-06
-3.32611506360483e-06
-1.40615920255949e-05
-1.93903356687401e-05
-1.29491475717588e-05
-1.67246995372825e-05
-1.73016370604909e-05
-7.31689303542294e-06
-6.52081714790186e-06
-6.74141939281988e-06
-5.38837860058024e-06
1.4575980847118e-06
-1.1756126559603e-05
-3.80613115180963e-05
-1.69451726784679e-06
-4.3425409948045e-05
-3.47557794958541e-05
-1.54954242548395e-05
-3.19799476623603e-05
-2.43482941614887e-05
-1.41144813056852e-05
-1.58431006172943e-05
-2.26523388920281e-05
-2.10505091417411e-05
-4.23877655292185e-05
-6.90191969715164e-06
-3.80138446093353e-05
-1.51534478696625e-05
-2.73872766174165e-05
-1.14335137455809e-05
-2.35142244729276e-05
-8.54762737357034e-06
-2.99561902759162e-05
-1.03805513718154e-05
-1.1668482616695e-05
-1.40151953546084e-05
-3.6494158114572e-05
-1.34350605240838e-05
-1.85166848752837e-05
-2.94015488206207e-05
-1.44943851339694e-06
-1.93641431290306e-05
-3.40102728681837e-05
-2.8688044222107e-05
-2.5381222445194e-05
-3.12510868624024e-05
-1.82809386387918e-05
-4.47590215870514e-05
-2.83625029558713e-05
-2.25546413084039e-05
-8.61220374781004e-06
-3.84805206747847e-05
-1.21606127041355e-05
-2.91286338519483e-05
-1.27511586882409e-05
-1.18453963664443e-05
-1.52042511885215e-05
-4.25003591566977e-05
-3.21367136280923e-05
-1.8223681649769e-05
1.17638857702959e-05
-1.59331236552169e-05
-4.0208012975109e-05
-2.11698727980835e-05
-3.01956540560828e-05
-4.37369809367168e-05
-3.21173296020941e-05
-2.15694047089962e-05
-1.641292592598e-05
-2.53759177493839e-05
-4.51911460636172e-06
-1.90004321957167e-05
-9.9075689283037e-06
-2.54387410028964e-05
-2.00799386389928e-05
-2.83639651547332e-05
-3.65333590175895e-05
-9.15089443930139e-07
-2.58739966169783e-05
-1.60237298086686e-05
-2.722494027106e-05
-7.74742104820018e-06
-2.05292235364668e-05
2.47389956440185e-06
-1.86595560707753e-05
1.5403966298995e-05
-2.53881500552583e-05
-2.85865204915968e-05
-2.41247247455591e-05
-3.48705994648667e-05
-4.38448028381307e-05
-1.69146587875787e-05
-2.30786607499029e-05
-2.69445872773092e-05
-2.50921163010218e-05
-5.55431812823554e-06
-2.49354732502489e-05
-1.24001209399837e-05
-1.70666196649396e-05
1.40807982156784e-05
-1.42804913988621e-05
-3.48793496084484e-05
-2.27039420794612e-05
-1.65695684042764e-05
-1.88247063661936e-05
1.64896492591874e-05
-1.82949740104371e-05
-2.62595417726637e-05
-2.88879403508498e-05
-1.07159825672725e-05
-1.93874015609633e-05
-1.69116078945544e-05
-2.30523142928646e-05
-1.01903905612563e-05
-2.53569840923929e-05
-2.75196753043458e-05
-1.23632347097111e-05
-1.55449977894381e-05
-9.54082340280663e-06
-1.67129086163722e-05
-2.21319953191336e-05
-2.5272634207744e-05
-2.08533529554108e-05
-3.40542671092544e-05
-8.9199615754253e-06
-3.03218551209385e-05
-1.58799668263273e-05
-7.53125197984055e-06
-3.3488865471237e-05
-3.17836656044312e-05
-1.72934984908008e-05
-2.12380981825903e-05
-3.15130858257703e-05
-5.12712749983818e-06
6.59880338134396e-08
-1.7880982582506e-05
-1.74829404881477e-05
-2.96098094691333e-05
-2.92638132801968e-05
-1.92901518389059e-05
-7.47421273686495e-06
-1.26961821716551e-05
-5.40834271792546e-06
-1.30406153620047e-05
-1.89993226350155e-05
-2.52491318700712e-05
-2.53882865883762e-05
-1.10730571415159e-05
-2.37560543287566e-05
-1.043758185621e-05
-2.38512745168534e-05
-3.68397536114264e-05
-1.89330145601004e-05
-3.45303627495037e-05
-1.91985720190348e-05
-3.78200277419394e-05
-2.56991168490072e-05
-1.86755415571009e-05
-3.09149676405476e-05
-2.07179957882951e-05
-2.11911159674019e-05
-1.25238421487432e-05
-4.83453150779658e-06
-3.75943844002834e-05
-1.64677423033943e-05
-1.94966073265902e-05
-4.23280691932007e-05
-3.37515439273125e-05
-2.02650942937183e-05
-3.18641632088787e-05
-2.52449468642515e-05
-1.00974732556587e-05
-2.11351169529226e-05
-9.85858155154699e-06
-3.40129086548175e-05
-2.76795471826681e-06
-1.97882314245297e-05
-2.45605608145762e-05
-4.25289812149252e-05
-3.72569805741026e-05
-2.71106015981376e-05
-2.45782864267339e-05
-1.11191015300399e-05
-1.82979904828909e-06
-2.99741068766333e-05
-2.72966720109372e-05
-6.3921798927432e-06
-8.12770417215561e-06
-2.12801892059834e-05
-1.56923270971244e-05
-3.83598068314033e-06
-2.41483846114422e-05
-4.63869359487502e-05
-3.55262506903573e-05
-3.27651683567122e-05
-2.45151359529821e-05
-4.39812837392735e-05
-1.52652747664075e-05
-2.65104166569934e-05
-5.87302708357622e-06
-4.59465123877951e-05
-2.64749741909178e-05
-2.8002691194568e-05
-1.25653162197242e-05
-1.62903735838324e-05
-3.33599168951451e-05
-2.31489785401583e-05
-3.24294183509497e-05
-4.29342015001729e-05
-1.87296248811645e-05
-2.2255940545356e-05
-1.66202031805312e-05
-1.75491369964234e-05
-1.29834908901482e-05
-2.14294855912983e-05
-2.13361711597386e-05
-1.29812290492019e-05
-1.2806933413955e-05
-2.09318495344549e-05
-1.33549359507593e-05
-2.90691921282333e-05
-4.30268226335671e-05
-4.40907835602171e-05
-9.68440084598691e-06
-2.35723220040763e-05
-1.23505246399276e-05
-1.93976846347859e-05
-2.86689382105662e-05
-2.95427727793869e-05
-1.95240856683508e-05
6.74160724536917e-06
-3.07768250231067e-05
-2.2217288213112e-05
-2.77316154503913e-05
-3.51893642538418e-05
-1.63929618805532e-05
-1.55009488392407e-05
-2.97843911705749e-05
-2.12273609221075e-05
-3.27321792973063e-05
-4.04448181066366e-05
-1.94748853575068e-05
-2.38755326505524e-05
-2.08413794105481e-05
-1.51073158995252e-05
-2.77150494404177e-05
-3.7247490811623e-05
-8.27339211021703e-06
-1.26819319184825e-05
-2.41950091441384e-05
-3.43371651114353e-05
-3.1647228287105e-05
-1.78382695455071e-05
-4.21840662737696e-05
-2.77835616904062e-05
-3.20629770278256e-05
-1.77625768641988e-05
-2.50798303126759e-05
5.74331145587847e-06
-2.25002786235737e-05
-1.96601059649463e-06
-2.20067532348082e-07
-3.54919704108295e-05
-1.15449549436944e-06
-1.63488863425492e-05
-2.43014863810065e-05
-2.31882405856007e-05
-3.07794944120419e-05
-1.12107548182851e-05
-1.99443906103607e-05
-4.8327319075491e-06
-3.83401214262143e-05
-2.06740305447495e-05
-2.5263172143685e-06
-2.93361107690346e-05
-4.08986793041017e-05
-2.8235201898675e-05
-6.32374126370664e-06
-6.24602594404813e-05
-4.42009693114074e-05
-3.68288234170024e-05
-3.25300752036695e-05
-2.29578258582358e-05
-1.03299055139614e-05
-2.29511987769956e-05
-1.80062155682655e-05
-1.09698975503488e-05
-3.55930735174854e-05
-1.72857143933696e-05
-2.1846322323492e-05
-2.67308865391992e-05
-1.98466893415266e-05
-1.97821674913384e-05
-1.83193197932267e-05
-2.09856922525896e-05
4.61070784581895e-06
-1.83448192771785e-05
-2.77616291552394e-05
-1.02609334749797e-05
-6.27536052954987e-06
-2.82035909839968e-05
-9.9881971094829e-06
-2.89117043401676e-05
-1.15528756018376e-05
-1.88543220245328e-05
-1.75853071978229e-05
-1.59815451702075e-05
-4.96124490726179e-05
-2.60686278697149e-05
-1.58462455008467e-05
-2.46478923622931e-05
-2.02030137469468e-05
-3.03792523162862e-05
-3.77120446533939e-05
-4.34507045854181e-05
-2.94909911546485e-05
-3.020874204356e-05
-1.8204197098057e-05
-2.58683680678594e-05
-9.80657738731276e-06
-1.77321025576716e-05
-2.77930803084484e-05
-3.2486455481727e-05
-1.48041187358887e-05
-1.60743067747588e-05
-2.56927282779104e-05
-2.40568829690265e-05
-2.59750204273883e-05
-1.71930669057362e-05
-2.01901935868195e-05
-2.05377517369477e-05
-1.28329046100918e-05
-4.37611708562247e-05
-3.07913976346375e-05
-9.71087152932121e-06
-2.43510196718139e-05
-3.49780088923198e-05
-1.64673792768161e-05
-2.49446935573588e-05
-2.51852330631597e-05
-3.11530194360779e-05
5.35446685602207e-07
-3.53798483634013e-05
-4.57460468769507e-05
-2.54041355142593e-05
-3.1563781280999e-05
-2.12218721087432e-05
-1.87834253288181e-05
-4.8597403854057e-06
-2.74185229969833e-05
-1.6412735806519e-05
-2.81816558281593e-05
-7.91946336832354e-06
-1.30692543081462e-05
-3.24671490249966e-05
-3.29710515153041e-05
1.31603241801729e-05
-1.08693369017705e-05
-3.44862795322801e-05
-3.00877665782668e-05
-4.23314320780805e-05
2.14685797314809e-06
-9.67615097143403e-06
-3.53377796431431e-05
-1.18144756574394e-05
-1.97971441634083e-05
-4.28386312666462e-05
-1.71569938067286e-05
-2.85240799156351e-05
-2.00831310079274e-05
-1.86399790449438e-05
-3.24575861346561e-05
-8.22101139802949e-06
-2.29892141085236e-05
-4.02444266170338e-05
-3.60190113748729e-05
-1.57381884625324e-05
-3.30221630706066e-05
-2.44580203467729e-05
-2.69423189766447e-06
-2.59418039313861e-05
-2.93241914296874e-05
-9.40326891681416e-06
-1.50404773172676e-05
-2.00401267911496e-05
3.52927205625795e-06
-6.45201990778639e-06
-3.80675294167371e-05
-2.71977693557764e-05
-2.00254277073847e-05
1.06039266806358e-07
-1.04033232926587e-05
-1.73748948222536e-05
-1.08785890130031e-05
-3.54043331233408e-05
-2.84909025354405e-05
-3.15826947217503e-05
-8.71277280962032e-06
-9.2055283682958e-06
-2.51310552130943e-05
-1.6841748901146e-05
1.61277673117614e-06
-2.21325374176707e-05
-1.28442234693792e-05
-1.61018375236851e-05
-1.43468794813831e-05
-4.81902566623957e-06
-2.76684916198387e-05
-1.58567338783124e-05
-2.4023080950308e-05
-3.78007470913276e-05
-4.90149109431275e-05
-2.56803828510881e-05
-1.4889259538673e-05
-1.07036986109379e-05
-1.26982189021882e-05
-1.17738882407484e-05
-4.54593106790788e-05
-2.47182126187928e-05
-2.43360667749817e-05
-2.79323950966602e-05
-3.77418235574846e-06
-5.01853187992007e-06
-3.00546268230803e-05
-3.47675010552998e-05
-4.21290825171589e-06
-1.60270395058613e-05
-2.51368082829354e-05
-3.77672597994693e-05
-3.21011043218931e-05
-1.82477676518492e-05
-2.38286835328024e-05
-2.57145919422754e-05
-1.63723180040239e-05
-2.71782247552332e-05
-2.37945439097328e-05
-2.86567527374976e-05
-2.80267066497337e-05
-3.00241168926761e-05
-9.16442077001511e-06
-2.91365541144234e-05
-2.81138956012642e-05
-1.79190712116375e-05
-1.56227561077533e-05
-4.59906516353921e-05
-3.8376061066758e-05
-2.82854285737011e-05
-3.07273922603358e-05
-1.94276056588124e-05
-2.02023383514752e-05
-2.47124914052496e-05
-1.36657646416527e-05
-3.17852846185596e-05
-7.70438202963105e-06
-1.31236663523391e-05
-2.14413692866696e-05
-1.3751032697524e-05
-3.53489734082343e-05
-6.68573176697807e-06
-9.77043003394173e-06
-7.24977047689408e-06
-2.2423669113319e-05
-9.41025220207429e-06
5.82666498538517e-06
-2.12660913047619e-05
-3.6422589354111e-06
-3.28004449312614e-05
-6.36424421877867e-06
-2.88881648247157e-05
-2.0908752818919e-05
-7.31843949580607e-06
-1.44863000815889e-05
-4.030227872929e-05
-4.12948281474857e-05
-2.62447045740662e-05
-4.33113888018509e-05
-1.55969508245862e-05
-1.63954003602181e-05
-2.21484428726e-05
-4.51973952195651e-05
-1.26891547277872e-05
-2.30756741560212e-05
-2.0269536105136e-06
-2.53258946315498e-05
-7.92549363759682e-06
-3.63849630565386e-05
-4.04221316651167e-05
-4.17363039726912e-05
-3.68297973899851e-05
1.25509199811512e-05
-2.9042426925764e-05
-1.65521862955523e-05
-1.58138109056584e-05
-2.04746185244519e-05
-1.6928891903133e-05
-3.29889920804928e-05
-2.1876352863425e-05
-6.93911063323928e-06
-3.93913608252523e-05
-1.1668129305527e-05
1.69359660042223e-06
-1.57608641157984e-06
-7.26110462922975e-06
-2.61112666522379e-05
-2.12465599652465e-05
-3.85382225506371e-06
-3.65504728440405e-05
-1.5513537553966e-05
-2.29941526519267e-05
-2.94974415792194e-05
-2.684735730342e-05
-3.95882149673196e-05
-5.26620119087801e-05
-1.70601521522901e-05
-2.87496328949997e-05
-2.10183783110551e-05
-2.64865261044444e-05
-3.87927353792509e-05
-1.36418087921583e-05
-3.5210863801254e-05
-7.60729305309459e-06
-3.32622295346644e-05
-2.61838600524496e-06
-2.11774677052591e-05
-3.26845551421626e-06
-3.5216205852387e-05
6.64289459835599e-06
-2.33144793892074e-05
-1.75492587552766e-06
-9.38838835948884e-06
-4.22789380251655e-05
-8.68776842967789e-06
-4.39039049277587e-05
-1.85160133510059e-05
-4.93207594478545e-05
-3.09504136263268e-05
-5.72456183386172e-06
7.85889127399975e-06
-2.39592009534475e-05
-4.52341999077456e-05
-1.87934866851024e-05
-2.46228358776169e-05
-8.63840481762464e-06
1.43276949091041e-05
-1.22317374327258e-05
-2.46858890902175e-05
-1.59586278065618e-05
-1.47880948509609e-05
-3.47056665076059e-05
-1.34244520081426e-05
-1.29917561057441e-05
-3.52267769245686e-05
-2.02188573538621e-05
-1.60274520142237e-05
-2.48319955006045e-05
-3.03591041260413e-05
-1.80632558381734e-05
-2.20942379984376e-06
-1.51738558325065e-05
-3.87128474087631e-05
-1.46883597777394e-05
-3.41151971897265e-05
9.04971225494006e-06
-1.54315012271716e-05
-1.83607171005355e-05
-1.30218618668185e-05
-1.40307883960227e-05
-1.77495821273982e-05
-2.54821136764764e-05
-9.76990255056204e-06
2.4303316058405e-06
-2.6647035144038e-05
-4.10445455876656e-05
-2.79426476067991e-06
-5.41501646628652e-05
-3.1043854885596e-05
-1.4319747104196e-05
-3.0014863356237e-05
-2.47197786016873e-05
-4.02027928547334e-05
4.37786828054216e-06
-3.38812378118306e-05
-6.36135501517524e-06
-3.27916059451473e-05
-4.68061532970004e-05
-4.14764287342113e-05
-8.14246120279751e-06
-2.59851348115543e-05
-3.25754227086891e-05
-3.41587961187197e-05
-2.72272630503731e-05
-4.35300543997292e-05
-2.27364151872974e-05
-1.31559321775044e-05
-3.43056127961319e-05
-2.94143874892613e-05
-1.98641558456491e-05
-2.2208376008026e-05
-2.69113724515504e-05
-2.44411109872225e-05
-2.78953815155006e-05
-7.05088363590548e-06
-1.54855221645955e-05
-3.65470373230462e-05
-9.39995910889328e-06
-2.86212800942711e-05
-1.25499520836411e-05
-3.80933684921824e-05
-3.06289706718137e-05
-3.14657058385771e-05
-1.67929018540877e-05
-1.43896453884225e-05
-1.89515744294681e-05
-1.61402850757439e-05
-2.75979407673715e-05
-3.36903460111998e-05
-1.35292847949846e-05
-2.3178742887143e-05
-3.5364643444502e-05
-1.49167533533196e-05
-1.60132757754855e-05
-2.27690067419617e-05
-1.28224681317365e-05
-2.68131603113941e-05
-1.6277520456609e-05
-1.45114486701026e-05
-3.82234014451e-05
-1.89304582790417e-05
-1.73948911166384e-05
-1.2891520988305e-05
-3.26274191064543e-05
-5.57899089259015e-06
-1.9997127248998e-06
-5.02370073775582e-06
-5.01516818190947e-06
-2.41980930510341e-05
-1.38950804719257e-05
-1.83719313567878e-05
-1.85975557198792e-05
-1.7033856660984e-06
-1.32561069665967e-05
1.31845704880053e-06
1.82564373082891e-05
-4.05675287153449e-05
-7.17290551161074e-06
-1.96841451969942e-05
-3.37755077892732e-05
-9.65735915016819e-06
-9.56221670090849e-06
-7.90568559312965e-06
-1.45143356010361e-05
-2.67189935658295e-05
-8.93145201515968e-07
-3.36806432147883e-05
-1.86080962805039e-05
-4.0691651052284e-05
-1.63465226125473e-05
-4.73214264306492e-05
-3.74722487743167e-05
-2.64528830206684e-05
-2.37158123875533e-05
-1.28910848767649e-05
-1.20653710036313e-05
3.88139524332082e-06
-2.38817117246165e-05
3.68662677670527e-06
9.30806635193257e-06
-3.4310167329918e-05
-3.50269896568021e-05
-1.95999732682183e-05
-1.04508096520942e-05
-4.19738443330482e-05
-1.63205651050539e-05
-2.32879185086737e-05
-2.38047908182855e-05
-4.84519175419386e-05
-6.00232516653641e-06
-5.17035966211137e-05
-2.23813114786236e-05
-3.34684842208313e-05
-1.04631918671605e-05
1.21193106837961e-05
3.64132402444607e-06
-1.07872072958087e-05
-2.56770830214531e-05
-2.07091055030742e-05
-2.33518973744537e-05
-2.67798403829127e-05
-2.4610554055066e-05
-1.12511164441654e-05
-3.4894578594771e-05
-1.46066475852191e-05
-1.66081252691193e-05
3.48651549882351e-06
-4.21420210718809e-07
-3.05114511261055e-05
-5.61287002612479e-06
-1.81722622192573e-05
-3.76253052970109e-05
2.84859405509488e-06
-2.59660256778868e-05
-1.88694857977213e-05
-3.82252759710086e-05
-2.83012511441734e-05
-1.37165833477206e-05
-3.29964415430797e-05
-1.33531896860395e-05
-1.72458521664577e-05
-2.33151309335741e-05
-3.72078797351005e-05
-8.84342887299364e-06
-3.70707323862438e-05
-1.32724312716407e-05
-1.97921049518414e-05
-9.26585981049522e-06
-2.2849470063477e-05
-5.34879227973597e-05
-2.20783576203644e-05
-3.52741934756286e-05
-6.34886662686812e-06
-8.17947683992682e-06
8.59079412759534e-07
-2.72461413130337e-05
-1.67893761670805e-05
-8.24232910652676e-06
-1.23689322039891e-05
-2.22961314886096e-05
-3.96923264692367e-05
-2.08619735684291e-05
-2.32396714126816e-05
-1.85189675640429e-05
-3.12280533852498e-05
2.08793057871398e-07
-1.39136799614138e-05
-1.31925859578114e-05
9.47536341270514e-06
-1.03460598377597e-05
-2.10055399953953e-05
-2.3950260284616e-05
-5.63645120251442e-06
-4.20172494523784e-05
-1.72692723078202e-05
-3.3719287426525e-05
-2.88619720055211e-05
-3.75379999422084e-05
-2.90274882602645e-05
-4.1299724393101e-06
2.86884232743747e-06
-1.46868400354342e-05
-2.78664290589525e-05
-1.25351286566852e-05
-4.69717013430883e-05
-3.19864763618749e-05
-1.70250603863392e-05
-2.01504792655276e-05
-1.63160877964315e-05
-1.98561160831422e-05
-3.46729620944184e-05
-1.07290775509098e-05
-1.33407077305851e-05
-4.86544246261404e-05
-4.20674449117356e-05
-2.69235004486157e-05
-4.10603159581959e-05
-3.43506403466607e-05
-2.10533505036738e-05
-2.21554012077211e-05
-9.28354284591975e-06
8.68295659386254e-06
-2.63586785544588e-05
-2.0703081019002e-05
-1.16658184183337e-05
-1.74056993074313e-05
-2.25384906598106e-05
-4.81834831358513e-05
-2.67230358235722e-05
-4.89610494056847e-05
-1.99450834348688e-05
-4.34368955028896e-05
-2.86245211891182e-05
-1.04087230071866e-05
-1.05429090868025e-05
-1.2501825913362e-05
-3.01015422738297e-05
-3.51996748866984e-06
-1.22225844643705e-05
-1.43993158593284e-05
-2.38032953249126e-05
-6.25727945872028e-06
-1.91338837858402e-05
-3.73354361640883e-05
-2.45473748133516e-05
-1.79396419928021e-05
-2.02111959863803e-05
-1.94517755773575e-05
-3.46584098548811e-05
-1.10294678655509e-05
-3.31256407485791e-05
-2.29729421230246e-05
4.18027255207163e-06
-1.54499328629352e-05
-2.61411327449125e-05
-3.41121194316424e-05
-1.53129793727201e-05
-2.1825867325117e-05
-1.5699838409677e-05
-4.10970862242162e-05
-2.11264050395473e-05
-1.42073000079212e-05
-1.00012296548149e-05
-7.5309339083691e-06
-1.34592633256715e-05
-4.13995075813886e-06
1.28516570079918e-05
-1.3982563338361e-05
-1.93798830698974e-05
-9.5668527521048e-06
1.11003363877321e-05
-2.7510669865241e-05
-1.7125557313698e-05
-2.0174547920544e-05
-3.37715711128938e-05
-2.54190185113782e-05
-3.65070578647431e-06
-2.97441104334678e-05
-2.81524690215505e-05
-2.36065333588242e-05
-3.21977302996824e-05
-4.7239423277032e-05
-5.8585520878614e-06
-1.86870073421024e-05
-2.4206924210519e-05
-1.32455742901104e-05
-4.05821380356827e-05
-2.18371921390433e-05
-1.477259580049e-05
-3.14911877896778e-05
-1.46505422153699e-05
-2.31392919178504e-05
-1.51972915543546e-05
-3.00534961941883e-05
-1.07386669470038e-05
-3.1039938995801e-05
-1.09138809413536e-05
-3.02820395890448e-05
-2.38071382793672e-05
-2.07978612078132e-05
-3.13207030286916e-05
-1.96602787981442e-05
-3.02090978823625e-05
-2.64979448210923e-05
-2.36224074486572e-05
-1.21978879636285e-05
-9.67359286178742e-06
-2.92716178383059e-05
-2.72973469872889e-05
-2.05124080935247e-05
-5.15623134920778e-05
-2.49882127219107e-05
-2.50345441464305e-06
-1.63084618091314e-05
-1.26420348005025e-05
-1.00395358611539e-05
-1.34050866468175e-05
-2.46169849379195e-05
-2.74936714952877e-05
-1.91591650053243e-05
-3.09610500432573e-05
-1.09661278923087e-05
-1.77420043712905e-05
-2.12093282691111e-05
-3.72070080747204e-05
-4.95152254069146e-06
-2.94163648163249e-05
-1.47670369346976e-05
-3.14960959928947e-05
-3.97063097875176e-05
-1.08140332547105e-05
-1.50859784400236e-05
-1.63344060253569e-07
-1.56082160087237e-05
-2.32200753578978e-06
-4.03893450121569e-06
-5.51812628881905e-06
-3.05397761216721e-05
-1.23598604471373e-05
-2.67672511527182e-05
-2.75838997530369e-05
-1.51920392251677e-05
-2.15671844077157e-05
-9.81223182751408e-06
-2.86505303615411e-05
-9.03602753391295e-06
-3.57067326882382e-05
-2.29055018065671e-05
-2.00200024838446e-05
-1.64394088539599e-05
-1.18013372458568e-05
-2.80861368497462e-05
1.40841844879501e-06
-1.50703258934136e-05
-3.90297866599784e-05
-1.94896632856907e-05
-3.26225698888753e-05
-3.13490750330657e-05
-4.41424235736593e-05
-2.79691697888935e-05
-1.72219422398061e-06
-2.97342126725588e-05
-3.23086175816533e-05
-1.70479603849002e-05
-3.92687394147552e-06
-3.32405411915248e-05
-1.81590007999253e-05
-7.91059557564599e-06
-1.11420808342214e-05
-1.3524463214218e-05
-2.11979096383066e-05
2.18809894600971e-06
-8.28410238172136e-06
-9.93880222304708e-07
-3.27580659382034e-05
-3.34709964981228e-05
-2.59736262892837e-05
-3.47043176578796e-05
-9.29512441410662e-06
-1.30949885899503e-05
-3.49220295101336e-05
-4.70844987658175e-05
-2.77416704683914e-05
-3.07091052612648e-05
-1.51755110701594e-05
-2.67028110234982e-05
-1.12493476403349e-05
-3.45766349670389e-05
-3.13188051602053e-05
-1.35301410420667e-05
-1.08510322057153e-05
-2.09113424561325e-05
-3.50721646338881e-06
-3.26575599499687e-05
-3.11223058046443e-05
-2.79398113531388e-05
-3.2768624829168e-05
-1.43128516847113e-05
-1.43611679695087e-05
-1.85260781967317e-05
-1.33784951171216e-05
-1.2359170141472e-05
-3.29824687101848e-05
-5.66812055588998e-06
-5.34376117162577e-06
-2.37416800483567e-05
-3.12492143983084e-05
-2.29809168660973e-05
-5.14644606639241e-05
-2.46930751765661e-05
-2.66021559990363e-05
-2.62479584632386e-05
-2.01810136753695e-05
-3.12051390866745e-06
-3.92389598575101e-05
-2.58168365790249e-05
-2.47731637837878e-05
-2.53002263190088e-05
-2.51563164760323e-05
-1.47497837500389e-05
-1.87126911624728e-06
-1.2489780659279e-05
-6.77848774674958e-07
1.84621819481238e-05
-2.39941439936497e-06
-1.8294306374083e-05
-5.8351408380559e-06
-3.98295042730737e-05
-1.15090927024767e-05
-2.84454728572443e-05
-1.8344609292606e-05
-1.36717277844829e-05
-2.94219631795089e-05
-4.89792347003664e-05
-2.78913538269197e-05
-4.84863159310607e-05
-3.04767144068412e-05
-2.71593633243147e-05
-1.98836420108351e-05
-2.43049762984045e-05
-1.21610648570202e-05
-2.16530148694044e-05
-2.50712324012077e-05
-1.77136961491033e-05
-4.97542891837221e-05
-1.18642456865829e-05
-1.86065522369227e-05
2.71014627099606e-06
-2.08049843131109e-05
-3.57023909577437e-05
-3.94717240153236e-05
-1.88239423833099e-05
-1.17054433091892e-05
-3.86891811077404e-06
-2.35217751838542e-05
-2.06718551134859e-05
-1.17463302901553e-05
-2.03007017510697e-05
-1.81408741698752e-05
-1.53940517243678e-05
-1.52289201265039e-05
-9.92415976622172e-06
-5.62125534532903e-06
-3.20254980844547e-05
-2.02087634323909e-05
-2.27090015368239e-05
-1.93811164359423e-05
-2.80459671333426e-05
-1.4015779267583e-05
-4.50563470703163e-05
-1.2222816513416e-05
-1.14688626845038e-05
3.26689718476023e-06
-2.40236081791651e-05
-4.77365621509861e-05
-1.10800881756507e-05
-2.48407704229194e-05
-1.38491709084798e-05
-3.92839437147942e-05
-1.87276625812395e-07
-7.1035444397318e-06
-1.72768125704963e-05
-1.62164910184141e-05
-7.10467636978987e-06
-1.84640842129426e-05
-1.70851562956427e-05
-1.75413751596668e-06
-1.34223972075496e-05
-2.31075923155766e-05
-1.61788829933285e-05
-8.39434730516918e-06
-1.15572483536224e-05
-2.62152710563934e-05
-3.25873132889728e-05
-1.0266096201986e-05
-2.62426485124425e-05
-1.53184734479304e-05
-5.28781448871187e-06
-1.45325248651153e-05
-9.36469782479111e-06
-4.00777940235833e-07
-2.79602598272297e-05
-1.02944428302838e-05
3.97921354700151e-06
-3.1940247939363e-05
-2.04033253466223e-05
-3.81600534867228e-05
-1.89849429671713e-06
-2.16408874775893e-05
-2.82193204301679e-05
-4.45081726763625e-06
-6.55372015415423e-06
-2.70476456375214e-05
-1.03525232642588e-05
-1.4508935618408e-05
-3.64277642472741e-05
-2.89655077229898e-05
-2.43201431432704e-05
-5.08695974399714e-05
-1.86540714832436e-06
-3.31551595796246e-05
-1.78542581328038e-05
-1.51797197960701e-05
-3.52056940154133e-05
-1.49824785457436e-05
-5.27526218670995e-05
-4.91669695158424e-05
-5.12890787094148e-05
-1.77937030417454e-05
-1.42349981667321e-05
-3.52804534049367e-05
-1.68527555581422e-05
-2.76270600258115e-05
-3.21354035545205e-05
-3.94624482011778e-05
-5.87809793024998e-05
-1.89418542977978e-05
-3.43883355493548e-05
-1.35365284525533e-05
-1.63534276319964e-06
-4.08983869234162e-05
-6.54880363984721e-06
-4.34054194614488e-05
-6.54525100459014e-06
-1.36738042649115e-05
-4.55617545368594e-05
-2.06323819936903e-05
-4.91935063090635e-05
-4.77413146902784e-06
-1.6426492808837e-05
-1.12901871705199e-05
-2.26885160204679e-06
-2.77883912286396e-05
-8.80439189353355e-06
-2.1255830756114e-06
-3.30023221056118e-05
-4.49740041227856e-06
-4.15830520741255e-05
-3.43026354613454e-05
-7.88116079562529e-06
-3.11033775236914e-05
-2.0419941668024e-05
-2.02689419051351e-05
-1.58879334299225e-05
-2.18315441813144e-05
-4.97846198976002e-06
6.16161804392679e-06
-1.87666323373948e-05
-3.48267615021879e-05
-1.02115290820181e-05
-2.05347986670328e-05
3.54298840458605e-07
-2.38460058172386e-05
-3.61592076971305e-05
-1.12888282506476e-05
-3.02398276704674e-05
5.35636969658497e-06
-3.46102213192991e-05
-1.43387918716703e-05
-1.91207233548475e-05
-7.48210753922555e-06
-2.49043905029809e-05
-2.03624009811797e-05
1.00936008141839e-07
-1.05492475951018e-05
-4.47774251375286e-05
-1.16068385021346e-05
-5.72445331445881e-06
-1.3283542752378e-05
-1.72711709049231e-05
-4.01442163399335e-05
-2.02200405225136e-05
-2.36930015440536e-05
-4.43092136178678e-05
-2.11373792053228e-05
-1.8366040828054e-05
-1.2442091769772e-05
-2.67382595141706e-05
-2.64913007159751e-05
-1.14641937301366e-05
-1.70353741568524e-05
-3.51874472969214e-05
-3.2185426334912e-05
-3.19807397640361e-06
-8.79466219559761e-06
-1.97007746540689e-05
-4.70454044836326e-05
-3.19685593671151e-05
-2.77727907131245e-05
-3.54100685532912e-05
-2.20561415107216e-05
-1.23009976543906e-05
-1.19456689761339e-05
-2.41076769033796e-05
-3.91401188987021e-05
-2.54686804952639e-05
-3.18833169284709e-05
-3.57637213100712e-05
-1.57591208013139e-06
-2.2570402557326e-05
-2.09986079770942e-05
-2.59658896888549e-05
-1.33106402832976e-05
-3.45260966244589e-05
-2.69840892072526e-05
-2.81272133912904e-05
-4.0282230792242e-05
-3.26951754156936e-06
-4.46285817501079e-05
-7.63641124620931e-06
-2.20200535578552e-05
-2.25232119847711e-05
-2.27710171774281e-05
-3.02932025635174e-05
-2.47803333307413e-05
-1.28281082140483e-05
-1.72885304961433e-05
-2.65899671651317e-05
-3.00184748230776e-05
-1.15502773786783e-05
-2.30227595040372e-05
-2.11824035334735e-05
-1.97161845033452e-05
-1.88760265814442e-05
-2.320128659322e-05
-2.32112309883266e-05
-3.13760631570628e-05
-2.8719386394178e-05
-1.55582326599954e-05
-2.89842403489549e-05
-3.53077046024881e-06
-1.72155061462495e-05
-2.94994515579867e-05
-1.67793894326178e-05
-3.48137317709037e-06
-8.36546430224599e-06
-3.69475307332806e-05
-9.63299544238236e-06
-2.25735074520245e-05
-2.18410976048071e-05
-1.24801281406685e-05
-2.96769775304495e-05
-3.57323421587511e-05
-8.0743042901552e-06
-3.23612941700417e-06
-2.40831256929229e-05
-9.26620941789737e-07
-9.179487312937e-06
-1.86640235541591e-06
-1.66076538627795e-05
-7.1300749062309e-06
-1.35476850512602e-05
-2.06878925117733e-05
-1.96178608092935e-05
-3.9497418690207e-05
-1.65202735273686e-05
-2.09654144297447e-05
-6.63068711819931e-06
-2.55025357199621e-05
-3.164866976205e-05
-2.58975489353097e-05
-1.84740034665456e-05
-1.82177191762843e-05
-2.2483545969952e-05
-1.29089246542614e-05
-2.18406547172104e-05
-1.52042730919214e-07
-2.9527081655906e-05
-9.73511498427818e-06
-2.83305809450291e-05
-1.173339265873e-05
-4.22063753033121e-05
-2.29942736581853e-05
-2.42260536008383e-05
-1.80654489798016e-05
-2.27838377465224e-05
-1.56010039566498e-05
-7.52106708768744e-06
-3.22714003488376e-05
-3.44748149157678e-05
-2.82969317895469e-05
-4.88513677516585e-05
-1.18113914609435e-05
-1.8890715592574e-05
-1.61071290807758e-05
-1.70802819074458e-05
-3.69671336140355e-05
-2.87813207667899e-05
-1.96461364446755e-05
-4.32017451019861e-05
-2.5536021074326e-05
-3.17112142467143e-05
-8.74417920721353e-06
-1.61770190923852e-05
-2.19023027479608e-05
-2.79688451365444e-05
-1.70993105509171e-05
-2.04434333671182e-05
-3.76003420473676e-05
-1.65104905640973e-05
-1.97707503231483e-05
-1.75851698416281e-05
-3.43473558049497e-05
-2.59713568274164e-05
-1.89721182938184e-05
-3.20615520870784e-05
-2.56281300217313e-05
-2.10366308240987e-05
-5.18795730106558e-06
5.46865289657866e-06
-1.79086509736352e-05
-1.91976224203643e-05
-5.53525233247005e-06
-2.50752146295575e-05
-1.96244601617389e-05
-1.4759858894442e-05
-1.31674441455034e-05
-4.13547167289835e-06
-2.03896670304618e-05
-3.99788032007684e-05
-1.63968501570188e-05
-2.6083624270214e-05
-4.25050984987236e-06
-6.64367316404423e-06
-1.4273682087967e-05
-5.72042199090105e-06
-1.86681232787231e-05
-3.5336676480544e-06
-3.89829118991753e-05
-1.81962812886481e-06
-8.60639406386738e-06
-2.54090364832452e-05
-2.55368175479564e-05
-2.54539566981673e-05
-2.53578993006187e-05
6.72994198441178e-06
-3.31150093161812e-05
-1.48341074967579e-05
-1.35536141032554e-05
-1.30368796276865e-05
-4.46062717481175e-05
-2.61054994519274e-05
-4.26514019416723e-05
-4.60152375738295e-06
-1.91920252216329e-05
-2.24192583015375e-05
-1.74548629627697e-05
-1.69947815790313e-05
-2.44942337703009e-05
-1.57480127902324e-05
-8.13551575648312e-06
-2.2271474986015e-05
-2.982933898556e-05
-1.45576375615527e-05
-2.56673931480288e-05
-1.26609072794342e-05
-2.09428751372365e-05
-4.08019997124702e-05
-2.73437555970204e-05
-1.44901888742555e-05
-4.12608945597057e-05
-1.80283385412413e-05
-2.67659830037618e-05
-1.36114635445464e-05
2.53977816320262e-06
-3.45286840791711e-05
-3.29773766829601e-05
-3.75798665905177e-05
-3.31046968331428e-05
-1.9802707878331e-05
-3.82217844392692e-05
-1.36449335049454e-05
-3.28398884211823e-05
-2.64514189354988e-05
-1.15005892856902e-05
-1.78397504946371e-05
-8.83007715961096e-06
-1.12177733458825e-05
-7.69568214965735e-06
-1.36349801887388e-05
-2.48425014282508e-05
-1.85392132632633e-05
-2.39453221543662e-05
2.19730935378171e-06
2.89794758941498e-06
-3.945947696968e-05
-2.55440871328171e-05
-3.14856046656489e-05
-2.23751834630625e-05
-2.38433891950259e-05
-8.47758271732028e-06
-2.36796789269276e-05
-2.1750156200646e-05
-1.36311536903196e-05
-2.41825194783601e-05
-1.62355549266411e-05
-3.19269518909709e-05
-2.37707449157903e-05
-2.66581210389666e-05
-2.33821975432029e-05
-1.59021915357837e-05
-3.20022662386953e-05
-3.01346567639855e-05
1.08360285170944e-06
-1.43686852749324e-05
-3.7429502729239e-06
-6.39990829733223e-06
-2.41443137508767e-05
-4.08614549799707e-05
-1.47927216906001e-05
-1.33462089669939e-05
-1.52306002035529e-05
-1.4043258509816e-05
-2.32915070224911e-05
-1.7324842277228e-05
-2.26027808396519e-05
-1.22689876429369e-05
-2.76836323123737e-05
-1.9179200740351e-05
-2.54157359581143e-05
-3.17313878264748e-05
-2.99439414573439e-05
-1.29751890442518e-05
-1.79468009422757e-05
-2.56812267395447e-05
-3.08204396829184e-05
-2.03283320866536e-05
-2.06880562383403e-05
-2.06329471448662e-05
-1.23357083419163e-05
-1.22092326414952e-05
-1.8259615864253e-05
-3.08977285715989e-05
6.34584082929206e-07
-3.0788014983818e-05
-2.47022144716035e-05
-7.96774086278619e-06
-1.37050272399548e-05
-1.48663069124166e-05
-2.52326088671564e-05
-1.66282228844566e-05
-1.90667366111423e-05
-3.06734192524872e-05
-1.04321266259624e-06
-9.28863908232738e-06
-2.81570166339026e-05
-1.18688724108716e-05
-2.62946331543358e-05
-2.5180509183589e-05
-3.26016625186331e-05
-8.27349987841037e-06
-1.81069684489319e-05
-2.89754506747107e-05
-1.09776024064012e-05
-7.41613672144664e-07
-1.08740451006519e-05
-1.51474779037009e-05
-1.1092609632656e-05
-1.26262359086023e-06
-2.3787955017192e-05
-9.79450150029381e-06
-1.0218670262428e-05
-2.1819429927888e-05
-1.06753382689209e-05
-1.46728618719389e-05
-3.11907641626097e-05
-2.88631038472284e-05
-1.11422795679115e-05
-2.04501251201484e-05
-1.41163134793383e-05
-2.63144775693795e-05
-8.11378786171526e-06
-2.1847228648089e-05
-1.02239543004906e-05
-8.14420611860344e-06
-2.69624836422746e-05
-1.96410678164165e-05
-3.20981799392143e-05
-1.19374644594925e-05
-2.76193636186223e-05
-3.33052187094749e-05
-1.42136503661093e-05
8.37325263223947e-06
-1.30352691987081e-05
-3.26244906438982e-05
-2.42736482323693e-05
-1.12579938033979e-06
-2.73614235991195e-05
-2.08397908655226e-05
-2.95614634693976e-05
-4.71967512719825e-05
-1.73006245632179e-06
-3.07338823126551e-05
-7.61010130014369e-06
-2.09747999875053e-05
-1.19584077453506e-05
-2.54582472429815e-05
-2.95437110506029e-05
-3.05240226878127e-05
-1.36447473936468e-05
-3.6567021003816e-05
-1.55147987412338e-06
-5.08444746246944e-05
-2.96248382130654e-05
-1.44015070042257e-05
-1.38207869197645e-05
-3.5760477783312e-05
-2.44732424029486e-05
-1.79042670348117e-05
-1.21952432256104e-05
3.61129936335308e-06
-3.34927092294599e-05
-2.6269766927665e-05
-4.69257630897927e-05
-2.73891975866798e-05
-3.18087078754749e-05
-2.14379183163778e-05
-3.05123335889945e-05
-1.94435686392766e-05
-3.21731290270379e-05
-1.94762584098776e-05
-1.55073020786384e-05
-3.6643759055926e-05
-2.22294840974309e-05
-1.94516613184576e-05
-3.1573801973959e-05
-1.84771693522803e-05
-1.01012023547962e-05
-2.94686780488504e-05
-1.34057665530201e-05
-3.328062311131e-05
-3.47752492148931e-05
-1.20548037305176e-05
-3.61404134769119e-05
-1.363524679264e-05
-2.63052313014309e-05
-1.38891286512343e-05
-1.34272142253262e-05
-3.38741223343323e-05
-3.07670176307467e-05
-2.34919568552931e-05
-3.04287661594173e-05
-3.34294999441499e-05
-3.01342208491852e-05
-4.63584037740856e-05
-4.33486550863935e-05
-1.80533417384382e-05
3.71665129451391e-07
-1.87616681286761e-05
-2.74385721982084e-05
-3.64481086003615e-05
-1.42871462793379e-05
2.89230594285549e-06
-1.45158431254204e-05
-1.8183823878976e-05
-8.36387979563407e-06
-1.06394572078497e-05
-1.86801302803044e-05
1.0032084473501e-05
-1.7031086769743e-05
-3.18715475457728e-05
-2.54696818563379e-05
-3.35286714141494e-06
-1.98265089093074e-05
-1.60906247332865e-05
-2.74596160549629e-05
-1.54422999280168e-05
8.43034826381539e-06
1.76088988015253e-06
-8.18894914395363e-06
-1.48786301988196e-05
-4.44848408929989e-05
-2.86763649724652e-05
-4.22431059281558e-07
-1.83702230893802e-05
-2.62894725947315e-05
-1.85484068402667e-06
-1.80719957738624e-05
-1.10299968543875e-05
-1.07512197929263e-05
-3.36758431948978e-05
-2.59357722717288e-05
-2.52614363092419e-05
-3.09115621615015e-05
-2.53584405415805e-05
-1.55963357615577e-05
-2.14537060115961e-05
-2.15394008882596e-05
-7.8692270275406e-06
-3.01397847415438e-05
-1.59985917957257e-05
-2.9762374629363e-05
-3.1606105795714e-05
-1.39523239096659e-05
8.11367952941364e-06
-1.304743940174e-05
-3.63787704761635e-05
-2.36705939062769e-05
-1.89191533260104e-06
-1.58222616365794e-05
-3.12169597861538e-05
-2.20941631648462e-05
-4.37679686153778e-05
-2.73870542264471e-05
-1.76428136300911e-05
-2.63298470783052e-05
-7.65421661849077e-06
-1.69919785058572e-05
-4.6154598045903e-05
-3.1676002519256e-05
-2.48661741510357e-05
-2.93362535878915e-05
-1.10227092439661e-05
-4.47621232299531e-05
-1.3583878224262e-05
-1.9189685418086e-05
-2.71753580093931e-05
-3.91331807112508e-05
-2.85994151559978e-06
-2.80992005645637e-05
-5.94956079829417e-06
-1.59185636817534e-05
-3.25285629703155e-05
-1.10554006266242e-05
-1.71921400170536e-05
-2.1507756766699e-05
-1.84670958101837e-05
-2.40270717637075e-05
-1.89123791719664e-05
-1.86031705465239e-05
-1.67162925192815e-05
-1.80176693703064e-05
-1.96736241186827e-05
-1.30004253212808e-05
-1.84964099174852e-05
-4.19272491108681e-05
-1.3984266628448e-05
-5.60344146932066e-06
-1.14093495425273e-05
-2.31182085202373e-05
-1.81645538480454e-05
-1.45174200055077e-05
-1.59132946795008e-05
-7.4826657736495e-06
-3.71029770147377e-05
-2.65268886886577e-05
-2.43188437941019e-05
-1.93256991534936e-05
-4.28456713180743e-05
-4.95057331211946e-06
-2.55685975042891e-05
-4.18062743364483e-05
3.42065158662464e-06
-2.52494884511354e-05
-9.82943637167324e-06
-2.0943728998583e-05
-1.3574490951758e-05
-5.66034630707352e-06
-2.37918352228963e-05
-1.43777408773023e-05
-2.29118144436101e-05
-2.20797645651432e-05
-1.45764140569738e-05
-2.20427376609041e-05
-1.15152383931186e-05
-2.35151730235609e-05
-2.83601221921657e-05
-3.49472302304233e-05
-9.55530619211864e-06
4.8886457798046e-06
-2.73488554043137e-05
-1.45240838211445e-05
-1.68888762897972e-05
-3.11629002100672e-05
-3.84826548798976e-05
-3.88634325507918e-05
-7.18747060485775e-06
-1.64104606345522e-05
-2.50683542934002e-05
-4.85503437129533e-05
-1.62341041855356e-05
-3.06460453816643e-05
-1.83296703928194e-05
-2.80319209621442e-05
-1.8312168141676e-05
-1.61779960219673e-06
-1.63343365523334e-05
-2.17007621917658e-05
-2.00374082861652e-05
-3.03477965909821e-05
-2.58375170164303e-05
-2.23420695173481e-05
-2.60428225183078e-05
-2.09400417032093e-05
-2.71092655301507e-05
-1.62066587962392e-05
-2.98179841117397e-05
-3.70699170268698e-05
-2.2943782224569e-05
-1.83989641109646e-06
1.448439917965e-06
-1.75430062012992e-05
-2.61640429676163e-05
-2.56644818308624e-05
-1.56845632354911e-06
-6.06054068526153e-06
-2.98682386794028e-05
-2.52368812267201e-05
-1.67347649043414e-05
-1.60844540254559e-05
-1.64126032792182e-05
-1.47803689163797e-05
-1.31280240379197e-05
-1.17956051634733e-05
-2.36517324046142e-05
-2.45175683539059e-05
-2.90303472191448e-05
-1.5187521275595e-05
-4.73897467398277e-05
-2.04338741914418e-05
-8.51813530926614e-06
1.0843832656646e-05
-2.81520287132755e-05
-2.24227513665281e-05
-2.86020308899132e-05
-6.0316804834865e-06
-2.3572903265302e-05
-1.06724908527369e-05
-6.62908751999871e-06
-2.54083523099053e-05
-2.35431662202011e-05
-2.65445004888792e-05
-2.64758218527374e-05
-2.45973146720351e-05
-2.51488448727859e-05
-1.85209027910223e-05
-2.80411931287894e-05
-2.17111743899498e-05
-1.51305928689536e-05
-2.8508924050405e-05
-2.16009882093222e-05
-4.16105355080948e-05
-2.46568254696325e-05
-2.35429848576937e-05
-2.1289969705971e-06
-3.19601355634288e-05
-2.82968132319639e-05
-1.87724840708509e-05
-2.02349345900973e-05
-1.7332006800469e-05
-5.09179024101476e-05
-4.16554726496285e-05
-1.97516862777534e-05
-1.40150750028471e-05
-1.10139537889532e-05
-2.55222586598593e-05
-2.45364148967484e-05
-1.63234440489873e-05
-3.15574123184908e-05
-1.41495545373895e-05
-2.89136048823511e-05
-3.31311173766083e-06
-1.90507180166135e-05
-1.95545620649999e-05
-2.86544247251355e-05
-5.73264231181511e-06
-2.28011477959135e-05
-2.95432485222507e-05
-3.75108886785386e-05
-1.27707773386692e-05
-3.83898348755038e-05
-1.75000485512399e-05
-9.09627239835793e-06
-2.04191338401822e-05
-3.07281422333266e-05
-1.78599973856522e-05
-3.27608334243305e-05
-6.41308007996681e-06
-4.84156732351985e-05
-1.12147747015581e-05
-5.20967876020956e-05
-2.29690714288896e-05
-1.8266121183689e-05
-2.28030500108997e-05
-2.5027363973215e-05
-2.0518580891513e-05
-3.39496985535591e-05
-4.03820010186401e-05
-8.52551168505217e-06
-1.56714559812264e-05
-7.2877746295565e-06
-2.80489811558631e-05
-7.75677582907053e-06
-2.37678068629943e-05
-2.61414020241117e-05
-1.92214475316628e-05
-3.58971069432203e-05
4.82964327622685e-06
-9.60807490525377e-07
-9.04428470098874e-06
-7.29219685362536e-06
-3.23421427501519e-05
-8.74263237082708e-06
-2.98989321440471e-05
-1.17359533286471e-05
-3.08544464380468e-05
-2.09337369848617e-05
-1.52748286185287e-05
-3.62109376744337e-05
-1.77596439854518e-05
-2.67377740418782e-05
-3.48944020743929e-05
-4.20911887299312e-05
-2.62197617330066e-05
-2.02145926941114e-05
-3.00449904704168e-05
-1.89972951090943e-06
-1.51439413837415e-05
-2.05772447039958e-05
-4.24909837721127e-05
-1.96594359429308e-05
-3.16513082094248e-05
-2.52138648935534e-05
-1.84108013743153e-05
-1.50077542727984e-05
-1.05697094582042e-05
-1.34465841039429e-05
-2.56891814691776e-05
-2.21612208325076e-05
-2.01328013993457e-05
-2.36846657676208e-05
-2.14476998811095e-05
-3.22139826744304e-05
-6.58896215285624e-06
-2.274536922542e-06
-2.76833934195841e-05
-7.6841778714297e-06
-3.36931087596676e-05
-3.24984886014951e-05
-2.49491961491443e-05
-2.04078698059121e-05
-1.00639160840181e-05
-2.52398295841098e-05
-1.14135970107927e-05
-1.46881397436008e-05
-1.8960516227775e-05
-1.91366641531279e-05
-1.01106924386567e-05
-3.1288176408351e-05
-3.18631583123873e-05
-1.66915194889365e-05
-1.55567524150582e-05
-5.64098513606784e-06
-2.40232121481849e-05
-1.6958778646756e-05
-9.97956204205951e-06
-3.54347083020164e-05
-3.0526976671192e-05
-2.91997566869694e-05
-2.61346533665019e-05
-8.9046124693666e-06
-1.94173294943034e-05
-1.96432649757946e-05
-1.14293589656849e-05
4.57789397337196e-06
-4.06884562321854e-05
-2.54863280153934e-05
-2.76906994933677e-05
-1.70409681808926e-05
-3.16974591685681e-05
-7.19201892442281e-06
-3.16683429050411e-05
-1.63021420320031e-05
-2.60641074925947e-05
-4.40294703330733e-05
5.61509907571509e-06
1.57672478819485e-05
-5.90161204949095e-06
-2.0870440053965e-05
-1.48714342350605e-05
-3.63929615235311e-05
-5.63624602319792e-06
-3.41454143263823e-05
-3.539859263574e-05
1.57227531665479e-05
-1.38998697819037e-05
-8.73862011283072e-06
-1.52127290997763e-05
-4.56081004357491e-06
-7.45041012557136e-06
-2.98579745893022e-05
-1.91286373744497e-05
-1.77242158717873e-05
-1.12432815221577e-05
-1.28396376469115e-05
-2.34857913269221e-05
-2.32341033241886e-05
-3.31990696488463e-05
-1.31974463410913e-05
-3.38624208724115e-05
-2.79781055796369e-06
-2.70103617926413e-05
-1.29668288747868e-05
-3.60904564563475e-06
-3.72063876076514e-05
-1.87015056890487e-05
-5.2985523404684e-05
-3.31031690924615e-06
-2.56096830948276e-05
-2.19657580203353e-05
-1.9817874901165e-05
-1.22403834507422e-05
-2.39997406207947e-05
-3.87745351832726e-06
-2.87526047971989e-05
-9.91001463148686e-06
-1.64540073482519e-05
-1.65349578214741e-05
-3.17741766884602e-05
-5.92040681026084e-06
-2.78986631743275e-05
-7.29438727813743e-06
-1.31850736807123e-05
-1.18535982435919e-05
-1.44371720712041e-05
-1.76918376465544e-05
-2.28200887433247e-05
-1.89199493113315e-05
-2.16409692030767e-05
-8.87119349537729e-06
1.27118121989695e-05
-4.49723297883822e-05
-1.92201461449696e-05
-2.62357092845919e-06
-3.24143983698879e-05
-1.83061730312566e-05
-1.47660190386084e-05
-1.68227176111215e-05
-1.37156881328638e-05
-1.70608379284573e-05
-3.25872356982741e-05
-1.83364281021596e-05
-3.90179547051641e-05
1.60710272574737e-06
-2.73771906599143e-05
-3.61722698432347e-05
-1.41416929290341e-05
-3.5021801332484e-05
-1.94562875622677e-05
-1.75354269130386e-05
-2.22060010021873e-05
-7.59348030650404e-06
-7.21514907868586e-06
-1.06553393614576e-05
-1.56542124143585e-05
-1.76960946183955e-05
-1.27172461885196e-05
-8.34092403914112e-06
1.33854729673557e-06
-3.22233194583964e-05
-2.22205582217653e-05
-9.15337091376337e-06
-3.46546515716854e-05
-1.26173964717009e-05
-3.22533732020885e-06
-2.20611526041541e-05
2.92287855049305e-06
-1.48757815305423e-05
-1.27144998436933e-05
-3.64094232217332e-05
-2.97478923264245e-05
-1.68772432681825e-05
-2.68754958722338e-05
-6.05155671206845e-06
-2.04429991376875e-05
-1.85974996637118e-05
-1.3430905575159e-05
-3.34458437767037e-05
-6.07440773259383e-06
-3.72418093586361e-05
-2.97649990452746e-05
-2.47232257671049e-05
-1.29498591578056e-05
-2.12716807160529e-05
-3.77635714477147e-05
-8.28303799982724e-06
-1.27433850959979e-05
-2.31589130142025e-05
-2.00768644127325e-05
-1.0491695201474e-05
-1.39678050722849e-05
-1.718191067371e-05
-4.29962067589005e-05
-2.02859655217764e-05
-3.88937000109104e-05
-1.13550661145747e-06
-3.0435167025612e-05
-9.17988103499217e-06
-1.93889845129869e-05
-4.4742771441119e-06
-2.64385147437567e-05
-6.83672686598621e-06
-3.12298454230963e-05
-1.7179667561324e-05
-1.85618836974964e-05
-2.08376566418493e-05
-1.37310344043606e-05
-2.56598282676537e-05
-3.83079853051043e-05
-3.48145848850624e-05
-1.35522381964773e-05
-2.16791566077803e-05
-5.32304763009672e-06
-6.96679633980338e-06
-2.48042670077198e-05
-9.65997877189578e-06
-4.28094803562851e-06
-1.94147441042206e-05
-2.26920943348845e-05
-2.04110153200614e-05
-3.07348624219075e-05
9.55320324774355e-08
-2.48807281266608e-05
-1.77145821539917e-05
-2.56360993527274e-05
-1.28661144336619e-05
-4.3335196677832e-06
-1.0772742977727e-05
-3.37664385359485e-05
-3.04272931201041e-05
-9.42337684787327e-06
-3.93705071028993e-05
-1.4156901513914e-05
-1.45899193187755e-05
-1.32876774012166e-05
-5.99881815448896e-06
-2.74642320321781e-05
-1.23798069047578e-05
-2.35241055681207e-05
-1.15578659871191e-05
-4.65448706183816e-06
-9.89606227665614e-06
-1.21546735958192e-05
-2.44131117575702e-05
-3.66503466706394e-05
-4.63882177567189e-05
-2.44338157692231e-05
-3.16824720256824e-05
-3.31919083744774e-05
-3.59000106572971e-05
-1.32442137740537e-05
-7.8874464079531e-06
1.2766320806132e-06
-7.68906716427038e-06
-3.86893229667667e-05
-8.33088205663709e-06
-1.39877965418239e-05
-1.86234408642844e-05
-1.65397167103798e-05
-3.09334316076979e-05
-7.29295273849478e-06
-3.33771587932602e-05
-1.19088688330287e-05
-1.98743571052265e-05
-2.51596132230845e-05
-3.47509666524256e-05
-1.45034909997821e-05
-2.70835890585775e-05
-2.16158548096409e-05
-2.96655986577178e-06
-1.84138880893844e-05
-3.75613882817869e-05
-1.22837148103805e-05
-2.16534868767495e-05
-1.96971885495901e-05
-9.03024450897487e-06
-4.51715270240588e-06
-2.22940761525834e-05
-1.44869592036412e-05
-2.21962955512038e-05
-3.92045151182259e-06
-1.40274923313106e-05
-1.59785359759636e-05
-1.46001603182609e-05
-3.56357718149356e-05
-1.82151439834156e-05
-2.15166004163691e-05
-9.494873011718e-06
-1.53073371384088e-05
-1.9796139263012e-05
-1.65852344647406e-05
-3.47296290308461e-05
-2.6246029669846e-05
-2.20682343119191e-05
-1.84561526404205e-05
-4.27905609664006e-05
-1.85966093980251e-05
-1.29467689948083e-05
-3.99219054576436e-05
-2.3914483754232e-05
-3.01463246434703e-05
-2.35426457076003e-05
-2.62142785267015e-05
-1.75191808918996e-06
-2.38870292502391e-05
-1.40560605924026e-05
-2.0508826978062e-05
-2.42109046582509e-06
-2.06213067029562e-05
-3.31476941165834e-05
-1.26647991509481e-05
-2.66211474438883e-05
-4.82643966257202e-06
-2.05927348722698e-05
-2.4201587780096e-05
-2.48356848302057e-05
-2.03477869236066e-05
-4.949796329202e-05
-1.8456399799026e-05
-2.15232318928735e-05
-2.97939019912908e-05
-2.08206926291479e-07
3.41897505760742e-06
-6.4476206761854e-06
-1.33373189760244e-05
-2.24385020723717e-05
-4.463469427078e-06
-5.76355516133662e-06
-2.74295443756962e-05
-8.56402969262046e-06
-1.83693111336136e-05
-2.20857754439352e-05
-3.07599386968313e-05
-1.86906934954716e-05
-3.46644886248495e-05
-3.81168609403397e-05
-4.97090731063392e-05
-7.63306563034763e-07
-2.89181979396789e-05
-2.80383461735326e-05
-1.77910012306239e-05
-3.34100506789943e-05
-4.93627529959684e-07
-5.03430162580288e-05
-2.02928437027622e-05
-3.05527265855385e-05
-1.07719835181618e-05
-2.8575027461091e-05
-3.89200357631732e-05
3.25089018002827e-06
3.92875143744908e-06
-1.85803177212049e-05
-2.21185764526806e-05
-2.25100570173107e-05
-3.57224880452018e-05
-1.69555686065302e-05
-2.92084515786554e-05
4.48463706962966e-06
-2.09125125464392e-05
-3.80201998101256e-05
-2.96495859552693e-05
-2.5976317556999e-05
-3.3211302590461e-05
-3.59124165128479e-05
-2.927254951685e-05
-2.16089536213565e-05
-5.45771002662344e-05
-1.09822729731019e-05
-3.22485599508245e-05
-1.99071660737175e-05
-2.60452063184494e-05
-2.37227753669104e-05
-2.74965462056438e-05
-2.86484882424977e-05
-8.87495472071491e-06
-4.38282935768264e-05
2.01538650735596e-06
-3.90679722540848e-05
-1.81163799520411e-05
-3.91615097024516e-06
-4.24258989225534e-05
6.3343026527991e-06
-1.594542648722e-05
-1.5773891831358e-05
1.71090160315943e-06
-3.10037444149718e-05
-2.9294413777116e-05
-2.99509189828971e-05
-5.27298201037307e-05
-1.06839191416811e-05
-8.65282973067344e-06
-2.51204496503768e-05
-1.33983602070011e-05
-1.24730470743937e-05
-2.16553269509169e-05
-1.28899481538505e-05
-5.89351265004439e-06
-3.64153316183703e-05
6.88593436418435e-06
-1.25803316815247e-05
-8.3707617196261e-07
-1.54280445857851e-05
4.56012282395112e-06
-1.66054404084977e-05
-1.02527366393168e-05
7.75941836004814e-06
-2.66818551133908e-05
-1.710544685112e-05
-4.03095748386497e-06
-2.58264798220074e-05
-2.13024104579616e-05
-5.47609013494403e-06
-3.38183451569429e-05
-4.98186275745726e-06
-1.40677481267955e-05
-7.37854551666655e-06
-1.12720991620776e-05
-3.3993785720846e-05
-2.7351484176842e-05
-2.62708286176904e-05
-4.38704062443437e-05
-1.94237508909456e-05
-2.07599894995922e-05
-3.77145451383462e-05
-2.4386919218509e-05
-2.4499048375526e-05
-1.32370757649742e-05
-1.40804599667164e-05
-7.40686011744494e-06
-3.68092896845488e-05
-2.50267542717241e-05
-1.08907392810994e-05
-2.10670598877583e-05
-1.45887383121227e-05
-1.96408583756721e-05
-3.27403982241843e-05
-2.83594727217086e-06
-2.22410137144725e-05
-2.74327554185305e-05
-1.22974106341652e-05
-1.60832449976785e-05
-4.47521559382909e-05
-3.40545451927422e-05
-1.48174060160257e-05
-1.15489227758937e-05
-2.0431429679617e-05
-2.40787260866113e-05
-1.58674108695984e-05
8.52532569871458e-07
-2.70115233336837e-05
-1.97404588949346e-05
-2.2173960172115e-05
-1.12368769523686e-05
-2.49162435231768e-05
-1.17651992249139e-05
-1.51039340107602e-05
-3.76177061656493e-05
-1.31808378361388e-05
-3.76412703250473e-05
-2.5881319542459e-05
-2.6419579179665e-05
-1.22242281258309e-05
-9.60818880517538e-06
-2.14935826653417e-05
-3.71649922550366e-05
-1.36404304539212e-05
-1.93938342196575e-05
-3.11790867599516e-05
-2.78105612978844e-05
-1.19299709310273e-05
-2.49097952308096e-05
-4.74339352401419e-06
-1.57511933081041e-05
-2.07180063647538e-05
-3.5558465364435e-05
-6.07238790753578e-06
-1.81337934770331e-05
-2.52691150874347e-05
-1.69252103340629e-05
-9.37345153298397e-06
-1.99586128547677e-05
-8.84085754454386e-06
-2.19000797220469e-05
-2.91042921051226e-05
-1.29974399467018e-05
-1.76325505120932e-05
-1.6804617351275e-05
-2.86611713192618e-05
-2.65095887011466e-05
-1.20886648523841e-05
-1.81557479392696e-05
-1.22764489418344e-05
-1.34322200486287e-05
-1.61768461902304e-06
-1.61445865567728e-05
-3.37768076334321e-05
1.2894643369284e-06
-1.58729060458069e-05
-1.69407366840924e-05
-1.13986259343129e-05
-1.7762653824779e-05
-1.49498104164736e-05
-1.16364041321916e-05
1.6305501268164e-05
-3.08875032760864e-05
-9.22380869167282e-06
-3.6297210018263e-05
-2.24844500093706e-05
-2.05502575965531e-05
-1.88003539818735e-05
-2.62872853143577e-05
-1.26406008751887e-05
-1.83073696417317e-05
-3.40074091383344e-06
-4.11876684978557e-05
-3.51100052411496e-05
4.68347343333114e-06
-3.05817320551271e-05
-7.69424395985981e-06
-2.6246475723643e-05
-2.78166433772093e-05
-5.22502873949204e-07
-1.64549876080673e-05
-1.96122609777638e-05
-5.20618023546457e-05
-6.2740116475663e-05
-9.33595632365694e-06
-3.14054353029166e-05
-3.97106662462015e-05
-1.75064051816615e-05
-1.77356778795389e-05
-2.53888592230255e-05
-2.6544126358636e-05
-1.14316351745171e-05
-2.41910788363177e-05
-2.00324968673994e-05
-2.99362844498905e-05
-1.27841908337894e-05
-4.04657692358227e-05
-3.49049857361614e-05
-4.40287499426287e-06
-4.03584535321773e-05
-1.99496469515276e-05
-2.37926555441898e-05
-4.94072991542085e-05
-1.63471990172465e-05
-1.38737185431982e-05
-6.46254159267458e-06
-2.23100309959555e-05
-9.74880317083343e-06
-1.2740163204246e-05
-1.99820711773286e-05
-1.92715869429547e-05
-3.46371050191468e-05
-1.00541958994413e-05
-1.93437901373014e-05
-1.78969309879548e-05
-3.01869420845739e-05
-3.58294867938669e-06
-2.19213444425892e-05
-7.31283149697688e-06
-2.90842862047843e-05
-3.85591121727415e-05
-2.59932927066565e-05
-1.63505254083204e-05
-5.98181260069729e-06
-4.57275031493713e-06
-1.14937540288579e-05
-1.57677637055714e-05
-2.75796803144992e-05
-2.37344162965022e-05
-1.67846106875486e-05
-2.55756975045486e-05
-2.57510378747257e-05
-1.32385161010328e-05
-4.30236930873339e-05
-2.66383960774281e-05
-2.6130014594212e-05
-2.15026094395449e-05
-2.6819730432712e-05
-1.65522813990691e-05
-4.52471561332635e-06
-1.7264096577822e-05
-2.0304874404388e-05
-2.77747799759107e-06
-2.12553736599183e-05
-3.44239376804091e-05
-1.89448690461708e-05
-2.37466523281691e-05
-3.03053425583635e-06
-2.65917817856859e-05
-1.29452189571603e-05
-5.54509710696965e-05
-2.37077296834678e-05
-3.83699873739737e-05
-3.13115089406748e-05
-1.49599438450558e-05
-3.19928639620481e-05
-2.50316488956539e-05
-1.64499658154773e-05
1.60911500483226e-06
-1.416585989867e-05
-5.49598842254914e-06
-1.90855113394656e-05
-1.52027312966161e-05
-1.86609382968944e-05
-2.5355229848791e-05
-2.310014713904e-05
-2.09561578630658e-05
-1.3521853528329e-05
-3.57079431796551e-05
-2.53959076394037e-05
-2.55202747590134e-05
-2.56200906037279e-05
-2.11987923677689e-05
-1.68169202771134e-05
-1.23734942708895e-05
-4.11875542963938e-05
-2.07779412609876e-05
-4.37312868250595e-05
-5.28519791864014e-06
-2.56710679276233e-05
-1.71509409393814e-05
-1.69162229895784e-05
-2.43952920775789e-05
-6.67540223318235e-06
1.69111582199829e-05
1.0089246482826e-05
-1.26876364345108e-05
-2.81123157883797e-05
-1.18781671388009e-05
-1.62991240486774e-05
-2.57941664374203e-05
-8.8817330384788e-06
-3.63730684521889e-05
-2.04524199999844e-05
-1.44617072714467e-05
-4.18766779579747e-07
-1.93167034733558e-05
-2.45614069777734e-05
-2.50187589797855e-05
-1.79205549683598e-05
-3.9011060157112e-05
-1.68964302376267e-05
-3.04403386671949e-05
-2.23394923563231e-05
-3.00795008799179e-05
-4.48388566672654e-06
-3.76985357215938e-05
-1.79216546867157e-05
-3.85527504292596e-05
-2.33986978474508e-05
8.25970789081017e-06
-1.8275143459113e-05
-2.10395782507856e-05
-2.8963869907478e-05
-1.50535753774532e-05
-9.12454789141835e-06
-1.63603657024914e-05
-2.17298940450216e-05
-4.23480617935306e-05
-2.5024426332599e-05
-2.1429935394986e-05
-2.37043059439327e-05
-2.7319293910224e-05
-2.75328203446524e-05
8.90568578483907e-06
-2.3583204814501e-05
-1.33373418478653e-05
-2.14071295109233e-05
-4.69418831285521e-06
-3.42825656984855e-05
-3.85750929365242e-05
-5.67303981394653e-05
-1.26099031967053e-05
-5.27770367802537e-05
6.05249272140133e-06
-1.6809213595123e-05
-2.89911952527638e-05
-1.79274741816502e-06
-2.61681754231968e-05
-5.47954285552105e-06
-2.0263283149118e-05
-1.59226878944202e-05
-1.44066725685402e-05
-3.07787787466776e-06
-3.73125565949721e-05
1.46688784555372e-06
-1.42504508214957e-05
-2.09409772022199e-05
-3.0359351459479e-05
2.40911329188442e-06
-2.76098953756972e-05
-9.49832641527297e-06
-1.93434691079077e-05
-2.06009982325257e-05
-3.94749961690992e-05
-4.69071829412302e-05
-2.25158245980957e-05
-3.94563566093372e-05
-2.99760264810835e-05
-1.00026388593288e-05
-1.4778896209362e-05
-2.56965585122717e-05
-3.56787502894062e-05
-2.26047365334964e-05
-2.85626516999149e-05
-1.37171010563777e-05
-2.4340457882269e-05
-1.81824626502722e-05
-3.68389377488713e-05
-4.02252768678479e-05
-8.46528712861138e-06
-2.9074339837786e-05
-3.77614190756476e-05
-1.64472661917623e-05
-1.87303074077904e-05
-3.01294976344065e-05
-2.03172838528651e-06
7.29899153905615e-06
-1.82401271803479e-05
-1.90794393583601e-05
-3.15833815840075e-06
-2.23861186795901e-05
-1.26996714798793e-05
-2.46105407791717e-05
-2.71445348954318e-05
-1.97230326012383e-05
-1.10853167340731e-05
-1.61041181641828e-05
-1.78633024198694e-05
-1.06889709458118e-05
-3.17431249526232e-05
-1.84821546811768e-05
-2.25554286634468e-05
-2.22954248766056e-05
-2.12408137011918e-05
-5.03980318842073e-06
2.87353897069238e-06
-8.26712501966598e-07
-1.90761678340576e-05
-2.70725727903196e-05
-1.74126366688723e-05
-2.65482861065298e-05
-3.27195151395402e-05
-2.52062061211916e-05
-5.16400513061383e-06
-2.42572239762943e-05
-2.16074812279415e-05
-7.03806055800428e-06
-2.64242452212818e-05
-1.9780673035178e-05
-2.42087012068232e-05
-4.21049003772675e-05
-3.35157069501683e-05
-2.1496555824285e-05
-6.69655141350696e-06
-3.14702022176488e-05
-1.97155255107275e-05
-1.09787323096181e-05
-3.39689910343306e-05
-7.10121244345555e-06
-2.82364840337431e-05
-2.67701212193483e-05
-1.25392730815804e-05
-2.13233655657765e-05
-1.50708841070186e-05
-5.13028824535639e-05
-3.19083404443795e-05
-1.9438431858813e-05
-7.79279102615518e-06
-2.69985703485106e-05
-9.61562508199776e-06
-1.40019034884319e-05
-4.34939297957371e-05
-2.13675651263583e-05
-2.90034472199749e-05
-1.347469924594e-05
-2.16242871526158e-05
-3.62323269621968e-05
-2.76011824097021e-05
-5.91722484532148e-07
-3.74782174783239e-05
4.38127952334831e-06
-3.71069375955155e-06
-1.61239902638533e-05
-1.45812676163247e-05
-2.01783824056158e-05
-2.22610329265309e-05
-9.25315946503712e-06
-9.01405146099897e-06
-2.38117828068362e-05
-5.11944321323291e-06
-2.7358685367139e-05
-5.44361298446312e-06
7.50275778181174e-06
-2.42715793115269e-05
-9.66976074581452e-06
-2.98468740710497e-05
-8.20807157796712e-06
-1.7506889168535e-05
-2.38586439739196e-05
-3.26279407140454e-05
-1.41468929436087e-05
-1.6532619765769e-05
-2.14582061174508e-05
-3.46664086655045e-05
-1.47893762416982e-06
-1.56346948771087e-07
-2.57204836773861e-05
-3.68292988503425e-05
-1.93240798669474e-05
-2.39001365338942e-05
-1.41125966988589e-05
-3.13376271981329e-06
-3.01454997990253e-05
-5.88696950754547e-06
-2.37541994775462e-05
-2.56154370575854e-05
-1.17792604931413e-05
-1.34003942238791e-05
6.89583067863022e-06
-1.03385998305948e-05
-2.31184922269128e-05
-2.22588510575052e-05
2.71448484541763e-06
-5.08243753415962e-06
-3.36926498757792e-05
-3.69510008781277e-05
-1.36073127533968e-05
-2.53748445784628e-05
-4.0080437639174e-05
-2.77795329521787e-05
-2.79907125162614e-05
-1.41694717177133e-05
-1.5858284690639e-05
-5.70052732320964e-06
-1.63730208555975e-05
-2.53498587605462e-05
-3.17098741547458e-05
-7.65995359372476e-06
-1.87781768433756e-05
-9.9556906483767e-06
-8.83685646642675e-06
-2.69090680503788e-05
-1.96554290059983e-05
-3.81379129760956e-06
-2.91049472041622e-05
-1.8050855594562e-05
-3.65676249479464e-05
-4.93570277883014e-05
6.81238299343572e-06
-3.09946072411348e-05
-7.72118557866564e-06
4.25628860551852e-06
-2.32074829067737e-05
-1.68508362306893e-05
-3.03283665620196e-05
-2.98124498506078e-05
-5.64806660106176e-06
-2.15780446064016e-05
-1.68292802742679e-05
2.27935687392156e-06
-1.58852119609062e-05
-1.4948649640846e-06
-2.74003375567267e-05
-1.32093748795937e-05
-1.23458905427675e-06
-2.41056142820076e-05
-3.54796942195299e-05
-4.56365569303232e-06
-1.59842858553137e-05
9.23912102915291e-06
-1.26339168611747e-06
-2.26123696629913e-05
5.09314910830175e-07
-2.08899027761918e-05
-1.44318424672094e-05
-2.34576305796103e-05
-2.66892889542589e-05
3.58459990150533e-06
-1.58539074101902e-05
-2.00426788923232e-05
-3.33788588048958e-05
-2.05303484990759e-05
-2.52185877794033e-05
-1.71530251302121e-05
-1.18475553745267e-05
-2.96349430445089e-05
-1.54003657538615e-05
-3.10107421113407e-05
-3.29301034890715e-05
-2.31846369628387e-05
-2.88679830220529e-05
-3.20195981197621e-05
-8.56645646523349e-06
2.09713394331076e-06
-8.30824393211411e-06
-9.01337542677507e-06
-2.1666484116151e-05
-3.0727737243286e-05
-1.88639222988031e-05
-4.29396311501541e-05
-1.14752142436711e-05
-2.917745583645e-07
6.47721689077381e-07
-2.13068990510704e-05
-1.90837654817851e-05
-2.86421001253147e-05
-2.28197099635152e-05
-3.0024153223882e-05
-2.2588709427595e-05
-1.45777896623492e-05
-3.42330649115872e-05
-4.52487121924259e-05
-3.02286088983179e-05
-3.09431222707299e-05
-2.45474203250883e-05
-4.03891508197224e-05
-1.9581929278052e-05
-1.96059978837979e-05
-2.92012519634805e-05
-1.88841100070507e-05
-1.31335413554253e-05
-3.0766046486662e-05
-7.8129803815032e-07
-1.00746863827418e-05
-1.21136713953635e-05
-3.55142165158589e-05
-3.155949588953e-05
-3.27629471364551e-05
-3.416805796092e-05
-4.72956498801063e-05
-3.20378254060664e-05
-1.41249910132781e-05
-1.12135133853196e-05
-2.04759794467559e-05
-2.16788299788013e-05
-3.12610720726976e-05
-1.94910255255833e-05
-2.43612145906555e-05
-1.48254665182573e-05
-2.99959091995868e-05
-1.15999432297896e-05
-8.5409156134499e-06
-8.06242346574579e-06
-2.57918290982069e-05
-1.63127944312995e-05
3.25170115586067e-06
-2.828007548602e-05
-1.59675565884339e-05
-3.24392678506304e-05
-2.96320669758643e-05
-1.73930539606991e-05
-7.10085690579679e-06
-2.27037579457994e-05
-2.44192162419931e-05
-2.24223232206022e-05
-6.99419192412087e-06
-3.66426645308982e-06
-1.05040693308908e-06
-3.28340402888764e-06
-3.83047408652785e-05
9.06841725928467e-06
-8.52687571016914e-06
-2.81402216680268e-05
-8.73211422979079e-06
-1.89230227210119e-05
-1.48442762714956e-05
-3.90151125764321e-05
-7.76901886744589e-06
-2.63768872219429e-05
-1.21745170889007e-05
-1.27439314954389e-05
-2.96690553061537e-05
-3.01161488113762e-06
-2.64819392973812e-05
-1.77402142985613e-05
-1.18600254475124e-05
-1.44597958727756e-05
-1.74214361381478e-05
-2.70575851881733e-05
-2.57315170903442e-05
-4.30682987873523e-05
-2.30244553505318e-05
-2.41598374129118e-05
-1.58802820332526e-05
-1.53231067669927e-05
-2.40657928556851e-05
-1.63882230105601e-05
-1.75940342544823e-05
-3.31276269936042e-06
-1.08144029501551e-05
-1.45448245567579e-05
-9.60709909844019e-06
-2.87560630666164e-05
-3.58383752543286e-05
-1.95657974358311e-05
-9.6619495629808e-06
-2.25547487945808e-05
-1.35550576698449e-05
-8.90808356754785e-06
-3.33032401443601e-05
-3.31686584627554e-05
-1.53377617749846e-05
-1.61227999713242e-05
1.31305962530845e-05
-1.17391305980093e-05
-1.53612227841811e-05
-1.37074913735309e-05
-3.21534719162728e-05
-1.50249642667199e-05
-2.30644983504551e-05
-3.86066608758836e-05
-2.1722359274561e-05
-3.04584385245201e-05
-2.62271048622647e-05
-2.26638100758198e-05
-2.35771044353417e-05
-2.57169867412142e-05
-1.2163523318206e-05
-1.51685169934924e-05
-3.17587048701087e-05
-1.32994332987355e-05
-2.15516897479183e-05
-1.81640867153675e-05
-2.8645259807079e-05
-2.62111794534016e-05
-3.52320679088605e-05
-3.1120688880699e-05
-8.24571988066392e-06
-1.6073761965833e-05
-1.28913370602762e-05
-1.85430180479492e-06
-4.31018942278459e-05
-1.00468887842501e-05
-3.96532694946208e-05
-1.11057302138585e-05
-4.71233383488287e-06
-1.35937113186617e-05
-3.41719240528515e-05
-3.07674368573549e-05
-2.19711605188693e-05
-1.72286840197574e-05
-4.51087571151091e-05
-3.5751111936529e-05
-3.47534108272164e-05
-3.68162723622164e-05
-2.71633364521077e-05
-3.51656101371303e-06
-2.11768845569979e-05
-1.04900772424397e-05
-1.23540843924971e-05
-1.07209926199625e-06
-4.83166476864532e-06
-1.57811425119582e-05
-2.07567292350063e-05
-2.33099296284328e-05
-2.4742532067659e-05
-2.48861778384858e-05
-3.10158647604869e-05
-1.36246262700516e-05
-4.84958360922868e-05
-3.49697148495421e-05
-8.66278598377175e-06
-3.15703369090938e-05
-1.96438608633126e-05
-4.79079985181853e-05
-1.3539794573905e-05
-1.74012210202338e-05
-4.39271521151382e-05
-3.69887245055014e-05
-3.8332511916829e-05
5.25677437178689e-07
-2.83767197515855e-05
-2.99562935803197e-05
-3.19925142863961e-05
-2.31528820999047e-05
-1.55164741588216e-05
-3.05993461979384e-05
-2.41789003943685e-05
1.46690010347108e-06
-1.98232165177192e-05
-2.75150413695727e-05
-3.15917830468538e-05
-2.57178393175918e-05
-2.6162557197709e-05
-3.5401074334224e-05
-1.21441210826114e-05
-9.05716841160887e-06
-1.8690815519032e-05
-9.48751472006924e-07
-2.13075601079828e-05
-2.14610993412804e-05
-5.68489044631788e-05
-2.19741515141445e-05
-2.24793271779082e-05
-1.75313104050356e-05
-1.53972435831096e-05
-3.24460620834676e-05
1.04128408341694e-05
-9.67777935329214e-06
-1.46945516183026e-05
-2.95942371477294e-05
-1.38224558633133e-05
-2.06792073015159e-05
-3.56486904240756e-05
-1.95211172409106e-07
-1.48360083841058e-05
-2.78754923750911e-05
-3.6866563972393e-06
-1.11366125258862e-05
-1.18785610914787e-05
-1.75255112176353e-05
-1.75590690856199e-05
-1.46511215305361e-05
-9.30865245096884e-07
-1.57500339885664e-05
-2.78668307500112e-05
-1.27178763969267e-05
-3.89006834599012e-05
-1.34865875457889e-05
-3.60887200665552e-05
-1.68077921414083e-05
-1.84750122616116e-05
-4.642111035149e-05
-2.35100857151029e-05
-2.51100278260464e-05
-1.86447356123877e-05
-1.04162410744493e-05
-1.2464337898082e-05
-2.04272224161185e-05
-6.7264611888459e-06
-5.05349300408392e-06
-2.48368847888255e-05
-9.68000500953175e-06
-1.8198094223747e-06
-2.28476346446363e-05
-4.80287845569386e-05
1.66220494161437e-06
-1.96081341904514e-05
-1.95428303471407e-05
-3.65426307216377e-05
-1.80335409468229e-05
-3.54319292805228e-05
-1.29689221895395e-05
-1.51413738679555e-05
-2.48930088030314e-05
-4.20713206090541e-05
-9.51860948137553e-06
8.70806160364135e-06
-9.39634399234447e-06
-1.00205189351945e-05
-1.74562706445334e-05
-1.27760768051598e-05
-5.70783261135565e-06
3.533546624856e-07
-3.55936768008946e-06
-1.84807764293651e-05
-2.80987025502861e-05
-1.50608264452222e-05
-1.4996553370323e-05
4.48490675689674e-06
-3.44366473101531e-05
-2.75053689024337e-05
-2.73270618873747e-05
-4.59706460814763e-05
-3.98679959004142e-05
-3.59451306856589e-05
-2.65500615652048e-05
-2.33403664065778e-05
-1.62657527541089e-05
-3.40915490514574e-05
1.33814671224685e-06
-3.04731650897023e-05
-2.66935800579838e-05
-2.09704293187831e-06
-2.88965668898187e-05
-3.12562531722263e-05
-2.58128611837434e-05
-2.11166584950487e-05
-1.02484545704847e-05
-1.00465189529733e-05
-1.55800045246814e-05
-1.2509770522529e-05
-2.19730966073394e-05
-2.33662361103123e-06
-2.29214649679451e-05
-2.43578745929648e-05
-1.60222874531623e-05
-1.98094034966221e-05
-2.73709315928846e-05
-1.97767963785848e-05
-3.51755676698878e-05
-4.01574483364262e-06
-2.67182717051636e-05
-3.43450045689476e-05
-6.74407630200548e-06
-1.55763279654649e-06
-1.99818971750819e-06
-8.25205199054164e-06
-4.21180713564189e-05
-2.16795017006774e-05
-1.78373777660321e-05
-2.235095019897e-05
-9.48333935239912e-06
-2.84380423430644e-05
-1.71914223949227e-05
-2.34853087786037e-05
-2.87752275314697e-05
-3.2789852266953e-05
-4.77555096238754e-05
-1.97002950814986e-05
-2.16068890582689e-05
-3.11819193766567e-05
-3.97498183159198e-05
-2.03708697994736e-05
-7.78235454691213e-06
-4.41719186504147e-05
-1.56666526601183e-05
-1.30637188268507e-05
-1.56683917131545e-05
-3.72000882711238e-05
-1.31991564394008e-05
-3.44112879787865e-05
-2.83786165420125e-05
-2.11526508433429e-05
-2.41294205807131e-05
-2.74511017422758e-05
-1.78702643927287e-05
-9.73865916650209e-06
-3.64176407640005e-05
-4.63402419210321e-06
-2.11531179884038e-05
-1.36119724473833e-05
-3.20834589149761e-05
-3.49936222362641e-05
-5.52282996035866e-06
-1.16631144367735e-05
-1.75058646797056e-05
-1.70728151140387e-05
-2.10734587650733e-05
2.8296358096401e-06
-6.44789388164885e-06
-1.75444024427002e-06
-3.64838190564341e-05
-1.47026859077344e-05
-1.81667378263791e-05
-2.31254010483656e-05
-1.18258665130593e-05
-2.01057400369676e-05
-1.81294238406408e-05
-4.47726057423279e-05
-2.62063763889604e-05
-2.04794901969636e-05
-2.79960462509866e-05
-1.00152977255946e-05
-2.1586531840257e-05
-2.91362982536055e-05
-1.22657215497939e-05
-3.68296153317651e-05
-1.44374162876715e-05
-2.88138886310453e-05
1.03756157557035e-06
-6.93074508969942e-06
-2.24863232059135e-05
-1.56508763335828e-05
-1.74200083710033e-05
-3.06011600457881e-05
-1.78117285116253e-05
-3.19226156752297e-05
2.71958346532225e-06
-1.54819427206174e-05
-3.56865588450105e-05
-4.48350209298273e-05
-3.03440272450364e-05
-2.35691631382379e-05
-3.22942423479147e-05
-2.95056186095159e-05
-2.15258850702966e-05
-2.26231660952256e-05
-2.44907216224417e-05
-1.96623780325221e-05
-3.28309984655211e-05
-1.44864791780194e-05
-2.24213600324089e-05
-7.27354561368839e-08
-3.25711374876001e-05
-2.3158651016879e-05
-2.38925493286399e-05
-9.49448032219612e-06
-2.04848844794896e-05
9.86749824681849e-06
-1.21616927475165e-05
-3.593473939147e-05
-1.7996725523854e-05
-1.84687528828402e-05
-2.95348634100111e-05
-7.83146318432187e-06
-2.77789797753926e-05
-6.24855865401615e-06
-3.16235107825768e-05
-2.43517667060222e-05
-8.57787109050344e-06
-3.27744948026627e-05
-7.68074865240258e-06
-3.33491170923585e-05
-2.53252474085244e-05
-1.43750995099352e-05
-9.93018217534983e-07
-6.81504529228475e-06
-6.41997053078181e-06
-3.4080174214425e-05
-3.43281764967233e-05
-3.92205341531084e-05
-2.50691361274569e-05
-2.23006778186764e-05
-1.54601808817911e-05
-3.65557009209541e-05
3.71262936961982e-07
-2.35294680725849e-05
-1.77000948432992e-05
-2.24678545053034e-05
-3.45364109634254e-05
-1.89649004251221e-05
-2.08661989149568e-05
-2.77139065401099e-05
-2.82914011660631e-05
-1.30476245683092e-05
-2.19567234621095e-05
-3.35008298876484e-05
-1.16042261302824e-05
-2.68714304172374e-05
-2.14307799753856e-05
-3.22681607746517e-05
-2.39590016136036e-05
-2.35384607316604e-05
-3.72558212062692e-05
-3.08858070376655e-05
-1.63610690936165e-05
-1.17616006178971e-05
-3.38512053122295e-05
-2.46577756595198e-05
-2.37012219897774e-05
-2.34743637417043e-05
-2.11916047913941e-05
-2.90240089110359e-05
-3.7746256505889e-05
-4.61118961809301e-05
-4.91035718805576e-05
-4.85484536039599e-05
-1.56643124895655e-05
-2.86385176551406e-06
-3.5735592966265e-05
6.57442181838741e-06
-1.92356805647351e-05
-1.88188766833083e-06
-3.46165389801455e-05
-9.32140366812613e-06
-1.61921751982598e-05
-3.7511932321773e-05
-3.76750259435556e-05
-1.88309048044835e-05
-2.1953916562432e-05
-3.38982560353069e-05
-4.80413774775959e-06
-1.57820232886255e-05
-2.9948427925818e-05
-2.50778267859559e-05
-1.68592184378599e-05
-2.48448227606831e-05
-1.08811241314552e-05
-2.24346165873228e-05
-1.1530984033913e-05
-2.66733065390375e-05
-1.75770173915131e-05
-1.7074342966187e-05
-4.41961989688788e-05
-2.61128146607287e-05
-1.58924006816796e-05
-3.33149299767031e-05
-3.40074124535891e-05
-2.57254784517528e-05
-2.60341565631146e-05
-2.26054471348232e-05
-2.86521320757716e-05
-8.44419098390557e-06
-2.11382776345948e-05
-2.55102091152088e-05
-2.30893272021034e-05
-2.9387178362016e-05
-2.65960743810146e-05
8.47118764164232e-06
-4.30676021780291e-05
-2.89903918029442e-05
-1.01455728705119e-05
-1.74635279652853e-05
-2.98183372806997e-05
-1.97645789416273e-05
-3.62254739898641e-05
-1.63936630426339e-05
-5.81037140336653e-06
-3.64283168877681e-06
-1.78391388097033e-05
-1.21217619919762e-05
-3.29831378819571e-05
-2.51815539479322e-05
-1.8898729302794e-05
-2.93396462288892e-05
-3.3420486545949e-05
-6.18175995265046e-08
-1.96251448521927e-05
-2.17276971211424e-05
-3.15460620518454e-05
5.09044114390617e-06
-2.53555535052421e-05
-2.5863429384429e-05
-1.40858200686821e-05
-1.76702450217618e-05
-1.20119331368383e-05
-1.1867027186099e-05
-2.34616687428295e-05
-2.09279040493267e-05
-4.40018248006088e-05
-2.5024380485555e-05
-3.68269990991952e-05
-2.57817579592347e-06
-3.42159317324661e-05
-1.41194215330646e-05
-3.26018026736027e-05
-2.22442668729804e-05
-5.61984367781855e-06
-4.99335622297457e-05
-1.02650508041884e-05
-3.0912067831605e-05
-2.10489876837332e-05
-3.82891610794875e-05
-4.05296981260045e-05
-1.73858682114279e-05
-3.16102169213349e-05
-2.99432877157196e-05
-3.70645239814223e-05
-2.25071209686199e-05
-1.20112247418906e-05
-3.06463029997162e-05
-4.27413320667587e-06
-9.12635627604836e-06
1.44930025170485e-05
-1.83379281748843e-05
-2.58231024746549e-05
-3.5712784050004e-05
-4.57226758925473e-06
-4.76331901972661e-05
-2.92252313396678e-05
-1.00840973792782e-05
-3.89189173236284e-05
-1.84369449161698e-05
-9.76366358436485e-06
-3.62955627786564e-06
-3.01848449958453e-05
-1.50592183298156e-05
-2.78065482968237e-05
-3.87776096014542e-05
-1.9553252976885e-05
-1.98071310354394e-05
-2.98290977461665e-05
-3.27577576895922e-05
-2.36761207954142e-05
-2.24454660472271e-05
-1.15010731582271e-05
-3.28850891253751e-05
-1.72040824628062e-05
-3.98166572828546e-05
-2.81421126182375e-05
-1.77890205997313e-05
-1.01580022219792e-05
-1.69359360094598e-05
-1.17577255426897e-05
-1.63767195303494e-05
-2.8495776754024e-05
-3.3696404405254e-05
-6.50166987795825e-06
-2.93488522347971e-05
-2.08211455569062e-05
-2.793803246028e-05
-3.01655095542051e-05
-2.95857766218004e-05
-2.36572443534723e-05
-3.64842261555089e-05
-3.27541492830456e-05
-3.1953614515153e-05
-1.15112989332174e-05
-7.96874024053931e-06
-3.30550211614736e-05
-2.78951718954769e-05
-2.4741761912756e-05
-3.28847333755214e-05
-2.40301436421917e-05
-1.13122107659058e-05
-1.48934088082778e-05
-2.91060106911481e-05
1.45436916852117e-05
-3.40160959568412e-05
-1.48599121805191e-05
-1.02321402540002e-06
2.98879702086359e-06
-2.70722401879362e-05
-1.32447381267359e-05
-4.64263577678143e-06
-1.90285261401488e-05
-2.44268106736416e-05
-1.42956797122846e-05
-1.47639634448195e-05
-2.14606358278835e-05
-1.79171057922195e-05
-2.64976772525978e-05
-2.99818390447043e-05
-2.06801228900485e-05
-2.17025738415287e-05
-1.66256521531797e-05
-2.2629115414996e-05
-3.20387798262797e-05
-7.45878955634333e-06
-6.98287972539057e-06
-2.05985305338667e-05
-2.54234220049693e-05
-7.31139708109735e-06
-1.35758318579511e-05
-4.30447755801957e-05
-2.55192773411527e-05
-9.06004600289666e-06
-3.90088808121723e-05
-1.41138276242627e-05
9.12068799521723e-06
-6.80371737301977e-06
-2.40965800184987e-05
-2.54062169299139e-05
-1.57353082129062e-05
-2.56941841804191e-05
-2.88268851925672e-05
-2.38056185349932e-05
-4.10462386871274e-05
-2.24734480777296e-05
-1.58357720815073e-05
-2.74407176877762e-05
-7.17615459744357e-06
-2.75102058828316e-05
-1.72624306501474e-05
-2.16789943348681e-05
-2.70053087580937e-05
-1.52420703577474e-05
-3.37785546036609e-05
-2.44537479419549e-05
-4.23083705107187e-05
-4.50056982376717e-05
-9.77296786878163e-06
2.33811543814865e-06
-1.44267799043784e-05
-2.56061179712983e-05
-1.37855247829795e-05
-3.21641209111456e-05
-6.19217599455996e-06
-1.97619952739369e-05
-1.01358505103975e-05
-5.11920102906219e-05
-1.22864903474407e-05
-4.59581354672694e-05
-4.73903351404902e-05
-1.26447082808469e-05
-3.39088278072971e-05
-3.0985967948408e-05
-3.58012726324529e-05
-2.96872981779669e-05
-1.70196927981729e-05
-1.96377407424339e-05
-2.52428132603317e-05
-6.95203873968069e-06
-2.69687299166497e-05
-2.28103034516578e-05
-1.17766188891906e-05
-1.27833571281295e-05
-4.18655496995365e-05
-1.78175076955487e-05
-2.16579186366771e-05
-3.73304147762535e-05
-1.05511945225366e-05
-2.67118508775433e-05
-1.03990152097757e-05
-2.34511718953309e-05
-3.49483181662282e-06
-2.67562993967561e-05
-2.00138433773662e-05
-3.44377386919524e-05
-2.12740170337681e-05
-2.13288164352493e-05
-2.50877797473917e-05
-1.94975535553901e-05
-4.79373648109288e-05
-1.09777475120779e-05
-1.82313487921006e-05
-3.26307997710131e-05
5.20627044353306e-06
-6.6612897133115e-06
-2.73584157956659e-05
-1.72703896757906e-05
-1.61894656908896e-05
7.98458412477938e-07
-3.04463081455445e-05
-1.81120395215434e-05
-3.06209641081991e-06
-6.61175687096671e-06
-2.91765023166041e-06
-2.44652457603511e-05
-5.12215584569999e-06
-1.77828390202771e-05
-3.05782063201113e-05
-1.00718206188934e-05
-3.11715820625344e-05
-1.29224074650563e-05
-3.26390222719368e-05
-7.24865830133574e-06
-1.32971197794189e-05
-2.36460260986289e-05
-8.81617667662793e-06
-4.45592184084627e-05
-3.44156078006694e-05
-1.10305655538506e-05
-1.51174853258768e-05
-2.00321283668025e-05
-8.91230748948386e-06
-1.09703833170822e-05
-2.74746628216023e-05
-1.71884099066356e-05
-2.32063005535487e-05
-2.08218132230808e-05
6.82273569355115e-06
-1.58023381625795e-05
-2.31686554645104e-05
-1.45269171589469e-05
-1.70852837929833e-05
-1.20454428036993e-05
-1.48251796856876e-05
-2.27048277481999e-05
-2.49877530757093e-05
-4.76214436058728e-05
-1.11936841009106e-05
-1.27725536390068e-05
-2.1220401869106e-05
-1.58647957602128e-05
-3.87469960063784e-05
-3.00254168829286e-05
-1.33974258461636e-05
-2.70886371818789e-05
-2.82553108964046e-05
-2.65899378391901e-05
-2.50853255006168e-05
-2.6680581399396e-05
-4.52211279286696e-05
-1.71769763709043e-05
-1.75701229662486e-05
-2.97171842869804e-05
-1.75398203323897e-05
-3.6065825560534e-05
-6.74853840619735e-06
-8.42963952944548e-08
-4.11470058364332e-05
-2.33937017684414e-05
-2.99170091994007e-05
-3.18888779722034e-05
-3.91281403747828e-05
-2.11810498502177e-05
-8.10447596182253e-06
-2.77616858955784e-05
4.30125947276183e-06
-2.02786610396524e-05
-1.89738741330587e-05
-1.61075921232845e-06
-2.35636214203466e-05
-2.84666667383997e-06
-1.5042899481115e-05
-2.28725097786771e-05
-5.1957135593265e-05
-1.23616494497063e-05
-2.76845887480306e-05
4.14211576879062e-06
-1.08037945631034e-05
-1.52741371418381e-05
-2.24233029627364e-05
-2.69492754358087e-05
-1.53896417911192e-05
-3.23716882052042e-05
-1.95661312240769e-05
-2.58508535868333e-05
-1.61919020898966e-05
-3.95235249201525e-05
-2.09089599545332e-05
-2.9898515944984e-05
-1.35212642848152e-05
-4.73042292694085e-05
1.23561018948846e-06
-2.51172598943944e-05
-2.96772037357756e-05
-1.18088334082318e-05
-3.59490746305025e-05
-2.31174629758648e-05
-2.08672626635026e-05
-3.19221326638123e-05
-3.24443174335729e-05
-2.38891652803303e-05
-3.55985872203846e-05
-1.31461099121073e-05
-2.74823752330527e-05
-2.55419241240207e-05
-2.00702189416641e-05
-1.16955371850414e-05
2.26962195737117e-05
-2.12418595607796e-05
-7.85193946402234e-06
-3.69487498900014e-05
-2.12037917782471e-05
-2.70589160716343e-05
-3.22568189058936e-06
-1.16797036015054e-05
-2.46250872869744e-05
-1.38037505684667e-05
-5.12861884421768e-05
-2.62206702799853e-05
-5.02563329134394e-05
-4.28450320952016e-05
-1.16558390379765e-05
-1.94393295613783e-05
-1.42463078821826e-05
-3.97226513418868e-05
-1.56019583602709e-06
-3.17508468767412e-05
-1.44337002745175e-05
-4.53717097998334e-05
-1.36011013011152e-05
-2.99576199490598e-06
-1.96179564671653e-05
-1.54807738326204e-05
-8.43381973298001e-06
-8.40713306367884e-06
-1.84593521063107e-05
-2.88638728283887e-05
-1.55001805590335e-05
-1.69711380772587e-05
-2.75511274979245e-05
-2.52001039113566e-05
-1.74307808666502e-05
-1.79374810948586e-05
7.67710102121108e-07
-3.67774016624998e-05
-2.39568372651344e-05
-1.93416628695526e-05
-1.18769630154134e-05
-2.63128956260518e-05
-1.32802690285969e-05
-6.03073576175066e-06
-1.49318388656783e-05
-2.65056515172608e-05
-2.42273594764552e-05
-9.01145853038246e-06
-5.69907655680265e-06
-5.90644185745234e-06
-2.11635329578616e-06
-8.61167548252393e-06
-2.10864677783224e-05
-1.59164611838221e-05
-2.26712526561901e-05
-1.48898324039164e-05
-1.69204744140857e-05
2.59086426717313e-06
-1.73687395823073e-05
-2.0666466611674e-05
-2.49710990751271e-05
-1.76492873994212e-05
-2.27233563468287e-05
-1.59234030138943e-05
-2.38527855092325e-05
-1.83849541248269e-05
-3.74426211576023e-05
-2.34760735062912e-05
-2.89050002216175e-05
-1.90164634959626e-05
-1.80446903862448e-05
-1.25367215209397e-06
-2.96064804711325e-05
-4.25582595441125e-05
-1.67157717224057e-05
-1.48711558972147e-05
-1.19272112932475e-05
-3.48516093366846e-05
-8.89078766696386e-06
-3.88061230841286e-05
-3.33896628481976e-05
-3.50737518783758e-06
-5.48530392322163e-06
-2.80136727429247e-05
-1.7402715971661e-05
-4.23060223650721e-05
-2.55998616166293e-05
-2.16438714872739e-05
-1.99076188929332e-05
-2.34256662617014e-05
-9.59938147531467e-06
-1.59384150871504e-05
4.64294762539693e-06
-2.82295699200378e-05
-2.16055416285987e-05
-5.46448189611277e-06
-2.62286612530064e-05
-1.10160104594871e-05
-2.4531261472713e-05
-3.04285107073198e-05
-2.81228468980433e-05
3.56814934466719e-06
-7.44563657547475e-06
-3.68689794923201e-05
-2.70507304394287e-05
-9.55856545690966e-06
-2.85728580435917e-05
-1.5123248865172e-05
-2.85125016835925e-05
-4.60291556649824e-05
-3.56416081613741e-05
-2.9223336710309e-05
-1.24221376955186e-05
-8.36450512300368e-06
-9.77776094758302e-06
-1.93441278754426e-05
-1.69561892069946e-05
-1.00995620057021e-05
-1.97477734678301e-05
-3.00020936916531e-05
-3.33587647275319e-05
-3.20554456458323e-05
-3.66962770049079e-05
-6.44216547771937e-06
-2.51826777165865e-05
-2.38541510436819e-05
1.83190196344287e-06
-2.17177121267234e-05
-1.77897674651638e-05
-6.0257487297909e-07
2.70262920006606e-06
-3.85932748041332e-06
-2.6736757455567e-05
-2.39588900166142e-05
-3.10313214438097e-05
-2.53949826054355e-05
-1.51543811139348e-06
-2.84251099114188e-05
-2.28930161491022e-05
-2.44492644105207e-05
-1.8138103727859e-05
-2.75628796346e-05
-4.9964013493981e-06
-1.67268989630076e-05
1.70591149961141e-06
-5.04330203059535e-06
-4.29266059268566e-06
-1.91156127721499e-05
-1.77825773033897e-05
-2.20261847394309e-05
-1.64338160393838e-05
-2.87449569841185e-05
-2.16176301503544e-05
-4.54627082008411e-05
-3.30014871546748e-05
-2.65702977889372e-05
-2.69710846950151e-05
-3.885090595385e-05
-3.33561722501745e-05
-2.63416872045025e-05
-3.11765420967227e-05
-1.50369281255485e-05
-3.10411730437714e-05
-2.59046400615884e-05
-1.76543644925238e-05
-1.43847733289799e-05
-1.36734794891353e-05
-1.71400497334131e-05
-2.74236490547712e-05
-3.11210492161801e-05
4.97136068029716e-07
-3.56500818153692e-05
1.09902750495913e-05
-3.57838747239498e-05
-2.30422724543125e-05
-1.78498788428876e-05
-1.54602882352748e-05
-1.29369551347867e-05
-3.05202575133959e-05
-9.20838966175989e-06
-4.1488563208147e-06
-9.3945537944541e-06
-2.91326465549083e-05
-1.63604596297304e-05
-2.42966114947992e-05
-1.566479767718e-05
-3.73195269959402e-05
-2.54224431283189e-05
-2.74341621471951e-05
-2.68590204721694e-05
-2.70585253063044e-05
-2.12920535232669e-05
-1.16184084909683e-05
-1.62007454641037e-05
-1.16948315574027e-05
-1.7887599020607e-05
-1.43892177624257e-06
-2.44608230341438e-05
-3.41308914981017e-05
-1.62141081427009e-05
-2.17452052095596e-05
-1.53004056243794e-05
-1.50269533079112e-05
-2.51510392840703e-05
-1.29253093674887e-05
-1.08214217230088e-05
-1.60024835309105e-05
-7.50365873363437e-06
-6.35514155595534e-06
-1.258744622934e-05
-1.28556014030248e-05
1.98969149332608e-06
-2.50162149147601e-05
-1.5523990588927e-06
-2.20365528795751e-05
-2.1914671247704e-05
1.2468068196062e-05
-8.83458930446353e-06
-1.98652759357598e-05
-3.64914590555045e-05
-1.46841037780141e-05
-5.20554203484158e-06
-3.28021864088317e-05
-1.05671657449447e-05
-7.33590760168261e-06
-1.58169156744597e-05
-2.90913678292455e-05
-3.03251919703956e-05
-9.43833588144356e-06
-1.41977603915422e-05
-1.4874185194737e-05
-3.16310969974367e-05
-2.23595048260463e-05
-3.11590582154017e-05
-2.22029861135241e-05
-1.05594933641619e-05
-1.69425568180082e-05
-2.08756537503447e-05
-9.27474884868109e-06
-3.38458715217804e-05
-1.14262840040943e-05
-4.44809378065815e-05
-1.05870027525483e-05
-1.45716536188725e-05
-3.41828647801372e-05
-2.06169724470725e-05
-4.61585660337481e-05
-2.10704058547418e-05
-3.66458564572269e-05
-3.29635108634457e-05
-3.0052647284631e-05
-8.7667140494669e-06
-3.34061603196167e-05
-3.69365978356437e-06
-2.73853212145252e-05
-1.54487474516727e-05
-7.64510745757625e-06
-1.04130775332258e-05
6.14270667890873e-06
-9.30581898556075e-06
-2.73615236440451e-05
-1.48865426808822e-05
-3.78729982949586e-05
-1.48223915797499e-06
-3.14286418222564e-05
-3.39493226452455e-05
-1.26715023382964e-05
-4.95853623827016e-05
-1.46255009697254e-05
-1.64881739646128e-05
-9.49236513589093e-06
-3.03636887312154e-05
-6.56280617679129e-06
-4.04835070091162e-05
-8.50559998395277e-06
-2.01088082250011e-05
-2.65352525824091e-06
-4.16632066609027e-05
1.17845183091166e-05
-1.37049400184949e-05
-2.50307062426481e-05
-1.2558432966586e-05
-2.616165288211e-05
-2.62091386595881e-06
3.20026509750976e-06
-4.03527947196609e-05
-2.29453569822891e-05
-1.53960918241786e-05
-1.11044741040722e-05
-1.58662512382538e-05
-1.57153063326288e-05
-1.30446855831421e-05
9.75260977314354e-09
-1.64104834698372e-05
-2.87992582360855e-05
-8.42106599475721e-06
-3.2694735923799e-06
-2.83391713157805e-05
-4.74514190101057e-05
-1.31997324281169e-05
-3.61047917098266e-05
-2.4931900535367e-05
-2.21931479030621e-05
-9.04355570872251e-06
-1.56797920322651e-05
-4.96317886964352e-06
-2.2906847776943e-05
-1.86199161588838e-05
-1.12944657925553e-05
-1.72332683642623e-05
-2.91346114457871e-05
-2.67346969851837e-05
-2.39432301967397e-05
-3.79314303228033e-05
-3.97302506813808e-06
-1.62954805272354e-05
-1.28085196423598e-05
-3.34126702637197e-05
-7.53250314050661e-06
-3.34703205731623e-05
-1.66750142726601e-05
-2.90154557625476e-05
-2.47477386785652e-05
-1.54730850687815e-05
-1.08542507020252e-05
-1.87447201969343e-05
-1.60851842161508e-05
-3.23161450798683e-05
-2.27203607392739e-05
-2.74770630992341e-05
-3.32822067374878e-05
-2.46906720776113e-05
-1.23527363657389e-05
3.4316281345445e-06
-2.7414978949307e-05
-4.94408327470431e-05
-2.76409480836682e-05
-1.02364649387423e-05
-1.45514802736576e-05
-2.97148064353051e-05
-2.85373207880952e-05
-3.35561811582127e-05
-3.03935918787696e-05
-3.11224365433729e-05
