# Supplementary material for: Research on computational propagation and identification of mine microseismic signals based on deep learning
Source: PLoS One. 2025 Oct 22;20(10):e0334641. doi: 10.1371/journal.pone.0334641 (PMC12543183; doi:10.1371/journal.pone.0334641)
Supplement: S2 Data — (ZIP) [file pone.0334641.s002.zip › 000100500002037.xlsx_0.txt_24.txt.txt]

-1.26535923586046e-06
-1.41906046437199e-05
-1.42410094553152e-05
-1.51746579752275e-05
-5.08366169041667e-05
-1.95350397911002e-05
-2.56372244678572e-05
-1.89601945612041e-05
-1.57280029211206e-05
-4.28076858351518e-05
-4.68072734229896e-05
-1.3527373980824e-05
-4.54802219846074e-05
-3.12206438513785e-05
-7.94977795606035e-07
-3.11536507665895e-05
-4.52299774894128e-06
-5.10181991961809e-06
-1.71812926582264e-05
-1.14445491509702e-05
-3.6633123246137e-05
-2.11511666785871e-05
-1.38624657974153e-05
-9.5364896239426e-06
-1.97992965136528e-05
-2.89734763632035e-05
-1.77851584032803e-05
-1.12962085737463e-05
-2.30014789996305e-05
-5.4228406107405e-05
-2.52767892731962e-05
-3.45882421150075e-05
-1.70458335165563e-05
-3.22016497125814e-05
-2.58953647477449e-05
-2.68661835410352e-05
-2.56998091988354e-05
-2.58963624549751e-05
-3.75017331625741e-05
-7.48708618737481e-06
-2.98150829345533e-05
-3.20397639710205e-05
-3.33348483627922e-05
-4.86397052925184e-06
-1.8251637863939e-05
-1.52352746817003e-05
-6.06519141126726e-06
-2.31068160986724e-05
-1.26517086107692e-06
-1.35379477535484e-05
-3.07180561269353e-05
-2.43738794083137e-05
-1.01334144391959e-05
-4.67025014509687e-05
-3.00022116580102e-05
-3.43114480031507e-05
-1.95416988046707e-05
-1.20301223490488e-05
2.17498006868026e-06
-1.86756160033333e-05
-2.62609579123605e-05
3.42201755489324e-06
-3.6632924513257e-05
-2.54873048460833e-05
-2.17221139709605e-05
-5.45092701497238e-06
-2.89756159732819e-05
-2.60300264877587e-05
-5.10863088816181e-06
-1.85236773853465e-05
-2.31484787973753e-05
-2.39511870173329e-05
-5.91272464308319e-06
-2.38742860390181e-05
-4.56636857499923e-06
9.36500900832516e-06
-3.59036315193306e-05
-2.58536611258746e-05
-2.6900463273446e-05
-2.31892160980793e-05
-1.97417971904523e-05
-1.45398401059311e-05
-3.1038836600433e-05
-3.18151185462392e-05
-1.20007653009573e-05
-2.96686791095762e-05
-1.81233827177711e-05
-2.35258646258148e-05
-2.16896971410899e-05
-1.81058634974553e-05
-1.20678180701884e-05
-1.13776762816778e-05
-2.48453948336803e-05
-4.05271720819785e-05
-8.08230292035174e-06
-1.43168979016154e-05
-1.43696076997303e-05
-2.34603298366838e-05
7.11368040733508e-06
-1.6630001799925e-05
-2.53569464826403e-05
-5.17002226482368e-05
-4.31054484494211e-05
-1.66040911804427e-05
-2.02739722588051e-05
-1.95900066345663e-05
-3.5605578687357e-05
-3.69935265082372e-05
-1.99224915964747e-05
-3.35488435585074e-05
-1.9897525532711e-05
-4.90047496434233e-05
-2.49170146815559e-05
-3.2506356071113e-06
-4.9641348527928e-06
-1.21851213771924e-05
-2.41288006172371e-05
-1.84388966177893e-05
-2.78086908994328e-05
-1.24001465600397e-05
-1.60099841928736e-05
-3.34672694603537e-05
-2.66160810104132e-05
8.02511948213104e-06
-1.26459141342992e-05
-8.80937661981866e-06
-3.75263385168449e-06
-2.44436190010986e-05
-2.89740681603531e-05
-9.5623778138752e-06
-1.47623811761331e-05
-1.29141162024405e-05
4.62236966852214e-07
-1.27837119037155e-05
-8.86512019587057e-06
-2.82885992173459e-05
-5.16454358175025e-05
-1.87867293830031e-05
-2.34555893952605e-05
-1.14775368420268e-05
-1.47682538971384e-05
-1.50984668344501e-05
-3.50639084323455e-05
-9.84042634839521e-06
-2.57096621012499e-05
-2.80965970538666e-05
-1.24733022055517e-05
-5.07256333959922e-05
-4.2842325577247e-05
-4.83458006123904e-06
-1.83663310418047e-05
-1.47650023076995e-05
-2.57031209070673e-05
-2.73015764506228e-05
-1.04756478869006e-05
-1.60475569398857e-05
-1.63106627636043e-05
-5.54966610003228e-06
-3.10165735498454e-07
-1.20949575128287e-05
-2.34744598849908e-05
-2.19398289048295e-05
-7.62106563349839e-06
-1.73902264992352e-05
-2.54014950823869e-05
-1.80333831378701e-05
1.11327173007878e-05
-2.6056105770664e-05
-2.81630276942459e-05
-3.83336844045659e-06
-2.45437072098434e-05
-1.1009185229251e-05
-1.42053884010116e-05
-3.75079064606725e-05
-2.53814037167962e-05
-2.34389596221672e-05
-1.23543100489552e-05
-1.95959877884042e-05
-1.14622495169661e-05
-3.50489574255205e-05
-1.95910283044271e-05
2.98326515215182e-06
-1.91103455011497e-05
-1.02440240210631e-05
-4.41083793914664e-06
-2.86666898690909e-05
-2.20309348699978e-05
-4.53258129096409e-05
-3.34405221033536e-05
3.56265389479863e-06
-2.39829934464485e-05
-1.60008779186355e-05
4.58118189031002e-06
-2.52382257595093e-05
-3.83780413059235e-05
-2.0425301884405e-05
2.13657390559156e-06
-3.0525262983709e-05
-4.14845495955018e-05
-4.42482299880892e-05
-3.04882179962244e-05
-3.32065933209341e-05
-2.01277513568567e-05
-9.21233794780948e-06
-2.14023986043239e-05
-1.04494242252186e-05
-1.87774258553769e-05
-1.08467946188216e-05
-3.51740711473202e-05
-2.61459350740601e-05
-1.45649544728304e-05
-2.77525443720065e-05
-1.05761136311593e-05
-2.68841244313625e-05
-8.38712965654449e-07
-2.6330211367284e-05
-2.93442170451758e-05
-3.04647064884158e-05
-2.02897930194568e-05
-9.4014753034584e-06
2.57165849600551e-06
-2.59190612188835e-05
-1.15358999420356e-05
-2.26852932047028e-05
-2.96085614232265e-05
-9.21356175042073e-06
-2.84161014650761e-05
-2.3842876418911e-05
-4.71480449162161e-06
1.28565547856401e-06
3.15307224489992e-06
-2.34415526395659e-05
-3.59144697263725e-05
-3.52835384557288e-05
-1.70890149793522e-05
-4.55556631297697e-05
-1.36768950908486e-05
-9.46675425027924e-06
-2.14488309721758e-05
-2.19208547855303e-05
-3.93283268913023e-05
-2.73556746426249e-05
-1.47210508104552e-05
-2.26044299500127e-05
-2.25330156611149e-05
-2.28662657924644e-05
-2.94328695011597e-05
-1.00480974273716e-05
-9.65879051116152e-06
-1.03522676006882e-05
-1.11005408000082e-05
-1.42889334114426e-05
9.66277465103841e-07
-1.0337304145641e-05
7.16529785537628e-06
-3.55837744724399e-05
-2.20141989295324e-05
-1.91448680450871e-05
-1.60365029977816e-05
-2.60554937200303e-05
-2.25365850877662e-05
-4.59127439500204e-05
-3.57482315684915e-05
-3.90270281803495e-05
-3.31353578830093e-05
-5.53103910238351e-06
-2.28051193127328e-05
-1.90428520179024e-05
-2.02836647797343e-05
-3.69722788680289e-05
-4.43425815215472e-05
-4.75992636662129e-05
-2.00391868437012e-05
-1.18181850368789e-05
-2.96801947240378e-05
-3.88422190173709e-05
-1.79304934816866e-05
-2.29943144041684e-05
7.5341215738525e-06
-2.63642408238525e-05
-2.54955590998153e-05
-2.13519904524695e-05
-2.7224235939656e-05
-6.65332404342822e-06
-1.72115225625971e-05
-1.66616829221422e-05
-2.12152880606018e-05
-1.45424422518305e-05
-1.58547165606416e-05
-2.98663564855251e-05
-1.94012079868554e-06
-1.62382130493823e-05
-1.31158008768842e-05
-3.70905303835634e-05
-2.29158159388273e-05
3.84262697675014e-06
-4.03671476157491e-05
-9.53159612904877e-06
-6.79740087647163e-06
-3.25268558876636e-05
-1.77165126742117e-05
-1.74977732561164e-05
-2.380508775467e-05
-1.71182286687385e-05
1.35745038323279e-05
-8.648401600719e-06
7.99726985722401e-07
-1.26042666820794e-05
-2.29908689749247e-05
-4.67347607840756e-06
-3.38904489664547e-05
-1.98788874851666e-05
-2.3000407623789e-05
-1.66584272599852e-05
-1.53262460359465e-05
-2.43589228748803e-05
-9.03586533302642e-06
-1.18544016677854e-05
-1.31151532206281e-05
-5.04816086233824e-06
-8.67511102643699e-06
8.11420124951021e-06
-2.94718434129609e-05
-1.25836860004855e-05
-3.35962669500519e-05
-4.41489895686156e-05
-4.12847265998628e-05
-1.61712911135822e-05
-6.31557695197155e-06
-2.30528886853043e-05
-1.85026057046886e-05
-1.53062984339173e-05
-3.45313440808042e-05
4.13331249233759e-07
-1.6361398712519e-05
-1.73217975630454e-05
-6.32417843262442e-05
-3.61157862023311e-05
-5.42011721862291e-06
-2.98919954478792e-05
-1.8270800894515e-05
-4.07241804957811e-05
-1.73026057671956e-05
-2.58874725833108e-05
-2.97904070435969e-05
-1.38229419719717e-05
-1.60566621452327e-05
-9.34885244732386e-06
-2.67031683775958e-05
-2.58463841397154e-05
-4.20992769573443e-05
-4.05125009929195e-05
-1.34285765254068e-06
-1.11433872660061e-05
-2.60782243412089e-05
-4.43689410833841e-06
-2.96434432235626e-05
-2.69173034538556e-05
-4.46331391604275e-05
-2.80539147529677e-05
-2.93606277461581e-05
-2.52331069432725e-05
-1.18062075957145e-05
-2.92732048679883e-05
1.08127123994456e-06
-3.78706454787927e-06
-2.73408616370678e-05
-2.83812085861709e-05
3.63713285686268e-06
-3.07557838648595e-05
-1.27412867157294e-05
-1.75148454207407e-05
-2.50477138244661e-05
-1.31200458375438e-05
-1.6075804721548e-05
-3.39727162797182e-05
7.93350411419271e-06
-1.60484065807635e-05
-2.76925164034784e-05
-2.26716483510537e-05
4.13506525957032e-06
-1.49553915927815e-05
-2.08675174645363e-06
-2.62677307116394e-05
-1.11237914548122e-05
-1.33867610818387e-05
-1.7218442433278e-05
-3.39805303575192e-05
-3.49392839609943e-05
-3.49590222034354e-05
-2.28363659563937e-05
-2.25598449246259e-05
-2.64192131420545e-05
-2.77531565728084e-05
-1.46731450863591e-05
-7.01253890985156e-06
-3.27631358745279e-05
-1.77612554355555e-05
-1.79104814141827e-05
3.19781306119887e-06
-2.42865249545561e-05
-2.62455693179233e-05
-8.16624143278666e-06
-2.13987584723537e-05
1.52236735479465e-06
-1.44337490176813e-05
-2.02935621107185e-05
-2.36969289125364e-05
-2.38931804496443e-05
-8.57333189271217e-06
-1.7005332457885e-05
-4.20978561334643e-05
-1.9006767382664e-05
-3.87823609645388e-05
-2.72047359260951e-05
-3.80968526657388e-05
-2.70821078578792e-05
-1.38914441440895e-05
-3.82873669990595e-05
-2.08805899357815e-05
-8.74239880856711e-06
-8.4068012463595e-06
-4.23427956596384e-06
-3.57178064303603e-06
-1.33425359090418e-05
-2.85385553426091e-06
-3.0419139390331e-05
-1.9292211138256e-05
-3.50028238314158e-06
-3.89965446378197e-07
-1.52760484993942e-05
-2.52400064344342e-05
-2.29656250413979e-05
-3.10126477549169e-05
-3.15821552808871e-05
-1.72991599999875e-05
-4.07283611340463e-05
-1.68061783125755e-05
-1.75240452636376e-05
-4.24174338709773e-05
-3.11818250984021e-05
-1.61529818196846e-05
-8.53710015437128e-06
-2.11513290385499e-05
-1.34708647374926e-05
-1.838868893908e-05
-2.97373084757348e-05
-1.22289341924312e-05
2.60751466701544e-06
-2.34109538144151e-05
-2.85672067031906e-05
-1.25953976067899e-05
-1.31396285118798e-05
-9.47499594341479e-06
-2.54096792669254e-06
-1.8149176815511e-05
-1.65383874785825e-05
-1.71460646987276e-05
-7.85920549747921e-06
-1.12532108902753e-05
-1.87646866733021e-05
-1.97823605686253e-05
-2.86728428892655e-05
-6.27130079613129e-06
-8.67249588959045e-06
-3.15259907178753e-05
-2.67259175484377e-05
-1.85517877267586e-05
-2.15549115732768e-05
-2.58397979091717e-05
-7.07426833881863e-06
-2.42131935210019e-05
-1.04478835579221e-05
-1.76957693229884e-05
-2.18626982258541e-05
-2.36368345934395e-05
-2.78361672201863e-05
-1.56937522926078e-05
-1.50892986568678e-05
-1.84877653825555e-05
-4.14417199682999e-05
-2.93848976926318e-05
-6.16460770539871e-06
-2.48810848442144e-05
-2.04770617775348e-05
-2.55824454050281e-05
-1.80353370588252e-05
-1.34155119809979e-05
-2.8103259461996e-05
-1.84905800142929e-05
-3.67177362484205e-05
-1.77906336206141e-05
-1.34194889099544e-05
-9.25348638318786e-06
-3.91713289029071e-05
-7.2751530845209e-06
-1.97292517739437e-05
-2.1146116021208e-05
-1.76837703719277e-05
-4.58153782563216e-05
-1.90442645977886e-05
-2.31386438043611e-05
-3.25509221940668e-05
-1.01675728003203e-05
-3.27012212492174e-05
-3.11574410554705e-05
-2.30388216003278e-05
-2.92314283488233e-05
-1.00799263808024e-05
-2.09979270085772e-05
-8.35072687792432e-06
-1.99229533161272e-05
-1.67806589299446e-05
-3.11244996605609e-05
-1.36871812682976e-05
-2.86198910855618e-05
-2.68146108136789e-05
-2.13524244510016e-05
-3.27081972156518e-05
-8.53128226312191e-06
-2.89309565760446e-05
-5.21240040516215e-05
-2.93104516901786e-05
-3.49475143504716e-05
-2.24747709606768e-05
-2.64561970506936e-05
-2.84443580215431e-05
-2.18073711723921e-05
-3.19770005342295e-05
-2.74121217291522e-05
-1.82729675751653e-05
-8.99158674443615e-06
-1.565263224234e-05
-2.41224582489206e-05
-3.68749986965734e-05
-1.52321881648846e-05
-1.29939888239318e-05
-5.86198588971821e-06
-3.16818808472878e-05
-2.4699162863701e-05
-6.59593220737299e-06
-1.08342921188477e-05
-2.94235600727706e-05
-2.06043996124554e-05
-1.0550660941629e-05
-2.26873731651498e-05
-1.67902944744993e-05
-3.17954774838713e-05
-2.66928216151937e-05
-2.74984654813614e-05
-9.64839410832171e-06
-5.04767801716094e-06
-4.60158649792139e-05
-2.48746408999346e-05
-1.75051346798194e-05
-2.9602112006072e-05
-1.80759734260197e-06
-2.90369840144824e-05
-3.04877986504144e-05
-1.02109979411809e-05
-1.48986392771448e-05
-3.00669546556101e-07
1.16880591069032e-05
-2.59955553123595e-05
-9.17291836379971e-06
-2.49182414778606e-05
-1.93506402037189e-05
-1.15513276298498e-05
-1.31962284127783e-05
-1.74263688978444e-05
-3.46101073867012e-05
-2.88399287958152e-05
-2.9328388671824e-05
-5.7431772674344e-05
-2.15736141548422e-05
-1.92222372997724e-05
-1.50373605453401e-05
-1.03769817465246e-05
-6.06451396066036e-06
-6.75503863632105e-06
-1.57339113130471e-05
-2.25258578550061e-05
-1.89077340205607e-05
-2.02144697062023e-05
-1.33947499086711e-05
-1.89032390618999e-05
-1.37921626490559e-05
-3.24009879696105e-05
-4.17577198351268e-05
1.1393485038028e-05
-2.45323974727182e-05
-2.18840370049078e-05
-2.07532024813909e-05
-6.6983737157457e-06
-1.59681444339218e-05
-3.34302359679939e-05
-4.19746070859991e-05
-3.4486362329359e-05
-2.54563234745665e-05
-2.25381431870361e-05
-1.6232203335504e-05
-1.48123024305567e-05
-2.20821890914059e-05
-3.54499822969165e-05
-2.75400399364999e-05
-3.20322918104588e-05
-3.41609533926506e-05
-1.61254434482414e-05
-1.18539392391626e-05
-1.37094729689391e-05
-2.13660125687039e-05
3.16646687915516e-06
-2.61905140493566e-05
-2.33496388721682e-06
-2.12601673714221e-05
-1.20528935581216e-05
-4.0877785393533e-06
-1.70094838678238e-05
2.55041522894691e-06
-2.21885708832519e-05
-1.80638689146065e-05
-2.21261905074596e-05
-1.20550774936585e-05
-1.23319227116325e-05
-2.51676642908708e-05
-2.00956330382251e-05
-2.46065335589227e-06
1.2109425987744e-05
-2.0384503855121e-05
-8.2112726173956e-06
-2.8765096197747e-05
-1.14805758697338e-05
1.64742179738314e-05
-2.29636873017403e-05
-6.09086900199097e-06
-1.57440832597061e-05
-7.67883489696108e-06
-1.77441897233278e-06
-2.00235218936546e-05
-3.26367001612068e-05
-6.64976397441818e-06
-9.93741136697114e-06
-8.85969859723818e-06
-2.52214185150733e-05
-4.40970338278663e-05
-2.53816730567353e-05
-1.52031672784864e-05
-2.25403505211076e-05
-1.40161846185239e-05
-3.44483510885269e-05
-1.42247049683992e-05
2.40321302246996e-07
-1.23675729199484e-05
-3.64045503122195e-05
-2.53057998347714e-05
-1.94006057985665e-05
-2.90921866924261e-05
-1.89586631655375e-05
-2.71842424895493e-05
-3.74236669418497e-05
-2.1250837516241e-05
-1.74698338487715e-05
-8.99982369304965e-06
-2.28431267340155e-05
-2.17714438127934e-05
-1.19772765269783e-05
-1.37728537810732e-05
-3.50638830930365e-05
-1.45507059382541e-05
-3.18605469966915e-06
-2.74870210306537e-05
3.11574344170878e-06
-1.3371012683957e-05
-2.5385289401046e-05
-2.31811403952815e-05
-2.23803496000806e-05
-1.86739346532226e-05
5.14190765115215e-06
-2.13681142890125e-06
-1.1380017142551e-05
-3.94140094080793e-05
-2.39041503803997e-05
-3.14961696201864e-05
-1.04260564318756e-07
-3.11585477337874e-05
-4.14976456145671e-06
-5.91312206545641e-06
-4.15757265357283e-05
-1.40426227365496e-05
-1.3620249336852e-05
-2.02850751093549e-05
-1.00833779870231e-05
-3.04560572333119e-05
-3.70968159151421e-05
-2.32247427711942e-05
-2.30579368810256e-05
-1.8063487123104e-05
-2.17494032189396e-05
-1.75289919628906e-05
-2.52431787637405e-05
-2.05825663508293e-05
-6.27205421589102e-06
5.40119475353272e-06
-2.21339826582605e-05
-2.52801516240266e-05
-1.77910715234864e-05
-5.99267249641504e-06
-1.04237516859477e-05
-1.49557116663624e-05
-3.24939601397529e-06
-2.35881924256722e-05
-2.13158391798564e-05
-2.57684292248246e-05
-1.03356158729853e-05
-2.48392355995906e-05
-8.60607858469433e-07
-1.28222665158972e-05
-2.89406136086957e-05
-1.52993577392433e-05
-3.60224757435368e-06
-1.9077962953529e-05
-2.49619799028347e-05
-2.14679221208309e-05
-3.01020265034768e-05
-3.2354997195436e-05
-8.47761935488239e-06
-4.84794262075815e-05
2.37354859603458e-06
-3.71625129254402e-05
-2.45711763523968e-05
-4.47102958540769e-05
4.96074857419701e-06
-1.76539957095864e-05
-1.86099601709874e-05
5.17685409316568e-06
7.70960575628484e-08
-2.81893563601914e-05
-3.44901272743293e-05
-4.07087270569252e-05
-5.72290752515349e-06
-2.10252255863948e-05
-2.97404355575554e-05
-2.51783986974426e-05
-3.54352458964905e-05
-1.22053030243821e-05
-1.71629066317014e-05
-2.5527179964335e-05
-2.18808864224004e-05
-2.45950732504616e-05
-1.16243266366583e-05
-4.56115887854147e-05
-1.82345240729444e-05
3.94942916382393e-06
-4.17847012454675e-05
-3.28519563866689e-05
-3.63669927875981e-05
-8.81967018879506e-06
-4.23706474209624e-05
-2.92308825887471e-05
-4.01009530944384e-05
-8.81310510456991e-06
-2.19405354607457e-05
-2.44978725541575e-05
-1.97730877085645e-05
-1.35835288478773e-06
-1.34505216642173e-05
-1.64982125768182e-05
-2.65634944365552e-05
-2.48089911557322e-05
-2.41292120242633e-05
-2.09123771987939e-05
-1.04355508031008e-05
-1.32918304445006e-05
-3.37914959743393e-05
-1.20177318612173e-05
-3.71536009451653e-05
-1.58068708242158e-05
-1.2538983252493e-05
-3.60307564647641e-05
-2.53576863067e-05
-2.72395079749786e-07
-3.27332182661492e-05
-2.91607224834321e-05
-5.34140032379982e-06
-1.81647296458954e-05
-4.72181206232301e-06
-4.32879202020351e-05
-1.88585416048477e-05
-3.14199600171683e-05
-8.97201352580165e-06
-1.00507265384217e-05
-8.45441954554116e-06
-3.03030231024994e-06
-2.34577946201483e-05
-2.53184702140694e-05
-1.13157529693774e-05
-4.27854041957242e-05
-6.399775918118e-06
-1.04613567438718e-05
-2.59140245024327e-05
-2.50393706525296e-05
-3.33242684159046e-05
-2.66658335602707e-05
-2.70209789847925e-05
-1.15035961039787e-05
1.5759496136898e-05
-2.80700546332178e-05
-3.19885260410149e-05
-8.38619646414084e-06
-1.93794460702935e-05
-1.8600762376228e-05
-1.58199946960367e-05
-1.07874757487412e-05
-8.93256586134023e-06
1.23074249395164e-05
-2.80301359371767e-05
-3.54784468071532e-05
-2.13731227433339e-05
3.69724084394317e-06
-1.90966327177985e-05
-2.54745165628266e-05
-2.88903840167159e-05
-2.98573158595326e-05
-3.14982587474241e-05
-2.97666831760674e-05
-2.04251653471342e-05
-2.76825986466279e-05
-1.9486274695289e-05
-2.2341686821628e-05
-1.3400406132897e-05
-1.84105604329569e-05
-3.27275590204546e-06
-1.34387706385654e-05
-3.21185843502883e-05
-1.94299189608483e-05
-1.80732197999521e-05
-6.41154270706593e-06
-2.09421064482807e-05
-3.39442921327922e-05
-2.84811058226748e-05
-3.06689699765158e-05
-1.81822211757425e-05
-2.41111969504351e-05
-2.47416340892471e-05
-1.23644630933101e-05
-4.87645413132681e-05
-2.42031012232434e-05
-2.60472451132043e-05
4.15306250874258e-07
-9.37528068520429e-06
-4.93164541405581e-06
-2.1113537730655e-05
-2.47001723516377e-05
-2.74601097503925e-05
-1.31877358285006e-05
-9.81094994557997e-06
-1.61354716326679e-05
-3.14291737508041e-05
-3.57889778868648e-05
-9.86580024174372e-06
-2.64345256792605e-05
-3.68260115800312e-07
-3.123516641913e-05
-2.5383058938262e-05
-1.00601551431411e-05
-3.035402218242e-05
-3.28420560838211e-05
-2.84053043663279e-05
-2.23357350712943e-05
-2.00645279105843e-05
-1.31678912307045e-05
-1.8889394652524e-05
-6.18676056061302e-06
6.05365650240482e-07
-2.15130930021576e-06
-6.84473078529954e-06
-3.40582260860714e-05
-1.5180811693522e-05
-1.78703750537542e-05
-2.55629694275699e-05
-3.3864363088777e-05
-4.44525040206371e-05
-3.62288007161427e-05
-3.31124772938406e-05
-3.77313885120995e-05
-2.15030603307415e-05
-1.93192375136194e-05
-2.36226614881325e-05
-2.03629330112597e-05
-2.21295430275853e-05
-6.77505645560519e-06
-3.13160069261211e-05
-3.64631248070025e-05
-2.3739686042582e-05
-1.88313389896083e-05
-1.79093387598396e-05
-3.33498354906182e-05
-4.19103754368425e-05
-3.54481475907826e-05
-2.32969033818967e-05
-1.95932023080299e-05
-5.76079281849323e-06
-1.16169853008414e-05
-8.56216456504892e-06
-2.42639449074346e-05
-1.0592835243723e-05
1.63171088299913e-06
-2.32025107889586e-05
-3.46081188266344e-05
-3.47991241759477e-05
-2.0763375488909e-05
-7.85474770106765e-06
-2.55447694028139e-05
-3.28363737094401e-05
-9.52605596750985e-06
-1.32360033867094e-05
-3.12499680635974e-05
-2.22628475229367e-05
-2.5585623418185e-05
8.93454984257104e-07
-1.82629034782146e-05
-5.8170526997312e-06
-3.75075449731425e-05
-1.82490141514481e-05
-9.66903371932214e-06
-5.05494247254995e-06
-3.25202079136356e-05
-9.75068276765356e-06
-2.46070007555728e-05
-2.25370360345173e-05
-7.33290687475394e-06
-3.98366001647562e-05
-2.95932473313338e-05
-1.90838759337367e-05
-7.60405928427257e-06
-1.18862468331877e-05
-2.26893632736153e-05
-3.03948191693784e-06
-6.40758077759492e-06
-2.46537556176065e-05
-5.12588057475017e-05
-2.91398926475385e-05
-2.71114169001476e-05
-2.42431763312639e-05
-2.77156088097882e-05
-2.71616700857757e-05
-1.7342619048232e-05
-8.45295659526537e-06
-7.16166597508182e-06
-2.43895556185727e-05
-1.54436294561338e-05
-3.19306197790113e-05
-1.26941541523054e-05
-2.49908272141609e-05
-7.88267841669643e-07
2.71057454560761e-06
-2.48093363680631e-05
-1.45469587939388e-05
-3.02783393636904e-05
-6.54549575571616e-06
-2.79962210405064e-05
-2.72804532651363e-05
-3.78023777389542e-06
-3.80586522882821e-05
-1.43548258217677e-05
-1.33021670113837e-05
-8.62496955456933e-06
-3.11273370449507e-06
-1.66010694458431e-05
-3.61804074202422e-05
-2.06003383725083e-05
8.13737799061881e-06
-3.74597968171587e-05
-1.73481512474657e-05
-2.23180465033929e-05
-3.7450557025897e-05
-2.65516607072014e-05
-4.21386069598106e-05
-1.12822434279858e-05
-3.40054812674628e-05
-3.87297255519342e-05
-1.49717598233064e-05
-1.8464337151982e-05
-2.30737366740442e-05
-1.58968174114338e-05
-2.97905758581482e-05
-1.09164657334244e-05
-2.64156626726828e-05
-1.68125596555167e-05
-1.4320655595033e-05
-2.63767540808058e-05
-2.61651439320568e-05
-3.21165338644373e-05
-2.85437274390987e-05
-2.24492455155829e-05
-2.49714378973894e-05
-2.27672642407234e-05
-1.77543608619155e-05
-2.64848668236709e-05
-2.70675898202396e-05
-1.61772030411767e-05
-1.99748315394308e-05
-4.75120752496135e-05
-8.14716003263942e-06
-2.6905284288151e-05
-2.24087137579433e-05
-8.92688835774608e-06
-1.45441169877171e-05
-8.94514763409552e-06
-1.63181510474405e-05
-3.77751094160631e-05
-2.89981955950531e-05
-2.88784459530128e-05
-1.17187856128224e-05
-4.62418623594997e-05
-2.37426722477322e-05
-1.46171598755874e-05
-1.92417293956351e-05
-1.9857409035479e-05
-1.31316574799654e-05
-2.76529659869889e-05
-1.64910542811486e-05
-1.75846659428157e-05
-1.61895777960921e-05
-1.49016737401979e-05
-8.15831646644681e-06
-5.58633854027521e-06
-1.45711184578381e-05
-1.61437690581774e-05
-2.03559288986958e-05
-1.00265400370824e-05
-2.50487090036948e-05
-2.53289078253997e-05
-1.67417172945158e-05
-1.36219596129851e-05
-9.44926170276351e-06
-2.91619653496663e-05
-1.7459038011832e-05
-3.41040535164099e-05
-1.14833435160987e-05
-1.09925013450304e-05
-2.65880031084184e-05
-1.08435789964457e-05
-1.47969851977866e-05
-2.49779871539319e-05
-1.57806223648349e-05
-2.14658727029885e-05
-1.62966715217746e-05
-6.17061615062551e-06
-8.28082006246404e-06
-2.01682585870816e-05
-3.69987843125909e-05
-6.37183629186476e-07
-2.45019313578155e-05
-2.21317549774991e-05
-1.75967711061718e-05
-8.42251823976442e-06
-1.37533029610524e-05
-3.41650268859329e-05
-5.25316325316096e-06
-9.9691704169368e-06
-3.82268981530986e-05
-2.82386871764515e-05
-3.50389074999352e-05
-1.96144149940053e-05
-2.39768011136514e-05
-2.50581417742981e-05
-2.35870990822447e-05
-2.75778019579509e-05
-2.85369419656898e-05
-2.80737151252079e-05
-3.02128262028323e-05
-9.24056495295232e-06
-1.44434709384382e-05
-2.19555247565614e-05
-3.49226796443006e-05
-2.31291663643434e-05
-4.1258453603792e-05
-2.0896193072553e-05
-1.72058565767956e-05
-5.06064886387998e-05
-2.49204346918464e-05
-2.01440660323888e-05
-2.96778963967305e-05
-2.78995257064883e-05
-8.93687013613724e-06
-1.74010659321437e-05
-1.73732433624042e-05
-4.01877819653773e-05
-1.71037152230906e-05
-1.36389003181939e-05
-2.68571282923792e-05
-3.18862133484293e-06
-1.57919599573638e-05
-2.96214030328519e-05
-1.69253532905475e-05
-2.22681155207437e-05
-2.96392358954724e-05
-1.07985217658484e-05
-2.80872661989457e-05
-2.89031430004552e-05
-7.95677440800116e-06
-1.78812814106771e-05
-3.60996400971624e-05
-1.19005080385828e-05
-3.24238079266575e-05
-3.24878405007557e-05
-1.79955876801479e-05
-1.53523190237464e-05
-1.6860976692741e-05
-1.60988910501709e-05
-3.8133628563851e-05
-3.20281895605093e-05
-6.60289346272224e-06
-2.4855171302585e-05
-1.75866876418846e-05
-6.00497275895431e-06
-3.41396971777083e-05
-3.82963116620102e-05
-1.64767168506548e-05
-1.58566616582722e-05
-1.38202155887085e-05
-1.0661553677391e-05
-1.0269783757666e-05
-1.74471641929735e-05
-3.58662473387595e-05
-3.77934676378526e-05
-2.09985327332793e-05
-1.77259703901284e-05
-2.90161932156864e-05
-2.35920963910101e-05
-1.92342325527688e-06
-1.33256037983024e-05
-4.85260231415215e-05
-1.18531114110859e-05
-1.69612545063476e-05
-3.60904541516622e-05
-4.34195283770522e-06
-3.67569413584429e-06
-5.55390971085514e-05
-2.74432636639877e-05
-2.85801062572623e-05
-1.78523856548885e-05
-2.78443218865917e-05
-1.78997917765581e-05
-2.25222414002973e-05
-8.0418221081847e-06
-2.89315294666433e-05
-2.62626050404262e-05
-8.86751841070574e-06
-4.55324459865023e-05
-1.82661351870466e-05
-2.56220900145142e-05
-1.06405069778336e-05
-3.00787935974734e-05
-1.74278205501939e-05
3.0464310929772e-06
-2.56283924387137e-05
-1.89649187836814e-05
-1.39899226908156e-05
-2.53676202779951e-05
-1.4006638617541e-05
-2.54637403997751e-06
-5.46832909011559e-06
-3.83092901241435e-05
-4.08473787305387e-05
-2.10397364818445e-05
-8.04632780960778e-06
-2.0565036894791e-05
1.14409153210722e-05
-1.57303342202599e-05
-1.97217259961832e-05
-4.0754827569657e-05
1.59919029687155e-06
-8.6628242746492e-06
-9.58015746986559e-06
-2.56526683242254e-05
-8.96836180610767e-06
-1.26415281525668e-05
-1.65026722447275e-05
-3.23219585357657e-05
-2.29614375837737e-05
-2.04805991589842e-05
-4.97602410791888e-05
-1.00954725528713e-05
-2.40280223630569e-05
-3.27924616403445e-05
-2.24682723069282e-05
-1.89249565135712e-05
-4.00941155646952e-06
-2.26385235767168e-05
-2.42958818572062e-05
-2.39940665995348e-05
-1.6170935269662e-05
-2.90071496275084e-05
-3.15364008421326e-05
-1.10365112767434e-05
-3.83650989177317e-05
-3.38469391476524e-05
-4.6927083432561e-06
-2.52245725828651e-05
-2.10275219733847e-05
-1.90695935290222e-05
-1.11293401085873e-05
-1.40996179811612e-05
4.79448863742816e-06
-6.72899298278077e-06
-4.49542011735977e-05
-4.0040369856313e-05
-1.47585248119892e-05
-3.71800259495207e-05
-2.41435160613199e-05
-2.63396487681763e-05
-4.64917631773269e-05
-3.82267543084331e-05
-2.74974325258849e-05
1.082036191542e-06
-5.53192186755514e-06
-5.18760628165622e-06
-1.2775278978618e-05
-3.82360204332654e-05
-3.13904972891561e-05
-3.53687798340398e-05
-2.47790137710486e-05
5.74374403302754e-06
-3.62047471007855e-05
-1.01596641259188e-05
-2.03596898239707e-05
-2.68970343037162e-05
-3.3057689413709e-05
-2.68999944859049e-05
-2.1124502128309e-05
-2.53665197521255e-05
-6.83225810098947e-06
-1.99246284853213e-05
-3.1649375355243e-05
-9.08028037801659e-07
-1.50900951008784e-05
-2.17493035245896e-05
-1.0691194731229e-05
-2.30547424080858e-05
-3.90937909518715e-06
-4.89433660676981e-07
-3.21022925468603e-05
-2.95550541982594e-05
-2.24942379561202e-05
-9.33899703040454e-06
-2.02034279999226e-05
-2.81686882042429e-05
-2.84669741482784e-05
-3.15816079311358e-05
-5.05305158272929e-05
-1.14703411795397e-05
-2.05887007770264e-05
-2.14209730645981e-05
-5.18604821736792e-06
-2.91644123195182e-05
-2.99804075619105e-05
-8.08230816525618e-06
-1.94467685158989e-05
-3.76605364643124e-05
-2.5445157022813e-05
6.06680668219505e-06
-8.06721004743895e-06
-2.515968563826e-05
-1.46957697314089e-05
-2.40198672930992e-05
-2.28662312719281e-05
-1.83229390485181e-05
-6.25560288647767e-06
-9.14040091790166e-06
-2.58281692694787e-06
-3.85216172285522e-05
-2.28523549298891e-05
-2.87095115307204e-05
-5.62196997870515e-05
-7.93060639112121e-06
-2.01011788340551e-05
-1.90671563516027e-05
-7.37367710403939e-06
-1.22260764091001e-05
-3.37699621462323e-05
-3.04603757471197e-05
-4.29864316516012e-05
-3.87798974076273e-05
-3.64110151717212e-05
-3.24569284986982e-05
-2.84811266131547e-05
-1.4839782431053e-05
-3.20521231346408e-05
-3.45557920082695e-05
-7.08955009747925e-06
-1.57392188955958e-05
-2.08924215772723e-05
-1.86846177295895e-05
-1.78883850087856e-05
2.58091872430415e-06
-1.58159676889029e-05
-3.53982229645574e-05
-2.32895875150779e-05
-4.35855468245073e-05
-2.05480633789113e-05
-9.66870062936841e-06
-2.73706182127605e-05
-5.23011385256992e-06
-1.00738897257915e-05
-2.5618156533834e-05
-2.02395337915137e-05
-9.22616446277706e-06
-2.92009478040812e-05
2.82263504415757e-06
-4.56902217318249e-05
-9.58847219460151e-06
-9.63076732216316e-06
4.25088332943905e-06
-2.88098424113769e-05
-3.43039983077721e-05
-5.07564604514947e-06
-2.27188891040602e-06
-2.97122592831991e-05
1.15089763790285e-05
-1.79444849226497e-05
-1.14945552256179e-06
-2.35547896307474e-05
-2.52708835595452e-05
-1.89074261705823e-05
-2.71084650768155e-05
-3.48805923720734e-05
-2.26096296114785e-05
1.77280398911282e-06
-1.7488084421195e-05
-2.94858523312387e-05
-1.99526123437407e-05
-1.77549498567385e-05
-2.35052260981239e-05
-6.34656259602794e-06
-9.61258269059454e-06
-3.69871691534515e-05
-8.29206211292684e-06
-1.31077054345626e-05
-3.31120398663959e-05
-2.30543981808368e-05
-2.70303441127328e-05
-1.92131719334606e-05
-3.72637865044982e-05
-1.51481826790933e-05
-3.64604868583366e-05
-1.60962204066005e-05
-1.56759485794015e-05
-9.2772439547278e-06
-1.24369157064013e-05
-2.73502641575814e-05
-1.62440148560415e-05
-2.39935606358946e-05
-3.4674776339735e-05
-2.41105137838795e-05
-2.33840016785354e-05
-2.45826313116581e-05
-1.33805926457755e-05
-1.10056766455209e-05
-2.81154114853076e-05
-1.32858591564987e-05
-1.52340967701256e-05
-2.12399756963809e-05
-5.44611921129922e-06
-3.86219272669859e-06
-2.33810543707851e-05
-2.75542858839434e-05
-1.64481527545646e-05
-2.25938093191681e-05
-1.28141647735408e-05
-7.09970129905264e-06
-9.77652556387686e-06
-3.91539068135381e-05
-4.11207033036579e-05
-9.97388530369755e-06
-1.72686120797186e-05
-3.08692504849201e-05
-1.88547717592171e-05
-3.26342093098116e-05
-4.10418875641389e-05
-7.75692298740976e-06
-1.27808051957042e-05
-1.94891920658047e-05
-1.18514990761944e-05
-6.60355561268131e-06
-2.83259268758323e-05
-1.38007475044781e-05
-2.00210200711015e-05
-1.83593112055983e-05
5.11136304602311e-06
-2.29468574676563e-05
-2.33229430439078e-05
-3.43323485445511e-05
-1.67462113159791e-05
-9.30703631361776e-06
-2.4938312086724e-05
-2.90686379412822e-05
-1.91031857672771e-05
-3.68341327430035e-05
-4.46008795114793e-06
-3.74080714258025e-05
-2.84834000588807e-05
-1.88203187565453e-05
-9.23768077292645e-06
-3.12879277931768e-05
-2.62115563978996e-05
-1.7542210798929e-05
-3.03728113288507e-05
-2.95585188807793e-05
-1.88965558832751e-05
-4.35110380745938e-06
-1.59786826712196e-05
-1.78889932521196e-05
-1.79062368599985e-05
-2.61125554980548e-05
-1.85782276563545e-05
-3.54308041994951e-05
-1.1813553384097e-05
-1.70377914784491e-05
-1.52371978123989e-05
-9.60749220842613e-06
-2.12757711731795e-05
-2.95531181810671e-05
9.31825269002646e-07
-3.07194255638739e-05
-1.71905017306795e-05
-1.80060389485273e-05
-2.29292723402807e-05
-2.7316941971117e-05
-3.12788199163159e-05
-1.9223181912754e-05
-3.35598928960661e-05
-2.89957989322369e-05
-4.10488854892547e-05
-1.76173942966355e-05
-1.90265987002617e-05
-3.90363752603522e-06
-2.25440710262346e-05
-1.20831885918631e-05
-1.66183011894091e-06
-5.03771575401549e-05
-3.90052537137179e-05
-1.6922413985983e-05
-2.1460822682999e-05
-1.17212083170577e-05
-4.01668736166848e-05
-1.56173306407757e-05
-2.57317347200441e-05
-1.24634142763329e-05
-1.19760705688737e-05
2.41183999219407e-06
-3.08576083057414e-05
-1.97234227077811e-05
-1.59133461315985e-05
-1.622267408641e-05
-2.96854268381213e-05
-2.99801154335915e-05
-3.11662424293994e-05
-1.24104353891952e-05
-2.48799251573978e-05
-9.43689819653465e-06
-4.93265565285976e-07
-2.19797891649446e-05
-2.93190751015492e-05
-2.35005659398406e-05
-2.3483710355133e-05
-3.35620067772333e-05
-1.82151766670353e-05
-3.55765480011252e-05
-2.07998862716322e-05
-1.4081716753558e-05
-2.18132807515142e-05
-2.3124858089076e-05
-1.96539250595903e-05
-3.63296790433067e-05
3.29939544075764e-06
-1.57038716443225e-05
-4.95998744813929e-05
-1.02825554842994e-05
-1.52284634033475e-05
-9.10201572180329e-06
1.28482236946521e-07
-1.7190165409529e-05
-2.08069847260214e-05
-6.76980396874434e-06
-2.25069292646778e-05
-1.75631865987276e-05
-1.18118688572477e-05
-3.53507843219823e-05
-9.53347375954772e-06
-1.3552670107806e-05
-1.98987597223e-05
-2.43731254518803e-05
-1.20829067186085e-05
-1.96541448951936e-05
-3.69386971600126e-05
-1.9059331981103e-05
-2.38066069405204e-05
-5.09535558475397e-06
-1.68089553766844e-05
-4.04602700867119e-06
-5.34310702170213e-06
-2.74421224426086e-05
-2.73014730619974e-05
-2.19312636646773e-05
-2.28773633389537e-05
-4.659790758774e-06
-2.42598352327683e-05
-1.47141886983346e-05
-2.90702485330121e-05
3.47312401030399e-06
-6.40687015545448e-06
-4.30020827191027e-06
-1.8672312362311e-06
-2.58871192627412e-05
-3.08587033940031e-05
-2.25231918818276e-05
-2.37325847131822e-05
-1.24780599853701e-05
-2.47769204613658e-05
-1.60339607334343e-05
-1.96922019536696e-05
-3.30788457836701e-06
-2.2937446257149e-05
-1.3234143575375e-05
-2.66061126391652e-05
-3.10351589235352e-05
-1.65500985139418e-05
-2.22577077982828e-05
-9.95183508640619e-06
-1.23562135416276e-05
-2.01369279700484e-05
-2.71202862493108e-05
-6.15922605358284e-06
-1.6012076127004e-05
-2.44974777334685e-05
-4.03287261887007e-05
-1.73567251015152e-05
-1.66889707760051e-05
-1.63973670176947e-05
-1.17790656989144e-05
-1.28316953979493e-05
-2.77194374527541e-05
-2.13195472436405e-05
-1.63033868741465e-05
-2.67756669878244e-05
-2.10064570580237e-05
-2.03933072451037e-05
-4.2709039739874e-05
-2.79958163622469e-05
-4.37039861010309e-05
-1.75982261716428e-05
-2.09190621423119e-05
-1.95997277416652e-05
-1.17141983598293e-05
2.0205634300354e-06
-1.70279797600276e-05
-1.0035882587599e-05
-1.32573804281991e-05
-1.91713104739313e-05
-3.09620389100903e-05
-2.58067892253633e-05
-4.39282429966255e-05
-2.59167838044778e-06
-2.48229193136705e-05
-2.7780110014903e-05
-3.33033244186823e-05
-2.01182098437168e-05
9.97342623347507e-07
-2.36495601342003e-05
1.72611014568572e-05
-2.21925674156343e-05
-3.30369630261645e-05
-2.60864939298657e-06
-7.89400535675081e-07
-2.69886319717527e-05
-4.92343536327708e-06
-2.72286530116491e-05
-3.76129570981783e-05
-1.4435880104379e-05
-2.80460441111961e-05
-9.47218125767547e-06
-2.09121674718739e-05
-1.03425432284386e-05
-1.82237252820023e-05
-3.04937335078601e-05
-2.92229315004966e-05
-1.62506782158278e-05
-5.90028315316948e-06
-2.31344335362813e-05
-2.46511077383028e-05
-1.87372732088388e-05
-2.82612515277289e-05
-1.17836607278502e-05
-2.7618195687711e-05
-2.32977925433583e-05
-1.99496528698953e-05
-1.69899675766344e-05
-2.37623725975474e-05
-1.09309873725453e-05
-2.05588454645167e-05
-1.06737359242574e-05
-1.36170347155399e-05
1.6762377459068e-06
-9.93767729193491e-06
-1.74633464933664e-05
-2.79515737701699e-05
-2.11477454757814e-05
-1.16725426659171e-05
-1.58605548505896e-05
-1.18849268168573e-05
-2.59723615853789e-05
-3.16200188200517e-06
-2.18238738053132e-05
-1.5565552621426e-05
-1.61976030129793e-05
-3.07876394478228e-05
-1.04166746202084e-05
-2.13503388247114e-05
-2.71658951387294e-05
-2.2243402667488e-05
-2.73112354105147e-05
-3.45034123928906e-05
-2.43638843919849e-05
-2.39316638636031e-05
-2.71668781327705e-05
-2.78346117979372e-05
-2.635108343901e-05
-2.45490307599178e-05
-1.94480973816976e-05
-1.29120476220492e-05
-3.77497191574332e-05
-3.4683173559971e-05
-1.81647206305682e-05
-4.64582242446936e-05
-3.02581836548498e-05
-2.48136967294925e-06
-1.44871365746861e-05
-1.74397893815431e-05
-2.66055163494941e-05
-3.47133531847275e-06
-2.92702950955712e-05
-4.93775028948542e-05
-1.52984183491407e-05
-2.37341256843908e-05
-1.9128559158153e-05
-2.49231837471655e-05
-3.23864462770628e-05
-3.78554907398041e-05
-3.97612317857799e-05
-3.56857106563453e-05
-1.43242477787603e-05
-1.13856619276285e-05
-3.19563732741455e-05
-2.21862460029978e-05
-1.591032355057e-05
-4.11722233413475e-05
4.67479153251348e-06
-1.1074418239658e-05
-2.45189144376037e-05
-1.95022660270641e-05
-3.01135595880774e-05
-1.78540006796974e-05
-4.65739366381468e-06
-3.73879030070212e-05
-1.6725998745793e-05
-3.25598079502233e-05
-2.78802842051273e-05
-2.72684132303789e-05
-2.97239878818445e-05
-1.08232015067091e-05
-3.13115820084961e-05
-1.61638583489372e-05
6.22686238885135e-06
-1.33268542321362e-05
-4.08026242195361e-05
-6.50557516395525e-06
-2.79400843164894e-05
-2.9261156511756e-05
-2.56672803194212e-05
1.24839261028981e-05
-1.8520098200646e-05
-2.24541966456586e-05
-2.22504719919223e-05
-2.4118698388729e-05
-4.13184951876944e-05
-2.47107290312088e-05
-2.68102185908604e-05
-1.37782397769942e-05
-1.88959226078992e-05
-1.81790501870228e-05
-1.53250641674913e-05
6.50335180158091e-06
-9.28252021866202e-06
-3.01702877892572e-05
-1.63275017581198e-05
-2.03905701638717e-05
-4.91876845400601e-05
-1.87645211345308e-05
-3.44988545831613e-05
-2.59134271320571e-05
-3.05426423551542e-05
-1.82276106127107e-05
8.39081260243751e-06
-2.13536595393502e-05
-2.45471939904626e-05
-1.19788904650208e-05
-3.43271781152234e-05
-3.48000673143482e-06
8.36244558564885e-07
-3.3736821044186e-06
-1.33927569476128e-05
-1.25752264525041e-05
-8.42158103081134e-06
-2.99883071188044e-05
1.21572309852778e-05
-8.63406789722339e-06
6.77894461993808e-06
4.61936224242187e-06
-2.37942707419337e-05
-4.55903641007994e-05
-1.8679123306858e-05
-1.71134699144375e-05
-1.82855324232444e-05
-2.63669581512898e-05
-1.28166838394663e-05
-2.95496874509438e-06
-5.37022478894802e-05
-3.23748911544318e-05
-9.52181389970484e-06
-3.35705329186219e-05
-2.89589221375167e-05
-1.31728420735149e-05
-3.00642616752842e-05
-1.69687067802873e-05
-1.23711589508181e-05
-3.07830876958503e-05
-2.68701090787877e-05
-2.58918039470075e-05
-2.68644830814135e-05
-1.90153553643025e-05
-1.15630605629187e-05
-2.49457060073227e-05
1.20528194426104e-05
-1.89721909879961e-05
1.84413980411086e-06
-2.52879424459406e-05
-1.70755804952366e-06
-7.75094185524709e-06
-2.76007847580243e-05
-3.14117444504288e-05
-2.44140602065505e-05
-1.74563642334273e-05
-3.49215231618296e-05
-2.87174754825646e-05
-1.81016957036842e-05
-2.25403782100223e-05
-1.72100177001542e-05
-2.76130377187067e-05
-2.07705990025522e-05
-2.08206124206579e-05
5.76032121552687e-06
-3.71712077473422e-05
-4.75000781028525e-06
-1.86937756808529e-05
-2.64601077761969e-05
-1.12884887631247e-05
-1.38231549303781e-05
-1.29080553524e-05
-1.79819714667615e-05
-8.51080170063209e-06
-4.03051218901456e-06
7.72295260895606e-07
-2.88818612735644e-06
-9.94672936317003e-06
-4.0194477199305e-05
-1.45597514409625e-05
-1.3709064235593e-05
-2.03683063234615e-05
-2.37856370931222e-05
-2.46255177949601e-05
-1.45340903119242e-05
-4.05542036805593e-05
-1.43808344568346e-05
-8.87008099059275e-06
-2.49144589230224e-05
-1.68867931176153e-05
-2.16312010039847e-05
-2.58046085243704e-05
-2.37025581169671e-05
-1.91434063321964e-05
-1.49199149609707e-05
-1.58793261888066e-05
-7.2932868310168e-06
-1.38450578503978e-05
-3.17822375405975e-05
-2.34848784145501e-05
-2.6539963678395e-05
-2.72110819413848e-05
-2.12813297269261e-05
-4.01254211947305e-05
-2.65167949832783e-05
-1.46273051708763e-05
-1.54113364567651e-05
-3.54111563109451e-05
-2.6268068206494e-05
-2.95719538676686e-05
-1.65980843066945e-06
-2.75858787436679e-05
-2.59373063568205e-05
-2.89741145787595e-05
-1.96686364952983e-05
-2.85407729902149e-05
-1.50480410018792e-05
-1.44182929100658e-05
-1.48672054996516e-05
-1.3378730503718e-05
-9.21826671462593e-06
-1.31331559221869e-05
-3.98216357180455e-05
-1.70067405880312e-05
-2.88888957631875e-05
-3.87197742578319e-05
-6.24117260292414e-06
-2.94293080873735e-05
-2.18434914877047e-05
-7.66952480758894e-06
-1.50076799613956e-05
-1.5438812112218e-05
-2.9147128357733e-05
-3.47529942126659e-05
-1.22092683095008e-05
-2.2684868794834e-05
-1.40052903136965e-05
-6.95901671637999e-06
-2.18948552803614e-05
-3.02163115915733e-05
-1.69518184874093e-05
-1.52406455186796e-05
-1.56905499437731e-05
-1.42390739354227e-05
-2.64349737731929e-05
-2.06096402076831e-05
-2.32342850853496e-05
-3.73272428316591e-05
-2.71230422441697e-05
-1.54612765902608e-05
-3.00792519619145e-05
-2.3688358947084e-05
-2.52626364845806e-05
-9.81862482175986e-06
-2.52214376598633e-05
-3.50006671455375e-05
-5.67133242155914e-05
-3.52799252542314e-05
-1.56749248505848e-05
-5.17977298626566e-06
3.5952274640898e-07
-2.03352732366434e-05
-1.65398840809605e-05
-7.47018933543543e-06
-1.37346213685902e-05
-1.36799177897063e-05
-2.445220067684e-05
-3.97333791385915e-05
-2.18390072004272e-05
-6.08191709528301e-06
-2.78633960396549e-05
-8.14915490376611e-06
-8.31678478848249e-06
-2.63112580190795e-05
-1.21260408909352e-05
-4.4787566128897e-05
-7.48288485549888e-06
-3.25589322881673e-05
-2.5725748496024e-05
-6.2835989908631e-06
-3.18734664975274e-05
-1.02964157515704e-05
-3.4264061199982e-05
-1.60901984196242e-05
-8.11317381323278e-06
-2.14316859374755e-05
-2.49109482163035e-05
-1.46026176136479e-05
-2.83277606397956e-05
-2.037090292611e-05
-3.11280983718912e-05
-1.19123989005371e-05
-1.28807129280732e-05
-2.6839606710976e-05
-1.92448296731282e-05
-4.23844843841718e-05
-1.75984620518631e-05
-2.08608125356555e-05
-2.63336640524701e-05
-7.99278185511931e-06
-5.68429892034498e-06
-1.53694573604277e-05
-2.34506046790196e-05
-1.48587986031856e-05
-1.75230426617347e-05
-9.61511651412319e-07
-1.98425540843375e-05
-1.63601690864426e-05
-2.43389604247376e-05
-2.68841315336812e-05
-1.08696976943048e-05
-8.87639426884618e-06
-1.01535960668345e-05
-1.34129018125849e-06
-8.13839083011805e-06
-8.38079875676348e-06
-2.52629101652645e-05
-1.62047045259057e-05
-2.00754377184375e-05
-1.46438957245196e-05
-3.74353343268389e-05
-1.74529806683726e-05
-3.00252953287246e-06
-1.9802720724739e-05
-3.42843208082058e-05
-2.59058572416935e-05
-1.43225486051982e-05
-2.09283344311202e-05
-1.3770422159874e-05
-1.61763060296778e-05
-3.71966486027276e-05
-2.78633128894022e-05
-3.86345152039515e-05
-1.28052474674874e-05
-9.75007321401182e-06
-4.3493616171663e-05
-2.87925311990294e-05
-3.0980429607346e-05
-2.71194071285908e-05
-8.8019222826734e-06
-3.20518058332272e-05
-1.49261001534163e-05
-1.63256477530495e-05
-2.77287258347861e-05
-1.47173407497503e-05
-2.77738816528848e-05
-4.20062138476528e-05
-2.71829927355996e-05
-3.41894460734002e-05
-4.21118624375795e-05
-4.9242112876785e-05
-2.49138070232794e-05
5.75103289230464e-07
-2.41760926000554e-05
-2.84715019227334e-05
-4.15294256948434e-05
-2.3990770491645e-05
-1.36830867194082e-05
-4.49436184012588e-05
-3.4163148040865e-05
-2.84266207020365e-05
-1.70511497177529e-05
-2.4773254426858e-05
-3.0051870036726e-05
-3.44355163678206e-05
-2.59613782341846e-05
-3.05097793994553e-05
-3.29783632711559e-05
-1.58089533797981e-05
-3.63356108932519e-05
-2.33679614290157e-05
-2.02967350301266e-05
-3.37304936211891e-05
-1.17080965565925e-05
-3.12106839726629e-06
4.97270006169102e-06
-2.11173687437757e-05
-3.78967513879898e-05
9.89037303346568e-06
-1.67312964971555e-05
-1.2047349888717e-05
-2.47906850794857e-05
-2.04587890903078e-05
-3.9719274200723e-05
-1.5460547488782e-05
-4.56148368956386e-05
-3.08866587216436e-05
-1.3989836391469e-05
-1.98725027491187e-05
-2.31220679449491e-05
-8.95571890121277e-06
-1.28204180275919e-05
-2.79280543599564e-05
-4.19034187534687e-05
-2.15160762450445e-05
-1.86942136188591e-05
-2.14306699418607e-05
-3.52412914340506e-05
-1.72419041504441e-05
6.76652511874569e-06
-4.34547137729574e-05
-3.48619034402349e-05
-1.6963524714337e-05
1.78897693716146e-06
4.22263734551118e-06
-9.2254899611395e-06
-2.63110862462072e-05
1.64695091236292e-06
-5.05158167944391e-05
-1.85314041775203e-05
-5.39016195849826e-06
-3.04396408738988e-05
-2.2202278586994e-05
-3.61284658958652e-05
-3.1929186519649e-05
-4.21903334462436e-05
-3.68927864594619e-05
-2.29332736217744e-05
-2.36125767264246e-05
-3.48772423869102e-05
-2.28764325709239e-05
-1.64824734122409e-05
-4.58226372319937e-05
-2.50414978187716e-05
-9.99401727612154e-06
-1.86890822160836e-05
-2.5355194319273e-05
-4.95297303821969e-05
-3.36942815761497e-05
-3.26072712603693e-05
-5.7348243328111e-06
-3.19858605045427e-05
-7.32940665562684e-06
-2.12410428709893e-05
-2.89336226374851e-05
-2.4506481062917e-05
-1.19054283533791e-05
-3.63447856429299e-05
-3.97840309029547e-05
-3.41425843919446e-05
-3.34224460739251e-05
-1.61835689435881e-05
-2.0559311057089e-05
-2.86203688709824e-06
-2.73926855358129e-05
-3.37343778534872e-05
-3.0132385333149e-05
-1.00666069390182e-05
-2.33141829594258e-05
-1.32088414804727e-05
-2.09924185998077e-05
-3.38099871195624e-05
-5.73095298629152e-06
-1.37925123670342e-05
-1.76603126527384e-05
-2.85314847709271e-05
-3.12390718552888e-05
-6.13497299746951e-06
-2.33782507572564e-05
-6.30474481109969e-06
-2.26345707354398e-05
-1.82824340820574e-05
-1.33284098178944e-05
-2.7949222660108e-05
-2.58962974765927e-05
-3.0369151370895e-05
-6.55464894859048e-06
-1.1922634181922e-05
-3.17820230413288e-05
-9.45574928406333e-06
4.43678360869755e-06
-1.18266359006818e-05
-5.99181287869332e-09
-1.24200509315111e-05
3.66986244303513e-07
-8.03404468718755e-06
-1.0167304246201e-05
-3.42687597546774e-05
-3.41814322662302e-05
-1.71169485069635e-05
-1.49781343813186e-05
-2.40644218555673e-05
-1.04831649339981e-05
-2.53725142398686e-05
-7.89776702009473e-06
-3.67600921633542e-05
-2.91148604871044e-05
-4.06059636331205e-05
-1.23604819828886e-05
-1.07505390861847e-05
-1.50227887627497e-05
-7.94791599685184e-06
-1.46932146375525e-05
-1.27052966434882e-05
-1.17961292606838e-05
-1.95669484384163e-05
-1.93941223479795e-05
-2.35586112836105e-05
-3.07758005555773e-05
-2.49341467153545e-05
-1.94707100766402e-05
3.55458125267866e-06
-1.76628988108737e-05
3.35278098654942e-06
-3.62070794850425e-05
-1.11430065108675e-05
-2.1422103306022e-05
-1.45200168910984e-05
-1.18076749208945e-05
-3.32139809443416e-05
-2.79939849618149e-05
-3.68333974013585e-05
-3.17663056075523e-05
-5.62597827957281e-06
-1.25782384320525e-05
-4.14033427772303e-05
-2.42938319548017e-05
-9.99781338574714e-07
-1.27718854242336e-05
-2.28837295081492e-05
-2.36838521747164e-05
-9.07232131639125e-06
-2.21196497991539e-05
-1.93312506593176e-05
-1.68474833212522e-05
-2.43918234917509e-05
-2.89902429073266e-05
-3.90801003119027e-05
-8.06478255586278e-06
-2.53553825765104e-05
-7.73467760531307e-06
2.38567400634682e-06
-2.21783583075882e-05
-1.6256964911055e-05
-3.46578385917189e-05
-1.46965276983225e-05
-2.83432250200233e-05
-1.91590400102815e-05
-1.05213414833609e-05
-5.06530495962366e-06
-1.14827784948985e-05
-5.60813115350646e-06
-6.85799213325524e-06
-3.41482400087136e-05
-1.18811020402028e-05
-3.05491462299472e-05
-3.66798656664062e-05
-3.46085335804136e-05
-3.58891710283964e-05
-4.19730294672042e-05
-5.97495925574296e-06
-2.8854292000159e-06
-1.78428816897274e-05
-1.88791071559913e-05
-2.29679554365299e-05
-1.9388274255258e-05
-1.57489147784029e-05
-1.86987516333675e-05
-4.55376221508345e-05
-1.78042792297323e-05
-2.6664974944548e-05
-2.45769651935903e-05
-1.62080091341923e-05
-1.19617827357373e-05
-2.17275724847495e-05
-2.00361292400708e-05
-2.53017624649931e-05
-4.63303729248015e-05
-2.13033900274447e-05
-2.73597307521991e-05
-1.61022113689683e-05
-2.08475153461827e-06
-2.25022685302375e-05
-2.04436541998648e-05
-2.87693471614124e-05
-2.17237503720201e-05
-4.50108091347346e-05
-2.46282513014744e-05
-2.43856739473826e-05
-4.48593636627911e-05
-9.23923736816135e-06
-8.81850034982914e-06
-1.80562289095015e-05
-3.12521795705745e-05
-2.37060986479773e-05
-1.01726376316736e-05
-3.66515222180547e-05
-1.71720632324736e-05
-1.55616900500524e-05
-2.21586429946341e-05
-5.6699021586338e-06
-1.48125901101882e-05
-1.52811687114796e-05
-2.2199607987374e-05
-3.82503296077222e-05
-1.41729915526882e-06
-3.13341253763768e-05
-2.38165163917971e-05
-2.70276812465603e-05
-2.13519005226733e-05
-2.4766711986609e-05
-2.29876533248628e-05
-1.46376129331027e-05
-4.16551690737794e-06
-1.08502041960866e-05
-2.07131372348431e-05
-3.62675652831468e-05
-2.05416858319984e-05
-1.67816522936159e-05
-1.012958564066e-05
-1.22348147562226e-05
-1.87621502083113e-05
-7.86287946205795e-07
-1.86899144770288e-05
-3.89789103526687e-06
-3.52793613658162e-05
-1.62688720911534e-05
-3.37933528652793e-05
-4.72801188779667e-05
-2.23254994140472e-06
-1.41384660192528e-05
-3.66085906707835e-05
-1.77623617873648e-05
-5.56909966488475e-06
-2.74000942536866e-05
-1.54755812516163e-05
-2.181164721779e-05
-2.07178155583385e-05
-3.04396288209569e-05
-3.63686677470119e-05
-2.65538756875585e-05
-6.16752750842453e-06
4.46197249631166e-06
-2.04274404079342e-05
-8.39757935371924e-06
-1.14552353250318e-05
-1.4080027699878e-05
-5.92314765764598e-05
-2.60398793644648e-05
-2.15695444282862e-05
-1.31107200171495e-06
-1.4028154666779e-05
-3.20810692690037e-05
-1.87763575492076e-05
-2.34395109085072e-05
-3.25707819456957e-05
-2.73675996634343e-05
-4.60331856303025e-05
-1.55848067775633e-05
-3.19755121067671e-05
-2.2843590770648e-05
-2.33782667220003e-05
-3.31265129923382e-05
-1.26432272502675e-05
-3.01503370358972e-05
-2.92619255285866e-05
-3.87484843704058e-05
-5.56500827676949e-05
-3.48131287030768e-05
-2.92426764053675e-05
-2.13231289472627e-05
-1.76020327596424e-05
-1.69391858281392e-05
-7.19996958077168e-06
-2.27593958221659e-05
-1.61926641853653e-05
1.11461627778017e-06
-2.77862255840938e-05
-1.0596491175984e-05
-1.40625720331285e-05
-2.03672241338285e-05
-3.75229705531676e-05
-3.05260163705152e-05
-2.60082731391246e-05
-2.45615907362149e-05
-2.78689674732554e-05
-3.44347113270055e-05
-9.32321608058558e-06
-1.37696427009725e-05
-1.89335787430131e-05
-1.45752812190819e-05
-3.22335608294019e-05
-3.25268702370044e-05
-1.82186505676415e-05
-2.98155474474047e-05
-1.90160894728604e-05
-1.82672146558547e-05
-3.05323873266227e-05
-3.82423231026034e-05
-1.79083366331386e-05
-1.97767978024619e-05
-2.90300308077571e-05
-2.73839231352907e-05
-1.7552814738495e-05
-1.15034188331635e-05
-2.57517763755218e-05
-1.87917735922357e-05
-7.62911488869002e-06
-2.70780731127712e-05
-2.30074132403176e-05
-3.14472097544628e-05
-4.47272528434775e-05
-7.97498421361355e-06
-1.17414340210995e-05
-1.48860136399734e-05
-3.40592270745468e-05
-3.25730140195261e-05
-4.10157144716563e-05
-1.94902376547859e-05
-6.63623814549382e-06
-1.70397980234987e-05
-1.63857886656836e-05
-2.65048070008975e-06
-1.93505208035787e-05
-3.36324033117298e-05
-2.81783381187599e-05
-2.90914910448793e-05
-3.42918218060237e-05
-2.83859018132327e-06
-2.27060121009671e-05
-3.05260052604334e-05
-1.1122729959533e-05
-1.56519208161451e-05
-1.20598503098203e-05
-2.44887207538139e-05
-4.30895641329836e-05
-2.82652581700896e-05
-2.22235521362472e-05
-1.00786515445236e-05
-2.2213061921367e-05
-1.01241500265623e-05
-2.64853449466495e-05
-2.3172153091635e-05
-4.21854930626574e-05
-2.68299608833797e-05
-3.52469177755359e-05
-1.78551543913276e-05
-1.35533510123822e-05
-2.02064729889395e-05
-4.01651030322954e-05
-3.67752999603153e-05
-9.67782566180775e-06
-2.22795916520069e-05
-2.71983057728068e-05
-1.22557065731742e-05
-2.24103617754246e-05
-2.43137334933734e-05
-6.04265888862785e-06
-1.3298887381431e-05
-1.76931708432524e-05
-2.74763735776748e-05
-4.16465878278021e-05
-1.89270045981473e-05
-2.72519455927617e-05
-6.31016312447686e-06
-2.60075087117659e-05
-1.68692197533508e-05
-2.45814379732987e-05
-1.21392513176097e-05
-2.44493295385004e-05
-2.10085982347875e-06
3.53075233850228e-07
-3.54945523830068e-05
-3.27486168720473e-05
-3.30074103776255e-05
8.83353236592898e-07
-1.35022827860732e-05
-3.00610366443019e-05
-6.13401647404409e-06
-5.64692156105082e-06
-4.15305084022089e-06
-2.14552966703055e-05
-2.43151853420109e-05
-3.6015313511623e-05
-1.80850048964118e-05
-1.04616938266532e-05
-3.64430185682456e-05
-2.69890392361664e-05
-3.87086257656914e-05
1.11473070777643e-05
1.18722099136039e-05
-1.40378686567025e-06
-8.17855973102685e-06
-2.91351596149479e-05
-5.62481298270621e-06
-6.35774537750574e-06
-2.85841104357194e-05
-1.91292387226573e-05
-3.3887386795962e-05
9.99801478215387e-06
-1.85329227526802e-05
-1.25640039110468e-05
-1.48702733296681e-05
-6.96303481825276e-06
-1.10401330999871e-05
-2.48235620621437e-05
-2.43585471149073e-05
-8.610249662642e-06
-3.92687691870584e-05
-1.71691666816525e-05
-4.01234240713351e-05
4.06446037865801e-06
-3.624208057992e-05
-3.83465426393723e-05
-6.78213855461329e-06
-2.26055312617804e-05
-1.3087317969333e-05
-1.55459939817214e-05
-7.68642268310218e-07
-4.33324197213628e-05
-1.54134645406458e-07
-1.8650490725442e-07
-2.05875296986256e-05
-3.23418966040317e-05
-1.1399738582478e-05
-1.24213688720908e-05
-2.67529749803392e-05
-1.26102469768066e-05
-1.19782094904454e-05
-3.85274944453584e-05
-2.41679605101074e-05
-1.27031067809545e-05
-1.45333125160427e-05
-8.57754653076124e-06
-2.17386350235444e-05
-2.47407313296011e-05
-1.8469281321084e-05
-1.44100867862554e-05
-1.47854211061924e-06
1.4143533649458e-06
-1.35706490943461e-05
-3.70965549052588e-05
-2.21352367842943e-05
-1.44124724783794e-05
-2.07026813325295e-05
-1.13382636970519e-05
2.3475713513006e-06
-3.9502625897375e-05
-1.56833546667502e-05
-3.22971771250561e-05
-1.94061828240397e-05
-2.48116049472985e-05
-3.19965098685387e-05
-3.38728894702954e-05
-1.86188797317422e-05
-2.30815162497212e-05
-3.98033739429634e-05
-6.46364992241466e-06
-2.00430124626614e-05
-4.13974538918523e-05
-2.01457898206998e-05
-2.1617163596093e-05
-1.58115973263272e-05
-3.77688764490778e-05
-3.08101536338999e-05
-1.48052919355925e-05
-1.16699452398011e-05
-4.46815989901291e-05
-3.77019359453634e-05
-1.18419496103191e-05
-1.08713229105567e-05
-4.88094262420419e-06
-1.63529453421376e-05
-1.83923001740353e-05
-4.19648458405456e-05
-3.2275689205683e-05
-1.39383761928027e-05
7.07817889608233e-06
-7.52122129948964e-06
-4.26575455489006e-05
-3.07760166695237e-05
-1.59984614417732e-05
-2.16583756727706e-05
-9.44169819907297e-06
-6.33288098775983e-06
-2.18307125193141e-05
-2.08891523045631e-05
-2.53267587011225e-05
-2.14558727030723e-05
-1.70640916063987e-05
-1.11761303021452e-05
-6.12948358865508e-06
-3.38201095390194e-05
-1.57763564500089e-05
1.17891562494082e-06
-3.53941164603552e-05
-5.02731201544564e-06
-1.83307205008105e-05
-4.45913671711585e-05
-2.91368034611441e-05
-1.070987947521e-05
-1.84266842712994e-05
-9.59799893414962e-06
-4.06637780831915e-05
-1.00434860303129e-05
-2.97481091872956e-05
-2.48049367902064e-05
-1.1214285320947e-05
-1.46420792272105e-05
-3.45994801015763e-05
-3.33858124499475e-05
-1.03791966530259e-05
-2.02800460332128e-05
-9.35830499857708e-06
-3.17996640421093e-05
-7.04979213452623e-06
-4.04716252873934e-06
5.08582829856681e-06
-8.44166998024478e-06
-2.68779299904064e-05
-1.36976020226546e-05
-9.40544048511514e-06
-2.72020346850429e-05
-1.75229693071911e-05
-2.06688589091157e-06
-2.42813342488442e-05
-1.4521065158854e-05
-3.58787786842697e-05
-2.22614214757886e-05
-1.87028371354857e-06
-3.22307356153861e-05
-4.21987301203432e-05
-1.3711003219025e-05
-2.41027010571085e-05
-1.35855991150082e-05
-5.00395908970454e-05
-1.84687107926616e-05
1.18681312376677e-05
-2.9737706336735e-05
-1.58063602092777e-05
-2.68615327755858e-05
6.81841144047165e-07
-2.98610844359501e-06
-1.8013524499829e-05
-4.38991835273604e-05
-1.68263789849322e-05
-9.03070602070725e-06
-2.27852146567963e-05
-4.02375649638383e-05
-1.02337553248762e-06
-1.26743472191491e-05
-1.76904472975297e-05
-7.64709260910242e-07
-2.98042800788864e-05
-9.63404855109584e-06
-9.12627128858068e-06
-1.08189705318531e-05
-1.60815294344656e-05
-2.26739640329736e-05
-9.06875975023229e-07
-3.33558428534889e-05
-2.55574671346542e-05
-4.67979402431762e-06
-1.14976655516752e-05
-1.14321829392268e-05
-2.58195191309107e-05
-9.89190251942542e-06
-1.95766712221212e-05
-1.82757722446687e-05
-1.58101229200529e-05
-4.20236209166428e-05
-1.73916567370945e-05
-1.47558246167263e-05
-1.40178102188798e-05
-9.45779429349548e-06
-2.39300120970965e-05
-3.13073672058465e-05
-5.73593279549343e-06
-3.54539832185031e-05
-9.24907270519404e-06
-4.06989060789774e-05
2.28345128095781e-06
-8.42365055926254e-06
-5.36430611628857e-06
-1.89647104462076e-05
-2.86967510005143e-05
-8.28040017362816e-06
-2.4184196346279e-05
-3.52637090830524e-05
-1.48194175674339e-05
-4.89253145796658e-05
-8.14666379039014e-06
-2.59788781731964e-05
-1.73547389767503e-05
-2.82716497187688e-05
-8.92679937819419e-06
-1.35739200602544e-05
-2.8517641539858e-05
-1.41989884697725e-05
-3.24514713505181e-05
-4.01717124782342e-05
-1.44266885194106e-05
-2.10616256933187e-05
-1.77123865913963e-05
-1.80426919746696e-05
-1.01995220673264e-05
-1.5621810846824e-05
-1.24744684675768e-05
-1.42129052946019e-05
-1.9469070328308e-05
-1.62616386915207e-05
-2.83149488571874e-05
-1.3428012293318e-07
-2.80288076225856e-05
-2.55691270373363e-05
-5.21173082362352e-05
-6.89539254270197e-06
-1.20825481832726e-05
-1.6598207983785e-05
-1.44688748888102e-05
-2.15230859659242e-05
-2.57370446514381e-06
-2.02935661017326e-05
-1.59264915530706e-05
-1.48540735261217e-05
-2.32079919692136e-05
-2.84907435369089e-05
-1.70268845702031e-05
-2.40258465871911e-05
-2.2345878632598e-05
-2.91318523964181e-07
-2.08389508986978e-05
-1.23883895545416e-05
-2.1768099498987e-05
-1.51671657707201e-05
-3.79494750438101e-05
-1.0405742220725e-05
-2.47276975970896e-07
-2.05329489025118e-05
-1.17334037394583e-05
-3.13788687818959e-05
1.33034858458266e-06
-3.19174207006819e-05
-2.89852646516615e-05
-1.23239887899921e-05
3.66652926326037e-06
-3.09687395213959e-05
-2.08233582103703e-05
-2.13448932207968e-05
-1.91268773317116e-05
-2.81482251627903e-05
-2.43388589716153e-05
-2.11768997280749e-05
-2.32148540203218e-05
-1.15246849092788e-05
-2.64182829180376e-05
-2.45739493227725e-05
-3.14278087707649e-05
-2.51849349017435e-05
-4.69268044111558e-05
6.81136533584429e-06
-4.68744608258526e-05
-7.13748039950684e-06
-1.77491501849465e-05
-2.94827133134111e-05
-4.16526665438436e-05
-2.15569390540652e-05
-7.40854420998969e-06
-3.27195202921871e-05
-1.63566994359408e-05
-2.07237349090789e-05
-2.19952352306228e-06
-2.07722061568351e-05
-6.56304269330741e-07
8.89989770414188e-06
-2.4456316602151e-05
-2.06669042952805e-05
-4.03401578389622e-05
-1.61027023360719e-05
1.49714489257442e-06
2.27780543030092e-07
-3.7577947113179e-05
-2.52238045418042e-05
-1.72955015475044e-05
-1.94645099056233e-05
-3.15078703537119e-05
-4.37599591134102e-06
-1.43178268431908e-05
-3.04446248081051e-05
-1.49651340264368e-05
-2.53512473421655e-05
-3.38208815590933e-05
-8.73281276307364e-08
-2.85911211463204e-05
-1.7596392813355e-05
-9.25386655382676e-06
-2.22818623410994e-05
-1.74301885013305e-05
-1.33313295564044e-05
-6.4215457465091e-06
-2.65654041832941e-05
-2.64856073388149e-05
-9.56664582985739e-06
-1.89039969911657e-05
-3.37364379569052e-05
-4.32026710220261e-05
-2.10438508160049e-05
3.05419632598166e-06
-2.28957759052531e-05
-3.61679247312784e-05
-1.4143856530132e-05
-2.23167812208368e-05
-4.97177748533123e-06
-9.96674663464909e-06
-4.85863318790905e-05
-1.3822939740779e-05
-3.62748492398306e-05
-1.02888367844422e-05
-6.76269355442977e-06
-3.09564609348096e-05
-1.23801956219128e-05
-1.37276724837943e-05
-2.70823275885918e-05
-3.7158076334549e-05
-1.29822911924552e-05
-3.09050564315107e-05
-1.23296153890839e-05
-1.98565651753536e-05
-2.88255232050543e-05
-1.17680787920198e-05
-1.51765843663698e-05
-2.11529742529364e-05
-5.55789319180688e-06
-2.12110983843281e-05
-2.5437552387616e-05
-3.00061370207805e-05
-1.83727374999962e-06
-4.39064266406361e-05
-1.48809024045383e-05
-2.68131486715482e-05
-2.32661985008343e-05
-1.04917230452748e-05
-2.04478192077504e-06
-1.60887706822376e-05
-2.31609874087406e-05
-2.98880527292472e-05
-3.95681513506375e-05
-3.2788935650157e-05
-1.50944387741762e-05
-1.24190604903265e-05
-9.30743002552879e-06
-7.77354904374836e-06
-4.14774701013316e-05
-4.70499051065244e-05
-3.95151328180057e-05
-7.2925417409294e-06
-3.08874376648286e-05
1.10054634510418e-06
-2.85343313895368e-05
-3.56219200582425e-05
-2.61647003322068e-05
-9.23499061273266e-06
-2.67829036201169e-05
-2.70143687875167e-05
-1.94783376943473e-05
1.72113928064343e-06
-1.67049912874701e-05
-2.8527585076975e-05
-2.75671426831787e-05
-2.230117051493e-05
-4.73642634393202e-06
-2.10570334553488e-05
-1.64752950696168e-05
-1.29631030088663e-05
-2.23763353673938e-05
-3.9171618468311e-05
-2.79330448196014e-05
-2.74851464318188e-05
-3.03504690098041e-06
-1.78522358326206e-05
-1.74614609518689e-05
-2.00334994915456e-05
-3.38642105766269e-05
-3.30571558635625e-05
-2.07774203742744e-05
-4.06504547007742e-05
-4.26931175351861e-05
-3.29219044037935e-05
-1.7594112349039e-06
-1.76757251272737e-05
-7.14229320895189e-06
-8.49498023201185e-06
-1.90144563241915e-05
-4.96314360506529e-06
-2.79646878998155e-05
-3.09046335711507e-06
-2.78988732388187e-05
-2.27405544778487e-05
-5.36499741465946e-06
1.50716596804732e-05
-9.03249973834277e-06
-3.63844430557984e-05
-2.14454445046623e-05
-1.34660797175177e-05
-2.89620138765678e-05
-2.48581157946226e-05
-2.24461694036327e-05
-2.14834131651406e-05
-3.95838076512311e-05
-1.6147166548628e-05
-1.9923696454696e-05
-2.27182714138777e-05
-1.80795530538073e-05
-2.31998220101454e-05
-3.29500571702637e-05
-2.09942039656259e-05
-1.06752393924928e-05
-3.42016935579221e-05
-1.16898840693333e-06
-1.6288545114543e-05
-1.77985541964157e-05
-9.93234982779229e-06
-3.38062587342528e-05
-3.12449929882263e-05
-2.18138243123605e-05
-2.91835664674141e-05
-4.79743992905963e-05
-2.47850507563105e-05
-2.00489908937626e-05
-2.66968275948087e-06
-2.79313963887561e-05
-2.70199531816797e-05
-3.72097094567723e-05
-1.8219916207734e-05
-2.51249856900454e-05
-4.09812091787447e-05
6.88434005843041e-07
-4.2964553358294e-05
-1.40563288073756e-05
-1.5895318486346e-05
-1.81225310613204e-06
-2.7279828497609e-05
-3.10533407256885e-05
-2.08912139982944e-05
-2.28290116627483e-05
-3.78278311216784e-06
-4.25134360396115e-05
-2.50963870186596e-05
-4.04333741294063e-05
-3.93026583661061e-05
-1.2910490274325e-05
-5.64426342223095e-06
-2.09820975937771e-05
-1.66320374028986e-05
-1.47446958439007e-05
-6.19373105638798e-06
-8.21455491107255e-06
-2.28287055343758e-05
5.8266375418311e-06
-2.40478742463294e-05
-1.22915572083527e-05
-2.80805446689468e-05
-1.8633870535982e-05
-1.2184926204877e-05
-2.53472890049272e-05
-1.75337604064271e-05
-6.54546711306808e-06
-3.13107952782396e-05
-1.68748451377548e-05
-3.27238607173777e-05
-2.22047740278486e-05
2.71933399623921e-07
-9.33428118640493e-06
-3.15617110038541e-05
-3.33231805533885e-05
-4.05077830685514e-06
-1.90631894925675e-05
-8.91239586273858e-06
-2.10074004870803e-06
-1.53893817846652e-05
-2.33859128631731e-05
-7.77968875961773e-06
-2.03864610051484e-05
-2.21693322909902e-05
-2.55100052239466e-05
-5.05923271141495e-06
-3.74958278164799e-05
-1.62989211509756e-05
-2.15589821441566e-05
2.74900291141711e-06
-3.26989254538848e-05
-1.50443670686288e-05
-4.1829055220257e-05
-1.5380369802252e-05
6.21060733245165e-06
-1.49522905190419e-05
4.06450576034277e-07
-1.08165966192137e-05
-2.49890652537339e-05
-1.58973805521193e-05
-2.51304597666955e-05
-3.4124529236758e-05
-3.36260622088097e-05
-9.26613987629155e-06
-1.3882910796657e-05
-1.01263473075813e-05
-9.85710920746325e-06
4.14997347364732e-06
-1.20805347068663e-05
-7.03540530647748e-06
-2.25478137826999e-05
-2.2594493949306e-05
-3.00346633840632e-05
-2.92256305540035e-05
-9.64068783331775e-06
-1.02127128846174e-05
1.53269006955656e-06
-1.29036964717935e-05
-3.46503478199913e-05
-2.39311621765921e-05
-2.2668179930063e-05
-2.24007720289631e-05
-2.37457257522607e-05
-2.12397604260679e-05
-2.24580972633388e-05
-3.63731814830988e-05
-3.26932918194851e-05
-1.44378267446453e-05
-2.09320593821092e-05
-2.78836349894576e-05
-1.90386349331311e-05
-3.91426872349685e-05
-1.79103061524315e-05
-3.12465866219393e-05
-4.60951129106494e-05
-3.04158712567135e-05
-3.4711545420193e-05
-1.45857173043857e-05
-1.68966109106309e-05
-3.8380979205847e-05
-1.48603767658124e-06
-3.57422032439698e-05
-3.50228764368189e-05
-4.20267317631526e-05
-2.3673210131899e-05
-1.51387701162391e-05
-9.5556065731737e-06
-2.44777889624762e-06
-1.28197352861979e-05
-1.4028315312005e-05
-3.02263971680628e-05
-2.15336081729194e-05
-3.29280425371879e-05
9.09311632568982e-06
-1.27174806052679e-05
-8.04569210116746e-06
-2.92045269033844e-05
-1.2460955609442e-05
-1.66824106050576e-05
-2.6268488666379e-05
3.38326648340566e-06
-2.45991134785736e-05
-2.26507129555283e-05
-1.09756781631828e-05
-2.17744556588138e-05
-1.68803684773082e-05
-1.93309409186656e-05
-3.04426650427592e-05
-2.95712071352458e-05
-2.75262863879805e-05
-4.5603557289281e-05
-6.08392885033365e-06
-1.8966270569032e-05
-9.84428713176674e-06
-1.54740484994571e-05
-1.03932182398453e-05
-2.52629638665561e-05
-3.95868904220237e-05
-1.60554753710341e-05
-1.82393880698909e-05
-2.34863938170572e-05
-2.59948094759204e-05
-2.60302854792274e-05
-8.72519943776462e-06
-1.22730671762088e-05
-7.51118720075456e-06
-2.19107688432593e-05
-2.51508329568823e-06
-2.19845982709324e-05
-1.54607049757235e-05
-2.12076211354185e-05
-4.12058395381135e-05
-2.13710882992291e-05
-1.51329805287268e-05
-1.31465599527218e-05
-2.35793957904033e-05
-2.22468038409125e-05
-9.35708297007088e-06
-1.73387751435884e-05
-2.193289327433e-05
-2.18955970163785e-05
-4.09383446620105e-05
6.24795860734862e-06
-1.85864961292743e-05
-6.02930262542826e-06
-2.57542117511051e-05
-1.85883203950177e-05
-1.94783336599238e-05
-5.09707838415921e-06
-2.72934485632365e-05
-2.5941437301468e-05
-5.6976398148591e-06
-2.52516016622261e-05
-2.59208904495529e-05
-1.82672928016766e-05
-1.06941842094202e-05
-2.32406340462062e-05
-2.56033032504739e-05
-2.55272157626408e-05
4.99520695088266e-07
-3.42927150705847e-05
-6.17818930050491e-06
-2.69915566902692e-05
-3.67396075801811e-05
-1.78375207724815e-05
-7.44497952403228e-06
-1.9439173079242e-05
-2.82465610711785e-05
-5.7414937522927e-06
-1.75639356919599e-06
-1.64754215287535e-05
-1.26231780675487e-05
-2.22151468317898e-05
-8.97575785831752e-06
-3.46559685727896e-05
-1.55002092253117e-05
-3.44558602488241e-05
-1.30167148476979e-05
-1.09580726031821e-05
-1.69591937017155e-05
-3.70128351816023e-05
-2.56098254507161e-05
-1.66984146327002e-05
-4.60111053245841e-06
-3.03667987263876e-05
-6.91337937790667e-07
-2.59419258183791e-05
-7.93730004418414e-06
-2.12975550141932e-05
-8.33237726481592e-06
-1.24353169764897e-05
-2.20419505379856e-05
-2.39735455738181e-05
-1.29092868837925e-05
-2.1299486208788e-05
-2.31777516873054e-05
1.3811018881549e-06
-3.48734594050076e-06
-2.47798280735693e-06
-4.58127281535481e-05
-1.91509561388685e-05
-1.85434940121149e-05
-6.35402087934229e-06
-3.41829584861369e-05
-1.338288132548e-05
-2.48381718269637e-05
-5.58657733030181e-06
-2.90153173111175e-05
-2.12880306318316e-05
-3.22654053579345e-05
-1.7116490704373e-05
-1.0468330112003e-05
-3.31948253071444e-05
-1.68908856058562e-05
-2.7362701097917e-05
-1.96838883062274e-05
-1.85152127116217e-05
-1.8600720130306e-05
-1.25968937259195e-05
7.27571356330905e-07
2.70567508951217e-06
-1.73989305841844e-05
-2.3220253794479e-05
-2.8308322237497e-05
-3.66012846049501e-06
-1.52541024600073e-05
-1.87274923558084e-05
-2.43034852580533e-05
-1.38260099283201e-05
-3.51369923504015e-05
-3.5050686001622e-05
-3.91749581976456e-05
-4.44874262714402e-05
-3.76495670020069e-05
-5.16520544076867e-07
-3.38158784685284e-05
-2.26844669393905e-05
-1.18776953829307e-05
3.41498026508111e-07
-2.17906191078371e-05
-2.98014959164547e-05
-1.24209615565011e-05
-5.18908471959432e-05
-9.92636408463486e-06
-3.3840391128859e-05
6.32753473541763e-06
-3.51892056281174e-05
-2.03102539694592e-05
5.55704902187987e-06
-2.16619429588557e-05
-2.16743826545479e-05
-2.73001403197163e-05
-2.15023366022234e-05
-3.53660082930506e-05
1.50172123898147e-05
-1.28726200208972e-05
-1.10531223857181e-05
-1.35629034720153e-05
-4.7624250004245e-05
-5.12784397632899e-06
-1.78312233039622e-05
-5.53832763352589e-06
-1.13286823149037e-05
-4.14295958976237e-06
-5.59577902234242e-06
-2.85108920280847e-05
-2.38239690638302e-05
-3.25904401373831e-05
-2.09009803361824e-05
-2.16288486343871e-05
-1.207080801315e-05
-1.79524151102802e-05
-5.54038572706779e-06
-6.55061348966021e-06
-1.21738709462817e-05
-1.66370335664339e-05
-3.826372082027e-05
-2.02604355878588e-05
-2.25835331690326e-05
-1.01162130759173e-05
-2.31915420185179e-05
-4.8135774770524e-05
-2.09078295093257e-05
-2.83038205416457e-05
-1.24965019914272e-05
-1.30366464080644e-05
-7.46433219782949e-07
-3.41365285938126e-05
-2.2428152559803e-05
-2.37236352054731e-05
-4.48476771369645e-05
-1.72200629340946e-05
-3.73208968024422e-05
-1.72977638518741e-05
-1.45721148429702e-05
-1.71326746316428e-05
-1.36694200728076e-05
-3.38876918698472e-05
-2.36936872589836e-05
-1.65889998594283e-05
-1.17489555990463e-05
-2.12600848241991e-05
-1.76955461486123e-05
-2.27791634978529e-05
-8.88926056660447e-06
-7.04254431819465e-06
-2.13777315922566e-05
-2.23380762646571e-05
-5.16690216456459e-05
-1.11936924448001e-05
-2.27874131351706e-05
-3.77516733042258e-05
-2.1915420359279e-05
9.57521398023421e-07
-2.84005063712861e-05
-2.88000143869027e-05
-3.96956566573666e-05
-1.87928025856119e-05
5.53799034553737e-06
2.7715959907266e-06
2.28961524168843e-06
-2.75690388210428e-05
-9.88413567620711e-06
-6.47468582279553e-06
-2.22174642847914e-05
-2.29581434586357e-05
-1.24971089281497e-05
-3.73583873527847e-05
-2.62622960259108e-05
-2.016212937754e-05
-2.41293185230889e-05
-1.61596145743861e-05
-3.43161534506362e-05
-1.47190267943128e-05
-2.19790412262181e-05
-2.67648998948463e-05
-3.77232604490468e-05
-3.36486266408434e-05
-1.72801873416676e-05
-1.20970802998546e-05
-2.51568105967558e-05
-1.72579683102432e-05
-3.49635389688444e-05
-1.52839927856776e-05
-4.07841027120556e-06
-3.05842553342533e-05
-3.31751549407639e-05
-4.83342005053604e-05
-4.13247883668112e-05
-2.20474119643665e-06
-6.00767685262423e-07
-8.90019537444648e-06
-2.96523247294792e-05
-2.09337727638266e-05
-5.76007311063546e-06
-3.88447948264777e-05
-1.70653011336893e-05
-1.52479084855364e-05
-1.14328069246413e-05
9.90664093326287e-06
-1.99039950554242e-05
-2.43709339821126e-05
-1.55017669430182e-05
-2.73207010611393e-05
-1.87694317289093e-06
-1.73040905491429e-05
-3.2789713921888e-05
2.04158156831372e-06
-2.09616556343958e-05
-2.48651823853966e-05
-8.36000717731043e-06
-3.31655972872855e-05
-9.5675962280996e-06
-2.59777992133721e-05
-2.93510708782779e-05
-2.7214964601371e-05
-2.98425856974856e-05
-1.24172589057276e-05
-1.97741212096527e-05
-9.2341344033053e-06
-2.33657048896573e-05
-3.55900926610613e-05
-1.5769931161755e-05
-4.05341690854476e-05
-3.91545592908978e-05
-2.24433004324819e-05
-3.70952048857945e-05
-4.50633312055641e-06
-3.70720594154661e-05
-1.27195036137271e-05
-2.11629394732792e-05
-1.61391412632615e-05
-1.99825624843875e-05
-3.50604982558572e-06
-1.28716944467223e-05
-2.14977509554867e-05
-4.51000073011699e-05
-4.60999611286362e-05
-1.30810064824096e-05
-3.46947203915992e-05
-8.45647078730206e-06
-1.77080664360387e-05
-1.40581878907913e-05
-4.07858535527493e-05
-3.09888208873751e-05
-1.09868284433291e-05
-1.4538771816182e-05
-1.96923175874215e-05
-4.52687373369277e-05
-1.04039340472972e-05
-1.50103145200325e-05
-3.46362554379294e-05
-2.48976799425601e-06
-1.57563022448146e-05
-2.35472662942242e-05
-3.15301215868798e-05
-3.169332897455e-05
-2.33428415085181e-05
-2.26520833020966e-05
-1.73148131341186e-05
-2.58190773657192e-05
-2.91401731067264e-05
1.09523798739975e-05
-1.52951350661572e-05
-3.19660807924499e-05
1.03033000715603e-07
-8.35948834108018e-06
-6.60410972325179e-06
-2.46779786366794e-05
-2.51009045274733e-05
-2.2119809817427e-06
-1.56246884257831e-05
-2.956286085488e-05
-3.03266077281099e-05
-4.22053303016043e-06
-6.16359526792806e-06
-1.71527232655676e-05
-3.13109004729645e-05
-1.74749753898553e-05
-1.14787550607247e-05
-2.16363981671801e-05
-1.79455813656998e-05
-2.72702900750037e-05
-9.54942598628026e-06
-8.70487423442711e-06
-9.05382626470352e-06
-2.65600827144695e-05
-2.93742357695407e-05
-3.43328257894451e-05
-1.11501621717953e-05
-2.02148452415278e-05
-3.20330498790947e-05
-3.45890564750181e-05
-2.06495969302591e-05
-1.60889496400837e-05
-4.94867451726329e-05
-1.49281246545319e-05
-3.56578390703694e-06
-6.97783560916454e-06
-2.01924885854663e-05
1.8887916977945e-07
-2.2868572730705e-05
-1.32914882152329e-05
-2.43909316542921e-05
-4.18480133906567e-05
-1.99948940261253e-05
-1.42189962546924e-05
-4.25031156805548e-05
-3.59452556516516e-06
-5.22046339403556e-06
-1.99879963664011e-05
-1.28956002581756e-05
-3.17095560727255e-05
-1.86681844832286e-05
3.73292879241278e-06
-2.69421073106016e-05
-1.58518136913291e-05
-2.13943318322365e-05
-2.36002695807157e-05
-2.01940650318593e-05
-1.607118711935e-05
-2.25551513378632e-05
-3.27054948708928e-05
-2.07755485957425e-05
-2.98837398047285e-05
-2.10327604608398e-05
-1.8117586678359e-05
-1.49194231716619e-05
-2.37542578448589e-05
-2.14731107043833e-05
-1.73074021335688e-05
-6.58871275405977e-06
-1.25411359415905e-05
-1.01894644911284e-05
-8.30395462478036e-06
-3.70374143658795e-07
-2.25093630405724e-05
-2.18220812349066e-05
-2.8624097388026e-05
-1.61995537870344e-05
-1.76301228846038e-05
-2.49451874398762e-05
-2.32919513718782e-05
-3.58020150772536e-05
-1.81434036206456e-05
-3.52753560500589e-05
-5.16657458013578e-06
-6.11545104404914e-06
-8.58067298286109e-06
-2.6356910752302e-05
-1.78432048489477e-05
1.24781555047365e-06
-2.5800118883897e-05
-2.40135244985555e-05
-2.15031175930599e-05
-1.67242259054206e-05
-2.19629161628471e-05
-3.17023353987671e-05
-1.47758493042788e-05
-3.36918150684194e-05
-2.2833331304622e-05
-1.42375316119852e-05
-2.30026971661211e-05
-1.71598780541658e-05
-1.91522569081391e-05
-2.37692627741671e-05
-5.63167213329371e-06
-3.39299216493965e-06
-1.50780530507625e-06
-1.92804898574526e-05
-1.74950448712933e-05
-2.30949529871612e-05
-2.6900502880984e-05
-4.30624170402292e-05
-1.89529126531343e-05
-4.75235132911606e-05
-1.47730890296521e-05
-4.99974304155045e-05
-2.35114787669323e-05
-1.796584775275e-05
-1.83924643796157e-05
-1.32653523584103e-05
-4.23484318364705e-05
-2.7144413649417e-05
-3.50953338898562e-05
-1.96043215671533e-05
-3.70589042228218e-05
-9.98162304999773e-06
-3.1285427606776e-05
-2.95621294481687e-05
-3.06741757291972e-05
-1.30250423856721e-05
-2.42578820290887e-05
-2.08008066541396e-05
-2.88011516493361e-05
-1.79645543854173e-05
-2.34767064218323e-05
-1.19645497829157e-05
-2.59714754394117e-05
-1.16113073248814e-05
-3.42701834747059e-05
-2.51711434776392e-05
-1.87252690369489e-05
-3.99823795014964e-06
-1.00148807139436e-05
-2.93826400349142e-06
-3.2473187726745e-05
-3.40370926464997e-05
-3.29510648601511e-05
-1.2139692635607e-05
-3.26731855087814e-05
-2.1990582313451e-05
-1.29568875195611e-05
-3.16786706401319e-05
-2.2162446973286e-05
-2.75101263491034e-05
-2.14168403598634e-05
-3.2895915829728e-05
-8.12329826849679e-06
-3.37455191464239e-05
-4.74608510877014e-06
-4.12652481030576e-05
-3.06308517000344e-05
-3.93584515424051e-06
-2.08181685388269e-05
-1.56664837309629e-05
-3.06112942411415e-05
-2.50042761477334e-05
-5.10931253550219e-05
-2.01442495671247e-05
-1.93016512196892e-05
-1.38437641211206e-05
-2.47205475405668e-05
-3.65021788788907e-05
-1.5874097574655e-05
-2.04004444922754e-05
-2.64504587579304e-05
-1.29217667117893e-05
-2.23109613392478e-05
-3.57529997215922e-05
-1.96801347514573e-05
-4.80055314504188e-06
3.42866770525236e-06
-1.40648909162916e-05
-1.36772204193718e-05
-2.12115300352146e-05
-1.10925595246142e-05
-2.63696613275239e-06
-9.76243968979665e-06
5.70160940450829e-06
1.32834989699853e-05
-2.5531893687421e-05
-1.1794749093209e-05
-2.30193868111385e-06
-5.1561345367012e-05
-2.85871846835175e-05
-2.24241478443695e-06
-2.55294780070497e-05
-2.69806457835607e-05
-9.62626247832981e-06
-4.47618183779845e-05
-2.99292289219469e-05
-1.41363539017097e-05
-1.18628015304011e-05
-3.30032606455762e-05
-2.50090759600399e-05
-2.52229285967954e-05
-3.5973416237828e-05
-1.7701756983667e-05
-3.0483448331945e-05
-6.47483917418406e-06
-4.05381362126212e-05
-2.88420703240811e-05
-2.42343911049455e-05
-7.61103094081796e-06
-2.30966121790766e-05
-1.64919691634481e-05
-3.6494879548138e-05
-3.308669442292e-05
-3.46470316833908e-05
-3.37203462459245e-06
-5.46081038178588e-05
-1.31729089013576e-05
-3.19252009127425e-05
-4.5617186240909e-06
-8.93217157559749e-06
-2.21944643483517e-05
-3.11518026398453e-05
-8.8566757486232e-06
-2.76857198686477e-05
-8.61873893316272e-06
-3.71270378367076e-06
-2.64351876958593e-06
-1.70999559193438e-05
-1.26191796331543e-05
-3.42293491131132e-06
-4.02597223406543e-05
-7.13462631620461e-06
1.96271987114334e-06
-2.51048725403193e-05
-2.49223328605949e-05
-1.33470108666007e-05
-1.76693270655403e-05
-1.83734849037977e-05
5.68273782042968e-07
-4.74203295046634e-05
-1.23602407646426e-05
-4.88855909592406e-06
-1.53674614899756e-05
-2.5279564541734e-05
-1.70022511269646e-05
1.01980778553593e-06
-4.19900908256127e-05
-1.71829871071662e-05
-8.64994866814517e-06
-3.34287059334286e-05
-4.32758701766616e-07
-2.77577414956411e-05
-2.2220079516474e-05
-5.62298659828969e-06
-1.53494901361627e-05
-2.92714488666764e-05
-2.06014220681514e-05
-2.87614475604892e-05
-3.57984505959847e-05
9.93754145067414e-06
-3.76640087570397e-05
-2.88078744478737e-05
-2.0741490687069e-05
-2.66929098635332e-05
-2.56387901884817e-05
-2.23552986190108e-05
-2.06487942259023e-05
-1.95171213214189e-05
-1.97607006010021e-05
-2.76940273051583e-05
-7.7142716881373e-06
-2.13193636034461e-06
-1.97543924509359e-05
-1.47449054310213e-05
-3.44967931343529e-05
-1.48836791078443e-05
-2.58721979707251e-05
-1.43468256365161e-05
-2.69363055251559e-05
-3.23883593951331e-05
-1.06862377059811e-06
-2.02809577497927e-05
-2.46079349350337e-05
-1.70588131707521e-05
-1.45539101270671e-05
-2.31924725113622e-05
-3.1267118968802e-05
-3.25557454537678e-05
2.71960246056731e-06
-1.91809590356506e-05
-9.10465989698686e-06
-3.0079304102319e-06
1.40980991417552e-06
-3.17469836193697e-05
-1.35169214553156e-05
-1.57499636653482e-05
4.01828665381606e-06
-1.5347184006003e-05
-4.75023133693712e-05
-1.37035843070757e-05
-2.58806516676183e-05
-2.20228664400453e-05
-1.06145594358836e-05
-1.17827786351015e-06
-2.01361026252823e-05
-6.59143075286168e-06
-2.78414610911448e-05
-2.39142705916841e-05
-1.37873356632913e-05
-3.0281912632267e-05
-1.49759286471468e-05
-3.87570760709146e-05
4.15123113735476e-07
-1.69689302106477e-05
-2.83325960554406e-05
-8.36526286982781e-06
-2.69759023578191e-05
-2.68653348888421e-05
-1.99304469994223e-05
-1.2131373355073e-05
1.03818096274117e-06
-3.00378646983531e-05
-4.46825863049923e-05
-1.72176956239081e-05
-3.26957324343555e-05
6.34052697158054e-06
-1.84255661854735e-06
-1.14037316276216e-05
-1.64832301968797e-06
-2.44436007509134e-05
-2.23251435017445e-05
-1.76544680118811e-05
-1.3372221453588e-05
-5.60398599237771e-06
-9.43171662633534e-06
-2.6867757784128e-05
-3.32467659398453e-05
-2.1260453371536e-05
-3.10803087585352e-05
-2.9989155746243e-05
-2.91310043239157e-05
-3.16792520045021e-05
-3.96425774415287e-05
-2.31367818668823e-05
-2.38161468468578e-05
-1.73176436211719e-05
-1.33066670443614e-05
-3.09099265689871e-05
-4.28607818865794e-05
-2.16828930325447e-05
-2.70451757086566e-05
-3.2644272956932e-06
-2.22071459243605e-05
-1.71885619417525e-05
1.21653964755003e-05
-2.40464731236033e-05
-2.18408062335351e-05
-3.47607795448907e-05
-2.63085330772988e-06
-2.28738070570086e-05
-1.52757881851565e-05
-4.36591521971467e-05
-1.03952390074905e-05
-3.47463147987831e-05
-2.61913557716052e-05
-3.46537978202213e-05
-1.98197673346918e-05
-2.15298886544305e-05
-2.08617384870031e-05
-2.39831533483686e-05
-9.73148296917181e-06
-1.45152103409427e-05
1.32883412940481e-06
-2.64505855564782e-05
-2.99641183820861e-05
-5.93381509490015e-06
-7.3076645068914e-07
-2.92095267350282e-05
-3.17843666695851e-05
-4.86614198064908e-05
-3.63754890186931e-05
2.43961285869696e-06
-1.66102030111973e-05
-1.87686449771292e-05
-2.49088617046184e-05
-4.27318200848111e-07
-4.26153501324842e-05
-9.57362253676624e-06
-1.19442085834541e-05
9.4964477354461e-06
-1.24710498560984e-05
-3.59559799996801e-05
-3.54394984193411e-05
-4.98308339648194e-05
-2.0626012815998e-05
-1.72877776618787e-05
-3.67979309768223e-05
-1.8979009912295e-05
-2.84272436727263e-05
-3.74562375450263e-05
-2.14225391322106e-05
-1.72791716590978e-05
-2.03650488430517e-05
-1.70278009157814e-05
-3.59195566374522e-05
-3.38997168404638e-05
5.81412497320914e-06
-1.23727426835313e-05
-1.4032593880366e-05
-3.25582400341957e-05
-2.15906308261605e-05
-2.8964851648521e-05
-3.27689838445162e-05
-3.05942585435321e-05
-2.97900632493416e-05
-3.40233484164718e-05
-3.39645740403907e-05
-1.89773631414495e-05
-2.58989442827811e-05
-1.90176596259956e-05
-2.32842155881408e-06
-3.13696977236429e-05
-1.90389175977334e-05
-1.23457838881992e-05
-2.90267847753236e-05
-4.05688155334965e-05
-7.56847749494764e-06
-1.18523124604996e-05
-1.2905160175473e-05
-2.48763637158447e-05
-3.02927048742831e-05
-3.14522618179715e-05
-7.01302047961282e-06
-2.99694628945488e-05
-4.40981016341977e-06
-2.66894945812055e-07
-2.02881924513078e-05
-2.07195722262329e-05
-3.09752846973034e-05
-4.36743873841287e-05
-1.29159526473686e-05
-6.25299247358766e-06
-2.61263353124937e-05
-2.94033992950373e-05
6.17596943505714e-06
-2.52549367932402e-05
-2.04614418255718e-05
-1.96062646760565e-05
-2.67982968080307e-05
-4.80556940691379e-06
-1.89238065503542e-05
8.9112716199952e-07
-6.04839500433629e-06
-3.38674806192372e-05
-1.29722845029129e-05
7.7150868199901e-06
-1.58298860364948e-05
-1.03903376552625e-05
-7.16200836035285e-06
-1.90519730403168e-05
-4.48838442939046e-07
-2.55348107240226e-05
-1.65039467132448e-05
-2.83322706245989e-05
-1.27493024490492e-05
-2.41018004073621e-05
-7.95280271776621e-06
1.62930252634669e-06
-1.53230907058887e-05
-4.96254522248276e-06
-4.50793922251586e-05
-2.87473233850841e-05
4.05437867813047e-06
-1.8933437821728e-05
-1.411254167213e-05
-4.07291627860646e-06
-2.27183100714423e-05
-5.37969173211677e-07
-6.14271291113189e-06
-3.69294548224356e-05
-1.55893797490473e-05
-2.17932795634707e-06
-6.8356382438199e-06
-2.39512510320621e-05
-1.8154465047996e-05
-6.81835674792067e-06
-1.27581707585039e-05
-2.21432944270987e-05
-3.25329258355285e-05
-1.16014126193695e-05
-1.55571643882451e-05
-2.29025509053816e-05
-2.99466164889922e-05
-3.1193420273422e-05
-3.30978481347008e-05
-2.11700208021747e-05
-3.25599878131962e-05
-2.46047226122616e-05
-9.99530810884721e-06
-8.7719545890065e-07
-2.46675107927696e-05
-1.70513270248183e-05
-4.225722359242e-05
-1.34036843124578e-05
-1.74139568175426e-05
-3.38460471266892e-05
-8.46890033774325e-06
-3.36803091031027e-05
-9.11918787738228e-06
-3.82169456754643e-05
-2.29723154359736e-05
-1.97642050802265e-05
-1.40078702799594e-05
-4.9795484711161e-05
-3.34623050768359e-05
-3.41581426159156e-05
-1.37557214460502e-05
-2.89965044741054e-05
-1.39344456371012e-05
-2.22720653373161e-05
-4.67400212364977e-05
-1.1632342851371e-05
-2.83669346087472e-05
-2.39902461957078e-06
-4.65463531762589e-05
-7.27684528019939e-06
-1.39286856277118e-05
-1.27485947139344e-05
-2.8492103046683e-05
-5.44238312405113e-06
-2.64398750316886e-05
-2.26313343729909e-05
-1.76825194639148e-05
-5.54701283290709e-06
-8.77284442023702e-06
-2.12519918746922e-05
-1.337623790978e-05
-1.45258872460641e-05
-2.41107565945405e-05
-1.35950217976309e-05
-2.51367254871275e-05
-4.60281644319954e-05
-2.27432065265186e-05
-3.38727659287181e-05
-2.41550300646494e-05
-2.98899490024376e-05
-9.46523180090418e-06
-1.66109297940997e-05
-3.33806738450472e-05
-2.93369359510832e-05
-1.84332938795011e-05
-1.74796245904895e-05
-2.55763128699522e-05
-7.21874461464734e-06
-3.97420323272616e-05
-1.74521474736758e-05
-6.49754339069625e-06
-7.96447278930663e-07
-7.22914025002146e-06
-1.43406292992056e-05
-2.95067394850296e-05
-1.94153021823559e-05
-4.14094399284129e-05
-2.22966863389891e-05
1.26619049244894e-06
-2.618941508622e-05
-1.74520063368628e-05
6.42245130096319e-06
-1.44430396854702e-06
-1.08109985598404e-05
-3.5574790495608e-05
-4.19807390548408e-05
-2.81660350843199e-05
-3.24127957950551e-05
-7.58235980294787e-06
-2.82804064811509e-05
-3.43570339872355e-05
-1.40519345526573e-05
-2.87735699719443e-05
-1.90592247662561e-05
-1.82687516812e-05
-2.35701584351203e-05
-2.27065349472115e-05
-1.43089878026131e-05
-9.68055249244414e-06
2.16466152454985e-06
-1.8896372247081e-05
-4.12353162041805e-05
-2.45458505631278e-05
-3.32463353462174e-06
-3.79849806829024e-05
-1.80352932278789e-05
-1.03591344222892e-05
-1.39004079123297e-05
-2.20886423134657e-05
-3.0566790838972e-05
-1.85978725835283e-05
-1.58051773707365e-05
-2.72257903619653e-05
-2.48760018220813e-05
-1.85495736951203e-05
-6.46807952180323e-06
-3.71422495364973e-05
-3.10855477486237e-05
-2.01831248963063e-05
-3.28681485401117e-05
2.54596437369591e-07
-1.80685584997806e-05
-2.08448127942898e-05
-7.03688006771108e-06
-1.20152489747814e-05
-1.0990997330186e-05
-3.41426557637221e-05
-2.42493395747042e-05
-2.2559822820736e-05
-2.07178665070184e-05
-1.34906921115708e-05
-1.97657083011654e-06
-7.28705625696103e-06
-3.98888838348902e-05
-3.57956537459237e-05
-2.79144372357906e-05
-1.05042515746226e-05
-2.34460741058322e-05
-1.16969478620231e-05
-1.3996846266199e-05
-3.20312118225806e-05
-2.57771167856856e-05
-3.24374834268949e-05
-7.01121328559008e-07
1.89154736730799e-06
-2.74317118438903e-05
-4.24009860148334e-05
6.07860607118023e-07
-1.57719489203023e-05
-5.76390132032739e-05
-2.06787821594759e-05
-1.63869713390767e-05
-3.5822969169538e-05
-1.76668629870247e-05
-1.31135032334823e-05
-1.20179521634729e-05
-1.01482536117771e-07
-1.05059382678999e-05
-3.4642885778264e-05
-1.52332911880994e-05
4.03369816239911e-06
-3.22816295100231e-05
-3.33235253829337e-06
-3.83739989003669e-05
3.72454640171117e-06
-1.12037494611087e-05
-1.23268766425307e-05
-1.24589391580486e-05
-3.5555436214458e-05
-2.6488540543248e-05
-1.11060919391247e-05
-9.65103326744227e-06
-1.53840037439032e-05
-2.63296567273171e-06
-1.47398207218178e-05
-1.80174028651807e-05
-3.29206926685967e-05
-2.89486167958737e-05
-1.32164877366434e-05
-5.66144039250736e-07
-8.62350663694035e-06
-3.00694686942055e-05
-1.57874405722441e-05
-3.54733319690361e-05
-4.27773520835548e-05
-3.94417739578317e-06
5.44568340995873e-06
-1.51177328266005e-05
-1.03559321779135e-05
-1.66228619852759e-05
-2.92600008555353e-05
-8.92764833506415e-06
-2.79495758004506e-05
-3.49163500817416e-05
-2.24241037507501e-05
-1.98983609765469e-05
-2.33278888741684e-05
-2.68034670865063e-05
-8.01088145337184e-06
-6.93608177843555e-06
-2.98608927007745e-05
-1.43754069044913e-05
-1.05457595878046e-05
-2.88187435589603e-05
-1.99194815011451e-05
-2.99933816011851e-05
-1.08188879072898e-05
-3.93613854515035e-06
-4.82036616348766e-06
-2.35818913579829e-05
-6.5276296932e-06
-2.02187708358979e-05
-3.01367151671244e-05
-2.7770909980396e-05
-7.3792157818414e-06
-1.36137602242398e-05
-3.51403442512932e-05
-2.53811014029708e-05
-1.78471193833188e-05
-2.65843792809642e-05
-4.98993911657365e-06
-1.57591672954626e-05
-1.29091332752378e-05
6.36920628411291e-06
-1.23608807098318e-05
-1.70720915230909e-05
-4.24950451348793e-06
-1.54410568260312e-05
-1.12858890756041e-05
-1.98388409986816e-05
-2.99815397382932e-05
-2.45733662416472e-05
-2.10706000986976e-05
-3.09958543459417e-05
-2.14380191635212e-05
-1.12170947388633e-05
-8.82862254710462e-06
-8.40262305284949e-06
-1.02246703565718e-05
-2.30835052204398e-05
-5.93565325465076e-06
-3.32747965511959e-05
-1.95822565070168e-05
-3.25099618603356e-05
-2.71015740318361e-05
-5.79681072459833e-06
-2.26971268203226e-05
-2.89672973084727e-05
-1.79451774113123e-05
-2.34102802918919e-05
-2.20086621905555e-05
-1.23414431774549e-06
-2.08820448867833e-05
-2.79500828079111e-05
-3.18154780859099e-05
-2.27312277376034e-05
-3.34425606751625e-05
-4.02066875902937e-06
-2.2228727610399e-05
-1.85940930028651e-05
-2.15675596754292e-05
-2.77273231461595e-05
-2.88712902196355e-05
-2.17574437996139e-05
-6.41206253645077e-06
-2.8776047815293e-05
-3.43968218789457e-05
-2.14844884422926e-05
-1.1701495733244e-05
-1.57865967268137e-05
-9.66826673654239e-06
-1.31005382287136e-05
-1.28470098998364e-05
-1.42011070660591e-05
-1.66391268057791e-05
-3.95350778115953e-05
-1.37118183245317e-05
-2.06946980633797e-05
-2.82468525051245e-05
-1.87589421755303e-05
-4.51551972234236e-05
-2.69970008171676e-05
-2.75222264853399e-05
-1.0312310601133e-05
-1.78895386029712e-05
6.43083631078651e-06
-2.10650583328406e-05
-5.03909438156613e-06
-7.62763566567812e-06
-1.47565800369002e-05
-2.86554176297149e-05
-1.45508366109413e-05
-3.00465227301964e-05
-1.76368542488419e-05
-1.28209718948415e-05
-2.81315608049303e-05
-1.19514218254542e-05
-3.58231850410807e-05
-3.54283184734282e-05
-3.28471155682455e-05
-1.70340113549613e-05
-1.77603137501123e-05
-2.06065941007225e-05
-1.1091559455976e-05
-2.55476483693318e-05
-6.86390705578674e-06
-2.28514997827598e-05
1.73647522499334e-06
-1.95884606176674e-05
-2.88980456133854e-05
-1.12671067516332e-05
-1.20050686360657e-05
-1.99557717484618e-05
-2.85059831656457e-05
5.6583740840465e-07
-2.34924664016631e-05
-2.57051514216654e-07
2.02640388695685e-06
-3.67520875378178e-05
-4.37111125726169e-05
-2.58690441283153e-05
-2.40569612322727e-05
-1.59095901357856e-05
5.33748861954495e-06
-6.39440441712059e-06
3.15385427969651e-06
-1.8431680522748e-05
-2.88162875720897e-05
-9.18764753738588e-06
-2.16375868769736e-05
-2.77466546295443e-05
-1.86995209052474e-05
1.25708237499571e-05
-2.44956888723917e-05
-1.99353869905349e-05
-2.28708512115319e-05
-2.61716681368754e-05
-3.91751399081631e-05
-3.58140207683787e-05
-2.18339493628786e-05
-2.1192143312367e-05
-1.91615224419303e-05
-1.83123017139502e-05
-2.56132347377044e-05
-2.41863476163455e-05
-1.1027624749588e-05
-1.82882975937336e-05
-3.74027361208826e-05
-2.22147328774948e-05
-1.01060721963044e-05
-4.43896283092033e-05
-2.07746649089898e-05
-1.44691032662541e-05
-1.78288320724765e-05
-2.2719483160543e-05
-2.77083326508229e-05
-3.90159784710952e-05
-1.79237876115347e-05
-2.51947398290469e-05
-4.45391205086614e-05
-5.64078721668469e-06
-2.03634171142882e-05
-1.1251992424642e-05
-7.17746786792613e-06
-2.11200115746675e-05
-2.69241665254069e-05
-3.55020844166536e-05
-3.46151905938542e-05
-1.15870791216198e-05
-3.30184577545127e-05
-2.25886492192411e-05
-2.60998614981958e-05
-1.17610809290606e-05
-6.32465185353127e-05
-4.1541845895382e-05
-2.02797849878352e-05
-3.13641991965748e-05
-1.87506757525264e-05
-2.18735436031899e-05
-1.73350953557578e-05
-3.48193996192456e-05
-2.37267557195243e-05
-1.40110614349177e-05
-2.1632035192743e-05
4.36167194007878e-06
-1.84966127085494e-05
-2.51449682386214e-05
-6.56862459745767e-06
-2.05331316169475e-05
-4.48202166300699e-05
-3.12881013627683e-05
-1.61661228978784e-05
-2.40139686542589e-05
-1.69817467819369e-05
-3.15382302007713e-05
-6.4320619817822e-06
-2.27824916926737e-05
-1.07206458711125e-05
-3.57930970535115e-05
-1.62976621577833e-06
2.20270540557811e-06
-2.78518426735219e-05
-3.7199749971582e-05
-2.83012038283267e-05
-1.18892234905888e-05
1.41130871040447e-05
-1.87493895919381e-05
-2.17090441243567e-05
-4.04734039424925e-05
-2.91929765336151e-05
-1.98298272917204e-05
-3.41452632939475e-05
-4.30098389064917e-05
-6.32038750077842e-06
-2.44856037165329e-05
-1.62446776626845e-06
-6.95061803435746e-06
-1.83364747214128e-05
-2.12364984607147e-05
-2.42462010611978e-05
-4.21171143174507e-05
-1.27413630657698e-05
-1.13270409756334e-05
-3.41787275772276e-05
-1.00615715933226e-05
-2.0104296696391e-05
-5.01303495893848e-06
-3.14961589275436e-05
-1.79178825235684e-05
2.58479032294578e-06
-3.37883556509577e-06
-2.17369063366684e-05
-3.4507545892267e-05
-2.51691639873477e-05
-1.645405675543e-05
-3.36455382537806e-05
-1.21090456310874e-05
-3.23083760727228e-05
-3.13509160866913e-05
-2.98676630449075e-05
-2.30407979034638e-05
-3.06932789894846e-05
-1.11511562328311e-05
-8.46474608704708e-06
-1.3702834031704e-05
-1.36672156801234e-05
-2.15715946571125e-05
-1.80693301274296e-05
-2.342191449961e-05
-2.42586936459711e-05
-1.75286388745621e-05
7.61545095340273e-07
-2.91225646284195e-05
-2.2283886463208e-05
-1.36711155608517e-05
-2.65112889608147e-05
-1.47306782907088e-05
-4.4006843413329e-05
-4.07520008173702e-05
-3.80723229413608e-05
-2.48229481283749e-05
-1.1740461605245e-05
-1.67276186093258e-05
-1.59363511871479e-05
-2.51002325868003e-05
-6.38307521681503e-06
-1.82019456639719e-05
-2.3288843657168e-05
-1.47453615073888e-05
-2.24923012484398e-05
-1.42396880092765e-05
-2.15610776376353e-05
-1.66720349821558e-06
-6.13119415450548e-06
-1.39431470993437e-05
-3.59633201958774e-06
-1.44933760047234e-05
-2.04352567197773e-06
-2.69131336944879e-05
-1.78418919570119e-05
-2.1380817194045e-05
-1.63662696363817e-05
-3.17784751673357e-05
-2.1980526453446e-05
-1.09894353182813e-06
-6.5551413203234e-06
-2.92857340348837e-05
-1.14825757511821e-05
-1.36622486385432e-05
-3.24991331902682e-05
-3.68720586730198e-05
-2.85496316846574e-05
-2.4773311043622e-05
-8.75181794745604e-06
-2.5591650187441e-05
-2.2380482409008e-05
-2.86175478611584e-05
-1.94101261663055e-05
-2.37756321591793e-05
-2.06955936682464e-05
-1.7678564076823e-05
-3.61256625855717e-05
-3.31940455906015e-05
-2.17470950983962e-05
-1.05017638329472e-05
-2.95128040443102e-05
-1.7057428524208e-05
-1.70020245450948e-05
-3.66422976827154e-05
-9.00148554021199e-06
-1.26964252934734e-05
-4.47443398380906e-05
-1.4617368732774e-05
-1.89115424677397e-05
-2.34410743772568e-05
-3.97387787280123e-05
-2.85114612185442e-05
-3.24431046143591e-05
-2.15379425259759e-05
-6.9949149942501e-06
-2.55410494211673e-05
-1.35020581888166e-05
-1.07430102961311e-05
-1.09303681886162e-06
-8.65124063958388e-06
-3.98697357049154e-05
-3.00267133252278e-05
-2.81619947032384e-05
-2.81831533188939e-05
-3.42764099482735e-05
-3.35955803459726e-05
-3.37456845492837e-06
-2.2710600037239e-05
-1.53779419776604e-05
-3.31029936822503e-05
-1.40584598309461e-05
-2.59022574342916e-05
-1.62298034008708e-05
-2.4178996131212e-05
-2.12350643620993e-05
-2.6797046617191e-06
1.36764837305418e-05
-4.38874057113125e-06
-2.24069625204024e-05
-2.58428792748388e-05
-1.78491104061822e-05
-1.11874952349776e-05
-3.4461641495689e-05
-2.60295889582279e-05
-1.88655096945941e-05
-1.48490382759678e-05
2.25994859470088e-05
-2.61000791589272e-05
-1.02569221087022e-05
-4.05967249137383e-07
-2.6905723337598e-05
-1.41037617096328e-05
-7.87780600994649e-06
-2.54084845810832e-05
-2.97100683461961e-05
-1.92880830383376e-05
-5.59420029570744e-06
6.8365266636811e-06
-2.97087555594851e-05
-1.95429403366447e-05
-1.42061349368917e-05
1.47382527074962e-06
-7.64978266765106e-06
3.22127325376333e-06
-2.64255459720288e-05
-2.30836254553318e-05
-2.65086357003373e-05
-1.70081956642074e-05
-7.23423910973882e-06
1.92950761708371e-05
-5.11475791570507e-05
-9.73128071179255e-06
-1.24627076180012e-05
-2.54936157175864e-05
-2.49509318630484e-05
-3.03912691863529e-05
-2.00089762524313e-05
-2.11147236876768e-05
-2.90811106629651e-05
-2.64700905071254e-05
-1.25156477505315e-05
-1.90472268151806e-05
-3.82919341490332e-05
-8.04841716697552e-06
-1.1431719454409e-05
-9.30357947299289e-06
-2.01041347502832e-05
-2.76203528803143e-05
-1.79262457797094e-05
-5.56251384864547e-06
-2.86870473059493e-05
-1.43173647084992e-05
-1.0980696105908e-05
-3.09686915766811e-05
-1.7419043073079e-05
-3.02555470560443e-05
-2.22433585338686e-05
-3.08237039690277e-05
-3.31510734188461e-05
-1.24442273016793e-05
-3.4328819282493e-06
-3.03611482804025e-05
-1.99259520014957e-05
-2.54859564302852e-05
-1.72856679606773e-05
-6.63028684789458e-06
-5.40369482798877e-06
-1.26097120492741e-05
-2.39023743008585e-05
-1.99734649889329e-05
-3.11250588193873e-05
-2.11490934687255e-05
-3.84558191222997e-05
-2.0654575771345e-05
-1.14427934699724e-05
-1.966244857847e-05
2.50421453243617e-06
-6.68876145789116e-06
-1.39333643018851e-05
-3.70469553801145e-05
5.25682541577569e-06
-8.06226906422927e-06
-2.31687810890403e-05
-1.97345606438513e-05
8.5732560511865e-07
6.708868925408e-06
-2.8754557687846e-05
-2.83691921682668e-05
-3.49679328285491e-05
-1.69979243214317e-05
-1.86497637708366e-05
1.83573640183227e-06
-1.29833966011557e-05
-1.1315530297687e-05
-3.54107418344631e-05
-3.26959371969867e-05
-5.59737591850367e-06
-1.18059065500794e-05
-1.89269000081285e-05
-2.28567946845769e-05
-2.28100526853884e-05
-1.83138157378504e-05
-3.4756849697495e-05
-8.45968335023651e-06
-1.00192182915499e-05
-1.21901612119407e-05
-2.93258412338407e-05
-2.97330385561451e-05
-4.12450232859648e-05
-1.22818518920346e-05
-2.29472207170713e-05
-2.48574017432654e-05
-2.49906129003207e-05
-1.85872536513031e-06
-2.97111500239948e-05
-2.65045264676052e-05
-2.63862930192494e-05
-2.78062852178533e-05
4.56898980926146e-06
-1.2533305874269e-05
-2.87117404134342e-05
-2.97714468449951e-05
-2.78565357687528e-05
-2.29590047186189e-05
-3.63307566084387e-05
-2.39846152785322e-05
-3.08140929495565e-05
-3.61557511383747e-05
-1.75839608031806e-05
-2.02225886038948e-05
-1.16581702857113e-05
-4.20237502265615e-06
-8.28406309804579e-06
-1.55044264706214e-05
-2.26854652305266e-05
-2.53633133008026e-05
3.14235523821113e-06
-2.83745883174714e-05
-3.81254588884241e-05
-2.45258804936439e-05
2.71443697931319e-06
-3.25253485529929e-05
-2.56148047788869e-05
-2.7331331025892e-05
-1.84113077947586e-05
-1.21968385946108e-05
-2.712389050365e-05
-3.12728850426547e-05
-2.29876685889743e-05
-3.90165162931049e-05
-1.183572556282e-05
-2.82966415507745e-05
-3.28574213621109e-05
-2.21556789429238e-05
5.15010114863673e-07
-5.75499994264001e-06
-1.59411622562962e-05
-2.02192650906396e-05
-1.36030978042238e-05
-2.76442333160087e-05
-2.18877645060817e-05
-2.21014080361221e-05
-4.36038140202989e-05
-1.46469458342438e-05
-2.31075391180075e-05
-9.09919872936507e-06
-1.77964653118263e-05
-1.61052132574177e-05
-3.70481774556305e-05
-1.3529575779127e-05
-1.66979267415802e-05
-3.58732685113891e-05
-3.49384669360326e-05
-2.93491795994907e-05
-2.24494292585752e-05
-1.63549253911661e-05
-9.15095347899457e-06
1.08265182435121e-05
-1.51317071756386e-05
-2.27214924886894e-05
-1.74260259714476e-05
-1.44443848759937e-05
-3.29147653897997e-05
-2.44165834171583e-05
-2.29394114019647e-05
-1.84641004043838e-05
-1.48241213337272e-05
-1.59246002327815e-05
-5.38287632117006e-06
-1.12156888174587e-05
-8.67807386611498e-06
-2.85622968172276e-05
-4.74100490254902e-05
-1.06700844488886e-05
-1.13352593167355e-05
-2.12415776276079e-05
-4.83700978257789e-05
-2.59400203777382e-05
-5.10234366811664e-07
-3.08907992475014e-05
-3.6349774332228e-05
-2.42496243419734e-05
-2.65138694577239e-05
-2.44813593698791e-05
-1.41986676815993e-05
-2.1860225263132e-05
-3.55347604328755e-05
-2.97785815039468e-05
-1.78887462537459e-05
-3.83618998709263e-05
-3.28855260232351e-05
-2.86341292592735e-05
-2.45818337620893e-05
4.75438432394692e-06
9.539451433044e-06
-1.48569049403928e-05
-1.47719748622316e-05
-1.21996998482291e-05
-2.78515493696349e-05
-3.43586522492538e-05
-1.07455822173596e-05
-1.25065692761571e-05
-3.61986658025067e-05
-6.40295100920708e-06
-2.4580638609621e-05
-1.34073437940794e-05
-6.13647203215149e-06
-1.85888736822137e-05
-2.70371270561878e-05
-1.07223100453202e-05
-5.58397557486113e-06
-1.56823092850349e-05
-1.71640682151313e-05
-1.08560627458191e-05
-1.85381311848024e-05
-1.22181787543648e-05
-1.49103401825182e-05
-3.518417417462e-05
-8.58644516165279e-06
-1.27025321709288e-05
-2.97794993471064e-05
-2.70525999668063e-05
-2.60885510463297e-05
-3.40862390834415e-05
-4.31686006555909e-05
3.05522416273028e-07
-2.49381829545109e-06
-3.69139770746085e-05
-5.14595235906869e-05
-1.15748815505844e-05
-5.83403060382751e-06
-1.63959690059465e-05
-1.77956972794158e-05
-2.0070269845457e-05
-8.01734050433955e-06
-2.32939949036179e-05
-1.42235503793247e-05
-2.48142494244468e-05
-5.04303717078111e-06
-1.91311096076649e-05
-7.06199480849856e-06
-1.6821089435887e-05
-1.64450231758069e-05
-3.12183149797883e-05
-1.92560481043906e-05
-2.72965735161282e-05
-3.34356430202302e-05
-2.26615270331023e-05
-2.14821772172062e-05
-1.7641814094433e-05
-2.72529827983561e-05
1.08832823150497e-05
-3.63992698803693e-05
-3.63962438403018e-05
-2.65651476170284e-05
-3.53728528697636e-05
-2.69806166830337e-05
-3.46879887608357e-05
-1.45373263730969e-05
-1.88653273800018e-05
-4.9705783398408e-06
-2.6777871444546e-05
-3.75221956487972e-05
-2.3647132370977e-05
-7.6418437681953e-06
-1.24559692239399e-05
-3.28862239269521e-05
-4.0720067875027e-05
-2.53935697380629e-05
-2.55759809012808e-05
3.12114436892157e-06
-2.5289701213616e-05
-2.32409495957596e-05
-1.56703508844731e-05
-1.81946446966051e-05
-3.25050031797712e-05
-1.32800563065785e-05
-3.9825714451682e-05
-4.52275842215866e-05
-2.03538511977924e-05
-3.0068316373062e-05
-2.37600117251907e-05
-3.14810364221139e-05
1.94017042291406e-06
-3.00302790286939e-05
-1.93220407836234e-05
-7.62679352195351e-06
-3.62073547097338e-05
-1.98568039974078e-05
-2.15830805432233e-05
-1.97604087683015e-05
-1.56317398770382e-05
-2.02700804175707e-05
-2.56732766267424e-05
-3.3866607135878e-05
-2.62232367805994e-05
-4.0459417740317e-05
-3.36972670008281e-05
-2.12845723000738e-06
-1.67875666550793e-05
-2.88579922675009e-05
-3.4275635122929e-05
-1.25890339568965e-05
-2.14441331593833e-05
-1.29187248912519e-05
-8.52316117648706e-06
-2.40069564339696e-05
-1.90162166311921e-05
-1.72087952774062e-05
-1.77659059881076e-05
-2.51975127862486e-05
-1.56972697580755e-05
1.53212049570812e-06
-2.31728551442117e-05
-1.96819237759124e-05
-1.63355033774344e-05
-3.30520878916296e-05
7.962886931973e-06
-1.52351787191247e-06
-1.91051421499828e-05
-4.06607804800444e-05
-1.03457045541994e-05
-1.87202177066179e-05
-2.27277680775944e-05
-1.36284261802023e-05
-1.41081159663977e-05
-1.20389116299843e-05
-2.28897146915483e-05
-4.81832987421706e-06
-2.42352572726366e-06
-1.88478786419887e-05
-1.10053470316472e-05
-3.15922997540404e-05
-2.10279376637088e-05
-9.68151104523431e-06
-5.08606925083114e-05
-1.85492685644672e-05
-2.28051660725932e-05
-6.94492498970416e-06
-1.41553165251198e-05
-5.08839672692634e-05
-3.89351928671177e-05
-1.72095353662204e-05
-3.21903197269318e-05
-4.07899542134338e-05
-3.66860287423544e-05
5.8506257923828e-06
-1.80352513126047e-05
-9.90111393326326e-06
-1.25089904414619e-05
-2.19242236929462e-05
-4.63583125540604e-05
-1.87331641835352e-05
-8.01145306826522e-06
-1.19728740723242e-05
-3.2642038964201e-05
-3.69371413976369e-05
-1.67329618529252e-05
-1.80610813124019e-05
-3.14262491287244e-05
-3.13892834981297e-05
-2.78023020010805e-05
-1.10501163840166e-05
-3.49866129330288e-06
-2.51338697312914e-05
-2.90785790061538e-05
-1.99803543100023e-05
-1.8853758692952e-05
-2.2236962319673e-05
-3.48227022005079e-05
-9.96351753742802e-06
-3.35849061062484e-05
-3.57709732827647e-05
-1.19852087735947e-05
-2.30125553687047e-05
-2.74641916536151e-05
-1.596788110822e-05
-6.82533259315201e-06
-1.09848222690586e-05
-1.66880905847366e-05
7.25185135323381e-06
-1.42870709997808e-05
-1.63805390832466e-05
-3.01729006726576e-05
-1.60405296357979e-05
1.57523783741576e-05
-3.21664717363649e-05
-6.02949467561172e-06
-2.84206973291138e-05
-1.04084072264859e-05
-1.00962084719618e-06
-1.94053835863983e-05
-2.75485693933796e-06
-6.22032017120791e-06
-3.45364355856092e-05
-4.50616518923804e-05
-2.60149850141839e-05
-1.77009685919776e-05
-1.95858529318177e-05
6.40731657455444e-07
-3.35025819209801e-05
-1.97396113912584e-05
-1.99249510106997e-05
-3.35910550259091e-05
-3.38343717367658e-05
-1.83257421339265e-06
-3.0880398922888e-05
-1.95942609053037e-05
-3.58154130696169e-05
-2.7482282375449e-05
-1.80166260771024e-05
-3.06724828326988e-05
-2.56017723149893e-05
-7.84166821694423e-08
-1.94440711917623e-05
-2.02735939397107e-05
-3.67106349277997e-05
-2.7994849473415e-05
-2.49422446981272e-05
-3.5078928362813e-05
-1.88490562452046e-06
-1.28583853869255e-05
-2.38350194550514e-05
-1.78009460324616e-05
-2.83886867870964e-05
-3.80036509719807e-05
-3.91738886797594e-05
-2.42548319925065e-05
-3.50749438827822e-05
-4.16976913945295e-05
-3.04065636937439e-05
-3.32371519932234e-05
-2.64416717180877e-05
-1.04644690476754e-05
-1.35986842962825e-05
-3.49443746920339e-05
-2.4343705708737e-05
-1.21776665471642e-05
-1.41577947980612e-05
-3.77114004396662e-05
-2.7245347845578e-05
-1.26716964312937e-05
-2.27655623550847e-05
-1.99233559039007e-05
-2.28107083912338e-05
-1.5870966274999e-05
-2.74697308116956e-05
-9.906741425165e-06
-2.6282890962258e-05
-2.96684567773177e-05
-1.78698666367908e-05
-1.16947082671374e-05
-1.09658056514394e-06
-2.40814525015444e-05
-2.02117982780436e-05
-6.50026808643048e-06
-8.76877700354529e-06
-1.73639984381076e-05
-3.05289848158324e-05
-2.29188866604495e-05
-2.6205502867681e-05
5.60796776648087e-06
-2.82041623853883e-06
-2.65022880813039e-05
-6.59331700405717e-06
3.82276056205835e-06
-5.07734725735664e-06
-2.39473916741688e-05
-3.06241176574226e-05
-1.8998037064327e-05
-1.07081431655953e-05
-1.86841755244895e-05
-3.27157266758802e-05
-2.18438166321161e-05
-1.11284285430725e-05
-1.1143708117661e-05
-2.5246306449757e-05
-2.3304198753376e-05
-3.61397132321418e-05
-2.68407274692547e-05
-1.94839686714675e-05
-3.14768038737441e-05
-3.7270755193572e-05
-1.66196547085484e-05
-3.21338093715452e-06
-3.08710442757252e-05
-5.32928443425371e-05
-3.46901854455745e-05
-4.35529641124117e-05
-2.85794018292838e-05
-2.8734298811424e-05
-6.38227310327617e-06
-1.70046136942685e-05
-1.4460698261383e-05
-2.6889105789299e-05
-2.42376680697596e-05
-1.67291645103421e-05
-2.69487271390791e-05
-2.04076286841582e-05
-8.44861008911721e-06
-2.82629764754366e-05
-3.41726173967368e-05
-1.97922623804315e-05
6.33255386005907e-07
-3.09782362693753e-05
-3.51038815520937e-05
-2.52275889690799e-05
-2.00237861448353e-05
6.81263726262493e-07
-2.88543042946975e-05
-7.33879482547691e-06
-1.56039522927242e-05
-1.7326715751126e-05
-2.87674972338068e-05
-1.86315438505244e-05
-3.62158702843792e-05
-3.09973291094059e-05
-2.1902381696659e-05
-3.29744755103865e-05
-2.905563250865e-05
-3.84827920105387e-05
-1.6917218513377e-05
-5.36850787613522e-05
-2.28535863821831e-05
-1.88927860981065e-05
2.06650151956226e-07
-2.19081401625768e-05
-2.12502274544432e-05
-1.03274042120706e-05
-2.86986985032098e-05
-7.25831365658717e-06
-2.48366436855903e-05
-4.04455740634752e-05
6.53584613134765e-06
-1.33826465606314e-05
-1.30951685064253e-05
1.35976565272107e-05
-1.74307019662239e-05
-2.73304199862848e-05
-9.10784339046809e-06
-8.3610186031646e-06
-3.12490740895874e-05
-2.56217685993685e-05
-1.71738933512621e-05
-1.49336578379927e-05
-2.30233123784647e-05
-1.72372516000668e-05
-7.61615873579184e-06
-1.58524570600879e-05
-3.37671488485337e-05
-2.65310487146258e-05
-1.51137639009519e-05
-2.98100669121034e-05
-2.16967611278735e-05
-2.55126493998556e-05
-1.98882303284338e-05
-2.59378165709652e-05
-3.02845700544297e-05
-8.24406818536709e-06
-1.01303787387292e-05
-3.13804901058281e-06
-2.96181759498973e-06
-7.56816874392948e-06
-1.88971867768189e-05
-8.05586663508788e-06
-2.4301826236107e-05
-4.09606573767196e-06
-1.86438726640851e-05
-5.1315564605049e-05
-3.06901138609217e-05
-9.078670122164e-06
-3.21997090484457e-05
-1.80377313300229e-05
-2.10380004089768e-05
-1.29139932825407e-05
-3.76799698497505e-05
-1.94515585583914e-05
-7.01621812318558e-06
-1.39742041698971e-05
-5.95354431911922e-06
-2.37402549960718e-05
-2.3271404149745e-05
-1.99838483640556e-05
-4.263406043248e-05
-2.13132358900474e-05
-4.24904547547538e-05
-1.75677895358041e-05
-3.1369678158231e-06
-1.56199234005887e-05
-2.88923046169606e-05
-2.29582399660602e-05
-9.48866864011108e-06
-4.90789782794392e-05
-1.79101230631742e-05
-5.91679533692864e-06
-6.27795707101838e-06
-3.12942477624419e-05
4.79869978674028e-09
-7.12922571770127e-06
-4.05740116852665e-06
-1.34541988292922e-06
3.96603909329541e-07
-8.20828912011994e-06
-3.2182870213226e-05
-2.4095769919412e-05
-3.29501140005055e-05
-2.51603352543914e-05
-1.81393982317408e-05
-1.06089392801229e-05
-8.53351697639994e-06
-8.27918515363844e-06
-1.45294405412327e-05
-1.82011877641078e-05
-1.93721112999396e-05
-4.55420168987235e-05
-2.52203516416232e-06
-1.16554646383754e-05
-3.58614160922334e-05
-4.42652251197485e-05
-1.6355526530059e-05
4.98613432061973e-06
-2.38586216490868e-05
-2.53716159727389e-05
-2.93213861771646e-05
-1.50191388044088e-05
-3.72236874454614e-05
-2.22346419371043e-05
-1.76534882855662e-05
-2.33892379542537e-05
-1.66107837366611e-05
-3.16401325255666e-05
-2.88673413388295e-05
-9.89264595867756e-06
-2.38385126049183e-05
-1.35724010266251e-05
-2.34167970217614e-05
-1.99182310856433e-05
-1.32395655458578e-05
-2.27425964720203e-05
-1.45233773625942e-05
-1.41828505382861e-05
-4.7007938508032e-06
-1.30379534981987e-05
-1.47336495329724e-05
-1.73623587410152e-05
-9.42768922807542e-06
-4.420238733221e-06
1.3269622636786e-05
-2.88511668292443e-05
-1.84508844813782e-05
-1.02767656819319e-05
-1.58444898747902e-05
-4.73715929023985e-06
-1.87112825022679e-05
-2.24829781950561e-05
1.0901606525358e-05
-1.49525298178403e-05
-1.19451987629026e-05
-1.43179416899857e-05
-2.58780179201508e-05
-8.17117725179234e-06
-2.68561507580459e-05
-3.10769415411349e-05
-1.31768773733848e-05
-1.8333519957082e-05
-3.0178832378433e-05
-2.38431743751304e-05
-2.95868580047636e-05
-2.64616384903491e-05
6.36526522929514e-06
-2.62290149477133e-05
-1.73410466823628e-06
-7.3548640348348e-06
-2.49345005915825e-05
-1.36518641614552e-05
