# Supplementary material for: Research on computational propagation and identification of mine microseismic signals based on deep learning
Source: PLoS One. 2025 Oct 22;20(10):e0334641. doi: 10.1371/journal.pone.0334641 (PMC12543183; doi:10.1371/journal.pone.0334641)
Supplement: S2 Data — (ZIP) [file pone.0334641.s002.zip › 000100500002038.xlsx_0.txt_24.txt.txt]

-7.79213152338115e-06
-3.89527615706887e-05
-1.62589502783203e-05
-8.33952045063949e-06
-2.1452842179866e-05
-1.56710904357275e-05
-2.74265644570623e-05
-2.28932618339832e-05
-1.35944954417405e-05
-1.89421889483483e-05
3.90159355725612e-06
-1.43452499398775e-05
-3.87925511954407e-06
-3.78069560065672e-05
-2.84422626943168e-05
-2.22625303713792e-05
-2.89342826392384e-05
-2.72895650816289e-05
-1.93621021917298e-05
-2.37908560816808e-05
-2.63139265971642e-05
-2.90997245378223e-05
-1.87924144049707e-05
-3.32990552211792e-05
-2.80399107999885e-05
-1.42492682199828e-05
-4.56905455280546e-05
-1.96318659649838e-05
-2.56313955981219e-05
-8.08879469298595e-06
-1.51152069896632e-05
-3.09552144756319e-05
-2.59613132134599e-05
-1.32031272145191e-05
-1.42947387411795e-05
-2.05400773301948e-05
3.95760815727191e-06
-1.69765408220358e-05
-2.76084276560757e-05
-2.78745185796135e-05
-2.08932419921047e-05
-2.12669682278322e-05
-2.2362265303036e-05
-2.43067511772633e-05
-2.95435866159259e-05
-2.27850265694907e-05
6.37178189255576e-06
2.21726159518662e-06
-2.96505856440036e-05
-1.7288821414088e-05
-3.82913455820412e-05
-2.89020419502516e-05
-8.33355479012066e-06
-5.00217353742674e-05
-2.39045210841335e-05
-2.78496613472819e-05
-3.98920919178001e-06
-3.05525758311502e-05
-3.01144487103926e-05
-3.57803159697819e-05
-8.91877204188461e-06
-5.23973893339814e-06
2.63722509642657e-07
2.11506926195795e-06
-9.63148079119631e-06
4.53610489043628e-06
-6.01469380526943e-06
-3.51805250925552e-06
-3.99138288645692e-05
-1.39984374956052e-05
-3.24232226701929e-05
-1.95298342305191e-05
-9.17575258644854e-06
-1.27599069264644e-05
-3.94181004138656e-05
-2.60828914616409e-05
-3.57161982292027e-05
-2.14842826006715e-05
-3.47134701033448e-05
-2.84553550341729e-05
-1.79640562990745e-05
-1.43164976661854e-05
-9.79458263457034e-06
2.24106832696088e-06
-3.50467612691756e-06
-2.3176332243802e-05
-4.42563000688682e-05
-1.79810612597627e-05
-1.03943210625505e-05
-3.00201858430297e-05
-1.8606788314553e-05
-2.34378892020424e-05
-2.2622091490902e-05
-2.08592531021549e-05
-1.96256004798533e-05
-1.08935711878649e-05
-3.25299796328344e-05
-1.24364097011761e-05
-1.81587376382028e-05
-7.6535659438202e-06
-1.1759105214826e-05
-1.95289264883155e-05
-3.61642953269044e-05
-2.66159660460085e-05
-4.68126953260454e-05
-2.37977276889862e-05
-1.51752320762061e-05
-1.71188767086278e-05
-3.13665804350833e-05
4.33547186942621e-07
-2.07573950521024e-05
-4.73709147303655e-05
-1.46643325377411e-05
-1.94229214995982e-05
-3.79101639270527e-05
-2.36648070018366e-05
-2.74812488540684e-05
-2.59850888217548e-05
-2.25880796728373e-05
-2.72014591422052e-05
-2.25280812337987e-05
-2.9608237238109e-05
-2.95073712369752e-05
-1.15662891579178e-05
-1.07026008935164e-05
-2.39340654927405e-05
-2.39124246590238e-05
-7.96033937041348e-06
-1.54645020045552e-05
-2.4935380702357e-05
-2.80038200645545e-05
-3.08674639663937e-05
-1.78525694724435e-05
-2.2622654822944e-05
-1.97111100697198e-05
-1.38844096293073e-05
-2.03842684563814e-05
-1.47521265573372e-05
-2.58416175377157e-05
-1.22736245309535e-05
-2.15494071340929e-05
-7.97003105812186e-06
-1.86839405610922e-05
-2.62371653697105e-05
-2.63737842191514e-05
-2.77355160481936e-05
-2.39918151900502e-05
-1.18916384733211e-05
-9.4757430867109e-06
-1.89455597776519e-05
-2.7063354283116e-05
-2.83648242184037e-05
-2.9644977773265e-05
-1.12398600294457e-05
-3.54708342036087e-05
-2.63816003385105e-05
-1.96531724877375e-05
-2.24177489611901e-05
-1.32734565966429e-05
-2.62938952592458e-05
-1.73970155366489e-05
-9.91095632686429e-06
-1.85450537607724e-05
-2.95007189796379e-05
-1.59378994129176e-05
-5.05142912091331e-06
-1.52916322348561e-05
-1.58198492514532e-05
-2.45275720274252e-05
-2.60654662438409e-05
-5.06412163731861e-06
-2.56538443005181e-05
-2.3019650789365e-05
-4.41489472760841e-05
-3.62939465229316e-05
-2.08041628294006e-05
-2.90065141017131e-05
-3.50799026527303e-05
-1.86977546149513e-05
-4.23792159439464e-05
-3.0275312547754e-05
1.03788691361044e-05
-1.25385504005611e-05
-1.398491888708e-05
-3.1485576216387e-05
-3.15522122071528e-05
-2.53647126758545e-05
-2.45625489822533e-05
-1.83658455268164e-05
-2.95563938894407e-05
-1.44120116915753e-05
-2.58690259314253e-05
-1.09301315678006e-05
-3.57733881308444e-05
-2.15781580729597e-05
-3.16352699439799e-05
-1.32143503336036e-05
-1.52277435743755e-05
-1.46303443311384e-05
-3.58137481322501e-05
-2.44454987007456e-05
-1.95031176776038e-05
-3.07622226506374e-05
-1.10794919829884e-05
-2.4312921826697e-05
-1.67290016620496e-05
-2.65494602094094e-05
-1.2347736044941e-05
-8.11947808988339e-06
-3.0443090449052e-05
-9.8082357336123e-06
-1.64604147817529e-05
-3.40116163377668e-05
4.65903453245139e-06
-1.77746985058789e-05
-2.45882233588473e-05
-9.39715442534612e-06
-7.00689555350505e-06
-3.14659687814894e-05
-3.66856758783865e-08
-2.08136546399719e-05
-1.03806971716269e-06
-1.48538295599508e-05
-2.80243755342654e-05
4.66528860260814e-06
-3.23349726641242e-05
-2.564617149555e-07
-4.04441608265265e-06
-1.57973743466268e-06
-2.48548478975525e-05
-2.90536783577423e-05
-2.83932985349651e-05
-3.32017593376295e-05
-2.08024464157694e-05
-4.82517333924099e-06
4.78102407514814e-06
-1.15109992680575e-05
-1.40932606633907e-06
-4.38313571064645e-06
-3.21408824820443e-05
-3.80415946365863e-06
-2.2736160975147e-05
-2.80411851613015e-05
-2.62298268420406e-05
-5.5341553364724e-05
-4.45783455924186e-05
-2.40103596397361e-05
-1.97666892911182e-05
-1.09120699997512e-05
-7.0733036605385e-06
-1.22858299095355e-05
-3.0045059598782e-05
-2.22619927377237e-05
-5.00173236476658e-05
-2.18569335322312e-05
-1.27203014092325e-05
-4.19704685543399e-05
-1.71144799013875e-05
-1.63015987482926e-05
1.06309567105043e-05
-1.77099454112619e-05
-1.19456216126073e-05
-2.32932114494521e-05
-3.04609064474466e-05
-2.6693178383206e-05
-1.91148173560387e-05
-7.62456168782138e-06
-6.05232965220306e-06
-3.28471956303849e-05
-6.30183543365625e-05
-3.95601389063356e-05
-2.453032109163e-05
-3.23786405125998e-05
-1.83917164718246e-05
-3.08293512389479e-05
-2.75720257049383e-05
-1.30112675296539e-05
-2.97530065445117e-05
-2.45077321930633e-05
-3.00258842840198e-05
-4.17224482515104e-05
-6.83742491708353e-06
-1.20881595988687e-05
-1.89467552206419e-05
-2.36547328158571e-05
3.67611405073856e-06
-4.46346555314135e-05
-1.94242899422019e-05
-1.67092228111173e-05
-1.3570729957749e-05
-1.32579940929245e-05
-2.10456658080739e-05
-4.35534815314154e-05
-3.32129833404426e-05
-9.94698428272014e-06
-1.70698492249474e-05
-2.74241075367366e-05
-1.79629144744563e-05
-1.19989056405183e-05
-1.30219432573007e-05
1.167410292725e-05
-1.8170330554627e-05
-2.28973669022442e-05
-1.46051962832525e-05
-1.61734002202027e-06
-2.6479528062393e-05
-1.04059839489795e-05
-2.77309027824602e-05
-1.55592935918875e-05
-2.96040100208008e-05
-2.0936151108321e-05
-1.10832740754399e-05
-2.45227501161166e-05
-2.85111379862029e-05
6.6207148904474e-06
-3.75905015339248e-05
-2.51714428664155e-05
-2.92148348846583e-05
-1.54973582851322e-05
-2.17049342387385e-05
-1.54367074443868e-05
-2.8433835491138e-05
-1.98797966880134e-05
-3.7848276631648e-05
-1.89925236415671e-05
-3.17774092775695e-05
-3.42749899791694e-05
-2.83756663649177e-05
-3.06941917292699e-05
-1.83413454112365e-05
-2.468463204658e-05
-2.49874086803585e-05
-2.30289568703705e-05
-4.74613927710334e-05
-2.19501684461638e-05
-2.08173397216369e-05
-1.72208227937646e-05
-1.95342712041615e-05
-1.69039298832831e-05
-5.94987132132333e-06
-7.86610192005988e-06
-2.7978079815246e-05
-1.87213836841172e-05
-3.04743349429028e-05
-7.18350549612688e-06
-3.31421420129725e-05
-3.63772426246902e-06
-2.41676872377232e-05
-2.37025666053951e-05
-1.4690935123841e-05
-1.05170600151064e-05
-4.51520326381554e-05
-1.44036171360018e-05
-3.37941648947249e-05
-2.38928485639273e-05
-4.72800161212496e-05
-1.43790095948893e-05
-5.01576533042309e-05
-3.09100686577098e-05
-2.13340018996371e-05
-1.88628900069135e-05
-1.95324642805335e-05
-1.40735194069046e-05
-1.05089735632055e-05
-2.17324167692404e-05
-4.56266627278676e-05
-2.8073539102216e-05
-3.41288459539967e-05
-1.96670298444135e-05
5.75582940819787e-06
-9.48635961416725e-06
-2.34929218261377e-05
-2.62183768796956e-05
1.71237348319178e-05
-2.19466908471805e-05
-8.17330460210422e-06
2.58869703393238e-06
-2.00914398625387e-05
-2.38093641835711e-05
-2.15439244734542e-06
-3.80454915733969e-05
-4.82460231963001e-05
-5.16706344247433e-06
-2.65357316188211e-05
-2.29561624789879e-05
-1.92253690371351e-05
-2.75418134352646e-05
-2.82113882097898e-05
-3.24317874247565e-05
-2.56874601927952e-05
-1.02478333087158e-05
-4.99364155352349e-06
-1.3374260177087e-05
-3.66317758956989e-05
-1.3031285548616e-05
-5.39617856269604e-06
-6.78692370642447e-06
-1.99498548500933e-05
-9.76164191307274e-06
-2.16056356296118e-05
-6.58103485310233e-06
-1.39304484914053e-05
-2.11097620662651e-05
-9.99068005554899e-06
-2.98516693789479e-05
1.28721380443529e-05
-1.42662463397245e-05
-5.40531072394656e-05
-2.0676870371744e-05
-4.26171655954229e-05
-2.09140995771037e-05
-3.13512311557892e-05
-2.05726545559467e-06
-7.92146529362649e-06
7.10421347992728e-06
2.80885098245308e-06
-2.51442521627893e-05
-4.00346661579365e-06
-1.84613078001704e-05
-8.73985932303856e-06
-1.10521750449077e-05
-3.48031387023442e-05
-2.74302076183628e-05
-1.97869342801903e-05
-2.61541516207624e-05
-2.38054720094162e-05
-2.05103961242926e-05
-2.85061739199013e-05
-1.04304680384087e-05
-4.23561819218558e-05
2.86935870594488e-06
-2.33242157773478e-05
-2.9059420636691e-05
-3.84513139536849e-05
-7.24393519228385e-06
-1.30388021400204e-05
-4.2806093899978e-05
-4.52193133478042e-05
-2.58601718418761e-05
-2.54771273493044e-05
-2.37680990196649e-05
-1.29529688103018e-05
-1.40765138166354e-05
-2.64827119280396e-05
-1.63103124082792e-05
-1.69649428199992e-05
-2.54318986811167e-05
-2.27796495721449e-05
-1.83535051259759e-05
-2.08584895083875e-05
-2.67611576794101e-05
-1.82315388281095e-05
-1.32076574348681e-05
-1.8555365398038e-05
-2.03301491361667e-05
-1.56932666501867e-05
-4.67163449067521e-06
-2.20517345995749e-05
-1.77269519207212e-05
-5.42073890116622e-05
-2.50527944706626e-05
-3.43962955462501e-05
-6.76281237504387e-06
-2.7808585397075e-05
-2.40520666920795e-05
2.43780268573454e-06
-3.92715981238995e-05
5.08478593789341e-07
-1.2645158171425e-05
-5.05810940763524e-05
-3.38175899773683e-05
2.60168376159204e-07
-4.27593685927179e-05
-3.86533156674345e-05
-4.71107444310315e-05
-2.88308083050634e-05
-1.7185215262673e-05
-2.92725002742218e-05
-6.22680211993229e-06
-3.14572764171272e-05
-6.68728785288232e-07
-2.18183273962958e-05
-2.32139052852807e-05
-2.95371243794137e-05
-1.6341940395544e-05
-2.35527877806611e-05
-1.54512555995441e-05
-7.45152339143468e-06
3.23306904330209e-06
-1.89549021620935e-05
-2.91521655473913e-05
-2.78042141555373e-05
-3.57171502147187e-05
-9.67560644153469e-06
-3.29890224847361e-05
-1.27140204244711e-05
-2.64728130311959e-05
-7.39733484684992e-06
-1.40099653787269e-05
-4.92564841750178e-06
-1.05977225151921e-05
-3.06526109572346e-05
-2.36329394611788e-05
-1.62653675107661e-05
-2.81175945206758e-05
-3.13027256220282e-05
-2.37305731881636e-05
-3.03576994298229e-05
-4.96484680485953e-05
-2.30349829511542e-05
-3.53778547876642e-05
-1.2631451817429e-06
1.64880892300461e-05
-1.60027699358865e-05
-1.81546421207024e-05
-2.75044581424002e-05
-1.46452532371938e-05
-3.13469488108462e-05
-4.56404393471782e-05
-2.44936546339206e-05
-2.57703805111997e-05
-1.1625844764684e-05
-2.63355003351105e-05
-2.33590727160414e-05
-2.2840813552245e-05
-3.72406809189462e-05
-1.71966788225574e-05
-1.71386072114863e-05
-1.19212435793081e-05
-1.46144602471051e-05
-1.29260139350153e-05
-2.70456104680874e-05
-1.64693642679821e-05
-9.60849144738283e-06
-3.69950049398013e-05
-9.04928231847945e-06
-5.86690845316482e-06
-7.64730132725264e-06
-2.6634043307789e-05
-1.80191946251086e-05
-2.10032317137174e-05
-1.49434336909745e-05
-1.03878696803952e-05
-4.42949935769884e-05
-2.12832050179555e-05
-2.87660279822e-05
-8.32192841594473e-06
-2.78541145475467e-05
5.93094324418313e-06
-5.88286288569025e-06
-2.53781825132737e-06
-2.38989042254524e-05
-1.22780391715502e-05
-8.03897071091152e-06
-1.01061394133864e-05
6.43581833855166e-06
-1.72357151530326e-05
-5.38416587342034e-05
-6.67323203459237e-06
-1.83458389097018e-05
-1.52739040892931e-05
-2.6958039482783e-05
-2.3955950345472e-05
-3.01268952922467e-05
-5.85516816944547e-05
-3.628048362077e-05
-1.63283007111218e-05
-1.64232085016708e-06
-3.61799983211859e-05
-2.54481779607393e-05
-3.24934318835915e-05
-4.57707602144854e-05
-1.85620347238236e-05
-1.96562332812491e-05
-1.97368193013305e-05
4.24141919779694e-06
-4.27485112664922e-05
-1.64567588104917e-05
-1.44848975405909e-05
-1.21115653638527e-05
-9.9111441494203e-06
-1.77651202321546e-05
-1.86398453832e-05
-3.01827672159061e-05
-6.6004891339745e-06
-3.69246698488694e-05
-2.99283854959057e-05
-1.50315416510614e-05
-2.35574009888722e-05
-2.56452350596229e-05
-2.94098856416206e-05
-1.31084607371835e-05
-3.25105616168729e-05
-1.11879860147494e-05
-1.421446633189e-05
-1.09361832910493e-05
-2.46959256175283e-05
-2.70449241574023e-05
-1.98752376606517e-05
-1.61538848746938e-05
-3.80249722451378e-05
-4.7645804107724e-05
-1.47096014217159e-05
-3.2814944840157e-05
-2.8412282479643e-05
-1.25265761871367e-05
-3.37950420742834e-05
-6.67208171787256e-06
-1.64216287482239e-05
-3.62609078904438e-05
-2.45131929020134e-06
-2.06212484816581e-05
-2.06053477299916e-05
-3.50926452439842e-05
-2.64895521268508e-05
-3.12485128983241e-05
-3.36766232782061e-05
-3.82549584302213e-05
-1.55801295432706e-05
-2.29888735165203e-05
-1.56643006951403e-05
-1.16129468866307e-05
-1.46245039421913e-05
-8.37903092040797e-06
-1.54828143892262e-05
-4.13893541982323e-05
-2.16382840983657e-05
-7.8550324552362e-06
-3.88095514262747e-07
-1.82776230352414e-05
-1.09029811121107e-05
3.60164359703208e-06
-1.12102434147584e-05
-7.05005841752562e-07
7.0593191858273e-06
-1.93272000299699e-05
-1.43165779678943e-05
-3.3595827359502e-05
-1.34616760571491e-05
-1.51338746696631e-05
-2.53309432183615e-05
-2.24842542319483e-05
-5.03256146273543e-05
-2.33832348208906e-05
-1.26993978427194e-05
-4.71304617393542e-06
-3.65555902809601e-05
-1.3881797960164e-05
-2.01345878268664e-05
-3.04849079581259e-06
-3.69038580065491e-05
-2.51622643389411e-05
-2.89328684743322e-05
-4.7365560742187e-07
-2.47305051451493e-05
-4.10301812889546e-06
-1.40637193205472e-05
-2.23138266786305e-05
-1.41571395646489e-05
-9.73296578046778e-07
-2.9652949234664e-05
-2.29347329282714e-05
-1.60034011723135e-05
-3.31036643940614e-05
-3.20362397226421e-05
-2.84411695320665e-05
-3.54190238402889e-06
-3.95563602614637e-05
-2.01956680990612e-05
1.32012700234465e-05
-2.18612111325541e-05
-1.94629802642065e-05
-1.94776669403037e-05
-1.64859831397492e-05
-1.45338328926359e-05
-2.28581445280343e-05
-1.6845946709622e-05
-3.4273255106055e-05
-3.54944702485212e-05
-1.5358162305678e-05
-6.1050322228678e-06
-3.69974865834278e-05
-6.49537250560161e-06
-1.71312475776246e-05
-3.9928526752874e-05
-2.37394958194968e-05
-2.22285627486672e-05
-4.04100362965396e-05
-1.38325684547405e-05
-2.60392985029619e-05
-3.45651526945963e-05
-2.44599760477838e-05
-1.83107125576141e-05
-3.16916752991215e-05
-3.48408147880814e-05
-2.58138534483402e-05
-1.88622692063291e-05
-2.47381571705679e-05
-5.95511229618722e-06
-2.39945337683225e-05
-2.82866157498471e-05
-2.34624008847326e-05
-9.03981825382276e-06
-1.95320616838755e-05
-1.46075994032663e-05
-2.59043036031233e-05
-2.54276356760613e-05
-4.18470065575027e-06
-3.18701529422327e-05
-2.0582444104745e-05
-1.41999903906703e-05
-2.89237592858163e-05
-2.13152718017976e-05
-2.79633392982115e-06
-3.06434140716509e-05
-1.33718316058144e-05
-3.21856848176199e-05
-3.82678285995709e-06
-6.25522827742078e-06
-2.62001542333831e-05
-3.03360636809684e-05
-3.16245526756923e-05
-1.40531943168566e-05
-1.41045835343479e-06
-9.87063748470514e-06
-4.26342791814229e-05
-4.66110056723602e-05
-1.75342537017971e-05
-7.84094061139788e-06
-2.41588975532223e-05
-2.55569251929668e-05
-1.89152461023166e-05
-2.24881050228832e-05
-2.72387319100791e-05
-1.38246823378772e-05
-2.74298494397084e-05
-1.65292150811251e-05
-1.28872661462751e-05
-3.54681040126714e-05
-4.10402741125956e-05
-2.65083547123479e-05
-2.53402204422964e-05
-4.42646465765046e-05
-1.07624265426947e-05
-3.17918394146792e-05
-2.55229257361907e-05
-6.69690699762682e-06
-1.27272590106812e-05
-7.28539012732512e-06
-1.62000824488272e-05
-1.0704734100709e-05
-1.06763239523952e-05
-3.10892975590528e-05
-1.92321519078888e-06
-3.87114432295757e-05
-2.36493223022171e-05
-2.8040040422117e-05
-2.43071931892898e-05
-3.45100115703159e-05
-3.32420068751099e-05
-1.45992117493022e-05
-9.62724036166871e-06
-4.72047718804509e-05
-4.16463231789961e-05
-2.41881138588585e-05
-3.2216646282916e-05
-1.48169333831006e-05
-2.41997333732318e-05
-2.26879062766265e-05
-3.93095953451597e-05
-1.60442525349048e-05
-1.03103052401584e-05
-1.98015007017627e-05
-2.70752842944388e-05
-1.04516531889688e-06
-9.90457122460785e-06
-3.64924572185238e-05
-1.82190424528121e-05
-3.13015878947235e-05
-1.66299581122563e-05
-6.49287338093249e-06
-2.71359488532595e-05
-1.47011220583366e-05
-2.65568014948709e-05
-3.29249946076968e-05
-1.37401005450484e-05
-1.52658260721427e-05
-2.15535833925437e-05
-1.62516101797732e-05
-2.70242122481975e-05
-2.89305560066391e-05
-1.13728912618846e-06
-3.42752492281823e-05
-2.25036993328808e-05
-2.44484167487278e-05
-2.108065666191e-05
-1.0306279827473e-05
-7.11105429926908e-08
-3.63340048746029e-05
-5.4412325498189e-06
-1.36078924041193e-05
-5.14549169952255e-06
-6.67438713985088e-07
-2.92511658766216e-05
-8.85724839496359e-06
-2.78528799829315e-05
-2.11839395930622e-05
-3.05240715758807e-05
-1.20103674283817e-05
-3.1606379193025e-05
-6.80931208793708e-06
-2.87047645132629e-05
-2.38577260879982e-05
-2.79349174499454e-05
-9.90388850638341e-06
-3.22918557504117e-05
-2.68084431141433e-05
-3.09755708057772e-05
-3.33623662034248e-05
-3.06363307493981e-05
-2.99009104792019e-05
-1.62663685555314e-05
-2.55135226149918e-05
-2.92014062540522e-05
3.42242135892528e-06
-2.49733178738576e-05
-1.92375278573273e-05
-8.3632045126095e-06
-2.80499270424689e-05
-1.05036429804775e-05
-2.49603579242232e-05
1.08466991603576e-05
-7.21837893523785e-06
-2.53932439159013e-05
-4.69252679890845e-05
-2.42322353063258e-05
-1.5584621947878e-05
-2.2836174247496e-05
-3.03484697976857e-05
-1.94883189263471e-05
-4.15353843210162e-05
-5.27204508093402e-06
-1.70188082912336e-05
-2.41304767773213e-05
3.54790800666426e-06
-3.00787235923387e-05
-2.06601581301849e-05
-2.61199244213456e-05
-9.11718086253758e-06
-2.43493734384891e-05
-6.09493771876949e-06
-1.82341831718925e-05
-4.19463798804794e-05
-7.27046415330915e-06
-2.39063270450839e-05
-3.56275422438547e-05
-3.61756513558059e-05
-2.56233634706052e-05
-1.8322330274569e-06
-3.38010061279344e-05
1.212423469263e-05
-1.94492013463442e-05
-9.46473830779215e-06
-1.37879229601028e-05
-2.38820436979763e-05
-3.49342200434923e-05
2.44426672005737e-06
-2.24161142127381e-05
-1.28205491830739e-05
3.6628233324919e-06
-2.78911323318928e-05
-2.28471252982348e-05
-3.04943988606465e-05
-2.76501733375857e-05
-2.71149750260679e-05
-1.21053608797925e-05
-2.34925166377092e-05
-2.34287137489296e-05
-2.61377864630704e-05
-1.61316798005772e-05
-1.26597948691249e-05
-1.13832171596932e-05
-2.1476288023041e-05
-3.44833446078478e-05
-9.96857652521738e-06
-1.23958255350834e-05
-1.73137397908308e-05
-3.48863247903559e-05
-1.53280099595849e-05
-9.50558936623691e-06
-2.58485774876807e-05
-2.02108735665874e-05
-2.30071430435148e-05
-2.00978881184418e-05
-6.07668048444348e-06
-6.83965820310749e-06
-3.2774390151924e-05
-9.80420880568904e-06
-2.73722324142411e-05
-1.87806352589315e-05
-1.47250858025699e-05
-3.12021370656974e-05
-2.57428865595581e-05
-2.49242569274048e-05
-7.92934574664051e-06
-7.49265177141244e-06
-1.40703511997053e-05
-2.68568850586704e-05
-2.68291315235328e-05
-3.99690192953418e-05
-1.25374620681178e-05
-1.45980351181749e-05
-3.05998365181161e-05
-5.86277479685843e-05
-2.09119855929777e-05
-2.67222157205601e-05
-3.94146545992663e-05
-3.07651903920009e-05
-1.13778154980238e-07
-3.33651404198527e-05
-3.38970270791003e-05
-1.70550784887672e-05
-1.25626291130828e-05
-4.08653754667616e-05
-1.12524968028514e-05
-1.26074958076664e-05
-3.72032080870417e-06
-1.57547072770417e-05
2.57046015250594e-06
-3.39718856357921e-05
-1.02026711171325e-05
-4.00795633274268e-05
-5.52228537371543e-06
-1.46486443213925e-05
-8.21503989020442e-06
-4.06391246437532e-05
-1.70850688423446e-05
-3.17339735192699e-06
-1.50671127058287e-05
-3.83089572457395e-05
-2.19463048515868e-05
-8.15654820252161e-07
-2.21456591575362e-05
-3.71329658475064e-05
-4.03868100857035e-05
-2.68082868351328e-05
-2.20775228716568e-05
-2.76115538714631e-05
-2.54854447751533e-05
-2.81404085885458e-05
-5.0317024024976e-06
-1.68896493671159e-05
1.57778678964105e-06
-1.8236207718406e-05
-3.16481222466133e-05
-1.86340366481337e-05
-1.31383914481389e-05
-3.69326589625312e-05
-2.35697326713954e-05
-2.0536749074449e-05
-3.60187733095414e-05
-2.71589033434034e-05
-4.27622807936528e-05
-2.78755270256832e-05
-3.12440428936829e-05
-3.58047409886661e-06
-2.27280205982556e-05
-2.78623534262509e-05
-1.28948976927547e-05
-3.00892691875369e-05
-2.8787548027182e-05
-1.51911009919864e-05
-1.58713087791876e-05
-4.63816672451199e-05
-3.31582506250486e-05
8.27352099604866e-06
-1.23835915499642e-05
-1.15459270629189e-05
-1.90603712668978e-05
-2.15385621298115e-05
-3.00892263140174e-05
-2.28442204747851e-05
-4.02871984458822e-05
-2.36037217893022e-05
-3.0769270135339e-05
2.96123068107749e-06
-2.0069526715945e-05
-1.67793294689533e-05
-2.088726765006e-05
-4.25370195263931e-06
-1.76584145266828e-05
-4.24054685504538e-05
-4.63343278043225e-06
-2.9160206616314e-05
-3.91222953469086e-05
-5.18224088848688e-06
-8.2777214666284e-06
-2.71958817727752e-05
-2.5746899432763e-05
-1.57478856166432e-05
-2.37499890603193e-05
-3.13445901076976e-05
-3.55955452575489e-06
-9.7226571258067e-06
-2.85295621166414e-05
-2.45068655525054e-05
-4.25515434769239e-05
-3.53650439940665e-05
-2.86639521811955e-05
-1.84323049423615e-05
-1.99285285239589e-06
-2.03177212666198e-05
-2.87481722227848e-05
3.84323577649831e-07
-1.55003520839618e-05
-2.88935486429837e-05
-3.05895114822749e-05
-1.58895411125485e-05
-1.78103181585195e-05
-2.37398386971789e-07
-1.4398336141993e-05
-1.42714385967533e-05
-5.53453871202835e-08
-1.03243553399763e-05
-5.04726977504827e-06
-2.39133409244383e-05
-3.46342548417735e-05
-1.55516621633292e-05
-1.22276943107508e-05
-9.19513424753973e-06
-2.69827166265555e-05
-2.71467086558245e-05
-3.29670014658119e-05
-5.28530402524895e-05
-3.56920828871862e-05
-1.41695890948829e-05
-2.19817799788083e-05
-1.62807317404077e-05
-1.55450958919043e-05
5.31169774858421e-06
-3.10483383249196e-05
-3.2039341412291e-06
-3.58867953928071e-05
-2.21239813904039e-05
-1.09603664892924e-05
-3.87905360747248e-05
-2.2031885191114e-05
-8.91907653626048e-06
-2.60433026216991e-05
-2.08640695279193e-05
-1.56015578594947e-05
-1.9838056087117e-05
-9.98719947383503e-06
-3.04261902069834e-05
-1.31309994164957e-05
1.99924640962449e-06
-3.06980008991059e-06
-2.92871282549357e-05
-2.61682676513645e-05
-2.02179597024309e-05
-2.78752784230543e-05
-4.51065299008267e-05
-2.15219716474221e-05
-2.55268323610108e-05
-3.36297259064099e-05
-3.23589678434048e-05
-9.02454114307683e-06
-1.87090638480064e-05
-1.889358875546e-05
-3.91701882336672e-05
-2.53531364470437e-05
-3.14296635438946e-05
-3.41272235715184e-05
-3.89206900822541e-05
-3.27805742807979e-05
-1.3434885531957e-05
-2.15339294455545e-05
-8.61354644622522e-06
-1.28312497746707e-05
-2.15873599625901e-05
-2.87684087903586e-05
-1.33807150537631e-05
-2.65013468256358e-05
-3.69697695786765e-05
-1.8828573137431e-05
-1.7684562732408e-05
-2.41337125231465e-07
-1.19143103067726e-05
-3.16266266829006e-05
-2.8695328887468e-06
-1.68479019717192e-05
-2.82811974982703e-05
-2.53449055414838e-05
-3.77075126805524e-05
-1.88179292527468e-05
-1.94754074278692e-05
-3.99603648455441e-05
-2.00599429918877e-05
-1.86120071854201e-05
-1.94456203366254e-05
-1.90073918032804e-05
-3.72862182468937e-05
-3.8586923078763e-06
-2.64775707851234e-05
-2.56558307613565e-05
-8.080264441985e-06
7.14333045356344e-06
-1.39226188398469e-05
-3.48673028015778e-05
-2.17753604311626e-05
-4.23075541076884e-05
-1.03239082657098e-05
-2.0358711218189e-05
-2.37782388009353e-06
-1.30290553132757e-05
-2.51854907688813e-05
-2.77741339150081e-05
-7.77510038794045e-06
-1.54586103433928e-05
-1.3149589387331e-05
-1.30476804246988e-05
-1.41318317809089e-05
-1.75838809171502e-05
-2.98921469752256e-05
-1.72779649620285e-05
-1.7640543921807e-05
-1.6177204617907e-05
-2.70507698923259e-06
-2.92817926063923e-05
-3.48197911720972e-05
2.11340695784863e-06
-1.8321599460754e-05
-9.11149630846774e-06
-1.42990101768623e-05
-6.04947626217416e-06
-1.73010622502379e-05
-2.3522683236975e-05
-2.24732880273578e-05
-2.72447337859116e-05
-3.41635072469313e-05
-1.38041193108707e-05
-9.49656240831271e-06
-2.27501968385664e-05
-4.41215748293891e-05
-4.4900326387658e-06
-5.02066126910399e-05
-2.14072576201772e-05
-1.53076980770814e-05
-4.02542657016741e-05
-1.16820373680264e-05
-1.53857030004438e-05
-2.20189436991545e-05
-2.02392577503425e-05
-9.96573167025341e-06
-2.77959993435576e-05
-3.28991342907162e-05
-3.11358270093543e-05
-1.5566214841337e-05
-4.57970629982488e-05
-9.65566539382837e-06
-2.07699677704073e-05
-2.60014515496746e-05
-1.87606487257341e-05
-1.68579253606706e-05
-2.17753231155742e-05
-5.58079469009427e-06
-1.7333672288664e-05
-2.57517059882077e-05
-6.81150542318339e-06
-2.17572763847243e-05
-7.82769642331889e-06
-3.18238918396826e-05
-1.80190131627705e-06
-2.60715705789803e-05
-2.57039778159691e-05
-2.51329642113613e-05
-1.87419200967201e-05
-1.73158561338076e-05
-3.67981521329606e-05
-2.37649408178034e-05
-9.30375949428195e-06
-2.96472351399814e-05
-1.38391997407107e-05
-3.54569524833996e-05
-1.56050978908437e-05
-1.78291530985571e-05
-1.41557973882145e-05
-2.67935449062061e-05
-8.93114313990462e-06
-3.71695225293696e-06
-1.25676358220474e-05
-1.9788662237616e-05
-1.01435586105398e-05
-5.04758224318647e-05
-1.0767873213901e-05
-3.84562544660083e-05
-2.97384412991149e-05
-9.99876796476079e-06
2.66218241582309e-06
-1.12871023609887e-05
-2.12830824591045e-05
-1.88125689105582e-05
-2.2154036453295e-05
-3.51866215593058e-05
-2.27277555238757e-05
-2.84308289469388e-05
-2.49407064168737e-05
-5.11524039583826e-05
-1.65360642210056e-06
-3.24537008664881e-06
-1.86254834439168e-05
3.97163741317517e-06
-3.49163565220783e-05
-3.52309669857155e-05
-1.85947106306709e-05
-1.46670973451633e-05
2.61959271282073e-06
-1.91735253760352e-05
-2.7966784476558e-05
-1.53799535616436e-05
4.86329846884345e-06
-9.09521023670327e-06
-8.14106630349477e-06
-5.30447152786395e-05
-2.16692665425163e-05
-6.93197220059129e-06
-1.97515875804849e-05
-3.58370765253867e-05
-1.96554986196135e-05
-2.16999590461677e-05
-1.83358410075261e-05
-8.63462649398784e-06
-1.53725109448123e-05
3.99419245263956e-06
-2.11049171209195e-05
-3.67930803858752e-05
-1.87451974671329e-05
-1.49327450433575e-05
-7.11844203892094e-06
-1.88570190688437e-05
-2.68049739299078e-05
-9.78723589330096e-06
-1.02888384995942e-05
-2.26762672253083e-05
-9.70523961075491e-06
-2.30179909204323e-05
-4.71931288461375e-05
-3.2907288703006e-05
-2.86344240866529e-05
-2.49846512575845e-05
-2.99984337012333e-05
-1.31375604926219e-05
-1.34353334550434e-05
-1.78773518572465e-05
-2.15888418477806e-05
-2.19057380831033e-05
-2.56634215744752e-05
-2.53118181665964e-05
-1.69509768778255e-05
-4.10886513864224e-05
-7.28910788877613e-06
-1.28864631206649e-05
-9.29879447995534e-06
-3.07794282260394e-06
-3.2705521879635e-05
-2.26058225223574e-05
-1.17288477865857e-05
-4.66738549134174e-05
-9.28718309682294e-06
-1.33430001070016e-05
-1.53272874523399e-05
-2.01236667475132e-05
-1.15951189608475e-05
-3.68819461411913e-05
-2.9717991880122e-05
-6.50120317123052e-06
-3.26174378356065e-05
-4.19958603578605e-06
-1.30007803497364e-05
-1.64825950349887e-05
-1.21462049782304e-05
-3.34101393113954e-05
-1.68663177156588e-05
-1.2071279577953e-05
-1.67455846508307e-05
-1.11277386645749e-05
-8.67892962985847e-06
-1.53032181742358e-05
-3.09970421248696e-05
-3.81317529219286e-05
-1.83999667553123e-05
-2.731460147144e-05
-2.32086215819512e-05
-1.70704368214696e-05
-4.40191839890566e-05
-1.78518532622696e-05
-1.09115676090238e-05
-4.34387411266299e-05
-3.16657488910693e-05
-2.45806208480287e-05
-2.61380257420868e-05
-7.35475932755855e-06
-3.04656952707332e-05
-1.68032635319181e-05
-3.8193218753721e-05
-3.42857949689268e-06
-1.35351139603513e-05
-1.59762203106514e-05
-3.04618818042298e-05
-9.50555063848118e-06
-1.98022622133474e-05
-4.49981118777798e-05
-2.70628111813232e-05
-6.83215171395888e-06
-3.58633915092115e-05
-2.39445807053119e-05
-3.26409270175834e-05
-2.16718401324142e-05
-8.95514477496134e-06
-2.56803730611704e-05
-2.2152099202052e-05
-1.13512877186322e-05
-2.88599539565238e-05
-7.2410294999979e-06
-2.18439271043615e-05
-3.68069014184878e-06
-1.25739413802928e-05
-1.55542390791803e-05
-1.03119671338271e-05
-1.23140733366068e-05
-2.20766419443412e-05
-1.24320042471476e-05
4.76319065819102e-06
-6.53652141111207e-06
-3.00193640043457e-05
-1.68332791878737e-05
-2.81005187082661e-05
-2.49339067096214e-05
-3.11700206634517e-05
-1.92913709397648e-05
-8.6622080168976e-06
-1.19922165103208e-05
-2.55291062359906e-06
-1.09945939704107e-05
-1.99251041064561e-05
-1.08217762247966e-05
-1.35184521478282e-05
-7.95679902036626e-06
-8.82117486166403e-06
-9.21159445829552e-06
-1.02378500584516e-05
-1.34197903678894e-05
-1.53809547316621e-05
-3.34645720021757e-05
-1.44059784160016e-05
-3.71979442003425e-06
4.85295683445916e-06
-2.05414256411346e-05
-3.97775718843516e-05
-1.17311951758906e-05
-1.94871215669808e-05
-2.70629531511781e-05
-1.17594498293609e-05
-1.69002851390176e-05
-3.73523528126267e-05
-1.42907507298515e-05
-1.56253360145206e-05
-7.56546923052486e-06
-1.60390144398059e-05
-1.25685038282036e-05
-2.37147618192416e-05
-9.09996830670332e-06
-2.17721653930964e-05
2.70340482042821e-07
-2.07436247043284e-05
-4.8396083665813e-05
2.38285341439195e-05
-5.8415307050259e-06
-1.18888100096313e-05
-1.3833077626106e-05
-3.2985692266469e-05
-2.91242461734061e-05
-2.60284055842977e-05
-3.49166905008055e-05
-3.55253205713587e-07
-2.89352508825703e-05
-2.84586683531052e-05
-1.18671723641054e-05
-2.43709723776833e-05
-2.1156442019123e-05
-2.04125555135829e-05
-2.51938842058591e-05
-1.95856531462795e-05
-2.82419041711204e-05
-6.06945105663533e-06
-2.90679866291387e-05
-1.60689980546363e-05
-2.57807087930867e-05
-8.47607618420806e-06
-2.77213058825596e-05
-7.70408002124068e-06
-2.73788374484461e-05
-2.32613039867065e-05
-2.03539634191837e-05
-1.20540055925575e-05
-3.11512009437808e-05
-3.67423034895578e-05
-2.07982865168964e-05
-1.83460705931326e-05
-2.55927522318225e-05
-1.14923035022625e-05
-2.39773566077181e-05
-3.47262940314224e-05
-5.94160622145954e-06
-2.33788998456182e-05
-1.67472041527727e-05
-1.94680308671068e-05
-1.96190785079726e-05
-2.82197233407383e-05
-1.99681848284066e-05
-1.55382682870462e-05
-2.53973898138329e-05
-2.41388165054001e-05
-3.52555131822928e-05
-8.54007411234434e-06
-5.67656326546539e-06
-2.57582154224954e-05
-3.91477702118745e-05
-6.10346679470547e-06
-2.40611350546009e-05
-1.22766456664536e-05
-3.0213747830502e-05
-1.41144331272324e-05
-3.21262145866435e-05
-2.81564904291031e-05
-7.78882950997544e-06
-1.14124031905646e-05
2.07952593328266e-06
-1.92518733288026e-05
-5.08573864349359e-05
-2.45478483002692e-05
-2.57403959115542e-05
-3.66215643789097e-05
-1.77234472616845e-05
-6.3281063731716e-06
-3.39950462802735e-05
-1.26884526610422e-05
-1.49123475901395e-05
-1.83442857306493e-05
-9.21376898899855e-06
-6.83391184781248e-06
-1.83558928782955e-05
-1.54472235236391e-05
-2.89882008691066e-06
-3.3530334593516e-05
-1.0729611469884e-05
2.48372094694374e-06
-5.03826181579111e-06
-2.17872308714293e-05
-3.80441772658686e-05
-2.23513626340032e-05
-1.65951662198098e-05
-3.13309429764884e-05
-2.84603364120166e-05
-2.33625866570968e-05
-5.14885789598793e-05
-2.93797704045273e-05
-1.12025545126411e-05
-1.6634120850196e-05
-3.37627177220786e-05
1.08435862958632e-06
-1.30501245313414e-05
-1.26161081871051e-05
-2.36558509544699e-05
-3.03072126051611e-05
-6.69933951520925e-06
-9.03301369391361e-06
-1.21494885182392e-05
-2.63317759902627e-05
-1.2808461394403e-05
-2.95618852569667e-05
-1.54184897514192e-05
-3.55206345790724e-05
-4.97127431024085e-05
-2.67395903320646e-05
-1.86719375881973e-05
9.92859903731493e-07
-3.48694625200739e-05
-1.62296468462733e-05
-2.00242442562048e-05
-2.41828413998617e-05
-5.20216994501824e-05
-1.79186216399771e-05
-3.38699706034297e-05
-2.7697946895102e-05
-1.33284019163749e-05
-4.19943333876729e-05
-8.61094189525435e-06
-1.79892548943078e-05
-4.98041157055035e-05
-3.0095640235667e-05
-1.68436469060122e-05
-3.04154944007532e-05
-1.8885564912938e-05
-3.53573476193354e-05
-1.45937785602235e-05
-3.08551014222016e-05
-3.38968433197657e-05
-1.53915937142607e-05
-1.80151712080665e-05
-1.07712374748556e-05
-2.26590775315428e-05
-1.21352803971403e-05
-9.18448109356124e-06
-2.37385571611011e-05
-5.68617757278551e-06
5.10061586311138e-07
-3.16007874494507e-06
-1.00657365127763e-05
-2.02973645769474e-05
-1.05089538718326e-05
-2.90029022806871e-05
-2.50487859603043e-06
-1.97021808053203e-05
-2.33989544227484e-05
-1.51939455507123e-05
-1.4496131075499e-05
-2.01530829421044e-05
-1.9983977000808e-05
-1.78368334747358e-05
-1.70513693630841e-05
-3.52327268694399e-05
-3.12036632817507e-05
-3.63601779042312e-05
-8.62107491222884e-06
-1.12080052613299e-05
-3.01282316915685e-05
-1.04047233907893e-05
-1.51474632135358e-05
-5.64083013083374e-05
-7.42608782156299e-07
7.92816226462446e-06
-3.98194026156556e-05
8.37284848953215e-06
-2.47493664147701e-05
-1.9498740593436e-05
-2.20624502605505e-05
-1.80243992663973e-05
-1.54095772950725e-06
-2.42513570759983e-05
-2.37108311945497e-05
-1.94458013647951e-05
1.70905748993331e-07
-1.01477890640654e-05
-2.83632274836489e-06
-1.69127200324305e-05
-1.73404122667341e-05
-2.56207845677818e-05
-1.21187704820792e-05
-5.8074856371096e-06
-2.82543091758283e-05
-1.98117509754832e-05
-1.74514857066809e-05
-3.0868500539126e-05
-1.88625216148842e-05
1.11565870073998e-05
-1.8290631820518e-06
-1.06862971877155e-06
-2.99769643081968e-05
-1.65201711395756e-05
-9.82296402811503e-06
-3.39464748556423e-07
-2.442260129592e-05
-4.67700743314571e-06
-1.10372549270577e-05
-3.01339747279037e-05
-1.99230399708477e-05
-1.91564130335459e-05
-9.74040472362613e-06
-4.08244338689322e-05
-2.63579881142412e-05
-2.39157564030145e-05
-8.07498233495652e-06
-1.46083854653666e-05
-7.76204319484276e-06
-2.05626616993834e-05
-2.42279761437932e-05
-2.10644417396194e-05
-3.54324261865014e-05
-3.54202539264169e-05
-2.46013388914332e-05
1.86312994742563e-06
-1.89048135489374e-06
-3.42515492178137e-05
-1.00379717681528e-05
-5.26499210254706e-06
-1.95602350155342e-05
-2.62957295528173e-06
-1.75245304747264e-05
-4.18865228658132e-06
-1.51263042693179e-05
-5.48501389207923e-06
-1.05353847773116e-05
-2.69615267474143e-05
-1.32855376219613e-05
-1.35787805148155e-05
-2.62704051124009e-05
-2.59514494410974e-05
4.31092690360054e-06
-1.64467603863105e-05
-1.25769664534975e-06
-1.33552692902598e-06
-3.67803305844418e-05
-3.55592992150292e-05
-1.44822536903076e-05
-2.56705008619375e-05
-1.4052944713113e-05
-3.68448087487104e-05
-1.62750501436965e-05
1.05386753767165e-05
-1.6271266939295e-05
-2.33882316272014e-05
-5.56836558524289e-06
-1.63462556398789e-05
-2.53115265718462e-05
-2.69897382392552e-05
-1.24696050928516e-05
-1.97230669887966e-05
-4.51187512683725e-05
5.78959724633946e-06
-2.15284013010932e-05
-1.67675402540477e-05
-1.56994109797434e-05
-1.95469376746924e-05
-1.62236564712817e-05
-2.91207421155438e-05
-4.53733104220695e-05
-1.1801765550839e-05
-3.7154334493702e-06
-3.74298299468997e-05
-3.834485920285e-05
-1.60860974765139e-05
-5.35065181046652e-06
-1.10940729552919e-05
-4.01725418403542e-05
-1.33610755905638e-05
-7.42321019997425e-06
-8.52729139884288e-06
-2.51329802422638e-05
-2.21371282686924e-05
-2.99594844229477e-05
-1.37171007624219e-05
-2.5912281396948e-05
-2.38548564907031e-05
-2.37857332748658e-05
-3.01531893956609e-05
-3.21810933883236e-05
-2.8608923321022e-05
-4.00551020643474e-05
-4.38715273642258e-05
-2.01946650047912e-05
-2.75438200961598e-05
-9.03039287526066e-06
-2.20666021933234e-05
-1.9387982111226e-05
-2.46807643152716e-05
-3.55361551552121e-05
-2.65452544619754e-05
-2.24058054906041e-05
3.10526509494967e-06
-6.84199113615203e-06
-1.68363154864942e-05
2.45109084957924e-06
-3.60837135465379e-05
-9.63502657645524e-06
-1.4149681942215e-05
-2.73527808048821e-05
-2.16477538336048e-05
2.75784745703483e-06
-1.43342948413263e-05
-2.68981032585138e-05
-3.25541165554523e-05
-1.73975772888869e-05
1.00073000789835e-05
-1.53978574260491e-05
-3.21192074593609e-05
-1.66990770539638e-05
-2.17044394057831e-05
-3.41913892664803e-05
-2.41934269150244e-05
-2.73470330848785e-05
-6.09797369875165e-07
-2.41500440205208e-05
-1.01154133536457e-05
-3.23845097647721e-05
-1.92923619544947e-05
-2.84497526214979e-05
-2.4113691360912e-05
-3.32095328092835e-05
-2.41149376685097e-06
-2.735728031739e-05
-1.82917432352863e-05
-3.98384257361701e-05
-3.23795341060024e-05
-1.02858300410345e-05
-2.95271943041266e-05
-4.49408662311159e-05
-2.12010654784735e-05
-3.93025941556113e-05
-2.51693021530421e-05
-3.16581855832509e-05
-2.7323368572983e-05
-2.15052848545887e-05
-2.32961990240829e-05
-3.33373907787739e-05
-1.31916909726506e-05
-2.04335008822456e-05
-2.19714513860401e-05
1.5349863792566e-05
-2.11545350001722e-05
-1.34756066877606e-05
-3.08817484934e-05
-1.7967868023669e-06
-1.5848607950053e-05
-1.44382941866547e-05
-9.15552718316337e-06
-2.70393165899715e-05
-1.15175199242977e-05
-8.06514877437023e-06
-2.55672431584696e-05
-2.42001088627998e-05
-3.31388595515635e-05
-1.19308240406392e-05
-8.82317507634646e-06
-3.1826298632464e-05
-3.74317721579409e-05
-1.72777176368338e-05
-2.22334076435961e-05
-1.40798295092533e-05
-2.33273391850697e-05
-3.92451314808689e-06
-1.4028476329813e-05
-5.04808773923207e-06
-1.74857209809531e-05
-1.24288108413778e-05
-1.27345773213973e-05
-3.97150160383279e-05
-2.27875546591752e-05
-6.33426570489735e-06
-3.44285949176152e-05
-1.2516049561113e-05
-3.51925691856669e-05
-2.16804633968233e-05
-2.11667313529352e-05
-2.84139835487025e-05
-1.50389754036814e-05
-4.92877726215114e-05
-2.56551829273703e-05
-2.58348162594194e-05
-1.58412042981527e-05
-3.40238016894572e-05
-2.62801508938499e-05
-7.92228531189535e-06
-2.74603571890575e-05
-1.24109486661569e-05
-2.01171221724484e-05
-3.56396770972202e-05
-1.27174993770068e-05
-1.92341719257595e-05
-1.14512916356647e-05
-1.50994570927875e-05
-1.6432720325041e-05
-2.748476212897e-05
-1.59571555024226e-05
-3.47275973331822e-05
-3.19702939899923e-05
-2.83229536146449e-05
-2.34545357698762e-05
-2.60069055418117e-05
-2.73761505466448e-05
-3.54783829277915e-05
-2.02314440572345e-05
-2.14395399416713e-05
-4.45742313607664e-05
-7.38857488245386e-06
-3.61805415060756e-05
-3.04683715401166e-05
-8.24357305308716e-06
-1.26062759342136e-05
3.82197278305597e-07
-4.98349199234851e-06
-1.75043025315486e-05
-2.39945348421473e-05
-5.15433828536504e-05
-1.68862275847726e-05
-1.67954625771493e-05
-1.48285562716466e-05
-2.48833848208573e-05
-3.02863812061522e-05
-1.43643550231949e-05
-2.08978987284938e-05
-3.79734824191711e-05
-1.32800243749161e-05
-1.05519713407881e-05
-2.29609914171586e-05
-5.58585106252776e-06
-3.05698874736402e-05
-9.59842839108132e-06
-1.39151599003939e-05
-6.56657707942994e-07
-1.65357198867235e-05
-9.66838869667042e-06
-1.30179053107132e-06
-2.83088845329729e-05
-9.62657851346335e-06
-2.44821941507032e-05
-6.145431970398e-06
-5.07040099258752e-06
-1.52529680657529e-05
-3.43825224802692e-05
-9.63408010391646e-06
-6.56709197001926e-06
-2.7590240255525e-05
-1.0317448374807e-05
-4.50511420472189e-05
-1.65948467346065e-05
-1.18761390001873e-05
-1.22027009659211e-05
-1.02456756705347e-05
-2.42974952377088e-05
-2.2961216774019e-05
-2.76898066414857e-05
-2.19947634568669e-05
-3.93929709795559e-05
-1.00594086656026e-05
-1.44438469607003e-05
-1.23411365664621e-05
-2.02619438496497e-05
-1.19738345632587e-05
-2.83336740969523e-05
-2.69491544295648e-06
-2.22824793570634e-05
-2.36873200244973e-05
-6.90949595836187e-06
-5.38096138229231e-07
-1.88914882362151e-05
-1.79274031771086e-05
-1.98924985340133e-05
-1.54883702519702e-05
-2.06073915122334e-05
-2.6105233657832e-05
-1.68492256911485e-05
-7.77528862023671e-06
-5.8893847436416e-06
-2.37592715996593e-05
-2.18106409696603e-05
-4.04178095592854e-05
-1.88703988470211e-05
-2.21525566510916e-05
-2.5668923035571e-05
-2.85289270796768e-05
-1.44655692578298e-05
-3.15930618342955e-05
-4.78028439235288e-05
-2.61277076071491e-05
-1.16195340539145e-05
-2.5626560922469e-05
-3.70550464674031e-05
-2.12588864331495e-05
-1.9771468881128e-05
-3.80144280590283e-05
-2.05079578025739e-05
-1.61662895811329e-06
-3.70287410380246e-05
-2.72667405680057e-05
-1.28636860711297e-05
-4.36479241678675e-06
-1.47416188341132e-05
-1.77539216332172e-05
-2.65228825101867e-05
-1.91642314397006e-05
-4.12716814809395e-05
-2.78626219658428e-05
-2.45894730383136e-05
-1.89361082736743e-05
-1.90641833354064e-05
-3.03226611263875e-05
-2.15345074203764e-05
-3.05573838710171e-05
-1.88291634482022e-05
-8.61358739218846e-06
-3.04126541194643e-05
-2.39552784350026e-05
-1.43469037078775e-05
-3.67730414484922e-05
-1.64965047309373e-05
-3.90462116790588e-05
-3.70118243932497e-05
-1.05946670028295e-05
1.70913026652898e-06
-1.34876636691832e-05
-2.6478136570473e-05
-1.8667639786784e-05
-2.67715305659587e-05
-1.66363142982553e-05
-1.63284054986051e-06
-9.20290511453717e-06
-2.39914411596595e-05
-6.23971319741341e-06
7.99178992253492e-06
-3.04962124697511e-05
-2.45748697069582e-05
-2.03460242951992e-05
-1.39684884676886e-05
-8.14234839536548e-06
-5.45185905189193e-06
-2.16450111069375e-05
-2.72939628380748e-05
-1.08570607664051e-05
-8.6221871724721e-06
1.09010217395413e-07
-5.788803077207e-06
-2.98000112351036e-05
-1.63181614993786e-05
-2.46068905856905e-05
-2.34945928071832e-05
-1.18118403180725e-05
-3.24573174249707e-05
-1.67904725190327e-05
-2.69878991653886e-05
-2.53904248424821e-05
-1.38531973211065e-05
-3.26930585893122e-05
-2.79955817721716e-05
-2.12105140813916e-05
-9.45457656167122e-06
-1.03831179303672e-05
-1.52304408840234e-05
-2.25270965125545e-05
-3.35715755287241e-05
-2.91813079327655e-05
-3.81728474465735e-05
-2.58190917381068e-05
-2.28522433546273e-05
-3.45573235127582e-05
-8.51076076663183e-06
-2.10228619651402e-05
-1.55100353742893e-05
-8.91021811800424e-06
-4.12498675087559e-05
-2.48627718432246e-05
-2.16479636451991e-05
-6.84638872962078e-06
-2.5129828279819e-05
-2.08951429090667e-05
-2.96329642403651e-05
-1.08655005943846e-05
-9.45595665895179e-06
-4.35810116987138e-05
-1.36863258228584e-05
-3.10673391495735e-06
-1.79947642810187e-05
-1.48086019724237e-06
-4.70948496565901e-06
6.73109651131778e-06
-1.6916066196688e-05
-2.5045148977331e-05
-7.74911681345372e-06
-3.23218028389842e-05
-3.68421352186349e-05
-2.80742183539927e-05
-3.22956334925461e-05
-1.21565346614984e-05
-9.59840063119034e-06
-1.96323826290965e-06
-2.47481592051062e-05
5.13024365155249e-07
-1.76539903995279e-05
-3.05824757599076e-06
-2.10384030512865e-05
-2.25576787558228e-05
-2.79693588812075e-05
-3.27603376822664e-05
-3.5945281613565e-05
-1.24705593018691e-05
-2.10624029014257e-05
-3.1629197320432e-05
-2.14369948101008e-05
-1.37030814322498e-05
-1.27929893497331e-05
-6.22275553633034e-06
-2.83151430148997e-05
-7.69588157133012e-06
-1.1986167204145e-05
-2.27000380534783e-05
-1.9414607798522e-05
-2.06426097695459e-05
-6.14872310292371e-06
-2.09062879140724e-05
-2.18663578252626e-05
-4.34214329454915e-05
-2.02290399070302e-05
-3.0448129919508e-05
-1.2554425484895e-06
-2.60502198060454e-05
-1.75709984074324e-05
-5.90383514602297e-06
-3.94687105115041e-05
-2.95703045302815e-05
-1.34964021148834e-05
-2.11406456528011e-05
-3.09979270312785e-05
-2.80259350347796e-05
-3.36303994393778e-05
-1.46893796352611e-05
-1.58633973764205e-05
-1.81441516954447e-05
-1.64481746805778e-05
-2.70876751936668e-05
-4.16424089661508e-05
-2.50352928784764e-05
-9.16384943267512e-06
-3.59101748822816e-05
-3.97644070346802e-05
-2.0973713003601e-05
-2.3051139861749e-05
-1.33779592354742e-05
-3.16785856492691e-05
-2.44534096809731e-05
-1.37990798073106e-05
-8.53556256172824e-07
-9.05839917507416e-06
-1.40286695162455e-05
-1.9447456250549e-05
-2.03009146710357e-05
-1.2364478048068e-05
-4.57803954727064e-06
-1.92786253268384e-05
-7.24780019202264e-06
-2.48093278863316e-06
-1.69300064362526e-05
-2.62694501645907e-05
-2.62352230815934e-05
1.03673531620279e-05
-3.09969587974325e-05
-3.33002244774587e-05
-2.38443037108604e-05
-2.79076273463998e-05
2.71695204987611e-06
-1.27052620288287e-05
-8.57425807712505e-06
-2.08318763838009e-05
-1.9979267371183e-05
-5.15993916445048e-06
-4.01728040313894e-05
-1.70942035500954e-05
-1.99566712045731e-05
-2.80341921053982e-05
-1.6071942898228e-05
-1.33278758644274e-05
-1.80504222687156e-05
-1.06028103081583e-05
-1.10771431110463e-05
-1.98062730603585e-05
-1.68207818620171e-05
-3.13554773823949e-05
-1.70665905587419e-05
1.17784009567861e-06
-2.12684421407431e-05
-1.16795603925914e-05
-8.07192366097932e-08
-1.04336075875013e-05
-8.72616022479321e-06
-9.27067156471469e-06
-1.38145852509972e-05
-1.77066787420302e-05
-1.97669022717212e-05
-8.76024134251121e-06
-3.01164720236337e-05
-3.0409623302033e-05
-2.2854422129855e-05
-1.30569166992882e-05
-6.10067919726371e-06
-8.42537629904405e-06
-5.83173151309753e-06
-1.00852292421659e-05
-4.88768460531231e-06
-1.37201097020103e-05
-1.70573070521114e-05
-1.37192358598555e-06
1.04135282303272e-05
-1.450827127921e-05
-1.94776625809703e-05
-1.31560892149084e-05
-1.16108404783089e-05
-1.07861711061753e-05
-2.56310214291859e-05
-3.64271403613848e-05
-5.49713641884701e-06
-3.81930542982441e-06
-2.25273265833617e-05
-2.75943463936545e-05
-7.45203115676429e-06
-3.27727643267821e-05
-2.00712534930275e-05
-3.81400470620111e-05
-1.27291703298086e-05
-3.46815408989398e-06
-3.49711186843533e-05
-2.21850824483081e-05
-8.33676080852923e-06
-1.00534658943278e-05
-1.83931353655769e-05
-2.9463751615159e-05
-2.21777488595191e-05
-1.82003333300646e-05
-2.16756086455732e-05
-2.21546714624321e-05
-3.64365589801144e-05
-3.7833886421735e-06
-2.69034641744778e-05
-3.87124069219813e-05
-4.69901295231828e-05
-2.92894866698626e-05
-2.85310195660243e-05
-6.56364115386923e-06
-1.33151456325036e-05
-2.12173850800796e-05
-1.38748815074739e-05
-3.26849736874608e-05
-1.63733383295397e-05
-1.75365048388204e-05
-1.36934624659972e-05
-3.06596207766416e-05
-1.92409110333419e-05
-3.56653198967375e-05
-2.01762584383398e-05
-3.49488508340017e-06
-7.70624127903853e-06
-9.07711937978921e-06
-7.84456237628339e-06
-1.44296847658169e-05
-4.8031928050805e-06
-1.495447893012e-05
-5.09620219024096e-05
-1.60014148067589e-05
-1.88864422671869e-05
-2.14657035707999e-05
-3.48960361994633e-05
-1.47379877697916e-05
-2.46735465318969e-05
-5.33604989922933e-06
7.26427121592978e-06
-8.21937314494354e-06
-7.18791313508009e-06
-1.62864480791577e-05
-2.33220969628878e-05
-2.48456443172352e-05
-2.55879574936331e-05
-1.13339265648683e-05
-2.30603523610983e-05
-1.78869961763604e-05
-1.37230971979344e-05
-2.64108240451886e-05
-3.98620025712738e-05
-2.90534660817057e-05
-1.66097303015691e-06
-1.60054573103826e-05
7.09566364437804e-06
-2.77869278608968e-05
-4.25563325361269e-05
-1.02614707588869e-05
-3.07533657977644e-05
-2.62752729547001e-05
-6.88913819581165e-06
-2.55359850472108e-05
-2.12615265116367e-05
-8.67076986831938e-06
-3.98324277399948e-05
-1.86550636397937e-05
-2.51960762267465e-05
-3.58318424486099e-05
-2.72413363016663e-05
-4.94233303489543e-07
-8.79172617865545e-06
-2.4406575707792e-05
-5.36978239649368e-05
-4.76655267682367e-05
-2.50246330084591e-05
-1.78307733037092e-05
-2.56371401098682e-05
-2.47792236936834e-05
-1.6970484923152e-05
-1.01637997423665e-05
-2.72181310036859e-05
-4.23036946239942e-05
-2.71817432045081e-05
-2.3634527692288e-05
-1.2121875412615e-05
-1.26882688454465e-05
-1.23547937212085e-05
-3.60499233430487e-05
-4.44059284670304e-05
-1.02580128575322e-05
-1.7434160548658e-05
-1.76756617090628e-05
-4.53221187990006e-06
1.41276448354765e-06
-3.12639645471536e-05
-1.61924251544204e-05
-2.33932054347351e-05
-2.99435144787291e-05
-3.09050325173019e-05
-5.92055209521375e-06
-1.68786269626318e-05
-2.78143953509178e-06
-1.35575349032109e-05
-6.81909884858333e-06
-1.84465445694322e-05
2.00551154395409e-06
9.02909945402379e-06
-1.95965769482897e-05
-4.0061878418523e-08
-2.46719119484859e-05
-1.10979291255193e-05
-9.67531071087832e-06
-2.96007829436868e-05
-1.25540993471437e-05
-1.58458366379604e-05
-1.82336173989381e-05
-2.1318084683523e-05
-3.74894395750663e-05
-3.18330551514925e-05
-1.34776062344236e-05
-3.23918451996012e-05
1.23417472586021e-05
2.09878444299041e-06
-5.38051619651551e-06
-2.06835427455569e-05
-2.19439608780969e-05
-2.09570511708014e-05
-1.29749583772427e-05
-5.7490500417008e-06
-2.61686898259433e-05
1.23258669556548e-05
-2.68880549145128e-05
-2.84060969733638e-05
-1.50394226236137e-05
-2.51149964680333e-05
-2.1497626970688e-05
-1.35122506953815e-05
-2.86883507634965e-05
-2.68398898327338e-05
-1.76138970714881e-05
-2.25181477297641e-05
-9.20406886320389e-06
-1.95760180469273e-05
-1.19522343313278e-05
-2.74631302469428e-05
-3.34692140879524e-05
-2.49202735369355e-05
-1.50488809487725e-05
-3.42262996623043e-05
-1.67917826213374e-05
-2.47969402312555e-05
-2.20948192647292e-05
-1.59360897455696e-05
-1.64201974798168e-05
-1.99048917990877e-05
-2.15128120496397e-05
6.93936863744344e-07
-3.91324177756028e-05
-3.19710232058314e-05
-1.75469096069615e-05
2.11836919449155e-06
-1.5164235352508e-05
-2.6227718194183e-05
-2.04495258026221e-05
-2.91867497049037e-05
-1.9579157429568e-05
-1.48672752351386e-05
-2.9659723368867e-05
-1.57330462526209e-05
-3.9475973491935e-05
-1.04183484335711e-05
-1.2125604854869e-05
-2.00005601393973e-05
-1.77670877661261e-05
-1.22561464264592e-05
-2.73598663756496e-05
-1.62900168269096e-05
-1.6990230058372e-05
-2.45580552477488e-05
-2.07279105020563e-05
-2.99400719280062e-05
-2.66765339625672e-05
-4.33627301789956e-05
-1.81801114269738e-05
-1.7630797890473e-05
-7.98429967996108e-06
-7.34933829311325e-06
4.9218003479123e-06
-4.90769187239352e-06
-3.24814750872383e-05
4.74827197870909e-06
-1.58357239099562e-05
-2.84477332797865e-05
-1.3016998082957e-05
-1.87314109052762e-05
7.58773569776759e-08
-3.0952467365097e-05
-2.0452452661848e-05
-3.24775725558251e-05
-1.92980588628662e-05
1.37951249737064e-06
-8.46759498499478e-06
-1.12692665400197e-05
-2.234908631199e-05
-6.16042609901804e-06
-1.36535323059804e-05
-2.15567507763677e-05
-6.8422681819988e-06
-2.21395766362842e-05
-1.50680920083166e-05
7.81259451460739e-06
-1.29323082802335e-05
-1.8643598535184e-05
-1.83085475296349e-05
-1.40664715487193e-05
-6.1602190773544e-06
1.19774662626764e-05
-1.62972807313479e-05
-1.51895350966253e-05
-1.63213831018468e-05
-2.84193249272373e-05
-9.29865930634571e-06
-2.08172945184529e-05
-2.2547358721795e-05
-3.69189344512704e-05
-1.88400381693713e-05
-1.82286775370726e-05
-1.14037485851089e-05
-4.95799026870069e-06
-2.07603576486046e-05
-3.2199869562875e-06
-8.15110482340316e-06
-2.49741086620663e-05
-1.74144092009217e-05
-3.52346675176374e-05
-4.19390014357946e-06
5.11004358538342e-06
-1.58351151346579e-05
-1.66141158781148e-05
2.36156212466828e-06
-3.24395800525092e-05
-3.43266938852073e-05
-4.8546844113498e-05
-3.18689942256782e-05
-3.55596019828333e-05
-2.36890211798736e-05
-2.91512505671175e-05
-6.46305632250073e-06
-2.40015571304055e-05
-4.84093419698452e-05
-3.1076005960111e-05
-3.78312176068131e-05
-2.21436845678902e-05
-2.76592068509587e-05
1.06953678632391e-06
-3.08684659689859e-05
-3.64165468135089e-05
-1.38944165653613e-05
-5.00494897112245e-06
-2.16121735483201e-05
1.35685912705759e-05
-8.60678802315686e-06
-2.60229455541508e-05
6.09588377590133e-06
-8.13701462785345e-06
-4.81499035251434e-06
-1.23429662923373e-05
-3.07086849783468e-05
-1.05745370488591e-05
-3.53971101861131e-05
-7.83576650627321e-06
-1.16410954585106e-05
-2.68611855014533e-05
-3.91988971025642e-05
-2.88397913103102e-05
-8.62583007788143e-06
-3.8072963770012e-05
-1.09017139217946e-05
5.46519466165495e-06
-2.4887510636167e-05
-2.04548020518664e-05
-4.38969748204222e-05
-1.71963431808439e-05
-3.28076584630254e-05
-1.83028845269842e-05
-4.63042552037747e-06
-1.66682555504958e-05
-6.56489327453713e-06
-9.28303396726523e-06
-1.92304643801152e-05
-4.36107482354005e-05
-2.798418418326e-05
-2.16513070803265e-05
-2.6486582006163e-05
-3.13117056567658e-05
-1.73252561034972e-05
-1.48216037813167e-05
-3.70931177124891e-05
-4.57981838895431e-05
-1.35072393470588e-05
-3.01387394634836e-05
1.11107036431179e-06
-1.41487891323122e-05
-2.31306150108774e-05
-1.69795921963197e-06
-2.85904093947595e-05
-5.03512593856062e-06
-3.47130072150069e-05
-1.77209889917062e-05
-1.57245334874865e-05
-1.95271213504658e-05
-3.08026681197784e-05
-1.61743116859518e-05
-4.33853284738996e-07
-1.55444924644269e-05
-4.5077215377027e-05
-1.64185827115439e-05
-3.18009331755679e-05
-2.26670202520115e-05
-2.42905873440401e-05
-3.03670596281836e-05
-3.80958583151231e-05
-1.66680847566819e-05
-1.13254817416894e-05
-1.60169853523875e-05
-2.17873816664806e-05
5.49193647944277e-06
-2.61396942164236e-05
-3.26694744213548e-05
-4.07460553056932e-05
-1.59344487107688e-05
-3.60776731388621e-05
-1.73884506564627e-05
-5.37722000670025e-06
-1.9954799773189e-05
-6.03137588128215e-06
-5.3358080155331e-06
-2.66008861154917e-07
-1.64947317896229e-05
-3.19804258682912e-06
-2.40727677321242e-05
-2.4851240587439e-05
-1.45164924187425e-05
-8.44256729163399e-06
-3.88998462378068e-05
-2.42636169599688e-05
-8.10562852349087e-06
-1.96705051148981e-05
-1.14087541358994e-05
-3.27946924468606e-05
-1.80997889972973e-05
-2.18245308618984e-05
-3.24995084330106e-05
-2.4581558934785e-05
-2.91602744830537e-05
-1.44630998248098e-05
-1.13454003845839e-05
-1.30813038631319e-05
-1.25620303528361e-05
-2.31951777664983e-05
-1.40536427323921e-05
-4.11386152768146e-06
-2.00815537235358e-05
-1.05073924808744e-05
8.59457373391683e-06
-3.89435405744277e-05
-9.3835708606352e-06
-1.35712492556072e-05
-7.24019720665631e-06
-1.23065971370981e-05
-1.22986155792874e-05
-2.18836463173253e-05
-2.90803108266949e-05
-2.62708168858913e-05
-2.54020745175158e-05
-4.52297222176353e-05
-3.44228257087267e-05
-1.26014464375015e-05
-1.71024287156342e-05
-2.23715002479221e-05
-1.42859516827149e-05
-3.1514073854561e-05
-1.63702237386811e-05
-2.12013702311174e-05
-2.42444625637975e-05
-2.63477774738041e-05
-3.44624171085196e-05
-1.76240313802696e-05
-3.00639568334187e-05
-2.52633044710391e-05
-2.8768119096813e-05
-1.52530880349128e-05
-2.26258178763709e-05
-8.9927930105873e-06
-2.03514306086658e-05
-1.85475288584214e-05
-1.88545978586838e-05
-3.16670662741257e-05
-2.68466685318856e-05
-1.02215621019666e-05
-3.23994806346689e-05
-2.4137779198562e-05
-1.84877079580546e-05
-9.45329514124069e-06
-1.84496001449882e-05
-1.95785069989912e-05
-6.72300962908855e-06
-1.35111183801099e-05
-2.08562246703714e-05
-1.95909162339196e-05
-2.76670858062557e-06
-3.00799127458979e-05
-1.11094046791833e-05
-2.25996774140504e-05
9.92593232102042e-06
-4.00877509766346e-05
-3.36132274653181e-05
-1.56787243353878e-05
-2.09363979142422e-05
-1.67676698497857e-05
-3.00625127197117e-05
-2.89494160578606e-05
-3.37137649282832e-05
-1.3364129895441e-05
-2.52635327782256e-05
-1.41050030432974e-05
-4.16304447281e-05
-3.2193249949658e-05
4.99832737126142e-06
-1.00135337306205e-05
-1.6106405478797e-05
-2.42770085899488e-05
1.37213609604724e-05
-3.88294398365746e-06
-3.58610788448982e-05
-1.12868941176039e-06
-3.71308859351689e-05
-1.64729335780977e-05
-6.43189916429348e-06
-4.63399570711187e-05
-5.26783436097887e-06
-9.62030417339452e-06
-1.76458847415109e-05
-1.59836657209755e-06
-2.17999203985994e-05
-2.91410554988362e-05
-2.22925547141843e-05
-2.69862530715062e-05
-1.50198329546146e-05
-2.12069725550032e-05
-3.23086857625492e-06
-1.91659965732994e-05
-1.79492886139095e-05
-8.93697520056213e-06
4.37604699916444e-06
-1.75606253319455e-05
-7.14044818430827e-06
-2.19160531361479e-05
-2.18451893569555e-05
-2.18850490111497e-05
-3.87463497630726e-05
-2.33908274738331e-05
-3.49502891039365e-05
-1.7817896624262e-05
-7.90294680940049e-06
-5.96725080614151e-06
-1.24839428593734e-05
-2.10588834809083e-05
-2.88700653962193e-05
-1.54877075298288e-05
-1.50515471032092e-05
-7.87838689088273e-06
-3.77228983007395e-05
-2.82894141957968e-05
-2.68523362523569e-05
-1.65713721996145e-05
-1.38580816509945e-05
-3.73844577611083e-05
-1.14898876473194e-05
-1.41260936588748e-05
-1.92190215790585e-05
-1.99253751483635e-06
-2.63463008754013e-05
-2.4078106512358e-05
-1.86058599558842e-05
-1.28373475107867e-05
-1.29793240858987e-05
-1.37382200199392e-05
-2.74124468406993e-05
4.77515414492685e-06
-1.39809165353225e-06
-2.16243201688718e-05
-8.17870789451675e-06
-3.86917845689008e-06
-3.08056255952216e-05
-4.83221757744304e-06
-1.033110228866e-05
-1.2813719247509e-05
-1.76327589663102e-05
-1.84863405479113e-05
-6.84521278541969e-06
-2.02467398072366e-05
-2.49684761040704e-05
-2.27450421911988e-05
-2.08580808142251e-06
-3.54224490054763e-05
-1.97580551908916e-05
-1.13181585981892e-05
-1.70107170148195e-05
-2.19872310077116e-05
-2.14108892360987e-05
-1.1941694476975e-05
-2.43517697548857e-05
-3.09411858650447e-05
-3.10520435372236e-05
4.31696023380371e-06
-2.34899619205853e-05
-1.44359884438922e-05
-2.05303565628738e-05
6.6957092344711e-06
-1.51810387385988e-05
-1.48463051719493e-05
-3.23650263016567e-05
1.00855711663264e-05
-1.37376337478626e-05
-2.82057529348003e-05
-3.60652131815714e-05
-4.36846901538627e-06
-1.47683097600686e-05
-1.6893816651766e-05
-2.43024691633572e-05
-6.24136434758563e-06
-3.05951074868623e-05
7.0312628535277e-06
-2.64711198634326e-05
-2.62529919359939e-05
-8.23005562471904e-06
-1.04748510836686e-05
-3.31549980913319e-05
-2.77651167601814e-05
-2.28461011655991e-05
-4.75572289113358e-05
-1.82055435694247e-05
-9.17739837286265e-06
-8.42909020663692e-06
-1.48525867613881e-05
-1.15474520689404e-05
-8.69118577643579e-06
-2.23028572055823e-05
-3.9125189963566e-05
-2.42460485647815e-05
-2.42768230476675e-05
-2.42808159871765e-05
8.67352573461365e-06
-2.44161945989337e-05
-3.81033456439934e-05
-1.78577768945444e-05
-3.28581689416739e-05
-2.09006834707032e-05
-2.53040132229959e-05
-4.36304423891855e-06
-3.80633840442879e-05
-2.65082175984067e-05
-2.11831069715352e-05
-1.35687317370695e-05
-3.71239417805801e-05
-2.32476513166079e-05
-3.82786568527574e-05
-1.49418571765997e-05
-1.04841893967834e-05
-1.94052679575147e-05
-3.27707749362147e-05
-2.18392686581174e-05
-2.75809158545386e-05
-1.10473811503281e-05
-1.5230516019648e-05
-3.73157263108762e-05
-1.83214198254915e-05
-6.58334530764123e-06
-1.69458444108349e-05
-3.28591257390606e-05
-2.43029145585664e-05
-2.9709663818823e-05
-1.64686996801287e-05
-3.44757933230775e-05
-1.91599712892026e-05
3.83002218878909e-07
-1.64535043198106e-05
-1.85456684260829e-05
-5.51307331353297e-06
-8.60388433609009e-06
-7.2204891593703e-06
-3.33105800628583e-06
-2.23322065990841e-05
-1.61424557234559e-05
-2.68434498492169e-06
-3.10530745571739e-05
-5.53070527327463e-06
-2.38173721713547e-05
-3.03328622878241e-05
-1.29372857151725e-05
-2.11953747519078e-05
-2.72733914646615e-05
-1.40809162736262e-05
-1.51284622109194e-05
1.8060897206684e-06
-6.69088092707107e-06
-2.43904684339684e-05
-2.57991404496464e-05
-3.55359538455022e-05
-2.37825598753284e-05
-1.58700230907584e-05
-4.71604411449311e-05
-2.85948746067113e-05
-2.87929745333624e-05
-1.48504360970214e-06
-1.41292833861719e-05
-9.71388209939812e-06
-3.62392495650642e-05
-2.15781711034671e-05
-1.68196747761671e-05
-5.33216400638314e-07
-1.83906511118948e-05
-1.24458490495516e-05
-3.3158196751765e-05
-3.38062445912938e-05
-3.69787948675505e-05
-2.37891927181231e-05
-2.63917509471114e-05
-6.03776444618856e-06
-1.21922068066515e-05
-1.81226561138375e-05
-2.56402453715774e-05
-9.17569096367387e-06
-1.09244460691633e-05
-3.52928291162715e-05
-1.44646863799827e-05
-3.11581397819003e-05
-2.78411920007518e-05
-2.06098048324673e-06
-2.50319698565569e-05
-1.11378976140893e-05
-2.7924892557359e-05
-1.26354631340313e-05
-2.63961057891314e-05
-1.31016085943782e-05
-1.94244492303209e-05
-5.11571889510484e-06
-1.68038855069282e-05
-1.96193182185859e-06
-1.82327193035382e-05
-2.51622460064442e-05
-6.89983086761123e-07
-2.42778634998448e-05
-1.12319472677702e-05
-1.62153186295405e-05
-1.87413597778348e-05
-3.38601061355638e-05
-4.9702572473234e-05
-1.87400415636205e-05
-3.29880928444579e-05
-2.99936924668405e-05
-3.50526263259207e-05
-3.02248714800608e-05
-2.0229006181489e-05
-3.01998784411385e-05
-4.80311149478707e-05
-2.36561989032982e-05
-1.33836843724608e-05
-1.22416416246101e-05
-2.12254735051937e-05
-2.26625621846663e-05
-1.09414609895742e-05
-2.37627049668683e-05
-3.54306937337882e-05
-1.32591216131344e-05
-2.46839387185275e-05
-2.11446820735081e-05
-2.33006039409447e-05
-2.53774386838623e-05
-1.82291355701261e-05
-3.48473839799291e-05
-2.25271049796759e-05
-2.87641078002076e-05
-1.9813047194581e-05
-1.91614439627163e-05
-6.57394323840958e-06
-1.83574727255649e-05
-2.09955257281024e-05
-2.60536049109636e-05
-3.6327678777646e-05
-1.78147003074138e-05
-2.72775442833431e-05
-3.17077030834163e-05
-1.3600464949189e-05
-4.61782643051051e-05
-2.79233989857085e-05
-2.38132934205405e-05
-1.12071268075612e-05
-2.80972499562399e-05
-1.89488665726058e-05
-2.10711584038887e-05
-1.54398789685332e-05
-2.61750941533151e-05
-1.80338972788513e-05
-3.18203707023414e-05
-4.67763994466076e-05
-4.43118353646985e-05
-8.96245048671026e-06
-1.18313523231566e-05
-2.4993517424342e-05
-2.67983717640528e-05
-2.65383569850233e-05
-3.65564624731846e-05
-1.95707694422002e-05
-1.49131651401499e-05
-4.13275377398611e-05
-2.35935115479723e-05
-1.60417770199094e-05
-1.53356281290235e-05
-8.89581192183946e-06
-3.02364123814113e-05
-3.39405372586573e-05
-1.38051135419544e-05
-1.16737373354062e-05
-2.26871604627547e-05
-2.62878253591498e-05
-3.71248318566557e-05
-2.20825738365364e-05
-2.49655285045343e-05
-1.45224767022635e-05
-1.02696047074532e-05
-2.78604007131817e-05
-1.36100979043463e-05
-7.71074514733778e-06
-3.48901987179925e-05
-2.11700336808224e-05
-2.50290070539491e-05
-2.76880839238783e-05
-3.8659117294654e-05
-1.49311225419477e-05
-1.31864350833806e-05
3.96604133043973e-07
-2.6876765982726e-05
-2.99924546834308e-06
-1.50441706784883e-05
-9.62762679308489e-06
-6.41895257103866e-06
-7.0163298771622e-06
-1.88028059730357e-05
-9.56642232966201e-06
-6.35511715365397e-06
-2.00009672873054e-05
4.05402155170488e-07
-1.21791951987114e-05
-1.64960513738086e-05
-1.39140028504902e-05
-2.78329731315904e-05
-1.15168253868716e-05
-2.39183260871994e-05
-1.23868116446268e-05
-2.12285010284519e-05
-3.54624302246947e-06
-1.29513795395614e-05
-2.69256510374589e-05
-3.04475200914812e-05
-2.85855486752519e-05
-1.62298955967096e-05
-4.15625329484298e-05
-1.89589728762411e-05
-1.4546998360715e-05
-1.34445826919839e-05
-1.20071717501505e-06
-1.06323848567332e-05
-7.87991319809856e-06
-8.64359089384963e-06
-3.89291570289049e-05
-2.5541332958217e-05
-2.87402451302839e-05
-1.85603312303995e-05
-2.38155371668661e-05
-2.11939068130356e-05
-2.32126501958595e-05
-4.29151810588736e-05
-3.45298654048491e-05
-2.20200759422631e-05
-4.67782553840253e-05
-1.17231220788375e-05
-3.61144069587903e-05
-2.85733697387995e-05
-9.66241226278415e-06
-1.30442007024333e-05
-3.11592180369607e-05
-1.90282015120811e-05
-3.747572615498e-05
-1.99376189845605e-05
-2.0794181462754e-05
-3.06567831007292e-05
-2.99138803232881e-05
-2.22170142380163e-05
-2.16564821926403e-05
-2.7520245576662e-05
-1.90562728663089e-05
-1.66300885319989e-05
-1.64479636373539e-05
-2.15975902919026e-05
-1.13488233069176e-05
-1.21598873802693e-05
-8.52130700170031e-06
-3.157859691026e-05
-9.34037429999617e-06
-2.84836029478012e-05
-1.45033281832555e-05
-1.6820672110165e-05
-1.72974353128597e-05
-1.92718771911726e-05
-1.42808564437593e-05
-4.00727099907042e-05
5.09156490417523e-06
-4.11157845527457e-07
-4.35740287786729e-06
-3.72468513575006e-05
-1.95502596979205e-05
-6.90903279457853e-06
-7.28854476925527e-06
-3.12626672117029e-05
-1.1877368274914e-06
-2.03517350044248e-05
-1.10571839073238e-05
-1.07676724475616e-05
-1.40455576031493e-05
-2.17631741759915e-05
-2.48828351496546e-05
-9.6811242712483e-06
-2.16572354610688e-05
-2.99913111941568e-05
-2.94272551478965e-05
-1.30332610735713e-05
-2.8012446595181e-05
-3.09510630465567e-05
-3.85535563597999e-05
-1.2343935498335e-05
-6.83130918883852e-06
-3.20874946200328e-05
-2.37185986659374e-05
-3.08630040926023e-05
-1.60134881597036e-05
-8.23068635875075e-07
7.62083533223965e-07
3.60462361234604e-06
-3.85633913080448e-05
-2.54047133896147e-05
-1.85081586573831e-05
-2.38740174950007e-05
-7.52351964526973e-06
-1.80254569449289e-05
-2.22281994546154e-05
-2.18310686157034e-05
-1.74491247382399e-05
-2.78639330944619e-05
-2.40601362663954e-05
-1.89161611583504e-05
-1.39222055613573e-05
-2.00516810977381e-05
-7.20163421552339e-06
-2.54432645820963e-05
-2.60922549904778e-05
-1.59188950357925e-05
-1.51494926566146e-05
-3.22137208499421e-05
-3.44433486395329e-05
-3.20131514375041e-05
-1.54010569949263e-05
-2.5308857403971e-05
-9.80984466279871e-06
-3.18574004046969e-05
-1.75982190182038e-05
-1.89471569150025e-05
-1.23858041768337e-05
-5.25047807368333e-07
-8.94448340847412e-06
-3.41510545468174e-05
-2.78507744242445e-05
-8.39458285045783e-07
-1.13180529011333e-05
-2.06609257137655e-05
-1.15601930893168e-05
-2.34735228176317e-05
-2.72123218324895e-05
-2.33148144196173e-05
1.7599189000809e-05
-1.58928184979703e-05
-4.00210138833874e-05
-1.42186753476167e-05
-1.34993507286287e-05
-2.77391971349518e-05
-2.00055040989067e-05
-2.43855850995955e-05
8.53420860598798e-06
-8.05582320860426e-06
-2.32169952996359e-05
-2.26071344138989e-05
-4.06616821805304e-05
-2.38377312793589e-05
-3.06358195846784e-05
6.98415248438461e-07
-2.40123992803832e-05
-7.66606503993746e-06
-2.65414031461765e-05
-9.272577717045e-06
-3.79675576432524e-05
-4.46805040009172e-05
-2.66407284743692e-05
-9.14761482704142e-06
-2.24091651426441e-05
-1.19411390830035e-05
-1.59851276324643e-05
-1.61009091539477e-05
-4.07040423760618e-05
8.45355380467389e-06
3.63933790045725e-06
-2.5747505847337e-06
-1.4502341341403e-05
1.11479540738451e-05
8.14625686383958e-06
-2.19792003934709e-05
-1.45147644789003e-05
-2.34174420133539e-05
-2.32332825576162e-05
-5.24325946651659e-06
-2.55830473087293e-05
-2.87438741440871e-05
-3.37470837475489e-05
8.01713539197554e-06
-2.5238235793199e-06
-1.57922430549499e-05
-4.13755677348255e-05
-4.64918207573454e-05
-1.8725220776894e-05
-2.5571015678299e-05
-1.51074605993382e-05
-1.26013813995217e-05
-2.18264588044029e-05
-1.3214623013532e-05
-1.96146569892407e-05
-2.1094964499023e-05
-1.72644094943911e-05
-3.85914470040077e-05
-9.07250505690899e-06
-5.25136755074767e-05
-2.40934472424809e-05
1.14164980554293e-07
-2.69786750118509e-05
-3.86739093141812e-05
-3.80955835848242e-06
-3.12656969185375e-05
-3.52367111555271e-05
-2.79383177736904e-05
-2.15837999961124e-05
-2.52005722034422e-05
-2.08804106883227e-05
-2.64414096688658e-05
-1.63802795270651e-05
-3.77855894721352e-07
-1.44963523521801e-05
-1.79655578541461e-05
-2.21813052395159e-05
-1.19781722857856e-05
-7.11860340750763e-06
-1.4197256500118e-05
-2.04435509190158e-05
-1.78920146327922e-05
-3.86842145153191e-05
-2.19173980213795e-05
-1.83118787246206e-05
-1.79109120855516e-05
-6.12775347340091e-06
-1.87007204503145e-05
-1.16448027318449e-05
-1.74373412780755e-05
-4.54212617079233e-06
-2.8004240274899e-05
-1.83770858235038e-05
-8.4805864357441e-06
-2.22381827678609e-05
-2.05520585145031e-05
-2.01935504143629e-05
-3.78401069163404e-06
-2.94470036150961e-06
-2.43292058675953e-05
-3.34747157979234e-05
-9.6875529835604e-06
-1.42807150378387e-06
-2.13766027578391e-05
-3.19387748560362e-05
-9.34977857864124e-06
-2.51914866159692e-05
-2.41509948277646e-05
-3.03970151474317e-05
-7.10528031346455e-06
-1.61653636470306e-05
-2.97582098942601e-05
-3.44713086626861e-06
-2.34518514097659e-05
-3.08998993180613e-05
-2.15835865565146e-05
-1.25303618507544e-05
-2.50226009931446e-05
-5.09003126729897e-05
-3.45486935316318e-05
-1.56754478172782e-05
-3.36875567545782e-05
-1.0172903838968e-05
-2.01634412106599e-05
-3.7130937415635e-05
-2.32735891769507e-05
-1.63195022574561e-05
6.45623215354897e-06
-8.97826789671135e-06
-2.01739620080982e-05
-3.86955826160849e-06
-2.29518989807703e-05
-3.34562834412263e-05
-3.43965121971243e-05
-2.69510128956813e-05
-1.8630701772848e-05
-2.74479929619048e-05
-3.45580536696922e-05
-1.80483960658565e-05
-1.17576264498127e-05
-4.40392967242024e-05
-1.40689338428767e-05
-2.09239222741891e-05
-3.47038139031947e-05
-1.50141983221906e-05
8.66504201675755e-06
-3.65034034582047e-06
-3.89076817036824e-06
-5.06091955763628e-05
-1.32839470003412e-05
-2.96493298120061e-05
-3.80022909743072e-06
-3.0850033530597e-06
-2.34039878310103e-05
-1.92619906497853e-05
-1.56187629699955e-05
-1.46275808391317e-05
-2.00664184601906e-05
-2.64383217065004e-05
-1.65982739777626e-05
-3.98192960635085e-05
-4.72707575675461e-06
-2.89631013469486e-05
-1.67458011470429e-05
-3.11020013376481e-05
-1.65605125618171e-05
-2.15302558923107e-06
-2.56669545886143e-05
-2.93410312134508e-05
-1.05912287639346e-05
-2.08743027577719e-05
-1.5293410504452e-06
-3.19269578750003e-05
-2.25601401375025e-05
-2.09874514138672e-05
-3.60227507310363e-05
-1.13198737911141e-05
-2.05130806471782e-05
-1.74132631638398e-05
-4.24085339283717e-05
-1.60814580210172e-05
-1.43528820550727e-05
-3.51295288626099e-05
-8.77544474564935e-06
-1.70153235813061e-05
-1.48681819272636e-05
-1.81780318287067e-05
7.21008407308342e-06
-5.29593156961863e-07
-1.08949351899957e-05
-1.34371368476688e-05
-3.2610738411444e-05
-1.5983180584185e-05
-2.57967290008946e-05
-1.9762194839079e-06
-1.93271176627398e-05
-1.65597532122601e-05
-7.00092300700158e-06
-1.51406468352401e-05
-2.78214161003607e-05
1.34615915458753e-06
-2.33817104799586e-05
-2.57529188673799e-05
-3.48173782350722e-05
1.87584098505779e-07
-7.99128070034425e-06
-1.24475437199944e-05
-3.7460030767392e-05
-1.25476252962934e-05
-2.08821135617714e-05
-8.15859519650154e-07
-3.54723231636376e-05
-2.09945630678004e-05
-2.59216445190917e-05
-3.16273976336726e-05
-3.7009625359612e-05
-2.60124666644172e-05
-2.40517526018528e-06
-3.35159451456409e-05
-2.99699448400588e-05
-9.97171655981127e-06
-1.19355867143124e-05
-1.28698890364138e-05
-3.02584678012799e-05
-3.4106526617637e-05
-1.46292786108771e-05
-1.18276955004526e-05
-2.12975006538635e-05
-2.82365753535544e-05
-1.05982249513928e-05
-1.67863216288536e-05
-3.69298971221007e-06
-1.71929972790014e-05
-1.09799954970417e-05
-4.44585268077663e-05
-2.15028702882366e-05
-1.54225121646737e-05
-1.77899749838341e-05
-2.8129402195483e-05
-1.38012493582688e-05
-3.07265520911227e-05
-1.97653366248637e-05
-2.8251256423915e-06
-2.05675803556907e-05
-1.01310332694615e-05
-5.01276108635663e-06
-1.79064617224061e-05
-1.04088105382223e-05
5.78429365425566e-06
-3.96905587989032e-05
-1.78931666369359e-05
-1.33968048531029e-05
-2.49820882784128e-05
-3.53212804179613e-05
-2.90266291826199e-05
-1.19010929685719e-05
-7.04482526740826e-06
5.39585834976668e-06
-9.99016254144564e-06
-2.85378142235828e-05
-2.3323351661719e-05
-3.72946274350289e-05
-1.45184486455935e-05
5.42513349722736e-06
-1.47645524973315e-05
-1.63283704483571e-05
-2.39372479510829e-05
-1.70055023146504e-05
-1.35687867831806e-05
-1.14391013083297e-05
-1.85648150248856e-05
4.19250129276839e-06
-1.81061530290486e-05
-3.02512491940872e-05
-2.24315006096533e-05
-2.62634041914254e-05
-3.34031266553879e-05
-2.63987305089431e-05
-3.11635144515877e-05
-3.26259732887568e-05
-5.83059942015906e-06
-2.99919867555261e-05
6.27739363383339e-07
-3.40908464920294e-05
-1.28729499952849e-05
-3.65749354201718e-06
-1.17044478642e-05
-1.69482941468623e-05
-2.99674438087065e-05
-2.86255506717491e-05
-3.69494500140757e-05
-5.98320296541395e-06
-3.11065092656067e-06
-3.32422982792098e-05
-4.93446754546356e-05
-2.47213185550878e-05
-2.11203077612715e-05
-8.71345524848837e-06
-1.75599809852931e-05
-2.08983355943584e-05
-1.91710044710575e-05
-5.32080348792113e-05
-2.95723855611124e-05
-1.75256028512636e-05
-3.28052888501748e-05
-1.65780175427971e-05
-4.06567577321182e-05
-1.45573705844638e-05
-4.15190619573658e-05
-3.52655387064833e-05
-4.27015130148456e-05
-6.35054236182732e-06
-1.98468448588669e-05
-1.38185309674309e-05
-1.72456102675666e-05
-1.24864307442143e-05
-3.98294616703807e-05
-1.3067354796334e-05
-3.6211145104505e-05
-2.45118747827486e-05
-9.98342362567861e-06
-1.48263980635471e-05
-1.12045684855181e-05
-6.21515163296511e-06
-2.94545111359803e-05
-3.89930138270473e-06
-2.34062048042386e-05
-2.33941818274155e-06
-2.81582904916041e-05
-1.18320554481257e-05
-2.19925455870489e-05
-6.78406262707371e-06
-2.34418781643271e-05
-7.79269968779337e-06
-7.06576018636802e-06
-2.44231733765392e-05
-4.62846659373858e-06
-6.44297609989004e-06
-3.28109096661249e-05
-1.8419630498653e-05
-1.03535566147764e-05
-4.28759431474291e-05
-3.31877763858546e-05
-1.50218334417565e-05
-4.94536566046452e-06
-2.78041083158967e-05
-2.27446905407268e-05
-2.75577107807168e-05
-3.41967222161149e-05
-8.08852470347509e-06
-2.74378806344345e-05
-8.87994988610178e-06
-3.12206895326711e-05
-2.44653806460457e-05
-2.78889759502934e-05
-2.38457933030392e-05
-7.77406965207916e-06
-1.89048672141555e-05
1.29838083942667e-05
-2.82412004995376e-05
-2.27025598382967e-05
-6.31471397570305e-06
-8.58531467597692e-06
-1.27039852486628e-05
-1.80611720905762e-05
-1.88615498470591e-05
-9.28310469851951e-06
-1.91341602855436e-05
-2.0081105997596e-05
-4.54615679659309e-05
-2.07486218727773e-05
-2.17729542805796e-06
-1.49689759801293e-05
-3.65114459487021e-05
-1.46407018519019e-06
4.8144253834507e-06
-4.1932988610836e-05
-3.00043540013903e-05
-6.0639675791292e-06
-1.85267193010683e-05
-7.12996806285956e-06
-2.64903349308732e-05
-1.26271771470594e-05
-1.51375964429581e-05
-2.43613430083568e-06
-2.36439292780471e-05
-3.11430106346244e-05
-2.75298641855267e-05
-9.38527209157225e-06
-2.42230649052991e-05
-2.07351282564728e-05
-2.73901800463389e-05
-4.3877854193826e-06
-2.00772596732629e-05
-2.25389071547151e-05
-2.55306375405485e-05
-3.78598679834139e-05
-2.62260103956173e-05
-3.87681841328694e-06
-2.44795867012253e-05
-1.25533695594621e-05
-2.57720241912609e-05
-3.37916384887615e-05
-1.2703117997993e-05
-2.61287310090377e-05
-1.7678312454289e-05
-2.46256916977027e-05
-1.53754813962035e-05
-1.26643733338098e-05
-3.60850359066919e-05
-8.33279199456706e-06
-5.60696729939203e-06
-2.87130981749334e-06
-1.61164124420304e-05
-2.63753774240936e-05
-1.54869910447149e-05
-1.24930472005049e-06
-9.77054399621748e-06
-3.80253286833712e-05
-2.42309565288844e-05
2.55652978192405e-06
-2.00457374010935e-05
-1.46661486432485e-05
-1.71526160992268e-05
-2.62423895976762e-05
4.00663114206352e-06
-1.34406831011557e-05
-2.27022634451443e-05
-1.91215566494053e-05
-1.25254580306923e-05
-2.25594532150556e-05
2.07500364090439e-05
-3.53518422839939e-05
1.14354050893047e-07
-5.97270673189731e-06
-1.56538387050522e-05
-1.66872058174949e-05
-2.01934988508367e-05
-4.65230892271021e-06
-3.03216154641863e-05
-3.45372909930503e-05
-1.06792826015483e-06
-3.59781304892077e-05
-2.09413497923787e-05
-3.57605878086643e-05
-5.73403452948295e-06
-1.14381677257366e-05
-3.68122820088927e-05
-3.11713459921007e-05
-3.17721741633108e-05
-5.84821648678958e-08
-1.51235262161922e-05
-3.61257401379268e-05
-3.39541139137047e-05
-1.084057225773e-05
-4.44822224330055e-05
-2.89592424260665e-05
2.71238191740806e-06
-3.01084366138469e-05
-2.62406068200171e-05
-7.86652525189558e-06
-3.84925943030294e-05
-3.70691647153328e-05
-2.58419902937094e-05
-2.6239860355577e-05
-1.35053971203093e-05
-2.82836640852579e-05
-1.99450469399782e-05
-1.83524550383351e-05
-2.56350525679932e-05
-2.8900721290384e-05
-1.10444684655473e-05
-1.38260023473283e-05
-2.62680667750613e-05
-3.75083561568287e-05
-5.29500161906122e-05
1.97905349267706e-06
-1.78542919990437e-05
-2.1615542018384e-05
-4.01742021616146e-06
-8.19391158158848e-06
-1.83853360559798e-05
-9.92262259705885e-06
-1.36408062540177e-05
-3.5572349016825e-05
-1.84228656496224e-05
-2.35627589609017e-05
-2.99629765711216e-05
-2.78679552122067e-05
-1.99482274683018e-05
-3.38623896401714e-05
-2.98909353722589e-05
-1.54861430575494e-05
-2.04115312367775e-05
-2.481180430592e-05
-1.60123023503739e-05
-8.58319911082029e-06
-5.50189603782278e-06
-2.45808835231705e-05
-1.50670039939627e-05
-7.4740075529421e-06
-8.94713806325873e-06
-3.32128786507915e-05
-1.57854184204225e-05
-2.47439683911443e-05
-2.87353595880718e-05
-4.85146011428946e-06
-3.63847202065513e-05
-1.74978191848339e-05
-3.0786532775968e-05
-3.37227315424993e-05
-2.92931279238431e-05
-2.66951432311698e-05
-2.39357794890027e-05
-2.17862339285673e-05
-2.14303352838801e-05
-2.66141066082034e-05
-2.83713807734458e-05
-2.41540605709541e-06
-1.37324267257375e-05
-1.38634043846608e-05
-2.06615161388772e-05
-1.97745724217009e-05
-9.15135404520872e-06
-7.67696509773024e-06
-2.31473207109877e-05
-1.38368538092424e-05
-3.24743264901905e-05
-5.10082545053145e-06
-1.58541579189693e-05
-4.18947196199761e-05
-6.91586574524757e-06
-3.60638884629026e-05
-3.55061348075092e-05
-8.30610987608786e-06
-3.31181595578849e-05
-6.1849243360612e-06
-2.15673105100225e-05
-1.77954046434159e-05
-2.65804655470079e-05
-4.34967335693255e-05
-1.50932039882745e-05
-2.39933456558559e-05
-2.28409902767559e-05
-1.7498518884928e-05
-2.50651720752916e-05
-3.90175165344924e-05
-2.3869150180901e-05
-1.19821485123348e-05
-2.11924126193164e-05
-6.88558512570103e-06
-3.77953729857529e-05
-1.50929314305892e-05
-4.19785212584359e-05
-1.99077509973168e-05
-1.94983756699057e-05
-1.19667257011914e-05
-4.46474464298189e-05
-3.28843587251066e-07
-2.83417079431184e-05
-2.59992875360771e-05
-2.48755743873155e-05
-1.63624026345948e-05
-3.13655825432854e-05
-8.23770409811678e-06
-1.82028256548159e-05
-1.7929839412086e-05
-2.5957070706602e-05
-1.38969356363743e-05
-3.89158481165437e-06
-3.02996940976371e-05
-1.3368813391121e-05
-1.31859610758945e-05
-4.8970845177149e-05
-5.47321306861808e-06
-1.86558056264537e-05
-3.71567210579324e-05
-8.26214370472941e-06
-2.97191497763841e-05
-3.06937284664037e-05
-1.34997082842204e-05
-7.52434850114614e-06
-2.64783756430906e-05
-3.53361928311118e-06
-2.11990450809295e-05
-2.58304432411997e-05
-2.96807537096868e-05
-3.14198868508114e-05
-1.85809242456667e-05
-3.35899957782234e-05
-2.48502441839059e-06
5.27485143713576e-06
-7.88202171426752e-06
-2.84716893056428e-05
-9.53974800602796e-06
-1.64915091289287e-05
-2.52836054412253e-05
-6.93900527369733e-06
-1.43782506628107e-05
-6.78732570034502e-06
-1.92510225112345e-05
-2.41470700506066e-06
-3.83747623793812e-05
-2.8441715444729e-05
-3.04197253670473e-05
-2.58815198545856e-05
-3.05551601994381e-05
-3.03731724256173e-05
-1.06849476787515e-05
-2.2457173698651e-05
-2.84372280997949e-05
-1.34153343417379e-05
-8.86948960202929e-06
-1.30713301889335e-05
-1.66617318852977e-05
-1.88743843747627e-05
-2.48093932384792e-05
-3.21629140610368e-05
-2.19496383266039e-05
-2.78675920714744e-05
-1.79923567508352e-05
-3.66453401395084e-05
-4.01328671463317e-05
6.83067743201358e-07
-1.88483440151188e-05
-3.16897480260469e-06
-3.07780471873592e-06
-8.01615739095899e-06
-3.27840172019991e-05
-8.42583589942645e-06
-2.09969609310837e-05
-3.30762725309315e-05
-2.33637825239505e-05
-3.25368830465771e-05
-2.13350490918328e-05
-3.34060901685243e-05
-2.58396625940606e-05
-2.52145935541655e-05
-6.99767889394165e-06
-3.4760709963956e-05
-1.55241205353787e-05
-9.41336291356056e-06
-7.8267318941638e-06
-2.38914823856138e-05
-3.6171107458813e-05
-1.19604859170043e-05
-9.0746782356634e-06
-6.37897398525577e-06
-8.83997245505197e-06
-3.93562604832823e-06
-2.23443276228435e-05
-1.01948288407084e-05
-4.17965204950688e-05
-3.40329519375318e-05
-1.06308899114189e-05
-3.15353436640979e-05
-3.00545380044652e-05
-6.49760466424057e-06
-1.67686264504022e-05
-1.63578486336926e-05
-2.92047616713417e-05
-1.36781008480442e-05
-1.22564631436591e-05
-9.23270133536595e-07
-2.92966003755212e-05
-2.31985129705512e-05
-1.34612270778197e-05
-5.8478067158132e-06
-1.30068264844608e-05
-1.98579079883707e-05
-3.79653980015067e-06
-2.00950246741013e-05
-9.27343152226271e-06
-1.64238920066937e-05
-1.72700417015679e-05
-2.62548389882392e-05
4.46438879696086e-06
-1.29311073392275e-05
-2.50027198397048e-05
-2.52744125868483e-05
-1.3522215297747e-05
1.17537087785982e-06
1.0096182239645e-06
-1.10762303089398e-05
-3.14475679574549e-05
-1.92347540075493e-05
-3.41032414473118e-05
-4.12548088156963e-05
-2.4313686192944e-05
-2.85120189015088e-05
-3.14263203656816e-05
-4.13857030226808e-05
-2.86534852043569e-05
-1.65684327297891e-05
-1.27254984157334e-05
-2.08003270724574e-05
-1.43002282653621e-05
-2.22482491289842e-05
-1.59783974000793e-05
-2.94283074369942e-06
-3.06310298804628e-05
-1.36062110687522e-05
-3.74255804919869e-05
-2.24769358173768e-05
-3.55000852493462e-05
-3.31937895362543e-05
-2.90509072163917e-05
-2.91100960505959e-05
-3.22392956862388e-05
-2.91694815580811e-05
-3.52443292367793e-05
-3.4390427650045e-05
-1.56341234277358e-06
-1.74387353919759e-05
-1.88895644913379e-05
-2.48534894801995e-05
-2.01449082166206e-05
-6.94627481160213e-06
-3.11175935567633e-05
-3.50447061175298e-05
-2.09670355585874e-05
-3.03339276163574e-05
-1.38416711027853e-05
-6.00553433487308e-06
-2.07795151771286e-05
-2.1651963974211e-05
-3.98833285501023e-05
-2.47323569985144e-05
-1.37805832822494e-05
-2.11520175393944e-05
-3.00663235606068e-05
-2.18776210937754e-05
-3.25771627634751e-05
-3.67765169729645e-05
-3.47447596726903e-05
-4.15085715002209e-05
-2.58879380114021e-05
-1.30568716724961e-05
-2.00018462384784e-05
-1.43657919500781e-05
-3.34694433546969e-07
6.52106636518534e-06
-1.38123895363988e-05
-5.7157808163927e-05
-1.05012599251184e-05
-2.18175722340452e-05
-2.88013166591218e-05
-2.31391116756887e-05
-3.63681886220946e-05
-8.52067792222963e-06
-2.95114685614055e-05
-6.16564653706067e-06
-1.48953546901886e-05
-2.85214518810341e-05
-2.64535817896287e-05
-1.03355738666597e-06
-1.68642746004894e-05
-2.77917724299233e-05
-5.041279749868e-06
-3.56997312035714e-06
-1.61626412954357e-05
-4.30032975346651e-05
-2.56254960338035e-05
-2.20647174121936e-05
-1.96694538884784e-05
-5.86425471351652e-06
-3.14732164210617e-05
-7.53950751198258e-06
-1.01313169096485e-05
-6.42742757224011e-06
-1.25831803733822e-05
-2.93815237100367e-05
-3.77033523699791e-05
-2.10679542742611e-05
-1.53438657172175e-06
-1.00827668597885e-05
-2.10359227659439e-05
-4.05254220167232e-05
-9.46376119535177e-06
-3.27423903212638e-05
-1.58054706698252e-05
-4.63501161984407e-05
-3.94775331685974e-05
-1.41949247603582e-05
-2.16822832426352e-05
-3.15089162900711e-05
-2.58802846700611e-05
-1.72721581759362e-05
-2.92018156063852e-05
-9.9587814785078e-06
-5.44425261030207e-07
-2.27891710024247e-05
-3.39618468910082e-05
-1.27798404901544e-05
-1.62008372193045e-05
-3.0913367195047e-05
-1.40332342622497e-05
-2.07430350906169e-05
-1.92594560522736e-05
-1.72517047076113e-05
-4.3538937497687e-05
-3.86706288626272e-05
-5.17544953606858e-06
-2.99904487802618e-05
-2.86795999731064e-05
-2.76847433518106e-06
-2.2041179752188e-06
-7.27417514135452e-06
-2.04619308178882e-05
1.16622548623539e-05
-9.56522213257057e-06
-2.73654047093092e-05
-2.64166839205223e-05
-2.68131508146322e-05
-1.96647742965162e-05
-2.63272172516703e-05
-2.68722798628903e-05
-1.64434131328866e-05
-3.46452257509166e-05
-1.40252422462286e-05
-2.40206809324228e-05
-2.85673644702993e-05
-2.86981479055892e-05
-1.95779598550997e-05
-3.4831229081504e-05
-1.16627705299514e-05
-2.0042887488247e-05
-5.44365397501393e-06
-3.88972821213557e-05
2.46191445477526e-06
-2.06774650798161e-05
-2.85963067037636e-05
-1.62647427840839e-05
5.28067083977769e-06
-3.46838312736838e-05
-2.16964234884297e-05
-2.81653425859811e-05
-2.49344267124897e-05
-2.06838318004546e-05
-1.88600597414521e-05
-1.99809947546069e-05
-1.4011893950207e-05
-2.61327583287381e-05
-1.98795694001047e-05
-2.52890066841877e-05
-2.38625913302731e-05
-3.29340004900035e-05
-9.85090313268166e-06
-1.41756095141696e-05
-4.152510065826e-05
-2.85748873013819e-05
-2.4967101222303e-05
-1.84026761107467e-05
-2.07803758014467e-05
-2.2558813724474e-05
-4.98570757694496e-05
-2.43797045399398e-05
3.42055001458464e-06
-1.89298241210055e-05
-6.71838163777297e-06
-2.60331842089685e-05
-2.25351633956981e-05
-1.1631577312024e-05
-6.75817165212628e-06
-8.28929564090202e-06
-3.40561857709571e-05
-1.15417506586746e-05
7.90178420309392e-06
-2.69107215486181e-05
-1.67034169367722e-05
-1.42110537429132e-05
-2.20621684596794e-05
-2.95689349251869e-05
-3.23228248594349e-05
-9.60829896107429e-06
-1.34535551970824e-05
-1.45340246974591e-05
-2.40388302390488e-05
-3.40625262803557e-05
-4.46359380393212e-05
-3.87756095792607e-05
-2.11854255146801e-05
-3.57421554896791e-05
-2.11184544026318e-05
-3.3131481555789e-05
-2.42143694851313e-05
-1.98998077905201e-05
-1.14517258198923e-06
-8.74594479792819e-06
-1.40261468582123e-05
-1.90845623517171e-05
-2.01746348228576e-05
-1.59497352698775e-05
-2.05211642106725e-05
-1.47419130493641e-05
-6.73851567683679e-06
-6.39277461847662e-06
-3.10546351823459e-05
-1.2911306342438e-05
-1.58182211869662e-05
-1.78040486961164e-05
-2.82776685440833e-05
-1.71754772667469e-05
-4.53846737721243e-06
-4.62620816815967e-05
-1.10174546778684e-05
-1.54954959979872e-05
-1.29589794058239e-05
-1.25172162644445e-05
-1.93948176670414e-05
-2.46323513096693e-05
3.37022373781028e-06
-3.26976570414062e-05
-9.11116389153624e-06
-3.02765413468386e-06
-2.49763845937716e-05
-2.30825590413799e-05
-2.36453110186179e-05
-1.07218790476685e-06
-2.4578431932301e-05
-6.4192255269438e-06
-4.16717582549231e-05
-2.55592093978879e-05
-3.25917689475255e-05
-3.48779633717355e-05
-7.90239635600809e-06
-1.8547978762737e-05
-2.45866333444429e-05
-3.09987030696014e-05
-4.09377971566548e-05
-7.77303845529129e-06
-1.72355739940785e-05
-3.4142048449743e-05
-4.67618968860052e-06
-3.00876120138819e-05
-1.98209409425228e-05
-2.59634288465653e-05
-3.44052415464877e-05
-2.06644609743752e-05
-1.8897062712798e-05
-2.11769490824458e-05
-2.79347199981422e-05
-3.08432015731816e-05
-1.81917692702151e-05
-1.40269693959311e-05
-6.5971427150872e-06
-3.42610577162861e-05
-1.74007914044251e-05
-3.07603779417996e-05
-3.93414467831081e-05
-2.42325803511696e-05
-3.71564270827952e-05
-2.42903931440635e-05
-3.43179035793247e-05
-2.97431248625564e-05
-1.92227963177683e-05
-1.93338020418024e-05
-2.50623774467761e-05
-4.97881524813736e-06
-2.40997141673247e-05
-8.04743799763574e-06
-2.32815686459219e-05
-3.34569176023413e-05
-2.48558543556497e-05
-3.1178678915501e-05
-1.57027262269522e-05
-2.06898309248009e-05
-9.64936582066287e-06
-1.44912884521286e-05
-2.08761685896956e-05
-1.49657269980747e-05
-3.1555837201269e-05
-3.3942198791004e-05
-3.86661258305634e-05
-2.07293006069816e-05
-3.01915716761385e-05
-3.57465543145778e-05
7.10909306308423e-07
-1.80411770902436e-05
-1.42988256028659e-05
-2.51032714287556e-05
-3.7085134716614e-05
-8.95382944404181e-07
-3.96548278419887e-05
-2.52164670378641e-05
-5.06682737385072e-06
-2.77542289611225e-05
-2.97589200003761e-06
4.1810942524745e-07
-2.44225878218525e-05
-3.27559955194897e-05
-1.14550516604338e-05
-1.82136929643572e-05
-3.09003845644542e-05
-6.81798282857938e-06
-2.12699798012101e-05
7.57679475163043e-06
-2.35506761497814e-05
-3.60848000961082e-05
8.01773660724309e-07
2.06386342824962e-06
-2.89844060673834e-05
5.92465975685562e-07
-2.76887991845245e-05
-2.07400408406901e-05
-2.95414653027933e-05
-1.8913278906202e-05
-1.35542543579748e-05
-1.38215957067325e-05
-3.83815837633406e-05
-9.11947723798162e-06
-2.97150044206678e-05
-1.95165916367911e-05
-2.19320721286896e-05
-2.8332475323602e-05
-2.49953725546136e-05
-2.41182771471631e-05
-1.23409149220908e-05
-1.24074950812537e-05
-6.67133648868507e-06
-5.81463467332204e-05
-2.95135233691638e-05
-1.2087081358222e-05
-4.22056535828618e-05
-1.01915597845722e-05
-3.57146536643182e-05
-5.28576624682185e-06
-2.45868057899999e-05
-2.12008096741041e-05
-1.49479295345611e-05
-3.0981737880462e-05
-2.42935274057741e-05
-3.14533068005743e-05
-7.30357867818737e-06
-2.3759042378559e-06
-3.59093549353058e-05
-3.92091725088177e-05
-1.83438077688885e-05
-3.69551606359659e-05
-1.32805002700665e-05
-1.62825581208757e-05
-2.03103691660493e-05
-4.14213163684857e-06
-1.7572596342498e-05
3.97799062412043e-07
-1.32850617095819e-06
-2.48048481392696e-05
-2.6458153837916e-05
-2.87832831284781e-06
-2.92961343386598e-05
4.7166935404338e-06
-2.6392311438977e-05
-9.07598971324372e-06
-2.56638827656699e-05
-1.1983726482705e-05
-2.69787546605311e-05
-3.68657410685212e-05
-1.86372705573393e-05
-3.4857884458718e-05
-1.19674502027378e-05
-1.32171036850132e-05
-1.33558147378857e-05
-7.25412705631606e-06
-3.39588240418719e-05
-3.27691590345277e-05
-3.059666832239e-05
-1.60954442286864e-05
-1.18527324786086e-05
-2.87720316589351e-07
-2.72695427727429e-05
-1.16126540432693e-05
-1.7006903086058e-05
-1.63063185808654e-05
-2.20720176035986e-05
-1.11331437921165e-05
-2.36532129328874e-05
-2.78949642792621e-05
-2.75757576366267e-06
-2.42868914080762e-05
-1.9528371968892e-05
-3.2019555886518e-05
-1.54408680774936e-05
-8.61916195642096e-06
-1.82680987973051e-05
-4.89463873256869e-05
-3.36490632568353e-05
-2.59427289923277e-05
-1.3842676994129e-05
-2.41199085633428e-05
-5.20091426356613e-05
-2.92531740211371e-05
-9.13516577033082e-06
4.54847498714219e-06
-1.77422893070081e-05
-2.568532850291e-05
-1.55357163715013e-05
2.57739038728216e-06
-3.03277979423108e-05
-2.77936319704003e-05
-4.20010536591808e-05
-4.15488953688205e-05
-2.27874031674113e-05
-3.19897029952254e-05
2.69354205906279e-06
-2.57858809157816e-05
-2.80858762744845e-05
-9.57891093848314e-06
-1.3450094018797e-05
-3.15277365387258e-05
-1.68963184563568e-05
-2.85590394978335e-05
-2.45115900242692e-05
-7.96510881641362e-06
-2.13419157595006e-05
-2.712054953989e-05
-3.38281697546108e-05
-3.83613255946643e-05
-6.58713979514704e-06
-4.29811643733533e-05
-3.22792416517347e-05
-2.857262303481e-05
-2.51050173194693e-05
-3.7195598384209e-05
-9.84835677313969e-06
-1.60957080814438e-05
-3.1248960192985e-05
-1.20092364370289e-05
-1.94238299260652e-05
5.44809627060236e-06
-4.1071808614049e-05
-2.72768994034791e-05
-1.73821200635043e-05
-4.52925258504479e-06
-1.81504962012828e-05
-1.5411094631163e-05
-2.36062429534189e-05
-4.01243669067721e-05
1.28321610787891e-05
-3.5284810263738e-05
-1.78052552396574e-05
-2.39904321676778e-05
3.38585382161293e-06
-4.20276851463316e-05
-1.71176465668134e-05
-1.45544658632163e-05
-2.018607759835e-05
-1.99390235327488e-05
-3.41379818040863e-05
-2.62784272015012e-05
-4.34770934109944e-05
-2.11040299981016e-05
-2.42799081722349e-05
-2.76268670567982e-05
-3.32783901301704e-05
-1.95353687060163e-05
6.12983699845515e-06
-3.120527145321e-05
-2.62990721796605e-05
-1.05222419639619e-05
-2.31348416032956e-05
-8.6384908491638e-06
-3.08292351678152e-05
-1.89449325928537e-06
-1.82835511809398e-05
-1.58409160101774e-05
-3.89349767843468e-05
-1.98897010376549e-05
1.24140914445317e-06
-1.6551391792998e-05
-2.36538375758773e-05
-3.4055187408472e-05
-7.34788937528508e-06
-1.91798586689582e-05
-2.08679489935236e-05
-2.21824925969891e-05
-2.60031511166243e-05
-1.87174577802037e-05
-2.57399529310459e-05
-2.63067069176479e-05
-2.50647372773072e-05
-1.64330815152364e-05
-2.6749323805935e-05
-2.20818234704686e-05
-2.99570745037886e-05
-3.35022804265242e-05
-1.84616483453741e-05
-4.11705521965588e-05
-1.96428477706739e-05
-1.12418303529325e-05
-1.66398305688479e-05
-1.02179584746684e-05
-6.50296866706468e-07
-1.66878349679684e-05
-2.37998302719437e-05
-2.93828486906616e-05
-2.66249958315858e-05
-2.72997846385147e-05
-2.5669360585506e-05
-1.33333344059632e-05
-3.22864743461096e-05
-3.91823916103715e-05
-2.99425971342769e-05
-6.60534112426121e-06
-2.81671212287565e-05
-4.73138128767384e-05
-2.43240917464709e-05
-3.14352606158683e-05
-2.35331380118416e-05
-2.52270556900004e-05
-1.66693508141668e-05
-2.55041743467758e-05
-4.2628342486926e-05
-3.60040198400938e-05
-2.01615266569012e-05
-1.56349366070372e-05
-2.62622322027871e-05
-1.90852972330659e-05
-1.04981837491126e-05
-5.27458147585374e-06
-1.65631073670418e-05
-2.50255030389366e-05
-8.88659969515068e-06
-8.79230995615307e-06
-3.07618061721799e-05
1.48512601579772e-06
-1.42188560180276e-05
-1.6198038514679e-05
-3.25328384454104e-05
-3.52923928179483e-05
-3.49201196065746e-05
-2.53530658492163e-05
-8.56239252359984e-06
-3.18045298863841e-05
-1.70036255248799e-05
-6.68626806482722e-06
1.87410024200764e-05
-2.67163410723708e-05
-1.20569042689337e-05
-2.29554159879679e-05
-1.04171501069339e-05
-2.67440934516595e-05
-2.26654691742332e-05
-1.55860912234231e-05
-1.29850923117682e-05
-1.62061810797964e-05
-5.37409353822314e-06
-3.16899214609337e-05
-3.62121219651319e-05
-4.58728625444648e-06
7.25536773686266e-06
-1.61449725641035e-05
-4.65539658222365e-05
-1.14446695741812e-05
-4.24140316562829e-05
-1.19307631987604e-05
-1.6895197463239e-05
-2.33381795778903e-05
1.45740891912603e-06
-2.1011443102531e-05
-2.09804997454084e-05
-2.91665096873278e-05
-1.82349090943258e-05
-1.45848275146511e-05
-2.18008456756925e-05
-1.40985575849384e-05
-7.85207763263644e-06
-1.57329730847198e-05
-1.13657808479026e-05
-2.00341561477415e-05
-3.75254268448475e-05
-1.95293072650734e-05
-1.2500378869405e-05
-9.67631055200909e-06
-4.42428445884583e-05
-1.22174657349923e-05
-2.720229205955e-05
-1.9473040827086e-05
-2.46862161405864e-05
-3.11181550770632e-05
-2.03879672876873e-05
-3.09090671521945e-05
-1.43180747821258e-05
-3.34438797291852e-05
-2.17623269062345e-05
-1.42891218700176e-05
-1.77421365335721e-05
-2.16240287372561e-05
-2.36103066499289e-05
-1.18916531930508e-05
-1.98611848225522e-05
-8.23913828343742e-06
-1.94703718203699e-05
-2.16668590273436e-05
-2.65393997081357e-05
-1.19126162364058e-05
5.57592732727597e-06
-6.34005495500532e-06
-2.90683619188256e-05
-3.05688660880222e-05
-2.93545259551564e-06
-2.10310536615992e-05
-1.16612318161343e-05
9.53101247036701e-06
-5.55290463858746e-08
-4.02857595288249e-05
-2.28981206824284e-05
-6.61389313549743e-06
-8.05690729991005e-06
-7.04066870320023e-06
-2.14723013470521e-05
-2.08165071665485e-05
-3.41053141271615e-05
-2.25682042237284e-05
-2.40085037243731e-05
-3.64633561163878e-05
-2.74542584945767e-06
-2.9056475280191e-05
-3.16581065041602e-06
-4.15078190242085e-05
-2.38995452564071e-05
-1.85801653703287e-05
-1.66767560940449e-05
-1.40068884438723e-05
-2.10344238757853e-05
-2.05108681403641e-05
-3.00551334593743e-05
-2.41164906297717e-05
2.12848536918719e-07
-1.43328224367426e-05
3.66036150351072e-06
-2.20148230197078e-05
-3.04569542219889e-05
-3.87561718436199e-05
-9.70268001357037e-06
-3.66770001964176e-05
-3.59744520999732e-05
-5.41719081823558e-05
-4.62053053648519e-05
-3.99826837699803e-05
-1.58469010765891e-05
-1.77160201250083e-05
-2.18495501882022e-05
-2.781923027326e-05
-3.34980481267838e-05
-2.35868814158186e-05
-1.84510467790329e-05
-3.52410421716369e-05
-1.18865367660008e-05
1.86163909466863e-06
-3.47370430219578e-05
-3.3085561499942e-05
-2.21920788744474e-05
-2.08779724548152e-05
-1.4406508160655e-05
-4.52978576374092e-06
-1.46808856753202e-05
-3.81755302271834e-06
-2.74229922213082e-05
-1.32178376830248e-05
-3.19502665760413e-05
-2.51105597449599e-05
-2.30150917503376e-05
-2.14935089733314e-05
-2.87732092119125e-05
-1.09461456878196e-05
-2.78327870817739e-05
-3.39292373222124e-05
-2.71352014526193e-05
-9.97940963101446e-06
-1.56694805657531e-05
-9.89233186790003e-06
-1.61691295241618e-05
-9.97786529928998e-06
-4.06799192988705e-06
-1.42432387381031e-05
-7.8492269677437e-06
-4.29275723898713e-05
-1.9097711853549e-05
1.62648969472137e-05
-3.36868470594996e-06
-1.46692333062329e-05
-2.57314307215326e-05
-7.12886944050491e-06
-2.32256973520472e-05
-1.3839016430196e-05
-1.17831883169381e-05
-2.2131399234715e-05
-2.62451493462502e-05
-3.13326002145249e-05
-6.85762679724182e-06
-1.71974443913545e-06
-2.8419621446471e-05
-2.72906691192181e-05
-1.32758940445457e-05
-1.820712557964e-05
-1.90814938473449e-05
-8.95140047776741e-06
-1.04330189357274e-06
-1.42844099791169e-06
-2.53915902825579e-05
-2.54996566395169e-05
-3.54315803690204e-05
-3.13155112486443e-05
-2.46701026035239e-05
-1.4028633023609e-05
-1.6501788766069e-05
-3.91687709632925e-05
-2.57540990884084e-05
-2.44929644607472e-05
-2.62162797935227e-05
-1.76171085346006e-05
-1.66828178967891e-05
-8.05438810193914e-06
-6.29471338459179e-06
-1.56911151580892e-05
-1.98340448176426e-05
-5.72745590607915e-06
-3.09448636608872e-05
-2.29766008154552e-05
-5.70534504176071e-06
-2.65812340563108e-05
-1.49966481158132e-05
-8.42302984476548e-08
-3.11904057907771e-05
-2.85721926942559e-05
-6.23483792801563e-07
9.3270477909872e-06
-2.10308240631076e-05
-4.27131001339533e-06
-1.70815498649945e-05
-3.14977815441162e-05
-1.00092968873781e-05
-2.3419371700953e-05
-1.13998330255649e-06
-1.97012120292001e-05
-1.72871925307661e-05
-2.35654193495958e-05
-2.06747051133467e-05
-1.2129376686792e-05
-3.91827106728203e-05
-2.77904200900485e-05
-2.98979220703148e-05
-1.77133021319705e-05
-1.27167083766309e-05
-2.27913964831386e-05
-3.92336957595714e-05
-2.55638832488028e-05
-2.70603721226816e-05
-1.6188808594262e-05
-3.19242450333443e-06
-2.40254171061652e-05
-2.17051279525874e-05
-2.34892711776575e-05
-1.09240151274069e-05
-5.03754421077153e-06
-2.60976139396494e-05
-4.01117869837565e-06
-3.79414149455639e-05
-2.70446599507518e-05
-1.65519984072209e-05
-2.2469411284594e-05
-3.0292399244041e-05
-1.64799502990961e-05
-2.03398714660569e-05
-2.0602524112028e-05
1.51078373428193e-06
-2.42296646257649e-05
-2.66001480283762e-05
-1.11451618985212e-05
-2.12679302238583e-05
-1.46928279824769e-05
-7.41512870728665e-06
-1.53829056589098e-05
-2.49340827048865e-05
-1.30297236591711e-07
-9.71697140094151e-06
-2.88951767000927e-05
-5.89219633800595e-07
-8.33895198033782e-06
-2.17170676506578e-05
-2.96175006681823e-05
-1.40254990399356e-05
-3.20716260115445e-05
-6.0539308867994e-06
5.76248214125473e-06
-6.17468356328085e-06
-2.42746779150116e-05
-2.46883675455983e-06
-1.05541763891784e-05
-1.86260913116112e-05
-3.61714217449476e-05
-3.28987493300936e-05
-2.343645445009e-05
-2.04629136782348e-05
-3.84935125255875e-06
-2.53521374586926e-05
-2.08117015426912e-05
-2.79115750495752e-05
-2.61050734066006e-05
-5.04246147615553e-05
-4.36958136848666e-05
-2.48713305872128e-05
-5.95928341665361e-06
-1.55076510499046e-05
-1.64992460678224e-05
-2.28939709934531e-05
-2.25948308802333e-05
-2.22086339448505e-05
-1.42558122380418e-05
-7.71772716711401e-06
-2.15502451057847e-05
-2.71482665256504e-05
-4.03371410868172e-05
-1.66324097294233e-05
-3.542876345731e-05
-1.90022915751782e-05
-1.48017508162997e-05
-2.08175458328112e-05
-2.81147459923654e-05
-2.32479671439768e-05
-2.26202595244158e-05
-1.81046746576517e-05
-2.28633941693847e-05
-1.60099885166928e-05
-1.25323072789421e-05
-3.47731738061215e-05
-1.25202530108075e-05
-1.22805299606386e-05
-1.85012260442592e-05
2.86457300247162e-06
-1.21703306858478e-05
-2.2664676129191e-05
-2.82647748471961e-05
-2.32733941491731e-05
4.4740660496408e-06
-1.39013478707023e-05
-3.96388424674651e-05
-1.55743266457217e-05
-3.74519033029472e-05
-1.71111141063058e-05
-1.57775911065927e-05
-2.14267383563521e-06
-4.5177291786837e-06
-2.49089329831681e-05
-3.78421503680369e-05
-1.39959976656974e-05
-3.55672660504947e-05
-2.29207861244174e-05
-1.877317672179e-05
-4.73000993340559e-06
-2.8027378416879e-05
-4.33610986249668e-05
-5.86209418259251e-06
-1.03973332138317e-05
2.05215142761745e-06
-2.63093789813091e-05
-4.03471156329541e-06
-8.46931275646597e-06
-1.74527379087514e-05
-1.62255598667372e-05
-2.2676404201691e-05
-3.1748759546858e-05
-2.36158943145871e-05
-1.95640688713622e-06
-3.76081469851958e-05
-2.54428218205064e-05
-3.29001106644367e-05
-3.10740411800588e-05
1.07849681009442e-06
-3.99323235758304e-05
-1.12297124846905e-05
-1.76136145600747e-05
-2.20914182404718e-05
-9.60329871949365e-06
-4.84727442615352e-06
-3.67065458424671e-05
-3.01565825908421e-05
-4.06898318072902e-05
-2.48076295404432e-05
-3.07757245280938e-05
-2.06705908542779e-05
-7.87228271053378e-06
-1.65787649927288e-05
-1.84922643965655e-05
-1.56282374152173e-05
-5.81243309911143e-06
-2.71522876690235e-05
-1.80872154246278e-05
-2.93937313298881e-05
-2.64053780505618e-05
-1.9340040442551e-05
1.08791660850207e-05
1.04456794589237e-05
-2.3768822285408e-05
-1.23301740016994e-05
-4.70193228514777e-05
-1.98353889189562e-05
-4.82636856700923e-06
-4.66585521523954e-06
-4.22893784956524e-05
-2.57661566986355e-05
-3.42405088037238e-05
-4.59394570040948e-06
-2.76302888129282e-05
-2.87081036357786e-05
-3.71922378519406e-05
-3.05441899672274e-05
-4.18947579161494e-05
-2.27675043450778e-05
-2.93612509193337e-05
-2.68919559497061e-05
-2.07188047111268e-05
-2.17099063300771e-05
-4.17176733317465e-06
-3.02644177223545e-05
-2.36731670231287e-05
4.18715387286655e-06
-4.38002511118398e-05
-2.80741505499582e-05
-1.62514966216008e-05
-2.34792871875346e-05
-4.63993565732772e-06
-2.86802687543915e-05
-2.36190188870541e-05
-2.84563275166102e-05
-1.87392775484746e-05
-1.15346489587579e-05
-1.870636260115e-05
-1.15802003834063e-05
-3.78595678506433e-05
-9.53557344615424e-06
-1.40265650783747e-05
-1.24062079384193e-05
-2.86379850266007e-05
-3.7873869132066e-06
-2.9871022661294e-05
-1.24143823522391e-05
-2.56790333259497e-05
-7.63763904172903e-06
-5.33988863167533e-05
-2.06212976278034e-05
-2.66436378744426e-05
-1.51748683022246e-05
-5.90994806719758e-06
-1.59169660847855e-05
-1.74820408272054e-05
5.94452109037097e-06
-1.69497964204877e-05
-3.16280432573023e-05
-2.56475712687293e-05
-1.01808524531419e-05
-1.39770279085946e-05
-1.15226356907736e-05
-3.23408666569153e-05
-3.17517622986858e-05
-2.37594520129006e-05
-8.85153509995367e-07
-1.83300355295524e-05
-1.60473797978922e-05
-8.90571512749194e-06
2.14200422485581e-06
-2.20283717551869e-05
-4.28924656250131e-05
-2.1167334220916e-05
-2.99448797397491e-05
-1.98292483080055e-05
-3.06196262346573e-05
-1.58993998366301e-05
-2.73202948714693e-05
-2.49616583254614e-05
-1.60185482183333e-05
-1.38509155748651e-05
-2.7086593557996e-05
-5.84498737446588e-06
-3.79193374090607e-05
-2.22319437938996e-05
-2.8631769072615e-05
-1.33871925876468e-05
-3.35763746292645e-05
-2.47630338802873e-05
-2.73345949718413e-05
-2.43542148804636e-05
-1.73884637291592e-05
-1.69656611242294e-05
-5.6494816564267e-06
-3.84059673870524e-05
-1.82459176418635e-05
-1.22203449183246e-05
-8.2053275489858e-06
-1.04963395724539e-05
-1.04429976061596e-05
-4.46014302969552e-05
-1.19793127472205e-05
-2.86042597026421e-05
-3.4712273539565e-05
-1.08588632762272e-06
-2.20098727831639e-05
-1.86633944003508e-05
-8.99249046955889e-07
-1.9386207512016e-05
-3.41342106375624e-05
-9.09919191904928e-06
-3.27497438439914e-05
-2.61110688016928e-05
-1.10046778691556e-05
-2.682789957983e-05
-2.13163027058653e-05
-2.6334937801781e-05
-3.89848462045357e-05
-1.6559626986558e-05
-1.34645803903427e-05
-3.48967251214847e-05
-2.82777454844814e-05
-3.23125320280547e-05
-1.64074382369792e-05
-3.01231071365546e-05
-1.4851561949955e-05
-2.20143109768823e-05
-4.15368881398235e-05
-2.82222225659415e-05
-2.0998624581454e-05
-3.9934661049865e-05
-4.87514758600398e-05
-8.47723870665755e-06
-1.95142150836359e-05
-5.08052643681713e-05
-1.63360072672576e-05
-2.82870692919082e-05
-2.59717586581591e-05
-2.98755344480286e-05
-2.30445851210035e-05
-3.78975639668844e-05
-4.36415816912889e-05
-1.5633277642011e-05
-1.40396175991134e-05
-2.91030034968525e-05
-3.86608152849864e-05
-1.97581366528652e-05
-3.85392978028622e-05
-1.12771172852891e-05
-3.68248156618129e-05
5.87715118362794e-06
-2.4730636708512e-05
-3.02138753649051e-05
-1.77183079950949e-05
-2.25548467778355e-05
-1.77635326419431e-05
-3.04929944906861e-05
-2.68817725351867e-05
-7.27331232380482e-06
-1.76434330187512e-05
-2.44194232506313e-05
-2.36121292158758e-05
-2.33839404146113e-06
-1.07922873810157e-05
-2.7858714844787e-05
-2.33893410744671e-05
-3.32144039471831e-05
-1.09201859399314e-05
-3.8016297727255e-05
-2.17865218094492e-05
-3.58951066016098e-05
-3.46371481535328e-05
-4.51741667973031e-05
5.4885278447822e-06
1.04130105425658e-06
-2.56728157774745e-05
-3.10461411064009e-05
-1.06443336481559e-05
-2.23948610395985e-05
9.25270126805463e-06
-2.59302164785142e-05
-3.91736596128545e-05
-2.65369221254066e-05
-1.96028081528649e-07
-2.37678500458121e-05
-3.75727732047209e-05
-2.10171089388416e-05
-1.20409926549183e-05
-2.5212994843027e-05
-2.61890811104796e-05
-4.6852645894741e-06
-2.34700880583044e-05
-2.88320111731878e-05
-6.61550465068538e-06
-2.08892994143286e-05
-2.45080751719157e-06
-2.54893135448787e-05
-2.07915222601393e-05
-3.10881849228292e-05
-3.23030845115817e-05
-7.84905418044649e-06
5.87248952396365e-06
-1.88784386833292e-05
-2.43776176543433e-05
-1.50455845879699e-05
-4.49815486919819e-05
-4.75176876822538e-05
-4.99457216336186e-06
-6.29116077446915e-06
-2.42050542904597e-05
-2.58104586248305e-05
-2.5403583216396e-05
-2.22308478951738e-05
-6.26343863460257e-06
-2.72376567144936e-05
-4.0202080682743e-05
-2.38271463210253e-05
-2.38080105835204e-05
-2.56619391588902e-05
-1.12400290843329e-05
-3.24701325251484e-05
-3.62410723439527e-05
-1.3149149763536e-05
-9.75392170250388e-06
-2.8207553519975e-05
-1.65272347968384e-05
-1.87912748061064e-05
-2.00155439043124e-05
-1.25023454980925e-05
-5.17656475891141e-06
-2.25811756195332e-05
-2.22708015977527e-05
-1.42807890647917e-05
-3.62440418097069e-05
-4.19326448034335e-05
-2.64206878462935e-05
-1.80260423570092e-05
-7.18492842043244e-06
-2.87858445411685e-05
-2.18012234610658e-06
-3.4012514308321e-05
-2.77114569191133e-05
-1.53476455852931e-05
-2.92823552048725e-05
-5.34107247940986e-06
-8.71861983115909e-06
-4.26926902849802e-05
-2.50333427168719e-05
-1.97916897870394e-05
-3.16101071301936e-05
-1.2059200026223e-05
-1.91375152913786e-05
5.93254381466779e-06
-2.27886752248037e-05
-2.57286305395436e-05
-1.77530746125156e-05
-3.14064687811684e-05
-1.36806803806369e-05
-2.87031000577514e-05
-3.38249331570626e-06
-1.36788469832602e-05
-2.20061514136949e-05
-2.50154653692658e-05
-3.02382966497914e-06
-3.68513301949051e-06
-2.34500077667512e-05
-2.07279742521605e-05
-1.97153091638909e-05
-1.10608000819342e-05
-2.29988142745351e-05
-1.85711954637101e-05
-4.7463618110591e-06
-1.47377015043297e-05
-1.60020595500084e-05
-2.73068683509881e-05
-2.39191906038492e-05
-2.65036521833497e-05
-1.99084768115701e-05
-2.42814634491009e-05
-5.51067571023709e-06
-1.06503490022596e-05
-3.12147248275019e-06
1.95185249568205e-06
-1.93448268365782e-05
-3.2020953566383e-05
-3.07442207054995e-05
-2.4605211867144e-05
-1.04789476163226e-05
-1.81871652885699e-05
-3.56898741414312e-05
-9.99429415244619e-06
-1.52853917397765e-06
-3.05649070079356e-05
-1.85986472762938e-05
-2.64232717779789e-06
-1.98384839280611e-05
-3.05663032290935e-05
-2.7632467784728e-05
3.81878095013724e-06
-1.92453559811521e-05
-1.10346565626991e-05
-6.67898574200618e-07
-1.88972407781323e-05
-5.25365406959469e-05
-3.63537219985391e-05
-2.43765676756096e-07
-1.85970001192801e-05
-1.69708782686199e-05
-4.55812529382246e-05
-1.67923245420473e-05
-3.11816079334777e-05
-2.86539311675347e-06
-3.42979997824648e-05
-2.10415902851343e-05
5.83645036782955e-06
-6.63812607564027e-06
-1.5998895759713e-05
-2.63396636854195e-05
-2.74440443498245e-05
-2.23728447835831e-05
-1.50855504943632e-05
-2.98026922884505e-05
-6.21443692996224e-05
-2.73855429123749e-05
-1.58380766163229e-05
-3.02199108059657e-05
7.79477994813754e-06
-3.03308131715911e-05
-2.59203125561985e-05
-2.55685300349217e-05
-4.42399737002355e-05
-3.16173403998841e-05
-2.68641689810973e-05
-6.38618726367739e-06
-7.36040389244789e-06
-1.03710288343597e-05
-1.21800570504767e-05
-1.21442236874407e-05
-1.20524540636474e-05
-1.30240396721927e-05
-1.36455776028863e-05
-1.9592317541859e-05
-2.34843371944814e-05
-2.80630450397105e-05
-7.84945467165606e-06
-4.37178999701278e-06
-1.19379577859682e-05
-6.36467590713792e-07
-1.67683435407402e-05
-2.03739971252332e-05
-8.34127379684681e-06
-1.04052630653591e-05
-1.91130898637945e-05
-2.6460230298519e-05
-2.93515417042476e-05
-3.56647811631657e-05
-1.90856248438888e-05
-2.11079572287828e-05
-2.88683597311765e-05
-5.11385212581182e-06
-2.18452463636194e-05
-2.5520975587775e-05
-1.1515483898656e-05
-1.84576814116837e-05
-9.15415912873317e-06
-2.42687171402442e-05
-1.64463194591908e-05
-1.80197593390822e-05
-4.29580723483843e-06
-1.07279644354447e-05
-9.22444223922594e-06
-2.32019633761018e-05
-2.51169045052823e-06
-9.70659952355829e-06
-1.79949414303752e-05
-6.22305273169691e-06
-2.59579233767605e-05
-2.86552579231819e-05
-4.83161747105245e-05
-2.1427088409449e-05
-1.27120534073742e-05
-3.58985454432213e-05
-2.25685978911331e-05
-2.55521256452033e-05
-2.61377074826614e-05
-3.97834637104313e-05
-3.38578786960186e-05
-2.36682144197485e-05
-2.3225110520637e-05
-1.0973525426135e-05
-1.33144947968055e-05
-1.28745000832825e-05
-4.85386183798834e-05
-2.25274727337176e-05
-3.28396158635932e-05
-9.61533292852682e-06
-1.7990515688369e-05
-1.73498325599431e-05
-8.79838353813274e-06
-2.9103734667638e-05
-3.68128171999034e-05
-1.15909339575712e-05
-3.35120564634621e-05
2.08906353886459e-07
-3.46278699522101e-05
