# Supplementary material for: Research on computational propagation and identification of mine microseismic signals based on deep learning
Source: PLoS One. 2025 Oct 22;20(10):e0334641. doi: 10.1371/journal.pone.0334641 (PMC12543183; doi:10.1371/journal.pone.0334641)
Supplement: S2 Data — (ZIP) [file pone.0334641.s002.zip › 000100500002039.xlsx_0.txt_24.txt.txt]

-4.43416418211243e-06
-3.24034605298975e-05
-5.98040799708049e-06
-4.11356600292661e-06
-1.65813707041973e-05
-7.38847385011114e-07
-1.3376931684465e-05
-2.53466360123064e-05
-6.32903693435041e-06
-1.66463582125752e-05
-1.9387491912397e-05
4.15205694438156e-06
-1.45701780721051e-06
-4.16432006261824e-05
-2.93655421433624e-05
-2.7480234875986e-05
-6.72810435834195e-06
-1.73055774972635e-05
-1.96130072402981e-05
-3.55489109261495e-05
-2.54454549086805e-06
-2.44638469402298e-05
-2.29503192714061e-05
-1.75938354378092e-05
-2.5474353601563e-05
-2.09985060601983e-05
-9.92967204555693e-06
-2.15457553903292e-05
-3.48575421528632e-05
-2.9357222851876e-05
-9.1909902803497e-06
-2.72655120846948e-05
-1.23456770633246e-05
-4.85718301652957e-06
-4.39622234923641e-05
-9.58566603552164e-06
-7.87933682664879e-06
-1.75513927623649e-05
-2.73285287672931e-05
-1.53711104740478e-05
-4.03271378423131e-05
-8.32693443301963e-06
2.94104469670779e-06
3.4399599977608e-07
-1.52355872437292e-05
-2.78205911468893e-05
-2.04807196831298e-05
-7.88867373401833e-06
-1.68409436191799e-05
-1.89475581210079e-05
-2.99260465423055e-06
-1.07908799481909e-05
-3.16233951278964e-06
-1.57171921860164e-05
-5.26780377419211e-06
-1.46471246737477e-05
-1.88805076017308e-05
-3.59128067293087e-05
-2.73950863618557e-05
-2.02805514849636e-05
-4.07170745748937e-06
-9.09316071209851e-06
-1.65546324990263e-05
-1.22630099760829e-05
-3.78012682907315e-06
-3.99529642542484e-05
-2.60600574900575e-05
-8.48084276937618e-06
-3.39769451876749e-05
-1.47633166460285e-05
-1.83970093295731e-05
4.93834570185865e-07
-2.71132085425101e-05
-2.93290148512403e-05
-3.13690523350106e-05
-1.20081042814687e-05
-6.33493684972116e-06
-4.25514766204504e-05
-2.42522150744982e-05
-1.66108683817077e-05
-1.91547990863874e-05
-2.37242610178541e-05
-1.33808188283397e-05
-1.39756701687388e-05
-2.57815569923317e-05
-8.63299006648756e-06
-4.97685750136764e-06
-3.86783115380739e-06
-1.01725170164849e-05
2.60843858285668e-06
-2.230209171842e-05
-1.02990910517463e-05
-3.12825213461657e-05
-1.65290025087387e-05
-1.6342204456572e-05
-1.14915628276468e-05
-2.82612668702691e-05
-2.1260516932865e-05
-2.02914427524428e-05
-2.28186659058166e-05
-1.29178319228731e-05
-2.9756393760785e-05
-3.24081993692006e-05
-1.01033828183927e-05
-4.05578844664879e-05
-4.98861057734271e-05
-1.77941377224804e-05
2.19351363116761e-06
-2.25371133576781e-05
-2.526913080715e-05
-2.84380512018473e-05
2.36416806597828e-06
-2.69897519753244e-05
-2.4416114066718e-05
-2.13620568941566e-05
-2.27990368227739e-05
-2.65854337267232e-05
-4.33698816909842e-05
-1.88723476759037e-05
-2.0734954346045e-05
-1.55967270354177e-05
-2.8823626319127e-05
-4.06122501321033e-05
-8.31515571067916e-06
-5.44540364457037e-06
1.29751135680315e-06
-3.00131644127879e-05
-1.65228719578518e-05
-3.99727224584242e-05
-3.4074377485754e-05
-1.62263803765674e-05
-1.16107989794782e-05
-1.13392309431824e-05
-9.73873588372625e-06
-1.7303618308744e-05
-3.38286628898139e-05
-2.81360232468088e-05
-2.37176851200237e-05
-4.52381340838293e-05
-7.58285548962814e-06
-1.78534869677311e-05
-6.29907409055527e-06
-1.74511268307997e-05
-1.62924793506222e-05
-3.3939984900497e-05
-6.40983994150006e-06
-8.01005607961461e-06
-8.99781345194334e-06
-1.91403213187678e-05
2.58682190151821e-06
-1.47003897113347e-05
-1.75078184370017e-05
-4.50329795968265e-06
-4.20252922463661e-06
-2.64238867503797e-05
-2.18690708178604e-05
-1.94657742425851e-05
-3.28757491780688e-05
-2.78943279989119e-05
-1.11497838107814e-05
-2.92490251305796e-05
-3.29622609664732e-05
-1.75014253494892e-05
-2.65883594031087e-05
-1.77443840844983e-05
-2.11514443920045e-05
-2.74396334134749e-05
-2.17945574757904e-05
-1.20637564998077e-05
-9.44627538560076e-06
-2.99207615867945e-05
-1.68555174398371e-05
-4.00538115323382e-05
-1.80049892394673e-05
-8.64117159314415e-06
-9.1296820194888e-06
-1.91930832740421e-05
-3.58526090177744e-05
-1.12294524995668e-05
-4.41936179309143e-05
-3.43668097723344e-05
4.62384783568077e-06
-1.19535999439067e-05
-8.97374591449887e-06
-2.71002669663272e-05
-2.48853050576477e-05
-2.80216215082051e-05
-3.34251394235295e-05
-2.97250842813848e-05
-1.08415317511608e-05
-1.17738672542442e-05
-1.87161078233648e-05
-1.19298855764096e-05
-3.3587445185171e-05
-3.63404380681368e-05
-3.55417017577211e-05
-3.34765439480178e-05
-1.79754210470144e-05
-2.66774454116767e-05
-1.51459185367745e-05
-2.53251559700198e-05
-1.70412249351031e-05
-9.15723762787203e-06
-2.26497687339899e-05
-1.0810966512624e-05
-2.06258731135155e-05
-9.83773852234013e-06
4.4530306405464e-06
-1.61472602186106e-05
-2.74119022931221e-06
-3.5710981568089e-06
-1.88545292175245e-05
-1.33456001022002e-05
-1.26064851083497e-05
-1.05428217807632e-05
-1.08336452812679e-05
-9.91086467195259e-06
-1.12957630639732e-05
-2.07193898957757e-05
-3.62260057199178e-05
-3.0269704468805e-05
-1.62425159479962e-07
-2.32301147310055e-05
-1.59485105976964e-05
-3.46938680234331e-05
-2.03513069851506e-05
-1.06622589891926e-05
-4.09385068098482e-05
-6.51024326774144e-06
-1.33329584656363e-05
-3.15824108888426e-05
-9.74087837669581e-06
-2.08449229434881e-05
-2.11957775185685e-05
-1.60633552239516e-05
-2.66986534958396e-05
-1.34088978414005e-05
-2.87091418776628e-05
-1.01953835709358e-05
8.5335478923129e-06
-8.02507299911117e-06
-2.70686336382096e-05
-4.20106284058566e-05
3.96933173647938e-06
-1.2623696381121e-05
-1.89013149551147e-05
7.44426078046293e-06
-2.80077137842239e-06
-1.93825620647378e-05
-2.27031660186911e-05
-3.89149428334333e-05
-2.66912912127503e-05
-1.46586522977003e-05
-6.48741385527551e-06
-3.08942204539911e-05
-3.27198863517038e-05
-2.0403616003154e-05
-1.53369760896304e-05
-9.42802481693086e-06
-2.53861018260578e-05
-3.93332161581213e-05
-4.58707712508338e-05
-2.67238616276532e-05
-3.05205044729021e-05
-3.13584002566445e-05
-2.43940057186335e-05
-1.05371749410999e-06
-2.34387032588466e-05
-1.13427459638419e-05
-2.06349515502231e-05
-2.13363976555266e-05
-1.05102814962642e-05
-2.93590506202211e-05
-1.70871153812192e-05
-1.3350303319795e-05
-2.80094416749637e-05
-2.89695223330348e-05
-3.55672143183513e-05
-3.25564196065281e-05
-2.78887869074905e-05
-3.15552307096605e-05
-2.13135518590955e-06
-1.4224155522649e-05
-2.40589600154245e-05
-1.6162188758163e-05
-2.4191763062615e-05
-2.26793640974975e-05
-1.60724950665183e-05
-3.16684736421901e-05
-2.20717621368914e-05
-9.15163934968378e-06
-3.85881914110028e-05
-1.32133352590525e-05
-1.61033138744372e-05
-2.25860643560741e-05
-2.56978459480734e-05
-2.04481077478095e-05
-1.88270715130392e-05
-9.0415563532226e-06
-2.648147169302e-05
-1.31054603415367e-05
-1.34946908959259e-05
-2.54096731741933e-05
-2.26666724105317e-05
-1.26508696017768e-05
-2.04433170259287e-05
-2.43054093861929e-05
-3.01775661892933e-05
-1.64703918221589e-05
-1.96266709340735e-05
-1.0105379693253e-05
-2.76665167420799e-05
-1.33655695340268e-05
-3.01815296007847e-05
-1.71959832045504e-05
-1.07642606814302e-05
-3.38035867525069e-05
-3.77563751385343e-06
-2.53927041113721e-05
-3.18277772142116e-05
-2.27095313424202e-05
-1.94955226883099e-06
-3.78217109183915e-05
-2.47459986038175e-05
-2.94468674496777e-05
-8.52112840029191e-06
-5.27892047170802e-06
-3.31532934411431e-05
2.47459765510631e-06
-2.78247953453745e-05
-2.19724167049193e-05
-2.39616707729148e-05
-1.04460572206207e-05
-1.77237707416441e-05
-2.22235906316672e-05
-3.78508229545699e-05
-3.96327356215103e-05
-8.36179192536677e-06
-8.10534485146989e-06
-1.66506886876108e-05
-8.44751946101304e-06
-3.04847189453806e-05
-2.88407224900076e-05
-2.52447213787773e-05
-2.30873514138706e-05
-2.44030127920918e-05
-1.10658383173585e-05
-4.10213984395954e-05
-4.17339899703468e-05
-1.16581529310051e-05
-1.88609178556212e-05
-1.40207402844923e-05
-2.25874991869765e-05
-2.11910817394567e-05
-3.63323577109549e-05
-1.42723271291999e-05
-2.38176279889782e-05
-1.95458407797408e-05
-1.78402976119619e-05
-1.49584845822828e-05
-1.04997617179035e-05
-1.0448708608006e-05
-2.18194594933682e-05
-3.36746167116395e-05
-5.17222148508766e-06
-3.23956459670919e-05
-2.05563534286713e-05
-1.89005895532431e-05
-3.05481700946796e-05
-3.07009890381028e-05
-1.51360828524149e-05
-2.28804018084548e-05
5.85409536536619e-06
3.31090576291584e-06
-1.21425071593176e-05
9.48745377243734e-07
-1.77920488201116e-05
-1.19778984406068e-05
-6.39327844852223e-06
-3.29405577486117e-05
-2.99794904545103e-06
-4.63060055316154e-05
-1.21882248107345e-05
-1.24646414684936e-05
-1.85484459724202e-05
5.87009203275146e-06
-2.31208254138227e-05
-1.1169357339672e-06
-3.85335559889226e-05
-2.91962033520356e-05
-2.10105042668085e-05
-1.15399387432453e-05
-1.48218739821728e-05
-1.27370181307845e-05
-2.21821105495783e-05
-4.02757466851104e-05
5.54970031002325e-06
-6.54768644419425e-06
1.95758803531217e-06
-2.68797053361763e-05
-4.67115173116524e-05
-2.49959791326779e-05
-2.16711185540733e-05
-3.17487112970598e-05
-2.44390528800115e-05
-1.57366740669476e-05
-3.63485711904215e-06
-2.82153952810184e-05
-2.02690042424151e-05
-3.24373203590708e-05
-2.48455056320318e-05
-2.67168783200041e-05
-2.66985218149076e-05
-3.73539163812177e-05
-2.43723378666756e-05
-2.50421434697932e-05
-8.6449601892962e-06
-2.81280862273748e-05
-1.09696962077538e-05
-2.00120625396536e-05
-9.41698959760671e-06
-1.12877567321618e-05
-2.52976364250532e-05
-2.38626481312202e-05
-7.17839300254126e-06
-1.06195190645346e-05
-1.9442298520707e-05
-3.47421990857316e-05
-3.12688537283902e-05
-3.2140347366211e-05
-3.14080779531034e-05
-3.22760484221176e-05
-3.21042464551312e-05
-1.42242966853048e-05
-2.85369338385187e-05
-1.95633942376426e-05
-1.47155695113297e-05
-1.71924665344421e-05
-2.5669326172967e-05
-1.80013909551964e-05
-1.70748214252967e-05
-2.73461424364693e-05
-3.8742810886971e-05
-2.66170421327406e-05
-3.15662685305563e-05
-3.90829897602271e-05
-3.59614781689322e-05
-8.48018127574041e-06
-2.30946198259007e-05
-9.43313174683385e-06
-1.48920578370429e-05
-3.39560892331643e-05
3.81140780052494e-06
2.24191842677616e-06
-2.47286984364167e-05
-6.91034626267709e-06
-1.86297389725566e-05
-2.08216067378072e-05
-4.26625575978496e-05
-2.53626872704349e-05
-8.63335746806489e-06
-2.11879368503198e-05
-3.97132385310417e-06
-6.86360189012859e-06
-1.97034579422404e-05
-7.01875118625089e-06
-2.70939217575046e-05
-1.01307393812923e-05
3.68095721634778e-06
-2.05432883008253e-05
-3.90288035236189e-06
-2.3008065265394e-05
-1.43979786857558e-05
-1.10364825670126e-05
-5.74033275372793e-06
-2.6798215932238e-05
-1.36355669937236e-05
-2.45353847595683e-05
2.82747672482034e-07
-2.78055556948216e-05
-3.08459265961714e-05
-1.78544190678383e-05
-3.34614361771414e-05
-3.02274100236417e-05
-3.16018083611738e-05
-8.30906366632151e-06
-1.89455501531911e-05
-2.17388354461319e-05
-3.60593294714867e-05
-3.35474415588191e-05
1.3342836522938e-06
-2.89928457329695e-05
-8.00292580168781e-06
-2.32949111331479e-05
-5.16753350048079e-05
-2.86166995096436e-05
-2.71792475525228e-05
-7.4192310525359e-06
-1.83982597051601e-05
-1.28250854615635e-05
-2.62704767036828e-05
-2.93481468557698e-05
-1.83350911038373e-05
-2.90705283049952e-05
-5.44700607005839e-05
1.00162274791579e-05
-3.19868728525496e-05
-3.39727248737288e-05
-3.57114082414011e-05
-3.57232943389098e-05
-3.17913251609495e-07
-2.35579603198893e-05
-3.31315888611391e-05
-7.43510498963859e-06
8.5858642083553e-07
-2.37785877511127e-05
-2.84059088974282e-05
-1.09840734916193e-05
-1.94499185993168e-05
-2.58360491205916e-05
-1.90923899097462e-05
-1.8316091372931e-05
-1.25680898403356e-05
-1.76243688970863e-05
-2.04705744798952e-05
-3.22706294300053e-05
-2.51826367553802e-05
-2.36666467160917e-05
-1.37308062481041e-05
-2.90797698352965e-05
-1.89200079158087e-05
-3.41745796252549e-05
-3.12577644710566e-06
-3.05331217589241e-05
-3.38751306413914e-05
-9.01739852401023e-06
-2.78185261760533e-05
-2.75820968523539e-05
-2.06926303020771e-05
-2.75362806894727e-05
-2.69341147667272e-05
-5.35242532253025e-06
2.38196456008181e-06
-3.05770772609272e-05
-3.5759690996144e-05
-1.31539180717637e-05
2.24899739084328e-05
-2.57839077641597e-05
-2.49189314687295e-05
-1.30508180480964e-05
-1.90503733202971e-05
-1.77559435731757e-05
-2.8276954054109e-05
-3.35808040450396e-05
-8.13316836077847e-06
-1.86747746358602e-05
-2.38735027025224e-05
-2.41153339425018e-05
-8.15383733266512e-06
-1.58220044247682e-05
-1.17716653659645e-05
-8.33579712188659e-06
-2.12998335076196e-05
-2.51037624047673e-05
-2.51803207716472e-05
-1.21565540508243e-05
-5.47901112247802e-06
-3.27356926565469e-05
-1.47891741760854e-05
-2.03457571775787e-05
-2.47921064279542e-05
-2.76870062029841e-05
-1.43215630058727e-05
-3.80072386287307e-06
-1.77481581416548e-05
-2.6347243786589e-05
-1.02096570155104e-05
-3.62603559224886e-05
-5.64122352102178e-06
-7.69746886360779e-06
-2.76545323470152e-05
-2.25230671057166e-05
-2.2409613608362e-05
-1.54885579594672e-05
-2.95346967195853e-05
-3.6138803369822e-05
-1.24252223403216e-05
-1.87047580514711e-05
-3.13157910287828e-05
-2.77522077532217e-05
-2.49950824176164e-05
-4.89081542468788e-06
4.08906985670731e-07
-1.88056610435955e-05
-3.37273585697153e-05
-2.76372029284727e-05
-3.50190311222722e-05
-1.37822907258824e-05
-2.65308233146816e-05
-1.36087209335765e-05
-2.47824492965128e-05
9.33613956267748e-06
-2.91873487547659e-05
-2.75347890857502e-05
-5.86792267451606e-06
-1.56563014625337e-06
-2.93164286626803e-05
-2.76792936141248e-05
-3.09505435585535e-05
-2.081549692122e-05
-1.38031930735165e-05
-2.5754808168659e-05
-3.59369467422873e-05
-2.02087907623998e-05
-4.04377071751683e-05
-3.13026402874174e-05
-1.66524541458982e-05
-1.24361271787441e-05
-8.85094998344375e-06
-2.99637175875096e-05
-4.24002580522156e-05
-4.08819216727913e-05
-2.15728581872914e-05
-1.94356867343459e-05
-2.34217568505888e-05
-2.34995216766075e-05
-7.27326606480996e-06
-1.97581662760276e-05
-3.07223626863211e-05
-1.88070177485075e-05
-1.09077180150849e-05
-1.28471579143379e-05
-1.58047722718025e-05
-2.44764693803695e-05
-1.59735991953515e-05
-1.59741720582506e-05
-1.22679894449853e-05
-1.66687522896921e-05
4.29925716855521e-06
-1.26000321562129e-05
-2.72707517618845e-05
-2.29468762453569e-05
-8.05785732655223e-06
-2.97674596884112e-05
-1.90306960411664e-05
-2.78928827365093e-05
-3.03333696246085e-05
-6.7579356753046e-06
-2.96265731348737e-05
-3.07582396740314e-05
-1.75203277888521e-05
-1.48241044603993e-06
-4.2299172311095e-05
-1.86416705166855e-05
-1.92661517645204e-05
-1.66831215260022e-05
-1.16951461299583e-05
-2.51306088077458e-05
-1.35879926596792e-05
3.70126703759613e-06
-1.53012118747838e-05
-1.84841060126152e-05
-2.95059624522753e-06
-2.08071750660609e-05
-2.41159224101246e-05
-2.08092398595875e-05
-2.45261746912533e-05
-1.39529408036279e-05
-9.44140625526653e-06
-5.02259802265781e-06
-1.67225551447887e-05
-7.89519582512952e-06
-2.31936459008607e-05
-1.44511392211206e-05
-3.44404177066064e-05
-2.89427530545899e-05
-2.45544960071551e-05
-1.4034189855277e-05
-4.48144426343366e-06
-3.4095627393945e-05
-1.29764418449573e-05
-3.13531168003613e-05
-2.50965884286352e-05
-1.9888717398382e-05
-2.64309874559059e-05
-1.2798082103095e-05
5.37509043493025e-07
-2.05167476811891e-05
-2.48162426507875e-05
-1.65888745832862e-05
-1.12360485557603e-05
-3.39631377137085e-05
-3.78731109465231e-05
-1.44560560313146e-05
-3.01433896632009e-05
-1.58648962916176e-05
-1.58724402392583e-05
-2.40796621117299e-05
4.07599180960093e-06
-2.75614122378646e-06
-3.57960284235472e-05
-1.20179108365039e-05
-1.46075454988634e-05
-2.62884025203089e-05
-2.19805333901055e-05
-7.45291661931894e-07
-1.72026751847325e-05
-1.75254507547832e-05
-3.80946696786463e-05
-1.83055085784013e-05
-3.41652100935041e-05
-6.97489114608345e-06
-2.58727153184924e-05
-1.92757532350039e-05
-1.28733591210192e-05
-3.29556837098782e-05
-3.43052311025184e-05
-3.12626398191089e-05
-2.65153697156018e-05
1.12933090743077e-06
-8.29805245487914e-06
-3.16396543589686e-05
-1.89833303052254e-05
-2.27817389398694e-05
-1.00439834022379e-05
-1.96575994870978e-05
-4.03964160540568e-05
-2.09035248513741e-05
-2.28171287367399e-05
-1.44235922908899e-05
-3.18449886853083e-06
-3.83690448186543e-05
-2.54681511590423e-05
-3.04680767256051e-05
-2.70032800173645e-05
-3.66189759668472e-05
-2.4455135029355e-05
-1.47667287781337e-05
-2.63432715613777e-05
-8.67189303849013e-06
-4.96629361372686e-07
-2.2070729600534e-05
-1.95310348787689e-05
-2.73328730378552e-05
-1.71327537752611e-05
-2.37586914267794e-05
-1.99439125136395e-05
-3.3133886217317e-05
-3.03471854426822e-05
-2.6425546899464e-05
-1.98667118268362e-05
-2.05722283941399e-05
-3.7051896831438e-05
-2.0779583016568e-05
-4.19699463993714e-06
-3.49016511565717e-05
-4.36001669390509e-05
-2.35537678191661e-05
-3.03719348340425e-05
-1.22618045814713e-05
-1.99542827685923e-05
-2.40578243432836e-05
-3.42420488708874e-05
-1.91852905907712e-05
-2.94228487451651e-05
-1.99676778293273e-05
-2.42233052032388e-05
-2.11360094402024e-05
-9.50159756517746e-06
-2.2987686871497e-05
-1.79977051403248e-05
-2.65260466303103e-05
-3.71268283296553e-05
-2.54235734964301e-05
-2.59646344656042e-05
-2.45303251496361e-05
-3.20277054743597e-05
-7.73026988541813e-06
-1.67450403171946e-05
-5.67164318149995e-05
-2.20286851834916e-05
-3.13318451468966e-05
-3.00723467695352e-05
-2.42965482226699e-05
-1.66778083426321e-05
-2.41714421524938e-05
-9.20794179914647e-06
-1.45757834816949e-06
-2.13761809940177e-05
-1.2923331074831e-05
-2.80660032727796e-05
-2.51910492010555e-05
-1.04321629481663e-05
-3.5144883427567e-05
-1.84723738670773e-05
-3.14601910940865e-06
1.25353467409303e-06
-3.84702694968284e-06
-3.41856655305702e-05
-2.8124855729428e-05
-2.10253191895649e-05
2.21372488939375e-05
-1.13863679834022e-05
-1.56170391983578e-05
-1.19452739359165e-06
-3.05344988724079e-05
-2.30176493873553e-05
-6.28221245883442e-06
-2.23247462416288e-06
-1.96660846487768e-05
-1.10264157231046e-05
-1.8927547994342e-05
-7.67395630496416e-06
-3.90439246803907e-05
4.70350855889213e-06
-1.03120899984019e-05
-7.5009022681371e-06
-3.90146383511096e-05
-1.5776515432368e-05
-1.8743399501284e-06
-2.85646130518582e-05
-2.50083988555139e-05
-1.5628082671035e-05
-1.17739475937406e-05
-2.3505825124312e-05
-3.56484543997651e-05
-2.23458658705532e-05
-4.52381270551815e-06
-1.29631177503165e-05
-2.18643769058145e-05
-1.37566768730615e-05
-2.14263244362216e-05
-1.77388415121364e-05
-4.75807327157756e-05
-1.24468736869192e-05
-1.68829883475138e-05
-4.15186391585322e-06
-2.14384618282502e-05
-2.25552562934251e-05
-1.27192539621419e-05
-3.92044991295647e-05
-1.90796900322293e-05
-1.60768010388732e-05
-2.51208225804198e-05
-1.51512937623076e-05
-2.64633780749794e-05
-2.62034187274276e-05
-1.37149973605432e-05
-2.22865577022811e-05
-2.20706504056333e-05
-3.03545473713994e-05
-3.12923200951635e-05
-3.14331502237458e-05
-2.89094251444585e-05
-7.20841641275967e-06
-1.15391677477277e-05
5.06121308482235e-06
-1.39681190796628e-05
-1.3574598519897e-05
-2.60230844117972e-05
-2.55895050491194e-05
-1.3789416660956e-05
-2.5571434325085e-05
-4.42686418797694e-05
-7.29386471268129e-06
-2.99652536125676e-05
-1.823668773997e-05
-2.04078143356414e-05
-1.70241795343988e-05
-3.50588411992849e-05
-1.63325297769592e-06
-2.68361891994145e-05
1.32110629192302e-05
-1.85699314588965e-05
-2.46421173223053e-05
-3.32050634585043e-05
-3.04665540383898e-06
-1.24805179002889e-05
-1.66835141343105e-05
-5.36076691201453e-06
-2.29840585512134e-05
-3.55211965245759e-05
-1.17869949121931e-05
-7.64485281503797e-06
3.86109623619887e-06
-2.44099333402969e-05
-2.81342955378922e-05
-2.42087388451363e-05
-1.21641807041662e-05
-3.2511153111036e-05
-2.48009399148949e-05
-2.04521939460904e-05
-3.01526037034099e-05
-8.93954092568803e-06
-1.81758130495862e-05
-2.12788229412801e-05
-2.69767525569326e-05
-1.21997552189775e-05
-1.37736620748783e-05
-2.0764704640415e-05
-1.63873566635426e-05
-1.31247057102793e-05
-1.51544562976158e-05
-3.9914762086237e-05
-3.64802864842269e-05
-1.81206082258919e-05
-2.38119266085047e-05
-2.92254088859895e-05
-3.40826816661435e-05
-1.25195258036547e-05
-2.48789826276474e-05
-3.07815995866054e-05
-1.55965225970986e-05
-2.34252324766994e-05
-2.21076471901466e-06
-2.890559456914e-05
-1.62147752258557e-05
-2.24683699892176e-05
-2.64634167327152e-05
-1.53951158007152e-05
-2.72630723871551e-05
-3.95639933423294e-05
-3.15232871574818e-05
-2.16699491058607e-05
-1.37417355159445e-05
-1.90956163473228e-05
-3.09426622609132e-05
-2.0383725783084e-05
-3.99225667239765e-05
-1.35853038890229e-05
-2.970498726934e-05
-2.27466955168992e-05
-4.34231928103909e-07
-1.65623678611154e-05
-1.35117815617861e-05
-2.52241119237186e-05
-2.64018972116346e-05
-1.43423313096703e-05
-3.35143989453256e-05
-2.52284026442978e-05
-2.86789684803067e-05
-3.51428914517475e-05
-1.68859188670875e-05
-5.91356684109627e-06
-4.91983837593652e-06
-3.0307688134149e-05
-2.18482536610124e-06
-3.09047912645812e-05
-1.52454783421715e-05
-3.43470115509533e-05
-2.05723127560507e-06
-1.105612399186e-05
-8.9135770175054e-06
-2.28284608038021e-05
-1.47497801752163e-05
-1.1539025680831e-05
-7.28756639236631e-06
-1.38071805793476e-05
-1.17763081315177e-05
-2.13979559206978e-05
-3.42636759350082e-05
-2.43044326343354e-05
-2.52035868888607e-05
-3.55554084430538e-05
-1.08948169646586e-05
-2.10191201588044e-05
-8.85959204360384e-06
-7.48131870036477e-06
-1.45886401462142e-05
-3.68549906249078e-05
-3.36283009174854e-05
-2.67532408473512e-05
-1.54347328903026e-06
-3.13658289306804e-05
-2.41305267990975e-05
-3.23108159699517e-05
-2.56854702234922e-05
-2.29803098731742e-05
-1.90398098313162e-05
-2.27100942906911e-05
-1.46268213241185e-05
-1.28970710902933e-05
-3.69621643955362e-05
-1.53813797560704e-05
-1.58353757753768e-05
-7.86177106392707e-06
-3.66167205883376e-05
-3.77624083723658e-05
-4.18707329496176e-05
-1.42841136543384e-05
-7.38799743022778e-06
-7.86795649181895e-06
8.73404035081997e-06
-1.01691733868389e-05
-2.32708671312913e-06
-3.45407626533254e-05
-6.5776091150764e-06
-4.97695212417372e-05
-4.66519075439634e-06
-1.46892827532701e-05
-2.44515747431632e-05
1.18742861273171e-06
-1.86874065730841e-05
-2.9900257472635e-05
-1.54850390258058e-05
-2.59127017070384e-05
-1.72624041019394e-05
-2.16857897897444e-05
-1.59165955425824e-05
1.47798773446029e-05
-1.3646372653528e-05
-2.1647061194167e-05
-2.90357607963778e-05
-2.33783795935946e-05
-1.61029937480501e-05
-2.86790790431818e-05
-1.92587398456921e-05
-1.09030371264109e-05
-2.07495156565437e-05
-2.68409319998835e-05
-2.08085110129273e-05
-1.9302630268401e-05
-2.08871676940897e-05
-2.11431859614661e-05
-1.62184484579927e-05
-2.76473975477628e-05
-8.70148328004654e-06
-1.1188489970983e-05
1.61346675107227e-05
-1.085392199817e-05
-2.46214738664416e-05
-1.63166900932508e-05
-2.74275422117044e-05
-1.8677152012228e-05
-1.10571920627426e-05
-4.96490190894105e-06
-1.04190134358437e-05
-3.9014002868159e-05
-3.1850535433779e-05
-8.97329249843341e-06
-1.09701190268017e-05
-2.09130016077578e-05
-1.20522875887489e-05
-7.79620442554343e-06
-4.50051239860887e-05
-1.78147977746152e-05
1.43705221707828e-09
5.23230216223637e-06
-1.58438041499982e-05
-4.89666341064966e-06
-3.23760504012152e-05
-1.79859833931923e-05
2.61394140657313e-07
-1.41519010672424e-05
-2.38533816147227e-06
-1.79993861731284e-05
-2.16947703313646e-05
-1.74513892552866e-05
-4.52041249133781e-05
-1.19767669025507e-05
-2.31576440975086e-05
-8.38153591924016e-06
-2.37531462139515e-05
1.36659702005602e-06
-3.53751950835529e-05
-1.70202708248734e-05
-6.83139770296731e-06
-2.08644303653972e-05
-3.11301646728189e-05
-3.84541337620735e-05
-3.44326670678277e-05
-3.97052227451633e-05
-2.69988809119735e-05
-1.27131290544213e-05
-2.78747163718327e-05
-2.33557551413731e-05
-6.60738522658071e-06
-2.56252345079602e-05
-1.94857663092128e-05
-3.42972257319028e-05
-2.78312092666081e-05
-2.21280271183058e-05
2.03981706357781e-06
-5.56366309414712e-06
-2.7775596875632e-05
-1.07292198226839e-05
-4.18174678354565e-05
-1.57566935103253e-05
-2.15679427386476e-05
-2.34449021520582e-05
-6.31383013291724e-06
-1.44073613286714e-05
-7.90881999128093e-06
-2.04773784705247e-05
-1.20243529034237e-05
-1.67222196985092e-05
-1.63428521591763e-05
-2.66779539416689e-05
-2.16043368172838e-05
-8.10622468007365e-06
-2.83923551539362e-05
-1.33732617272076e-05
-1.13568440175437e-05
-7.72366515491827e-06
-3.39404735337565e-06
-2.50005791276084e-05
-1.56718015528e-05
-6.66827513087256e-07
-3.37371014307914e-05
-1.86866972388805e-05
-2.82187594231802e-05
-7.35532015968566e-06
-2.28733649243537e-05
-1.55613324396684e-05
-1.3005505752142e-05
-2.14463952875141e-05
-1.8276179410505e-05
-1.87387724378131e-05
-1.78516982866726e-05
-1.55943074432988e-05
-3.39259823502335e-05
-2.19351060557055e-05
-2.93202413609506e-05
-2.19113491432495e-05
-1.31215024746331e-05
-2.817704541645e-05
-8.71217692661911e-06
-6.74717467442869e-07
-1.50723417121181e-05
-2.35026176140977e-05
-1.79489947256027e-05
-2.09510533074262e-05
-1.70451108706526e-05
-2.65582118425138e-05
-2.19492216554448e-05
-5.21980037023045e-06
-4.64661402623174e-05
-2.48080285385761e-05
-2.10806218280969e-05
-1.14745852034844e-05
-5.18769755224305e-06
-1.77407893027268e-05
-1.43409094716227e-05
-2.47708383136785e-05
-2.15994453338229e-05
-3.4572371624192e-05
-7.12399543626463e-06
-6.5770786134444e-06
-2.31082322783265e-05
-2.95722704225542e-05
-8.05896492020121e-06
-2.56215730721704e-05
-1.5343237687017e-05
-1.5998917988809e-05
-3.0983712690688e-05
-2.13504696169495e-05
-6.39596795646226e-06
-3.57078475782592e-05
-5.73558453393381e-05
-2.8006310773474e-05
-2.00703935104864e-05
-1.90567235393746e-05
-2.16017866906783e-05
-3.47343325142551e-05
-3.36794627710231e-06
-2.54475085242645e-05
-3.30364195194909e-05
-3.594854830611e-05
-2.90232114268238e-05
-2.28358226226909e-05
-9.38270965383695e-06
-9.80703043251939e-06
-1.12503817117491e-05
-3.07582183753377e-05
-1.19437225255441e-05
-1.94691611102886e-05
-3.42875961732512e-05
-4.00961400807216e-05
-1.05498517993772e-05
-3.29479097584154e-05
-1.12053492404464e-05
-4.20250175764105e-05
-1.80876775796484e-05
-1.93140416763168e-05
-1.46133187999594e-05
-4.491182480182e-05
-3.95229654294129e-05
-1.85838083112245e-05
-1.7881989971194e-05
-1.35809078037563e-05
-2.09641786070214e-05
-8.02665622372577e-06
-1.05889230537909e-05
-1.60235148805152e-05
-2.13269437430785e-05
-1.71189907783512e-05
-2.85069967562919e-05
-3.38996634783354e-05
-5.3743445491528e-06
-1.3952049627831e-05
-1.52005476335076e-05
-2.62385608691845e-05
-2.75777385071087e-05
-1.71230499314639e-05
-2.8500407752611e-05
-2.40683191528753e-05
-3.43088431851135e-05
-3.66224811196312e-05
-1.05256648772473e-05
-3.20143200634111e-05
-2.35047577362754e-05
-8.050471466864e-07
-2.20669185556592e-05
-1.41335393289399e-05
-3.17456118920768e-05
-3.19696387648022e-06
-4.07335136242658e-06
2.32013555398979e-05
-6.53355676869996e-07
-2.33460637446454e-05
-3.29030081123817e-05
-7.21177596794414e-06
-2.69606468875552e-05
-8.23175076738576e-06
-5.0381780047044e-07
-1.7047797823755e-05
-2.71994727429096e-05
-1.82619668471921e-05
-4.92442904875036e-05
4.58313197170968e-06
-3.67380751234035e-05
-1.39260303547401e-05
-1.99717507280328e-05
-2.19799727856163e-06
-4.97414037436417e-06
-2.33804998004e-05
-6.24982815913912e-06
-3.02238167765586e-05
-8.84460393149741e-06
-1.14951062926628e-05
-2.88995802523239e-05
-2.83561240266871e-05
-2.49216997490142e-05
2.27161509075221e-07
-4.60358795700396e-06
-1.55042839403128e-05
-1.3970714971723e-05
-1.15169775860571e-05
-3.1091911844415e-05
-7.24654238807752e-06
-2.52999397539418e-05
-3.27773256141749e-05
-2.8238134347716e-05
-2.33558459424023e-05
1.07468866949838e-05
-2.19201285962582e-05
-1.42811917684317e-05
-2.57104965272917e-05
-2.44711742071782e-05
-3.65577639127541e-05
-4.24661230691883e-05
-2.54795171369214e-05
-2.31871590008071e-05
-1.19388987443225e-05
-2.06286808844968e-05
-1.34673757918155e-05
-1.84615316923518e-05
-1.5967445049016e-05
-1.31515363864436e-05
-1.69571680003633e-05
-1.33552107402699e-05
-7.76891037812603e-06
-3.10564676223471e-05
-1.30341366051381e-05
-9.82441852761246e-07
-1.28403162446815e-05
-1.5488576352093e-05
-1.52435504629721e-05
-1.55002693525056e-06
-1.91532396737452e-05
-3.88529186408948e-05
-7.02574609368026e-06
-9.94840695999702e-06
-2.72796143679613e-05
-1.71762418615485e-05
-2.79199544591987e-05
-1.84194256136323e-05
-5.3232648476112e-06
-1.35500223175007e-05
-2.7446499315278e-05
-8.25940651854028e-06
-3.09647567513032e-05
-7.63087362976709e-06
-1.55028106800472e-05
-5.65556592159724e-06
-2.65757838883342e-05
-1.48312255731531e-05
-2.73045536586298e-05
-2.34146302183219e-05
-2.78113932041344e-05
-2.31349965433904e-05
-1.37830759014912e-05
-3.60902062912946e-05
-5.11403925886512e-06
-2.51043397415474e-05
-1.27600482068112e-05
-2.96353700269681e-05
-2.77770893730782e-05
-2.67628013882436e-05
-2.4624661647685e-05
-9.64581243845376e-06
-3.69811145422263e-05
-1.97180276491952e-05
-4.2899712058536e-06
-7.07899526375739e-06
-4.40291589050678e-05
-1.43331223236136e-05
-3.59453893900781e-05
-3.71785891234605e-05
-3.05751298681266e-05
-1.89672058138716e-05
-3.03653967318231e-05
-2.56454021182909e-05
-2.8304185653417e-05
-3.12272647261172e-05
-2.88068580205071e-05
-3.13006817358168e-05
-3.75490914061952e-05
-2.89993097274737e-05
-2.96362384350836e-05
-1.4478247327096e-06
-8.58548004969709e-06
-3.83412619996055e-05
-3.41173434474271e-05
-1.93996023538829e-05
-1.33272832540037e-05
-4.67184701271783e-05
-1.68938933133625e-05
-1.852996286549e-05
-2.6968977802079e-05
-2.93806845234826e-05
-2.37291655731224e-05
3.03725634407757e-06
-5.40809136571488e-06
-2.30096107033086e-05
-1.51470914077278e-05
-3.01532848320927e-05
-2.73128266893424e-05
-1.85048869351532e-05
-1.06233140966064e-06
-2.90180250578146e-05
-1.23861493358089e-05
-1.93913362948795e-05
-6.27682817042076e-06
-5.45384982811721e-06
-2.18694555795266e-05
-3.73551238725463e-05
-2.80859362714205e-05
-2.61268679916277e-05
-3.10763325962938e-06
-1.47127870944323e-05
-3.50159054918254e-05
-2.59413224787615e-05
-2.2582578094019e-05
-2.15883058698695e-05
-3.20163106136353e-05
1.40425770219669e-06
-1.38919689728413e-05
-1.67781266550668e-05
-3.29381494517031e-05
-5.86264743938625e-05
-2.54087163175896e-05
-1.37914473744013e-05
-1.73558036449744e-05
-1.24250950937162e-05
-1.08089013802496e-05
-1.7628061464645e-05
-3.19074993915304e-05
-2.14383061730818e-05
-2.04130171946935e-07
-3.4731171712006e-05
-1.80964194206613e-05
-1.63841514050223e-05
-2.56257611427635e-05
-1.43926167143441e-05
8.98258785667033e-07
-1.85524140045901e-05
-2.18213731373764e-05
-3.23374212503287e-05
-2.94899972278091e-05
-2.33272028328313e-05
-2.81966026159622e-05
-3.23607550059699e-05
-2.17837533377336e-05
-2.1247290929218e-05
-4.41063554735369e-05
-2.63438202247947e-05
-1.55194992776691e-05
-2.65199106541858e-05
-1.95273471282938e-05
-2.73735269848587e-05
-4.52488406486083e-05
-1.94171100402052e-05
-2.95591641765896e-05
-1.2113476643313e-05
-6.54741887002827e-06
-4.14654936904487e-05
-1.35983519725626e-05
-2.99795690056599e-05
-1.22234035692481e-05
-3.17829498839278e-05
-6.33549073298605e-06
-2.80467516030524e-05
-2.0834650236126e-05
-3.44171920468063e-05
-1.63040000074344e-05
-2.47133077136729e-05
-2.74700764899541e-05
-3.03143988595994e-05
-4.29442158515936e-06
-3.51404366542197e-05
-2.88454295278608e-05
-1.66567488880883e-05
-1.5133010110203e-05
7.4331007877972e-06
7.76540707846639e-06
-3.84155035261218e-07
-1.11759241577049e-05
-2.81762353013252e-05
-1.28538356947239e-05
-1.15313267794769e-05
-1.60690955846038e-05
2.85218977257196e-06
-2.73428213497744e-05
-1.0752029695159e-05
-6.94871295058725e-06
-2.1475565979742e-05
-6.2973390134232e-06
-2.04847556143293e-05
-2.48170334572129e-05
-7.75744509123632e-06
-3.56393367769009e-05
-1.96703141667165e-05
-6.76138386932231e-06
2.50015802406514e-06
-1.56645926981089e-05
-1.75097493968273e-07
-1.48990762209516e-05
-1.07809207934245e-05
-4.25483876183691e-05
-1.57725269681796e-05
-1.91634853258296e-05
-1.88761152110196e-05
-2.72036435520578e-05
-2.88782205839447e-05
-2.36923702722283e-05
-1.04010818776417e-05
-2.09776187915695e-05
-3.42688401119975e-05
-3.33939371614336e-05
-1.10178372620667e-05
-1.26519460691331e-05
-8.08812357169364e-06
-8.34851031683531e-06
-8.27468785332941e-06
-3.1142948535134e-05
-2.94317711688074e-05
-1.72182585277363e-05
-2.36378517670599e-05
-1.95195015384416e-05
-1.51854029213063e-05
-3.55232032767218e-05
-1.37930904016996e-05
-2.85475271787794e-05
-6.94962444733282e-06
-3.61363826441753e-05
-3.25402875786967e-05
-2.69270716932103e-05
-1.30804483202894e-05
-1.7476591610381e-05
-3.16224804154145e-05
-3.63729183204528e-06
-2.54218600875703e-05
-5.49462210016927e-06
-1.86869566050057e-05
-2.99035831191023e-05
-1.67348805309076e-05
-1.6510027783034e-05
-1.09857453510531e-05
-4.46527850274366e-05
-6.20149728045521e-06
-2.38454405878775e-05
8.40097739821044e-08
-7.0764545536857e-06
-2.21263183150393e-05
-1.38529298324412e-06
-1.50768178433389e-05
-2.76836348849014e-05
-5.6355694942125e-06
-1.21727656842058e-05
-1.24941020155727e-06
-1.15307098121945e-05
-1.68930075504711e-05
-9.26022900542773e-06
-3.54092107143581e-05
-1.56233896936027e-05
-3.43423788956461e-05
-3.20171104841857e-05
-1.06887860494857e-05
-2.87108386730295e-05
-2.31800196021445e-05
-3.02645218893495e-05
-2.04334890434013e-05
-1.83606310887948e-05
-1.53321059845562e-05
-3.16863393496707e-05
-2.2800027765255e-05
-1.41036235176105e-05
-6.3325866111268e-06
-1.18860841216295e-05
-1.65459506311342e-05
-6.10316645959959e-06
-1.1824200094605e-05
-2.06366036012795e-05
-2.43627853077272e-05
-1.70556313396449e-05
-1.48100262891183e-05
-5.2718592036609e-05
-1.88728034337215e-05
-1.25508531038835e-05
-1.1451367585775e-05
-1.16282256717454e-05
-2.47134495798182e-05
-2.51533243350426e-06
-4.90005618544509e-06
-1.41892707517599e-05
-9.58453524968048e-06
-4.03585247232489e-05
-1.66204837943702e-05
-1.59028106767557e-05
-3.15660769307367e-05
-1.00410504610756e-05
-3.59257428100202e-05
-3.10551242272666e-05
-4.16506376774189e-05
-1.56420833003717e-05
-2.708367919083e-05
3.85916097738948e-06
-2.61176589804834e-05
-1.02029240518919e-05
-3.28593460785939e-06
-1.72657144859418e-05
-2.50155900083427e-05
-1.83887331361118e-05
-4.25441427584174e-05
-2.396847176536e-05
-3.61623427409591e-05
-7.57363493769461e-06
-3.68522987607544e-05
-1.91504741981869e-05
-1.35604747370205e-05
-1.2221316621606e-05
-2.64541830939835e-05
-9.08241913629617e-06
-1.26324728083931e-05
-1.88694708371758e-05
-2.38024840287883e-05
7.63256388028154e-07
2.40669854556561e-05
-2.10911150156674e-05
-1.58013872853363e-05
-1.73833928670502e-05
-3.2623964785699e-05
-2.61700340057306e-05
-1.9778642379753e-05
-2.28008515859407e-05
-1.22829105085116e-05
-1.54073874564985e-05
-1.90037956247333e-05
-8.55885858121739e-06
-3.34656263608622e-05
-3.15318093776376e-05
-1.58131902311867e-05
-2.7024037699243e-05
-1.77659436280325e-05
-1.8666424881308e-05
-2.84902675915066e-05
5.42650091867832e-06
-2.11621485711295e-05
-3.21534030005201e-05
-1.01533606206251e-05
-2.90164065407052e-05
6.16758001965197e-06
-2.70245467558467e-05
-2.52959577419998e-05
-2.41810613975084e-05
-8.29859027667719e-06
-3.39084112672357e-05
-2.99973715010535e-05
-5.2011725851247e-06
-1.49275190269557e-05
-5.05124531025495e-06
3.94104324266337e-06
2.39838905512761e-06
-9.57677028129207e-06
-2.15653711661199e-05
-2.56800668099494e-05
-1.73686692452949e-05
-2.33914271362493e-05
-1.95583267211371e-05
8.42697456988722e-07
-2.23718563251709e-05
-2.58354876513798e-05
-2.00885350672153e-05
-1.38838102805958e-07
-8.02905767764039e-06
-1.65905578363072e-05
-1.43696242757922e-05
-3.28758143688334e-05
1.89722944829451e-06
-2.59372907556099e-05
-3.10121536009406e-05
-7.6783529872348e-06
-5.98516037261537e-06
-1.83487495815897e-05
-1.96134588308445e-05
-3.5004538269715e-05
-2.77927804502843e-05
-3.29920402357325e-05
-1.43870473739614e-05
-4.47999181618891e-06
-2.9111387013264e-05
-1.12786135515494e-05
-1.80295588516041e-05
-1.35262186384351e-05
-1.17290487419809e-05
-1.16649069949894e-05
-3.40967890143672e-05
-6.23373635238461e-06
-5.94479253667742e-06
-1.83683886292335e-05
-3.50546939878243e-05
-5.38629623539132e-05
-6.43303874690459e-07
-2.85754666480231e-05
-2.5314620512278e-05
-1.79907066126753e-05
-2.0287251211713e-05
-3.86252419623595e-05
-2.18243518168473e-05
3.52839680532738e-06
-4.04662077901112e-05
-4.60391124973692e-05
-1.36330430200583e-05
-1.52071766848608e-05
-3.78221751120761e-05
-1.93246242333812e-05
-1.93820008687356e-05
-1.60461233820522e-05
-1.67666973158278e-05
-2.19891836242652e-05
-1.17653920540779e-05
-2.76421000858798e-05
-8.81008541286054e-06
1.9426984850592e-06
-2.033761057126e-05
-1.96103299466521e-05
-1.50199861505524e-05
-1.46570286630977e-05
-2.86463366124691e-06
-3.28986122762122e-05
-2.26370004433193e-05
-1.77966131194897e-05
-1.09560052657666e-05
-2.18527849076112e-05
-7.21039998009984e-06
-1.95878675892044e-05
-1.07012813919959e-05
-8.1148608772532e-06
-2.1781128710742e-05
-4.1529850410892e-05
-7.75551971000678e-06
-1.2966325823435e-05
-8.65113373922819e-06
-7.96827983741274e-06
-1.39272125500796e-05
-2.13091456290242e-05
-4.73831995032807e-06
-3.74477413886637e-05
-3.26225667964089e-05
-5.20488317521314e-06
-2.06111804034138e-05
-2.957339426805e-05
-2.48572769225422e-05
-3.19479609936835e-05
-8.54494572831614e-06
-2.36460223936526e-06
-2.48711813127358e-05
-1.86984629922779e-05
-2.60079863215564e-05
-1.50261799776671e-05
-2.28509540421351e-05
1.04352142158544e-06
-1.01106101038183e-05
-7.73685021514203e-06
-2.19388154294203e-05
-2.8172844410843e-05
-1.42250468710939e-05
5.43381319578827e-06
-3.29455044174113e-05
-3.0043960780517e-05
-1.88404584922998e-05
-1.3537479884511e-05
-3.05058616482658e-05
-3.01794750895921e-05
-1.52233290941549e-05
-1.14366145165283e-05
-1.26384394225447e-05
-1.87905892206992e-05
-1.36649259229319e-05
-1.63500074656599e-05
-1.6738030543642e-05
-1.77046167943498e-05
-6.58704720532399e-06
-2.05405969249096e-05
-1.15098878660489e-05
-2.71621058194868e-05
-4.26134012515441e-05
-1.51925258306126e-05
-3.50418439755812e-05
-1.94731901666183e-05
-2.45872134711593e-05
-2.35542055150516e-05
-1.44985993554551e-05
-1.24478702263971e-05
3.06353397166334e-06
1.05179960219761e-05
-1.17713404665322e-05
-1.17677864039151e-05
-2.49906167997115e-05
-3.94072062556116e-05
-9.68099207580292e-06
-6.71521959990953e-06
-2.34028717983384e-05
-1.40341708532706e-05
-7.88231290373718e-06
-4.07348149671071e-05
-2.2100268859395e-06
-2.84603363185587e-05
-3.02913698897004e-05
-2.86989079996805e-05
-2.64710029342748e-05
-1.25861139484538e-05
-8.63082675444949e-06
-1.20558200401945e-05
-2.83380351895924e-05
-2.13781774748123e-05
-1.73960457006951e-05
-8.4311094880331e-06
-2.52497537440701e-05
-3.04579911597222e-05
-6.1547151704721e-06
-3.39319654635261e-05
-1.06303407255171e-05
-2.89150357557301e-05
-4.43526218628728e-06
-2.50736751931161e-05
-2.08025155844494e-05
-2.01170939617264e-05
-2.31033994730375e-05
-2.37731424498505e-05
-2.75770210001705e-05
-3.12681657753979e-06
-3.45032179818546e-05
-1.9444874500831e-05
-1.19488150639572e-05
-1.373264751819e-05
-4.13275304758817e-05
-3.22686017711953e-05
-1.29634135801509e-06
-1.20296216258367e-05
-3.34107301530318e-05
-2.95809532741887e-05
-1.70324704748092e-05
-9.55733797120227e-06
-3.60127771070143e-05
-2.94941672793897e-05
-2.21652150601772e-05
-2.6250271399038e-05
-1.55736906807436e-05
-2.01689603688382e-05
-1.38627377909493e-05
-2.63048693799337e-05
-5.11110172085989e-06
-8.17851486717806e-06
-1.96259679598345e-05
-1.88816210504451e-05
1.99103023418636e-06
-8.01091549133826e-06
-3.72190142848007e-05
-4.31269173729409e-05
-2.04133291060911e-05
-2.54832701166591e-05
-2.71031171600029e-05
-2.13165693340847e-05
-2.54316201292752e-05
-3.88925347761869e-05
-3.65724693212547e-05
-2.73937159424715e-05
-2.10361443072918e-05
-2.63076128896755e-05
-2.50460862743248e-05
-6.03890083264567e-06
-2.11653266055586e-05
-2.4186489716638e-05
-3.06283928685826e-05
-1.8709399707465e-05
-5.14102898396007e-06
-2.88166756997193e-05
-1.50309488259726e-05
-8.4982179557947e-06
-1.54443367991978e-05
-5.11961616504323e-06
-9.23216344243461e-06
-2.07530878975338e-05
-1.85174975980382e-05
-3.2001279513185e-05
-5.45266474516562e-06
-2.70904055224382e-05
5.11580203784955e-07
-2.79781994425955e-05
-3.84743078593874e-07
-2.38658788599185e-07
-2.13340888682182e-05
-2.97823941196725e-05
-2.36779936108366e-06
-2.27884602029015e-05
-2.54643979840567e-06
-8.98629775404188e-06
-1.56702751364138e-05
-2.45224876398856e-05
5.91561174421529e-06
-3.19630233242433e-05
-1.73529045995621e-05
-2.2563429263543e-06
-6.77515501030746e-06
-1.13660344605935e-05
-4.03453699887978e-05
-1.28592500942975e-05
-2.85932716905392e-05
-5.23773222895405e-06
-3.90949333576782e-05
-3.68660512955854e-05
-3.70220809355883e-05
-1.36543181750205e-05
-3.37795304204651e-05
-2.26059310490108e-05
-3.75252375590405e-05
-1.01207110809229e-05
-2.98528283767498e-05
-2.55697630358862e-05
-2.53861115648161e-05
-1.47770887901879e-05
-3.30012547504349e-05
-2.5276014433815e-05
-2.77217886506674e-05
-2.26427716339321e-05
6.58671496754364e-06
-3.27527744142699e-05
-7.45101315592231e-06
-2.77446035276402e-05
-1.18880651480707e-05
-6.97952409002193e-06
-5.93089709056183e-06
-7.86919272005942e-06
-3.19179480898854e-05
-3.07523245017151e-05
-2.97393005058344e-05
-2.78465143201737e-05
-1.35243437777617e-05
-1.78944628923074e-05
-2.54878570597323e-05
-4.159983655426e-05
-2.16127208429153e-05
-4.07563141687313e-05
2.29321650848348e-07
-2.55114611799637e-05
-3.17587210051017e-05
-1.60359967457961e-05
-2.50368208431342e-05
-1.4888580663528e-05
-1.68498148399371e-05
-2.08664781745624e-05
-1.70629252904668e-05
-1.48482231074737e-05
-1.86043047689006e-05
-2.6349497792075e-05
-3.98304279383137e-05
-1.6838134817628e-05
-1.50628610956138e-05
-1.83407018717953e-05
-8.82718088491822e-06
-2.71289808718675e-05
-9.26577308976857e-06
-1.43666078795673e-05
-1.61679491151044e-05
-3.26722162162715e-05
-9.00712316483513e-06
-3.8642605638224e-05
-1.36170708353718e-05
-1.53327899372005e-05
-4.89924084717134e-05
-2.83159592535435e-05
-1.08608361109067e-05
-1.01278143758043e-05
-1.54140071560294e-05
-1.41213601081027e-05
-3.29250340179701e-06
-2.80227025621314e-05
-2.39513558841373e-05
-9.50975827396881e-06
-7.30113928562222e-06
-1.76926405194535e-06
-2.73595477240905e-05
5.75447714155719e-06
-2.61808999360683e-05
-2.08369513378515e-05
-2.78999430099809e-05
-1.96141635764647e-05
-6.60980682946388e-06
-4.06673550913595e-05
-1.4784573047877e-05
-1.04333537978952e-05
-3.00646100360798e-05
-2.86430676393332e-05
-2.4226668482988e-05
-5.70738774678605e-07
-3.90438599765834e-05
-2.85553824014448e-05
-2.00938034405729e-05
-3.485978597777e-05
-3.22232837411783e-05
-2.80983577511698e-05
-2.27437936147608e-05
-2.28015764517296e-05
-7.07793518049007e-06
-3.73516230994093e-05
-2.62044849279247e-05
-1.79404859859961e-05
-5.39665957652307e-06
-3.34780734776288e-05
-2.41286125101086e-05
-3.59250590275272e-05
-3.57832753840828e-05
-1.70855790444188e-05
-3.1872883005784e-05
-3.13436563647666e-05
-1.25420189275095e-05
-1.69693947809531e-05
-1.16956308208049e-05
-2.92032119246942e-05
-2.0954889284478e-05
-1.90712743801653e-05
-1.72753259524594e-05
-3.37203444913073e-05
-6.77182339362019e-06
-2.73567739074692e-05
1.30292960601882e-06
-2.02452595164011e-05
-2.58580914541548e-05
-3.71487462609235e-05
-3.56625099981885e-05
-2.37264970132186e-05
-8.03437762137158e-06
-6.34900527242276e-06
-9.5406182091787e-06
-1.26095255984519e-05
-2.94757481054383e-05
-1.98183979202663e-05
-2.20876085628237e-05
-2.85500902494944e-05
-2.44651749195708e-05
-3.50373866488792e-05
-2.60352730592398e-05
-2.51878407081378e-05
-2.37239125057334e-05
-2.59607888311521e-05
-2.79141878214948e-05
-2.88319892672565e-05
-2.24273565097817e-05
-2.30272424414727e-05
-2.0430405944887e-05
-1.39171390273471e-05
-3.26443374134191e-05
-5.1688734027763e-06
-8.96827856928291e-06
-9.5778097085672e-06
-9.38260152909008e-06
-1.02121491079442e-05
-1.04896708541652e-05
-1.59342503771048e-05
-3.49928992657172e-05
-2.66006820409296e-06
-1.09361017810255e-05
-4.04917581511493e-05
-1.40716072672329e-05
-2.77023551352927e-05
-2.29352424019859e-05
-9.19235251341396e-06
-2.27042458951733e-05
-9.40156695109597e-07
-9.9895897402569e-07
-1.96177786256963e-05
6.51765095031923e-06
-3.44655686912938e-05
-1.66365702218667e-05
-1.77806972780375e-05
-2.73780671529856e-05
-2.10137610256555e-05
-3.3185157579202e-05
-1.32031350724675e-05
-4.07767037622777e-05
-1.73309768128194e-05
-3.99332799545553e-05
-1.60677253596083e-05
-2.26996877468194e-05
-3.00459907750545e-05
-6.3802709044387e-06
-1.62915289550396e-05
-3.0339795262701e-05
-8.64392946471463e-06
-3.00057492525737e-05
-2.4831655472113e-05
-5.75387834217228e-05
5.85016780026152e-06
-2.98339215001067e-05
-3.30564000339622e-05
-1.95485002617746e-05
-2.44435600209919e-05
-3.74688683058732e-05
-1.14425889029435e-05
-2.37941283725016e-05
-2.94758168389778e-05
-2.35716297029271e-05
-2.88287374408697e-05
-8.33778548470211e-06
-2.01180170837115e-05
-1.87526732304532e-05
-3.09674156035847e-05
1.10209248824967e-05
-9.44889362064605e-06
-2.18804400503491e-05
-2.36610793277165e-05
-1.34930132437347e-05
-2.006033994639e-05
-1.08377478333185e-05
-3.17919637795048e-05
2.26298851815096e-06
-2.04134905133443e-05
-3.11867981413639e-05
-2.14070153066653e-05
-1.68157864444311e-05
-2.89939157859784e-05
-2.89227977720729e-05
-7.6146188663323e-06
-1.70709919067107e-05
-2.94714971691433e-05
-2.39209654241027e-05
-1.70700438933264e-05
-1.62074184938092e-05
-3.33410992667038e-05
-1.0183405485275e-05
-2.28025261864455e-05
-2.3507117033158e-05
-3.2330325152553e-05
8.18272325294403e-06
-1.47882653508684e-05
-2.7473871145106e-05
-3.95438059476665e-05
-2.34854647442479e-05
1.1893084898866e-05
-1.34332522498551e-05
-1.47929300416819e-05
-1.96783293713438e-05
-2.34174977537633e-05
-3.96055448036822e-06
-2.89853385230924e-05
-2.60048020655183e-05
-2.39503969786547e-05
-3.01338122796714e-05
-1.75985367417906e-05
-3.1633776628959e-05
-6.13575034078493e-06
-2.01248857984143e-05
-1.83417421163735e-05
-6.66634411193142e-06
-3.57238715739176e-05
-2.99049192967089e-05
-3.57303454024841e-07
-1.6139892515186e-05
-2.34703629552636e-06
-3.56264056593794e-05
-2.23029870074639e-05
-7.57386020527771e-07
-1.50991991215194e-05
-3.91717583839283e-05
-4.06717911748472e-05
-1.86394745342043e-05
-1.76763844454162e-05
-9.41570065016766e-06
-1.00839373249556e-05
-2.30283850653084e-05
-2.30659172227474e-05
-1.92589808572755e-05
-3.40026521129605e-05
-3.39186719423028e-05
-1.5663920306616e-05
-3.78655954351532e-05
-9.85655484704183e-06
-2.89435213080024e-05
-8.75574551128935e-06
-2.77251522510778e-05
-3.24792039421708e-05
-1.36979939160188e-05
-6.44449138735737e-06
-2.26629712058253e-05
-1.46768531583845e-05
-2.6090642632525e-05
-5.37559205841621e-06
-1.98075299536635e-05
-3.10271297349202e-05
-9.61091513740803e-06
-1.03807711323523e-05
-7.64662452828447e-06
-2.6197607254024e-05
-1.09759842836738e-05
-3.34688773208243e-05
-4.27465301312749e-05
-1.27225913800149e-05
-2.78613135018744e-05
-4.73228964585205e-05
-2.53416136591575e-05
-3.25172580604494e-05
-1.25494290634059e-05
-2.61304012138433e-05
-4.49660408206433e-05
-2.17049787296559e-05
-2.61576790883648e-05
3.11406869728618e-06
-7.58389799899771e-06
-1.70668586220554e-05
3.71938513862503e-06
-1.01469706934625e-05
-2.14552620605098e-05
-6.21241205932988e-06
-1.49435327114672e-05
-3.62960004170298e-05
-2.32943360514279e-05
-2.48822846259909e-06
-1.92858150563996e-05
-1.33514655357705e-05
-3.99192941546077e-05
-2.88907718467184e-06
-1.20807794266527e-05
-2.68540535046592e-05
-1.34440991771602e-05
-5.98772831684647e-06
-7.01277466946672e-06
-3.38138731835678e-05
-2.36376025781463e-05
-1.77378738689454e-05
-1.14166943718224e-05
-2.85262386575136e-05
-3.29782894747032e-05
-1.48251935563491e-05
-3.80217090746416e-05
-2.06869056515467e-05
-4.62672921756582e-05
-1.72352914345599e-05
-1.70682951980268e-06
-7.38334584670252e-06
-1.7503301673734e-05
-4.69990205421631e-05
-6.92521368227854e-06
-1.58521429824692e-05
-1.22534364878935e-05
-1.06575407406834e-05
-2.23508068262092e-05
-1.43827398625299e-05
-3.18929607331115e-05
-3.18350364547503e-05
-2.55015477102611e-05
-2.67656431379485e-05
-2.98480644141263e-05
-2.05288059407899e-05
-2.89184623813472e-05
-1.4596307731316e-05
-1.44667601478055e-05
-3.00989360206462e-05
-2.28170633636696e-05
-2.30414181006862e-05
-3.7043131628678e-05
-2.00286740004406e-05
-1.93718807714128e-05
-1.69502667425367e-05
-1.25100809204034e-05
-3.89412336691676e-05
-2.20749883479467e-06
-4.00704200889348e-05
-4.16767532396369e-05
-1.70176803488117e-05
2.70944433655281e-06
-2.51135639518193e-05
-1.94657375381188e-05
-9.29063129407563e-06
-3.19059153134437e-05
-2.2004632240174e-05
-4.16263125394212e-05
-1.45177819358699e-05
-4.44251605895351e-05
-2.32040044192786e-05
-2.31515621666189e-05
4.28497764685684e-07
-1.27563518650476e-05
-2.34177097088975e-05
-2.18701810110697e-05
-2.79662077921169e-05
-6.95945740207947e-06
4.18704605415297e-06
-1.05889048436905e-05
-1.07108855074886e-05
-1.31281331779006e-05
-2.59120858560324e-05
-9.95287712161047e-06
-2.58492691230109e-05
-2.69373546731712e-06
-2.87950475076266e-05
-3.03919879721203e-05
-8.03531442732002e-06
-2.52486012280272e-05
-1.68776232657538e-05
-2.50186271793838e-05
-1.66327577449791e-05
-2.03675814539986e-05
-1.75454721477315e-05
-2.17498494104888e-05
-9.49620911911093e-06
-5.31075126658477e-06
-1.20347020287231e-05
-3.04454204140211e-05
-1.89140862307699e-05
-2.49309642502206e-05
-3.85174815498478e-05
-1.09375597449742e-05
-1.49381168579076e-05
-2.68691842351764e-05
-2.22292467802449e-05
2.87044424267279e-06
1.12083860802986e-05
-1.81735870996766e-05
-4.75219432455652e-05
-1.58717040484583e-05
-1.732828008525e-05
-1.41016308754173e-05
-1.90672265314495e-05
-2.71396266839716e-05
-2.52311722050399e-05
-4.67073828467298e-06
-1.1700937622171e-05
-1.5666516099728e-05
-2.02541059432825e-05
-4.35174012027153e-05
-4.90873141894674e-05
3.98504695646046e-06
-1.77906846533446e-05
-3.09382592882964e-05
-1.77269733626742e-05
-6.7469984507335e-06
-5.92523852155798e-06
-1.45949294651732e-05
-4.84464333270071e-06
-2.08250662645399e-05
-7.05327505889528e-06
-1.76760942782592e-05
-1.72527444439193e-05
-1.42227957530491e-05
-2.53804422483147e-05
-1.25784121763562e-05
-3.82043638036162e-05
-1.40374210526873e-05
-2.18823328110203e-05
-1.28848538256468e-06
-3.78669125897756e-05
-1.89798692101907e-06
-7.90258826392828e-06
-8.63970795326617e-06
-6.51857294705315e-06
-1.7684744436329e-05
-1.06917276369625e-06
-1.03527029940891e-05
-5.87073771541844e-06
-3.07850316168532e-05
-1.73559633975355e-05
-2.33447594804743e-05
-1.32923108406757e-05
-5.57129800428112e-06
-1.07435048251649e-05
-2.27374141035871e-06
-1.61794340957862e-05
-2.01906787810645e-05
-9.67320483613257e-06
-1.93728704280246e-05
-2.73232544748912e-05
-9.76988351590547e-06
-2.7498217707636e-05
-2.39430985583781e-05
-3.70091488893734e-05
-2.23763003304558e-05
-1.25401192367455e-05
-2.41087905145822e-05
-2.22652563744403e-05
-7.65073221362945e-06
-2.58312464585433e-05
-1.50964065035521e-05
-3.03369800074063e-05
-2.17797896628648e-05
-4.06495143904795e-05
-1.71228182702416e-05
-1.31673247369045e-05
-1.00447064722128e-05
-2.58359775356423e-05
-9.12281968844795e-06
-3.8633670114891e-05
-1.53890895410256e-05
-1.09736784388169e-06
-1.0948990764937e-05
-9.35090169748889e-06
-6.2467672199639e-06
-3.12698645097221e-05
-1.98162912366393e-05
-2.27384368601323e-05
3.9041775184233e-07
-1.67920185314095e-05
-2.63471409061129e-05
2.61082452654266e-06
-2.17236290130523e-05
-1.4923604158643e-05
-2.81704895117275e-05
-2.84694257503228e-05
-9.86487919324795e-06
-4.31178308268624e-05
-2.27912443616443e-05
-1.01299876343197e-05
-4.54181042138797e-05
-1.56910010317868e-05
-4.15396302493921e-05
-1.7747754556001e-05
-2.03708706695707e-05
-1.6850674728408e-05
-2.13429920308018e-05
-3.65755530536723e-05
-2.04951621100688e-05
-1.19088879025006e-05
-2.11092576089674e-05
-5.44225649308558e-06
-1.41591192567235e-05
-1.92724658355094e-05
-3.4683571135375e-05
-1.80205512460841e-05
-9.13217996728592e-06
-3.41111108967301e-06
-4.82156001548477e-05
-1.98213979013133e-05
-1.35456105929255e-05
-5.09662962599212e-06
-3.64710881788753e-05
-2.2575083731428e-05
-1.9058090791647e-05
-1.5941805265826e-05
-4.68497307052136e-05
-1.60190631464853e-05
-1.5152917731096e-05
-2.07311495967141e-05
-9.27738879646647e-06
-1.94950477722368e-05
-2.69459617323232e-05
-2.23446715200378e-05
-2.8853321306343e-05
-2.97916636557569e-05
-2.20386299608369e-05
-3.09602596788342e-05
-7.91986996889068e-06
-3.16141273091119e-05
-1.58568357601675e-05
-1.79618775452102e-05
-1.22789901027659e-06
-1.64682073456709e-05
-1.39964303065948e-05
-1.74987039446015e-05
-2.10268260675317e-05
-2.21472006034438e-05
-1.46717992925595e-05
-2.08506505226577e-05
-1.62680141020419e-06
-2.46017146666897e-05
-2.24678809829601e-05
-3.46659498616306e-05
-3.57792123258995e-05
-3.26779619114877e-05
-4.6748460465832e-05
-5.13682424002083e-05
-3.96881187584976e-05
-3.07233697692968e-05
-2.48605862247173e-05
-3.8023653427658e-05
-1.44146809529895e-05
-2.37587330934066e-05
-1.66531072281647e-05
-1.94545358939298e-05
-4.16526131965114e-05
-1.74035350116632e-05
-2.02627732567422e-05
-8.13273100974635e-06
-1.78859238473483e-05
-2.393133494054e-05
-3.63991565052129e-05
-4.17213914737655e-05
-2.66174196521333e-05
-2.03876421052162e-05
-2.02556526989423e-05
-5.05827751175531e-05
-5.21506870198239e-05
-1.23621754078985e-05
5.36991919517505e-06
-9.9827444769226e-06
-2.64402695717223e-05
-1.40758616772213e-05
-3.08787779934114e-05
-3.87524556285644e-05
-2.22685325295781e-05
-1.14948177280818e-05
6.16043947530875e-07
-2.00174534568041e-05
-1.98433546738366e-05
-1.69564355148403e-05
-2.26150475482811e-05
-2.15930491897768e-05
-1.36504463956459e-05
9.51743714439691e-06
-3.7439775244186e-05
-2.33555530940032e-05
-1.92214870695904e-05
-1.21050132865605e-05
-1.1508552220575e-05
-2.30342884273371e-05
-3.71025784659164e-05
-1.33085103653529e-05
7.51885426367642e-06
-1.32136652299066e-05
-2.10549041142183e-05
-4.14978362004312e-05
-1.85212194897336e-05
-2.15446685283307e-05
-1.94107727713937e-05
-6.79293766805489e-06
-1.12353070184746e-05
-2.04622876608867e-05
-1.49822753882383e-05
-2.06802883067904e-05
-3.10023408187675e-05
-1.66571781667863e-05
-1.10763273202696e-05
-2.33439249774989e-05
-1.53518030824577e-05
-7.91257727435966e-06
-1.5274021180815e-05
-1.67604878826983e-05
-2.49667346693452e-05
-1.27942853238468e-05
-5.18168296658789e-06
-1.49568772012297e-05
5.65147229132994e-06
5.36067518511283e-06
-1.76257588428884e-05
-2.34902415476505e-05
-3.10577430763365e-05
-2.85253345280087e-05
-2.74128321782694e-05
-3.87502864714548e-05
-2.29394571475864e-05
-1.67016137247942e-05
-1.31338703526694e-06
-1.00273619862696e-05
-4.16176450075415e-05
-8.10643748140503e-06
-1.79697194062706e-05
-2.7934946801661e-05
-1.20814016701691e-05
-1.65165926717491e-05
2.11245426444014e-06
-5.2949859671939e-06
-1.56785711033526e-05
-1.49906792868161e-05
-1.34342750283943e-05
-1.97329871632851e-05
-3.08451469016525e-05
-1.85043590214696e-05
-7.83408571749366e-06
9.32141054476281e-06
-2.44256551286161e-05
-3.02282450224612e-05
-2.38591094821213e-05
-2.33865086416825e-05
-1.02288168652475e-05
-2.41745056449091e-05
-1.88302949811919e-05
-4.58641546131691e-05
-1.81667435265241e-06
-3.98025126102901e-05
-3.04969005103721e-05
-3.24307450465731e-05
-3.98200005827233e-05
-7.42156843776251e-06
-3.00850982482628e-05
-2.52963594193699e-05
-2.20998209346738e-05
-2.6095822973544e-05
-2.66280238975564e-05
-1.204123635676e-05
-3.18811051580991e-05
-1.33057102631818e-05
-2.54596598191897e-05
-1.92036772873827e-05
-6.82832161624126e-06
-1.27607821868972e-05
-3.43575598820381e-05
-3.21327082561621e-05
-4.6417587099064e-05
-2.7559327922794e-05
-2.00859210458302e-05
-1.67006169587497e-05
-9.49041341613964e-07
-1.03237827724926e-05
-3.90517123720111e-05
-1.40533364064574e-05
-2.29303101774912e-05
4.74295532096527e-06
-1.30905320254027e-05
2.86342786575873e-06
-1.89341319450102e-05
-5.85405646248048e-06
-1.72225207644293e-05
-3.78853678475971e-06
-2.26299023196477e-05
-2.89349091372108e-05
-3.83298104958997e-05
-4.17957179501282e-06
-3.5971589323539e-05
-1.51725744656953e-05
-3.6441518060118e-05
-2.94322469667902e-06
-2.22219124272037e-05
-1.6671048355334e-05
-1.97707628322143e-05
-4.69488090831033e-06
-2.43576824614113e-05
-1.24275509601442e-05
-1.05664514332819e-06
-3.69370774225373e-05
-7.08289103273443e-06
-9.5414734664039e-06
-3.09362654197929e-05
-3.01874085111806e-05
-2.94765008009001e-05
-5.21275699063775e-05
-3.1200182458451e-05
6.36745840950677e-06
-8.76129740574727e-06
-3.05513703388177e-05
-2.13972151904672e-05
-3.75932177341376e-05
-3.33070712438123e-05
-3.34733773285947e-05
-3.40908530916736e-05
-1.91260056818666e-05
-1.60933562570764e-05
-2.21928883851399e-05
-3.55042165053784e-05
-2.96614014362993e-05
-2.47602672518456e-05
-3.2739379625057e-05
-4.13926373261136e-05
-2.61861906407283e-05
-1.61760183505119e-05
-1.33736022284427e-05
-4.81354193295821e-05
-2.78650063041378e-05
-2.15976246222725e-05
-1.74438857356581e-05
-4.07390076886902e-05
-1.17605862182065e-05
-3.83772214784686e-05
-1.02781731307155e-05
-1.63244222400353e-05
-1.39422394870019e-05
-1.54822651924198e-05
-1.05541228432403e-05
-1.99296098816317e-05
-1.38413345340426e-05
-2.1576638954637e-05
-5.21206464069628e-06
-2.30134331664903e-05
-5.20937011668438e-05
-4.99097873563563e-05
-3.15685101293667e-05
-1.57573481934016e-05
-1.22846759697498e-05
-2.06321846297944e-05
-3.28813463837092e-06
-2.7137710467678e-05
5.89198209790641e-06
-1.7202157322698e-05
-1.3861264771007e-05
-2.35131335853461e-05
-1.53017637018595e-05
-8.46346293474674e-06
-3.47553817268062e-05
-1.37794822781822e-05
-1.89590293491403e-05
-3.90881867396858e-06
-1.53460554179262e-05
-2.36691737774963e-05
-1.96283255745037e-05
-1.82127701046383e-05
-1.96254040299039e-05
-2.3831142586172e-05
-2.53599242617167e-05
-1.03108012646208e-05
-1.70404377184991e-05
-3.49398791047793e-05
-3.66714705834693e-05
-2.32812983514277e-07
-1.51640642701139e-05
-2.66638493860557e-05
-2.29628867141287e-05
-3.35500500139497e-05
-3.74347121596634e-05
-9.418933790684e-06
-3.56746075389685e-05
-3.8206282106535e-05
-6.92191689890671e-06
-2.30011648819807e-05
-2.46821365117548e-05
-1.25579654488112e-05
-2.47257564754969e-06
-1.75440085866259e-05
-2.1057205326981e-05
-7.39015660475144e-06
-6.80606408869729e-06
-2.0981365106738e-05
-2.84442880401598e-05
-3.85119792842018e-05
-2.30927755745122e-05
-1.59471546567186e-07
-1.75624969973373e-05
5.63705973402297e-06
-1.45747887860674e-05
-5.22502779029594e-06
-2.72144757575586e-05
-3.07941581244728e-05
-2.3536067855012e-05
-1.19055932646821e-05
-5.62470358321927e-05
-1.24578338041525e-05
7.77703499964581e-07
-2.52951295835057e-05
-3.42106930253282e-05
-3.8547953054438e-05
-1.64066991725037e-05
-1.52733561908064e-05
-2.99767976717937e-05
-2.00338264820035e-05
-2.25580099688373e-05
-1.93903833937227e-05
-4.22278788021621e-05
-4.77985493793286e-06
-4.60118321992559e-05
-3.03249094050798e-05
-1.28957461832435e-05
-4.11637283279674e-05
-1.60161631962977e-05
-9.28687028990477e-06
-2.68755231365473e-05
-4.75227585560883e-06
-1.93537916807111e-05
-2.15484715050129e-05
-3.28408989077468e-05
-1.5848760281474e-05
-1.89368693899138e-05
-2.61570820088137e-05
-1.14330136433382e-05
-4.04288674370533e-05
-2.78771009303617e-05
-1.08183995056227e-05
-2.17103977266097e-05
-6.95897211896605e-06
-3.23610000931049e-05
3.76232469438135e-06
-1.69187932863882e-05
-1.74464610132786e-05
-2.80035655790128e-05
-2.10979119989395e-05
-1.48968310892266e-05
-2.78155551758375e-05
-1.71461405584092e-05
-2.19983092843384e-06
-2.94735717776212e-06
9.90009420851888e-07
-2.65716357960198e-05
-5.83371782646506e-05
-2.92306252778517e-05
-1.30468442487928e-05
-2.60555126576885e-05
1.21424164362186e-07
-4.98063241645481e-05
-3.20473110315007e-06
-1.68149960605288e-05
-1.72268100917908e-06
-2.81606095819525e-05
-8.33358377007467e-06
-1.47744583234277e-05
-2.98690703818091e-05
-7.69236901589962e-06
-9.4903143149638e-06
-3.72800315399673e-05
-1.16794616910489e-05
-1.62232132835091e-05
-3.57725260719454e-05
-1.458404800588e-05
-4.57406254368072e-05
-3.71763914790939e-06
-2.35064484557446e-05
-3.32144730587151e-05
-2.04806889560812e-05
-1.4578919747553e-05
-2.76635087567398e-05
-3.32459992354866e-05
-2.41502480194222e-05
-2.89502658203652e-05
-3.47748392982428e-05
-9.15630204183768e-06
-3.7158855843824e-05
4.16640610513801e-06
-1.09616852968399e-05
-3.09123221014382e-05
-2.22239858551703e-05
-1.68683219225658e-05
3.52941045337806e-06
1.29986299808171e-06
-1.27340817983539e-05
-3.21975082992138e-05
-9.98444419674225e-06
-1.38441853123574e-05
4.94186661078055e-06
-6.97721079129914e-06
-1.80723709197223e-05
-8.46815072112686e-06
-3.01486866789607e-05
-3.57310528127858e-05
-1.3616729708711e-05
-9.58057611103589e-06
-3.20935220857476e-05
-1.01531730309471e-05
-2.18278506671061e-05
-7.93109008853976e-06
-1.49946715029639e-05
-1.68732248287555e-05
-4.16253139651377e-05
-1.1502206294065e-05
-1.47611178659746e-05
-7.50646920987567e-06
-2.54622426504094e-05
-9.93108435118745e-06
-1.65365560736542e-05
-1.89972793185558e-05
-1.57115153095611e-05
-1.73527751982934e-05
-2.46849521684765e-05
2.95525822249111e-06
-1.89673262824459e-05
6.41110055431265e-06
-3.87901040734396e-05
-1.20994650717626e-05
-1.53326532269148e-05
-3.66541059600479e-06
-2.44615244958668e-05
-3.13653045223422e-05
-2.64629428959262e-05
-2.88334778981364e-05
-2.87673725160919e-05
-2.97701415360471e-05
-2.38600263863988e-05
-2.6538137875504e-05
-1.36638591938539e-05
-1.93968416050247e-05
-2.15168451835203e-05
-1.68713745422717e-05
-3.53504846778592e-05
-1.39195119863633e-05
-9.75697856595905e-06
-1.07251497026565e-05
-2.60142568102389e-05
-1.88041788474233e-05
-1.6235112478229e-05
-7.77187880750699e-06
-5.8678482673141e-05
-3.09445386083731e-05
-2.03231766476287e-05
-6.81044548258131e-06
-4.34146846729626e-06
-2.34794174188437e-05
-1.21216865355955e-05
-6.93661266080872e-05
-7.66765427216663e-06
-4.78960759037427e-05
-1.42920715466906e-05
1.67121817702173e-05
-9.17022864409173e-06
-3.26020891001775e-05
-2.09479836081585e-06
-3.45442689882139e-05
-1.036175507e-05
-1.13848036255913e-06
-3.7735122475635e-05
-4.24677744074322e-06
6.46099023877537e-06
-1.66227363370657e-05
-2.90367536159512e-05
-2.85477369988041e-05
-2.76578703497942e-05
-4.78848813508115e-05
-3.56522006237191e-05
-3.04291406700124e-05
-2.36603745909762e-05
3.59308555147575e-06
-3.03606281447192e-05
-2.13150188042196e-05
-8.64534243062147e-06
-2.21543609537137e-05
-7.01706586232118e-06
-3.84095905043005e-05
-3.0005452162361e-05
-1.13646826681334e-05
-2.31194892848121e-05
-3.35599381727202e-05
-2.24984109709439e-05
-3.86078975635362e-05
-2.24101316016048e-05
-4.06701467907163e-05
-3.0721800222807e-05
-3.74165382456802e-05
-1.05222709741943e-05
-2.98540126660852e-05
-2.82719040176676e-05
-1.06776038267228e-05
-1.26877307304592e-05
-4.5238791741185e-05
-2.41573355197942e-05
-3.64549433615194e-05
2.36962281490864e-05
-5.03900746863841e-06
-3.50284944599355e-05
-5.02840719131325e-06
-2.08483322999562e-05
-2.4675882761538e-05
-1.74656080252015e-05
-8.20756252183481e-06
-4.25149129403168e-06
-8.60916295763721e-06
-3.75133879155867e-05
-1.6755761799029e-05
-9.36578797450086e-06
-1.81249963586619e-05
-1.03154073305236e-05
-1.60036144897221e-05
-1.75456585228926e-05
-1.73514095810607e-05
-2.3331274799958e-05
-1.96644611852205e-05
-2.31445781107233e-05
-3.05403923672945e-05
-2.97750593934719e-06
-1.52051228765483e-05
-8.53475467360279e-06
-1.34937286594862e-05
-3.92911476531889e-06
-2.1883500435649e-05
-2.19507176779387e-05
-4.93019308092906e-05
-2.04497017041737e-05
-1.45692516024582e-05
-1.05343754115821e-05
-2.7536973878014e-05
-2.15671642219646e-05
-1.41311356896787e-05
-2.85403020681812e-05
4.42554247880108e-07
-2.10924552299145e-05
-3.49229812876117e-05
1.81086792117526e-06
-2.16311444016488e-05
-2.91219959549787e-05
-2.07352745011823e-05
-2.11708685825107e-05
-9.46043385748594e-06
-1.70086677954787e-05
-2.17701795025658e-05
-1.3910596715922e-05
-2.75618664376241e-05
-2.7975962960096e-05
-2.05246717778829e-05
-2.24955803979305e-05
-1.80276272608529e-05
1.26533595363805e-05
-4.79038674188568e-06
-2.05650646466357e-05
-1.98288316602789e-05
-2.63230831911272e-05
-2.37056348121415e-06
-1.82107638169753e-06
-1.0475016402787e-05
-2.64431772007379e-05
-2.59668409737395e-05
-2.82587761074331e-05
-2.41557548982226e-05
-1.8033922332547e-05
-7.3597460646305e-06
-2.92889731812422e-05
1.53345076312566e-06
-3.40988129231133e-05
-2.04101879332914e-05
-3.58108694437501e-05
-4.30834603724e-05
-2.77037789813577e-05
-3.31972933988663e-05
-3.96948918223089e-05
1.00093676573676e-06
-7.37422472003776e-06
-2.52028375951252e-05
-1.64636865621382e-05
-1.31262321305904e-05
-1.41893372461161e-05
-2.52544649238634e-05
9.26995913007896e-06
-7.36128500051332e-06
-1.29672790091135e-05
-2.04818133987416e-05
-1.29950651418877e-05
-2.25691704264606e-05
-1.41120268778467e-05
-3.05258463041491e-06
-1.36069786267538e-05
-2.18519081280357e-05
-2.98053011759009e-05
1.02944956287451e-06
-2.3425808429988e-05
-2.93474966222806e-05
-6.56864234203431e-06
-2.06146524875098e-05
-1.17705677168843e-06
-1.63589806095776e-05
3.67672955535427e-06
-2.72664717189971e-05
-2.68313529635794e-05
-3.4409337554167e-05
-6.83005019052584e-06
4.69771845280303e-06
-3.23697509472828e-05
-2.3031772287078e-05
-1.43967129800851e-05
-2.684492205752e-05
-4.31061684951526e-05
-1.3193236603668e-05
-5.01122067841422e-05
-1.9376327776446e-05
-1.79202881125612e-05
-3.04804166888546e-05
-1.99337596571979e-05
-3.08765774333286e-05
1.01438197097328e-06
4.6148846617937e-06
-1.54774289697466e-05
-2.36315349220924e-05
-8.45755980031241e-06
-2.03732588495072e-05
-1.89635698017459e-05
-2.09733741420056e-05
-8.2857112979729e-06
-1.42127112022294e-05
-2.1948669191869e-05
-4.3828153384445e-06
-3.90331859692698e-05
-1.14500319440928e-05
-3.48046151766152e-05
-3.04610052704298e-05
-4.2264492780757e-05
-2.13953926901566e-05
-1.77809423199373e-05
-3.31960566418912e-05
-3.97144893267982e-05
-2.40143428419797e-05
-3.33261319318692e-05
-2.25741222857476e-05
-4.38487582959594e-05
-2.94055701663656e-05
-1.44259951504397e-05
-1.85414704253881e-05
-4.392762400911e-05
-2.16560784862683e-05
-2.02271521195432e-05
-2.00590569215695e-05
-2.26806068150397e-05
-3.9623972519885e-06
-2.87194161908771e-06
-1.09054407958285e-05
-1.25226202801177e-05
-1.71846816984732e-05
-9.7561646390684e-06
-1.4174585010255e-05
-1.3525928886113e-06
-2.31160102030955e-06
-1.57553167053488e-05
-1.1072550423432e-05
-2.44293382962843e-05
-2.70133943308981e-05
-2.28909294316825e-05
-2.27590627455755e-05
-2.23260372998487e-05
-2.20244339335053e-05
-4.38540016591537e-06
-1.46046526662419e-05
-1.96180710506622e-05
2.24957108072306e-06
-3.53275377349442e-05
-3.01058036828292e-05
-1.1837284636381e-05
-2.77167817928062e-05
-3.62206400753757e-05
-3.23385427311106e-05
-3.30803218557638e-05
-1.1379535411791e-05
-2.91928222382441e-05
-2.91578375913427e-05
-2.26591285229505e-05
-1.17636563583343e-05
-9.4752793221237e-06
-1.6326448850391e-05
-1.71257555648921e-05
-2.01436253193273e-05
-1.51221425863053e-05
-2.26997793491844e-05
-1.55502366728433e-05
-3.31800401114073e-05
-2.0814115174453e-05
-1.66904900547355e-05
9.38870383561029e-06
-4.24045462611498e-05
-3.41551933270996e-05
-1.94030754590097e-05
-4.10223218712435e-06
-3.20745245542539e-05
-2.14089893575927e-05
-3.63013975479217e-05
-6.97622896852851e-06
-1.70598352654045e-05
-2.34929979846164e-05
-2.18508816136758e-05
-2.92982302846093e-05
-1.08651926923708e-05
-2.93636703656099e-05
-2.21170369997576e-05
-1.50165419275258e-05
-1.78614855199091e-05
4.73417487427969e-06
-1.52700067413652e-05
-9.85513644824744e-07
-1.99151927015324e-05
-3.33307789744055e-05
-1.03421390302775e-05
-1.45259527536583e-05
8.09489610403458e-07
-1.45450885858971e-06
-1.05131712472982e-05
-2.28057865593499e-05
-4.62450319561388e-06
-1.87133600636935e-05
-7.19647811868368e-06
-1.83286174268712e-05
-1.73302182986745e-05
-3.18280432434314e-05
-2.0233513344179e-05
-2.82262080506757e-05
-1.81630016497815e-05
-2.56913721099875e-05
-7.3285793237108e-06
-4.60613333381542e-06
-3.44326720519984e-05
-6.96439821966915e-06
-1.02021704845848e-05
-1.45415585099867e-05
-4.13069434333615e-05
-5.58978389210197e-06
-2.1885976126219e-05
-3.20893243359535e-05
-1.44267276352869e-05
-1.92005044449673e-05
-1.30885899678838e-05
-2.11951896168576e-05
-2.08997047858506e-05
-1.28403705841833e-05
-2.32756424360868e-05
-1.89459803959064e-05
-1.53360932937124e-05
-1.58027573434326e-05
-1.79720832195383e-05
-2.45991376239675e-05
-2.78039934873754e-05
-2.10876562710991e-05
-2.315934408896e-05
-1.97083122834763e-05
-2.38976104913814e-05
-1.35500900536728e-05
-2.32596565584977e-05
-2.38186459780054e-05
-1.99113410364979e-05
-2.08849328750446e-05
-1.49835272732238e-05
-1.40038317412957e-05
-1.40431774387942e-05
-3.40059657994698e-05
-2.14776547235802e-05
-1.08735486609715e-05
-5.09259475748894e-05
-4.77055999213685e-05
-1.6215306899132e-05
-2.60041061986753e-05
-4.24156590432962e-05
-1.14370634890748e-05
-3.08048100588306e-05
-2.64912541939955e-05
-2.73375023003963e-06
-1.88211645078781e-05
-3.01197357394054e-05
-1.73739845461118e-05
-1.82746465881237e-05
-7.01774431373325e-06
-1.74554862594077e-05
-4.23132722619053e-05
-6.37410745965913e-06
-1.09223450016944e-05
-1.36867463120258e-05
-2.4492241358103e-05
-2.45637947251458e-05
-1.32018349499694e-05
-8.6585128335612e-06
-4.99784115719564e-05
-1.72805574099281e-05
4.5634891385465e-06
-1.41919844053557e-05
-9.35710211121665e-06
-1.56730746254726e-05
6.48631567529991e-06
2.36020507581741e-06
-1.90592387937091e-05
-1.23987020680645e-05
-8.81694181293482e-06
-1.32856491474797e-05
-2.06680556012804e-05
-2.16313192639626e-05
-1.55396458178859e-05
-2.85601224860645e-05
-3.02950230043798e-05
-4.20492698505539e-05
-1.50422865443159e-07
-1.03334151111626e-05
-2.39550256464771e-05
-2.65882997577677e-05
-1.06315065435518e-05
-2.36890992693033e-05
-2.64753166167048e-05
-1.93413976884193e-05
-2.30322075121927e-05
-6.58143634338649e-06
-2.89096288566169e-05
3.22399815089267e-07
-1.77248509486325e-05
-2.64781627384021e-05
-1.26338959094564e-05
-2.60548599743208e-05
-3.295384859975e-05
-1.64205401906795e-05
-3.23179355313486e-05
-2.7351145213368e-05
-2.24307065198704e-05
-1.26269805808911e-06
-1.56878017641631e-05
-1.8494942086293e-05
-1.31491395913978e-05
3.37569948662261e-07
1.28369113984269e-05
-5.76273060952983e-06
-2.5086137073247e-05
-4.1462385353681e-05
-2.1573530986483e-05
-4.08778115077024e-05
-1.68237080276956e-05
-3.40427170019155e-05
-4.19756517064911e-05
-6.07855311298144e-06
-2.72612807193803e-05
-2.99038699595097e-05
-1.94963714834084e-05
-1.62715645583104e-05
-3.79358635793387e-05
-1.54346442125233e-05
-2.61876297393831e-05
-2.11964029291807e-05
-3.31637522688174e-05
-1.50872903112966e-05
-4.74958110795894e-06
-2.98900314022279e-05
-2.66858215498464e-05
-1.20399522220835e-05
-3.2800765765088e-06
-2.92365625375898e-05
-1.11752697653085e-05
-2.39848770368781e-05
-4.31766658163672e-05
-1.42065158509566e-05
-2.81361966781392e-05
-1.30081091535421e-05
-1.01443710668644e-05
-3.71741888690014e-05
-2.03465945125932e-05
-7.07024921821074e-06
-3.3949446350341e-05
-3.54549492347013e-05
-2.50243223794243e-05
-3.53358932454466e-05
-1.91452405625898e-05
-1.58836853552993e-05
-2.25896458381489e-05
6.33522540958741e-06
-1.84274907461329e-05
-2.22998940758418e-05
1.0500525632432e-06
-1.94634837348619e-05
-1.8724288847621e-05
-1.97957913499617e-05
-2.05484568278275e-05
-2.32565521003631e-05
9.57826826833377e-06
-3.1011015201148e-05
-2.33783771702442e-05
-7.98769235080874e-07
-3.32718008477518e-05
-2.6514183068709e-05
-3.20406180577956e-05
-1.69761059701869e-05
1.10698349328307e-05
-8.13037698809466e-06
-1.3950884910826e-05
-3.87830402735862e-06
-4.14088584272784e-05
-2.86066153030626e-05
2.06642872662335e-06
-2.57526725658831e-05
-6.71423387657315e-07
-2.09477215436564e-05
-1.76854160071667e-05
6.23616923083621e-06
-3.96640892942009e-05
-2.34208347017163e-05
-1.67455485545955e-05
-2.07519812120529e-05
6.48613353176637e-06
-3.01491361486452e-05
-3.87057720914136e-05
-1.69620209501769e-05
-2.83234716604725e-05
-5.18750541927535e-05
-2.49115828047535e-05
-2.09860441713824e-05
-2.01478894496388e-05
-1.99119066678685e-05
-1.3189371313633e-05
-1.84676395267998e-05
-3.30091685017963e-05
-1.00992109522165e-05
-2.28258715565604e-05
-2.21720104814256e-05
-1.96343820243834e-05
-1.2107530850734e-05
-1.9693768229588e-05
-2.27368196316503e-05
-2.21489576311979e-05
-2.72910272359737e-05
-9.67951020228074e-06
-2.60239136499839e-05
1.80543443854925e-06
-3.39908652665303e-05
-3.78667578569922e-05
4.19193576402505e-06
-2.03856233573064e-05
-1.81791126168338e-05
-7.39980665847833e-06
-1.89792649366443e-05
-4.56920689423285e-06
-3.71789324984021e-06
-1.85187628957483e-05
-2.07024888812996e-05
-2.65800691108348e-05
-1.40104628622063e-05
-9.89169288036282e-06
-4.07737105593347e-05
-2.52273825072824e-05
-1.78000509055281e-06
-1.58298054898675e-05
-1.85678340525851e-05
-4.07702624316938e-05
3.3825541491028e-06
-2.91347209133108e-05
-7.82174581341429e-06
-5.1084305338135e-06
-1.00816072671919e-05
-2.04444151619454e-05
-4.06759585871302e-05
-2.07031558139494e-05
-1.36610315169133e-05
-1.8538233433538e-05
-2.66574631201963e-05
-2.3574547397765e-05
-3.59793898183758e-05
-6.89743103458915e-06
-1.80029248776294e-05
-2.93072398824986e-05
-8.72607672326264e-06
-2.34111197663941e-05
-2.61610324864416e-05
-7.5995442889952e-06
2.33289447528837e-06
-6.27314662521349e-06
-1.62949101180001e-05
-2.25562772171442e-05
6.02657600934818e-06
-2.03025390065511e-05
-5.23466879468095e-06
-8.75937933833e-06
6.42089202150861e-06
-3.05097418616953e-05
-5.91955428695582e-05
-3.53952132391123e-05
-2.65989538174594e-05
-1.72160816283547e-05
-1.39348773984048e-05
-1.33939117452001e-05
-1.16504751714308e-05
-2.73117226322562e-05
-2.82799434311983e-05
-8.67598089885241e-06
-3.51570020398151e-05
-1.87721062004802e-05
-1.74532082558578e-05
-2.89263211473165e-06
-2.96053550042349e-05
-4.30700285100466e-05
-2.00474962713333e-05
-1.53542061667489e-05
-2.91295038341088e-05
-3.20040309907692e-05
-8.75530497927287e-06
-1.34318920554813e-05
-4.32237505593365e-05
-8.74654498585748e-06
-1.51909003785365e-05
-9.72346091167009e-06
-1.25371970219376e-05
-2.27201922047965e-05
-1.93167965907095e-05
-1.8702696640735e-05
-1.36784304401974e-05
-3.08053506645651e-05
-2.81358392910231e-05
-1.53561409240663e-05
-1.89194187575243e-05
-3.57154236631438e-05
-7.88648871180791e-06
-3.16476484445026e-05
-1.46311355515657e-05
-2.28892443228669e-05
-3.99241264304588e-05
-4.9991466593218e-05
-2.14959274398094e-05
-2.15486432250417e-05
-1.09712933489573e-05
-4.58948371701268e-06
-1.92792339018987e-05
-3.61418039746665e-05
-2.29172613566538e-05
-1.26693344246973e-05
-1.03003315229568e-05
-2.4014624027771e-05
-3.86200779489239e-05
-2.95638039745818e-05
-2.65744358645784e-05
-1.27764657152644e-05
-1.4792534240072e-05
-3.78155883964152e-05
-1.15723020078857e-05
-1.24140400155957e-05
-1.22655532082009e-05
-3.16840282747917e-05
-1.84698567543128e-05
-3.46877087399547e-05
-1.65495888821785e-05
-1.8100878988033e-05
-4.26078963721655e-07
7.37315175219179e-06
-3.3887165764606e-05
-2.43822432439249e-05
-2.00714705013685e-05
1.43123619088404e-05
-4.24292959106886e-05
-6.69051420608817e-06
-1.52848442244011e-05
-3.25710098429469e-05
-1.44774667075566e-05
-2.14665089915232e-05
-1.53572957271668e-05
-2.43496351460134e-05
-1.79725733202038e-05
-2.4751418951073e-05
-1.81059155580977e-05
-1.88725743699011e-05
-2.91595922839329e-05
-1.28386894132526e-05
-7.88256375107209e-06
-1.34670739591202e-05
-2.17587133957619e-05
-3.40037693439837e-05
-1.51445003884879e-05
-1.22667428283007e-05
-2.67551589055148e-05
-1.60428361062016e-05
-1.41660185583752e-06
2.45789950354936e-06
-6.90332592788597e-06
-1.54518983497324e-05
-1.97201396206063e-05
-3.80604672892128e-05
3.19274267596066e-07
-1.00021945455767e-05
-1.05276324919965e-05
-2.40796727339223e-05
-2.83562768470269e-05
-2.79273637683539e-05
-1.04108407450671e-05
-1.77775967771945e-05
-8.77539134437173e-06
-5.4519768575299e-06
-2.5561075664937e-05
-1.70631894201002e-05
-2.65659087336696e-05
-2.00224149123398e-05
-2.83958373326825e-05
-2.25264142802615e-05
-3.22897999732535e-05
-2.56356623827153e-05
-9.86864736729901e-06
-2.23131994619257e-05
-3.06749541432746e-05
-1.32700679858699e-05
-2.54479289737377e-05
-1.69996652840927e-05
-3.59962408113598e-05
-2.63456312199026e-05
-1.06340688326341e-05
2.99700712527496e-06
-2.04149642698743e-05
-3.96129145043401e-05
-2.70931444083992e-05
-3.750840697823e-05
1.72434036688167e-06
-3.28900018812736e-05
-1.94304292014123e-05
-5.98285548590987e-06
-3.13731066818423e-05
-1.55300228523301e-05
-2.72815033216307e-05
-3.387321009326e-05
-2.32551576963004e-05
-2.24826920403939e-05
-1.51768456679823e-05
-1.70465994079072e-05
-1.61714256943229e-05
-3.69486440929349e-05
-2.70709187602039e-05
-1.30128350102322e-05
-1.83454497496172e-05
-1.65487362009039e-05
-2.04223683057124e-05
-2.36762205203183e-05
3.67742870602068e-06
-1.49988966219638e-05
-2.33463944007189e-05
-2.32699465746152e-05
-1.46944123821609e-05
-6.8415770960399e-06
-4.4808286869176e-05
-2.63022341997348e-05
-2.01946715966782e-05
-2.99955460745415e-05
-4.61751406614446e-05
-1.79874049660679e-05
-1.6237417880621e-05
1.00816853593245e-05
-1.16978085732721e-05
-4.23945284838884e-05
-1.8384324694579e-05
-3.3059059814768e-05
-2.86457413209194e-06
-5.00789955078782e-05
-1.83691833597735e-05
-4.78085374661537e-06
-1.76898432522962e-05
-2.71843659276755e-05
-3.67315264511907e-05
-2.7193415121314e-05
-4.0787283841579e-05
-1.37169918535356e-05
-2.70008218501761e-05
-1.02041702704468e-05
-2.96190468097109e-05
-1.81980315382401e-05
-1.76248535217709e-05
-1.34157189697802e-05
-4.32658421966477e-05
-2.65188892329558e-05
-2.80593796385791e-05
-2.3831565835182e-05
-1.06251793501803e-05
-2.45551364985898e-05
-3.0689992304397e-05
-1.97364139743384e-05
-2.90189157451892e-05
-1.31333900352573e-05
-1.81442747862671e-05
-1.59776554695765e-05
-2.88914574826045e-05
-2.06226052058572e-05
-1.44804552687864e-05
-2.24140274247673e-05
-3.46030785994973e-05
-3.75820837934387e-05
-2.56147817003365e-05
-1.23644689552017e-05
-2.09576980584014e-05
-4.37297445112718e-05
-5.09514579396829e-06
-1.37387019189674e-05
-1.88450897528059e-05
-2.01197979741124e-05
-3.17562072149521e-05
-2.34585936353761e-05
-1.08474193508322e-05
-1.12919507089155e-05
-2.71333896632993e-05
-1.40061498958288e-05
-5.26515631649913e-06
1.51689260413354e-06
-3.06317753829346e-05
-2.42709337792599e-05
-4.1813543834581e-05
-1.03972895657096e-05
-2.26417313831674e-05
-4.06222501398061e-05
8.0998670856821e-06
-3.17920930990273e-05
-3.35255871174111e-05
-3.21239323969217e-05
-1.34720196005059e-05
-5.49361788630332e-06
-6.76041680309137e-06
-2.29360876120707e-05
-1.97066006355241e-05
-5.53503392806811e-06
-6.76817493343498e-06
-1.52008728169824e-05
-1.19705681282921e-05
-1.90906412027903e-05
-1.30480238090336e-05
-9.22453586770546e-07
-2.50806720305491e-05
-2.41455435773029e-05
-2.06854622882082e-05
-1.64647500116515e-05
-5.17566691165534e-06
-1.40247598064492e-05
-2.03582554708476e-05
-2.76538244578491e-05
-3.75812302079277e-05
-2.02702203396858e-06
-3.24211708129739e-05
-2.82257523714277e-05
-3.98080859613102e-05
-2.1451890978303e-05
-3.61950282627489e-05
-5.83849407329847e-06
-1.15624418000493e-05
-3.31816704441533e-06
-2.21403646636538e-05
-1.41144720908654e-05
-2.49932122005006e-05
-1.61631309498008e-05
-3.79947054919443e-05
-1.26287786449338e-05
-2.47057335747029e-05
-2.01522320454794e-05
-1.84100232542872e-05
-2.19007324568284e-05
-2.26063160816972e-05
-9.60328361625702e-06
9.754672852763e-06
-2.05189242793701e-05
-2.91881276421825e-05
-1.91115392792294e-05
-3.62078222018537e-05
-3.99746694987574e-06
-1.29270785853811e-05
-2.37798121334978e-05
-2.7837679399327e-05
-1.67641013099046e-05
-2.91884282664848e-05
-1.83289845384128e-05
-2.43746720209101e-05
-1.28154817532552e-05
-4.52575164395605e-05
-2.83866583573286e-05
-1.36122646089059e-05
-2.84158665325916e-05
-1.24902196849261e-05
-3.52811507652785e-05
-2.63594411750406e-05
-2.56816975211715e-05
-4.88784468383186e-07
-3.33604921592134e-05
-2.73594048736733e-05
-2.7763871138253e-05
-5.82072271392065e-06
-1.46617784546455e-05
-2.56713126365531e-05
-2.06147636348518e-05
-1.77627050809654e-05
-2.86767979298738e-05
-2.50655776760858e-05
-5.19283178775652e-06
-3.54802904909707e-05
-4.31810436054027e-06
7.43732824010012e-06
-2.05396470512628e-05
-1.59618643417164e-05
-8.99566176355965e-07
-2.39168053867392e-05
-1.51480450916419e-05
-1.33367748594797e-05
-1.53205978232967e-05
-1.66090895978185e-05
-2.21681436531395e-05
-2.30230325767401e-05
-3.83407676479785e-05
-1.4862704446801e-05
-1.62557553385198e-05
-2.47830044242237e-05
-4.51724472495949e-05
-3.14117069461721e-06
-2.40267814068525e-05
-3.67421820730921e-05
-1.12572576051218e-05
-2.65767085159552e-05
-3.56110334062843e-05
-3.20075375943484e-05
-8.8917689458936e-06
-2.1638428101644e-05
-3.37554758131137e-05
-1.45544102375307e-05
-2.64783903187864e-05
-2.6919678228194e-05
-1.30711123803996e-05
-1.07369815247462e-05
-3.82999674275872e-05
-2.23131102459601e-05
-9.89957212822587e-06
-1.09510868302696e-05
5.7697408127604e-06
-2.14141893299625e-05
-9.56158612324483e-06
-2.4174299682695e-05
-3.235183192476e-05
-1.08781702830807e-05
-2.39819611256987e-05
-2.5947551864302e-05
4.62435073061955e-07
-1.87610541893904e-05
-2.95254802201712e-05
-3.87990288402894e-06
-2.80774184207742e-05
-3.06479360464068e-05
-3.59651552858231e-05
-2.06164091162685e-05
-2.00474299906971e-05
-1.98515903346292e-05
-1.83327938671006e-05
-1.93643685299816e-05
-4.22844484245133e-06
-3.16316397002648e-05
-3.19135549551676e-05
-2.55011489350287e-05
-2.92645134205179e-05
-6.89664010375702e-06
-5.02435693554832e-07
-1.6715703566412e-05
-5.57761872738329e-06
-1.69656465654499e-05
-2.79049997180868e-05
-6.79330784820894e-06
-1.8119292167604e-05
-2.04154951219741e-05
-7.81230830974036e-06
-2.12847456251192e-05
9.53995538572254e-06
-2.78385897774636e-05
-3.60413887567135e-05
-1.79873276500012e-05
-2.91177898236848e-05
-5.42024161509733e-06
-2.63630312292258e-05
-2.9401104750498e-05
-2.88343675525956e-05
-1.28511407007534e-05
-3.84213674857888e-05
-4.76795747944826e-06
-1.70737811934868e-05
-1.45229596839354e-05
-1.31920677252648e-06
-1.85475795785396e-05
-2.74963609842552e-05
-1.1998632984258e-05
-1.17249266869755e-05
-1.17203550852999e-05
-9.9545240909502e-06
-1.50948246776034e-05
-3.1075391077623e-05
-8.34071597090962e-06
-2.20617579284255e-05
-1.31738302619256e-05
-3.96430282446414e-06
-1.57469414576763e-06
-5.09252957199363e-05
-2.57407205466658e-05
-1.13984658426304e-05
-3.19601902295609e-05
-1.74020252886126e-05
-1.57410953408458e-05
-2.35107353785265e-05
-1.59571724711686e-05
3.12443363747648e-06
-2.10724639841082e-05
1.06378983658195e-05
-2.53746555442959e-05
-2.58533206183736e-05
-2.72661387316527e-05
-2.66421882070991e-05
-1.71712697215772e-05
-2.23965404298793e-05
-1.14399801814363e-05
-2.12417834295452e-05
-2.03987073221839e-05
-2.27496219526577e-05
-2.39836397856736e-05
-2.69032695943763e-05
-1.67093264866363e-05
-3.0254145652277e-05
-1.9584962338777e-05
-1.30672653118197e-05
-2.52078181097615e-05
-1.66896979443887e-05
-2.79190389476666e-05
-3.42024089009039e-05
-3.00461474030928e-05
-2.08236181597717e-05
-2.58999320380122e-05
-1.81688020847303e-05
-1.09511328568929e-05
-1.22431629966412e-05
-1.93078826437189e-05
-2.22968669512772e-05
-3.09866181899067e-05
-2.34159519316808e-05
-2.05376792173026e-05
-1.63484974447748e-05
-1.93416411657069e-05
-1.12119096011975e-05
-9.70943794157039e-06
7.27390789842504e-06
-2.2508922527244e-05
-4.1211343707215e-05
-8.68915892276474e-06
-8.98156219461558e-06
-4.9839131213709e-06
-2.00632148334144e-05
-4.39706063842612e-05
-4.0743690979169e-06
-1.1313848158663e-05
-2.10146571052431e-05
-1.53181591851334e-05
-9.7861825782803e-06
-2.99094203053532e-05
-1.23413327267437e-05
7.62091648908173e-06
-1.87388498465018e-05
-1.31715957747707e-05
-3.31004190230458e-05
1.13637307663907e-05
-2.2267229848528e-05
-1.33475057561792e-06
-2.93539229229666e-06
-2.21174112014769e-05
-1.4180473266784e-06
-2.50656629668039e-06
6.36715530541566e-06
-2.53230785720971e-06
-2.62981564108429e-05
-2.22223533191111e-05
-2.95288046679941e-05
-2.70200012532771e-05
-1.31482623446771e-05
-1.11265571433534e-05
-2.82030882075264e-05
-1.74512610104999e-05
-3.67437701512924e-05
-2.76829758297849e-05
-1.98011356917078e-05
-2.47431398713705e-05
-1.7287311185686e-05
-1.84132245585888e-05
-2.96490566396218e-05
-1.58908004957715e-05
1.80456285905996e-06
-1.65005841123226e-05
-3.24379176130958e-05
-1.41021405921563e-05
-3.38488958878705e-05
-6.30688859859896e-06
-2.80272660847499e-05
-2.07412177594866e-05
-1.85188888779297e-05
1.46234271281225e-06
-2.10575710470554e-05
-3.82834532126892e-05
-5.96615692121162e-06
-1.80315225823308e-05
-2.2408242223045e-05
-2.26631594576154e-05
-1.38008032477682e-05
-7.90995438232203e-06
-3.94861280322794e-05
-2.12773376652244e-05
-2.00131391157553e-05
-7.99505520136201e-06
-2.22489113668745e-05
-1.78211837022939e-05
-3.73629518070166e-05
-1.92754255184297e-05
-3.16525292219264e-05
-3.3445366295567e-05
-2.33645782689711e-05
-1.56531933686918e-05
-1.04594412871246e-05
1.61384006078836e-06
-2.44201173342685e-05
-2.32492462883831e-05
-2.46578847390285e-05
-9.23231942778141e-06
-3.43545955526578e-06
-4.05736216911424e-05
-1.56718044354563e-05
-3.07555791906714e-05
-2.62792043866159e-05
-1.5831757517173e-05
-2.32349551131262e-05
-4.13885676437972e-05
-9.32330218410529e-07
-8.12168084076231e-06
-8.25818789942135e-06
-1.72279217687375e-05
-4.8303309976275e-05
-1.04641729606533e-05
-3.21074061539547e-05
-5.08512423368124e-06
-1.46273307881436e-05
-2.80385485056708e-05
1.97302030833728e-06
9.31151856948628e-06
-8.5407584553428e-06
-2.70012007866004e-05
-9.60409323526259e-06
-2.84906864199096e-05
-2.14999690017526e-05
-3.51063008323323e-05
-2.39993544055291e-05
-6.92084771181769e-06
-1.33784870545268e-05
-1.87409199650212e-05
-2.21033714957802e-05
-1.71587618763997e-05
-7.95381003520376e-06
-6.38640140172369e-06
-9.81487303743614e-06
-2.62668424928112e-05
-1.10040149269543e-05
-9.13869712266557e-06
-7.07658037730995e-06
-2.29048984309719e-05
-6.72156525597026e-06
-2.75546760126635e-05
-1.61753041420339e-05
-2.90032424090637e-05
-1.60493674451654e-05
1.62828004891705e-06
-6.10531146393188e-06
-1.9200799435246e-05
-1.73779408751358e-05
-3.76265390760476e-05
-2.4279281671056e-05
-3.31336673439366e-05
-3.68166903242815e-05
-2.42820688880044e-05
-3.58380592115007e-05
-1.98878311639157e-05
-3.58004926312564e-05
-4.89089768073467e-05
-1.79453519621853e-05
-2.30503783118295e-05
-2.01416053364667e-05
-1.77223580851329e-05
-2.27004600173478e-05
-1.66140449535715e-05
-3.36000766809212e-05
-3.04576913620505e-05
-3.9512556289318e-05
-3.12408220684059e-05
-4.72620647313289e-05
-2.02057642949587e-05
-1.74003918089584e-05
-1.21834059820254e-05
-1.15490466153555e-05
-1.9368694254816e-05
-8.26518067162177e-06
3.03178417251132e-07
-2.65985939827585e-05
-2.5031989311112e-05
-3.18090595532264e-06
-1.39348238372442e-05
-1.9702693471147e-05
-3.82582598409507e-05
-2.02304702659013e-05
-2.42808068966547e-05
-2.33142939326273e-05
-1.45711782939544e-05
-9.44246940336096e-06
-5.07323705378933e-06
-2.43102588710129e-05
-3.16976820551334e-05
-5.08973167081767e-06
-2.66271046937446e-05
-9.15593528502853e-06
-2.48954092854039e-05
-1.02491276431224e-05
-2.78600906016727e-05
-1.62916388912648e-05
-1.70517475186517e-05
-1.57120834901557e-05
7.59458894749988e-07
-2.67127790755507e-05
-3.14742188221414e-05
-2.31273337176754e-05
-5.73980193659629e-06
-1.41661255970997e-05
-2.10428874648242e-05
-3.5628304589007e-05
-3.63273805671556e-05
-8.74030373934972e-06
1.18197613124549e-05
-1.82831681226906e-05
-4.23485510225916e-05
-1.85442171263234e-05
-1.89189493943188e-05
-3.03943033977708e-05
7.36297945742481e-06
-1.31118096914635e-05
-3.52397470905632e-05
-2.36259637651158e-05
-3.69458662113749e-05
7.9852886363328e-06
-3.53095528648966e-05
-2.24590218625222e-05
-3.15814994640418e-05
-2.18183429614877e-05
-8.53908131312386e-06
-1.95240352258995e-05
-1.15359723457308e-06
-3.21276795543215e-05
-1.32729661707039e-05
-2.41594610475759e-05
-3.47598548858188e-06
-8.83231283271595e-06
2.66532844414627e-06
-1.89487534592593e-05
-4.41514433613443e-05
-2.52509602182056e-05
-3.92914165307211e-05
-4.73767820873174e-05
-2.78448403080451e-05
-2.62863150314905e-05
-1.93108706898047e-05
-2.43115225958797e-05
-1.30234266872935e-05
-6.12438346144658e-06
-2.41644871971897e-05
-1.79240997354519e-05
-2.20759390912264e-05
-3.30946720226491e-05
-1.3503978805564e-05
-1.73876065585191e-05
-2.6481538523013e-05
-4.04199442356126e-05
-2.74968301720456e-05
-7.36444860971128e-06
-3.0001548853106e-05
-1.46974705377305e-05
-2.27718685303241e-05
-9.07885012122337e-06
-2.91468263801243e-05
-2.2431168809194e-05
-4.67462649143677e-06
-2.80455302300625e-05
-1.76314998906068e-05
-1.05947355051952e-05
-1.47163100841763e-05
-1.7206268056703e-05
-2.19769876534338e-05
-1.04249184106509e-05
-1.74931245805065e-05
-3.26836995072713e-06
-3.85519348645167e-05
-2.38714595882248e-05
-2.65277443968162e-05
-3.25922922116837e-05
-2.59479950346182e-05
-1.32180046392564e-05
-2.94842275626009e-05
-3.85257924563545e-05
-3.0310589133362e-05
-1.91986477256936e-05
-3.47657664838451e-05
-9.51224317572481e-06
-8.8194273454867e-06
1.07335221849093e-05
-9.81965096852472e-06
-2.64235035234654e-05
-2.37062993999122e-05
-1.35265735686369e-05
-3.40414215244155e-05
-2.88031150782536e-05
-1.52427541923187e-05
-1.74107856696854e-05
-2.94176538557577e-05
-2.5748870381848e-05
-1.0925600577058e-05
-1.8791612386637e-05
-4.29935389392804e-05
-4.47265352690166e-05
-1.24704819147142e-05
-1.85028710901083e-05
-3.65106828463564e-05
-3.56313133494516e-05
-4.87872468197859e-05
-1.99138148187317e-05
-1.28010090538187e-05
-1.58779508607242e-05
-3.13719199903192e-05
-2.76676347285291e-05
-1.67502301653156e-05
-1.47361481708369e-05
-1.70109732709537e-05
-5.64114219017632e-06
-1.41853064102417e-05
-1.63623014819833e-05
-1.64232467147817e-05
-1.45916116464172e-05
-1.81748277113553e-05
6.22274086606346e-06
-4.90760284306273e-05
-2.17656541508774e-05
-2.00416774495281e-05
-2.57461305902001e-05
-7.0841700246705e-06
-2.12717463765896e-05
-2.74686207445793e-05
8.42566238848632e-06
-2.17898589732968e-05
-2.11564948097066e-05
-1.99419727225515e-05
-4.04984389722815e-06
-1.31006136253246e-06
-1.71761193972735e-05
3.62246425446526e-06
-1.90861492029232e-05
-1.24316303810028e-05
-8.90264283913977e-07
-1.03824312256022e-05
-2.32692954405942e-05
-2.95007043445912e-05
-3.20504138869021e-05
-2.02435440833813e-05
-2.32394831521065e-05
-3.90230640465072e-06
-3.74135104627992e-05
-1.30160498526225e-06
-1.86149135625798e-05
-1.30325266061095e-05
-9.6019458701766e-06
-2.82369619074011e-05
-8.21174327744832e-06
-2.14174979915322e-05
-1.73938482335337e-05
-1.67714706229488e-05
-2.91211535615351e-06
-2.72421723352438e-05
-1.73377948584734e-05
-1.11249210141763e-05
-3.56581203449056e-05
-4.05479339336501e-06
-2.09454758277089e-05
-2.0677919738057e-05
-1.04851369253952e-05
-2.84254820367934e-05
-2.44121197384367e-05
-4.02173405383749e-05
-1.35413576131204e-05
-1.39648422534685e-05
-4.04818734316106e-05
-1.27039618270289e-06
-2.02929900962373e-05
-2.30932406407626e-05
-5.03585679344949e-05
-1.97469561666673e-05
-8.35505627913444e-06
-3.31101353737345e-05
-1.65080767532085e-05
-5.95405539317647e-06
-1.01290809239987e-05
-2.21825523042425e-05
-1.89011522659325e-05
6.93993655338601e-08
-2.20628394059202e-05
-2.16939765502736e-05
-5.02044445946576e-05
-4.08031566022136e-05
-9.70931639065743e-06
-2.07840380233524e-05
-2.92051190671162e-05
-2.50380722338292e-05
-9.41118562722758e-06
-2.96767449634525e-05
-2.03554268082672e-05
-2.77837669094906e-05
-3.39071727965131e-05
-1.21968627635553e-05
7.17569354181468e-06
-1.66001897422696e-05
-7.79295227511932e-06
-1.97165438530896e-05
-1.82772860815332e-05
-1.88536459712901e-05
-3.08275607049745e-05
-3.50713802803949e-05
-1.86682869343039e-05
-1.22073240284543e-05
-2.20589518766695e-05
-1.78946156490288e-05
-1.52170682622412e-05
-3.46487919042011e-05
-7.84236332993294e-06
-2.04449273487559e-05
-2.35552299455848e-05
-3.15373420699418e-05
-4.88527586622742e-07
9.80635169349885e-06
-2.03523728088216e-05
-2.39747519007459e-05
-3.28376262262988e-06
-1.73826696581957e-05
-2.2497058045885e-05
-3.06197883009691e-06
-5.27927314177606e-06
-8.37434236034482e-06
-2.64719576521425e-05
-2.29704025769846e-07
-5.23432613438308e-06
-2.08350203479804e-05
-8.95297786105296e-06
-3.66422869796519e-05
-1.54034742737269e-05
-1.47403121903954e-05
-2.00928657441813e-05
-2.37236643194308e-05
-2.06113224935681e-05
-1.49662029317601e-05
-1.33703912797371e-05
-2.56381492208164e-05
-3.03730472433422e-05
-2.19538956633833e-05
-1.5628985616494e-05
-1.9556401512214e-05
1.03153228882054e-06
-1.75868729069041e-05
-1.98025134290578e-05
-1.43818733974918e-05
-3.17974031757046e-06
-2.46956982336724e-05
-1.15689365902156e-05
-2.86548901650421e-05
-1.15412847817653e-05
-1.33312678663186e-05
-1.4697594212684e-05
-3.89305742534513e-05
-3.86225072530834e-05
-2.70360561878056e-05
-1.94784910288532e-05
-1.28090274547691e-05
-2.84187541734975e-05
-2.23635205660538e-05
-1.62567696349557e-05
-2.93142979840342e-05
1.71010007579192e-06
-3.43172651105496e-05
-3.08366636059047e-05
-1.98811256344574e-05
-5.81139976821395e-06
-2.89305026231547e-05
-1.8401180318053e-05
-2.59608213204667e-05
-2.47211832529965e-05
-2.96956211653122e-05
-3.39556090895635e-05
-2.08909803080272e-05
-1.51381324527534e-05
-1.36083172347156e-05
-2.8687960721837e-05
-3.37109834975867e-05
-3.03598637902828e-05
-2.22599918840853e-05
-3.05790240769686e-05
-2.53768741732342e-06
-2.34308415512024e-05
-1.82549338110767e-05
-3.78224543438282e-05
-2.04954306169303e-05
-1.77026519684797e-05
-2.89604308342226e-05
-2.97571666119373e-05
-4.18084734351902e-05
-1.83902414773154e-05
-1.44436504111398e-05
-2.04733511660856e-05
-4.01698292658334e-05
-4.69765544931205e-06
-1.30404792195743e-06
-3.97958223411407e-06
-1.40487221606144e-05
-3.43678351584499e-06
-1.0665215262894e-05
-1.70713684277386e-05
-1.89526835161014e-05
-2.37269959499175e-05
-4.26489093219984e-05
-2.73895966071402e-05
-1.04783106652524e-05
-2.20578969113354e-05
-2.97277899223825e-05
-1.3387139158143e-05
-1.22639498315219e-05
-2.7357650464832e-05
-4.18928385732596e-06
-1.58460018323383e-05
-4.30741866440342e-05
-2.64310459025852e-05
-1.14741809739385e-05
-2.57085538868425e-06
-1.17177430035847e-05
-2.36941672839231e-05
-1.18457744692785e-05
-3.41760598598405e-05
-3.20912265784575e-05
-3.35901865061992e-05
-1.43328939353657e-05
-2.54779099243589e-05
-2.54563594053684e-05
-8.7401607934215e-06
-2.52015547945141e-05
-2.30292395117389e-05
-7.37871428036817e-06
-2.97183499142795e-05
-2.91021247699896e-05
-7.72747203694841e-06
-7.2356503833786e-06
-1.97593223707094e-05
-1.95887484868897e-05
-1.43000728292436e-05
-2.34927662698768e-05
-3.2681155741839e-05
-8.43564631336366e-06
-2.78299706274629e-05
-2.53226777742121e-05
-4.65534360667714e-06
-3.93933054804792e-05
-2.40006745973267e-05
-1.53221298124181e-05
-1.68254479062199e-05
-1.26418501307875e-06
-2.51974192110505e-05
-7.01215178887276e-06
-1.73218059930189e-05
-3.62076042193992e-05
-3.72740427783147e-05
-2.37490490135874e-05
-1.08757029057701e-05
2.53355166011753e-07
-4.48984278593995e-05
4.41265135426114e-06
-1.7725420005919e-05
-6.80963130566705e-06
-2.95952093480438e-05
-2.3373891235551e-05
-2.31036361614581e-05
-9.21854427327179e-06
-3.03199408594317e-05
-3.64908883580304e-06
-2.30029491257348e-05
-8.52037006203528e-06
-2.47791961907977e-05
-1.08533145210153e-05
-4.21784261035195e-05
-2.97776474767013e-05
-2.09055513781995e-05
-5.40958461302597e-05
-3.62704532561346e-05
-2.86992130713105e-05
-2.48027687929484e-05
6.38533942538969e-08
-2.48011736305059e-05
-1.8762803493106e-05
-2.09300123028822e-05
-2.41898965705336e-05
-2.28797586387063e-05
-2.01781889163931e-05
-2.43550132949155e-05
-4.10838977811487e-06
-2.25519587928062e-05
-3.66416527839786e-05
-4.45894141702394e-05
-7.60006084946895e-06
-9.82985478428666e-06
-2.09761005529695e-05
-2.13349981899619e-05
-2.01558253201562e-05
-3.09127928252375e-05
-1.02156482343682e-05
-2.31617267708008e-05
-1.89393775568484e-05
-1.75062315952535e-05
-2.39240381828938e-05
-2.3090242981767e-05
-2.06809522414583e-05
2.25959990714264e-07
-1.86916728075493e-05
-3.21009374973018e-05
-1.21026232986276e-05
-2.06779489000604e-05
-1.83506470971243e-05
3.8997629640285e-06
-2.36373968687976e-05
-2.36352209619189e-05
-2.70387157490284e-05
-3.30066066035256e-05
-8.04182810094017e-06
-2.32756851020183e-05
-1.14898342684634e-05
-7.40779153969523e-06
-3.52373922524438e-05
-1.93136929567577e-05
-1.73683023906517e-05
-3.49953729044649e-05
-2.17962583797112e-05
-1.56137041176892e-05
-1.81781709651015e-05
-2.72334688595842e-05
-2.27106675116163e-05
-4.86783311943363e-06
-1.90960387607022e-05
-2.15442145695168e-05
8.71479432805755e-06
-2.5241625759106e-05
-2.10906484616944e-05
-2.75349810626602e-05
-3.35465652605098e-05
-3.56002404408672e-05
-1.12654934733787e-05
-4.0548467751397e-05
-1.31613724378034e-05
-1.88918141927769e-05
-2.01678423968926e-05
-3.06941606350115e-05
-4.28956631588264e-05
-4.0779916048909e-05
-5.62683380457229e-05
-6.84273665124141e-06
-1.84368275323734e-05
-1.47707744645482e-05
-4.86693346002657e-06
-1.98251167425137e-05
-4.09658899914997e-05
-2.45451291753974e-05
-1.32919625950092e-05
4.41294196678741e-06
-5.95420442157113e-06
-1.8632633943481e-05
-1.10867282420826e-05
-1.76779122878303e-05
-2.16533302231504e-05
-2.48325657923765e-05
-5.71478308201383e-06
-2.79856039002533e-05
-2.37627957897917e-05
-2.92833230113792e-05
-1.95877776191529e-06
-1.44877498439838e-05
-2.85003962286171e-05
-9.6785921180003e-06
-1.50880960539913e-05
-2.30967397608324e-05
1.17884580069387e-05
-2.18857285435137e-05
-2.67497931446102e-05
-1.75129875845776e-05
-4.17886116101721e-05
-2.29077477495452e-05
-3.46573247839087e-05
-8.19814576797919e-06
-2.67078124905712e-05
-3.03590348494567e-05
-1.40147469554239e-05
-2.47095906304479e-05
-1.4565797636208e-05
-1.84559054877937e-05
-8.79152830313513e-06
-2.3806855304917e-05
-4.00872054616067e-05
6.55537192445701e-06
-1.43119480289927e-05
-2.11731964067214e-06
-1.91892452624297e-05
-1.60821969232672e-05
-1.98863929517517e-05
-1.09645615821763e-05
-2.58144537461406e-05
-2.37755093207891e-05
-8.37571600704743e-06
-2.05332989755852e-05
-3.09702913245433e-05
-3.53336680549551e-05
-4.14469585119081e-05
-1.23660734893422e-05
-9.42252286949426e-06
-1.88378535343418e-05
-6.46146318582368e-06
-1.23967806421708e-05
-3.46410821228023e-05
-3.12326140267624e-05
-3.27721982173799e-05
-3.67238829147587e-05
-4.68551374773932e-06
-2.7961774282911e-05
-2.38876827046234e-05
-3.11592910867859e-05
-2.00128747485391e-05
-2.97390242322695e-05
-2.29113113429579e-05
-2.27718117079916e-05
-2.88561665929923e-05
-3.72420097843431e-05
-1.21729606070641e-05
-2.73690240483349e-05
-3.65522970477182e-05
-1.78294722932265e-05
-2.31209285167022e-05
-1.68528769096175e-05
-3.8661557018217e-05
-1.66713240140666e-05
-3.36216617912093e-05
-2.54178645243652e-05
-8.8627149952319e-06
-3.05692824588856e-05
-2.6619445573015e-05
-2.61575615537402e-05
-2.86900813749043e-05
-3.29927114290308e-05
-2.27122563720565e-05
-1.10110446422731e-05
-2.2062802799229e-05
-3.38962388550101e-05
-3.09426621661587e-05
-2.87406210017896e-05
-1.53861259399346e-05
-2.95489060398538e-05
-1.6369876223774e-05
-1.11405734909439e-05
6.33084139454373e-06
-8.21118071696694e-06
-2.02584364581029e-05
-1.92301938456299e-05
-1.26785363617696e-05
-3.65604156068861e-05
-2.50534119185492e-05
-2.02241629421795e-05
-1.43211925910172e-05
-2.13108420175558e-05
-3.80536059170066e-05
-4.16555710095798e-05
-3.30693355400269e-05
-1.05041446309547e-05
3.97794141313008e-06
-2.66052292396924e-05
-1.24275135234687e-05
-3.50614030869022e-05
-3.51015157983609e-05
-3.77101526807043e-05
2.06393191447796e-05
1.78124088042898e-06
-2.45395017257027e-05
-3.8063301386501e-05
-1.50326508586365e-05
-2.51114384049664e-05
-1.73020509896343e-05
-1.43975065227748e-05
-1.98831099249033e-05
-1.76365189801074e-05
-7.6249478918827e-06
-2.03262748992763e-05
-1.65177991049684e-05
-1.50436413037314e-05
-1.41348427549141e-05
-1.55885378048105e-05
-3.10106710648917e-05
-2.84944966223768e-05
6.00838573474102e-06
-6.01700876669938e-06
-6.97200241067568e-06
-2.82274111104196e-05
-1.67087457197981e-05
-1.36220014478297e-06
-2.97919934337963e-05
-3.13138065055347e-05
-2.43868347649536e-05
-2.49135558528551e-05
-3.60353726413775e-05
-4.0763334091128e-05
-2.61816207325952e-05
-3.90775159405578e-05
-2.54223058556772e-05
-2.55318057757441e-05
-3.55533370471319e-05
-1.18116185338811e-05
-2.60776940438059e-05
-1.06098630044721e-05
-2.57034473621565e-05
-1.58031539091163e-05
-2.0552704592123e-05
-1.73424244373478e-05
-1.71554711351266e-05
-2.94412092427163e-06
-3.31919400642261e-05
-2.16273113144375e-05
-2.90773726194872e-05
-1.29747314517662e-05
1.22833537890996e-06
-1.9684515517311e-05
-1.50944894567579e-05
-2.20341842529588e-05
-2.39904931115442e-05
-4.41277360244916e-05
-1.6923006288148e-05
-1.80060000982579e-05
-1.01981292697317e-05
-2.93708834057256e-05
-1.15945046968019e-05
-1.18251083643736e-05
-4.45443772846724e-05
-2.28286404043564e-05
-2.03573635442269e-05
-4.52222052863218e-05
-1.44819798241884e-05
-1.18207313835504e-05
-2.20587692532381e-05
-3.1961342362709e-05
-1.90625629886662e-05
-1.43605500485656e-05
-2.26286921847572e-05
-2.64415457700508e-05
-1.42249977912563e-05
-1.78155530685335e-05
-1.01322040941251e-05
-2.22288740628219e-05
-2.47800405000278e-05
-1.2422654088919e-05
5.39395988895658e-06
-1.5152962313304e-05
-2.19444522764101e-05
-3.49742793050635e-05
-3.1883169354862e-05
-6.43294926965586e-06
-1.53957067277722e-05
-2.79798535289704e-05
-2.05010046264808e-05
-1.41080019089298e-05
-1.7117436604565e-05
-7.44050001055777e-06
-3.39358876815762e-05
-1.58943653740299e-05
-2.42304085218535e-05
1.15951190435759e-05
-3.3304567836021e-05
-2.32355453119282e-05
-8.87571996927755e-06
-1.73607347739151e-05
-2.41115055985778e-05
3.27110138643701e-06
-1.13843588072983e-05
-1.13037130059937e-05
-3.41987961191482e-05
2.58708351166435e-06
-2.01516397450114e-05
-2.33585455454881e-05
-1.93594911956117e-05
-1.42905994594618e-05
-3.56763805497414e-05
-1.86887429736225e-05
-2.29102429963183e-05
-3.80484793420831e-05
-5.3570199056428e-06
-4.284802794449e-06
-1.98956317474321e-05
-8.88892548109381e-06
-2.20254289367482e-05
-2.73814375883832e-05
-2.74764528434659e-05
-1.12975956973926e-05
-1.90595675453401e-05
-1.99696348464482e-05
-1.30058093072384e-05
-2.13071278546376e-05
-2.31808673951163e-05
-3.78465374327301e-05
-2.86207714096537e-05
-1.12868981754634e-05
-1.27099342732669e-05
-1.88270598490911e-05
-2.75097184423267e-05
-8.61271179671675e-06
-1.98096412689437e-05
-1.46408591762756e-05
-2.34233644001055e-05
-3.74377039309693e-05
-6.44277195574032e-06
-8.89138192159115e-06
-4.21935212739664e-05
-3.05733490082315e-05
-1.99839560706133e-05
-3.65788817880632e-05
-5.58920368126082e-06
-8.88883673674306e-06
-2.84200298407921e-05
-2.26541612439876e-05
-1.06767285141191e-05
-2.533249857775e-05
-1.50593497086421e-05
-3.15503768312188e-05
-9.77017114563618e-06
-2.1400870637346e-05
-4.71302359603213e-06
-2.21140798650761e-06
-1.40646055908161e-05
-1.11977668685638e-05
-1.38378080975867e-05
-5.25171430702607e-06
-2.84517217424116e-05
-2.49536567619856e-05
-4.96121807312128e-05
-2.25716156068279e-05
-1.29294443408538e-05
-1.41556432985048e-05
-8.5880109702946e-06
-1.28280188857618e-05
-5.20403580135163e-06
-2.94060125491098e-05
-2.85504848140441e-05
2.24688824565886e-06
-4.26051331693421e-05
-1.97666855132774e-05
-1.05146599409011e-05
-8.05956369673472e-06
-2.46513362710407e-05
-3.93656509059458e-05
-1.49897249769781e-05
-2.52185368856385e-05
-9.20138176449471e-06
-1.84680713169648e-05
-4.12423849971074e-05
-2.54306464941924e-05
-2.28632448915066e-05
-4.76459659835276e-05
-1.96139833524221e-05
-2.45158861731855e-05
-1.8504492368694e-05
-5.8362566598033e-05
-3.41262004238342e-05
-1.57303762614431e-05
-3.14708119607962e-05
2.25342517339099e-05
-3.3948994551399e-05
-4.05794922045779e-05
5.53368370969961e-07
-2.52339373813617e-05
-3.29684845429124e-05
-1.73353352260456e-05
-3.73874668340717e-05
-1.58625841360418e-05
1.22712672749366e-06
-1.54496449131241e-05
-2.69915967676932e-05
-2.01229610681337e-05
-2.35566710307673e-05
-1.48939607848682e-05
-1.20417368060048e-05
-1.1304776692827e-05
-8.63234145630069e-06
-1.74742688739591e-05
-2.04521047655913e-05
-1.49071565774138e-05
-4.41223581431945e-06
-1.82116103412524e-05
-3.35831668286343e-05
-2.14541795626679e-05
-1.23987607083697e-05
-1.12975912124671e-05
-1.38600488332104e-05
-4.39797817570719e-05
-3.52913787930436e-05
-3.15762803906144e-05
-5.65681793461439e-05
-2.82889145229507e-05
-2.22495744542719e-05
-3.84963090196775e-05
-1.78867586113544e-05
-1.78435163632175e-05
-1.24395541708159e-05
-1.24790458149171e-05
-2.04493591499421e-05
-2.38940766242344e-05
-1.63680561979832e-05
-4.65107828333647e-05
-2.08205580336122e-05
-1.18937560763578e-05
-3.32696713492521e-05
-2.72236149976265e-05
-1.62480341767271e-05
-2.08090862658032e-05
-1.37350186493046e-05
-3.62068057612187e-05
-5.06291717868863e-05
-5.51153361608239e-06
-3.50260374456153e-05
-3.1369673991187e-05
-1.14953575369142e-05
-1.60554741359283e-05
-8.57786909550121e-06
-1.05513630971336e-05
-1.75743393367643e-05
-2.49141687485693e-05
-1.87935962626909e-05
-3.35979448764601e-05
-3.27681502024854e-05
-1.70854854851475e-05
-1.9396599749056e-05
-1.18719320100536e-05
-2.71881809964505e-05
-1.98980138808623e-05
-3.62956531690264e-05
-1.86315219016644e-05
-1.35617680028081e-05
-2.6865532980858e-05
-2.6478955245728e-05
-3.06271707821843e-05
-3.28331632665516e-05
-3.82578406726194e-05
4.16167855081398e-06
-5.20066916680953e-06
-1.44627739736675e-05
-3.1977725067533e-05
-2.33779869597266e-06
-1.61459006050211e-05
-1.54977707661796e-05
-2.53357516978251e-05
-3.81515228857055e-05
-1.93878466090617e-05
-2.35952967561875e-05
-2.94816853831956e-05
-2.27464399413144e-05
-1.14712864153973e-05
-2.63799422838073e-05
-1.78208669883652e-05
-2.11589042757854e-05
-2.87538218131024e-05
-2.05852324575924e-05
-1.53078282512318e-05
-3.94874569979681e-05
-2.0215543114416e-05
-3.8480537514658e-05
1.20690018478774e-06
-4.22445212892965e-06
-1.11853212420467e-05
-2.8961492452318e-05
-2.79969594693388e-05
-7.6555823897453e-06
-8.20426162480313e-06
-3.03870148943751e-05
-1.22854653874108e-05
-1.36505607144933e-05
-3.155104092783e-05
-2.00045075026992e-05
-2.91704928450009e-05
-2.41963214543476e-05
-3.6150923015168e-05
-1.73316128494431e-05
-2.06616895782731e-05
-3.19407581325906e-05
-1.47011500116579e-05
-5.30374484147014e-07
1.46512366001714e-05
-1.90407380510438e-05
-2.48685784322713e-05
-9.19108132177534e-06
-1.98015882722135e-05
-3.95635501185132e-06
-3.31378785771183e-05
-2.01482880324571e-05
-1.5640515161053e-05
-2.35187874968168e-05
-1.76484002465863e-05
-1.08179329599808e-05
-7.88352262964449e-06
-3.19393255931503e-05
-9.16913050222981e-06
2.69686273312371e-06
-1.31424510431219e-06
-1.16696043014493e-05
-2.74808862673838e-05
7.3982487672491e-06
-1.3867780765749e-05
-2.91051361128615e-05
-2.17416949541245e-05
-2.40432996663152e-05
-2.57842600153484e-05
-4.40907363965299e-05
-2.02008037035703e-05
2.42060368061454e-06
-2.0582201928734e-05
-2.01532845216182e-05
-5.74683393409101e-06
-1.35348023592109e-05
-3.84514928122492e-05
-1.74286435092908e-05
4.6220643025942e-06
-1.27841140310447e-05
-1.38239282389565e-05
-2.10674676466447e-05
-1.52752642391924e-05
-8.81733814322233e-06
-1.06174917681363e-05
-1.14309921737981e-05
-2.43396514213494e-05
-3.31387985539704e-06
-4.17085148376407e-05
-2.01952037471538e-05
7.54974764029119e-06
-9.98402442819452e-06
-1.80827974213239e-05
-5.66332854365609e-05
-2.36862233576157e-05
-1.62184435726472e-05
-1.56155922122902e-05
-2.8251735441358e-05
-1.808827495198e-05
-2.82118790937747e-05
-8.92460475173788e-06
-2.9912178899082e-05
-1.22406324118558e-05
-2.76998326719927e-05
-2.13595332564536e-05
-1.21183085155042e-05
-2.31445131374584e-05
-1.18896804845993e-06
-1.09314572730268e-05
-3.6177126380729e-05
-6.80498936228545e-06
-5.38489370512784e-06
-1.64899582715098e-05
-3.13398044716018e-05
-1.50380363699631e-05
-4.91382366368513e-07
-7.6113984414246e-06
-3.83619829490548e-05
-3.24259070041029e-05
-7.49997733803338e-06
-1.89854772989514e-05
-7.89912115711203e-06
-8.98199494932657e-06
-6.80020406878929e-06
-2.01033094032395e-05
-1.89058511940854e-05
-2.60281570236324e-05
-1.59755978026623e-05
-1.8211648709612e-05
-1.36314043661633e-05
-1.26339163861019e-05
-2.63100874244811e-05
2.51121234506219e-06
-1.8204265365368e-05
-2.08952961899497e-05
-1.56882947675698e-05
-2.69522290791384e-05
-1.86762701919124e-05
-2.74775753127714e-05
-1.00974008083906e-05
-1.43138746224076e-05
-1.8267951447258e-05
-1.76856054827987e-05
-5.08280329538031e-05
-1.58851181031852e-05
-3.19217129155979e-06
-1.61910155368228e-05
-1.76596784380898e-05
-3.05044157213778e-06
-1.69926968583351e-05
-1.50668570599308e-05
-2.64434133892765e-05
-1.31727707000298e-05
-2.28302182205582e-05
-3.44008763997582e-05
-2.37786046538889e-05
-3.86435710920253e-05
-1.7938108703626e-05
-2.9005740724072e-05
-3.93887656175187e-06
-1.3495694217652e-05
-9.84717171826168e-06
-3.01343418841949e-05
-3.66659311311848e-05
-4.06983969852031e-05
5.98923368227575e-06
-7.51831588815081e-06
-1.49482237904493e-05
-1.16245933874103e-05
-4.4658089838573e-05
-2.08742325079483e-05
-1.1865448902535e-05
-1.49955366141602e-05
-2.86338484806612e-05
-2.56371332875161e-05
