# Supplementary material for: Research on computational propagation and identification of mine microseismic signals based on deep learning
Source: PLoS One. 2025 Oct 22;20(10):e0334641. doi: 10.1371/journal.pone.0334641 (PMC12543183; doi:10.1371/journal.pone.0334641)
Supplement: S2 Data — (ZIP) [file pone.0334641.s002.zip › 000100500002040.xlsx_0.txt_24.txt.txt]

-3.08487802565877e-05
-3.27517529476877e-05
-1.87280581976097e-05
6.16457223346904e-06
-6.80224162977598e-06
-2.45523847624118e-05
-4.36741572955241e-05
-2.69342468677293e-05
-1.75347671453179e-05
-3.89038905664237e-05
-5.22969599644193e-06
-2.44358386125331e-05
-1.32057830154163e-05
-1.99096791675232e-05
-2.9902344865026e-05
-2.82270818345728e-05
3.19959038130423e-07
-2.27697859993261e-05
-2.44180878721022e-05
-2.71349974230447e-05
-1.99763321773006e-05
-2.4460580951638e-05
-2.97014675635945e-05
-1.78105886684561e-05
-2.39032187118064e-05
-3.09177406495803e-05
-3.15353164244785e-06
5.63613793580312e-06
-2.81039174581199e-05
-1.12264949894149e-05
-1.40705970892786e-05
-3.37806045101719e-05
6.99451996277139e-07
-1.3189352842373e-05
-3.81271829266395e-05
-2.46868958872958e-06
5.81092721824677e-06
-3.30447796329838e-05
-1.98455000203867e-05
-1.07550639525243e-05
-2.59738042646555e-05
-2.85406449490659e-05
-2.78448535504659e-05
-1.61186736146127e-05
-2.10665992249442e-05
-3.43791158073855e-05
-1.4853654122188e-05
-7.44870856441472e-07
-2.15475207603589e-05
-4.13629675852405e-05
-5.95401645695497e-05
1.14551061710463e-06
-7.19538157516928e-06
-1.67574034990651e-05
-2.37969697551797e-05
-3.48048867580745e-05
1.96355536241015e-06
-3.47067396242759e-05
-3.25329385369254e-05
-1.7411719538906e-05
-4.38021723292725e-05
-1.28630503219306e-05
-1.8755910422743e-05
-2.26629651170736e-06
-3.87182654567421e-05
-6.48383313564364e-06
-1.23470097888305e-05
-1.71665437364018e-05
-2.18469021180197e-05
-1.41942641044394e-05
-2.28209324617499e-05
-1.95901582316118e-05
-3.37698462529107e-05
-1.63173188427392e-05
-6.74976876341744e-06
-4.47828466435032e-06
-9.44512982537213e-06
-2.24924571564068e-05
-2.12337226102854e-05
-1.85520184722663e-05
-1.37088485511488e-05
-3.24465838098181e-05
-1.84167871361394e-05
-2.25642531280243e-05
-7.15262486721505e-06
-1.88854985730747e-05
-8.71659509366901e-06
-1.58522037286323e-05
-2.74834468168643e-05
-1.30726484807626e-05
-2.56255275547163e-05
-1.60301782130311e-05
-1.56828127042023e-06
-3.84197857118689e-05
-9.54067643296829e-06
-5.41683363862376e-05
-3.91332452578636e-05
-2.96871426011321e-05
-2.79074356793498e-05
-1.62443462902998e-05
-1.46509048172338e-05
-3.51694415760067e-05
-3.09914896942391e-05
-2.30962812120071e-05
-2.20013898386125e-05
-2.98143052740209e-05
-1.10317609170605e-05
-4.0674372204267e-05
-1.66462633700433e-05
-2.59963476273091e-05
-2.95042532985216e-05
-3.24619224015734e-05
-2.23504510941913e-05
-3.05312495198758e-05
4.38041760240165e-06
-1.03405790711706e-05
-1.14669910138975e-05
-2.11078019419185e-05
-1.2335583790795e-05
-2.98183905722572e-05
-2.21798982974044e-05
-4.07492540801046e-05
-2.04285474701091e-05
-2.06844730581254e-05
-2.36113354420878e-05
-2.11652677493527e-05
-2.0767848017452e-05
-3.96500283859374e-05
-2.7452588113266e-05
-5.02103828234342e-05
-1.19629817792143e-05
-2.68185541173905e-06
-2.47660407590469e-05
-9.41237412353493e-06
-2.56102848829667e-05
-2.15616150804613e-05
-2.11754478765822e-05
-2.7109786181018e-05
-2.09760295139652e-05
-3.11798827303969e-05
-2.40448393618961e-05
-2.45024756781562e-05
-1.70324911272111e-05
-1.95938812689588e-05
-4.29369168194453e-06
-1.23441291481765e-05
-3.34525009726761e-05
-2.55156905025151e-05
-1.20911243503943e-05
-1.22121595745721e-05
-1.58298860944718e-05
-1.01557185974098e-06
-3.76815716150322e-05
-2.13831139227296e-05
-1.77682869677157e-05
-1.01253569219968e-06
-2.70871644502895e-05
-1.19456756958734e-05
-2.10991566490162e-05
-1.16824887121054e-05
2.18268073043222e-07
-2.68782452739027e-05
-1.8835187904717e-05
-1.45490300908331e-05
-4.71773128656305e-06
-3.38688796757807e-05
-1.64633333198938e-05
-2.36771687391813e-05
-2.3609139800517e-05
-1.49223452614652e-05
-1.77742149255474e-05
-3.06605774618736e-05
-2.14481570681226e-05
-2.71718151503737e-05
-1.47956240034374e-05
-3.46138129383148e-05
-3.86026121443887e-05
-1.01061814426369e-05
-5.96460204921975e-07
-2.74390780061605e-05
-2.67890514884052e-05
-4.51574888409115e-05
-3.27251310930754e-05
-3.0538810025963e-05
-1.8663307640521e-05
-2.48729234357538e-05
-4.85509690288537e-06
-9.3922021413337e-06
-2.26921371758023e-05
-2.68610964465869e-05
-2.4989050953846e-05
-1.47761825329451e-05
-2.04514599419333e-05
-2.03724091223355e-05
-2.51180896076903e-05
-1.6502050093207e-05
-1.78551165986282e-05
-8.91571956905095e-06
-1.31357123894646e-05
-4.46506975438254e-05
-5.41856915306343e-06
-1.12877988974577e-05
-1.10755711768791e-05
-1.63090986907204e-05
-3.41369210283914e-05
-2.74201627812775e-05
-2.83353728142396e-05
-2.18870645663734e-05
-1.81820369285602e-05
-1.99643325847638e-05
-2.77090900372677e-05
-1.83130110595937e-05
-2.02861177329471e-05
-2.27031951842524e-05
-3.06853392587709e-05
-2.83437193007161e-05
-2.44227358166158e-05
-1.85551965092927e-05
-2.69261841279605e-05
-1.41165348747302e-05
-2.62643251061321e-05
-1.38778238495469e-05
-2.58382730811976e-05
-2.67589502247595e-05
-3.47064194109309e-05
-2.18608893745476e-05
-1.51118563581106e-05
-1.34260115811773e-05
-4.00912002752998e-05
1.01428132095875e-05
-5.19266361673839e-06
-3.39654415665288e-05
-2.03888767416274e-05
-2.79740708258537e-05
-2.20034452917592e-05
-2.26077536797278e-05
-2.38039934991194e-05
-2.55704706287499e-05
-2.40886151129341e-05
-2.75484804208331e-05
-1.57957801398102e-05
-2.01793682732071e-05
-3.11527232815183e-05
4.4760465961241e-08
-6.26363833747151e-06
-2.10269246271931e-05
-1.63293786552193e-05
-1.99047206308264e-05
-3.18453565280924e-05
-2.33869041140833e-05
-6.29608065885311e-06
-6.6125061385649e-06
-1.16547002347372e-05
-4.20947305113161e-05
-2.14474295398446e-05
-2.0279999904841e-05
-2.22168481539801e-05
-2.61335756669097e-06
-1.45531237008671e-05
-1.64516404300516e-05
-2.95991196569322e-05
-1.91235815665023e-05
-2.0728467326399e-05
-2.46572055098633e-05
-2.63696520848191e-05
-3.246547514148e-05
-1.12148372063015e-05
-1.71615550435671e-05
-1.26292661365366e-05
-5.23399101688562e-06
-2.37153599255147e-05
-1.65999464009962e-05
-5.66549749990451e-06
-9.86714866373109e-06
-1.95637540435825e-05
-5.91121679641501e-06
-1.75114844496432e-05
-3.19241505791132e-05
-3.35566354811704e-05
-2.61467341819414e-05
-6.20609997515411e-06
-2.37417134596632e-05
-1.83056675661722e-05
-4.1474826739385e-05
-2.1185781383482e-05
-2.125005549878e-05
-2.82911002003686e-05
-2.09990470663996e-05
-1.428537731815e-05
-1.47075824627065e-05
8.12812067468735e-07
-6.56711328869108e-06
-2.68118453581943e-05
-2.89159737560786e-05
-3.37682681295355e-05
-3.13886007386316e-06
-2.50493897681665e-05
9.7464045561137e-06
-2.71279615771521e-05
-2.3188430813245e-06
-3.28371720595299e-05
2.78053738326927e-06
-2.78072348917025e-05
-3.87736185350119e-05
2.79210370512334e-06
-1.78624089134559e-05
-2.71048224383875e-05
-1.63658119197364e-05
-3.09417157688766e-05
-1.8847888281514e-05
-4.19615216947288e-06
-2.09602847191369e-05
-1.44457790199961e-06
-1.92144890355181e-05
-2.50153545901956e-05
-3.05510337593931e-05
-2.26951734156511e-05
6.71365440014789e-06
2.27429147890164e-06
-1.50731219435175e-05
-3.17090373239422e-05
-3.21624355841727e-05
-6.49511317194059e-06
-1.6592720765073e-05
-1.67146318750486e-05
-3.40702456181675e-05
-1.93951010959832e-05
-1.07203797155458e-05
-1.88404466842415e-05
-2.11456222876153e-05
-3.07115573529247e-05
-2.29162825885949e-05
-2.10011290161504e-05
-2.08154760765522e-05
-4.81360151674438e-07
-2.29007494808059e-05
-3.12813599259587e-05
-2.06752575826618e-05
-2.63267141253174e-05
-2.79795890944094e-05
-3.2416646904169e-05
-1.29287877964819e-05
-1.0260269340294e-05
-3.73623424873205e-05
-2.76592479510507e-05
-3.02137584123378e-05
-1.51763763702647e-05
-3.99282818017791e-05
-7.14403125435292e-06
-2.73341799458569e-05
-2.45591440300506e-05
-1.50691877005735e-05
-2.25380151315703e-05
-2.79950647673401e-05
-4.26295052511273e-05
-3.27554766608623e-05
-1.63732122978927e-05
-4.89325119692645e-05
-1.81462581145784e-05
-6.79525679461727e-06
-1.66211844502062e-05
-1.11775786579799e-05
-1.06319609483316e-05
-1.96872980868827e-05
-1.81998340725941e-05
-3.6841318088743e-05
-3.66692404242011e-05
-2.92188502041498e-05
-9.93089785650384e-06
-1.72067302400212e-05
-9.28326335904315e-06
-3.81150011667173e-05
-2.21957357601342e-05
-1.53401756023066e-05
-1.6859063164957e-05
-8.00219525694396e-06
-1.60747203596692e-05
-3.06275058700198e-05
-2.27620689957465e-05
-2.87630022855793e-05
-4.04189398699058e-06
-1.26855329186823e-05
-3.12709964619777e-05
-1.9465382784262e-05
-7.28161660265009e-07
-2.26811335532616e-05
-3.87754355180323e-05
-4.60949197909901e-05
-2.34921475775495e-05
-1.65798494028071e-05
-1.59605347482476e-05
-2.27687661813379e-05
-1.41873042798549e-05
-1.37997462359079e-05
-2.4123549015073e-05
3.20078953216788e-06
-2.51289584541081e-05
-3.83847827671789e-05
-8.85718080539014e-06
-1.96336505836446e-05
-9.4556808650071e-06
-9.79936453306473e-06
-3.273004338178e-06
-1.0582096831771e-05
-2.13763542304466e-05
-2.52759445451166e-05
-2.8672061852902e-05
7.45697374403889e-06
-8.70896936213383e-06
-8.37008958808952e-06
-6.0915864725741e-06
-1.48076550005279e-05
-2.97388841156127e-05
-2.23222339886327e-05
-1.49769900518596e-05
-6.19363779075501e-06
-1.57756434535444e-05
-2.89968027310763e-05
-1.26103153960475e-05
-1.15234799018635e-05
-7.94180449328126e-06
2.83834669914826e-07
-1.34499451969153e-05
-1.08244769239765e-05
-3.35777834245223e-05
2.1988071364707e-06
-5.81912636403342e-06
-3.33581105707882e-05
-1.26147829001771e-05
-2.32913653831993e-05
-2.66598945640131e-05
-1.20214278613473e-05
2.91817393176175e-06
-2.28293097278453e-05
-3.664182290694e-05
-3.4937976670252e-05
-3.18687886562257e-05
-3.51234538789817e-05
-2.34261687525116e-05
-4.28620721029252e-05
-3.10968820101829e-05
-2.28162080606879e-05
-5.66836985466097e-06
-6.20003651363712e-06
-2.99731047601418e-05
8.74986556569084e-06
-1.96838259284315e-05
-1.29950176406495e-05
-4.16703760106689e-05
-4.64630510017796e-05
-1.15455769166181e-05
-2.46249830401667e-05
-1.59814152964393e-05
3.69460683657904e-06
-3.16718089913686e-05
2.39607901284211e-07
-3.61570867379153e-05
-9.47538581823801e-06
-1.39172591282861e-05
-2.57035734589857e-05
-2.27229995095586e-05
-2.01801810501311e-05
-4.65544615743782e-06
-2.8675011724135e-05
-1.48491389073591e-05
-2.435875056584e-06
-4.0088302609154e-05
-2.59112904819739e-05
-1.03368256912627e-05
-8.58326550647096e-06
-1.51045905287204e-05
-1.04445015980452e-07
6.27588329371971e-06
-1.85977103236258e-05
-3.91149701065949e-06
-1.71959709378501e-05
-3.15166703143336e-05
-2.590373172842e-05
-4.04061190125523e-05
-4.99598152939637e-06
-2.22842250671465e-05
-3.86808630030724e-05
-1.53514115872652e-05
-1.172322727791e-05
-1.64946428054526e-05
-1.35994942533542e-05
-9.29848837203169e-07
-1.92407219042234e-05
-3.6103893080608e-06
-2.40413142132801e-05
-2.00060105739667e-05
-9.13212915004813e-06
-1.21960422942187e-05
-2.63032159520295e-05
-2.70556666753239e-05
-1.42862852034697e-05
-1.40068753626111e-05
-6.13476868911371e-06
-2.2628203441016e-05
-8.07582039458294e-06
-1.981670337983e-05
-2.10139447512853e-05
-2.56701187511466e-05
-2.45736143958088e-05
-2.46758967006518e-05
-1.83801774465973e-05
-2.16576629402519e-05
-6.74016284438285e-06
-2.19941602557919e-05
-1.42300610634675e-05
-1.86070153530853e-05
-8.55355062349199e-06
-1.60012271353595e-05
-3.53874652228084e-05
-2.56445606021246e-05
-2.82820438287662e-05
-3.21415007950752e-05
-7.67272198547675e-06
-1.84995335364536e-05
-1.36996925970682e-05
-7.71012599897119e-06
-1.15665610952886e-05
-3.01986835342903e-05
-1.84620891456614e-05
-1.51986778861861e-05
-2.11540367762579e-05
-3.92587197361032e-05
-3.31205371265065e-05
-3.05769888428179e-05
-3.55412451494475e-05
-3.54272293274961e-05
-2.11519329101389e-05
-1.46017407724777e-05
-3.97616344802913e-05
-2.30946146809444e-05
-3.72231844407202e-05
-1.82269954016734e-06
-2.06489005573177e-05
-2.61534852990787e-05
-1.45880864591264e-05
-2.39564273960005e-05
-2.6942548820115e-05
-1.53184574724099e-05
-1.98187102334312e-05
-1.1958778579974e-05
-7.50848940773518e-06
-4.9565968986486e-06
-2.81444725248806e-05
-1.48472731074916e-05
-4.0867188992265e-05
-8.9019323708691e-06
-8.29253988949815e-06
-7.8554312259559e-06
-1.50627299932456e-05
-7.75106567492004e-06
-2.94008932388799e-05
-1.41643328161312e-05
9.74355250130112e-07
-3.73903136746473e-05
-3.22214133307479e-05
-1.64394072318513e-05
-7.08129549485991e-06
-5.32094125970805e-06
-1.73473080498444e-05
-2.73637192269193e-05
2.62503274824455e-06
-6.30690459993073e-06
-2.41192192211837e-05
-2.68321093193971e-05
-2.22414373001012e-05
-1.33944863163595e-05
-3.93594365238529e-05
-2.42313902850707e-05
-2.58485876686017e-05
-3.06911682926851e-05
-3.50723607644258e-05
-3.33326907702749e-05
-1.47142077164739e-05
-2.36302448581956e-05
-3.4856425897894e-05
-2.98117331968025e-06
-8.1422692972379e-06
4.61865622726636e-07
-1.25540571507046e-05
-2.16506556251961e-05
-1.29543128770369e-05
-2.5141013164276e-05
-1.68630498941704e-05
-1.70483479774686e-05
-3.29256551067926e-05
-1.54596791927881e-05
-2.60828555525204e-05
-1.82280442374159e-05
-1.91534803039892e-05
-1.56352606343671e-05
-1.53741894138046e-05
-2.84864332259203e-05
-2.22491260603789e-05
-2.25623793602444e-05
-2.5765090447014e-05
-1.67193428200132e-05
2.3758624630235e-07
-5.36684309992154e-05
-2.44314262857372e-05
-3.57039542108508e-05
-1.24970840572257e-05
-4.24899929649048e-05
-1.9214801057771e-05
-3.25313867555135e-05
-3.49550195632277e-05
-1.10803761093314e-05
3.09050995888607e-06
-4.19895389991584e-05
-2.84728583594561e-05
-2.34201296078106e-05
-2.474434422832e-05
-1.44049712862211e-05
-1.5947151013467e-05
-4.21076331911802e-05
1.13625470182825e-06
-1.44074274949938e-05
-1.5245443063317e-05
-3.13817490931682e-05
1.78811589981466e-06
-2.21295873491351e-05
-3.99827739602366e-05
-2.03459537682392e-05
-9.53520519588974e-06
-6.26692478180193e-06
-2.28909253502856e-05
-2.10157822183492e-05
-2.63600635250619e-07
-1.988833914767e-05
-2.11418605793804e-05
-2.14236295282555e-05
-1.12848961566977e-05
-1.83347887529892e-05
-3.17473254603125e-05
-1.25434041030282e-05
-2.53892905873304e-05
-5.66500226682568e-06
-2.50588528299057e-05
-1.94007225811844e-05
1.32243198058139e-05
-3.16553179040823e-05
-6.86457887602213e-06
-2.01388654321393e-05
-1.16812183742264e-05
-9.1886683040592e-06
-8.86497558363833e-06
-4.29734716096875e-05
-3.55009808042874e-05
4.45840983991148e-06
-1.22019292353605e-05
-1.01586572443712e-05
-2.30268820215942e-05
-2.40824332876245e-05
-2.1841371242698e-05
-2.33698264315459e-05
-2.68623564725057e-05
-4.26949905827551e-05
-1.94413469514393e-05
-2.48437815168452e-05
-1.45196789315875e-05
-4.09728121166756e-05
-1.37619559731147e-05
-3.63072191526393e-05
-6.59143299719482e-06
-1.73127829489484e-05
-2.73125963501455e-05
-2.42600220857302e-05
-3.17816179409095e-05
-1.13417997046297e-05
-3.66686373396102e-06
-4.56213479986188e-05
-1.16069153303181e-05
-4.40065174799342e-05
-3.17405845967592e-05
-2.86593746974799e-05
-3.95061017614401e-05
-4.47479317199619e-06
-2.37445766623277e-05
-1.75948188482679e-05
-2.48821100953856e-05
-7.91686015026449e-06
6.08786201031718e-07
-1.30546577786729e-05
-3.70660583993497e-05
-2.98867322064925e-05
-3.8763966902882e-05
2.10431630106007e-06
-1.23696526969086e-05
-1.51780602304109e-05
-2.85750426691172e-05
-3.02814028215371e-05
-4.38480401058728e-05
-2.39980318659018e-05
-4.36179590453673e-05
-1.58505960494375e-05
-3.0420785296397e-05
-2.50393804530488e-05
-4.37134210942271e-05
-1.26524609894781e-05
-1.31744571797736e-05
-1.69079229531243e-05
-1.3092832411262e-05
-2.45705576790216e-05
-9.16919142289947e-06
-1.22246731389057e-05
-2.43014392310909e-05
-5.36806793741328e-06
-2.99894914923108e-05
6.50505019810505e-06
-3.58355315730851e-05
-3.47225544180063e-05
-5.40976528813546e-06
-2.15409804689157e-05
-3.00985362262567e-06
-1.42038038294862e-05
-1.21299808766248e-05
-3.95130537213413e-05
-1.38382808335959e-05
-3.74054283921826e-05
-7.96397982841058e-06
-2.47045683360013e-05
1.09659549965211e-06
-3.81818355954783e-06
-2.59382856299359e-05
-1.02646232926903e-05
-1.75910068542142e-05
1.46181700872114e-06
-3.44412463248811e-05
-1.65242990460797e-05
-3.4317919056377e-05
-2.22963929892837e-05
-1.57121027454937e-05
-1.96258055111581e-05
-3.46864838619629e-05
-4.19760391248266e-06
-3.32139590617155e-05
-2.20075781179693e-05
-2.29939304670943e-05
-3.57151351884811e-05
-3.70824427945427e-05
-3.9539703071752e-05
-1.33571150487727e-05
-1.52098667433416e-05
-9.75105047566221e-06
-9.98509480134557e-06
-5.04729953897393e-06
-1.18146871828636e-05
-2.72081653681047e-05
-1.94704201697594e-05
-6.796654266844e-06
-1.62482564623043e-05
-2.07583590444883e-05
-2.11200051542511e-05
-8.02117349635839e-06
-1.75183769351723e-05
-3.01022903066616e-05
-1.25210321509103e-05
6.63050663079255e-06
-2.77942636725712e-05
-1.29992155095103e-05
-3.21703266463718e-05
-1.45679034725483e-05
-1.03192488899129e-05
-2.13001672190454e-05
-2.50996517979858e-05
-9.26840368089554e-06
-3.73707303396969e-05
-2.31129461549874e-05
-1.13685406440314e-05
-3.68925635937266e-05
-1.13776729842303e-05
-1.2547413297304e-05
-2.0341966918424e-05
-1.26118795898832e-05
-1.34402863913028e-05
-7.59613596566232e-06
-9.37802888286134e-06
-7.70618462767518e-06
-8.35085577332018e-06
-8.00811447008157e-06
-1.74164900368299e-05
-1.16662758248422e-05
-1.86531650643789e-05
-2.20669571278119e-05
-1.37438021095231e-05
-1.93193369662513e-05
-1.7672733669024e-05
-3.22791491341079e-05
-2.20822912669853e-05
-2.35417068289811e-05
-1.70669304619261e-05
-2.84322549904841e-05
-2.70922138274982e-05
-7.95138322100336e-06
-9.12366116482574e-06
-2.90832691937226e-05
-9.55704938094332e-06
-9.85773132388439e-06
-3.39019208245472e-06
-5.87089582033805e-06
-2.94898624526525e-05
-4.9112861731453e-06
-2.41796613180373e-05
-3.94784383296233e-05
-3.54639184943079e-05
-1.85447467960274e-05
5.1040290774548e-06
-2.70667746646381e-05
-8.89134483605174e-06
-3.21174608555215e-05
-2.90384185833251e-05
-8.27583948356697e-06
-6.14827738605496e-06
-1.96126143821303e-05
-4.4873340638004e-06
-6.36357992221167e-06
6.58256537784957e-06
-3.25871279197455e-05
-6.89376695569825e-06
-3.14721231757816e-05
-3.53664388188967e-05
-1.96709824249754e-05
-2.05855077453599e-05
-3.0314203446897e-05
-1.53386057344825e-05
-2.60542190053511e-05
-2.37679807071517e-06
-2.14590763716915e-05
-3.47729233503591e-05
-2.77812885403956e-05
-2.60787859045004e-05
-1.67691124061407e-05
-2.81569466439489e-05
-1.95110176318717e-05
-2.0368841116554e-05
-1.38007133180531e-05
-2.62593241678212e-05
-2.170848147729e-05
-3.01897210235265e-05
-1.55005213357919e-05
-1.71916402422838e-05
-1.63065398067133e-05
-1.86992969995748e-05
-1.5998314043899e-05
6.64086640233809e-06
-1.49202429010118e-05
-6.04351344845564e-06
-1.54849975672764e-05
-1.62675788576372e-05
-2.2590487928952e-05
2.50771594482643e-06
-2.52717702733458e-05
-1.40822991291158e-05
-5.12751603150808e-05
-1.01308828030822e-05
-1.53397861937806e-05
-8.09722557584349e-06
-2.00406932215512e-05
-1.44903176578097e-05
-9.88991212626815e-06
-3.66751697123919e-05
-5.48132882792671e-06
-1.25254419735683e-05
3.25544524040641e-06
-2.47892664114158e-05
-1.4353815277527e-05
-2.58204411324524e-05
-2.23660085441873e-05
-3.99475686177449e-05
-3.59999580426039e-06
-2.68233262260965e-05
-2.70211287792853e-05
-1.13167543347121e-05
-2.70607723379048e-05
-4.94507370951893e-06
-1.9934166429998e-05
-9.61531375828818e-06
-1.85758470244211e-05
-2.57262735581745e-05
-2.33190786700181e-05
-1.43761363085243e-05
-2.66910132391746e-05
-2.27782268853519e-05
-9.092245258145e-06
-2.75065696023918e-05
-3.14481167835875e-05
-9.26235716250195e-06
-1.1388587054246e-05
-2.79290503056266e-05
-4.99521340130533e-05
-2.77246246106897e-05
-9.18029383905506e-06
-4.17403901837882e-05
-3.41320648449908e-05
-1.55945768343194e-05
-3.1206162454281e-05
-7.43149158390216e-06
-2.68001187024713e-05
-5.11524491380842e-05
-2.05264431979645e-05
-9.91059448243414e-06
-2.96221625557498e-05
-2.74561936902596e-05
-1.61065258505677e-05
-2.56781315833647e-05
-1.123109578679e-05
-1.54219341436017e-05
-2.82698389390112e-05
-1.65501612875138e-05
-1.45626001069922e-06
-1.31421804921026e-05
-1.58948962585521e-05
-3.59956478558903e-05
-2.28463655235165e-05
-1.18640485385597e-05
-2.92337239263011e-05
-2.01732262051621e-05
-3.8231680587696e-05
-3.11648418899907e-05
-1.06271194279218e-05
-2.48487536092082e-05
-6.2525407079678e-06
-1.14098405398039e-05
1.8460624123562e-06
-6.17808548983438e-06
-9.19807088498835e-06
-2.32685570625884e-05
-1.88029867374565e-05
-7.74096639829104e-06
7.1476849934105e-06
-1.12720238510269e-06
-1.60657364635701e-05
1.38613968168537e-06
-9.03048740413886e-06
-1.50625522913573e-05
-1.72014715761275e-05
-1.9372742619188e-05
-2.15355579956989e-05
-4.13566746401036e-05
-2.68602245468721e-05
-2.52927222727472e-06
-1.49741637188732e-05
3.22504803133717e-06
-3.04643831735206e-05
-1.68705903340554e-05
-2.58916373106436e-05
-1.49034508795458e-05
-1.99996117180797e-05
-2.11437596963662e-05
-1.58781759316044e-05
-1.0243734235774e-05
-2.30575153682993e-05
-8.29852026807846e-06
-1.39935185151128e-05
-2.11840653601277e-05
-3.10090437620465e-05
-2.32472738361495e-05
-3.45859052774935e-05
-2.6975336625576e-05
-3.4261872902532e-05
-2.77552253821902e-05
-1.36649373297663e-05
-1.37491132937969e-05
-2.48273417679245e-05
-2.69377771970976e-05
-2.5218113174901e-05
-1.92610925850079e-05
-2.61758982268874e-05
-3.11091987458335e-05
-2.08858987700853e-05
-2.0419222025226e-05
-8.25640766282954e-06
-2.98119663900419e-06
-5.40045085531386e-06
-2.22251592362527e-05
-1.46345947166707e-05
-2.28567871528103e-05
-3.69773602957583e-05
-4.50778291728502e-05
-2.28498160553077e-07
-1.62876578175908e-05
-4.72723598540439e-05
-2.08467024231788e-05
-1.24040776497726e-05
-2.11093551522363e-05
-2.21416000885774e-05
-2.22190607455836e-05
-1.78403502054075e-05
8.04211454519913e-06
-4.2604845910167e-05
2.93530880520153e-07
-1.74541720648385e-05
-2.34180944932244e-05
-1.71907298503779e-05
-6.25893394836326e-06
-2.36831047761509e-05
-2.48179089320235e-05
-1.42538345926496e-05
-6.44635186506215e-06
-2.195339837777e-05
-2.10532458726077e-05
3.58263084325683e-06
-3.27480431218234e-05
-3.94478853182708e-05
-1.52063767621677e-05
-1.43412893416658e-05
-2.27596036972813e-05
-6.94301306889025e-06
-4.62926941979972e-05
-1.84164008103837e-05
-1.77009366473971e-05
-3.24904063276885e-06
-4.21993249442647e-05
-3.83316530411135e-05
-9.61010650137642e-07
-3.93678362939661e-05
-2.39692727857488e-05
-8.13632435691681e-06
-1.56060707866179e-05
-1.09171285018269e-05
-1.26688875789225e-05
-3.94377302673366e-05
-1.53856271496227e-05
-1.73859880242904e-05
-1.06696906555823e-05
-1.88667271479914e-05
-1.04096346211094e-06
-3.05203608301975e-06
-1.56620458638126e-05
-9.96871243473529e-06
-4.32750224562094e-05
-2.08868919623239e-05
-2.81614116810249e-05
-2.11519686576292e-05
-9.25894373270588e-06
-2.02499170291352e-05
-2.5965327339965e-05
5.73063222707643e-06
-1.32010404193311e-05
-1.95541915640165e-05
1.24228879694362e-06
-8.80810207131127e-06
-1.81747277300829e-05
-9.21507594212924e-06
-1.59541491500286e-05
-9.04005838431137e-06
-1.76771216315815e-05
-8.86864012928203e-06
-1.33334770385338e-05
-1.70810343429961e-05
-7.22045254089418e-06
-2.7654088318598e-05
-8.3916012805138e-06
-1.40502324784434e-05
-3.19586106097668e-05
-2.91545766092967e-05
-2.83919012577039e-05
-2.31700022515328e-05
-3.24608005609883e-06
-2.67997055825675e-05
-9.1841306781995e-06
-2.23338909569782e-05
-1.40957136394721e-05
-1.42745162893159e-05
-4.32968830763299e-05
-2.83085798052585e-05
-1.48070328742313e-05
-1.23307574347421e-05
-1.17362218148922e-05
-1.90618437459997e-05
-3.7723664104824e-05
-3.10857221690321e-07
-1.12921773282012e-05
-2.3606355827263e-05
-6.54702880906223e-06
-4.68944194017858e-05
-2.3857134334453e-05
-9.18131746960739e-06
-1.98590906138728e-05
-2.30479742097222e-05
-1.72468895892906e-05
-1.05057312574175e-05
-8.65970530008276e-06
-1.07436973987553e-05
-6.19789448738766e-06
-1.26741520323968e-05
-6.29431051571582e-05
-7.99235779405451e-06
1.24496661529991e-05
-3.06043962425722e-05
-2.87556905583635e-05
-2.84089225610817e-05
-2.31335901978848e-05
-2.81237829554755e-05
-1.51028980977818e-05
5.93961671978787e-06
-1.47358214024145e-05
-2.42975895627108e-05
-5.31928515534355e-06
-1.20762898254532e-05
-1.05564077418248e-05
-1.46502635973709e-05
6.18552206926043e-06
-2.66267392353737e-05
-2.99834898917995e-05
-1.79745548999453e-05
-2.57297730220056e-05
-1.34926331755316e-05
-2.34396208761608e-05
-1.80252336813911e-05
-1.91018213799263e-05
-9.12145088156516e-06
-3.78872754544951e-05
-3.09876637190025e-05
-1.00508092762578e-06
-2.97401792384793e-05
-1.36392119990925e-05
-2.62634926375232e-05
-1.0019141156471e-06
-3.79274564628479e-05
-6.21225616975472e-06
-1.36546787767238e-05
9.60408577818028e-06
-2.28408995077998e-05
-5.44954324112689e-05
-1.04622636311772e-05
-2.44075252459342e-05
-1.98705148088666e-05
8.05597744833648e-07
5.44910512684869e-06
-3.76369750801912e-05
-1.93271989216893e-05
-3.52957011365534e-05
2.28169587860802e-06
-2.04352271693425e-05
-7.27581513341374e-08
-3.39045422674076e-05
-4.38547004621569e-05
-3.0104659680756e-05
-3.28192536007825e-05
-3.03209935330317e-07
3.31177233980348e-06
-2.77170550803638e-05
-9.88105391795869e-06
-2.21984351244298e-05
-2.70495403368752e-05
-1.75778107217332e-05
-3.62310531762462e-05
-1.22919150986033e-05
-3.22744810869115e-05
-2.63782499478903e-05
-4.69795278564196e-05
-2.44312627665182e-05
-1.92654814002105e-05
-2.4050974685682e-05
-2.98732617244544e-05
-1.8691156891627e-05
-2.13251213467176e-05
-1.08916929904296e-05
-1.41776717339256e-05
-7.16679692106135e-06
-4.98774980504957e-05
-1.73124975384092e-05
-1.33193948683266e-05
-7.31119173198293e-06
-2.07097351264908e-05
-5.29670692986509e-06
-1.85743445900951e-05
-3.05129698358885e-05
-5.41945021068008e-06
-3.03356584291128e-05
-6.60752067196599e-06
-3.3522950091025e-06
-2.52240477301874e-05
-2.02771519353791e-05
-2.29788243970311e-05
-2.3050037336977e-05
-1.2928749417055e-05
2.40594790740484e-06
-1.51039412346434e-05
-8.45676326266588e-06
-1.88936657978505e-05
-2.2330892940074e-06
-2.37819279090183e-05
-2.95509606547002e-05
-1.36888707154675e-05
-1.70863042798953e-05
-2.83574599399199e-05
-6.43216771758599e-06
-1.01298955126849e-05
-2.56743567454313e-05
-2.12465039419038e-05
-2.74453651606291e-05
-1.1832421412093e-05
-4.38869866961163e-05
-1.90198922169947e-05
-3.18886640744195e-05
-4.23629765118197e-05
-2.10246699861753e-05
-2.30195028531797e-05
-2.0204790989747e-05
-2.48088042164332e-05
-9.63928500112899e-06
-2.63198700949856e-05
-2.88298958857656e-05
-3.92543963501937e-05
-2.41092242121523e-05
-1.5737839062793e-05
-1.2408251669362e-05
-3.10679858846319e-05
-3.67713598551308e-05
-1.69663758829525e-06
-1.41910805797026e-05
-1.77052179271722e-05
-2.36621180584661e-05
-4.39387224528377e-05
-1.90848714059263e-05
1.03983566557586e-06
-2.84930893411366e-05
-2.69799677456065e-05
-1.67788362549444e-05
-8.61003533573307e-06
-8.58996756277902e-06
5.56528081883559e-06
-4.07759885968531e-06
-1.6289793075223e-05
-3.72440896711434e-05
-3.22473146802902e-05
-2.94406609553676e-05
-2.56061658697974e-05
-1.02875791618999e-05
1.15222394864415e-06
-1.50319589964287e-05
-2.54026435786784e-05
-1.58354733515185e-05
-1.32363964935268e-05
-3.42507264917155e-05
-2.2344157688004e-05
-3.88286686918361e-05
-2.73902894584407e-06
-2.91887529724579e-05
-3.45868792213257e-05
-3.09075168011449e-05
-4.10156153569571e-05
-2.02912235608834e-05
-1.56637138768691e-05
-1.90460263237437e-05
-2.25090766421633e-05
-3.04700668356437e-05
1.11566588064052e-06
-7.01189965058166e-06
-1.21184251639348e-05
-2.91774932422359e-05
-1.44715556150166e-05
-1.81949607292976e-05
-2.2106451736621e-05
-6.73074882169582e-06
-3.87775407782867e-05
-1.40365709853622e-05
-2.53613900484617e-05
3.50319838173182e-06
-9.42802388491674e-06
-4.06457475206733e-06
-6.71865772831588e-08
-2.11025546772564e-05
-1.20002709458785e-05
-2.12970983688359e-05
-1.76582647442618e-05
-2.32279856422073e-05
-2.61139130303973e-05
-1.85288814121608e-05
-1.60743191179437e-05
-1.46156060834421e-05
-3.32296663999704e-05
-9.43527806061638e-06
-9.60950709120913e-06
-1.65821393485537e-05
-3.25623347427175e-05
7.72726910996068e-06
-9.20198158479738e-06
-4.0501588879037e-05
-1.8795318813637e-05
-2.36785266261538e-05
-3.39800331729266e-05
-1.91201003349663e-05
8.33270338176741e-07
-2.66224873625262e-05
-2.30118725806782e-05
-1.77134555265562e-05
3.86108450630166e-06
-3.28841189892569e-05
-2.02679259843835e-05
5.8539691948516e-06
-6.60572513270689e-07
2.83719378668157e-06
-2.95943895231579e-05
-1.34765491500185e-05
-3.44231996610932e-05
-2.96994018409287e-05
-2.95546429220714e-05
-3.99967524597618e-05
1.68589777253044e-05
-2.98457448905239e-05
-1.46358954404811e-05
-3.74046806165651e-05
-2.35024230298676e-05
-2.18698987021491e-06
-2.17336226269755e-05
-7.73868430189346e-06
-1.41480157565183e-05
-3.08338489806068e-05
-4.04747858959687e-05
-3.06737607330455e-05
-1.97449530560357e-05
-2.78419842096573e-05
-3.02225108822113e-05
-2.72981123585353e-05
-1.1710928458604e-05
-2.20703964651488e-05
-4.1327663027817e-05
-3.76419040382839e-05
-1.64317066813145e-05
-1.10869084690902e-05
-5.21883211338996e-05
-2.71871434108727e-05
-1.9444686811799e-05
-2.80065838643958e-05
-4.18013407560271e-05
-1.99729208542988e-05
-5.32730464148398e-06
-2.53703465301917e-05
-2.00078108668074e-05
-2.85999200289315e-05
-1.21681117775391e-05
-3.9179605477671e-05
-1.27206281925031e-05
-1.90967607960356e-05
-2.5678315274667e-05
-1.44953349761719e-05
-2.53844195546694e-05
-1.66971599070012e-05
-9.81494662053363e-06
-2.86078543465542e-05
-7.98401402378924e-06
-4.29356778496201e-06
-2.40090543176683e-05
-2.11861459353325e-05
-2.72508006543781e-05
-2.01467880391408e-05
-3.01338115120546e-05
-4.00809199322637e-06
-1.0366250488308e-05
-7.49552291098028e-06
-2.2853419832992e-05
-1.34893250343835e-06
-5.60405712998664e-06
-1.4569111900399e-05
-1.55296744229795e-05
-2.03957324368901e-05
-1.39169970545348e-05
-8.92181562618234e-06
-1.46940718634407e-05
-9.62226779268529e-06
-1.37019556126661e-05
-5.01260513748476e-06
2.87334841279868e-06
-1.54499418107439e-05
-2.25774126094786e-05
-5.78901214262559e-06
9.71522224063963e-06
-2.34375683940408e-06
9.50005273182589e-08
-3.46001238864817e-05
-2.76356986859744e-05
-1.82143807838094e-05
-3.61150257487343e-05
-8.4213190368413e-06
-2.76908378945377e-05
-1.27969428211241e-05
-9.22921751327689e-06
-3.42813781784719e-05
-3.52963194454419e-05
-1.6461414850593e-05
-3.21630602748084e-05
-2.54957035313621e-05
-1.81248473329816e-05
-1.19890493154055e-06
-1.73787853934687e-05
-2.85769161621862e-05
-3.49436233040857e-05
-3.10730455565881e-05
-1.4773041589744e-05
-2.84205235066203e-05
-6.33324335613379e-06
-1.801986529019e-05
-8.18558922782867e-06
-1.89640092756428e-05
-2.81311309870635e-05
-3.0206278720538e-05
-2.64655754785777e-05
-7.08799479121958e-06
-2.54512879946638e-05
-3.19116731571802e-05
-2.47066129883761e-05
-2.96666154460589e-05
-2.47197432793535e-05
-1.63640307829809e-06
-1.02216958042486e-05
-2.51254772691301e-05
-8.18923737286522e-06
-3.29212511962654e-05
1.78914034775906e-06
-2.99968217093283e-05
-2.40164877538422e-05
1.68891567245188e-06
-3.20138485360582e-05
-2.03725807689058e-05
-2.23426721288302e-05
-1.76276577341873e-05
-3.02837128468717e-05
-7.23826861493412e-06
-6.3247393944151e-06
-3.87854624498496e-05
-2.65390431702533e-05
-1.42759614345068e-07
-1.1003034483857e-05
-2.77287801889161e-05
-2.12926401130119e-05
-1.94171912953475e-05
-8.3700773408525e-06
-1.58924640404445e-06
-2.93636181713081e-05
-2.97034220832462e-05
-2.29768408455477e-05
2.23101750840976e-06
-2.96084007261439e-05
-2.14882627445312e-05
-2.34639575548382e-05
-1.04926032443481e-05
-2.43409393024018e-05
-2.06638786394184e-06
-3.2499727302471e-05
-2.99575781819165e-05
-1.75062110505217e-05
1.5778477198794e-06
-4.91100570834813e-06
-2.10453639076892e-05
-1.76097161614555e-05
-2.98591831951669e-07
-1.25314908715318e-05
-6.83782244711343e-06
-1.45589379401109e-05
-5.7441024083481e-05
-8.19630863820099e-06
-2.98522361354093e-05
-3.5918104302759e-05
-3.03120886492198e-05
-2.01256561489968e-05
-1.66625894086973e-05
-3.23697160243576e-05
-1.22754880338366e-05
-1.6797499469958e-05
-4.40515284118837e-06
-1.01923951332081e-05
-2.6645318084397e-05
-3.04268838079263e-05
-1.98778186295794e-05
-2.70683697995307e-05
-2.27593629506452e-05
-4.28851142815735e-06
-3.25271267108197e-05
-3.63545930269831e-05
-2.1600949436841e-05
-5.66349893429091e-06
-2.16235225178515e-05
-3.04242453428207e-05
-2.4910454920065e-05
-1.99927922528482e-05
-1.50523664046591e-05
-1.75017349760575e-05
-3.60496027461671e-05
-3.98880867497433e-05
-2.71676858987583e-05
-2.19693621513051e-05
-8.69671410780329e-06
6.8558549439416e-06
-1.64361813697154e-05
-2.00964420900693e-05
-6.14340625646525e-05
-1.90615462919259e-05
-3.23169231249717e-05
-2.61114280378504e-06
-9.80814141400083e-06
-3.78188385470118e-05
-5.59779976235568e-05
2.86348649199994e-06
-2.54193615015149e-05
-1.1114658060113e-05
-9.57213390392905e-06
-1.6827543852807e-05
-3.22588586201741e-05
-2.79257267322034e-05
-5.48235305651442e-06
-2.47847508275202e-05
-3.18375894092528e-05
-3.48193853182459e-05
-1.80386876579853e-05
-2.00831910810625e-05
-4.16314282388953e-05
-3.60799781445595e-05
-1.1643637907038e-05
-2.00221908794734e-06
-3.29547769101899e-05
-1.97727833055947e-05
-2.17411653854244e-05
-3.46188211342568e-05
-1.50485376661732e-05
-9.70267320393863e-06
-1.54701790462183e-05
-1.88244876617172e-05
-6.31910872221448e-06
-1.6797688387202e-05
-2.2847031137779e-05
-3.45935954650373e-05
-1.45441997309545e-05
-2.36052929904469e-05
-3.06595373676261e-05
-3.1248330359433e-05
-7.04915908663213e-06
1.48234914158415e-06
-1.4772095005275e-05
-4.98815283206488e-05
-1.63632947179072e-05
-3.38931138040486e-05
-8.01372369943955e-06
-2.35514237227747e-05
-2.62924384376169e-05
-2.02014002964287e-05
-3.50596069253321e-05
-2.97727013666871e-05
-1.22694084112539e-05
-3.06285671889171e-05
-2.16970305052321e-05
-3.38871653295906e-05
-2.32006839181471e-05
6.3696169312632e-07
-3.80336579066957e-05
-3.54813453526883e-05
1.66426194319722e-07
-2.54416196971963e-05
-2.13836460104463e-05
-2.98853737128977e-05
-3.333202064925e-05
1.18889690152825e-05
-1.2673606027301e-05
-6.39095556292955e-06
-2.5729992117792e-05
-2.26452770610667e-05
-1.60231395554941e-05
-3.63980544401173e-05
-3.47846510113251e-05
-1.2959169905851e-05
-3.33592241546641e-05
-3.39284103401226e-05
-1.39617919237616e-05
-3.96018811966008e-05
-2.67606921436003e-05
-2.99345637303286e-05
-2.92592617360805e-05
1.82164569057132e-07
-3.15313393466743e-05
-1.68864774497383e-05
-2.05720917030198e-05
-1.7889431004038e-05
-3.62666144551821e-05
-4.17795954126973e-06
-7.03999069933358e-06
-2.82580016318866e-05
-1.80496564805155e-05
-1.08653368873074e-05
-2.81663855442158e-05
-2.62810996015576e-05
-2.39720142883483e-05
-1.28225517653708e-05
-1.88856033363522e-05
-1.08759436411219e-05
-1.29961444762095e-05
-3.26984341694928e-05
1.71337014160184e-06
-2.48715957142786e-05
6.59362080164078e-06
-2.23414862526012e-05
-2.56306226383169e-05
-1.3924880635915e-05
-3.17991731119423e-05
-3.34137623216406e-05
-1.67974517568443e-05
-2.60590601299878e-05
-4.57574287159751e-06
-2.0435847311814e-05
-3.55682834593189e-05
-2.32374964689303e-05
-1.73549745592835e-06
-2.96977588092533e-06
-3.46737383074687e-05
-5.02567444999385e-05
-3.30826122494641e-05
-3.59106671989553e-05
7.41281414435402e-07
-4.10067733885643e-05
-1.69495151211084e-05
-1.39506765843975e-05
-2.47411145165171e-05
-1.75597345056534e-05
-2.26271128731308e-05
-3.9370581184728e-05
-3.79048768875437e-05
-2.02069012718002e-05
1.63974476010062e-05
-1.05642698183998e-05
-3.52174643933384e-05
-1.1288296403115e-06
1.69478529071393e-06
-2.89966200078638e-05
-2.25678188463559e-05
-7.68841818659133e-06
-2.31899810637744e-05
-1.98592608764703e-05
-4.3131323661995e-05
-1.57680113298035e-05
-1.77842022805732e-05
-3.49119716829559e-05
-4.07952605150985e-05
-2.1680002965303e-05
-2.76081323757552e-05
-2.27750123113069e-05
-1.67864480843379e-05
-2.32053026479977e-05
-2.50653321308878e-05
-1.50729759838111e-05
-1.62891531751413e-05
-3.36891025431502e-05
5.62724290755242e-06
-1.69170668451422e-05
-2.65453234059157e-05
-1.84438413703923e-05
-1.25303632743004e-05
-5.21368944594075e-05
-2.57843974495964e-05
-6.06670594541308e-06
-2.8077381043027e-05
-5.16596124503986e-05
-3.6413866037836e-05
-1.0803975359283e-05
-1.36486935900443e-05
-2.72858694698576e-05
-1.59263086385855e-05
-1.30100105323265e-05
-4.28383342172053e-05
-2.57972394913508e-05
-2.98490854786531e-05
-1.80809719197448e-06
-1.94274981438995e-05
-2.265859771097e-05
-2.94925519221905e-05
-1.54396212087502e-05
-8.4980673984533e-06
-1.47759715176252e-05
-3.30640548771135e-05
-3.81037879097887e-06
-1.57363280352046e-05
-6.18291189925405e-06
-1.18143068307051e-05
-1.33831184774306e-06
-8.52867233795592e-06
-8.8206780440298e-06
-2.00294526504572e-05
-7.56486302569017e-06
1.09897462638066e-05
-2.59986392274965e-05
-1.06234568234635e-05
-7.32482942342756e-06
6.85037399502519e-06
-1.08798658710742e-05
-2.89312837965503e-05
-1.38559538169342e-05
-2.3895769245142e-05
-5.87344446682983e-06
-3.82662307993531e-05
-2.04667761148779e-05
-4.17430196359336e-06
-1.13465201491729e-05
-2.76637181969359e-05
-1.75154553929263e-05
-3.61929234627599e-05
-3.30036711568819e-05
-1.50421642146656e-05
-2.64925431117062e-05
-2.73597970965993e-05
-1.82330324473721e-05
-1.86787237024363e-05
-1.74095452676047e-05
-2.93639882063321e-05
-2.56046791709969e-05
-4.2497852302097e-05
-1.92168378969276e-05
-1.82659413111334e-05
-4.33476800484817e-05
-2.47951721564811e-05
-1.13209231567384e-05
-3.56033674172272e-05
4.63222706988883e-07
-3.58222474962913e-05
-3.57188676657844e-05
-5.22991154755616e-05
-2.53804205658551e-05
-1.97676216684058e-05
-1.5752062343746e-05
2.61889942641242e-06
-1.99091913075212e-05
-6.25135095493626e-06
-2.76259958722511e-05
-9.91502786415165e-06
-1.65673195576486e-05
-2.41791455609997e-05
-6.82284911930019e-06
-1.28712492884953e-05
-3.40833075861359e-05
-4.17814365457408e-05
-1.21466017421089e-05
-4.53599964223849e-05
-1.77310996686808e-05
-1.91111558293543e-05
-4.40241710363843e-06
-3.12492145319266e-05
3.02458160978939e-06
-1.88591327289501e-05
-1.43408793212116e-05
-8.50048022857657e-06
-7.81500814470794e-06
-3.58023842631319e-05
-3.62802376548202e-05
-1.79270390841847e-06
-7.14622989055852e-06
-1.4312390480341e-05
-3.00814193689302e-05
-1.02259458313158e-05
-3.22713008380309e-06
-8.64112511950326e-06
-2.24154646888993e-05
-5.24156444998687e-06
-2.16644604043575e-05
3.81697514492007e-06
1.58283649590301e-05
-1.80587409908993e-05
-6.72106525115818e-06
-1.99953802964298e-05
-2.53695524099572e-05
-1.89067241046176e-05
-3.36057459753491e-05
-4.21911747092253e-06
-3.13118362473896e-05
-8.94208329436251e-06
-3.16134860988104e-05
-2.17020848694705e-05
1.15871323852113e-05
-2.22542501631428e-05
-8.47826865448477e-06
-2.08934851153881e-05
-9.33010319437863e-06
-2.70540244362858e-05
-1.9684796879228e-05
-7.56385743252364e-07
-1.52603651123868e-05
-1.72753022077522e-05
-3.01916528042855e-05
-2.45228273668339e-05
-4.53461036834445e-05
-2.58746037399364e-05
-2.14079811572236e-05
-3.65235880995418e-05
-3.20153743292178e-05
-2.44252928303691e-07
-4.31927398991279e-05
-2.7521695310107e-05
-6.19772642068309e-06
-2.24059781163929e-05
-4.05149598579105e-05
-1.71419058524168e-07
-2.47339493919053e-05
-1.66201212970974e-05
-8.61458781279879e-06
-5.23430473944771e-05
-6.02223675794998e-06
-3.93707080397402e-05
1.29052463994608e-06
-3.34097626746885e-05
-1.96571093759273e-05
-3.65367471581147e-05
-1.98760062100466e-05
-3.69805866325566e-05
-9.26645850521421e-07
-1.45611972595607e-05
-2.63026740606191e-05
-1.01476171779373e-05
-1.98825396135962e-05
-5.00584018087026e-06
-1.35665740884823e-05
-2.06515764101589e-05
-3.00814543404571e-05
-2.25017113485723e-05
-1.82951469946242e-05
-2.88974491902263e-05
-7.93458028639406e-06
-1.32588409915485e-05
-1.37839409534093e-05
-1.21787516951994e-05
-2.3267767036949e-05
-3.38283410176156e-05
-2.27741527211349e-05
-2.04835646886085e-05
-2.06283048917309e-05
-2.29587308460854e-05
-2.24869666967818e-05
-2.23444940303478e-05
-2.11353091875849e-05
-6.35190444674074e-06
-3.3332703367257e-05
-3.35688490099712e-06
-3.61883226355489e-05
-1.24810665653535e-05
-9.98052269347793e-06
-1.21955522708766e-05
-1.81409144586137e-05
-5.18745660124403e-06
-1.50687284172199e-05
-2.95111153329442e-05
-3.81140996975001e-06
-7.09484432055472e-06
-3.18896879239622e-05
-1.68343582788373e-05
-2.33144633826898e-05
-2.42382789273768e-05
-3.74481540792805e-06
-1.79348549153297e-05
-3.34613457163776e-05
-2.90867561158148e-05
-3.89185678396518e-05
-1.34976194468297e-05
-2.39146964572011e-05
-5.03797201774754e-05
-4.29087558011747e-06
7.81651655119387e-06
-1.52881455291667e-05
-5.91179321247489e-06
-1.9943420614497e-05
-1.68324837441519e-05
-5.28961728364817e-05
-7.78072723447774e-06
-2.6469515787753e-05
-7.12014212675587e-06
-1.95761734860624e-05
-1.99622776171868e-05
-3.87240464617672e-05
-2.49827442206518e-06
-2.71071391622409e-05
-6.57732983360342e-07
-7.66186184920427e-06
-2.77217696908602e-05
-1.58573075563334e-05
-2.68737566627388e-05
-1.48971498610888e-05
-5.46723100043188e-05
-3.25551066742688e-05
-5.43114244234337e-06
-2.83881957157124e-05
-4.43539002473771e-05
-2.31491397908309e-05
-6.72551476076063e-06
-2.7947075769187e-05
-9.10524719056272e-06
-2.06163491563173e-05
-5.2479792782821e-06
-8.42195733192965e-06
-5.28304678392304e-06
-3.63626760222508e-05
-7.20376880432574e-06
-2.92348747744205e-05
-1.38932475386509e-05
-5.59006786688509e-06
1.88653629828107e-07
-2.47854484576146e-05
-1.75588603555278e-05
-1.44884311639361e-05
4.14991095557369e-06
-1.99299169205173e-05
4.71658734491566e-06
-1.09094936393296e-05
-3.43972017540136e-05
-2.35060286903959e-05
-1.84395036764013e-05
-1.48377118837653e-05
-1.09342304634624e-05
-2.31199654166497e-05
5.11062995687745e-06
-2.59164010176462e-05
-1.76512349138884e-05
-3.22185502810745e-06
-3.18701688703805e-05
-2.03253996530293e-05
-4.12511175498083e-05
-1.40003094800606e-05
5.13551635868041e-06
-2.93359727960982e-05
-1.15380569389935e-05
-2.19911818231735e-05
-2.1531542055505e-05
-1.97667904571632e-05
-1.3460392754129e-06
-2.87094711965279e-05
-2.88281912608445e-05
-2.23190975005327e-05
-3.51400306330249e-05
-1.253154523595e-05
-2.29648265811479e-05
-9.48040985106149e-07
-1.64009429656986e-05
-3.22999956409545e-05
-3.01348058493981e-05
-4.21826578446108e-06
-2.57695330065974e-05
-1.3611668206212e-05
-2.3719817739301e-05
-2.27909688197682e-05
-1.1996102722732e-05
-1.2776127641026e-05
-1.96556253059819e-05
-6.74285285895349e-06
-3.09161713615685e-05
-3.96476592619832e-05
-2.49537889481936e-05
-1.67595137523752e-05
-1.3830094799398e-05
-2.69392855385838e-05
-3.3949781439431e-05
-3.474735138666e-05
-1.03709646654039e-05
-1.92316378883048e-05
-3.62914428555249e-05
-4.14906255429307e-05
-5.58412465268914e-05
-1.77899274430021e-05
-1.37782110231786e-05
-2.3135028674775e-05
-2.95766718993634e-05
-4.06417775756259e-05
-1.18157143119766e-05
-2.8040771182527e-05
-2.53103990878691e-05
-4.21728943433871e-05
-3.10233323371897e-05
-1.37909778857599e-05
-1.9399980542247e-05
-6.2041264909047e-07
3.21417294827144e-06
-3.42127135201529e-06
-1.91923892688925e-05
-1.69804949900714e-05
-8.0183834225107e-06
-5.71242524905986e-06
-1.26693433139672e-05
-4.58300329214022e-05
-6.63118214107099e-06
-1.42731601399067e-05
-2.30377770178706e-05
-3.05255466525936e-06
-3.14180911439342e-05
-1.38242044045854e-05
-3.07167297954826e-05
-3.53828564472038e-05
-2.22480676364366e-05
-4.22358155219624e-05
-6.43021271345725e-06
-2.61504732599813e-05
-2.28478078554508e-05
-2.56724824869993e-05
-2.52146405481261e-05
-1.79483145401717e-05
-4.41904793540531e-06
-9.26115373584934e-06
-1.92458697124949e-05
2.00473739122966e-06
-2.52205592825544e-05
-1.93062115119135e-05
-1.65954629655443e-06
-1.67784672466585e-05
-4.04068896174568e-05
-1.51227152487885e-05
-2.99078761431323e-05
-1.00203339790592e-05
-9.89236308983058e-06
-3.06265988254682e-05
-8.10497409785446e-06
-5.05179999496028e-06
-2.59834176443052e-05
-2.56831620078866e-05
-3.31272834299778e-06
1.18278868511486e-05
-3.85730234271677e-05
-3.35190338371876e-05
-2.33713748351252e-05
-3.20831591151527e-05
-6.59142851169205e-06
-3.42469421644406e-05
-2.14804314186013e-05
4.06467156467781e-06
-3.12996636547439e-06
-1.94697014019231e-05
-1.53600686142612e-05
-1.65618742123158e-05
-1.15987723017174e-05
-2.76613515657986e-05
-3.26830227806841e-05
-4.3417445404789e-06
-2.68769351683049e-05
-2.48798982976594e-05
-2.17425022257558e-05
-1.98322819160575e-05
-3.59484492642785e-05
-1.86406617644644e-05
-1.60164175479515e-05
-2.73437320624521e-05
-4.62649012885829e-05
-2.67039537891117e-05
-2.39853505417494e-05
-2.17420578199448e-05
-2.88898497396223e-05
-1.88799123748635e-05
-3.57920278069049e-05
-3.71842786436284e-05
-1.16065962561064e-05
-2.62752841042466e-05
-2.69294591324509e-05
-9.05717413066426e-06
-2.62548858996946e-05
-8.49658037820987e-06
-1.09254934483735e-05
-1.51990400734775e-05
-2.84847086284438e-05
-2.63027038926332e-05
-3.31729363691878e-05
-2.52697553934479e-05
-1.18271194347599e-05
-2.70039222446145e-05
-3.82898211725545e-05
-3.84141314185738e-05
-1.21078757824905e-05
-2.48506189945999e-05
-2.86040254294297e-05
-3.18716080605162e-06
-2.72132635842159e-05
-1.994228205718e-05
-2.31513446828071e-05
-9.17115300936366e-06
-2.65939089070979e-05
-1.40023981080467e-05
-1.31276998630902e-05
-1.57366894113907e-05
-3.8391462759318e-06
-4.20908590337119e-06
-2.32119542302071e-05
-3.29834007174701e-05
-9.78420354984942e-06
-1.38921649652528e-05
-2.41459741253602e-05
6.23536169225261e-06
-3.60010293100963e-05
-2.55397430010002e-05
-1.43176458996753e-05
-2.82800021121464e-06
1.95463043120921e-06
-1.57801282717596e-05
-5.68046484871205e-07
-3.00951300593917e-06
-3.75466265255737e-05
-4.47729286767065e-06
-1.92873145627778e-05
-5.12182829614859e-06
-1.23462509167534e-05
-1.14915334093767e-05
-3.24484092532246e-05
-3.36726509352079e-05
-2.97594433861452e-05
-1.60411647880303e-05
-1.32047136990733e-05
-1.65511443960671e-05
-3.39781234222796e-05
-3.49442491228411e-05
-1.0708425635502e-05
-3.8414887713141e-05
-2.5828438865239e-05
-1.42365906591756e-05
-1.29226386074088e-05
-2.73229974446112e-05
-2.48969448516737e-05
3.37948255454899e-06
-2.61748129209154e-05
-1.94836494835515e-05
-1.80002858503878e-05
-1.51603617396776e-05
-4.16203697993043e-05
-7.49734404125005e-06
-2.2047014236594e-05
-8.66415734950125e-06
-2.38881023210458e-05
-2.39680263017674e-05
-4.5651699552371e-05
-1.68611926653975e-05
-2.26934215171091e-05
-2.35615214603643e-05
-2.44696663783515e-05
-4.78679675836421e-05
-4.42659030236983e-05
-1.93718525066278e-05
-1.42510424089785e-05
-2.24773233689907e-05
-3.30641097421727e-05
-2.26254808321065e-05
-3.04453010801147e-05
-2.6763301467825e-05
-2.4970140426341e-05
-2.05357591981115e-05
-1.61273586981289e-05
-1.93535119471391e-05
-2.05550684528571e-05
-3.85463784067658e-05
-2.31602717277493e-05
-1.55052392100424e-05
-2.08056728159697e-05
-1.24443236214318e-05
-1.48836013503342e-05
-2.55809953925536e-05
-7.12283911948942e-06
-3.7380712107216e-05
-2.23387910573675e-05
5.8749121156463e-06
-3.26978529019227e-05
-2.68370350165919e-05
-4.71930104579522e-06
-1.63471876052727e-05
-2.66090219831548e-05
-2.07277511406746e-05
-5.39168767998681e-05
-1.45822711103083e-05
-3.17527129537833e-05
-3.38514951712748e-05
-2.72842662565901e-05
-3.35905042864627e-05
-2.6371109643407e-05
-2.9403847176223e-05
8.61296813195529e-06
-1.39749447020549e-05
-6.30498670186762e-06
-1.94750125700532e-05
-3.06444762034348e-05
-1.54089381833234e-05
-9.4726258255849e-06
-1.61159055410522e-05
-8.74144096148796e-06
2.39525448084564e-06
-1.51262886274513e-05
-2.7329345094771e-06
-2.02618728889352e-06
-4.02243269909224e-05
-2.48729432421095e-05
-1.68490541068056e-05
-3.91596806472559e-05
-1.66684041441788e-05
-1.70548051609212e-05
-3.91270334810735e-05
-2.12826637534988e-05
-2.98120056525311e-05
-6.22184036017513e-06
-2.70011988019516e-05
-1.18003598276764e-05
-1.69642193834513e-05
2.18343555126199e-06
-3.1606009590226e-05
-2.47630628987552e-05
-3.43556321677802e-05
-2.75848014001936e-05
-6.1241412077222e-07
-3.33311533308479e-05
-2.32198174465413e-05
-1.65577724372077e-05
-3.33466912045604e-05
-1.71513279670399e-05
-2.09392939257731e-05
-1.59148048228993e-05
-2.08461086982831e-05
-3.06524292572918e-05
-2.69553560180152e-05
-1.54254760220313e-05
-1.3995358420951e-05
-1.58283141948214e-05
-5.18174934305425e-06
-3.98616137121959e-05
-3.28897553791932e-05
-2.13687635576938e-05
-2.18008458117244e-05
-5.34186270192441e-06
-1.85524447268442e-05
-2.28488210660003e-05
-7.38081058666957e-06
-2.34407964605029e-05
-1.0886141388349e-05
-6.18031828152635e-06
-1.20247290707339e-05
-3.44151679814333e-05
-3.5920812203035e-05
-1.19590328735737e-05
-1.81155604248674e-05
-1.11890601899794e-05
-2.67481787556445e-05
-2.30029337846893e-05
-4.67386537691972e-05
-2.08859969018557e-05
-1.54816637887892e-05
-1.71068701600386e-05
-1.86322889850274e-05
-2.49942789420496e-05
-5.57994236126445e-05
-2.1145819662021e-05
-1.22911329693003e-05
-1.83236930710525e-05
5.15950912266554e-06
-1.23827719522251e-05
-1.5983522680967e-05
-2.90590304274291e-05
-1.710022405061e-05
-1.43314285667494e-05
-6.03652458747536e-06
-2.86713569139994e-05
-3.32342674011853e-05
-1.25573866821148e-05
-2.01355577816996e-05
-2.07570702859392e-05
-2.91082742892184e-05
7.68435025671826e-06
-3.7329444302727e-05
-1.88222889647791e-05
-2.58981476507211e-05
3.35494997574728e-06
-8.66284368367136e-06
-1.66010426490591e-05
-7.32771175955849e-06
-1.7157058479397e-05
-1.80836993259025e-05
-1.51044212113667e-05
-1.97363478274426e-05
-2.18708752884071e-05
-3.44417692843001e-06
-3.90962060631829e-05
-1.8781787492514e-05
-2.75217822331831e-05
-5.95867266257611e-06
-1.88140131840986e-05
-1.64798280981496e-05
-1.50595637915552e-05
-2.83597423477041e-05
-1.2858465486834e-05
-4.18188568217868e-05
-2.07936243663075e-05
-1.49444075428229e-05
-3.37280830807332e-05
-3.30543789099577e-05
-2.96094387696672e-05
-4.20327594118571e-05
-2.47001271432781e-05
-1.52614522086739e-05
-1.43988049529752e-05
-1.98359441781065e-05
-7.1720216293431e-06
-2.10128836587885e-05
-1.76032161158793e-05
-7.72435124905014e-06
-2.16021542486712e-05
-2.17575205799071e-06
-2.64290265922603e-05
-1.53050635382887e-05
-1.63264204232843e-06
-9.96425206502004e-06
-9.46659297131816e-06
-1.25726960182129e-05
-1.38110426253743e-05
-8.06743041750289e-06
-2.10051143755797e-05
-2.57940820566909e-05
-9.08427327364144e-06
-1.32311497416662e-05
-2.45861732692749e-05
-2.45345846539868e-05
-2.54563415210797e-05
-1.77832841672289e-05
-4.39691998905404e-05
-2.18699638446612e-05
-2.15135843983111e-05
-9.47135866429978e-06
-1.68237707757082e-05
-2.37803989336315e-05
-2.03057403779286e-05
-9.73440583932327e-06
-9.84580903346973e-06
-3.58913519620131e-05
-2.4319800442241e-05
-5.84006050713054e-06
4.9465556925285e-06
-3.29474892214059e-05
-2.9416670129439e-06
-1.79659694898299e-05
-7.50851674214375e-06
-1.15910463518673e-05
-1.9612302351699e-05
-7.8575737219084e-06
-2.16992329370389e-05
-1.3982560603205e-05
-9.9100438802398e-06
1.10050753246599e-06
-1.75692762652147e-05
-3.19546005335636e-05
-2.1984956272034e-05
-1.62930955968261e-05
-1.78470676692663e-05
-2.53763706583675e-05
-1.74062424897313e-05
-3.08701271105019e-05
-2.83253908414604e-05
-3.00067684395262e-05
-1.08470792950458e-05
-1.13266905615379e-05
-3.09445320518427e-05
-2.52412563124294e-05
-1.28166513425359e-05
-2.47904185289343e-05
-1.77623006433494e-06
-2.20272136101099e-05
-3.09652427553104e-05
-3.04310375111081e-05
-3.15366819124796e-05
-3.15210475594103e-05
-1.74046853365383e-05
-1.40050343657747e-05
-2.0661411571321e-05
-1.48297061403044e-05
-2.00039587963007e-05
-2.78161794497457e-05
-3.35727988785886e-05
-2.32608862422893e-05
-5.87742349190345e-06
-1.42519966818644e-05
-1.42276636051716e-05
-4.60151701516368e-05
-1.93453779202912e-05
-2.47668181131049e-05
-3.738654760608e-05
-2.20168199260479e-05
-3.17456861620985e-05
-2.68654724418558e-05
-1.79896152931606e-05
-1.28596150604193e-06
-8.29322392344004e-06
-2.18247754513307e-05
-2.78783211302285e-05
-1.45728779303693e-05
-1.04505110868396e-05
-2.56883464116124e-05
-9.01482567836335e-06
-1.10262449728904e-05
-3.3507655021586e-05
-3.43182956522221e-05
-2.57419217982031e-05
-1.40898009559624e-05
-3.04261663257681e-05
-1.21302923207526e-05
-8.60928029060511e-06
-3.28135734857029e-05
-2.43017305258584e-05
-1.70440231669849e-05
-4.05263715923395e-05
-2.71629406465545e-05
-1.58912394295962e-05
-7.56080781147357e-06
-2.35491902207293e-05
-1.73932100806962e-05
-2.95765651620749e-05
-6.66600859357517e-07
-3.44874532288858e-05
-4.34768224985576e-05
-2.58979079791725e-05
-2.51576008129395e-05
-1.43328335291812e-05
-1.19289996893468e-05
-6.72716016930117e-06
-1.41712396762304e-05
-3.65943785182291e-06
-7.60243331695255e-06
-1.57115859583884e-05
-1.03108267361579e-05
-6.61398323540733e-06
-6.50092488077456e-06
-2.65384654627942e-05
-1.55929131942326e-05
-1.27409903094589e-05
-2.66999412094898e-05
-5.43215988581235e-06
-2.34937125340253e-05
-3.80751514345749e-05
-1.80481877108132e-05
-7.77253811104694e-06
-3.08518743550133e-05
-1.98168460750991e-05
-1.87841909680195e-05
-4.48038152161782e-05
-2.19684911483442e-05
-3.22370863726482e-05
-1.35661893710937e-05
1.00289404585668e-06
-3.56304274126843e-05
-2.58310459972262e-05
9.27250858950264e-07
-2.51844073755557e-05
-1.87285897851351e-05
-2.51706116746213e-05
-1.27236936025678e-05
-7.16358088932829e-06
-1.07363852515674e-05
-2.385608618755e-05
-2.86211136131314e-05
-4.11451275819851e-06
-1.83718034269292e-05
-2.83372941204697e-05
-1.56827877737655e-05
-2.69502054303244e-05
-1.52375258852913e-05
-2.13965041459275e-06
-1.53749709220637e-05
-3.23053890958294e-05
-3.52455676854459e-05
-2.54326734557984e-05
-2.35914194536956e-05
-3.56295144781474e-05
8.51050765175614e-06
-3.15999640901581e-05
-2.60056309300646e-05
-3.4343481609259e-05
-1.39498446838448e-05
-2.51951641263432e-05
-1.87584723981069e-05
-3.16180015653209e-05
-3.77236177471713e-05
6.85401706342121e-06
-2.25759931052198e-05
-3.45783831968461e-05
-8.05761659264487e-06
-2.22370804651391e-05
-7.21195870877551e-06
-1.44563893132501e-05
-1.37799679566902e-05
-9.57348452827261e-06
-2.03685400346802e-05
-2.2800676283297e-05
2.86124699671377e-06
-2.36275188346026e-05
-4.89889687914341e-06
-3.11383740100591e-05
-1.28530130715326e-05
-4.22858518464472e-06
-1.8226975967774e-05
-1.5434579416311e-05
-2.22123543572869e-05
-1.17796030291564e-05
-5.44009666243717e-06
-1.87699047934378e-05
-2.20554694615173e-05
-3.14066636998343e-05
-1.23664501341273e-05
-1.11642503613953e-05
-2.73410977425197e-05
-2.864619294189e-05
1.52211318125612e-05
-1.71436837082191e-05
-2.49064152704557e-05
-1.76466320366236e-05
-9.3445068791808e-07
-1.26558707668383e-05
-3.41649653444713e-05
-2.52751143279313e-05
-4.16627796771553e-05
-9.94000224395952e-06
-3.15392475935113e-05
-2.15653481447955e-05
-1.65172305772605e-05
-3.48414214510415e-05
-2.9141489796273e-05
-1.55411652583752e-05
-2.36797228116463e-05
-9.94238919286283e-06
-2.05853160255007e-05
-5.03609106370198e-06
-1.35615377880648e-05
-2.52124533245742e-05
-9.68353437938077e-06
-9.67911649700656e-06
-8.64601125920371e-06
-2.87247712303037e-05
-2.76909512247383e-05
-5.82040830435051e-05
-2.513820847914e-05
-9.0611297668586e-06
4.05025033196311e-06
-2.12842373572609e-05
-1.99974747207036e-05
-4.55045976697014e-05
-3.45222161144247e-05
-2.82781058384794e-05
-3.1489763158516e-05
-3.11778563618448e-05
-2.37218976509273e-05
-2.69630259396819e-05
-2.44351913803575e-05
-1.05753580123309e-05
-1.27839874926708e-05
-1.66117682861802e-05
-1.21508488635743e-05
-3.94669865985803e-05
6.71906929023136e-06
-9.19224297582242e-06
-2.73425941617982e-05
-4.30140913454079e-05
-2.40560227923593e-05
-4.60776542337915e-05
-2.26297589421076e-05
-1.37039058872876e-05
-1.38181253238544e-05
-2.77441942417429e-05
-2.94818873721325e-05
-1.54608170347378e-05
8.93802277193047e-06
-1.50251074138341e-05
-2.58389695050594e-05
-1.6503802521499e-05
-2.0571603674388e-05
-2.09126620633927e-05
-2.36918869748736e-05
-1.36394718471246e-06
-3.86612938443518e-05
-3.70826713396211e-07
-2.19605661650998e-05
-2.29689075573296e-06
-3.16261039641303e-06
-1.58353105402479e-05
-2.87101825380292e-05
-1.38383663450252e-05
-2.42141649301282e-05
-3.06717015986507e-05
-1.31547143549474e-05
-2.07097259487637e-05
-2.07143450326624e-05
-9.72649445441774e-06
-3.36476766339198e-05
-1.16134858149047e-06
-9.4429802845414e-06
-3.65088689152452e-05
6.65307165360613e-06
-2.75414106678179e-05
-1.91790641822114e-05
-1.65866741818391e-05
-1.01580987869627e-05
-1.08939601161616e-05
-4.1581685912033e-05
-2.63065559361248e-05
-1.15851301011366e-05
-2.62220957421486e-05
-1.29232517478373e-05
-1.3167877530656e-05
-4.13790580670627e-05
-4.27101180618267e-05
-1.89109626087951e-05
-3.9152544107422e-05
-4.88833566805063e-05
-6.10121376625246e-06
-1.13701660212306e-05
-2.67163461333772e-05
-2.11879857675143e-05
-2.49483319009701e-05
-1.77224066258274e-05
-2.49768513918633e-05
-5.59131223238297e-06
-2.68662388153843e-06
-3.18532874395058e-05
-1.70418357768334e-05
-1.85968266822538e-05
-1.55482891690015e-05
-3.0451893690646e-05
-2.63136755515848e-05
-2.6854544479618e-05
-2.44810394787011e-05
-1.93356493049899e-06
-1.07325343518901e-05
-2.0702926615957e-05
-3.33464047173321e-05
-3.63349283971716e-05
-1.54476065700325e-05
-2.13680033314837e-05
-2.50332873469402e-05
-1.8692638056888e-05
-2.30241668821323e-05
-7.28987361183281e-06
-1.06382421231114e-05
-2.16984855202455e-05
-2.53126438760165e-05
-4.90057839141104e-05
-1.04969191715554e-05
-2.94010896360694e-05
-1.37008871352344e-05
-3.14015723607824e-05
-1.09896126136496e-05
-2.94358138492161e-05
-3.66346003183807e-05
-2.42219433413483e-05
-4.12641411712078e-05
-7.7718818641704e-06
-7.47936483032447e-06
-3.69079475901516e-05
3.20100471309986e-06
-9.48395026290964e-06
-1.98821175720002e-05
-5.7981485106923e-06
-2.65505993232113e-06
-1.80049776553937e-05
-4.07398735824731e-05
-2.19077059763029e-05
-1.33183521768716e-05
1.8117012358469e-06
-1.50714865905204e-05
-3.34467378278744e-05
-1.34601716797814e-05
-1.22385739770225e-05
-9.08718419434177e-06
-9.6595192917305e-06
-1.12228592911381e-05
-7.64703485024891e-06
-1.92666385065264e-05
-1.32588222212322e-05
-2.13722283434146e-05
-3.74761222145271e-05
-1.2514684880687e-05
-3.05009167571751e-05
-1.27278779614447e-05
-4.88527498581902e-06
-1.39264620635073e-05
-2.11599744034837e-05
-3.56322307207497e-05
-3.79235983534277e-05
-1.87956605947911e-05
-1.25846080077847e-05
-3.2920889291829e-05
-2.59706259687558e-05
-1.33032699107375e-05
-3.18195340079404e-05
-2.19201540071404e-05
-1.82880454476078e-05
-2.15381492308386e-05
-8.71413948162481e-06
-1.77514843957279e-05
-2.24604674898992e-05
-2.76833029240847e-05
-1.46604000211735e-05
-8.89705752083704e-06
-1.60547960036766e-05
-2.61012066036555e-05
-1.3030584534614e-05
-5.93298865959548e-06
-1.16015564103863e-05
-1.41679406477367e-05
-3.85669688970424e-05
-2.56823686979445e-05
-2.72263581739788e-05
-2.3973902685408e-05
-1.8376831266139e-05
-1.04119720555661e-05
-1.91212572989157e-05
-1.33446499352923e-06
-9.76511319238782e-06
-1.66889820086686e-05
-2.14937093767146e-05
-2.83030288346995e-05
1.24129316256604e-06
-3.54987966272449e-05
-2.3711160190117e-05
-1.46409381719618e-05
-3.26963922552067e-05
-2.40201915452188e-05
-1.94870962940987e-05
-3.10898544369466e-05
-2.44657310513363e-05
-3.00849167690197e-05
-2.76446199879163e-05
-2.02772998315563e-05
-2.80051903968e-05
2.73593812077291e-07
-1.48434441549164e-05
-2.78288181066398e-05
-3.79587357741436e-05
-4.08520524990404e-05
-1.45680237742111e-05
-9.55597480756893e-06
-2.32826885819537e-05
-3.0017368567289e-05
4.68982221810982e-06
-1.31841391040104e-05
-1.04048422306068e-05
-3.31693390454726e-05
3.14948948665927e-06
-1.59583505048293e-05
-2.40612375169977e-05
-1.90702742527877e-05
-1.86474809359035e-05
-1.24389309920525e-05
-2.11336751054503e-05
-1.93591169014448e-05
-3.47741873988901e-05
-1.29043197549328e-05
-2.08132599987063e-05
-3.23606150636132e-05
-4.71087111061924e-05
-1.94766383926506e-05
1.16692825064728e-06
-1.30209347220798e-05
-1.68352353151439e-05
-3.10815603064669e-05
-1.46406733868841e-05
-1.73332603148901e-05
-3.22271608113864e-05
-5.72979397894071e-06
-1.63003416871977e-05
-2.7238272603861e-05
-2.00876517545259e-05
-1.02509906713119e-05
-3.65654374452955e-05
-4.07401094619372e-05
-2.78068111873395e-05
-2.0476500968928e-06
-1.618521097016e-05
-1.94513506923796e-05
-2.61646967189932e-05
-1.66537492781652e-05
-1.00885501312159e-05
-5.13676285724506e-05
-2.0179047098945e-05
-1.63461114285098e-05
-2.57961510650726e-05
-1.58738958733639e-05
-2.97215821267116e-05
-2.23501629632409e-05
-1.08312115267655e-05
-1.32110683728596e-05
-2.564993124314e-05
-2.97135608200796e-05
-2.84355938851811e-05
-7.87335292941176e-06
-9.98867916815099e-06
-5.8560671431967e-06
-1.75542002803629e-05
-1.14416754520769e-05
-2.52863053435568e-05
-8.42508354617408e-06
-5.23316034269281e-06
2.5746090319587e-06
-1.29991004489277e-05
-1.83952711496491e-05
-1.60495855198899e-05
-1.73934293948074e-05
-3.15064837782562e-05
-2.62268126970408e-05
1.17768853114961e-05
-2.7193055990944e-05
-2.04074986570034e-07
-2.41853521796938e-05
-2.36324520107011e-05
-6.57102614022191e-06
1.71002093331301e-06
-2.9699002189094e-05
-1.2166571543249e-05
-1.46314818332637e-05
-2.92827947197523e-05
-1.58194794371281e-05
-1.44669126316902e-05
-2.88301707568717e-05
-3.06142717317577e-05
3.51502951617904e-06
-3.15795481673756e-05
-1.67210661845192e-05
-1.71815116080207e-05
-1.23460842926726e-05
-2.62099423793494e-05
-2.67870826757592e-05
-8.91609144541406e-06
-2.13385585323709e-05
-3.27258196063844e-05
-7.9934825855067e-06
-2.73827670006251e-05
-2.2997351476873e-05
-8.30248719451652e-06
-1.96785981428158e-05
-1.98134421609299e-05
-1.45992816043942e-05
-1.58462693972876e-06
-2.82225718860743e-05
-6.65819472146404e-06
-2.27060123080368e-05
-1.51807267700627e-05
-9.95522784021809e-06
-3.45535812358333e-05
1.34720373497842e-06
-2.7460003955396e-05
-2.11545587710105e-05
-3.53665064010403e-05
-6.54094975538292e-05
-8.58711670420541e-06
-3.94616445364179e-05
-3.20762540271514e-05
-3.09485226292135e-05
-1.22307017692508e-05
-2.73306727369202e-05
-2.68716569886298e-05
-7.22845064656558e-06
-1.37702281535712e-05
-9.1954032289302e-06
-4.07097005635486e-05
-1.30206344814029e-05
-2.36787279124562e-05
-3.51625319118794e-05
-2.34824344019117e-05
-2.05754295295646e-05
-3.60270181442078e-05
-3.2177632801992e-05
-3.25623536975915e-05
-2.09032350615938e-05
-3.0120918135091e-05
-3.47999811307262e-05
-2.348845433875e-05
-2.53086821088388e-05
-2.00523406103886e-05
-1.06316403847669e-05
-2.38633542570773e-05
-3.26335261055847e-05
-1.89553612619278e-05
-2.85474622262652e-05
-4.12506485564958e-05
-3.98043184510552e-05
-1.60552905332809e-05
-1.07137264160943e-05
-4.37618709966489e-05
-1.5496927615967e-05
-2.28468808761865e-05
-3.41647671594659e-05
-9.69672375473767e-06
-1.74098215277997e-05
-1.66170517340205e-05
-9.28125036426054e-07
4.32952518182316e-06
-1.17535885517583e-05
-1.51038445007616e-05
-8.94478951646052e-06
-2.91450735378808e-06
-4.21263739142951e-06
-5.9333195329624e-06
-2.12182210006298e-05
-2.3387797019076e-05
-2.57785957181737e-05
-1.3591367564675e-05
-1.39355938741602e-05
-1.72664020304105e-05
-1.54428515499412e-05
-3.01994380808192e-05
-2.08891941195823e-05
-1.54950678497492e-05
-5.19583336999396e-06
-2.2796262371089e-06
-1.95347349589481e-05
-2.53025735747853e-05
7.9204781625391e-06
-3.51003670604641e-05
-3.10751626744889e-05
-2.44565745872489e-05
-2.84439677099328e-05
-1.70946333478751e-05
-5.9505732379049e-06
-2.62818216203849e-05
-2.40608954222454e-05
-3.4668436806344e-06
-2.78439895114012e-05
-2.75666700944709e-05
-9.43649099203238e-06
-3.84247066780828e-05
-2.93062584326591e-05
-4.29995988379355e-06
-3.19657740200056e-05
-3.23357433089226e-06
1.02553177163929e-06
3.56110061087198e-07
-9.65889265812305e-06
-3.16489576754384e-05
-4.24162862019983e-05
-2.88272305611176e-05
-2.28895274421563e-05
-2.07889697679504e-05
-2.56582857199917e-05
-6.74133995010726e-06
-1.83073026587739e-05
-1.08446607518682e-05
-4.08615382183372e-05
-1.23096138514377e-05
-1.76108812873494e-05
-4.88239226388484e-06
-8.08594525650664e-07
-2.20647209507282e-05
-2.20146434794933e-05
-2.91276731611526e-05
-2.42606022882352e-05
-1.57735566080532e-05
-2.30003902095913e-05
-2.58883911125259e-05
-4.92217109443715e-05
-1.38889387581433e-05
-2.31235353254231e-05
-2.13017546100346e-06
-1.92780860844418e-05
-2.62979161205675e-05
-1.41025020864784e-05
-9.22981038338479e-06
-1.12510177699972e-05
-2.48076493423016e-05
-3.62935739967989e-06
-1.34044714765042e-05
-7.95596973201184e-06
-3.23505485985606e-06
-2.73900319854101e-06
-1.52465309284148e-05
-1.97464085294943e-05
-2.4095655991586e-05
5.84257978418227e-06
-1.91828273921721e-05
-1.47778912662604e-05
-1.11126091115391e-05
-3.7918890441493e-05
-3.12178401647191e-05
-1.60115095035225e-05
-4.66669961347202e-05
-3.08630364302977e-05
-2.43165638673244e-06
-2.49168075845443e-05
-2.7322169701046e-05
-2.01143263582031e-05
-3.22084729253906e-05
-1.23959428945364e-05
-2.9521091791418e-05
2.82970179401553e-06
-2.62930797381968e-05
-3.07312079424773e-05
-2.90694960096103e-05
-1.19528697035979e-05
-3.01914671956942e-05
-1.155225899484e-05
-1.02193333537138e-05
-3.54631600494159e-05
-1.23655775915785e-05
-3.00635492633215e-05
-2.19106681033659e-05
-2.62235437735937e-05
-7.93910383388175e-06
-2.04324948720674e-05
-2.05507403982978e-05
-1.64354870090667e-05
-2.49484113599266e-05
-3.36939690468603e-05
-2.76345851907309e-05
-1.80518553571421e-05
-1.23468501458138e-05
-1.96128581132299e-05
-1.46182953264885e-05
-1.4066378652773e-05
-3.05794926627782e-05
-2.1034404997221e-05
-2.68216438278246e-05
-3.0355070148836e-05
-1.82171208993049e-05
-7.41988787188271e-06
-4.73979505078479e-05
-6.08991669466849e-06
-7.26581485055353e-06
-2.43227733430789e-05
-2.34999610736392e-05
-1.51124820458178e-06
-2.12391420308008e-05
-1.60885113347892e-07
-2.87966277478677e-05
-1.16910973884628e-05
-1.19949525486468e-05
3.61089233891339e-06
-1.59105283118524e-05
-2.39422334057127e-05
-1.71149986429934e-05
-3.4153087316074e-06
-1.79659608548226e-05
-3.02401672605667e-05
-2.46374848429544e-05
-1.55145982745452e-05
-1.07151371957299e-05
-2.60628357979822e-05
-2.46774185680512e-05
-1.82339782110642e-05
6.60667532608427e-07
-2.86791163377012e-05
-3.2315546284747e-06
-5.94470805295253e-05
-2.70558861351337e-05
-2.07825049413296e-05
-3.17261438007065e-05
-2.74682823726918e-05
-3.68222532616345e-05
-2.19487832472011e-06
-1.91447909219463e-05
-2.02448274041968e-05
-2.54672123782681e-05
-2.09456407670334e-05
-1.51291959050567e-05
-1.93183706992492e-05
-2.53605825135559e-06
-1.67629101687485e-05
-8.03354222587747e-06
-9.60558389068976e-06
-3.25043577149686e-05
-3.17935074381311e-05
-3.676024241939e-05
-9.28651204465392e-06
-2.90770872127065e-06
-5.14949269574388e-05
-1.78573560780632e-05
-4.87396075786207e-06
-8.17708393247393e-06
-2.29437762137994e-06
-1.98892121735795e-05
-4.11471922161831e-05
-8.01545794591123e-06
-2.02980486452019e-05
-2.4206344751613e-05
-2.11795043603181e-05
1.88532492710407e-05
-1.86614907404035e-05
-1.1575083303595e-05
-3.64124408963788e-05
-2.45876462190086e-05
-4.87754926794995e-06
-2.87090723737145e-05
-1.98051766121935e-05
-2.77549482834206e-05
-3.57829083572684e-05
-2.6428223762712e-05
-2.32656472134119e-05
-2.24387267264957e-05
-3.87059300271705e-05
-1.9778024719313e-05
-1.28682570099569e-05
-2.78530878554134e-05
-2.00847489516303e-05
-2.57728449136972e-05
-2.41890331138337e-05
-3.37724743058956e-05
-1.17837144722836e-05
-1.27820994357367e-05
-2.08531192169606e-05
-2.26557782349346e-05
-2.74813460612893e-05
-2.09516473916673e-05
-2.45032978829563e-05
-2.94834654434401e-05
-1.89584310297157e-05
-5.62227338697623e-07
-3.72168009102555e-05
-3.1137686679201e-05
-1.45571759258627e-05
-3.84003885633925e-05
-8.01652245834575e-06
-2.73324311904702e-05
-1.15010626833563e-05
-2.3727045040749e-05
-7.43614507916127e-06
-2.98390448691783e-05
-1.68789171617554e-05
-2.32237236935407e-05
-2.93371542525084e-05
-2.24384322844573e-05
-3.39230272601703e-05
-2.13078558392534e-05
5.90972008072036e-07
-2.73377049617199e-05
-9.35220821214796e-07
-2.68455637190096e-05
-3.82111693356536e-05
-3.22580892568192e-05
-1.69353864770903e-05
-2.58497051201828e-05
-1.84371560388759e-05
-1.3879174412355e-05
-3.71129509303527e-05
-3.47600842176675e-05
-2.3525885766259e-05
-1.19352819520254e-05
-3.65821009136246e-05
-5.34972487931223e-05
-2.31493217255875e-05
-2.78153843307977e-05
-1.48868651538983e-05
-1.86699054283212e-05
-1.20352239359954e-05
-1.29168411612879e-05
-3.19848273035889e-05
-3.53022593040707e-05
1.55301657931963e-06
-9.42006998042022e-06
-1.82973264320381e-05
-2.97585509236529e-05
-9.47698241029973e-06
-1.23061372641956e-05
-1.94583855627496e-05
-3.83407192486804e-05
7.65406148246281e-07
-6.18740102722879e-06
-2.68348127611382e-05
-1.8491003307645e-05
-1.2253973650783e-05
-1.74560144555907e-05
-1.43250791105154e-05
-2.61490621730667e-05
-1.64949763300468e-05
-3.35487209543019e-05
-4.46467208371677e-05
-2.88221542525054e-05
-2.58304765274696e-05
-2.61324282092383e-05
-3.65883854043339e-05
-4.42359614865535e-05
-3.37250069472377e-05
-2.16384829634788e-05
-1.31216752101231e-05
-2.5099018377551e-05
-2.25697276588685e-05
-2.5641642741449e-05
-3.01455721615166e-05
-1.20958459435586e-05
-2.24897667884792e-05
-2.57590041644371e-05
-2.20270409731467e-05
-4.3433140017588e-06
-1.97597018010209e-05
-1.93836018152442e-05
-3.98185094771118e-05
-1.82153064677347e-05
-3.92329589772375e-05
-2.79553629913129e-05
-2.14482467993082e-05
-1.32722576090077e-05
-2.40137193981256e-05
-1.41370362908613e-05
-2.61611459494919e-05
-2.86838744026195e-05
-2.02073397830968e-05
-1.93233893562438e-05
-6.25634149262134e-06
-2.72088781481016e-05
-1.68169744533053e-05
-9.82394943478348e-07
-1.67921790403961e-05
9.25929477562563e-06
-2.58808361438475e-05
-1.54437384758778e-05
-1.13017460364888e-05
1.77323127281693e-05
-1.621230796459e-05
-1.99091519335636e-05
-2.48446616752455e-05
-2.02106263899654e-06
-1.54116659224706e-05
-1.23497866833703e-05
-1.08549444108352e-05
-1.28820541783967e-05
-2.35346792275389e-05
-4.27626927898647e-05
-3.52707897551829e-05
-1.61426895948923e-05
-1.39597012697678e-05
-4.17898183180339e-05
-1.32758346284227e-05
-1.82093614393402e-05
-9.21632984621452e-06
-1.40441973816965e-05
-1.6533721862151e-05
-2.15642990295489e-05
-1.47949181053114e-05
-2.57951452537867e-05
-1.50443367827173e-05
3.48646925792967e-06
-3.93496153404596e-05
-1.9401066766719e-05
-1.58743921679543e-05
-2.74862095677884e-05
6.09225841896834e-06
-1.98925034215977e-05
-1.77929209750132e-05
-4.15813307925091e-05
-3.38202527127465e-05
-1.53977182006381e-05
-2.05296206412558e-05
-1.14397261875389e-05
-2.75021192860858e-05
-1.74752210412543e-05
-7.51479583765778e-06
-2.35249463551082e-05
-2.11701245453151e-05
-1.14129677627935e-05
-1.43185274360819e-05
-3.89852246499137e-05
-3.13775346594884e-05
-1.12781697056907e-05
-9.57341976615244e-06
-1.11178945364969e-05
-1.96228681573063e-05
-2.82121162580389e-05
-3.90207530174086e-05
-1.99283778332708e-05
-2.26596829401705e-05
-3.50938764192005e-05
-3.64997207975419e-05
-7.48291102838613e-06
-2.5639901710925e-05
-1.08444673903881e-05
-1.43050197327709e-05
-1.41552661591089e-05
-3.93237093076551e-06
-2.79792655965109e-05
5.62798473332147e-06
-5.47246700017067e-06
-2.12066323933906e-05
-3.80501926298143e-05
-1.36459196615171e-05
-1.78790900906251e-05
-3.94092644072147e-05
-1.28082618340185e-05
-3.51758830061739e-05
-3.3448488714651e-05
-1.22723692225037e-05
-2.05981921249314e-05
-4.41661386977035e-05
-3.47182803289843e-05
-1.14738306064941e-05
-1.35818506660504e-05
-3.18353624481829e-05
-5.62628239533371e-06
5.53594728122138e-06
-1.84785807714272e-05
-2.33578449865705e-05
-4.28418977834181e-05
-2.19317349890027e-05
-3.31671411675492e-06
-2.15890843773906e-05
3.56548583101636e-06
-3.13419396881446e-05
-2.50567974393914e-05
-2.00180046276464e-05
7.457404830301e-06
-8.28213912003069e-06
-3.94742219137161e-05
-2.66158342399714e-05
-2.06470530824692e-05
-2.93257571763243e-05
-2.70756873236047e-05
-7.78274652087897e-06
-2.69944862563776e-05
-1.78399755399749e-05
-3.71568962904815e-06
-2.01450508789165e-05
-3.46140928359453e-05
-2.0441459157458e-06
-1.08934190673933e-05
-3.51648234546933e-06
-7.60557674474599e-06
-3.96659160075645e-05
-1.87586321493915e-05
-2.23355002361309e-05
-2.03099390722317e-05
-2.50266127252227e-05
-5.98545904206116e-06
-1.56910648398102e-05
-2.64019625487055e-05
-3.04785629472444e-05
-3.65388367085734e-05
-3.45782400185341e-05
-2.56264707895996e-05
-1.20716892768314e-05
3.22550394680354e-07
-2.64718196413242e-05
-1.69935211845276e-05
-2.87811036612276e-05
-8.34233381661092e-06
-1.39502147498956e-05
-3.95210375566716e-05
-3.00539475419525e-05
-3.57074767920256e-05
-1.09684537376057e-05
-2.42078009449013e-05
-1.56998922349348e-05
-8.55875619427555e-06
-2.30682141561732e-05
-2.72738037711973e-05
-2.97584745520363e-05
-1.84268988054242e-05
-2.45355277481079e-05
-5.21859045525203e-06
-7.01773450541553e-06
9.96004707734152e-06
-2.60499755733929e-05
-2.45394479792407e-05
-3.77549980131301e-05
-3.78526155422588e-05
-2.89998421541789e-05
-2.71543171871912e-05
-2.87955462305473e-05
-2.00444090900523e-05
-3.69158549044566e-05
-7.13642152404449e-06
2.33525502269151e-06
-6.73444662228925e-06
-2.42087177031638e-05
-2.15760359886383e-05
-3.6753217957515e-05
-1.13722168095041e-05
-5.86721554349113e-06
-3.14934858173408e-05
-4.03703373463187e-05
-2.74687644402508e-05
-1.5230200545331e-05
-2.80367793063173e-05
-2.50736580638486e-05
-4.55013213794658e-05
-2.82844223947819e-05
-3.19159772128272e-05
-8.57156765364993e-06
-2.50335654559093e-05
-3.99327377349837e-06
-5.05560949615461e-06
2.09167745508709e-05
3.15057243771223e-06
3.80703607687405e-06
-1.35474400856696e-05
-8.14186478694673e-06
-2.46774242855994e-05
-2.37246871769813e-05
-1.57148652569946e-05
-1.26772313083119e-05
-2.62146709053267e-05
-2.19798418364631e-05
-2.17647219256684e-05
-2.79123120805402e-05
-4.90633660552737e-06
3.78318023408977e-06
-4.37729991577012e-05
-2.51564618213068e-05
-7.62425844368574e-06
2.72291666117156e-06
-1.97754404365328e-05
-1.05909328145873e-05
-1.99701261363223e-05
-1.35095649435464e-05
-1.26972718213919e-05
-1.19334172228428e-05
-5.87788954158077e-06
-2.85344954438067e-05
-1.58562033497107e-05
-9.43515685766144e-06
-7.50404339311942e-06
-3.02322475237865e-05
-2.08791564548516e-05
-3.03381688030999e-05
-2.97220815039927e-05
-1.67238652408949e-05
-3.51527633987126e-05
-1.50722912085588e-05
-1.10522178544369e-05
-4.25930631430211e-05
-8.68742212633495e-06
-7.33579713730718e-06
-8.02256790602561e-06
-7.09053744622088e-06
-7.2728472654272e-06
-1.43592039593934e-05
-2.0202379755614e-05
-5.38718496725696e-06
-1.43753123092384e-05
-2.32465876059398e-05
-2.22320322538558e-05
-1.48825566962164e-05
-2.36912196954016e-05
-3.79875925550381e-05
-1.16602971296121e-05
-5.69613190977601e-06
-2.80456852662419e-05
-2.14007911056796e-05
-2.01209200674101e-05
-2.04804423388149e-05
-9.05461012255863e-06
-5.70269425138626e-06
-2.38407505423932e-05
-2.64715786843945e-05
-1.47569314585502e-05
-2.30909303108565e-05
-1.0164810181607e-05
1.90986345432309e-05
-1.59969507122419e-05
-1.23655068383828e-05
-1.70658159412567e-05
-2.60866726740415e-05
-1.60701996765503e-05
-3.57270902173872e-05
-2.05064952203793e-05
-1.29262545079687e-05
2.48235227401931e-06
-1.97170080547414e-05
-2.92411788024659e-05
8.62945275874777e-06
-2.68488297987199e-05
-8.08959239448778e-06
6.8780831830442e-06
-4.02408615589063e-06
-1.64047461677626e-05
-2.12014724518106e-05
-2.04954062738051e-05
-1.00773790050759e-05
-9.22960439937893e-06
-7.5258088861598e-06
-3.90048199166281e-05
-1.37428616731524e-05
-2.03661907142264e-05
-3.03138234564523e-05
-2.06826619876315e-05
-2.06585510606502e-05
-2.53975555570182e-05
-2.44828880692353e-05
-2.37961285488981e-05
-2.866554720578e-05
-2.26504766586521e-05
8.42201063966686e-06
-7.77082029978613e-06
-3.9388357468249e-05
-1.9530168180078e-05
-1.35302355014811e-05
-3.32918202452988e-05
-1.08715278229527e-05
-1.0949617057093e-05
-2.47163398246069e-05
-1.78305654655647e-05
-3.66923884447535e-05
-3.82771349256499e-05
-1.03515924125117e-05
-1.86932570552298e-05
-3.61681640898799e-05
-1.51998947851732e-05
-2.88069892098587e-05
-3.25417773715351e-05
-2.97932863934705e-05
-2.61452395591933e-05
-3.78385726845389e-05
-5.91383506113246e-06
-5.13582273273326e-06
-2.0259292657862e-05
-1.17916739723761e-05
-2.23698795236182e-05
-1.14382596811082e-05
-9.30499292399319e-06
-4.01214265234089e-05
-3.50971370204795e-05
-3.0986093404204e-05
-5.67731204276977e-06
-1.70989361787522e-05
-3.40256288533297e-06
-1.95662770451289e-05
-3.36715720865017e-05
-3.4877357190848e-05
-1.00506779980707e-05
-1.45317819608467e-05
-2.86481551834038e-05
-1.77830696847798e-05
-6.41777755563573e-06
-1.61589349375218e-05
5.2286699642108e-06
-1.24939033715829e-05
-1.85739716880127e-05
-1.58338053646771e-05
-2.81122940550326e-05
-2.34764199887729e-05
-2.46189662664152e-05
-3.44119587711515e-05
-2.36653996551918e-05
-1.42849666697337e-05
-1.62722255115336e-05
-1.91311207315367e-05
-1.91621566481745e-06
-3.21118682032995e-05
-9.30663185070509e-06
-3.81050626436276e-05
-2.75449191206439e-05
-2.39872630040969e-05
-2.55325150218257e-05
-3.66735259482001e-06
-3.21902565315553e-05
-3.29597425819564e-05
-2.27533722885575e-05
-2.67522509652166e-05
-1.41868613396576e-05
2.25069170252664e-07
-2.02202971689571e-05
-1.78123363982319e-05
-2.2177892339337e-05
-8.75704037232761e-06
-2.4054576710076e-05
-8.38352861016804e-06
-3.4926267158191e-07
-2.52390425563905e-05
-9.17440280724752e-06
-3.01235996298835e-05
-3.15585379023537e-05
-3.76548575452569e-05
-1.78530778827655e-05
-1.65290148545067e-05
-4.38789806850631e-05
-3.3506936651294e-05
-2.70344735865413e-05
-2.86976141359768e-05
-1.59265314967874e-05
-1.16947322737063e-05
-5.26702243436022e-05
-1.96297601416831e-05
-1.74379055165191e-05
-3.08848174094385e-05
-3.45411130653219e-05
-2.27113978205732e-05
-3.11493085448214e-05
-1.61288971836424e-05
-3.27129173493658e-05
-4.14414729694774e-05
-1.64440962038521e-05
-1.52824771365951e-05
-3.842407461777e-05
-2.19387008550161e-05
-1.91910042141637e-05
-4.03259993861387e-05
-1.69000762260392e-05
-5.67514183456327e-06
-8.54739985745067e-06
-1.35277365849639e-06
-2.46140668501325e-05
-2.57342181577276e-05
1.03040674921303e-05
-1.53311665843476e-05
-9.12263126022578e-06
-3.60888179055684e-05
-1.76730965494172e-05
-1.12904931075988e-05
-2.97090618439942e-05
-1.73445579905246e-05
-1.18672736516186e-05
-1.03245821325867e-05
-1.50680699680146e-05
-9.86156145514423e-06
-1.32651538249053e-05
-1.935480723725e-05
-9.92911558099414e-06
-1.55030606008243e-05
-1.18932657268374e-05
-3.14573643594622e-05
-2.71538167920098e-05
-3.10695615551562e-06
-2.66131986393763e-05
-2.01289453685851e-05
-3.03155086751618e-05
-2.30273973182125e-05
-2.17423061532404e-05
-1.20426335304913e-05
-1.18529093089989e-05
-1.0183813788768e-05
-4.67340182685978e-06
-2.26077745497828e-05
-1.92824717518492e-05
-2.95751640845498e-05
-9.0041912099036e-06
-4.2270381433151e-06
-2.05809349667563e-05
2.65048717123156e-06
-2.45087860635885e-06
-1.42119792213791e-05
-1.40963680560763e-05
-1.74435449407802e-05
-1.2467590414693e-05
-4.20047589695176e-06
-2.88370533851356e-05
-3.2524385451174e-05
-1.70475761891038e-05
-1.51505935820554e-05
-5.37821102656343e-06
-9.93664310481005e-06
-1.71668795568758e-05
-2.13940857685699e-05
-1.43836119644078e-05
-1.79834631867189e-05
-3.77036934968098e-05
-1.98857282933705e-05
-3.51142282917476e-05
-3.39183577313844e-05
-3.20200849879633e-05
-3.41993844387426e-05
-1.32257586412615e-05
-2.81914246090366e-05
-6.44935141245003e-06
-9.07597805258783e-06
-1.43558478772089e-05
-4.00079136000374e-05
-2.5570843158677e-05
-2.94921245650509e-05
-7.37025641943417e-06
-1.76218906551576e-05
-2.93394802695689e-05
-2.19312434791956e-05
-3.08589877976627e-05
-2.71740411344381e-05
-1.12075869998448e-05
-4.61253039610845e-06
-2.70496239116467e-05
-2.98636365017148e-05
-7.88327733498957e-06
-2.58819720150749e-05
-2.11262775253459e-05
-2.04375551924992e-05
-1.62726438190947e-05
-2.82122216620857e-05
-1.79906604183737e-06
-1.59045334474878e-05
-3.052227834831e-05
-1.29166428441379e-05
-2.57994112485726e-05
-9.2216351314619e-06
-1.85481408388466e-05
-3.64907946952619e-05
-1.36809180513917e-05
-1.52049745784839e-06
-1.52768240311451e-05
-2.64261651777706e-05
-2.55365946559121e-05
-2.39385902231729e-05
-2.72142244104908e-05
-2.70134684148367e-05
1.25891487001527e-05
-2.55905575211037e-05
-1.2128694768187e-05
2.51603613408232e-06
-1.79880879553236e-05
-1.57389828775009e-05
-8.70051739467771e-06
-2.68233455502308e-05
-2.05641467650283e-05
-4.43184894470153e-05
-6.20941120976422e-06
-1.92897747790581e-05
-5.61702835807005e-06
-1.8447858875294e-05
-1.91334859529083e-05
-1.72724579110593e-05
-7.23501971346845e-06
-2.20533491999568e-05
-1.32186126061316e-05
-3.26915540015225e-05
-1.946252592962e-05
-2.20505979784551e-05
-2.11636987889105e-05
-1.8086335116409e-05
-2.29494336172284e-05
-3.43036361194182e-05
-1.4470710606946e-05
-2.47714221881629e-05
-3.2374118301585e-05
-1.36011859402959e-05
-1.33241425539413e-05
-1.72364342313671e-05
-6.65325521545937e-06
-3.50458909761751e-05
-3.6771061563082e-05
-2.86861120485317e-05
-2.01438095664617e-05
-9.80099456218104e-06
-4.39650868912803e-05
-1.22766828087226e-05
-3.00645254417958e-05
-1.45235902735381e-06
-2.00947959101308e-05
-2.74461562915902e-05
-7.00778768199254e-06
-2.73724170886849e-05
-2.7391133190656e-05
-4.29158568186137e-05
-2.45517848357402e-05
-3.48996959311988e-05
1.05216357942249e-06
2.42456429606519e-06
-9.51390254287672e-06
-4.29948924204351e-05
-5.56073378187405e-06
-3.11769850108144e-05
-2.493929436574e-05
-1.19670313902891e-05
-1.60147086758748e-05
-1.72197376642385e-05
-1.4614757629209e-05
-1.06058275658771e-05
-2.60242131669815e-05
-2.47089012219805e-05
-1.78004211464888e-05
-1.51491621869767e-05
-3.40257174125734e-05
-3.58787219124457e-05
-2.52233873131293e-05
-1.75293832487027e-05
-2.16920650642643e-05
-1.15444210524265e-05
7.24868810387738e-07
-1.04721627462021e-05
-2.30564921838958e-05
-2.65814605505753e-05
-3.13957915431397e-05
-1.67459939339371e-05
-1.70078038381677e-05
-1.65801739006659e-05
-2.07066763735191e-05
-1.43384704128329e-05
-2.7009766896275e-05
-1.51773212359219e-06
-2.42687820502697e-05
-2.18696969668136e-05
-1.64569239886577e-06
-2.61779038918357e-05
-3.8787852778779e-06
-2.18897897751199e-05
-1.77079711975293e-05
-3.83981794122645e-05
-3.36557622135041e-05
-2.81002013672169e-05
-1.98224679000293e-05
-9.80844740596629e-06
-3.01164254280378e-05
-3.75496635967235e-05
-1.5671581537773e-05
-1.68924944268715e-06
-2.67996808993538e-05
-9.888707118098e-06
-1.5414947652136e-05
-3.97290761570956e-05
-5.08919737173254e-06
-8.6401686522716e-06
-2.63368393556319e-05
-1.91062741866787e-05
-1.41731803121114e-05
-1.65924442489054e-06
-3.59889140667438e-05
-2.05235916417172e-05
-1.11251024868392e-06
-2.57501331308669e-05
-4.23923983205033e-05
-1.1064196576408e-05
-3.12081679701926e-06
-2.04684634978872e-05
-1.73783464896178e-05
-3.44503144608838e-05
-1.58406009822032e-05
-2.91375230875736e-05
-4.03781294215427e-05
-3.54079946608687e-05
-1.44113399632789e-05
-2.66499443955525e-05
-2.34623730630189e-05
-1.96355874134515e-05
-4.34731681717546e-05
-2.46446165406125e-05
-2.52194272698173e-05
-2.16198363158018e-05
-1.53970944223787e-05
-5.48998054991096e-06
1.30011086355846e-08
-3.20108056382446e-05
-2.98460769077783e-05
-1.59997798171185e-05
-3.87780354498468e-05
-2.84679351387173e-05
-1.81565288973663e-05
-1.27805299337804e-05
-3.65148296377762e-05
-2.59644640284563e-05
-2.75782773016261e-05
-3.53388579917565e-05
-1.25884083517393e-05
-2.5230587250776e-05
-7.78779600379011e-06
-2.2185415837431e-05
-2.63015361654011e-05
-6.09854873108952e-06
-1.93621485883235e-05
-3.01549952171813e-05
-1.88437937069715e-05
-6.249717790347e-06
-1.03596314949744e-05
-3.3030979838596e-05
-1.26220247890371e-05
-1.10282322329449e-05
-2.50775917477037e-05
-3.1516783183501e-06
-2.39640563731004e-05
-2.51845498525524e-05
-2.38199000448155e-05
-2.13016587437478e-05
-1.17106186815228e-05
-7.38771304910229e-06
-6.1858252493664e-06
-1.95588434061076e-05
-2.29459561580999e-05
-2.37654218831328e-05
-8.89369579187982e-06
-6.04717376430236e-06
-7.7579829653603e-06
-3.28874769020656e-05
-1.6172336630613e-05
-2.00305817318863e-05
-2.56605642460195e-05
8.42268020862796e-06
-3.12399916095977e-05
-9.37243949060434e-06
-2.07788260318897e-05
-1.25242118347526e-05
-1.25502951692249e-06
-7.49087877776476e-06
-3.26116481218428e-05
-3.98071817050215e-05
-1.09385120890489e-05
-2.1927169211627e-05
-2.01619728571695e-05
-1.88630066836287e-05
-1.39527186857261e-05
-2.93927763913498e-05
-2.60704598186543e-05
-2.32462494595896e-05
-1.90829913527718e-05
-2.69138253570566e-05
-1.50059236086199e-05
-1.70492688215834e-05
-2.5791747567244e-05
-3.68199396718443e-05
-6.55172328189598e-06
-2.73079070547793e-05
-1.160202655579e-05
-7.88058841958374e-06
-3.34002114075613e-05
-2.12098514466514e-05
-1.92792697360455e-05
-1.88241907180304e-05
-9.06926812306487e-06
-9.2309107207202e-06
-3.79981000811873e-05
-2.8332942394169e-05
-1.97638214081535e-05
-1.01793592945572e-05
-1.26352836166395e-05
-4.96125456960301e-06
-2.36739637665554e-05
-3.98201717961828e-05
-4.72258530451586e-06
-1.33784649046656e-05
-1.81431641492401e-05
-1.03079151956715e-05
-3.07914710375238e-05
8.37027200259554e-06
-3.29478114325222e-05
-4.18834001943531e-05
-4.64952804457166e-06
-2.94591927137035e-05
-5.62818695872881e-06
-1.30982282042885e-05
-1.337851803112e-05
-2.07024636823758e-05
6.92623487930397e-06
-1.0172435929987e-05
-7.87387077271539e-07
-2.7555287764571e-05
-1.39735500729254e-05
-1.5161239154518e-05
-2.38544006119556e-05
-6.18371490578961e-06
-1.40880253202768e-05
-4.37751524857145e-06
-2.18678802557403e-05
-3.94237512197619e-05
-2.30217049078088e-05
-2.51685293193298e-05
-2.68015595005014e-05
-3.08104501323867e-05
1.02849097839607e-05
-2.76550381858778e-05
-2.86179968579258e-05
-2.825684084437e-05
-1.70405201509543e-05
-1.5865636042146e-05
-2.10321714220715e-06
-1.78372084811845e-05
-1.59500118467216e-05
-7.27985685860892e-06
-2.75434218402841e-05
-3.62608340698074e-05
-7.70841006005957e-07
-2.35461341674094e-05
-2.88887210328565e-05
-2.82885206028792e-05
-3.88420971385346e-06
-2.43136675379413e-05
-3.91236993370406e-06
-2.52457598047393e-05
-5.89132424997322e-06
-3.36367089606485e-05
-4.09338912160595e-05
-4.3554268275235e-05
-4.17383533316186e-05
-3.5411946256745e-05
-2.09001178623507e-05
-9.64371756808595e-06
-2.69353020689774e-05
-2.84373825158088e-05
-2.03769999847503e-05
-7.16741625412289e-06
-2.34666266518744e-05
-2.57749429980854e-05
1.4561036658153e-06
-1.17178485087355e-05
-2.33234896163113e-05
-8.52138112470067e-06
-2.27868125463061e-05
-2.6665954549404e-05
-2.16567898775266e-05
-3.47162622240371e-05
-1.80301833624928e-05
-2.49955673617683e-05
6.38064599479028e-06
-1.06662192477994e-05
-5.87382622023111e-06
-2.05616749932842e-05
-2.33864199984438e-05
-2.20358736109298e-05
-1.77884456759061e-05
-1.76950171766484e-05
-7.31137622055596e-06
-1.4357249417417e-05
-3.25131789777222e-05
-8.70350820765197e-06
-3.93325821466945e-05
-1.67536806575593e-05
-3.04848844173037e-05
-3.63897126647173e-05
-9.69383766457824e-06
-1.90319201760987e-05
-2.20446623877549e-05
-4.77332650769096e-05
-2.98664500534214e-05
-3.64164127561586e-05
-6.5904696041034e-06
-4.16251819226874e-05
-2.89566419964503e-05
-3.02952346724343e-05
-2.64189259677904e-05
-1.62238820571136e-05
-2.54986346518524e-05
-2.88611784580781e-05
-2.60136712298464e-05
-4.03265751235547e-05
-1.81829871790395e-05
-1.36722694199885e-05
4.23870034036607e-06
-1.81396150673847e-05
-5.35235983017649e-05
-3.48392411020409e-05
-5.32373248635111e-06
-3.34050217471739e-05
-6.66964011563947e-06
-4.07826382265609e-05
-4.24485334037944e-05
-6.57312426989815e-06
-2.20086797027018e-05
-3.32748938470668e-05
-6.5230098657533e-06
-2.89069754459385e-05
-6.61476326457388e-06
-3.20152590809102e-05
-2.62899105660616e-05
-1.07178642834814e-05
-1.21553904164573e-05
-1.48853158291922e-05
-2.50506878763134e-05
-3.40276771383577e-05
-1.03339246360581e-05
-2.18098809887061e-05
-2.11177688776577e-05
-2.31125087634843e-05
-2.49578899946558e-05
-1.90623008529311e-05
-2.88661156790626e-05
-3.34224059622417e-05
-1.85549237969098e-05
4.9796024942331e-06
-3.67075179304221e-05
-2.47684208079019e-05
-1.20450299555468e-05
-1.10304786977023e-05
-2.43705689603389e-05
-2.38199891219768e-05
-7.65247174762637e-06
-2.82334123460768e-05
-4.05004113196645e-05
-2.88593195599902e-05
-2.53213780949719e-05
-2.5339159347041e-05
-2.91642614884761e-05
-2.20829181355224e-05
-1.03758279558319e-05
-1.56821947692202e-05
-1.03822201516146e-05
-2.83673368658663e-05
-1.8929275454536e-05
-2.00919795272324e-05
-2.46719576463913e-05
-2.95640796107089e-05
-2.72455289718924e-05
-2.47470893424328e-05
-2.33949335500812e-05
-2.94328303555283e-05
1.8753984457904e-05
-2.30605456504158e-05
-1.19214919770653e-05
-3.16982443708042e-05
-4.71571446003282e-05
-3.00250101746927e-05
-5.34780682692368e-05
-2.39293289624716e-05
-3.67580511420758e-05
-3.37725778979499e-05
-2.65084227688362e-05
-4.43292724021838e-05
-2.74988197629188e-05
-2.05089598510122e-05
-2.16929429003624e-05
-3.25483867243254e-05
-2.93997181106677e-05
-2.41243380042087e-05
-1.30200133962641e-05
-2.03568051416425e-05
-1.97161085767376e-05
1.00256982341332e-06
-1.84984130112761e-05
-1.0011505599349e-05
-4.06301867201144e-05
-3.50182319175432e-06
-2.04073658438083e-05
-3.6508383164982e-05
-2.64092235713903e-05
-2.19131188815998e-05
-1.81634925807897e-05
-4.16284107541908e-05
-1.71750984468468e-05
-2.55737514345483e-05
-8.57923448016234e-06
-3.31682655876398e-05
-2.11392710513261e-05
-2.07777164729771e-05
-2.08004062567826e-05
-1.72048542758631e-05
-6.7225606249692e-06
-1.44022613139211e-05
-3.26075487533808e-05
-2.41564462006883e-05
-1.92100737709488e-05
-2.60167652155379e-05
-1.2075248732409e-05
-1.32185461857482e-05
-2.58972036245283e-05
-2.37384000899376e-05
-1.83940388400994e-05
-3.09904261872919e-05
-2.24475108996108e-05
-2.6119865677035e-05
-2.41309097047928e-05
-2.40126040634979e-05
-1.31439312163728e-05
-1.51813700835517e-05
-2.11337458356482e-05
-3.70084403872711e-05
-2.48696497981232e-05
-4.62851280754501e-05
-1.8841896117115e-05
-4.32540539789341e-05
-1.34738278896901e-05
4.10888606856077e-06
-4.15154997462788e-05
-2.09621728865887e-05
-9.50810863071449e-06
-1.92900049071195e-05
-1.43573133416132e-05
-3.46804887079932e-05
-3.00117936947512e-05
-3.34017905351348e-05
-1.81112252770445e-05
-1.49610363009496e-05
-2.03507449268643e-05
7.9132943636211e-06
-2.34787767469623e-05
-2.75265436913832e-05
-1.66032678812498e-05
3.85432855290804e-06
-9.02220548614758e-06
-9.4512519628508e-06
-5.07908694381833e-05
-2.80378702890587e-05
-2.2931419307799e-05
-2.90778309145315e-05
-1.17460672623673e-05
-1.26821797152315e-05
-2.82967285520067e-05
-1.89054750443889e-05
-1.65170684610157e-05
-3.48665847417766e-06
-1.99663256560118e-05
-5.31030200800706e-05
-5.37428711912754e-06
-2.5614824707344e-05
-1.34267459520623e-05
-1.51727358427368e-05
-2.04892047559659e-05
-5.40625098773805e-05
-1.07787008828447e-05
-3.29851422540067e-05
-1.19759273271268e-05
-1.9354394417816e-05
-1.67005864131112e-05
-2.83056748527208e-05
-3.69450768332364e-05
-2.19720976098391e-05
-2.27572536538093e-05
-2.79480824380044e-06
-3.22132751508773e-05
3.86943664437691e-07
-1.22573370444533e-05
-1.60278556913936e-05
-2.33946435928157e-05
-3.41207756162792e-05
-3.37999683587995e-06
-1.67571837356385e-05
-3.09404893617425e-05
-2.89566795553743e-05
-1.22431340169235e-05
-1.67945216983637e-05
-2.10144722747714e-05
-1.35226166562053e-05
-1.17594583873943e-05
-5.96484870670107e-06
-1.73122015712387e-05
-7.62718630773528e-06
-1.63070307830692e-05
-2.68767318470607e-05
-1.17661167484223e-05
-2.47774082753033e-05
-4.27033703415843e-05
-2.37405321248626e-05
-4.35077736816009e-05
-1.90950761900403e-05
-7.29860603086493e-06
-4.56116179899044e-05
-2.21379498472171e-05
-2.88669134162849e-05
-8.77161714286061e-06
-4.44963743055872e-05
-2.1223915464053e-05
-1.31063715931487e-05
-1.39148319979742e-05
-3.30520784682957e-05
-1.75545660669869e-05
-1.90429340773397e-05
-1.77689705942867e-05
-4.10381207039009e-06
-8.22995905958415e-06
-1.07907860077486e-05
-2.79997886358404e-05
-1.90213023596283e-05
-1.51530228507466e-05
-1.56290703129696e-05
-2.34380629920009e-05
-2.86964009546433e-05
1.37850087034139e-05
-3.05963466381151e-05
-1.47937253437425e-05
-3.16820797922015e-05
-1.97270731614237e-05
-4.70683138947326e-06
-3.36945378447752e-05
-1.81543989912134e-05
-1.1852390064089e-05
-2.03932479135143e-05
-7.670692137568e-06
-2.01688513646733e-05
-3.26423234346989e-05
-1.55029943569011e-05
-1.94953522879376e-05
-1.51655320159623e-05
-8.68635583015956e-06
-1.34160236580526e-05
6.35068948105749e-07
-4.1796051511732e-05
-2.05625172306292e-05
-4.05636705444699e-05
-2.77272287965065e-05
-2.55205341958651e-06
-2.01639032193173e-05
-1.52774783642862e-05
-3.39912192467781e-05
-2.68323666944893e-05
-8.15334790636864e-06
7.72164971152897e-07
-3.56958900473005e-05
-3.5719805000289e-05
-7.19141998678281e-06
-1.2974696795248e-05
-1.78368583400796e-05
-1.8798304847418e-05
-2.14944226183446e-05
-3.09339225903967e-05
-2.50622082401389e-05
-2.90076343488462e-05
-7.67042660557828e-06
-3.70090292520976e-05
-2.65881946823141e-05
-7.51393382293361e-06
-3.75076152345312e-05
-3.15960714569055e-05
-4.1661237204685e-05
-2.09138608610813e-05
-3.15252160046411e-06
-5.13607770590162e-05
-2.14403959453111e-05
-4.48415506320221e-05
-5.94071506596119e-06
-2.5232221097415e-05
1.02056506706299e-06
5.20822814192696e-06
-2.03910430935208e-05
-4.16163845948191e-05
-2.92835353112475e-05
-3.69618592131841e-05
-2.70203278804335e-05
-3.19257928933323e-05
-1.88582359621886e-05
-2.4157312523033e-05
-3.61618863129541e-06
-2.51171701281563e-05
-1.89847069527835e-05
-2.99444897474963e-05
-1.09602533292036e-05
-1.097935847269e-05
-1.64496951791746e-05
-2.06857618651656e-05
-1.4554584731762e-05
-7.80768890724401e-07
-4.60678925624849e-05
-3.35151654015482e-05
-6.27548789650814e-06
-1.19525564922966e-05
-1.57558393103498e-05
-3.49777576598225e-05
-1.39885491459944e-05
3.71243790394077e-06
-5.17749921150819e-05
-5.02614413612351e-06
-3.13314395002109e-05
-3.21070369199601e-05
-5.4122284228832e-06
1.02922293581302e-05
-2.38205689357206e-05
-1.8078992656344e-05
-9.99308817975156e-06
-3.77635887811074e-05
-6.97779070923423e-06
-2.15468432856676e-05
-1.90678909396619e-05
-1.47232482302323e-05
-9.1021773049876e-06
-1.2457496029362e-05
-1.4409478772937e-05
2.92913515381304e-06
-1.1855328946177e-05
-1.87898790133848e-05
-9.67653513297919e-06
-2.83734046263694e-05
-1.39943372231922e-05
-9.86539748109948e-06
-2.31540258290646e-05
-1.65523316564059e-05
2.53359491745816e-06
-9.79420870435067e-06
-2.14618830826037e-05
-2.81227571111601e-05
4.83413877830061e-08
-2.17153519836087e-05
-3.31878887401652e-05
-1.47646876459621e-05
-5.33012224099824e-06
-1.5549944381088e-05
-1.42265002984753e-05
-2.30132340188186e-05
-2.75186974236217e-05
-4.00858510581317e-05
-1.56618568075055e-05
-2.37895056015304e-05
-3.16639360623467e-07
-2.29319001350124e-05
-1.437599700504e-05
-1.50932002726143e-05
-1.3339826778609e-05
-4.16271499234781e-05
-2.38397830471101e-05
-1.38230943380013e-05
-8.97230322854271e-06
-3.23582531157462e-05
-1.82132467860045e-05
-3.37588600434853e-05
-3.63245507649412e-05
-3.67515464861753e-05
-2.39519066324905e-05
-7.92292174309189e-06
-2.59073582973749e-05
-1.70100610481525e-05
-1.41107463686382e-06
-1.53484453470069e-05
-3.43610402562447e-05
-1.68647664552399e-05
-1.7665970760187e-05
-3.14631867162795e-05
-2.57359561802196e-05
-3.6201978156338e-05
-3.20865555889212e-05
-1.98893747610081e-05
-1.07393850994267e-05
-1.86819666472538e-05
-1.94160320702858e-05
-3.01900877911545e-05
-3.62503145406517e-05
-6.46874467279599e-06
-1.2225934017909e-05
-2.6520153744298e-05
-3.31090720256655e-05
-2.16583919320918e-05
-1.60343550113298e-05
-1.22458936107535e-05
-1.62565458232728e-05
-4.77065770388075e-05
-3.90619681304738e-05
-3.13822343977255e-05
-2.51242680093059e-05
-2.47689426983895e-05
-2.6531453426099e-05
-3.74426609032843e-05
-3.43798113202714e-05
-2.07504014883129e-05
-1.8238223634169e-05
-1.5725196328796e-05
-3.83862045524633e-06
1.10534234120599e-05
-2.77861813864167e-05
-1.75001969164372e-05
3.70314029764213e-06
-2.44027403516478e-05
-1.2069692073061e-05
-1.1698498875006e-05
-2.02170732960354e-05
-1.5548451626531e-05
-8.3197402062667e-06
-2.18721728877933e-05
-3.17016038445396e-05
-2.12930180859316e-05
-2.06628315484455e-05
-5.78397103700975e-05
-5.7709959570636e-06
-2.11125322817943e-05
-2.82034174567963e-06
-4.08599866268888e-05
-1.0001330771165e-05
-1.59228329195434e-05
-1.93280694453612e-05
-2.500139518685e-05
-1.58397457564705e-05
1.68997259473345e-06
-1.20169815765668e-05
-8.88915008794711e-06
-1.20888080930674e-05
-1.21502514034221e-05
-8.87476398402228e-06
-1.50787674637415e-05
-2.40769392812041e-05
-1.76277267824711e-05
-1.42841646286796e-05
-2.72649296716749e-05
-2.18934477143308e-05
-1.79914125109781e-05
-1.18899117678355e-05
-3.30235537602418e-05
-3.17121639888613e-05
-1.75257310008266e-05
-2.60104207471273e-05
-8.70205662679347e-06
-2.92725061000377e-05
-4.87844982457529e-06
-2.89997711663843e-05
-3.99458307797404e-05
-2.8694619166942e-05
-1.9383466882011e-06
-1.84525019269518e-05
-3.78147776500333e-05
-5.56536489202599e-06
-1.48788383092867e-05
-8.32696812876026e-06
-1.15679281530947e-05
-3.63446435476658e-05
-3.35765380363458e-05
-2.34471085307348e-06
-1.70118531154168e-05
-3.18767118350861e-05
-2.52092552579685e-05
-3.33007934338553e-05
4.07099677593675e-06
-2.02151467313172e-05
-1.36368931372069e-05
-3.18418511689272e-05
-2.18018108265881e-05
-3.3370000027305e-05
-1.57433875933014e-05
-2.21703059321226e-05
-9.77173606513006e-06
-2.71670739343188e-05
-3.46014171392847e-05
-1.62134909476263e-05
-2.39528715926146e-05
-4.09672824129011e-06
-3.75764935240312e-05
-1.96598000013942e-05
-2.70301200101267e-05
-1.31782878126206e-05
-9.80179346440589e-06
-3.16182624093304e-05
-5.84424655147948e-06
-3.63503956178278e-05
-2.27325522234679e-05
-9.07684726290968e-06
-1.42930275786837e-05
1.65436570098617e-07
-1.81146972458684e-05
-1.61404920457577e-05
-2.34582792555139e-05
-3.06769345577494e-05
-3.58199569286321e-05
-2.1066546050881e-05
-2.66587811092743e-05
-1.27918431576477e-05
-1.31206597495647e-05
-3.06744921164103e-05
-2.70920981266444e-05
-2.0827734734273e-05
-2.52774291672779e-05
-1.63002399767388e-05
-1.65614371414104e-05
-3.0547898656421e-05
-2.60964285117552e-05
-1.55189795446646e-05
-3.04828370085554e-05
-1.58207259006008e-05
-2.80429788950916e-05
-4.68335323097445e-05
-2.05085617974624e-05
-2.66607030831388e-05
-2.54966471545835e-05
-2.52178640904531e-05
-1.21273547117828e-05
-1.7391438645496e-05
9.66553073766343e-06
-3.94423862709222e-05
-2.33891697326926e-05
-3.59827706684359e-05
-2.31605952635256e-06
-3.31453231930611e-05
-1.84327750831054e-05
-3.76430270554101e-06
-1.37036622510476e-05
-3.52342271241596e-05
-3.95277956351787e-05
3.23153148285449e-06
-1.47035556665226e-05
-1.04871347557618e-05
-9.35484196673534e-06
-1.50171193306646e-05
-3.32951974704423e-05
-2.25350439355481e-05
-1.73388865777656e-05
-9.74600170183729e-06
-1.29494653396928e-05
-2.47472964568643e-05
-8.58886429414304e-07
-1.45792365898797e-05
-1.48242253434596e-05
-2.63031067366831e-05
-2.49039886244781e-05
-2.08718456101087e-05
-1.22828727808935e-05
-2.50306576596462e-05
-3.03428994431821e-05
-8.268018571609e-06
-2.12859777027533e-05
-3.50981301862963e-05
-1.80088246926203e-05
-4.90023108186919e-06
-2.00965029299564e-05
-2.84877289664967e-05
-3.5513470973414e-05
-1.07077048579315e-05
-3.32718574619113e-05
2.22323982547341e-06
-1.10380543505946e-05
2.46057332012841e-06
-1.23530999746723e-05
-1.24205697963527e-05
-2.42178168231812e-05
-2.91723221035524e-05
-1.34838788375116e-05
-2.10867311716414e-05
-4.13560898461027e-05
1.241286999988e-06
-1.32601331652547e-05
-2.10507039894895e-05
-3.44228555065659e-05
-1.47156810342693e-05
-2.60219163566444e-05
-1.423181474794e-05
-2.87276272076837e-05
1.16761611657294e-06
5.73784705216321e-06
-2.44701815329645e-07
-3.83412932557274e-05
-2.85383308540273e-05
-2.21038852365297e-05
-4.5294855719791e-05
-3.07798802993756e-05
-4.72394514274697e-05
-2.6471642736946e-05
3.73272819581471e-06
-1.12788144819679e-05
-5.88889628332109e-06
-2.50657999919151e-05
-1.57335130541743e-05
-7.13792519001949e-06
-2.04147095110893e-05
-1.80028111473212e-05
-1.67462650001204e-05
-1.50694740447195e-05
-4.42166379068172e-06
-5.16859667371108e-06
-4.96977502528317e-05
-1.69966870411341e-05
-1.0435639314802e-05
-4.05945567106099e-05
2.96835178865567e-06
-9.48886416363907e-06
-3.03888170965047e-05
-2.85584645657646e-05
-4.18127907732719e-05
-3.50258141908601e-05
-2.87371480905348e-05
-2.18719583677151e-05
-2.85671259351114e-05
-2.23561774268199e-05
-2.01271588948082e-05
-4.45608089060838e-05
-2.30231384677334e-05
-2.70544203986478e-05
-1.05131305280333e-05
-4.92745690727819e-05
-2.88270338918203e-05
-1.07894401340888e-05
-2.61439944779325e-05
-1.91694309527044e-06
-6.43839932248667e-06
-1.0689194964664e-06
-2.63211762535717e-05
-2.6114889408526e-05
-2.22619223035983e-05
-7.24576702415837e-06
-4.10054759304607e-05
-2.12416871724225e-05
-1.98294238372081e-05
7.48097181467741e-07
-1.09552586289323e-05
-1.80125691589385e-05
-2.19841790292486e-05
-1.23556923205641e-05
-2.1953212353407e-05
-1.7830696784534e-05
-1.8605457912045e-05
-2.05388871929083e-05
-1.03868447271903e-05
-7.29612477193343e-06
-3.30279534874744e-05
-3.73349573083906e-05
-2.59091933644462e-05
-4.21256074016745e-06
-4.83754856061805e-05
-3.29810264685592e-05
-6.74120447993996e-06
-2.86815868852526e-05
-1.67871170832859e-05
-1.35458285682159e-05
-3.01911935070687e-05
-3.84005801083556e-05
-2.78462915492378e-05
-3.69585553180803e-05
-1.73401095607455e-05
-1.61669662341317e-05
-3.70138061329092e-05
-1.47062349756026e-05
5.94270045550823e-06
-1.37946075414192e-05
-1.20641008184261e-05
-3.34571503079435e-05
-2.71732637055678e-05
-1.28900304347012e-06
-1.84350007352554e-05
-3.92326326683221e-05
-2.65760857170488e-05
-2.05771735806588e-05
-2.65961432716357e-05
-3.9171824608898e-05
-2.46370955243115e-05
-2.41105679679124e-05
-2.13571767775165e-05
-1.68809612449039e-05
-1.3321451359297e-05
-3.8192796383635e-05
-2.4876750241541e-05
-3.83269265717819e-05
-1.1236281048182e-05
-3.52410653642323e-05
-1.23665449003254e-05
-3.17016773360377e-05
-2.9111847896899e-05
-1.99997418731323e-05
-3.91727516834625e-05
-2.66052607095525e-05
-3.24402421760459e-05
-1.60183777765699e-05
-1.93485192417784e-05
-2.20962327781653e-05
-2.98827292052622e-05
-1.47565790814331e-05
-1.10301637408896e-05
-1.58413424709708e-05
-3.48624785716827e-05
-6.80553307346782e-06
-6.09817698828264e-06
-4.26565043999085e-05
-3.22321401883522e-05
-2.20997355695998e-05
-2.87512067082595e-05
-2.73760179570312e-05
-1.74427760378129e-05
-2.75404702313273e-05
-2.68388610903547e-05
1.62775255320141e-07
-2.63038251269242e-05
-2.52291285627192e-05
-2.10942065115611e-05
-1.73685044153344e-05
-5.16631416690787e-06
-9.41998353745703e-06
-4.12575609326306e-05
-8.05115007813913e-06
-2.05001013895308e-05
-2.42967834046721e-05
-3.01535652129362e-05
-2.35790463629968e-05
-8.58072762954228e-06
-2.42473622413235e-06
-2.77754920548099e-05
-2.77334919177642e-05
-2.34040971750123e-05
-1.50420544569578e-05
-2.30982079273914e-05
-2.17829810641958e-05
-3.09686995032939e-05
-6.74542353689462e-06
-2.05738033185107e-05
-2.01510187838575e-05
-2.61953461092148e-05
4.15155122865533e-06
-2.91615668123008e-05
-2.73619364402931e-05
-1.76912615791638e-05
-9.83896750044508e-06
-1.24555474417155e-05
-1.79686759201398e-05
-3.23688218893023e-05
-1.87698571617054e-05
-1.5384352537628e-05
-2.26725958364525e-05
-2.28360811173039e-05
-1.03141630543042e-05
-2.28528851841137e-05
-2.99379578652545e-05
-3.54726484283976e-05
-1.92433539429505e-05
-2.69760614034524e-05
-4.05127086440969e-05
7.84092006323595e-07
-2.46115385167444e-05
4.00033024547746e-06
-1.04013260945508e-05
-2.64601442558196e-05
-2.53999684183534e-05
-2.50188814929889e-05
-1.58911371309867e-05
-2.42637794832296e-05
-2.9552636507678e-05
-1.67695809990154e-05
-2.32752970612898e-05
-2.10822620628144e-05
-9.15224448746343e-06
-7.28979014249927e-06
-1.43541170728357e-05
-1.94356931957541e-05
-1.08394382563333e-05
-1.12746421792209e-06
7.32238491157313e-07
-3.0131016304902e-05
-3.32636219223843e-05
-1.92765428194288e-05
1.56434496738956e-05
-3.22986917471779e-05
-1.75221198499678e-05
-2.51378816736322e-05
-1.28757087915938e-05
-1.97423541072479e-05
-3.87299955715638e-06
-7.80119605263804e-06
-1.84488489973565e-05
-2.97387194190626e-05
-1.40148334452865e-05
-2.65511591075915e-05
-1.03750934908401e-05
-1.93265361825032e-05
-2.30970275988322e-05
-3.11050326641608e-05
-3.05252555237939e-05
-3.43995224580024e-05
-3.21472757072627e-05
-2.11928622152686e-05
-1.32489326075511e-05
-1.96408480975891e-05
-1.74792114456435e-05
-2.80583872207714e-05
-2.3154153296913e-05
-2.13647971506862e-05
-2.14623473840737e-05
-1.60189800780514e-05
-2.01718118176336e-05
-3.70603471840316e-05
-3.00216032948498e-05
-3.94996169983438e-05
-1.46109287316767e-05
-3.59936163922267e-06
-1.36804085604887e-05
7.5490403002671e-06
-2.24743411290303e-05
-6.92302788320492e-06
-3.23596535963428e-05
-7.36705629202715e-06
-2.19862660656806e-06
-1.22299378640664e-05
-2.93481794209538e-05
-1.5467356191258e-05
-1.10852235304607e-05
-1.53254340838744e-05
-8.82108601297727e-06
-9.99543805272659e-06
-2.80362002809685e-05
-2.451667932985e-05
-1.6199450239308e-05
-3.37748041761452e-05
-1.85771310792673e-05
-3.14355072436143e-05
-6.83675393033559e-06
-1.64736895365084e-05
-1.3977378098547e-05
-3.11827685218336e-05
-2.97886186271046e-05
-2.64967835925379e-05
-2.32483297619321e-05
-4.82869690324209e-05
-3.43796616885996e-05
-2.45479855823599e-05
-1.22176568586778e-05
-3.0780749540001e-05
-4.35457071457105e-06
-3.11749277680134e-05
-1.53568446300497e-05
-6.58027484530243e-06
-8.9964026272599e-06
-3.27643364464048e-05
-4.71640947157629e-06
-1.45204360063601e-05
-2.632289284712e-05
-2.38691144476008e-05
-1.50866277677524e-05
-1.22318517565349e-05
-3.03430420288452e-05
-1.20311334515004e-05
-4.85889094324835e-05
-1.40188613725961e-05
-1.67681942581157e-06
-2.12994362308111e-05
-1.85142643547228e-05
-2.47992002612135e-05
-1.98785435832727e-05
-2.51631482290985e-05
-3.0832188729171e-05
-2.34041880139901e-05
-2.85685952653146e-05
-8.75391041760362e-06
-2.25113872856933e-05
-3.27396892475035e-05
-4.09113648229211e-05
-1.97269767053923e-05
-9.63644564640376e-06
-1.4862328714485e-05
-2.86676356637304e-05
-4.57101127283143e-05
-1.67142291992754e-05
-7.95351017094267e-06
-2.38416995739493e-05
-9.61682866849225e-06
-1.88078832352968e-05
-2.82242500380718e-05
-1.92739314723211e-05
-5.30160567185883e-06
-8.97430897901888e-07
-9.18872198708169e-06
-2.82860389519432e-05
-2.73174309774923e-05
-4.10769440343649e-05
-3.43785107456944e-05
-2.27506229953249e-05
-3.54180650705776e-05
-2.33944381352464e-05
-1.01410155872385e-05
-2.17389664187759e-05
-4.22415567709309e-05
-2.97298911783999e-05
-3.57646305054758e-05
-5.88958946579235e-06
-2.05133297096424e-05
-2.8374528412666e-05
-3.70275593313193e-05
-2.99412939414387e-05
-1.88158931035308e-05
-2.6327576384693e-05
-1.11741087555011e-05
-7.72593094932206e-06
-3.07783330783681e-05
-3.91898387613462e-05
-1.64114698094643e-05
-1.49882263341573e-05
-3.53235187286638e-05
-1.41288538597201e-05
-4.112156687808e-06
-3.90793018936867e-06
-2.56343103756371e-05
-2.64743493875798e-05
-1.28115255462346e-05
-3.77211367399208e-05
-4.01486443963165e-06
-2.21696697856794e-05
-1.65575843153198e-05
-3.65328832824577e-06
-1.41484681012525e-05
-2.22907528324496e-05
1.76307999380186e-06
-3.42193644937102e-05
-1.51164575379382e-05
-2.66225203196816e-05
-1.8779507766405e-05
-3.32632203352922e-05
-2.15329917004553e-05
-2.55507615967049e-05
-2.86241422574009e-05
-2.38174904163166e-05
1.67782099156431e-06
-2.37361686226902e-05
-7.69572205411826e-06
-2.00375038843648e-06
-3.05896492086091e-05
-2.39061053534958e-05
-1.61790156419659e-05
-2.7220214716845e-05
-3.83198583516984e-05
-2.60015449558963e-05
-3.96559113974014e-05
-1.33255877454255e-05
-3.00648637370813e-05
-1.63274265303452e-05
-1.12752409182372e-05
-2.51438418378017e-05
-2.80542954672811e-05
-5.13844468982786e-06
-1.90626896600406e-05
-3.44524387273284e-05
-2.2810668159663e-05
-7.41722248904116e-06
-2.37583698660733e-05
-2.2421543550281e-05
-2.6851243942064e-05
-1.82448309285557e-05
2.09781507086761e-05
-1.94823018480444e-05
-3.27906353489249e-05
-1.42579098122792e-05
-1.3215568028172e-05
-1.42814130032175e-06
-3.59617100506567e-05
-2.80280872552209e-05
-1.52091065634993e-05
-3.97926188472384e-05
-1.50515823359675e-05
-2.2928914246619e-05
-1.10917023694531e-05
-2.26076499611595e-05
-8.40369801271267e-06
-1.85998183381287e-05
-4.50014042695028e-05
-4.02963665660552e-05
-6.8546729400115e-06
-1.69401794169762e-05
-3.02750662501385e-05
-1.99119788274568e-05
-4.52439239299771e-05
-1.87291125995709e-05
-2.2508930665527e-05
-1.20419063170796e-05
-1.81791360586821e-05
-3.06051215998831e-05
-4.30798538413979e-05
-4.81085675941996e-06
-2.19705775408448e-05
-2.16229834226386e-05
-3.10671750524755e-05
-2.53330399384534e-05
2.90203173077668e-06
-2.18111243259459e-05
-1.81033878168557e-05
-2.25249330267942e-05
-3.00985494235712e-05
-2.85642925052271e-05
-2.17489479661097e-05
-2.47650174327752e-05
-2.87737255792646e-05
