# Supplementary material for: Research on computational propagation and identification of mine microseismic signals based on deep learning
Source: PLoS One. 2025 Oct 22;20(10):e0334641. doi: 10.1371/journal.pone.0334641 (PMC12543183; doi:10.1371/journal.pone.0334641)
Supplement: S2 Data — (ZIP) [file pone.0334641.s002.zip › 000100500002041.xlsx_0.txt_24.txt.txt]

-2.75280970692208e-05
-2.36448425096845e-06
-1.66998151564757e-05
-6.98652880619176e-06
-2.27657375376911e-05
-1.35922262057677e-05
-1.44519156384107e-05
-5.32155824971537e-06
-2.90716831922049e-05
-3.1080404238637e-05
-1.46189918065459e-05
-5.92244826172888e-06
-1.20650711761798e-05
-3.03166903832161e-05
-2.47066661905284e-05
-3.2052483954256e-05
-2.61028874488851e-05
-7.88798223760844e-07
-2.70404879890717e-05
-2.21049296958513e-05
-3.28435383710626e-05
-1.67930702270392e-05
-4.4766128203442e-05
-3.21301304748563e-05
-5.88687805127562e-06
-3.88173773262356e-05
-1.38038823567774e-05
-1.54718056863559e-05
-2.50890472921122e-05
-1.21659638037565e-05
-1.47722006376766e-05
-2.04450468970666e-05
-2.6578099179637e-05
-1.3674408591809e-05
-2.48954469407616e-05
-1.82177494110711e-05
-3.46882442709606e-05
-1.36283260105038e-05
-3.29302097993692e-05
-2.37868256694233e-05
-2.63706751639581e-05
-1.70788715884286e-05
-1.22807902163239e-05
6.10500496054905e-07
-5.48542002290738e-05
-8.09825432392122e-06
-1.76991381191061e-05
-1.71829710655598e-05
-3.01190919653309e-06
-3.15802347487492e-05
-1.99900490172188e-05
-3.62497949630025e-05
-2.16175415753635e-05
-1.88178344515801e-05
-2.786982253443e-05
-1.30297564023058e-05
-7.06706159090052e-06
-2.53489778864866e-05
-1.15478877082647e-05
-2.66210634074092e-05
-4.031268474437e-05
-1.52365790509043e-05
-3.3987669105278e-06
-1.18353439558263e-05
-9.68567493472708e-06
-1.76966652714376e-05
-1.97115881243397e-05
-3.73688838959733e-05
-1.9582355344617e-05
-1.99471541730718e-05
-1.84471304698203e-05
-1.98828934242468e-05
-3.19850932928935e-05
-1.85037367393197e-05
-2.5838256881419e-05
-7.45738668496071e-06
-1.09597721877385e-05
-2.33318996186969e-05
-3.70190768401875e-05
-2.9840514258052e-05
-1.17808778201287e-05
-2.06837546204536e-05
-7.9377605434095e-06
-2.72963156897444e-05
-1.80066407971745e-05
-9.95648550406362e-06
-2.38525877645817e-05
-7.29774181033419e-06
-1.06866445763176e-05
-3.71998638753667e-05
-1.09312172116713e-05
-1.48114950704107e-05
-2.40481765270372e-05
-1.55330177323122e-05
-2.16006873801276e-05
2.58569323736929e-06
-2.29836198134569e-05
-1.83479418790722e-05
-2.68676805122245e-05
-4.14561383093966e-05
-3.72654586491767e-05
-2.4574767914873e-05
-1.83192142819125e-05
-2.45634584613485e-05
-2.77898458452782e-05
-1.71741204215928e-05
-2.31036881244884e-05
-2.91520207587914e-05
-2.71618547067032e-05
-4.08996849422481e-05
-2.52224428488949e-05
-3.85958231168735e-06
-3.37296067188507e-06
-1.7750722471103e-05
-3.50573320497587e-05
-3.71325347661464e-05
-2.26510247211483e-05
-1.21024923492929e-05
-2.19414425040815e-05
-2.73662622891096e-05
-2.95120271233268e-05
-3.8057815424519e-05
-1.32506028531865e-05
-9.06387077700837e-06
-2.8429827597943e-05
-2.34244791710818e-05
-1.84794318170646e-05
-5.66493257401536e-06
-1.5810483874985e-05
-2.05732115928804e-05
-3.79729794413911e-05
-2.0603717951727e-05
-3.01494042303538e-05
-2.86803749827085e-05
-5.82801311668293e-06
-2.75959868465822e-05
-3.13394681848844e-05
3.93857845762622e-06
-2.89599988009374e-05
-3.54640351270791e-05
-5.90332285826528e-06
-2.34412449564479e-05
-2.84248862013244e-05
-2.32793079519714e-05
-7.45524700032207e-06
-1.37306860806668e-05
-1.71260198256557e-05
-2.83576633940904e-05
-2.66054592762092e-05
-1.35648231546352e-05
-1.08773040295802e-05
-1.46442294004148e-05
-3.88133141896395e-05
-3.01188564354665e-05
-1.4443870994484e-05
-3.15067632579367e-05
-3.21128959623528e-06
-2.52822352743287e-05
-2.69070945159697e-05
-1.10598902993461e-05
-1.04401909863244e-05
-2.11222164306436e-05
5.62976519077203e-06
-1.70528759167063e-05
-1.22774025953217e-05
-1.95788474845766e-05
-2.28064120465758e-05
-1.77053359981041e-05
-3.26364236516891e-05
-1.3696986220056e-05
-1.71278171282624e-05
8.60346705667016e-06
-2.85664100301727e-05
-3.39492445813297e-05
-1.80001033021378e-05
-9.13815918399321e-07
-7.71824079459152e-06
-1.80140939926433e-05
-2.18069429678138e-05
-2.92208423049291e-05
-2.03612845816169e-05
-4.59249485416501e-06
-2.09735089564052e-05
-2.49242779670367e-05
-2.84735154014805e-05
-3.3758539142359e-05
-2.67362442767379e-05
-3.08805518987352e-05
-2.72329605322948e-05
-1.97538392028802e-05
-2.2324916793717e-05
-2.72539530985625e-05
-2.96620556752802e-05
-1.51267752529457e-05
-1.76529820100502e-05
8.99591244031693e-06
-1.2049023817943e-05
-1.84759983340252e-05
-1.65339694531656e-06
-4.55094755233445e-05
-6.83442179854997e-07
-3.94095798260356e-05
-4.47767542457892e-06
-3.25468635101455e-05
-3.52120779728193e-05
-5.2046510006481e-06
-1.53003286458425e-05
-2.72666746568243e-05
-4.74822324032777e-06
-6.672999562286e-06
-3.11254967791399e-05
-2.45088814100044e-05
-7.4415481804538e-06
-2.04693696925803e-05
-2.98040016332698e-05
-5.74012718523755e-06
-3.08965404929352e-06
-2.64878313922109e-05
-3.25888272513425e-05
-1.9183008162085e-05
-1.39427260405861e-05
-3.66200913431085e-05
-1.74866218771829e-05
-7.36103070849942e-06
1.05401299704368e-05
-8.53846302452159e-06
-7.41179915799176e-06
-3.09308282314931e-05
-3.32497308296324e-05
-1.22963300180396e-05
-2.37359690947581e-05
-2.93928322888473e-05
-3.19668604795093e-05
-1.79503489193415e-05
-4.09164278006498e-05
-1.36409900935537e-05
-2.86813469185214e-05
-3.00867925081683e-05
-2.89941665754202e-05
-4.45178058792092e-06
-1.33946234737158e-05
-1.94218145734382e-05
-2.31224153781709e-05
5.04426281123193e-06
-2.79242803033086e-06
-1.49407752121583e-05
-1.74297998015206e-05
-3.99316019270446e-05
-6.74019350676049e-06
-3.18126573474574e-05
-2.18389140237483e-05
-1.10742680350587e-05
-2.02251484527961e-05
-6.45320178510398e-06
-2.95121928031421e-05
-7.26254380342323e-06
-2.25211070457299e-05
-2.05527081031252e-05
-7.941715219844e-06
-7.99461557008815e-06
-1.31530766375611e-05
-1.97021525178104e-05
-1.91458368960169e-05
-2.61792221292425e-05
-5.52357742891343e-06
-1.71621174503747e-05
-1.05902132418071e-05
-2.71602806425658e-05
-3.06792490893976e-05
-2.55599136515848e-05
-2.53008336972391e-05
-1.58692738050766e-05
-2.78676166954182e-05
-1.22777590922893e-05
-2.68214934442653e-05
-3.05614056592754e-05
-1.09555333284972e-05
-8.23063319319457e-06
-7.04808872024116e-06
-4.14079483443355e-05
-1.40110011477077e-05
-4.6133617795554e-06
-1.97124617213789e-05
-7.99852935448849e-06
-2.54263973983743e-05
-2.20869763666295e-05
-1.3244222597175e-05
-1.45093844266849e-05
3.09413497084555e-06
-3.53951788342913e-05
-2.50167641388498e-05
-7.14652590709834e-06
-1.24749876898967e-05
-2.74691981742503e-05
-2.90174720991179e-05
-2.06153588149728e-05
-1.7465519701411e-05
-2.82558491973724e-05
-1.49936337511125e-05
-9.67049126710196e-07
-5.64909389878803e-06
-1.93132920689429e-05
-2.23912012455346e-05
-1.54148401419457e-05
-5.51589860465868e-06
-2.7066210287523e-05
-1.7680278430919e-05
-3.58418407827638e-05
-6.12634020657467e-06
-1.5504581123976e-05
-6.21467576063779e-06
-1.95875835477518e-05
-3.36400927447309e-05
-6.02025642527021e-06
-3.36203671764518e-05
-1.87293881087794e-05
-1.03061846863112e-05
3.34544171920286e-06
-1.60622979833172e-05
-1.11944739248457e-05
1.10431127901784e-06
-9.04800346210107e-06
-1.51543013264391e-05
-9.93280818882295e-06
-1.75006828868196e-05
-1.50255922231733e-05
-8.01173944526788e-06
-1.79601572016728e-05
-1.06634141284184e-05
-2.57770055518567e-05
-1.6847970780403e-05
-2.44209797630475e-05
-8.82247374444215e-06
-2.16913160990688e-05
-2.68481985899546e-05
-2.23818430396455e-05
-2.42827397905177e-05
-5.79362676949593e-06
-1.68451007204206e-05
-1.48368826681014e-05
-2.85999067797045e-05
-3.64711189182625e-05
-2.16299506875214e-05
-3.16378829180196e-06
-2.40574211313634e-05
-2.48745692838624e-05
-3.25651529759692e-06
-4.29073656740684e-05
-2.89872444477268e-05
-3.12643071649732e-05
-2.18825584794498e-05
-9.23257369894327e-06
-2.41388395734027e-05
-3.47414595335414e-05
-2.35954243295965e-05
-2.97014612692306e-05
-8.81331389968728e-06
-1.98338350559959e-05
-1.25030420179447e-06
-1.00270418977941e-05
-3.87831884838292e-05
-3.68196039996198e-06
-2.59218947116525e-05
-2.09140416411404e-05
-7.10229014906273e-06
-2.2322102588751e-05
-3.31497630715794e-05
-3.77066422025257e-05
-1.09364583731535e-05
-2.71314553485269e-05
-2.44125895279751e-05
-2.05249396657122e-05
-1.53430777629421e-05
-1.24822122742691e-05
-1.9957812059173e-05
-2.12084099451983e-05
-4.07864652045493e-05
-2.77097583041473e-05
-3.42716789894299e-05
-2.20271997135579e-05
-3.82921892978303e-05
-1.39389677423039e-05
-2.33711096510915e-05
-1.57419765283806e-05
-2.51286401482402e-05
-2.43837556516043e-06
-2.95659777976396e-05
-2.50591903986374e-05
-2.10016394598032e-05
-3.73446468527604e-05
-3.60558275692884e-05
-2.06073529546103e-06
-3.25378584070463e-06
-3.03971550779262e-05
-7.68423925221593e-06
-1.14829693065847e-05
-5.45687038244489e-06
-1.21370943292876e-05
-2.62967872933537e-05
-2.2721282928544e-05
-1.04388441691829e-06
-6.82407858543843e-06
-5.79568107648237e-06
-2.23184092502604e-05
-4.65747134361439e-06
-1.32997724968322e-05
-2.68837105798741e-05
-1.28596926316825e-05
7.25920618319415e-06
-1.20261512830812e-05
-1.97202552654374e-05
-1.50659262396013e-05
-7.74078079972117e-06
-1.08661822433094e-05
-2.58414917963478e-05
-6.16278060408331e-06
-1.9159890473996e-05
-2.13186431551651e-05
-3.73526530381937e-05
-3.45947250888092e-05
-1.60604431531334e-05
-3.6454768331077e-05
-2.10999838966449e-05
-3.75613320082535e-05
-4.90310729973136e-05
-2.88929060495972e-05
-4.98070306000292e-06
-2.15193568092179e-05
-1.31952731440312e-05
-8.77030688531506e-06
-1.52614404772797e-05
-4.83417901654727e-05
-3.14282736179068e-05
-2.15018500982018e-05
-1.98333415569039e-05
-1.49540056097909e-05
-2.7620204318307e-05
-3.08397586700109e-05
-2.09653040083663e-05
-2.78657528628474e-05
-2.71569954968032e-05
-1.34038140403473e-05
-7.43240184316909e-06
-2.46575373096346e-05
-3.37998076793729e-05
4.76001752906453e-06
-2.06764831786443e-05
-4.32403735470767e-05
-2.89140530658734e-05
-1.53085821367008e-05
-3.43695162443838e-05
-2.23064206270753e-05
-2.50989024670131e-05
-1.56708840018582e-05
-1.22160697852805e-05
-1.13301611092849e-05
-3.17871562408993e-05
-6.48430456570946e-06
-2.33896457990146e-05
-3.33511672977784e-05
-5.75281801124649e-06
-7.26070553331254e-06
-1.3197807662815e-05
-6.91766291290203e-06
4.21789855815344e-06
-3.65940954348321e-05
-2.41575412607187e-05
-1.66257407694762e-05
3.68894595196943e-07
-1.55804237803271e-05
-2.62346810780608e-05
-1.6427297766956e-05
-1.29448005538036e-05
-1.43034966211153e-05
-1.55785336475767e-05
-2.8780363885814e-05
-2.5196776611609e-05
-1.1978090476323e-06
-3.22928230670034e-06
-3.72689408486003e-05
-5.44083118510748e-06
-1.64063249677788e-06
2.1715682800647e-06
-1.18574916690626e-05
-3.9663225293925e-05
-1.89893901531092e-05
-2.61834472883522e-05
5.15519696581371e-06
-2.09925144137001e-05
-4.8504233862037e-05
-1.53506141049844e-05
-7.81053176827269e-06
-1.71732770771915e-05
-1.58013198158585e-05
-2.47535496854591e-05
-2.77276896467061e-05
-8.50846410758333e-06
-1.22647049687478e-05
-3.27696753026822e-05
-7.45206999140088e-06
-1.82649210991426e-05
-7.12290800158239e-06
-1.69231491018299e-05
-3.19976403145662e-05
-3.12198809068467e-05
-3.85677067649623e-05
-1.60294977893886e-05
-6.63500954270612e-06
-1.88761664340691e-05
-3.71725507714679e-05
-3.86551317619105e-05
-2.09797167174954e-05
-3.48087540554327e-05
-3.08572506325654e-05
-2.92350563201271e-05
-4.08185000615963e-05
-3.87061056817956e-06
-3.11089760485291e-05
-2.22361562309472e-05
-1.83194897048768e-05
-3.01270548936319e-05
2.13583334834011e-06
-2.32503722727676e-05
-7.17742373415761e-06
-3.89677323918169e-06
-1.65930401910786e-05
-2.11414402901135e-05
-2.8403193854571e-05
-1.88551899604856e-05
1.9840386163394e-06
-5.92892546534438e-05
-2.35400446680272e-05
-3.31987886049472e-05
-2.93146969903952e-05
-4.7002019945226e-05
-2.62622777126381e-05
-2.130272937079e-05
-3.02119868405563e-05
-1.79015885886559e-05
-4.42466809198061e-05
-2.47763040131857e-05
-2.76669906571991e-05
-2.61128460491604e-05
-1.76787101076938e-05
-1.9781637539698e-05
-3.75147955720382e-05
-1.2934770306755e-05
-1.44741327791345e-05
-3.80078692414148e-05
-2.0551480308671e-05
-9.97419987851882e-06
-9.93072268981939e-06
-2.16391826433967e-05
-2.27461838651903e-05
-1.26988254420561e-05
-1.80802769968345e-05
-6.36431560142163e-06
-1.07929667302974e-05
-3.14666666255785e-05
-5.04517241159974e-06
-1.2076813855123e-05
5.16476265556157e-07
-1.21350659134608e-05
-2.44366968778354e-05
-3.26309331041412e-05
-9.39632270521618e-06
-2.45064060483256e-05
-1.30595485643648e-05
-2.67093524693415e-05
-3.94987351754514e-06
-2.39963605845599e-05
-2.07736790463658e-05
-2.85388621561655e-05
-9.93283301857795e-07
-3.2952027987707e-05
-2.29216867564227e-05
3.56123586316478e-06
-1.13268282284318e-05
-1.4641473347086e-05
-5.69273257821248e-07
-1.20508048738218e-05
-4.59190248568512e-05
3.85623363140097e-06
-2.94749005880755e-05
-1.66357685528627e-05
-2.17721783030163e-05
-1.87484228596642e-05
-2.51484961036797e-05
-3.26422077012239e-05
-2.00033617289232e-05
-2.31376423401685e-05
2.31360205835567e-06
-1.22204014405571e-05
3.09389865538557e-06
-2.72033015624402e-05
-3.63456850440059e-05
-9.56617914207461e-06
-1.79370423897828e-05
-3.25831007028776e-05
-2.59511833992235e-05
-1.80598477990841e-05
-2.46351729774039e-05
-1.86214170367811e-05
-7.94831813985463e-06
-1.52350671339954e-05
-5.0920834343637e-05
-3.21834192855088e-05
-2.73593912320538e-05
-4.18252747712266e-05
-3.06934146816536e-05
-3.62362269248841e-05
-3.0280710848395e-05
-1.1759134299457e-05
-3.29300192544509e-05
-2.73816804967469e-05
-2.04118643288312e-05
1.12874997287069e-05
-1.79173064493069e-05
-2.60994712656483e-05
-5.7582846094371e-06
-8.60421892574296e-06
-1.00299559005502e-05
-3.30737514384743e-06
-6.80521773649855e-06
-2.92613438432075e-05
-2.10457128370201e-05
-2.91129073459051e-05
-2.88140381937662e-05
-4.13804294357571e-05
-5.19388985770554e-05
-2.7792952688628e-05
-5.71873407358504e-06
-2.28446950269372e-05
-3.58508481112239e-05
-2.22984213144739e-06
-2.87570371093541e-05
-1.88612894031166e-05
6.04615139024015e-06
8.67833592648145e-06
-1.1051194726403e-05
-2.89691793259104e-05
1.8586043495172e-06
-1.66033413787242e-05
-1.29812043680028e-05
-3.22627824969453e-07
5.13374000766191e-06
-3.75550584970395e-05
-1.34574209420088e-05
-2.05306286671495e-05
-1.56418355169495e-05
3.13961930872281e-06
-1.32614372887861e-05
-2.84378739857816e-05
-2.7804143214811e-05
-2.98852958123913e-05
-3.09197678103506e-05
-1.79834095752892e-05
-2.20110396588025e-05
-3.24637688293699e-05
-2.31333975396158e-05
-3.03786038699656e-05
-2.04832241143163e-05
-2.29923292614522e-06
-2.23367577982325e-05
-2.06744560856487e-05
-1.87525768232432e-05
-1.71692889100583e-05
-2.06173293641581e-05
-1.53189692801968e-05
-3.80345457780416e-06
-2.63403945741945e-05
-4.48177199105224e-05
-1.45144803962394e-06
-2.51578982425418e-05
-1.00992882134681e-05
-1.26746701805189e-05
-3.00156693896311e-05
-3.02666555975514e-05
-3.96819250196145e-05
-3.19453875118481e-05
-1.23642794686954e-05
-4.52310991061916e-05
-3.4868694969451e-05
-1.43498718252255e-05
-7.71539190909448e-06
-2.94867134909673e-05
-2.41230079686525e-05
-2.50622976132557e-05
-9.84359680512824e-07
-2.74621870510587e-05
-2.71751788844478e-05
-2.7540414608132e-05
-1.01505829725568e-06
-1.06140820504646e-05
-4.06395224321119e-05
-3.53568033100288e-05
-3.71046220622712e-05
-3.40810649746503e-05
-6.35606952418278e-06
-1.61016740236267e-05
-1.76789182878195e-05
-9.29971563583929e-06
-1.87211560460903e-05
-1.02563442849406e-05
-1.66560442654333e-05
-2.51390375646663e-05
-3.40656310495233e-05
-1.94562757987695e-05
-2.67932380405123e-05
-2.53064217982267e-06
-3.76597342398628e-05
-2.81245338971469e-05
-5.71695772548146e-06
-3.92051552180383e-05
-4.78611704085211e-05
-1.62094093465196e-05
-8.58688165685749e-06
4.3128901797992e-06
-1.99242897873638e-05
-2.90817223818724e-05
-3.23857732205087e-05
-3.25341843292195e-05
-4.64741640671612e-06
-1.73238563613788e-05
-1.329951187108e-05
-7.28456575169028e-06
-1.52977726169575e-05
-9.73314328748822e-06
-2.99102324162882e-05
1.14643794943976e-06
-1.40152291561748e-05
-2.93455755022436e-06
-2.56942724058263e-05
-8.4125822774138e-06
-3.00188571697188e-06
-3.26603637264329e-05
-1.13724697947391e-05
-2.35578242182714e-05
-1.51854702339022e-05
-3.66698658672933e-05
-2.49766927910618e-05
-6.049140890987e-06
-1.96002764666997e-05
-4.58000042904193e-05
-2.00014156364042e-05
-3.97643442541288e-05
-2.88636008744516e-05
-2.23322248066751e-05
-3.26191910944392e-05
-2.1650495516154e-05
-2.12673081766561e-05
-2.65865122361706e-05
-2.42388790782756e-05
-2.42936259735225e-05
-1.12768319265568e-05
-1.84129466945214e-05
-5.12684243128343e-05
-1.81857408400441e-05
-3.40506385218796e-05
-7.57520787535503e-06
-3.02567371687734e-05
-2.71036603774243e-05
-2.66644477723094e-05
-2.42691456115289e-05
-4.04557562519578e-05
-2.55990821766815e-05
-1.72692248308509e-05
-1.33935319517924e-05
-2.03334263291763e-05
-1.22459239303505e-05
1.62492693762594e-06
-1.68740427451864e-05
-2.91089031900175e-05
-3.08673895446066e-05
-3.69174591415817e-05
-8.4043687035788e-06
-1.4503265816496e-05
2.89795607594203e-06
-1.61822636091377e-05
-3.39266368985888e-05
-2.74660625702646e-05
-2.94120235713611e-05
-3.17854738545089e-05
-1.70087835443611e-05
-2.71836383787574e-05
-2.80627916780863e-05
-6.42365485191273e-06
-2.47170745806529e-05
-1.61072384370343e-05
-9.45805039841474e-06
2.91240546059156e-06
-2.83893179963583e-05
-1.23752324198728e-05
-2.5234122984519e-05
-1.82666548925944e-05
-2.55891345469798e-05
-2.39145080480975e-05
-1.11294424784342e-05
-1.45641350636991e-05
-3.23911245989743e-05
-4.15284966007903e-05
-1.66731902031689e-05
-1.95397495330324e-05
-8.21540264930806e-06
-2.734803095848e-05
-1.85205959310948e-05
-2.44370827363432e-05
-1.57146817427263e-05
-2.26563522539132e-05
-2.38924926454772e-05
-3.37774596145042e-05
-9.76434167003407e-06
1.42965259671595e-06
-1.75407015946239e-05
-1.95265885448994e-05
-1.15953993715665e-05
-6.26556430511777e-06
-2.2231053285159e-05
-1.49101257969888e-05
-3.8814477357542e-05
-2.44781841193558e-05
-3.99582790579976e-05
-3.70635062125543e-05
-8.46880410753414e-06
1.16528955184282e-06
-2.53530649645272e-05
-2.09272500310421e-05
-1.70501461293039e-07
-1.30964893961298e-05
-2.80514178914165e-05
-2.6953554482251e-05
-2.03705197730566e-05
-1.8537855526854e-05
-2.69413226262088e-05
-2.17407180830985e-05
-3.34498153825043e-05
-2.86898277732303e-05
-3.80302308734487e-05
-1.7208952948728e-05
-1.78264972410017e-05
-2.48494243701401e-05
-2.88106949875911e-05
-1.19537718254332e-05
-2.0210779623231e-05
-3.19543421236929e-05
-4.46879271298576e-05
-2.07986181485364e-05
-3.06518502559524e-05
-1.12753837135779e-05
-1.78680488631912e-05
-2.32167136500836e-05
-2.05609175170766e-05
-1.43688295266829e-05
-2.52600717922265e-05
-1.47939891769523e-05
-1.60103969053363e-05
-2.26056011038122e-05
-1.4532118568388e-05
-2.62344979708273e-05
-1.30962838140978e-05
-1.83716005907467e-05
-3.97943679568636e-06
-2.12600538828449e-05
-1.31811738280293e-05
-1.91522138073482e-05
-1.98326541842311e-05
-3.81183513520593e-05
-1.08921695396451e-05
-2.45499783332404e-05
-2.82537089748935e-05
-1.81517051506554e-05
-1.49653300440149e-05
-1.89670531609219e-05
-4.31864401095185e-05
-2.4723617098483e-05
-2.30570663292132e-05
-3.39616204892883e-05
-4.82904676919686e-07
-1.25663225389707e-05
-4.23503788524696e-05
-1.87031992632598e-05
-2.78072403081959e-05
-5.08987829340281e-06
-2.1049675004792e-05
-1.64219756713233e-05
-1.72187747753026e-05
-1.35699453585728e-05
-2.83563266855569e-05
-2.70087144245921e-05
-2.31277003230323e-05
-2.10508246446166e-05
-3.1696286594538e-05
-1.82533867293654e-05
-1.82856578900387e-05
-2.63503649193128e-05
-1.00750640290636e-05
-1.23109273814543e-05
-1.79496920299287e-05
-6.27175286730303e-07
-2.60732213923526e-05
-1.84037863129497e-05
-1.95357710233558e-05
-1.12981743779889e-05
-1.35687844212541e-05
-1.4852388741249e-05
-1.01564515165028e-05
-2.47952269092827e-05
2.09372230145345e-06
-3.26588224307352e-05
-1.67970559732616e-05
-2.49160129916331e-05
-7.46679502928557e-06
-1.62793704786753e-05
-6.38155116558133e-06
-1.94997334835866e-05
-7.21894778166547e-06
-5.71416965200235e-06
-2.65795730812905e-05
-1.7674427726741e-05
-2.6873854055179e-05
-1.17622889732629e-05
-3.51742925046008e-05
-2.28533821601473e-05
-1.17196296627291e-05
-2.95300075666644e-05
-2.01225258985641e-05
-2.90430416659005e-05
-2.70788045189451e-05
-2.97816427724207e-06
-1.82344796417864e-05
-2.04457357525402e-05
-3.70652683206209e-05
-4.46102533359023e-06
-1.87234587129996e-05
-1.4877247699439e-05
-3.43870879464796e-05
-2.08108720564601e-05
-1.5097520992786e-05
1.00361303426594e-05
-3.27499441549757e-05
-2.23255678212006e-05
-2.97675454410334e-05
-2.14497516400883e-05
-5.31184928068143e-06
-2.77424908559059e-05
-1.51112082464194e-05
-1.72555453019674e-05
-2.41229289917358e-05
-7.78928084637281e-06
-4.12516381123018e-05
-3.55586169196223e-05
-9.09761743784303e-06
-1.15242248682379e-05
-2.49789588097521e-05
-9.87927108977231e-06
1.37783810683299e-06
2.39356004094746e-06
-2.1952752352561e-05
-3.3465514843736e-05
-1.66086029244655e-05
-1.24149768920095e-06
-1.57321175717171e-05
-2.78183009419227e-05
-5.76881915649756e-06
-2.95829366652336e-05
-1.89573321308523e-05
-2.76428903783587e-05
-2.24091033967856e-05
-4.47274457697071e-05
-2.39755362001918e-05
-1.39291144859823e-05
-1.50326947114419e-05
-2.62197231051902e-05
-1.58798538348672e-05
-1.82367346090004e-05
-2.44455071835201e-05
-1.64974119153483e-05
-2.60421683033462e-05
-1.52355695247204e-05
-2.15100760640482e-05
-1.77162052537254e-05
-2.7939074108777e-05
-2.48387615959421e-05
-3.1939085688754e-05
-1.62977669868316e-05
-1.32092947149955e-05
-1.9874485011417e-05
-8.81145248912891e-06
-1.52126039619568e-05
-1.69416923594999e-05
-2.9596005141533e-05
-2.07938750979968e-05
-1.15799716890252e-05
-2.82978325202757e-05
-1.35464356462212e-05
-4.28994200602991e-05
-3.09984608002462e-05
-3.50086418952978e-05
-2.71861338631072e-05
-2.65405621781531e-05
-1.39221627776666e-05
-1.21718925410972e-05
-2.23013151032035e-05
-3.06573086408158e-05
-3.36827132088478e-05
-2.83762372484647e-05
-2.07294555960095e-05
-9.51503592735306e-06
-4.58817650125366e-05
-3.78591720334597e-05
-3.14605377513434e-05
-1.04424989806805e-05
-1.40695222391077e-05
-4.01874719802296e-05
-3.35125567726228e-05
-4.54137035619073e-05
-2.84151163517848e-05
-8.98819056996224e-06
-1.48294032370457e-05
-7.19188757492059e-06
-1.19576093445476e-05
-2.09175947124484e-05
-2.88308859171068e-05
-7.39389725649896e-06
1.41022687794944e-05
-3.73225347425137e-05
-1.96715132125322e-05
-2.14973225411428e-05
-2.08773770441486e-05
-8.7166195988472e-06
-1.43766205218497e-05
-3.47446031135456e-05
-2.11523421441686e-05
-1.03160284080837e-05
-2.95110389511737e-05
-1.50574830176422e-05
-2.51451703113079e-05
-3.23898201092435e-05
-3.53855682525854e-05
5.57138422415533e-07
-7.13983952785647e-06
-2.72025771416304e-05
-1.56004809556994e-06
-4.30783906839198e-06
-1.13220706811088e-05
-3.10889482143039e-05
-2.24154306370866e-05
-2.51844673446658e-05
-5.12100815366249e-06
-2.25016646345361e-05
-7.32228976355861e-06
-2.39724660780455e-05
-1.10898097382505e-05
-1.7174597693394e-05
-1.56376962370867e-05
-1.03703303785655e-05
-1.48393799019919e-05
-2.43737297185955e-05
-1.71311723834577e-05
-2.18231839583892e-05
-2.53497087790284e-05
-1.85547610086261e-05
-1.78690823594552e-05
-2.59816393812664e-05
-2.50947520675859e-05
-8.26544973061794e-06
-1.3506211872044e-05
-1.69365145423253e-05
-2.88155602055303e-05
-2.00895126405691e-05
-1.38010832658574e-05
-1.69000779464705e-05
-3.40137824467557e-05
-2.14729089115078e-05
-4.57661185599981e-06
-2.41196343908788e-05
-1.69081565728963e-05
-7.86629899807888e-06
-4.50662135530046e-05
-1.3896636294251e-05
-3.71656924637641e-05
-2.52294103019367e-05
-6.21810999034646e-06
-1.94927379215732e-05
-4.18769271514101e-05
-4.0872769062667e-06
-2.37018495083524e-05
-3.1113817742526e-05
-1.26710389173432e-05
-1.23739953254724e-05
-3.91180611258526e-05
-3.5681043953335e-05
-1.18410499402999e-05
-3.69343441553147e-05
-1.96874168865443e-05
-1.0911475141724e-05
-2.65475037045167e-05
-4.7596396924721e-05
-2.97144286420852e-05
-3.56386181961171e-05
-2.58362797479505e-05
-4.73781337389406e-06
-1.20362916048488e-05
-8.4589262326526e-06
-1.39162702092194e-05
-2.24654021496911e-05
-3.73404006842087e-05
-2.77022518482157e-05
-3.77001907931834e-05
-1.73849178100841e-05
-4.75532720838876e-06
1.97122962608198e-06
-8.77484393122401e-06
-9.11746724437056e-06
-3.5387982830468e-05
3.51177920544455e-06
-1.05315778285756e-05
-2.63042997938335e-05
1.86237221199813e-06
-3.87572930996993e-05
-1.93087896385558e-05
-2.69217464827535e-06
-2.82937613638282e-05
-2.58780563609304e-05
-2.60020249768325e-05
-1.20617244914335e-05
-2.80079695875569e-05
-2.76864540190883e-05
-1.93635311400689e-05
-3.10603505422e-05
-1.48091240597561e-05
-6.87638428678323e-06
-6.9152009827111e-06
-7.92419614540965e-06
-1.01971288120808e-05
-3.26253503908358e-05
-2.96113984425363e-05
-2.90047645629034e-05
-2.65409590432951e-05
-2.38356618591479e-05
-2.63291512833794e-05
-2.15430077312593e-05
-9.34045429118909e-06
-3.09873278028456e-05
-2.84490112440921e-05
-6.98574262265398e-06
-1.78775855219944e-05
-7.33871965670133e-06
-3.9023410640868e-06
-1.26385246084769e-05
-3.06582500063989e-05
-2.18297892800971e-05
-2.78892180170098e-06
-1.8963643412011e-05
-3.3707063198716e-05
-1.40408323414589e-05
-1.19042433829401e-05
-4.50041601623218e-05
-2.56468033201459e-05
-2.22881807634564e-05
-2.28483054475043e-05
-7.11069760851522e-08
-9.50370428332539e-06
-2.9654678004785e-05
-1.23392436296742e-05
-3.46714049339749e-05
-2.56338720235778e-05
-2.63201148550496e-05
-2.24229449118488e-05
-3.07418091684184e-05
-2.95874569493074e-05
-3.61602587174709e-05
-8.01868767324785e-06
-3.49409899550911e-05
-2.23144318833052e-05
-3.26868855084251e-05
-2.92999016983186e-05
-2.70903837550987e-05
-1.81025102265389e-05
-3.29915134950275e-05
-2.68978084329921e-05
-1.28722162959055e-05
1.03720620634698e-05
-3.41678665608015e-05
-2.77499776540214e-05
-2.28117781344867e-05
-2.61071093962877e-05
-1.6547688037098e-05
-8.34604761034614e-06
-2.07215164022623e-05
-2.40098695439349e-05
-1.6867926530878e-05
-1.43766542867364e-05
-2.34997121996119e-05
-1.41435236954813e-05
-2.24309075626698e-05
-1.33821262656567e-05
-2.73843651502613e-05
-5.06916848173128e-05
-3.16402056037689e-05
-1.81905796965374e-05
-2.58269870809741e-05
-2.64237662316052e-05
-1.29241894846019e-05
-2.14985067919187e-05
8.21867562659283e-06
-3.10219605536223e-05
-1.8233556458284e-05
-1.42960316143302e-05
-2.06059520259382e-05
-3.01149627174453e-05
-2.6544772082213e-05
-2.26188561383667e-05
-3.31229658897812e-05
-1.54598569605278e-05
-2.46333797864722e-05
-2.35324832977718e-05
-1.40094525139902e-05
-2.9973642434523e-05
-8.68061489529339e-06
1.06978088672546e-06
-1.89476694853104e-05
-5.41042540857853e-05
-2.56554860771454e-05
-1.59601814793608e-05
-3.11088725204678e-05
-1.37335674580262e-05
-5.14594327296958e-06
-1.43331647155376e-05
2.06747399668879e-07
-2.22876342720073e-05
-1.69179942713361e-05
-1.63805411643049e-05
-3.71991380845842e-05
-2.19674489786873e-05
-6.85911159835232e-06
-2.27737694248755e-05
-3.68853113647318e-05
-3.45232864566297e-05
-1.77473313826775e-05
-2.77478125685613e-05
-1.86350935748697e-05
-3.13516975255669e-05
-1.41361521825498e-05
-3.4401772197837e-05
-2.11879978487229e-05
-4.07020795572448e-05
-1.03919403434908e-07
-2.01664398669612e-05
-2.17531258990135e-05
-9.22607088028639e-06
-2.88340987216463e-05
-1.4754893948426e-05
1.19255408816483e-06
-1.70835498643417e-05
-3.03785762090899e-05
-7.33246121262383e-06
-2.00698927079294e-05
-8.74502274811312e-06
-2.91529733330731e-05
-5.39044966570983e-07
-1.78832485790168e-05
-3.44924544279468e-05
-2.02809689340239e-05
-4.24021019347441e-05
-1.83611045549975e-05
-3.79055096481101e-05
-2.22494873615662e-05
-2.5716024255496e-05
-2.17363989521749e-05
-8.09570861644748e-06
-2.47025468564188e-06
-2.62165230529343e-05
-9.07037483982359e-06
-3.26994545831472e-05
-9.10700450679973e-06
-1.93389421621397e-05
-1.59602643113102e-05
-2.17834009811195e-05
-1.86417140890019e-05
-1.8130733685499e-05
-1.50786653515476e-05
-2.61601081321835e-05
-3.2931544280686e-05
-3.50204791144069e-06
-3.98599155075467e-06
-2.36145977084628e-05
-1.78784851605373e-05
-1.96684085264945e-05
-2.44767578296191e-05
-5.51468127965484e-06
-1.86862824859273e-05
-1.36076820932363e-05
-1.14858937210762e-06
-1.77464153470841e-05
-2.11092992176357e-05
-3.21104898026771e-06
-1.38716152425594e-05
-1.30547984151355e-05
-4.14990943686284e-06
-2.06344627251808e-05
-3.00858014348176e-05
-1.68130306568754e-05
-1.98681421342489e-05
-2.26865714113187e-05
-2.48130936579498e-05
-1.69099995782071e-05
-3.00254943410834e-05
-5.46353694310112e-06
-2.20652318958986e-05
-3.05309586339009e-05
-3.42714406701069e-05
-1.91597124134331e-05
-1.56439507208227e-05
-3.25279666560931e-05
-9.1883476257657e-06
-1.96192434249998e-05
-2.67737048833759e-05
-2.81064442744592e-05
-2.40508481748826e-05
-4.99098354499951e-07
-9.54400867795503e-06
-1.62240598142908e-05
-1.1459654733391e-05
-4.44674176209152e-06
-4.18057185536058e-06
-2.2018934086014e-05
-1.45007152812735e-05
-1.39474607560992e-05
-1.20171713035592e-05
-4.76805225316268e-05
-1.66806749608491e-05
-2.97784547314664e-05
-1.02684120295904e-05
3.62064239421692e-07
-2.68616195553071e-05
-2.36475485806054e-05
1.90929947591319e-06
-8.78638235731212e-06
-1.41688449275741e-05
-1.19621831514918e-05
-3.34847259487634e-05
-7.51658109164188e-06
5.70121211529501e-07
-1.95361406782387e-05
-1.42711931239766e-05
1.05820606050992e-06
-1.58753472912449e-05
-8.81651251372857e-06
-1.93476878028375e-05
-4.43090973738785e-05
-1.05217132703769e-05
-3.18205731569911e-06
-1.57314609087999e-05
-1.15336614437128e-05
-7.13237730379017e-06
-2.41653250517482e-05
-2.61116007897548e-05
-1.62940829232013e-05
-2.75106938055108e-05
-1.67917996389019e-05
-1.44424080900534e-05
-2.71255531779116e-05
-1.67342480911407e-05
-3.85941873467443e-06
-6.66920807759867e-06
-3.29738789419509e-05
-2.10847349460777e-05
-3.1603995065584e-05
-2.4286515706268e-05
-2.54244894295944e-05
-5.06996866630236e-06
-2.42556718810776e-05
-3.46096197999698e-05
-1.55216333875792e-05
-1.99616485498256e-05
-7.76507528270013e-06
-2.32032207414922e-05
1.28297049962637e-05
-2.32228543487878e-05
-4.46936725608404e-05
-1.56560683633309e-05
-2.05227069948475e-05
-2.60008714970714e-05
-2.10411545005078e-05
-1.76401067251211e-05
-1.73440840747915e-05
-2.87536036324769e-05
-2.18841418804108e-05
-1.84912235988576e-05
-2.78981516634903e-05
-1.918002439754e-05
-2.83134150413246e-05
-2.34141045184663e-05
-1.55083496325355e-05
-3.02616225201068e-05
-3.52347039121626e-05
-2.01733603072558e-05
-2.00824754984319e-05
-2.81605224228745e-05
-6.14118506184847e-06
-1.72149415762585e-05
-3.227622456251e-05
-5.34722544556607e-06
1.55941328698435e-06
-4.04971097002781e-05
-2.61142003978974e-05
-1.76835657610009e-05
-1.44030461122891e-05
-1.60399096000063e-05
-2.05544073157746e-05
-3.26549501806333e-05
-3.32641632789904e-06
-1.65738867072111e-05
4.67414007201823e-06
-1.96654651552628e-05
-2.70698440016073e-05
1.8400473521384e-06
-3.25808487808572e-05
-2.93251303382738e-05
-1.43073189120787e-05
-8.81702586061883e-06
-2.25415313750095e-05
-1.99361596537704e-05
-3.52528192729054e-05
-1.85077686063207e-05
-4.14766894332432e-05
-8.86269881997933e-06
-1.39802401097066e-05
-2.79918584636108e-06
-8.58930505672675e-06
-1.71822478195641e-05
1.48812236459301e-06
2.85900280583123e-06
4.31077554149121e-06
9.3346556928195e-06
-2.48903599054035e-05
-2.32795670681003e-05
-2.05114669315252e-05
-2.48084992243285e-05
-1.604039700315e-05
-2.34049699667746e-05
-2.33079644512783e-05
-1.84124913573913e-05
-2.30268241693119e-05
-2.11452246322994e-05
7.18887024177813e-06
-2.89714647281769e-05
-2.06792946935348e-05
-1.27247737341998e-05
-2.42751251645144e-05
-2.53113992307453e-05
-3.25996439090451e-05
-1.69027926081631e-05
-2.59084607056711e-05
-1.60369347407856e-05
-3.94574486105307e-05
-1.903660284987e-05
-3.57555226742144e-06
-3.60895271738054e-05
-7.86940707421745e-06
-1.23868066459504e-05
-3.12587028789321e-05
-2.95307599324627e-05
-2.1011571077686e-05
-1.21662093375869e-05
-5.86053643009496e-07
-3.19773750041932e-05
-6.47040399460481e-06
-2.59576877138614e-05
-1.45835516687653e-05
-2.27379831600113e-05
-3.82773891593977e-05
-5.50198641182178e-06
-3.53373853589713e-05
2.29275170053503e-06
-8.72659843445669e-06
-1.61439997938089e-05
-6.40680650475073e-06
-1.62370803858732e-05
-3.61335358247742e-05
-2.01326884401624e-05
-3.20529751779332e-05
-4.69849815947019e-05
-3.70571513143559e-05
-2.66069831361833e-05
-3.02886203585231e-05
-2.62164577910441e-05
-2.18516870942047e-05
-1.15758694428478e-05
-4.46418662815763e-06
-2.61887539011286e-05
-1.13041875862281e-05
-6.86995425527647e-06
-1.32214722775393e-05
-9.53631235204486e-06
-1.09608967282031e-05
-2.10979252922082e-05
-3.48205081336368e-05
-2.63232154298237e-05
-2.55855936135366e-05
-1.88150608325858e-05
-2.34496727364414e-05
-3.24506131148952e-05
-2.40986117967248e-05
-1.20764372838574e-05
-2.91729460560727e-05
-1.89326798293763e-05
-1.81137374468018e-05
-2.41446445472394e-05
-1.01081477593826e-05
-5.59300803346847e-06
-2.7673854595888e-05
-2.61600775451455e-05
-1.35258315726169e-05
1.06064478006037e-06
-4.54079746685005e-05
-1.77754571827807e-05
-8.48419369759498e-06
-2.1089832431141e-05
-2.60440798936187e-05
-1.61406020306075e-05
-3.57893232343909e-05
-2.84792013786605e-05
-7.96809110948264e-06
-2.00876528654631e-05
-3.38389303871116e-05
-2.33336803361038e-05
-2.80016774745358e-05
-2.38035571227012e-05
-2.2077647142804e-05
-2.79078855159396e-05
1.28833674350803e-06
-3.19383724376353e-05
-1.4713561461879e-05
-2.09056276459739e-05
-2.50084509263302e-05
-4.71137109005991e-05
-3.00645885813834e-07
-5.02556197469591e-06
-1.25086903909891e-05
-3.09373117286512e-05
-1.79997335600302e-05
-1.53475411286463e-05
-7.14344814040393e-06
-2.07191252534995e-05
-1.81876466532282e-05
-6.26909775178933e-06
-1.92613494285227e-05
-2.39803759944401e-05
-8.84301927503818e-06
-9.02413733432809e-06
-3.90067784013122e-05
-9.86909632327533e-06
-1.24521761525167e-05
-1.2398596057768e-05
-4.40970834723511e-05
-1.86246554844843e-05
-4.11945745502124e-05
-2.85469568086296e-05
-1.88098878830878e-05
-1.25962846781211e-05
-4.21279241119785e-05
-3.31942775087859e-05
-1.25103496000407e-05
-2.33974399602575e-05
5.39041940011278e-07
-2.02290455011486e-05
-1.36184817725346e-05
-4.98166415848435e-06
-1.80920974349244e-05
-1.62996345680418e-05
-2.94586583199842e-05
-3.11176036112308e-05
-2.04817175358467e-05
-2.06806832342683e-05
-6.40009140266553e-06
-7.43936145682048e-06
-1.73194494265213e-05
-1.78501399960507e-05
-4.50437222361e-06
-2.48245437152973e-06
-4.84894419563007e-06
3.33929130453774e-06
-1.47158665450737e-06
-8.63789331083318e-06
-1.32914187792063e-05
-2.94386146755068e-05
-2.38770084250938e-05
-8.36439687704612e-06
-2.15386879698553e-05
6.6981669584241e-06
-2.44111110620458e-05
-2.72223487682949e-05
-1.06322277847763e-05
-6.31395666842458e-06
-1.38087213225167e-05
-2.91694838280654e-05
2.4525073104488e-06
-1.51247030358611e-06
-2.8802091235977e-05
-8.0132430836164e-06
-1.42659697178507e-05
-1.65841442834908e-05
-1.50975227742545e-05
-3.14465754733902e-05
2.48063020721757e-06
-2.0835399747333e-05
-2.00053618258319e-05
3.94784910607107e-06
-7.0034621787675e-06
-9.44006244531112e-06
-1.67312046117918e-05
-4.19152990082848e-06
-2.07273373072883e-05
-7.07945489945799e-06
-2.13385088140422e-05
-1.94742489456062e-05
2.48801300122736e-07
-1.73775540489627e-05
-1.90655139272228e-05
-3.15252219178552e-05
-2.16143412727079e-05
-3.10223536426237e-05
-3.21457896299379e-05
-3.86326962134151e-05
-3.1505719599571e-05
-3.63501216722603e-05
-1.60738183692788e-05
-9.12096552960908e-06
-1.26141477530263e-05
-1.42754127490473e-05
-2.31342544690593e-06
-1.58015494940078e-05
-1.25522408189402e-05
-2.61917874887836e-05
-1.00034686033653e-05
-1.38734912155841e-05
-2.49607283794201e-05
-1.34643555613904e-05
-2.06476206953938e-05
-2.62065021183034e-05
-2.85460291826227e-05
-1.8971437305167e-05
-4.0109279294435e-05
-2.27917030170454e-05
-1.33514181169131e-05
-1.28259467804229e-05
-3.58824879543622e-05
-2.78796248644724e-05
-2.57120868339766e-05
-2.46352475782126e-05
-1.51775669803338e-05
-1.41369273526172e-05
-3.95841959120683e-05
-6.18096733858014e-06
-2.48633016025731e-06
-1.47322209402967e-05
-1.15431102749104e-05
8.5243407790349e-06
-2.16879219041513e-05
-6.4483727964567e-06
-2.16399219117642e-05
-5.56382923373535e-06
-1.45459158054282e-05
-2.82248826589325e-05
-7.42077884931639e-06
-4.10855742691167e-05
-1.90180225284631e-05
-1.94779164438957e-05
-4.95096683963979e-06
6.60712896344437e-07
-2.65651850119893e-05
-3.95691729324398e-05
-1.45362124276673e-05
-1.26524136753999e-05
-1.44974335420284e-05
-2.77383227786876e-05
-3.51492524865704e-05
-3.86216053803042e-05
3.86177889541894e-07
-2.45655303129296e-05
-2.48458662820031e-05
-4.32534319049834e-05
-1.53769276945126e-05
-1.060902481614e-05
-4.14140226994569e-06
-3.04154565619168e-05
-1.7842003293788e-05
-3.23511427254376e-05
-1.92470051829649e-05
-2.79978631806287e-06
-2.97314525094143e-05
-2.56000254808175e-05
-1.38816871375655e-05
-1.25001500320955e-05
-1.61115839517619e-05
-2.95040432945338e-05
-1.89771539955068e-05
3.57361924652908e-06
-1.57473215080898e-05
-1.97314910220948e-05
-2.06091832438516e-05
-3.66214418144092e-05
-2.6628324466883e-05
-2.29344932598143e-05
-5.35861556687825e-06
-3.11478115522824e-05
-2.59236297622728e-05
-2.60253553725151e-05
-2.0715371001677e-05
-1.219522149464e-05
-2.51025526166509e-05
-4.85329333153771e-05
-3.78414049557795e-05
-1.37299561734881e-05
-3.0804331839372e-05
-9.76613742564999e-06
-3.16972532138835e-05
-2.19551024130558e-05
-1.62682141841028e-05
-3.06564034160769e-05
-1.7476182606272e-05
-1.59389533167613e-05
-2.22981944606781e-05
-1.59934871368282e-05
-2.52677210759859e-05
-4.37371225643823e-05
-1.81352236795359e-05
-2.60036318067071e-05
-1.36466573815913e-05
-2.26971970265105e-05
-1.87009196654539e-05
-3.3446307709255e-05
-3.13442622642551e-05
-1.56525099181554e-05
-1.47757760543091e-05
-1.14284055052575e-05
-3.39718336994987e-05
-3.42784728865872e-05
-5.36615331523166e-05
-2.97003723398059e-05
-2.94397977777565e-05
2.05511511467995e-06
-1.42771210485938e-06
-1.9975802785264e-05
2.12763621878774e-06
2.22765752879232e-06
-2.58311012213055e-05
-3.00857979088359e-05
-8.36633526009735e-06
-1.4145109784286e-05
-1.56883126616448e-05
5.77086396363365e-07
-2.03094632493542e-05
-1.5788973090291e-05
-2.26495159634785e-08
-9.76857250666834e-06
-2.13369527768757e-05
-5.08211129069427e-06
-6.28605407635288e-07
3.65716994691677e-07
-1.38907646318805e-05
-2.43508023684985e-05
-2.95960335704776e-05
-1.83603483675099e-05
-1.23799387151122e-05
-2.5788038617051e-05
-3.38493947086044e-05
-2.33326993230677e-05
3.15848179432372e-07
-3.07224649818949e-05
-2.75508698162859e-05
1.24470675089909e-05
-2.52400062687206e-05
-3.30506390024136e-05
-3.69809311872411e-05
-2.74237940089866e-05
-1.24405322262926e-05
-2.55374613994953e-05
-3.3371859830916e-05
-2.29375670098774e-05
-1.19049621400841e-05
-3.00410533545803e-05
-2.39107954866653e-05
-2.54355258560741e-05
1.42022388010679e-05
-3.64125003683674e-05
-1.68150509863415e-05
-4.81434950085819e-06
-1.59910355373649e-05
-1.55305273723268e-05
-1.95703970792112e-05
-2.2459311400333e-05
-1.95393008990857e-05
-5.82243929431181e-06
-3.77971549711382e-05
-3.15452131136115e-05
-2.9161861685618e-05
-1.32302630772653e-05
-2.49570240007661e-05
-2.78685532985389e-05
-1.42809371229953e-05
-1.40933032591228e-05
-1.09975920294754e-05
-3.33270162735069e-05
-1.85702652670675e-05
-2.40894842331073e-05
-3.32577124649708e-05
-2.12483907411158e-05
-2.69272086138899e-05
-1.87444600450172e-05
-9.2911393881651e-06
-1.43850156619931e-05
1.29432055819084e-06
-2.54225002476859e-05
1.60899003479816e-07
-2.42195541078092e-05
-1.9525867737135e-05
-9.29804426421938e-06
1.25196442015848e-05
-2.25861867728237e-05
5.04742205150405e-06
-2.03600461674001e-05
-2.03931209366241e-05
-8.16302942343192e-06
-5.58908342851837e-05
-2.94578149341303e-05
-1.47868150309656e-05
-3.16571371069208e-05
-2.34945047367765e-05
-2.45103419426514e-05
-1.68743449993147e-05
-2.5156354446221e-05
-1.62603236557416e-05
-1.44091775230299e-05
-7.66151357444463e-06
-2.3966482144984e-05
-2.22228624750229e-05
-1.37249066879662e-05
-1.74550374204709e-05
-1.53960063855849e-05
3.74637714707824e-06
-4.83865433037096e-06
-1.72127413783406e-05
-2.98083099481966e-05
-1.68001663280948e-05
-2.60443763869401e-05
-1.17207875832129e-05
-2.23378033809712e-05
-1.87673579694704e-05
-4.99048712248955e-06
-1.02262579663865e-05
-2.74386996881134e-05
-2.82954915552869e-05
-2.87832683775994e-05
-8.1157321153037e-06
-2.22100474330724e-05
-1.86621545076064e-05
-3.46150891686394e-05
-3.41573633738464e-05
-4.20447566629987e-06
-1.73810139817467e-05
-2.00018762786353e-05
-3.71381553045225e-05
-3.63169385538507e-05
-1.0140168399573e-05
-1.31565022661726e-05
-4.17272594495436e-06
-7.95202943710531e-06
-1.93855656815611e-05
-3.19475956208704e-05
-1.12255789887934e-05
-8.13402434786863e-06
-6.09936331148535e-06
-7.47869312614836e-06
-2.21178329597213e-05
-8.36080535560778e-06
-2.65950857534023e-05
-2.02370170135942e-05
-3.895455989312e-05
-1.80015836590311e-05
-6.0703530529579e-06
-2.60309887492684e-05
-1.76884256925764e-05
-8.00620906768868e-06
-2.73535590361788e-05
-2.53472760535509e-05
-2.5580679410271e-05
-9.98924516882066e-06
-1.90825582305913e-05
-1.47021390761031e-05
-2.28323367085664e-05
-3.79638818274457e-05
-4.01661609105884e-05
-1.81026084657067e-05
-4.74307454147138e-05
-1.53694097732829e-05
-1.05584144508143e-05
-1.23216125563387e-05
-2.27719194426462e-05
-3.02352645408448e-05
-2.52281722417427e-05
-1.91605185022667e-05
-3.36310050292556e-05
-1.18814842868102e-05
-1.65014621327991e-05
-3.86826607795107e-05
-2.60351866868261e-05
-3.16049944561916e-05
-3.82054989345131e-05
-2.46875160755398e-05
-2.77959681683854e-06
-1.21634912173323e-05
-1.87204315415899e-05
-1.90895962111812e-05
-2.75193144564124e-05
-3.45208064815972e-05
-8.38492753507537e-06
-4.35553068239098e-06
-1.82563824407012e-05
-1.6150008340152e-05
-2.0242867736818e-05
-2.33632835218967e-05
-1.18752142813147e-05
-2.32773708994536e-05
-2.841952173559e-05
-1.57135869909881e-05
-1.32970353543333e-05
-2.44858196742033e-05
-2.36577128236861e-06
-2.99460593295408e-05
-2.93904632669973e-05
-1.96007340952025e-05
-1.36094799067667e-05
-3.55495081333137e-06
-1.22958316584482e-05
-7.8771754763019e-06
-1.7218111549514e-05
-4.23832166494805e-06
-1.13664284191609e-07
-4.3412440718244e-05
-1.59844841447333e-05
-2.267545140101e-05
-1.72018278150378e-05
-2.31480527941034e-05
-3.22887444963921e-05
-1.03316879787833e-05
-2.60371803569518e-05
-1.96745123381149e-05
-5.40524070824962e-06
-1.22349545827107e-05
-1.95818227784887e-05
-2.09896728883895e-05
-2.57253117569827e-05
-2.46156793988872e-05
-2.30920915179107e-05
-2.29885524350334e-05
-3.81627216516094e-05
-2.75506263444691e-05
-3.59946424323218e-05
-3.55090204812164e-05
-1.79996642411077e-05
-1.1695212221711e-06
-2.60020851933312e-05
-4.04032791920707e-05
-1.23861387730348e-05
7.39662425001099e-06
-1.91139662075568e-05
-4.66031332700652e-06
-2.17799077583087e-05
-2.89696201860281e-05
-3.9357682018312e-06
-1.59712045516699e-05
-1.75654653979157e-05
-3.56530460315556e-05
-3.48896922753883e-05
-2.40897657272083e-05
-2.03024887139973e-06
-2.56221553203382e-05
-1.0054029170578e-05
-2.24769523998202e-05
-1.59547954868249e-05
-1.77563111848918e-05
-1.21439756865615e-05
-2.21730040203094e-05
-1.54864710838528e-05
-3.73275779691598e-06
-2.11251420160131e-05
-2.42224892827337e-05
-3.98602700582363e-06
-9.14759362846035e-06
-4.45716710205375e-06
-1.02209026429634e-05
-4.17750613830757e-06
-8.05376460121964e-06
-3.01725922061871e-05
-3.76889821052415e-05
-1.89194759442586e-05
-4.9759846700311e-05
-1.66623440474828e-05
-2.68548651094869e-05
-4.15762530667855e-05
-1.30106337315743e-05
-2.28236250515939e-05
-1.25687077588967e-05
-2.09230908477676e-05
6.12867961316312e-08
-1.61818280307098e-05
-2.06678646005161e-05
-7.41005769189395e-06
-5.24624915588481e-06
-1.6218836670243e-05
-7.04403010003136e-06
-2.01249554733701e-05
-2.03660042604963e-05
-1.1699434299076e-05
-8.62305550754117e-06
7.79135661739972e-06
-2.11043278022523e-05
-5.56539807280179e-06
7.26904928691351e-07
-2.6462597607054e-05
-1.18559228429226e-05
-1.39621778017919e-05
-8.13231414561909e-06
-3.04308738641634e-05
-3.31993482079422e-06
-4.74160847934277e-05
-1.64029733858573e-05
-1.93564519447296e-05
-3.69946350232108e-05
-1.65266796398719e-05
-4.16622682923779e-06
-1.32634398459919e-05
-2.25951212702654e-05
-2.49888615071394e-05
2.16964850172647e-07
-1.70217221278061e-05
-2.63848327140366e-05
2.28212019500703e-07
-3.34713938870763e-06
-3.83227866697211e-05
-3.48824064180987e-05
-2.71693761966834e-05
-2.06332902629285e-05
-3.48415590224324e-05
-3.47694803979409e-05
2.09809975015377e-06
-3.59476047396744e-05
-2.87734874481732e-05
-1.25797600320357e-05
-3.56450344923513e-05
-2.73436047106063e-05
3.04205194319211e-06
-1.92068348157488e-05
-1.62164610440814e-06
-2.37854359014007e-05
-2.14618094220347e-05
-3.89157664957235e-05
-8.63407164446294e-06
-2.03976760354915e-05
-1.01722438908739e-05
-2.6791415202613e-05
-5.68750339405745e-05
-2.11001792566497e-05
-3.92902676596079e-05
-2.22724092514552e-05
-2.11717905902655e-05
-1.24310228524905e-06
-1.06947279038292e-05
1.79308843623912e-05
-6.95557047919847e-06
-3.97503299959751e-05
3.04029422442822e-06
-2.17943980575193e-05
-2.09079162269866e-06
-2.09267806528296e-05
8.90514214683448e-06
-3.65152962885661e-05
9.70494469088782e-06
3.80417139463575e-06
-1.85109044475368e-05
-2.9866258424549e-05
-1.78822549447639e-05
-2.55617529197791e-05
-1.84669895033656e-05
-2.2242539669009e-05
-2.45746064987664e-05
-1.75129640844398e-05
-2.85936133955467e-05
-3.07609206722029e-05
-2.60250443050087e-05
-2.73744063832498e-05
-2.30433350821207e-05
-2.25517785921496e-05
1.20906567275453e-05
-2.05303770960922e-05
-1.43945549739463e-05
-1.10312893389809e-05
-2.38077174318386e-05
-9.71201699901784e-06
-2.62594993192355e-05
-2.49558229683318e-05
-1.77692626400371e-05
-1.83449637910799e-05
-2.44992463961581e-05
-8.52202437103911e-06
-3.9160543958736e-05
-1.307669010898e-05
-6.11374437045512e-06
-1.23463350009294e-05
-3.06131517621483e-05
-1.75942744306324e-05
-2.91777796700797e-05
-9.85861571321954e-07
-2.66774191136316e-05
-3.77808544184894e-05
-2.3427050107822e-05
-1.64352617518232e-05
-2.4896298289177e-05
-3.58519853452369e-05
-4.27037225321972e-05
-1.06791699849354e-05
-1.25495781531075e-05
-3.25717680828793e-05
-3.40442378684348e-05
-1.49668119986632e-05
-2.34752785979584e-05
-4.35239761879972e-05
-4.65899165606399e-06
-1.56069510589178e-05
-3.82443456249603e-05
-1.73351536983946e-05
-1.37453425540837e-05
-2.06673160251487e-05
-2.4488874163711e-05
-3.09056956192128e-05
-2.51399607296971e-05
-1.60722151356057e-06
-9.6971213423901e-06
-1.9316128020137e-05
-1.6867196979761e-05
-2.36873795137037e-05
-1.90023143763537e-05
-2.25223301707052e-05
-2.56060360969216e-05
-2.1998741297832e-05
-1.96213961389167e-05
-2.0645642880481e-05
-3.61622762975863e-05
-1.75344333843529e-05
-2.02267573465266e-05
-3.13165950137838e-05
-2.7144774304242e-05
-1.35370563882629e-05
-1.37302709299673e-05
-2.83776740035843e-06
-1.60288515305692e-05
1.06250674334814e-05
-1.93941129667755e-05
-1.48228862694513e-05
-1.98620075924933e-05
-4.89324381406911e-06
-2.46113363465554e-07
-2.86238775301193e-05
-1.94368704519852e-05
-2.61535832553344e-05
-2.31603580624957e-05
-3.39319989603725e-05
-4.93777046561945e-05
-3.27845653729105e-05
1.80713694701243e-06
-2.75058062910681e-05
-3.17143954190517e-05
-1.76709399947998e-05
-3.71768163891957e-05
-1.31451448439379e-05
-2.72815246809802e-05
-2.21623107354239e-05
-2.04875094018179e-06
-2.42918547093717e-05
-2.76590808670256e-05
-3.62487702680096e-05
-1.11604510015948e-06
-2.18659227149352e-05
-3.04671514961054e-05
-1.67123844917257e-05
-1.8941990215797e-05
-1.90997398963972e-05
-1.81109144205557e-05
-1.87007017263507e-05
-3.83467731133741e-05
-2.01663910549161e-05
-7.19170832317238e-06
-4.18956918596156e-05
-2.01549112442014e-05
-3.23308042608408e-05
-1.70741900155971e-05
-2.23538166329193e-05
-1.47849586407137e-05
-4.06610658371328e-05
-4.12418773697456e-05
-4.82687980963463e-05
-3.73391105965499e-05
-1.98973433251441e-05
-2.83276296797063e-05
-1.07298758398212e-05
-2.47246492561392e-05
-2.25651009431478e-05
-8.51541324184493e-06
-1.74145224837009e-05
-2.73926538843468e-05
-1.53429028859331e-05
-3.12335975501427e-05
-2.19352895473727e-05
-3.56850208211193e-06
-2.76120149350057e-05
-1.93680234579353e-05
-7.07904458791315e-07
-1.50831669315644e-05
-4.31395246257858e-05
-2.04136810078564e-05
-3.99131906109255e-05
-2.73641143263004e-05
-1.43156485499053e-05
-2.85750231863031e-05
-1.22635111745213e-05
-1.04605296136845e-05
-1.62757311002511e-05
-3.02406999219754e-05
-8.22129731385646e-06
-3.11935399929516e-05
-3.68614082795728e-05
-2.74540961392869e-05
-2.2177727006273e-05
-1.11672573192089e-05
-1.01733053514824e-06
-2.82016722589141e-05
-4.31094019045766e-06
-1.29485295259159e-05
-1.81809378698624e-05
-7.81070023415132e-06
2.36406212488887e-08
-8.65923748685171e-06
5.15975346808752e-06
-2.84330440377172e-05
-2.54036008688107e-05
-3.98632486601131e-05
-1.4911469242133e-05
-2.78504759383321e-05
-7.77592027710983e-06
-4.76608806811806e-05
-2.19226767537804e-05
-1.371070714823e-05
-1.73058061618759e-05
-1.34597531184149e-05
-3.70138931309991e-05
-1.91508885276804e-05
-2.6761210004034e-05
-1.40772223516063e-05
-9.51718485291092e-07
-1.59862006668483e-05
-1.48902128980359e-05
-5.18629079316007e-05
-5.37273542226869e-05
-4.05259197364465e-05
-2.2477996466422e-05
-1.81765468765713e-05
-3.4481915854555e-05
-2.93785384611456e-05
-1.86618078100956e-05
-2.14284447509196e-05
-1.94817110356186e-05
-2.09582558170907e-05
-2.88442034497392e-05
-1.59330400333507e-05
-1.60278308641419e-05
-2.17881288891836e-05
-2.77677664002379e-05
-9.08221923431237e-06
-1.66986393382022e-05
-3.3578070951242e-05
-1.06899039116029e-05
-3.26939628513973e-05
-1.20018231897189e-05
-2.30370612502062e-05
-3.6619799871763e-05
-3.23149186331145e-05
-2.17101138782363e-05
-4.00823745294528e-06
-1.6544519424528e-05
2.96553567824296e-06
-3.21213944771169e-05
-2.2264944721756e-05
-3.05471987305032e-05
-1.4635781311078e-05
-2.14370785736027e-05
-1.04484853037142e-06
-1.43780645926702e-05
-1.57767086876488e-05
-1.91292041505473e-05
-7.02141425821752e-06
-3.65047082557465e-05
-2.8667897392912e-05
-3.95551780314335e-05
-3.16782401129786e-05
-5.26948373657494e-05
-1.30161738546759e-05
-2.48557578503916e-05
-2.11411830558893e-05
-3.17869509282129e-05
-1.49551273362732e-05
-5.05838796661935e-06
-1.3170247695931e-05
-2.83984569243616e-05
-1.365035293957e-05
-2.53504738911884e-05
-2.78065199156161e-05
-3.33773546710843e-05
-3.57348196891776e-05
-6.13580901044498e-06
-4.4998739989036e-06
-4.80611567358293e-05
-2.66457218180136e-05
-8.9132701232506e-06
-2.84245451796251e-05
-2.79002900353465e-05
-2.53361726189266e-05
-4.119200779064e-05
-8.92853529728955e-06
-1.70622375477889e-05
-1.84624644978189e-05
-9.5073616617872e-06
-2.88902718165394e-05
-3.68345208371094e-05
-2.19568493634231e-05
-1.39747156606022e-05
-3.34802480904612e-05
-2.80595640646382e-05
-2.27975219072973e-05
-2.20296933792512e-05
-2.64810597144828e-05
-1.53537886852346e-05
-1.53712065037476e-05
-2.12738106811205e-05
-2.04979926715184e-05
-1.33061716303846e-05
-2.1497522579287e-05
-5.85208325178555e-05
-1.48103039257156e-06
-1.02359701278457e-05
-2.16679007050754e-05
-1.34192176169762e-05
-4.24659244927533e-05
-1.96543489626908e-05
-3.3109103108017e-05
-2.3947177919262e-05
-1.91892544657645e-05
-2.24999355863736e-05
-2.37111117206168e-05
-2.28334404906933e-05
-1.44348861956397e-05
-2.16464294406962e-05
-1.12594191716457e-05
-1.29461076646278e-06
-5.89599544357352e-06
-1.9827592436531e-05
-2.64310962479594e-05
-3.61185262810522e-05
5.33110592515074e-06
7.56976807696931e-06
-1.71571135432615e-05
-2.55585406242532e-05
-6.85678213129243e-06
-2.41691367561743e-05
-2.37225368219125e-05
-4.33272575776517e-06
1.43659703168215e-06
-7.78441592363723e-06
-4.19024233246566e-05
-9.10110248639277e-06
-3.34140157622564e-05
-9.01822934537064e-06
-2.31927855933602e-05
-2.23555488278792e-05
-2.43799230939457e-05
-3.09936512744031e-05
-3.47228402210741e-05
-1.37968855074208e-05
-2.70137744360851e-05
-1.96295809000398e-05
-1.24404943063166e-05
-1.22188939592691e-05
-1.5500531263341e-05
-1.98921097924966e-05
-1.51570540432983e-05
-2.91579615488171e-05
-2.31145884636252e-05
-2.92364581753435e-05
-2.00886504960378e-05
-2.86697031016532e-05
-2.94519070661939e-05
-1.15675848110427e-05
-1.7497846053196e-05
-1.38553607965396e-05
-2.78188690644461e-05
-2.08381899918462e-05
-3.31421969513117e-05
-2.09964165700958e-05
-2.69467740692854e-05
-1.53627373790476e-05
-2.0119510060571e-05
-7.53876619302708e-06
-3.0333679920993e-05
-2.83150399850492e-05
-3.26152573156377e-05
-2.59657243979892e-05
-3.30482673949623e-05
-1.85106027714243e-05
-3.43220417055953e-05
-3.11804712722009e-05
-2.82707957669239e-05
-1.65704284514517e-05
-1.80079900015208e-05
-1.60190872596541e-05
-4.08326360011065e-05
-2.94443959224936e-05
-3.20734918048083e-05
-2.29056525021769e-05
-1.23780434284238e-05
-1.90169591721662e-05
-2.70253229274285e-05
-2.59020181015032e-05
-6.29328415550156e-06
-4.15395691265396e-05
-3.23540603538843e-05
-1.52191279990682e-05
-1.83603139697663e-05
-2.16565611010104e-05
-1.0426932738224e-05
-2.53951054335027e-05
-2.80189955976033e-05
-1.47310483673156e-05
-1.31303453132291e-05
-1.53043763390229e-05
-2.40783231120347e-05
-4.00817320291934e-05
-3.5749465783178e-05
-1.48451000522066e-05
-2.48999377920659e-05
-2.70788976268614e-05
-3.03795062711934e-05
1.6879335698156e-06
-1.51017015783838e-05
-2.02808174241155e-05
-1.29682402080022e-05
-2.66913342229231e-05
-2.63676214019789e-05
-9.84256603090851e-06
-2.91678554899766e-05
-1.22681668237461e-05
-3.19600206186828e-05
-3.72015570993779e-05
-1.79647316727646e-05
-4.71915978314634e-05
-1.66520864106982e-05
-1.1986690279635e-05
-2.82959592086427e-05
-2.04987242139956e-05
-1.92029033955777e-05
-2.27336974149855e-05
-7.11595894817204e-06
-1.86140255133833e-05
-1.24678485440815e-05
2.78709795883928e-06
-5.25148893691808e-06
-1.87524881341488e-05
-7.99581454847204e-06
-2.1502488819318e-05
-2.64906952149865e-05
-2.319891539781e-05
-7.94503064147351e-06
-1.18276278892511e-05
-9.47396259563876e-06
-5.4863990332397e-06
-2.57626562637632e-05
-1.04745085332112e-05
-1.54046002627504e-05
-3.3929328590489e-05
-1.4414561227883e-06
-2.69553802336639e-05
-3.28709197668281e-05
-6.19793805533945e-06
2.33535109863213e-06
-4.52196194911457e-05
-2.54036247999746e-05
-2.90380008198992e-05
-1.11935318183763e-05
-5.17901237091242e-06
-2.27859488128218e-05
-3.37585540332678e-05
-1.27554124062325e-05
-2.75556827997536e-05
-2.02520625751758e-05
-7.99758347466899e-06
-2.8468317909158e-05
-1.47976038961226e-05
-1.63426031094332e-05
-2.36505256210939e-05
-2.3852273811741e-05
-3.13094421867377e-05
-3.45823437907565e-05
-1.46852384949673e-05
3.04141578752442e-06
-2.01536802651915e-05
-2.64208762010252e-05
-2.73170908735452e-05
-1.76551877352557e-05
-2.02488451177836e-05
-9.52160232146102e-06
-2.08463618148047e-05
-2.43212127791964e-05
-2.62019168957232e-05
-1.29012767760558e-05
-1.25402546228741e-05
-2.13776524679738e-05
-2.53766817041131e-05
-2.02788152283557e-05
-2.91103156236317e-05
-1.69579397854542e-05
-3.13558296957189e-05
-4.09013781497149e-05
-1.63113102389835e-05
-1.65713863116886e-05
-3.26273881514101e-05
-1.84060935441098e-05
-1.61930872082805e-05
1.69523692844671e-06
-3.52507223830746e-05
-2.83120216986845e-05
-1.64643572535925e-05
-2.03995061526844e-05
2.38691062929707e-07
-3.76378095840628e-05
-1.15657172154535e-05
4.74555506038396e-06
-4.41647000700269e-06
-2.45732636466742e-05
-3.70645658249769e-05
-4.99577889890627e-06
-1.93598366424485e-05
5.5342194622998e-06
-1.08941108216375e-05
-2.93281279331177e-05
-3.02959952005757e-05
-3.37480399436101e-05
-1.88007661011623e-06
-2.10820746219505e-05
-1.58427569841434e-05
-3.20979511352321e-05
-9.03759274369023e-06
-2.64653655009166e-05
-3.72089882871894e-05
-2.48498581059409e-05
-1.33650837840244e-05
-1.69664339326569e-05
-2.35688051395411e-05
-2.67804995017569e-05
-2.10424029262962e-05
-1.83904546543797e-05
-2.01974815839574e-06
-2.2169604032057e-05
-2.72630763813565e-05
-2.72311326329852e-05
-1.81123757114654e-05
-2.31309098328661e-05
-2.07025483523541e-05
-6.30470478379187e-07
-1.97552371477351e-05
-2.15351553943052e-05
-3.35596863283534e-05
-6.98514937138938e-06
-1.09378741518607e-05
-2.61670332110916e-05
-4.48533415723294e-06
-1.54196488813939e-05
-2.25484104708354e-05
-1.25423715317757e-05
-1.41467285515211e-05
-1.54705001386349e-05
-2.83377385106341e-05
-2.19670928963864e-05
-1.43328198179812e-05
-3.12976543836536e-05
-2.18207507635911e-05
-7.9974453616949e-06
-2.98597906513534e-05
-2.86264506853796e-06
-3.26595399170871e-05
-3.51415713160559e-05
-3.93722500925439e-05
-3.75395732583367e-05
-2.93654241018668e-05
-1.02833251292006e-05
-3.77519128603314e-05
-3.33645989948389e-05
-2.58881925631145e-05
-1.8694969127506e-05
-2.52769792343352e-05
-1.01400376503173e-05
-2.67834067403504e-05
-2.23340238056342e-05
-1.26474759367332e-05
-1.26388168288593e-05
-2.54835323338993e-05
-1.47364770627049e-05
-2.83455269299963e-05
-3.92843210142704e-05
-2.21204965380866e-05
-1.14151600105e-05
-2.27425631967915e-05
-2.10274244007046e-05
-1.75374231015249e-05
-3.47854878385102e-05
-2.87615677766192e-06
-2.97911496955838e-05
-3.65377612507977e-05
-3.28549319989766e-05
-2.96502811905309e-05
-2.36052281135338e-05
-2.1298018595506e-05
-6.85763614296376e-06
-3.49158779724139e-05
-1.29229424921383e-05
-1.18996985294148e-05
4.40020693432476e-06
-3.89413349023269e-05
-1.64583303923823e-05
-1.67476447052003e-05
-1.95674297158715e-06
-2.45071755211761e-05
-2.16117015352701e-05
-1.47562922837868e-05
-4.20201882656954e-05
-1.03235260038727e-05
-1.7500236237856e-05
-9.64109283004643e-06
-1.94067179308939e-05
-1.75859880213441e-05
-2.1098924377893e-05
-3.66407851200625e-05
-1.91163797772295e-05
-3.47394726346332e-05
-2.3227994896724e-05
-1.48640431122418e-06
-2.58972760251589e-05
-2.49711159426373e-05
-1.24376643834573e-05
-1.07501939398107e-05
-2.48918141873446e-05
-3.47280150358542e-05
-2.95855753183188e-05
-1.09018775812451e-05
-3.37526463848796e-05
-3.42425127968513e-06
-3.50984672936541e-05
-6.24537733597521e-06
-4.25170422274895e-06
-3.42969496491026e-05
-1.17206483341727e-05
-2.27729987423114e-05
-7.08703951890328e-06
-1.32487673767668e-06
-2.40881046235355e-05
-2.76700730235029e-05
-3.27360948869158e-05
-2.32814942509928e-05
-2.97907017542757e-05
-4.51223783820369e-05
-1.07340074749402e-05
-1.98382093393609e-05
-1.9793051681915e-05
-2.88833796805379e-05
-3.45182603925619e-05
-1.82465201776862e-05
-4.54179047355685e-05
-3.08169260842737e-05
-1.98016110102849e-05
-2.09708467443279e-05
-9.81922140556272e-06
-1.70926854578938e-05
-1.51322326096834e-05
-3.59654012172651e-05
-4.56528438717891e-05
-2.01649762226898e-05
-2.0755596297876e-05
-4.51141376424947e-06
-1.98814233765106e-05
-9.87457924779628e-06
-3.96389746173953e-05
-2.38628754877533e-05
-1.37082350417641e-05
-2.31755809674675e-05
-1.75421826678932e-05
-3.61605927696307e-05
-3.55015351687541e-05
-2.28645933047691e-05
-9.56757753716014e-06
-2.55914472488987e-05
6.89857343788197e-07
-3.80144178911771e-06
-2.3782290110205e-05
-2.07463933002477e-05
-1.74634984170591e-05
-6.92702567718308e-06
-3.27300372394542e-05
-2.70476692847085e-05
-6.82796020758503e-06
-2.08408450019154e-05
-1.48643354642586e-05
-2.37817792814079e-05
5.9909644422802e-06
-2.33020430950904e-06
-1.93460439716931e-05
-1.25747691607527e-05
-2.75191467412418e-05
-4.85981320017833e-05
-5.79805245389923e-06
-2.00224872473457e-05
-1.45388585435114e-05
-9.37225096980012e-06
-1.34008223727254e-05
-2.11494916626002e-05
-2.77917902653251e-05
-6.64587651970879e-06
-1.36557164022546e-05
-2.25465607435165e-05
-6.64391768364653e-06
-2.60971411905507e-05
-2.26930040927612e-05
-2.73406026557623e-05
-1.66818952446371e-06
-2.7751805847207e-05
-1.9290809003717e-05
-5.35742047133601e-06
-1.10958997224259e-05
-2.25999279174318e-05
-2.72784589275859e-05
-2.35058983469989e-05
-1.252892695207e-05
-3.68758644275522e-05
-2.58205449243917e-05
-1.44845651632998e-05
-1.6437182387227e-05
-5.19797432656693e-06
-3.15923190819074e-05
6.83927494177919e-06
-2.15636649959465e-05
-3.08317220008756e-05
-1.29272666316799e-05
-3.41034627322692e-05
-2.18697381595578e-05
-2.71846320430956e-05
-3.70366247481303e-05
-9.12488173090175e-06
-2.56159517505837e-05
-1.76883599412671e-05
-9.01941606049001e-06
2.31030680516401e-06
-1.86802297699431e-05
-3.99195847533066e-05
-8.41464650855574e-06
-1.65029711600758e-05
-3.66656065633734e-05
-2.30177111304503e-05
-2.0165525624354e-05
-1.96872189432281e-05
-3.84137939838746e-07
9.5673059405624e-07
-3.27070200013208e-05
-9.41254109713509e-06
1.38322510378985e-06
-1.26417411887853e-05
-1.68117940594978e-05
-1.4631298337417e-05
-2.40250883010759e-05
-3.855757539635e-05
-1.60875507110551e-05
-1.5651444437006e-05
-2.83778176699227e-05
-9.20059214434314e-06
-2.89594450417563e-05
-1.74623926963613e-05
-3.48501353985099e-07
-1.21763801935162e-05
-1.96353992429259e-05
-1.23235997813348e-05
-2.21806305419221e-05
-2.33642560037006e-05
-2.34120857117619e-05
-1.89983433915062e-05
-3.67246303082818e-05
-1.70331916896804e-05
-2.14198673764108e-05
-4.40541507429789e-05
-2.69830530365528e-05
5.87253251089702e-06
-1.11703172917291e-06
-2.92437346141061e-05
-1.90898539545107e-05
-2.62180517651361e-05
-1.52661654806909e-05
-1.91752151326439e-05
-2.02299891178576e-05
-1.36271798068412e-05
-8.35469546166123e-06
-2.17823914240008e-05
-2.96530358432834e-05
-1.74946058218625e-05
-3.53480117559732e-05
1.10430526572668e-05
-1.44614906362229e-05
-1.46981508035491e-05
-4.80039024633446e-05
-3.23314914359963e-05
-2.69562229901345e-05
-2.06039782979223e-05
-1.84435558323514e-05
-9.42516300827972e-06
-2.96077718016306e-06
-2.14887174443202e-05
-2.56395491603137e-05
-1.60847642966061e-05
-1.86706357139733e-05
-3.2256245961941e-05
-2.21214746502004e-05
-3.71404989725671e-05
-1.10660605082361e-05
-2.5611669060821e-05
-2.55174267164894e-05
-2.31214636658933e-05
-4.80735726658235e-06
-1.82861625588685e-05
-1.2597419307146e-05
4.15738062978994e-06
-1.51125945115378e-05
-1.66838774968284e-05
-2.87851704143942e-05
-2.63457633596769e-05
-2.41790214572379e-05
4.05306586484969e-06
-2.09751345637932e-05
-3.09190572722764e-05
3.68780771601565e-06
-2.56083492250336e-05
-2.48758061626751e-05
-1.07299986631737e-05
-2.07866401169354e-05
-2.01842522913758e-05
-2.22877220738659e-06
-1.34132170931212e-05
-1.16274474298953e-05
-1.68540867572726e-05
-5.78855603352793e-06
7.2688094665545e-06
-2.54131107869063e-05
-1.08958599531287e-05
-9.81043847790453e-06
-2.29863613824845e-05
-2.50719070129486e-05
-2.45560076826945e-05
-1.95798979316717e-05
-2.67002870714094e-05
-1.73235373283788e-05
-2.92662451579993e-05
-1.50512570957146e-05
-1.91020971105243e-05
-3.79743854090309e-05
-2.33508964166271e-05
-1.48932244379293e-05
-1.83953429740167e-05
-6.86813365953725e-06
-3.61903648900464e-05
-4.3846842656508e-06
1.6426560552728e-07
-3.36969614375611e-05
-4.68584449609475e-06
1.39681003904289e-06
-2.14906296674604e-05
-1.88110419149511e-05
-3.84275988444175e-05
-2.29113072719615e-05
-3.55911553859732e-05
-9.81465154623256e-06
-2.04396727721207e-05
-3.55629965604873e-05
-1.56117997329971e-05
-2.5179013831e-05
-2.75460134158992e-05
-1.42987782122114e-05
-2.25093684436461e-05
-2.84113938528937e-05
-2.87546020027337e-05
-1.02940180588293e-05
-2.17209236373789e-05
-2.40000198804643e-05
-1.8525452317312e-05
-3.17198888399613e-05
-3.33207913998755e-05
-3.22649402990465e-05
-3.79493430703403e-06
8.92906830507168e-07
-2.07187093219034e-05
-3.29648669214365e-05
-1.48491891928421e-05
-9.38467104669075e-06
-8.02808984512127e-06
-2.45703032733576e-05
-1.39172333803061e-05
3.58870194826096e-06
-2.53604818197868e-05
-2.01829104196661e-05
-2.63450800337538e-05
-2.49715276655452e-05
-1.86479068857153e-05
-1.21346459738424e-05
-2.80479137174153e-06
-1.55447207744207e-05
-1.07894007274077e-05
-5.16629136296727e-06
-2.05409924169234e-05
-1.9944034358468e-05
-1.58738181247395e-05
-4.66013604116769e-05
-9.36000352256897e-06
-1.94887161361084e-05
-1.30082123182405e-05
-1.82461674921551e-05
-2.45486958241401e-05
-2.2735564944123e-05
-1.51532928752652e-06
-1.33386947830088e-05
-4.81494983102565e-08
-3.08653979004055e-05
-1.42287594562175e-05
-1.34846155614516e-05
-3.46236571961253e-05
-1.7659186936978e-05
-1.90766349542741e-05
-2.24962291133282e-05
-3.85567618159541e-05
-3.31916500572688e-05
-1.51689989308504e-05
-2.69423806348912e-05
-2.86296320354565e-05
-1.55738064420564e-05
2.52216236905151e-06
-2.22804011624194e-05
-8.6437862348081e-06
-1.4300361450833e-05
-4.95676676644656e-06
-1.76114456482274e-05
-2.52113306578154e-05
-8.73933445683931e-06
-1.3478324431255e-05
3.0277455304219e-06
-2.50126838710315e-05
-2.41523504268157e-05
-1.02966880163048e-05
-2.51320170983052e-05
-8.98410379078123e-06
-1.22007812405767e-05
-2.74729057126667e-05
-2.32134722014882e-05
-2.32894650451119e-05
-1.05614188187265e-05
-3.09917548211275e-05
-6.82323730943787e-06
-2.44692408890894e-05
5.42000296069037e-06
-2.03243205390307e-05
-8.66389664916604e-06
-1.58028341340576e-05
-2.63433212089885e-05
-3.01479887418159e-05
-2.42707628405171e-05
-2.44756119505667e-05
-2.17870432960115e-05
-2.6539167435534e-05
-3.3954364707186e-06
-5.564059063565e-08
1.24311907500815e-05
-1.29375591904632e-05
-2.74225464170674e-05
-1.04514495563559e-05
-2.55394572118719e-06
-7.4508527411362e-06
-2.72389019086924e-06
-3.94438622894381e-05
1.60386578477429e-06
-1.20711555917925e-05
-2.0705244904474e-05
-2.4347048836644e-05
4.62003356149939e-06
-2.60718202962304e-05
-3.04026723549308e-05
-2.83431293768092e-05
-3.05773849043225e-05
1.25925942533938e-05
-1.27224515109811e-05
5.74530940954744e-06
-6.68268523676416e-06
-3.48810269280045e-05
-2.51227515901088e-05
-1.23107605374611e-05
-1.77525881807503e-05
-5.56375360402164e-06
-3.44620137322372e-05
-1.46522595081842e-05
-2.54563831528838e-05
1.22201888807204e-05
-1.86021066747849e-05
-3.16142821657323e-05
-1.16899703348329e-05
-5.23158252611664e-05
-3.10561063664531e-05
-2.24472761972996e-05
-1.59668874528249e-06
-2.12335090475472e-05
-2.07159153853545e-05
-2.3233802585767e-05
-1.68011862482241e-06
-2.29575831053998e-05
-1.81513461550737e-05
-3.24768043262817e-05
-3.31274334443282e-05
-4.00224157803672e-05
-1.72455351689639e-05
-6.25536861704258e-06
-2.64804142304526e-05
-1.98479665851706e-05
-1.21321117069223e-05
-1.62815291690841e-05
-2.44327071422651e-05
-3.07840000979005e-05
-2.40211950223002e-05
-1.74147936778321e-05
-1.57393302778253e-05
-1.29697578991554e-05
-2.28439262782801e-05
-1.43825422978964e-05
-3.89606788750489e-05
-5.73080371868388e-06
-1.81181309247295e-05
-1.11050039250794e-05
-1.76266366129976e-05
-3.33699245096548e-05
-4.54000077912681e-05
-1.84304989984511e-05
-4.65621293416371e-05
-6.36839781861435e-06
-2.20519008001062e-05
-6.26933823200947e-06
-3.23463002514163e-05
-3.10278530633501e-05
-2.82096324248689e-05
-1.90732895310434e-06
-1.04829246357604e-05
-1.17208312016726e-06
-4.50170444728473e-05
-3.93272436892909e-05
-6.51965865782392e-06
-1.36482440045102e-05
-3.35129820945151e-05
-2.67761727724375e-05
-2.32247383527747e-05
-5.99109970452401e-07
-1.81634166322711e-05
-3.81377896070751e-05
-3.2029000410688e-05
-1.28314798799203e-05
-2.65034236784667e-05
-2.87955283005412e-05
-1.97268427967589e-05
-1.3077526741522e-05
-3.55193714438667e-05
-1.82441387309526e-06
-1.48630780987027e-05
-6.0803614884029e-06
-1.84154216387941e-05
-2.30975419993492e-05
-1.07929933496285e-05
-2.02197377460295e-05
-1.13940561201905e-05
-1.22771852987949e-05
-2.01638870635171e-05
-1.57469215922912e-05
-1.68765383850438e-05
-2.84840663995355e-05
-2.12225772676879e-05
-2.99775473134537e-05
-2.66041901713981e-05
-1.20923622168877e-05
-2.64154018257322e-05
2.95556180020129e-06
-1.71290570930577e-05
-1.27069431574166e-05
-3.1183318481768e-05
-2.51099398634788e-05
-2.36581721434492e-05
-2.65370050072256e-05
-1.46716178297308e-05
-1.01256762393669e-05
-1.64530355589927e-05
-1.38859162031754e-05
-1.31648015743123e-05
-1.96988669062772e-05
-1.48143911778554e-05
-3.1625514396823e-05
-2.58061768165696e-05
-1.90863632316345e-05
-6.41578300303672e-06
-2.59738850298385e-05
-2.46768679052459e-05
-2.53965400208359e-05
-1.02806856593369e-05
-1.0418924398006e-05
-4.62615736323e-05
4.83607387575909e-06
-1.45141276182667e-05
-2.1521433555975e-05
-1.38588157642215e-05
-7.45420002242367e-06
-1.2709026361146e-05
-3.73521188888461e-05
-1.59455551781578e-05
1.38250035762935e-06
-2.45019868693295e-05
-9.57235754336118e-06
-2.32453702296977e-05
-1.43215660700938e-05
-3.31111672485948e-05
-4.44519144123095e-05
-1.90798702504419e-05
-1.91832584157576e-05
-4.05622406920052e-05
9.2538181616866e-07
-5.63808101820704e-06
-2.66128596357651e-05
-1.3327143343398e-06
-2.37831043724215e-05
-2.0687570561132e-05
-5.56737268035088e-05
-1.8309257510259e-05
-1.62225976208454e-05
1.02758432688197e-05
-2.12465410950421e-05
-1.73697553699085e-05
-4.1397492219486e-05
-3.67775636954072e-05
-2.19013148044981e-05
-7.46669295353203e-06
-3.10709749231398e-05
-2.01757110016529e-05
-2.73207883162919e-06
-2.55708416139166e-05
-4.04790327883335e-05
-1.77724812326182e-05
-1.9270675568711e-05
-4.08239479070395e-05
-1.23993090239703e-05
-5.82935865532791e-06
-4.34477680105577e-06
-3.17376023627943e-05
-2.91312007191224e-05
-2.45419485236064e-05
-2.0032302607505e-05
-1.15501252756145e-05
-3.44807477714848e-05
-1.40195399513014e-05
-3.49942320170871e-05
-1.96778029501176e-05
-2.60458585750728e-05
-2.46188217776054e-05
-3.46612640195839e-05
-2.43164442755148e-05
-1.97472889712172e-05
-1.65947005930156e-05
-1.7689588889365e-05
-1.53992586529618e-05
-1.46334898321983e-05
-1.72383700183376e-05
-7.71157837340865e-06
-1.98698329478625e-05
-3.91957234741891e-05
-1.32309944142448e-05
-2.99817724712824e-05
-2.88255027846403e-05
5.4220152197261e-06
-7.07261495597219e-06
-2.31415998038074e-05
-2.37332314153831e-05
-2.44776590020572e-05
-5.40910480538647e-06
-3.62618126554002e-05
-1.11363143107457e-05
-1.69404094026555e-05
-4.28473818808052e-05
-1.04645726872924e-05
-2.44598971005038e-06
-1.02543152845783e-05
-3.49226788108759e-05
-6.69947241384798e-06
-2.13305262415174e-05
-5.14747166324159e-06
-2.18689106960902e-05
-2.57172323254983e-05
-1.59130943833186e-05
-3.11196144590464e-05
-1.88949033442197e-05
-2.05104092354401e-05
-2.27113531957759e-05
-3.25335365362318e-05
-1.65759188760689e-05
-2.22442550597849e-05
-3.52778576490842e-05
-1.11462325225852e-05
-1.37339296275126e-05
-2.1425469218656e-05
-3.93655064639029e-05
-3.19412307459036e-05
-3.04442650933906e-05
7.57157406404417e-06
-1.82429679713666e-05
-1.91158188598239e-05
-1.04436968998769e-05
-3.63391165824035e-05
-4.18058389927425e-05
-3.22223505304786e-05
-2.33890689537511e-05
-3.06851569309969e-05
-1.96057597350687e-05
-2.95202646418769e-05
-3.32263332301344e-05
-2.61904431391135e-05
-2.55225647808934e-05
-1.90985857188379e-05
-7.48289458740455e-06
-2.89489208462916e-05
-1.70569671499279e-05
-2.3069307270736e-05
-7.75541558174812e-06
-7.16104523123093e-06
-3.38128897322365e-05
-3.20000939979345e-05
-3.12673512840742e-05
-1.24814858258309e-05
-2.94665566202679e-05
-2.91148592992387e-05
-2.33192179753009e-05
-3.12799405576032e-05
-6.76010869913973e-07
-2.95851818299122e-05
-3.95730854078112e-05
-1.43001557660872e-05
-3.02283025085943e-05
-1.45283388410069e-05
-1.32396076449403e-05
-2.62406560310885e-05
-2.51006511859198e-05
-1.34738704450324e-05
-1.04093563301134e-05
-2.86352130473098e-05
-4.22188927277362e-05
-1.94098321512044e-05
-2.17293737835951e-05
-1.68983349754841e-05
-2.19901435087002e-05
-1.68284447756618e-05
5.99525507458434e-06
-1.19942114266442e-05
-2.34436924266715e-05
-2.1887176831862e-05
-2.78382189899188e-05
-2.67808754899523e-05
-1.86808772728444e-05
-2.41474152300949e-05
-3.34942275657024e-05
-2.74909984795102e-05
-1.86468482271859e-05
-1.33576535193093e-05
-2.2601467112054e-05
-2.52911002868983e-05
-2.9062612610384e-05
-4.05387886897512e-05
-2.46642140368285e-05
-2.45365192024763e-05
-4.17932297956975e-05
-6.32120431589252e-05
-3.34885841958627e-05
-3.49417526520819e-05
-4.60317087106355e-05
-1.73656905067276e-05
-4.07187913494443e-05
-2.51646669201518e-05
-3.05106676162258e-05
-3.61743513754921e-06
-1.77818841471738e-05
-1.43305456960479e-05
-8.55384506530535e-06
-2.64272795155825e-05
-3.11686687615326e-05
-1.99281440516858e-05
-8.31822322102853e-06
-2.9560026677317e-05
-1.09404540564492e-05
-2.49292183621699e-05
-1.250848860836e-05
-4.65615461434228e-07
-3.07953947600746e-05
-2.04330950696198e-05
-1.94086467424197e-05
-1.36259110141424e-05
-1.36612570662955e-05
-3.44143134051374e-05
-1.02569579911545e-05
-1.47590788980743e-05
-2.70709456435233e-05
-2.26850655033635e-05
-2.0525943836023e-05
-1.57027987331646e-05
-2.32759518220451e-05
-2.54319767241109e-05
-2.65128948849064e-05
-8.55522397663588e-06
2.56223958634215e-06
-2.33214684779673e-05
-1.54184226684399e-05
-7.61135527594944e-06
-1.07697059129528e-05
-3.19075947451818e-05
-2.41252527849306e-05
-3.14754114000661e-05
-2.84248190658391e-05
-3.34916691268944e-05
-3.4378564996022e-05
-1.71856899063373e-05
-2.08890389269401e-05
-7.1844943248708e-06
-1.11082557802715e-05
-1.20912223500169e-05
-4.28923246825656e-06
-2.4513629867283e-05
-1.52060512684544e-05
-2.55827967914991e-05
-1.60366352739624e-05
-1.34242237401133e-05
-1.83177423327987e-05
-1.46489904062051e-05
-1.85223873869434e-05
-2.43675991187612e-05
1.15067354191891e-05
-9.30215675316989e-06
-1.09089507895558e-05
-1.8183167934952e-05
-2.00677613501208e-05
-1.66936694583599e-05
-2.104367208423e-05
-1.44734824820768e-05
-2.72389897923648e-05
-2.98663215874171e-05
-3.06997721815637e-06
1.47181466982833e-05
-1.37575588995297e-05
-4.22661700553912e-05
-1.29334584289463e-05
-3.00185381247763e-05
-2.15095043388514e-05
-1.89872092508639e-05
-1.91120078450546e-05
-1.45132508817288e-05
-3.78943159362683e-05
-8.60128124230884e-06
-1.91603822954499e-05
-1.04326318542391e-05
-4.0565887292367e-05
-2.18177194561734e-05
-1.04871460123318e-05
-1.93964458329362e-05
-2.69122257464499e-05
-1.85875295135932e-05
-8.81018338601976e-06
-7.01133869636846e-06
-3.20704459882039e-05
-1.65075810427986e-05
-2.8113099230558e-05
-2.03943254414675e-06
-2.15577682829765e-05
-1.70186906817823e-05
-2.64302380392727e-05
-3.28207525738551e-05
-1.56823878118246e-05
-2.39734296061914e-05
-1.90234733634789e-05
-2.71504381675506e-05
-3.9109618185126e-05
-3.62707080968331e-05
-3.33339080098191e-05
-3.33926221180633e-05
-3.26487910562638e-05
-1.59721648492987e-05
-3.62623401651172e-05
-2.59024177051457e-05
-3.84131216431219e-06
-5.16000919998131e-06
-1.1247938315763e-05
-1.2742571249162e-05
-2.95926125448933e-05
-1.94987525204158e-05
3.09420669576092e-06
-1.67663182051585e-05
-8.90585079607673e-06
-1.19449930548343e-05
-3.82489779233326e-05
1.50751246415801e-05
-2.48657753882436e-06
-1.51691949772192e-05
-3.57358808761014e-05
-3.44443562686847e-05
-2.92008004728861e-05
-2.24165333726892e-05
-1.05799998837508e-05
-2.32445950690123e-05
2.69832308730786e-06
-2.32315928060763e-05
-3.71113594896102e-05
-2.45116049491003e-05
-1.55646933415652e-05
-1.98779733759012e-05
-2.23365335857236e-05
-3.04905123251772e-06
-3.4608512334644e-06
-2.12762695884479e-05
-8.25677445290863e-06
-3.21186676694571e-05
-3.97516438095918e-05
-1.54062945026509e-05
-3.03152604735511e-05
3.11665866489276e-06
-1.14238917855036e-05
-4.32672767139992e-06
-1.9497480986995e-05
4.00374838755278e-06
-3.34093408577084e-05
-2.68347449533774e-05
-1.79512459507583e-05
-1.17872965444167e-05
-2.19893515035091e-06
-3.609647577632e-05
-7.1826094117373e-06
-1.12024774801134e-05
-4.78880176528607e-07
-3.37967006135226e-05
-2.21871217936817e-05
-8.55558777040918e-07
-2.8063975936491e-05
-7.92125905764301e-06
-5.19376632074186e-05
-2.4642793926113e-05
-5.70647343668391e-05
-3.02432901720469e-05
-1.196204560021e-05
-2.78752709497811e-05
-3.06222320568683e-05
-2.92653034992884e-05
-1.28790888381262e-05
-2.22169689802006e-05
-3.8644674498273e-05
-3.0800363693124e-05
-2.53033525663439e-05
2.0044895427329e-06
-1.36542821234386e-05
-2.46884688036597e-05
3.25277018532166e-06
-1.30595941669009e-05
-2.12381030823758e-05
-3.22021763295114e-05
-3.51171829271407e-05
-4.31610493520613e-06
-4.01507261001576e-05
-2.83957654973183e-05
-4.11750528413542e-05
-1.01240773558802e-05
-2.16329551218436e-05
-2.33531124936884e-05
-2.95478759190733e-05
-1.82305641531136e-05
-1.61168381831523e-05
7.42985406862513e-07
-6.2408181935622e-06
-8.04694346345556e-06
-1.95670084890136e-05
-1.51594712263392e-05
-2.32827106970191e-05
-1.01955966498326e-05
-7.94728065022864e-06
-2.19797738613299e-05
-1.77903101300844e-05
-3.26039504794473e-05
-2.86022956874387e-05
-1.40683145561772e-05
-8.74364946939244e-06
-2.80036753696144e-05
-6.01011903047768e-06
-1.95136789766679e-05
4.86063962050007e-06
-2.35038014965431e-05
-1.14434074193726e-05
-1.99432038403985e-05
-1.68907460903064e-05
-3.12953006307218e-05
-2.02853286965232e-05
-1.87882531207946e-05
6.03939315992167e-06
2.6311769943672e-06
-1.18689687947905e-05
-1.61900431873502e-05
8.94373196589724e-06
-1.79946556475971e-05
-2.4916140502533e-06
-1.03926531524199e-05
-2.33537831661922e-05
-2.71982629922444e-05
-2.79847919266042e-05
-4.05930796682455e-05
-4.22813305794617e-06
-3.97317273459705e-05
-2.95951254505602e-05
-2.79803023805531e-05
-2.76465753529817e-05
-3.303742960996e-06
-7.56194656894167e-06
-1.48242057250853e-05
-4.08489444927496e-05
-1.86637646804286e-05
-1.76582618885877e-05
-2.75573131327452e-05
-2.49268150746281e-05
-2.86329410618408e-05
-1.45321490375911e-05
-2.0453096947996e-05
-6.86869976090579e-06
-2.88562501612409e-05
-1.09411215124077e-05
-1.92684891208014e-05
3.76599814448926e-06
-3.28820702784764e-05
-1.77487324175898e-05
-2.47800987752726e-05
-1.98398925310837e-05
-1.59764643560138e-05
-1.413583882762e-05
-2.8740113164254e-05
-1.30934784343925e-05
-2.38716683546382e-05
-1.20327144274658e-05
-8.61431545678301e-06
-1.44946815537832e-05
-1.25718512916571e-05
-1.74607666593393e-05
-2.25594877631436e-05
-1.72243463077572e-05
-3.46675459478751e-05
-1.86601045559757e-05
-7.55031871916372e-06
-7.12098500280453e-06
-1.43947606620511e-05
-3.74002679141154e-05
-2.75772813560995e-05
-1.79357629448112e-05
-3.71603096251091e-05
-4.13457529688054e-06
1.29368698531622e-05
2.21333795462788e-05
-1.29043689655134e-05
-1.40270127871241e-05
-3.8834225939455e-05
-4.2733941997734e-05
-1.51170548613635e-05
-6.37060288669387e-06
-2.13303701128448e-06
-5.18874054720613e-06
-2.92846056509484e-05
-9.03380663379373e-06
-1.653359484484e-05
-5.28622077805353e-06
-4.70629944053288e-06
-2.80456140502686e-05
-2.27928016595037e-05
-6.70676373876835e-06
-2.2908675177675e-05
-2.6281769073151e-05
-3.1131399416388e-05
-9.944376403882e-06
-8.16995249606594e-06
-3.21985746860589e-05
-1.07059381172788e-05
-1.32769022416393e-05
-3.43088455758401e-06
-1.26653106146672e-05
-1.26277461157883e-05
-3.13054117626409e-05
-3.97555700307307e-05
-3.63545906881277e-05
-1.50283658530187e-05
-1.97295456516282e-06
-1.57973882929827e-05
-2.89961081338714e-05
-2.68536205380941e-05
-3.01000330894848e-05
-1.54614390913029e-05
-2.24826159057236e-05
-2.71350650583355e-05
-2.82889345748034e-05
-4.38700982464257e-05
-3.86363320711218e-05
-3.44733835097528e-05
-1.41953814218886e-05
-1.46554924853667e-05
-2.03106252554435e-05
-2.64871217072883e-05
-1.48846040143938e-05
-2.81946750458929e-05
2.61953395391136e-06
-1.68319262843215e-05
-2.76595800793517e-05
-6.98576164988539e-06
-1.13053031221917e-05
-3.35953601776968e-05
-3.12778720248771e-05
-2.3102325221176e-05
-3.28595082991438e-05
-1.67048269182952e-05
-2.25586726138762e-05
-1.03085497522027e-05
-1.88921846377822e-05
-1.85123799743259e-05
-7.27184007211368e-06
-2.12310929615297e-05
-3.66736568170143e-05
-1.21696578060467e-05
-8.47867055550386e-06
-4.019825969263e-05
-1.95564057346109e-05
-1.40632589378666e-05
-1.3752188761987e-05
-3.57492946704217e-05
-3.27000990133233e-06
-3.03549263359772e-05
-1.61306625792e-05
-2.01053046454253e-05
-4.00464284164186e-06
-9.79952797183361e-06
-2.30788979186915e-06
1.56679364131701e-05
-1.20022562307698e-05
1.30088494937636e-05
-2.48385545497256e-05
-8.6743238904614e-06
-1.67778620186773e-05
-1.75078999304341e-05
-3.63046101859163e-05
-2.26367276166509e-05
-2.01635416226874e-05
-1.38040279131402e-05
-3.38901310948899e-05
-4.12696201619228e-06
-5.42410824683634e-06
-1.94523032806742e-05
-7.30197287197646e-06
-4.23163725323733e-06
-2.32947261665463e-05
-2.11672396311106e-05
-1.90750483269791e-05
-2.3533952592924e-05
-2.58486667895765e-05
-8.17858858623776e-07
-7.82156071615939e-06
-1.2226264681215e-05
-2.7297919644018e-05
-3.12298418379686e-05
-1.64090356735704e-05
-6.22237384058842e-06
-3.12338910772185e-05
-3.12410846520504e-05
-2.94599121204719e-05
-1.01092342785662e-05
-4.37354761629024e-05
-1.29853173685952e-05
-3.42877862927644e-06
-1.3604566711382e-05
-1.71134435370803e-05
-2.84043318470156e-05
-2.71690581247107e-05
-3.36483619661578e-05
-7.21530926870206e-06
-1.4231015265253e-05
-2.38869061948277e-05
-1.88903572659431e-05
-1.52956850013371e-05
-2.98388376515763e-05
-2.68161661766023e-05
-5.72563461394865e-06
-2.01645551775415e-05
-7.70654728835253e-06
-6.85992076594066e-06
-3.60254346259556e-05
-1.70668302468203e-05
-8.17558972269181e-06
-8.70800346370677e-06
-2.17297023100292e-05
-1.03851424795515e-05
-2.87394717969915e-05
-2.4342126437589e-05
-1.98358523010991e-05
-4.05050167025474e-05
-2.24592167655918e-05
-3.92981624023121e-05
-1.47671321908639e-05
-1.58468591738066e-05
-3.13267805116175e-05
-7.43823284470694e-06
-1.03888019833084e-05
-2.44698267513657e-05
-1.23464757745118e-05
-3.33434419718751e-06
-6.85216645125554e-06
-1.74233256414922e-05
-9.19775787832005e-06
-2.00986622640052e-05
-2.83895829120194e-05
-2.97358478417951e-06
-1.92579422688827e-06
-3.00944858941423e-05
-3.11986658026838e-05
-2.61717752487303e-05
-1.94245299630033e-05
-3.34570589720795e-05
-2.49441354602019e-05
-9.48894479024003e-06
-1.43524494596581e-05
-1.49165069773868e-05
3.12121532653638e-06
-3.32189908718169e-05
-1.52716869525197e-05
1.52856203020523e-05
-7.7346434260248e-06
-3.31134102253211e-05
-2.83620365664857e-05
-8.56235585029601e-06
-1.37261588225115e-05
6.97090987267901e-07
-8.58109536890001e-06
2.5778596119072e-07
-4.08489187004504e-05
-1.53515346340999e-05
-3.66291425031973e-05
-7.79656379236837e-06
-2.79271409188166e-05
-1.53531734699979e-05
-3.47121138471624e-05
-1.34487635810665e-05
-2.33097279062393e-05
-1.76378985046216e-05
-2.03793557103523e-05
-1.56588673516869e-05
-1.99384666210971e-05
-2.15305738177083e-05
-4.88153783912731e-06
-2.47535402294181e-05
-1.61947364739115e-05
-3.47099091786198e-05
-1.26142910565969e-05
-1.54577502168792e-05
-4.23141953151048e-05
9.99321062084791e-07
-1.40696567726834e-05
-2.34140086670518e-05
-1.78911722084968e-05
-2.0916747802206e-05
-1.17165709513481e-05
-3.25484346679307e-05
-6.00429640636257e-06
-2.17815035092633e-05
-5.24519584676555e-05
-2.2790271616132e-05
-1.81073280921879e-05
-1.17494073030289e-05
-2.80575308168565e-05
-3.17942266845186e-06
-2.4952784922474e-05
-1.65817110982516e-05
-3.67444865535745e-05
-2.43466575865316e-05
-1.61520939473654e-05
-2.48743556825849e-05
-2.90329883042063e-05
-1.70507266443212e-05
-2.1219756788587e-05
-2.95118140624635e-05
8.74563488602139e-07
-3.2901258982232e-05
4.94241576541451e-06
-2.73090716736815e-05
-3.36682647837597e-05
-2.66074790219056e-05
-5.80394562212349e-06
-3.75226178390472e-05
-1.67060970442068e-05
-8.49830150130943e-06
-2.81761583173196e-05
-2.11787177756201e-05
-2.78556130372744e-05
-1.69216343742903e-05
-2.05866450845551e-05
-3.04684090138593e-05
-2.18065988052304e-05
-3.19743968035776e-05
-1.395784369692e-05
-2.25160416256516e-05
-1.76003714714896e-05
-1.05380446032623e-05
5.03343842743974e-06
-1.09828046180829e-06
-2.25587475179055e-05
6.19382714937744e-06
-3.28857675657006e-05
-1.15062549128797e-05
-3.0976667554676e-05
-2.99135400526782e-06
-1.46353736705609e-05
-5.03686598911357e-09
-2.17461522897337e-05
-1.86908016407216e-05
-1.95530637433691e-05
-3.41341319345175e-05
-2.23622280807999e-05
-1.93326391242842e-05
-2.93890054082525e-05
-3.52574737504988e-05
6.17603749651952e-07
-5.04760171196911e-05
-1.95252319789729e-05
-3.08118158098583e-05
-1.50907860963807e-05
-2.43295149367827e-05
-1.87272670892282e-05
-2.81602774684797e-05
-1.76816397693234e-05
-1.49244799690368e-05
-1.1828189973764e-05
-8.87958048553677e-06
-2.10314059699835e-05
-2.30841903647968e-05
-8.6276624008148e-06
-2.72884067836428e-05
-1.67524945926466e-05
-1.76737422440722e-05
-3.61079904569159e-06
-4.98684014889822e-05
-4.73863700298603e-05
-2.12050930228043e-05
-1.8902617876912e-05
-5.20411769619985e-06
-5.2253297411659e-05
-3.18705560082369e-05
-3.44855872086826e-05
-1.94212068977613e-05
-2.53861667341365e-05
-3.08955429243099e-05
-4.2539398150574e-05
-3.09503009260891e-05
-2.55444008891495e-05
8.02655669304928e-06
-3.00073931732752e-06
-1.932985416048e-06
-2.86606049902911e-05
-1.59920494594934e-05
-3.56875106633846e-05
-2.02704054451338e-05
-1.35348973186806e-05
-5.0907233355367e-05
-2.74729619962122e-05
-3.73425552243766e-05
-3.76218939947318e-05
-1.36372550376024e-05
-2.00040738677457e-05
-6.94367420285028e-06
-2.07628155669537e-05
-2.79429648377342e-05
-2.01901545122224e-05
1.58141094585978e-05
1.65914515685875e-05
-1.95215504794687e-05
-2.26264387367463e-05
-1.24350380207086e-05
-1.72201208253593e-05
-3.43530668622581e-05
-1.9890802504441e-05
-2.76717134425604e-05
-2.3941102730407e-05
-2.46135519715294e-05
-2.51177304830596e-06
-1.87702935180852e-06
-1.44624800785857e-05
-2.2876959289715e-05
-2.36185582588598e-05
-2.01207360179142e-05
-1.43144866269091e-05
-2.63646279636647e-05
-4.55442792919536e-06
-2.44288589498261e-05
-3.00687222504512e-05
1.03897483082097e-05
-2.16259337537354e-05
-2.58907913632097e-05
-8.49086333691339e-06
-4.81827769899406e-06
-2.50876473699649e-05
-1.70659796080134e-06
-2.76862936485472e-05
9.57445449758112e-08
-7.92173819552329e-06
-1.07048770483174e-05
-2.12624885256124e-05
-1.13130426316364e-05
-7.72525511947883e-06
-2.11652701071876e-05
-2.06852798838431e-05
-3.67922446147059e-06
-1.71861174607226e-05
-1.41408307188298e-05
-1.8893241074582e-05
-3.79583969524878e-06
-2.67391675870871e-05
-4.84082003549594e-05
-1.63984934896672e-05
-9.65576880434766e-06
-2.95851559694935e-05
-3.89332412851399e-05
-1.56496671583359e-05
-1.01325039753319e-05
-1.90054604475282e-05
-2.59598232450777e-05
-3.67555437889995e-05
-8.58900406728405e-06
-3.40915237057612e-05
2.96730804881913e-07
-3.36237341966556e-05
-2.18111645055236e-05
-1.4337191024338e-05
-1.18086229662776e-05
-1.14488253333787e-05
-2.81410944503974e-05
-1.20791783201948e-05
-9.2705911143538e-06
-4.08298139576404e-05
-3.10307684981921e-05
-2.19923633481138e-05
-3.49955369113174e-05
-2.66266080322817e-05
-2.19789720842255e-05
-3.12730302269575e-05
-3.12997416821168e-05
-2.20022895137288e-05
8.27163129327431e-06
-1.9523060550355e-05
-1.95742699719012e-05
-2.23073841561923e-05
-3.05767859192649e-05
-1.55836833241562e-05
-5.77215349639606e-06
-1.22842458066156e-05
-3.00693970080963e-05
-1.16252502415584e-05
-1.0335300662345e-05
-1.49699234023895e-05
-1.80423919112395e-05
-3.8442361160703e-05
-4.67271685834921e-05
-1.71460105808402e-05
-2.9158648520436e-05
-2.38127715727572e-05
-2.59720287324195e-05
-3.33168826391221e-05
6.27870775593055e-06
-2.71220192883726e-05
-1.13479295661761e-05
-2.02002627885697e-06
-2.29252523663318e-05
-1.01625722906838e-05
2.92424469112322e-06
-1.97986280565498e-05
-2.14573506941817e-05
-2.71348669098863e-05
-1.41845768758844e-05
-2.78140141600984e-05
-3.25663695696148e-05
-2.8870865253033e-05
-1.2484744226951e-06
-2.10604074532497e-05
-3.25996439180387e-05
-3.01881911460379e-05
-3.62016607318836e-05
-1.54510669637475e-05
-3.26777079177365e-06
-2.01214819549711e-05
-1.28105189381515e-05
-3.4063505132257e-05
-8.39828598773568e-06
-1.76228417437042e-05
-2.03834311485625e-05
9.68313719303622e-07
-1.45184129211759e-05
-7.76653108427231e-06
-2.9201003360995e-05
-2.83856945559518e-05
-1.5033233823695e-05
-1.89062350002843e-05
-2.91170787347597e-05
-1.35086543343646e-05
-1.70525053283991e-05
-1.60532360803593e-05
-2.66546264297447e-05
-3.2455650388096e-05
-1.53910540263978e-05
-2.07619503300811e-05
-1.65639871946036e-05
-1.56759636159987e-05
-1.46575508080101e-05
-1.05001296810785e-05
-1.20285686969499e-05
-2.73699900000495e-05
-3.65993005548514e-05
-1.18615784090971e-05
-1.82927262961437e-05
-1.57995380277333e-05
-1.80445926564713e-05
-1.89677487545508e-05
-5.04670295707236e-05
-2.42466106983887e-05
-2.9181625060195e-05
-1.41756208224641e-05
-3.4918922647091e-05
-2.48542623822311e-05
-1.65233175694853e-05
-1.88700758879108e-05
-4.44201409519921e-06
-3.02341834040549e-06
-1.93708831768645e-05
-5.98044652023249e-06
-1.48287662630393e-05
-1.95194040134299e-05
-1.5911694812609e-05
-1.04504856903283e-05
-3.56128849131442e-05
-2.31323235258417e-05
-3.63738486484671e-05
-5.56928042575677e-06
-2.40420236310377e-05
-2.49916747491958e-05
-1.46073138146958e-05
-3.60282182428224e-05
-2.52805992998422e-05
-7.99020166132238e-06
-1.08567769030586e-05
-2.49982619347435e-05
-7.4040136941189e-06
-3.18091227919706e-05
-2.98258192985806e-05
7.3897189130714e-06
7.45838428620082e-06
-2.01262850915063e-05
-1.91802587543181e-05
-2.56977532023596e-05
-4.20313926871629e-06
4.12556275921999e-06
-3.05224930444669e-05
-9.47931972687927e-06
-1.58604687252069e-05
-2.58162722646521e-05
-1.59072773122961e-05
3.0232548614481e-06
-1.50523960824355e-05
-1.69468862119031e-05
-3.14711813541395e-05
-3.53846904619069e-05
-3.93746387857792e-05
-1.36229652261452e-05
-2.36985955870028e-05
-1.49936377616941e-05
-2.2493194502232e-05
-1.2590529086054e-05
-3.1413658053694e-05
-2.08629135463828e-05
-2.4907623284219e-05
-2.78778440290027e-05
-2.8155463256081e-05
-2.8472643829115e-05
-1.75115211994398e-05
-2.21273855020189e-05
-2.78990837691869e-05
-8.60445159760467e-06
-4.01231711985061e-05
2.62266105987286e-06
-2.30702850522058e-05
-1.1492374710337e-05
-2.82277819076656e-05
-2.94696375003169e-05
-9.13187826313281e-06
-2.44539665424966e-05
-3.8085166043105e-05
-2.79756939087499e-05
-2.00883676056851e-05
-1.53418471496787e-05
-1.36160018520644e-05
-2.12864343637562e-05
-2.41026797267421e-07
-2.74106639164599e-05
-3.3313926622028e-05
-3.71720734739092e-05
-1.99179076937895e-05
-3.36536713721425e-05
-2.90704444427329e-05
-1.79558930231635e-05
-1.41359951986771e-05
-2.11504872062984e-05
-3.29939407078563e-05
6.10983407717771e-06
1.4477104312845e-06
-1.81650791389838e-05
-1.29018929451274e-05
-1.75248069660693e-05
-2.1857126610031e-05
-8.9555805880134e-06
-6.94659760538469e-06
-1.80070941995133e-05
-6.23274989378568e-06
-3.56874395110595e-05
-1.03556426648771e-05
-2.11623870604742e-06
-3.33996048540998e-05
-1.56372842332242e-05
-2.14218730711734e-05
-1.27642907898508e-05
2.19729088163855e-05
-1.09184704021411e-05
-2.35161415929082e-05
-2.48138700905059e-05
-1.20726381373374e-05
6.64205564484791e-06
-1.49790823623325e-05
-1.02613444095055e-05
-2.90110103072426e-05
-2.76871199785464e-05
-1.4033887433777e-05
-1.88737024232159e-05
-1.9074739314117e-05
-2.03451165709962e-05
-2.79581511456112e-05
-1.40266468899475e-05
-2.03676048078928e-05
-2.38387458483481e-05
-3.23644105037732e-05
-2.41772548330745e-05
-1.91253205563263e-06
-2.51273147209718e-05
-3.09847136033615e-05
-2.87399361049792e-05
-5.28894453903801e-06
-1.3199302139081e-05
-2.14678076844437e-05
-2.61771227567426e-05
-2.28330601404156e-05
-1.46425778841289e-05
-1.30799800637258e-05
-1.92292107529556e-05
4.48155262740862e-06
-1.78652690631077e-05
-1.27886737280229e-05
-4.13137802587795e-05
-3.42867528155213e-05
-1.81291111733177e-05
-2.20118915758441e-05
-2.25866459968407e-05
-3.78772368679445e-05
-6.46485386338834e-06
-2.95673298661084e-05
-2.40320930933396e-05
-3.25342773606183e-05
-7.73583922938874e-06
-2.89283907157891e-05
-2.12350494673015e-05
-2.86207598685874e-05
-2.28429219582468e-05
-4.92519845745102e-05
-2.45208084146228e-05
-1.19672247271969e-05
7.36014988410392e-06
-6.36625886719096e-06
-8.49721946786145e-06
-3.09920525938753e-05
-3.21551093887508e-05
-1.2606724460675e-05
-1.55304884894087e-05
-3.55971903865699e-05
-3.06837054436837e-05
-1.5753659594731e-05
-2.74497999627933e-06
-9.35278804440794e-06
-2.34006767958883e-05
-3.63121015440224e-05
-3.89612691935185e-05
-1.76325070599399e-05
-2.95904580145467e-05
-2.03177198848107e-05
4.08918621661805e-08
-1.17205987927315e-05
-1.64553701279024e-05
-2.41886772315783e-05
-3.47599405262936e-06
-2.01139679036651e-05
-1.89289735719088e-05
-1.87673506298535e-05
-2.15427045472644e-05
-1.42631420653088e-05
-9.21808851657507e-06
-2.88005442084058e-05
-2.86866763840297e-05
-1.75344421168209e-05
-5.11363960941997e-06
-1.28842001172708e-05
-2.65400282912586e-05
-2.33695457629591e-05
-8.31874695817919e-06
-1.78377480374344e-05
-4.18660730859041e-05
-1.52352132058657e-06
-8.42096712176307e-06
-3.21116779833816e-05
7.92935218856728e-07
-6.55524595685266e-06
-1.36559525750984e-05
-1.51365150759505e-05
-2.34726906411934e-05
-2.38366156447436e-05
-2.18352077482105e-05
-2.97810823455288e-05
-2.47763561571721e-05
-3.71454168888635e-06
-1.68358913173325e-05
-4.41266159987214e-05
-2.76150179894455e-05
-2.2386702018619e-05
-1.75074970962655e-05
-1.91620711869867e-05
-5.55052736751288e-05
-1.38299564019077e-05
-2.08112498323679e-05
-2.92707671954748e-05
-2.04103434586768e-05
-1.59250838209851e-05
-2.41312300158395e-05
-2.04808437394234e-05
-1.92137531421914e-05
-2.9196832536559e-06
-3.07285528221505e-05
-3.48529433419525e-05
1.87104515960347e-06
-1.29358282853162e-05
-2.58268847688858e-05
-1.31610194999888e-05
-2.9774657089077e-05
-1.03850693013738e-05
-3.26221332442416e-05
-4.09217101019798e-05
-1.19560155924188e-05
-6.37602073010228e-06
-2.30199684170312e-05
-3.93383436253632e-05
-1.4926559126037e-05
-1.76604597850925e-05
-2.36179190459919e-05
-1.7886211479568e-05
-1.4104567076633e-05
-1.38521357872502e-05
8.92036494772135e-06
-3.14105800834452e-05
-1.34304715419142e-05
-2.89962515987574e-05
-3.08990156313843e-05
-8.66892512850001e-06
-2.33079955063211e-05
-1.16157044617996e-05
-3.00019461373773e-05
-2.09678779474942e-05
-1.82968376732437e-05
-1.55803781798959e-05
-3.10898856578971e-05
-3.65896666491415e-05
-1.32641985949263e-05
-1.34189807106612e-05
-2.68009835005094e-05
-2.51503458420217e-05
-1.19701706204678e-05
-6.07830698771078e-06
4.37696046203312e-06
9.70501580550814e-06
-2.20227532375617e-06
-8.23112144423905e-06
-4.33566734555526e-06
-1.79905514154729e-05
-1.83204006944262e-05
-9.84818466283728e-06
-1.91111110237355e-05
-3.40928673677809e-05
-1.75465902577949e-05
-1.4085427880066e-05
-1.90462073036664e-05
-9.98833755523494e-06
-2.13242971676538e-05
-2.53330634281528e-05
-2.78471491813121e-05
-2.03167438113479e-05
-1.40031157207833e-05
-8.527009066194e-06
-8.85555623319322e-06
-6.86265744124774e-06
-1.31850978890438e-05
-1.34717523892418e-05
-3.72603042313286e-05
-5.39274635994768e-06
-2.14413724195749e-05
-2.21649073300771e-05
-2.16246350905751e-05
-7.79025473882271e-06
-1.24165891092289e-05
-3.89591638564112e-05
-5.98384986778391e-06
-1.48339519146022e-05
-2.04234272924937e-05
-1.36017236358285e-05
-9.2585287125529e-06
-3.30132966023071e-05
-2.28725698532005e-05
-3.73317229092376e-05
-5.78216203472199e-06
5.06818433646648e-07
-2.20151044396382e-05
-3.22908671099422e-05
-9.35423018197699e-06
-4.74488989140272e-05
-3.96722961503752e-05
-1.83505574324103e-05
-2.4225183926944e-05
-3.49145048329612e-05
-2.73339270037383e-05
-1.61523801759107e-05
-2.51405272965187e-05
-8.54845175696081e-06
-1.21507009947754e-05
-8.65335328840104e-06
-3.41659627573842e-05
-2.79986735794589e-05
-2.09660057854491e-05
-9.24220318513996e-06
-2.71742079430782e-05
-5.97457622527995e-06
-1.21607042113726e-05
-9.56327045740549e-06
-7.74759556804366e-06
-2.52898900336306e-05
-3.18986264086611e-05
-1.2146633159388e-05
-1.43005604542744e-05
-1.50506946315985e-05
-3.91514575844994e-05
5.39392585475473e-07
-1.94625594301149e-05
-1.57442600675932e-05
-2.19652327609949e-05
-3.97667342902397e-05
-2.01002030582232e-05
-1.57534464282889e-05
-3.19660955456553e-06
-3.04208611064942e-05
-3.35351489172582e-05
-1.84822558812953e-05
-2.88922905267838e-05
-2.20700669921101e-05
-9.69085463273993e-06
-3.94931487750148e-05
-2.29093455085397e-05
-2.30613594288913e-05
-2.22117501659455e-05
-6.96596271110926e-06
-1.45344197738122e-05
-3.12085831384247e-05
-1.37785040899477e-05
-1.06246317481956e-05
-1.30648451908831e-05
-2.53462441825989e-05
-9.46277705032743e-06
2.23920070515037e-06
-1.63325567274791e-05
2.55993543022156e-06
-9.51875511121775e-06
-1.22449430495113e-05
-2.22186794239479e-05
-2.78356115099976e-05
-1.66454699002045e-05
-2.20854894601386e-05
-3.37081395965032e-05
-2.72040843189482e-05
-6.52271260818961e-06
-2.77070892525518e-05
-5.59617427205616e-06
-1.82234255574183e-05
-3.64970806014595e-05
-1.42627190323238e-05
-2.45146956530565e-05
-1.68571463582967e-05
-2.07118766055475e-05
-3.05715548902789e-05
-2.57637552234889e-05
-3.15627463492207e-05
-4.47311492590965e-05
-3.79226583411934e-05
-2.25203493044193e-05
-3.29188035662916e-05
-2.23330285680438e-05
-2.99862914867483e-05
-1.0584872060961e-05
-2.85649383810905e-05
-1.63776570901677e-05
-1.17353227805312e-05
-2.00012137869664e-05
-1.59884789228706e-05
-1.30118122514949e-05
-3.10680564411746e-05
-2.77547260790505e-05
-6.46137351732669e-07
-2.64117504812547e-05
-3.48457217440907e-05
7.48604267442334e-07
-2.10169395537208e-05
-1.64615977170134e-05
-1.59970909928518e-05
-1.92321086514393e-05
-1.3999524945755e-05
-2.43077995187253e-05
-2.1041461331931e-05
-1.71547944353785e-05
-3.92984744629671e-05
3.73897348478898e-06
-1.75776803957154e-05
-2.60264701870815e-05
-9.76296377509342e-06
-1.21337672300004e-05
-1.84687600755156e-05
-1.24388680405806e-05
-3.36496382821621e-05
-1.08990275122837e-05
-2.11401155952207e-05
-1.67542985618121e-05
-2.3388134249228e-05
-2.44540384640369e-05
-9.131013406299e-06
-1.77671727136907e-05
-2.93885862841681e-05
-2.38258400869553e-05
-1.12217821829369e-05
1.33064943022375e-06
-9.3053464137621e-06
-1.74796986202824e-05
-5.04409090525029e-06
-1.69395041453046e-05
-2.2133029455089e-05
-3.33238527081044e-05
-1.34049672863896e-05
-2.13557706677369e-05
-1.18039721231064e-05
-2.01914531637788e-05
-3.05609851348188e-05
-9.31307492774169e-06
-1.42393832209548e-05
-1.51062955180448e-05
-9.5218476237938e-06
-1.91287291162022e-05
-2.43628401574639e-05
-1.0465070932445e-05
-2.5081661190148e-05
-5.15784413745221e-05
-4.43164598383025e-05
-1.44573336902147e-05
-3.58260413212968e-05
-1.32830842319932e-05
-3.65717647237096e-06
-4.6936164767599e-06
-2.75864731987522e-05
-9.57642592401137e-06
-1.54387762335287e-05
-1.91595231038977e-05
-3.96716543109285e-05
-7.07873063865784e-06
6.78393908602498e-06
-1.18673475196314e-05
-2.27483295280257e-06
-2.4296865308892e-05
-5.44209112171362e-05
-5.83282110891257e-06
-7.07202944582259e-06
-2.17274914500063e-05
-2.8094416707302e-05
-1.44705246739366e-05
-5.9272309730333e-06
-2.1054364876338e-05
-1.58949880120081e-06
-2.18221632801471e-05
-1.68372429888002e-05
-3.07939152824573e-05
-2.01308768578784e-05
-1.05472569801812e-05
-2.84149015102198e-05
-2.08970612570711e-05
-3.82508215023404e-06
-3.16531212141144e-05
5.68603912413989e-07
-1.61297154624105e-05
-1.73145127944381e-05
-4.73570990170772e-05
-1.39777373294403e-05
-1.5824506263043e-05
-9.18695919111646e-06
-1.03365514254248e-05
-2.11791658717617e-05
-2.79696231947335e-05
-8.62342246937241e-06
-1.31720166009662e-05
-1.1412981653494e-05
-2.51226747511052e-05
-2.25110221357718e-05
-7.43999395350811e-06
-2.90921424635108e-05
1.99413021936336e-06
7.33789915176457e-06
-2.47322685050996e-05
-2.76862361657966e-05
-2.3595570790291e-06
-9.99527867774255e-06
-1.98527839589115e-05
-9.36974133464759e-06
-1.25683390642661e-05
-9.47993581634712e-06
-4.77324440847388e-06
-1.13568783541552e-05
-1.04176535507648e-05
-3.72377434370011e-05
-3.69023285823436e-05
-3.34943095873508e-05
-2.41432898355066e-05
-6.68745928228605e-06
-2.44505388297275e-05
-2.00083474538025e-05
-4.02330660136302e-06
-2.15063916279793e-06
-2.20879398162848e-05
-3.35800445982094e-05
7.40857834235925e-07
-2.18558051265991e-05
-3.8018507336874e-05
-2.58905322357885e-05
-3.1263298172133e-05
-3.99034837661242e-05
-6.59719408807736e-06
-2.06099662861215e-05
-1.781319613824e-05
-2.44974960461226e-05
-4.78571606061336e-06
-1.42571781866023e-05
-2.17571904953592e-05
-3.02014631159383e-05
-2.50500697133982e-05
-1.84727831000195e-05
-1.75485464956575e-05
-3.7498463738355e-05
-2.90301599579915e-05
-5.06166026963116e-05
-1.34689803684372e-05
-3.0600155581452e-05
-3.81840509622523e-05
-1.73541281502175e-05
-2.86145792483016e-05
-2.25826076658416e-05
-1.0544006088187e-05
-1.12324601441431e-05
-5.16090287945626e-05
-1.24408387454037e-05
-3.39037224402683e-05
-8.22702345072407e-06
-2.97360064229175e-05
-2.21222596129586e-05
-2.27494454831841e-05
-2.24828768562238e-05
-2.62656144708847e-05
-2.79918369947985e-05
-3.3708785205344e-05
-2.28134438089278e-06
-1.51079364973518e-05
-7.37360233012538e-06
1.27672576996982e-07
-4.05023904632286e-05
-2.18681688106515e-06
-1.32550845299699e-05
-1.22856108034187e-05
-3.23849693492572e-05
-3.59733208079422e-05
-2.3203030361565e-05
1.92561051866881e-06
-1.57669646596251e-05
-1.81634980426034e-05
-2.32126925038296e-05
-1.17620301134047e-06
-3.74856293039402e-05
-8.6890027377482e-06
-8.96168899090722e-06
-2.17255218638525e-05
-3.05240628089209e-05
-3.58765640823373e-05
-8.75874115663178e-06
-3.01121356508263e-05
-2.69879261564574e-05
-1.80216776563976e-05
-4.63524380284807e-05
-3.61821987471286e-05
-1.16840676414704e-05
-6.77710947297078e-06
-5.52333674050127e-05
-2.14730444409156e-07
-1.61826379746014e-05
-1.64802100689521e-05
-2.09653093918497e-05
-6.7766256517218e-06
-4.37607798874154e-07
-2.95005771084497e-05
-4.05974671578464e-05
-4.4028690178072e-05
-1.98987848621393e-05
-2.93857212466926e-05
-2.33628789652122e-05
-3.18738848652056e-05
-1.35112312670453e-05
-1.1657335104678e-05
-2.16835467075955e-05
-2.66400519688914e-05
-2.91868591318723e-06
-2.1630332090187e-05
-2.74501891352725e-05
-2.63509406652628e-05
-2.55995506350977e-05
-2.22287497678883e-05
-3.1720663084583e-05
-2.45810740001367e-05
-1.27739255893432e-05
-2.27199440813274e-05
-4.12901365912429e-05
-2.07693062814079e-05
-7.46020952121793e-06
-2.02574132609108e-05
-4.21721161120551e-05
-4.37489646496309e-05
-4.38481379293643e-05
-3.12378424864651e-05
-2.27296232455278e-05
-2.94532698281135e-05
-7.14239564742784e-06
-2.86826463738168e-05
-2.12218211939913e-05
-1.73735072437725e-05
-8.852392556171e-06
-3.60186907022206e-05
-6.48749541971469e-06
-2.51081968864497e-05
-2.3690460120206e-05
-1.55193898353551e-05
-1.76481196349876e-05
-2.28804570923746e-05
-4.98893244333827e-05
-3.45949638485599e-05
-4.66409980948791e-05
-3.5900503195743e-05
-4.60088263871916e-06
-2.07150961448337e-05
-3.05772212025216e-05
-3.54973419338442e-05
-1.38841395024017e-05
-3.24979369011553e-06
-1.61024721512457e-05
-2.45357108650837e-05
-1.36121634178685e-05
-8.26200437775204e-06
-2.07917803374649e-05
-1.39478559982059e-05
-3.76938622309613e-05
8.25921420645526e-07
-3.34666705217219e-05
-1.51730070011244e-05
-3.54422089682553e-05
-2.65389411633666e-05
-1.83597710829766e-05
-9.42047466002111e-06
-3.10364260648121e-05
-9.59092909881733e-06
-3.9231879534013e-05
-1.97118491464518e-05
-3.73515683679284e-06
-3.20826811373227e-05
-9.77277781422558e-06
1.198232689817e-05
-2.83744719870031e-05
-3.04377222219561e-05
-1.47273069302804e-05
-3.23601251300672e-06
-6.89193606492003e-07
-3.11841166315713e-05
-2.48953435148926e-05
-2.11790538604714e-05
-2.7439938615837e-05
-2.1981797671288e-05
-9.6294761909864e-06
-3.18923128722695e-05
-2.34032136647167e-05
-1.90952075980985e-05
-2.20927263172683e-05
-2.47785169714732e-05
-1.34197841946969e-05
-3.50123236340402e-05
-1.65782803782939e-05
-3.3543611960484e-05
-4.56518150656181e-05
-3.3492093496043e-05
-2.57107820687749e-05
-1.99984114517019e-05
-3.19524380126739e-05
-3.88748027885581e-05
-2.0193313167977e-06
-1.79594704563024e-05
-2.65799839885968e-06
-1.6456636204975e-05
-4.05548602574219e-05
-2.89516997233988e-05
-3.18710699780245e-05
-2.51474528064341e-05
-2.75889682416043e-05
-2.77252278636886e-05
-4.07759460780845e-06
-2.52840989974611e-05
-1.04238129123072e-05
-9.29637913902201e-06
-8.35545863852851e-06
-3.3703109661652e-05
-1.39549949422275e-05
1.41758696725092e-05
-2.05976163785123e-05
-2.58028583073433e-05
-8.4193247741947e-06
-2.87633714732703e-05
-2.29947747997398e-05
-7.52942437158486e-06
-1.47645282730761e-05
-4.08006106732704e-05
-1.30216635971741e-05
-3.77126248477347e-05
-1.10952924510193e-05
-1.06734510359257e-05
-2.61195423772535e-05
-2.46075536552522e-05
-2.34933631913664e-05
-6.15164669884717e-06
-1.3725875843941e-05
-2.9499673089433e-05
-1.84728585707545e-05
1.23045125156093e-05
-1.62900783369949e-06
-1.86416311144675e-05
-2.30358272383915e-05
-2.23241383582485e-05
-1.09280101190074e-05
1.11560404738627e-05
-1.86583012713782e-05
-3.40317403014819e-05
-1.5112693670479e-05
-2.06895736576546e-06
-2.75173700897948e-05
5.50548267013311e-06
-2.71821270489965e-05
7.05753843553122e-06
-3.76770307128067e-06
-2.32515300697001e-05
-1.93927212933882e-05
1.26406075720325e-05
-4.70505706288306e-06
-2.35499437465594e-05
-1.93944305388834e-05
-2.7715647775848e-05
-2.9617770706934e-05
-2.3960144945049e-05
-1.07378414119675e-05
-1.60476425268372e-05
-5.11642914878845e-06
-1.07424056819839e-05
-3.06643201314131e-05
-2.49738658759922e-05
1.30207735091639e-05
-1.56058814214833e-05
-7.85033839566447e-06
-3.18094233600225e-05
-2.4648713393469e-05
-2.6169340794985e-05
-2.70063465235149e-05
-1.00383036921507e-05
-2.10332331801645e-05
-2.55079353815064e-05
-3.83339950096922e-05
-2.30687582057881e-05
-2.52530333710905e-05
-7.01926947251046e-06
-7.62078667302403e-06
-1.59776708771905e-05
-5.0725278157825e-05
-1.00023487754278e-05
-2.05511140395653e-05
-2.5977142304106e-05
-2.81130086998658e-05
-6.41513311300299e-06
-3.46439556957611e-05
-1.30390783511491e-05
-2.02245546579839e-05
-3.4840629682594e-05
-2.37633744278213e-05
-1.15343153442007e-05
-1.81852204262643e-05
-4.03620165939693e-06
-1.98040793050595e-05
-3.04882596901526e-05
-2.40366270185469e-05
-2.76067711701781e-05
-3.70281985508061e-06
-2.03307571324728e-05
-1.544334129971e-05
-6.8259407562537e-06
2.53419887300214e-06
-9.27545053989705e-06
-2.61236259718561e-05
-2.88531861662871e-05
-1.82893064196178e-05
-7.15934813243448e-06
-3.50271481354113e-05
-2.09586394892389e-05
-1.11423379902269e-05
-1.63747685954257e-05
-2.75190032192255e-05
-5.07273267806452e-05
-4.48354544497549e-05
-1.36492750191778e-05
-2.09104127386405e-05
-9.23837745909279e-06
5.5749151088637e-07
3.84685381928586e-06
-1.32911386713192e-05
-1.76686874967114e-05
-2.65727491784412e-05
-3.07616079013424e-05
-7.02198663847004e-06
-3.87028471659079e-05
-1.59611900140868e-05
-1.35956733736551e-05
5.99727508836736e-06
2.83763582559002e-06
-3.32106512046097e-07
-2.44762538270394e-05
-1.91424148014846e-05
-1.67912678095534e-05
-1.47993136406608e-05
-1.18435524334202e-05
-1.9505297553335e-05
-2.6865682738611e-06
-2.02018291065031e-05
-1.10364626769655e-05
-2.34220703407765e-05
-1.82871358741088e-05
-3.45512083103581e-05
-2.61063949652983e-05
-3.33009837516759e-05
-2.26840954780886e-05
-3.19924939809104e-05
-8.38758459476512e-06
-2.58842793781531e-05
-1.72762376353437e-05
-8.24597347472518e-06
-3.04176916556142e-05
-1.93788624689377e-05
-1.88258515599989e-05
-1.68302286949713e-05
-8.48624873227088e-07
-4.21194278082259e-05
-1.63316930091662e-05
-8.76644111302412e-06
-4.45696781028516e-05
-1.26304523582381e-05
-2.19539707436771e-05
-2.09301300587504e-05
-1.85025421067013e-05
-3.89707178214392e-05
-1.15220810819933e-05
-1.17552079213035e-05
-1.36430349483637e-05
-4.36254358902513e-05
-1.83918583663117e-06
-2.92327654911373e-05
-2.35825177661024e-05
-2.85999288106107e-05
-1.88345495882096e-05
8.41706131778085e-06
-1.10463018075712e-05
-2.00923426466123e-05
-8.47747365843698e-06
-2.33191405458812e-05
-2.22140363273791e-05
-3.63492588690243e-06
-5.61701613656807e-06
-2.01564534077053e-05
-2.94608214527303e-05
-3.2749799432735e-05
-1.53435611868897e-05
-8.89770943840398e-06
-2.52325227768605e-05
-3.08238446384774e-05
-8.98885695314636e-06
-1.87689327987596e-05
-3.0084671087178e-05
-2.88707781695107e-05
-4.10816030150551e-05
-3.73344722973908e-05
-1.5500650721709e-05
-2.43945882842557e-05
-2.54156040548139e-05
-1.52455506462717e-05
-1.10611473163138e-05
-1.85456779136727e-05
-1.42730566147645e-06
-1.81602786689398e-05
-4.70414423746122e-05
-1.79738819756012e-05
-3.19223385110187e-05
-7.9520787906553e-06
-2.60715052913542e-05
-1.9313667845714e-05
-8.36049321372173e-06
-2.718657547243e-05
1.72750579354585e-06
-3.40033505818105e-05
-1.10254103124453e-05
-1.93302759865539e-05
-3.8331271319315e-05
-3.98542248983652e-05
-2.90753438712615e-05
-1.60668224892667e-05
-1.15267662237281e-05
-2.69077682424955e-06
-8.12516920713315e-06
-6.79437077807576e-07
-4.09752111128882e-05
-1.41293994576172e-05
-3.06746520008264e-05
-1.39206927365042e-05
-3.25886605424424e-06
-1.39019100272526e-05
-4.39756383149037e-05
-3.5755022547958e-05
-2.46866576415075e-05
-6.76345083745323e-06
6.19246124422298e-07
-2.78699686066312e-05
-1.39198147010654e-05
-3.48004941105767e-05
-3.66995567530093e-05
-2.30175715358283e-05
-1.73958650356752e-05
