# Supplementary material for: Research on computational propagation and identification of mine microseismic signals based on deep learning
Source: PLoS One. 2025 Oct 22;20(10):e0334641. doi: 10.1371/journal.pone.0334641 (PMC12543183; doi:10.1371/journal.pone.0334641)
Supplement: S2 Data — (ZIP) [file pone.0334641.s002.zip › 000100500002042.xlsx_0.txt_24.txt.txt]

-4.07461479964894e-05
-1.27042847378622e-05
-1.59906640606624e-05
-2.40896630673189e-05
-3.88650364355591e-08
-3.7525166802003e-06
-1.426931236897e-05
-8.34608438596532e-06
-1.68932256236579e-05
-1.07334113992993e-05
-1.16082473388474e-05
-6.14141029741537e-06
-2.8238965591997e-05
-4.44298417315598e-05
-4.00740163045385e-05
-1.39720875949812e-05
-1.36642436772003e-05
-5.33020064967329e-06
-3.46237377403064e-05
-2.9527091964279e-05
-1.72327249578422e-05
-2.67098161279438e-06
-4.42889638027922e-05
-1.0239377603873e-05
-9.07390135814272e-06
-2.66998321532007e-05
-2.66919284119673e-05
-2.80485493006768e-05
-3.51841667523426e-05
5.72436802508034e-07
-5.96675021560206e-06
-1.00523200903786e-05
-4.19264642348884e-06
-2.71389185805897e-05
-8.92592862088788e-06
-6.15581702852806e-06
-2.13263121243466e-05
-1.11152168203729e-05
-1.12935907789983e-05
-1.46656164269959e-05
-2.52377189048948e-05
-4.30665810219957e-05
-1.14735444168625e-05
-2.53983770498798e-05
-1.70142855600932e-05
-8.01098924175958e-06
-3.41024369068943e-05
-2.1466053273199e-05
-2.54736619292191e-05
-6.49225497780028e-06
9.0994378752211e-07
-2.59498689045418e-05
-1.68097798349079e-05
-3.40882386591402e-05
-8.03221591775911e-06
-7.77404140952098e-07
-3.21954899201947e-05
-2.57549435468802e-05
-1.17664267124305e-05
-2.72484751484553e-05
-5.85136984572966e-05
-2.47705301483431e-05
-2.93928269695782e-05
-1.33374762712631e-05
-1.89457250344554e-05
-1.20968806686119e-05
-7.15320717338832e-06
-3.24541230970416e-06
-1.78674753390925e-05
-4.77305031595509e-05
-2.63175769050717e-05
-2.5483472692997e-05
-3.03951054224636e-05
-3.93511806427232e-06
-1.55345971398107e-06
-2.77493594631792e-05
-1.32620013324076e-05
-6.76532218391151e-06
-2.04078885374554e-05
-1.03522416951453e-06
5.76669192267605e-07
-8.12759878609079e-06
-2.0079511740966e-05
-4.26684136865274e-05
-2.77296499819384e-05
-1.2160017083083e-06
-6.61449593289775e-06
-8.68274615002146e-06
-2.5350658738464e-05
-9.82607227110187e-06
-2.87669571051405e-05
-2.15215132023188e-05
-3.74715064050832e-05
-6.24797330447719e-06
-3.02892293671547e-05
-1.10133997474919e-05
-4.97889828377698e-05
-3.72200267098116e-06
-1.42330490910638e-05
-4.74172040285018e-05
-7.0784869927796e-06
7.43528096517191e-06
-2.81611066939504e-05
-1.8011215225186e-05
-2.13711998655446e-05
-4.19674490572518e-05
-1.07484938689335e-05
-1.5220910992999e-05
-2.29510161500302e-05
-1.66459522735807e-05
-4.00476735896557e-05
-2.54158058561337e-05
-3.24210882596265e-05
2.44344684746882e-07
-1.33148273505595e-07
-2.08357612161146e-05
-1.46852549161148e-05
-5.15286184699673e-06
-2.82653247171785e-05
9.20719790713168e-06
-2.91810760882329e-05
-1.62637556692101e-05
-6.12107816018205e-06
-1.53290556849913e-05
-1.30912034939821e-05
-3.2775387773183e-05
-2.59534313438128e-05
-3.7936701108627e-05
-5.14214966486457e-05
-2.26174622383088e-05
-2.11189850424557e-05
-1.08271822807516e-05
-9.80905112703313e-06
-2.01413796791364e-05
-2.76166869035685e-05
-4.2321610761524e-05
-2.72656568666394e-05
-2.79292765251167e-05
-1.46315484037866e-05
-2.05385385555504e-05
-1.84435180738382e-05
-2.2472967675035e-05
-3.25128095173261e-05
-1.88108643487437e-05
-1.53984351078367e-05
-2.46338946244629e-05
-8.56559370589314e-06
-1.7185078617921e-05
1.5402162110937e-06
-3.31056460008287e-05
-3.3108357388175e-05
-2.22506201262015e-05
-1.688829525207e-05
-1.49499933966921e-05
-2.80042590381068e-05
-3.1999102081637e-05
-2.7192849982691e-05
-4.12645416835161e-05
-2.17359678794483e-05
-1.80910604715262e-05
-3.04573245648308e-06
-1.99861909011133e-05
-2.60928057630775e-05
-1.23368558105698e-05
-8.39929657271449e-06
-3.44389152543034e-05
-1.72445155029155e-05
-2.87828487703335e-05
-3.18140589659076e-05
-2.00156413900252e-05
-1.80485908704844e-05
-2.95348701411543e-05
-4.02634610668713e-05
-1.00901907609988e-05
4.1558858028302e-06
-1.07302151707548e-05
-1.24342031647796e-05
-4.64344194098379e-05
-2.31624151328472e-05
-2.5604926917105e-05
-4.54424047204446e-05
-3.51600892682252e-05
-1.53503318886584e-05
-3.76798757937629e-05
-2.14786871547721e-05
-2.8527578496575e-05
-2.08476666347995e-05
-1.72759498943731e-05
-1.50767095127048e-05
-2.90105935506245e-05
-4.08731962142377e-05
-1.53787682412388e-05
-1.70788281733574e-05
6.90677546940688e-06
-3.70767361601102e-05
-2.89689345094827e-05
-1.75406784660746e-05
-2.43056685291891e-05
-2.43205441232218e-05
-4.29801255581764e-05
-3.38071699831096e-05
-3.0919744035259e-05
-1.12436582117985e-05
-2.19159085039493e-05
-1.97792184813013e-05
-1.95694213705143e-05
-1.48944853116372e-05
-1.09363193532511e-05
-4.40494323158408e-06
-1.42839324485392e-05
-2.19661292659956e-05
-2.01160270772689e-05
-3.46130553395496e-05
-3.78248102115628e-05
-3.696810334117e-06
-2.56271575137373e-05
-1.58711559649816e-05
-2.36405666580328e-05
-3.62658339234779e-05
-1.87591639691417e-05
-1.68111340364677e-05
-6.43321710007956e-06
4.81872600160053e-06
-1.7081743139308e-05
4.51181323315594e-06
1.69511653047416e-07
-1.42533249648802e-05
-2.81850210207463e-05
-2.36232229029626e-05
-2.5285377258075e-05
-1.58814598655674e-05
-2.31573750624924e-05
-2.49163575875249e-05
-1.82162622654635e-05
-2.59811652954364e-05
-2.03888918185506e-05
-2.34396042098341e-05
-1.35410001113047e-05
-1.94831118206452e-05
-6.21750028604848e-06
-1.89606627233701e-05
-2.62412136555427e-05
-8.59452602999526e-06
-9.9757448279631e-06
-1.55447222925233e-05
-8.09088790636334e-06
-2.6539458214482e-05
-1.32955098693761e-05
-1.96610456816363e-05
-3.11795084500376e-05
-3.28084776614891e-05
-4.43084711634989e-07
-2.91452093522476e-07
-3.47919517633922e-05
-1.60975106426433e-05
-2.18636630455306e-05
-2.34781574813137e-05
-1.88430922347129e-05
-2.8893035004679e-05
-2.0103346279825e-05
-1.5354075525684e-05
-3.19440250749907e-05
-2.33336839843383e-05
-2.01582210622897e-05
-3.66893570840926e-05
-2.59322049241824e-05
-2.88763144603839e-05
-1.7251998456505e-05
-3.10670177302122e-05
3.1557760954273e-06
-4.69906311894603e-05
-1.3080361460688e-05
-1.33709676486536e-05
-3.05862543767791e-05
-1.58906965229354e-05
-1.80234862556648e-05
-1.94012055699453e-05
-1.93663109679626e-05
-2.26489826477271e-05
-5.00974550217786e-05
-6.1489340000574e-06
-1.89957838947355e-05
-2.72528155618494e-05
-2.28841388208215e-06
-3.42849115743151e-05
2.30776669555256e-06
-1.39793813295397e-05
-4.25317623650325e-05
-3.76165788965644e-05
-1.99563216935516e-05
-4.04092960713529e-05
-3.38250739301603e-05
-3.86443491631722e-06
-2.07027840330335e-05
-3.53352857813377e-05
-2.03606714314647e-07
-3.660572845782e-05
-2.59028526205331e-05
-3.78513227119742e-05
-1.96867632854642e-05
-6.85007061273738e-06
-4.54708327554765e-06
-2.64515579753747e-05
-3.26972364422936e-05
-3.14200198654964e-05
-1.35589482380964e-05
-2.91130284042358e-05
7.28583760600254e-07
-2.61576197640104e-05
-1.99341756898438e-05
-1.0696927411617e-05
-2.32087127656746e-05
-2.04838524978283e-05
-3.40383370718452e-05
-2.37486871294172e-05
-2.36354459892306e-05
-2.96909891153182e-06
-1.31956627744622e-05
-1.97091364368875e-05
-1.61542004969632e-05
-2.01288008118358e-06
-1.84966055343811e-05
-6.50736154969672e-06
-8.57117577853688e-06
-1.52516630293445e-05
-2.42500380601563e-05
-1.0466689049818e-05
-3.54015824776166e-05
-1.54864512002551e-05
1.48583601300115e-06
-3.86705779184129e-05
-1.9075329653237e-05
-2.45238672793991e-05
1.84429995863065e-06
-1.60711087447158e-06
-8.29774824497799e-06
-4.19195008578001e-05
-3.7796203913604e-05
-2.38513871448342e-05
-7.15542143780956e-06
-1.4930947538043e-05
-2.50073197893751e-05
-3.98990632101893e-05
-1.28321030968893e-05
-1.49018343955798e-05
-1.42724231342079e-05
6.09663801563889e-06
-2.28556302700047e-05
-4.0614637064213e-05
-2.52055553818096e-05
-4.12064647291482e-05
-4.20726561479713e-05
-7.60377574439008e-06
-1.89656509010692e-05
2.72499679437832e-06
-2.21545354899784e-05
-1.39128890130649e-05
-1.02138159945852e-05
-2.63862028836674e-05
-1.22338436884456e-05
-3.37682153688362e-05
-2.74485548306289e-05
-1.04316717355235e-05
-2.21488166248625e-05
-7.32775529416521e-06
-1.68894995499621e-05
-1.58041967142464e-05
-1.32321715325468e-05
-1.67835982645308e-05
-8.49717698241939e-06
-4.51196003105897e-05
-3.37649272271895e-05
-8.09773334163666e-06
-1.78937430806984e-05
-1.68780018835016e-05
-2.70195580594666e-05
-4.03361783022844e-06
-5.3793692381886e-06
-3.76630828734705e-05
-1.24123829487776e-05
-3.11130237577198e-05
-3.34486225955764e-05
-9.79424268258911e-06
-2.02853325645757e-05
-3.46797217859354e-05
-7.34273203255533e-06
-2.62168025019249e-05
-1.68934214334224e-05
-3.5171561039957e-05
-1.80995821857674e-05
-3.22871090336937e-05
-1.45590769916996e-05
-2.67358284938352e-05
-2.78915762824771e-05
-3.33240509655194e-05
-3.46107463386416e-05
-2.07280213584918e-05
-2.4824024793739e-05
-3.25233489430523e-05
-2.20397373308035e-06
-7.22691794103903e-06
-8.51772438188771e-06
-3.14791640801484e-06
-3.00004642775716e-05
-2.05121627013154e-05
-8.26145733422013e-06
-1.54967035180308e-05
-1.70147622901988e-05
-1.95754000217353e-05
6.4186359436212e-06
-3.35350038784473e-05
-2.96828752522772e-05
-1.44872524875172e-05
-3.08129517380423e-05
-1.37460499887597e-05
-9.5193670558863e-06
-2.39594370733325e-05
-1.18774928105318e-05
-3.17847714430983e-05
-3.87582461162386e-06
-1.67991067205568e-05
-2.76498835564382e-05
-2.7561777596863e-05
-2.40335885844342e-05
-4.19955557252391e-05
-3.55256342871258e-05
-2.86356581622696e-05
-1.79740075145066e-05
-2.67957322428621e-06
-3.74969248240158e-05
-7.4419932441672e-06
-2.54476230041553e-06
-2.61488696480709e-05
-2.95709495356341e-05
-6.41500111290408e-06
-3.5702206062327e-05
-2.65215866252123e-05
-5.73930694268325e-06
-1.90977798069821e-05
-2.69907562804426e-05
-3.63551356861644e-05
-7.83095178314486e-06
-1.58602670276676e-05
-3.64223661856051e-05
-2.32556119521877e-05
-2.35088271723907e-05
-1.987152363806e-05
1.43332456221737e-06
-1.74016616135208e-05
-3.2200406160958e-05
-3.11317487178238e-05
-1.58832102553208e-05
-2.08558053681308e-05
-2.45665448501666e-05
-3.9811761055477e-05
-2.44567227853218e-05
-1.99123256368097e-05
-3.41825056684938e-05
-3.73806896474603e-05
-1.75375276075071e-05
-1.74559817083609e-05
-3.9006293980795e-05
-9.55296198260399e-06
-1.48638868467387e-05
-1.89158584599035e-05
-1.94189763360472e-05
-9.12532761056433e-06
1.04424041915725e-06
-1.18927111452457e-05
-2.35278103009046e-06
-1.52249235276832e-05
-1.86104509301839e-05
-4.42834192975399e-06
4.33565406162423e-06
-2.14553826198936e-05
-3.3462242216173e-05
-2.99893916499117e-05
-1.81729848620007e-05
-1.98618750243387e-05
-1.59975282706411e-05
-2.39970065431681e-05
-1.06871457776032e-05
-1.59716154000861e-05
7.49607258303436e-06
-1.87996700585868e-05
-1.2124742259825e-05
-2.00544749701142e-05
-2.56118974860461e-05
-3.47586875344624e-05
-1.29767791332869e-05
4.82081519659594e-06
-2.65538342823276e-05
-3.54894507276897e-05
-3.36733130158396e-05
-1.28134407178076e-05
-8.05878805279298e-06
-1.18366041964637e-05
-1.86556719986762e-05
-2.84504183542719e-05
-3.68168529588411e-05
-3.52772653162019e-05
-3.24181549308834e-06
-1.27430399521667e-05
-2.1313930518282e-05
-1.15433639273024e-05
-2.00630394603513e-05
-1.27153209996113e-05
-2.08873625181096e-05
-2.55673868609271e-05
-1.12638745632545e-05
-2.05955284518018e-05
-2.9407420202888e-05
1.1997216387077e-05
-1.24311048295325e-05
-2.62499208480993e-06
-1.2572931280663e-05
-3.10855668807099e-05
-1.72535596666452e-05
-3.8567580263867e-05
-2.69138704616799e-05
-2.38356344128671e-05
-2.99305896791566e-05
-1.80501668611154e-05
-9.22109444245771e-06
-3.40216929391487e-05
-4.08987525363714e-05
-2.62555249919905e-05
-1.92635175825131e-05
-2.69209826316268e-05
2.60850316241521e-06
-4.52923227003029e-05
-1.65143560352447e-05
-2.78196937227634e-05
-2.82861152446848e-05
-2.90949957220256e-05
-3.70503893245135e-05
-4.6451647622519e-05
-2.05243700184913e-05
-1.33561299180343e-05
-2.09733346763571e-05
-1.08893685496524e-05
-2.11489288195982e-05
-2.90697352330206e-05
-2.33374577777736e-05
-3.87902942017686e-05
-1.55992777712623e-07
-2.07861497862763e-05
-2.10308421517294e-05
-2.98692609378738e-05
-6.21800857971283e-06
-4.12551035483483e-07
-2.88838007462453e-05
-1.46701698137914e-05
-2.06593117745123e-05
-2.43511555320413e-05
-1.99929833881088e-05
-1.47146914285796e-05
-2.03522175685036e-05
-1.65465912887068e-05
6.33866948402975e-06
-8.77780546955874e-06
-2.90343906673949e-06
8.97454345952331e-06
-2.06335847961669e-05
-3.68372338027612e-05
-3.72254401981243e-06
-1.46396139377673e-05
-2.03974386025814e-05
-1.94733917790949e-05
-2.40126961102479e-05
-1.58695697786152e-05
-2.09839132082713e-05
-7.55212521441916e-06
-2.85350744387571e-05
-3.11028884998597e-05
-2.37946327140941e-06
-1.45320145032702e-05
-7.73260855858595e-06
-1.2977221436033e-05
-2.8924458023729e-05
-2.66062822903727e-05
-4.51246994100517e-06
-9.88151979860595e-06
-2.03411465895626e-05
-5.55508109992747e-06
-2.01021859534884e-05
-1.41820439380588e-05
-1.87327026974941e-05
-2.34749013081165e-05
-3.13171914934954e-05
-3.41063273767193e-05
-4.88838653265326e-06
-3.21044756841874e-05
-2.21220696938416e-05
-1.70823510095323e-05
-2.35685941319645e-05
-2.86027099571318e-05
-4.42769370304401e-05
-4.16633126581205e-05
-2.58253658411591e-05
-3.14056470246205e-06
-2.97520800320701e-05
-5.90858685281445e-06
-3.05503473633604e-05
-1.23711005707787e-05
-1.84355078639612e-05
-3.48429374044779e-05
-5.43752595795658e-06
-1.62627827642189e-05
-3.05754307869339e-05
-3.03162282296977e-05
-6.5250337493045e-06
-1.74165377421433e-05
-3.13154444370506e-05
-2.61024897152471e-05
-1.74903266380683e-05
-2.9709070496527e-05
-6.23817185613068e-06
-1.33233464792482e-05
-1.36775815155803e-05
-1.83317133010716e-05
-3.0678560515938e-05
-2.24773311516822e-05
-2.71951961609884e-05
-3.54337726734725e-05
-2.40144908687905e-05
-1.65083215084315e-05
-2.85442830427305e-05
-3.27959183934577e-05
-1.11008146869631e-05
-1.5646256967268e-05
-9.92057075475479e-06
-3.04463317912422e-05
-3.90521893172187e-05
-1.72813808247309e-05
-5.43300671477884e-06
1.59758692750602e-05
-2.29617382838293e-05
-8.98481837492795e-06
-2.69368752731172e-05
-7.5902491601274e-06
-1.18827213221102e-05
-8.068181270132e-06
-8.83675846296028e-06
-1.6041113056304e-05
-3.25397709441928e-05
-2.08558136791307e-06
-8.74408584558797e-06
-2.23200453287942e-05
-1.2383949050143e-05
-2.54472870088023e-05
-7.63974568496743e-06
-3.07126501253803e-05
-2.00184782830614e-05
-2.72956641470492e-05
-3.7555018379739e-05
-8.39245239242463e-06
-3.81067599061413e-05
2.03425979098206e-06
-1.54376958436318e-05
-2.78872458968168e-05
-1.78860358901741e-05
-3.43775354201322e-05
-6.69557825420419e-06
-3.93912611421111e-05
-3.38999689364143e-05
-2.63857667639577e-05
-1.77813778807123e-05
-2.14814412218678e-05
-1.26397572774795e-05
-2.49149061813548e-05
-3.99134428742471e-05
-3.28094831270765e-05
-1.75547850230046e-05
-1.65601640855738e-05
-1.62131829967441e-05
-1.71963157131826e-05
-7.25523459073393e-06
-3.2431769249957e-05
-3.45251920711899e-05
-4.27674278890586e-05
-2.38283040928866e-05
-1.11252543743827e-05
-3.75610531310144e-05
-2.69539693669367e-05
-1.5221813617546e-05
-3.18519908755483e-05
-2.39639448200515e-05
-2.17140723539141e-05
-3.95768013252963e-05
-2.93085837204215e-05
-1.88264456224772e-05
-2.51939251593987e-05
-3.19907280160848e-05
-3.28502575392403e-05
-4.35705726296554e-05
-3.40391834081825e-05
-3.86102176714811e-05
-1.884861242663e-05
-2.73771237522749e-05
-2.14750744734882e-05
-1.95402622698881e-05
-1.9070150627818e-05
-5.34845578499536e-05
-2.62654315699761e-05
-3.17463679986081e-05
-1.02101515169177e-05
-5.96370693470218e-06
-2.65501482695848e-05
-1.87938266468607e-05
-1.1055395072687e-05
-2.6108011449615e-05
-1.07019217132087e-05
-4.52972982276413e-05
-1.5032706144404e-05
-2.91535355278173e-05
-9.39693654780492e-06
-1.38575047832863e-05
-1.20352186394372e-05
-3.73014907940092e-05
-1.42680506100633e-05
-1.30803532493721e-05
-1.22833076869762e-05
-2.4977168857529e-05
-2.01572327680056e-05
-1.73418295621455e-05
-6.0447659535892e-06
-1.84262515260423e-05
-2.19271072779698e-05
-4.09523235659363e-05
-6.02453869953537e-06
-2.08047364611424e-05
-3.78799406359488e-05
-7.02805036552338e-06
-2.09628959811718e-05
-3.24297316789288e-05
-2.89465724244031e-05
-1.03994802363326e-05
-4.7264079895534e-05
-1.85779872934202e-05
-2.63819688259834e-05
-1.51742233672251e-05
-1.42964270773674e-05
-1.81846431300798e-05
-4.30140146126489e-05
-1.94982332097482e-05
-1.67315900493088e-05
-1.06543421480835e-05
-1.34665654755174e-05
-1.12936926863315e-05
-2.69680542086802e-05
1.16829873691158e-05
-1.70152446956092e-05
-4.18245360486178e-06
-3.23103252269435e-05
-2.47335369006848e-05
-1.43655225204801e-05
-4.49778387699212e-05
-1.73204410824072e-06
-4.59991786542983e-05
-2.58007863951143e-05
-2.95181868111954e-05
-3.92749384461147e-05
-2.73006194871154e-05
-2.98095479515547e-05
-3.43713920825116e-05
-2.30756612302337e-05
-1.52991462415146e-05
-3.02205047364465e-05
-3.99959510742695e-05
-6.03161908898048e-06
-1.47430218940763e-05
-2.68541072665168e-05
-3.90441644367991e-05
-3.30743193020066e-05
-2.26727667806775e-05
-1.42580016818531e-05
-1.86294124229403e-05
-1.14425338298074e-05
-4.34710703544974e-06
-4.17205248314834e-06
-8.37859118050025e-06
-1.55048077581541e-05
-3.57793769145837e-05
-2.71778566647831e-05
-1.98349128013772e-05
-3.25061556595195e-05
-2.38227739881938e-05
-2.12174340375287e-05
-3.52053470672247e-05
-2.14064515631431e-05
-4.275070883419e-05
-4.60624017831387e-05
-2.60833259367142e-05
-6.96823306908974e-06
-4.24035476220183e-05
-2.21482077519188e-05
-2.76186583150581e-05
-3.08833794315024e-05
-1.24987015856934e-05
-2.41871513262868e-05
-3.15973201204738e-06
-1.42668829158353e-05
-1.0377925683863e-05
-7.30062669906699e-06
-1.72858952629627e-07
-1.6453977126492e-05
-2.77945752136561e-05
-2.97652473477671e-06
-3.25606659819602e-05
-4.30900174145531e-05
-1.49046013399745e-05
-1.70680530591334e-05
-3.60836367301814e-05
-2.09030528851731e-05
-2.06435455027652e-05
-2.55211065518398e-05
3.36904489353512e-06
-1.14313089906014e-06
-4.14310848476031e-05
-4.86568375740082e-06
-2.38863378035959e-05
-1.26158898150206e-05
-2.66101355760425e-05
-4.32300377486791e-06
-2.31532491869443e-06
-1.74075806535216e-05
-2.06281987550041e-05
-1.61771522558034e-05
-1.76237848749104e-05
-2.4266711190927e-05
-2.02805078009452e-05
-1.23311563902605e-05
-2.70871682919859e-05
-1.61648707382456e-05
-2.674957517326e-05
-2.94396894459468e-05
-2.87892979236817e-05
-2.53410765544624e-05
-3.71152754072744e-05
-4.09409851708396e-05
-9.59610255027462e-06
-1.33532853910645e-05
-8.28240077342276e-06
-3.928614633851e-05
-1.43947116892667e-05
-6.6523739009832e-06
-2.17513340319994e-05
-1.92959257854951e-05
-2.56672444078859e-05
-2.91137898925398e-05
-3.64390368240043e-05
-1.62161533074473e-05
-2.0196408851826e-05
-8.75163812595767e-06
-1.62649653672271e-05
-2.43046130857871e-05
-2.53878224004026e-05
-2.56573301410704e-05
-4.26926177891453e-05
-1.00199150160264e-05
-3.4254061358182e-06
-1.9286229226984e-05
-9.8690104965233e-06
-2.85002117531352e-05
-3.19358129047877e-05
-1.90286327252259e-05
-3.08655974334186e-05
-2.33929875193004e-05
-4.02331446687685e-05
-2.63610451506928e-06
-2.96905715359425e-05
-2.15611499362232e-05
-1.75502088550331e-05
-3.18696847640561e-05
-1.15000603051575e-05
-2.06904603534383e-05
-1.43076676746226e-06
-1.29960661968325e-05
-2.68905219442248e-05
-8.6727149106998e-06
-2.27780334637528e-05
-2.24030964806448e-05
-4.03573680135666e-05
-1.84153422064987e-05
-1.8973330610598e-05
-2.74174793852854e-05
-4.1631052697472e-07
-3.66605987847085e-05
-2.10575938282612e-05
-1.97226744874235e-05
-2.26201662601107e-05
-1.54346098243287e-05
-7.08246865020887e-06
-2.5069095338694e-05
-3.16868053494389e-05
-2.13017781202365e-05
-5.09859839023892e-06
-2.98796235054223e-05
-4.5552053262146e-05
-2.95707780641922e-05
-3.87431639519099e-05
-2.1168166704789e-05
2.83709633863963e-08
-2.45557357234137e-05
-3.11369366608048e-05
-3.28257370327018e-05
-1.23791387467563e-05
-2.00666749732604e-05
-1.39925807929407e-05
-2.6822477666351e-05
-2.60647826540098e-05
-8.50325018998732e-07
-1.17760493155651e-05
-3.06191295445215e-05
-2.27274671466792e-05
-3.13426083530242e-05
-1.87793678297728e-05
-2.65171045594839e-05
-1.62416686228302e-05
-2.49481914659848e-06
-2.31567173283295e-05
-1.04466696585151e-05
-1.33108166904045e-05
-1.22630415388359e-06
-1.79928685048366e-05
-1.00909456522602e-05
-1.114589425596e-05
-2.86555778299546e-05
-3.29707942599091e-05
-2.40927394292331e-05
-5.27529155217961e-06
-1.85689959905045e-05
-3.703985646403e-05
-1.32900554383893e-05
-2.47357450519437e-05
-2.43152016773113e-05
-1.3985075577091e-05
-3.02099626206202e-05
-1.79939963223744e-05
-1.8599926747326e-05
-9.50721052952266e-06
-2.6275584352937e-05
-2.56847978658452e-05
-2.13569243696188e-05
-2.32506647661401e-05
-2.74548337909819e-05
-2.92739011051098e-05
-2.14535458922361e-05
-3.8120439920146e-05
-1.33242772814793e-05
-1.09107896729063e-05
-1.17387596799764e-05
-2.85783023008276e-05
-1.47556670790585e-05
-2.46050193868198e-05
-3.47386881495449e-05
-3.52957035470327e-05
-4.61477865911426e-05
-2.04576405360196e-05
-2.14256365344632e-05
-9.24906181887664e-06
-2.94760542133087e-05
-7.0607494800609e-06
-1.53770713159193e-05
-2.13802393237247e-05
-2.45853334402127e-05
-2.68311715860241e-05
-1.64558474698558e-05
-4.31554824043831e-05
-6.973347494683e-06
-2.51721078723962e-05
-2.7196013471383e-05
-2.30887569914436e-05
-1.98255142908508e-05
-3.30447841807318e-05
-3.14502742482099e-05
-8.48754633574467e-06
-2.09564584905192e-05
-3.45944559056567e-06
-1.38289419114294e-05
-3.40316387493793e-05
-2.05900936597616e-05
-2.0734678402289e-05
-1.91168236221458e-05
-2.70398639681305e-05
-1.50394882673028e-05
-6.02542180913893e-06
-2.85410610215725e-05
-2.05500768617068e-05
-1.20929691713071e-05
-2.5607331286325e-05
-4.19703109725133e-05
-7.41509915536297e-07
-1.95471523083338e-05
-7.11521419246073e-06
-2.83843094226618e-05
-2.47719845017884e-05
-2.63491863704411e-05
-2.11447341489848e-05
-1.15669887807119e-05
-2.54052976039487e-05
-2.54079526490288e-05
-3.58026781970379e-05
-5.70622880246076e-05
-2.20185584669678e-06
-7.72385766072262e-06
-2.51972122064863e-05
-1.37133592224576e-05
-2.50542100314756e-05
-1.82930068871541e-05
-2.1146565085405e-05
-2.75523660224789e-05
-2.43643162728372e-05
-2.17006731056284e-05
-1.01332111257371e-05
-1.41802058694143e-05
1.73859999890967e-06
-8.17243442953019e-06
5.86151672867527e-06
-1.67531172210024e-05
-2.2043575040299e-05
-3.13348379803756e-05
-1.20430364783976e-05
2.26713244702166e-06
-3.87494569816732e-06
3.53121715692722e-07
-1.36110531696366e-05
-1.41360293973156e-05
-1.46959223327573e-05
-1.09248646589141e-05
-9.50259060014739e-06
-6.14623011066918e-06
-2.02349686106209e-05
-7.7217203542289e-06
-6.6476533360715e-06
-9.94837218762195e-06
-2.09476331948913e-05
-2.72919294358002e-05
-1.69255964785264e-05
-2.10882022862554e-05
-1.45465012092031e-05
-6.46550612750055e-06
-1.57690539540907e-06
-1.26280076780562e-05
-1.11390322802325e-06
-1.8751236899892e-05
-4.61183041069655e-05
-4.56281135694841e-06
-1.18176128473376e-05
-1.22148780437969e-05
-4.86936010945056e-06
-2.19016824537512e-05
-9.7504742329485e-06
-9.00499362208029e-06
-1.13938682388937e-06
-1.0658081455879e-05
-1.8890406008957e-05
-3.8463349678509e-05
-5.29477441597066e-06
-1.95546134103684e-05
-2.77759171559504e-05
-1.12926117367857e-05
-4.07228095579117e-05
-1.08470757673149e-05
-4.73300062567608e-06
-3.57216919588052e-05
-2.16301462424472e-05
-3.29437180244206e-06
-4.30234346000104e-06
-1.31057448916963e-05
-9.11751207823587e-06
-3.77061070857668e-06
-2.64630374631713e-05
-2.31505020823739e-05
-2.75434644279391e-05
-1.77971492761034e-05
-2.12929172903875e-05
-3.14868503880907e-05
-5.0126458303643e-06
-3.14086164806756e-05
-9.65092136072229e-06
-4.11698125527156e-05
-1.53963990875742e-06
-2.27128543824234e-05
-1.21877179230209e-05
-2.93859456190486e-05
-2.68160160940159e-05
-1.68528341626879e-05
-9.99966544533092e-06
-1.53989678168274e-05
-1.47487552603867e-05
-5.656118465573e-05
-1.73035281949367e-05
-1.14776606974462e-05
-1.60064708283991e-05
-1.94692124912268e-05
-1.33595559728609e-05
-3.06464459057217e-05
-2.70595740872424e-05
-1.60095679411944e-05
-3.20485621322448e-05
-2.15962597604146e-05
-3.27111413200504e-05
-2.28796159700066e-05
-1.7025564838756e-05
-2.99672129962572e-05
-2.39925030930761e-05
5.79477307199003e-06
-2.26251730711615e-05
-2.51092672932131e-05
-1.79852071157401e-05
-1.67222765233317e-05
-1.76136043974204e-05
-2.36042219342051e-05
-1.6802652930991e-05
-7.53169540343998e-06
-1.46314777430013e-05
-3.57450164426456e-05
7.75932173062153e-06
-2.025428429188e-05
-2.18253745356546e-05
-2.42958083199373e-05
-1.4989698462804e-05
-2.14716585586745e-05
-1.27513633790981e-05
-1.37285651147169e-05
-1.77471457486666e-05
-2.66127817735553e-05
-8.23654279995458e-06
3.9033254099342e-06
-5.09904995027735e-06
-1.21401646650571e-08
-2.36297123312644e-05
-2.30211162138944e-05
-1.06135400373829e-05
-1.56548684012275e-05
-2.27821188157506e-05
-1.2976904658887e-05
-2.20996386940737e-05
-3.50660185427827e-05
-2.91162592622123e-05
2.37442175991063e-06
-1.16658905297298e-05
8.62524545602117e-06
-2.9679608223273e-05
-1.76732928245582e-05
-4.07076101090024e-05
-1.46355856309709e-05
-2.16597591435499e-05
-9.2164769581575e-06
-2.07867687543704e-05
-7.52269049218074e-07
-1.24337699523859e-05
-6.97172826921175e-06
-1.6412991623966e-05
-1.50719520906309e-05
-3.1432228246993e-05
-2.50108861673205e-05
-3.21720914545098e-05
-1.98334131417763e-05
-5.88409892077074e-06
-1.66869939178972e-05
-2.36082132615132e-05
-3.78816179252125e-05
-1.70859642646565e-05
-3.15342335067639e-05
-2.4943711772585e-05
-3.04042081784496e-05
-7.29186838367956e-06
-9.36595906675708e-06
-4.41574256285924e-05
6.64832885310036e-07
-6.71350324871936e-06
-1.82913450059306e-05
-2.70525288054567e-06
-5.14144203951519e-05
6.54341338059953e-08
-9.86738810816288e-06
-7.03180468978395e-06
3.38587438440366e-06
-2.09656249730739e-05
-2.88326028736257e-05
-8.04212169981771e-06
-1.81943940597452e-05
-1.30121450493787e-05
-1.30477686874641e-05
-1.39114321670525e-05
-2.77848704795041e-05
-1.34692695792641e-05
-3.29937916018874e-05
-4.3903443822693e-05
-1.26333006940219e-05
-4.09183409414341e-05
-4.25021459186005e-05
-3.32832215317202e-05
-3.75386472995123e-05
-3.32039257493638e-05
-4.66530836029708e-06
-3.01566319870839e-05
-2.86152744031049e-05
-1.34537871051252e-05
-2.02051944934696e-05
-5.96261905859528e-06
-3.33398699304501e-06
-2.17937231613154e-05
-2.42552279451902e-05
3.44150547682835e-06
-6.95040226510639e-06
-9.35547808188499e-06
-1.99724539032425e-05
-1.58061599022047e-05
-1.10903038901827e-05
-1.53347937679305e-05
-1.45482407094723e-05
-3.17791185139142e-05
-7.94039112039536e-06
-1.71397922313917e-05
-1.36637531925883e-05
-8.72660299427732e-06
-1.83589898187147e-05
-1.79299813351478e-05
-8.22437188287988e-06
-2.71738642822009e-05
-1.38726432608438e-05
-1.63232876770488e-05
-2.87303339683458e-05
-3.51289469978716e-06
-3.78733740926434e-05
-1.67922074259702e-05
-1.46532661410999e-05
-2.12675149476906e-05
-1.24782555264435e-05
-1.10910377293995e-06
-1.96162904450794e-05
-1.97935074180675e-05
-2.62645247179213e-05
-4.38675583854908e-05
-1.34252118877909e-05
-2.6109830019157e-05
-1.62369410418403e-05
-2.48495080644678e-05
-2.16304550450648e-05
-1.44451033719532e-05
-2.0664957584226e-05
-1.58600384622001e-05
-7.57311473651697e-07
-2.01986213318747e-05
-3.10704671069052e-05
-3.14329199316507e-05
-4.46941164523288e-05
-2.90916021668695e-05
-4.69975223390305e-05
-4.48582289203929e-05
-2.44391736541572e-05
-2.03784678365673e-05
-1.49645761323006e-05
-1.73707295187698e-05
-2.59071774307106e-05
-1.54852416852696e-05
5.27066169633778e-07
-8.52870609512205e-06
-3.52079497803616e-05
-9.0068514674455e-06
-2.12154136286523e-05
-2.55658999622212e-05
-1.77375231213181e-05
-1.18831736003583e-05
-2.91417029596703e-05
-2.88130909605308e-05
-7.10125086742529e-06
-1.53461181478554e-05
-4.40301788763186e-05
-3.2769222776626e-05
-2.7196286630146e-05
-9.78717428242608e-06
-1.04254759097305e-05
-3.90079410137218e-05
-5.10891824497694e-06
-3.45575740742602e-05
-1.93980034766768e-05
-1.64888689506663e-05
-3.72793500487988e-05
-1.90879524422985e-05
-8.95002430540889e-06
-1.48976315600457e-05
3.24763629319036e-06
-3.71076365416642e-05
-3.07592030424553e-05
-2.08498815339757e-05
-2.85788945772418e-05
-1.22445339886434e-05
-5.09989210396408e-05
-1.73770995316178e-05
-1.93172518497166e-05
-2.67983418460248e-05
-2.22510031412703e-05
-2.48791032015368e-05
-2.75074461561958e-05
-3.52157763654304e-06
-2.67900360964656e-05
-6.99769117542088e-06
-2.11508889037167e-05
-2.66014798121068e-05
-3.52528590105423e-05
-3.62609906798632e-05
-7.6499428445887e-06
-1.94867479548365e-05
-1.18065389647108e-05
-2.43712057382162e-05
1.27237194989756e-06
-1.38430225566713e-05
-4.01154370035478e-05
-1.79762882457816e-05
-9.13054793025072e-06
-3.05980222291925e-05
-1.97296668678486e-05
-2.01955332094429e-05
-2.95539505407887e-05
-1.54535563033327e-05
-1.28002125693491e-05
-3.38975429712282e-05
-3.06800737423038e-05
-3.60788130566178e-05
-1.89430537067408e-06
-2.0545396915116e-05
-2.83717999709908e-06
-1.21881203902929e-05
-2.56485948553742e-06
-3.72099965243638e-05
-3.58773869917999e-05
-2.19495457380932e-05
3.23274119600117e-06
-2.46278570149033e-05
-5.08090708294793e-05
-1.13371138840251e-05
-1.57648017784505e-05
-2.3992480935891e-05
-8.7442858790788e-06
1.84820730773792e-05
2.62764170779068e-07
-1.69818678263519e-05
-3.87164188651315e-05
-9.69278627357927e-06
-2.26256867671009e-05
-2.36800289909619e-05
-3.02418175133672e-05
-4.26264348563465e-05
-1.82019451415494e-05
-3.74047008121754e-05
-1.22964085967325e-05
-2.5933499249814e-05
-2.40724805520858e-05
-2.17000617594297e-05
-2.28890595182524e-05
-1.07354337491613e-05
-3.06435949523528e-05
-4.03533551891491e-05
-2.72069522799643e-05
-1.1314591067408e-05
-8.36659134451713e-06
-2.15749678635121e-05
-2.57350961567602e-05
-5.84633812598625e-05
-2.02874885665881e-05
9.68170813676423e-06
-3.01688391073407e-05
-2.2038307956271e-05
-3.0405080171753e-05
-3.25023060282668e-05
-4.23360296558469e-05
-2.61946970418784e-05
-1.29367047194841e-05
-2.47882930550798e-05
-1.95381858944953e-05
-1.35470846301228e-05
-2.43470588139651e-06
3.57946134954908e-06
-1.43868271112923e-05
-1.18831739491992e-05
-3.81454385199568e-05
3.12898436117248e-06
-3.23555549270056e-05
-1.58867824530926e-05
-1.56364962759888e-05
-8.63770287919127e-06
-5.20957006450036e-05
-3.2815583330927e-06
-1.98370145918268e-05
-1.54146462692257e-05
5.68716985148025e-06
-1.25889894209005e-05
-1.86169003324266e-05
-1.28120365754302e-05
-2.33708400541621e-05
-2.35177593894076e-05
-2.18716130631178e-05
-1.96785167216993e-05
-2.81095844006162e-05
4.11814421680388e-06
-1.55590772634952e-05
-1.85065458701012e-05
-2.23827275304515e-05
-2.42071711815162e-05
-1.7379416975886e-05
-3.74203613777335e-05
-3.31257579476986e-05
-1.90921741961344e-05
-2.40758227028426e-05
-1.77821676942919e-05
-9.14473967122511e-06
-2.29815815404765e-05
-1.62103214215277e-05
-3.34520864414749e-05
-1.73143621257802e-05
-1.96040212087238e-05
-2.26513513425269e-05
-1.84937487384372e-05
-2.61580490933747e-05
-3.13840317170599e-05
-1.3845305146824e-05
-1.57634387312367e-05
-1.38141904062259e-05
-4.45682941088469e-05
-3.3424464063863e-05
-4.25415993612495e-05
-2.38928435956236e-05
-1.71415777560071e-05
-1.74433093106994e-05
-2.93844407987799e-05
-3.19687771388665e-05
-1.22308774502751e-05
2.98263399106071e-06
-2.93951286389956e-05
-2.09415246758696e-05
-4.84320817896061e-06
-7.79726657054627e-06
-4.16663926664772e-07
-2.36082636767568e-05
-1.40078664398432e-05
-1.30935555915131e-05
-1.00718245855564e-05
-1.8887601718579e-05
-2.33990778989522e-05
-3.30301036153631e-05
-3.92436307887041e-05
-6.46431436062157e-06
-3.18680759590403e-05
-1.67929162327892e-05
-2.12797474705599e-05
-1.07076357199881e-05
-8.0463516876142e-06
-2.86911187825829e-05
-5.18092998391713e-05
-2.86390978391461e-05
-2.68856572335956e-05
-2.6550508807271e-05
-3.42545904892239e-05
-3.6024039753241e-05
-9.30174260275064e-06
-2.1230263260218e-05
-2.70568321302588e-05
-1.54133507328018e-05
-1.26513920108659e-05
8.40411907963893e-07
-1.66884811410293e-05
-3.45702044185173e-05
-1.60949412312703e-05
-1.4104331034989e-05
-2.37154474073282e-05
-2.377851804037e-05
-1.64612999244584e-05
-5.59955854213099e-05
-1.75254432642626e-05
-9.18452701816815e-06
-3.68575610877285e-05
-2.50022865652526e-05
-1.1081722957477e-05
-3.2793708146357e-05
-1.09422001840299e-05
-3.65539954751504e-05
-3.12539733004741e-05
1.01574305180274e-05
-8.10072163273724e-06
-3.62479354565918e-05
-2.16087388139264e-05
-1.67912742576677e-05
1.78990955080265e-06
-1.40284788171107e-05
-3.57225067887511e-05
-1.72249109420934e-05
-3.06682144223947e-05
-4.46289025366437e-05
-1.8893453782104e-05
-2.57098964857373e-05
-1.53762550802352e-05
-1.80308614113217e-05
-2.44959306156475e-05
-3.7585808389911e-05
-2.12143170958481e-05
-1.66436440428248e-05
-2.87479852151711e-05
-1.5368683816745e-05
-2.56970756125378e-05
-2.08865301939759e-05
-2.2249608337842e-05
-1.78852123145819e-06
-6.04507926991278e-06
-2.76576857532322e-05
-1.08858843508773e-05
-2.43807365024445e-05
-6.15340740460643e-06
-3.31070827795103e-06
-3.23145124770733e-05
-3.73333838167964e-05
-1.44505481362791e-05
-1.19318223419459e-05
-1.78585904976593e-05
-2.265115363765e-05
-2.61963343779043e-06
-2.36917872345957e-05
-1.68039000071407e-05
-2.83154788384261e-05
-1.64240518313614e-05
-2.53423642406784e-05
-7.01937536006956e-06
-1.54916679228051e-05
-2.40273417610941e-05
-1.18390405554979e-05
-9.32415172586351e-06
-3.38977915661056e-05
-6.87144406924415e-06
-2.1531988500043e-05
-2.97561591936433e-05
-1.35332624893292e-05
-2.71183953560476e-05
-1.83943970501905e-05
-7.64655815556129e-06
-1.11537982932366e-05
-2.97553913521376e-05
-2.46290611582141e-05
-1.75534674963978e-05
-1.57526752944298e-05
-8.08813040553243e-06
-2.03332001097296e-05
-5.06612897968701e-06
-1.93834744973716e-05
-2.62373414127308e-05
-2.18930145247613e-05
-1.67180207938035e-05
-2.47731031351306e-05
-9.31800065951195e-07
-1.13424659873322e-05
-2.74994660691742e-05
-1.15168833226588e-05
-2.36824345962129e-05
-7.37648766346573e-06
-2.59038950633922e-05
-2.72850014549174e-05
-8.79798941302503e-06
-2.36106970930032e-05
-1.63804723170424e-05
-1.07188110912003e-05
-2.36132276190809e-05
-5.56823162349042e-05
-5.07747140374109e-07
-3.55702827774013e-05
-1.68947467106831e-05
-2.25991653767143e-05
-3.43773891424611e-05
-4.37119931884616e-05
-3.94459544384112e-05
-4.03708356879193e-05
-1.64676060393546e-05
-4.21966991626961e-05
-4.9645304680045e-05
2.15017495747717e-06
-2.14499664296104e-05
-3.24936710056694e-06
-1.7653594260277e-05
-4.03529601979029e-05
1.50234306973077e-05
-2.99383291377691e-05
5.70811298328958e-06
-1.42562301937557e-05
-1.98056526583897e-05
-1.42390806800221e-05
-1.85999417128102e-05
-2.37330640589485e-05
-1.67335594812501e-05
1.45977831873433e-06
-6.07145160208704e-06
-1.39387207617826e-05
-7.02706432588443e-06
-1.43481563657145e-05
-1.31069610254198e-05
-1.60488300761212e-05
-8.86335572619639e-06
-4.78765986647571e-05
-1.57482596890347e-05
-1.61117392910605e-05
-2.28040891972305e-05
-3.6537158586257e-05
-2.51209233178261e-05
-2.3670150367442e-05
-1.54626751772271e-05
-1.51031309607782e-05
-2.00785969350881e-05
-1.20752670463435e-05
-3.11865343037885e-05
-7.94003359933262e-06
-3.57570720069352e-05
-1.31434178838229e-05
-2.36764039077617e-05
-1.63593636645051e-05
-1.91690618163628e-05
-1.62482628131291e-05
-3.10381514878323e-05
-1.27506034516955e-05
-2.82978676674161e-06
1.87861669037506e-06
-1.84708456487719e-05
-1.49650792760367e-05
-3.03849575864094e-05
-9.45367202280777e-06
-1.98677496120873e-05
-1.20675377755064e-06
-1.2633584908726e-05
-2.21367211583706e-06
-2.42062136826537e-05
-3.84023473603477e-05
-8.99284450566268e-06
-2.23902829872455e-05
-1.6603130025104e-05
-2.31406031698181e-05
-3.36506618161772e-05
-3.12619557314827e-05
-2.73206917779836e-05
-4.28783352000957e-05
-3.00787188803934e-05
-1.31385003850275e-06
-1.14418681589237e-05
-8.85085725707467e-06
-4.08459993245743e-05
-3.12814833518709e-05
-2.39868816494206e-05
-3.6145198732894e-05
-1.71163292397585e-05
-3.861027888138e-05
8.76811149072402e-06
-2.63603370346374e-05
-1.36099949284172e-05
-1.07089737018259e-05
-3.04660015514758e-05
-4.96481641781481e-06
-1.67517864522542e-05
1.8500641809048e-06
-8.71315570027128e-06
-2.81037887297606e-05
-1.53266363219419e-05
-2.38835220937373e-05
-1.60130751882466e-05
-3.65144604061219e-05
-2.6325348725566e-05
-2.1138069904093e-05
-3.02863520551407e-05
-1.43527590855288e-05
-2.42131025007301e-05
-1.89223042662861e-05
-3.42314718280568e-05
-8.08334851029912e-06
-9.08570276020903e-06
-3.29254553182672e-05
-1.08197184866627e-05
-8.22226611207702e-06
-2.38743809601596e-05
-7.11552514599892e-06
-2.71366578550424e-05
-1.2929259238651e-05
-1.27137288919103e-05
-1.78435876271687e-05
-2.05510809887721e-05
-3.39413008706478e-05
-1.08483867042362e-05
-2.92234514054521e-05
-4.00235310012571e-06
-2.10319866346499e-05
-2.35626693877688e-05
-1.66386326522893e-06
-1.62970406870322e-05
-2.58055899929385e-05
-2.41469726784971e-05
-4.21466520182514e-05
-2.56759940373509e-05
-3.9017968642024e-05
-1.82476866762546e-05
-7.51625415535527e-06
-1.25974088421962e-05
-1.21699699529896e-05
-3.21906293565044e-05
-3.33363129376281e-05
-2.49125912023711e-05
-3.21357125234213e-05
-2.43658392772846e-05
-3.11469678347094e-05
-1.97896858451385e-05
-1.68295799999794e-05
-1.74583388984628e-05
-6.51244573562755e-06
-2.43006609349476e-05
-4.33992201825569e-05
-1.29558211785432e-05
-1.96061052063941e-05
-4.74732234215559e-06
-1.18636446412735e-05
-2.0845134566269e-05
-1.4338730248545e-05
-3.2487492107673e-05
-2.2609281347415e-05
-3.87268695058737e-05
-8.53291224520835e-06
-4.31180222313905e-05
-2.65236606336183e-05
-2.19931861216267e-05
-2.52594395475674e-05
-2.38438961669703e-05
-2.54969429029081e-05
-2.59067870183345e-05
-2.85853800939067e-05
-2.53528005295736e-05
-1.93401864809329e-05
4.71161139819394e-06
-1.70698863613331e-05
-2.82625481996737e-05
-6.34798613781271e-06
-1.93352374136521e-05
-5.97038025989488e-06
-1.89376988792852e-05
-2.67510759559687e-05
-2.00187032812625e-05
-3.98486575778321e-05
-1.36220307190828e-05
-9.76053494665662e-06
-2.84009720990528e-05
-1.14820033600864e-05
-2.01230121120717e-05
-3.53029892410473e-05
-2.31343927729574e-05
-2.18823546591201e-05
-1.39960463590071e-05
-2.39456564211142e-05
-2.14052335037241e-05
-2.52244935503227e-05
-1.76945919515916e-05
-1.88518520650384e-05
-3.47256861928524e-05
-1.09430072134819e-05
-1.95360617235339e-05
-1.20113311766336e-05
-1.94843275019648e-05
-2.44825101114027e-05
-3.29995865773723e-05
-2.36791294839149e-05
-2.15035579980849e-06
-3.21097260719457e-05
-1.54194320618778e-05
3.2076817306054e-06
-8.9618044053883e-06
-1.75531109847534e-05
-1.46098106530744e-06
-1.56616384784436e-05
-1.95893991537448e-05
-2.06372843788033e-05
-7.27131909333011e-06
-2.80701126962068e-05
-3.46519570246517e-05
-2.97409325709651e-05
-2.19559489846169e-05
-4.66595665963351e-05
-3.24487259323269e-05
-2.07315481880561e-05
-4.03892412970111e-05
-2.37651745070389e-05
-1.1037334073474e-05
-2.59425819244687e-05
-1.19677626426032e-05
-2.38677226344917e-05
-1.41871928321525e-05
-2.99338322879919e-05
-2.93286905262255e-05
-3.82219611020178e-05
-1.93739464081585e-05
-2.69008748224944e-05
-8.96039391767105e-06
-2.38468161782373e-05
-1.70079631775245e-05
-1.35269157578112e-05
-2.6016496383993e-05
-3.02096631709993e-05
-2.71614175318509e-05
-6.47176163945516e-07
-3.07661145547942e-05
-1.03420695660859e-05
-1.77359659125882e-05
-2.32098526627491e-05
-6.99889244034776e-06
-1.28837999698229e-05
-3.75796419984602e-05
-1.64017724874184e-05
-1.40411667757601e-05
-2.32612376457648e-05
6.17395080729482e-06
-3.80006362976109e-05
-5.00048037535741e-06
-3.03950872357392e-05
-1.91725925281673e-05
-8.87477362978855e-06
-1.57795577455005e-05
-1.9153277985754e-05
-2.43262562256226e-05
-1.91907027722792e-05
-2.23860913519847e-05
-1.35844354425687e-05
-8.17843808729283e-06
-4.37739584580434e-05
-1.76623822204117e-05
-4.10259559838361e-05
-3.45327651569498e-05
-5.14517000456593e-06
-6.62581605789782e-06
1.05349735986001e-05
-2.37981682021336e-05
-2.80295623063048e-05
-2.23766205157288e-06
-3.38108748340917e-05
-3.4464936299297e-05
-4.08084249532794e-05
7.17753262121948e-06
-7.20949931299249e-06
-2.69065618960177e-05
-1.87207933059354e-05
-1.96885606287787e-05
-1.67916526123412e-05
5.28384072671392e-06
-6.51785191074223e-06
-3.80892070735065e-05
-3.37700984790814e-05
-3.38739841769251e-05
5.42557946131594e-06
-1.05154809544294e-05
-1.37881293415688e-05
-2.38866585152019e-05
-3.73492029917406e-05
-1.25745657482872e-05
-2.88827280519815e-05
7.11955765103155e-06
-1.88997040473909e-05
-3.82173892369716e-06
-2.90337740845442e-05
-2.26314821358189e-05
-2.70072689427825e-05
-2.80138690988912e-05
-2.01589745116384e-05
-2.71333359914181e-05
-4.1208680447893e-05
-2.48947654558569e-05
-1.52614123528441e-05
-5.83078577510236e-07
-1.88877477405598e-05
-3.60390564449499e-05
-2.09507479759771e-05
-2.21721934196803e-05
4.24341391585298e-06
-1.30418937813911e-05
-9.74463526517009e-06
-1.6170266170029e-05
-9.10812483102215e-06
-3.38570981490696e-05
-9.41423943626396e-06
-7.59290953390632e-06
-1.34799086177197e-05
-1.23441847522596e-05
-2.07210210075757e-05
-2.94415472422024e-05
-2.64778127024172e-05
-2.45493370735164e-05
-3.51377772410946e-05
-2.34725815818065e-05
-2.79849258398477e-05
-2.99179005723694e-05
-5.81373666660265e-06
-1.62965066505234e-05
-3.26601304736706e-05
-1.39693772526633e-05
-1.78288539621908e-05
-3.3784359894195e-05
-2.46702319911211e-05
-6.80681066691237e-06
-2.59882307703351e-05
-1.39857993155534e-05
-2.17413330760003e-05
6.49898748328914e-06
-9.93970355904676e-06
-2.34433093507502e-05
-2.2104875694827e-05
-2.11611282096556e-05
-1.29239371649567e-05
-2.67313432007393e-05
-4.70081842592036e-06
-1.44015830933332e-05
-7.70023094983487e-06
-1.05422364082528e-05
-4.7549865083231e-05
-2.40926186163084e-05
-2.63861987758722e-05
-2.0887296741969e-05
-9.88383944997374e-06
-2.71742555056617e-05
1.7790992422696e-06
-2.38603791568711e-05
9.13957247206308e-06
-4.40100393789347e-06
1.51099083724652e-05
-2.67734109011682e-05
-9.45541966092805e-06
-1.3591164287732e-05
5.07033152405342e-06
-6.29094737190585e-06
-8.36730474427677e-06
-3.72848770037826e-06
-2.50722489715384e-05
-7.54166156095105e-06
-2.60329850322835e-05
-3.63164592453468e-05
-1.67742917217289e-05
-9.44836604820685e-06
-2.38213468016712e-05
-2.64373198308894e-05
-9.66109818487114e-06
-1.3165752491366e-05
-2.88096792742197e-05
-9.07862388704968e-06
-2.70425850528008e-05
-3.70158448070783e-06
-9.91149682252895e-06
-1.44115680445542e-05
-2.10000439297331e-05
-3.94928260922259e-05
-2.43993562079927e-05
-3.55693642086463e-05
-1.72660618942915e-05
3.71524120207416e-06
-3.01021576124139e-05
-2.88850738648824e-05
-2.26457052156897e-05
-3.74652216483364e-05
-2.82484576109174e-05
-1.49766426510471e-05
-6.00047225486353e-06
-2.74255664134957e-05
-2.52970072262475e-06
-2.08979266372549e-05
-3.76761368230501e-05
-1.75356745355053e-05
-1.41758263218471e-05
-2.27059534274966e-05
-2.20170336244643e-05
-1.2548213710047e-05
-2.34049014391674e-05
-2.06746400172886e-05
-1.35671593670796e-05
-8.68150424056589e-06
-2.43827134634807e-05
-2.19257079106838e-05
-8.51212079476306e-06
-1.54976180674486e-05
-2.22588944900284e-05
-3.41355621837259e-05
-1.11665002783895e-05
-7.33649537158874e-06
-1.17738242589371e-05
-6.68574608879611e-06
-2.49162807362689e-05
-3.74325637050336e-05
-2.15408400499906e-05
-1.85072616129864e-05
-3.1291328951775e-05
-2.26292163896978e-05
-8.21714449770746e-06
-4.7622123435912e-06
-2.95576148780996e-05
-8.0651588400971e-06
-8.08725416703281e-06
-2.09262867407317e-05
-1.90721390301403e-05
-8.16760164468594e-06
-3.96287644270382e-06
-3.38399533068508e-05
-2.12860695586545e-05
-3.17113464377162e-05
-8.38711530024308e-07
-2.89833822435115e-05
-2.37347373821777e-05
-6.22035745218887e-07
-3.08575573837279e-05
-4.58706077869285e-06
-2.30776475948113e-05
3.36969405189082e-08
-9.28883664866763e-06
-2.41171803258383e-05
-2.86797167868152e-05
-2.18150875290545e-05
-2.14792222766514e-05
-6.76504443522693e-06
-1.78562079408415e-05
-5.45434814815274e-06
-4.92899364055153e-06
-1.99150750686609e-05
-3.07392427744868e-05
-2.39863540186109e-05
-1.64427862633577e-05
-3.07273791009897e-05
-2.45143288979432e-05
-2.6556656853602e-05
-8.75578745771336e-06
-2.45001735213637e-05
-1.63557304242285e-05
-6.97507081130698e-06
-3.01592189363281e-06
-1.64824301082428e-05
-2.28817710607079e-05
-3.63758496150941e-05
-1.9033874745724e-05
-2.18874252260287e-06
-1.08916817641322e-05
-1.05110266230977e-05
-1.38647725568309e-05
-1.54276814053802e-05
-3.79560062818433e-05
-1.85540632817054e-05
-3.24651044036114e-05
-6.90028097796841e-06
-1.56402332407237e-05
-7.63451457436629e-06
-3.25214500191836e-05
-8.19739683752471e-07
-9.20308217712842e-07
-1.38323506588035e-05
-3.07202277168773e-05
-2.61042937394845e-05
-2.24084248895986e-05
-3.64306809835144e-05
-2.76042059584068e-05
-3.22789180205292e-05
-1.91121396668909e-05
-1.42261649300419e-05
-2.73436851296332e-05
-2.73322325860501e-05
-2.14708714327603e-05
-3.6118898614828e-05
-3.30574849142371e-05
-3.20255403860083e-05
-2.28312201555107e-05
-3.02867216833665e-05
-2.03311984843651e-05
-1.1429716897378e-05
-2.5603349691406e-05
-3.70109871886249e-05
-7.18383528473101e-06
-1.37594828480534e-05
-1.33859771473818e-06
-2.79184333147076e-05
-1.48857292949484e-05
-1.64096910512475e-05
-2.56740951969868e-05
-3.07485510308485e-05
-5.830964938923e-06
-4.32858159179971e-06
-2.53379522650762e-05
-8.03021922819001e-06
-2.64476094530645e-05
-2.30869516858771e-05
-2.89332148055428e-05
-2.0230849514243e-05
-1.68294542896909e-05
6.50399983837051e-06
-4.41354520450071e-05
-1.49047782590256e-05
-1.9867038430772e-05
-2.29550377365363e-05
-5.74910247087969e-06
-9.4927741158452e-06
-1.9159425980015e-05
-2.34649636510395e-05
4.0944161550521e-06
-6.38643374908428e-06
-1.13836601809476e-05
-2.02205973613827e-05
-2.59226921596429e-05
-1.34948968661904e-05
-2.60538386810097e-05
1.54892754211175e-05
2.73393702769775e-06
-6.19556582475329e-06
-1.7282733333267e-05
-4.10206148916773e-05
-1.54270455667252e-05
-2.82567020595957e-05
-1.42887582869852e-05
-2.52999080560675e-05
-1.60646612517948e-05
-3.32896797802766e-05
-1.25284508561481e-05
1.42091275327193e-05
-3.42838995984973e-05
-2.32262749277694e-05
-4.15257548019232e-06
-1.76035853773228e-05
-3.25578766330753e-05
-1.7026731652731e-05
-1.25487067323517e-05
-2.08913208120943e-05
-7.47365499289586e-06
-3.36488108982737e-05
-5.70925644859985e-05
3.7687993037765e-06
-2.15186289356317e-05
-2.83053826897538e-05
-1.64396659693884e-05
-1.47438603804076e-05
-7.51692016527296e-06
-2.28722735538951e-05
-1.73576494559305e-05
-2.70182883599865e-05
-2.40252093707672e-05
-2.43969694009862e-05
-1.62904917461298e-05
1.1794616411265e-06
-4.19484479796933e-05
-2.87811661880822e-05
-1.82502938086071e-05
-2.21825627831851e-05
-3.43528123436983e-05
-2.34020801910137e-05
-5.79292485861673e-06
-1.94956739057531e-05
-2.14215661927208e-05
-1.02509444823144e-05
-2.98398821897209e-05
-1.81213623597264e-05
-2.6237876433571e-05
-7.70985501880797e-06
-1.29884357615912e-05
1.11556696654682e-05
-2.54478019482688e-05
-1.86919566494751e-05
-8.07267375883933e-07
-2.50934124617986e-05
-1.69305174833048e-05
-1.41442520131681e-05
-2.71179985937754e-05
-1.36927794354357e-05
-1.8856516009845e-05
-1.89866592058799e-05
-2.40118576470818e-05
-1.67480880480451e-05
-2.5041517191762e-05
-3.21284215516018e-05
-3.72498010204676e-05
-1.40887645131034e-05
-2.23172439579481e-05
-1.26782849698298e-05
-3.88274360239796e-05
-1.28560663235503e-05
-2.26234551255576e-05
-2.10477317099046e-05
-3.15862222081037e-05
-3.46702293817199e-05
3.53937892175542e-06
-3.21126110301393e-05
-4.36094008126329e-05
-4.89802160886965e-05
-3.04885140775526e-05
-2.41744024254126e-05
-1.94017606220513e-05
-3.14592903190557e-05
-1.66358088918125e-05
-1.94010963781931e-05
-2.05339768227074e-05
-2.39427870261116e-06
-3.81497322750273e-05
-1.95320782768136e-05
-1.17138834074212e-05
-2.50044745279538e-05
-1.52569948935788e-06
-1.18345084471568e-05
-4.7922641086404e-05
-1.39477933289001e-05
-1.75478109245233e-05
-1.0534462809608e-05
-3.04287345889484e-05
-3.30072329627727e-05
-2.59720430398326e-05
-4.53919614062129e-05
-2.64258512737345e-05
-3.31672685958391e-05
-1.5146576410222e-05
-5.00632483610476e-05
-2.53580253200566e-05
-2.20920776642705e-05
-2.49375891980279e-05
-1.03318726374464e-05
-4.2354351817712e-05
-4.01222967306209e-05
-3.15770238048731e-05
-3.2745596051933e-05
-2.25524195345527e-05
-2.1436606926585e-05
-2.3846730556314e-05
-2.75155908546078e-05
-9.70515320577065e-06
-4.61673970222208e-06
-1.44978155173409e-05
-1.45614827604957e-05
-2.35923737433934e-05
-3.77287533505047e-05
-2.36372595263202e-05
-1.00300890252505e-05
-3.38140886634045e-05
-1.43438571501389e-05
-1.62283080866638e-05
-1.28669271517089e-06
-1.52142050599933e-05
-1.47201206895357e-05
-2.3126573110653e-05
-2.32205770932249e-05
-1.22318227886024e-05
-8.46886559741417e-06
-1.61043381634918e-05
5.56440612815635e-06
-3.2398091212619e-05
-2.16025354008082e-05
-1.59768888814373e-05
-2.42357590565414e-05
-1.51084095054489e-05
-3.00297023363472e-05
-3.19297314292856e-05
-1.66172598861707e-05
-2.92744377679096e-05
-5.96911471206728e-06
-2.52907309807309e-05
-1.72624161783376e-05
-3.47700646583422e-06
-2.6224673765786e-05
-3.10147399458177e-05
-5.36758162984887e-06
-3.49173669149084e-05
-1.42158043860744e-05
-2.36376035858737e-05
-1.17314193045547e-05
-2.76897493058368e-05
-3.23331584980284e-05
-3.04267894654593e-05
-2.32580586490036e-05
-3.42146792995334e-05
-2.06815470575372e-05
-2.38975400196696e-05
-3.16831619609111e-05
-7.13873034650682e-06
-1.63876325924352e-05
-3.0013858788104e-05
-2.6737080879269e-05
-1.85682664137192e-05
-3.58394245664881e-05
-1.73407209629472e-05
-3.30140477987644e-05
-1.10582412279874e-05
-1.35766987536568e-05
-6.00855368948741e-06
-3.39214105055399e-05
-5.62252767230193e-06
-1.662881289731e-05
-1.55372973939969e-05
-1.23079289666654e-05
-3.52335890381905e-06
-3.06686853136438e-05
-2.34384505056098e-05
-1.70627212230101e-05
-2.82414018717035e-05
-1.37562754561383e-05
-4.01038204425205e-05
-2.13704810143958e-05
-7.8896326106657e-06
-9.61067837909766e-06
-1.95126597459595e-05
-2.45795209918866e-05
-4.26594638100101e-05
-1.71160138134846e-05
-1.62543888333861e-05
-5.29855303069613e-06
-3.35088013323956e-05
-5.14418342980929e-05
-2.70329739311494e-05
7.31378933611792e-06
6.88165117816998e-06
-2.36512878332941e-05
-3.15778321447944e-05
-1.32437920808967e-05
-1.83542675901799e-05
-2.16913534005942e-05
-1.24246577463548e-05
-3.0061449409912e-05
-1.34997953974779e-05
-1.17211800240134e-05
-6.21858837461721e-06
-1.93175960306342e-05
-3.51635836936152e-05
-1.1287081969054e-05
-9.46765713138112e-06
-3.52286539093558e-05
-1.71073004294206e-05
-1.05418809950047e-05
-3.02313551800674e-05
-4.00966719355435e-05
-3.56684757732826e-05
-2.10896694217737e-05
-2.04941976784951e-05
-1.08051462540191e-05
-3.64192043510707e-06
-2.6216674015431e-05
-1.71360532382432e-05
-3.52651380194645e-05
-4.41744409628766e-06
-2.76399974210704e-05
-4.19016556228954e-05
-2.40932221382651e-05
9.23157998431292e-06
-1.86061529027314e-05
-2.05352204350511e-05
-2.17269553451703e-05
-9.02975060687322e-06
-2.71040278680841e-05
-2.21660881593704e-05
-2.01146384035894e-05
-1.13562325169909e-05
-2.9511146889558e-05
-1.39079698575157e-05
4.95788265065772e-06
-1.43914379373325e-05
-1.0455815050788e-05
-3.48920373857417e-05
-3.5339801099908e-05
-1.12516861302692e-05
-2.36784389847227e-05
-2.0361824284523e-05
-2.70345195565213e-05
-2.07962733501862e-05
-2.12054845329548e-05
-2.15460801997448e-05
-3.30976649357542e-05
-1.55251245321887e-05
-5.92578762380719e-06
-2.57358461471162e-05
-3.03145475313021e-05
-4.03994292826269e-05
-2.07669920340727e-05
-1.74639104200475e-05
-1.05640007502017e-05
-9.5233794486621e-06
-2.11597132593776e-05
-8.41844209818626e-06
-1.45369432703544e-05
7.59682711662626e-06
-1.66266481610466e-05
-2.64430945751724e-05
-2.07281436167817e-05
-7.57511778152321e-06
-2.61758267026109e-05
-2.29845745245679e-05
-2.46665448261465e-05
-2.45884384329557e-05
-2.89333396555666e-05
-5.18815009270861e-06
-1.27212855782209e-05
-1.50790856010433e-05
-2.50838913646569e-05
-1.30085253371531e-05
-2.66007449042271e-05
-2.05556181469427e-05
-2.48054721687717e-05
-1.91220498044834e-05
-1.14305668469061e-05
-1.13729227011155e-05
-2.81703683199708e-05
-1.8169665977359e-05
-1.32682702356824e-05
-8.5876089190017e-06
-2.28031915865806e-05
-3.34771461178472e-05
-5.60324163453879e-06
-1.97635699796829e-05
-3.38074215245948e-05
-1.81637188542546e-05
-1.20163508688241e-05
-3.85930717348156e-05
-1.21501157188029e-05
-2.57920541267102e-05
-1.10784626988122e-05
-1.83922183633913e-05
-2.29081030166982e-05
-2.71710852343605e-05
-2.86773200658268e-05
-2.41655607546085e-05
-2.36797717243527e-05
-1.97488074033718e-05
-1.22903560092016e-05
-1.71263610874095e-05
-4.75641827221162e-06
2.90537621942582e-06
5.91760750515247e-06
-2.30733381918521e-05
-1.41782017296654e-05
-1.24889252994495e-05
-1.20409522486693e-05
-8.46824391917855e-06
-1.85697798336243e-05
-2.39608056427371e-05
-1.18827247369175e-05
-1.07729652148831e-05
-4.48665550786821e-06
-1.76244450177001e-05
-1.86938410568158e-05
-2.71508789036685e-05
-2.94054762291353e-05
-2.00502049041009e-05
-3.92250955921227e-05
-3.71033120063819e-05
-3.32848556933086e-05
-2.36457058162106e-05
-2.49774751648265e-05
-2.45426264471694e-05
-2.39204284842627e-05
-1.60013080964163e-05
-3.9591451424421e-05
2.66618294068272e-06
-1.73255359205798e-05
-1.7998177933593e-05
-3.94357176640649e-05
-1.38681440665344e-05
-2.96826497358681e-05
-1.92367431378531e-05
-3.49564015699006e-06
-2.48430047327772e-05
-2.10647037654473e-05
-2.25730601035127e-05
-1.08318813163029e-05
-1.04742905835558e-05
-1.32654998154891e-05
-3.08745239650215e-05
-2.78334820993422e-05
-3.22112994716937e-05
-3.3105199661872e-05
-1.59033296241368e-05
3.24575311366857e-06
-1.79574983046042e-05
-1.59810867931355e-05
-1.69799430938577e-05
-4.01880104226304e-05
-2.50959402246459e-05
-3.02672441760637e-06
-7.35635762690319e-06
-1.95164021401264e-05
-2.73765583961965e-05
-2.14766564108173e-05
-4.35286501919424e-05
-1.4705333672707e-05
-2.08623809225418e-05
-2.29344911203075e-05
-4.24362508640774e-05
-1.08211005372119e-05
-2.65887218306684e-05
-3.32146786769061e-05
-1.45504039849561e-05
-3.02749301456564e-05
-3.91967458531456e-05
-1.83538649165566e-05
-2.48711131094504e-05
-1.21335162403194e-05
-1.53961343232943e-05
-9.61810425093067e-06
-1.49096976160425e-05
-3.59987830014855e-05
-1.3915412585665e-05
-3.43987346104924e-05
-3.66312367859383e-05
-2.2954412544953e-05
-4.69572137395417e-06
-3.00589880215793e-05
-2.60761604444998e-05
-1.74570776591314e-05
-3.68085530552893e-06
-1.35549605982217e-05
-1.89429474252788e-05
-1.20900618731435e-05
-3.2373076007314e-07
-2.08232539238564e-05
-3.4695747809609e-05
-7.18364644904082e-06
4.22346855107179e-06
-4.8366028529359e-05
-1.15808765192014e-05
-2.80526682942736e-05
-2.0080500345461e-05
-1.62119648336425e-05
1.03607276114935e-05
-2.91472287804196e-05
-4.03711166502585e-05
-3.37591967797674e-05
-2.32465473711847e-05
-2.01003230832565e-05
-1.02389092953053e-05
-1.30073225387553e-05
-4.0790308765614e-05
-1.67338267983652e-05
-2.05266129733388e-06
-3.07993636998364e-05
-1.15263090627927e-05
-4.02309759005027e-06
-2.51075886872667e-05
-9.32549013341341e-06
-2.17697039220344e-05
6.79976116282008e-06
-1.71383178178459e-05
-2.61242747128583e-05
-9.28333244859463e-06
-6.54440733340893e-06
-1.43579948058239e-05
-3.69703661008999e-05
-2.06527494100389e-05
-4.11278023338869e-05
-2.38227990775916e-05
-1.48916172000153e-05
-1.36221982438223e-05
-5.02070462757824e-06
-1.99338585000976e-05
-1.77539285952258e-05
-2.10403938893098e-05
-6.04566484017848e-07
-4.69093268926423e-05
-1.50995155947052e-05
-2.52191003340826e-06
-1.04491673316948e-05
-4.24119210306802e-05
-1.31107237675893e-05
-3.64312619004687e-05
-1.82156639326949e-05
-9.07100389333958e-06
-2.17556774216338e-05
-2.9573939096159e-05
-5.41897970987612e-06
-8.84967313504566e-06
-2.35472490430675e-07
-8.05069012576348e-06
-2.9235219597209e-05
-5.40302605205761e-05
-6.9636425183424e-06
-9.51405002665862e-06
-1.03756434883956e-05
-1.45806595558064e-05
-2.43361853559145e-05
-3.92876922788431e-05
-1.70759898212671e-05
-1.45618447249078e-05
-3.37161199573184e-05
-2.12751528466484e-05
-8.30575963343532e-06
-5.95541307884596e-06
-1.37487321542696e-05
-1.51198699341736e-05
-1.93235264124472e-05
-2.84467203548516e-05
-4.1555514057014e-05
-2.85574344526512e-05
-2.62687535537788e-05
-2.03493621286828e-05
-1.94307215054345e-05
-1.86916947278724e-05
-1.89891639789215e-05
-1.6458423465349e-05
-3.61699005069956e-05
-2.69724763219758e-06
-2.9192649143905e-05
-1.09842714764159e-05
-8.34843767855882e-06
-3.15287431653052e-05
-2.25224561500507e-05
-3.10326725849487e-05
2.13906512290273e-06
-2.47864115048198e-05
-2.70748734482072e-05
-2.53688567034423e-05
-1.40880300940618e-05
-1.82080770688813e-05
-4.78601824596368e-05
-2.37122876170537e-05
-2.82676015466672e-05
-1.86493046468574e-05
-5.59175656345896e-06
-1.23401672716734e-05
-2.69938238021284e-05
-3.84020415683698e-05
-1.1126630814414e-05
-1.97029385304617e-05
-4.07317939470069e-05
1.00499763664863e-06
-2.31944836880869e-05
-1.51912552230438e-05
-3.97171990155026e-05
-5.63595052048487e-06
-2.51337165857675e-05
-2.24732570379819e-05
-1.73377560259118e-05
-7.2505813218937e-06
-5.23876958841182e-06
-3.28007620150819e-05
-1.00296744307192e-05
-1.50398558033568e-05
-8.45824774781906e-06
-1.33318886773695e-05
-3.65140011644692e-05
-3.71899576939068e-06
-6.47099344366854e-06
-1.13272192384977e-05
-2.32047855836643e-05
-3.01328605326461e-05
-2.13228191589859e-05
-1.03307654346533e-05
-2.40723012709974e-05
-2.29571682595559e-05
-4.88430266263991e-06
-1.05902415955171e-05
-1.68946397526036e-05
6.7548151188877e-07
-1.6865578271523e-05
-2.97868299720603e-05
-2.32700450303072e-05
-4.97468645042538e-07
-4.13589155802613e-06
-5.20459286391682e-06
-1.15907989805081e-05
-1.55954854967554e-05
-3.07402033727037e-06
-8.92177129952241e-06
-2.98420309905472e-05
-2.36064634412997e-05
-1.24268040094217e-05
-3.159487161622e-05
-1.24971649816546e-05
-2.27048679715836e-05
-2.30058696818818e-05
-3.20449708411437e-05
-6.3747253568822e-06
-2.16700830519178e-05
-1.14393082318211e-05
-1.07540734656339e-05
-2.67323866379795e-05
-1.35381592265704e-05
-3.7124651041765e-05
-8.43163339886899e-06
-1.34703295294827e-05
-3.06687189240326e-05
-4.65582455547854e-05
-2.17711053976568e-05
-3.65710018395379e-05
-9.67549449308893e-06
-1.93836524826579e-05
-2.21484602799759e-05
-2.70273291660547e-05
-1.37143066388954e-05
-1.57273986973334e-05
-4.0871476744292e-06
-2.34370679828696e-05
-1.13330008848978e-05
-2.05825047115091e-05
-4.39049566487354e-05
-3.84040076561533e-05
-6.24355989410487e-06
-7.71546404956591e-06
-4.69563018088697e-05
-1.82103303070615e-05
-2.76859506943474e-05
-2.42565243968203e-05
-1.58961903211668e-05
-2.29744194988867e-05
-1.72589303188932e-05
-1.30391205610279e-05
-1.84439372986124e-05
-2.13185660521372e-05
-2.54078641712912e-05
-1.18487110201675e-05
-1.73647626140548e-05
-1.45808321775651e-05
-1.33593693530924e-05
-2.27224845221171e-05
-1.05276879163916e-05
-3.0210386016626e-05
-2.56741704862841e-05
-3.76675540928109e-05
-3.05785974622972e-06
1.95429430476035e-06
4.24527399812922e-06
-2.31006865416639e-05
-1.81449362664584e-05
-3.10374642510098e-05
-1.7896867016667e-05
-2.37007677443255e-05
-2.94700006137898e-05
-7.91680753747236e-06
-1.16968814873133e-05
-3.54735557435408e-05
-1.79350509208316e-05
-2.96968106638127e-05
-2.29553758588506e-05
-2.07872240668639e-05
-2.41678828177955e-05
-4.53010866706553e-06
-1.26484841990164e-05
-8.5636992250697e-06
-1.91187137985445e-05
-2.59933235534844e-05
-1.67315072346699e-05
-2.83621982678818e-05
-2.26460542229431e-05
-2.17231907019521e-05
-1.52751762731493e-05
-1.39703582619053e-05
-2.04090293782497e-05
-1.96033160046336e-05
-2.34838299906996e-05
-5.75702035643601e-06
-2.73702639638945e-05
-2.82024159953345e-05
-1.89843135859566e-05
-2.82650280928071e-05
-2.82648882919057e-05
-3.19302922048571e-05
-3.42788471125212e-05
-3.61678340794526e-05
-2.0812268742698e-05
-1.1772576460412e-05
-2.9689027902834e-05
-2.54110249987328e-05
-3.15027888244426e-06
-8.84338029235413e-06
-3.54555227190342e-05
-2.53342492927186e-05
-1.00769526468e-05
-3.05074301133483e-05
9.56659629566243e-06
-2.17699909400941e-05
-2.01854530891231e-05
-3.01567955235099e-05
-2.77192257675539e-05
-7.55004736048312e-06
-8.15777848664174e-06
-5.08659998735623e-06
-1.24426040741778e-05
-1.39508809929039e-05
-3.14920044340207e-05
-2.12640864648197e-05
-5.53148908051896e-06
-4.5853924485248e-05
-1.95675472057593e-05
-3.44194819654757e-05
-1.29294437997499e-05
-3.178973313427e-05
-1.14553578376511e-05
-2.72093896601342e-05
-1.64746997310467e-05
3.88080577156573e-06
-1.97686295309408e-05
-1.11642597947637e-05
-2.55089650205356e-05
-2.95288361675365e-05
-1.00005121608312e-05
-4.21475228584978e-05
-2.76997198783245e-05
-1.72234611040594e-05
-8.92836118753994e-06
-7.87622979112215e-06
1.05129728312152e-05
-1.16271907218584e-05
-2.95602614179632e-05
-6.0584127217998e-06
-6.7196914874012e-06
-2.93954439053269e-05
-4.41597732755852e-06
-1.56879494259035e-05
-3.08751897774374e-05
-1.11914532872714e-05
-3.75492691838289e-05
-3.01689848378412e-05
-1.4301871059672e-05
-1.08571420572818e-05
-6.48873658273216e-06
-1.60433479994251e-05
-1.2367606278105e-05
1.27820071250589e-05
-3.73098782565245e-05
-1.12988525618522e-05
-7.96659224521296e-06
-1.95294528551251e-05
-2.21992039567567e-05
-1.41934601001642e-05
-1.11125675618987e-05
3.36548816449856e-07
-2.75744320894779e-05
-1.29625589204644e-05
-3.15606607682908e-05
-3.59218969816045e-05
-2.59970621400227e-05
-2.73852864663503e-05
-1.69790362671663e-05
-1.25131792142076e-05
-3.02870024779883e-05
-2.37288779341374e-05
-1.49391906361936e-05
-2.16765207893487e-05
-1.36453548941847e-05
-2.69259956287858e-05
-1.96195109992058e-05
-2.4979032220278e-05
-2.02245105938148e-05
6.64417994048711e-06
8.39643478619192e-06
-2.19988994826799e-05
-3.05855903318112e-05
-2.16608399745795e-05
-2.34617042789538e-05
-1.9883642987938e-05
-2.33619597412672e-05
-9.40600400977656e-06
-1.29554822944635e-05
-3.45985817013347e-05
-4.1102458953283e-05
-2.36951819088556e-05
-1.61222386945702e-05
-1.63389742562065e-05
-1.98123729886523e-05
-3.10042459218613e-06
-8.32586094599798e-06
-3.73726790828044e-05
-5.28269237078673e-06
-2.0027757559263e-05
-2.15488848909591e-05
-1.41105868287858e-05
-1.36580317216021e-05
-3.7785020748868e-05
-3.1317802337878e-05
-3.42319688396396e-05
-1.46744474018111e-05
-3.30102100832519e-05
-1.4995218543528e-05
-2.84842166248418e-05
-2.669424039022e-05
-1.87782319920204e-05
-2.54097695945857e-05
2.04644188913888e-06
-2.53482945441408e-05
-1.24227678279093e-05
-2.75091602560656e-05
-8.50140103133343e-06
-2.71547042369461e-05
-1.29456857452269e-06
-1.88071742607157e-05
-8.59549991372708e-06
-4.66148939301559e-05
-2.73282822120051e-05
-2.06667296356995e-05
-1.82803197523532e-05
-2.29638186388062e-05
-1.39264313182013e-05
1.6512058405513e-07
-1.19908624392288e-05
-2.05353151429368e-05
-2.6079916426413e-06
-2.25350027112501e-05
-9.93452617677754e-06
-2.97913399403071e-05
-1.62221007523336e-05
-1.6433624771274e-05
-1.93300320250491e-05
2.5460686727535e-07
-1.21922373657326e-05
-1.1974153496949e-05
-2.33617804933477e-05
-3.08967824642612e-06
5.12693456438698e-06
-1.49966926613622e-05
-1.54386030984629e-05
-6.30508052478176e-06
-2.30034844234864e-05
-3.72535196434204e-05
-1.37868530565345e-05
-2.50159923021475e-05
-2.89059819083799e-05
-4.08474631403426e-05
-2.39455218334065e-05
-1.42551315549956e-05
-9.04557176413255e-06
-3.12647776174482e-05
-6.61147521520217e-06
-3.86101324150227e-05
-2.800516808339e-05
-6.49252631007135e-06
-3.3965516181742e-05
-3.00550723163676e-05
-1.1540301821052e-05
-5.29244363001679e-06
-2.50400917681137e-05
-2.80455357246955e-05
-2.25303180530505e-05
-3.21022737107227e-05
-2.72952864054898e-05
5.66899050047053e-06
-2.0685156724791e-05
1.48058447812012e-06
-1.43641525870973e-05
-1.59793801079183e-05
-6.0467237197351e-06
-1.58806821925716e-05
-2.69366197333002e-05
-1.15196200608732e-05
-1.41365800244073e-05
-2.4682656150463e-05
-7.94276353104797e-06
-2.34662408712249e-05
-1.79462021127971e-05
-5.09174182363576e-05
-2.37295962735508e-05
-2.54182655614132e-05
-5.64126159103796e-06
1.10519600579811e-05
1.00287065818612e-06
-1.24061526673956e-05
-1.02395706162133e-05
2.1373643789983e-06
-3.13675787771253e-05
-2.43751049048516e-05
-1.47971700173843e-05
-4.31163136736902e-05
-1.76742167799995e-05
-3.9124673736449e-05
-2.96086268444366e-05
-3.85820022860307e-05
-1.82211108034222e-05
-1.0167504580994e-05
7.75896228951731e-06
-7.96400599014876e-06
1.96435840095893e-06
-2.16414941419274e-05
-3.60380294046107e-05
-2.7569091815083e-05
-1.80777746217296e-05
5.61444546328579e-06
-1.97027348022139e-05
-2.13755702320988e-05
4.61701093465596e-06
-1.65199859438399e-05
-1.85957776702062e-05
-1.77993768079716e-06
-2.03766961312232e-05
-1.79841923435643e-05
-3.31595636371837e-05
-1.29392050455944e-05
-2.45129231906087e-05
-5.89525047081334e-06
-1.22490444434925e-05
-1.45124745589575e-05
-3.58340475279017e-05
-3.31547748287658e-06
-2.51448905360973e-05
-2.20250113990229e-05
-1.95203878322062e-05
-4.53917005685509e-05
-1.60231264581761e-05
-1.46678463095598e-05
-3.91640088052669e-05
-2.03471778457416e-05
-3.14791609140775e-05
-3.51017185487896e-05
-2.39164204569498e-05
-3.871535341848e-05
-8.06067918797462e-06
4.6279556899441e-06
-1.2117935915034e-05
-3.13204599576221e-05
-9.38881257355127e-06
-9.40576042883267e-06
-2.74639527910488e-05
-9.33666209839521e-06
1.62350698839702e-05
-3.72977104676494e-05
-2.65540396902967e-05
-8.38557396955855e-06
-2.65680499779739e-05
-1.46099226913356e-06
-2.16090975560817e-05
-1.22139612813792e-06
-2.56768199465479e-05
-2.09702587419342e-05
-1.09674788969668e-05
-2.57281905884068e-05
-9.71042434439295e-06
-1.48745005431128e-05
-2.20327648426711e-05
-9.9051625811259e-06
-2.47924208327256e-05
-2.18964879839859e-05
-4.45958428388444e-05
-2.29766366864465e-05
-1.42615479732859e-05
-1.75388917360002e-05
-1.52799350169589e-05
-2.23161886113893e-05
-2.78984669207984e-05
-1.6244678888404e-05
-1.11096377101249e-05
-1.77065633019351e-05
-1.91525650783721e-05
-2.10629321412689e-05
-2.41805267354261e-05
-1.0289453876742e-05
-1.74435925919497e-05
-3.32844301524966e-05
-1.84850568487687e-05
-1.11839605217831e-05
-1.72844131908242e-05
-1.01171939500641e-05
5.41553993429233e-07
-1.15702679051899e-05
-2.97806820399502e-05
-3.06605853720298e-05
-2.52076788015865e-05
6.58080371908402e-06
-3.21112629748483e-05
-3.95246388209839e-05
-7.44468285728746e-06
-7.76882540875674e-06
-2.27696962525406e-05
-8.22793230708178e-06
-3.24821575387625e-05
-2.4751178269055e-05
-1.58215364025889e-05
-7.76524677254192e-06
-1.10606609806898e-05
-1.41406338441222e-05
-1.59286992725223e-05
-8.16421732026773e-06
-2.13875371677916e-05
-4.20643631455924e-05
-2.35910914896744e-05
-1.98203106221749e-05
-3.63457882890461e-06
-2.39734606195411e-05
-2.62977426511016e-05
-2.67955509433012e-05
-1.72828944753403e-05
-2.48686257267871e-05
-2.75771783834495e-05
-2.00799678107206e-05
-1.46201528038484e-05
-2.09882879598461e-05
-2.06314062044436e-05
-2.34511926787485e-05
-1.85530542455103e-05
-3.22136376092819e-05
-2.23362724934998e-05
-1.07274172951185e-05
-8.61558919054561e-06
-7.29488409877494e-06
-2.25171296198521e-05
-2.3303289881447e-05
-3.35061666785075e-05
-2.52171445941468e-05
-5.19887040033714e-05
-2.56290485468697e-05
-1.17994338931615e-05
-1.9553417243184e-05
-1.8103539313895e-05
-1.38814993459132e-05
-2.42066133859544e-05
-1.80115895402528e-05
-3.10859102521039e-05
-8.46000019666934e-06
-1.54154823514358e-05
-1.76329872883923e-05
-2.71277619564461e-05
-7.10059050035258e-06
-2.71315265151213e-05
-8.77708485811144e-06
-2.63676101872067e-05
-5.80484119877031e-06
-2.60372872851197e-05
-5.1214891766225e-06
-5.20179370680162e-06
-3.15797476911756e-05
-3.61346634132307e-05
-1.88826268839435e-05
-3.73506265794629e-05
-2.07710650783692e-05
-3.76926752629167e-05
-3.03822635812697e-05
-1.98864804189788e-05
-1.54684168003894e-05
-3.6503386008418e-05
-1.18920212886687e-05
-5.75799429315441e-06
5.6106547133166e-06
-1.05387792741864e-05
-2.96169153912064e-05
-8.05753804981669e-06
-1.33253949291776e-05
-2.73964505988365e-05
-2.49082893738793e-05
-1.97225279538064e-05
6.91883440628368e-07
-2.10363873394625e-05
-2.05301304558246e-05
7.88138227995476e-06
-1.44203689341222e-05
-1.33472392534001e-05
-1.66924035820739e-05
-2.85693482927501e-05
-1.66706985988246e-05
-2.51641486759042e-05
-1.46466101603978e-05
8.6145321425218e-06
-2.55308974823877e-05
-7.52985665486699e-06
-1.19245674738824e-05
-3.86380019139602e-05
-1.44849751046617e-05
-1.04529449239991e-05
-1.03852064549105e-05
-3.78629305511761e-05
-1.48363395889113e-06
-2.6326324125462e-05
-3.54738875626568e-05
-8.19697338264343e-06
-2.52782142536291e-05
1.52928897732056e-06
-3.19810773415054e-05
-2.89802684577075e-05
-3.63675894212904e-05
-3.78226022069281e-05
-3.27351905270187e-05
-2.91706129821492e-05
-9.03006086143315e-06
-3.45842475711427e-05
-4.53953633533623e-05
-2.47973804915157e-05
-6.06617917697567e-05
-4.28430898160696e-05
-1.38408388608996e-05
-5.65615956997462e-05
1.82006363024198e-06
7.89296901086357e-07
-1.30865733107132e-05
-3.91743929037966e-05
-2.19274782398497e-05
-2.67513649675716e-05
-3.9112698478188e-05
-2.75934796044686e-05
-2.54109236917877e-05
-1.86701421280495e-05
-1.94044620913699e-05
-1.88905485334367e-05
-3.30345662508252e-05
1.48443744589824e-06
-5.06082967740041e-05
-1.93939941176925e-05
-1.59835499879424e-05
-1.09269582789339e-05
-8.43026276571135e-06
-2.26027623560898e-05
-1.98574663719584e-05
-2.0211765622855e-05
-1.52804342726002e-05
-1.05888357350459e-05
-4.54269674193196e-06
-2.4569043886975e-05
-9.01474009832449e-06
-2.6220452494067e-05
-1.764307138024e-05
-3.03813819264262e-05
-4.02721121522292e-06
-1.93132568978995e-05
-1.34807683415589e-05
-3.24301255716394e-06
-2.05019518234473e-05
-2.60732893322244e-05
-1.63681272610731e-05
9.90696722915697e-06
-2.63068307068563e-05
-1.10776203958934e-05
-4.7463155014834e-06
-2.7848954012854e-05
-2.3524779706266e-05
-2.40055176327193e-05
-1.51120590908996e-05
-5.38042483527053e-06
-6.81401795562585e-06
-3.7226618035602e-05
-2.74451927501644e-05
-1.10582749158599e-05
-3.25480692343798e-05
1.62081768508449e-05
-1.14048273905195e-05
-2.34480026854148e-05
-1.29080302860951e-05
-2.05898415447003e-05
-1.28817763436614e-05
-1.57511115153296e-05
-2.35630374032069e-05
-3.12474501059569e-05
-1.97781497663006e-05
-2.28486222139708e-05
-2.25745861822424e-05
-2.2498766936328e-05
-1.62284547824098e-05
-4.20509917120407e-05
-7.84039538746434e-06
-4.94370056648562e-05
-2.5837446621223e-05
-2.41108628632943e-05
-5.81614666907609e-06
-2.93636632281423e-05
-2.99013366492371e-05
-2.9309364938116e-05
-2.24484365241963e-05
-2.184410074798e-05
-1.60448430150871e-05
-3.40224752139801e-05
-1.35375520692672e-05
-1.439625854654e-05
-1.59780749041212e-05
1.5443083424943e-06
-1.3873323383897e-05
-7.20272441310069e-06
-1.06524696866663e-05
-3.6448613152318e-05
-3.39865859927596e-05
-2.14055710495177e-05
-9.20033621383368e-06
-1.58882125416855e-05
-2.36453841968438e-05
-1.6659376510652e-05
-2.99773473313741e-05
-3.35176057836783e-05
-2.63389895778865e-05
-3.41613775412096e-05
-1.37215166689429e-05
-3.00957388479624e-06
-1.81070241647518e-05
-6.63303305532529e-06
-2.23152608426465e-05
-1.52257335937002e-05
5.54107799699103e-06
-1.62051632842095e-05
-1.4163346643049e-05
-1.39121226439051e-05
-2.00577119801576e-05
-2.6928052466746e-05
-3.06024129103529e-06
-3.60938498616439e-05
-2.66998267876699e-05
-2.32371147485342e-05
-1.82097404665219e-06
-6.96582359620569e-06
-3.05766373189894e-05
-3.79516188341999e-05
-8.06452583221477e-06
-5.31527378131906e-06
-6.21779947136367e-06
-3.01523541396393e-05
2.49983048355802e-06
-9.14458908342571e-06
-2.6825119424259e-05
-1.5484063722838e-05
-2.88854030491312e-05
-3.91770896450254e-05
-2.28008881787109e-05
-1.58606643152095e-05
-2.05727182135105e-05
-1.37930545873726e-05
-6.64459616685976e-06
-2.83653281371847e-05
2.80089100629897e-06
-3.04499405388955e-05
7.58249322879585e-06
-1.81080308661741e-05
-3.08235364076273e-05
-4.16521396323455e-05
-2.94320877757266e-05
-1.91756096596228e-05
6.46093999290045e-06
-1.0834539732272e-05
-1.42751103180793e-05
-1.77788013795585e-05
-5.00957465457731e-05
-3.9142188576418e-05
-3.13262482150839e-05
-1.66100990381499e-05
-4.18923550090882e-05
-8.50385531048146e-06
-2.25276749093746e-05
-2.12453836975909e-05
-1.67895880981592e-05
-3.94677016885013e-05
-2.46290788636079e-05
-2.41105496658001e-05
-2.31503721892106e-05
-2.6689428788932e-05
-9.74966037841198e-06
-1.60124320763977e-05
-3.04421695587968e-05
-3.02329934922342e-05
-1.8760012320789e-05
-1.95705286673049e-05
-2.18958431653622e-05
-1.18367490009321e-05
1.36142207583827e-07
1.19619894069625e-06
-2.61029919999265e-05
-1.76351796564471e-05
-1.20114120826716e-05
-1.95978855421348e-05
-7.90206197920678e-06
-1.39719480201731e-05
-2.47789235314271e-05
-2.89319423491134e-05
-1.87979022083427e-05
3.55945748620476e-08
-4.98033781435159e-06
-1.91020888910685e-05
-1.16161979753416e-05
-1.58012179680165e-05
-2.38807118592315e-05
-1.08171555677705e-05
-8.5514751855703e-06
-2.41079456238664e-05
-2.64704716861083e-05
-1.42543853561997e-05
-1.4169364730638e-05
-4.20443345097964e-05
-1.50437289248922e-05
-8.46917029205315e-06
-1.66539073120636e-05
-2.19958017175598e-05
-8.54119590426999e-06
-9.41382673981445e-07
-1.73864059857432e-06
-1.2590037878188e-05
-9.64901267995149e-06
3.91896075776671e-06
-2.01821005485705e-05
-3.20141188480507e-05
-2.38940421964702e-05
-3.67423826178661e-05
-4.88702438368146e-05
-1.64263007519533e-05
-1.56645398630508e-05
-3.01650328212663e-05
-2.01898272186894e-05
-1.78005103174512e-05
-2.57613824675801e-05
-1.29991927857117e-05
-1.59537890823334e-05
-3.43408501476129e-05
-1.87553016165693e-05
-3.57118391793348e-05
-2.96811507941825e-05
-2.99865610877192e-05
5.77605992281468e-06
-1.07924047744288e-05
-5.0186524166102e-06
-1.65487586132621e-05
-7.49975645060272e-06
-9.29255727606182e-06
-3.39718315836528e-05
-1.5501252158715e-05
-1.62170783433237e-05
-1.59107753626658e-05
-3.75796275659719e-05
-7.97852016652322e-06
-1.42508628409491e-05
-2.56831217903502e-05
-6.37785164900743e-06
-3.67999096473541e-06
-2.42382754041381e-05
-1.53160584209148e-05
-1.27590993721737e-05
-1.12212532021924e-05
-1.86378664458603e-06
-2.93937458966641e-05
-7.90223773710141e-06
-1.37168062615026e-05
-1.97333098872553e-05
-2.36355435677799e-05
-2.27712496340688e-05
-2.78303671839524e-05
-2.97792517794296e-05
-2.18002981743587e-05
-3.9006336069125e-06
-3.74044479075168e-05
-2.11776132483206e-05
-2.06709190665272e-05
-1.84803935352461e-05
-3.98040320940705e-05
-2.4151453469549e-05
-1.24776477755677e-06
-7.67424037053183e-06
-4.4377298849752e-05
-3.33018398354289e-05
-1.10203345918796e-05
-3.55621616962446e-05
-2.16282453944374e-05
-8.57084042734369e-07
-8.54505020605448e-06
-3.38590709583345e-05
-2.55020114344277e-05
-2.21915985429222e-05
-2.62725966889066e-05
-5.10213060494057e-05
-4.89413908922081e-05
-6.23012194122556e-06
-6.93674493445024e-06
-3.3731125332162e-05
-2.20677164768343e-05
-3.18497791088613e-05
-1.65190863385275e-05
-3.11815750003593e-05
-2.24111260519497e-05
-3.07082227238348e-05
-2.21475772468708e-05
-2.7922669450458e-05
-8.40229612438745e-06
-1.00914958205344e-05
-7.88410522397817e-06
-2.11256100041463e-05
-3.09025379603517e-05
-3.18350890987546e-05
-1.03138754871766e-05
-3.84604097732152e-05
-5.54693674643743e-06
-2.96750791144978e-05
-7.26714851670978e-06
-1.87543167659776e-05
-2.53068301920337e-05
1.39461990030429e-05
-1.50218730133183e-05
-2.91694259495691e-05
7.52549264905257e-06
-2.20760170370631e-05
-6.40390933582022e-06
-1.345992564533e-05
-1.41299942219162e-05
-1.84120295787999e-05
-2.9402022011774e-05
-2.51248871753363e-05
9.0627014731966e-07
-3.01245159385863e-05
-1.91001542442851e-05
-1.79840492700947e-05
-1.88032170699984e-05
-9.64761848002824e-06
-8.76164520066866e-06
-2.30468833895091e-05
-2.70440030565296e-05
-4.99463038940672e-05
-1.26789759980724e-05
-1.26399642776324e-05
-6.23987357139761e-06
-1.97670839997279e-05
-3.03455655830333e-05
-3.23901307391232e-05
1.754165900362e-06
-1.4860274503236e-05
-1.37608241629289e-05
-2.00634724512754e-05
-4.73388754721085e-05
-2.83486804869802e-05
-1.91550962840145e-05
-2.72379322272238e-05
-9.74418407771802e-06
-1.77577207190878e-05
-2.68869743135369e-05
-1.7864885426542e-05
-5.6035747935526e-06
-1.95487032235629e-05
-4.54857389944025e-05
-1.74486925648682e-05
-3.71373909902716e-06
-2.48676659259424e-05
-4.12906961004611e-06
-1.51022297345065e-05
-3.27144372300587e-05
-2.35537271151113e-05
-3.61996925501016e-05
-3.81114752800782e-05
-2.7551330060743e-06
-2.67180820874542e-05
-2.88086043515441e-05
-2.29473263728007e-05
-3.41937367230955e-05
-2.77701776115029e-05
-1.05120828956087e-05
6.08190540036081e-06
-2.00553574400324e-05
-2.27624443499536e-05
1.33979112452848e-06
-1.97596233853762e-05
-1.68707950810627e-05
-1.00190220717168e-05
-3.91743383926407e-05
-2.13754006528006e-06
-2.76417495888125e-05
-1.434747580812e-06
-4.67706086014022e-05
-2.88456134601396e-05
-2.38361796362428e-05
-6.99528692264944e-06
-2.39431445542526e-05
-2.29661788462877e-05
-4.41664487233305e-07
3.76634101449235e-06
-2.65292975868988e-05
-2.12381277911759e-05
-2.32311467352939e-05
7.69084031887438e-07
-2.69225754523402e-05
-2.3900935607266e-05
-2.1911058473508e-05
-3.00293017120384e-05
-7.71224578317549e-06
-2.70875765384256e-05
-8.82255575910572e-06
-1.69701934507594e-05
-3.14792349380817e-05
-3.57856434891663e-05
-2.42563865455999e-05
-1.20478419341511e-05
-1.73544189002507e-05
-1.05931391164143e-05
-2.08048474847725e-05
-1.18931820727284e-05
-3.93144838614251e-05
-2.21428616607239e-05
-2.22802600320255e-05
-3.38978925837372e-05
-1.34029036766213e-05
-9.72759151341823e-06
-1.24180844007015e-05
-7.38108416295208e-06
-2.93985056816716e-06
4.86003527697649e-06
-1.84648015088479e-05
-2.35598819760416e-05
-1.67391050205113e-05
-1.72471941332501e-05
-3.16871127520275e-05
-1.87078588499694e-05
-1.7723934605122e-05
-3.00507322964624e-05
-1.88492112512663e-05
-2.76654133400566e-05
-1.88664152593099e-05
-1.80536690951059e-05
-1.72934982955578e-05
-1.87307305741538e-05
-1.41686857681433e-05
-1.86983300314883e-05
-2.55035366898675e-05
-1.05076326109039e-06
-2.43415726879124e-05
-2.17929523975628e-05
-1.49968122014397e-05
-5.66282907479156e-06
-3.67465483809296e-05
-4.64835886418554e-05
-1.27083130233815e-05
-1.47701538501728e-05
-2.64924701585473e-05
-3.3146345447192e-05
-3.16179408338955e-05
-3.1464710326201e-06
-2.08568836907497e-05
-2.48927337129168e-05
-2.01285054816248e-05
-1.06560796723307e-05
-2.53156207607536e-05
-1.77260288428088e-05
-4.06267141077326e-05
-3.20616280919024e-05
-1.17023879280525e-05
-1.09452953156972e-05
-2.3302926796344e-05
-2.78335766308378e-05
-3.02352018168213e-05
-1.34348684458094e-05
-1.9216754745864e-05
-2.68083594161573e-08
-1.75639712805918e-05
-2.73602638924452e-06
-2.01190968743102e-05
-3.74778497513827e-05
-1.14259084512427e-05
-2.04699380652551e-05
-1.89132793853561e-05
-1.96296953290992e-05
-1.68833962320804e-05
-6.43026934269584e-06
-1.36300806270466e-05
5.56078922937057e-06
6.98480378407004e-07
-2.43605733915848e-05
-2.60993954762473e-05
-8.31234064605368e-06
-1.40967506089128e-05
-1.3191956615683e-05
1.5594299842314e-05
-1.76834944759816e-05
-4.08132539144575e-05
-3.37700712436974e-05
-6.1508032098516e-06
-8.48083526471201e-06
-1.50661775674761e-05
-8.01067982664939e-06
-3.6472494066095e-06
-1.11457533926429e-05
-2.92148538679275e-05
-3.00873500167071e-05
-4.97539740030427e-05
-2.59344521068101e-05
-3.71896530075758e-05
-2.55243040690538e-05
-2.49723240959102e-05
-8.82548358588653e-06
-4.11177157138979e-05
-2.88025994473961e-05
-3.16683030257287e-05
-2.53581708840963e-05
-3.08745939083346e-05
1.23299075174197e-05
-3.82587716504869e-05
-3.30353738630999e-05
-2.36082899169554e-05
-4.11351249113642e-05
-2.10723524109365e-05
-9.9747666005476e-07
-1.83341559043281e-05
-3.95249784166783e-06
6.77736570674818e-07
-3.48468611655653e-05
1.21414240836932e-05
-1.13603959224429e-05
-2.02322490897962e-05
1.55702789894788e-06
-9.93413926621779e-06
-6.67065800308241e-06
-1.69226296868414e-05
-2.19236964373035e-05
-3.16527273169183e-05
-8.24696755516223e-06
-1.79502300198198e-05
-3.05257001546149e-06
-3.88404578597621e-05
-4.62375674024688e-07
-1.2028705576361e-05
-1.59921565638287e-05
-1.54774694597251e-05
-3.41420353030061e-05
-2.03040350334846e-06
-8.59049663616079e-06
-2.88003150626021e-05
-2.88429633657619e-05
-3.67360231788232e-05
-8.38704771673338e-06
-1.75893215437605e-05
-2.9460600212914e-05
-6.16325776741736e-06
-2.57993328723257e-05
-1.31880151108514e-05
-7.60640010602046e-06
-2.24485450884953e-05
-1.69837233025576e-05
-1.44500575972654e-05
-3.67340957128715e-06
-2.73308394338191e-05
-1.49992941448075e-05
-4.44281912234332e-05
-2.89234704640577e-05
-2.21643570382253e-05
1.67456217878611e-05
-7.3360589582626e-06
-2.8339399348978e-05
-4.15117479942701e-05
-1.22785113443876e-05
7.17031699089412e-06
-2.43911012194591e-05
-1.91904928574964e-05
-3.46286175597158e-05
-2.39446506713224e-05
-1.83369884563059e-05
-1.30326410906549e-05
-3.36826056500878e-05
-1.73827088211328e-05
-2.67918942712002e-05
-1.15910966209343e-05
-2.55936710211237e-05
-1.9203256433991e-05
1.16073716190176e-05
-2.51886749117999e-06
3.6214178423945e-06
-2.1862505165662e-05
-3.28087333627227e-05
-3.4138050950466e-05
-2.5838400257025e-05
-3.13632077407013e-05
-7.43646608592562e-06
-1.89766883110907e-05
-3.29748748158914e-05
-1.66201010824262e-05
-3.23189518544056e-05
-4.29045713827877e-05
-2.66550958036892e-05
-2.11864847320171e-05
-2.721645684863e-05
-2.76476697820684e-05
-2.40991944375545e-05
-3.25949617887538e-05
-8.88607161996381e-06
-1.65976838468629e-05
-2.84620100388889e-06
-4.04093729795869e-06
-4.09156278756683e-05
-1.95601615149342e-05
-2.40020395162983e-05
-1.22164483365852e-05
-3.10124806175472e-06
2.45612586923236e-06
-1.03104248962033e-05
-1.98827589819204e-05
-1.42222874024894e-05
-2.92015324874721e-05
-1.66755019367039e-05
-3.21006554483302e-05
-1.73010444701978e-05
-1.61246718882362e-05
-1.68138120778431e-05
-2.20827717377481e-05
-2.12376328487957e-05
-6.17207422613341e-07
-2.11352805185314e-05
-5.54677244280346e-06
-1.58236350002666e-05
-3.32999791343599e-05
-1.72539480875356e-05
-1.34103195442528e-05
-7.26846873617092e-06
-6.07725036936218e-06
-1.79941113702862e-05
-2.60788011038096e-06
7.20411990742122e-06
-2.2576645098163e-05
-7.464196740354e-06
-9.52202477921311e-06
-3.62266428566396e-05
-2.36790616973e-05
-2.42659327614804e-05
-2.2773016188504e-05
-2.53060338028015e-05
-9.32101476161332e-06
-3.25959339522035e-05
-1.86700084910694e-05
-3.14831500508241e-05
-1.30478971852733e-05
-8.99860731622796e-07
-7.14481611965048e-06
-1.56379862586254e-05
-1.08185412821758e-05
-1.35779338959555e-05
-9.81310779686336e-06
-1.32262361070186e-05
6.60077785140137e-06
-3.25261595807059e-05
-1.94811939794446e-05
-2.72617741165097e-05
-2.7186564647388e-05
-3.38507228982183e-05
-1.13381928207202e-05
8.94359707115206e-06
-2.21798833098157e-05
-1.97048572529641e-05
-2.85214108975619e-05
-4.15671635124803e-05
-1.4212929814975e-05
-1.66109364181616e-05
-2.24927398767696e-05
-2.04046932052426e-05
-1.04094253537103e-05
-1.44378436067505e-05
-3.30337459605487e-05
-4.38964435707291e-06
-2.53165496829191e-05
-2.66523019260029e-05
-2.15483368403506e-05
-1.76666226555909e-06
-3.39866577210247e-05
-3.1866028076842e-05
-5.91157913848042e-06
-3.24106541652947e-05
-9.90978902998093e-06
-1.93332986486291e-05
-2.00872679520807e-05
-1.63602790484904e-05
-2.78141515920433e-05
5.0020445546766e-06
-2.10868856409665e-05
-3.5085407197453e-05
-2.87842764709336e-05
-3.78247609982074e-05
-1.89431023098396e-05
-3.21980168317274e-05
-2.03613949255022e-05
-9.33178883695933e-06
-1.42704451821308e-05
-1.57215641999651e-05
-5.60912598922358e-06
-2.43898094736636e-05
-1.65126242197979e-05
-1.801059580668e-05
5.03540890165234e-06
-2.70900180059427e-05
-2.46104463084587e-05
-1.35556360266748e-05
-6.1387362384332e-07
-1.32707550182875e-05
-5.00599012742715e-05
-9.32278709914588e-06
-2.08406461599544e-05
1.5015462855413e-06
-1.16264579093207e-05
-2.66826583704203e-05
-1.34574816554361e-05
-2.57297592834178e-05
-2.41769023848844e-05
-1.10045908478214e-05
-1.01879796488856e-05
-9.72862166834024e-06
-1.7422259647064e-06
-1.66231722803187e-05
-2.24530287547707e-05
-2.30733954647628e-05
-2.55684243818225e-05
-3.86147434023339e-06
-2.36838375130648e-05
-3.91328697180965e-05
-6.49474174996185e-06
-9.99535203191763e-06
-2.41992471646732e-05
-3.38974606693657e-05
-1.70824542934383e-05
-5.33664623822267e-06
-2.46581479944358e-05
4.32857874070926e-06
-1.86147989900744e-05
-3.11967761027808e-05
-2.76163663401515e-05
-2.82034733151041e-05
-3.43781982708698e-05
-2.12183004290596e-05
-3.63857731839811e-05
-2.80117924967499e-05
-3.53254218585988e-05
-4.17998109210451e-05
-3.85123049602092e-05
-1.71651703965243e-05
-2.12491293418019e-05
-1.12508532225866e-05
-9.2069526846068e-06
-2.6268070768875e-05
-1.97469514674442e-05
-2.02209102498224e-05
-2.00137223287261e-05
-1.10625350717572e-05
-1.15859557844008e-05
-4.30103497210997e-06
-1.22907527079902e-05
-1.26625730204715e-05
-4.25035181852763e-05
-2.70837087710162e-05
-2.53200612772619e-05
-1.68872711948207e-05
-2.79991810157047e-05
-6.58855837578418e-06
-2.11931088487603e-05
-4.35582670167529e-05
-2.95240095922428e-05
-2.9814093281031e-05
-2.43922900184992e-05
-1.31307680333897e-05
-2.83236079993046e-05
-4.05298334001843e-06
-2.26479020947952e-05
-8.92651903269747e-06
-2.01506152920195e-05
-2.12868416261955e-05
-3.82195166422259e-06
-2.04290953408647e-05
3.44255415684684e-06
-7.67917942844186e-06
-2.31037025990914e-05
-3.73156633399566e-06
-1.30651529197891e-05
-1.43543295352639e-05
-2.44750080565323e-05
-3.2677508035589e-05
-4.94004345271863e-05
-5.47327326471129e-06
1.86546134156839e-05
-1.4344046009732e-05
3.97684641555358e-06
-5.78118708856228e-06
-2.58323163080055e-05
-7.40731056952288e-06
-3.52348493029503e-05
-2.52312428876685e-05
-1.71672695183065e-05
-2.77429912556507e-05
-1.37493464633378e-05
-2.69079573648326e-05
-2.84228110039773e-05
-1.44185443522233e-05
-1.87635827618146e-05
-2.48828863727994e-05
-1.78782093749932e-05
-1.74227545732151e-05
-1.97797169196027e-05
-1.45971016902028e-05
-3.34199415999083e-05
-2.69500288773823e-05
-1.4652140114563e-05
-1.02959221713113e-05
-3.7797547898396e-05
-1.77115112012616e-05
-1.5383651158176e-05
-1.93359292612497e-05
-5.22947401953903e-06
-1.69070232113351e-05
-2.84513581195735e-05
-3.28366579869226e-05
-1.06097196165819e-05
-1.56507881522006e-05
-1.98838816902661e-05
-3.39748056741992e-05
-2.8136457363696e-05
-1.9821386402846e-05
-7.02956274855942e-06
-1.55456774338613e-05
-2.26579616728298e-05
-3.96292888500605e-05
-3.38849106746995e-05
-6.82254944252593e-06
-1.90034873079492e-05
-7.26319274889258e-06
-3.61888835497403e-05
-3.28515482413283e-05
-1.21430697879115e-05
-4.44492221436152e-05
-2.45832765530983e-05
-2.21585201505055e-05
-2.85091467107311e-05
-1.48906536623622e-05
-3.18080817454993e-05
-1.37717427185219e-05
-1.48013768652805e-05
-9.86820164401502e-06
-9.00489210546121e-06
-2.58038430668253e-05
-2.66744920948713e-05
-2.02877787788361e-05
-2.76281072005441e-05
-2.74175305455615e-05
-3.2998109242821e-05
-2.07456700317824e-05
-1.11925119677899e-05
-1.91852844691063e-05
1.94244945551332e-07
-8.89518649440562e-06
-2.4853152216355e-05
-2.3955008585973e-05
-7.88529031659226e-06
-2.3230432161208e-05
-2.30693092070078e-05
-3.66702830756873e-05
-7.75401420451535e-06
-3.54032907038503e-06
-2.14705912877108e-05
-6.59298846468597e-06
-1.9325751972792e-05
-1.11819824992462e-05
-2.95601295927821e-05
-1.24958185156249e-05
-1.7852270195687e-05
-1.0493582112771e-05
-3.1218497411971e-05
-1.12595903087873e-05
-1.70193465922526e-05
-5.38641608734967e-05
-2.16012845140476e-05
-2.40569292512371e-05
-1.72309146821737e-05
-3.58640311362576e-05
-3.20908915884303e-05
-3.26526763126814e-05
-2.32828520574583e-05
-3.5178931116905e-05
-3.53127127016555e-05
-2.20796098935528e-05
-1.34835725531863e-05
-1.68535798927459e-05
-2.07990708949918e-05
-1.02320869455513e-05
-2.5586061198366e-05
-1.63997662311928e-05
-1.54423787358334e-05
-2.45169718841915e-05
-5.91852322001772e-06
-2.64074942054564e-05
-1.18643240294945e-05
-1.4070044711432e-05
-7.62530034390312e-06
-2.82529375596198e-05
-4.55580523620082e-05
-1.58502358304505e-05
-1.18484107683766e-06
-2.35669031172086e-05
-1.77252552541248e-05
-2.06733259470432e-05
7.18755812206635e-06
-1.95762742325505e-05
-2.25181101905572e-05
-9.53333030188157e-06
-4.65346983754984e-06
1.06504408212882e-06
-6.93761214042775e-06
-3.28514566629328e-05
-2.02863012496904e-05
-3.56301000893268e-05
-3.2794184170112e-05
-1.5185523389972e-05
-2.56812431373018e-05
-5.66493096986733e-06
-1.12766980993308e-05
-2.29546379729757e-05
-2.29001794395965e-05
-2.87433226178396e-05
-2.84767399818055e-05
-1.00130992497528e-05
-8.43454760754935e-06
-9.67918397416064e-06
-1.1446675410762e-05
-2.99033911652349e-05
-3.53353344628608e-05
-9.88762952856457e-06
-2.61466464228189e-05
-2.17327106048287e-05
-2.04655493411248e-05
-3.26930644580364e-08
-1.67252029049534e-05
-1.38943917694918e-05
-4.9639714586366e-07
-2.92542026891776e-05
-7.60753856497291e-06
6.58834366453681e-08
-3.02177547986569e-05
-1.81919976991765e-05
-1.47403863275075e-05
-1.94386434044851e-05
-1.46763842743688e-05
2.60692906555549e-06
-2.05075439043563e-05
-2.08000922326547e-05
-2.36971502822872e-05
4.45849838541616e-06
-2.45678883634279e-05
-5.53650475293935e-06
-1.91514511898311e-05
-2.46068711949928e-05
-9.05116917923072e-06
-2.16702542295539e-05
-8.10529352653913e-06
-1.1729215997884e-05
-5.75389111766582e-06
-3.07810532661902e-06
-2.80190814518785e-05
-1.5507989885238e-05
-1.53079082696138e-05
-3.81809422229543e-05
-1.15100621376429e-05
-4.18349248496695e-06
-1.09238530298548e-05
-3.10164080264349e-05
-1.99411578465949e-05
-2.50115025187134e-05
-2.82319887691474e-05
-3.9100604821542e-05
-6.61821270503692e-06
-1.26081551172864e-05
-4.34076502520487e-05
-2.52036234810521e-05
-1.84841822326865e-05
-4.29701106726441e-06
-3.17471266478773e-06
-1.98135494662145e-05
-3.45958928813498e-06
-3.0327236796366e-05
-8.08762918285215e-06
-1.22925211266102e-05
-2.85505125705446e-05
-2.62537862696534e-05
-2.88081938236388e-05
-3.33709430527171e-05
-1.61272800135834e-05
-9.86424584104481e-06
-8.21805967596457e-06
-3.0034034965959e-05
-2.85815571420695e-05
-1.52479293408947e-05
-2.27750674296161e-05
-2.67382496344583e-05
4.61748080794428e-06
-2.32750217130314e-05
-1.53710243429675e-05
-5.28988456569231e-06
-1.92906628407748e-05
1.0649622066689e-06
-9.83909506013314e-06
-1.95227059964998e-05
-4.44644679579593e-05
-1.1804258489108e-05
-2.16976393061192e-05
-7.44500473487882e-06
-3.2975085579178e-06
-1.88874988784509e-05
-2.65009958798579e-05
-2.66369681153323e-05
-1.34805410889602e-05
-2.05606368031857e-05
-5.95367069103724e-06
-1.39383501556085e-05
-6.41610687084322e-06
-1.76754208170682e-05
-2.21406396966485e-05
-1.4393331988232e-05
-2.07980737541252e-05
-2.00146786717313e-05
-5.68912272430948e-06
-1.40753966566885e-05
-1.41808477207063e-05
-8.2996982753192e-06
-1.63857158030006e-05
-2.44497046284881e-05
-1.61165351025698e-05
-2.90908656004705e-05
-2.10806205596574e-05
-2.05103447188855e-05
-1.70416533530524e-05
-2.01858127670977e-05
-1.69294205336462e-05
-3.65583585948109e-05
-2.20320735828579e-05
-2.67335594464774e-05
-2.88895879573099e-05
-2.06330785710503e-05
-9.76853783688415e-06
-1.59038946971209e-05
-3.34763859095428e-05
-2.110266273775e-05
-3.68286178627289e-05
-2.71973737599361e-06
-1.8555183948417e-05
-4.83824550715155e-06
-2.41587218782588e-05
-1.6466772449071e-05
-3.7802735091737e-05
-3.00223642760009e-05
3.72485972263752e-07
-2.09998472064579e-05
-2.31338485161019e-05
-1.53584744820854e-05
-2.13880807135094e-05
-9.76964067808131e-06
-1.58925588878855e-05
-3.69489273237052e-05
-1.8432206649755e-05
-1.67938540262191e-05
-9.21733253391734e-06
-3.95849816258214e-05
-3.24759371627525e-05
-1.32092639088085e-05
-2.65671610477767e-05
-2.74923457419586e-05
-1.51442832979465e-05
-9.97900040103918e-06
-3.81283112717872e-06
-2.36545448554365e-05
-1.89547602825553e-05
-1.57538356080865e-05
-1.6244757034362e-05
-4.14701641815384e-06
-2.20574625395474e-05
-3.61661546571294e-05
-1.80701068696246e-05
-1.46675345497114e-05
-2.14743413518932e-05
-2.59281055985419e-05
-2.18155558032026e-05
-3.0465593118526e-05
-3.37208492294688e-05
-1.6838581070047e-05
-9.41208582520466e-06
-1.77078774981714e-05
-4.98240594761625e-05
-1.78466155761337e-05
-2.30242019896257e-05
-2.02249651747552e-05
9.05805494813156e-08
2.55633662778534e-06
-1.53665028455887e-05
-4.27508609699271e-06
-3.33231392683918e-05
-6.342463707545e-06
-1.57180042253923e-05
-3.40340865847294e-05
-2.44152614610708e-05
-2.02186183930946e-05
-2.67739674895248e-05
-2.02685664757327e-05
3.74006708352647e-06
-1.02350510503059e-05
-3.27478377603638e-05
-2.37288563327875e-05
-1.39214843375953e-05
-1.0677449135969e-05
-4.12334124890183e-05
-2.36039962945201e-05
-1.09910496384674e-05
-3.29019343550031e-05
-1.54347680029584e-05
-3.7170642079452e-05
8.23304565505684e-08
-3.83772707765076e-05
7.91309985269858e-06
-1.05194323851066e-05
-1.50497019689127e-05
-3.73443359342915e-05
-1.99250969294924e-05
-2.78686467334259e-05
-2.49892043266212e-05
-3.18415773179207e-05
-1.66330275497455e-05
-1.87011891676461e-05
-8.79402348454354e-07
-3.44402579441797e-05
-1.84047722223862e-05
-2.30799489352243e-05
-2.33033279529221e-05
-1.99852926329414e-05
-3.13108961965659e-05
-2.60667504746544e-05
-7.45480183582047e-06
-7.23365670268582e-06
-1.3485981184819e-05
-2.52671028740122e-05
-5.59589568419138e-06
-2.40994221542391e-05
-3.3796403986638e-05
-1.96076296500654e-05
-9.820666608558e-06
-3.65633253482132e-05
-9.98972297185456e-06
-2.22137134963335e-05
-5.4367627183489e-05
-1.4978505845853e-05
-3.34866148580443e-05
-2.30608989305377e-05
-7.71361809793351e-06
-7.91668409591765e-06
-1.76732035888972e-05
-3.63626971210258e-05
5.97631481998234e-07
-2.59625184318348e-05
-2.36325790582824e-05
-7.00515350616163e-06
-5.08292908362471e-05
-1.7081167250528e-05
-4.17199802564967e-05
-2.83159925894305e-05
1.07829611306081e-05
-1.17828988509268e-07
-9.26079916278189e-06
1.33571752849743e-06
-3.30173090967535e-06
-1.36019280189023e-05
-2.62454165247725e-05
-3.44198349518935e-05
-3.5545397529972e-05
-1.72350842698374e-05
-1.82889126144681e-05
-3.51481526330919e-05
-1.29620148905656e-05
-1.73315240885686e-05
-2.77762879199421e-05
-2.32537275249279e-06
-1.79829661188744e-05
-2.61490775568051e-05
-1.75184813398528e-05
1.1853982797119e-06
-2.00598367612612e-05
-2.62620659229815e-05
-1.08207323817956e-05
-1.2726198294891e-05
-1.86121010228526e-05
1.04272422059384e-05
-7.92731083348224e-06
-5.76695488014373e-06
-2.35677721392992e-05
1.08674274306121e-05
-1.62414790582835e-05
-2.46476791589424e-05
-2.37803264168158e-05
-1.50207156106629e-05
-2.94897717008162e-05
-2.4667525767107e-05
-5.76457305080424e-05
-2.56318884228614e-05
-3.5613399304373e-05
-1.22215432484797e-06
-1.29855284547781e-05
-3.94101167677263e-05
-3.29031786707357e-05
-1.68746570535211e-05
-2.41971112631421e-05
-1.64452898199068e-05
-2.58234663330273e-05
-3.29524497925136e-05
-1.28444969285355e-05
-1.64943007513237e-05
-2.41291122826628e-05
-1.64378873323448e-05
-8.34921188750119e-06
-4.79541541760769e-05
-1.56209024050412e-05
-2.73033512119121e-05
-2.29619235403181e-05
-1.61566519193738e-05
-2.58911319669955e-05
-2.69095807087827e-05
-6.30709379065332e-06
-2.1141680921739e-05
-2.03233388089138e-05
-6.45003543830506e-06
-5.18189042591769e-06
-2.60435866726427e-05
-2.91405826735956e-05
-1.32096575087181e-05
-1.04688886952056e-05
-8.392544229355e-06
-2.5706202373795e-05
-3.33799542512852e-05
-2.97508005898367e-05
-4.54324681821836e-05
-2.45338920599534e-05
-8.38825840737003e-06
-5.81985179484247e-06
-5.53660908764051e-06
-2.62312922920319e-05
-3.52429191607501e-05
-1.77150783025938e-05
-1.07983707507875e-05
-9.77349276964637e-06
-9.04363554072323e-06
-4.43276708906627e-05
-1.02580105773411e-05
-5.24645845981835e-05
-2.93380466124257e-05
-1.17699910216916e-05
-5.8871016946349e-06
-3.00124588440174e-05
-3.2098007055822e-05
-7.0431564777016e-06
-6.90192270754681e-06
-1.88214207478363e-05
-3.11020621875261e-05
-3.26756941488965e-05
4.86542191032296e-06
-3.48651281701816e-06
-1.59521303139826e-05
-2.612397464162e-05
-3.63458022467685e-05
-2.27016863579488e-05
-1.85182757408541e-05
-1.76813856423268e-05
-1.20306147244595e-05
-1.7321440848334e-05
-2.38729108119924e-05
-4.37540428840062e-05
-2.99874252900134e-05
-1.3880215031434e-05
-1.40764619022924e-05
-2.70063354368063e-05
-2.57715676552113e-05
-1.86532166297257e-05
-2.0272674722462e-05
-1.89680445019128e-05
2.00741540325056e-06
-3.12907286894393e-05
-1.07199190251256e-05
-7.55848034617638e-06
-3.523794373082e-05
-1.26472013422833e-05
-1.56036037447124e-05
-1.4682511261232e-05
-1.48726634253716e-05
-9.4970857926887e-06
-1.69547349617184e-05
-2.01750692793888e-05
-1.65019744925905e-05
-1.76732202187328e-05
-1.8324599743245e-05
-4.05102442522181e-05
-1.51699121541851e-05
-3.60084499785146e-05
-2.64395740610556e-05
-1.40176147876549e-05
-1.67769340353404e-05
-2.27878917304111e-05
-1.89122842696995e-05
-4.28541900703758e-05
-2.21192288983351e-05
-2.10023548927603e-05
-9.86187627782743e-06
-2.37550087304527e-05
-2.94465805478404e-05
-2.73182534488458e-05
-1.12771801111014e-05
-1.2006015208004e-05
-9.35525641392679e-06
-3.31688563215948e-06
-2.45042833642107e-05
-1.67566448834683e-05
-2.30787660626074e-05
-3.9358466660991e-05
-1.22238664916493e-05
-2.92423459151582e-05
-1.52111170527987e-05
-2.63664883106104e-05
-2.21388149952498e-05
-9.42889441761226e-06
-2.96827289309633e-05
-2.37600310973812e-05
-1.49951146408609e-05
-1.83471044231054e-05
-2.35276858783082e-05
-4.65530475414706e-05
-1.52121074423793e-05
-2.95068650634081e-05
-3.6791707828188e-05
-3.03531863857867e-05
-2.61019506156901e-05
-3.13361238159276e-05
1.13269500018657e-05
-1.68560557113083e-06
-8.43282701480438e-06
-1.58739206589425e-05
-2.67242771513161e-05
-1.08531958897572e-05
-1.7230137078128e-05
3.72541502628784e-06
-1.46211571675023e-05
-1.68745596807424e-05
-9.42452225922158e-06
-1.87097251217519e-05
-2.73675416745884e-05
2.25438136828748e-06
-2.88134224373597e-06
-2.50363240049117e-06
-2.35259042159345e-05
-1.66537872989142e-05
-1.08861018773831e-05
-4.3077468982381e-05
-4.24122691002059e-05
-7.41055120601643e-06
-1.33806118843785e-05
-1.8975082563725e-05
-3.35765170815099e-06
-3.562946990998e-05
-2.9370945420562e-05
-1.47500616245016e-05
-2.33959476916904e-05
-2.73220539889831e-05
-1.13769717926915e-05
-2.79898146677064e-05
-2.22039611910375e-05
1.20703040048049e-06
-1.7077370673083e-06
-8.78949314574306e-06
-2.7537978000337e-05
-1.94667724036942e-05
-1.70106512919682e-05
-2.47967820613785e-05
-8.75957190136609e-06
-3.63327842410498e-05
-4.17201662858367e-05
-4.79062799724446e-05
-1.24806731756757e-05
-4.04911796320989e-06
-3.33704681272505e-06
-2.03842418745716e-05
-5.51942641207036e-06
-2.50621252388206e-05
-2.0817594689947e-05
-3.17499241333549e-05
-4.37582451150003e-05
-4.17806118024823e-05
-3.8083505275494e-05
-1.21166967037539e-05
-1.39287111354566e-05
-1.6311375337832e-05
-3.36029810151059e-05
-2.73645892290646e-05
-2.22139664310034e-05
2.52641881818195e-06
-2.61339189675772e-05
-2.2698251388171e-05
5.55349751691817e-06
-1.83569875198305e-05
-2.02957203673525e-05
-1.57008213637411e-05
-5.08712343521156e-06
-2.85781048718532e-05
-1.16462679329194e-05
-1.37565616294506e-05
-2.81982131861703e-05
-3.99915038560294e-06
-1.99831360051038e-05
-3.60755493753079e-05
-5.10388912606245e-07
-1.63228306609357e-05
-1.52307559269501e-05
-3.33359155456411e-05
-1.85387044684498e-05
-2.66482757999015e-05
-3.06287318747653e-05
-3.5637914465073e-05
-3.21049480083614e-05
-1.49424174921544e-05
-1.93402620384543e-05
-2.10336151084455e-05
-2.78761331617772e-05
-3.49483040550948e-05
-2.54434389795552e-05
-3.11017461737305e-05
-2.06233109012427e-05
-1.27190955734683e-05
-7.82267952598257e-06
-4.08841273333094e-05
-1.83384570607933e-05
-1.08138299617002e-05
-9.34584816606177e-06
-1.77913887257542e-05
-1.52381516270632e-05
7.78341739014045e-06
-1.55360477408142e-05
-7.4699441327764e-06
-2.48552430721224e-05
-6.20042062319232e-07
-2.48306635136218e-06
-3.60230005914793e-05
-2.53797419147438e-05
-1.21457917350236e-05
-1.6711558643572e-05
-3.20193711137103e-05
-1.45258694243597e-05
-1.74438033627764e-05
-2.03141478946724e-05
-1.63010025316007e-05
-3.62141150270361e-05
-2.14313542907122e-05
-3.18135890789889e-05
-3.19440247601395e-05
-6.36212799657574e-06
-2.77694506313677e-05
-3.22038877243708e-05
-1.01468610858808e-05
-2.61575067866326e-05
-8.80657295724355e-06
-1.39663855386387e-05
-3.85889886964676e-05
-2.58222180415799e-05
-1.40473840846914e-05
-3.52145702088535e-05
-1.04965907979086e-05
-1.04997760746982e-05
-4.69129311026147e-06
-3.73046826715902e-05
-3.61101393968962e-06
-2.27199821141414e-05
-2.97400243617472e-05
-1.42277633053188e-05
-3.60746612807904e-05
-3.13412078420729e-05
-2.01178347702572e-05
-3.65517899808299e-05
-6.31508908150551e-06
-3.73003281457218e-05
-2.84492729560747e-05
1.17477295725747e-05
-1.51105369301432e-05
-6.99089965942032e-06
-1.64357031235453e-05
-3.15414487655661e-05
-4.93580073168763e-06
-1.79663930485216e-05
-2.15527698814245e-05
1.58266882415331e-07
-2.29011957690938e-05
-6.33061470258357e-06
-1.65878708507965e-05
-1.13126128216726e-05
-4.31392547510693e-06
-6.89798105741199e-06
-3.20692652349734e-05
-2.57136474206524e-05
-1.38183681984492e-05
-1.73656267882285e-05
-6.09606161312982e-06
-1.44160648234908e-05
-4.84891973986705e-05
-2.42991274499775e-05
-4.20529055684783e-05
-1.53827544494632e-05
-2.11837049670743e-05
-1.55744220748217e-05
-2.33596557255851e-05
-1.90229013554806e-06
-1.60882965739271e-05
5.44428096012826e-06
-1.22686925110692e-05
-3.87211370866114e-05
-1.85482736635777e-05
-1.43588468288204e-05
-3.9737719023802e-05
-5.23911908730589e-05
-2.74485937753063e-05
-1.78678652528367e-05
-1.92445583640666e-05
-2.52121766496313e-05
-3.35373427565881e-05
-3.9730348198565e-06
-1.27723073550988e-05
-3.90533696168494e-05
-2.36362723749209e-05
-1.77617440230293e-05
-1.06309251869676e-05
-2.08339591650904e-05
-2.34604885139797e-05
-3.97719683545429e-05
-3.96745195489591e-05
-3.16376498284484e-05
-3.18322579477824e-05
-2.39518969984053e-05
-3.09352143841461e-05
-4.14237700185901e-05
-2.28179258866257e-05
-2.66669813487757e-05
-2.16621414157388e-05
1.10317762162063e-07
-2.97487696525015e-05
3.98962839581155e-06
-2.38663876249641e-05
2.02516180292307e-06
-1.25376075615329e-05
-2.50413374056773e-05
-1.26260304344485e-05
-1.13047544041053e-05
-1.39754910057797e-05
-1.90311615004969e-05
-9.40739608348048e-06
-1.08903893361897e-05
-2.90605482019885e-05
-2.48225594986555e-05
-3.20274915754617e-05
-3.10343962684645e-05
-2.83166077034649e-05
-1.59542308335308e-05
-1.1129464569486e-05
-4.43261758333397e-05
6.10173443877947e-06
-2.64196600773186e-05
-2.7045008920302e-05
-2.85624918394301e-05
-4.80040709821765e-06
-1.72549775258737e-05
-1.52549310365105e-05
-2.3296483839955e-05
-3.01791558317198e-05
-3.45571288138083e-05
-3.01624537574173e-05
-2.6143598839927e-05
-1.5644472821912e-05
5.83447171058068e-06
-3.39782217461464e-05
-3.3344750359977e-05
-1.81115397540297e-05
-2.18902431708068e-05
-1.39040857556815e-05
-3.01229356841322e-05
-8.09722028388745e-06
-2.83780920786294e-05
-2.85373376594141e-05
-2.29411198129748e-05
-2.04418258697618e-05
-2.35622085859178e-05
-1.4333386884399e-05
-2.28602836929793e-05
-3.2362123930096e-05
-1.17411111005351e-05
-2.50035763642948e-05
-2.37713395982527e-05
-4.29648207667997e-05
-2.45476583581234e-06
-3.45715837116557e-05
-2.37271064314343e-05
-1.64968201406482e-05
-2.51864536280031e-05
-1.49829199934561e-05
-2.6409205897244e-05
-1.11364063268989e-05
-2.877640928663e-06
-1.93745266391496e-05
-1.1578942337084e-05
-6.41402912692384e-06
-1.41062246296743e-05
-2.18261884241157e-05
-1.5434547078676e-05
-3.03329472452679e-05
-2.05968918903186e-05
-1.30766904609716e-05
-1.3136341741199e-05
-1.67977833592486e-05
-4.88323251143596e-06
-1.79881893410652e-05
-1.66672443729344e-05
-2.98770868025187e-05
-5.64569514864422e-06
-7.44983604441764e-06
-7.24920855523218e-06
-3.18662499535807e-05
-4.28975643413134e-06
-8.05179265774375e-06
-3.9653046345616e-05
-3.52453844804586e-05
-2.69768184732706e-05
-2.28352013743762e-05
-2.19141377007322e-05
-3.2225170388049e-05
-3.05271096710461e-05
-2.7633651094805e-05
-2.58107939029734e-05
-9.20605096837556e-06
-1.82199790258449e-05
-2.19786504742718e-05
-1.37755386055746e-05
-3.85383928909124e-05
-1.99126026467773e-05
-1.86600080370388e-05
-7.07460730108447e-06
-4.52838193058082e-06
-2.98171872482111e-05
-1.6161739735724e-05
-2.72249886742201e-05
-2.46372695074476e-05
-4.43321893209643e-05
-2.89636452171817e-05
-2.53353987824658e-05
-1.89371340243068e-05
-2.39838901575541e-05
-2.94185982588394e-05
-1.65321771274161e-05
-2.94851836210872e-05
-1.44446169194416e-05
-5.00909442081954e-06
-1.99003704324601e-05
-1.92216897587516e-05
-1.15614652978857e-05
-3.10176123559179e-05
-3.781232487947e-05
-2.61167611339291e-05
-5.05675822528087e-06
-1.65353465643968e-05
-6.40377281973406e-06
-1.78513127991996e-05
-2.11639868086192e-05
-3.82419157519909e-06
-1.73968606813177e-05
7.83602007982814e-07
-9.60216078054834e-06
-2.4223273935614e-05
-1.19539826450272e-05
-2.95679842680018e-05
-3.83248121935991e-05
-1.90221936437522e-05
-1.38033199884669e-05
-2.87703030110101e-06
-3.44704857583322e-05
-6.65713833366438e-07
-1.97330176012962e-05
-8.92456709856185e-06
-7.84009461620962e-06
-1.90383115752419e-05
-2.19750688092291e-05
-9.25413959806555e-06
-9.59051538502845e-06
-3.00674500604179e-05
-2.56298820834515e-05
-2.52522007777855e-05
-1.77465472285366e-05
-1.89829539505694e-05
-2.2960358236507e-05
-2.26436301424429e-05
-2.03235716709858e-05
-2.52422161447604e-05
-2.11037467623527e-05
-1.85285647739741e-05
-3.32263359593462e-05
-2.11360408860586e-06
-3.04392281124734e-05
-7.11005715595612e-06
-3.96805280647623e-05
-1.68474619170236e-05
-3.94657306464706e-06
-2.11950496211706e-05
-4.19334406666547e-05
-5.24852897379902e-06
-4.96835243767827e-06
-1.43463775613361e-05
-2.48225584257873e-05
-8.80841338904494e-06
-4.02777412704375e-05
-3.20546196356742e-05
-2.97261795858598e-05
-2.545702717733e-05
-4.10649225016355e-05
-1.24438238212251e-05
-2.32574471549889e-05
-3.1751346105986e-05
-3.17370020122988e-05
-5.80661956937769e-07
-2.75099866790712e-05
-3.17277953524665e-05
-2.17632633715758e-05
-1.94615090591431e-05
-2.17343392589967e-05
-4.21632700413623e-05
-2.45687984941134e-05
-2.60816243622508e-05
-1.87437390532851e-05
-2.52829380130416e-05
-3.45931757377388e-05
-8.83984327866386e-06
-1.35973239712347e-05
-1.89580225441064e-05
-5.12491506879764e-06
-1.9313985122659e-05
-2.08845198970814e-05
-1.80364405374444e-05
-3.1247502238953e-05
-1.23174042014078e-05
-2.97763025313125e-05
-1.97483848656172e-06
-1.0569739615029e-05
1.00310009499952e-05
-1.93190663188362e-05
-2.66606451870417e-05
-1.61098914447002e-05
-3.4130724810328e-05
-5.45386366305535e-05
-1.68208097200727e-05
-6.30349208188488e-06
-7.15938026140752e-06
-2.08295331140294e-06
-2.23682223023215e-05
-1.8565638993412e-05
-8.09616564662024e-06
-8.01920642754294e-06
-4.56972137297566e-06
-3.45080812078075e-05
-2.90591384429159e-05
-3.92334901650475e-05
6.9015383224075e-06
-2.05184912831709e-05
-3.85367664369968e-05
-1.07560982435555e-05
-3.26980487014633e-05
-1.74673943264794e-05
-3.30110882739306e-05
-2.0771930566157e-05
-3.13167930283304e-05
-2.22163155441687e-05
-6.97123955341872e-06
-2.33080324947727e-05
-2.15254974308294e-05
-2.9544817388743e-05
-3.79425515750191e-05
-8.14884621715029e-06
-2.41722034222808e-05
-8.47135658527567e-06
-1.72928387851095e-05
-1.28115979734125e-05
-1.60086741711208e-05
-1.80797526299366e-05
-1.65506352528169e-05
-1.5712674283259e-05
-1.73780867076283e-05
-5.59824936738864e-05
-2.37952173439765e-05
-2.51926363209608e-05
-1.94348906755189e-05
-3.93728399380171e-05
-1.96635171679133e-05
-8.97213921291442e-07
-3.0674156066318e-05
-1.95577538469129e-05
-1.44465874540328e-05
-1.83962807517184e-05
-1.82720242441625e-05
-1.76421419410904e-05
-2.42923251430687e-05
-2.26894903303655e-05
-2.63269725779481e-05
-1.38610081633965e-05
-8.64718707346531e-06
-1.209657197983e-05
-3.6592076319653e-05
-3.69509918534812e-05
-7.00691754120009e-06
-1.36922034946859e-05
-3.02702380788506e-05
-3.24607621531757e-05
-2.30775516371381e-05
-3.92343896364714e-05
-1.82925180176903e-05
-2.13681564844021e-05
-2.6102998947429e-05
-2.71571494427858e-05
3.27149650398267e-06
-2.70964070723141e-05
6.64113124029495e-06
-1.03467645351031e-05
-1.23415452535928e-05
-1.45850851281321e-05
-2.52850905974552e-05
-3.09147068841928e-05
-1.65040877033244e-05
-2.69298096185249e-05
-1.62956753761534e-05
-1.30043921047389e-05
-2.31845516277947e-05
-3.01886904020905e-05
-3.53046512850829e-05
-2.0766690813388e-05
-3.5658957196565e-05
-1.78733906433372e-05
-1.70126479721321e-05
-2.61599643638171e-05
-2.06744621933513e-05
-1.4368471924601e-05
-2.62616123189101e-05
-2.04722719724087e-05
-3.08797893930863e-05
-5.02659375830439e-05
-4.77044084793312e-05
-1.19619183400652e-05
-3.40310635201971e-05
-2.09020665572025e-05
-1.76411357752523e-05
