# Supplementary material for: Research on computational propagation and identification of mine microseismic signals based on deep learning
Source: PLoS One. 2025 Oct 22;20(10):e0334641. doi: 10.1371/journal.pone.0334641 (PMC12543183; doi:10.1371/journal.pone.0334641)
Supplement: S2 Data — (ZIP) [file pone.0334641.s002.zip › 000100500002043.xlsx_0.txt_24.txt.txt]

-4.90409685423946e-05
-3.1460232894027e-05
-1.60224954031311e-05
-4.6296000829481e-06
-2.02487466101805e-05
2.76186413557878e-07
-4.15322347398688e-05
4.48067843596629e-07
-2.17512770876546e-05
-1.2905717795358e-05
-1.69532279513802e-05
-2.11215733672021e-05
-3.02724866150075e-05
-2.58592215214734e-05
-1.14161487885287e-05
2.42947869514979e-06
-1.57756984728537e-05
-2.12707787985746e-05
-3.00021359379018e-05
-1.69555349803363e-05
-1.89374941378219e-05
-1.99102250616872e-05
-3.12552626285667e-05
-1.14685203190425e-05
-1.54769289132631e-05
-2.41543519625267e-05
-2.78855522817608e-05
-1.53191456333394e-05
-1.62803017599127e-05
-1.94695949824638e-05
-2.95783936695638e-05
-1.58499478281013e-05
-2.66034120283535e-05
-1.76337732587267e-05
-1.71271219327406e-05
-6.61822236375051e-06
-1.43147521402045e-05
-3.09098900520118e-05
-2.26480676157902e-05
-3.25622781326002e-05
-3.91881947776959e-05
-3.93099977758642e-05
-2.9315808299092e-05
-2.66782077043617e-05
-3.90707558747395e-06
-1.84745459566356e-05
-9.35182417968057e-06
-2.57495010906444e-05
-2.49441196433477e-05
-1.94771990179663e-05
-1.68570659266007e-05
-3.12105175260226e-05
-2.5151488285791e-05
-3.87009502460547e-06
-1.15519770479316e-05
-3.04606195058542e-05
-1.48295753406817e-05
-3.69003339901387e-05
-1.72215785319136e-05
-4.96089758810406e-05
-1.24609740447416e-05
-1.37151151835993e-05
-1.36677371082354e-05
-2.47539681666405e-05
-3.96069545710307e-05
-2.19066608660963e-05
2.18117903330468e-06
-2.76593904894358e-05
-2.50291649688112e-05
-3.29850454276646e-05
-2.08331131897099e-05
-1.61126775421238e-05
-4.55996133802746e-06
-2.15073926608892e-05
-2.65614269686518e-05
-2.41493651410582e-07
1.29683132539055e-05
-3.92584719429471e-06
-2.37912742852232e-05
-2.33740774919236e-05
-1.47664289974946e-06
-6.7037006799111e-06
-1.09586182543255e-05
3.39235246272806e-06
-7.05197382369867e-06
-1.27632052978546e-05
-3.859353747714e-05
-8.98947184581347e-06
-2.2635941305657e-05
-2.31349237416795e-05
-7.57520427784585e-06
-1.45065240812108e-05
-7.24024220399443e-06
-3.97854722750352e-05
-4.7618368608969e-05
-9.11204423595306e-06
-3.14417243664517e-05
-3.48413916235587e-05
1.08809611647477e-05
7.18080844097066e-06
-3.11454494932882e-05
-2.19560209465551e-05
-2.35479028025795e-05
-1.54342925535559e-05
-5.1272320549201e-06
-3.40487143973902e-05
-1.09025928159233e-05
-1.45094750689945e-05
-3.30818831731908e-05
-3.69248788553723e-06
-3.07321712458874e-05
-6.41600159275584e-06
-2.36521854809732e-05
-3.19069765108773e-05
-5.10953482209832e-06
-3.06003336891077e-05
-1.18461913580321e-05
-1.93051096666863e-05
-2.45809000050967e-05
-2.10096100849169e-05
-2.76675378298434e-05
-2.32545743020716e-06
-7.75350111891197e-06
-2.58433680568403e-05
-2.84367875478226e-05
-2.19754374561659e-05
-2.87396071988753e-05
-4.44396368656788e-05
-1.38758537877721e-05
-3.47189224303905e-05
-2.61724660499825e-05
-4.99235613785434e-06
-3.01135293612227e-05
-1.06553526704517e-05
-1.36627472380341e-05
-2.83530895350416e-05
-2.41020972515172e-05
-2.35453889098657e-05
-3.2236594048462e-05
-1.61605493314524e-05
-1.72378675961333e-05
-3.79479125988522e-06
-5.15889264829743e-07
-1.37782156321999e-05
-1.56401585479779e-05
-3.1529835949155e-05
-1.04953458078781e-05
-1.72292297301473e-05
-1.7095818333655e-05
-2.12767720873113e-05
3.4078607514728e-06
-2.52294916074795e-05
-9.17695453953373e-06
-3.88231709930021e-05
-3.08140281155233e-05
-3.30366144821178e-05
5.86914831999099e-06
-4.02957661375674e-05
-2.33158765329845e-05
2.17193610085956e-06
-1.46890251482614e-05
-2.03210137632859e-05
-2.86548055221695e-05
-3.08283993794538e-05
-2.04723582725102e-05
1.93871033266599e-06
-2.22210256200495e-05
-8.78656114990093e-06
-2.46077671114514e-05
-3.44907442498527e-05
-6.5025251367954e-06
-1.71834156889473e-05
-1.30590183841982e-05
-1.99095646567713e-05
-2.02753486633557e-05
-2.59826177264962e-05
-2.74754308723203e-05
-1.63354090142398e-05
-1.16389581496692e-05
9.69006292638218e-07
-2.70465481804246e-05
-1.21803784471914e-05
-1.27125345671706e-05
-2.60964437845586e-05
-1.33164343243734e-05
-6.16312257046173e-06
-2.72916035209292e-05
-2.21607090168852e-05
-2.19994905146058e-05
-3.06851175758471e-05
-3.48859021762326e-05
-2.30944767198288e-05
-1.6397019985559e-06
-2.30431389260315e-05
-1.59557812284705e-05
-3.31651435702946e-05
-1.84797221832852e-05
-5.17596730099817e-07
-5.74323358487101e-06
-5.90662481760562e-06
-1.52974181397178e-06
-2.42105239223565e-05
-4.14865580898333e-05
-2.22216024990901e-05
-2.3883210290898e-05
3.3149427470325e-06
-2.97224376293032e-06
-2.27442503348146e-05
-1.3429778869077e-05
-4.0223822463882e-06
-1.04440900957899e-05
-1.01515749734235e-05
-1.95924680180166e-05
-3.3089803825955e-05
-1.55604954938434e-05
-6.86321160026217e-06
-4.45558476386408e-05
-2.94721561926868e-05
-1.6013211168802e-05
-3.02556203038855e-05
-2.84112886709937e-05
-3.92197721317625e-05
-2.89045671156769e-05
-3.09512997179887e-05
-1.86424583073004e-05
-1.99330849075379e-05
-1.68065255065344e-05
-2.28025724644187e-05
-1.63440677079562e-05
-3.60657472460745e-05
-2.49283603336662e-05
-2.1211477278638e-05
-3.3309101550592e-05
-2.42993771705205e-05
-3.6329536107151e-05
-3.0579403534169e-05
-1.34952838963043e-05
-1.50375701106445e-05
-1.11158002241825e-05
-2.9008556471287e-05
-9.28082886856346e-06
-3.39266464474859e-08
-1.11542625006799e-05
-6.14575168260557e-06
-1.77680260473994e-05
-1.19912250115712e-05
-2.89729514879103e-05
-1.4545602618568e-05
-3.18039480473284e-05
-3.0824572364151e-05
-1.13936291299629e-05
-9.10273100885855e-06
-1.32801975639299e-05
-8.57734964840084e-06
-1.67681653883008e-05
-2.13858645190327e-05
-2.57163017600725e-06
-4.67759518278241e-05
-3.28635002698364e-05
-1.51540578074132e-05
-1.18660170992763e-05
-1.9596207795562e-05
-2.97569718490344e-05
-3.26424534187701e-06
-1.82057203162492e-05
-5.07832494663804e-05
-2.15366621780113e-05
-2.33019255506413e-06
-2.31691239858894e-05
-1.66857533530026e-05
-1.87175071666996e-05
-1.86048720489928e-05
-6.53410643144841e-06
-2.01577625472425e-05
-1.30495285252813e-05
-8.05683940792964e-06
-4.56710113706759e-05
-4.39394313147421e-05
-2.73222335790425e-05
-1.1799579048017e-06
-4.14907382137872e-05
-1.91906061253038e-05
-2.78570230587344e-05
-1.160002448047e-05
-2.49101384375501e-05
-8.42652637571274e-06
-2.42677462991682e-05
-2.5567573514796e-06
-9.1999431662245e-06
-3.88204186342428e-06
-1.79005769579012e-05
-2.52478360210005e-05
-2.35303476412378e-05
-4.05416712191189e-05
-3.40826482146803e-05
-6.80562850975531e-06
-2.42866910388895e-05
-2.00831673861927e-05
-1.96358662467947e-05
-1.35131145984107e-05
-1.72559570079057e-05
-1.71556749862706e-05
-3.30867444164447e-05
-2.70933239935197e-05
-2.32653127752384e-05
-2.92537994968574e-05
-3.63151736039878e-05
-3.86128584512095e-05
-3.49491910320485e-05
-1.49819953710714e-05
-3.46891879317646e-05
-1.59555988947909e-05
7.14585202084055e-06
-1.68037169836694e-05
-3.77905183280795e-05
1.78957816806701e-05
-1.94056738301611e-05
-2.02801014068253e-05
-1.39791005619343e-05
-3.0261445147791e-05
-3.53252403424784e-06
-3.50532290787103e-05
-2.79857991156058e-05
-8.14658569582087e-06
-3.02986323164459e-05
-3.18591526958892e-05
-3.80157170968166e-05
-1.5185405453689e-05
-1.11203133295479e-05
-1.7175017291633e-05
-1.53731861021905e-05
-1.11231141026736e-05
-2.75635476038613e-06
-1.71291763116027e-05
1.87439750249695e-06
1.26767188784601e-06
-1.54428130787682e-05
-1.63156133706819e-05
-3.70575583986028e-05
-2.05538432566242e-05
-1.80938096659933e-05
-2.43938430628967e-05
-1.04640709043343e-05
-8.49811711737246e-06
-1.19382046245206e-05
-1.62570104859988e-05
-2.68423986490866e-05
-5.05074031922551e-06
4.82119211335558e-06
-1.17646472674081e-05
-1.22671605582506e-05
-1.35156005774057e-05
-8.82539327339427e-06
-2.24058567776736e-05
-3.97410948311576e-06
-2.3061135880877e-05
-1.97385171609429e-05
-6.57008585766217e-06
-2.14556057121944e-05
-3.76939178932148e-05
-1.2341200397908e-05
-3.76634382757617e-05
-2.34063185129736e-05
-5.17374394171907e-05
-2.07574930553925e-05
-2.74983387893567e-05
-3.03401018919103e-05
-2.45027138259475e-05
-2.77049299727082e-05
-2.07303087601595e-05
-1.5186337134444e-05
-3.9443256734115e-05
-1.27852789197767e-05
-1.04859637626676e-05
-2.0366514584852e-05
-8.17310987379856e-06
5.28184891817434e-06
-7.30483255682097e-06
-4.89428090193617e-05
-1.79770876990614e-05
-3.42647371242197e-05
-2.24483916320646e-05
-2.66648078857076e-05
-2.60427754026948e-05
-1.71160686603516e-05
-8.45522740645652e-06
-1.25602461685877e-05
-2.05362551008759e-05
-5.46871858605506e-06
-5.49831897407513e-06
-3.06687760981648e-05
-1.79289607119982e-05
-3.53842176007296e-05
-1.14148470217714e-05
-4.8003638407997e-06
-2.29528860757722e-05
-2.1595832202852e-05
-1.74217669435648e-05
-3.45332031714804e-05
-8.68153149908457e-06
-9.48091586176448e-06
-1.1696005935458e-05
-2.35480661635603e-06
-3.09240755980667e-05
-3.06623563127705e-05
8.10746853603725e-06
-1.38618900805204e-05
-6.56327767043862e-06
2.08473913056606e-06
-1.9541827660118e-05
-3.37517073760091e-05
-2.99158562725765e-05
-3.57105128797728e-05
-1.7787620700347e-05
-3.21053018653426e-05
-9.40238272047378e-06
-3.37052583543034e-05
-4.38057067325957e-05
-1.78658874674941e-05
-9.77114591264721e-06
-1.94543811074313e-05
-1.31324205811378e-05
-3.25262626312992e-05
-1.0278208956517e-05
-2.85591341662509e-05
-3.18967787650028e-05
-2.71263939028293e-06
-1.56907854789121e-05
-3.05300903000611e-05
-1.40685873495958e-05
-1.22159358503626e-05
-7.33697162797711e-06
1.76796970528736e-05
-2.56706005260796e-05
-9.70828850982871e-06
-9.51362028362831e-06
-1.69176495388707e-05
-2.47061149415381e-05
-9.58038535472532e-06
-2.87912358093975e-05
-1.35281648262772e-05
-3.32416433915317e-05
-1.72277535899509e-05
-3.57868467653679e-05
-2.04761906755047e-05
-8.13092763692479e-06
-2.00896621531795e-05
-1.91467553711584e-05
-1.28304559167369e-05
-6.43457486396718e-06
-3.30068153463135e-05
-7.14693350534845e-06
-2.02195225776482e-05
-1.29490042420802e-05
-2.21867436548431e-05
-3.32736522606364e-05
-2.17746978218159e-05
-3.24952009583584e-05
-1.35417464359745e-05
-7.4439843589554e-06
-2.50790080569692e-05
-2.1856709493165e-05
-3.17067766969643e-05
-3.47795658074761e-06
-1.86054224410759e-05
-1.07584073784e-05
-2.75909668095596e-05
-1.8249873515823e-05
-2.14603019725733e-05
-2.25571836991768e-05
-3.9130275350741e-05
-4.18805153049564e-05
-1.87518270373735e-05
-2.43731434186195e-05
-1.38944000614643e-05
-1.24604880502999e-05
-1.02895545237613e-05
-2.98165777895457e-05
-3.05022288986911e-05
-3.46585010772636e-05
-2.29957908387398e-05
-2.65618455851316e-05
-1.11717816040427e-05
-5.69015881997834e-05
-1.31752951258191e-05
-3.41775199760049e-05
-6.39029974036634e-06
-2.08449919109316e-05
2.45414604907445e-07
-2.03296943356232e-05
1.80089456392666e-06
-1.19225154755515e-05
-3.63745040646643e-06
-1.43473334227432e-05
-1.02094502870115e-05
-8.16242837361123e-06
-2.83246483101552e-05
-2.63578672384195e-05
-1.24675568954186e-05
-1.48413268449555e-05
-2.07912807659542e-05
-2.80157585933158e-06
-3.69998868427683e-06
-2.89763074377427e-05
-1.79907367848864e-05
-1.13541136810146e-05
8.30127622123454e-06
-3.69976913979581e-05
-1.29702260862749e-05
-1.51544726351582e-05
-2.38514652917681e-05
-1.77978756294185e-05
-2.95089736698342e-05
-2.20780514219135e-05
-2.12588497888141e-05
-2.65105435260537e-05
-1.92637166325723e-05
-2.40132040091106e-05
-1.05344576617998e-05
-1.70640316614729e-05
-1.82964210111281e-05
-2.85929696617352e-05
-3.56585110885245e-05
-2.68657192974431e-05
-3.18481634923885e-05
-1.53517015720407e-05
-1.63802594291932e-05
-8.15582909574589e-06
-4.0282316961956e-05
-5.60142791957559e-06
-2.1174171947422e-05
-3.3277391134165e-05
-2.0536331635618e-06
-1.04639192116463e-05
-3.73386058393885e-05
-2.70762789272302e-05
-1.19858293193304e-05
-2.80953719413849e-05
-1.33535086918407e-05
-2.93606775823631e-05
-1.79796952703835e-05
-8.21627245592658e-06
-2.60168180598413e-05
-2.23668098487036e-05
-1.54016733898251e-05
-7.44418459498961e-06
-2.48630770580302e-05
-2.68007456043232e-05
-1.78123456519312e-05
-2.53697505309115e-05
-4.23791267695261e-05
-4.73987910061034e-05
-2.02177471297255e-05
-1.36489937817377e-05
-4.82694764620619e-06
-2.3989355448486e-05
-2.0077189683977e-05
-4.64252959686723e-05
-1.67924472570186e-05
-2.69345811434591e-05
-1.39828180403594e-05
-2.45003213711104e-05
-3.89736147351755e-05
-8.53243073137991e-06
-2.60541117893756e-06
-9.17351776167746e-06
-2.22061540606026e-05
-1.19639233645981e-05
-3.22306973246331e-05
-2.02094302088023e-05
-1.52714201235055e-05
-2.36968210991731e-05
-1.28592185947688e-05
9.31714199615323e-07
-9.67576074593596e-06
-5.29456275937176e-06
-4.0751768142539e-05
-2.33606083684612e-05
-1.2260137127934e-05
-3.11672735676746e-05
-4.30749954437096e-05
-8.11075319650834e-06
-6.70934290527403e-06
-1.66779102291967e-05
-2.47495660144302e-05
-8.13335765198987e-07
-1.40306770062468e-05
-1.76173572591299e-05
-1.80335726912656e-05
-3.33971678445341e-05
-4.10282831530868e-05
-1.67057263029278e-05
-2.1447267885266e-05
-1.75017778505862e-05
-2.37660849737897e-05
-9.31396899000701e-06
-1.53755721298474e-05
-1.2809995443773e-05
-3.00675812078934e-05
-2.05848335717534e-05
-4.88958831514949e-06
-3.07931719143651e-05
-1.16557765754992e-05
-1.7959393448757e-05
-3.18210278191226e-05
-1.59748161111503e-07
-2.11073317257384e-05
-9.10797280741354e-06
-1.68137586896225e-05
-4.5334251514189e-05
-1.80400735523701e-05
-3.6450049705481e-05
-2.2314691752996e-05
-2.69639026967343e-06
-2.70473774638643e-05
-1.51702941397832e-05
-2.74887654667781e-05
-2.96509715031061e-05
-1.71770779988792e-05
-4.24367332880212e-05
-2.42394835113762e-05
-2.37287285950565e-05
-1.47837512926446e-05
-2.06420168974995e-05
-3.54565483720399e-05
-5.77451567844686e-06
-4.25256282647296e-05
-4.72251150555802e-05
-4.22446036437075e-05
-3.59063009882964e-05
-1.87558732676003e-05
-9.55166275830931e-06
-4.11654850483107e-05
-4.68176097191624e-06
-1.48273841691846e-05
-1.26574842761726e-05
-2.45497300094983e-05
-1.65503044441333e-05
-1.23365373547355e-05
-2.10685650005991e-05
-2.21176117062904e-05
-2.2854366823421e-05
-1.1912261056901e-05
-2.53996700175413e-05
-3.96214696196236e-05
-2.11651155467282e-05
-5.69907439716623e-06
-1.19297945352738e-05
-8.26758991965507e-06
-1.59220310356883e-05
-3.17846904918783e-05
-1.35461692715375e-05
-3.11343643267705e-05
-2.55837984593332e-05
-1.19748940103553e-05
-1.26944673162895e-05
-1.74640701129853e-05
-2.46768002752254e-05
1.07267258498454e-05
-1.10237024839789e-05
-1.2975771998859e-05
-1.61290899716016e-05
-7.95858945129607e-07
-1.48786949753161e-05
-1.02669081251396e-05
-1.04306842037372e-05
-2.95373447031907e-05
-2.36452637626956e-05
-9.00301425275886e-06
-2.33361721874446e-05
-2.76259761910844e-05
-2.0885060949004e-05
-1.52820048337136e-05
-5.70277809164493e-06
-1.38733118339733e-05
-2.96664859493332e-07
-8.01822936354826e-06
-1.58342740052496e-06
-5.96857377155513e-06
-1.04666103956583e-05
-2.6072326787488e-05
-2.91228423210712e-05
-2.74967320410138e-05
-1.17920876012416e-05
-3.07924748730035e-05
-1.22883130257787e-05
-3.1842341461916e-06
-1.47687115063e-05
-4.27805287496729e-06
-3.0740366248998e-06
-3.49684223973412e-05
-1.15154934302539e-05
-2.75348595341859e-05
-6.4259083072264e-06
-1.25235594149571e-05
-2.2292561123565e-05
-2.3520171017625e-05
-4.13090448473424e-06
-2.13553487390752e-05
-3.34610690569571e-05
9.98501582415453e-06
-3.12282826818577e-05
-2.41402069397253e-05
-2.11328198368361e-05
-2.20029371869658e-05
-2.00144226516424e-05
-3.26591625871066e-05
-1.92914702926359e-05
4.11643769842983e-07
-1.85979622253192e-05
-6.95368968231226e-06
-2.2453615117664e-05
-2.22962202945998e-05
-2.63202712432899e-05
-5.6524354194998e-06
-1.07051091151014e-05
-1.18920691257072e-05
-1.47526606692501e-05
-1.82805936817473e-05
-2.51378305274753e-05
-1.97046913961531e-05
-3.77365634713414e-05
-1.97409928528988e-05
-4.20274715296628e-05
-3.04333083742276e-05
-4.77473532821739e-06
-3.54861003972403e-06
-2.45813034405694e-05
-3.49407870382716e-05
-3.15266856136918e-05
-8.26274960846274e-06
-9.54502164369748e-06
-1.69936594916474e-05
-1.14301663333325e-06
-3.6262387682975e-05
-1.22166602622737e-05
-1.68651500163155e-05
-1.08616085496556e-05
-1.96341968362653e-06
-2.88055854218945e-05
-1.23626026030299e-05
-2.67577379863419e-05
-5.65734524385931e-06
-1.325427544406e-05
-2.61823974760196e-05
-8.43144147470983e-06
-2.94936558096183e-05
-1.49900803408545e-05
-2.17284352157942e-05
-2.3288807549669e-05
-2.57581717712335e-05
-2.82682887953963e-05
-3.16997525308242e-05
-2.45847884319358e-05
-3.0234801401371e-05
-1.3698191791914e-05
-1.24018942931935e-05
-3.90750643660453e-05
-2.18591223999021e-05
-1.833694708911e-05
-3.75892551425632e-05
-2.61390363230314e-05
-3.36346170416605e-05
-1.87239622084846e-05
-4.11265282973762e-05
-2.75967323668898e-05
-1.908820641265e-05
-2.90767475215848e-05
2.62416006771711e-06
-1.33184799298239e-05
-2.04952151587604e-05
-2.51554888963245e-05
-2.46189415659168e-05
-1.57806446553687e-05
-6.40296133458708e-06
-5.90268441172103e-06
-2.39095044444327e-05
-8.46732787405334e-06
-1.98399958448588e-05
-4.06160076268912e-05
-3.25583020391223e-05
-2.26177152211797e-05
-3.43536944218156e-05
-1.17933217888448e-05
-1.43264560620943e-05
-2.51584163620991e-05
-2.322237484783e-05
-3.73581585130089e-05
-4.12946747607863e-06
-2.15208746528025e-05
-2.43228121311514e-05
-3.55263934837621e-05
2.10288556196706e-06
-5.85305621018016e-06
-2.07045863459428e-05
-4.28950800138088e-05
-1.06095964262619e-06
-2.12068508385254e-05
-2.60061775534105e-05
-2.07823286242492e-05
-2.94236340974527e-05
-6.87234544093804e-06
-2.58514506238995e-05
-2.80231357268966e-05
-2.84789256524946e-05
-7.66413490265336e-06
5.47155636462228e-06
-2.5690198826619e-05
-3.92564260960055e-07
-1.26825251375857e-05
-1.03447937031545e-06
-1.50266457474432e-05
-2.51733544977111e-06
-2.24176982782477e-05
-2.4137808212552e-05
-1.59276910278632e-05
1.30163414119762e-05
-7.1478770340339e-06
-1.71777666048445e-05
-2.81808578255109e-05
-2.87120596910312e-05
-3.22677804582152e-05
-7.15589239924895e-06
-9.87913526392858e-06
-3.84497835121918e-05
-7.64361911324516e-06
-2.87183080875943e-05
-2.53070217147412e-05
-1.20421665254989e-05
-2.41803261106629e-05
-2.4375482644643e-05
-1.90530059533398e-05
-2.73904843595876e-05
-2.74879430178175e-05
-3.72031885547135e-05
-1.09974634760279e-05
-6.15335723508721e-06
-2.48265926717773e-05
-1.69853573237093e-05
-1.51731902342689e-05
-1.88350352597819e-05
-1.78879147707566e-05
-3.86628982413242e-05
-1.84569133198743e-05
3.13251137273861e-06
-4.05622708233182e-05
-8.49553928739913e-06
-1.95859058262607e-05
-1.0481928497753e-05
-3.08901375868812e-05
-2.47860220364138e-05
-1.74591774085231e-05
-1.33699306485718e-05
-2.20599901374001e-05
1.62057985933085e-06
-4.0327458392723e-05
-3.69872314706279e-05
-1.15167211149692e-05
-5.92658333561926e-06
-9.52615367109381e-06
-2.47546337223887e-05
-7.19268170133008e-06
-2.91695488763524e-05
-2.40363385880002e-05
-1.79950148259546e-05
-2.08156003945242e-06
-2.18435474499449e-05
-3.25347452645821e-05
-3.06050662718321e-05
-1.59761535355807e-05
-1.39654721146505e-05
6.79645071471739e-06
-3.74607980180851e-05
-2.14756382542204e-05
-1.93657434539881e-05
-2.73955561080962e-05
-1.01750911810944e-05
-2.05867682841725e-05
-3.83895273519913e-05
-3.01644794569849e-05
-5.03358708179323e-06
-4.16291303068952e-05
-3.41833946135616e-06
-4.45352451409067e-05
-1.55634110083811e-05
-2.00787359050134e-05
-2.81670126501187e-05
-2.79296411874057e-05
-1.12394587055519e-05
-1.23432986074969e-05
-2.64029805327591e-05
-1.28649934669919e-05
-2.08861991512938e-05
6.16205512247559e-07
-1.75124117311324e-05
-2.48841897041552e-05
-1.85601116685954e-05
-1.87357964940417e-05
-2.19697272141348e-05
-2.13624608166708e-05
-2.0375932657124e-05
-2.26834061603628e-05
-1.21396411058588e-05
-3.67241592492987e-05
-3.53228992673158e-05
-3.07186960970723e-05
-2.73687063363048e-06
-5.46676954909347e-05
-2.34931047326174e-05
2.99002929862764e-06
-1.92802544051615e-05
-3.60954375267289e-05
-5.83586763293082e-06
-2.08441807808512e-05
-2.1914945947308e-05
-2.41581271947689e-05
-3.11014526209927e-05
-1.07981080725244e-05
-2.54139685331698e-05
-2.0183813011743e-05
-3.64062999037343e-05
-2.90222243810638e-05
-6.83375005150667e-06
-2.65787404810259e-05
-2.70653351622536e-05
-2.38402148854426e-05
-1.85871003092494e-05
-1.29284295329507e-05
-1.61384883238107e-05
-2.33845580778152e-05
-7.49597774152624e-06
-1.39848865178751e-05
-4.24206501432885e-05
2.54632765357288e-06
-3.15079764364732e-05
-2.65935648332262e-05
-2.32735940199746e-05
-2.5346914171968e-05
-3.31480396504704e-05
-6.82073715673796e-06
-2.63185529316875e-05
-2.43850104534669e-05
-5.72419578601027e-05
-4.54822052602935e-05
3.02972690625509e-07
-2.90970191804978e-05
-7.35750182671087e-06
-2.82690349204194e-05
1.5972690205084e-07
-3.95002847572308e-06
-3.30299425428229e-06
-4.87466195299564e-05
-1.83998863143395e-05
-4.21419735955253e-05
-3.4077677857965e-06
-3.28023058036894e-05
-2.45461673657258e-05
-2.61179566198508e-05
-4.517976955164e-05
-2.1572163513119e-05
-2.82362939664363e-05
-3.37076054768003e-05
-2.66349165321442e-05
-2.96580910880051e-05
-2.68580534027935e-05
-8.65749543049679e-06
-3.54900159215393e-05
-2.0098401507159e-05
-4.4469002717956e-05
-1.11734414938899e-05
-2.40980808105771e-05
1.22770235663477e-05
1.02329570314051e-05
-1.08761305142243e-05
-2.13250688185552e-05
-2.25725913280978e-06
-1.69888821478337e-05
-8.47614852253932e-06
-2.57974165355259e-05
1.29135173338054e-06
-2.15686569275296e-05
-3.45692177085579e-05
-4.29393457063174e-06
-2.45895114367393e-05
-3.70356812411242e-05
-2.03861311536181e-05
-3.21225636910006e-05
-9.74019923968906e-06
-1.0943005383694e-05
-1.49428465704628e-05
-5.83809485008617e-07
-2.31398237658968e-05
-1.95049778086976e-05
-2.29314616971335e-05
-2.1242186871395e-05
-3.3831560049225e-05
-2.76409648738412e-05
-4.09194738725487e-05
-2.38005464053947e-05
-1.90870058119945e-05
-1.35738372116866e-05
-4.58104919652095e-05
-1.95550903425758e-05
-2.51729900133603e-05
-2.45655576312234e-05
-3.41793846944354e-05
-3.85564646162158e-06
-3.38560380461221e-05
-1.53084562622978e-05
-2.22002844994219e-05
-1.37479909025218e-05
-1.40472167261227e-05
-2.44842106120444e-05
-2.07358803382583e-05
-2.19543180065964e-05
-2.89507379954087e-05
-3.57079293631206e-05
-1.14275936009567e-05
9.59141894726155e-08
-2.76332460462468e-06
-8.4811241774007e-07
-3.3976429224275e-05
-1.76093361892865e-05
-2.82545141618747e-05
-3.33592463566543e-05
3.29499193507889e-06
-4.2619030628095e-05
-2.73846977435848e-05
-2.38046313720786e-05
-2.36672158529597e-05
-3.40438976885666e-05
-2.1408355362044e-05
-4.61735036237114e-05
-2.4194914491647e-05
-1.25726282216187e-05
-2.7293197561549e-05
-1.75935344552675e-05
-2.09120658604155e-05
-8.71608531066551e-06
-2.1849313218812e-05
-1.63189974890977e-05
-9.6271520921482e-06
-3.43764854120277e-05
-7.64452194196253e-06
8.24585287457938e-06
-3.0424422822861e-05
-1.22894063615061e-05
-2.94907799297146e-05
-2.90317791245507e-05
-1.48576417258564e-05
-2.13101351260129e-05
-1.76076625363614e-05
-1.20490953214395e-06
-2.03665487688657e-05
-2.13778337396146e-05
-1.49504527554476e-05
-2.17231316606188e-05
-1.67056289671821e-05
8.20092320898103e-06
-1.53156787226848e-05
-1.25098069086485e-05
-2.11760110839173e-05
-4.66038796459902e-05
-1.88335814400389e-05
-2.31589217376264e-05
-1.11861988750319e-05
-3.85580111625358e-05
-1.78005758114216e-05
-1.98930203135692e-05
-1.11758124908772e-05
-1.52391707588051e-05
-3.69029935067853e-05
-3.22238118895582e-05
-2.25808826019965e-05
-1.49764486552076e-05
-2.26902615134496e-05
-1.75339178356015e-05
-1.47355428527745e-05
-3.213513373966e-05
-6.38744282382091e-06
-3.41934955920827e-05
-3.35027226529727e-05
-1.85143908999958e-05
-3.75656591352847e-05
-3.04124879817547e-05
-1.8964411484884e-05
-2.89462383302452e-05
-1.92748551847364e-05
3.43539749123822e-06
-7.68905206107413e-06
-3.43473676206028e-05
-2.95420801108596e-05
-1.50101340788659e-05
-1.06552309367378e-05
-1.22821517090628e-05
-4.00032639973174e-05
-1.81346962344827e-05
-1.76427406555064e-05
-2.07785392252014e-05
-2.14368008933211e-05
-1.37511469958436e-05
-1.64060942278366e-05
-2.56947853209278e-05
-1.39486247612467e-06
-1.47461377504589e-05
-3.39233800989838e-05
-1.33991053735718e-05
-3.97169280693747e-05
-1.62019812425312e-05
-4.19842569368415e-05
-2.56726165434399e-05
-1.7335136398445e-05
-4.09712198961581e-05
-3.17838326608489e-05
-3.72857832482685e-05
-8.08517985590843e-06
-9.73783115436081e-06
-3.88407731004198e-05
-8.58158768546191e-06
-2.95778549730419e-05
-2.0734407643626e-05
-2.15161644749698e-05
-7.57810058569319e-06
-2.07737356888688e-05
-2.3733374960439e-05
-2.93596330289535e-05
4.92283038946733e-07
-7.57169865884174e-06
-1.48224292816733e-05
-1.74291592127313e-06
-1.82574559916871e-05
-1.46455293570148e-05
-2.91636599985841e-05
-2.22585531655095e-05
-4.67724168769336e-06
-1.69884857432679e-05
-1.74530966457736e-05
-8.80824341565374e-06
-1.93747597825151e-05
-1.93416407444442e-05
-2.32754685906594e-05
-1.53872448450961e-05
-6.43677710477607e-06
-8.719299995475e-06
-1.11251246047964e-05
-1.33255815303251e-05
-1.88780129297247e-05
-5.78933161482798e-05
-1.26785195610554e-05
-2.06958715869367e-05
-2.14889859754755e-05
-2.88722097498511e-05
-1.51802396029746e-05
-1.17153104797819e-05
-1.02376127934792e-05
-2.83180534302793e-05
-3.9801811601668e-05
4.88798575846871e-07
-1.92281157097705e-05
-8.5763481943805e-06
-2.12704972940838e-05
-1.36077439999786e-06
2.56734786009336e-06
-1.01915589631398e-06
-2.71899368925765e-05
-4.48490716651746e-05
-1.68297144836038e-05
-4.85949263391793e-05
-2.07906102753487e-05
-3.07890963831532e-05
-1.39255218522173e-05
-1.51959762365419e-05
-1.88275751215223e-06
-3.40271328732845e-05
-2.75680402910377e-05
-1.12925257699936e-05
-7.72497034359396e-06
-1.53716858510751e-05
-3.19207343950487e-05
-2.38383507075908e-05
-4.45128881305655e-06
-2.30266464000669e-05
-1.68510282442159e-05
-2.29513622317162e-05
-2.64811414471065e-05
-1.60565884155025e-05
-1.43211334942051e-05
-2.7103196052707e-05
-1.4941162542327e-05
-2.09154458629399e-05
-2.96120804512065e-05
-2.56641159613386e-05
-2.10308710067187e-05
-2.20640989443278e-05
-1.19769997388928e-05
-1.36076610783742e-05
6.80838600680017e-07
-2.87943695124997e-05
5.22044941315734e-07
-2.15001822223732e-05
-2.09357050241037e-05
-3.53047655566879e-05
-1.85698146742748e-05
-5.00672183371153e-06
9.41761283199008e-06
-1.96994082241409e-05
-2.48653721307109e-05
-3.68907927174462e-05
-3.63539603082301e-05
-2.00053302550026e-05
-1.83109047527281e-05
-2.69961702041435e-05
-1.39347212434544e-05
-1.6018685157558e-05
-3.09561654919913e-05
-1.43376688251577e-05
-1.08567531541022e-05
-2.43763146627401e-05
-5.19681539833425e-05
-1.90338640869486e-05
-7.10050098230504e-06
2.72523723278735e-06
-3.44009100342016e-05
-3.6823560919557e-05
-3.27467057152867e-05
-2.36960063547188e-05
5.25967866510199e-06
-2.35325351173216e-05
-1.07405887045974e-05
-5.95213501378297e-06
-2.73360142265234e-05
-1.87698274753748e-06
-2.01748762795445e-05
-7.44910544234795e-06
-9.80986637499158e-06
-2.41446844369768e-05
-1.36102666601072e-05
-3.75362808450986e-05
-3.57201989620385e-05
-1.44848298290956e-05
-9.08881002262437e-07
-2.12405086489171e-05
-2.70183266577821e-05
-1.5096694836532e-05
-1.50382370166126e-05
-8.81772283268679e-06
-3.54065651869321e-06
-2.44644424935763e-05
-2.84715181431425e-05
-2.3240439322254e-05
-2.53427500167469e-05
-3.8760307391378e-05
-3.69543887705251e-05
-2.89673686501425e-05
-2.05072674404623e-05
-1.9536496969901e-05
-4.34408301792132e-05
-1.65053097115645e-05
-1.76102528687704e-05
-2.13412697179588e-05
-1.20408108516637e-05
-1.45084968389926e-06
-7.86283837339794e-06
-2.77557573481561e-05
-2.37716927119871e-05
-3.7814869625442e-05
-1.95942889120251e-05
-1.31580093950466e-05
-1.58486284726758e-05
-2.94373386518367e-05
-2.721599150803e-05
-1.48029145551623e-05
-9.20898793782622e-06
-1.73769706662396e-05
-2.20562444984905e-05
-2.0818535939505e-05
-1.65161916566288e-05
-3.70622012141537e-05
-3.02540555385509e-05
-5.43245202598315e-06
-2.36114390706757e-05
-1.13279893939054e-06
-2.74651851473181e-05
-2.10940981853724e-05
-1.52155398014958e-05
-1.22483601936499e-05
-1.33362528261349e-05
-1.15661527876282e-05
-3.79357884772619e-05
-5.57203878704121e-06
-2.76762065886654e-05
-2.7734269156945e-05
-3.99290542068883e-05
-1.22042122968424e-05
-2.81785777375243e-05
-2.31026141235285e-05
-2.13036663692361e-05
-2.82450235164072e-05
-3.15011603148922e-05
-1.25109266727342e-05
1.19383255648186e-06
-3.59743487219784e-05
-1.74701235886499e-05
-2.05513768853527e-05
-2.86929095713757e-06
4.28213192755231e-07
-1.06797530109368e-05
-2.16139352488249e-05
-3.14333740638362e-05
-1.68916439323696e-05
-8.21272998556821e-06
-2.00688729559902e-05
9.76557150014685e-06
-1.04600650546209e-05
-2.62363792370852e-05
-2.08355370372434e-05
-1.98565023138539e-05
-1.84522860788445e-05
-3.65112900617588e-06
-1.04004130531543e-05
-1.95582826783067e-05
-1.23219939179715e-05
-1.73348557368409e-05
8.32441643068648e-08
-9.48219495605483e-06
-2.55475166623458e-05
-3.24755547381081e-05
-2.26950502278399e-05
-2.1011763861036e-05
-2.50195695942393e-05
6.10072634174629e-06
-1.99982582080126e-05
-1.56565263983988e-05
-1.4411327830332e-05
3.36811302361175e-06
-3.32694838876907e-05
-7.60947576911888e-06
1.8083583558161e-08
-2.993713921014e-05
-2.55458109262168e-06
-1.05026870730156e-05
-1.50444915303289e-05
-1.88133762764877e-05
-2.96186211220324e-05
-3.83056599663788e-05
-9.31260321865013e-06
-3.27974818462794e-05
-9.69816372853824e-06
-1.45713467704752e-05
-4.89658576237166e-05
-2.36344531599525e-05
-2.90421959470159e-05
-2.7116409215936e-05
-7.01931461980015e-06
-1.99715124330999e-05
-1.16186006931095e-05
-3.06399736555615e-05
-1.98950200767975e-05
-5.28133122894681e-06
-2.23805118829219e-05
-3.50161090963025e-05
-2.43572505950787e-05
-3.11249613205902e-05
-2.89130365962653e-05
-8.61365552250862e-06
-2.53417833009982e-05
-4.63483053888165e-05
5.89180667345169e-06
-2.23564257935253e-05
-3.59073692881753e-05
-1.40799751691409e-05
3.05350637409665e-06
-2.72744700395867e-05
-9.2748703114739e-06
-3.58404828473381e-05
-7.76543287362974e-06
-2.868373989843e-05
-2.76654322189735e-05
-1.59834243537855e-05
-4.69434608720551e-05
-2.96695093122487e-05
5.34349381731769e-06
-2.26604888821656e-05
-6.03933032025933e-06
-3.2057687437865e-05
-1.46118302678697e-05
-4.58732072765506e-05
-2.4340993744459e-05
-2.50497122645528e-05
-2.5874000459314e-05
-2.64600187938442e-05
-1.35464618648603e-05
-2.40474267099421e-06
-1.72868857502806e-05
-1.40282764987043e-05
-1.88058700055099e-05
-1.68963434061961e-05
-7.60762187358713e-06
-2.48369001274469e-05
-2.55856074619566e-05
-1.83163635224941e-05
-2.26666658340107e-05
-1.80790339177998e-05
-2.09655000419408e-05
-2.21379641837709e-05
-2.44147014575555e-05
-8.78842325815344e-06
-1.30561837109193e-05
-3.35087341266763e-05
-1.87421399583e-05
-1.1361147440641e-06
7.91740392952367e-06
-2.58548904970415e-05
-3.33841705841264e-05
-3.07517829904151e-05
-3.36890902972701e-05
-1.38305899821233e-05
-1.41835518624267e-05
-2.49795390696046e-05
-3.09893253365329e-05
-3.62259990319469e-05
-2.95016122168038e-06
-1.90640885965787e-05
-8.97728751104024e-06
-2.40604541624389e-05
-1.7701072066653e-05
-8.20055427095802e-06
-2.91029782320099e-05
-1.43561799359861e-05
-6.70588840852883e-06
-1.7790521239445e-05
-7.36752341896983e-06
-1.52412336882414e-05
-3.1924259399521e-06
-2.51877629567218e-05
-2.21614238224514e-05
-1.38228469695123e-05
-2.07396118170052e-05
-3.45731812181769e-05
-2.62531481595413e-05
-7.05880921347634e-06
-2.49921199801047e-05
-1.23615886427027e-05
-2.90295157685748e-05
-2.33369089818241e-05
3.57680253595329e-06
-1.72938903438282e-05
-2.40429592771639e-05
-1.25100763535688e-05
-8.62321108636542e-06
-3.11545338854813e-05
-1.59337191234202e-05
-8.4100867511525e-06
-7.49850370343992e-06
-2.04215400110665e-05
-5.90698964066555e-06
-1.40540904164072e-05
-1.67188219281829e-05
-1.88897743697107e-05
-1.10964534800498e-05
-1.69641626747663e-05
-1.18099541755704e-05
-3.76311942608662e-05
-2.80893687107881e-05
-1.83877092622999e-05
2.93629405296285e-06
-1.37641750386367e-05
-3.54069290581161e-05
-2.78929671893405e-05
-1.43575627435723e-05
-3.12380878388911e-05
-2.71526287640515e-05
-1.00764062211392e-05
-3.43704973508628e-05
-3.22793948249802e-05
-3.41285319108885e-05
-1.19377332844196e-05
-1.45310966890316e-05
-1.16775729160154e-05
-3.02350645782878e-05
-4.09059790141801e-05
-1.36594404626013e-05
-3.38035796800948e-05
-3.38859765967163e-05
-2.34953873757618e-05
-2.9828492561378e-05
-2.55584787955341e-05
-3.34938129829921e-05
-8.53331893915691e-06
-3.86482435692782e-05
-1.22664050000804e-05
-3.09344372366482e-05
-3.13045513355851e-05
-6.09496557529241e-06
-1.62343025348484e-05
-7.86481809108906e-06
-2.72617949643151e-05
-3.16949618963918e-05
-2.75805187812692e-05
-3.37818119719726e-06
-2.38464125945633e-05
-2.26364508683966e-05
-2.10764962892998e-05
-1.37749823085758e-05
-2.23840524270064e-05
-3.95851564030229e-06
-3.08338350090818e-05
-2.85988038619826e-05
1.58606182746482e-06
-3.74102213622134e-05
-3.24580566662279e-06
-7.896422002222e-06
-2.79538455604605e-05
-1.07855161640458e-05
-3.00208728868086e-05
-2.13341445338832e-05
-2.76123764247594e-05
-3.95910285684211e-05
-2.13059294279626e-05
-2.51571383357513e-05
-1.49970513999537e-05
-2.04323727789557e-05
-2.79408260937782e-05
-1.19709462875968e-05
-1.45399023731375e-05
-4.94101448224479e-06
-4.49591258837914e-05
-1.93901413292243e-05
-1.07037360653105e-05
-1.23920607575182e-05
-2.03704737438285e-05
-3.31538973508943e-05
-1.55629131478099e-05
-6.64017948691451e-06
-1.75868631314904e-05
-2.3461736218564e-05
-2.95036395126712e-05
-1.52025051166616e-05
-1.0793468544532e-05
-2.55170405539601e-05
-1.95446938961764e-05
-1.48603284098804e-05
-1.18512878622399e-05
-1.708726270116e-05
-2.62334219747343e-05
-1.38339664931971e-05
-1.69491781890229e-05
-4.50425447035986e-05
-3.79697808583101e-05
-1.30563940030771e-05
-1.33519833604676e-05
-4.34372291920233e-05
8.91883406300329e-06
-4.56320640891313e-06
-3.10948584752558e-05
-9.14579840479293e-08
-1.75385621624584e-06
-4.53676567677447e-06
-9.01837901150061e-06
-1.61009230594568e-05
-2.0926476252968e-05
-1.12027332734908e-05
-1.85071450925352e-05
-1.65032701935054e-05
-5.45339619898253e-06
-3.89705666942201e-06
-2.47330103612604e-05
8.96101612107938e-07
-9.22398677732988e-06
-8.25754055582688e-06
-2.98723617136238e-05
-2.00696159708841e-05
-1.12789235394862e-05
-2.39071201377443e-05
-1.21822599982481e-05
-1.55830813869758e-05
-4.85776166238264e-06
-1.84253951286705e-05
-3.42136502513559e-05
-3.47970787230312e-05
-1.63511539829129e-05
-2.64179072008723e-05
-2.19800486963755e-06
-3.49055342744831e-05
-2.40334742298282e-05
-2.18686812402232e-05
-2.4611510299083e-05
-3.03529329971495e-05
-1.95922979167385e-05
-1.80219512607924e-05
-1.24074614050191e-05
-1.37915533280005e-05
-2.74825307064684e-05
-2.81417951708618e-05
-1.28865241606261e-05
-7.80963429018363e-06
-8.14875499253649e-06
-2.31664804831492e-05
-1.78477602666234e-05
-1.04685322151274e-05
-2.20345491916281e-05
-3.1984294483323e-05
-1.73176042220321e-05
-2.16070406247909e-05
-1.1132161159098e-05
-3.05206420882308e-05
-2.43870101253349e-05
-2.16632858561738e-05
-3.48482252192705e-05
-2.29752828446848e-05
-8.90066370043801e-06
-1.18531115054391e-05
-1.95231533785645e-05
-1.18608876436072e-05
-2.71225996020089e-05
-1.56650421451413e-05
-8.37160169117408e-06
-1.72412505384824e-05
-2.57638894291601e-05
-1.4292637476658e-05
-7.63012003165147e-06
-2.52430379494545e-05
-2.06242739066727e-05
-1.61674518079438e-05
-1.38789625659696e-05
-1.83136459780583e-05
-2.19837990738513e-05
-2.30395465199807e-05
-1.46341256792792e-05
-1.74657925196935e-05
-2.7828572063072e-05
-2.33090194094276e-05
-2.99837286849215e-05
-1.65149164759973e-05
-3.71813885548594e-05
-1.3269479620211e-05
-1.45371327560412e-05
-4.48593324544153e-05
-2.92596585438994e-06
-1.45834641947527e-05
-1.15844551757393e-05
-1.56704096099569e-05
-6.13803584974495e-07
-4.66840338253929e-05
-2.38324668447397e-05
-1.38451937417191e-05
-1.26159191853341e-05
2.13419183279927e-06
-2.52380830372882e-05
-2.80692366714085e-06
1.46789268602552e-06
-1.98822378478197e-05
-1.8549276305312e-05
-1.38139286936308e-05
-2.65405653531286e-05
-1.02339206118988e-05
-2.56825546567536e-05
-2.33038510363584e-05
-8.88358570435415e-06
-2.4898505203279e-06
-6.88738083465783e-07
-1.08208447700122e-05
2.43112646218151e-06
-1.29316589112626e-05
-2.67853843894987e-05
-3.05663656961062e-05
-7.79886539521887e-06
-1.29451568464607e-05
-2.02978308863938e-05
-3.39272682938896e-05
-2.3384366853224e-05
-6.15029608345501e-06
-3.85417712319307e-05
-2.02123790127114e-05
-1.85442829654458e-05
-4.98087302908625e-06
-3.32707347357637e-05
-3.04062149028657e-05
-2.24595435630525e-05
-2.36369415282317e-05
-1.8046905830982e-05
-1.37625528815502e-05
-1.64216218266103e-05
-2.28147620963493e-05
-1.07859328135919e-05
-2.1954527086476e-05
-2.08000128379768e-05
-1.48431307202061e-05
-1.59458279666542e-05
-1.01329319094654e-05
-4.49251085260694e-05
-8.16270491077033e-06
-4.56018271916073e-06
-3.05164955000846e-05
-1.92904538280479e-05
-1.57115428005472e-05
-1.26008411921062e-05
-2.86467523539675e-05
-3.84150750985294e-06
-1.05286218771348e-05
2.08066713456403e-06
-1.33719018724924e-05
-8.93642024370973e-06
-3.5130400514705e-05
-9.59450003020802e-06
-2.05170782807542e-05
-2.23016546015745e-05
-2.1509462522486e-05
-1.80864003673097e-05
2.20599772168691e-06
-6.86967015250388e-06
-3.72546104366513e-05
1.16696524696699e-06
2.99793578719897e-06
-2.71608094171153e-05
-1.37831819406227e-05
-2.3229498339005e-05
-5.71204175650892e-06
-1.06856587778508e-05
-4.16929217606594e-05
-1.70295542374682e-05
-1.91877739067508e-05
-1.97825013501995e-05
-1.01277364964989e-05
-1.17460016261562e-05
-2.43434357591317e-05
-3.35279244854445e-05
-1.18096391287787e-05
-6.52839929359846e-06
-3.47748510616014e-05
-2.13998994774075e-05
-2.98027646557739e-05
-3.7331046063871e-05
-1.6846444061774e-05
-5.06884738386446e-06
-1.58279001918628e-05
-2.86956229716341e-05
-9.03071326782928e-06
-3.07755172835346e-05
-1.39478711247652e-05
-2.67193024659867e-05
-1.64464619219339e-05
-1.09284874748606e-05
-3.11176486907937e-05
-1.13909985446241e-05
-2.87726261114822e-05
-2.22324795337865e-05
-1.6426474239199e-05
-2.81825059565154e-05
-2.62350091588001e-05
-2.02141280327213e-05
-9.70974663881779e-06
-2.40758215121258e-05
-2.18009629780946e-05
-3.7091225341115e-05
-3.4450856145076e-05
-2.44028067166776e-05
-1.07050824030658e-05
-8.55290056510833e-06
-2.12030004278762e-05
-2.78011435103875e-05
-2.30216464422025e-05
-1.03008344608306e-06
-4.9421517296047e-06
2.65251933016775e-06
-3.36874154787724e-05
-3.01631428901434e-05
-2.76832813296735e-05
1.26228437252445e-05
-5.58916734704386e-06
-1.33172347571226e-05
-3.43525131773487e-05
-1.67076012295656e-05
-1.99123432175047e-05
-3.18714780731575e-05
-1.41626057624131e-05
-1.90227237432321e-05
-2.98003547573738e-05
-2.33062249748798e-05
-2.03696545151641e-05
4.41916672438678e-06
-1.71137623647205e-05
-5.81329761903856e-06
-3.03763969245612e-05
-1.88514915178633e-05
-1.88982096876797e-05
-2.27847973000677e-05
-2.16258276912245e-05
-1.06051214080937e-05
-1.22407031772275e-06
-3.39087116243162e-05
1.02168827258323e-05
-8.26884204597376e-06
-2.30528434538881e-05
5.67540549789213e-06
-2.48186558863777e-05
-3.58735929105349e-06
-1.18080700039088e-05
-3.9616575322966e-06
-2.48302817633687e-05
-2.89753422189683e-05
-4.15708862880499e-05
-3.15250988547885e-05
-2.26567301078182e-05
-2.46674115909405e-05
-3.15027382439733e-05
-4.29804252048557e-05
-1.57425107080678e-05
-4.03107599652197e-05
-3.40329732807358e-06
-1.64283070600521e-05
-2.4173452135871e-05
-2.14452257359196e-05
-9.46534061061577e-06
-3.24681932954803e-05
-2.9130121698108e-05
-3.21246281143094e-05
-3.34956196696707e-05
-1.62357711571975e-05
-3.33407168637974e-05
6.10262972601056e-06
-2.41595089399652e-05
-3.66561063046616e-05
-1.22492806700451e-05
-4.1802528063378e-05
-2.3578413063574e-05
-1.53959525676518e-05
-1.85117703546245e-05
-2.16534937640951e-05
-2.08924140950547e-05
-8.3173186289744e-06
-2.35387245993947e-05
-1.0325349803936e-05
-9.81879436967657e-06
-2.60637897639994e-05
-1.99139552269781e-05
-2.83340423517446e-05
-3.69662786511606e-05
-3.3585218319972e-05
-2.66474007567412e-05
-9.69616602540021e-06
5.21522898947492e-06
-2.15603411971922e-05
-3.47487174799019e-05
-2.74481503508246e-05
9.83521606043511e-07
1.1830104851697e-06
-1.58417971908074e-05
-2.95367441303019e-05
-1.05308968264521e-05
-1.79944175590179e-05
-1.81949952827732e-05
-2.60060796205861e-05
-1.29440025905582e-05
-1.39475075796328e-05
-1.44738426172028e-05
-2.14553400654532e-06
-6.56628779844101e-06
-9.00286316462165e-06
7.82387311871505e-06
-3.497295002089e-05
-9.35529962980242e-06
-2.44990227405979e-05
-2.63836563967437e-05
-1.07901642260642e-05
-1.40764951324107e-05
-4.12829264000575e-05
-1.80660068486022e-05
-2.56938858583204e-05
-2.43918241898248e-05
-1.83206139755392e-05
-2.56716858132594e-05
2.4092686484036e-06
-3.06862206727195e-05
-2.29589650737945e-05
-3.59575124390391e-05
-3.68086381627394e-06
-4.18794512810039e-05
-1.00969298202932e-05
-1.21279868936428e-06
-1.50257786094911e-05
-2.58266286072873e-05
-1.23170937248661e-05
-3.33410960516905e-06
-3.01634218671746e-05
-3.57352107865391e-05
-4.28850045723369e-05
-1.06326395794676e-05
-2.9895242599494e-05
-2.59845909221294e-05
-4.17038210693949e-05
-1.76697658695999e-05
-1.67046677224001e-05
-2.91245855211623e-05
-1.35499451167412e-05
-1.20333485730431e-05
3.08995757679156e-06
9.3546868391846e-06
-1.89365340685572e-05
-2.47438790415865e-05
-2.07479554162366e-05
-3.41461802647833e-05
-2.20426216647227e-05
-1.52509265726776e-05
-3.89772158941888e-05
1.45884671427645e-06
-3.29737388186902e-05
-2.28845187622265e-05
-4.19107521848864e-05
-5.02100573132247e-06
-2.76086138484475e-05
-3.13710097234656e-05
-5.12228990358875e-06
-1.0816448791116e-05
-2.80607804361972e-05
-5.16343859654077e-06
-2.06915377200984e-05
-3.40705539682057e-05
-2.72683274280345e-05
-1.84046776109099e-06
-5.07954434481599e-06
-3.86541043248389e-05
-1.16557176418189e-05
-2.88069215958248e-05
-8.24864561935749e-06
-1.01830544337159e-05
-9.42630401483696e-06
-3.97704805473795e-05
-1.45851629403903e-05
-7.27940448870629e-06
-1.53750781012709e-05
-2.94143261403231e-05
-6.14026133562559e-06
-3.37055201530392e-06
-2.08493830764512e-05
-2.14526785889522e-05
-2.31864700820033e-05
-1.3336317995907e-05
1.31161583799752e-05
-2.77971443223026e-05
-3.80443034160551e-05
-5.57714866831157e-06
-1.4293517895014e-05
-4.0550241443461e-05
-4.38149635122833e-05
-2.25647243041638e-05
-2.13447820864883e-05
-1.78719575523965e-05
-5.29666621954807e-06
-3.37566487352776e-05
-4.38467803693061e-05
-2.37346517218738e-05
-3.53143024470833e-05
-4.30174289436327e-05
-2.53979899002682e-05
-2.36034047644354e-05
-1.67336960593338e-05
-1.65013496586247e-05
-2.21460627408819e-05
-2.32839816269563e-05
-2.64376507789487e-05
-3.70470224106499e-05
-4.46691002395673e-05
-1.87858362061416e-05
-2.43063555614428e-05
-1.92837423340158e-05
-2.80086441829237e-05
-2.67540475006509e-05
-2.33741588019462e-05
-2.12165762020325e-05
-2.66489696952078e-05
-2.11094388470184e-05
-1.68452199979913e-05
-1.57391546121833e-05
-1.4046599754661e-05
-3.33881073400467e-05
-9.79675375778479e-06
-1.41926208830843e-05
-2.64373777993432e-05
-2.55360166960138e-05
6.69200924295163e-07
-3.22376269701059e-05
-2.38656292962037e-05
-9.53651267524202e-06
-1.09618403442234e-05
-2.67765192240068e-06
-2.58945753082073e-05
-2.9029583082867e-05
-1.74074700685573e-05
-1.51220358759056e-05
-9.96611289032476e-06
-6.91410116772988e-07
-1.31831243898031e-05
-2.39725307688941e-05
-3.49837310694094e-05
-2.47629075837081e-05
-2.86997984242938e-05
-1.04856514833091e-05
-4.7562353144077e-05
-3.3308797685752e-05
-1.9122950624194e-05
-1.85943461717305e-05
2.01209194461911e-07
-1.09967718197141e-05
-2.17687878358915e-05
-2.97444597729744e-05
-1.66412615242194e-05
-3.3159763743246e-05
-1.09235065315168e-05
-2.08493304561628e-05
-1.61743428809263e-05
2.56520562340458e-06
-2.07964021543859e-05
-1.00730443164044e-05
-3.32073576311151e-06
-9.45717942188776e-06
1.34919883708343e-05
-1.65929423966139e-05
-2.06243682048864e-05
-3.26426044987193e-05
-2.34448097385412e-06
-8.26901221678055e-06
-2.25030969373887e-05
-3.73667325425974e-05
-2.35367489258658e-05
-9.85863804816625e-06
-4.68875242449467e-06
-2.1446743389672e-05
-2.97111677979942e-05
-2.43568064053451e-05
-1.71644651540147e-06
-2.76641163483313e-05
-4.29154472884656e-05
-3.32244836163519e-05
-7.93559133589491e-06
-1.18601959810462e-05
-1.68832176394493e-05
-9.04041287949742e-06
-3.18493716084248e-05
-3.46446825660488e-06
-2.62371326556863e-05
-3.17083178498685e-05
-6.04573335281838e-07
-2.35038954662233e-05
-3.63944996830741e-05
-1.16895224994154e-05
1.02006534798106e-05
-1.37668973838567e-05
-1.91171237598184e-05
-4.6413368482116e-05
-3.60694029014538e-05
-4.14556816137812e-05
-2.62294361195551e-05
-1.18769818992329e-05
-1.34407284408268e-05
-2.90533841739893e-05
-3.30004982162284e-05
-1.48577813298187e-06
-1.33193032023672e-05
-1.54781411334917e-05
-2.76421464208839e-05
-5.49430830188115e-05
-2.1687367425323e-05
4.88456341508295e-06
-3.30211157411122e-05
-1.45632500610839e-05
-2.60910838019835e-05
-7.75778073332736e-06
-3.12451164418219e-05
-2.17978514891195e-05
-3.28930867946484e-05
-2.81404900533325e-05
-7.71849471451986e-06
-3.66697683260417e-05
-1.75070401919054e-05
-3.22965627914874e-05
-8.00745535151364e-06
-1.13847442801183e-05
-2.7648073857493e-06
-1.97091683514357e-05
-1.62511251597818e-05
-1.11958745915077e-06
-1.41038010530443e-05
-2.11923302701124e-05
-2.38004678882101e-05
-3.0136393891075e-05
-1.78968598279203e-05
-1.19838033233989e-05
-9.41580345023602e-06
-2.04577244903774e-05
-1.00494906649068e-05
-1.57739927896955e-05
-9.71569567617067e-06
-1.57997143677435e-06
-2.38751739693144e-05
-2.37002305286788e-05
-2.31884915146662e-05
-5.22050671818483e-06
-2.02280386690616e-05
-2.69601773759334e-05
-3.37578507338925e-05
-1.66614113979268e-06
-3.78496878085932e-05
-5.55819873545884e-05
-2.20926944480222e-05
-2.62871118083737e-05
-1.80828746495398e-05
-4.03436472604935e-05
-1.81388577234687e-05
-3.77200384118532e-05
-1.44889129400092e-05
-1.88930270576262e-05
-3.17233714879118e-05
-3.85698671068977e-05
-2.64643659033012e-05
-4.48389604537315e-05
-2.45264501527507e-05
-3.75569307300469e-05
-3.27856398890936e-05
-1.63823229292795e-05
-1.7590508353279e-05
-2.32042822368277e-05
-2.07027119009185e-05
-2.75441120772127e-05
-2.05121051136482e-05
-2.19790497518698e-05
-1.23840017163803e-06
-3.91165556784819e-05
-3.61130025764899e-05
-2.01576973197503e-05
-2.02851281912967e-05
-1.77927005937916e-05
-1.51510811702991e-05
-7.40212862804486e-06
-1.81250727713857e-05
-1.21619360942416e-05
-2.93922989021735e-05
-1.13548398498136e-05
-5.70853938109707e-05
-2.6570550554858e-05
-2.64166341568282e-05
-2.8826892060344e-05
-2.74296194879772e-05
-2.29988463904376e-05
-2.34699428911669e-05
-2.69238140469437e-05
-3.05957600827167e-05
-1.61623058466222e-05
-2.31446989338462e-05
-2.64850415050006e-05
-1.12063308887575e-05
-1.62530674722188e-05
-2.33404160475434e-05
-1.43886227784831e-05
-3.20029039581246e-05
-1.2701003411659e-05
-2.4439865208875e-05
-6.31707109298536e-06
-7.10172690176506e-06
-1.77991839072658e-05
-2.20438330656792e-05
-3.80626837498596e-06
-1.58350296601657e-05
-2.90930118895825e-05
-2.60493239992718e-05
-1.77338195360208e-05
-1.92456324035794e-05
-2.02074173681885e-06
-2.94183807636943e-05
-7.02457277593687e-06
-2.96277488763666e-05
-1.42213457511633e-05
-4.37115013681393e-06
2.2518316475181e-06
-2.6581769496252e-05
-2.01441360387904e-05
-9.7888692117616e-06
-1.23133279087413e-05
-8.59443711157017e-06
-1.75367600143413e-06
-1.80828331346654e-05
-2.66855655701415e-05
-2.12088426399155e-05
-8.56806950715272e-06
-2.13220488469636e-05
-3.74455328668089e-05
-1.94051467447617e-05
-2.11268555009196e-05
-2.36190292583677e-05
-1.87573106014451e-05
-3.39223206330702e-05
-2.36089856987995e-05
-3.97784692432016e-05
-3.46792021856196e-05
-2.22999478820215e-05
-2.51360146615396e-05
-2.36928250861849e-06
-2.64642743243964e-05
-2.93084739318687e-05
-2.72599184500406e-05
-2.10247424651068e-05
-2.1291290237964e-05
-7.32531394660358e-06
-2.14707213337125e-05
-3.35950050479598e-06
-1.71973508826934e-05
-2.03935213356102e-05
-6.71168833052411e-06
-3.39079574722739e-05
-4.89834751454837e-05
-2.47534094366232e-05
-1.62374810653559e-06
-3.25752505816462e-05
-1.05260314015555e-05
1.08023609426548e-06
-1.10631886310565e-05
-2.84743970997785e-05
-1.02734993543246e-05
-6.64967055737226e-06
-4.01355662981947e-05
-2.97170467801326e-05
-1.10540892736724e-05
-6.01988687803469e-06
-2.59258368518201e-05
-3.14799315316929e-05
-1.9995265599821e-05
-3.10637902482716e-05
-1.49813303113907e-05
4.71933314384637e-06
-2.2661500563115e-05
-2.66921203379034e-05
-2.93857455508242e-05
-3.89123088443976e-05
-2.46282198392814e-05
-2.79035143943981e-05
-1.86187123706887e-05
-1.53495940001237e-05
-1.9679990091991e-05
-2.33530256333961e-05
-2.25007919296817e-05
-2.00202531226578e-05
-3.94555388912393e-05
-2.01792635201537e-05
-2.68499120826222e-05
-1.11735773750388e-05
-3.50225085362274e-05
-1.50694462066044e-06
-1.12118571000517e-05
-2.68894875720331e-05
-1.4764592569795e-05
-2.43960721971935e-06
-3.44874437332127e-05
-3.64705639515887e-05
-1.48416047826629e-05
-1.21849753466367e-05
-1.08791660831618e-05
-1.76775253483155e-05
2.08009133662292e-05
-9.68720125212915e-06
-2.17325898037899e-05
-2.04554759060033e-05
-7.92993311259189e-06
-2.49094506558136e-05
-2.76013616478599e-05
1.05029874335995e-05
-1.78256672474602e-05
-1.31725054698903e-05
-3.21671888622158e-05
-1.34924521282133e-05
-5.04891148121864e-06
-3.56047563564689e-05
-1.70270035678323e-05
-3.69971014425401e-05
-3.32016400430925e-05
-4.40643455214365e-06
-1.43606310781936e-05
-1.59345683546487e-05
-8.54283574322681e-06
-7.42391837673991e-06
-4.57205828783e-05
-1.82489085157849e-05
-2.19358070947072e-05
-2.63958072392209e-05
-3.35038873127748e-05
-1.87209334100768e-05
-1.53608731406674e-05
-3.65608510268243e-05
-1.28052395166341e-05
-1.55083716377599e-05
-1.53714477444704e-05
-1.49241231409576e-05
-3.70701701827884e-05
-1.23578652487839e-05
-3.9498845945415e-05
-2.40455086747604e-05
-1.8664957519641e-05
7.82469887468342e-07
-2.17103322291118e-07
-1.78283112219052e-05
-4.39441058338874e-05
-2.69217665443532e-05
8.25192590900164e-06
-2.71754090830639e-05
-1.00147412592003e-05
-2.889473962369e-05
-3.03303064760824e-05
-2.76813313504399e-05
-2.7573303956116e-05
-7.92406613973457e-06
-3.07367766861291e-05
-2.1405352896661e-05
-3.52329967954911e-05
-2.32569623023148e-05
-3.90608169578572e-05
-1.58433676716464e-05
-2.76533282465164e-05
-1.42849303931377e-05
-1.2908329128642e-05
-4.38583618677039e-06
-3.12322821460223e-05
-2.19151930457931e-05
-3.2340139267226e-05
-2.16832650757585e-05
-1.24663145268616e-06
-2.1408173919369e-05
-1.97227012771448e-05
-3.40373121183651e-05
1.60600672883486e-06
-1.61302124301194e-05
6.76624762019726e-06
-7.04987111561062e-06
-3.72855790468078e-05
-1.83928050303688e-05
-1.60567497191705e-05
-2.82224106474098e-05
-1.06630473187311e-05
-3.72321554731604e-05
-1.9216692471534e-05
-1.8466599503213e-05
-8.02270747058201e-06
-2.64586224749004e-05
-9.22333361118039e-06
-1.5529988736268e-05
-9.2883460983622e-06
-1.95976927098281e-05
-2.68678242422489e-05
-2.60107475569369e-05
-3.15709709500763e-05
-1.00582507167424e-05
-1.38721792355462e-05
-1.06770225211653e-05
-1.11639315599829e-05
-1.66223476996747e-05
-2.78529200363804e-07
-1.86950433812726e-05
-2.5206615915652e-05
-3.60395717197188e-05
-1.82102497556564e-05
-3.0627784440638e-05
-6.23263180803387e-06
-2.16350666362527e-05
-1.710017497906e-05
-3.06802855482568e-05
-2.21798566055922e-05
-3.09766342614185e-05
4.11057329900633e-07
-3.48612556940189e-06
-1.39513126840321e-05
-1.98644020079533e-05
-1.72583143419148e-05
-1.4163312268285e-05
-3.61609034102899e-05
-2.23845390251746e-05
-2.17623321275316e-05
-6.31644232793944e-06
-2.65457684639808e-05
-1.10963321970645e-05
-2.30496854613808e-05
-1.09370962680706e-05
-4.02087059930698e-05
-1.75384034312344e-05
-1.89394377701941e-05
-1.37087037630556e-05
-1.87864955690118e-05
-4.01917810290048e-05
-2.66049956777128e-05
-1.0863012602632e-05
-3.37206098853942e-05
-7.49190600973715e-06
-3.479655235404e-05
-2.78151256370205e-06
-1.44165495110478e-05
-3.40734894477177e-05
-5.16097179180223e-06
-1.70760741699239e-05
-1.24591054586507e-06
-3.49202575975839e-05
-3.67685311527475e-05
-7.27251603892248e-06
-2.19435896287471e-05
-3.31417121050963e-05
1.88952420380267e-06
-2.62093016096419e-05
-2.17641964944654e-05
-2.96996686830506e-05
-2.27472305786501e-05
-3.48442396200836e-05
-6.53947616757049e-06
-4.64915149218684e-06
-3.35376669440602e-05
-2.92142658212821e-05
-1.99271540416114e-05
-4.58560156954494e-05
-1.48187968074155e-05
-8.81149195092288e-06
-1.83787133516607e-05
-1.58615769796684e-05
-1.46531775232267e-05
2.26643805379907e-06
-1.76465527828432e-05
-3.21318745144167e-05
-1.59993540844868e-05
-1.72703763492771e-05
6.2937788925502e-06
-1.59326436718147e-05
-3.62076598279341e-05
-1.19013216994621e-05
-2.69694985588749e-05
-2.71932206454413e-05
-2.24534712421661e-05
-1.50182171731049e-05
-1.37679725708319e-05
-3.01817877278681e-05
-4.47821098248676e-05
-2.02872388677813e-05
-1.5267330295701e-05
-2.47052116536603e-05
-1.87631092699784e-05
-2.4464650306714e-05
-4.04649228427758e-05
-3.07178838782498e-05
-1.2161227921209e-05
-1.42354999017832e-05
-4.03797794848229e-06
-4.03296373993715e-06
-1.84774627061557e-05
-4.14317447868409e-05
-3.32959398282051e-05
-1.24461838273134e-05
-3.51168572284653e-05
-2.52401325878988e-05
-1.38315100362768e-05
-3.86432051811332e-05
-6.51722799440352e-06
-1.39735779181074e-06
-4.22599734575602e-05
-2.10675627924044e-05
-5.68544907085323e-06
-1.98661456112464e-05
-2.17436773891055e-05
-1.87529055535054e-05
-3.16455012293286e-05
-1.10482195334993e-05
-3.87288394454577e-05
1.42087492963992e-05
-2.57454904443639e-05
-3.26932307161306e-05
-2.28653413936165e-05
-2.40272629106529e-05
-8.74953364150754e-06
-1.63990319845613e-05
-2.97998938275757e-05
-1.65998421531987e-05
-2.96102338774899e-05
-1.30900420516842e-05
-1.81876413341881e-05
-9.04651603647784e-06
2.20609791327484e-07
-2.94818315540808e-05
-1.57025282823045e-05
-3.13282332839484e-05
-4.23063251046061e-05
-2.47040602477694e-05
-2.86709118841842e-05
-5.36779470146031e-06
-2.06688088888031e-05
-2.46245318441479e-05
-3.27016398441227e-05
-2.15070822302966e-05
-3.70075123858371e-05
-1.39277051259184e-05
-1.21837646329649e-05
4.05253445586138e-06
-2.20681336086161e-05
-1.20790471566928e-05
2.02333866775789e-06
-3.32693330812115e-05
-1.51788598318007e-05
-7.24523346855936e-06
-1.25000375423636e-05
-8.39914775280157e-06
-2.90809896047825e-05
-2.36354294569507e-05
-2.04175093273137e-05
-2.51149499834337e-05
-1.07113930701945e-05
-1.16051092374013e-05
-1.87919867917699e-05
-4.01364885037813e-05
-1.71490653917637e-05
-2.46295039250648e-05
-2.51688029372113e-05
-3.14085015710028e-05
-3.98097076999143e-05
-1.50612452333459e-05
-4.02459162054718e-05
-1.04766118037761e-05
-2.92799126993452e-05
-6.70952600264059e-06
-8.68637366072012e-07
-1.34415084494741e-06
-2.58553471585764e-05
-4.12282468765914e-05
-3.43609002109211e-05
1.32406678094125e-06
-4.92200775991454e-06
-1.54377551731992e-05
-3.27200382022639e-05
-2.59709656145055e-05
-2.12427148646684e-05
-1.39663687079762e-05
-3.26321725531148e-05
-1.66765433584688e-05
-3.02327359212175e-05
-1.44009894615305e-05
-1.78961795295793e-05
-2.20125679041177e-05
-1.22075425257843e-05
-1.38195481092817e-05
-1.19817273748233e-05
-4.95682887022932e-05
-3.23168523866137e-05
-1.75493625142504e-05
-3.45743860656079e-05
-2.50450869577675e-05
-1.4891106686373e-05
-1.28463314810764e-06
-1.64900765285782e-05
-8.55355214002172e-06
-6.2464128190881e-05
-1.73744282134627e-05
-3.30388841554813e-05
-3.1458797485004e-05
-3.39173583671128e-05
-2.19164766159151e-05
-3.45204055955783e-05
7.16528025965672e-07
-3.18863219886308e-05
-2.75116560573252e-05
-2.14993289520544e-05
-3.60300897814042e-05
-2.28194909193426e-05
-3.09630418330539e-05
-4.13770204591028e-05
-1.31779824134978e-05
-2.8470730754781e-05
-1.82136135183811e-05
-9.98050578697059e-06
-2.08623025142034e-05
-2.63573371070993e-05
-2.0531274125247e-05
-3.30799379193019e-05
-1.49435606924167e-05
-1.29127786136879e-05
3.51396351981794e-06
-2.00406605069915e-05
-1.48210445396311e-05
-3.5273170842742e-05
-6.74971012500312e-06
7.09593201350843e-07
5.44337373463621e-06
-4.49188358186431e-05
-9.99516662101548e-06
-3.17760943620818e-06
-1.63604511324619e-05
-1.60367496085795e-05
-1.84882811744451e-05
-2.06670055798236e-05
-1.89614038411642e-05
-2.97520215870914e-05
-3.6802458496909e-05
-6.07783814001767e-06
-1.63279910898726e-05
-2.62050658521246e-05
-3.7184902331766e-05
-9.7253727967174e-06
-2.36548130986083e-05
-1.89283043907753e-05
-1.82612848530335e-05
-3.45144958553882e-05
-3.17282054218522e-05
-2.99282603773156e-05
3.26726076846149e-07
-2.08196351654153e-05
-1.92968802779397e-05
-1.14844365147627e-05
-6.9694784165739e-08
-1.7170810463387e-05
-2.48231008595797e-05
-7.01400737785849e-06
-2.2710582761268e-05
-1.65328863620618e-05
-2.4739331906424e-05
-1.54526634287496e-05
-3.60439649767829e-05
-2.02155925301954e-05
-1.03733743791073e-05
-1.68295653474592e-05
-3.98401100618913e-05
-1.48181858880847e-05
-7.71133470815685e-06
-2.19933281222888e-05
-2.04029752913381e-05
-3.28415063420806e-06
-1.58529940034045e-05
-3.06854434817332e-05
-2.20129252079634e-05
-1.43148171652941e-07
-2.1913544459361e-05
-4.05606643204695e-06
-2.96068151625283e-05
-1.53873581551804e-05
-2.90298424313091e-06
-2.20264858901182e-05
-1.00080071444323e-05
-1.02700618770858e-05
-1.39545573593692e-05
-2.44615435046512e-05
-3.36488203187419e-06
-2.28806327920613e-05
-1.3784550923203e-05
-2.79141709991912e-05
-1.53746774096403e-05
-2.0068840994264e-05
-1.12311700590448e-05
-2.89630376755278e-05
-1.40574074141807e-05
-8.02861987364683e-06
-5.0393422436956e-05
-2.58207932130591e-05
-2.03707118421495e-05
-5.79225946680942e-06
5.16375050583022e-06
-2.26910994715288e-05
-2.04251551364151e-05
-1.73314646726569e-05
-8.84692816365892e-06
-1.34649864809469e-05
-2.59689401069197e-06
-4.88283327192444e-05
-3.63883079687575e-05
-1.32387838076693e-05
-2.53886543471015e-05
-4.8097630136541e-06
-9.04724054476849e-06
-2.52902479002409e-05
-5.03793253294653e-06
-3.16178444420956e-05
-1.53442629144594e-05
-1.63827547740363e-05
-3.1615790762184e-05
-2.92235778984198e-05
-3.26462925886504e-05
-2.43813241757361e-05
-2.20362383430707e-05
-3.09417224490864e-05
-1.92537441549846e-05
-4.74454811523277e-05
-2.26032281598812e-05
-2.30019537995906e-05
-3.02287285168246e-05
-2.67309481971782e-05
-2.71939058644847e-05
-3.47817278981056e-06
-2.38752074586398e-06
-1.1259858235103e-05
-3.21789282504155e-05
-1.78741765255647e-05
-2.62764150391319e-05
-1.27512269875083e-05
-4.58631390703231e-06
-4.07462518707839e-06
-6.59676522833141e-07
-2.99456239377328e-05
-3.04626500745568e-05
-2.75651052957035e-05
-3.52561769194561e-05
-1.45308392159449e-05
-4.56980484623865e-05
-2.06711640567212e-05
-1.79710425388293e-05
8.98089340095536e-06
-1.82924832092213e-05
-1.77197443203202e-05
-1.0197021800501e-05
-1.76081467978938e-05
-2.02590835736257e-05
-1.44420777192456e-05
-2.39381071202016e-05
-3.87628590064004e-05
-2.3550262935247e-05
-9.61476574184216e-07
-8.15637383171515e-06
-2.46531836059284e-05
-8.86742186672059e-06
-1.73706519908906e-05
-1.62602603096548e-05
-2.61939298563191e-05
-6.79748940661241e-06
2.48299149533728e-06
-1.34970549272285e-05
-7.12598233721068e-06
3.04195487134885e-06
-2.29456625632017e-05
-3.11744128931412e-05
-4.6370479942697e-05
-7.83207380289528e-06
4.83793047840894e-06
-1.29187501889118e-05
-1.50646083353063e-05
-2.79148931790116e-05
-1.6469753067008e-05
-1.30883803944803e-05
-4.02258083629143e-05
-2.10471696185208e-05
-4.93126732681516e-06
-3.21488959460907e-06
-2.27368534778748e-05
-1.61170981561688e-05
-4.02541610669424e-05
-2.07804121186874e-06
-6.87810904275605e-06
-1.19888528170725e-05
-1.59375781122603e-05
-3.62440814432977e-05
-2.51666580068975e-05
-1.74575367098931e-07
-6.53047430472901e-06
-1.42037755984791e-05
-3.63501303126122e-05
-4.34656184016098e-05
-2.4051681599952e-05
-3.63463167639766e-05
-1.08080414409889e-05
-2.50176290408547e-05
-2.96922077213442e-05
8.24298401757626e-07
-2.96476296621248e-06
-6.62567082087641e-06
-4.24425140300358e-05
-3.03030300564511e-05
-1.20877737296551e-05
-2.99689321828644e-05
-3.50782692064174e-05
-2.4185661681552e-05
-2.16133242797442e-05
-2.14675831864834e-05
-3.69116743297601e-05
-3.22864470036768e-05
-2.0951906817364e-05
-9.98838730311125e-06
-2.11993619862219e-05
-4.08606987082953e-05
3.30448279654068e-06
-1.7348603812257e-05
-2.82528141964977e-05
-2.00471359146336e-05
-2.57175472214328e-05
-3.07082729907857e-06
-5.90170330430604e-06
-2.23737093207315e-05
-2.7317460940042e-05
-2.42275131585823e-05
-2.76922839831925e-05
6.96757628610662e-06
-1.20253360144361e-05
-3.99180718941069e-05
-6.7145263063725e-06
-8.53418168410481e-06
-1.82550535915721e-05
-4.28885250550886e-05
-2.10630774975845e-05
-2.15655688077202e-05
-7.94112977045604e-06
5.18130919364166e-06
-1.75871019498857e-05
1.75347017057919e-07
-1.25803695424885e-05
-1.37857785798326e-05
-3.89734451854115e-05
-3.6749517843602e-05
-2.0490809400115e-05
-2.15888969504624e-05
-3.3260339387955e-05
-4.65046277486198e-06
-1.79725793869492e-05
-2.55706981687023e-05
-3.8606544917143e-05
-1.90356236830718e-05
-1.96849376048346e-06
-1.83113039921806e-05
-1.88542239365725e-05
-1.60904781675983e-05
-2.00166874478351e-06
-2.60346840587884e-05
-3.91318580505772e-05
-2.14082834115141e-05
-4.3796564696423e-05
-2.45350756680011e-05
-2.67444477083532e-05
-2.42763068238315e-05
-1.77829870942031e-05
-1.37877784778939e-05
-9.27360131012574e-06
-3.39014668792367e-05
-1.48312448777356e-05
-3.1561549126834e-05
-9.79760361600485e-06
-2.36796432952438e-05
-1.13714249225766e-05
-2.99116430302926e-05
-3.43735897322848e-05
-1.10894597424037e-05
-1.67233664542379e-05
-1.18997308580349e-05
-3.60677934735809e-05
-9.84487305771626e-06
-3.70666335826351e-05
-1.05278094911789e-05
-1.75162799761409e-05
8.25407030856762e-06
-3.50634999015617e-05
-3.33755060657952e-05
-1.76343662083379e-05
-2.80707926098767e-05
-3.35810892025672e-06
-4.02910023363208e-06
-2.11376466510983e-05
-1.61028919828818e-05
-2.0679245855582e-05
-1.76040467949068e-05
-2.49791855346079e-05
-1.50161184086732e-05
-2.48629433911846e-05
-1.15459207415495e-05
-2.17641627162952e-05
-2.08170626914392e-05
-1.09221354083938e-05
-3.51638958215687e-05
-2.01492574413277e-05
-2.63445729467969e-05
-3.16700345465639e-05
-1.03965870910917e-05
-2.73609925628279e-05
-3.18514292345268e-05
-2.42954948050367e-05
-2.34802238991547e-05
-1.43361833516559e-05
-2.22671388114082e-05
-7.75451776900083e-06
-4.0011542440128e-05
-1.92481203157383e-05
-1.55438241022411e-05
-1.36024279607213e-05
-8.3186853681009e-06
-4.20735490120076e-05
-1.65490869584228e-05
-2.75703590225935e-05
-2.84705189043499e-05
-1.9525354089406e-05
-2.18239091799851e-05
-2.64521667796116e-05
-2.93886586817051e-05
7.47194215237755e-07
-2.57415420020149e-05
-1.52133234321248e-05
-4.09130124839007e-05
-2.30901840510608e-05
-6.65780134727077e-06
-1.4593546773301e-05
-2.43607029861514e-05
-2.77928481231798e-05
-2.15764403407401e-05
-4.93375156703079e-06
-2.46974985335707e-05
-2.96972028438835e-05
-1.34559516720838e-05
5.118341429401e-07
-1.34061902104169e-05
-1.68394340557795e-05
-1.60438059484453e-05
-2.4141540424814e-05
-3.91175426809927e-05
-3.02897805069567e-05
-5.50434580019823e-06
-2.86904731664032e-05
-1.55243069106257e-05
-2.39260125067622e-05
-1.78734767624419e-05
-1.28325753454046e-05
-2.43995796032373e-05
-2.51059244936242e-05
-1.7467090354806e-05
-2.02963214763721e-05
-2.23186737666407e-05
-1.57938159846505e-05
-4.23571112685545e-05
-1.62494006123418e-05
-3.63537468318235e-05
-1.49053638686983e-05
-2.53213814334656e-05
-4.11871468887854e-05
-2.07622046978799e-05
-3.79963480589947e-05
-2.20559384776605e-05
-2.90946059448289e-05
-2.99725825146954e-05
-2.53895091135737e-05
-2.63727712042522e-05
-3.67455434337445e-05
-1.58451813595952e-05
-2.77480747758355e-05
-3.56477157858e-05
-3.13463533515509e-05
-1.43129566374097e-05
-1.23509409752435e-05
-3.42095033376561e-05
-1.43001301228557e-05
-1.82863553168296e-05
-2.45903032347822e-05
-3.05665310972467e-05
-6.2416885781367e-06
-1.25838743101599e-05
1.77961274778059e-06
-7.22485094551513e-06
-3.53012956444926e-05
-3.42592088283246e-05
-1.89508867109266e-05
-2.05988489696278e-05
-2.31288191568354e-05
-2.95091795903113e-05
-1.70307416472579e-05
-1.72089358552507e-06
-4.26456653171909e-05
-2.72860406405667e-05
-1.20468190302327e-05
-2.83108290372269e-05
-2.21099848460606e-05
-4.46544807701588e-05
-6.06943581475315e-06
-4.03053397050472e-05
-1.09847509522606e-05
-1.5010923419248e-05
-3.41014691961716e-05
-8.67371113915519e-06
-1.12764645129991e-05
-1.03826746843255e-05
-1.32287939979832e-05
-1.79161047384769e-05
-1.48064129524359e-05
-2.43811099046206e-05
-2.59036915110249e-05
1.12710719655154e-07
-2.11782520038268e-05
-1.95018189334166e-05
-1.35834891510401e-05
-2.74811138459247e-05
-3.27565048734262e-05
-2.45385412226834e-05
-2.29426428722507e-05
-1.65194368126833e-05
-3.12380375389735e-05
-2.86837029057693e-05
-1.25587200033937e-05
-2.78066642684194e-05
-3.31132842542698e-05
3.61191003847916e-07
-1.58119923144591e-05
-1.86343546813225e-05
-1.61519671324674e-05
-2.56623016220513e-05
-2.72835812657543e-05
-1.04321639029916e-05
-3.27512652387728e-06
-1.86009873083044e-05
-4.3090738766086e-05
-2.44327130304591e-05
5.36930327065442e-07
-1.31770703615471e-05
-3.11077355060387e-05
-7.98841685502355e-06
-2.41814175608233e-05
-2.72792526064111e-05
-2.21854053968729e-05
-2.3660604124953e-05
-3.44863780566134e-05
-1.98421899794641e-05
-2.3603540620169e-05
-3.03115682627882e-05
-2.58090860056088e-05
-3.42489415141998e-05
-1.25547401962228e-05
-1.53108257561217e-05
-2.62714051179313e-05
-1.7151225796011e-05
-1.97203368364412e-05
-4.03249718557475e-05
-7.2647339497952e-06
-2.94030847973901e-05
-2.43244087414445e-05
-1.44578993504807e-05
-3.90320765491951e-05
-2.10936183795353e-05
-3.45472297760244e-05
-2.1063320352369e-05
-2.24966245600127e-05
-1.19980266813659e-06
-2.34070053624506e-05
-3.05985425102047e-05
-1.31390151904972e-05
-5.04941161259358e-05
-2.14900395091404e-05
-1.5861836320991e-05
-2.01716477306895e-05
-2.74247756228735e-05
-2.72165860969969e-05
-1.28961046319409e-05
1.60715076019085e-06
-3.20428841644763e-05
-2.69701381331853e-05
-1.04646946122546e-05
-1.62692824042325e-05
-3.06254325317857e-05
-2.95538274589005e-05
-7.13537659261157e-06
-3.09415097418745e-05
-1.36132642806355e-05
-2.93351049637689e-05
-1.37389561418787e-05
-5.77532766977468e-07
-2.39972018289353e-05
-2.07307899796555e-05
-1.60952100309815e-05
-3.35010497753256e-06
-5.37696626272083e-06
-1.44255062995732e-05
-2.41370024017453e-06
-1.54761863360393e-05
-2.20213855424417e-05
-7.68642864983477e-06
-2.21471666332791e-05
-8.0566287895452e-07
-1.41152825520927e-05
-2.50405487226111e-05
-3.62724400191426e-05
-2.83075565307432e-05
-4.4205546937014e-05
-3.33477760043007e-05
-2.05324163376978e-05
-1.91695175241097e-05
-1.27415563808963e-05
-7.45926652162633e-06
-2.56624388925347e-05
-1.21008715473946e-05
-2.45610146937179e-06
-3.84011777946003e-05
-2.31014883426416e-05
-4.57442518681566e-06
-3.79605432718516e-05
-2.06311325195036e-05
-2.44452445985562e-05
-7.92347939515667e-06
-2.50215644838101e-05
-3.7683630509096e-05
-3.45217981053067e-06
-3.30036709054632e-05
-3.80971759389921e-06
-4.24636899470653e-06
-1.45478073273917e-05
-9.48790259646448e-06
-2.30882920091415e-05
-1.2640891701287e-05
-6.87111045470294e-06
-3.81784937011936e-05
-3.19435411226447e-05
-1.10438668766551e-05
-2.16689592534497e-05
-3.18354623004839e-05
-2.64295996807468e-05
-1.13027486675017e-05
-1.76400251489715e-05
-3.55101911554832e-05
-1.67247106840483e-05
5.06939644920781e-06
-3.45254613123284e-05
-2.66014904320869e-05
-2.47201130953849e-05
-3.30764249452425e-05
-2.06080264585757e-05
-6.73429220247349e-06
-3.74847123188295e-05
-6.9780883498451e-06
-2.75017561342035e-05
-1.65126717491261e-05
-3.21839108531897e-05
-3.55601081337136e-05
-1.60972327887549e-05
-2.37329621518549e-05
-3.4747656440073e-05
-2.82434897426042e-05
-1.85254089438347e-05
-2.65569201420326e-05
-4.06031636670516e-05
-2.63455877230488e-05
-2.52547393970902e-05
-3.52971771219131e-06
-1.17285614550007e-05
-7.48895719105543e-06
-1.34699417823107e-05
-1.67208438848669e-06
-4.14160021358062e-05
-1.30977351997002e-05
9.06720595755937e-07
-2.55475312162588e-05
-2.8869821866873e-05
-1.19860587093942e-05
-1.08187475389069e-05
-2.42864315825379e-05
-3.3882328375897e-06
-1.7354927289854e-05
-8.16139568423311e-06
-2.95993409016711e-05
-2.17041544041863e-05
-3.01440942041095e-05
-1.02308286660907e-05
-5.53577753481535e-06
-1.88533314535633e-06
-1.57264791544015e-05
-9.85632932002722e-06
-2.72657292144698e-05
-6.37916214192182e-07
-2.61690296191705e-05
-2.08543709963734e-05
-3.85320060067117e-05
-4.47375600792396e-06
-2.52642815048919e-05
-2.11306966045426e-05
-2.46875604159517e-05
-1.40790897963381e-05
-2.02688484643674e-05
-2.6348542669642e-05
-1.31332425806749e-05
-2.24382757960192e-05
-1.58300527710123e-05
-8.74039129929181e-06
-2.7146356243882e-05
-2.34782123511342e-05
-7.39321128104128e-06
-1.3061730032512e-05
-2.57080035876005e-05
-2.9088005678544e-05
-1.61641037239293e-05
-2.65156836974878e-05
-2.92438343289865e-05
-2.44911374642538e-05
-5.18286538314466e-05
-4.10216513677845e-05
-1.97736494127666e-05
-3.53478193496649e-05
-3.04190819030593e-05
-9.94611669400237e-06
-2.4922786284623e-05
-2.6515886283044e-05
-2.41263037443569e-05
-4.38335775151432e-05
-3.84561939157789e-05
-2.39195411636576e-05
-2.10608246300598e-05
-2.35092410498468e-05
-1.79740813188574e-05
-1.66803528436371e-06
-8.24150491224441e-06
1.04530632233203e-06
-2.83190403922091e-05
-1.14752871544975e-05
-2.44083483469328e-05
-4.17623436282546e-05
-3.88314194086341e-05
-3.4030300437339e-05
-4.59020494074526e-05
-2.86209870225165e-05
-8.24358845478277e-06
-2.92164677109313e-05
-1.49950352863859e-05
-2.72380062485452e-05
-2.83333203522891e-05
-2.8244388760721e-05
-4.00776176764271e-05
-7.39848613978472e-06
-1.55676223012084e-05
-2.47093341784032e-05
-1.10047668168166e-05
-7.63498991700511e-07
-2.6178576943529e-05
-1.83645846387643e-06
-1.22680265751909e-05
-8.59386523455797e-06
-1.72122177134978e-05
-2.3145585923239e-05
-5.39821469320087e-06
-1.28363084202328e-05
-4.87306763068614e-05
-1.78539028202014e-05
-1.83582766065226e-05
-3.64882566814284e-06
-7.30985023782879e-06
-1.84666675102078e-05
-5.58365523577994e-06
-2.66063987920478e-05
-3.53447416828175e-05
-3.38899428489595e-05
-4.45095811383302e-05
-2.10587434616602e-05
-1.6273898387444e-05
-2.71126127216026e-05
-2.18224340111791e-05
-1.85102779075396e-05
-1.69298801069534e-05
8.38122977301831e-06
-1.99073804208513e-05
-2.0049754860415e-05
-3.90129745423232e-07
-1.8781355636751e-05
-3.37563410995872e-05
-3.80138360609223e-05
-2.3879395386442e-05
-2.54499358086775e-05
-3.33351802481816e-05
-2.50593747628042e-05
-7.10379297588903e-06
-7.36307150539093e-06
-4.9427973998124e-05
-3.42843294887211e-05
-2.21838405120439e-05
-1.86525093036965e-05
-2.21098884126468e-05
-2.47336934228748e-05
-1.8653413099236e-05
-3.32116213204164e-05
-2.69729439450685e-05
-3.41176018036683e-05
-3.13261142891164e-05
-1.80588015212691e-05
4.12518469135863e-06
-2.43804265261734e-05
-1.97039277121375e-05
-2.43696291162286e-05
1.47111235546412e-05
-2.64583090002246e-05
-1.36370623674357e-05
1.4298984658978e-05
-1.06717744329591e-05
-1.84039058269848e-05
-2.0574194517249e-05
-3.90480203900964e-05
-3.31205029379949e-05
-3.23309014219102e-05
-1.21091994418804e-05
-3.40914783649039e-05
-1.7281490098233e-05
-2.74615085868132e-05
-3.21267352612072e-05
-8.74746293799771e-07
-1.21874023781809e-05
-2.59397271445471e-05
-3.00946886415118e-06
-1.96976447588973e-05
-2.98965268205507e-05
-3.42971195930034e-05
-9.49885735292876e-06
-1.30853640217999e-05
-2.33281560752346e-06
-2.12897284342293e-05
-7.44929310511641e-06
-9.09556301641803e-06
-3.29888258316287e-06
-2.1460494905385e-05
-1.94214566049538e-05
-9.41180102643328e-06
-2.24472601484422e-05
-2.09167792307707e-05
-1.67139256567091e-05
-1.68510040110422e-05
-1.77531261017521e-05
-2.76521209664865e-05
-1.3030178560929e-05
-7.20752034760315e-06
-2.51148737976391e-05
-5.36437621386415e-06
-2.3632930122648e-05
-8.65961929226847e-06
-3.19619066037416e-05
-1.79910785274308e-05
-3.30630248280897e-05
-1.12186427166357e-05
-2.06816077659596e-05
-3.19962375957431e-05
-2.79102493883884e-05
-2.61856927847409e-05
-5.97698992230325e-06
-2.16916326833521e-05
-1.1441019019877e-05
-9.43154017212608e-06
-1.21502043267302e-05
-1.23395853689681e-05
-3.26281572475161e-05
-1.85808833465836e-05
-3.69786658151183e-05
-2.13745604793526e-05
-6.27786742198145e-06
-2.61234868794902e-06
7.03457289721912e-06
-3.33117923462229e-05
-1.67670892075983e-05
-3.8784263162016e-05
-3.40995688318513e-05
-3.97221795501909e-05
-4.2649743863582e-05
-3.7435308183604e-05
-4.17414435168424e-06
-1.72783595610771e-05
-3.02171763083401e-05
-1.93809031711004e-05
9.89846106768843e-07
-1.2694732049319e-05
-2.35924006986081e-05
-2.5232518262553e-05
-2.86603867799146e-05
-6.82463505890425e-06
-2.44289199359469e-06
-2.50956588212724e-05
-2.51620685443315e-05
-1.01039311150012e-05
-2.14211888847906e-05
-3.10454703665323e-05
-1.84364415202932e-05
-2.31671054565802e-06
-5.21991021631608e-05
-1.14996109649149e-05
-3.5893065510476e-05
-2.2599334817241e-05
-2.71591839199123e-05
-2.06927107409802e-05
-2.36102898715918e-05
8.51858961525538e-06
-1.53620860343184e-05
-3.91966764438644e-05
-1.84815064655072e-05
9.67969327572661e-06
-1.48751613217234e-05
-8.27413306559013e-06
5.08200802594863e-06
1.92397516534055e-05
-2.02451831594691e-05
-2.60890841361983e-05
-1.76401563890202e-05
-1.79144706858672e-05
-1.33117380578173e-05
-1.84508713444345e-05
-3.11890444386272e-05
-2.4173801325201e-05
-1.46233259520776e-05
3.74556919536422e-06
-3.44020370502518e-05
-1.95909124794251e-05
-3.27067739646742e-05
-1.02844699640155e-05
-1.06248389646593e-05
-1.17994630559533e-05
-2.05510141249829e-05
-4.6382589042829e-06
-6.16430561264504e-06
-2.38503701601383e-05
-2.43437270206465e-05
-1.81687531394554e-05
-2.98222082255623e-05
-1.90455329866865e-05
-3.59292977550519e-05
-1.7260415783415e-05
-3.1605571465989e-05
-1.95510691903425e-05
-2.14380373067668e-05
-3.04810883770641e-05
-1.04416953455462e-05
-1.16485305225429e-05
-4.51614853646609e-05
-3.06171410534336e-05
-3.2477081078905e-05
-1.88546853629241e-05
-2.27455033316961e-05
-4.28738565535427e-05
-1.02229072188839e-05
8.53261351910036e-06
-2.19430277523761e-05
-3.24136715640977e-05
2.09931909375907e-06
-1.8522984256611e-05
-1.30893614565165e-05
-1.65515512860631e-05
-2.8541001829253e-05
-2.07263213576964e-05
-1.16405178175278e-05
-7.96729681480355e-06
-1.50303645832078e-05
-1.57502508164499e-05
-2.77143389341065e-05
-2.95999318008955e-05
-2.86855476223674e-05
-1.01203857941077e-05
-3.16275432120779e-05
-2.82650066759952e-05
-2.60333377808757e-05
-6.35048962562256e-06
-1.26787083354087e-05
-2.78646889166416e-05
-2.65851662011608e-05
-2.96362062968826e-05
-2.62845519520786e-05
-3.44888001322724e-05
-1.17044052733959e-05
-5.70037370901675e-05
-3.36896150867711e-05
-1.75722182213448e-05
-1.54250323887766e-05
-2.55000480242586e-05
-8.02543116437682e-06
-2.81373760522099e-06
-1.26738089028664e-05
-2.14114028194511e-05
-3.77272144889249e-05
-4.17119773522779e-05
2.41692730874784e-06
-8.52025900133359e-06
-1.99091968341163e-05
-2.45263281356918e-05
-2.33358257090103e-05
-1.46529287443317e-05
-3.15930757224663e-05
-3.29512215674402e-05
-2.22815207311809e-05
-2.90467834911322e-05
-9.03059407630584e-06
-1.72356878130325e-06
-1.98254787933828e-05
-2.79049200300379e-05
-2.17586325535542e-05
-9.93464988347687e-06
-7.57799767546859e-06
-1.87023488605587e-05
-1.8354470191195e-05
-2.68715917552493e-05
-1.76492426076479e-05
-1.58537632458217e-05
-1.66194564678412e-05
-1.64167502783297e-05
2.27337573486167e-06
-1.49764050901265e-05
-3.31562858443652e-05
-5.55930438629915e-06
-4.03299818685011e-05
-1.70969783411601e-05
-1.12341228846312e-05
-8.9469216555723e-06
-2.39563057914461e-05
-2.4149751058403e-05
-1.42429723758947e-05
-1.48319852857781e-05
-8.59383045012196e-06
-2.9184409688634e-05
-5.34200536140474e-06
-7.23138590402465e-06
-5.53008501455974e-05
-1.4473669994187e-05
-5.82651826892813e-06
-1.16870380378798e-05
-2.60305057480857e-05
-1.5070071252163e-05
-1.27453529307865e-05
-7.73923611334525e-06
-1.46824871404621e-05
-2.87175927351003e-05
-2.55093512218834e-05
-2.77209989692717e-05
-2.03573946158739e-05
-3.297047945954e-06
-2.72569465769325e-05
-3.29672338416956e-05
-3.84234059762412e-05
-1.07188755620613e-05
-2.10205967577016e-05
-1.03840910772713e-05
-2.39021360732982e-05
-1.35037172509321e-05
-2.20813393972853e-05
-2.15434379409782e-05
-3.12052735670575e-05
-1.884042073084e-05
-3.44219659853191e-05
-3.74727678177961e-05
-1.67137694437348e-05
-1.93984773003106e-05
-3.18919157758034e-05
-1.07085353711574e-05
-1.16291992050425e-05
-1.24002232825653e-05
-4.19716823099713e-05
-1.66346001606934e-05
-1.47371822093288e-05
-1.60681461180274e-05
-3.87552621565502e-05
-2.14164820731431e-05
-3.15856634382973e-05
-9.49343465470439e-06
-2.21373760718483e-05
9.13296801961304e-06
-1.12264114404035e-05
-1.58740619429085e-05
-3.03511810129582e-05
-1.85551577646171e-05
-3.92141816624745e-05
-1.7137572752799e-05
-2.1715433436844e-05
-1.87209350837075e-05
-2.38084909484164e-05
-1.76253685783908e-05
-2.12306519942724e-05
-5.52235441377101e-06
5.07518434476647e-06
-7.87223983219892e-06
-1.07257832136957e-05
-2.76391621373268e-05
-1.61153116094456e-05
-1.49546075254129e-05
-2.2083444453741e-05
-1.60421186823238e-05
-2.5706298481497e-05
-2.05381385247163e-05
-1.4395955086582e-05
-3.12945982208759e-05
-1.56174565469493e-05
-1.99164732770474e-05
-1.87316519769956e-05
-1.71036917096627e-05
-4.78219234550464e-05
-2.78702651158192e-05
-2.91779386435302e-05
-1.28007166217352e-05
3.48696237292334e-06
-1.05722422964758e-05
-3.73408180775781e-05
-1.06001493166799e-05
-3.3921472583814e-05
-3.40370142144497e-05
-2.02165551658198e-05
-3.69869964529512e-06
-1.98686218346655e-05
-3.79055837776819e-05
-3.09529729552188e-05
-3.30279151347531e-05
-9.75139065384357e-06
-3.47578875596358e-05
-3.2947613395371e-05
-3.81889609065116e-05
-1.78068922623366e-05
-1.17200129417215e-05
-3.29286989825656e-05
-9.77085724126523e-06
-2.05782460047539e-05
-1.40895192077073e-05
1.11993591919623e-07
-3.51922036332109e-05
-1.91437370497317e-05
-1.64343778435257e-05
-2.95429375082208e-05
-3.15943144889882e-05
-1.50803906284311e-05
-2.17162521381209e-05
-3.63923740581212e-06
-2.09648621716906e-05
-2.46529068565892e-05
-2.72670749379735e-05
-3.79280187060361e-05
-2.91586457796821e-05
1.23173295273984e-05
-3.0242330910699e-05
-3.15947825673899e-05
-3.73447850845009e-06
-7.1642536097132e-06
-1.89914231584635e-05
-1.08575190770005e-05
-2.14363075138331e-06
-2.18456017350542e-05
-2.16134310926662e-05
-1.83226832104368e-05
-2.55839758559279e-05
-1.251981047003e-05
-3.621386044056e-06
-2.15896784823141e-05
-1.30777218709083e-05
-1.89182105920992e-05
-1.94865796142764e-05
-2.37602090662759e-05
-4.62892969929145e-06
-7.9121215761932e-06
-1.87161254626554e-05
-1.77636842080504e-05
-2.2419635298176e-05
-1.92839646625913e-05
-2.26691142162465e-05
-2.41066920538161e-05
-2.98850346416388e-06
-1.91237948664383e-05
-2.30076254132646e-05
-1.71012204073119e-05
-1.78766874746854e-05
-1.86262091036362e-05
-1.37267984526271e-05
-2.33522765461177e-05
-2.6075391660604e-05
-2.78155409053063e-05
-1.83408924017079e-05
-5.06038911650863e-06
-1.21352073773337e-05
-2.19970058613692e-05
-2.13063145583529e-05
-6.63242557698369e-05
-1.97892691527727e-05
-3.64216417372893e-05
-2.20152599319611e-05
-2.31095024007356e-05
-2.24682995166749e-05
4.74780306629223e-07
-1.94215536306169e-05
-2.85732944668287e-05
-8.56440457229926e-06
-2.37207193969701e-06
-1.90455951041877e-05
-2.36114242359536e-05
-2.3918271595233e-05
-4.85719424268578e-05
-6.95146157310298e-06
-3.25989659425852e-05
-1.81201588467746e-05
-2.47933297003853e-05
-5.09123959699527e-06
-4.4984966672777e-05
-3.18446413896979e-05
-3.05844058479239e-05
3.74882319949283e-06
-1.24946448942753e-05
-2.06791410830382e-05
-1.7999449858946e-05
-2.34107057910179e-06
-2.30636574753435e-05
-4.54588609559609e-06
-3.12388811631606e-05
-2.4744078761128e-05
-1.98387016056515e-05
-9.08713329618933e-06
-7.08179676706115e-06
-3.36115863393248e-05
-4.24125381924739e-05
-6.71853055904044e-06
-5.5608765557141e-06
-1.13648103306643e-05
-1.83942953253523e-05
7.29376982058028e-07
-1.57949306854483e-05
8.38762486386899e-06
-5.55526692797069e-06
-4.84491463691193e-06
-1.04222159284996e-05
-1.74568264264477e-05
2.39252360447517e-06
-2.42980189937458e-05
1.60354107323398e-05
-1.34699307419376e-05
-3.06562405440521e-05
-1.69251850045501e-05
-6.99549748987646e-06
-2.21526525013352e-05
-3.31606969011324e-05
-2.95983802445204e-05
-1.2829751485169e-05
-9.28795788525077e-06
-1.0858057587967e-05
-2.56942883425597e-05
-1.62551569796918e-05
-3.03144560901857e-05
-2.17830605844674e-05
-5.35228035379093e-06
-2.52001806457444e-05
-6.0521974642221e-06
-2.78318775728016e-05
-1.2086896049904e-05
-3.66153472081862e-05
-2.69416285074226e-05
-2.33813540543662e-05
-1.42470611847181e-05
-5.82120721892251e-06
-7.16516547930202e-06
-2.79802322500684e-05
-1.59188681485273e-05
2.18876557725698e-06
-1.49992975214529e-05
-3.27171778831748e-05
-1.90508475316704e-05
-2.15543651065267e-05
-1.42134257325783e-05
5.76622711938749e-06
4.23609897121218e-06
-3.26664729272066e-05
-5.70708272735646e-06
-1.75521178103316e-06
-2.97828034543768e-05
-1.2292181683019e-05
-2.6524167194117e-05
-7.53714550071893e-06
-1.72748842070608e-05
-3.53241295192767e-05
-3.20405576516202e-05
-1.86091137528308e-05
-2.48222709479383e-05
-1.71624513936977e-05
-2.45618229817196e-05
-3.68784198464745e-05
-4.26728006191533e-05
-2.7691719647069e-05
-2.15339498506894e-05
-4.79060157653374e-05
-2.84913696250889e-05
-5.19172753765136e-05
-2.36639330392431e-05
-9.67539669761565e-06
-1.52138047967961e-05
-1.68648490320887e-05
-1.54040555133689e-05
-3.76721793724993e-05
-2.79910334299716e-05
-1.97924185730235e-05
-3.13248655240768e-05
-3.66268162878389e-05
-2.42392081722773e-05
-2.8351682600654e-05
-8.15249811114891e-06
-3.28905890194824e-05
-8.35667244201797e-06
-2.37803004236518e-05
3.2254579943512e-06
-2.47673830509286e-05
-1.04637942685248e-05
6.08224589707313e-06
-2.30945868975998e-05
-2.80593869010578e-05
-2.06126311644782e-06
-2.03014526976331e-05
-3.49232864886452e-05
-3.02513110284124e-05
-1.78136066441622e-05
-1.72656902210346e-05
-8.0099365803473e-06
3.11503097680227e-06
-1.31581545809865e-05
-1.57918211343447e-05
-2.49505487774318e-05
-3.15209235476997e-07
-1.61433697804902e-05
-1.91399134422914e-05
-3.65130297280786e-05
7.52933901951137e-06
-8.33901224579442e-06
-6.53904291209278e-05
-1.40539673193215e-05
-2.7114722108617e-05
-8.29296650953689e-06
-4.10163081986149e-05
-1.50447080132396e-05
3.24658361280103e-06
-2.07457949580444e-05
1.02447870471739e-05
-2.00388976380852e-07
-1.88893849376027e-05
-2.00312291502602e-05
-1.18789763548376e-05
-1.32188271366476e-05
-1.70723666201861e-05
-2.16325149622552e-05
-3.89942754885078e-05
-3.54920841649783e-05
-2.05484658214783e-05
-1.73021789909937e-05
-4.22373662285018e-06
-5.52850980438553e-06
-2.09702502097739e-05
-1.83322458292411e-05
-1.85763253425653e-05
-2.15193304020298e-05
-1.21762954573119e-05
-1.06712899500423e-05
-1.89422204676077e-05
-4.88021305299873e-05
-1.9013981426523e-06
-1.95297976761306e-05
-1.31652212240983e-05
-1.36078800291294e-05
-1.67614502282893e-05
-1.821167055182e-05
-2.7026016778877e-05
-2.82301787365004e-07
-2.45698362236449e-05
1.26623239739483e-05
-1.33432525339934e-05
-4.39975941542825e-06
-8.30668028266285e-06
-1.63336540650631e-05
-3.05133084888596e-05
-3.2583975817299e-05
-6.68810396707611e-06
-2.11834056613871e-05
-1.97516810631931e-05
-1.48905390471306e-05
-1.76869443253427e-05
-1.68139936621426e-05
-2.83924061270368e-05
-1.79766761890987e-05
-3.56036273867723e-05
-2.5283651895704e-05
-1.6531717774426e-05
-1.84621236014325e-05
-2.79076104684192e-05
-2.37548692566662e-05
-2.83997033087578e-05
-1.475220414617e-05
-2.4082682716633e-05
-3.38246549583672e-05
-1.96178859087835e-05
-2.52851324809305e-05
-2.8194638500776e-05
-2.43119202143921e-05
-2.82880716382087e-05
-2.80077427479879e-05
-5.41116536910528e-06
-2.55240073065499e-05
-1.489078840804e-05
-1.42900830871968e-05
4.13537802230842e-06
-8.9735540167838e-06
-1.43457071305757e-05
-1.74202469297001e-05
-4.54319820313549e-05
-3.44565963542372e-05
-3.06741883029156e-05
-1.56380930760583e-05
-2.73598620958938e-05
-2.00417941136211e-05
-1.32311769857046e-05
-2.83843578964741e-05
-1.38508133279243e-05
-2.21623398215229e-05
-3.1459197323658e-05
-3.34852647691339e-05
-2.05554650477958e-05
-5.53917646898069e-06
-1.0204508175091e-05
-2.16663858288516e-05
-1.50057497444996e-05
-2.14184014873673e-05
-2.32159122051505e-05
-3.023818664694e-05
-2.75749275136009e-05
-1.12548226164707e-05
-2.14695742357684e-05
-2.0122463026518e-05
-2.51629523748004e-05
-3.321209590694e-05
-1.79195959935941e-05
-2.34774557111517e-05
-3.54303709324959e-05
-1.80050377583396e-05
-2.06353886969935e-05
-3.12986978741997e-05
-3.8202903982325e-05
-4.32865221062674e-05
-1.23567646808479e-05
-1.94468123524245e-05
-2.34967787313879e-05
-6.88067536444058e-06
-3.96053969654171e-05
-1.84402674027708e-05
-2.78592102508625e-05
-1.45994062774923e-05
-1.81640050114194e-05
-1.58597174072163e-05
-2.95539988947848e-05
7.99614702929667e-06
-5.96146334016483e-06
-9.62348395143531e-06
-3.12136790792791e-05
-2.0134097482578e-05
-2.38821435801022e-05
-2.98953556684791e-05
-1.53939051326552e-05
-1.46639568916208e-05
-8.34278265686096e-06
-1.60100357220442e-05
-1.6211148049567e-05
-9.2985405365847e-06
-6.95697560244214e-06
-1.28241449785514e-05
-1.75460422985217e-08
-2.01836842838959e-05
-2.14842101360517e-05
-3.50550611843919e-05
-3.65163012427167e-06
-2.39118015163885e-05
2.33201856302005e-06
-1.20444544939954e-05
-7.39031382553619e-06
3.25154507302581e-06
-9.98142260086798e-06
2.81199342836159e-06
-1.64872192238448e-05
-2.14196390285666e-05
-2.27883053025859e-05
-2.57292551264118e-05
-1.69128640955048e-05
-3.28712859060156e-05
-2.7583473110601e-05
-2.43873303788832e-05
-1.91788269043294e-05
-4.06854775346036e-05
-1.54489881048201e-05
-2.98806274013854e-05
-1.67988309022956e-05
-2.34660741187106e-05
-2.96609808218724e-05
-4.21633648813835e-06
-1.47674395482841e-05
-2.82090226771187e-05
-1.27797685314149e-05
-2.22920332985524e-06
-1.79533667187853e-05
-5.63997479045528e-06
-6.27356256758901e-06
-1.27480954527285e-05
-6.64946815887558e-06
-2.2570150343378e-05
-2.03399553523548e-05
-3.32189897625019e-05
-3.39243581756818e-05
-2.41598452418114e-05
-2.5733391860734e-05
-2.45948552580987e-05
-2.70522403601904e-06
-1.50432328550321e-05
-1.15684827102754e-05
-1.78059657764499e-05
4.69511285136358e-06
-1.0319043260377e-05
-5.03018738838961e-06
-6.69675813495763e-06
-2.56768224389552e-05
-2.0812077273719e-05
-2.4400564574554e-05
-3.26891893844911e-05
-3.29639339198514e-05
-3.81031556588242e-05
-6.79871665760359e-06
-2.38597715324836e-05
-9.73408286507997e-06
-9.81093027280411e-06
4.46484189073078e-06
-2.01395316646359e-05
-2.12322610721918e-05
-1.97198081010083e-05
-5.11973652984667e-05
-1.44318848568754e-05
-2.82595513739351e-05
-1.57175530127622e-05
4.75449735352638e-06
-1.32894338861053e-06
-1.9308518743349e-05
-1.98559652646505e-05
-3.32397553035965e-05
-3.89117913751189e-05
-1.42106624030221e-06
-3.55199653686774e-05
-2.54623712377643e-06
-3.9307487982595e-05
-2.21538769130615e-05
-1.92760956830783e-05
-1.27361805688384e-05
-9.65514722536587e-06
-4.04158225407424e-05
-2.11845577997244e-05
-2.07967762996684e-05
-2.11934145614772e-05
-3.36571350656218e-05
-3.35307399814051e-05
-2.93422437509501e-06
-2.01687839490834e-05
-1.95208368618238e-05
-2.63386216410441e-05
-7.34235536345817e-06
-1.23624070125229e-05
-4.32961961165066e-05
-4.95077136968567e-06
-2.95554360150411e-05
-2.53211406116553e-05
-3.26391573057292e-05
-1.58682415198211e-05
-6.70692890492982e-06
-3.49000857191691e-05
-5.04250627327168e-06
-1.62265312394112e-05
-3.37451303157936e-05
-1.73375677468077e-05
-3.00954529004281e-05
-3.42054613591843e-05
-1.18092637393885e-05
-8.81475742859143e-06
2.56297279888393e-06
-2.00296619879772e-05
-2.09798357000799e-05
-1.90658987452849e-05
-2.61273776422096e-05
-2.50389593776288e-05
-1.99732988494238e-05
-3.03931026845361e-05
-1.26718522560666e-05
-1.85105029810977e-05
-4.50228600222037e-05
-1.72727810083571e-05
-3.89317144663261e-05
-1.28038486867734e-05
-3.24727736781698e-05
-2.01741487307407e-05
-2.54182687157804e-05
-8.38801583300906e-06
-1.39399272433302e-05
-4.34072701719256e-05
-3.05014520721788e-05
-2.1646239627298e-05
-5.47097444024304e-06
-2.60766842514168e-05
-3.03000465610245e-05
-8.07556880084753e-06
-1.52823722727482e-05
-3.60310678289312e-05
-1.18193657879252e-05
-2.14258581357606e-05
-4.38534802018402e-05
-2.68407662858708e-05
-5.9114417333187e-06
1.61265140369318e-06
-1.46112769807994e-05
-1.69844264813287e-05
-1.03400058000134e-05
-1.67257114220603e-05
-1.36665381916815e-05
-1.26461231720803e-05
-2.15287732402686e-05
-4.39413091774349e-05
-2.73536739798758e-05
-3.31403085378817e-05
-2.06672112363207e-05
-9.44785745814176e-06
-1.51382492500149e-05
-2.90568322970074e-05
-1.47396980936952e-05
-7.57154193580047e-06
-2.22952453292912e-05
-2.68406117435149e-05
-1.94840759526063e-05
-1.75843685659074e-05
-2.68566812641463e-05
-1.31909874858411e-05
-3.09346636545686e-05
-4.31910602269102e-05
-6.15442147790204e-06
-3.77622325738702e-05
-4.10067373945375e-05
-1.23187180930491e-05
-1.97064153615788e-05
-8.77129695351728e-06
-1.97444741558455e-05
-6.56833101721564e-06
-2.27915444206331e-05
-5.11686873540787e-05
-3.26602980595015e-05
-1.50586325493077e-05
-3.3758826693365e-05
-1.28592205338709e-05
-2.30378742246045e-05
-4.23007607471512e-05
-2.9706253127193e-05
-2.0706381000628e-05
-2.89361680167511e-05
-1.70132075683353e-05
-1.43743429026791e-05
-3.66665772822997e-05
-1.7665424553775e-05
9.62225265268561e-07
-3.32969546916643e-05
-4.65556850221836e-06
-1.12303626680663e-05
-2.53641416464956e-05
-2.24792100717889e-05
-9.2315509893697e-06
-2.41507270611411e-05
-1.9078597753762e-05
-4.56542502019464e-05
-3.18931582898096e-05
-1.07822985653118e-05
-2.45614403067109e-05
-1.79113476190331e-05
-6.76274550201288e-06
-6.82195626907147e-06
-2.94221624777206e-05
-2.54048247643407e-05
-2.97633396837161e-05
-3.53044913220987e-05
-2.6387906845396e-05
-1.08809573896493e-05
-1.37568367449189e-05
-3.59622961568125e-05
-4.99068263307615e-05
-1.8920936954804e-05
-1.31709052433363e-05
-5.93745705449199e-06
-1.91948178737151e-06
-2.14605137953063e-05
-3.32353418536788e-05
-4.56842439468047e-05
-1.31739010578004e-05
-1.97385653573676e-05
-1.64984826246533e-05
-7.58265351411307e-06
-3.15829350360383e-05
-1.86491452230206e-05
-1.61648767109691e-05
-1.96261815317442e-05
-2.91948383295051e-05
-1.57889283797789e-05
-1.31533490222177e-05
-2.09545335378083e-05
-2.73109226528859e-05
-1.87214816712648e-05
-1.55638735076121e-05
-2.86889346370946e-05
-4.10428133324784e-05
-7.09337622639165e-06
-2.77199670785237e-05
-7.13887754479075e-06
-1.09577470931508e-05
-2.71106861618969e-05
-2.47692714577258e-05
-2.27838758282646e-05
-1.44552417621164e-05
4.27373691536616e-06
-2.75073802083554e-05
-2.16260520375748e-05
-1.70415385321691e-05
-3.44174638723143e-05
-7.52792094239567e-06
-1.33615860629283e-05
-3.71401777993777e-05
-2.76597492734066e-05
-1.59042866380547e-05
-2.02247578586512e-05
-3.57949673507172e-05
-4.46718659346085e-05
-4.62632613040748e-05
-1.76144890096597e-05
-3.13294569037452e-05
-2.16001896908065e-05
-8.0849442189992e-06
-2.08548584926292e-05
-2.95381737021999e-05
-1.21035247895533e-05
-1.04523994364345e-05
-2.39107230413169e-05
-3.08883785912763e-05
-4.19412390802504e-05
-4.15814856040474e-05
-1.62664100683797e-05
-4.25057696538833e-05
-3.00416295354019e-05
-1.05854202358486e-05
-2.86526384539047e-05
-1.41608124698956e-05
-4.98536456709445e-06
-1.939498920524e-05
-1.31160649506609e-05
-2.60461012957117e-05
-1.36217395381289e-05
-3.07817700340446e-05
-1.50619394522354e-05
-1.426869830434e-05
-2.78426779973377e-05
-4.71547486199736e-05
-3.30147171545425e-05
-4.29144921382628e-05
-2.25367637158256e-05
-3.82542585995444e-05
-2.70733399274268e-05
-3.12802756695047e-05
-1.22479189745989e-05
-3.02895418026552e-05
-2.30650116862923e-05
-1.81024950060201e-05
-1.79596461438867e-05
-2.05117295100162e-05
-3.12044008987463e-05
-3.98545702365254e-05
-1.54266513413058e-05
-5.13796264231262e-05
-1.64435589948081e-05
-2.0261654832862e-05
-3.69615047063798e-05
-3.58731362882971e-05
-1.54465507907946e-05
-2.75268383902524e-05
-2.18684985832995e-05
-1.61119345381662e-05
-2.70520031913983e-06
-1.99266436900384e-05
-1.99830879710945e-05
-3.08890910975782e-05
-1.03555287950435e-05
-5.07282736567755e-05
-2.11287000875614e-06
-3.28550464604413e-05
-1.23934043436726e-05
-5.3382250526294e-06
-3.07222855646908e-06
3.71346383152e-06
-2.32487807611582e-05
6.03644912396595e-07
-3.41137634329613e-05
-4.06754242753711e-05
-5.39791665334579e-06
-1.85357114938187e-05
-1.10718162048256e-05
-2.45584172857357e-05
-3.01699698051645e-05
-1.1023706540502e-05
3.02663416057376e-06
-2.02491561911979e-05
-4.53713872810219e-05
-1.52590003415882e-05
-7.54935665072748e-06
-1.08105968405119e-05
-2.73085485947381e-05
-8.51347343449959e-06
-2.41035865372971e-05
-2.464194185832e-05
-1.33236949838118e-05
-2.61932373398e-05
-2.8344317974337e-05
-2.05793334784733e-05
-1.44204111019585e-05
-3.23566253663073e-05
-2.28955966353763e-05
-2.42832840547838e-05
-1.97698689176821e-05
-2.07608485578844e-05
-1.19341652485896e-05
-5.03884324192149e-06
-7.71609065054611e-06
1.44926421729497e-06
-1.70718782438532e-05
-1.09601307721242e-05
-3.8067900085915e-05
-2.20952581776626e-05
-3.39690576684297e-05
-9.66986566236554e-06
-2.78655258979432e-05
-4.86322348858953e-05
-2.78060436069419e-05
-2.18177992626959e-05
6.13602526318176e-06
-1.97232285801569e-05
-2.20150669543098e-05
-2.51267552274652e-05
-4.66637313411833e-05
-2.282392460996e-05
-4.13047880057969e-05
-4.45807704518726e-05
-2.21876031020404e-05
-3.17884338420423e-05
-2.67223472951811e-05
-1.06262137389335e-05
-3.48500954475739e-05
-1.98853825075163e-05
-1.60313410304698e-05
-4.25029818850557e-05
-9.812800855894e-06
-2.6244656035095e-05
-3.59267769701041e-05
-3.17339853117845e-05
-3.43382825578757e-05
-1.51651889642494e-05
-1.11144563752323e-05
-7.65865338995713e-06
-2.54867723250919e-05
-3.11636664274339e-05
-1.6787133611575e-05
-1.94847816679808e-05
-9.90544468771944e-06
-2.40917113740092e-05
-2.46145150359448e-05
-2.91959467193743e-05
-2.85315637059337e-05
-1.37703877855141e-05
3.78523355671189e-06
-1.96199794972114e-05
-2.47043474090596e-05
-3.92478608154576e-05
-2.5279713630048e-05
-1.96880177544614e-05
-3.00728562445368e-05
-3.16995646144046e-05
-2.99646124684958e-05
-2.56937926487642e-05
-1.21000703622015e-05
-2.16766892739181e-05
-3.63725388570638e-05
-4.23609326625013e-05
-2.54292972808589e-05
-1.97047282551583e-06
-1.82024933212637e-05
-8.43435049058867e-06
-3.59971273909644e-05
-6.88874822494005e-06
-3.40408533544702e-05
-2.19691065452682e-05
-6.88327271893767e-06
-8.78820288866427e-06
-3.20727453305743e-05
-1.61487699399533e-05
-3.08086015310519e-05
-8.61338499387084e-06
-2.23900795946243e-05
-4.6283235776613e-05
-1.92064232331894e-05
-3.55862030562391e-05
-3.7302328142535e-06
-2.63675814676213e-05
9.53674754468542e-06
-2.79102235882928e-05
-2.75283726731903e-06
-2.88641384853012e-05
-1.542623826557e-05
-4.38219207008651e-05
-1.93410116236908e-05
-2.82733198203955e-05
-1.62986458023655e-05
-1.16738243657268e-05
-2.68569076575149e-05
-1.89779730447861e-05
-3.37603473706856e-05
-1.50363949195686e-05
-1.7452916659796e-05
-2.19466995375954e-05
-2.60538282094569e-05
-3.23071043293635e-05
-1.70283403234686e-05
-4.82150081791175e-05
-1.96186512750574e-05
-3.28844255680969e-05
-1.0478280981119e-05
9.53979431675157e-07
-3.04338746641158e-05
-2.33833600440725e-05
-1.98292473696632e-06
-2.89839390198083e-05
6.6165666477525e-06
-3.10164163268578e-05
-3.34050776928804e-05
-1.72402095552753e-05
-1.54423518118816e-05
-6.17815601534051e-06
-1.56952607729173e-05
-1.71985986494928e-05
-2.88601688723893e-05
-5.58331630307985e-06
-1.65911201682893e-05
-1.73026640763816e-05
-1.69307142392353e-05
-4.03161583852182e-06
-7.21393118683148e-06
-2.42385566040162e-05
-1.46156637314586e-05
-3.07008777916754e-06
-8.94528605979109e-06
-2.83929515271094e-05
-6.00313816369501e-06
-1.13805818050277e-05
-1.72103261554769e-05
-6.39252716465948e-06
-2.29409289970317e-05
-1.09004450819825e-06
-4.66226181461076e-05
-2.9289699046518e-05
7.7127404167212e-06
-4.32387093334954e-06
-3.97904241021925e-05
-2.92254403400411e-05
-1.65377878902977e-05
-1.22020278837967e-05
-2.09841748618027e-05
-3.48619373705741e-05
-2.77800683435083e-05
-3.43618130852491e-05
-3.29044352313915e-05
-3.0497659499072e-05
-2.9365830696086e-05
-4.19655380374998e-05
-9.88165230720949e-06
-1.84890422363464e-05
-2.24900322781407e-05
-1.71751720927927e-05
-3.52093489427335e-05
-2.63297835370997e-05
-3.18996650617486e-05
-4.05087991400786e-05
-4.71065304554413e-06
-1.20158086422402e-05
-4.29031584909043e-05
-1.03452541556678e-05
-2.5999805358777e-05
-1.41102887529191e-05
-9.72087194348388e-06
-2.39187396858015e-05
-3.35099787101809e-05
-3.54524552220193e-05
-2.74999579738033e-05
-2.12811877774093e-05
-9.34606170396641e-06
-7.63025600921447e-06
-1.40340520214634e-05
-1.3937016895081e-05
-3.03666403635091e-05
-3.05906329828646e-05
-3.02438897853872e-05
-1.84563154267182e-05
-9.14685789283576e-06
-2.56399154146531e-05
-2.84910818057923e-05
-2.97625256932417e-05
-2.46313139353428e-05
-2.52447455892193e-05
-2.41035714808292e-05
-2.33421468665262e-05
-4.44002616016325e-06
-2.00109280814276e-05
-1.98062746118493e-05
-2.89898210508272e-05
-3.41061335800421e-05
-6.00427249254564e-06
-2.72954287856186e-05
-2.01907883407214e-05
-3.45816584683703e-05
-3.94157763827953e-05
-1.74063335037779e-05
-1.48611852141887e-05
-2.24694799781107e-05
-2.50533137583197e-05
2.01329179401391e-06
-6.65583575672854e-06
-2.93448611943892e-05
-2.95687666125208e-05
-1.18349207612007e-05
-2.93404505747888e-05
-2.4122005475545e-05
-4.61507653809336e-05
-1.53530788099989e-06
-4.38951235710331e-05
-2.51045825224068e-05
-1.93473457357973e-05
-2.37295179442359e-05
1.15714815291097e-05
1.15525418668565e-06
-1.84098347571364e-05
-2.32353178705587e-05
-2.55263168289238e-05
-3.81475818938076e-06
-1.15124798861149e-05
-1.59928442300914e-05
-1.31211210191978e-08
-1.15768469150687e-05
-8.59944845504311e-06
-2.55401497349387e-05
-2.40520125440882e-05
-3.15797845777155e-05
-2.38427863946935e-05
-1.89952088476615e-05
-2.45873366304939e-05
-3.58462444690773e-05
-6.40972461640767e-06
-3.08339481940273e-05
-4.05992529789062e-05
-1.76949221253437e-05
-3.75067365791519e-05
-2.63813894199987e-05
-5.62900883400521e-07
-3.22802850460325e-05
-3.41510637618646e-05
-3.28213195251357e-05
-4.40960194583508e-05
-4.6931035858404e-05
-1.18919993020712e-05
-2.80057315193196e-05
-1.36190952790835e-05
-2.48468854585471e-05
7.28454228990478e-06
-1.80453608268534e-05
-3.46344565189505e-05
-1.64498307948694e-05
-4.6041915302899e-05
-3.48086869955515e-05
-9.45930700458467e-06
-3.11193103001409e-05
-2.58750628908955e-05
-2.12296520041624e-05
-3.05063549002203e-05
-9.3630709495785e-06
-2.07947900951952e-05
-3.14902802013756e-05
-1.76011053804052e-05
-2.14470366856302e-05
-3.0089438289376e-05
-2.66761435561114e-05
-1.29278905860206e-05
-4.75388107728663e-05
-1.90549718536188e-05
-3.16746579104959e-05
-2.18498697817735e-05
-2.68926500108881e-05
1.2094600676567e-06
4.85286822340548e-06
-2.07635915377521e-06
-1.01376672264197e-05
-1.0581086044021e-05
-1.31637088417444e-05
-3.5012107297349e-05
-1.08542597671755e-05
-4.18477059751199e-06
-2.88908333762084e-05
-2.31955986163922e-05
-8.42439471447202e-07
-2.19175281116418e-05
-2.6167505291499e-05
-3.04002927966046e-05
-2.05107988975478e-05
-8.83191156716748e-06
-4.42896796173236e-05
-5.76537993927616e-06
-1.62033169769517e-05
-2.39522459618569e-05
-3.16194614798278e-05
-2.19182651350238e-05
-2.51869409667688e-05
-1.50334480275252e-05
-2.27299619397673e-05
-1.24276056204676e-05
-2.43014705978048e-05
3.71376700234112e-06
-2.5709729075074e-05
-2.16470065928866e-05
-2.290637993678e-05
-1.64884460151199e-05
-1.3742179135074e-05
-2.43671327974565e-05
-3.96534483714785e-05
-8.01598044199182e-06
-1.06315544716009e-05
-1.4190373454915e-05
-2.60237888118401e-05
-4.04008228132211e-06
8.18885507679638e-06
-1.43313494455465e-06
-3.18800164132452e-05
-2.36236342516017e-05
-2.10589679369328e-05
-1.3215120323009e-05
-1.50070882923664e-05
-3.94109142802887e-05
-1.0066714821956e-05
-2.65230560813902e-05
-3.13813711069276e-05
-2.16950211969897e-05
-1.80916756812539e-05
-1.93764462072726e-05
-4.72966363077556e-05
-2.70827037507771e-05
-4.05112664547532e-05
-2.57879462206001e-06
-4.34477079690638e-05
-3.66002354595502e-05
-3.72414596200273e-05
-9.6426073043702e-06
-4.72188935684714e-05
-3.0990622395552e-05
-2.3316236978909e-05
-2.36495680625379e-05
-3.12623609836255e-05
-2.58225915842435e-05
-4.16060264800703e-05
-1.0937592252483e-05
-1.84232489607751e-05
-4.32056698491017e-05
-2.96792333656124e-05
-2.14136139115276e-05
3.68500687969303e-06
-3.37932130005368e-05
-3.4447778019292e-05
-2.50298755096157e-05
-1.77746276829795e-05
-1.86838905733978e-05
-1.87493311150798e-05
-9.64769095390082e-06
-1.8899970241158e-05
-1.41584105904543e-05
-3.86117664844366e-05
-2.12556155245992e-05
6.40103814833522e-06
-5.06611341704032e-06
-1.17914950044319e-05
-1.94147544564464e-05
-2.29922275227326e-05
-7.94021780506097e-06
-2.82048168242436e-05
-2.92836199286578e-05
-3.04374332677809e-05
-1.6608965334789e-06
-2.66108079763448e-05
-1.16791755644413e-05
-3.71325968819987e-05
-1.74561134636188e-05
-3.41768224781329e-05
-3.66675101647212e-06
-2.71479255174374e-05
-1.08781849884177e-05
3.73144117697063e-06
-2.4988473788103e-05
-2.43821352693911e-05
-3.26826516041908e-05
-5.25478088673871e-06
5.88548345623517e-06
3.26234657888982e-06
-5.71709853875194e-05
-1.32194199541154e-05
-3.7786878915006e-05
-4.3853530148004e-05
-3.03617663401626e-05
-1.79058264913894e-05
-1.91204654970363e-05
2.90779230920633e-07
-2.24250777755884e-05
-1.84441166963797e-05
-1.01660189271155e-05
-3.56088770610061e-05
-1.84179181386085e-05
-2.07656650516284e-05
-1.73039177734716e-05
-2.22230154725273e-05
-1.62380663276229e-05
-3.71206093604026e-05
-3.65192261417334e-05
-1.22538234886389e-05
-3.14037746723247e-05
-4.20547040673923e-05
-1.74806567393858e-05
-1.61083235166717e-05
-1.67225664214377e-05
-1.1638634094733e-05
-1.79220294268283e-05
-8.8274562971407e-06
-2.72075113820562e-05
-3.5590344950906e-05
-1.27968343111566e-05
-2.70881526978408e-05
-3.24272959122876e-05
-4.11152469613664e-05
-2.33914217519918e-05
-4.38689857409585e-05
-5.74461330992005e-07
-2.3727989602435e-05
-1.60156171481895e-05
-2.76872362670113e-05
-2.56061848641566e-05
-1.1980370572382e-05
-3.09316676484127e-05
-2.42197583342798e-05
-3.60671753484546e-05
-1.01960721514623e-05
-5.0895956698418e-05
-3.08598089497162e-05
-3.06175001733107e-05
-5.26863598476072e-06
-2.9193026263462e-05
-2.07320757920965e-05
-2.8457479171917e-05
-1.40643247384243e-05
-2.00226932414381e-05
-2.00662457773588e-05
-1.58270234308421e-05
-3.57474742330338e-05
-1.74726504152239e-05
-1.14718334147672e-05
5.07433998046322e-06
-1.98803608323421e-05
-3.5056392335747e-05
-1.02502587639947e-05
-1.84234098429116e-05
-1.00395426171059e-05
-2.43637487043634e-05
-2.78838681330579e-05
-2.96994469862687e-05
-2.32481292394025e-05
-2.55128050947762e-05
-6.51273682783199e-06
5.00412402576236e-07
-2.37531755838051e-05
-3.4943763771141e-05
-2.35380778319907e-05
-2.12441816931896e-05
-1.88864229287934e-05
-2.30897595501888e-05
-2.80056253264566e-05
-3.54502483967313e-05
-1.32367283097936e-05
-2.08124555047183e-05
-1.66678242928092e-05
-2.68457817054979e-06
-1.30589743234419e-05
-2.89050978649141e-05
-2.90771637316049e-05
-8.58952200154539e-06
-3.65237027937395e-05
-1.53502748814719e-05
-4.73251364287407e-05
-2.13102695603511e-05
-2.53434254950135e-05
-1.02629703751535e-05
-2.67814464044847e-05
-1.56659171885549e-05
-5.10645825898717e-05
-2.74632506876586e-05
-8.64057532891043e-07
-1.53205410417722e-06
-2.39236095603588e-06
-6.3613383966473e-06
-8.58246880710832e-06
-2.78934606160868e-05
-2.11932376910755e-05
-2.96348952137431e-05
-3.28133262395747e-05
-3.20296722858762e-05
-1.85920830831004e-05
-4.1189585998477e-05
-2.67444669552501e-05
-3.48444144173423e-05
-4.80631101842354e-06
-2.96654416264485e-05
-2.82202820512314e-05
-1.12441961594895e-05
-9.84673465993062e-07
-9.8715094857238e-07
-5.05026265521083e-06
-1.80291532016498e-05
-2.56559662745618e-05
-1.41824614653555e-05
-4.08741133658862e-05
-3.31316948978737e-05
-1.34487933866722e-05
-3.85282828477661e-05
-2.93056153388455e-05
-2.25120618096353e-05
-2.94418695266718e-05
-2.20261595405724e-05
-9.38782694456238e-06
-2.80262399379211e-05
-1.66231468752776e-05
-3.60421450481517e-05
-1.8324773987757e-05
-1.98209518312804e-05
-2.33291441742585e-05
-1.12165834961426e-05
-7.55037333535061e-06
-2.51548899475569e-05
-1.30784812448295e-05
-3.83851515295214e-05
-1.91951531019521e-05
-2.32739956706526e-05
-1.7703153151851e-05
3.28299110585725e-06
-1.06681733466192e-05
-1.47701273950763e-05
1.04288468356809e-05
-3.53490499573539e-05
-1.30039897294212e-05
-1.94038701198538e-05
-2.0534438704916e-05
-2.82089498030398e-05
-1.65879427449381e-05
-1.3149163028318e-05
-4.18136114194516e-05
-3.11025710498808e-05
1.04321737915879e-05
-2.1627727085299e-05
-2.33043059966352e-05
-9.67429242230833e-06
-2.80653078381506e-05
-1.96184398848904e-05
-2.81454179128535e-05
-3.81947905019804e-05
-1.57848228923181e-06
-4.77044588547935e-05
-1.88516449212748e-05
-2.49770519422336e-05
-7.1723862296975e-06
-5.09507508988437e-05
-3.52012677909984e-05
-2.23676299338621e-05
-2.70125561755998e-05
-1.61224557524974e-05
-4.78702673807786e-05
-1.43306232388619e-05
-1.68586161547965e-05
-3.8466863571712e-05
-1.20554882094444e-05
-2.67961724639251e-06
-2.48154552548653e-05
-1.59899551804192e-05
-1.66954406317456e-05
-2.78367254878709e-05
-2.3732160828086e-05
-2.75596895431506e-06
-4.56379188260438e-05
-2.3114497126839e-05
-3.71551449751334e-05
-1.56760588028523e-05
-2.2593211194821e-05
-3.05012909743619e-05
-6.98090771617774e-06
-2.71266119420843e-05
-4.5166220718453e-05
-2.83566933467142e-05
-2.23894680726329e-05
-2.47196979202983e-05
-4.7674923326745e-05
-3.35364934978531e-05
-3.33911474325315e-05
-1.11246681183928e-05
-1.93475940055302e-05
-1.25260173387803e-05
-1.02278830449225e-05
-3.28253033970619e-05
-1.73604218824247e-05
-2.59170564604684e-05
-1.85227204344562e-05
-6.67975093151306e-07
-1.33055714548302e-05
-3.86249761672565e-05
-2.27542117342773e-05
-4.2197872172203e-05
-1.64310072843905e-05
-1.22167156085422e-05
-1.1704305111952e-05
-2.79757449201088e-05
-7.46261511680494e-06
-2.00108315432263e-05
-6.82230029258709e-06
-2.58756595723695e-06
-1.35190801620955e-05
-2.254828724023e-05
-5.78978653520171e-06
8.8777920596126e-08
-2.79216795504561e-05
-1.31448869835881e-05
-2.54509691820213e-05
-2.75422645877388e-05
3.94478916450313e-06
-1.5768627219336e-05
-1.32124580459705e-05
-3.6908985369652e-05
-1.80555269032111e-05
-7.71613114609729e-06
-1.28462887096477e-05
-3.61636514830474e-05
-2.61037935431715e-05
-2.40493319150905e-05
-2.87952129717372e-05
-2.94070007402323e-05
-1.61597511175404e-05
-2.79881090166019e-05
-3.28179013489307e-05
-1.83432449957162e-05
-1.8096567176286e-05
-2.57843116162374e-05
-1.16087792760764e-05
-3.01220752841886e-06
-1.66623704048693e-05
-3.03881171398508e-05
-5.96890052055334e-06
-4.10822385374771e-05
-2.48964154348801e-05
-3.79052850356624e-05
-7.80148918997539e-06
-1.22574510257799e-05
-4.28162002537854e-06
-6.56215435445854e-06
-3.76629502950192e-05
-2.76664092210433e-05
-2.002415364628e-05
-4.61140115161243e-05
-3.28183071462185e-05
-1.64037097197606e-05
-1.54417349026572e-05
-7.12831673027112e-06
-2.03943865425015e-06
-4.84555290717554e-05
-2.27503571387888e-05
-2.65994937194109e-05
-3.55257812129792e-05
-3.99266630890123e-05
-1.51230706306463e-05
-9.57085468853536e-06
-1.2303139210328e-05
-1.71033152929266e-05
-2.72884271297096e-05
-4.48457552014326e-05
-2.77415778705227e-05
-2.30997820868193e-05
-5.52268569011315e-06
-1.64285866467522e-05
-2.30643609206313e-05
-2.47634869734661e-05
-7.61248156487886e-06
3.42892564188258e-06
-1.93146131365742e-05
1.81000200809769e-05
-7.6365036624286e-06
1.34731403940815e-06
-4.7352414091567e-06
-1.42964876165986e-05
-2.25325897423626e-05
-1.45104941744392e-05
-2.05462513706077e-05
-3.1446041522646e-07
1.03662750064031e-05
-2.17632631195315e-05
-2.05474506795417e-07
-2.40829080940526e-05
3.60860165559639e-06
-2.09130163844869e-05
-1.53898118536473e-05
-8.65152463672795e-06
-6.96151073803263e-08
-2.41346891611394e-05
-1.3524600545735e-05
-2.53027993216863e-05
-1.54800945283452e-05
-4.82712822163083e-05
-1.87136073948617e-05
-2.08893297556455e-05
-2.35386718553177e-05
-2.16908259336128e-05
-1.69062777803094e-05
-3.66541137133249e-05
-2.26780107139287e-05
-1.55008224514874e-05
-3.33147037376322e-05
-2.44799815625007e-05
-3.23358518648772e-05
-9.97606601888378e-06
1.29956276892013e-06
