# Supplementary material for: Research on computational propagation and identification of mine microseismic signals based on deep learning
Source: PLoS One. 2025 Oct 22;20(10):e0334641. doi: 10.1371/journal.pone.0334641 (PMC12543183; doi:10.1371/journal.pone.0334641)
Supplement: S2 Data — (ZIP) [file pone.0334641.s002.zip › 000100500002044.xlsx_0.txt_24.txt.txt]

-3.6500551668276e-05
-1.44555046876126e-05
-3.04419074863912e-06
-2.04668737191058e-05
-1.57469175160886e-05
-3.32217235764155e-05
-2.90623044663715e-05
-1.74809986970024e-05
-2.3698124521263e-05
-1.96270400638926e-05
-2.54253270495395e-05
-1.64646865368728e-05
-1.25744410124976e-05
-1.51926447528087e-05
-2.95291586503583e-05
-3.08846061812913e-05
-2.01982490634801e-05
-1.41476049866857e-05
-2.23182489503663e-05
-6.06320971480835e-06
-1.71771236571772e-05
-1.75913202988217e-05
-2.00862859105803e-05
-1.69201665560109e-05
-1.31578540463127e-05
-2.16840105970266e-05
-1.26679136975409e-05
-1.34722956359218e-05
-2.06724953131664e-06
-3.16576651461513e-05
1.93766801726021e-06
-2.90764439591476e-05
-2.91073342375734e-05
-2.59689599562319e-05
-5.71744136847536e-06
-2.87692234517174e-05
-3.14854040176136e-05
-1.61201567476285e-05
-2.33963920531587e-05
-2.88718789324701e-05
-4.21779660068079e-05
-7.84562910130387e-06
-9.85065512497295e-06
-1.58675871885311e-05
-2.48034382288688e-05
-3.06892410290906e-05
-2.71276434818401e-05
-2.21264759292828e-05
-5.36521526884009e-06
-4.32338264180918e-05
-2.79735177101534e-05
-2.32248354630127e-05
-2.05543961325882e-05
-3.30275471568124e-05
-2.74777547927576e-05
-4.29120063071956e-05
-5.72682026711279e-06
-3.41568227539898e-05
-3.12356962484016e-05
-2.85668534904263e-06
-1.28508681640015e-05
-2.08963987472488e-05
2.10198519909607e-06
-2.6599620673287e-05
-3.85871857602351e-05
-3.73457705193869e-05
-1.18262653553469e-05
-2.67768078097552e-05
-4.91854412214321e-06
-3.10652852486955e-05
-1.60846123313151e-05
-2.79747652940457e-05
-1.96536522933616e-05
-4.68881594673998e-06
-1.17127015568911e-05
-1.28709606312502e-05
5.15488431529088e-06
-3.05705706824781e-05
-1.25907549379107e-05
-1.86503350406759e-05
-1.96080008443324e-05
-1.48836554702006e-05
-2.80544878763052e-05
-3.45552521863016e-05
-4.18788131422246e-07
-2.2695314356365e-05
-3.65885086640649e-05
-9.07533811005151e-06
6.94395849536393e-06
-1.33225308956522e-05
-2.23198632906655e-05
-1.52629471035197e-05
-2.59165342394995e-05
-5.07671744349838e-05
-2.38219566210536e-05
-6.62474980976104e-06
-1.93952710090238e-05
-2.44273826339429e-05
-2.81942757441852e-05
-3.37015150515185e-05
-1.40279494640336e-05
-2.36761903549441e-05
-3.21052483108879e-05
-9.44440280226064e-06
-1.10324049864898e-05
-2.25468955097084e-05
-1.69180435813679e-05
-2.19429895502174e-05
-2.65774813136616e-05
-2.53462244446971e-05
-3.19616693434256e-05
-3.47150608956381e-05
-3.53721133389484e-05
-8.10930900566968e-06
-9.72832124248643e-06
-1.13032577958303e-05
-1.28639184369761e-05
-3.26012653664336e-05
-6.0703585044479e-05
-2.92331071767026e-05
-3.16070301312341e-05
-3.2355173233907e-05
-1.03196209134054e-05
-1.63301959935968e-05
-2.96860678322943e-05
-3.46975265051938e-05
-1.24277339444413e-05
-3.7537024604271e-05
-3.83199265957042e-05
-1.8290459434722e-05
-2.60545015335779e-05
-9.52521283431482e-06
-2.5480754361838e-05
-3.11820555569216e-05
-9.9909208937095e-06
-1.37556916055374e-05
5.91380172750328e-07
-1.93588756446103e-05
-1.96896216212013e-05
-1.9822797479975e-05
-2.34752162601312e-05
-4.01719319280659e-05
-7.38213791043128e-06
-1.48082059243491e-05
-3.45761443568805e-06
-2.80257030881109e-05
-4.08021573754775e-06
-4.38353441574505e-05
-1.58628323733994e-05
-2.66352938853144e-05
-1.80839650802808e-05
-4.05412600708504e-05
-3.73507708979786e-05
-4.36029207292929e-06
-5.20443080247624e-05
-1.99771823941636e-05
-1.61106866256537e-05
-3.86949142569173e-05
-2.95957583846075e-05
-1.73859220453325e-05
-2.12151071280482e-06
-2.7707297406591e-05
-2.46671462635349e-05
-1.02869316678222e-05
-3.70116869658107e-05
-2.02568976844305e-05
-4.1825531219571e-05
-3.88548457107673e-05
-8.13214991306019e-06
1.94289382041237e-06
-4.79163056161562e-05
-6.48206027835133e-06
-1.703202101741e-05
-7.31992345224959e-06
-2.42657134841802e-05
-2.74763720874412e-05
5.35444236494703e-06
-8.80707980162209e-07
-9.83837855619177e-06
-3.23508655641257e-05
-2.47498361139055e-05
-3.59612159547763e-05
-1.60323482723486e-05
-3.35268905690615e-05
-9.16706860589679e-06
-1.64555723488812e-05
-1.8335652388135e-05
-3.13817537821553e-06
-2.25665496455606e-05
-2.40393049148846e-05
-1.7837936717483e-05
-2.84827956517651e-05
-2.21842912130411e-05
-2.73823660494887e-05
-3.24377650468141e-05
-1.5863223559498e-05
-9.2016408179682e-06
-1.03729554515568e-05
-2.23638632402419e-05
-3.67213697831988e-06
-2.0418036740376e-05
-1.94430892706143e-05
-6.92611503928321e-06
-3.6646742684557e-05
-4.77782679813167e-05
-3.20354744377752e-05
-2.04370253080288e-05
-1.60243608619998e-05
-1.76552270297617e-05
-3.98904383165619e-06
-3.07167156288656e-05
-2.28228563006063e-05
-2.73924875785144e-05
-2.24969685555292e-05
-4.04765333209835e-05
-1.42263597006875e-05
-2.71837648837088e-05
-1.56810644010881e-05
-6.32006064186657e-06
-2.9769277210384e-05
-2.08412691548205e-05
-2.96524648378994e-05
-4.06289751242074e-05
-1.95743535157978e-05
-1.59373094980065e-05
-2.83800508396431e-05
-1.9888804507088e-05
-2.32143276460908e-05
-2.65595236739696e-05
-3.35513404464479e-05
-2.34426242261148e-05
-1.61241999417259e-05
-3.35948807508424e-05
-2.56799155589747e-05
-2.33198598645006e-05
-4.18093299575486e-06
-3.47927680631231e-05
-9.97003601109468e-06
-1.12013498430375e-05
-1.4571480502075e-05
-2.45734344543566e-05
-2.53424460723834e-05
-2.19063274543825e-05
-2.03444465026544e-05
-1.55465775361244e-06
-1.74492780992942e-05
-2.3892294694539e-05
-2.12668131374272e-05
-3.27835741004633e-05
-1.77236136789752e-05
-1.32099063661827e-05
-2.64743659183381e-05
-4.00767116705755e-05
-2.94747556607071e-05
-1.95322827487997e-05
-2.78127179194967e-05
-3.38013796982084e-05
-6.4209510854911e-06
-1.91218769581808e-05
-4.37344607128965e-05
-1.18681041756628e-05
-3.38318068064238e-05
-1.7301550199762e-05
-1.23454679215675e-05
-3.76554558045317e-05
-3.00406034761178e-05
-4.56059384694324e-06
6.74491213047531e-06
-1.38082371931427e-05
-1.63031957013488e-05
-1.88339535495546e-05
-2.66200135587366e-05
-2.28809606704239e-05
-2.07045891498081e-05
-1.82478601736309e-05
-2.7703660040419e-05
-1.53248910918191e-05
9.71388627476036e-06
-2.75366799999261e-05
-3.65932173088912e-05
-2.39984408101028e-05
-2.37734289807804e-06
-3.2937231714773e-05
-1.5861915631394e-06
-2.40385795891895e-05
-1.34901948166031e-05
-2.40931036164339e-05
-2.29366550602795e-05
-5.45711523312558e-05
-5.53612979041864e-05
-1.33339727270025e-05
-1.91852350389324e-05
-2.18581002461251e-05
-3.43994572972395e-05
-3.71872572701845e-05
-3.47353665181362e-05
-9.68467439531833e-06
-1.37074980805423e-05
-3.30361470738718e-05
-8.40765605130221e-06
-1.98182842933054e-05
-4.30482926652832e-06
-3.19595990738276e-06
-1.8888360127517e-05
-2.34050759315345e-05
-3.57588039500424e-06
-2.70775735247729e-05
-1.45126803547476e-05
-2.33695600413639e-05
-7.94336117901905e-06
-4.09115553064338e-05
-3.0393558323113e-05
-3.60506494219641e-05
-3.43239674021667e-05
-1.77891250022027e-05
-2.78306862774379e-05
-2.93826331962657e-05
-1.19025550213722e-07
-1.68110592535207e-05
-1.16700057036231e-05
-1.10164888254233e-06
-1.94226084209314e-05
-2.78712065433205e-05
-2.00454149198453e-05
-1.57347605681853e-05
-1.3763249689363e-05
-2.19454598139545e-05
3.61208837458154e-06
-1.77108257863361e-05
-1.97039147419491e-05
2.24221188827033e-06
-2.84271820263264e-07
-3.4498976005372e-05
-1.12392463760966e-05
-2.58269582251273e-05
-3.38031366885615e-05
-3.42908782847918e-05
-1.23316491108856e-05
-2.4012135070964e-05
1.96058529081824e-06
-3.4740630835339e-05
-2.74346947698713e-05
-1.83195737736897e-05
2.6795466180726e-06
-4.03867054672827e-06
-1.84898404114011e-05
-3.67191457417539e-05
-1.89315100570842e-05
-2.64387997103157e-05
-4.93342450676843e-06
-7.20226725725801e-06
-3.62808091062689e-05
-3.85289591450691e-05
-2.23843239383197e-05
-3.08612296612834e-05
-5.21347218654216e-06
-2.08041294465725e-05
-2.18449519482345e-05
-1.50571729983884e-05
-2.70256038708607e-05
-5.9576304055005e-06
-2.11431490549857e-05
-5.13876168817248e-06
-2.4999739766154e-05
-3.48448009420726e-05
-1.4867239601989e-05
-1.55958653339919e-05
-2.94829273590199e-05
-1.49282375078133e-05
-1.48725042992716e-05
-4.64589551687656e-05
-3.40921562317921e-05
-1.64855764272853e-05
-2.08689852350061e-05
-8.54635641694262e-06
-9.29239229247919e-06
-3.69699913688604e-05
-4.99359005782948e-05
-2.27432746564002e-05
-2.66304166625451e-05
-3.30464297591898e-05
1.31641402969661e-05
-2.4779197176109e-05
-1.72581439344579e-05
-2.65915015463705e-05
-2.22377030539796e-05
-2.3840304231527e-05
-3.24585160808954e-05
-1.96144220185397e-05
-3.38355551067764e-05
-1.26054038755125e-05
-2.34020968213635e-05
-2.71968775028263e-05
-2.76335335101856e-05
-6.85393553373628e-06
-1.63236442580116e-05
-1.5334122543669e-05
-6.94464335881593e-06
-3.25275272729219e-05
-1.91543891861701e-06
-3.3746773407913e-05
-2.65311857058077e-05
-1.19290474722464e-05
-2.43722947194799e-05
-2.84699177633209e-05
-1.34221003167572e-05
-2.12976558883976e-05
-3.43505914693562e-05
3.37540210868673e-06
-2.40207374750573e-05
-1.90981522261885e-05
-2.54401262518431e-05
-7.11830068738875e-06
-2.18217311364301e-05
-3.48050907919403e-05
-2.38266185204073e-05
-3.70395122254522e-05
-4.14513894243798e-06
-1.89918598787597e-05
-3.49520346748561e-05
-2.51787038617529e-05
-1.42974507104087e-05
-1.6072368329198e-05
-6.5077271493242e-06
-2.46239817114487e-05
-1.53648891482323e-05
-6.83260100057911e-06
-3.506310109182e-05
-7.39022041210038e-06
-2.78810228012491e-05
-6.85092279957503e-06
-2.17180732083471e-05
-2.58239706248052e-05
7.41252034388831e-06
-1.97262239073504e-05
-1.91934743097776e-05
-3.28702933894768e-05
-2.83203558173623e-05
-2.04241734736873e-05
-1.54039241265965e-05
-2.37194620989465e-05
-4.28546981170325e-05
-2.67586664833098e-05
-3.77603300220887e-05
-1.62049009452006e-05
-3.29795216150711e-05
-2.12317692758196e-05
-2.72351506729371e-05
-2.91455826083272e-05
-1.69286427140926e-05
-2.50765527902087e-05
-3.32899465331068e-06
-3.81124172818796e-05
-1.00892446925681e-05
-3.21937678946379e-05
-1.40851593376156e-05
-7.6886453027638e-06
-1.68925136118473e-05
-1.43327164898266e-05
5.6014763116998e-06
-5.89654273659466e-06
-1.47097062444987e-05
-1.19844794933766e-05
-3.67398126621632e-05
-2.83642822362251e-05
-1.35243764730129e-05
-3.4051440034925e-05
-1.93097631318986e-05
-1.74500117683747e-06
9.6463035649462e-06
-6.8833436703181e-06
-3.10912000174465e-05
-2.95725860493107e-05
3.1536938911812e-06
-1.28549708567382e-05
-4.19477004306675e-06
-1.62895692485702e-05
-2.29950333717448e-05
-1.81742607070113e-05
-3.9341428817569e-06
-3.13234904050506e-05
-4.15535841830665e-05
-2.53526890676118e-05
-1.83009991433749e-05
-1.3023906132378e-05
-1.97292549048517e-05
-2.20184147196192e-05
-1.84627902817691e-05
-1.50321496531154e-06
-2.42507229582019e-05
-2.58844923389166e-05
-3.52830060855374e-05
-1.99636109874941e-05
-4.07807593336495e-06
-3.78814187820392e-05
-2.7834405988399e-05
2.34440345358043e-06
2.56801362221796e-06
1.07788281235912e-06
-7.88053117414227e-06
-2.62483435600167e-05
-2.92385796412481e-05
-5.2678197640838e-06
-1.6187973278933e-05
-3.34034824020706e-05
-1.70385891581614e-05
-3.72206371762696e-05
-2.69295076116001e-05
-3.28289104115969e-05
-1.33961066501986e-05
-5.71318975225759e-06
-3.59956899071931e-05
-1.35349881822294e-05
-1.38577775849089e-05
-2.66058177866772e-05
-1.57041466772428e-05
-6.70312188162287e-06
-3.35378546210104e-05
-1.99223434805092e-05
-6.85446216764088e-06
-4.16256514636509e-05
-2.52634553985105e-05
-1.58358165601844e-06
-1.52095265390655e-05
-2.05102360364018e-05
-6.15749301699032e-06
-1.06942383399417e-05
-2.72117005289888e-05
-1.37645721022391e-05
-3.9803940998855e-05
-9.32133301372371e-06
-1.56129816311044e-05
-2.49912370646741e-05
-2.30429580591372e-05
-2.3409411387592e-05
-1.79233158667238e-05
-1.69339395234882e-05
-1.37986037202701e-05
-5.29941203243266e-05
-2.5360224080558e-05
-1.49996154153241e-05
-1.04372893617245e-05
-1.7009887764041e-05
-3.62156204586964e-05
-3.54914019842201e-05
-1.27009071096078e-05
-2.63839672404118e-05
-1.52449535830252e-05
-1.84104945888853e-05
-6.24332578806016e-06
-2.96756408124954e-05
1.01180080826068e-05
-3.80615164625908e-06
-4.35206685335184e-05
-1.62121683067024e-05
-4.46107098211263e-05
-4.45593091245831e-05
-1.69657602579593e-05
-1.8278735361767e-05
-1.33924317298292e-05
-6.88619400976992e-08
-1.62604072624635e-05
-2.17161525286723e-05
-3.60360799737161e-05
-5.85106936175425e-06
-1.67419983722476e-05
-4.97708877914898e-06
-1.04410565397764e-05
-8.25695239988713e-06
-1.10278455653031e-05
-3.19939886483548e-05
-2.79258078728913e-06
-1.65801395305661e-05
-3.11762771637153e-05
-2.88423696764844e-05
-1.856092254443e-05
-1.49712430614188e-05
-3.09487099826416e-06
-3.41285703801033e-05
-1.41753299875123e-05
-1.73294848637871e-05
-1.97206850670639e-05
-1.18885572923913e-05
-5.22965581419543e-06
-1.01784457409294e-05
-1.67646961913586e-05
-5.69949479369565e-06
3.95979592412422e-06
-1.81851355327477e-05
-1.77570444681226e-05
2.13517281144312e-06
-3.38777083495061e-05
-6.30065999655867e-07
-9.55713244511709e-06
-4.519915595895e-05
-1.29692002277906e-05
-1.36326657974658e-05
-2.76461002240588e-05
-1.92622371046695e-05
-1.78261174407265e-05
-8.11784004176232e-06
-4.83186368678306e-06
-3.19766806416529e-05
-4.17520653167645e-05
-1.36065433517838e-05
-1.75909265961146e-05
-3.19103985023302e-05
-2.70507845802345e-05
-2.14302993998874e-05
-2.91777897866437e-05
-3.42577157458149e-05
-1.95426810933707e-05
-2.03332174319716e-05
-9.5931893631718e-06
-2.35633217176376e-05
-3.27327315856329e-05
-1.68046262955316e-05
-3.15509893935786e-05
-7.85010602050857e-06
-5.32985686007028e-05
-1.89287109525161e-05
-2.77155731446747e-05
-1.47689036275525e-05
-1.68876251529099e-05
-1.54315562952835e-05
-4.43064930645378e-05
-4.17352488847204e-05
-3.17448322723536e-05
-2.47897899094055e-06
-2.00392667295318e-05
-3.86378626895751e-05
-4.34636023719711e-05
-1.52015564752871e-05
-2.80913462450609e-05
-1.82067856028814e-05
-1.09005631912232e-05
-1.38104478915924e-05
-1.52822555485691e-05
2.24921676528508e-06
-1.71842051446334e-05
-1.09596004325053e-05
-1.58353951818645e-05
-2.25283502354474e-05
-9.40665147211245e-06
-2.73308929586447e-05
-9.43156613698481e-06
-1.52662586854287e-05
-3.49326127348416e-05
-1.82372074519561e-05
-1.64122421041615e-05
-9.89048714574615e-06
-2.74310243423324e-06
-2.98218632309409e-06
-9.29965520035179e-06
-2.92376970900739e-05
-2.60437264836683e-05
-1.27521752841558e-05
-2.47360750433073e-05
-2.12446947085434e-05
-4.74249966349403e-06
-5.71633929793132e-05
-2.44918172277714e-05
-2.76210897890068e-06
6.63271094070371e-06
-2.18920989880085e-05
-2.74053987218561e-05
-1.88383632725449e-05
-2.43457902068324e-05
-4.99622177868109e-05
-6.31663319560343e-06
-2.79634086113489e-05
-2.0475615406351e-05
-1.41358292581284e-05
-2.07099258524001e-05
-1.52488913878314e-05
-3.04508133884291e-05
-1.22373005276697e-05
-4.07600368504981e-05
-4.09283875616664e-05
-2.11893729418523e-05
-1.80689571226324e-06
-2.33076051076638e-05
-2.2266077557059e-06
-2.75171157152146e-05
-4.73114598980724e-05
-1.19533745789813e-05
-3.77157714008442e-05
-2.95947460816485e-05
-3.65117053654721e-05
-2.05282660337489e-05
-4.16734766193201e-05
-1.67175910665442e-05
-4.5182858681197e-05
-2.44209963827862e-05
-3.01958337467676e-06
-1.2551636646412e-05
-2.52554562323724e-05
-1.62708284754039e-05
-1.58724852583957e-05
-9.58017836056856e-06
-1.72930136462638e-05
-2.29703087090762e-05
-1.63525565291575e-05
-6.20442546465034e-06
-1.92336291172616e-05
-1.76702950549712e-05
-4.17733351320948e-05
-2.02974826394583e-05
-2.43490816461632e-05
-4.31738657046822e-05
-2.92970124716282e-05
-1.67038955041678e-05
-3.64527379080451e-06
-2.46123333184753e-05
-2.41411722146818e-05
-1.93759758838022e-05
-2.84200343479377e-05
-4.55570099247483e-06
-1.54614170591546e-05
-4.07511671561537e-05
-5.25465258831781e-06
-4.8755987342433e-06
-2.4282328722519e-05
-1.85013552019116e-05
-2.03973007901339e-05
3.21223528457723e-06
-1.38548905238617e-05
-1.4284932578904e-05
-1.25583976973174e-05
-1.02128035196604e-05
-4.06237308526462e-05
-8.24171907824012e-06
-3.87632457887859e-05
-1.60151264965573e-05
-7.48888259235965e-06
-1.09029099752043e-05
-2.12380082060247e-05
-3.65743124206852e-05
-2.35653506181503e-05
-3.01598867641285e-05
-1.36873881668237e-05
-4.37858593968178e-05
-3.49914493402825e-05
-2.1596586586195e-05
-2.29001837220049e-05
-2.09880807725775e-05
-1.92702160696874e-05
-1.91034386605521e-05
-1.96589509732283e-05
-1.40561660563916e-05
-2.61737242485157e-05
-1.86580120821702e-05
-2.06583687051436e-05
-1.94571677070297e-05
-2.86409212680507e-05
-5.10597956515369e-05
-3.98407510564849e-05
5.22880826028169e-06
-2.04184617389456e-05
-3.38115671054067e-05
-1.43358375762194e-05
6.87133381941549e-06
-2.34209336258788e-05
-5.51184534422346e-06
-7.04918587259758e-06
-2.01521595939729e-05
-2.37038941525285e-05
-5.4693321544782e-05
-2.51803993005573e-05
-2.36869534942083e-05
-1.8236798419551e-05
-2.80373110528932e-05
-2.84135751440496e-05
-2.33367747508792e-05
-1.94313907267597e-05
-1.46459869335628e-05
-1.10739344275139e-05
-2.81495356433e-05
-1.27185220712636e-05
-1.66223976627659e-05
-1.68992319478587e-05
-1.7714905475259e-05
-3.68863555327291e-05
-1.31905430921332e-05
-2.73755878335476e-05
-2.74648089581777e-05
-3.97895699531418e-05
-2.94597781733582e-05
-2.69700310975064e-05
-2.42942608090058e-05
-1.76430661681233e-05
-1.82285917456308e-05
-3.08473012464148e-05
-4.61858277355095e-05
-1.31101631949915e-05
-2.8486927473127e-05
4.96663273567704e-06
-6.36851733057508e-06
-2.68718283878456e-05
-3.65902818457096e-05
8.81436424215492e-06
-3.41776401624891e-05
-2.78260732135206e-05
-1.68578085310055e-05
-1.32149578622186e-05
-8.13194176794732e-06
-8.19695852388477e-06
-2.53087341986159e-05
-1.48927150232363e-05
2.57224912726386e-05
-3.83425766365157e-05
-1.47070337988973e-05
-1.26977235037148e-05
-2.51684138111465e-05
-2.4663529873126e-05
-6.93536586614494e-06
-1.20680989288259e-05
-5.59453394728446e-06
-1.85487111118217e-05
-9.07763071701511e-06
-3.21237014449522e-05
-3.47849210210462e-05
-2.51824340569444e-05
-1.81679831143159e-05
-1.61222442230984e-05
-2.42197104717259e-05
-1.17667553857386e-05
-1.88090192758422e-05
-1.56749709491149e-05
-1.38003320325321e-05
-4.01936570834204e-05
-1.74322592434283e-05
-2.37647863805285e-05
-7.11007048368699e-06
-2.5116762212338e-05
-3.13647125272191e-05
-4.86990838717597e-05
-2.84292154122952e-05
-1.14053495541377e-05
-5.175301166628e-05
-8.72025366039231e-06
1.88547127448987e-07
-4.74495288434526e-05
-3.77237257513447e-05
-2.22931816061292e-06
-1.25666125099257e-05
6.97532251151754e-06
-2.00750036650166e-05
-3.87412970421949e-05
-2.46241412694974e-05
-2.69156696369614e-05
-1.14132325403071e-05
-1.55229868252833e-05
-2.20553579618169e-05
-2.2269766105715e-05
-2.20015434491627e-05
-1.80531067055788e-05
-2.06761881882861e-05
-3.06498406585679e-05
-9.75836298380541e-06
-6.60862894609368e-06
-3.57748122988689e-05
-1.51755914707284e-05
-2.55670671975354e-05
-1.16727279719993e-05
-3.49441023724764e-05
-9.52858237403068e-07
-7.57947299662453e-06
-2.02401029816389e-05
-1.17247706277606e-05
-3.45757551982935e-05
-1.68813303586674e-05
-1.63777928920527e-05
-3.25995427630416e-05
-1.44839973851193e-05
-1.72926845843156e-05
-1.82919539136343e-05
-2.5065384268574e-05
-1.69965514752804e-05
-1.95052889129582e-05
-1.7722460875976e-05
-4.16403584872728e-06
-2.49007343886222e-05
-2.73289408766771e-06
-4.37305002545324e-05
-4.02654636853881e-05
-1.79140824694146e-05
-4.77112966425701e-05
-3.56222458565796e-05
-3.03837867831856e-05
-2.12928782669441e-05
-4.02306625331145e-05
-1.83437096923402e-05
1.12942079157038e-05
-1.86158806904309e-05
-1.07747753270262e-05
-1.96923147963481e-05
-1.03154332867083e-05
-1.64264718240728e-05
-4.71074998798241e-06
-4.14117676677106e-05
-3.04603572185108e-05
-2.05697964504745e-05
-1.67068260752837e-06
-1.10553496859299e-05
-3.32062209547747e-05
-5.15363554176164e-06
-1.52641612034875e-05
-1.30604926201278e-05
-2.2819543487141e-05
-2.2647734774113e-05
-3.28088039916112e-06
-2.93779645748269e-05
-3.82283556060713e-05
-1.98466786554833e-05
-3.2541828596957e-05
-3.61009935600674e-06
-2.50153113858895e-05
-3.40705259639021e-05
-2.06430496205967e-05
-1.66594183378741e-05
-9.77739855368479e-06
-8.87351974570907e-06
-2.51325523253448e-05
-4.79039411112173e-05
-1.08056152699352e-05
-1.53781845749058e-05
-4.88798240259882e-05
-1.44856067227538e-05
-2.29596326826258e-05
-1.04582163322979e-05
-8.98436429948944e-06
-1.32027801880803e-05
-1.95814066773043e-05
-2.07077923857863e-05
-3.77906180119703e-05
7.53659919322366e-06
-4.29096419732423e-05
-3.10105783045112e-05
-2.28673610104199e-05
-3.90408284473845e-05
-2.05027506645891e-05
-3.14197910367005e-05
-1.65186879009456e-05
-2.83819021528108e-05
-4.13882676863503e-05
-2.27121787930668e-05
-2.39697227128973e-05
-2.10935460612879e-05
-2.18640450747662e-05
-5.43196544581201e-06
-9.35161663306431e-06
-1.76265395852948e-05
-9.71301056573401e-06
-4.03672654854733e-06
-1.13344414145293e-05
-3.41323343673107e-05
-3.7001722654131e-05
-1.75785727225492e-05
-7.28051979245947e-06
-1.1188437865723e-05
3.62604560891482e-06
-2.4029162924767e-05
-4.79021619823108e-05
-8.9065710990382e-06
3.71182699092834e-06
-1.25253284405462e-05
-4.1164733939438e-05
-1.42582128367528e-05
-1.33632454752809e-05
-1.86578211235071e-06
-7.64642793540489e-06
-1.27457149339869e-05
7.06499611522617e-07
-1.60598491221559e-05
-1.94851434783337e-05
-1.35963360851882e-05
-2.41013120216434e-05
-3.58612283825912e-05
-1.94990696047307e-05
-4.09161747760092e-06
-4.92260883376456e-06
-2.09186075179442e-05
-2.63686952165317e-05
-3.96154765606524e-05
-1.31312557130791e-05
-7.58644465717566e-06
-1.95639615830448e-05
-1.10500482541331e-05
-8.17851861146585e-06
-2.70457760194419e-05
-2.65062894732291e-05
-8.55126535474158e-06
-1.21215775923892e-05
-2.08988027164723e-05
-1.92070807893958e-05
-2.77008440649574e-05
-1.7771771804345e-05
-3.68888578056587e-05
-1.03685534402565e-05
-2.11372533701553e-05
1.47507602327944e-06
-1.84984625154038e-05
-2.47323021223717e-05
-2.82477598038346e-05
-1.44010366645732e-05
-3.0223356152232e-05
-1.74937272220877e-05
-4.73507662366337e-05
-4.72196091942505e-05
-2.39779317266685e-05
-5.28288147925578e-05
-4.10684799336843e-05
-2.0865358569474e-05
-2.09375285650234e-05
-1.16724705574455e-05
-3.23546238145295e-05
-3.42018540280316e-05
-2.757031037038e-05
-3.46344347275612e-05
-4.35201521802208e-06
-2.44843494932078e-05
-2.75667275569417e-05
-2.82445088393981e-05
-1.91162241770065e-05
-2.95688424567417e-06
-2.24336136187882e-05
7.3246653455288e-06
-3.50102383689711e-05
-2.33783799581906e-05
-2.27185715134439e-05
2.1439023636682e-06
-2.19030466120573e-05
7.66913557692493e-07
-7.26056347348484e-06
-3.54257146549172e-05
-2.3764315459754e-05
-1.88856828263621e-05
-2.58450148731131e-05
-8.79756375656975e-07
-1.3150951795174e-05
8.48235266274753e-06
-8.5725256697366e-06
-2.85210846517639e-05
-2.36038189320165e-05
-1.80444938825396e-05
-1.17042176597356e-05
-2.72124045470256e-05
-1.76921482950964e-05
-1.07903700292083e-05
-3.72586357483757e-05
-1.38790120779242e-05
-2.27911886872992e-05
-4.37820805110624e-05
-4.86882381554638e-05
-5.72349116243854e-05
-1.40067557159306e-05
-4.40058091467834e-05
-3.92767036716325e-05
-2.63391583122022e-05
-1.9016587385545e-05
-2.49212886229611e-05
-3.27043756010271e-05
-3.94360744523244e-05
-1.58120222438999e-05
-1.60183857666866e-05
-2.1782169499558e-06
-3.49597986365138e-05
-1.75270886845282e-05
-2.36849373461763e-05
-1.72413189222624e-05
-4.07308724686934e-05
-1.81420077928405e-05
-8.66998280686081e-06
-3.3407687249416e-05
-1.11791692116679e-05
-1.58092009528088e-05
-9.22390217613515e-06
-2.55160181905503e-06
-2.86360667864813e-06
-3.51323894254574e-05
-2.73100797976745e-05
-9.66042491339772e-06
-2.21622886456593e-05
-2.35760220294593e-05
-2.84458850235419e-05
-3.2709626440871e-05
-1.56127908881204e-05
-1.54124285694806e-05
-3.10275723692377e-05
-3.44788733471816e-05
-4.9871717100274e-06
-3.35644598224653e-06
-1.17937023192606e-05
-9.1721246065412e-06
-3.53033096180047e-05
-1.3325951946134e-05
-1.19129353393169e-05
-3.3824014289192e-05
-3.90402700161585e-05
-2.94301733447156e-05
-1.8387228675588e-05
-3.53900624404564e-05
-1.40819373313012e-05
-1.33977053596918e-05
-2.82013493097385e-05
4.30593551663753e-06
-3.71329283036604e-06
-2.05123948764738e-05
-1.09621362983902e-05
-2.09768187681777e-05
-1.17629455194171e-05
-1.63229062645879e-05
-1.31277341601971e-05
-1.86640914635268e-05
-2.16386063042447e-05
-1.14280469124465e-05
4.02092441359124e-06
-3.77776441021879e-05
-1.9722720716183e-05
-3.38107683205097e-05
-1.89070346735501e-05
-1.84616484643191e-05
-2.21298125155419e-05
-2.94278262783264e-05
-4.07130745485979e-05
-1.97604869632849e-05
-1.86499608039128e-05
-2.87452257213038e-05
-3.1587446541495e-05
-1.41899827503809e-05
-3.20763823317153e-05
-3.9766721165361e-05
-2.49647333259756e-05
-4.29173716443437e-05
-3.7089134655656e-05
-2.05126424308752e-05
-1.03773410549296e-06
1.06799329340253e-05
-1.86307443799881e-05
-2.10056551934468e-05
-2.01401441941056e-05
-2.7794754667216e-05
-1.5583116971659e-05
1.44482712197074e-05
3.23637833763554e-06
-2.28420480627624e-05
-2.65424460520338e-05
-4.35065128340997e-05
-3.30502267185584e-05
-2.04962936039409e-05
-1.19903181274454e-05
-1.33994332067506e-05
-8.74427516254724e-06
-2.4794175355661e-05
-3.0170751249e-05
-1.82738610785155e-05
-2.40890199614057e-05
-2.24518919644593e-05
-1.33179307988794e-05
-2.99275424376642e-05
-3.72779824293528e-05
-6.39535974533179e-06
-1.19140324200361e-05
-2.4215714536789e-05
-3.2699449500038e-05
-2.09932167079907e-05
-5.37318976846258e-06
-5.49191954960586e-06
-3.81717376167942e-05
-7.53502050546714e-06
-6.14630670361001e-06
-3.42839498995135e-05
-2.93958081161859e-05
-1.15578334255461e-05
-4.62403212036973e-05
-1.98499853268981e-05
-4.81167150315492e-05
-1.04273456956724e-05
-2.19969312719294e-05
-3.34242331813847e-05
-3.22448954318878e-05
-6.63720058180941e-06
-1.82464372098202e-05
-1.10816173080079e-05
-3.77302298946834e-06
-2.39064680113046e-05
-3.65494253605762e-05
-2.2941968164653e-05
-1.54937741532154e-05
-3.81916914468421e-05
-1.1645613288077e-05
-3.08215700338211e-05
-4.3642765883465e-05
-3.17079183525329e-05
-1.55073301875282e-05
-2.91475385297224e-06
-2.69794480492406e-05
-1.77184760086879e-05
-1.92297282322543e-05
-2.39839274359641e-05
-3.10595065437025e-05
-1.45789035482058e-05
-9.99047131977084e-06
-1.68585340582435e-05
-4.03838064323482e-05
-2.0235880591711e-05
-2.31858901989119e-05
-1.12024232001903e-05
-1.24583599331504e-05
-1.75611419635895e-05
2.24061852385244e-08
-2.19077426190147e-05
-1.36165700781993e-05
-9.94982720155797e-06
3.42752291052732e-06
-1.50369852330709e-05
-8.82122690731582e-07
-2.63116964561401e-05
-1.18507907693167e-05
-3.24698158557688e-05
-2.89022996556733e-05
-1.11841277903117e-05
-3.62512291046358e-05
-2.64875845353264e-05
-2.36076618123943e-05
-2.1230206300438e-05
-4.88194306343907e-05
-1.9383479478003e-05
-6.22939610512547e-06
-2.11504859256275e-05
-2.33265196718654e-05
-1.12704067793832e-05
-1.38869874134359e-05
-3.08919925540913e-05
-1.02828381408054e-06
-4.20556803635212e-05
-1.33493023736413e-05
-4.55187024333876e-06
-3.13661397866084e-05
-3.28087677975177e-05
-2.16049485332423e-06
-1.25732368508849e-05
-1.95403574505312e-05
2.50488766677187e-06
-3.62243377231787e-05
-2.50877843540168e-05
-2.36015225612586e-05
-3.21291806606151e-05
-2.37775542476213e-05
-1.4674476028821e-05
-1.3079503915159e-05
-1.70308214919184e-05
-2.1351540585671e-05
-1.55720754124662e-05
-1.9126125059147e-05
-3.04897432152517e-05
-1.78040890634571e-06
-3.06200859433159e-05
-1.60510610869038e-05
-1.77385795483492e-05
-1.41576402328077e-05
-1.08048117911157e-05
-3.01371641996478e-05
-2.17575856862116e-05
1.00550594629023e-05
-2.51820544803945e-05
-3.27205972433735e-05
-2.26269711005507e-05
-1.91914335490617e-05
-5.03406686953482e-06
-2.23359064472139e-05
-3.12291303442972e-06
-3.82446654569407e-05
2.1644547637206e-06
-5.34434813382795e-05
-4.82149158262674e-05
-2.9832279139469e-05
-2.57242267609291e-05
-2.38964463964229e-05
-1.83913723243083e-05
-1.49396490162158e-05
-1.35197980882372e-05
-1.69133624583253e-05
-8.94882894159757e-06
-4.23480747295518e-05
-2.20918613460346e-05
-4.52758953063874e-06
-2.84053359732139e-05
-1.07195150929278e-05
-2.60294306804137e-05
-2.54570494783966e-05
-3.45496372531289e-05
-2.34740539841706e-05
-3.30346933328003e-05
-2.09901396139336e-05
-8.64622101985784e-06
-4.74626230320091e-06
-1.07093729031775e-05
-1.30647413656675e-05
-2.53680872372542e-05
-3.1592274400073e-05
-3.40516729470094e-05
-3.48885466430024e-05
-1.22469573127165e-05
-1.81539485192429e-05
-2.53010923053721e-05
-3.26686930023344e-05
-7.251949199412e-06
-3.97610299621047e-05
-2.31707502700484e-05
-5.96480366145464e-06
-2.85172729921459e-05
-9.83557697248714e-06
1.7146467331161e-06
-3.00872840125879e-05
-1.95773550966914e-05
-3.52625616732323e-05
-1.52559754077195e-05
-2.411472459874e-05
-2.45019969455444e-05
-4.98097025108693e-06
-1.64998234473921e-06
-9.27573439741896e-06
-2.26184634824194e-05
-1.49201197799597e-05
-1.45292521673147e-05
-3.82016648951327e-05
-9.73044991379558e-06
-2.64224021422826e-05
-2.0636461368521e-05
-2.79020576737419e-05
-2.31342404984211e-05
-1.55120181945582e-05
-3.41467096123924e-05
-1.48776918145977e-05
-5.95796958601393e-06
-1.589571020219e-05
-2.87238051546128e-05
-4.31072631774011e-05
-3.223476645102e-05
-1.96634335545615e-05
-2.76493999357289e-05
-1.52304479501512e-05
-8.27332849603691e-06
-9.79291434253342e-06
-2.20771373402976e-05
-1.06280445120712e-05
-1.328764928189e-05
-2.05584196196212e-05
-3.36223310080099e-05
-3.12483255325618e-05
-2.30424052467028e-05
-1.60901764822223e-05
-2.36464398317043e-06
-7.36336817973646e-06
-3.21880222970099e-05
-1.01626172189341e-05
-3.48987388120767e-05
-3.50389734171892e-05
-4.45378658240852e-05
-1.13515212545637e-05
-2.87005070405904e-05
-3.48242764820381e-05
-5.90420955496712e-06
-3.51656251554865e-05
-1.43376695248116e-05
-1.56335728486193e-05
-8.43271363022856e-06
-2.24003512358043e-05
-1.43781927044081e-05
-3.10633651535317e-05
-3.57497759918142e-05
1.86912224669249e-06
-2.83832571913539e-05
-5.6649423683573e-06
-3.27705140477765e-06
7.5844749528304e-06
-1.0314442125761e-05
-1.72523158378809e-05
-2.35332933035635e-05
-2.43373717034676e-05
-2.43161532576108e-05
-2.43068903286291e-05
-1.53606330846438e-05
-2.41728444872222e-05
-5.80155844013054e-06
-3.32817801783098e-05
-3.11831159427865e-05
-8.16575665522385e-06
-3.23976046004686e-05
-1.58087259951091e-05
-5.0000069867529e-06
-3.47923693016721e-05
-4.22661386205736e-05
-2.57269491179471e-05
-1.98808207628268e-05
-1.60853839420761e-05
-1.19696735946327e-05
-2.79810582028095e-05
-1.32765811967856e-05
-1.49159737897153e-05
-1.44346068106251e-05
6.81326006583722e-06
-1.49353529304858e-05
-2.14399323471997e-05
-3.03503514816039e-05
-1.33586980197884e-05
-9.61051297003376e-06
-8.99818537890597e-06
-1.04224199093506e-05
-3.97323535430808e-05
-2.68733661926456e-05
-1.96375884407767e-05
-3.83259453751801e-05
-2.76652739463883e-05
1.26435380108331e-06
-3.45737003598382e-05
-3.84032525424199e-05
3.0402612590494e-06
-3.77658563861784e-05
-2.16599660499763e-05
-3.14733084025072e-05
-4.41831594270971e-05
-2.05962804105484e-05
-4.3837016116802e-05
-4.00027918739082e-05
-3.00028313076776e-05
-1.80624921713838e-05
-1.77647879990058e-05
-4.41563660415145e-05
-4.31244391328317e-05
-2.93434027929486e-05
-1.86798658105447e-05
-1.04098409655509e-05
-1.76794345272233e-05
-3.29857657265332e-05
-1.19721252223373e-05
-2.38562815660919e-05
-5.53170574159466e-06
-4.83490207298624e-06
-7.73389250054615e-06
-1.61546680348496e-05
-4.03384509670739e-05
-1.97694322052602e-05
-2.75825927086442e-05
-1.68603499130003e-05
-2.17442512715055e-05
-3.64606690394591e-05
-2.23241201383514e-05
-3.99154374926122e-05
-1.68018226354077e-05
-1.05917459955086e-05
-1.34748582370231e-05
-2.17853631562205e-05
-2.15993089505777e-05
-2.99649034519274e-05
-3.46207393914549e-05
-1.76546849937109e-05
-4.29084181206789e-05
-3.26044796527298e-05
-1.3406061116369e-05
-2.71896241412075e-05
-2.31732413017624e-05
-1.98743335611127e-05
-1.46395052765662e-05
-4.50491578433421e-05
-1.68937733988987e-05
-2.12776170111966e-05
-1.8851046533613e-05
3.49445557149982e-06
-2.50778912886538e-05
-1.37016467305117e-05
-2.01050299133699e-06
-1.92552409049416e-05
-3.6982840126075e-05
-2.2134430767613e-05
-5.54889697034205e-05
-2.72308261753387e-05
-4.13892556138548e-05
-3.61355318416423e-05
-2.74547994669459e-05
-2.01966641869942e-05
-4.9163169969295e-06
-2.20718062523149e-05
-3.76030915825781e-05
-3.5457834150371e-05
-1.65689607614453e-05
-3.33738028068035e-05
-4.06910076981555e-05
-1.8342577782331e-05
-2.2235585634384e-05
-3.56353478421037e-05
-4.21274640269137e-05
-1.96072652797926e-05
-5.10145323598718e-06
-2.35569001392154e-05
-2.04609925763746e-05
-2.17597910988931e-05
-3.64017049806589e-05
-2.23079058969279e-05
-1.68093577119592e-05
-9.56810354974201e-06
-1.58493380673512e-05
-1.41702961298931e-05
-2.37350335486488e-05
-1.00429304773161e-05
-1.81393642287456e-05
-1.96841320788233e-05
-2.02586980463882e-05
-3.04778284138101e-05
-3.19002417897192e-05
-2.69613363514192e-05
-1.11103262091962e-05
-1.61926557479205e-05
-1.04447245185824e-06
1.61483949234617e-06
-4.00694834870125e-05
-6.66171121047675e-06
-4.12318147217649e-06
-1.61798644267033e-05
-1.06513785373118e-05
-1.83675391774391e-05
-3.49669419375891e-05
-3.68071450777583e-05
-1.39609031873305e-05
-1.96997340127036e-05
-3.22287426917672e-05
-5.55367811693505e-06
-8.86762481774511e-06
-1.22107719605181e-05
-1.75697961136585e-05
-3.12427684853023e-05
-3.57533760776888e-05
-2.25504554212513e-05
-4.29637104417584e-06
-2.81130198601029e-05
-3.21315886155564e-05
-1.65013896910469e-05
-2.19077343964981e-05
-1.40429228981563e-05
-1.4255740714e-05
-1.29970690888141e-05
-1.95410673011904e-05
-2.64505377805333e-05
3.09076275941574e-06
-3.03101478562386e-06
-8.25255570055485e-07
-1.92718730270571e-05
6.55705574312303e-06
-1.27762224163834e-05
3.58717009453973e-06
-2.70125201782497e-05
-3.57399112594016e-05
-2.93830797804257e-05
-2.68403531801033e-05
3.20810198674048e-06
-1.5292797556789e-05
-3.23070475769149e-05
-2.45658986704925e-05
-1.64439388389271e-05
-9.08998131455925e-06
-3.08759156276606e-05
-1.84232096629707e-05
-1.58578562537124e-05
-2.41626967932083e-05
-6.09803498984345e-05
-2.71067276531483e-05
-2.49990534703155e-06
-3.19500812393185e-05
-1.33155482527057e-05
-3.14126684643618e-05
-2.493229721267e-05
-3.20507459100188e-06
-2.10840529935824e-05
-2.10305423876836e-05
-3.81105516117578e-05
3.99904076251032e-06
-1.52719112974421e-05
-2.06402028862397e-05
-2.28825789987476e-05
-1.6393744426643e-05
-2.50020474540232e-05
-2.23256703290121e-05
-3.81128929208266e-05
-3.50489732781906e-05
-3.33391548655209e-05
-1.78680109896094e-05
-2.24200357597674e-05
-3.64373814967202e-05
-3.26722399812538e-05
-2.58146382537155e-05
-2.86360579534402e-06
-2.37620582968738e-05
-3.50329327987613e-05
6.62366189380666e-06
-1.21472070487762e-05
-4.17489422801724e-05
-2.76514306167315e-05
-3.94535571778354e-05
-2.87364090256683e-05
-3.18064091283619e-05
-2.01848069032171e-05
-2.69986508423541e-05
-2.46745681286296e-05
-1.60133423409252e-05
-2.8989899671226e-05
-3.2718769128874e-05
-2.57988127786883e-05
-2.57301327549646e-05
-2.11114998939019e-05
-7.2713693323674e-06
-1.08538023279821e-05
-1.41730189004947e-05
-3.39922869599872e-05
-2.46512980624218e-05
-1.93136799033872e-05
-1.9346184009875e-05
-1.40551344998148e-05
-2.25193406249545e-05
-2.73606014522207e-05
-1.87468150130208e-05
-8.51633772894497e-06
-1.69117665445035e-05
-7.35110070560484e-06
-1.58164457692733e-05
-2.28786503463805e-05
5.04328566631366e-06
-1.98753339472137e-05
-2.58095343458898e-05
-2.46754217467194e-05
-1.58035920590897e-05
-1.94786555784369e-05
-6.38421764159636e-06
-4.61965672566282e-06
-2.03702751551505e-05
-1.96410275728629e-05
-1.92114526181653e-05
-7.16133356925234e-06
-3.2577529723266e-05
-3.11314208945515e-05
1.41350513005603e-05
-2.45578964544097e-05
-1.59507988120307e-05
-2.46304563972069e-05
-1.21008475015801e-05
-2.68321423903595e-05
-2.64971396237994e-05
-1.68253522325207e-05
-9.20286408173098e-06
-5.2021242412856e-06
-2.17557994383224e-05
-3.02336283356389e-05
-6.03629309304123e-06
-3.62406648004579e-05
-2.8096127018353e-05
-3.13747562718745e-05
-2.59011514229886e-05
-1.43260905072136e-05
-2.11810050521225e-05
-2.01617060214293e-05
-1.22106360751696e-05
-3.75353207427594e-05
-1.1544698048321e-05
-1.70735946848282e-05
-7.69744222954416e-06
-3.07716889118607e-05
-2.5747977044302e-05
-2.17874622745527e-05
-2.98449340706961e-05
-4.10940789686282e-05
-1.49363478231076e-05
-6.49860674951835e-06
-2.20904822547107e-05
-9.57998789294512e-06
-1.99791272611263e-05
-2.06069616990412e-05
-1.00999994363987e-05
-3.08847114898959e-05
-3.54743149743775e-05
-1.34532908876794e-05
-2.07172303341133e-05
-2.99374745113475e-05
-2.57075941012473e-05
-7.47009322105535e-07
-3.87099935191813e-05
-7.21452930191916e-06
-1.50482618273744e-05
-3.20028601693705e-05
-8.68274270934777e-06
-2.92811823978274e-05
-2.71973866711863e-05
-1.55299514087147e-05
-1.34818375449547e-05
-1.49200294189959e-05
-1.85478925541259e-05
-2.57403569015038e-05
-1.67235637730727e-05
-5.86429934690172e-06
-9.2894283109144e-06
-1.91786316778775e-05
-1.5275769058314e-05
-1.93690084339216e-05
-3.17982367950129e-05
-2.65516490517457e-05
-6.13605345907566e-06
-7.42280419847628e-06
-4.10235001644871e-05
-1.92968146830937e-05
-5.67314029611279e-06
1.81359861562621e-06
-1.93074049193761e-05
-2.10893792668006e-05
-4.09214960742457e-06
-2.03713356829354e-05
-2.59632416501821e-05
-1.21309545400833e-06
-3.22036868830044e-05
-1.84081388925831e-05
-1.64354399303614e-05
-1.83526494831164e-05
-4.98400144284683e-06
-4.78845455670519e-05
-3.27974031815915e-05
-2.90341422153002e-05
-2.87073750652688e-05
-1.90278153597249e-05
-1.84694872877953e-05
-1.15155298524033e-05
-3.31595585117319e-05
-2.30690844783264e-05
-2.67476159297194e-05
6.1490553958433e-06
-1.87722288533146e-05
-3.05042739276283e-05
-6.69106158620163e-06
-7.40048828696404e-06
-2.62101237723199e-05
3.63497301456867e-07
-1.25452767182021e-05
-2.24404812509055e-05
-2.45269561721315e-05
-2.63748948535506e-05
-1.44423990470411e-05
-1.22574749052468e-05
-9.18112756496045e-06
-2.99481088602527e-05
-1.56559801035111e-05
-3.098238530098e-05
-1.15118783487251e-05
-2.98934320986602e-05
-2.87207068675934e-05
-2.16659392552313e-05
-4.5588588874909e-05
-3.54884397189288e-05
-3.11532242871467e-05
-1.75041512162763e-05
-1.749267847195e-05
-8.6392889937761e-06
-2.06408604689669e-05
-3.14005490803563e-05
-4.7862874379047e-05
-1.77583638790556e-05
-1.92468260189634e-05
-4.954111653899e-06
-1.16216820647113e-05
-1.96224259695574e-05
-2.25385107268308e-05
-3.48596918777897e-05
-3.54272623157703e-05
-3.80038919362344e-05
-1.71780286772168e-05
-1.67789913512141e-05
-1.57486422577811e-05
-2.19740320570152e-05
-2.93916360212143e-05
-9.3880216531358e-06
-3.06026938518957e-05
-1.2072397620544e-05
-1.71195816701482e-05
-2.98719723204407e-05
-2.07807433734626e-05
-2.73277263307581e-05
2.77287612074726e-06
-1.03939262958533e-07
-1.24302489670693e-05
-2.96359168899122e-05
-1.35425830980804e-05
-3.78089475418782e-07
-2.96609332321045e-05
-1.719891820746e-05
-1.5290248123598e-05
-1.52397401165425e-05
-1.93366507574194e-05
-8.41318617012461e-06
-6.75630770349087e-06
-5.18856404442924e-06
-3.73890518189677e-06
-3.27351710495787e-05
-2.95352115216138e-05
-2.10311613583547e-05
-1.38400546325614e-05
-2.14308572668157e-05
-2.67045185610926e-05
-1.90490366614807e-05
-9.7614156944008e-06
-2.68415362833857e-05
-1.66793810649568e-06
-3.47045452677591e-05
-4.87928845765694e-05
-1.03988105294818e-05
-2.13207008125926e-05
-1.04244292150568e-05
-1.35731450912015e-05
-1.07823041537291e-05
-1.21766516535039e-05
-1.81103043124113e-05
-3.87881202111356e-05
-2.83213212804007e-05
-1.92196521975672e-05
-1.2377873571207e-05
-3.12769270763637e-05
-3.38533954893205e-05
-2.34385522393589e-05
-1.79626310766832e-05
-2.97978899975239e-05
-4.07473835007978e-05
-4.3725120522832e-05
-2.11452379604438e-05
-9.06329605152903e-06
-3.24834321936507e-05
-1.84042633525911e-05
-1.47963419863381e-05
-3.72699079225325e-06
1.80574491964628e-06
-1.74352922848033e-05
-1.57674705830059e-05
-1.45661878820827e-05
-3.84752118236656e-05
-1.20955845760494e-05
-1.90788096539793e-05
-2.44816047703466e-05
-1.8769639487007e-05
-2.90380206504425e-05
-2.87056049772967e-05
-2.56351933214922e-05
-1.80182926335065e-05
-1.37654201010719e-05
-4.74667561506875e-06
1.03405312402922e-05
-1.72745201364053e-05
-1.0210616035914e-05
-1.87508202070729e-05
-3.21694845984297e-05
-2.46135708557676e-05
-2.37210011211585e-05
-1.72695756157838e-05
-3.40693139999977e-05
-2.32821425746182e-05
-3.14169422119138e-05
-1.32693561240328e-07
-4.13773030871309e-06
-1.39290691821817e-05
-1.93105318177456e-05
-2.77474677211126e-05
-1.72841163945598e-05
-1.41444962528299e-05
-1.38034637496587e-05
-2.78158967446913e-05
-1.92327187747694e-05
-3.05092200546294e-05
-2.77267914536802e-05
-2.40641322427165e-05
-2.360403676401e-05
-4.83732839973204e-05
-2.87663476805584e-05
-1.31444957452188e-05
-2.18433299086852e-05
-1.19706566394781e-05
-2.65844191075246e-05
-1.5738185178689e-05
-2.24547473130113e-05
-3.64723012741416e-05
-3.61524884173308e-05
-6.75487313072884e-06
-1.08504198319964e-05
-1.79584605975025e-05
-6.4035906099399e-06
-2.14768506340246e-05
-2.58646348418076e-05
-1.70772348697987e-05
-3.42184567438311e-05
-2.81868505709024e-05
-3.44134728514643e-05
-1.66977038517852e-05
-9.09405262946153e-06
-2.14535454958048e-05
-3.52769166346013e-05
-2.56083175082703e-05
-1.43812264076429e-05
-3.10651185513601e-05
-2.55280553469334e-05
-1.29235134754555e-05
-3.29704167820643e-06
-2.96647466838179e-05
-3.61052152329602e-05
-1.3548496833052e-05
-2.94186979922696e-05
-1.04283640998611e-05
-2.07886525882343e-05
-3.60489339056275e-05
-6.62141999768635e-06
-1.63544287220256e-05
-1.19976370104692e-05
-7.53621196546632e-06
-1.47997413184735e-05
-3.000381447809e-05
-1.76569730985134e-05
-2.80657547287226e-05
-1.99386269567109e-05
-3.19445646450646e-05
-1.38138551274859e-05
-5.99276087988485e-06
-2.64411761230626e-05
-4.15452613748959e-06
-1.99103947865747e-05
-2.22354518070899e-05
-2.77941662186879e-05
-2.35267090314398e-05
-1.50943603271362e-05
-1.21164517054938e-05
-1.90982397484773e-05
-3.17184115959213e-06
-1.85063439622488e-06
3.82817429802865e-06
-2.02584888382127e-05
9.04279998189914e-07
1.30871233023998e-06
-1.95777288126993e-05
-1.31703840377478e-05
-2.01688779650583e-05
-2.41034868150008e-05
-8.81602588702461e-06
-3.12364380628849e-05
-1.43503329527959e-05
1.39735342360139e-06
-3.40806705308074e-05
-2.41648529367917e-05
-2.66052764305506e-05
-3.45518711298072e-05
-3.02068750202427e-05
-2.68811163403476e-05
-2.45498745061989e-05
-2.27327275259024e-05
-2.34848906223888e-05
-1.92247945340714e-05
-3.24671344840433e-05
-3.31682328956867e-06
-7.90999833153987e-06
-3.42929196558943e-05
-3.15716391282961e-05
-9.06560850447201e-06
-9.41432662697987e-06
-2.14220268240704e-05
-2.26729916940628e-05
-2.44303249556061e-05
-4.34298120256376e-07
-1.12228902254794e-05
-5.81350994587158e-06
-4.06397914099278e-05
-9.21844253552857e-06
-6.82930873520575e-06
-1.94152541913042e-05
-1.96485872853863e-05
-1.63203595454823e-05
-3.47816810102974e-05
1.35298912785658e-06
-3.834040964563e-05
-7.62922180870111e-06
-2.66155153421339e-05
-1.73156899084927e-06
-1.41938999696327e-05
-3.66365301346002e-05
-4.13037469587684e-05
-1.56871251699083e-05
-2.07890653396127e-05
-1.88396812053378e-05
-3.03032284687267e-05
-1.93935537041326e-05
-3.7407042961184e-05
-2.47211102048503e-05
-3.70666758346086e-05
-4.50621260411865e-05
-2.37812794765297e-05
-3.29257720482359e-05
-3.58265164062213e-05
3.05844301623711e-06
-1.87217952667862e-05
-1.23371867867247e-05
-2.42919390328809e-05
-1.40205552156202e-05
-1.40004211968234e-05
-3.75276029139588e-05
-2.39795901162085e-05
-1.78496835952771e-05
-4.97859293563982e-06
-7.44348960846479e-06
-1.03310691433788e-05
-3.50516509316352e-05
-1.2656279452519e-05
-5.58805604355988e-06
-4.24005338316905e-06
-2.01687841810947e-06
-4.23440477227953e-05
-1.2410675080735e-05
-2.19395003156675e-05
-2.50379120774353e-05
-5.48102675807713e-06
-1.8259696771471e-05
-2.32044268996242e-05
-2.32966171709509e-05
-1.90865041571118e-05
-1.00085038496102e-05
-8.26363366633713e-06
-1.65855930266833e-05
-2.91732419940504e-05
-2.51118112345648e-05
-3.27489259045753e-05
-1.90383024754827e-05
-3.25059659060229e-05
-2.7942905522284e-05
-1.7941566355455e-05
-1.54488862892378e-05
-1.13012161869395e-05
2.71920865751278e-06
-2.79666990590192e-05
-1.35003976918119e-05
-2.51035521536627e-05
-1.56729564762284e-05
-9.26521637489383e-06
-2.82743887389685e-05
-2.97957584117192e-05
-3.19460455453748e-05
-4.03004933064971e-05
-1.29586888365725e-05
-2.39008375171568e-05
-2.28974037246445e-05
5.90486690393194e-06
-1.55033362026652e-05
-1.99051784719615e-05
-1.99800065680601e-05
-2.15324499243691e-05
-4.22440588369062e-05
-3.82036781495429e-05
-4.91286700413973e-06
-2.94447817013757e-05
-1.93367776667099e-05
-2.24430951145178e-05
-2.90644021226228e-05
-1.85783060757061e-05
-3.18090762860868e-05
-1.96410625805384e-05
-1.50564009305628e-05
1.02567112863337e-05
-1.19029252378937e-05
-3.45794013829444e-05
-2.09143490621574e-05
-2.45717726565489e-05
-4.6450679435759e-05
-2.58385770684867e-05
-2.02065407207785e-05
-6.00976883962283e-06
-2.76985243593091e-05
2.42666546630921e-07
-3.25440898815521e-05
-2.64520254940568e-05
1.58985873873855e-06
-5.54037784744068e-06
-1.47195140004754e-05
-9.83991560697249e-06
-2.53356225553159e-05
-2.42996966644457e-05
-3.07058809421902e-06
-2.31613586598805e-05
-3.37566692008103e-05
-8.97143710783514e-06
-3.50692801649787e-05
-2.42684161728727e-05
-1.61685402956037e-05
-4.18295650921574e-06
-1.79270431469537e-05
-1.89985942773876e-05
-2.03980613786432e-05
-3.39808069116462e-05
-2.4548932858165e-06
-3.45909097550025e-05
-7.19164449965277e-06
-2.03350483279291e-05
-7.37699250601441e-06
-3.21834750088724e-05
-2.70640574155803e-05
-3.5181147856506e-06
-4.42981102873804e-05
-4.01194592817922e-05
-2.65412171701247e-05
-2.64207285921168e-05
-3.50814894941847e-06
9.13183056002422e-06
-2.65328462676772e-05
3.74903008989605e-06
-1.7530214439596e-05
-2.93512248666743e-05
-2.56691844513395e-05
-1.90269751045234e-05
-3.17325040201066e-05
-2.46175841001773e-05
-3.38454736795023e-05
-5.47673345456309e-05
-1.8235147128969e-06
-1.30385987725738e-05
-2.01378363733348e-05
-8.78916606143429e-07
-4.45733505144284e-06
-1.91788306057454e-05
-1.42137325152762e-05
-2.45937146033472e-05
-2.36748693481563e-06
-1.98373661548063e-05
-2.01730982916332e-05
-1.8090061383133e-05
-1.6914301764764e-05
6.31895461861758e-06
-8.0466903979018e-06
-3.59051947347281e-05
-1.6292089280215e-05
-5.67270324171519e-05
-1.83136494782468e-05
-1.37611048017176e-05
-3.37871721326679e-05
-2.3980895108829e-05
-9.3623212895479e-07
-1.36084039176679e-05
-1.64051641906672e-05
-1.20267897451921e-05
-1.56601481748736e-05
-2.88572504616573e-05
-2.73545933458096e-05
-1.09850943276884e-05
-2.15963685986278e-05
-3.47835911322719e-06
-6.76839864486257e-06
-6.61788946225097e-06
-1.48489145734752e-05
-4.22296959258593e-05
-3.28822828482544e-05
-1.08550121649859e-05
-1.46033116522647e-05
-2.21579851707136e-05
-4.37744644103265e-05
-1.31072613830729e-05
-1.66434395541514e-05
-3.21907357861199e-05
-3.170949275248e-05
-2.40453607213299e-05
-2.53818963709879e-05
-2.28447603065669e-05
-4.02170320336993e-05
6.98693886578286e-06
-1.63637863464046e-05
-6.39769869047322e-06
-3.26070872451046e-05
-1.12023813528661e-05
-5.00732740516001e-06
-1.09163235781332e-05
-1.27199960628606e-05
-2.1279518026908e-05
-2.25329196558075e-05
-3.0774843271731e-05
-1.96887206572199e-05
-1.807622071599e-05
-1.79518799524734e-05
-2.65979485585187e-05
-3.51671131914365e-06
-3.71540587966999e-05
-9.7661807351549e-06
-1.31749073853306e-05
8.54286437576304e-06
-1.45865703306995e-06
-3.5482126306391e-05
-2.28599504711076e-05
-1.22294163547309e-05
-2.4086584950699e-05
-1.20233099868697e-05
-1.3086159029316e-05
-1.43065327621129e-07
-3.23984157164415e-05
-2.55868758219702e-05
6.35616904689187e-07
-9.3409550997916e-06
-2.8816722363384e-05
-1.31712036434399e-05
-7.24530440059052e-06
-1.31758717841042e-05
-2.56441199065711e-05
-3.43503886376873e-05
-2.12673854494257e-05
-3.46857925159675e-05
-3.26360695005556e-05
-3.39435374942995e-05
-2.4846435673307e-05
-5.65457575284242e-06
-3.88734253558077e-05
-1.79266284170643e-05
-2.95090145401344e-05
-1.98444957333939e-05
-2.80971554759115e-05
-3.49967074999443e-05
-4.24228020948598e-05
-5.52274082002542e-05
-2.96487901605244e-05
-2.88376418212015e-05
-7.70503955619184e-06
-5.209192797904e-05
-4.14849879967614e-05
-1.53235612111429e-05
-3.8368764303107e-05
-2.20819649763221e-05
-2.31513252310794e-05
-3.62639865525152e-05
-7.90967477299781e-06
-1.76613650497192e-05
-1.44357908648607e-05
-2.73616438182582e-05
-1.27070824568645e-05
-5.36153442000059e-06
-5.74881951904961e-06
-1.94715688384556e-05
-1.62973690351443e-05
-9.62492227820248e-06
-9.01324730556516e-06
-1.0339431759885e-05
-3.03141217690573e-05
-1.70630373446025e-05
-2.69646578945658e-05
-7.9791679112312e-06
-9.81781798626202e-06
-2.25882972660149e-05
-1.44994199932484e-05
-7.03872496866204e-06
-1.84745732757691e-05
-1.81921873024889e-05
-3.05253044926331e-05
-1.0802450556974e-05
-3.84107198526521e-05
-3.15555365539949e-05
-2.01757559645312e-05
-2.53417786525536e-05
3.55776377605736e-06
-6.38145405059994e-06
1.40814325609912e-06
-5.87175745925878e-06
-3.75832657716701e-06
-2.13431678332301e-05
-1.74657368278252e-05
-1.94969298733241e-05
-1.49589754488628e-05
-1.53756818950347e-05
-3.19396595513058e-05
-1.90138550606899e-05
-2.9395920872168e-05
-1.97139103439475e-05
3.60410337077637e-06
-1.98332196855983e-05
-2.71160255346362e-05
-1.46995305929397e-05
-3.08462794571348e-05
5.9895449401335e-06
-1.16699059995016e-05
-2.57613888103723e-05
-3.02737646080132e-05
-2.16503415772991e-05
1.63971640052861e-06
-4.18301224105377e-06
-2.08880226246147e-05
-3.2822655085016e-05
-3.25828560788461e-06
-5.89921965546532e-06
-8.13459587841124e-06
6.97204480591267e-06
-3.55131209121017e-05
-1.08533949594173e-05
1.74753732431453e-06
-5.62800755812132e-06
-2.56785115296786e-05
-1.46003407293716e-05
-2.24373451812165e-05
-2.82833901017562e-05
-1.83832929014414e-05
-2.1564879306602e-05
-1.4887023599084e-05
-4.14504568500705e-05
-3.69753752399064e-05
-7.54601590581092e-06
-2.29901059711377e-05
-9.46792313249106e-06
-6.51622517988184e-06
-1.50319531045633e-05
-1.60505796668881e-05
-1.27821182171968e-05
-1.92476981738341e-05
-3.63204560237273e-05
-3.16459666398708e-05
-1.32454733430678e-05
-2.81187449839425e-05
-2.07727798288947e-05
-1.60545128721016e-05
-1.89315726414835e-05
-3.31024809118017e-05
-7.4771783501732e-06
-1.72957999614724e-05
-1.55315538110234e-05
-2.49425858802275e-05
-3.10269447566939e-05
-2.32219911450225e-05
-9.58644577705015e-06
-1.45909791517579e-05
-3.552328968529e-05
-3.21165278538499e-05
-1.98150504682642e-05
-6.36654499451368e-06
-3.61972071275799e-06
-6.44249040958957e-06
-3.00024422867095e-05
-2.77066829502519e-05
-1.75532086636124e-05
-4.3538672451789e-05
-2.22940043705132e-05
-7.73305347488044e-06
-1.91662052183388e-05
-2.88367677799551e-05
-6.43280440981232e-06
-2.46007985275139e-05
-2.19219110758444e-05
-1.70045303099958e-05
-3.5713438551812e-05
-2.12176716834131e-05
-4.53826601959164e-06
-3.02625388812732e-05
-1.62117519316882e-05
-2.46317893583009e-05
-5.19253196312631e-06
-3.22351734023102e-05
-2.87962548371183e-05
-3.71611650203914e-06
3.09643441904611e-06
-1.54181541836296e-06
-2.44968709662375e-05
-2.25342856444072e-06
-3.15172555478774e-06
-2.80624597743307e-05
-1.60634594224275e-05
-5.43739524379045e-05
-5.99340265001324e-06
-2.37144557221293e-05
-4.07109136836442e-05
-4.02838763404027e-05
6.237258330311e-06
-3.09542957009916e-05
-2.55457463511789e-05
-9.69126425711456e-06
-2.37338164680559e-05
-3.83447202400992e-05
-2.60157902653972e-05
-1.26808557192625e-05
-3.75654522360351e-05
-7.97953520130875e-06
-3.66353818574223e-05
-3.92980288059023e-05
-1.78489571390411e-05
-2.66002277137448e-05
-2.93570193206709e-05
-5.45596886236561e-06
1.14007584314382e-05
-1.10222427969893e-05
-6.65710176555106e-06
-3.82419464410626e-05
-3.32976301557185e-05
-2.89950865011278e-05
-2.53214495713529e-06
-1.52963216995621e-05
-1.03536037748283e-05
-2.22712740363961e-05
-8.50300191456519e-06
-1.79651861300215e-05
-2.21033644761312e-05
-2.72043235524629e-05
-1.91980359379549e-05
-1.82165355450654e-05
-2.7287090328828e-05
-1.24998816921784e-05
-1.90871370663888e-05
-3.83424212238239e-05
-3.63586976354632e-05
-2.10117845887693e-05
-1.81175971303463e-05
-3.73905314638869e-05
-4.5328999757615e-05
-6.00292417817899e-06
-1.78950493915577e-05
-7.87417734193605e-06
7.17812176739599e-06
-3.24266680556736e-05
-1.56148917498986e-05
-1.81432206728255e-05
-5.8419714443205e-06
-3.32201108227114e-05
-1.4830074949349e-05
-1.82439869733586e-05
-1.71571753001984e-05
-3.37918347695694e-05
-4.87566661174423e-06
-9.56309431333873e-06
-1.59599668744122e-05
-1.79696739088076e-05
-1.96485950793445e-05
-1.2663382283007e-05
-2.57446407360093e-05
-3.66457292259751e-05
-2.67239756253261e-05
-4.70920850608667e-06
-2.17151542869464e-05
-2.96985636216098e-05
-3.49748161213825e-05
-2.81073349176326e-05
-1.06036210947416e-06
-5.8728972737616e-06
-2.83032294595518e-05
-1.96093070103197e-05
-1.81914579821273e-05
-4.68143573333439e-05
-1.33133171279249e-05
-1.90398921437838e-06
-1.65948979415048e-05
-1.51372008096021e-05
-1.23335382231486e-05
-2.34367580973996e-05
-5.66507928933464e-05
-5.13672560464337e-05
-3.02814658853064e-05
-3.03298693150108e-05
-3.05597491985636e-05
-9.29505719416173e-06
-6.66566633913609e-06
-5.09551098316834e-06
-2.41529385456427e-05
3.34239886089507e-06
-2.56798122178433e-05
-1.16449864328869e-05
-2.94615116479256e-05
-3.76094648903032e-05
-5.97616888987995e-06
-1.41179690086244e-05
-4.27513385092653e-05
-1.97768224945883e-05
-1.39387202199476e-05
-2.58208884979992e-05
-1.72364412949785e-05
-1.96192898030118e-05
-3.01975836384103e-05
-6.247649875936e-06
-1.23830164675744e-05
-2.50220830447873e-05
-2.98441656715038e-05
-2.55228107895181e-05
-3.09252749999172e-05
-2.96711810002131e-05
-1.26622538931509e-05
-3.55258053928115e-05
-1.93787299717476e-05
-4.47035687612003e-05
-1.64049473939594e-05
-1.43655783042832e-05
9.21267388451461e-06
-1.84961424627292e-05
-8.31671262106567e-06
-5.95850644624352e-06
-5.29422255449099e-06
-2.36014265097198e-05
-1.22853878988673e-05
-1.98484988505638e-05
-2.93740848887318e-05
-9.71365470383256e-06
-3.21957159823439e-06
5.35910574633577e-06
-9.51054341919425e-06
-1.72328922167747e-05
-2.53136984576418e-05
-1.12997842572483e-05
-7.97429655665433e-06
-4.56302581764117e-07
-2.2647421596856e-05
-4.83321909097679e-05
-3.10304110557072e-05
-1.27215082110884e-05
-3.79011129308817e-05
-4.43887128660172e-06
-1.14651472526556e-05
-3.44651199045308e-05
-1.98889686333672e-05
-1.58051513822873e-05
-3.08401735471337e-05
-4.95156907329459e-05
-1.12864615536094e-05
-1.60790047338057e-05
-5.19584206002604e-07
-3.08013364982539e-05
-1.27457587162892e-05
-2.72766572972325e-05
-1.3747685796519e-05
-1.77034113245137e-05
-2.35021847209439e-05
-9.24923453329422e-06
-1.59426511617576e-05
-1.36802860005208e-05
-1.00866157134931e-05
-1.88533603737028e-05
-6.09990878184395e-06
-1.64166540513192e-05
-2.46166830575868e-05
-2.2845259587244e-05
-2.62316193892449e-05
-1.19742670868721e-05
-3.82216234585736e-05
-2.52850311800363e-05
-3.55322686930349e-05
-1.02546462883897e-05
-1.92708811689803e-05
-2.96009206181479e-05
-2.56637925927543e-05
-2.15274052314941e-05
-3.46827768433193e-05
-2.33411800291598e-05
-1.15061049846893e-05
-2.66847897359281e-05
-2.96044734330296e-05
-1.39510958349414e-05
-1.50184901910556e-05
-2.15187186463088e-05
-3.17911110786565e-05
-3.39275795346615e-05
4.29959733067315e-06
-1.66813076686914e-05
-1.69205194519077e-05
1.65883860771473e-05
1.47938449891298e-06
-1.34041582925287e-05
-1.58176072181233e-05
-3.01670265876994e-05
-1.10914779317885e-05
-3.39365105968099e-05
-2.17525795547564e-05
-2.20683513254604e-05
-3.15144441951647e-05
-1.0710010015999e-05
-4.1091804504828e-05
-2.32136794523796e-05
-1.40319545983813e-05
-3.07747019702711e-06
-2.93447792822159e-06
-1.03838549495347e-05
-2.43111015778909e-05
-1.72924544165394e-05
-1.30920428857227e-05
-3.71897098851993e-05
-2.2201711540022e-05
-2.75387968309294e-06
-1.62078645937826e-05
-5.31486486822266e-06
-6.04892078792928e-06
-3.2131763393599e-05
-1.44515484056914e-05
-1.85389544383983e-06
-3.15336157769088e-06
-1.76055834456782e-05
-2.3528101843559e-05
-1.14295108260942e-05
-5.79077103231685e-06
-2.36909618641557e-05
-2.61517823783787e-05
-1.07228152132695e-05
-2.13506861115612e-05
-9.64227092041458e-06
-1.80880775778012e-05
4.08602902624132e-06
-5.84331249957455e-06
-2.0146365294907e-05
-1.40035782410006e-05
-1.19986692212557e-05
-1.63318533233502e-05
-1.77745830877643e-05
-3.97537836405617e-05
-1.76826592760489e-05
-2.38736007789067e-05
-4.0586931792335e-05
-3.44363859626083e-05
-8.18406919293351e-06
-2.48960041950821e-05
-8.33564906775572e-06
-2.33617695823518e-05
-1.16742019543658e-05
-2.80026410563758e-05
-2.51112367544096e-05
-2.06666079842366e-05
-1.86216992186148e-05
-3.25991218166753e-05
-8.40731728446662e-06
-1.98816646583307e-05
-3.28529049552289e-05
-2.92170277979279e-05
-1.33039747716827e-05
-3.29431045420488e-05
4.26524233879588e-06
-3.05839031778358e-05
-2.9728508257517e-05
-2.51268144930891e-05
-1.48191209048749e-05
-1.40683503780327e-06
-2.72793968896593e-05
-3.32057734139747e-05
-2.80887689584351e-05
-2.61092230079615e-05
-3.41297760778607e-05
-1.24469884462871e-05
-1.44472289797093e-05
-2.11455575654603e-05
-3.7540949039157e-06
-1.80489248144357e-05
-2.81797568472216e-05
-1.93644683258208e-05
-2.82980034523177e-05
-3.58629143463273e-05
-1.2396577173275e-05
-6.51341259031503e-06
-2.77265696735109e-05
-2.03582411189727e-05
-2.66955515675081e-05
-1.82683006729481e-05
-5.78429378678147e-06
-2.14127038015377e-05
-3.4109634637429e-05
-4.05820368790063e-05
-3.21560013654214e-05
-2.5291720890139e-05
-5.43660502659485e-06
1.20947800102358e-06
-1.20559362378892e-05
2.78305877502712e-06
8.81227293505541e-07
-1.15045093137652e-05
-2.81920913527876e-05
-7.31810464290669e-06
-2.04394972006598e-05
-3.04620014443352e-06
-3.55766895927451e-05
-8.19033703571778e-06
-3.54027681398834e-05
-2.75146128949308e-05
-4.11472826137858e-05
-1.23057774439506e-05
-3.74063490455315e-05
-3.36767681434146e-05
-1.14019009713652e-05
-3.31551405653585e-06
-1.27227052366524e-05
-3.22782986895015e-05
-3.02284732463412e-05
-1.94632083545127e-05
-2.53749042992823e-05
-2.72948724737005e-06
-2.4724149671974e-05
-3.03933937652531e-05
-1.60368678489711e-05
-9.76332113525603e-06
-6.23285617475401e-06
-3.07494038258852e-06
-2.26541881924769e-05
-2.20780439468771e-05
-2.31009812759979e-06
-2.54978439003677e-05
-3.57839483503647e-05
-2.22443065297298e-05
-2.10047753025079e-05
-1.87622397624585e-05
-3.09911290844586e-05
-1.38428951573546e-05
-2.96334296628214e-05
-8.90628596150802e-06
-2.29053975917736e-05
-3.35518287224193e-05
-1.25063212939578e-05
-2.64934764056729e-05
-1.96463253577367e-05
-2.99315133069326e-05
-2.8853505544408e-05
-1.99752910610796e-05
-2.29529094461636e-05
-2.18769383106857e-05
-2.6673061583945e-05
-1.20851721518676e-05
-3.32701087478908e-05
-2.54742038682457e-05
-1.54210543237592e-05
-1.2846920855799e-05
-1.85177148702691e-05
-3.33870265468441e-06
-4.03770826054159e-05
-2.08264499750688e-05
-2.72624487486243e-05
-8.12362669452382e-06
-2.64729248263677e-05
1.11920588905177e-05
-1.24802472239735e-05
-1.88267415677653e-05
-1.35333009182877e-05
-1.42733828989917e-05
-4.17290424142275e-05
-3.5505680397243e-05
-6.22774106910701e-05
-1.36817331336109e-05
-1.81027734969087e-05
-1.12094301791131e-05
-2.48555096511118e-05
-4.10051420362509e-06
-2.8910680278514e-05
-3.64646371888676e-05
-6.45763240451253e-06
-4.9022836129039e-05
-3.40579078085444e-05
-2.05930922128261e-05
-1.25620015208235e-05
-3.50633312108082e-06
-3.66431510071437e-05
-2.31649336579375e-05
-2.35954422901872e-05
-3.5986241355279e-05
-6.34161504698582e-06
-1.63498457459428e-05
-2.41760160094538e-05
-2.88325929349484e-06
-4.40930687084374e-05
-3.73452123807574e-05
-3.08698900822767e-05
-2.1650238810078e-05
-3.33979230867295e-05
-8.47326159011087e-06
-3.3154241183309e-05
-1.70242748083292e-05
-3.04349424044607e-05
-3.76375870577551e-06
-3.88449494245111e-05
-2.8427188163173e-05
-4.02960854057027e-05
-2.29537947935267e-05
-4.68273902975374e-05
-3.38617740052118e-05
-3.41012247673522e-05
-1.26082939934517e-05
-2.34895786074681e-05
1.62052121862371e-07
-1.223150863378e-05
-6.02044107431058e-06
-3.04100746607263e-05
-3.6112321637455e-05
-2.6631753509696e-05
-2.27425862495988e-05
-3.74741771663364e-05
-8.72062469004823e-06
-1.84346195304381e-05
-1.56195755390607e-05
-1.14265667097563e-05
-2.63797407385837e-05
-1.15342518503362e-05
-3.07014395989296e-06
-1.92090891065206e-05
-1.79061805235562e-05
-2.2523129137956e-05
-1.24521149858147e-05
-1.7312415282894e-05
-2.78978361652585e-05
-7.52985164710312e-06
-1.60986321715934e-05
-1.67637277863093e-05
-9.62581946986724e-06
-8.48276031387605e-06
-3.08407309447042e-05
-2.76929562472604e-05
-2.89868967717021e-05
-3.39903129088578e-05
-1.97965458696889e-05
-1.8613720238709e-05
-1.83756293436176e-05
-2.89821539824115e-05
-3.60920745544338e-05
-5.23322824922062e-05
-2.40344441183937e-06
-2.62018293915878e-05
-2.16673443420203e-05
-3.33058786845052e-05
-7.40714099118177e-06
-1.01724053909873e-05
-3.91829220052357e-05
-2.96396535065942e-05
-2.30295345080613e-05
-3.23847904729732e-05
-2.83557650555994e-05
-2.01496329437232e-05
-2.24885355415851e-05
-3.57152541428025e-05
-3.45725818857495e-05
2.7856656377521e-06
-6.65898443609032e-06
-4.42134508094574e-05
-4.70984303145306e-05
-2.39374824830097e-05
1.78268190213814e-05
-2.62302743208171e-05
-1.76141351150978e-05
1.99349909578864e-06
-2.73379801203376e-05
-1.6067119968357e-05
-2.91396336205205e-05
-2.16875715324622e-05
-7.64274786179817e-06
-1.90620435558129e-05
-1.91652091313667e-05
-3.30616467874844e-05
-2.95720909933529e-05
-4.52688232571093e-05
-1.46969844862751e-05
-9.7446036594956e-06
-5.65137326793148e-06
-1.25316753379691e-05
-1.88539110843816e-05
-3.83981533100247e-05
-3.80280763789625e-05
-2.36025525575714e-06
-7.20579419589792e-06
-7.53728802654689e-06
-3.64101951226621e-05
-3.50503470162145e-05
-3.06770901771608e-05
-1.8638591722999e-05
-2.98679129596066e-05
-1.93595278381667e-05
-2.39408329764886e-05
-2.45277226183321e-05
-1.8214498581028e-05
-2.26800207501596e-05
-4.64226163951866e-05
-2.17097186815525e-05
-1.82909006532441e-05
1.46420499293234e-06
-8.03840767340289e-06
-3.57345797388871e-05
-3.33508646532213e-06
-4.95286773856799e-05
-3.96925209809373e-05
-3.21511414323268e-05
-5.46651013530161e-06
-7.53374394676123e-06
-2.59710513837329e-05
-3.8196401042153e-05
-1.53285714619214e-05
-3.35745561894697e-05
-2.6046041810561e-05
-1.70309885850965e-05
-1.32359158580566e-05
-1.5837471471203e-05
-4.20098164374548e-05
-2.22139370981002e-05
-5.29567062604682e-06
-2.59360047537422e-05
-1.0590108978364e-05
1.08673357864899e-06
-2.30794350297407e-05
-1.3702765637392e-05
-1.60960554506773e-05
4.11531330180435e-07
-1.20994587236521e-05
-3.16367084770526e-05
-5.42978726305248e-05
-5.44999321202455e-06
2.22360454179202e-07
-8.30545874798758e-06
-1.57579110488981e-06
-2.47290334470578e-05
-2.87101075002786e-06
-3.41742859387826e-05
-2.55571083814065e-05
-1.99831624523104e-05
-1.73546835821416e-05
-2.89897636843722e-05
-1.76913497087777e-05
-1.98838729917485e-05
-1.76967702553304e-06
-2.17090939788526e-05
-4.17005025683318e-05
-2.4960192229566e-05
-1.91134913641383e-05
-1.61543461506946e-05
-8.19646188463212e-06
-2.21162960878759e-05
-2.47442564865921e-05
-4.31190352175647e-05
-2.42223863155339e-05
-2.19214401903905e-05
-2.47485912472963e-05
-8.12883332138526e-06
-2.33413382711104e-05
-3.44711365118612e-05
-2.56484246401481e-05
-3.01845639072067e-05
-1.20013732927188e-05
-2.22175251811485e-05
7.80785269369887e-06
-2.83138607363511e-05
-1.65125683893307e-05
-1.05553003123744e-05
-2.96577703036115e-05
1.09250668521233e-05
-1.53993698000365e-05
-2.74436927620714e-05
-1.86880694954776e-05
-2.58676702700728e-05
-4.49948192197248e-06
-3.18906896911963e-05
-2.18630301348878e-05
-2.21879503341202e-05
-2.29624986344473e-05
-3.59115504896685e-05
-1.38838459987719e-05
-5.17249465983021e-05
-1.62788342314451e-05
-9.70187383967532e-06
-2.03680887600375e-05
-2.3240586629481e-05
-2.33522051136645e-05
-9.17379333367653e-06
-1.80394000831304e-05
-3.36568942817737e-05
-1.18930695145914e-05
-3.58897129607009e-05
-1.9339354776503e-05
-1.76258376673235e-05
-4.35943375803139e-05
-3.12695036889194e-06
-2.66201902167212e-05
-1.59980711467871e-05
-1.31195085810697e-05
-4.00854419471838e-05
-2.35797018729449e-06
-1.23098755679349e-05
-5.22847622170659e-05
-2.26494376146457e-05
-3.87402303431323e-06
1.18083633093163e-06
-1.78733262668608e-05
-1.80760717365784e-05
-1.71259388786402e-05
-1.98002745509736e-05
-1.06189686423953e-05
1.78082694426307e-05
-2.18946512549724e-05
-1.15741741204273e-05
-8.16728684085044e-06
-2.54942222082255e-05
-1.21196172904441e-05
-3.08448210715136e-05
1.84677247837862e-05
1.33027743053158e-06
-2.55610445360031e-05
-2.5607728305918e-05
-2.42406945891125e-05
3.68309925720419e-06
1.08252434979471e-05
-2.45013134040539e-05
-3.0605438530867e-05
-1.80640975419999e-05
-3.96065920683151e-05
-2.11462038363705e-05
-9.68105147544484e-06
-6.71114415675018e-06
-3.88216323424223e-05
-1.80013052964558e-05
-8.35068151375799e-06
-1.18293804288586e-05
-3.10737174676337e-05
-3.51315326659996e-05
-1.43467862611637e-06
-7.98387685352577e-06
-8.12895398058908e-06
-3.45509020910494e-05
-2.07273008555331e-05
-6.91515214925737e-06
-5.13389026473468e-06
-2.69400089477656e-05
-1.66736674458574e-06
-1.78499944872461e-05
-3.60055684836114e-05
-2.3921235285938e-05
-7.9185571575869e-07
-2.67796597724874e-05
-2.17420323820111e-06
-2.47410200083778e-05
-1.97786542617133e-05
-3.83689491273685e-05
-6.60117312834123e-06
-2.89581552775937e-05
-2.90280734258724e-05
-2.65919719251701e-06
-3.2249974345009e-05
-1.30475388951636e-05
-3.28887088310372e-05
-2.38487103160141e-05
-9.09963894984477e-06
-6.46343699842353e-06
-2.12112077911077e-05
-1.30776167181475e-05
-2.84518298102843e-05
-1.82984545720177e-05
-1.8733062297467e-07
3.95342680392133e-06
-2.72748385931408e-05
-1.73300389967171e-05
-1.13421729010213e-05
-3.84597309481326e-05
-1.18644017357434e-05
-2.18185580652266e-05
-3.83778146806433e-05
-3.11921825996297e-05
-4.23917255241643e-05
-2.24974353119297e-05
-3.82978380178367e-05
-3.61274039551096e-05
-1.85813871493312e-05
-1.56244314481562e-05
-2.80507920174327e-05
-2.67649286705073e-05
-4.09868374754553e-05
-4.17633685297081e-05
-2.33745817411174e-05
-2.38872769418996e-05
-6.57137076364387e-06
-5.39972996470946e-06
-2.77972015314579e-05
-1.24625123057379e-05
-1.9636450477524e-05
-1.5556124645961e-05
-2.84610841920197e-05
-1.47124130871259e-05
-5.66224701488194e-06
-2.27361192764883e-05
-2.79820222247296e-05
-8.83243524622237e-06
-1.70169940110613e-05
-2.21578880068892e-05
-2.09741190966085e-05
-2.70356680407845e-05
-3.77708375706952e-05
-1.76103488107551e-05
-2.18504112650531e-05
-2.64690946629249e-05
-2.85264766040049e-05
4.44979614014849e-06
-2.10448239040971e-05
-1.25597079564865e-05
-5.74073084623778e-06
-2.70311242186286e-05
-2.36542694229317e-05
-2.99935682062762e-05
-1.46335939423237e-05
-3.63943024237346e-05
-1.42031208931326e-05
-2.74697839628728e-06
-3.36857892548119e-05
-1.03235459334765e-05
-1.98406057491312e-05
-3.470922801279e-05
-1.83224295840391e-05
-4.53948597437294e-05
-1.64182195636877e-05
-3.45512181088829e-05
-4.19813973480604e-05
-5.37659981652908e-05
-2.71874352427841e-05
-2.70748639721794e-05
-3.75049965745285e-05
-4.11590621843256e-06
-3.33379519216861e-05
-3.84123725898644e-05
-2.38292956027126e-05
-1.67780341519193e-05
5.09233819598682e-06
-1.73068857836935e-05
-6.80977004044032e-06
-5.34464013087612e-05
-2.14042942985108e-05
-2.97005096971086e-05
-1.44760344536928e-05
-1.87402545571692e-05
-2.8862471787217e-05
-3.86498266965068e-05
-2.48589464330085e-05
-2.52729533629344e-06
-1.80614660792776e-05
-3.5419410948528e-05
3.50433790970967e-07
-2.21852171343549e-05
-1.5968250752326e-05
-6.08808719498132e-06
-2.10482569560415e-05
-2.76055254395071e-06
-9.42905962998829e-06
-2.95170967751944e-05
-2.75135264748097e-05
-1.78674123225396e-05
-3.49646310234145e-05
-1.99289377735466e-05
-1.68349253754102e-05
-2.27790291683395e-05
-3.01914430835515e-07
-2.31477507951689e-05
-1.46869426171778e-05
-6.2752186222153e-06
-2.59183864757415e-05
-2.64854920817212e-05
-3.79669221398054e-05
-2.86675760105027e-06
-6.40278196084001e-06
-5.59576668967833e-05
-5.61745107478844e-06
-2.2173093446133e-05
-1.42183851008404e-05
-1.19132085642786e-05
-1.11482027667852e-05
-1.28328181266244e-05
-1.5679999676039e-05
-3.67675613230105e-05
2.17795741421311e-07
-1.9170680056865e-05
-6.99184703469472e-06
-8.43626474797872e-06
-1.67522207734512e-05
-2.73822171305959e-05
-3.17497396843048e-05
-3.29063259048961e-05
-1.62701108777026e-05
-2.37915650075497e-05
-1.92841789714289e-05
-3.10180884585258e-05
-2.41789421302469e-05
-2.34722809263606e-05
-1.73576804103041e-05
-3.48260494827705e-05
-1.53784766199143e-05
-2.94701781800612e-05
-1.75383474575752e-05
-1.70688194479335e-05
-2.63629790317337e-05
-2.94960664430195e-05
-3.06865046683191e-05
-1.76161055094297e-05
-1.42718283084538e-05
-4.07468656986739e-05
-1.71780675740533e-05
-2.40321180645021e-05
-2.20028307106421e-05
-2.14302771789034e-05
-3.19919695588607e-05
-4.61214498798793e-05
-7.16756211165038e-06
-3.37911592317676e-05
-1.25937689418082e-05
-2.29847183200525e-05
-4.29094806581677e-05
-2.06160980402429e-05
-1.17367112499421e-05
-3.78694912088076e-05
-1.82796311201935e-05
-1.95389098126474e-05
-3.11505259736359e-05
-4.67542776542916e-05
-1.12615768145864e-05
-4.16112117098645e-06
-3.06047986952084e-05
-2.5686353014765e-05
-2.63083695609652e-05
-2.05195464363448e-05
-5.25832243773732e-06
-9.68161039738447e-06
-3.1487298380636e-05
-1.15355854459993e-05
-3.2194611611581e-05
-4.17203834263524e-05
-2.49603507626856e-05
-1.85094887613267e-05
-9.37131502089373e-06
-3.9073623138349e-05
-2.46799455871868e-05
-3.50474156922077e-05
9.50213882557795e-06
-2.52747591205463e-06
2.59202085964348e-06
-4.5701560867379e-05
-2.17889922978444e-05
-1.82290722587914e-05
-1.18404495238907e-05
-3.9604604895485e-06
-2.61220354586908e-05
-1.76177366689358e-05
6.62318301647519e-06
2.07178368114731e-06
-3.57283626008738e-06
-3.70022417943332e-05
-4.25288435961067e-06
-1.59873615408479e-05
-2.77869115500516e-05
-1.70811139595539e-05
-2.50019769313532e-05
-3.46986080242517e-05
-3.87392319254766e-05
-1.91102791229534e-05
-1.09081455051405e-05
4.19252730098017e-06
-4.45398305761654e-05
-1.61932852787522e-05
-2.81588417819404e-05
-2.24320076310089e-05
-3.78595520359009e-06
-3.1935267445332e-05
-1.55699459402568e-05
-1.09273689479903e-05
-9.17250104696505e-06
-2.27871622485877e-05
-4.64676644869473e-05
-1.52121792774265e-05
-1.59344083169474e-05
-2.45050736333599e-05
-2.72794353608944e-05
-3.64363355421306e-05
-1.55634074795785e-05
-2.03064861588931e-05
-7.06004991628271e-06
-1.97125604793765e-05
-2.15619978911149e-05
-2.56535721039349e-05
-1.25582218237685e-05
-3.77425059102873e-05
-1.33456113671606e-05
-2.36818700887173e-05
-3.20147524449686e-05
-9.8362449076358e-06
-8.1213661895284e-06
-1.70650597192969e-05
-3.07693018057436e-05
-1.09117950765061e-05
-2.54841188789922e-05
-1.33547910463748e-05
-1.33900519953615e-05
-3.70357212760394e-05
-8.6432039667288e-06
-3.44609410443746e-05
-1.45592000548614e-05
-1.1620401963923e-05
-1.21814338646121e-05
-3.0688547032034e-05
-2.35108687440423e-05
8.14653203451702e-06
-1.76133654109414e-05
-3.67898239626782e-05
-1.11823445152345e-05
-2.1907136671982e-05
-2.21769572896236e-05
-2.19986180773389e-05
-1.40208949139299e-05
-2.94166984625806e-05
-1.05801099793098e-05
4.39699916686379e-06
-2.16805471094774e-05
-4.25501465598795e-05
-3.34300359369297e-05
-1.51494941016574e-05
-1.62610364265706e-05
-4.21539021392598e-05
-2.38379049705117e-05
-2.74882141100546e-05
-2.27103538401698e-05
6.44132813851769e-06
-3.84202314532479e-05
-1.15739465991528e-05
-3.40916606020414e-05
-2.57406018120335e-05
-2.35222074205901e-05
-9.9770455076509e-06
-2.82604227118778e-05
-2.61310167438139e-05
-1.54359692868792e-05
-3.27991746530884e-05
-1.86275577001807e-05
-1.46267291510261e-05
-3.18223012225861e-05
-3.56671582354533e-05
-2.82181277759063e-05
-7.76822129381269e-06
-3.36871785613489e-05
-1.55276573310457e-05
-2.56588198838209e-05
-1.65320059099601e-05
-2.28829691437063e-05
-2.11650337985635e-05
-1.34286603793517e-05
-4.45229545163957e-05
-2.25854956620962e-05
-1.95494597920899e-06
-9.56775024626194e-06
-2.59868556664051e-05
-2.84308801104686e-05
-1.28757027719787e-05
-2.28253732047123e-05
-2.34932555676021e-05
-2.21667817116259e-05
-1.66531239966071e-05
-2.97061257292327e-05
-7.09083882893131e-06
9.75537588303827e-06
-2.72575228206896e-05
-2.4537954447286e-05
-2.30726419298976e-05
-2.41756155051028e-05
-3.41779711626704e-05
-4.3715509221424e-05
-4.37639791710249e-05
-1.54560147422007e-05
-1.41749252900813e-05
-2.89821834089889e-05
-1.27396779677661e-05
-4.29927334087916e-05
-3.51114756325722e-05
-2.22160640373907e-05
-3.39894991496068e-05
-7.86806811148928e-06
-1.08060769681043e-05
-2.31829229262929e-05
-2.37579147499346e-05
-2.74726836175108e-06
-1.36672017082008e-05
-4.27585109667546e-05
-1.26773963323624e-05
-1.75028737232971e-05
-1.7057635842767e-05
-5.75579924682697e-06
3.64066053063576e-06
-1.06097002306953e-05
-1.11953378116083e-05
-8.37701125871359e-06
-2.9321783649605e-05
-8.4488842974777e-06
-5.89571264878797e-06
-1.70183962474933e-05
-2.17888556365433e-05
-1.97727133414852e-05
-2.07489864406036e-05
-1.20794093086024e-05
-9.74109083369992e-06
-2.59667073194552e-05
-6.70797285811757e-06
-1.19553323377633e-05
-2.09004889054369e-05
-1.0858034877485e-05
-1.93909090823127e-06
-1.85660113534216e-05
-2.49538097973482e-05
-1.54342745361951e-05
-3.80986662523945e-06
-2.98338339630901e-05
-1.11200602163359e-05
-9.7547289078325e-06
-2.75954047041898e-05
-4.33814666893631e-05
2.09870180940339e-06
-2.40957646320617e-05
-3.71332333631826e-07
-1.51216218422867e-05
-2.67063099432017e-05
-7.05636294204289e-06
-2.13671216425533e-05
-2.29140776985281e-05
-2.49163188893594e-05
-4.82949331565289e-05
-2.45316055355339e-05
-7.85585113577995e-06
-5.27635564144125e-05
-1.89836448047878e-05
-2.54143909188659e-05
-9.84651423366829e-06
-1.87274884704194e-05
-3.96947764381884e-05
-8.71916058628958e-06
1.6013552298243e-06
-1.38596523208895e-05
-4.42221804727832e-05
-9.6892601936263e-06
-3.22057139630021e-05
-2.14241929301525e-05
-3.09678290049205e-05
-1.81458844829502e-05
-1.64669722043896e-05
-1.25242504114092e-05
-1.14528295114135e-05
-2.80113838495778e-05
-1.63890948783898e-05
-1.63072118221515e-05
-3.27268537466294e-05
-3.71170488305593e-05
-1.40665859560423e-05
-2.59768306812318e-05
-1.22383318656574e-05
-1.68267985217842e-05
-7.28424868790606e-06
-5.33860312831539e-06
-1.95955280946504e-05
-1.70130303853123e-05
-1.36962840184579e-05
-2.19888328888603e-05
-2.81532525807264e-05
-1.14579662905851e-05
-3.25901932175051e-06
-2.53341494924815e-05
-2.08894740537673e-05
-2.26023159440213e-05
-5.43100965114549e-06
-4.38210719112488e-06
-5.43134351008447e-06
-1.51327064751874e-05
-3.47656043541006e-05
-2.48763172383209e-05
-3.50838466244523e-07
-1.848632279793e-05
-2.81241871921203e-05
-5.52240569558009e-06
-1.42684043078612e-05
-1.58213139976888e-05
-1.49524953899308e-05
-1.12353308835271e-05
3.71543915004504e-07
8.16404552594891e-06
-1.90395885348064e-05
-2.2203544710547e-05
-1.88557461591829e-05
-7.46104795659841e-06
-5.43057183626894e-06
-2.44045284924444e-05
-2.40841133027104e-05
-1.1538889591459e-05
-1.24896728422193e-05
-2.39846011641027e-05
-2.16188103385012e-05
-1.81013222953147e-05
-4.87248417536089e-05
-1.57308421981452e-05
1.11450547466924e-05
-1.74352837020359e-05
-5.41499671606413e-06
-4.30809311005043e-05
-6.74220009898935e-06
-3.00989665975816e-05
2.74405392484507e-06
-3.49224213782247e-05
-1.2591516453495e-05
-1.82225336420894e-05
-4.66441975869233e-05
-1.98664112407299e-05
-4.64542399118853e-06
-2.30385764323232e-05
-7.7727930892739e-06
-1.73641196621565e-05
-4.81935088681347e-05
-2.10091738311975e-05
-7.93012460614438e-06
-1.76036712980151e-05
-2.29417568808141e-05
-3.97951728987862e-05
-1.68802429308044e-05
-5.14932103338947e-05
-1.39181329967199e-05
-1.44317610960557e-05
-3.10575473259293e-05
-2.69458708415463e-05
-1.50995001256131e-05
-2.85798221768348e-05
-1.16630071078003e-05
-3.37609632715445e-05
-4.23222426285837e-06
-1.38805619889904e-05
-3.41426508448262e-05
-1.62125721694477e-05
-2.50543834477894e-05
-2.10898309036438e-05
-2.5781041554051e-05
-1.21545044855222e-05
-3.02924683381176e-05
-2.03056863415766e-05
-2.81009347993786e-05
2.05312964590749e-06
-1.25003073182841e-06
-1.67073402794062e-05
-1.45699251871701e-05
-1.43322675655321e-05
-8.47449747059689e-06
-3.02036745117187e-05
-5.75736846321885e-06
6.86475208654707e-07
-1.80359059754328e-05
-2.65551902486188e-05
-2.53323096138986e-05
-3.11459044603248e-05
-1.25260025721863e-05
2.72300981620046e-06
-1.09173552124301e-05
-7.67474245209067e-06
-3.11602137416457e-05
-1.35833300831036e-05
4.07115818062971e-06
-1.84143387209392e-05
-2.91487301814565e-05
-3.9988701776697e-05
-1.38353110338708e-05
-2.1105485226882e-05
-1.34550045051759e-05
-2.19504423880252e-05
-1.65933468484562e-05
-1.70825947078721e-05
-2.95327202693774e-05
-3.91784800531412e-05
1.95225473861613e-05
-4.47700327984267e-06
-6.23169260020114e-06
-1.79061913479875e-05
-2.23931428714125e-05
-3.29624401350188e-05
-1.56239234952553e-05
-3.32633144108326e-06
-7.08079287310144e-07
-1.47222739838383e-05
-1.14625476118252e-05
-2.65002003923874e-05
-4.47581478567607e-05
-1.34435497440493e-06
-1.23656112439173e-05
-2.05847838368198e-05
-1.78628156723241e-05
-1.71023651106218e-05
-3.82945052396609e-06
-2.90042525154304e-05
1.22526351841103e-06
-2.83190981053704e-05
1.39699533413826e-05
-3.16482965377505e-05
-1.4012780332027e-05
-8.57611169509651e-06
-6.94888634732876e-06
-2.6605482352048e-05
-1.33090026923332e-05
-1.29107303855011e-05
-2.16479067142888e-05
-2.16209614121765e-05
-3.54365926176699e-05
-4.41367949783817e-05
-3.06183410432388e-05
-2.42034331278918e-05
-4.05944577163379e-05
-4.60436806846055e-05
-2.05461413791736e-05
-5.20416544462211e-06
-2.03359411762689e-05
-2.08905156713646e-05
-3.48903935881615e-05
-2.29924651124984e-05
-3.06101517371563e-05
-2.42822227026091e-05
-9.94133730221275e-06
-2.24933592622031e-05
-2.80082489229186e-05
-1.89055475360036e-05
-1.57333602679104e-05
-1.52242877453024e-05
-9.78353171443785e-06
5.43353168241902e-06
-1.18040279183597e-05
-3.78854361664022e-05
-1.17533981839946e-05
-1.26534977483552e-05
-5.37873541687192e-06
-2.13863342811172e-05
-2.36852556402347e-05
-1.56593212667554e-05
-1.72825680862638e-05
-9.92510953602572e-06
-8.02939135390655e-07
-1.16815456256542e-05
-4.4466770089279e-05
-4.24874325577053e-06
-3.68706661893817e-05
-3.25044754223182e-05
-4.22553268649523e-05
-4.14672743864138e-05
-1.08161422736516e-06
-9.65181116205686e-06
-1.56866070111559e-05
-2.0126763893247e-05
-3.6199159563821e-06
-9.89685106327405e-06
-1.91892317384595e-05
-2.74185682293335e-05
-9.88055975193271e-07
-2.03063377254131e-05
-3.59807823940265e-05
-9.96624440919867e-06
-1.86419678496893e-05
-1.92980702370193e-05
-3.21543956846328e-05
-3.74988709214087e-05
-3.10414756758976e-05
-7.15932255662648e-06
-1.42308540613084e-05
-1.85342561550003e-05
-5.91735456745309e-06
-3.34121101894789e-05
-2.45846675228167e-05
-2.95156868685535e-05
-2.17910336101171e-05
-2.04320976616064e-05
-2.2352650351735e-05
-1.22402616737926e-05
-2.17671496499642e-05
-1.88843301003539e-05
-1.01316562962415e-05
-1.33312627326242e-05
-2.7831895207943e-05
-2.46779040132796e-05
-1.3598076287025e-05
-1.95991656385572e-05
-3.86666377853575e-05
-1.95456179267862e-05
-2.92247861768786e-05
-6.54997990423783e-06
-3.86728969579821e-05
-3.2114239786016e-05
-2.05363108378001e-05
9.79710795790067e-06
-2.56117016237764e-05
-3.64546186955116e-05
-2.61041742534922e-05
-3.18482947151406e-05
-2.40640526678355e-05
-4.71827030979076e-05
-1.87848290972875e-06
-1.24126909756087e-05
-3.239144124498e-05
-1.86200790168295e-05
-9.67687305856053e-06
-1.66993585455086e-05
-7.05467126518828e-06
-5.01933977968403e-06
-1.77437116008349e-05
-9.9946739884961e-06
-2.64240444556603e-05
-8.17981363868279e-06
-1.75874439475948e-06
-1.76463788031202e-05
-3.23766201160699e-06
-1.80187064472916e-05
-1.47076384681694e-05
1.1943511647976e-06
-3.34927756808174e-05
-4.24627411281808e-06
-1.10845819190837e-05
-2.85629345602803e-05
-1.21638516923948e-05
-1.76185393328573e-05
-3.71137620362629e-05
-1.58347031641968e-05
-1.1485781093593e-05
-1.22481857774429e-05
-2.2961785341705e-05
-2.61156000784651e-05
-4.18998829885049e-05
-1.17489416437339e-05
-3.40659171766033e-05
-3.30210301819752e-05
-1.90386209093728e-05
-4.78912145674924e-05
-1.15740502008742e-05
-1.72940858824911e-05
-1.79124816792519e-05
-2.28452070771053e-05
-2.01982244333574e-05
-4.07546126487531e-05
-1.76716108277086e-05
-2.02160778701853e-05
-5.57401610694222e-06
-3.30160530911585e-05
-1.68308294080905e-05
-2.90002600504543e-05
-1.44803336215225e-05
-1.80032205976034e-05
-3.04234651747763e-05
-8.58258425721566e-06
-1.44882566518017e-05
-1.67682494900657e-05
-6.84563869711881e-06
-3.39494806243408e-05
-1.62586701591719e-05
-1.10394548635655e-05
-7.94450812062427e-07
-2.25354893188662e-05
-2.58412106984063e-05
-2.85290277190973e-06
-3.39286085788027e-05
-2.1172068496062e-05
-2.28438560192681e-05
-2.69074215933688e-05
-3.62122215800611e-05
-3.30339900494611e-05
-1.58372806673111e-05
-3.70219479621754e-05
-3.45919444324424e-05
-1.5508568048287e-05
-9.77038068972945e-06
-2.21156037262937e-05
-1.40647585466575e-05
-4.12101982266107e-05
-7.19487405363934e-06
-1.88126480598523e-05
-1.51185094616859e-05
-9.87693314808826e-06
-1.31377846838842e-05
-1.42010987784563e-05
-3.50158693381317e-05
-2.60720421494293e-05
-1.99031533599051e-05
-1.88239912278513e-05
-3.85922864064446e-05
-2.13479251678533e-05
-3.22624278593998e-05
-3.12921241103273e-05
-5.75130388094387e-06
-8.75964974941596e-06
-4.97384410609077e-05
-3.87052115246602e-05
-2.87010056571446e-05
-1.0534735889752e-05
-3.82015071659108e-05
-3.74960096200947e-05
-2.13392321162247e-05
-3.58580823251132e-05
1.2974013963955e-05
-1.66260165475663e-05
-2.4919040334699e-06
-4.18921081028621e-05
-1.1973871866932e-05
-5.41641603742686e-05
-2.30710133556847e-05
-2.27805186320006e-05
8.23655083533923e-06
-1.98599945259355e-05
-1.69744454602247e-05
-7.24379620161315e-06
-1.74926714529669e-05
-5.02357973884078e-06
-2.49891826692061e-05
-5.02587173633495e-06
-2.26160867708962e-05
-8.76111460739538e-06
-2.31380187932087e-05
-1.85197806554449e-05
-2.96419806242935e-05
-2.90465710910708e-05
-1.77483720629241e-05
-3.90605730284987e-05
-2.6554543266488e-05
-1.33171120623121e-05
-2.52201565144745e-05
-2.75022872649303e-05
-9.96863959148802e-06
-1.2237028993598e-05
-1.99841277429874e-05
-3.22358042598835e-05
-1.45034453407979e-05
-1.65939260835171e-05
-2.56394739798452e-05
-1.26471311105059e-05
-2.22783296507064e-05
-2.049776965612e-05
-3.40868265480728e-05
1.9675321383611e-07
-3.4196335556879e-05
-2.19925710027504e-05
-2.43443198680929e-05
-1.01757263930756e-05
-6.79127560819297e-06
-3.38410418376373e-05
-2.67691405981865e-05
-3.47171935104187e-05
-3.46676975113661e-05
-1.12751897229487e-05
-3.62876459881629e-05
-1.68397409086098e-05
-2.19498298602464e-05
-2.82316589784879e-05
-2.22642762055676e-05
-2.17205300962524e-05
-2.62812725642413e-05
-2.84060992629361e-05
-6.42533122652255e-05
-2.5828357982317e-05
-4.67723177353669e-05
7.29923194125351e-06
-2.20302147443437e-05
-1.78298476653763e-05
-2.77684225194346e-05
-2.56271533948037e-05
-3.67090324878002e-05
-1.40751534524145e-05
-1.71872319857153e-05
-2.7131784496112e-05
-3.2260900675825e-05
-3.49418180007452e-05
-4.27594423939792e-05
-1.51960187777534e-05
-2.08456547643514e-05
-3.03874561349908e-06
-3.02000102970805e-05
-2.92254870718068e-05
-4.14296440391477e-05
-2.996960073532e-05
-2.05806490456939e-05
-1.06021575135689e-05
-2.43625236351535e-05
-2.37220785171278e-05
-9.78344703012729e-06
-1.27701225800659e-08
-1.04368511620892e-05
-2.55642746606879e-05
-5.58445963633454e-06
-1.37497122444662e-05
-1.390654787203e-05
-2.05121149053487e-05
-1.16059027390734e-05
-2.19761910320678e-05
-3.83228446226967e-06
-2.12819111796911e-06
-4.05675788058459e-06
-8.49478972299664e-06
-3.01188422454465e-05
-6.54094617390215e-06
-2.58784037625852e-05
-9.03500004886127e-06
-2.17246495870778e-05
-8.65532546169441e-06
-1.91892359077747e-05
-1.69868149023787e-05
-1.0316816549635e-05
2.70745179414607e-06
-2.89128667455618e-05
-4.93123410376016e-05
-3.88694851254494e-05
-7.9173561357387e-06
-2.84876291447331e-05
-3.31893539576008e-05
-2.56679203035877e-05
-1.26274353583747e-05
-1.02775736247127e-05
-4.02211192465069e-05
1.43154403242764e-06
-9.20659924294826e-06
-1.83972289518761e-05
-3.52268595142955e-05
-3.97030139611162e-05
-8.69385349391289e-06
-2.5245689765457e-05
-9.00053840608401e-06
-3.55020294830487e-05
-1.25520718434184e-05
-5.83890971056993e-06
-1.38615187858847e-05
-1.11176409084226e-05
-2.04124834632008e-05
-1.58522481500456e-05
3.50408467757882e-06
-1.08947843312367e-05
-2.07989601491757e-05
-2.2854801698476e-05
-2.7754845121233e-05
-1.96373725421466e-05
-2.56023041571494e-05
-1.29135529648012e-05
-3.15686080071343e-05
-6.70559988531944e-06
-2.05127420082075e-05
-2.01152477577455e-05
-4.51614988254337e-05
-5.4323476664677e-05
-1.12795729069575e-05
-1.8272270163725e-05
-1.46339589385857e-05
-2.23084247477596e-05
-2.42363400190877e-05
-1.54760510264399e-05
-3.40006448316642e-05
-1.12212095774977e-05
-2.89099529289902e-05
-4.20766287129486e-05
-6.33552315718644e-06
-2.02152857493049e-05
-2.50985648438103e-05
-1.01158241136948e-05
-2.45810314931091e-05
-2.94151273618507e-05
-2.32348045262582e-05
-3.45172920249867e-05
-4.59178151577869e-05
-3.23752348806701e-05
-1.98929958253434e-05
-6.99778173094761e-06
-1.91227842550575e-05
-4.11174767106712e-05
-1.54935690956995e-05
-1.62329708054206e-05
-1.53386563688061e-05
-3.01091331522653e-05
-2.2575328000069e-05
-2.31363021379652e-05
-3.07143416258213e-06
-1.88930750525195e-05
-1.98143306317632e-05
-1.64873095782956e-05
-1.23894422813572e-06
-3.70338113489457e-05
-3.55805166326966e-06
-1.35810789189077e-05
-1.87568655545745e-05
-1.83496509766847e-05
-4.37615170962994e-06
-7.28799662018084e-06
-3.70898071341994e-05
-3.91224055448135e-05
-3.37784898106131e-05
-1.12569104493831e-05
-1.83122002096554e-05
-1.92489469366036e-05
-1.52675575717118e-05
-8.08785144689722e-06
-2.1854631618439e-05
-2.41351997312378e-05
-1.78591873121422e-05
-4.60884676790357e-05
-2.59179287620629e-05
-2.8853943130783e-05
-2.07269967877209e-05
-2.09676307253816e-05
-3.06875586605564e-05
-3.06794028655292e-06
-4.83333993369666e-05
-2.54293450935428e-05
-1.88121214283966e-05
-4.24529134134636e-05
-2.70988989954957e-05
-3.92659164345258e-05
-2.52572250475899e-05
-2.59498143887524e-05
-2.64356693351514e-05
-1.64508683813443e-05
-1.3722869255385e-05
-3.87899318240161e-05
-3.22856120061477e-06
-4.74551948643478e-05
-1.91303193658554e-05
-4.00905900980194e-05
-1.39931603783053e-05
-2.08312084289046e-05
-1.6066904911297e-05
-3.99013660722286e-06
1.70586368983579e-06
-2.46406897195713e-05
-1.96302823078997e-07
-2.91954228767043e-05
-4.24746198070655e-05
-3.83789781664806e-05
-3.33923130100649e-05
-2.10552430255281e-05
-2.53378756344409e-05
-3.06296412169065e-05
-2.26946091032205e-05
-2.16447619002508e-05
-1.87663267970908e-05
-1.45113358091792e-05
-2.14107163394985e-05
-1.90498116528728e-05
-1.86855289350171e-05
-6.11741706936585e-06
-2.54080106828397e-05
-2.45945194465006e-05
-4.54816128417943e-05
-3.58815640202685e-05
-1.01813244899679e-05
-3.16559373406813e-05
-4.51275431701558e-06
-2.07048412586017e-05
-5.13924324916111e-05
-1.62129256096063e-05
-1.12666558155759e-07
-1.29496500268716e-05
-1.28737480241569e-05
-1.15756478515394e-05
-1.05301851154732e-05
-2.19342017778123e-05
-1.63316017857255e-05
3.69103588414949e-06
-3.42041714754505e-06
-2.32843879655551e-05
-2.89642554397329e-05
-1.5052956746104e-05
-1.71383431943735e-05
-1.55294608746942e-05
-3.08641547492693e-05
-4.09468289010955e-05
-1.79141531143962e-05
-5.01815608791596e-05
-1.63746125325432e-05
-2.2824087389725e-05
-1.19023137702347e-05
-3.05667084573259e-05
6.55098677482288e-06
-2.74690898101534e-05
-1.71931466950135e-05
-2.49684590233827e-05
-2.95378111613089e-05
-1.49201961758673e-05
-3.27205691271709e-05
-7.79965874508678e-06
-3.33274623567998e-05
-2.22768221766438e-05
-9.32713230209773e-06
1.83218683866814e-06
-2.30974847899254e-06
-1.84173310635816e-05
-1.73346337927203e-05
-2.63519181901689e-05
-2.50338162295197e-05
4.09519897995946e-06
-4.13259468854339e-05
-9.56950270807093e-06
-2.33001063809345e-07
-4.29613299036276e-05
-1.33913183834444e-05
-1.65628822329388e-05
-4.48448223800797e-06
-3.20619214514057e-05
-1.99862616382544e-05
-1.33312250767644e-05
-9.01122426517456e-06
-2.20864875540168e-05
-2.68449580513894e-05
-2.01449522926335e-05
-1.17659031896952e-05
-3.5370386367628e-05
-4.17652789948688e-05
-1.36685629358125e-05
-4.69909665637779e-05
-2.61010279592376e-05
-2.49829605986222e-05
-1.82547541546284e-05
-3.11194315874522e-05
-1.50910251527349e-05
-1.07097880457331e-05
-2.80260113938694e-05
-8.73997018490926e-06
-1.0579572421548e-05
-7.6747002180366e-06
-2.68426694113938e-05
-5.32322961646214e-06
-1.24600205804368e-05
-2.21190338403042e-06
-4.52479386594854e-05
-1.52016894700012e-05
-1.55492797134878e-05
-2.10121109741244e-05
-2.89921857879541e-05
-1.77799035822474e-05
-1.71662800759173e-05
-2.33833168702625e-05
-2.47306354614669e-05
-9.58606018347088e-06
-3.28577597480641e-05
-2.02650478199263e-05
-1.12706754267357e-05
-1.38700472007824e-05
-1.66566357572806e-05
6.96923149802021e-06
-9.45848635640493e-06
-3.17400211361701e-05
-1.41591071849533e-05
-2.72121519810954e-05
-7.73635786305471e-06
-1.20905894361937e-05
-9.50844356078614e-06
-1.47810166105248e-05
-2.20870631872304e-05
-2.23461778292221e-05
-2.39370665288655e-05
-1.41862693478342e-05
-2.69924107278532e-05
-2.64568902660289e-05
-2.6747976083078e-05
-1.48405871947087e-05
-3.85111285663794e-05
-1.45783901241888e-05
-2.26994929295634e-05
-2.32424698060028e-05
-8.71575772909497e-06
-1.96645958786112e-06
-1.1933413410913e-05
-8.90728942846003e-06
-9.79008419557276e-06
-1.54622358741555e-05
-2.47723776002608e-05
-3.47749782414243e-05
-1.92516339771543e-05
-1.44705617223269e-05
-3.70061591467535e-05
-3.5823989601734e-05
-3.46725070610011e-06
-2.86137608000812e-05
-3.11963539400336e-05
-2.52463633136605e-05
-3.91480854465365e-05
-2.38109442030123e-05
-1.79739293693949e-05
-3.94391281970766e-05
-9.85087733864937e-06
-2.98890543127754e-05
-2.71535103843912e-05
-1.91564169268048e-05
-6.73651184114268e-06
-5.94367018677649e-06
-2.88520733440301e-05
-3.76403578205343e-05
-7.32866284686967e-06
-9.56028073750776e-06
-1.15765520738477e-05
-1.01291393048878e-05
-1.99541620303345e-06
-1.6861806938318e-05
-2.74771450597674e-06
-3.76782942605786e-05
-1.36054275485707e-05
-1.39227154047086e-05
-4.5228680763185e-06
-1.56895955857323e-05
-3.83161543518211e-06
-4.18512872256374e-06
-1.9420788591057e-05
-1.83622142180216e-05
-2.17457958369973e-05
-1.97029699099541e-05
-1.74263102980034e-05
-2.64465447063281e-05
-1.17501347045753e-05
-2.22486662841798e-05
-6.99529345057359e-06
-3.75583872733208e-05
-1.62599052844255e-05
-1.56234365614629e-05
-7.06855690516178e-06
-1.3292933658686e-05
-1.3547365955249e-05
-2.35680301788941e-05
-3.7451474204701e-05
-2.33166029830669e-05
-1.36863255760123e-06
-2.80034308096808e-05
-2.05108250918812e-05
-1.08652018516097e-05
-1.85568039441452e-05
-1.84297315184268e-05
-1.44835123982431e-05
-1.31549320690314e-05
-2.2212993005467e-05
-1.85537136655084e-05
-3.49518530729337e-05
-8.93837433947492e-06
2.89237484573737e-06
-2.85290271836939e-05
-1.79211387342132e-05
-5.44253711086538e-07
-1.69060294863461e-05
-9.59777818887378e-06
-1.85243569364862e-05
-1.51854046221959e-05
-2.36053152417348e-05
-2.59789777988305e-05
-4.24730714689366e-05
-4.34466805710778e-06
-1.94008735731719e-05
-4.96852914641207e-05
-2.21596908841951e-05
-2.62669510151634e-05
-1.53473507442951e-05
2.12740663780251e-06
-2.05525660604768e-05
-1.77273922043511e-05
-2.56975791816682e-05
-2.26319300072081e-05
-1.2392722593159e-05
-3.96753523902873e-05
-1.44800183711768e-05
-2.20711652067839e-05
-1.64938630437057e-05
-8.6989023648886e-06
-2.61158728221669e-05
-8.5388612644321e-06
-9.65760786357447e-06
-1.5102366458604e-05
-4.75632297750385e-06
-1.45434918535461e-05
-1.06380150140659e-05
-5.57915153403327e-05
-2.40068595778283e-05
-1.46164114237855e-05
-3.16624723603888e-05
-4.04231854085708e-05
-5.35268705912821e-06
-3.36743249103046e-06
-1.00785310271158e-05
-6.35399021325356e-06
-2.87043126552795e-05
-2.36979432816449e-05
-1.51775501000695e-05
-4.35989744610712e-05
-2.20408345035757e-05
-1.245132757131e-05
-2.29797711493605e-05
-2.8104757711064e-05
-4.28659165683482e-05
-1.46952861036529e-05
-1.3343181617614e-05
-3.47828360673892e-05
-1.27761313855001e-05
-2.46497542005077e-05
-3.87885990950859e-05
-3.95775100841626e-06
-2.19515229174191e-05
-2.00357081162591e-05
-6.88124419485108e-06
-5.69625091468596e-06
-2.8882490742532e-05
-2.38637860276196e-05
-3.94433421479841e-06
-1.79845061809722e-05
-2.19288594914558e-05
-1.99786701733062e-05
4.10539328809773e-06
-1.90578371382145e-05
-1.79776066616631e-05
-1.59508079513331e-05
-3.40837978536382e-05
-9.4496266300262e-07
-1.80030243107923e-05
-1.22314951713991e-05
-1.13929828976635e-05
-8.76479792886423e-06
-2.87546239978162e-05
-2.98034859990684e-05
-3.15374401217203e-05
-1.23622370721845e-05
-4.14926313261075e-05
-8.22458382768949e-06
-2.24160081238924e-05
-3.44861915658109e-05
-3.45386328684188e-05
-1.06281266873768e-05
-2.42247423044471e-05
-5.31242597186058e-05
-1.59585403271671e-05
-2.97958331992507e-05
-2.60651045438462e-05
-2.29748247541762e-05
-1.48596026690232e-05
-9.55038403471985e-06
-2.64101045528572e-05
-1.95578962936004e-05
-6.71526692005652e-06
-2.0167698965106e-05
-3.3310900623276e-05
-3.74155650826807e-05
-3.19769377060863e-05
3.08367576300453e-06
-1.44054540708502e-05
-1.75733927851942e-05
-2.58201016294264e-05
-8.06759997666433e-06
-3.55039282025966e-05
-5.65114810796313e-06
-5.11215974372826e-06
-1.95742317926899e-05
-3.93456239525809e-05
-2.86722218397507e-06
-3.44405368650126e-05
-1.28078676893223e-05
-4.09012207941587e-05
1.07922566179081e-05
-1.05507018080122e-05
7.35006852306721e-06
-4.37474670191118e-06
-2.14910230852467e-05
-1.90132749223025e-05
-2.4027074171011e-05
-2.15735663994359e-05
-1.73945396347692e-05
-3.32622013599348e-05
-1.62240001322003e-05
-6.88227950706475e-06
-1.45397481389853e-05
-1.99385840302172e-06
-2.60457519613881e-05
-1.95895746376583e-05
-2.72643128172066e-05
-1.58278843882269e-05
-1.29605697444502e-05
-2.39133263506177e-05
-2.15307905027373e-05
-1.76148551484242e-05
-1.3864446167799e-05
-2.41474306890484e-05
-1.44845882938721e-05
-2.36060161765346e-05
-2.5192629134155e-05
-2.93207822680519e-05
-3.06838486796424e-05
-1.28164557921144e-05
-3.45314016668134e-05
-2.53899951859882e-05
-3.87976166019231e-06
-4.19201322957818e-05
-2.7942932857631e-05
-1.5660339875037e-05
-1.79530251135433e-05
-1.27777414594075e-05
-4.06168290034023e-05
-2.09347331922454e-05
-1.90667502231164e-05
-2.45067317832694e-05
-6.69637850407452e-06
-9.53483511771478e-06
-2.7065512898987e-05
-2.88613731930886e-05
-3.86249286929525e-05
-3.34492236650151e-05
-2.70022415389002e-05
-2.38706894908766e-05
-2.76056310454114e-05
-2.04156721926692e-05
-3.76623855016212e-05
-2.59355601746202e-05
9.79588628105099e-06
-4.37776621072166e-05
-2.12417915281642e-05
7.54474635769739e-06
-3.58145853684541e-05
-2.01714994370899e-05
-1.19876798855338e-05
-2.00113347225373e-05
-9.69658718954046e-07
-1.38787427155355e-05
-1.95364580465948e-05
-2.38513805384674e-05
-2.68105222830116e-05
-3.79587107373943e-05
-1.7474495700315e-05
-3.07802300586889e-05
-3.41357361943026e-05
-1.90089397051223e-05
-2.28339388911586e-05
-2.27480018822369e-05
-1.00372394748047e-05
-2.53320901523415e-05
-2.02227071053582e-05
-1.79599823083286e-05
-3.45102555652107e-05
-3.69415061150007e-05
-2.77245879318442e-05
-3.15166962187035e-05
-2.07628080357246e-05
-1.17428370528801e-05
8.18064337203833e-06
1.8770768399473e-07
-5.22788550867052e-08
-2.90158250424277e-05
-4.76530876173948e-06
-2.66296117537016e-05
-1.97722571816873e-05
-2.414251270393e-05
-1.54888687905304e-05
-1.11724766199183e-05
-9.13602430807678e-06
-9.7141344471052e-06
-1.28696914208165e-05
-1.22570508772217e-05
-1.486476025935e-05
-1.21318924899739e-05
-2.08769904992511e-05
-1.23433761887016e-05
-8.47667001330014e-06
-2.26755201199061e-05
-3.97559114068201e-05
-2.54317909498538e-05
-2.98624377858357e-05
-2.88197674303809e-05
-2.48950214482217e-05
-1.66857256231744e-05
-1.07184035389836e-05
-2.84036061978891e-05
-1.16146090661754e-05
3.03118488106364e-06
-1.44654373392263e-05
4.79263747221837e-06
-2.3089619274389e-05
-1.27880940767407e-05
-1.68011167254064e-05
-2.57489241422642e-05
-9.38003685960147e-06
-9.39334416774391e-06
6.5736450691542e-06
-1.79809921288459e-05
-2.30202778725689e-05
-1.9812863380609e-05
-3.50227282023438e-05
-2.42538387744282e-05
-3.79445070879664e-05
-2.54177162387317e-05
-1.45330210927443e-05
-3.46566377477466e-05
-2.9606258969095e-05
-3.04079738250369e-05
-2.99971630657866e-05
-3.56086656581955e-05
-3.51349246229105e-05
-3.10477573874337e-05
-3.95596300434352e-05
-1.59191614474794e-05
-2.05256779425268e-05
-3.00333454147503e-05
-2.25418079697101e-06
2.76032334236622e-06
-3.20309932745389e-05
-1.73176049223066e-05
-1.07720692208727e-05
-1.36050787325262e-05
-2.19080356992417e-05
-4.4720359937728e-06
-1.16364032527603e-05
-2.08801638468191e-05
-5.29929749435961e-05
-1.85017310921816e-05
-8.44016268266096e-06
-1.8767857949784e-05
-6.52138570704407e-06
5.49642432763295e-06
-2.45232541268592e-05
-2.25557552645459e-05
-1.73340779304951e-05
-3.05924296294575e-05
-2.40602336802824e-06
-1.30667531275417e-05
-2.62105848523542e-05
-2.24336154292419e-05
-2.43160666156066e-05
-1.83059748874248e-05
1.19862027554307e-06
-1.81628837962261e-05
-2.07437085581232e-05
-3.31531039798487e-05
-2.94394666617154e-05
-3.90536125948275e-06
-3.86386027804835e-05
-3.58450307595588e-05
-1.91129730961102e-05
-2.51986913247001e-05
-1.70530371817331e-05
-3.2116818174353e-05
-6.31058760755653e-06
-2.610105307734e-05
-3.01332783548997e-05
-1.42898883802018e-05
-1.20993092257442e-05
-1.73447407939042e-05
-2.7182583745437e-05
-3.01124253664636e-05
-2.59018722518107e-05
-2.57894999201397e-05
-8.32765150514395e-06
-2.81330423040336e-05
-1.9984546823999e-05
-4.40552294491409e-05
-2.22903234837834e-05
-3.1432800436208e-05
-2.24007305342635e-05
-2.1195918355696e-05
9.18018742898835e-07
8.42148011281795e-06
-3.28718318965361e-06
-2.52431252578337e-05
-1.5769252065786e-05
-1.53722448600263e-05
-1.36740171284625e-06
-2.4060584428763e-05
-2.37078292579321e-05
-3.5426266836048e-06
-4.22416897955203e-06
-1.92964172276197e-05
-1.44398022751835e-05
-3.0083053957103e-05
-2.80382005986066e-05
-8.36390777854281e-06
-7.36190981951715e-06
-1.69793215437658e-05
-1.61273911025083e-05
-1.59782186509961e-05
-1.59111675117877e-05
-4.4845327202059e-05
-3.02067528884716e-05
-3.24138162615938e-06
-5.02480958927537e-05
1.82409604139207e-06
-1.3488322038551e-05
-1.03965511295434e-05
-2.6176978540824e-05
-3.26958005707189e-05
-1.98761249691635e-05
-3.18850990500526e-05
-2.2832782684629e-05
-1.74634719593997e-05
-3.43935310956831e-05
-2.31606472218178e-05
-4.0005582452502e-05
-2.2961928130731e-06
-1.10050583808104e-05
-2.57653282176554e-05
-2.4436329281815e-05
-2.6608184782511e-05
-1.82694667098422e-06
-6.71496123718616e-06
-2.96335574950834e-05
-2.5638545213421e-05
-8.29573819895512e-06
-2.45873635064524e-05
-7.24052857521524e-06
-2.59247680427114e-05
-2.60840773150596e-05
-1.71777617501531e-05
-2.25836031868831e-05
-3.0994095229258e-05
5.61794948090367e-07
-1.07097217059271e-05
-4.3095737846465e-06
-1.98883775091729e-05
-1.46316319361962e-05
-2.32900622230961e-05
-3.05281609085343e-05
-2.89661766215315e-05
-9.90635759657261e-06
-3.91483265202171e-05
-2.53488512341938e-05
-1.30020652248647e-05
-3.24727609813331e-05
4.46724866608292e-06
-1.87282975942961e-05
-1.86929836809181e-05
-3.78842568817202e-05
-1.25934684191529e-05
-8.57859981623173e-06
-2.27065026117306e-05
-2.04663398224203e-05
-2.52375284996081e-05
-8.68412513515988e-06
-1.19452952906007e-05
-1.67819466968927e-05
-2.02348453056421e-05
-1.69300930395009e-05
-2.26869141076764e-05
-1.98134544489008e-05
-2.12502737399778e-05
-4.13297540436716e-05
-2.41864177987059e-05
-9.64613434050471e-06
-2.22963254782675e-05
-1.90808318433735e-05
-3.67901888789809e-05
-1.69015426935576e-05
-8.71969920617215e-07
-2.60648271249072e-05
-1.84462993649209e-05
-2.82092175308127e-05
-2.16155782647889e-05
-8.77102734739233e-06
-1.38319414240228e-05
-2.4049913392992e-05
-1.5641498181636e-05
-1.75315290727303e-06
-5.21218304250088e-05
-4.52341483115243e-05
-2.55549959741625e-05
-1.78565901038162e-05
-3.05870371466043e-05
-2.32847595941938e-05
-2.94246555474933e-05
-3.48864798397842e-05
-1.56826603543152e-05
-2.7161268808578e-05
-2.74671687955122e-06
-1.9227389701071e-05
-9.54118138139198e-06
2.41317493255967e-06
-2.971130845652e-05
-1.62111868279816e-05
-6.73437405326392e-06
-2.32664880106348e-05
-1.10852072770646e-05
-3.65296611631917e-06
-3.22650226137451e-06
-2.72091654997581e-05
-3.48745974031216e-05
-2.3374274047656e-05
1.46154170102054e-06
-1.96413632079815e-05
-2.63716800256975e-05
-2.85806115571821e-05
-4.20901600791109e-05
-7.75602937810188e-06
-3.72255468904634e-05
-1.54467219139071e-05
3.32402746825661e-06
-3.81125727100365e-05
-2.00570931789499e-05
-1.54516850882001e-05
-2.13941321836281e-05
-7.54772084297301e-06
-2.40088454311282e-05
-9.67833075480873e-06
-4.03327315551108e-05
-1.83656299838811e-05
-5.07867938460646e-06
-2.1070171438687e-05
-8.63018479198034e-06
-2.57873869305454e-05
-4.22368803565866e-05
-2.13182030746867e-05
-2.83948909035792e-05
-8.36084340340148e-06
-8.79556764706767e-06
-8.02938013607466e-06
-6.34768138523254e-06
-4.11589738590241e-05
-2.52435803260866e-05
-2.3285981575587e-05
-1.53807007416426e-05
-2.58350559883944e-05
-2.15327064816094e-05
-1.67206045978193e-05
-1.60929414981133e-05
-2.18989026105433e-05
-1.40181292780866e-05
-1.9695706224192e-05
-1.73692136853421e-05
-1.65439495988588e-05
-3.50418221944977e-05
-1.8625614925326e-06
-3.11391548092575e-05
-3.66059933764205e-06
-2.10545297824473e-05
-3.10906913051193e-05
-2.4373203451139e-05
-1.57908969915363e-05
-1.67117810094041e-05
-2.48743642856853e-05
-2.10616457494543e-05
-1.8422472911143e-05
-2.81685505841464e-05
-4.44472437014552e-05
-2.02661840767457e-05
-2.77602828135506e-05
-2.7390155681537e-05
-2.97638132676549e-05
-2.23669594165565e-05
-4.63266223225109e-05
-2.27986017398983e-05
-3.97663054566862e-05
-2.03567683711543e-05
-3.10534382926167e-05
-1.18283076383933e-05
-2.72284599976201e-05
-2.51325669066273e-05
-8.43292081573666e-06
-1.39506619209532e-05
-1.83293120796069e-05
-2.90696676752353e-05
-2.96259735185419e-05
-1.3814649998543e-05
-5.76638989213765e-06
-1.75300399568479e-05
-2.7772159085745e-05
-2.97258966304014e-05
-3.58166568807673e-05
-1.95316639616135e-05
-1.30740257185472e-05
-2.56156284471601e-05
-2.19971565240817e-05
-8.95331259604409e-06
-9.95239632211433e-06
-2.58333051256615e-05
-2.85336746443649e-05
-1.80918744068174e-05
-1.67399157686464e-05
-3.79228061815669e-05
-9.42769411224323e-06
-2.1166892745012e-05
-3.04925377412049e-05
-3.29973087466695e-05
-1.96940558103196e-06
-1.07295377143144e-05
-2.38727035149643e-05
1.37859733296984e-06
-9.07830077344545e-06
-2.16624222143447e-05
-1.21391990292028e-05
-1.17759917704638e-05
-5.97062696276048e-06
-1.74210747335323e-05
-1.11792870146769e-05
-2.22182061856586e-05
-2.32331988868729e-05
-2.52063751222326e-05
-3.98069999407305e-06
-2.91829042072125e-07
-2.12390133888937e-05
-7.05477629059632e-06
-1.91182847191897e-05
-1.40643832995099e-05
1.36933917773334e-06
-2.58846482565934e-05
6.57905143083694e-06
-3.87900831934393e-05
-2.64209559397951e-05
-5.05348043121674e-06
-1.58949057005541e-05
-4.44396107314385e-05
-1.38868611941719e-05
-1.7524364148581e-05
-3.92055713204136e-05
-1.91006603115148e-05
-3.46589337074802e-05
-2.1970724081167e-05
-2.5236711026597e-05
-3.67683032981327e-05
-3.32513432078828e-05
-2.79876253205672e-05
-2.50901290316072e-05
-3.00788489263089e-05
-1.69586166702981e-05
-1.34586165334681e-05
-4.02354110326901e-05
-2.64708326712163e-05
-3.47572937602706e-05
-4.22067273721315e-05
-2.98457093401029e-05
8.21057979605135e-06
-2.69387994722909e-05
-3.35875047318124e-05
-1.45809143885321e-05
-4.04928975433888e-05
-2.04898359823092e-05
-8.55784848738712e-06
-1.55846797103055e-05
-1.16796165744168e-05
-1.30620366835554e-05
-1.94585571877634e-05
-1.28876292149856e-05
-2.11860011044307e-05
-2.82598902538277e-05
-3.14106071695269e-05
-3.34276743249508e-05
-9.44419071041746e-06
-3.60888802562787e-05
-2.20655382382036e-05
-2.2098867583076e-05
-3.70480482955775e-06
-2.77536889460685e-05
-2.17847741335156e-05
-6.96902541835514e-06
-3.0075167501591e-05
-2.30102280699698e-05
-8.93004404874885e-07
-3.90476243873251e-05
-1.07586686270567e-05
-1.53819034969051e-05
-1.35833724671038e-05
-1.66011325556637e-05
-2.45520073305412e-05
-2.59916886840538e-05
-2.36747182724378e-05
-2.22415255842285e-05
-2.07278676678723e-05
-1.40234221591616e-05
-2.53919078036634e-05
-2.97236980366002e-05
-1.69574626557855e-05
-1.06385877544513e-05
-4.25417314554314e-06
-2.43797605641521e-05
-6.79129861863544e-06
-2.16735940614867e-05
-1.61075062747671e-05
-6.33302078576781e-06
-2.49370357044958e-05
-2.59482334404371e-05
-2.85065157089859e-05
-2.23296467926672e-05
-2.39506338209449e-05
-2.76326929737185e-05
-2.20379820521707e-05
-1.93630863934049e-05
-1.26551680892627e-05
-4.07718470627952e-05
-2.93264796455958e-05
-2.82357965602709e-05
6.58779539241658e-06
-4.26188836034234e-05
-2.60348882115128e-05
-1.14934960737563e-05
-2.20042926994479e-05
-1.43287497074066e-05
-8.62398818424416e-06
-2.38658225138077e-05
-3.09830435219994e-05
-2.93180468024957e-05
-3.48266873300318e-05
-2.66711072844944e-05
-1.28181051339498e-05
-2.52757840508322e-05
-1.84232815029261e-05
-2.11470126237852e-05
-3.25608485535889e-05
-2.40372933487637e-05
-2.43721653585943e-05
-1.47554861385427e-05
-2.57497744955335e-05
-1.68971856720071e-05
-1.51574344061989e-05
-2.73774096190585e-05
-3.68365718547109e-05
6.2139208067218e-06
-2.83084371467539e-05
-2.99016778749903e-05
-3.4193866791684e-05
-2.23387466260729e-05
-2.17752797536215e-05
-6.58103506140282e-06
-2.90300080420408e-05
-1.88703693202095e-05
-4.17617356767971e-05
-3.87832288992872e-05
-8.47173421732973e-06
-2.4094784704779e-05
-2.02008967630727e-05
-1.4666649089348e-05
-1.6369204403862e-05
-2.35388768505567e-05
-5.2979579786235e-06
-3.59944190287234e-05
-2.13214263614719e-05
-1.40535834479927e-05
-1.83659116909883e-05
-1.44439236192947e-05
-2.53003506962043e-05
-3.51075536471186e-05
-1.83080116606688e-05
-7.57921111328116e-06
-1.83921585790431e-05
-1.97107923971261e-05
-1.02029021968542e-05
-5.17356553579709e-06
-2.1207222517126e-05
-2.69951835241304e-05
-1.38589472745246e-05
-1.35581370680846e-05
-1.00808265524352e-05
-1.56473651498378e-05
-3.85361358456636e-05
-2.08660592577124e-05
-2.19810889134961e-06
-1.06354479365914e-05
-1.2196136803795e-05
-1.69550279286413e-05
-1.08154659167946e-05
-1.90573083018631e-05
-2.36042235530355e-05
-1.1988473626572e-05
-3.83024619913673e-05
-6.92791530018206e-06
-1.35987951658917e-05
-1.48404142991378e-05
-2.19791189420576e-05
-2.0528047382917e-05
-2.35141461784284e-05
1.81751027796532e-06
-2.8180656508636e-05
-2.00600775440232e-05
2.42851106458597e-06
-7.27625977849999e-06
-2.33925393725511e-05
-1.63395480138245e-05
-3.6734016392928e-05
-1.61744285238307e-05
-1.5377455259518e-05
-1.40235607897243e-05
-3.87512343010509e-05
-2.55744911928402e-05
-1.19111273635695e-05
-4.107227354966e-05
-4.46444895044578e-05
-1.95365164096516e-05
-1.8975751198412e-05
9.1237906879657e-06
-1.24762962354544e-05
-1.44689180445742e-05
-1.4654440886359e-05
-1.339075309831e-05
-2.30780354838021e-05
-1.49105980706318e-05
-4.65636667218215e-05
-1.42535682076651e-05
-1.6491209003121e-05
-1.21023492689472e-05
-2.38314135705332e-05
-3.08617293464722e-05
-4.07470359105187e-05
-2.44105432612853e-05
-3.43034146140612e-05
-4.39069062529426e-05
-2.39942762114928e-05
-3.28969189370235e-05
-1.92229169729171e-05
-1.14076351109383e-05
-2.31986863774758e-05
-4.57775370829413e-05
-2.05386066191914e-05
-1.27133883213561e-05
-2.84853695229144e-05
-3.02680706310754e-05
-5.86602228882912e-06
-2.0530121451441e-05
-2.29808832702708e-05
-2.10218403669685e-05
-4.13056846472608e-05
-1.35902144071895e-05
3.85848229094172e-06
-1.18071679180964e-05
-3.09208505500619e-05
-5.17206181383255e-06
-2.47278463472682e-05
-2.95231615401377e-05
-2.26016514162661e-05
-2.7552715831632e-05
-2.83472078593486e-05
-2.67459976317834e-05
-1.55890137367645e-05
-1.82390592769275e-05
-3.59848151246696e-05
-6.85169457450528e-06
-2.90119276318335e-05
2.16654235389392e-06
-3.58578883502213e-05
-3.64370836555329e-05
-1.56587628913904e-05
-2.71269790377418e-05
-7.10626286811133e-06
-1.84190094368356e-05
-5.41096615540589e-06
-2.8577057905086e-05
