# Supplementary material for: Research on computational propagation and identification of mine microseismic signals based on deep learning
Source: PLoS One. 2025 Oct 22;20(10):e0334641. doi: 10.1371/journal.pone.0334641 (PMC12543183; doi:10.1371/journal.pone.0334641)
Supplement: S2 Data — (ZIP) [file pone.0334641.s002.zip › 000100500002045.xlsx_0.txt_24.txt.txt]

-2.22079005227143e-05
-1.95002487999724e-05
-2.22062755116925e-05
-3.33591345400059e-05
-4.85663747279995e-05
-2.24903767343019e-05
-2.68895761090975e-05
-1.73065903664886e-05
-2.24368890925919e-05
-3.06293647503159e-05
-4.79561235219216e-05
-2.63793021531049e-05
-1.23683892266532e-05
-3.0601562242058e-05
-3.75165281709074e-05
-2.41518407800105e-05
8.66857334217273e-06
-2.00357027346625e-05
-1.85929111192031e-05
4.36171976710448e-06
-1.45110412933047e-05
-2.01504366818197e-06
-1.6660755729111e-05
-3.02908507652784e-05
-2.16082576634993e-05
-3.36292881490667e-05
-1.39436110762878e-05
-3.43874271952551e-05
-5.6113928526576e-06
-1.56526380532237e-05
-2.02061326058465e-06
-1.48270002514469e-05
-1.81168323153946e-05
-3.51288962944873e-05
-1.42436641073462e-05
-2.41857350382252e-05
-1.91928821411356e-05
-3.33149874398001e-05
-1.56737331908985e-05
-2.11385258048949e-05
-1.38111704809077e-05
-4.28063293848328e-05
-1.46943339719842e-05
-7.23175294074873e-06
-2.60149037120505e-05
-3.29676228670263e-05
-2.90680010541063e-05
-1.9643327224813e-05
-6.29448237438187e-06
-2.95096536434597e-05
-1.77150894178302e-05
-4.24037208651528e-05
-2.57762596261591e-05
-1.30369277787134e-05
-3.96231360475041e-06
-4.80200952008834e-06
-3.08393514852029e-05
-2.98407717690664e-05
-1.17651068366729e-05
-2.79138830495555e-05
-3.61933623829563e-05
-2.47031000563007e-05
-3.95918344676309e-05
-3.11538973270113e-05
2.09057531279191e-06
-2.23426139594988e-05
-1.21710561183626e-05
-2.38327352005818e-05
-3.94145618548544e-05
-2.10424586401961e-05
-2.9567884389986e-05
-2.89537836418965e-05
-3.34038754288683e-05
-3.61811366925669e-05
-1.320058544317e-05
-2.57911205904965e-05
-1.96369451895835e-05
-2.92335377725079e-05
4.03566174067059e-06
-9.62565932923709e-06
1.66375259962721e-06
-2.14713846983574e-05
-1.65667299066964e-05
-2.99021707544393e-05
6.95896513937711e-06
-1.1975908500511e-05
-2.14469760429353e-05
-1.76769987435797e-05
-1.11168056671671e-05
-9.28745692588019e-06
-1.89695999999748e-05
3.57338316651502e-06
-1.4113448950188e-05
-1.22194599404062e-05
-1.99669838653167e-05
-3.49040856374995e-07
-1.91413376132321e-05
-1.75284921188259e-05
-2.08110837715536e-05
-1.06776262712021e-05
-1.20634783493883e-06
-7.48350596162694e-07
-1.67091293914017e-05
-1.82961250474197e-05
-1.57086313775521e-05
-8.19893942595138e-06
-3.27947656249667e-05
-2.26140330816594e-05
-2.15846839802636e-05
-2.35963721490537e-05
-2.82298453988257e-05
-5.37776648929505e-06
-2.71105081090997e-05
-4.08672570373417e-05
-2.43873711679155e-05
-3.20473524866692e-05
-1.89471130162686e-05
-3.58511796966004e-05
-1.56880708899009e-05
-1.81480591790428e-05
7.93504310673594e-06
-1.90373813388157e-05
-2.13606372101784e-05
-3.1831532204677e-05
-3.58543855126003e-05
-2.72174774817733e-05
-2.11171200337492e-05
-2.18323271440694e-05
-3.20649876223088e-05
-2.86361721456696e-05
-2.53017816177239e-05
-3.76035032267239e-05
-3.79401216128918e-05
-4.23721011653574e-06
-3.89323985806794e-05
-2.69095031601048e-05
-1.41270870473863e-05
-3.0873154668762e-05
-1.14195672999789e-05
-2.88455785126551e-05
-3.88214025605136e-05
-5.84011324712293e-06
-1.77376218479939e-05
-2.74108662012388e-05
-3.20137857288009e-05
-1.57557015785034e-05
-3.02506342122747e-05
-3.8055061680794e-05
-3.0600925129256e-05
-2.6189369743504e-05
-3.83059226018445e-05
-2.16229225083185e-05
-1.52618622059356e-05
-7.46696133469893e-06
-2.47344780150964e-05
-1.88193552311898e-05
-2.75108061514519e-05
-1.96494255177423e-05
-2.33341851192918e-05
-3.4866293988648e-05
-8.94636681180602e-06
5.37627169867455e-06
-6.13618449486665e-06
-1.40435041968411e-05
-3.77128614682029e-05
-3.83857398098481e-05
-2.75144001333694e-05
-3.49848414202191e-05
-3.97665831084099e-06
-4.69473325799597e-06
-1.89590244976156e-05
1.02604421190709e-05
-2.48396296393428e-05
7.65156328759916e-06
-1.49517434222326e-05
-1.42135392836141e-05
-1.95719058827834e-05
-3.38325812339221e-05
-3.44702424209847e-06
-1.63111452443902e-05
-9.68894103299765e-07
-2.17598148347398e-05
-1.71590701227192e-06
-1.67983523297972e-05
-1.8354233529648e-05
-2.44347400451439e-05
-2.46733960447064e-05
-2.46177808469199e-05
-2.15806902502208e-05
-1.20224383581506e-06
-1.90102683513231e-05
-2.360378471533e-05
-4.79101352605493e-06
-1.97610159365239e-05
-3.99126262235983e-05
-2.52695551467991e-05
-1.73845285362363e-05
-2.21056158364497e-05
-3.21695398921478e-05
-3.48293477923778e-05
-1.32947837713246e-05
-2.52953202272407e-05
-3.12376724974277e-05
-2.36544831762252e-05
-8.13653653859117e-06
-2.86208912557205e-05
-1.77032506891036e-05
-9.85008881218542e-06
-2.18814503874341e-05
1.13619071002362e-05
-1.83453268857562e-05
-1.3326901135659e-05
-2.66200211093853e-05
-1.89122688239425e-05
-2.6702258220658e-05
-2.1633631316633e-05
-2.48011503335638e-05
-1.27852499783142e-05
-1.62373758984156e-05
-3.14925049722882e-05
-4.70690568642993e-05
-2.55251039166128e-05
-1.45324977986492e-05
-1.89760198594099e-05
-8.55796122111521e-06
-1.00001337566654e-05
-1.56317379691334e-05
-1.20826129401184e-05
-3.27611846392533e-06
-1.47337385298641e-05
-3.07045513415067e-05
-1.12597906409611e-05
-2.45904597887408e-05
-4.79875799429883e-06
-1.9894648466474e-05
-2.18635473187701e-05
-1.71392087142654e-05
-2.5450039796686e-05
-7.84410788078448e-06
-2.93694973846841e-05
-4.48159194126234e-05
-3.10972808187211e-05
-7.9165569454503e-06
-1.10984939530578e-05
4.54976625143339e-06
-2.20235055649107e-05
-3.82101887450071e-05
-3.44659537581019e-05
-3.64251174186861e-05
-2.16169363067915e-05
7.31760586575254e-06
-3.57283598467152e-05
-1.3074658700943e-05
-2.23460224431862e-05
-2.2161696005526e-05
-1.92093592025751e-05
-1.95900779331761e-05
-1.1086574144093e-05
-6.44322224995288e-06
-1.18166553949347e-05
-2.51104416349282e-05
-2.38901473887572e-05
-1.13329442485027e-05
-1.62664474709349e-05
7.51267794152142e-07
-1.06315929023568e-05
-3.29056665508983e-05
-1.18415880990344e-05
-2.06969335780677e-05
-3.49526264552425e-05
-1.12924221890502e-05
-1.61897540766614e-05
-3.77108203313867e-05
-1.19141413925226e-05
-5.77606447919291e-06
-8.76023286965533e-07
-1.18236787606016e-05
-2.08857248776805e-05
-1.2109335684826e-05
-2.02350050454244e-05
-2.14963583063905e-05
-4.35994179520675e-05
-3.13227835871371e-05
-7.37566631207914e-06
-2.3064473573215e-05
-3.2242700169952e-06
-1.73493955369548e-05
-2.59457236899688e-05
-1.25853677944648e-05
-1.99432367682712e-05
-2.13353620578237e-05
-1.92810221656338e-05
-2.32237968611266e-05
-1.85196591545859e-05
-3.36024647579846e-05
-1.92710681999765e-05
-1.42978134910235e-05
-1.41188245070045e-05
-1.42757514167183e-05
-2.99003575927093e-05
-2.38304259330434e-05
-2.50352744513842e-05
-4.41300593926969e-05
-3.97030450147001e-05
-2.71467063095715e-05
-2.18133981054042e-05
-1.87084728137877e-05
-4.97692925446451e-05
-1.75893926045982e-05
-1.4095392984769e-05
-1.70505961967843e-05
-2.87451874119469e-05
-1.76514425142671e-05
-2.97617444788055e-05
-4.15580442182132e-05
-2.47184141211196e-05
-2.9451186579912e-05
-3.31608259227718e-05
-4.08204511661054e-06
-2.94973502629249e-05
-2.50461369544702e-05
-2.50967733166004e-05
-3.76952602400524e-05
-1.22012909953131e-05
-2.72496105571331e-05
-2.162188802847e-05
-2.29033023827497e-05
-2.18282486605421e-05
6.50584911356471e-06
-1.15789327278742e-05
-1.17525002396883e-05
-3.50060334619747e-05
-2.84148975998299e-05
-3.72107817859545e-06
-1.73006787386118e-05
-1.14243379617214e-05
-1.12425482369631e-05
-1.04428109341788e-05
-2.18592514184968e-05
-3.45165682857499e-05
2.98199038550715e-06
-1.98151499445444e-05
-3.14851154816625e-05
-1.57827944324865e-05
-1.14692148641168e-05
-4.42533030709951e-05
-2.06601102431906e-05
-1.07937033610771e-05
-2.79828265170143e-05
-2.49144519270113e-05
-1.81280435779993e-05
-3.9294260704015e-05
-1.2311091775833e-05
-3.25144207565806e-05
-1.64568350549357e-05
-1.54132866421754e-05
-3.90167780693822e-05
-2.82981606707249e-05
-3.21822370529645e-05
-3.2738989449624e-05
-3.18358614351503e-05
-1.84079918667588e-05
-3.87010827161311e-05
-4.0413075622651e-05
-7.51469344424163e-06
-3.48267584046953e-05
-1.54720889152042e-05
-3.20410243106196e-05
-1.66473440715116e-05
-5.90872608568554e-06
-2.5933956241779e-05
-1.81647434448972e-05
-2.54648380397462e-05
-4.33184073546474e-05
-1.19470022281448e-05
-7.01031645314335e-06
-9.71134520809517e-06
-2.57989371954012e-05
-1.24972890693258e-05
-2.96625419536204e-05
-2.59869906038962e-05
-2.91180892351949e-05
-2.00815745838988e-05
-4.21262402588939e-05
-1.97996597892227e-05
-3.02078150667935e-05
-8.03648603150866e-06
-2.15554058074848e-05
-3.4407963488651e-05
-3.76927055897446e-07
-3.18674612128355e-05
-3.20892291773276e-05
-4.28501197609618e-05
-1.53556236168585e-05
-2.06566354851916e-05
-6.05894610317805e-06
-3.62988829733197e-05
-1.38059770079318e-05
-3.11954907713333e-06
-1.94307998136944e-05
6.88906149318954e-06
-2.4296243352336e-05
-2.19280114654448e-05
1.64375894716806e-06
-1.05019979230149e-05
-1.511105884405e-05
-3.046922624364e-05
-1.65512857620529e-05
-4.09662604768991e-05
-2.9356340436034e-05
-2.17303007410563e-05
-2.67721761593785e-05
-4.8906839494444e-08
-1.04191507272904e-05
8.93338318654822e-06
-1.82919052044195e-05
-2.71572550610887e-05
-9.18831283299029e-06
-2.81473662760624e-05
-2.6935335493475e-05
-9.49885116227842e-06
-1.09431047821245e-05
-5.33335106602253e-06
-2.63109707045139e-05
-9.86711761380694e-06
1.09866644014953e-06
-2.23873338036983e-05
-9.52500996848616e-06
-2.72562092985474e-05
-4.62843012575798e-05
-2.04329247508305e-05
8.93062892056044e-07
-9.3853526402123e-06
-2.36488580051133e-05
-3.65686873178796e-05
-1.73550124237611e-05
-2.17932178838343e-05
-3.94127770458163e-05
-1.62530438677567e-05
-1.16238249121313e-05
-3.22336043760646e-05
-3.29701095211459e-05
-2.17575859172948e-05
-3.23082104179294e-05
-2.63634813482682e-05
-1.47427161421642e-05
-3.25233712130662e-05
-3.10800282315821e-05
-2.3277394523116e-05
3.57153290192233e-06
-3.6260225245613e-05
-4.80893121391561e-05
-2.62554366793096e-05
-1.77073934037595e-05
-1.83790370217395e-05
-1.65014699066213e-05
-2.2249130679183e-05
-8.3279593330505e-06
-1.59652310670771e-05
-2.28019764151072e-05
-2.05231786145463e-05
-2.13109172432039e-05
-2.5125233039393e-05
-1.62299493179469e-05
-1.35743224206022e-05
-1.381593298368e-05
-7.60703298006007e-06
-4.20024097149707e-05
-8.14026635143844e-07
-2.91770406511943e-05
-4.10383014739129e-05
-8.69267980890608e-06
-3.7917417366398e-05
3.00509299803205e-08
-2.86389965362471e-05
-3.56397669225466e-05
-1.55687733532056e-05
-2.83883836744667e-05
-3.27160968139942e-05
-1.84867223408533e-05
-1.84105679594017e-06
-1.60170755654744e-05
-1.58647294346872e-05
-2.04380128152236e-05
-3.62059184330934e-05
-4.32392261193437e-05
-2.02883705760565e-05
-2.06312441925464e-05
-7.36434631454285e-06
6.30506735543369e-06
-2.13607155781449e-05
-4.23088260509918e-06
-3.92032097170304e-05
-3.81907752641351e-05
-1.69548947573963e-05
-1.22203709244521e-05
-4.6713710581495e-05
-1.87273431518879e-05
-2.30237753731374e-05
-2.70878772070659e-05
-1.34242412755196e-05
-3.63945581631905e-05
-2.14461479182667e-05
-1.93525019009642e-05
1.90275853298046e-06
-3.32790485559314e-05
-1.58092518839856e-05
-2.8668166467285e-05
-1.82955598702291e-05
-1.78528064618191e-05
-3.85095173960859e-05
5.88955959484058e-06
-3.31054128068578e-06
-1.22862308205469e-05
-4.53070901122201e-05
-2.06482729804016e-05
-4.05199274238184e-05
-2.37701601832253e-05
-5.55301615660509e-06
-2.07493970566664e-05
-2.57087914342692e-05
-2.84204354098306e-05
-2.43050494226294e-05
-1.43147494320551e-05
-3.71607711036072e-05
-4.15908985123476e-05
-2.44331205802526e-05
-1.7065484801425e-05
-8.03411128128693e-06
-2.27178475220899e-05
-1.89609250247629e-05
-4.03818707890117e-05
-1.24502082447605e-05
-2.41808084900522e-05
-1.66568315118365e-05
-1.52567098228773e-05
-1.65016201727965e-05
-4.26858777678751e-06
-2.17133896417013e-07
-1.04960344409691e-05
-3.53247469736235e-05
-2.61848553839729e-05
-4.2486151880052e-05
-3.88089973798794e-05
1.26681692911725e-05
-2.31323070316115e-05
-3.23013340472233e-05
-4.2254101622357e-05
-1.48316068572693e-05
-2.29969471840203e-05
-2.71621871344392e-05
5.32956812952983e-06
-3.55684645433901e-05
-1.77162902842382e-05
-1.30476839132261e-05
-1.18929774650198e-05
-3.06438391650662e-05
-3.42920773996659e-05
-9.48339360191131e-07
-2.39965260416465e-05
-1.75568609708529e-05
-2.67967889712986e-05
-1.97892274541334e-05
-1.30109333969622e-05
-1.84890373432372e-05
-4.75066980108241e-06
-3.25418009645082e-05
-2.7852559015735e-05
-7.54994209272526e-06
-1.10621499412196e-05
-2.85006499352378e-05
-1.94718145498578e-05
-4.05372790248433e-05
-3.15590139382569e-05
-2.32613571944401e-05
-1.1842096314603e-05
-1.63569951628692e-05
3.76943921542888e-06
-5.30537992806196e-06
-2.36190398971625e-05
-4.07807628198334e-05
-3.46614256372481e-06
-2.6726495827112e-05
-1.67514901881266e-05
-1.6163867289492e-05
4.98446231839687e-06
-3.15181660491545e-05
-2.27923653875773e-05
-3.69336202217558e-05
-2.29332974995257e-05
-5.31906289166754e-06
-2.43113373886114e-05
-3.37054207468315e-05
-1.66933801322136e-05
-2.00340275133432e-05
-2.34234413807676e-05
-3.79600891126324e-06
-2.17614810169009e-05
-1.57841417118943e-06
-3.30126661734542e-05
-3.10054297445626e-05
-2.32654439189518e-05
-3.93042228884782e-05
-1.58039412132269e-05
-8.71907936910935e-06
-2.41288194862029e-05
-3.40703585203555e-05
-2.6106422458664e-07
-2.2700607842556e-05
-1.74964710133015e-05
-1.02362352558196e-05
-1.05393175283796e-05
-1.89185533448713e-05
-4.39100575603669e-06
1.60187888147839e-05
-2.19307156084902e-05
-2.44177126334562e-05
-2.54204234179859e-05
-1.37674394708983e-05
-1.7480200902292e-05
-1.42185178750112e-05
-2.88179665877574e-05
-4.6545028199763e-06
6.60556624321017e-07
-1.89530336868464e-05
-2.18763491428711e-05
-1.20023628734252e-05
-3.8182888393842e-05
-2.44501990833855e-05
-2.35355243286163e-05
3.18008427917828e-06
6.42966247216189e-06
-3.512686575258e-05
-2.71637074615578e-05
-1.62699353283665e-05
-3.73590381060123e-05
-3.89523086053922e-05
-3.59858820157819e-05
-1.95923584092696e-05
-2.37508283216168e-05
-2.83449986966589e-05
-3.36265456968818e-05
-1.26352844956576e-07
-1.06556876605767e-07
-4.86070305976357e-06
-1.37506909322717e-05
-1.10268851833631e-05
-3.40042034199707e-05
-3.0716633101931e-05
-9.29283899002569e-06
-1.5979754950202e-05
-1.44712330697983e-05
-3.94364541249726e-05
-2.52225732476398e-05
-2.27817835994104e-05
1.88116996890872e-06
-8.16433937494195e-06
-2.58479791047317e-05
-4.04166737244751e-06
-6.07643778028475e-06
-2.51313055412536e-05
-2.23010124248975e-05
-9.6422562377424e-06
-4.85020846290075e-05
-8.98988738111769e-06
-2.52056112930017e-05
-2.51526997623951e-05
-8.59630589293943e-06
-1.60548193566703e-05
-2.28652889416437e-05
-1.47746122488351e-05
-3.15740815924055e-05
-3.77252625345778e-05
-1.83649243010656e-05
-3.14986526875531e-05
-2.71146496552161e-05
-3.64498364270618e-05
-2.42471616297797e-05
-2.36261593139415e-05
-1.6885010885968e-05
-2.79724014156279e-05
-2.38129177981779e-05
-1.56967298788895e-05
-1.95342993362252e-05
-2.55731153913142e-05
-3.94117546864623e-05
-2.49898371079041e-05
-4.27608965626928e-05
-2.48677418737225e-05
-3.00480088817588e-05
-1.54253215587333e-05
-3.52735011890167e-06
-2.64423105267416e-05
-9.30853278027391e-06
-1.36414750062051e-05
-4.08024130861563e-05
-3.28716916233827e-05
-7.78762948225234e-06
-1.68964967915491e-05
-2.09046524779115e-05
-3.39212849932359e-05
-3.07673286725753e-05
-2.29078703166494e-05
-2.86654793748182e-05
-4.404926448956e-05
-2.65048308933016e-05
-6.93883837268866e-06
-3.67286143354817e-05
-1.56412759368869e-05
-7.88292572757014e-06
-1.99358525294245e-05
-2.5434973912968e-05
-2.37183673595306e-05
-1.79443428676154e-05
-4.62562784791002e-05
-3.50941764394784e-05
-2.41301072344206e-05
-3.31966309872576e-05
-1.41676070273822e-06
-1.66257038269075e-05
-3.74473048092207e-05
-4.04689234061228e-05
-2.1858653656743e-05
-1.63196191687879e-05
-2.76436052385076e-05
-9.03427371724291e-06
-4.84720191782e-06
-4.5098523050834e-06
-1.61903465180302e-05
-3.89388826661882e-06
-2.23736218574755e-05
-1.27693516717489e-05
-6.00353279316415e-06
-4.10201715604962e-06
8.85814035865399e-06
-2.9524951760777e-05
-5.86021696366405e-06
-1.62715878694168e-05
-2.73950506717046e-05
-1.63410308778245e-05
-1.96881797887078e-05
-1.47980898224599e-05
-7.77881553011703e-06
-1.89491336126818e-05
-2.90959561247097e-05
-2.39607465181781e-05
-2.16187948302541e-05
-1.50027297847223e-05
-3.56733642681484e-05
-3.02828552446475e-05
-2.03943059624428e-05
-3.73985792101559e-05
-1.93503235212508e-05
-1.81367086727784e-05
-4.07867938768811e-05
-1.69364206057782e-05
-3.71697165865755e-05
-2.48833821769932e-05
-2.5551828032e-05
-8.81657159437952e-06
-5.41486416810759e-06
-1.00293265049937e-05
-1.24441089875134e-05
-2.60698285383488e-05
-2.84148448628307e-06
-2.62099238918719e-05
-2.44676314794903e-05
-1.48214870990763e-05
-2.71673840623435e-05
-2.51135853093927e-05
-3.95402474960272e-05
-2.03260771147924e-05
-2.20159894618723e-05
-1.47904570704808e-05
-3.76618143274176e-06
-2.80835603184264e-05
-1.43663188306959e-05
-2.01399976005661e-05
-1.10493817853577e-05
-7.03816743023447e-06
-1.58792166404093e-05
-1.90274970550482e-05
-3.26865991412818e-06
-3.38043091365439e-05
4.28223078741583e-06
-2.26274614754721e-05
6.23629703373704e-07
-2.65982482951249e-05
-2.46905751517916e-05
-4.67500329759295e-05
-1.68667278495755e-05
-1.64845526028047e-06
-3.81473249279154e-05
-5.21602693048652e-06
-3.2661546206426e-05
-1.10819564163061e-05
-4.01158158256737e-05
-1.41692140294008e-05
-2.8807285818725e-05
-2.98408620284453e-06
-2.52772892424591e-05
-2.79460626176189e-05
3.32682231936841e-06
-4.23302953967904e-06
-3.45711800358574e-05
-3.01582423728432e-05
-3.81613311432333e-05
-2.01233859077845e-05
-2.95600180758874e-05
-9.69464844458677e-06
-3.47373697204818e-05
-3.19575444971682e-05
-2.57997701904176e-05
6.27472989505824e-07
-1.80662438901121e-05
-1.20882485464891e-05
-7.43681255669096e-06
-1.59175059686035e-05
-8.67129921646756e-06
-1.8842700733244e-05
-4.40377341610973e-05
-9.73596845790809e-06
-1.75708647469099e-05
-2.05582537510411e-05
-2.07372859704482e-05
-1.16899572879849e-05
-3.66203501793158e-05
-2.12448891323933e-05
-4.06787410119968e-05
-3.18015245031122e-05
-1.15630878018212e-05
-2.78096169221665e-05
-2.83113207038873e-05
-3.21137023739483e-05
-1.414025109823e-05
-6.07055617761373e-06
-2.83280930938499e-05
-3.38100793109537e-05
-3.71894909915989e-05
1.85981403596259e-05
-3.25202915856326e-05
-3.86614130120943e-05
-7.98978725686482e-07
-1.40136921693508e-05
-2.81077542139994e-05
-9.66871050734293e-06
-2.73308948170048e-06
-1.14781757231086e-06
-3.15373664214324e-05
-2.98845908369941e-05
-3.06881199754113e-05
-1.60419496876384e-05
-2.83712434450628e-05
-1.52663124163645e-05
-2.24011169252683e-05
1.19205423541626e-05
-1.27459432637125e-05
-1.21544854140046e-05
-1.28025274066223e-05
-2.54519612861903e-05
-3.72881642064146e-05
-3.10507244969792e-05
-7.84025691576479e-06
-3.70218310706037e-05
-1.73498777025494e-05
-5.65262186050421e-06
-4.23831907140293e-05
-4.21909616111619e-05
-1.05080422817335e-05
-4.32150649603268e-05
-1.16357160236694e-05
-2.51846307327801e-05
-1.5647166888822e-05
-6.59374184476578e-06
-2.44681411750927e-05
-2.80584586685016e-05
-9.54202807237698e-06
-7.12017532813048e-06
-1.48335622737629e-05
-1.36315804322002e-05
-1.77283075772081e-05
1.00300755862683e-06
6.2476357667e-06
-2.10775051521451e-05
-4.60775669502115e-06
-2.01856029489722e-05
-3.16646456338099e-05
-3.62526137820688e-05
-7.98624198135281e-06
-1.34678392966243e-05
-3.44442746162467e-05
-1.42711871286716e-05
-2.5558653419398e-05
-6.95892824837358e-06
-1.67326107606206e-05
8.71890868810077e-06
-4.90473807212559e-06
-2.68196967287525e-05
-9.771089484739e-06
-1.56600629180185e-05
-1.55921199023802e-05
-3.17140987677265e-05
-3.84007100252481e-05
-3.34961723749224e-06
-1.07760939857119e-05
-1.73196519508585e-05
-1.24548478616967e-05
-2.58137012074056e-05
-2.03546447649249e-05
-3.19276301424259e-06
-4.65272194548567e-05
-2.2916004468736e-05
-1.08659735219195e-05
-5.98907055366022e-07
-3.33517318862443e-05
-2.29608738912419e-05
-8.45323413918973e-06
-3.04776719271707e-05
-2.85120341845706e-07
-2.73789921585402e-05
-3.52649128676857e-05
-2.71563989017299e-05
-3.11578415841577e-05
-1.46219454239187e-05
-7.96394399477284e-06
-7.54492028638556e-06
-1.81121709108202e-05
-2.28673600940232e-05
-3.13703349457311e-05
-2.92420825632536e-05
-1.38647089205596e-05
-1.20843289259764e-05
-2.91241063695419e-05
-2.40883489046504e-05
-2.80771142071972e-05
-8.12738101794903e-06
-3.17259611883724e-05
-1.98122039823221e-05
-1.88807669278024e-05
-2.77960313292096e-05
-2.36767000507209e-05
2.01145832488897e-06
-4.13985634400992e-05
-5.39162789505051e-06
-8.34035465862783e-06
-2.72375369899615e-05
-6.91170586837622e-06
-2.48642876339848e-05
-2.43006002034813e-05
-9.01419970309247e-06
-3.0562289817443e-05
-6.9424839369743e-06
-5.92373439811257e-06
-1.15796012256604e-05
-1.12246679032692e-05
-2.9783095283644e-05
-1.41211467965754e-05
9.9315271763717e-07
7.79928030933215e-07
-3.22251057053983e-05
-2.4096607334112e-05
1.46699432871569e-05
-3.61205221610078e-05
-2.85815446939037e-05
1.65762362341422e-05
-5.25287063282349e-06
-1.80066440603286e-05
-1.85841688561588e-05
-1.73013368043019e-05
-1.09630108769481e-05
-3.0422184098061e-05
-3.54601599669513e-05
-1.78674555442554e-05
-8.93728264286595e-06
-1.75343750601309e-05
-9.55849042765699e-06
-2.96680638840764e-05
-1.85622100639219e-05
-1.58612970763937e-05
-2.41946600013943e-05
-2.76267388049689e-05
-3.40960456300024e-05
-1.45448501513413e-05
-3.20688164438156e-05
-3.53517016876828e-05
2.87213783468236e-06
-4.42062449318473e-06
-2.44763291948597e-05
-1.2762612750528e-05
-2.41823602141652e-05
-2.24087630868562e-05
-1.32784596924611e-05
-1.99410355147703e-05
-2.72865620079715e-05
-4.41345045928535e-05
-3.83295585337772e-05
-3.11645129036533e-05
-4.42905314222604e-05
-9.53968916462253e-06
-1.11751120826238e-05
1.76240671306354e-06
-4.17772636190048e-05
-4.19557071136666e-05
-4.76187220804581e-05
-1.8116752813632e-05
-7.74077027973708e-06
-3.61915035633676e-05
-3.47005103329684e-05
-2.49176331339202e-06
-9.07320928616728e-06
1.10462794790073e-06
-2.71684480646794e-05
-2.85793137466799e-05
-2.46867447941365e-05
-2.34569184086098e-05
-2.31230341770672e-05
-9.86950854219958e-06
-1.72547497036367e-05
-1.77163332689743e-05
-3.21145723484612e-05
-8.22069845439314e-06
-1.05879300388342e-05
-3.04096479303407e-05
-1.71706674573127e-05
-1.91137744014419e-05
-3.78883433120406e-05
-1.66523457265656e-05
-3.08051730968548e-05
-1.29054749338915e-05
-9.40510907565897e-06
1.7170441572594e-07
-1.82829321003495e-05
-3.75920514910133e-05
-2.41730746144169e-05
-1.62557387557057e-05
-2.44622505145984e-05
-3.59326923927593e-05
-2.49025289247607e-05
-1.19068248286843e-05
-4.56514853563341e-06
-1.2117734374319e-05
-2.93406427346546e-05
-1.84081857723971e-05
-2.87481143240952e-05
4.34611973662778e-06
-2.30832455084194e-05
-3.44702775773748e-05
-6.74158154616419e-06
-4.44536057429266e-05
-9.64869359989801e-06
2.62310855813144e-06
-3.15064988868794e-05
-3.10167564714445e-05
-1.77421383031956e-05
-3.35160861824782e-05
-1.25538605411557e-06
-2.35187433672646e-05
-1.88314150446238e-05
-3.6594728599976e-05
-1.9710874410621e-05
-8.15579582065903e-06
-2.34028873939589e-05
-2.03899951508726e-05
-2.3884789484151e-05
-1.02560685914171e-05
-1.52050335198472e-05
-2.41437489084054e-05
-1.2396952598447e-05
-3.12917960657005e-05
-2.7463739820003e-05
-1.0429332280786e-05
-8.30918257222556e-06
-1.07757168883985e-05
-5.30417076814372e-05
-2.12795366789525e-05
-7.84081442726872e-06
-2.23380216610345e-05
-2.45614386469737e-05
-3.02838256495329e-05
-2.39012326130206e-06
-3.18860385191382e-05
-2.06036617413667e-05
-2.64819907280664e-05
-3.71215897319922e-05
-5.65435180065143e-06
-2.88510750899049e-05
1.41472827342264e-06
-1.38897072402145e-05
-2.79074118702435e-05
-5.1842286214251e-06
-2.49351190755707e-05
-2.59327377268824e-05
-2.85340385947409e-05
-3.9184446287679e-05
-1.73812231052228e-05
-1.21881480766303e-05
-2.41049518870702e-05
-2.70590547464899e-05
-2.32745289835277e-05
-1.29822931382012e-05
-6.4613927873081e-06
-2.02255328863875e-05
-4.25234048643313e-05
-2.76071937075971e-05
-4.21522111118527e-05
-5.35412623814205e-05
-2.10487176480366e-05
-1.94097418779081e-05
-1.33267306346461e-05
-2.93364991706525e-05
-1.47270308809291e-05
7.19335002838919e-06
-9.27451276988917e-07
-1.38203798824802e-05
-2.81894601399539e-05
-2.17123791495834e-05
-2.88349261360303e-05
-2.76919469374087e-05
-4.17569830112409e-06
-3.41724003599297e-05
-1.80256747219765e-05
-2.06746757725465e-05
-3.45685389478139e-05
-7.81303505092253e-06
-1.52089610552557e-05
-2.35656561054267e-06
-4.2197551985021e-05
-3.92533247550831e-05
-4.69257391057059e-05
-1.18854910298434e-05
-2.52436443065249e-05
-8.15315274044249e-06
-2.21699298583535e-05
-1.24702911331656e-05
-2.70607080314217e-05
-1.88554168650793e-05
-1.1043766774881e-05
-2.61112905675895e-05
-4.94078363262661e-05
-6.1602458686894e-06
-1.6974597968535e-05
-2.67397727438885e-05
-4.69504862129421e-06
-7.76114993977513e-06
-2.66069512402038e-05
9.34877223036423e-06
-1.60506553426756e-06
-1.63516303091883e-05
-1.88641050783612e-05
-2.53341998633436e-05
-1.06596400702858e-05
-9.56674582353106e-06
-3.24960346918414e-05
-2.63801446972395e-05
-3.15776324416342e-05
-2.57853502747568e-05
-2.84294844108378e-05
-8.74975284451655e-06
-2.16198951465364e-05
-2.28895371329003e-05
-2.70700856570138e-05
-4.29573975914379e-05
-1.61467868706514e-05
-1.79805869536888e-05
-3.41670265543426e-05
-1.98125913817765e-05
-1.77572184367217e-05
-3.99359173515693e-05
-1.14929375021297e-05
-1.7573833577799e-05
-4.00148895994583e-05
-7.67380225595487e-06
-7.41530385891943e-06
-1.0978806618933e-05
-2.51288450132409e-05
-2.36297488503088e-05
-2.21243455507384e-05
-2.22785228074972e-06
-1.42850057400674e-05
-2.23025782052323e-05
-9.48826757060092e-06
-3.87178002674021e-05
-1.36393469529755e-05
-2.7343732594055e-05
-4.65047521281166e-05
-9.96126980513312e-06
-1.62079762034002e-05
-4.08018664449647e-05
7.59299237016128e-07
-1.50683206997204e-05
-2.35282499168719e-05
-7.4451611883463e-06
-2.49922251997239e-05
-3.35259678371707e-06
-2.26507159455346e-05
-3.34099635435679e-05
-5.00330785593613e-05
-1.26182647550486e-05
-1.24535449017971e-05
-1.73930393604954e-05
-8.71952533216007e-06
-1.85878523324044e-05
-1.36319089333334e-05
-2.0549588432756e-05
-1.08213082024756e-05
-1.69005546030169e-05
-1.54130682652713e-05
-9.39306185436082e-06
-2.19589049746037e-05
-1.27931526852864e-07
-2.89701138316871e-05
-2.00537249093721e-05
-1.28923278469612e-05
-1.16870936958592e-05
7.27910106876721e-06
-3.10691704979798e-05
-6.12713788762369e-06
-2.05188291466154e-05
-6.13247738155359e-06
-9.28369277471759e-06
-1.06579346669734e-05
-2.90277448000596e-05
5.83618327689692e-06
-3.09925914783158e-05
-2.14448917631925e-05
-3.17860476281165e-05
-3.75421248721855e-05
-9.16674817452096e-06
-4.18167888328145e-05
-1.75086545469085e-06
-2.65037259226258e-05
-2.85810199775575e-05
-2.26719827915559e-05
-3.58063108033302e-05
-2.94823499066942e-05
-3.44665169761571e-05
-1.54735062337781e-05
-6.5326896613657e-06
-2.56358715801374e-05
-2.66422058252848e-05
-2.42978263809753e-05
-1.95858174205112e-05
-1.24632463180724e-05
2.5315851912084e-06
-2.34369159993977e-05
-2.48011232393756e-05
-5.22103363171658e-06
-2.32533459457032e-05
-1.57614027837689e-05
8.92246229753373e-06
-1.93255190553307e-05
-2.39732714535265e-05
-1.65682823569995e-05
-2.41595130972095e-05
-7.34012379560265e-06
-1.09388892427842e-05
-9.88589227617488e-06
-1.80320812828699e-05
-3.42080414842105e-05
-3.39263768852525e-05
-2.04280674042054e-05
-3.61045639791114e-05
-4.00184789891102e-05
-1.33991239118169e-05
-3.66019009424606e-05
-2.56399959123776e-05
-2.09988605486877e-05
-4.42609889070779e-05
-3.31124757269306e-05
-3.22773252605918e-05
-1.58066394652184e-05
-3.34100903377981e-05
-1.69584918200547e-05
-5.92212369879732e-06
-2.27312710652081e-05
-3.88392620160595e-05
-1.8670622524928e-05
-1.26052524845679e-05
-2.50025118007115e-05
-2.13604398420763e-06
-5.09125721591662e-05
-8.28604617616361e-06
-3.78486766684222e-06
-3.11206210479993e-05
-1.28526702288097e-05
-1.94216036771693e-05
-9.78355251056152e-06
-1.72894074914536e-05
-1.98381286416076e-05
-3.76166785054889e-05
-2.51461765943913e-05
-9.49395650316211e-06
-4.16463177363839e-05
-2.03486972571035e-05
-4.62402709402703e-06
-2.59488134756567e-05
-2.28277259840866e-05
-1.38030088221387e-05
-9.78017170582326e-06
-3.07027396432139e-05
-1.94312641450658e-05
-6.74894004983417e-06
-2.3457640139016e-05
-3.89650481494179e-05
-1.91170705633031e-05
-1.14150197825698e-05
-3.20260606337253e-05
-2.42519926069904e-05
-2.54249003256504e-05
-2.31247472449237e-05
-1.08862514367615e-06
-1.26682892008967e-05
-4.54507104586514e-05
-2.62776239360991e-05
-3.21485032333361e-06
-1.28423677347888e-05
-1.80925082719989e-05
-3.6488724359582e-05
-3.30466437665134e-06
-9.05825442116586e-06
-2.99340481765725e-05
-2.15279719878907e-05
-1.98485794466158e-05
-1.38554172003788e-05
-1.89437585650179e-05
-1.36633556666193e-05
-3.45397250408894e-05
-6.54971856493906e-07
-1.14647294318588e-05
-2.51760683680895e-05
-2.62336394493559e-05
-4.07378253874445e-05
-1.9441647786804e-05
-2.62100159896482e-05
-3.24936169747854e-05
-1.70831005696839e-05
-1.81286432181143e-05
-2.62779711106779e-05
6.46044631202832e-06
-1.50518305048133e-05
-2.61314113543288e-05
-3.1241101345666e-05
-1.78817757132276e-05
3.57783009612482e-06
-3.85075116416502e-05
-2.4525763503507e-05
-2.76622194747247e-05
-2.45113403443668e-05
-3.08800887801633e-05
2.80564673945188e-06
-3.98269651712546e-05
-3.36537261562155e-05
-2.35479789848038e-05
-1.55557859171305e-05
-1.37481458519005e-05
-2.98374591491853e-05
-1.54465948533276e-05
-2.41684586552205e-05
-2.17454437144246e-05
-3.90215358853644e-05
-2.82286735059525e-05
-1.99764557073519e-05
-9.46287012434009e-06
-1.25327485190394e-05
-4.77213928401239e-05
-2.78543044709107e-05
-5.0852416817712e-06
-1.13743293687782e-05
-1.4399299835472e-05
-2.81045166655108e-05
-2.08578900708784e-05
1.96308640049927e-07
-2.14640056197478e-05
-1.82042180163042e-05
-2.34914708451233e-06
1.00010628522046e-06
-1.77278445378343e-05
-4.26004276978959e-05
-3.28650886561805e-05
-1.72130489092128e-05
-2.02488965748256e-05
-4.15677230941958e-05
-1.21149733423386e-05
1.28755152661315e-06
-2.27068558881593e-05
-1.84847735472263e-05
-2.07904862920695e-05
-2.78854049242426e-05
-2.30417320322255e-05
-2.89293887224769e-05
-1.76684517451937e-05
-3.49962184364287e-05
-3.28498140606789e-05
-2.70002880302088e-05
-1.59020201490598e-05
-2.81909399720767e-05
-1.76255837677086e-05
-1.18101648874966e-05
-1.2333877701256e-05
-2.74341264237709e-05
-9.44927007557181e-06
-2.49283607667957e-05
-2.30535161953868e-05
-2.39286709381382e-05
-2.2865003407053e-05
-2.31445298463624e-05
-2.53964144947076e-05
-2.62179032204302e-05
-1.0148817879852e-05
-1.34119363503964e-06
-4.44036484764449e-06
-9.07323193658565e-06
-2.78403460316439e-05
-3.13624621045769e-05
-1.50796335777386e-05
-1.2017455063647e-05
-1.57698429308833e-05
-7.09828684508637e-08
-2.58744229043708e-05
-2.88585789552091e-05
7.06427856228037e-06
-2.7111707871773e-05
-9.08305462671445e-06
-1.67422005326902e-05
-1.94994389235237e-05
-3.19781530506979e-05
-1.9232182764707e-05
-4.16661630806271e-05
-2.38944239474041e-05
-4.32044886816919e-05
-2.20195669218731e-05
-1.99081168343044e-05
-2.76668897040369e-05
-1.63224223013723e-05
-7.22629155882013e-06
-1.99294570516193e-05
-2.70861816525336e-05
-1.44186398536341e-05
-1.59594552654953e-05
-9.73142863262785e-06
-7.9721606024642e-06
-3.24374440298491e-05
-2.05166050297185e-05
-2.91400711055211e-05
-2.29550996165234e-05
-1.22911485466972e-05
-6.35452712882935e-06
-2.39834353494625e-05
-6.03441068375219e-06
-3.141527001122e-06
-1.87797286530308e-05
-1.83673616670192e-05
9.72376088624682e-06
-4.00374585699511e-05
-1.96894792396674e-05
-4.49682613189985e-06
-1.16117855057318e-05
-4.94933823866035e-05
-2.4088037099517e-05
-3.00883973870956e-05
-2.37792408242985e-05
-8.85077625465517e-06
-2.55723990893521e-05
-3.36931006664523e-05
-1.22535555473278e-05
-2.26784651763853e-05
-4.19792132165128e-06
-2.70852122320199e-05
-1.00419113695043e-05
-1.78027774803008e-05
-2.5532639139375e-05
-1.68756847382143e-05
-3.27270455534426e-05
-1.48207760776642e-05
-2.2272350466419e-05
-3.81009349317843e-05
-2.38922465129682e-05
-2.27629654903906e-05
-1.29945071405648e-05
-8.33846477822663e-06
-1.21700980160238e-05
-3.29773492774044e-05
-1.72496097304555e-05
-3.08599508340881e-05
-2.19203314780624e-05
-2.05504231047516e-05
-1.15078291065147e-05
-4.7118023746604e-06
-5.44983358925553e-06
-1.34285388018465e-05
-1.34308820870439e-05
-2.21965115545795e-05
-1.67118443238767e-05
-2.57644645437903e-05
-4.25018345100382e-06
-2.05305189160989e-05
-1.57872733030783e-05
-2.94575684943663e-05
-2.85606448483426e-05
-4.23729685615405e-05
-1.3930966091759e-05
-1.42870376491883e-05
-2.39212180065384e-05
-2.2075463951607e-05
-1.32478836723029e-05
-1.34958664229982e-05
-1.74606648083389e-05
-3.51552416144537e-05
-1.7740889076669e-05
-1.80046843622815e-05
-2.11732510796695e-06
-3.59155830265802e-05
-1.41285039449658e-05
-2.47515656613249e-05
-9.70633697967111e-06
-2.63043790951852e-05
-2.90669696079805e-05
-2.53559342799338e-05
-3.0786843559981e-05
-4.77829166875212e-05
-2.95066861226781e-05
-1.93971495792089e-05
-1.8678071160655e-05
-5.87700337539576e-06
-2.26928369082621e-05
-3.63952446705661e-05
-1.15971367436505e-05
-2.83815632313e-05
1.68520308570292e-06
-5.22967348817563e-06
-1.77722760482936e-05
-8.64057305281233e-06
-2.05914695340649e-06
-2.62466970187419e-05
-1.41907814560524e-05
-5.31149408752276e-06
-2.48504729466219e-05
-3.37559663052232e-05
1.89498270622229e-06
2.02291711847327e-06
-2.44291089132922e-05
-1.93872825795681e-05
-1.61279932788172e-05
-3.07430309625227e-06
-1.5777216160361e-05
-3.24815953935982e-05
-2.60402362762099e-05
-1.80486013661151e-05
-9.92447657983401e-06
-2.84308945713754e-05
-2.6491586500674e-05
-1.87326705147023e-05
-1.3275050612622e-05
-1.87478851359927e-05
-1.28090331854898e-05
-2.1175411263282e-05
-1.08140305380739e-05
-3.35896401925644e-05
-3.5891452794035e-05
-2.16280298277023e-05
-7.93041891440786e-06
-2.30177822678455e-05
-2.32216309914227e-05
-3.26163002463839e-05
-3.31615642614877e-05
-2.06152667181295e-05
-2.06197670764316e-05
-2.06020318449261e-05
-3.09753857343722e-05
-5.73583973480902e-06
-1.88527551194777e-05
-2.03506369479914e-05
-2.32705043414924e-06
-1.78767302186296e-05
-1.78094851644835e-05
-3.36806891050942e-05
-2.62382460734763e-05
-1.95520195634558e-05
-2.00759462958806e-05
-2.34919087920465e-05
-3.9718180286046e-05
-3.45332738267062e-05
-3.21520819066416e-05
-2.44281203071513e-05
-2.49101521978627e-05
-4.16039597054467e-05
-3.06070793394479e-05
-1.21053253331448e-05
-2.6640012045679e-05
-2.0500476028875e-05
-3.1963079146869e-05
3.18594523339077e-07
-4.83719670630911e-06
-3.62059959947018e-05
-3.17315351170443e-05
-2.51560851819304e-05
-2.30812078596413e-05
-2.99583061249903e-05
1.07311977539475e-06
-3.46738364297711e-05
-2.44442644632204e-06
-2.99124035415804e-05
-2.16093855154323e-05
-2.14315930152785e-05
-2.56674503895955e-05
-3.2775608040987e-05
-1.7547148479157e-05
-1.06714165861022e-06
-2.39424667744182e-05
-2.44713399414729e-05
-2.15005693110436e-05
-1.7147930004172e-05
-2.80647499990818e-05
-2.33809192620325e-05
-5.06033718744905e-06
-2.96764144729982e-05
-2.97130382376369e-05
-8.47804698526008e-06
-3.43003503476398e-05
-1.49569932224106e-05
-4.60299749493362e-05
-2.94592130199972e-05
-1.54078426048145e-05
-6.10369113890686e-06
-1.80974680607914e-05
-3.36964596109182e-05
-1.42164338510786e-05
-1.52999259736503e-05
-3.13928588246209e-05
-4.45738887179476e-05
-9.91452245277373e-06
-1.20234207624974e-05
-1.16373924856055e-05
4.29831344802722e-06
-2.68588789935166e-05
-8.78284903760442e-06
-1.51475187700928e-05
6.40255407603468e-06
-3.14017188848097e-05
-2.08677111039452e-05
-2.05252468900868e-05
-2.3534116132931e-05
-1.79318572990137e-05
-3.69725679424904e-05
-3.54017226872472e-05
-1.02956388114107e-05
-3.83576271557346e-05
-4.6017544237181e-06
-9.06834966536549e-06
-3.4914135213864e-05
-1.88842638391984e-05
-2.62757722290718e-05
-3.31885830447197e-05
-2.02897441297626e-05
-1.44548920012107e-05
-1.69863056641422e-05
-1.90956473813617e-05
-1.1824553058555e-05
-2.73951313388189e-05
-3.55276780528323e-05
-2.95475340971614e-05
-2.76785481569153e-05
-1.04618483282149e-05
5.15247671444827e-08
-2.09264623212331e-05
-3.4859078233921e-05
-3.73280140298093e-05
-3.18889236341099e-05
-1.34275123476769e-05
-1.91955746196702e-05
-2.6420463334491e-06
-2.66790854544184e-05
-1.04995337072348e-05
-1.05927817418588e-05
-1.43099990747163e-05
-4.33839907632678e-05
-3.92372527558957e-05
-1.89396141614618e-05
-2.19966239745748e-05
-1.87348603946006e-05
-1.64305219037162e-05
-3.44792370056751e-05
-1.94172932892128e-05
-3.92867195065889e-05
-1.67077282730862e-05
-5.1709887901082e-05
-8.76685385810725e-06
-2.04783915587283e-05
-1.97592137292246e-05
-9.98747835498539e-06
-5.44390364816362e-07
-3.25720816777071e-05
-2.01885996050558e-05
-3.72476796756648e-05
-4.74099256739471e-05
-6.56001597656193e-06
-9.16253582714993e-06
-2.63100826905533e-05
-2.898669031149e-05
-1.49204493021016e-05
-2.85165462454644e-05
-1.91322430450984e-05
-1.09527057366945e-05
-1.86901345923697e-05
-1.00632763813851e-05
-2.24341974261705e-05
-2.86318841697177e-05
-3.84773675222561e-05
-2.76731151054885e-05
-2.49835521849001e-05
-1.42007000931774e-05
-1.05890370551792e-05
-3.69981478552074e-05
1.91904037282251e-06
-3.08615334926609e-06
-3.01633553356299e-05
-1.61663258742739e-05
-2.91961913824866e-05
-1.09732851369185e-05
-2.31937475074783e-05
-4.01954429397698e-05
-1.73738522364632e-05
-1.6798734829956e-05
-4.64494158751836e-05
-5.56885964453069e-06
-2.46307651821142e-05
-3.00050130298242e-05
-2.28611322519152e-05
-1.41716997111337e-05
-2.79614541331533e-05
-1.71684410728159e-05
-2.45337262637593e-05
-3.43783761136534e-05
-2.21630512569383e-05
-2.02099412332709e-05
-7.62465231065558e-06
-3.84142138807733e-05
-2.23322343264836e-05
7.70788834415115e-06
-1.41980766667322e-05
-1.01745328490824e-05
-2.6026449215591e-05
-3.75910919941647e-05
-4.24956137980936e-05
-3.56377139494162e-05
-2.38595505302887e-05
-4.16533040203146e-06
-2.7460107930162e-05
-2.18091280018307e-05
-3.53187737063517e-05
-2.27619144905326e-05
-3.45706210366392e-05
-7.09989311980451e-06
-1.07499468473181e-05
-2.33849905910239e-05
-2.27011793970181e-05
-1.98487405296719e-05
-8.51566249647718e-06
-3.07916525222402e-05
-1.82721963091381e-05
-4.55865636539813e-05
-3.86889381018645e-05
-1.60350783021303e-05
-4.90662472817137e-05
-8.68138493321421e-06
-7.72256919059991e-06
-1.51408117629991e-05
-1.78380712735757e-05
1.18367986332535e-06
-1.85515600134961e-05
-1.62873625323845e-05
-1.91085664362047e-05
-1.35058518176303e-06
-1.83241317440287e-06
-5.55486059415536e-06
-2.00509285200742e-05
3.64910147337606e-06
-3.07699073330001e-05
-2.27014831784903e-05
-1.39840682408962e-05
-1.66831943417955e-05
-4.08741462710348e-05
-3.83755842404635e-05
-2.82193197404744e-05
-2.9642594794358e-05
-2.51339206790681e-05
-7.4608910711547e-06
6.98220660842462e-06
-2.44134000211738e-05
-2.02894597985479e-05
-1.40759134225768e-05
-2.93693361042272e-05
-2.37413412738216e-05
-3.34978675649594e-05
-3.45225732045485e-05
7.7247430831926e-07
-8.8749762369905e-06
-2.28332795527071e-05
-6.14802105873947e-06
-4.32252194298828e-05
-2.11777884847692e-05
-2.84118577722036e-05
-8.38823224054389e-06
-4.01807109457108e-05
-2.1041710121476e-05
-2.0210730090634e-05
-3.43016572200095e-05
5.78843178534884e-06
-1.62965555724585e-05
-2.01844760052326e-05
-2.43263776813106e-05
-3.38697760992529e-05
-1.14971926471379e-05
-4.23313852149469e-05
-3.00285910128943e-05
-1.42102539949923e-05
-1.54937828759893e-05
-1.54978434246174e-05
-2.54604886297565e-05
6.19855687001492e-06
-4.11395763385494e-05
-3.37570984099255e-05
-1.48105861564686e-05
-2.81742920321931e-05
-2.175661984875e-05
-3.44703365919617e-06
-1.24458410247549e-06
-3.08598514796173e-05
-3.31632766090192e-05
-1.04502444760444e-05
-9.64898564592458e-06
-2.51810559723952e-05
-1.34484190065915e-05
-1.48642510284746e-05
-4.17364539354837e-06
-8.89124637028726e-06
-1.95763492691881e-05
-3.05705224151352e-05
-3.85109717824039e-05
-1.861350675729e-05
-1.32715850240123e-05
-1.36331963200551e-05
-4.69088954274229e-05
-1.85058842456321e-05
-2.04803622041376e-05
-1.61859924597545e-05
-8.42784405316435e-06
-2.78944427932107e-05
-3.32516595265e-05
-4.03123767918649e-06
-1.72205725118202e-05
-3.71116780045443e-05
2.23418458168143e-06
-2.49901275131846e-05
-2.28840450005296e-05
-6.16975557903725e-07
-3.30769054573218e-05
-2.64379715954572e-05
-1.35204288417948e-05
-3.28407678051584e-05
-1.54070759748849e-05
1.36189863659904e-05
4.58304124599104e-06
-2.58562013207524e-05
-1.24071583763647e-05
-3.65644423984039e-05
-2.47682043319476e-05
-1.16047164251476e-05
-2.10658609206886e-05
4.3524216831105e-06
-1.57300202575469e-05
-1.84095631897376e-05
-4.52465664824114e-05
-1.78127117548172e-05
-1.03470072908315e-05
-2.01466819223607e-05
-1.34785436764501e-05
-3.18067613235002e-05
-3.26941681823918e-05
-1.62827925814141e-05
-4.39466347227339e-05
-2.45482361306525e-05
6.97414097997916e-06
-5.3600533430891e-06
-3.33014352413075e-05
-2.17405213396074e-05
7.05143783477242e-07
-3.67301615436791e-05
-8.49814187192143e-06
-4.08600073522539e-05
-1.40689382320498e-05
-2.64567730113929e-05
-1.77965257245223e-05
8.05094948830978e-06
-9.01977618658961e-06
-5.21340300518738e-05
3.65623245949219e-06
-1.88313444860954e-05
-2.90837251837354e-05
-3.64521985902254e-05
-3.49732754629066e-05
-3.73129528334104e-05
-1.58275984120064e-05
-1.28733413451928e-05
-2.84078323679719e-05
-2.84836110316641e-05
-2.44037107959625e-05
-4.28602525774588e-05
-3.58365730722478e-05
-1.60227554541984e-05
-1.78055333051932e-05
-2.68521233075196e-05
-2.12373204544918e-05
-2.03046832488724e-05
-9.95156993423401e-06
2.90619477090961e-06
7.37366576177223e-06
-3.56529466626108e-05
-2.10228448648461e-05
-9.32242340152177e-06
-1.81739505905223e-05
-2.40614622254489e-05
-1.28946133305107e-05
-2.1125743713289e-05
-1.57564397512318e-05
-3.45783836681284e-06
-3.09787687049532e-05
-4.80733853506312e-05
-8.88325871222876e-06
-1.36984455075012e-05
-5.1458619110551e-05
-1.35667649677483e-05
-1.67623694278072e-05
-3.11608722176966e-05
-2.22115957948859e-05
-2.38503649876722e-05
-6.75626083449313e-06
-1.60640088723979e-05
-5.55221790160199e-06
-2.3323336911196e-05
-9.81136906847708e-06
-1.09399533025289e-05
-1.44344113490158e-05
-3.42499371574854e-05
-2.2969985168184e-05
-2.00051488830941e-05
-1.34815836003377e-05
-2.24628428884961e-05
2.91267540370608e-06
-1.15276627010719e-05
-1.04431646044782e-05
-1.47409347168574e-05
-1.92743557038676e-05
-2.28689110662143e-05
-2.91713250460619e-05
-1.176044633436e-05
-3.69273686421162e-05
-8.42946361623177e-06
5.16447148814689e-06
-2.32968965285384e-06
-4.16932806480328e-06
-1.56993810283176e-05
-2.1116779805959e-05
-9.96538925895159e-06
-1.95728105391762e-05
-1.95235819591773e-05
-1.56620498438836e-05
-1.46547535622369e-05
-1.31025464873788e-05
-9.66018602020115e-06
-1.86117544446007e-05
-3.36270769100805e-05
-4.42485585845994e-05
-3.46054099994758e-05
-1.80548161804845e-05
-5.08903237492097e-06
-3.60825287481149e-05
-1.78076557772892e-05
-3.90075337529235e-05
-2.36095035929297e-05
-1.02602435285046e-05
-1.21800977944248e-05
-3.44460023211954e-05
-2.21539037820935e-05
-1.48697352796552e-05
1.16002471799977e-05
-1.62936946852606e-06
-2.23363853854963e-05
-8.8707727562077e-06
-3.42020335134839e-05
-1.59035613423782e-05
-2.4359194488771e-05
-3.45976773825604e-05
-3.30393837430684e-05
-1.96510347838037e-05
-2.20787575384044e-05
-1.23362002129049e-05
-1.89529376556005e-05
-2.76051934898838e-05
-1.3301952246109e-05
-1.52856047717568e-05
-2.98970093692106e-05
-1.65767305790255e-05
-1.28743012944795e-05
-1.47421218008773e-05
-3.6114810271804e-05
-1.44516119137046e-05
-2.6731869028486e-05
-2.36508166682709e-05
-2.56531214066349e-05
-4.0891913701534e-05
-8.42794420463899e-06
-6.09256458255615e-06
-3.2883078953786e-05
-3.82727379735582e-05
-1.99149185322431e-05
8.01754910607515e-06
-2.02722497259954e-05
-2.18558229881201e-05
-1.90347111961609e-05
-1.4296966014474e-05
-3.76797617079182e-05
-2.37608901264942e-05
-2.59399216029075e-05
-1.44690963146352e-05
-6.09465138446744e-06
-3.93953111861102e-05
-9.13184843558112e-06
-2.66366712325741e-05
1.78489389444432e-05
-2.8504337460477e-05
-2.76568959471442e-06
-4.94974620242104e-06
-2.28876949327892e-05
-1.69173844049082e-05
-3.84244052102651e-05
-1.40324102074094e-05
3.06230746816195e-06
-3.58463228343621e-05
-2.81803767011813e-05
9.94336598327952e-07
4.32267906116422e-06
-1.2095200325371e-05
-3.69441831041352e-05
-3.50392241504274e-05
-2.51731598673808e-05
-3.1189185147593e-05
-7.96896647055713e-06
-2.29006792615438e-05
-1.80670392088767e-05
-2.088717081885e-05
-3.42174902303033e-05
-6.77856734801852e-06
-3.28393498423316e-06
-1.89518583288487e-05
-1.60494085726546e-05
-1.75318102559458e-05
-3.00777184207384e-06
-8.38120301278054e-06
-1.24493230673312e-05
-2.29823290984988e-05
-3.82264324594614e-05
-2.49121167801821e-05
-4.23060842416931e-05
-2.07806563086635e-05
-3.56169295443395e-05
-1.50620609888858e-05
-1.68411968549316e-05
-3.39566569811243e-05
-2.32165520053012e-05
-3.488291248738e-05
-1.79129708239999e-05
-4.06101460170174e-06
-1.36689683924568e-05
-2.25358665940004e-05
-2.35945507052371e-05
-2.36418457470496e-05
-3.617886364514e-05
-3.38024793122231e-05
-9.0509179170572e-06
-1.5159403121586e-05
-2.00819665832232e-05
-2.53368792565376e-05
-1.26778474049731e-05
-3.15508450520242e-05
-2.01166067251786e-05
-2.00878900185931e-05
-1.5620114789507e-05
-4.22304841996043e-05
-1.7275174434477e-05
-1.73615739284503e-05
-1.98226819876062e-05
-1.40139174724075e-05
-1.79081509560579e-05
-9.86985486303279e-06
-2.42527372983503e-05
-5.64253107868677e-06
-1.33827490497198e-05
-1.80778292474946e-05
-1.29072447836575e-05
-2.3053796916673e-05
-7.83006814246768e-06
2.05888418638606e-05
-1.5461088069433e-05
-1.29213713217021e-05
-1.24395293065006e-05
-3.04767816801916e-05
-2.99261211033353e-05
-1.36587451653679e-05
-1.41216285506289e-05
-1.81912306063136e-05
-2.05436853170384e-05
-1.44303291833412e-05
-2.22303907960871e-05
-3.08720797864362e-05
-2.3035570855045e-05
-8.8335005917134e-06
-1.27649305134187e-05
-2.61654971693697e-05
-2.61059777193958e-05
-1.84068071192866e-05
-2.72225713382651e-05
-7.72595191874143e-06
-2.11392251093387e-05
-2.57864473474309e-05
-2.71028518237442e-06
-9.700505006253e-06
-1.60058657674625e-05
-7.83321166359173e-06
-3.02115239545121e-05
-2.39353263862745e-05
-1.67977293870816e-05
-1.89046625442613e-05
-3.20917722656349e-05
-2.74036545823417e-05
-2.32265316027961e-05
-3.09719228162664e-05
-2.28149355348371e-05
-2.81145252700311e-05
6.00508010777746e-07
-2.81532081229507e-05
-2.00624982904009e-05
-5.31258511316718e-06
-9.87744872241645e-06
-3.16248296539521e-05
-3.91209353997928e-05
-2.40481094683321e-05
-2.18456316334462e-05
-3.65324635963417e-05
-4.05978671735249e-05
-4.75802633819555e-05
-3.12420739602171e-05
-4.42343825343512e-05
-4.12292667216083e-05
-1.09496974807641e-05
-1.31363676142569e-05
-2.46193250040648e-05
-2.46228672668661e-05
-4.80984919325816e-05
-2.78374574385819e-05
-2.34681824298603e-05
-7.49184357511436e-06
-1.96086926122536e-05
-3.1267003322524e-05
-1.36857974211161e-05
-3.29556650813608e-05
-3.4616779189314e-06
-4.28649487049098e-05
-2.01816015560038e-05
-1.50624441200137e-05
-1.12279620000027e-05
-2.80871077369368e-05
-3.04693037778566e-05
-3.55146340135881e-05
-1.86192536920462e-05
-1.01940914828273e-05
-2.30839792380839e-05
-8.28243283723338e-06
-6.01236928944972e-06
-3.28766757520974e-05
-4.09685175236272e-05
-1.94450748647892e-05
-1.36213288879528e-05
-2.23019149823227e-05
-3.07467496432612e-05
-4.75554305767616e-06
-1.65816047116881e-05
-2.63288770062199e-05
-3.33014646469723e-05
-2.7026064769689e-05
-2.60200497021725e-05
-1.99385538757276e-05
-2.47382989273242e-05
-2.83521025491445e-05
-1.77779434792772e-05
-3.04598720368866e-05
-1.92390707642654e-05
-2.25873086675465e-05
-3.83202064619413e-05
-1.92314009715506e-05
-3.51921282099692e-05
-2.35834591212594e-05
-2.74899257685473e-05
-1.25530881303697e-05
-3.18946456390125e-05
-1.42799180424567e-05
-1.91401525117716e-05
-1.2808996900503e-05
-1.7610200642273e-05
-1.70100332991825e-05
-3.84658543983302e-05
-3.93098332433311e-05
2.26048677684168e-06
-3.10132380828265e-05
-1.15900812029635e-05
-2.68791145335487e-05
-2.48815477803623e-05
-3.87056043521892e-05
-2.86014152502988e-05
-3.25119176324222e-05
-1.70173767248217e-05
-4.31918951852206e-05
-3.14400808123287e-05
-4.03755704796091e-05
-2.57803169805273e-05
-4.23700654380386e-05
-2.32909828001046e-05
-2.75515460842296e-05
-1.77845554917207e-05
3.65352784870439e-06
-1.73713158712562e-05
-1.22134046078527e-05
-1.3369961877454e-05
-2.0100774782101e-05
2.1492253560315e-06
-2.77132766527985e-05
-3.17816301804054e-05
-2.19141038739928e-05
-3.18656153736082e-05
-1.44008829924408e-05
-1.52916214225374e-05
-2.36187871409266e-05
-1.66201020069885e-05
-4.16691395559878e-05
-6.33954752057229e-06
-3.14871689619035e-06
-3.32986013105748e-05
-3.30094142427554e-05
-1.94097989757632e-05
-2.94393657125231e-05
-2.84144550781727e-05
-2.16299858018403e-05
-7.99223136473722e-07
-1.20796842753253e-05
-2.97964824176367e-05
-1.33256607533994e-05
-2.8112638109037e-05
-1.70223164812921e-05
-2.58446478125116e-05
-1.22396182552093e-06
1.15155833857028e-05
-1.48402094805979e-05
-4.65719258410315e-05
-3.79053311180147e-05
-4.03367328497032e-05
-2.83775315415882e-05
-2.06600283062629e-05
-2.26233960598142e-05
-2.6152481563761e-05
-3.93360092150789e-05
-2.34699196482193e-05
-2.28857079755485e-05
-1.2619519482814e-05
-4.79258396022245e-05
-9.96367691295795e-06
-3.82446837373769e-05
-2.18573016210029e-05
-1.61793384362063e-05
-2.52027925330437e-05
-1.30302550973875e-05
-1.48918197028672e-05
-2.49085653140148e-05
-2.293325613962e-05
-1.33829803580525e-05
-3.84927996509164e-05
-3.74194933962464e-05
-1.74129616365644e-05
-2.88219315648505e-05
-2.47752403320236e-05
-1.39268721505814e-05
-2.36536580352804e-05
-2.61003534237204e-05
-3.28163913942965e-05
-3.67199250691315e-05
-1.43165759902642e-05
-3.15762379763278e-05
-6.43729703075361e-06
-2.35117509831651e-05
-6.88436260487121e-07
-2.26596443151457e-05
-2.76227456442703e-05
-2.67555398378778e-05
-1.60122797135781e-05
2.07820470260616e-06
-2.8696646577262e-05
-4.59273851289512e-05
-3.0229703647892e-05
-1.13612865676314e-05
9.74839123000285e-06
-1.86490791880311e-05
-4.40379814385268e-05
-3.75520047910516e-05
-1.38664405801882e-05
-2.13998002505457e-05
-2.25180673409833e-05
-3.42714070958256e-05
-3.29075116317558e-05
-3.82020697889911e-05
-2.35346989826659e-05
-6.95088895508347e-06
-1.23370727555992e-05
-6.34277633152862e-06
-2.95783853482131e-05
-1.7504584648171e-05
-3.44282160861966e-05
-2.91221387068114e-05
-2.83911574620374e-05
-2.33982559725275e-05
-1.72646544122925e-05
-1.63434980984263e-05
-7.14970619841045e-06
-2.18835270556976e-05
-1.25497021322808e-05
-2.29963483047199e-05
-2.04202186078708e-05
-5.88131934509243e-06
-1.54118788609355e-05
-9.88673945927769e-06
-7.43922844668514e-06
-3.36480664441695e-05
-1.1105040404217e-05
-3.52322014191265e-05
-2.24489650860503e-05
-2.87394489451468e-05
-1.67906307556493e-05
-1.01626625717642e-05
-3.39444812310898e-05
-2.93907554496816e-05
-7.09905711914478e-06
-2.11184460625481e-05
-1.03610204526328e-05
-1.46722555496202e-05
-2.09108867054314e-05
-2.73213922201471e-05
-5.90708598097468e-06
-4.08505141402381e-05
-1.8632627577143e-05
-1.5577052143483e-05
-1.3730762272368e-05
-2.28834695259427e-05
2.07421878261376e-06
-1.94317233915089e-05
-2.76924627312677e-05
-2.28213935233963e-05
-3.34998163753941e-06
-1.34718021945437e-06
-3.02857366407302e-05
-2.83415994629906e-05
-1.31071970289967e-05
-1.53317948426966e-05
-3.06934407784737e-05
-1.81945178848197e-05
-1.945107887193e-05
-1.48693628539867e-05
-1.86952679814193e-05
1.84586011534742e-07
-2.54269190602483e-05
-3.49765537159161e-05
-3.65230628181679e-05
-1.80180147069663e-05
-1.34171557590621e-05
-2.62902762329269e-05
-1.36973177801223e-05
-2.37542602102669e-05
-2.65319911689926e-05
-3.34418014903516e-05
-1.33217591188244e-05
-1.49027080830479e-05
-1.10821050417964e-05
-2.06757158484084e-05
-1.24384122169602e-05
-1.49473908654721e-05
-1.22547878009129e-05
-2.99710736985718e-05
-2.50969033496683e-05
-3.62637383909169e-05
-2.08914373098945e-05
-1.52111066841014e-05
-2.25568606362655e-05
-3.19823403708561e-05
1.19060699894502e-05
-2.09864640916231e-06
-1.30062295305083e-05
-3.23163942748807e-05
-7.80995945696803e-06
-2.53045633959385e-05
-3.90755644662976e-05
-1.804939475245e-05
-2.00925955904536e-05
-2.89479918380103e-05
-1.67024933444705e-05
6.54451430823827e-06
-3.28772333705774e-05
-1.89862531921422e-05
-1.37902827039845e-05
-1.46889411551018e-05
-1.51092143123757e-05
-4.40544540404098e-05
-2.82947125086235e-05
-2.70059935616096e-05
-3.88951282443559e-05
-2.40629408198579e-05
-8.71001422821016e-06
-1.36563859588527e-05
-2.85468955238336e-05
-9.79638036096386e-06
-2.47946128176841e-05
-1.36380048882608e-05
-2.12053425079281e-05
-2.00668246333002e-05
-1.65172598681474e-05
-1.57997545485275e-05
-1.32432819914094e-05
5.89088093120522e-06
-8.94012283822227e-06
-3.69445513510389e-05
-3.8729618175504e-05
-3.78902444482337e-05
-2.40748005928871e-05
1.05980406482116e-06
4.32881050797543e-06
-3.02222053290664e-05
-2.80705723034642e-05
-4.45276126665779e-05
-3.21822847409767e-05
-6.29717167966043e-06
-8.76018214102661e-06
-2.0137834777704e-06
-3.34239450654709e-05
-6.82652210600703e-06
-1.24903276840239e-05
-2.36294253746763e-06
-2.30857621652125e-05
-3.54584180237378e-05
-3.22812659057367e-05
-1.66106998419887e-05
-3.73809072042617e-05
-2.7296329711754e-05
-4.50744634977068e-05
-2.15546159665288e-05
-3.63734619162752e-05
-3.19626759048887e-05
-3.87496449946488e-05
-2.74170502179993e-05
-2.32829166885336e-05
-3.19448138247489e-05
-9.69443811298926e-06
-4.05327128533664e-05
-2.87754361746604e-05
8.36907648822573e-08
-3.39037327937069e-05
-9.77247615179564e-06
-1.3664747674086e-05
-1.90971768580404e-05
-2.25346318405042e-05
-2.17798257059247e-05
-1.74840730383409e-05
-1.66867848206548e-05
-2.63587095449186e-05
-2.38759133158035e-05
-5.01382455963177e-06
9.04859407074519e-06
-6.92468294450865e-06
1.46262552177886e-05
-2.10989674540063e-05
-1.51231660035292e-05
-3.64012638317058e-05
-1.70786891651942e-06
-1.34592159203778e-05
-3.22951957763198e-05
-1.08880987101913e-05
-2.60203470096075e-05
-2.62800577732225e-05
-1.85370225029812e-05
-2.28292296985968e-05
-3.16300828187866e-07
1.1226057656694e-05
-7.52217379643683e-06
-2.28461452189263e-05
-2.29619087373394e-05
-5.16450062627953e-06
-1.85583776377213e-05
-2.25517598506321e-05
-2.97462625882069e-05
-2.71866218403394e-05
-3.06439270849468e-05
7.46942819392492e-06
7.21799027149641e-06
-6.12118274960481e-06
-7.58600424595274e-06
5.6139552076009e-06
-2.03491305096643e-05
-1.79957898386359e-05
4.5382996196662e-06
-2.7420470837006e-05
-2.29299521645636e-05
-2.03169819615968e-05
-4.3669789573899e-06
-8.42539012487978e-06
-5.12658644707874e-05
-3.29649719525273e-05
-4.39877150390462e-05
-1.20914120833622e-05
-2.828610997576e-05
-1.72045946505458e-05
-1.73530312173564e-05
-1.71776959343179e-05
-2.02817070995158e-05
-4.14198688745097e-05
-2.25337793478479e-05
-2.55337949491981e-05
-8.62555454436996e-06
-3.75380842211416e-05
-2.93409546858369e-05
-4.58942348417639e-05
-4.05180625748025e-05
-2.06198549703374e-05
-1.59005275553783e-05
-2.44461788025948e-05
-9.18419068097841e-06
-3.50687663627382e-06
-2.9130556984597e-05
-2.43244251037573e-05
1.9682386467862e-05
-3.12870849035853e-05
-3.0307542272221e-05
-3.37402731044899e-05
-7.41705201913641e-06
-1.75090798800698e-05
-3.73573152924756e-05
-3.29968596194808e-05
-3.23308361430156e-05
-1.55209501612065e-05
-3.11721637437755e-05
-2.81713846035001e-05
-1.34367615603329e-05
-3.16531658563878e-05
-1.35341525019798e-05
-2.07868253653407e-05
-2.62688043518678e-05
-5.15399071043283e-06
-4.4827324425926e-05
-1.37136530999192e-05
-2.23189575714024e-05
-4.99324960208547e-05
-2.58449672944463e-05
-2.06248009551683e-05
-2.94229528220702e-05
-1.95411760876233e-05
-3.55296628085375e-05
-3.21709009720105e-05
-8.64043541846851e-06
-1.71693410122588e-05
-2.03816036536671e-05
-1.38989211428366e-05
-1.85821241092467e-05
-2.87625789898546e-05
-1.89514966098368e-05
-1.33519953784965e-05
-9.65921312055206e-06
-1.34314677259404e-05
-2.00552982919497e-05
-2.35078102487907e-05
-1.87600467085193e-05
-3.00038439168861e-05
-3.30973447528055e-05
-1.11261785937886e-05
-1.87480059607536e-05
-1.47146198045135e-06
-2.10709564304859e-05
-2.88381259994614e-05
-4.78510366938387e-05
-2.59810815800273e-05
4.8611024977161e-06
-1.27270425373849e-05
-4.60809283064871e-05
7.71782850807796e-06
-2.53979828795319e-05
-3.07526607763904e-05
-2.12946321466232e-05
-1.50167421842865e-05
-3.46730833151905e-05
-3.24573679710872e-05
-1.69912116567549e-05
-3.43231140693761e-05
-5.40573405228411e-05
-1.25190997316582e-05
-2.87342815144307e-05
-1.59311522173046e-05
-1.43462209747758e-05
-2.36427439851379e-05
-1.46538212111466e-05
-2.4702786380393e-05
-3.89187625597968e-06
-1.2879860813427e-05
-1.56173752838896e-05
-6.79571355240107e-06
1.40001444864734e-05
-2.12023850571242e-05
-2.00396803402006e-05
-5.54881476392453e-06
-4.04677116428878e-05
-2.29150781732571e-05
-1.29399174959082e-05
-4.20979559440111e-05
-4.28201997553662e-05
-9.01559906680211e-06
-3.5306663200651e-05
-2.87619484650639e-05
-9.21050985500369e-06
-2.07464629319122e-05
-1.30668635079235e-05
-1.59538959323341e-05
4.91955166892126e-06
-2.40348868431654e-05
-1.98830531895069e-05
-3.15095553348881e-05
-1.82398292076852e-05
-9.63576376592556e-06
-2.9483088857071e-05
-1.46734413820938e-05
-3.30798992560699e-05
-1.50942810007531e-05
-4.04461111038563e-05
-1.77988683973306e-06
-1.9111512392991e-05
-6.22724838709149e-06
-2.03183758771677e-05
-1.07597998259389e-05
-3.20745932747709e-05
-3.12130179725869e-05
-1.90341005853813e-05
-1.70215273599485e-05
-1.74530985695052e-05
-2.17539807252257e-05
-1.87520417419061e-05
9.1325663655057e-06
-1.02461295608876e-05
-8.52062070628181e-06
-2.92622981605763e-05
-4.7328399081285e-05
-4.55736307624084e-05
-1.33147741607232e-05
-1.56401212159696e-05
-3.76340039964564e-05
-2.90291610855466e-05
-2.73983718527294e-05
-1.86881112050728e-05
5.74770526826749e-06
-1.82941736488518e-05
-2.22076051804894e-05
-2.52335195789634e-05
-2.86758424530806e-05
-3.22149763034197e-05
-2.05886810290451e-05
4.53867389820102e-06
-2.91692933220666e-05
-2.57609271292828e-05
-8.66395665554745e-06
-1.40563788167558e-05
-3.17874716617249e-05
-3.94787977581343e-05
-2.91793972491647e-05
-2.76195107672289e-05
-4.79069287585078e-05
-1.38208401790177e-06
-2.98087941884762e-05
-2.3014738568014e-05
-2.56607840101665e-05
-3.17965596677081e-05
-1.95711936198167e-05
-3.0339061122969e-05
-2.05465931508322e-05
-1.50317182215449e-05
-3.14326681189323e-05
-2.79451134093025e-05
-1.68646756670835e-07
-2.23651746509486e-05
-2.31455445486739e-06
-1.48256492485827e-05
-6.40205904655091e-06
-7.35066135131536e-06
-1.50593408800135e-05
-1.70718872609806e-05
-1.99274978619528e-05
-1.47198653640812e-05
-4.32265377009344e-05
-2.49360596454313e-05
-2.91623865478224e-05
-3.95189361288096e-05
-3.87550569639861e-05
-1.26595522232547e-05
-4.83445601268708e-06
-2.78582759642396e-05
-1.33361992924607e-05
-1.65598928511348e-05
-1.49093822209529e-05
-7.18356447558642e-06
-2.81604623028696e-05
-1.71188558431815e-05
-3.74008424239267e-05
-4.19062345944276e-05
-2.46144072269557e-05
-3.65125558509502e-05
-2.02322858751512e-05
-2.22810886413553e-06
-2.48069086919036e-05
-4.27101439791207e-06
-1.39424479609034e-05
-1.54693196579101e-05
-2.44302027133899e-05
-1.488097436062e-05
-5.44114047806574e-06
-2.46627711817553e-05
1.25292912066807e-05
-1.67903596446392e-05
1.47694110026478e-06
-1.63238972812928e-05
-3.22325620251336e-05
-1.633964098698e-05
-1.78386210592855e-05
-2.48520880702412e-05
-7.0485517320073e-06
-1.38434770709609e-05
-1.83363187298257e-05
-3.11632400451405e-05
-1.58401677723643e-05
-4.11775601035824e-06
-9.28020278729876e-06
-2.46529210393231e-05
-2.24724369558204e-05
-1.37177195410992e-05
-1.05759004672494e-05
-3.40568341945242e-05
-2.95530979650778e-05
-1.43893952033284e-05
-8.00232557414312e-06
-1.33977362079788e-05
-2.50076573694902e-05
-3.78799753123168e-05
-1.99528700432933e-05
-4.07616351303934e-05
-1.96699197958576e-06
-2.87542467058589e-05
-4.05231447485821e-05
-1.46846941674255e-05
-2.39481728750747e-05
-5.20018596996804e-06
-2.18414670482104e-05
-4.3485768567533e-05
-2.53390571654382e-05
-1.3037574687465e-05
-2.67332988186542e-05
-2.08961181133961e-05
-6.24963413671567e-06
-2.64934310884772e-05
-2.2300729377649e-05
-1.5684608323065e-05
-2.35045777065853e-05
-2.85379889290396e-05
-4.05417499772812e-05
-2.67754723210875e-05
-4.46898606662009e-05
-2.52882503555837e-05
-3.22104763156342e-05
-4.49756718045266e-05
-1.95956931365424e-05
-1.69011512575672e-06
-4.75990541530586e-05
-4.0436245814275e-05
-2.3088950774153e-05
-1.02534277293848e-05
1.18414484626502e-06
-3.53941383197163e-05
-3.55627903287182e-05
1.04161574609486e-06
-3.21658009762134e-05
-3.46616168204039e-05
-9.89975029351894e-06
-3.56947722694625e-05
-5.71982323718554e-06
-2.25081046546733e-05
-1.72757399088517e-05
-1.53344841200904e-05
-4.0036502969316e-05
-1.16208249456821e-05
-1.04416288856364e-06
-6.8106759284785e-06
-2.89858623896994e-05
-3.34029865099475e-05
-2.27095421488815e-05
-1.06652789493825e-05
-3.19996651206599e-05
1.53668395993403e-05
-2.03665068421059e-05
-2.44271378872307e-05
-1.64922831921021e-05
-2.19762561530987e-05
-2.67194194646121e-05
-1.06499777050161e-05
-1.8813820931806e-05
-3.26769016596917e-05
-1.95403574916592e-05
-7.44793495130015e-06
-1.7907404668278e-06
-1.08914492446156e-05
-1.90978073286409e-05
6.57285074737213e-06
-3.32676055015911e-05
-2.70238424789196e-05
-2.13888051230856e-05
-1.21667919034689e-06
-8.1500112172734e-06
-1.84057629540577e-05
-1.7900893113262e-05
-3.97083719696319e-06
-2.49702719943796e-05
-1.15597331776801e-05
-2.14630735706776e-05
-2.44157681983415e-05
-1.66746874568941e-05
-3.64545398527109e-05
-2.76428619335545e-05
-1.22207688969894e-05
-1.94504840354071e-05
7.64158271874109e-06
-2.12802086077715e-05
-1.96435290492331e-05
-1.8928549271999e-05
-3.46890506698903e-05
-3.24830110258213e-05
-1.48219576383352e-05
-5.67950758560092e-06
-4.11065347774109e-05
-3.12998642879605e-06
-1.95290567924248e-05
-3.66050119393399e-05
-2.1189462036276e-05
-2.28921742834643e-05
-7.06967492437183e-06
-2.99435490554102e-06
-4.12463461349697e-05
-2.9500187950972e-05
-2.42463134580345e-05
-1.44886042729649e-05
-1.5311411215898e-05
-9.88233237650565e-06
-2.66053511228924e-05
-1.54527346804999e-05
-1.77407558890817e-05
-2.61152317166939e-05
-8.82074495447149e-06
-2.15372729117701e-05
-3.35554616491216e-06
-1.75727214594666e-05
1.30964130377123e-06
-2.05442462647376e-05
-4.23771943391703e-05
-3.66896035369852e-05
5.91579500639426e-06
-1.98470590851273e-05
-9.18029120317042e-06
-2.342177122431e-05
-3.74726266290165e-06
-1.07642707708627e-06
6.05231765502464e-06
-1.96308699556529e-05
-2.51318818041639e-05
-1.21590576795469e-05
-3.27964500598357e-05
-2.87430115728637e-05
-3.34153105703684e-05
-1.49225552506497e-05
-2.86325311978281e-05
-2.08393770318065e-05
-1.72291544958905e-05
-2.46961324739781e-05
-3.29170562106191e-05
-2.72084274854372e-05
-4.81980557667465e-06
-3.63861201222085e-05
-2.27594165023376e-05
-1.69818505755219e-05
-1.78848195692433e-05
-2.36084524705678e-05
3.86691730226697e-07
-1.838161036954e-05
-8.50115564778529e-06
-1.51483715289012e-05
5.18195535856326e-06
-3.68244243460019e-05
-8.92294599625453e-06
-1.67261891497699e-05
-3.63641816719796e-05
-4.81158897482525e-06
-2.48902155762463e-05
-2.25357965967601e-05
-1.09832325211596e-06
-1.83999798017667e-05
8.99043026396251e-06
-3.58997536859849e-05
-1.97481562517532e-05
-1.42735076213135e-05
-2.7540985606467e-05
-2.28281352212451e-05
-1.95807297942881e-05
-2.73853404144094e-05
-1.41284468360066e-05
-2.25825511719527e-05
-1.60007697166201e-05
-1.91254665585335e-05
-2.20008399461348e-05
-3.12238146054947e-05
-4.56703464570257e-05
-1.21332668315697e-05
-4.697751211001e-05
-1.69431401665828e-05
-3.26731097947028e-05
-5.03910907435488e-06
-9.65770446511203e-06
-1.1679772482065e-05
-7.53575385516575e-06
-2.73093794750524e-05
-1.11258257970739e-05
-5.45123204458386e-06
-1.2537436095423e-05
-2.02609468112643e-05
-1.52185501617589e-05
-1.73532156037384e-05
-2.13452460352949e-05
-3.18456313411443e-05
-5.29080215928056e-05
-3.6572761828492e-05
-2.08799384807017e-05
-2.56555851223636e-05
-2.71818208357333e-05
-2.22837212792962e-05
-2.56203234031023e-05
-2.06825579978883e-05
-3.72085598834305e-06
-3.27828071387661e-05
-1.41530171395771e-05
-2.19958205630595e-05
-2.142899093176e-05
-4.98311939181062e-06
-9.35617683366409e-06
-3.27206922048278e-05
-4.01576938747368e-06
-2.60510430262603e-05
-2.17129056148777e-05
-9.79942653979774e-06
-4.87826810817387e-06
-3.28351314457972e-05
-1.17300924581295e-05
-2.00803666448473e-05
-3.49512212953286e-05
-3.10772244856721e-05
-1.61651065972019e-05
-1.34662006070646e-05
-2.18592683313552e-05
-1.51315025566773e-06
-1.81541540709523e-05
-3.89186603017535e-05
-5.61422176569255e-06
2.91256350465697e-06
-1.18266614643691e-05
1.20865083041038e-05
-5.71740855602779e-06
-1.80500740528074e-05
-2.96381371328132e-05
-1.38235333938486e-05
-7.24871515339601e-06
-1.67670698039097e-05
-3.28696319384931e-05
-9.68810926546159e-06
-1.93398922126068e-05
-2.02038008757216e-05
-1.50910177876189e-05
-2.46998318606323e-05
-1.13469554979889e-05
-2.59745425666023e-05
-4.77541277352069e-06
-1.50216335818049e-05
-1.29689771800139e-05
-3.44945411693552e-05
-8.08805626970289e-06
-1.79991757106858e-06
-1.36039378363993e-05
-4.65621917719673e-06
-1.56972097088632e-05
-1.6859303022557e-05
-3.55753077814064e-05
-2.68562128166602e-05
-2.15169412090381e-05
-3.80422018780249e-07
-4.72910554646824e-06
-3.16291081457198e-05
-1.48856492675594e-05
-3.43369479802986e-05
-1.83466791580164e-05
-1.62444450468381e-05
-1.45171146377912e-05
-1.70468484929759e-05
-4.76768741167754e-05
-1.59459326712673e-05
-3.95555683281594e-05
-4.21699366281789e-05
5.62009399430502e-06
-3.90398876140951e-05
-2.5401254529529e-05
-1.63963133988558e-05
-1.1818896191028e-05
-1.01074987884565e-05
-2.20808993884278e-05
-3.26036253028225e-05
-3.46187140627138e-05
-3.88914415965594e-05
-1.47065458872365e-05
-1.26610041680755e-05
-3.08184391290879e-05
-3.59185254756175e-05
-1.65046328124704e-05
-3.26099838377978e-05
-1.87665832250268e-05
-2.83233086743686e-05
9.5294987945582e-06
-2.86236921641763e-05
-2.59346932203446e-05
-6.3311225391967e-06
-2.37560897836235e-05
-4.22031296608151e-05
-1.87002714648902e-05
-9.6052513255602e-06
-2.95898401110262e-05
-1.74067366358262e-05
-2.43724008002457e-05
-1.09211380722455e-05
-1.32676915024969e-05
-2.50713229113102e-06
-1.18738723545741e-05
-6.06293394489856e-06
-2.03162827311051e-05
-2.6248973900716e-06
8.2875326491098e-07
-2.94191492724544e-05
2.09608448857201e-06
-3.40714832631865e-05
-3.65573488543158e-05
-1.06624975803078e-05
-3.68886365882396e-05
-1.52554552368645e-05
-2.5523477937192e-05
-2.73283454093933e-05
-1.6422217146213e-05
-3.65752274135469e-05
-2.35003561853629e-05
-4.19323892675703e-05
-2.69554972176856e-05
-2.09892260340996e-06
-2.13861191182978e-05
-1.85093132351086e-05
-5.67805789803541e-06
-2.14728926064686e-05
-8.67515445189052e-06
-4.02481359207907e-05
-3.25885897929831e-05
-4.35248125682142e-05
-1.73268234776053e-05
-3.5094105281346e-05
-3.73322663027647e-05
-1.32407953516337e-05
-3.64662702852246e-06
-2.05300572179839e-05
-1.00590034802221e-05
-2.26830155326694e-05
-4.00043333045924e-05
-1.85417830436809e-05
3.60184992765063e-06
-2.20653466176288e-05
-3.65414840324471e-05
-2.1679168177517e-05
-2.54824381905428e-05
-1.66877017986001e-05
-1.80084740664596e-05
-2.14257138139401e-05
-4.20426599908711e-06
-2.11116526684391e-05
-2.84002423480441e-05
-2.09440033059719e-05
-1.82024183753709e-05
-8.07605553793324e-06
-1.38721528878857e-05
-3.1629261404636e-05
-7.77358640711693e-06
1.97481057038998e-06
-1.25839017277265e-05
-2.17469482400847e-05
-8.51226327712336e-06
-5.98168486321623e-06
-2.15641901648357e-05
-2.41682655316771e-05
-2.32277922946446e-05
-3.52635620934196e-05
-6.80359466439515e-06
4.76793819518824e-06
-3.35836795036245e-05
-1.68843911506211e-05
-1.11894543054123e-05
-2.26102595591647e-05
-1.71269892568282e-05
-2.28894511119328e-05
-2.7051356771626e-05
-1.48745889252098e-05
-2.35117001821775e-05
-1.4772330824626e-05
1.21210897277088e-05
-1.78957589274427e-05
-2.24437578305555e-05
-2.04195625747752e-05
5.88797535087472e-07
-2.63101114914538e-05
-3.82363515458613e-05
-9.36035137209794e-06
-1.93200426090533e-05
-5.35840827918356e-06
-7.15730471329973e-06
-1.29830226620189e-05
-9.17059153132369e-06
-2.40066167128807e-05
-3.17957747416481e-05
-8.3337488602518e-06
-2.14457077374129e-05
-2.31543031366838e-06
-3.3947603098078e-06
-1.66643266466568e-05
-1.88117511026256e-05
-3.00225129119745e-05
-2.39878567441583e-05
-2.83345466209075e-05
-4.32550290535843e-05
-2.80570367397611e-05
-3.57808116989964e-05
-3.21318167067744e-05
-9.06160765695778e-06
-2.4415198898281e-05
-2.97073916468108e-05
-5.09820074280492e-05
-3.4186183554643e-05
-2.38647100708361e-05
-1.45134787397079e-05
-1.68644969819933e-05
-1.79718616300882e-05
-9.96133790818919e-06
-1.84256762060564e-05
-2.3031324667066e-05
-2.1292358645131e-05
-2.75664134830261e-05
-3.89153754772951e-05
-6.35999370997262e-07
-7.89399530443854e-06
-4.30131936512517e-05
-8.53299281579945e-06
-1.8086594439124e-05
-2.15764653582439e-05
-2.03595185791287e-05
-1.6717240032873e-05
-1.51844909829013e-05
1.19858022717013e-06
-2.65878648612947e-06
-3.24480736590525e-06
-3.19862419870724e-06
-5.39086694475745e-05
-2.53754429176792e-05
-8.02732670155312e-06
-2.70316938800561e-05
-6.41213190990025e-06
-3.21104117277807e-05
-2.5981183387566e-05
-1.17735686855365e-05
-2.90795510108875e-05
-1.00315196875401e-05
-2.34122047888851e-05
-2.7360254761052e-05
-3.30673550254731e-05
-3.55826977712044e-05
-2.42894229266345e-05
3.34651191696128e-06
-1.88490651337537e-05
-1.68363041653827e-05
-1.62933096910445e-05
-1.75183575922024e-05
-2.57343826188253e-05
-3.02595256425568e-05
-2.45761357832746e-05
-3.47510356812976e-05
-2.84303357848764e-05
-1.29899606213846e-06
-1.06550904605483e-05
-1.84615694444646e-05
-2.4442600766495e-05
-1.48862200181802e-05
-3.03658544376537e-05
-3.22435154186083e-05
-1.12197936279523e-05
3.65342656497874e-07
2.62939689527998e-06
-9.44213880868812e-06
-8.73673698356704e-07
-1.74319219484428e-05
-1.69431845397821e-05
-2.64483179267866e-05
-1.64237817249582e-05
-3.20345080537029e-05
-3.40085199250964e-05
-1.18890842116876e-05
-2.63658703756996e-05
-3.44326877325217e-05
-2.22693564158271e-06
-1.80521679114349e-05
-2.05021850915799e-05
-1.20933078489548e-05
-5.44137917599921e-05
-1.40666728534566e-05
-1.10513297531976e-05
-1.93369060825152e-05
-3.84759390190552e-05
-2.43794118260774e-05
-1.48917476288731e-05
-1.04103404383924e-05
-1.6430944727706e-05
-4.10688600251749e-05
-2.88344571621486e-05
-3.36989901493838e-05
-1.0768602314717e-05
-2.51137518281246e-05
-1.22169770781379e-06
-2.21408802945112e-05
-5.81398291205481e-07
-5.79966311036379e-06
-2.58401548320228e-05
1.43457165102835e-06
-7.01424238177805e-06
-4.22044675892948e-05
-1.24559938140459e-05
-2.67047659574252e-05
-2.26991906649323e-05
-2.12046727752026e-05
-2.34981643477412e-05
-3.55076368285813e-05
-2.55278345321612e-05
-2.85527515711527e-05
-2.85297774914719e-05
-2.08913809476506e-05
-2.7303814743154e-05
4.42727694211876e-06
-1.81828024424077e-05
-3.29034832851401e-06
-2.92463949718192e-05
-1.68450414246476e-05
-6.43546278631391e-06
-2.42252137043233e-05
-1.687798321293e-05
-1.02996445487102e-05
-2.18707563334322e-05
-1.90522765261916e-05
-3.46853537178039e-05
-4.81411685441631e-05
-3.11345757564704e-05
-1.26160811554347e-05
-1.99458174961935e-05
-2.34370674100402e-05
-1.01221442813707e-05
-1.3066612089244e-05
-1.23290365279348e-05
-2.87892028982083e-05
-3.01954960196616e-05
-1.679755751367e-05
-2.28853379163255e-06
-4.26425359028961e-06
-2.32677173471648e-05
-5.64397371992765e-05
-1.23813807446357e-05
-4.43037301340686e-05
-2.55222583031597e-05
-5.14364613245704e-06
-9.6207431403139e-06
-1.89621720887867e-05
-4.4898899272047e-05
-9.60354359230353e-06
-1.96654767791934e-05
-3.41362699177271e-05
-2.87261199735373e-05
-2.02320658608685e-05
-1.37116840118686e-05
-2.13392621745084e-05
-3.25804676541367e-06
-1.01131553017187e-05
1.3660424640077e-05
-1.01183648306478e-05
-3.15527928863815e-05
-2.02750241224374e-05
-8.46646110245258e-06
-3.59459369970604e-05
-2.31055898751102e-05
-2.69708907145479e-05
-8.87795901362296e-06
-3.56126039664974e-05
-1.71231542251166e-05
-2.02899107541195e-05
-3.47919571546767e-05
-2.16560906614373e-05
-1.84822181997013e-05
-6.60598879518758e-06
-3.47077901984187e-05
-2.17337141290222e-05
-3.02425969296054e-05
-2.98913664748259e-05
-1.34889814959364e-05
-1.49782938164016e-05
-3.15271619115105e-05
-1.96699184807778e-06
-1.99108040767503e-05
-3.08282566863541e-05
-4.97266536777743e-05
-1.20249702198473e-05
-1.88559974814434e-05
-1.29923260946532e-05
-1.12771400604466e-05
-1.54201709529115e-06
-2.60682354503738e-05
-3.79375236081596e-05
-1.8697339167874e-05
-2.85839117105797e-05
-2.34081682409261e-05
-2.65177630279486e-05
-2.79560388967492e-05
-4.02079303690085e-06
-3.35965928400718e-05
-2.52603299370011e-05
-5.04422774971543e-05
-4.16590808869388e-05
-1.63332735038717e-05
-1.40042066814841e-05
-2.70943190552515e-07
-2.91622754062959e-05
-7.2873989970228e-06
1.75435408444289e-06
-2.60044690692207e-05
-3.40686904900952e-05
-1.88403525526057e-05
-2.6907452218478e-05
-8.59452496979795e-06
-2.05639513378807e-05
-3.51966242218595e-05
-4.26619158362353e-05
-3.41496827486706e-05
-3.07803894195287e-05
-3.13608904071509e-05
-9.60758528788182e-06
-1.80981939161748e-05
-1.59184472280597e-05
-2.86298021786203e-05
-1.58328352027086e-05
-2.05118658302624e-05
-1.77835323590699e-05
-1.89538930440303e-05
-1.66868270527159e-05
-1.65144394319206e-05
-1.63727221143351e-05
2.44112274675066e-06
-2.48375581295118e-05
9.98607419879108e-06
-1.35368544440032e-05
-9.10728974042749e-06
-3.11434702611358e-05
-1.80750283281412e-05
-7.42008492832091e-06
1.84202120037443e-06
-2.6963032988289e-05
-2.84792142086243e-05
-2.73269196027308e-05
8.83969528432758e-07
-2.38707897210333e-05
-2.31865009562296e-05
-3.76368451454463e-05
-2.88824557736552e-05
-1.3501977734533e-05
-2.10493133572301e-05
-4.7075593552188e-06
-3.69267782703088e-05
-2.29834647587359e-05
-2.26315461757979e-05
-1.09277686082958e-05
-3.14262018820262e-05
-3.65599286444085e-05
-1.74960836602797e-05
-8.98435049584237e-06
-3.0383307323346e-05
-2.21911441732071e-05
-2.38415787716673e-05
-3.88703770413646e-05
-1.77445760963304e-05
-2.21721283134965e-05
-4.23084681864971e-06
-2.79888361860633e-05
-3.46948562161034e-05
-1.26606079884894e-05
-1.93695114742771e-05
-1.65966070800791e-05
-1.72674339154561e-05
-1.07230199045568e-05
-1.96460735210626e-05
-2.83617038545557e-06
-1.40816663221413e-05
-2.87434800492891e-05
-4.37846812811176e-05
-2.04839590372761e-05
-1.47493723408944e-06
-1.33715264396981e-05
-3.81105888646225e-05
-2.65020946899346e-05
-3.67850796774932e-05
3.76296352221247e-06
-2.13367950494776e-05
-3.07223912891308e-05
-2.36540934476848e-05
-3.78056080466977e-05
-2.65147322121464e-05
-2.84428156414029e-05
-2.70888595894608e-05
-9.71214537429782e-06
-1.69663996778505e-05
-2.6807776554561e-05
-6.1374512404534e-06
-2.88903015836039e-05
-1.54717789259971e-05
-3.5814790486912e-07
-2.63962135201083e-05
-9.87454107261962e-06
-4.70650297131223e-05
-2.4152494109929e-05
-2.96634459775585e-05
-2.34649061382378e-06
6.06251584158126e-07
-1.33771734710446e-05
-8.64331400711374e-06
5.75353714602635e-06
-1.0492393850755e-05
-1.54058434284077e-05
-2.42402977220213e-05
-6.68832519625727e-06
-4.23976219380144e-05
-2.91192152569053e-05
-2.65963173541501e-05
-4.13517761868622e-05
-2.93834663113778e-05
-3.01545660948579e-05
-1.21024197659436e-05
-2.23246614829335e-05
-6.96744197362844e-07
-2.44405131813221e-05
-2.24872530139975e-05
-4.23644527882861e-05
-2.5605746903236e-05
-1.66892167423466e-05
-2.67801498900492e-05
-3.12811073606659e-05
-3.5170809029904e-05
-2.92759759351953e-05
-2.29508008131975e-05
-2.43749608664803e-05
-1.07955841455256e-05
-3.60125641839383e-05
-1.2534971852835e-05
-1.77133868697192e-05
-2.78629819957798e-05
-1.24596085413662e-05
-7.02944797727954e-06
-9.37187461542576e-06
-1.50821001159152e-05
-1.46151631213018e-05
-1.46459148463548e-05
-2.57418718752327e-05
-3.19666413138209e-05
-7.76237498989099e-06
-2.52649106968353e-05
-1.88099386691862e-05
-3.13180791825445e-05
3.31926078422812e-06
-4.10697843637985e-05
-1.72873769330112e-05
-3.02280990137156e-06
-2.95264369949992e-05
-4.49933887716203e-05
-1.74656099410382e-05
-2.36694541411404e-05
-9.88345253985273e-06
-2.46201323669506e-05
-1.92528531265913e-05
-1.67571656312523e-05
-1.5574621182921e-05
-2.73141628421087e-05
-1.69555743262173e-05
-2.00553934922888e-05
-7.48142035099426e-06
-1.61699538895293e-05
2.19345458922313e-06
-1.0741355285956e-05
-1.66857640690752e-05
-1.53952768069043e-05
-4.02091787935396e-05
-1.99790712252541e-05
-3.88055596415394e-06
-1.59391300665541e-05
-4.29993625533753e-05
-4.28580236656769e-05
-2.11686044299288e-05
-2.61326910536252e-05
-4.01157109791212e-06
-3.61587889860269e-05
-3.49476550501427e-06
-7.74163525836769e-06
-1.73687260313321e-05
-1.9624177484617e-05
-4.14200817929326e-06
-1.67745199255371e-05
-3.77443867769997e-05
-2.14686971621279e-05
-1.61408151844459e-05
-3.21656692960213e-05
-2.50057287521212e-05
7.26732112149197e-06
-3.19950357425728e-05
-1.82157900110817e-05
-2.5019354059784e-05
-3.50734566328366e-05
-3.30841482470841e-05
-3.43097271483954e-06
-2.99152388048748e-05
-3.14743306103102e-05
-2.42721301028388e-05
-1.19180004107041e-05
-1.99076341231017e-05
-1.90746356986827e-05
-1.11773170669986e-05
-1.76785293558485e-05
-3.28507433102623e-05
-3.47175998963091e-05
-1.02007334889787e-05
-1.97819423095047e-05
-3.30242593747954e-05
-2.72516063729387e-05
-3.19954307285604e-05
-3.56946918739905e-05
-2.77185410890209e-05
-2.06015382426065e-05
-2.2154052441933e-05
-8.18411259529695e-06
-1.35807895682166e-05
-2.77959328843426e-05
-9.21297505517809e-06
-4.30630959911743e-05
-2.43351284327097e-05
-2.46726363384627e-05
-5.41185221725386e-06
-2.3113654547402e-05
-1.36983656536062e-05
-3.55634458275747e-05
-1.61693868019741e-05
-7.21726174318023e-06
-1.50384211731706e-05
-3.04365784736221e-05
-5.53205669417084e-06
-2.50265103168832e-05
-2.7938031308804e-05
-1.79239839730571e-05
-5.58337248534648e-06
-1.79382287956708e-05
-1.88531964067882e-05
-2.23640249898588e-05
-2.11443801058932e-05
-2.72302992760568e-05
-2.30012259272058e-05
-4.08931101888902e-05
-1.92689788389192e-05
-2.7566058394133e-05
-1.17630000428861e-05
-4.0066386964186e-05
-2.42192374395867e-05
-2.16518404450467e-05
-1.66269206501437e-05
-8.38723371103393e-06
-7.96360830102904e-06
-2.89896573805726e-05
-1.99371330052909e-05
-2.84257781091673e-05
-2.36743788022828e-05
-4.59191919546706e-05
-2.54403900144737e-05
-1.36045724345155e-05
-2.14355439860678e-05
-1.32569891350828e-05
-2.59076744459025e-05
-1.28795539477443e-05
-1.94126210205253e-05
5.33823929883746e-06
-1.21087083825803e-05
-2.43975837200312e-05
-1.23895092051979e-05
-2.1823224160561e-05
-3.65233058061815e-05
-2.41755362509178e-05
-2.61011189183593e-05
1.06221384760208e-05
-2.51986484497399e-05
-1.94664887614092e-05
-1.54205305334078e-07
-3.19863266991337e-05
-1.63912734950645e-05
-4.44265431802652e-05
-3.53635470662022e-05
-2.25412088567039e-05
-1.86986968639384e-05
-1.87583580814958e-05
-2.92319442615785e-05
-2.54283207659178e-05
-2.46250395577536e-05
-2.21119811042283e-05
-1.24822860954792e-05
-3.07771967429896e-05
-3.67312512251058e-05
-6.68268040915376e-06
-2.53748930429965e-05
-5.48580206293984e-05
-1.71959378481058e-05
-2.7034695163465e-05
-2.61095955944237e-05
-4.0365799164586e-05
-3.31687462412955e-05
-2.68060411875947e-05
-3.26687036888098e-05
-2.04470922798116e-05
-1.6800163478877e-05
-2.64824407486006e-05
-2.28979295075933e-05
-1.48543064043259e-05
7.2872745864752e-07
-2.01494440806422e-05
-2.21829914028022e-05
-4.69892381211027e-05
-1.79928942266105e-05
-3.24179590881884e-05
-1.98714817669164e-05
-3.48078661959546e-05
-1.90815726354825e-05
-2.23597159636921e-05
-4.35551033118957e-05
-2.26804507428498e-05
-1.81906074183866e-05
-2.49818863414166e-05
-3.0466682866754e-05
-1.92809201773385e-05
1.27842954987541e-07
-2.24200873055987e-05
-2.80991213270046e-05
-3.78253742192688e-05
-2.72616591948896e-05
-1.37066426398368e-05
-1.20131365090147e-05
5.57371121865318e-06
-3.53201426133419e-05
-2.51563684202521e-05
-2.62634483140482e-05
-1.6882931245036e-05
-9.43035533918349e-06
-2.20167116784582e-05
-3.33595269844789e-05
-8.05096212520155e-06
-2.60733503580812e-05
-1.51704161488341e-05
-7.27130938273029e-06
-1.75783565121969e-05
-9.53947879674953e-06
-2.32120002159796e-05
-1.1525855088762e-05
-3.42309389610941e-05
-2.5238414416448e-05
-1.88547242828884e-06
-5.77803896100997e-06
-3.33118033606838e-05
-3.07791685521473e-05
-2.46567684098424e-05
-2.62207544685353e-05
-2.08216012080271e-05
-6.25126850178127e-06
-3.3773817771309e-05
-3.10072123087572e-06
-1.28256036961712e-05
-3.15168134887235e-05
-1.2946391825045e-05
-2.76632371097077e-05
-2.06217499960513e-05
-1.04267425466373e-06
-2.19594321197592e-05
-2.95358194300372e-05
-3.0500620204888e-05
-1.66710000544926e-05
-3.15344272830281e-05
-4.72344489437776e-06
-2.84816277188417e-06
-1.3027533584033e-05
-5.10644376471889e-05
-6.18394859583029e-06
-2.77443371755394e-05
-4.51605169218463e-05
-2.7796752940302e-05
-1.37973420284728e-05
2.35774874197631e-06
-2.4087484097504e-05
-3.08271781309784e-05
-2.30916454681783e-05
-1.98359782790975e-06
-1.86055621639681e-05
-2.13258597136195e-05
-1.30363219122899e-05
-3.38397106864414e-05
-1.88383820981782e-05
-9.80145710451618e-06
-6.26980399132191e-05
-3.54181848915555e-05
-1.75158857067663e-05
-5.15392021416785e-05
-3.49591311613288e-05
-2.62942739368135e-05
-2.76650339566487e-05
-2.48447026354828e-05
-4.45239337669809e-05
-7.91576403342631e-06
-1.91020376588024e-05
-7.03933160030459e-06
6.43926692444059e-06
-1.23855757840712e-05
-1.23215639100815e-05
6.44922170027639e-07
1.1911826499798e-05
-3.05472158039051e-05
-2.11271355461187e-05
-4.62594339885947e-05
-1.50849257024171e-05
-1.92314591508081e-05
-1.3535416281617e-05
8.80449689277504e-06
-3.59469741812137e-05
-2.77931267970098e-05
-1.64523328756365e-05
-1.82189432264866e-05
-9.63157924535899e-06
-8.8249184875779e-06
-1.66806671854916e-05
-1.51003143547746e-05
-2.8910866849152e-05
-9.72472715903249e-06
-2.12401976775933e-05
-2.26819543201662e-05
-1.25201115050208e-05
-4.27993586794369e-05
-2.55766219022082e-05
-1.28028234224886e-05
-1.13334777736034e-05
2.02951483107712e-07
-2.66210278883785e-05
-2.18136341398606e-06
-2.60145014351862e-05
3.12626444963133e-06
-2.34735769272194e-05
-3.68802146382348e-06
-1.30901456005341e-05
-3.72755177588355e-06
-3.39994075863773e-05
-3.24382363116157e-06
-4.04271837980156e-05
-1.39744797391492e-05
-7.48566251098912e-06
-3.43548088911495e-05
-8.71782767256527e-06
-3.0608022145408e-06
-4.59657460084594e-05
-3.10336834390989e-05
-1.6595506937232e-05
-2.83563607915539e-05
-1.61919596144511e-05
-3.08856427674023e-05
-1.10196696609437e-05
-3.02357907937793e-05
-2.39121378809123e-05
-1.80535337076397e-05
-2.99116401491257e-05
-2.14857589379106e-06
-2.72478573323605e-05
-2.41204432884902e-06
9.19612462906626e-07
-1.22654827531714e-05
-1.59847904663511e-05
-3.23004000481933e-05
-1.45408286769053e-05
-5.78516663308447e-06
-3.55522045369352e-05
-1.46867149501385e-05
-2.640185948079e-05
2.59003598082827e-06
-2.6464706722142e-05
-1.67917951710174e-05
-8.71461012952457e-06
-1.63475757954257e-05
-7.03611263817016e-06
-1.81796569476049e-05
-1.72039422675554e-05
-3.09791185016952e-05
-1.82301563296193e-05
6.73039907566662e-06
-2.8352523680218e-05
-4.54272720267181e-05
-3.6164066192304e-05
-3.57882056658716e-05
-2.4796428217765e-05
-1.35479761259446e-05
-2.88934030133545e-05
-2.3930460848033e-05
5.40242909042575e-06
-1.92396708286987e-05
-2.54688806651197e-05
-9.84936465457192e-06
-1.93007774419203e-05
-4.53620926222701e-05
-1.8869542473381e-05
-2.73312175761334e-05
-2.41747420005421e-05
-3.00386111338678e-06
-5.853924643922e-06
-1.58126373356085e-06
-1.92365760973915e-06
-3.23221947166535e-05
-2.71983331213708e-05
-7.10597542780556e-06
-2.15998268260388e-05
-3.02298132908679e-05
-3.04038691720726e-05
-2.83838841012645e-05
-1.14302987169405e-05
-1.74511807960495e-05
-3.3293370573724e-05
-1.52293461813435e-05
-2.43841121708253e-05
-6.48771673305029e-06
-7.00621294592416e-06
-3.21750864210672e-05
-2.7700337907274e-05
-3.47364763523574e-05
-1.95575309293467e-05
-1.39955028535485e-05
-2.16244139212772e-05
-2.66923823460215e-05
-1.63227935735728e-05
-1.65609114868012e-05
-4.73653494117902e-05
-2.76292771364798e-05
-3.67417287170091e-05
-2.13072298130339e-05
-3.48864272480799e-05
-4.31680150792402e-05
-1.43472982838652e-05
-2.99189356621668e-05
7.9355326358005e-06
-2.01267691765741e-05
-1.78622211244465e-05
-2.64113432128185e-05
-2.71984316498304e-05
-1.17217879954708e-05
-2.3585142769508e-05
-2.43798612871243e-05
-1.24187193485555e-05
-2.62331672828257e-05
-2.03333525257954e-05
-1.03538671975704e-05
-1.33034439267708e-05
-1.33353325501652e-05
-2.19894973253668e-05
-2.19856998301375e-05
-2.34789141654864e-05
-1.72146026250948e-05
-2.88713572447503e-05
-3.28112733318422e-06
-4.08921282085217e-05
-1.93203366365885e-05
-9.47361145772323e-06
-2.43112544487645e-05
-2.33864591681159e-05
-3.79912710215217e-05
-1.47011201975665e-05
-2.10063236197292e-05
-5.23497773077761e-05
-2.09414420202431e-05
-3.98666588482903e-05
-1.64087972210402e-05
-2.88452567719796e-05
-2.94657000189192e-05
-2.384685930404e-05
-4.17507500620855e-05
-2.8125295280906e-05
-2.0826150242901e-05
-5.67606798323641e-06
-1.41371203418048e-05
-1.70112456176898e-05
-9.04950287482426e-06
-1.32843444500718e-05
-2.23144643065183e-05
-3.82939972098157e-05
-1.50876906293822e-05
-2.63432831849127e-05
2.33817212304193e-06
-1.70163747128515e-05
-4.02760098702136e-05
-2.37844540805651e-05
-3.02106631873674e-05
-2.09444055758694e-05
-1.10521583044146e-05
-1.9956552512183e-05
-1.96905960361817e-05
-2.39810143721141e-05
-2.43490959757547e-05
-9.04278004575559e-06
-2.54977023574513e-05
-2.1070717078937e-05
-1.52483769474082e-05
-1.69619773797492e-05
-1.41871769521424e-05
-3.93145722532422e-06
-2.12004117890788e-05
-2.49333883974391e-05
-2.432635085734e-05
1.03060640204157e-05
-1.77166211942375e-05
-3.30758094863891e-05
-2.41899636764266e-05
-1.26507409412882e-05
-2.6809480014817e-05
-2.08618192232149e-05
-1.86649264732089e-06
-1.04094394103562e-05
-5.42182680198278e-05
-2.0018786923285e-05
-2.90772998715484e-05
-1.55496747984633e-05
-6.05017510806767e-06
-1.75532174892264e-05
-2.90874915971248e-05
-2.11756237688798e-05
-5.54858605355818e-05
-1.85179519593784e-05
1.49546759160342e-05
-1.98934048569779e-05
-2.0641828575871e-05
-1.72481559794253e-05
-1.14252438178538e-05
-1.47916293227412e-05
-2.05335761673847e-05
-2.34454124921871e-05
-2.99780823081891e-05
-1.82018531656069e-05
-3.72739859485836e-05
1.5013903375863e-05
-1.39155946546491e-05
-3.30087100636628e-05
-2.69274006281456e-05
-4.89891940051829e-05
-2.46329757506385e-05
-9.95288327355501e-06
-2.09099690769025e-05
-1.27281978263072e-05
-2.94367954807099e-05
-1.62160543039671e-05
-2.31114614057078e-05
-2.53597307116855e-05
-2.8355684967103e-05
-6.43777615180835e-06
-1.1034475209463e-05
-4.00660268727252e-05
-1.62794621263477e-05
-2.99993503521774e-05
-3.59423505306513e-05
-1.47203416208369e-05
-2.23640871353809e-05
-1.94518851713481e-05
-3.39691381878436e-05
8.34758722607195e-07
-2.23192508706538e-05
-7.38060661208284e-06
-2.23894033884444e-05
-1.20975352853072e-05
-1.076710390668e-05
-3.27420051974832e-05
5.4352566302363e-06
-2.29779468563778e-05
-2.39142914995729e-05
-1.71949400486995e-05
-6.56516976093801e-06
-2.98905439229237e-05
-1.31950297568318e-05
-1.16305301599792e-05
1.1783319671099e-05
-3.74745553616576e-05
-1.01099524181991e-05
-4.33616969629409e-05
-2.44062372208207e-05
-3.75898901798166e-05
-4.18234144782588e-05
-1.82575532825999e-05
-1.87826397017704e-05
-5.70810386671058e-06
-4.70537438935668e-06
-2.19001367433465e-05
-5.09694513406505e-05
-1.68103484519939e-05
-3.00034611069989e-05
-2.76373003366146e-05
-3.66555789829854e-05
-4.02456871048309e-05
-1.78711304494354e-05
-9.71229345863051e-06
-1.04053191557084e-05
-2.33147686140159e-06
-2.95020348558179e-05
-1.81230062117134e-05
-2.29836589710565e-05
-3.92815846696812e-05
-4.14393905788925e-05
-2.19259876136032e-05
-1.81908309432682e-05
-4.34420992801398e-05
-2.38369329676363e-05
1.29069930040961e-05
-1.77459354786368e-05
-1.42573675200109e-05
-1.48412242316718e-05
-2.76007633077568e-05
-1.18201125696202e-05
-1.69356624666933e-05
-3.7937237868047e-05
-2.20687338769487e-05
-8.09617888015282e-06
-3.60579874765306e-05
-2.68149056479379e-05
-1.90891422593803e-05
-5.0362293792862e-05
-2.6379354514657e-05
-7.06458132083785e-06
-2.72588821902827e-05
-9.50755466574602e-06
-1.52888089003966e-05
-2.98395338765335e-05
-4.33335292820224e-05
-1.23114591663779e-05
-4.07328893861278e-05
-3.32942955552449e-05
-2.06834731913094e-05
-1.32346566980945e-05
-1.37981591434718e-05
-5.21281810131539e-06
-1.89506098432542e-05
-2.08990604873038e-06
-8.37045326989275e-06
-3.41193419812953e-05
-7.61710259505454e-06
-2.09179416435916e-05
-2.60653238245864e-05
-1.8238923495594e-05
-1.31138628377707e-05
-2.35338475952837e-05
-1.02623045770963e-05
-2.60172838811644e-06
1.27671844458522e-06
-2.61807341146155e-05
-4.45515271533237e-05
-1.7778662860044e-05
-2.19188163596781e-05
-4.46131028607018e-06
-8.68529825184658e-06
-2.08559058520672e-05
1.18885822892703e-05
-2.39953448864117e-06
-2.89338476869283e-05
7.28570403178125e-06
-4.88799599437102e-06
-2.73424199369437e-05
-2.26346331403673e-05
-4.44948366211076e-05
-1.10253903629503e-05
-2.6267648027621e-05
-2.39358408329008e-05
-3.3254994951314e-05
-6.21413589790915e-05
-1.71569522581548e-05
-2.46985314828169e-05
-4.48490647566073e-06
-2.02537038327585e-05
-4.40592536837554e-05
-7.01032283752581e-06
-1.2613882152483e-05
-1.6577080430648e-05
-4.37874515787129e-05
-4.96957537932629e-06
-8.56181175109541e-06
-9.79566020983804e-06
-2.03725070971284e-05
-2.65273693899062e-05
-3.14322560064441e-05
-1.31255042095956e-05
-1.90731018162334e-05
-2.13935342332571e-05
-2.74466416259802e-05
-3.45242010633666e-05
-6.54081186790663e-06
-3.3239784812312e-05
-6.45264915282957e-06
-2.69089031014136e-05
-1.99409068229492e-05
-4.79456908479391e-05
-5.61527600600114e-05
-3.06397834078295e-05
-1.96133456773795e-05
8.62959619445955e-06
-1.244817905798e-05
-5.57246266044617e-07
-7.53726424070957e-06
-2.83079514248735e-05
-2.77353984153935e-05
-3.20872868327201e-05
-2.45133303471347e-05
-4.32925187864355e-05
-2.19139879901119e-05
-2.53074270472062e-05
-1.67416846177947e-05
-2.23999231166134e-05
-1.90534369661344e-05
-8.36213019377706e-06
4.98565112232867e-06
-3.64906839229002e-05
-3.8838039182247e-05
-1.02514566098116e-05
-3.42666264509835e-05
-3.69541049382067e-05
-2.70501866617129e-05
-4.09191000967351e-05
-7.76273564092502e-07
-3.92082820462071e-05
-2.67966138386686e-05
-6.47929808823579e-06
6.25607489244013e-06
-3.03232947058269e-05
-1.64680142200411e-05
-2.98852367933714e-05
-1.77666813510039e-05
-3.57540513501325e-05
-8.60554615712014e-06
-1.48686727363304e-05
-2.74866710016425e-05
3.24055608807049e-06
-2.2959594489909e-05
-4.65098935472105e-05
-6.44353660848592e-06
-3.11036732864613e-05
-2.20826809531111e-05
-8.22666354626196e-06
-3.63389334678855e-05
-2.1721206508022e-05
-6.96157283838899e-06
9.79891292036397e-07
-4.54136413889497e-05
-3.98507707635387e-05
-2.15891631074646e-05
-3.74216195207955e-05
-3.91885189035325e-05
-1.8995858631989e-05
-1.99509416268746e-05
-8.34619352340425e-06
-1.6216630608687e-05
-1.73180235841295e-05
-1.80547942334424e-05
-5.0958059671177e-06
-2.38475515555606e-05
-2.84928637634439e-05
-1.18026270732396e-05
-2.1748949222775e-05
-2.84275556913194e-05
-4.64332307494817e-05
-8.6261227025309e-06
-4.42128455450928e-05
-1.65228048675513e-05
-5.27598262119089e-06
7.51022588772429e-07
-3.2884750957635e-05
-1.92321984231831e-05
-4.13060392158177e-05
-1.47834748291894e-05
-3.73508797613549e-05
-3.55205218237341e-05
-3.09178360529746e-05
-2.25425185945898e-05
-6.12190973660613e-06
-2.76983641201656e-05
-1.73539799432376e-05
-2.40570682796799e-05
-4.08499139079307e-05
-3.76862664368522e-05
8.90352433382159e-06
-5.77023361053479e-06
-2.7124497770742e-05
-1.6285423210333e-05
-3.64462140061439e-05
-3.20832157280203e-05
-1.96231539112997e-05
-4.19587523860679e-05
-4.242147197999e-06
-2.00213941498682e-05
-2.36339395558532e-05
4.97665237471048e-08
-1.11397394221551e-05
-9.64833072422152e-06
-4.57321691381082e-05
-2.4878874491272e-05
-1.93354420468453e-05
-2.39395814134033e-05
-1.31855125789176e-05
-2.18551290357586e-05
-2.70693193234713e-05
-4.25287418869331e-05
-1.28757709849715e-06
-2.82550155223038e-05
-1.49766025780644e-05
-1.59370398175289e-05
-2.34329256986711e-05
-2.52857404111392e-05
-2.29446286476537e-05
-4.13776393136295e-05
-2.1270968108335e-05
-2.7074306809415e-05
-4.26442820126626e-05
-2.24492718478333e-05
-1.63105770667289e-05
3.07351723263752e-06
-2.35010914080938e-06
-1.4944616485505e-05
-2.56507246489642e-05
-1.92458407701386e-05
-1.23351647369912e-05
-1.24132373427175e-05
-2.38391304286721e-05
-2.43724770631023e-05
-7.93068028973252e-06
-1.21832475978821e-05
-3.45239347724586e-06
-3.3987558327518e-05
-1.65784383934542e-05
-2.88919411396236e-05
-1.62077595335987e-06
1.02139209376157e-06
-2.33339480228705e-05
-1.0966739559374e-05
-1.50214929716252e-05
-1.64458024949371e-05
-1.85160352170879e-05
-3.0113420497033e-05
-1.94293415443545e-05
-2.59614866373887e-05
-1.90142926397361e-05
-4.19171427695471e-05
-8.63073450247519e-06
-3.54377970670747e-05
-2.78374583764731e-05
-4.92028816294807e-05
-2.44028031655624e-05
-1.93671376189508e-05
-1.60579912423192e-05
-2.02285698988233e-05
-3.20057271742889e-06
-2.23779281987449e-05
-4.36156763895717e-05
-1.85351734040124e-05
-3.70466192892822e-06
-1.63867442647694e-05
-2.79159121584464e-06
-3.17835715150881e-05
-2.42503775315368e-05
1.42055947874236e-06
-4.35700449231349e-05
-1.93304097976761e-05
-2.66557793193809e-05
-3.4518826517601e-05
-3.99891346798798e-05
-2.24302983645054e-05
-1.06342337331345e-05
-1.65614185271447e-05
-4.44040935066492e-06
-1.1899794664276e-05
-2.02190013822397e-05
-3.74576259498694e-05
-2.90548410729495e-05
-3.62452662771211e-05
-2.06030565397129e-05
-1.39220272319748e-05
-1.19446299502611e-05
1.76658393823618e-07
-4.95323839309101e-05
-3.43651509284945e-05
-1.94069622495685e-05
-9.9845556328297e-06
1.94944390147578e-06
-3.25219920790874e-05
-3.01885368982596e-05
-1.27269420263133e-05
-4.28489713938339e-05
-7.8229748364328e-06
-1.74578681636008e-05
-4.52376763551216e-05
-1.92866821926484e-05
-2.82937186222915e-05
-1.28952564904491e-05
-1.64264503413386e-05
-8.28990605408271e-06
-2.26463998413713e-05
-6.65829139299866e-06
9.31180555689798e-07
-3.3691395578864e-05
-2.14569666761549e-05
-2.42289544696134e-05
-1.62058021706456e-05
-6.0973945146011e-06
-3.34404617657962e-05
-2.6489584673261e-05
-6.90562380930899e-06
1.14927429144978e-06
-1.29319897614042e-05
-2.59914236462841e-05
-2.16567094228066e-05
-1.83226388248642e-05
-1.42260169725868e-05
-3.69982477296451e-05
-2.02586683644698e-05
-1.73003232958417e-05
-1.70839315073299e-05
-3.06592391899498e-05
-2.77804663660571e-05
-2.19203488926542e-05
-7.5268752251926e-06
-4.77144947810192e-05
-1.78363830959604e-05
-1.91779833634926e-05
-1.93606359376137e-05
-3.42877765078677e-05
-3.23930597257954e-05
-2.81706216295359e-05
-3.39786873511832e-05
-1.51056186998436e-05
-1.78024520206855e-05
-3.67739950857745e-05
-9.12219516976724e-06
-7.65356305635894e-06
-3.31440405329976e-05
-3.78749899273534e-05
-3.45746178378495e-05
-1.2606691935103e-05
-2.84503595725832e-05
-2.79229235747883e-05
-1.42156936392566e-05
-5.21805210537563e-06
-9.45291501516594e-06
-1.60367701321185e-05
-2.44260748472575e-05
-1.40933040823747e-05
-4.72411289932323e-05
-1.32261662086316e-05
2.38273054644833e-07
-1.07789066289464e-05
-2.93750202692252e-05
-1.75801679286722e-05
-1.80898823800039e-05
-1.26654914355081e-05
-1.79143068070036e-05
-2.52282069750096e-05
-2.47094187526074e-05
-1.24652446330275e-05
-1.38767844399229e-05
-8.59134981645433e-06
-2.12088108420448e-05
-1.87949184248943e-05
-2.38214604518889e-05
-1.52466296265881e-05
6.91796756356239e-06
-1.08524419758436e-05
-1.83654479064945e-05
3.43309581981605e-07
-9.41158567035015e-06
-1.93069967832843e-05
-2.15396935775846e-05
-2.83414964194411e-05
-7.55505302063607e-06
-1.89880704882259e-05
-2.98847467907889e-05
-3.04862513313823e-05
-4.02358374593428e-07
-3.38014257821641e-05
-4.14096703678738e-05
-7.57957392550563e-07
-1.7979558289897e-05
-2.00651159739105e-05
-3.09343795993772e-05
-2.00185999606356e-05
-3.1292690497959e-05
-5.34383871143602e-06
-4.39291608495422e-05
-1.34744882319559e-05
-1.3969135640915e-05
-3.21090118093804e-05
-4.00337283622172e-05
-2.01069500930447e-05
-7.79300485222496e-06
-2.44763660941163e-05
-1.87219446439069e-05
-1.61456770142054e-05
-2.84493359296622e-05
-2.20147091622241e-05
-1.2440871340288e-05
-1.08610650068151e-05
-3.12767664998182e-05
-2.6356314274298e-05
-1.84676165819882e-05
-1.11542160643481e-05
-3.74526103538212e-05
-3.71664143376123e-05
-1.55781278232285e-05
1.13904106471446e-06
-1.48980896486025e-05
-7.02133797444526e-06
-2.71113009781506e-05
-1.80080583305516e-05
-2.52298649991128e-05
-1.94752242924423e-05
-1.20583331494324e-05
-2.05157386055592e-05
-2.35611469884127e-05
-2.7731091928181e-05
-3.18896614444389e-05
-2.3340727007061e-05
-2.86446678223314e-05
-1.95037890724233e-05
-4.03614486608169e-05
-1.98514615024475e-06
-2.73824713311969e-05
-2.18814815142928e-05
-2.91103788653651e-05
-3.09134660534941e-05
-3.12072808006177e-05
-2.87970384757793e-05
-3.4557438381296e-05
-1.68954289540362e-05
-1.18157179758931e-05
-1.44029261837559e-05
-2.30485285639908e-05
-1.34484156341626e-05
-2.01873693689881e-05
-3.26673606259115e-05
-3.22134164017064e-05
-1.21184154667632e-05
-2.47873605396027e-05
-1.26557146373515e-05
-2.67380137122666e-05
-1.84281819446727e-05
5.02727821646605e-06
-1.38428017840511e-05
-2.11981247994488e-05
-2.22107048592163e-05
-1.83181394402687e-05
-1.48499085470099e-05
-3.10243233650774e-05
-9.22940209735066e-06
4.94904233333368e-06
-1.53120764434675e-05
-1.09768125488468e-05
6.00728035527391e-06
-2.21365083815107e-05
-2.4511120223571e-05
-1.77035094205888e-05
-4.177421272809e-06
-1.25006117286358e-05
-1.42535792581617e-05
-8.0740809371376e-06
6.54754909261266e-06
-1.52272846619129e-05
1.5033434037667e-06
-1.97842587857032e-05
-3.06245967055242e-05
1.05808130075769e-06
-1.55935265823461e-05
-3.16910601833368e-05
-3.19585451025172e-05
-2.55272061429485e-05
1.09927919224386e-05
-1.87764354190029e-05
-2.84701463531605e-05
-2.59747479204078e-05
-3.43302348483826e-05
-1.74266751342111e-05
5.94132075562812e-06
5.12880685692656e-06
-2.39760912481749e-05
-1.34410953759141e-05
-2.35929326719548e-05
-4.06693747188569e-05
-2.16436665062307e-05
-3.14542759775479e-05
-1.15573599511643e-05
-6.855870708537e-06
-1.53877435083095e-05
-3.31365624456879e-05
-2.02745442460396e-05
-2.69802300980577e-05
-3.87578567809785e-05
-2.86108028204416e-05
-4.50105638092777e-05
-1.72804060390007e-05
-4.73330928028412e-06
-2.68269467689988e-05
-4.18652077018352e-05
-2.27586540071901e-05
-6.52495345910105e-06
-3.53068409846279e-05
-2.98181127141498e-05
-3.45854515724573e-05
-2.5373407229381e-05
-3.55077226012071e-05
-6.25895333806522e-06
5.10411881694997e-06
-2.91143797946824e-05
-1.51458293916993e-05
-3.21020127649966e-05
-9.84763832542352e-06
-1.72731996652912e-05
-4.33541192740225e-06
-1.90623545061415e-05
-1.06784001540175e-05
-1.9963441712996e-05
-1.31374153402611e-05
-3.70028117071608e-05
-3.11274780425207e-05
-9.08854338177025e-06
5.39853323226216e-06
-1.51384580747985e-05
-1.08955582281909e-05
-2.04812310772897e-05
-1.46425697226279e-05
-3.44208400700531e-06
-1.44088558822453e-05
9.9187537983969e-06
-9.30988995730005e-06
-3.50741782723716e-05
-2.34741611051536e-05
-1.35712704406945e-05
9.45682966364001e-06
-1.98649758465123e-05
-2.73581995403813e-05
-8.75061621244641e-06
-5.90585834193747e-06
-1.57053073536696e-05
-3.11184588713637e-06
-1.73823932509444e-05
-2.84361344175686e-05
-2.40114247546385e-05
-1.90931520465278e-05
-2.90503138875945e-05
-2.19813642067183e-05
-1.70710988775797e-05
-9.78000953366311e-06
-2.19197509735722e-05
-4.53638695524574e-05
-1.59062810368663e-05
-4.48462879338721e-05
-9.41817512965248e-06
-3.56492471505771e-06
-6.9780446912126e-06
-4.05572880391245e-05
-3.12509976774762e-05
-2.39680435903639e-05
-3.6787795867309e-05
-2.74316412082638e-05
-3.40818189846308e-05
-3.38550256195808e-05
-1.99250041158333e-05
-1.45595322680413e-05
-1.17311207001032e-05
-2.06342818499639e-05
-2.61355863149879e-05
-4.26238600975897e-05
-1.32163807012499e-05
-3.80826145301925e-05
-2.75083212487689e-05
-3.08619524845624e-05
-6.8684732443662e-06
-2.21132766640627e-05
-3.99713031253128e-05
-2.67810311882762e-05
-1.65146599441067e-05
-3.75247029570923e-05
-1.65314913579229e-05
-3.70772174332682e-05
-3.12017802738706e-05
-1.42621640496382e-05
-3.4574579046995e-05
-1.80367418566105e-05
-3.74850819017785e-05
-4.11903745052805e-05
-7.77401713725438e-06
-1.30078164747212e-05
-1.75961298382529e-05
-1.2940765098348e-05
-3.54626380166921e-05
-2.28227860809825e-05
-9.88556803113198e-06
-3.65469647026389e-05
-3.48066183779411e-05
-2.90924033090336e-05
-3.60964203211535e-05
-3.56117851419392e-05
-1.94466474252454e-05
-3.12069975984958e-05
-2.55525392272805e-05
-5.26890252276125e-06
-2.99476999024183e-05
-2.77389810651529e-06
-1.35382291769309e-05
-2.87265759237608e-05
-1.97217783704996e-05
-1.63741202009366e-05
-3.87196268738888e-06
-6.54450472706978e-06
-2.18869603372425e-05
-3.07461521451536e-05
-2.32973631774595e-05
-1.14823453817798e-05
-9.4009323883305e-06
-1.37332707753795e-05
-9.32883812797004e-06
-1.96318164070131e-05
-3.26800005283547e-05
-3.38987632013438e-05
-3.40415532689146e-05
-4.20712343332722e-05
-3.27525935432471e-06
-3.83057434405543e-05
-1.18008200247196e-05
-2.77789642756388e-05
-2.80630546117294e-05
-5.23504333702695e-06
-5.88155171146887e-06
-1.53179869313374e-05
-1.92272659746859e-05
-2.63213310317844e-05
-2.04986243163205e-05
-1.32174892122888e-05
-3.41685810957658e-05
-8.71575065663165e-06
-3.39317072735519e-05
-2.02296851352668e-05
-2.44632623809013e-05
-3.18491148890945e-05
-5.65495554233994e-06
-8.5320794642119e-06
-3.22308410371065e-05
-3.4629979446954e-05
-2.46603961872619e-05
-2.1524508438779e-05
-8.66173976310319e-07
-2.5101286574426e-05
-6.11905326803381e-06
-3.35103128390397e-05
-4.85244967478774e-05
-2.17195360194874e-05
-5.18415768678038e-06
-1.83860894433092e-05
-9.3560367381132e-06
-4.28185877835704e-05
-1.96818275327401e-05
-1.492664407874e-05
-9.75695360366273e-06
-4.14835119326745e-05
-2.99915929858894e-05
-1.36013753867145e-05
-5.83646266373682e-06
-1.45880422077376e-05
-2.41360362146436e-05
-3.3910277767496e-05
-4.11216308435332e-05
-1.81853669591085e-05
-2.67633927123471e-05
-2.56139247504932e-05
-2.27602455173222e-05
-1.69797838822898e-05
4.90798713519404e-06
-9.38822796713346e-06
-7.23281607666391e-06
-1.1467675429907e-07
-1.14326034972508e-05
-1.21314906788777e-05
-2.27555435386424e-05
-2.6575232964891e-05
-1.5902070141359e-05
-8.91875428878895e-06
-2.79122063551635e-05
-5.1736844946836e-06
-2.36847542547608e-05
-3.35931015392348e-06
-1.89765271159082e-05
-1.16703369252274e-05
3.11643588821824e-06
-3.46966948286116e-06
-1.33044592976622e-05
-1.74664878995487e-05
-1.53395707421351e-05
-1.51968143403346e-05
-2.36565925131776e-05
-1.46571917356959e-05
-1.04417064904893e-05
-1.68598210916753e-05
-3.51991920333422e-05
-9.33526148306119e-06
-8.87497617508249e-06
-2.46321131077811e-05
-2.80646147564316e-05
-1.52230515337853e-05
-1.83615397602739e-05
-1.12379488528508e-05
-1.80448926745555e-06
-8.095705580026e-06
-1.48746855345562e-05
-2.4727207639892e-05
-2.58822150696349e-05
-4.5249788188964e-05
-2.67851203313105e-05
-2.03773711088199e-05
-1.47445194047466e-05
-3.1300747734646e-05
-3.28419431804523e-05
-1.17179880613398e-05
-1.35953632582625e-05
-4.65006866560712e-05
-2.12654399699638e-05
-2.63423359891481e-05
-8.2049074680075e-06
-3.13489604440505e-05
-3.39440294774506e-05
-1.98677404084965e-05
-2.04216207973546e-05
-2.37842525090267e-05
-1.73574931301643e-05
-2.12396826431958e-05
-1.10738549460897e-05
-2.70436716286298e-05
-3.69677017073509e-05
-9.03809148156006e-06
-2.07510400568007e-05
-1.73723282672585e-05
-2.16455431120575e-05
-1.88703374314742e-05
-1.79141752241646e-05
-1.26368392162079e-05
-2.70387367525448e-05
-2.43224786919193e-05
-5.89569024724099e-06
-2.19985428395454e-05
-2.11517065066637e-05
-2.10993576824344e-05
-4.33987135481066e-05
6.72775828360355e-06
-2.47677256352592e-05
-1.74561799076368e-05
-3.67911506809658e-05
-3.19097228708531e-05
-1.16671808309134e-05
-2.47486539750774e-05
-1.40194391397507e-05
-1.67270942468964e-05
-9.05969529212847e-06
-2.18297119834735e-05
-2.89808384533685e-05
-9.74251714790053e-06
-1.63126646010784e-05
-8.66188108225358e-06
-1.90578062476857e-05
-1.94822213688118e-05
-1.35088191229961e-06
-6.92402679784867e-06
-1.48052232607382e-05
-2.65934643992169e-05
-2.42591740850964e-05
-3.12176145842899e-05
-2.22520799740404e-05
-3.14011542310719e-05
-2.38456910405317e-05
-1.48766822297173e-05
-5.05074468943671e-06
-1.66811054563858e-05
-2.59960169217642e-05
3.17951781797196e-06
-2.59920196167659e-05
-3.65944292000979e-05
-1.61848705631804e-05
-2.46184594948499e-05
-1.55295085939979e-05
-2.28076827140979e-05
-2.26241033610062e-05
-1.56056305998898e-05
-2.82363163801957e-06
7.31447525662319e-06
-7.34734372777725e-06
-2.04992377745252e-05
9.81236000148977e-06
-5.46402108070599e-06
-2.72147469911647e-05
-3.61102726103942e-05
-4.56308331506685e-05
-3.2496278758119e-05
-1.6933601921668e-05
1.42403384011777e-05
-8.63040893259265e-06
-4.19593343561545e-05
-2.68644449735203e-05
-2.28531519420473e-05
-1.69027298193925e-05
-1.68930873626366e-05
-8.10544155255264e-06
-1.26625258873632e-05
-8.1422198794882e-06
-1.66731554570119e-05
-8.79237063430444e-06
-2.70153760952041e-05
-5.07371821684971e-05
-1.09955436595104e-05
-2.0717600089045e-05
-7.25510291886129e-06
-2.4608764030082e-05
-4.32834702669169e-05
-2.10238026459433e-05
-2.40377766175101e-05
-8.3064127685729e-06
-2.23945176397332e-05
-2.95650072856527e-05
-2.9518632381554e-05
-1.37067231192214e-05
-3.75171529693183e-05
-1.61499541611508e-05
-1.93479195769751e-05
-1.85912592547714e-05
-1.85312132680377e-05
-2.33806707401112e-05
-1.54534165302458e-06
-2.30707167518228e-05
-1.61508227854276e-05
-1.11682877809839e-05
-3.9660112656912e-05
-4.17179724952052e-05
-1.78814316971671e-05
-3.09943804967064e-05
-1.54625197040299e-05
-7.37198608698479e-06
-1.7071091185788e-05
-3.8556036575975e-05
-5.21278317100556e-06
-2.35684084936639e-06
-1.7770684579368e-05
-2.73974780510372e-05
-2.53969850604517e-05
-1.27283955181644e-05
-1.27040747448645e-05
-2.78507038212368e-05
-2.65077117105038e-05
-2.40004854382077e-05
-2.99769770406401e-05
-2.38927538796876e-05
4.48119342603788e-06
-2.63271222157697e-05
-3.75751337343743e-05
-2.14981936549363e-05
-2.83941699859516e-05
-3.20334200587752e-05
-1.6087840818315e-05
-1.40932723061288e-05
-4.54670533939061e-05
-2.32700075146972e-05
-3.23217682729092e-05
-2.45683772759657e-05
-3.88969151882891e-05
-2.04718490936921e-06
-3.39478118671707e-05
-3.23114798284535e-05
-3.7721219286693e-05
-1.26366400081804e-05
-8.30472490221569e-06
-5.22396533407413e-06
-4.61137152850721e-05
-2.12735085378002e-05
-3.15818235463817e-05
-9.44449117641833e-06
-3.72730478424222e-05
-1.38361560798163e-05
-2.19260060809421e-05
-9.50075973240073e-06
-1.86603241722522e-05
-1.06236673957285e-05
-2.58989036716249e-05
-1.82377052041796e-05
-1.28865165128286e-05
-2.60079103458411e-05
-2.16677904857496e-05
-2.09413496929435e-05
-9.46493770145874e-06
-2.8094355501002e-05
-2.7578265422647e-05
-3.7612486127558e-05
-1.82913077419539e-05
-3.95304177770036e-05
-2.88306016957206e-05
-2.19995891493345e-05
-2.69838616726614e-05
-2.89267303855214e-05
-2.21023201449403e-05
-1.42060745138293e-05
3.16012620672497e-06
-4.12403006281326e-05
-4.12785552338424e-05
-2.88714906346359e-05
-2.32282368547212e-05
-7.43555958323739e-06
-1.06147716632637e-05
-3.39641203553612e-05
-5.13964022830033e-05
-3.29703782585584e-05
-3.66878210132635e-05
-2.30673546999096e-05
-2.65531279907681e-05
-3.85935898638191e-05
-1.55849066745468e-05
-2.82394873465387e-05
-2.90191614825498e-05
-1.63243855430035e-05
-1.257626275942e-05
-2.73949582827474e-05
-5.84362891972189e-08
-1.35862005661052e-05
-9.07731267851118e-06
-3.01575392085285e-05
-2.54068564291578e-05
-2.34874515411053e-05
-2.92402910502707e-05
-3.2164225314491e-05
-1.07626314224019e-05
-1.97119062064044e-05
-1.44175321802314e-05
-9.22532211123096e-06
-3.57423881416078e-05
-8.06178012711179e-06
-2.21457514557328e-05
-1.8510444680809e-05
7.04264119331427e-06
-1.81812287135542e-05
-1.89928557446025e-05
-2.57782474512324e-05
-4.27913341674204e-05
-1.15170093586698e-05
2.28434096495335e-06
-4.05170974811824e-05
-1.14035978932538e-05
