# Supplementary material for: Research on computational propagation and identification of mine microseismic signals based on deep learning
Source: PLoS One. 2025 Oct 22;20(10):e0334641. doi: 10.1371/journal.pone.0334641 (PMC12543183; doi:10.1371/journal.pone.0334641)
Supplement: S2 Data — (ZIP) [file pone.0334641.s002.zip › 000100500002046.xlsx_0.txt_24.txt.txt]

-1.589880441784e-05
-4.42304813744593e-05
-4.42534494085057e-05
-2.22878016476688e-05
-1.59192024343998e-05
3.21789780053124e-06
-1.76583258819051e-05
-7.96504481048712e-06
-2.79437968167166e-05
-2.01895003491017e-05
1.18593520280281e-08
-1.14754053485838e-05
-1.00401035046484e-05
-8.12130883997245e-06
-2.67499526158453e-05
-2.25715811811266e-05
-1.16643659857706e-05
-1.94504334330281e-05
-1.43214927308629e-05
-1.50421622508167e-05
-1.71901968487363e-05
-3.32060546698879e-06
-2.61415136967644e-05
-2.47416311197636e-05
-1.34449953304176e-05
-2.63251624879694e-05
-8.76102333717104e-06
-5.3338016131731e-05
-4.24711226013115e-05
-4.42080749428543e-06
-1.51028043590448e-05
-1.45627171265886e-05
-1.0169707496922e-05
-4.25978529705723e-05
-2.62092340574855e-05
-8.39828911424167e-07
-2.94762421762485e-05
-2.88957058900508e-06
-1.75422473918517e-05
-2.53431953873461e-05
-3.23474710360137e-05
-7.91686585261494e-07
-1.59433887216332e-05
-3.09391454050579e-05
-3.54757051192552e-05
-1.35448348212891e-05
-2.13058312034213e-05
-5.44038865154535e-06
-4.14911935592479e-05
-1.94650670194418e-05
-9.17919047946387e-06
-2.44960518539776e-05
-1.81339390210248e-05
-2.75267688115024e-05
-1.67712034531861e-05
-4.86111632986945e-06
3.96586178039042e-06
-7.23096662517677e-06
-4.81041995519935e-05
-1.54428757356509e-05
-1.62395955622168e-05
-1.20698354703541e-05
-9.1947302071362e-06
-2.74779151475988e-05
-2.88308513623621e-05
-1.82994244132398e-05
-7.8282935309032e-06
-2.3519039665005e-05
-2.36542539131986e-05
-2.06341509753099e-05
-1.54909535250444e-05
-2.18826950375474e-05
-1.89186715248332e-05
-4.03753781065069e-05
-1.26465536766005e-05
-2.4711186697102e-05
-1.39649918616913e-05
-9.57408378329882e-07
-1.99957098632664e-05
-2.64247187559552e-05
-5.71223347694222e-06
6.57608634475819e-06
-1.95043640176353e-05
-1.57138580525631e-05
-2.45490300912436e-05
-2.79637192661812e-05
-4.53694799137072e-05
-1.52227772727923e-05
-2.28559925546182e-06
-3.64186962040645e-05
-3.41121423816388e-05
-3.15878402602538e-05
-2.58240113682508e-05
3.1721983449379e-06
-2.44185160079453e-05
-1.56954470474799e-05
-1.04634760037266e-05
-1.49268440302371e-05
-1.51353201337319e-05
-5.5795338286902e-06
-4.40585578860865e-05
-1.90921685462526e-05
-1.57467526174642e-05
-2.6353997307393e-05
-3.72764437434667e-05
-2.33109534418146e-05
-2.54012526253938e-05
-1.09187479370432e-05
-3.91706387094393e-05
-2.94750135053147e-05
-1.10438235719389e-05
-2.6519736783525e-06
-2.57259459165122e-05
-8.84028201184071e-06
-1.73241626517768e-05
-5.54977054863066e-05
-2.86094532073111e-05
-3.22425657817866e-05
-8.04621747070629e-06
-3.84254681069955e-05
-2.05265256085944e-05
-2.77448380604924e-05
-3.49895369786853e-05
5.23408412981605e-06
-2.6389315106908e-05
-2.98062050567382e-06
-2.16949931041957e-05
-4.15641112895332e-05
-1.62836834410651e-05
-2.7890218098893e-05
-3.52927354709383e-05
-3.1925720438772e-05
-2.22508612845785e-05
-3.08973529587848e-05
-4.12033728959805e-05
-3.36517642228179e-07
-1.10373989894498e-06
-2.1202461736734e-05
-2.20344957426767e-05
-1.85385988606534e-05
-1.51096376441375e-05
-9.92134813374272e-06
-4.24753789275728e-05
-4.56056086044328e-05
-1.1729735884137e-05
-2.66695625474695e-05
-9.20216093544551e-06
-1.61398153031186e-05
-4.83228381956257e-06
-2.8971817083816e-05
-1.36976347616408e-05
-1.21239590605972e-05
-1.60238527187203e-05
-3.44412038631993e-05
-1.81725144447772e-05
-2.93988274693125e-05
1.10400169115616e-05
-3.49854859532018e-05
-4.36865826880389e-05
2.77679474851284e-06
-9.93436692589237e-06
-2.84174552404087e-05
-2.54533040340343e-07
-2.57599834002292e-05
-1.03908487335633e-05
-8.4044877169934e-06
-2.3003844411786e-05
-2.1655527909686e-05
-3.19006680055027e-05
-2.72896385314563e-05
-3.14422998132017e-05
-1.72137843881505e-05
-2.8803017479466e-06
-1.12363578291094e-05
-1.42030495406198e-05
-3.56286338803295e-05
-8.30891532371687e-06
-2.98288002956517e-05
3.97763041942987e-06
-2.02922749693883e-05
-2.10200185482237e-05
-1.02115507553791e-05
-1.33965636816929e-05
-2.13632107322472e-05
-1.18377088459821e-05
-3.85834103387653e-05
-3.24765736048902e-05
-1.14210687613596e-05
-5.51054446505834e-06
-1.91941095169743e-05
-2.80011662576822e-05
-6.35962178085307e-06
-3.64949084895783e-05
-9.55206975247054e-06
-2.7931103955064e-05
-2.87810528593654e-05
-2.32631298778209e-05
-1.29293974351824e-05
8.74871764010874e-06
-2.83607268813964e-05
-2.25907307886833e-05
-3.278121776789e-05
-2.78923019619638e-05
-8.24497974824245e-06
-2.62117913988718e-05
-6.19901771650784e-06
-1.62600485479241e-05
-4.41915603081244e-05
-2.41893001598429e-05
-2.27071547508232e-05
-3.38538182009724e-05
-3.64365084052892e-05
-2.80405786610139e-05
8.91521137158054e-06
-3.00176668765822e-05
-2.34311016910342e-05
-1.49529032599264e-05
-2.5522206289876e-05
-3.27160030178092e-05
-2.64726973899772e-05
-2.70955436441497e-05
-3.2199080107458e-05
-1.5265076847181e-05
-1.57848903297491e-05
9.98295630247855e-06
-2.22711606202228e-05
-1.50732824886239e-05
-7.97319980474211e-06
-1.39121116679987e-06
-4.30211934673072e-05
-6.93464732050999e-06
-2.90292469964075e-05
8.3761802305657e-06
-3.62336545113174e-05
-3.35586036619205e-05
-9.5661743079017e-06
-8.38809712674898e-06
-2.00148948792703e-05
-1.20012062208815e-05
-2.4844462474729e-05
-1.74230393857305e-05
-7.60533853013959e-06
-3.10313190542676e-05
-1.61355850318347e-05
-1.90492509079109e-05
-2.0451593891948e-05
-2.28877017539074e-05
-2.29471457471663e-06
-5.28974597864784e-06
-2.10109530224418e-05
-2.70155082544213e-05
-4.4420024450359e-06
-2.56490874204183e-05
-2.15854919124181e-05
-4.23946826142932e-06
-2.07428915613063e-05
-7.79175293637208e-06
-1.72836776962927e-05
-1.43922593069839e-05
-2.94353008594486e-05
-2.6003988103812e-05
-2.00896989851433e-06
-1.20330527447945e-05
-3.44012313242153e-05
-1.44341229857157e-05
-6.31721883920865e-06
-2.59213148816011e-05
-7.72697437227898e-06
-2.73375393937885e-05
-9.36088578911538e-06
-1.86595203244866e-05
-2.44643811037391e-05
-4.69593572655598e-05
-9.30957263586832e-06
-1.91172742564422e-05
-1.34457662275583e-05
-2.0486925107496e-05
-3.98754816503431e-05
-1.9416600708265e-05
-4.77037904231588e-06
-1.12577601682635e-05
-2.24769241194343e-05
-1.56570155625515e-05
-3.04846763800717e-05
-1.58818441248287e-05
-2.21008425605052e-05
-3.59157190913593e-05
-2.72425280968237e-05
-5.22031464802485e-06
-3.27275394681693e-05
-2.49598213056649e-05
-2.10410904824188e-05
-1.79712797702535e-05
-3.97978316179633e-05
-2.77128850220921e-05
-6.48378637616096e-06
-1.88258686424262e-05
-3.6458169212491e-05
-9.22293925181035e-06
-1.53869671979043e-05
-5.60989497571055e-06
-1.08394601237945e-05
-1.58447759047318e-05
-2.3623641332312e-05
-3.70387176714251e-05
-2.85662142213384e-05
-1.15120822313019e-05
-2.2704919811582e-05
-2.7199534254437e-05
-2.78694448042886e-05
-3.00543924236352e-06
-1.9837320965523e-05
-7.98993901236685e-06
-2.17644265947804e-05
-3.06529722578268e-05
8.85549330826794e-06
-5.88579253495869e-06
5.18588493231713e-06
-5.22338616885862e-06
-3.89281060913168e-05
-3.42054570120499e-06
-1.23124218270483e-05
-1.39271769724423e-05
-1.67050066591754e-05
-1.71076700992995e-05
-7.65816661826236e-06
-7.28798989526369e-06
1.47295943597691e-05
-1.38800647900957e-05
-3.56531313687768e-06
-3.46370437994396e-07
-2.28746756823957e-05
-9.8282529651018e-06
-3.05855010733846e-05
-1.48855592090891e-05
-1.04225766142637e-06
-3.53557874070414e-05
-5.79029298351596e-06
-2.86409167685825e-05
-2.75273365575596e-05
-1.93327297091178e-05
-1.05881166895286e-05
-2.39820302320925e-05
-4.12845834878852e-05
-2.36991378355822e-05
-1.10318384724791e-05
-1.70349101942481e-05
-7.83709616438345e-06
-1.91967916712541e-05
-7.87392678247916e-06
-7.64009867901028e-06
-1.65427000794807e-05
-6.73588855679368e-06
-8.54929062975265e-06
-1.38970026499996e-05
-3.35350740839666e-05
-2.37886431436234e-05
-2.50502402135013e-05
-4.43828908935988e-05
-1.07251746168049e-05
-3.65309836116787e-05
8.58261732818621e-06
-2.74395740558812e-05
-9.00734179100315e-06
-2.10889206906358e-05
-2.4824257156498e-05
-3.57093151476868e-05
-5.12543310909421e-06
-1.36864905369338e-05
-2.23900256807818e-05
-2.45458725249788e-05
-3.37228377067175e-05
-2.68661276867685e-05
-6.41970194253348e-06
-2.77951147964124e-05
-4.03850731640617e-05
-1.04971033982806e-05
-7.65457969848633e-06
-6.06584372538366e-06
-4.2000155321907e-05
-3.77640831697415e-05
-3.48247729255749e-05
-8.25353200500209e-06
-2.35212774119811e-05
-2.75746006640508e-05
-6.19169401326782e-06
-2.3637584008267e-05
-4.20903171025137e-05
-2.26592234131458e-05
-2.24846194436449e-05
-5.73638188209664e-05
-4.50091606954127e-06
-3.30795497743613e-05
-4.01037710235571e-05
-1.16902330926783e-05
-4.03213399619461e-06
-1.69691513633585e-05
-1.33420279089125e-05
1.80164286610935e-06
-4.01948646987593e-05
-2.73798120827018e-05
-2.75421864564184e-05
-1.88722372170886e-05
-5.92262503934786e-06
-1.67499196178403e-05
-4.21110046862279e-05
-2.13629492321951e-05
-1.93912378592549e-05
-1.3010920899144e-05
-8.83270291281639e-06
-3.82008350513687e-05
-1.06512177335382e-06
-9.98140945092354e-06
-8.60268545356883e-06
-1.88358872199381e-05
-3.64520842590766e-05
-7.40671554665135e-06
-3.82221628497587e-05
-2.20168461645755e-05
-8.61716478966564e-06
-3.38304382877798e-05
-7.96302066707916e-06
4.97474185081382e-06
-2.58297005423037e-05
-7.11626093721061e-06
-1.26936964096547e-05
-1.38301499063388e-05
-1.95873823743027e-05
-3.62602971769284e-05
-9.03114753753573e-06
-1.11841538505551e-05
-2.50558897487606e-05
-3.3719823257816e-05
-2.21373379159629e-05
-2.20273995163842e-05
-7.60162651540839e-06
5.71348743998134e-06
-9.1045037806208e-06
-2.34870077084909e-05
-4.42679854197373e-06
-2.26499724930247e-05
-2.72710874188549e-05
-1.62082483156027e-05
-3.50653535245408e-05
-2.55760666228694e-05
-3.21770275073121e-05
-2.76500733409846e-05
-5.00848927396712e-05
-2.508669741984e-05
-2.16178745885397e-05
-2.71584690377356e-05
-4.07248827402917e-05
-2.83253476090034e-05
-1.18377016990962e-05
-1.9539683094357e-05
-5.38151546068505e-05
-5.49012284588691e-05
-2.42784799860629e-05
-1.80241852810616e-05
-2.93161452567432e-05
-1.23423603817621e-05
-1.06410252438883e-05
-2.17139129648192e-05
-2.01839991749766e-05
-1.57432842051448e-05
-2.86233037334425e-05
-2.16092779590562e-05
-3.20588242195155e-05
-2.89534937682287e-05
-1.73633986422147e-05
-3.23340288943293e-05
-1.79021185137897e-05
-3.7544570837046e-05
-3.89060921588395e-05
-2.34268119128015e-05
-4.92428703872365e-06
-2.63082147570846e-05
3.7967265110822e-06
-3.88292639865375e-05
-1.99667670082513e-05
-2.43895301550322e-05
-1.86823604716508e-05
-1.61267240763536e-05
-3.26534868878989e-05
-3.47725693458733e-05
-2.01333373040938e-05
-5.52470630592592e-05
-1.69255425790878e-05
-3.77640459096713e-05
-1.35738983639772e-05
-2.37378306443209e-05
-3.45760619458837e-05
-4.79918322961762e-05
-2.05674205396635e-05
-1.74973331674409e-05
-1.03759567948948e-05
-1.89880054805755e-05
-1.37124517422664e-05
-3.24652044835558e-05
-2.50959794451677e-05
-3.0934828535674e-05
-2.7936819290275e-05
-2.84320983727102e-05
-2.36618019555947e-05
-2.52021192241591e-05
-3.62287205619603e-05
-1.24967553340726e-05
-1.73430465087043e-05
-7.35919297704273e-06
5.59516822812922e-06
-3.3333426091343e-05
-1.42764260184701e-05
-1.52655213638433e-05
-2.28287946892463e-05
-2.44435971843488e-05
-3.18500439602356e-05
-4.57780269274514e-05
-2.41952095068718e-06
-2.95892851415569e-05
-2.66411312098351e-05
-2.83569765366416e-05
-2.82911536493618e-05
-5.88413932410927e-06
2.41183948909961e-07
-4.71009659420356e-05
-2.43641600172238e-05
-2.20846976726593e-05
-2.58000064199038e-05
-1.65978940535485e-05
-6.1854465601225e-06
-3.70730098928076e-05
-2.06483790014614e-05
-8.47632251105229e-06
-3.76548650366101e-05
-2.92143897352902e-05
-2.76846806905876e-05
2.38739783626848e-06
-3.29346655413891e-05
-3.74410273555172e-05
-3.77942300813931e-05
-3.89969451065172e-05
-2.6389909029278e-06
-3.71576750185688e-05
-2.48020910957211e-05
-1.48590638127142e-05
-3.3774237675907e-05
-1.96587250655723e-05
-1.61040531123151e-05
-1.63662153905924e-05
-1.3359156031652e-05
-3.13139361370244e-05
-4.88796129980964e-05
-2.0524846540327e-05
-9.06160457209652e-06
-3.46700993619184e-05
-1.832857078206e-05
-1.30801810988687e-05
-3.27265514522469e-06
-1.54265801329703e-05
-2.76249336934109e-05
-2.85824645157623e-05
-3.30477158042021e-05
-1.14569777967609e-06
-3.98424432942882e-05
-2.38800492979039e-05
-2.18497473635789e-05
-1.62125952471337e-05
-3.90882309428469e-05
-1.24945716103413e-05
-1.7352880528598e-05
-3.02074183266386e-05
-3.99813644194297e-06
-8.85859674469235e-06
-2.42055162900368e-05
-1.59028023972357e-05
-1.97545919299492e-05
-3.83484232970697e-05
-2.14165952242692e-05
-2.72764413601454e-05
-1.93303795830301e-05
-4.37106504386054e-06
4.17129663149637e-06
-2.4724892785414e-05
-1.45923883863601e-05
-1.42148874555325e-05
-1.22588006365824e-05
-2.01283312265414e-05
-1.92601424319522e-05
-2.82173873941092e-05
-3.34034255608877e-05
-1.6987617419604e-05
-2.48293788023512e-05
-2.62133017995397e-06
-2.15006948169688e-05
-4.48732204430335e-06
-2.45472369591853e-05
-4.07249894167147e-05
-7.66766745854736e-06
-1.34299836992303e-05
-1.79456639291095e-05
-6.72407175657424e-06
-2.44979489290854e-05
-4.3636428417888e-05
-2.59467817063221e-05
-2.0514471289992e-05
-1.05692371123948e-05
8.1633911514204e-07
-1.38376985851234e-05
-2.2482833324049e-05
-3.70252118723215e-05
-1.89948745994833e-05
-3.49007825424812e-06
-1.7984715454062e-05
-1.08217798224049e-05
-7.02345950720915e-06
-1.44703232778618e-05
-4.69142354201307e-05
-2.01943412151793e-05
-1.82508539578453e-05
-2.4037253480408e-05
-2.82122316107418e-05
-1.13340167791632e-05
-1.33062851472989e-05
-2.47942296886958e-05
-2.83863377510707e-05
-2.76105433927973e-05
-3.61264262625532e-05
-1.35385164459739e-05
-2.30122845582892e-05
-2.35605065413047e-05
-1.76630559888013e-05
-1.95599909384312e-05
-2.75495461462897e-05
-3.00751516751232e-05
-4.57383051742922e-05
-3.27650908210754e-06
-2.33847875394576e-05
-9.27611513381815e-06
-3.00093555433635e-05
-1.35784778175578e-05
-1.36874884722833e-05
5.11697841470322e-06
-2.31729975956758e-05
-6.22388551407157e-06
-1.12173115251214e-05
-2.43085456250049e-05
-3.80968648064626e-05
-2.96223718881522e-05
-2.68234354042212e-05
-2.32311253003118e-05
-3.91097781439085e-05
-8.83123460206811e-06
-1.32236960716858e-05
-2.45545578936971e-05
-8.97621761680363e-06
-3.65368839084535e-05
-1.74626968880839e-05
-6.04110961591366e-06
-2.69726064583519e-05
-2.90922234419033e-05
-2.44365169792487e-05
-1.39929199994744e-05
-2.34918001558518e-05
-3.14712475688794e-05
-1.75051935809488e-06
-1.28281194611131e-05
-2.12252554576133e-05
2.60688252074372e-06
-2.0279634846109e-05
-8.85691895752813e-06
-1.92714498805804e-05
-1.0735232286663e-05
-3.40984979065825e-06
-1.74666450666477e-05
-2.60090369078739e-05
-5.7820567931107e-06
-1.41334168333663e-06
-3.83440929099376e-05
-1.77223133170421e-05
-3.68925992017148e-05
-2.65265185482209e-05
-1.84749762590229e-05
-3.72650049041535e-05
-8.12536525029475e-06
-3.13844590636542e-06
-6.56258965754629e-06
-2.61753218571651e-05
-2.76997148693069e-05
-2.74054581554658e-05
-1.31605466115687e-05
-6.18233969946064e-06
-8.19871696034294e-06
-3.15554439476868e-05
-2.9312711780602e-05
-1.52963886876543e-05
-3.16924548243701e-05
-1.90407021661299e-05
-2.24257026699188e-05
-3.12231708275346e-05
-2.25605587497248e-05
-1.59176176505818e-05
-2.70346773890394e-05
-4.6621185889004e-05
-3.38703703263081e-05
-1.95072192029936e-05
-1.01339392112702e-05
-4.62849086217667e-06
-2.31610759059823e-05
-1.56074685232527e-05
-2.79760643327481e-05
-5.53490675185973e-05
-1.87846597203509e-06
-1.23387825271985e-05
-2.53359955005152e-05
-1.87605175164684e-05
-3.56062408318564e-05
-1.44960764909767e-05
-6.21282934537643e-06
-2.69910367657259e-05
-2.19910426869353e-05
-1.94213190571002e-05
-2.90514296378169e-05
-2.93638477769632e-05
-2.64738198742852e-05
-1.64277691216157e-06
-2.1159177129839e-05
-3.16919548595522e-05
-2.3807859821594e-05
-2.19868320099325e-05
-2.81216551344295e-05
-1.79384924018876e-05
-1.15266391849811e-05
-5.31834397556661e-06
-2.5411473384304e-05
-2.94660785046898e-05
-3.02002379668919e-05
1.71634743709192e-06
-1.95804931229108e-05
-1.65506002411583e-05
-2.54054810678368e-05
-6.1527189143159e-06
-2.85726150782661e-05
-2.92559721467742e-05
-1.64307401002625e-05
-1.73401550196325e-05
-3.28610863175851e-05
-2.28583614356376e-05
-2.43861283141464e-05
-3.2173833232295e-05
-4.3070347578193e-05
-1.1647503393829e-05
-1.25831280000982e-05
-2.03006224631669e-05
1.85394463801785e-06
-3.13030603411021e-05
-2.83182940535054e-05
-1.91873746567173e-05
-3.87348762317647e-05
-3.40389741221491e-05
-3.51454058358896e-05
-3.6988446063881e-05
-3.31158107359143e-05
-2.8739585385595e-06
-3.21837976992822e-05
-2.2405001994157e-05
-1.86926309856578e-05
-2.24539369965557e-05
-1.06036618806668e-05
-1.47662114657086e-05
-1.88391373734804e-05
-9.42955826026064e-06
-1.28991183713044e-05
-3.52662252402096e-06
-4.80178967230596e-05
-3.78245305480954e-07
-3.50143926175443e-05
-2.96201720860883e-06
-2.17474660445522e-05
-1.5180953548302e-05
-2.33715839377407e-05
-2.91658150041229e-05
1.01629783381711e-06
-1.01811901762649e-05
-5.64955053804179e-05
-2.4368554402557e-05
-3.45731759288053e-05
-2.12938869873182e-05
-1.0701029645627e-05
-2.07817903001271e-05
-2.63122356342877e-05
-2.14241696643444e-05
-1.38792488793152e-05
-3.19391524821894e-05
-2.56161903707943e-05
-2.17384583533751e-05
-4.67211046343516e-05
-1.84336257971098e-05
-1.37196698384135e-06
-1.14751470776257e-05
-3.99068711232077e-05
-3.01984271758868e-05
-1.65608811889286e-05
-6.41503438436438e-06
-2.18193403583317e-05
-1.54048143972083e-05
2.17716025408755e-06
-1.68935822107999e-05
-2.41974011711232e-05
-1.0326599156448e-05
-2.84916868683921e-05
-5.90128239682948e-06
-3.31759035537392e-05
-2.89803875071685e-05
-5.04305403938646e-05
3.55041227640627e-06
-2.3976073294226e-05
-2.37886241486691e-05
-2.50049017766543e-05
-2.5634608315237e-05
-2.12668706382553e-05
-1.24059099769269e-05
-1.01439358310407e-05
-2.0300052121886e-05
-4.54268532773998e-06
-3.39729983004023e-05
-3.39092583728069e-05
-3.13687728938386e-05
-2.44741267146215e-05
-1.00671313538743e-05
-2.60509229592502e-05
-3.41205952785966e-05
-2.78694518649817e-05
-7.58975916633168e-06
-1.29454407300224e-06
-2.4240026894699e-05
-1.78815222286602e-05
-6.24355253143833e-06
-3.06888353193625e-05
-1.96766040241871e-05
-1.73892464054247e-05
-2.04054996593466e-05
-4.09961013598752e-05
-2.05640075404915e-05
-1.19276146644339e-05
-1.65183428570483e-05
-3.23882137138662e-05
-1.61989925512087e-05
-2.2003758516898e-05
-8.19763084469033e-07
-1.3476426169374e-05
-2.08964049635632e-05
-4.40793069114869e-05
-3.17031443770784e-05
-3.91465614412653e-05
-3.56968087121468e-05
-3.28551454107823e-05
-1.46012505446873e-05
-1.57290368111929e-05
-3.2065650201504e-05
-3.82768866302992e-05
-2.10323872820195e-05
-2.6864418535936e-05
-2.94199440215636e-05
-2.50481443466013e-05
-4.56170883501193e-06
-3.82000818474364e-05
-3.84980710669859e-05
-1.40348660006353e-05
-4.38627438440693e-05
-4.76787446359967e-06
-2.37641588366023e-05
-3.91141759365813e-06
-1.58567274575831e-05
-1.80311009433093e-05
-2.49737621798046e-05
-2.93844760151186e-05
-1.09760733265515e-05
-4.47025818049891e-05
-3.46984270991159e-05
-9.13928351273622e-06
-2.11338809266947e-05
-3.39176568957454e-05
-2.0137387366378e-05
-1.90006490206129e-05
-2.61898080021844e-05
-6.64268412273899e-06
2.30540913170293e-07
-1.33240126717522e-05
-2.04643599983074e-05
-1.39325239342744e-05
-1.05176023067064e-06
-2.38211701920642e-05
-1.4888424620947e-05
-2.02169283491775e-05
-3.41905221939811e-05
-2.92871572713061e-05
-2.87559201143699e-05
-1.96291709875932e-05
-3.12693169874661e-06
-2.63036724866971e-05
-3.01061018136672e-05
-9.38901346653811e-06
-1.50917611247915e-05
-4.08729068009854e-05
-1.82788606208175e-05
-2.27605038924101e-05
-1.90653270621127e-05
-2.41586967731835e-05
-2.17682859418556e-05
-2.55670507872253e-05
-1.70187585400136e-05
-4.68095481249616e-06
-2.33223060093011e-05
-1.65870609981992e-05
-1.20759204454758e-05
-3.08200662594633e-05
-3.84287833180524e-05
-3.8688292494006e-05
3.77813987641448e-06
-3.47928749890625e-05
-8.02168147078048e-06
-2.01805764518259e-05
-2.45730610913491e-05
-2.28025899011502e-05
-1.7913931227215e-05
-1.5968939856025e-05
-1.3705878539118e-05
1.13382622282091e-06
-1.9673743032151e-05
-2.38095467368272e-05
-1.85652870161936e-05
-4.0986856587872e-05
-3.82312390933508e-05
-1.51957591633622e-05
-2.7422405531831e-05
-3.2722652416944e-05
-2.4786214307718e-05
-2.21286046226971e-05
-5.12527869668055e-06
-2.64820965002732e-05
-1.44517387989291e-05
-2.97779761846041e-05
-1.45239924594762e-05
-6.55258522165992e-06
-4.85274797048156e-05
-2.02827647572392e-05
-1.98243919455929e-05
-4.59756681142896e-06
-4.30286698338013e-05
-1.97522345843433e-05
-3.93556611903645e-05
-3.52561675542295e-05
-1.86381899259086e-05
-1.69824849270899e-05
-3.00402381663202e-05
-2.24651394740415e-05
-9.16787921908835e-06
-1.38750210031981e-05
-4.07075268288742e-05
-1.39086939523489e-05
-1.01770103719636e-05
-3.21039280741264e-05
-2.83549390696757e-05
-3.76016037431028e-05
-1.4782302456349e-05
-9.91552074028722e-06
-2.56815988007947e-05
3.84724090264299e-06
-1.25192447543087e-05
-2.80976765041721e-05
-6.70665429531144e-06
-3.32224603671633e-05
-1.329090648726e-05
-2.46368916090188e-05
-3.9878249538075e-05
-7.46732903594247e-06
-2.62725154227022e-05
-1.75992335693728e-05
-3.45606766127053e-05
-1.45859274869991e-05
-2.95427510462908e-05
-2.14922901771515e-05
-1.02740333307738e-05
-2.55320816466213e-05
-2.02291517477775e-05
-2.84496044112385e-05
-1.68567694305628e-05
-2.83663138526291e-05
-1.93285642114688e-05
-2.53421799620315e-05
-1.48118668701983e-05
-1.5379666081857e-05
-2.96137289943015e-05
-2.90501860103355e-05
-8.26800678256761e-06
-2.64555143513363e-05
-1.77412258345552e-05
-3.23133330736655e-05
-2.08594483413004e-05
-1.07729731453079e-05
-4.18996723728954e-06
-1.45968218846048e-05
-2.91384796063989e-05
-2.21023221115817e-05
-1.05991176751447e-05
-1.31066662579611e-05
-1.94708896062395e-05
-2.49361831185885e-05
-1.84994383994133e-05
-6.67212764061618e-06
-3.25041735463579e-05
-4.17289814310352e-05
5.55564922189544e-06
-2.75488458051577e-05
-4.38539389584696e-05
-1.87472199919016e-05
-1.50738363658342e-05
-7.68913322718437e-06
-2.15555889548226e-05
-1.82969423003883e-06
-2.00369617447726e-05
-1.45024834507081e-05
-5.92297472529161e-06
-4.89850398257906e-05
-2.67730347381663e-05
-1.93931830278083e-05
-1.42899130350719e-05
-1.61092823553021e-05
-1.75879655416253e-06
2.93363180321953e-06
-4.39848307193329e-05
-3.5043628715386e-05
-8.56240080356867e-07
-1.52400865620597e-05
-1.90765407374896e-05
-3.08742681174579e-05
-9.27426698237086e-06
-2.08146076519169e-05
-1.87054378506283e-05
-1.2776633116484e-05
-2.64734866132552e-05
-8.07745511090932e-06
-4.1862390231456e-06
-4.48008933070601e-05
-1.55707196765362e-05
-3.64600959602371e-05
-1.59972802318573e-05
9.02532361373711e-07
-3.29482328819717e-05
-6.44160138909162e-06
-7.16375118751512e-06
-3.2205735386008e-06
-1.86181550728213e-05
-1.98657050667579e-05
1.54681457239123e-06
-1.93071066292231e-05
-2.88650856016547e-05
2.86293568589986e-06
-1.35055264997904e-05
-4.33344421412318e-06
-3.48678356591358e-05
-1.1601562594328e-05
2.08921151540925e-05
-1.81190090511101e-05
-2.2344345042669e-05
2.3307039992023e-06
-2.26832282957389e-05
-1.51021245400185e-05
-3.31692981659218e-05
-1.6441011644265e-05
-1.70058920153239e-05
-1.70615539906787e-05
-3.17065260285046e-05
-2.62176808267029e-05
-2.43899802612278e-05
5.52632730339382e-06
-2.58153297066749e-05
-1.01048469425042e-05
7.03319143033389e-06
-2.20841938939685e-05
-2.16310542076708e-05
-5.16025045092508e-05
-1.35055160951723e-05
-3.68767363007529e-05
-1.69438619096198e-05
-5.99670437513749e-06
-3.66476722410143e-05
-8.23812238070606e-06
-2.19176852159333e-05
-1.58564194213743e-05
-3.83563856189897e-05
-1.51934744127373e-05
-3.34652999395714e-05
-3.24208006790272e-05
-2.7471788335157e-05
-8.06310423627645e-06
-2.2600672015976e-05
-1.89257825288917e-05
-3.4692759512352e-05
-3.91434914724433e-07
-1.65729340352542e-05
-1.4079242462527e-05
-2.36254931715105e-05
-4.5800417622107e-05
-2.53809982209373e-05
-6.44245518718736e-06
-1.59021652687342e-05
-1.16877017970656e-05
3.83293220054191e-06
-3.33004785462095e-05
-1.66559371235475e-05
-1.10376315195082e-05
-2.94423688381743e-05
-1.43094038599952e-05
-3.53514701697973e-05
-9.92394730143338e-06
-2.14461349561984e-05
-1.59251631205847e-05
-3.64324180079323e-05
-2.1512842677217e-05
-3.18324642004446e-05
-3.47826267685546e-05
-2.45339823332775e-05
-3.6745395724242e-05
-9.32500488425103e-06
-1.01293695879098e-05
-1.34134937382301e-05
-1.93209378656383e-05
-1.40787223987071e-05
-3.53633944662631e-05
-1.51476094332708e-05
-3.43910934997127e-05
-2.94080515775861e-05
-2.52512488398573e-05
-2.33483270399512e-05
-2.17441602888763e-05
-2.29962132466748e-05
-2.2615547552496e-05
-2.09112088179598e-05
-2.27393381220927e-05
-8.7623898317987e-06
-2.30785280687289e-06
-1.31515032764442e-05
-1.58255365500937e-05
-1.91348483608244e-05
-1.14577524310123e-05
-6.57626955392453e-06
-2.93433022375436e-05
-1.72470587095889e-05
-1.61756411959666e-05
-3.50701180907166e-05
-3.85792290623403e-05
-2.48896311210086e-05
-4.72519064598264e-05
-2.26924375200157e-05
-1.11260192360798e-05
-9.99991941054614e-06
-1.77204394797951e-05
-9.23789937252917e-06
-1.31911584186589e-05
-2.1403644026379e-05
-2.17612742357248e-05
-3.58545641515717e-05
-2.21343478036197e-05
-1.84832701797348e-05
-3.84692756115085e-05
-1.37615848233983e-05
-9.24378180050949e-06
-8.91364108895205e-06
-9.31364581722549e-06
-1.25939948286894e-05
-1.94030870734262e-05
-2.26294750830649e-05
-3.07444887847068e-05
-4.19117232357511e-05
3.63853220333194e-06
-2.62514559157655e-05
-3.09322519538153e-06
-1.54921270548606e-05
-1.49913196442378e-05
-2.78777876439452e-05
-2.14426280192213e-05
-4.20544216131072e-05
-5.53456814862451e-06
-2.10852871390126e-05
-1.65182175726645e-05
-1.76087976296894e-05
1.29723557603253e-06
-1.95653732669705e-05
-4.1343533629601e-05
-2.50073156731796e-05
-1.28015143663341e-05
-1.8692936586046e-05
-2.32814671995954e-05
-2.62533952148246e-05
-1.63702169150819e-05
-1.358329516988e-05
-2.26394696212835e-05
-4.00095633840242e-05
-3.16790032583475e-05
-3.1228070500708e-05
-3.5846928664787e-05
1.1400660614787e-06
-2.27851642065612e-05
-2.29433734833766e-06
-1.6840606078542e-05
-2.5729945357822e-05
-1.50682104137785e-05
-3.29131473497106e-05
-2.23731017794271e-05
-3.46051176765749e-05
-2.87886771006906e-05
-1.42262959680553e-05
-2.21072548237534e-05
-2.28754807453933e-05
-1.97118162146692e-05
-2.93412889330668e-05
-1.55785085397164e-05
-1.08310369539624e-05
-3.9004350113561e-05
-6.89802316576614e-06
-2.02430450917728e-05
-3.7254229532746e-06
-3.06435637669385e-05
-4.52668585006967e-06
-2.71984051446588e-05
-8.62405427401302e-06
-2.78792843448164e-05
-1.50426287551966e-05
-1.93619798512731e-05
-2.94571783457099e-05
-3.14281264419143e-05
-1.71639493675637e-05
-3.85179091140028e-05
-1.6270259197088e-05
-2.33600806207262e-05
-3.04788531389185e-05
-2.11396131407881e-05
-1.14899637696264e-05
-2.66801901936721e-05
-1.14985121669723e-05
-2.28855672541586e-05
-1.78351613945432e-05
-3.03022487753301e-05
-1.58468453642231e-05
-2.99282031164207e-05
-2.5846803306773e-05
-6.77741760397935e-06
-1.08322135768755e-05
-3.06314844172916e-05
-8.70153996321772e-06
-1.26219861455267e-05
-3.9610193054295e-06
-2.48016691951853e-05
-2.96305405280684e-05
-2.41850619614552e-05
-4.83520589090773e-05
-6.60975438416327e-06
-2.44071161910797e-05
-3.19501468582458e-05
-2.98921678564184e-05
-1.71350432956256e-05
-1.69268261210642e-05
-1.11074450469578e-05
-2.19284898925065e-05
-1.8032907840091e-05
-9.47227126177785e-06
7.29841695488525e-06
-3.15945007505214e-05
-1.67080756569001e-05
-1.15262084121826e-05
-3.56314737999912e-05
-3.51132334086417e-05
-1.21158218475647e-05
-1.97261432172386e-05
7.12913675518333e-06
-2.18253949124626e-05
-1.1734450158446e-05
2.69711237132422e-06
-4.09862218079678e-05
-1.45603511040347e-05
-3.67889815313935e-05
-2.08307355173096e-05
-7.16030974504895e-06
-2.15677612177002e-05
-1.99974472904771e-05
-5.58346154358942e-06
-2.30230699413466e-05
-2.11007362212843e-05
-1.46674697301751e-05
-3.04526803986769e-05
-2.64387576167327e-05
-2.46449049600365e-05
-1.87098457982663e-05
-9.31624596116727e-06
-1.97880204544937e-05
-2.23818617570826e-05
-1.90951109792416e-05
-1.96188225771459e-05
-1.99719308962149e-05
-3.06351103534996e-05
3.43990680874303e-06
-3.83948420848091e-05
-2.4596736230248e-05
-3.93544029899595e-05
-9.36099682089429e-06
-2.79534964446234e-05
-3.17962732664653e-05
-5.01785113321595e-05
-1.45028943259781e-05
-2.67930629294442e-05
-7.31976373692619e-06
-2.45615844267332e-06
-1.72109425107863e-05
-1.4460064833909e-05
-2.92589373090315e-05
-1.39328428892065e-05
-4.17758008737001e-05
-3.38745996958619e-05
-2.26105589510555e-05
-7.75848164765293e-06
-2.60899334172616e-05
-2.28979191642883e-05
-2.36844784911273e-05
-3.28475165088682e-05
-6.53031889770802e-06
-3.09694664071363e-05
-4.57623953487799e-05
-1.01309886800643e-05
-7.41735969973183e-06
-7.65282949280895e-06
-2.4238662905397e-05
-3.05481319111203e-06
-2.19724466682875e-06
-3.30563896452157e-05
-2.58827984527513e-05
-1.13211608694979e-05
-2.25905944518099e-05
-2.20267616140855e-05
-5.2497706177003e-05
-1.15125951856034e-05
-2.78736061474299e-05
-1.5123964264621e-05
-2.96225809727261e-05
1.18725282931995e-05
-8.02662497057927e-06
-1.79610201177774e-05
-1.42426151257043e-05
-3.69299809141042e-05
-2.62633245145427e-05
-1.53133127848581e-05
-2.53053776846652e-05
-1.81245338069236e-05
-2.34836579058957e-05
-3.89823731678871e-05
-3.49249730188391e-05
-1.87273363937792e-05
-1.46403577554347e-05
-3.98425576262604e-05
-3.16889905485021e-05
-2.80791908859476e-05
-3.99833658369786e-05
-1.28209409665365e-05
-6.55056113005721e-06
-2.07695322336666e-05
-6.80070717074255e-06
-3.44377823165735e-05
-3.8938841255405e-05
-1.5712635582842e-05
-1.16781356184447e-05
-6.9454702999365e-06
-8.73165442269308e-06
-1.74518571223403e-05
-2.76011040941043e-05
-1.84422876309438e-05
-1.85256871005939e-05
-7.74588316334278e-07
-1.1124945736488e-05
-5.62390047372865e-06
-7.74846649055029e-06
-1.87200204850598e-06
-3.45778071261733e-06
-9.59883074755723e-06
-1.78113133881016e-05
-1.43628778291155e-05
-1.52081202110908e-05
-1.1495212582189e-05
-2.58508046535616e-05
-1.56301865816861e-05
-1.77051950033451e-05
-2.23693483937702e-05
-1.84144161544271e-05
-1.4183605569256e-05
-2.61231443196076e-06
-3.19350641506966e-05
-1.17585660872151e-05
-3.28422835248535e-05
-1.38814448123994e-05
-1.47979987702962e-05
-2.12440431051845e-05
-9.08999666378714e-06
-5.1272115970612e-06
-2.16481470429426e-05
-1.52609952504175e-05
-2.03803573151722e-05
-2.48617469556567e-05
-3.09445628359058e-05
9.93604850708472e-07
-1.85824696639289e-05
-2.21795869241589e-05
-2.61794580936407e-05
-1.21903973715744e-05
-4.4838985605179e-05
-2.94711558796307e-05
-2.74839630660286e-06
-3.37068199853986e-05
-5.47974541653165e-06
-1.63858785793208e-05
-1.81418970025463e-05
-2.7552305264861e-05
-3.05614957711006e-05
-5.47645543608352e-06
-1.87133229141788e-05
-2.26162284983333e-05
-2.89614678757103e-05
-3.58945749940622e-05
-1.40319628895379e-05
-3.14733352483931e-05
-2.29219482345932e-05
-7.31919264451208e-06
-1.80793511479451e-05
-1.54349511029821e-05
-1.28023713189009e-05
-2.70858138209582e-05
-3.75098974348322e-05
-1.59378014141325e-05
-3.86262127220175e-06
-1.54896973820533e-05
-1.87091763467917e-05
-2.04215893095238e-05
-2.08096775391447e-05
-7.59912686798767e-06
-3.30524288281122e-05
-4.93855786065944e-05
-1.23190333070777e-05
-2.24560676185768e-05
-1.76988267946023e-05
-1.34813243194855e-05
-3.50523437704929e-05
-4.4127278001191e-05
-1.2902086947269e-05
-1.52930138035331e-05
-4.64354719831278e-05
-2.94881801907839e-05
-4.61303458900226e-05
-2.27927061296266e-05
-1.00306982364253e-05
-1.91212977135908e-05
-3.64734659007077e-06
-1.01474754558324e-05
-2.63229966989426e-05
-1.61096328095556e-05
-1.81100126623861e-05
-7.75897592231739e-06
-1.5317753197229e-05
-2.56734521405248e-05
-2.06129242109712e-05
-7.51696042571415e-06
-2.67029372442207e-05
-1.92000923807224e-05
-1.54054263996173e-05
7.81855916639047e-06
-6.98447993146176e-06
-2.78115963198495e-05
-2.9381733380146e-05
-1.90561367943308e-05
-5.67101125757546e-06
-2.01978654660139e-05
-3.50900331491876e-05
-2.77270567601348e-05
-2.82990009065884e-06
-3.10080387152955e-05
-1.46393629780214e-05
-1.95930490510215e-05
1.18234429333179e-06
-1.8240993542643e-05
-3.01801045317948e-05
-8.3841302305903e-06
-1.40963499792265e-05
-2.8867128623887e-05
-1.86994395285651e-05
-1.56053853456844e-05
9.43529960240701e-06
-1.61423249346192e-05
-5.21151651039487e-05
-1.5538814725718e-05
-3.04297867942236e-05
-2.90764694361196e-05
-2.05584333052747e-05
-1.28177518977299e-05
-2.09955667484705e-05
-1.58037339150716e-05
-3.80866627913991e-05
-2.90949295208532e-05
-2.35387046047061e-05
-2.79029806840882e-05
-3.44378414047987e-05
-3.00930728170038e-05
-3.17177658772842e-05
-2.19207367570907e-05
-2.42524325037317e-05
-3.85684414422399e-05
-2.41095284170101e-05
-2.33043568146139e-05
-1.67938856094739e-05
-3.37785682566154e-05
-2.67263475768613e-05
-3.23532286496144e-05
-1.3478850192549e-05
-4.39344356649913e-05
-2.82321526557775e-05
-1.05798443212348e-05
-1.26260651118216e-05
-3.07391250725331e-05
-8.1255470110174e-06
-9.22527746417362e-06
2.06783730117153e-06
-5.734935523652e-06
-4.34921407010617e-05
-1.92402584285257e-05
-1.27310139410885e-05
-3.30277751154349e-05
-1.03415798043901e-05
-3.49200799405278e-05
-1.4808202693618e-05
-1.61180018351157e-05
-4.76361271069049e-06
-1.10082372596245e-05
-1.63151822275255e-05
-2.20708945728585e-05
-2.32210789245397e-05
3.81267335387113e-07
-2.14819050454856e-05
-6.60744971773368e-06
-1.46743850664913e-05
-2.9523093122283e-05
-1.53038305579717e-05
-1.00892767906535e-05
4.94684653070028e-06
-1.36448044083343e-05
-9.1437887650164e-06
-2.43311844990888e-05
2.84542544215149e-06
-2.60134360289535e-06
-1.98421557216819e-05
-2.05349956430782e-05
-2.38793976099761e-05
-4.16811721703216e-05
-2.39271772679759e-05
-1.34975993086052e-05
-4.88926668495083e-05
-2.16114736124442e-05
-2.5858699336209e-05
-7.86283016542965e-06
-8.16174088221621e-06
-2.72502079401548e-05
-1.16464399156715e-05
-6.49813997893153e-06
-1.9859500724983e-05
-2.66597203976059e-05
-1.01053431914148e-05
-2.22478158402519e-05
-2.82904681325462e-05
-1.12783899576614e-05
-1.9695570978328e-05
-3.77114142082339e-05
-1.11756606485075e-05
-1.36555469616341e-05
-1.51157470531316e-05
-1.24150880621542e-05
-3.06066463157592e-05
-2.27405101415745e-05
-2.01053572893491e-05
-1.60392152173455e-05
-4.13283926170805e-05
-3.07137486853183e-05
-2.12369620908648e-05
-2.07826092782493e-05
-2.70411031665943e-05
2.79835039276776e-06
-1.83985315143723e-05
-3.25772580031847e-05
-6.06679833623401e-06
-3.08174409545088e-05
-2.80442350517068e-05
-9.59417657614059e-06
-1.99786997000605e-05
-2.08249275652348e-05
-3.42429722027058e-05
-3.53714135009588e-05
-3.04016051956736e-05
-3.27478574178807e-05
-3.24785582688473e-05
1.3592627982984e-05
-3.24647981389017e-05
-1.73601821792007e-05
-2.72691396955465e-05
-4.85224195231015e-05
-1.71802835195234e-05
-2.99812620836865e-05
-3.43026918068457e-06
-1.57330406812903e-05
-2.81199640236665e-05
-4.1557477315757e-05
2.15284282142109e-06
-5.86044937101848e-06
-7.80886059224701e-06
-1.06121614445467e-05
-2.56332842055227e-05
-2.69353597332113e-05
-1.79978965584723e-05
-3.3892399748499e-05
-1.70713980158744e-05
-5.37724703804134e-05
-2.1442551743891e-05
2.13326363663657e-05
-3.59968429945771e-05
-2.30402844669803e-05
9.43101651026039e-06
-4.0419525584422e-05
-1.56884050753001e-05
-1.84424687211099e-05
-6.74599761832287e-06
-7.69698187574881e-06
-2.36673462175302e-05
-5.2979646147748e-06
-1.3367419211454e-05
-1.96484073284272e-05
-1.31064970905244e-05
-2.26588631356019e-05
-2.06077774119336e-05
-3.28707309917955e-05
-2.69735003965208e-05
-1.74028053711674e-05
-2.56664494244015e-06
-9.06331015382281e-06
-2.06414168145863e-05
5.0413192272504e-06
-7.14198039127979e-06
-9.22841373615387e-06
-3.10409624079037e-05
-2.47438939318471e-05
-2.78495274480959e-05
-2.46007292161089e-05
-2.17653446029901e-05
-2.61603642220335e-05
-3.57195459093171e-05
-2.79853401006962e-05
-4.75866475282554e-05
-5.24868513173763e-06
-2.51803557019222e-05
-4.26851588165177e-05
-2.43099598238666e-05
-3.62781793544577e-05
-2.21934998928558e-05
-1.5028602339948e-05
-1.49004334538129e-05
1.38130516280827e-05
-8.7549113241214e-06
-5.35068434562603e-05
-2.39516000795392e-05
-2.29392454225178e-05
-1.45892900950461e-05
-1.80236644846627e-05
-3.96510285230829e-05
-1.45832307067027e-05
-2.81891810353787e-05
-2.93846989169253e-05
-2.29875245353591e-05
-1.71577790898057e-05
-2.021123933256e-06
-3.25536244362377e-05
-1.73712615585194e-05
-2.72013779240966e-05
-3.08960628703321e-05
-1.30058967600852e-05
-7.61249093634822e-06
-1.21157122669355e-05
-2.04504062582464e-05
-2.06123466380954e-05
-2.63099361353794e-05
-1.77984479370686e-05
1.16368802332387e-06
-1.56394074518061e-05
-3.99728721310367e-06
3.49722126583888e-07
-2.85006468831569e-05
-2.49666502178927e-05
-1.34442793458854e-05
-3.84633941665761e-05
1.15523075031907e-05
-9.10709422310117e-06
-2.65514866631413e-06
-2.92238613561754e-05
7.8823708805201e-06
-5.57511457406416e-06
8.76050550601279e-06
-2.81107452686292e-05
-5.82946638080637e-06
-3.56597153465185e-05
-2.08431130153611e-05
-1.74106815739553e-05
-1.48157958596819e-05
-2.26370168136583e-05
-8.84999987238129e-06
-2.02375293595228e-05
-4.11715800229715e-05
-5.08202495070698e-05
-1.96695255452243e-05
-1.57665563300437e-05
-2.100634836118e-05
-2.02523795194177e-05
-1.87415552538563e-05
-4.51292211265561e-06
-2.64886663324185e-05
3.86280499070502e-06
-2.54475671988948e-05
-2.804493189e-06
-3.42194641012505e-05
-3.09079414195363e-05
-3.97904061523515e-06
-1.79231969871585e-05
-2.10054213417027e-05
-1.32517096019196e-05
-1.35891339703214e-05
3.32415138532089e-06
-2.53253034054652e-05
-1.81732050814018e-05
-3.42569265594867e-05
-3.92566493750413e-05
-2.55444304550246e-05
-1.02721517489379e-05
-2.57157700794682e-05
-1.95534908096395e-05
-1.73411655520269e-05
-3.5169592673587e-05
-3.31876020628047e-05
-1.91767667520912e-05
-1.3585507045997e-05
1.6486447896587e-06
-3.66741304976427e-06
-2.4052198354992e-05
-3.83797201426058e-05
-1.99339653681749e-05
1.19475959563582e-06
-3.04325459512567e-05
-2.4922033392163e-05
-3.02169064528116e-06
-1.21989932417844e-05
-2.23772893859716e-05
-3.40140736867986e-05
-2.30026678463491e-05
-1.7213676019669e-05
-1.8875949935075e-05
-1.64887174396998e-05
-6.30475736387773e-05
9.39473516364559e-08
-1.51235404351636e-05
-1.94503342947084e-05
-6.70903740331479e-06
-1.65511245149575e-05
-2.71572259987893e-05
-2.39984217742871e-05
-2.28919080334997e-05
-2.17471508520793e-05
-3.40846143973835e-06
-2.56491244403911e-05
-1.00698076512797e-05
-2.44480003979992e-05
-2.64131041746295e-05
-4.06573974864352e-05
-2.68921916504371e-05
-9.92421095964813e-06
-1.88721048375255e-05
-2.56440596051332e-05
-3.07928718866986e-05
-1.97602185812344e-05
1.67013440195844e-06
-2.33042456405851e-05
-3.33432791577087e-05
-1.78604138025417e-05
-1.35352154627888e-05
-1.02288915085653e-06
-1.26353812418951e-05
-9.45863206631043e-06
-2.42585958981415e-05
-2.70190897603586e-05
-2.98423015918345e-05
-2.72332570334931e-05
-2.09033838232859e-05
-1.67472983849375e-05
-1.39999760361355e-05
-2.2165295055874e-05
-1.70669185619778e-05
-2.77188856092787e-05
-2.07819463307711e-05
-2.42142579572902e-05
-4.93570876989838e-06
-3.13221162189238e-05
-2.23260230080006e-05
-9.36636104220764e-06
-9.26235340571444e-07
-2.36068522728906e-05
-2.57413457969101e-05
-2.36904891563739e-05
-3.45740569976672e-05
-2.98946434243531e-05
-3.51954760341088e-05
-1.90444392039216e-05
-2.61659167754984e-05
-1.16986476175986e-05
-2.34989727269474e-05
-3.26065218014239e-05
-3.92639099116888e-05
-3.54446049876234e-05
-1.41592076248363e-05
-1.91686905805434e-05
-1.26297162659966e-05
-4.35580803605167e-05
-1.4904643925069e-05
-1.61792789824792e-05
-3.63957196071471e-05
-1.56611402587139e-05
-2.03634098094784e-05
-3.77169265284577e-05
-2.56917960065211e-05
-1.39875440570875e-05
-5.46236235090596e-06
-4.70248490182048e-05
-2.72527597067881e-05
-2.4472264703335e-05
-3.08509239011232e-05
-2.70778932613573e-05
-1.67802234897075e-05
-2.33040443189182e-05
-4.56754599939268e-05
3.40680602046221e-06
-3.22086416243205e-05
-2.54405442019016e-05
-1.19039337710665e-05
-1.72432850552394e-05
-8.86267400973383e-06
-2.01888935640968e-05
-3.62090036062286e-05
-1.60093332787267e-05
-1.18492176427775e-05
-6.87770640900347e-06
4.21934042368407e-06
-2.82445256946648e-05
-1.71785142958071e-05
-3.94260060514991e-05
-3.31332732848937e-05
-3.22540552686777e-05
-3.12989012356579e-05
-3.6416120714599e-05
-3.73991094349835e-05
-1.32211591670921e-05
-2.75833009113422e-05
-9.89475762138363e-06
-2.96517531169115e-05
-2.35629565679958e-05
-1.84077410025554e-05
-2.61341559622038e-05
-1.93240791324083e-05
-2.59585297545157e-05
-2.68660754811558e-05
-3.12273416448341e-05
-2.81951484067246e-05
-2.44581395829202e-05
-3.09205978225139e-06
-1.80717810577175e-05
-1.5083625536376e-05
-3.50071935808689e-05
-5.6229480875084e-05
-1.84779436904907e-05
-4.20782574585586e-05
-3.18547009665351e-05
-3.08935940276223e-05
-2.02550268905694e-05
-2.93735043698473e-05
-2.34811825312271e-05
-5.03979634392505e-06
-2.3725120735928e-05
1.25432138347792e-05
-1.43610793034727e-05
-1.50512094126061e-05
-2.01852228049078e-05
-1.45372879948801e-05
-2.54515476393004e-05
-4.00817745538826e-05
-1.79464195121093e-05
-3.3056973193205e-05
-2.32665170566815e-05
-2.75933943369569e-05
-2.3647570450568e-05
1.36375229179889e-05
-3.33235643623812e-05
-3.95316201811243e-05
-3.21439935191981e-05
1.96384810862935e-06
-1.96872101481235e-05
5.66622747814897e-06
-3.1684970434083e-05
-8.48250089241132e-06
-3.10815672061757e-05
-2.28019726681865e-05
-9.80810845677382e-06
-1.16222495183074e-05
-1.68870138837014e-05
6.01748835274359e-06
1.4961007386061e-05
-1.19871337131061e-05
-6.76833884506418e-06
-1.64459089685025e-05
-1.56085113547054e-05
-2.18607767859517e-05
-2.68990510271803e-05
-2.86603505967804e-05
-5.22420594680019e-06
-2.6656810308763e-05
-3.83675721552607e-05
-2.55488060034023e-05
-2.45476519910293e-05
-2.7731690604479e-05
-5.25320028974111e-06
-3.16574686624696e-06
-1.45766039264356e-05
-3.51040442725526e-05
-4.16411925343587e-05
-2.19638955198029e-05
-2.13873407093692e-05
-1.17584650095349e-05
-1.61736510683704e-05
-1.50840242010095e-05
-5.94770828287554e-06
-6.20482921152015e-06
-4.53579973190811e-06
-1.21139469847022e-07
-3.66207014647909e-05
-2.49317752737113e-05
-1.18128681470212e-05
-2.80813583083393e-05
-3.64627722912798e-05
8.72936584322128e-06
-3.01976122126247e-05
-6.03969651389847e-06
-2.63513805639478e-05
-2.53271221727892e-05
-2.68736584636241e-05
-2.23357216771755e-05
-1.15060463740472e-05
-2.52685184304065e-05
1.19993112563696e-05
-7.89985114637273e-06
-4.4308685097783e-06
-3.5068081281695e-05
-3.48881483880163e-05
-3.29785135748987e-05
-2.20310872575101e-05
-3.11180986905206e-05
-2.28979859896146e-05
-4.55189851842293e-06
-2.20337009971417e-05
-2.32066489173438e-05
-2.93593084653036e-05
-2.00849702158684e-05
-2.19183991980262e-05
-2.54988185538468e-05
-2.78852090339424e-05
-2.62607416324939e-05
-3.47365557548309e-05
-3.30203995641262e-05
-9.48402557666954e-06
-1.77946139681636e-05
-1.97027938655064e-05
-2.2962811258503e-05
-1.94427388704892e-05
-1.86049804244639e-05
-3.6456697394616e-05
-1.89683184052803e-05
-3.80932322599643e-05
-2.46722260192008e-05
-1.99948834050638e-05
-4.61458407688467e-05
6.44601727999356e-07
-1.70419040658484e-05
8.12002319132603e-06
-1.60400163250472e-05
-1.80962488306169e-05
-3.69260400273192e-05
-3.25868379196319e-05
-1.08222085330118e-05
-1.91865656884075e-05
-5.17532029559397e-06
-3.80961800597669e-05
-3.80563191432204e-05
-1.58021249700329e-05
-7.42437496492176e-06
-1.91080981564305e-05
-5.31132356279864e-05
-3.71458152937732e-05
-5.91009460668723e-06
1.74175524672477e-06
-1.79606103571657e-05
1.0561324606165e-07
-1.63143065547211e-05
-2.49086731688308e-05
-4.78654805975295e-07
-2.23869094438149e-05
-1.55477987698747e-05
-3.14475797585989e-05
-2.01608329197312e-05
-1.90509132244029e-06
-1.44416025348533e-05
-2.76310651847044e-05
-2.16899188342487e-05
-2.14359717406755e-05
-9.93563515677054e-06
-1.73557004613069e-05
-3.21377512079755e-05
-2.83848475376907e-05
-1.4152475787099e-05
-1.84989878719296e-05
-1.64169938827308e-05
-2.13175756536133e-05
-8.73811773021503e-06
-5.10740669514572e-05
-3.32125068814547e-05
1.95350780517581e-05
-1.35742288459402e-05
-2.20681428789452e-05
-1.66837050189159e-05
-1.9691355445234e-05
-7.45681178901946e-06
-2.77877209919394e-05
-1.40094628948594e-06
-2.87316701250299e-05
-2.9512628708895e-05
-1.98535400424854e-05
-4.57879144069193e-05
-1.09612371359284e-05
-9.62817892216689e-06
-7.60103368248721e-06
-4.17896852074567e-05
6.04999981165672e-06
-5.4639812318456e-05
-1.30519081777647e-05
-1.52125699156984e-05
-2.73818345094022e-05
-4.07193227177218e-05
-9.60600380603241e-06
-2.67171790751528e-05
-2.49239542460736e-05
-1.29880555667792e-05
-1.34981149228794e-05
-2.64964668993262e-05
-3.26681218738876e-05
-3.96985739685222e-05
-7.40235602779125e-06
-1.86587971310421e-05
-2.66402808491354e-05
-3.37270666748732e-05
-1.53956671060098e-05
-2.55457137368325e-05
-2.41569579791693e-05
-3.30536048253125e-05
-3.60823508905983e-05
-9.25830277997652e-06
-1.55175740947465e-05
-2.63834609038356e-05
-3.94714564763354e-05
-1.02748336245995e-05
-1.34410811297159e-05
-2.09412305687327e-05
-1.82872859200171e-05
-1.88752877373339e-05
-2.86673573454037e-05
-1.65924161273924e-05
-3.53652886142805e-05
-2.09282061823285e-06
-3.33562747213679e-05
-2.5266342418883e-05
-3.78684985457648e-05
-1.99263797168672e-05
-8.95896545014923e-06
-3.05260713289938e-05
-1.27039353942133e-05
-1.42944146848488e-05
-3.41494651891285e-05
-1.32072960613762e-05
-3.29257194477065e-05
-2.81547528333266e-05
-1.1115574861312e-05
-2.7810296148976e-05
-1.15038408754998e-05
-1.18397994170655e-05
-1.96414743966408e-05
-1.61159225316083e-05
-1.97112153112189e-05
-1.85052537588526e-05
-3.69115760792671e-05
-2.05663781978412e-05
-2.0417781407794e-05
-2.90760738295274e-05
-2.44766797526959e-05
-1.71032809518229e-05
-4.6921687231487e-05
-2.55838637288613e-05
-2.53042195909173e-05
-1.24349774472749e-05
-4.1783612229688e-05
-2.23809130746438e-05
-2.50075195178104e-05
-3.41813132697639e-05
-1.14789367830054e-05
-2.66342740099046e-05
-2.56284043093911e-05
-1.16728948423648e-05
-1.56147492688621e-05
-1.85615997570511e-05
-2.884310313262e-05
-1.73045762317838e-05
-2.93413792325335e-05
-1.39370857612485e-05
-2.41071147494833e-05
-2.62672844082362e-05
-2.14573926541561e-05
-1.94624369721396e-05
-3.71382350619767e-06
-2.77690997768752e-05
-5.77458510294186e-06
-3.29477537397382e-05
-1.62089999909067e-05
-4.64076170947787e-06
-8.95964391135049e-06
-5.85450934490233e-05
-3.72651047293888e-05
-2.38635300135359e-05
-1.2450406049577e-05
-3.51329106172035e-05
-2.72288264060545e-06
-5.80377455461057e-06
-1.3007395891492e-05
2.81104224051441e-06
-1.71930995580319e-05
-1.43553328389789e-05
-2.18629265204409e-05
-1.54610148875841e-05
-2.13431486213626e-05
-3.65932674157669e-05
-3.74345790890772e-05
-1.86074946827351e-05
-2.14386277350849e-05
-4.31473790840861e-05
-1.32194742038227e-05
-1.60059146294449e-05
-1.38139484934943e-05
1.80017533989822e-07
-1.54353464707499e-05
-3.30618620872161e-05
-8.74478030807968e-06
-8.69597147289021e-06
-1.805735786899e-05
-2.37395784819013e-05
-3.55185902375395e-05
-2.21995804356578e-06
-6.06472568127941e-06
-1.0542390971242e-05
-2.04155335231458e-05
-3.11980624474684e-05
-2.7823856967731e-05
-7.30580191559362e-07
-9.48302413788325e-06
-5.35321589304569e-05
-1.87317253151221e-05
-2.64415021420942e-05
-2.88028157525866e-05
-2.50134176544838e-05
-2.08618293583205e-05
-1.23466212286477e-05
-9.41480225774031e-06
-9.27811306127723e-06
-2.04716483035363e-05
-1.54132197072304e-05
1.52321263965973e-05
-2.49168700193092e-05
-4.02124567473628e-06
-1.65571076702785e-05
-1.85964170885096e-05
-3.08975174397659e-05
-3.47560744407628e-05
-1.02041635411554e-05
-6.88333462641652e-06
-2.42718187955742e-05
-4.77032712411986e-05
-9.97312413879431e-06
-3.10224061490719e-05
-3.0479468517536e-05
-3.77277262231572e-06
-1.01154069933453e-05
-2.66271763010748e-05
-1.53041292122817e-05
-8.07830849930949e-06
-3.83963720902963e-05
-1.59361468485299e-05
-1.60849440360273e-05
-1.32123281142271e-06
-2.52680640145626e-05
-2.90292459604185e-05
-2.55950306213525e-05
-1.60362272416409e-05
-8.39706308003934e-06
-2.4720936273695e-05
-6.63984897372293e-06
-3.94695553591405e-05
-1.2128714437822e-05
-2.63252519596322e-05
-1.9541348391162e-05
-3.07355018448615e-05
-1.61985249127479e-05
-2.99392118208403e-05
-3.20781345038594e-05
-8.05303601105193e-06
-2.50227962209056e-05
-1.45190524380326e-05
-9.90561021872863e-06
-1.91521886611705e-05
-3.83568486307754e-05
-2.36005768942109e-05
-9.69041656671498e-06
-1.50184709067563e-05
-1.991573574704e-05
-2.01173864915564e-05
-2.00536373296667e-05
-2.75575748835046e-05
-7.50055802625348e-06
-3.13820297432899e-05
-2.11481346437439e-05
-8.07469480832463e-06
-1.3067338620016e-05
-5.13794509767187e-06
-3.93217003581728e-05
-4.10569764030699e-05
4.426255828647e-06
-1.50828405040716e-05
-1.58040141815255e-05
-8.03110331390376e-06
-3.27191034805743e-05
-3.2263948542106e-05
-2.03565916558057e-05
-2.60486423497412e-05
-1.87687590655869e-05
-6.84081426667691e-06
-2.66383686339838e-05
-2.35057981293489e-05
-1.44014756894964e-05
-1.48598092354086e-05
-1.55472092326136e-05
-3.31785443520774e-05
-1.17380777364806e-05
-4.04328871531747e-05
-7.98689761924296e-06
-2.18581793500903e-05
-2.9629951888566e-05
-6.25173839572421e-06
-1.9108115471133e-05
-1.70812384746518e-05
-1.03136527142638e-06
-4.52894596344027e-06
-2.30684883049376e-05
-3.93504426883369e-05
-1.86388827809909e-05
7.68178480122105e-06
-2.12700836679383e-05
-2.63273657632165e-05
8.34475059480549e-06
-3.06644710424431e-05
-3.19705758069184e-05
-2.55970482096049e-05
-2.06661731310853e-05
-2.63011116850094e-05
-2.46530377530571e-05
-7.15424734977769e-06
-3.29628424289806e-05
-3.30557315210668e-05
-2.66771447748115e-05
-1.72968544438324e-05
-4.11811777377656e-06
6.62791839553707e-06
-4.38113652844262e-06
-7.89904802450489e-06
-1.9622161796125e-05
-1.98859502716497e-05
-2.21327058534891e-05
-1.75347656674681e-05
-3.50772231737809e-05
-1.76770296525511e-05
-2.93635853072393e-05
-2.70687682287695e-05
-1.88261397789692e-05
-2.27865151255764e-05
-1.15454223822633e-05
-3.90821517563098e-05
-1.56641765612189e-05
-2.50158869164999e-05
-2.17271405504231e-05
-2.7456469044055e-05
-4.3461039634261e-05
-2.54726830023997e-05
-2.05849228931443e-05
-1.26246518454734e-05
-2.99222429549299e-05
-6.73203129639748e-06
-1.86181534645083e-05
-1.59803161897777e-05
-8.50101721668509e-06
2.15717733804221e-06
-1.48502177501987e-05
-4.08193093397733e-05
-3.25022417209709e-05
-1.76498148684899e-05
-1.61026601653681e-05
-2.05434944739523e-05
-2.40962755999091e-05
-2.39942890130771e-05
-2.86499853395505e-05
-4.57338796861611e-05
-5.23082603257642e-06
-4.42594851362851e-05
-1.42277203461822e-05
-2.21180299464362e-05
-9.71665789058994e-06
-5.58144399570756e-06
-7.52912357074073e-06
-7.05780956766228e-06
-1.21034406812528e-05
-4.08895956412107e-05
-2.10976624096477e-05
-1.97557527243348e-05
-3.48413037107368e-05
-3.56408442817959e-06
-1.2142439068008e-05
-6.13798763020799e-06
-3.22045936339031e-05
-2.88731595643401e-06
-1.49664732010126e-05
-1.47132164950711e-05
-2.7053864041772e-05
-2.62054623113511e-05
-1.33947437156879e-05
-1.6085527957598e-05
7.43799848543886e-06
-4.77706556110881e-05
-7.91330238540719e-06
-2.01675941492129e-05
-1.1633139513959e-05
-2.70185446356137e-05
-1.26225363845812e-05
-2.38558675995676e-05
-2.22795318272409e-05
-3.09684617570477e-05
-2.13588192061047e-05
-3.06055846403975e-05
-3.11188373997744e-05
-9.10909921988847e-06
-1.98252180726373e-05
-2.80468449058914e-05
-3.16985423699252e-05
-2.06193728746357e-05
-4.28855383260128e-05
-3.40064443647101e-05
9.96963362823533e-06
-4.26345066169954e-05
-2.30890871032798e-05
-2.65622131070578e-05
-1.67129351790463e-05
-1.28843382422223e-05
-4.15712421711299e-05
1.57173430670408e-06
-2.34630508169675e-05
-2.78019348317579e-05
-4.22287594032612e-05
-1.70425888767431e-05
-2.85558192115914e-05
-2.6696797373854e-05
-2.73502868468308e-05
-1.43826545505978e-05
-2.74939446456852e-05
-3.96998992155257e-05
-2.71805097024728e-05
-2.93657014820249e-05
-1.50197475567485e-05
-5.59976032296124e-06
-5.46682840274064e-06
-9.93575434244612e-06
-1.85567535443183e-05
-2.72374455900746e-05
-2.108698042248e-05
-9.71224553001547e-06
-8.90955241264545e-06
-6.48889719895075e-06
-5.4765204011609e-05
-2.74666176447708e-05
-2.98258689137098e-05
-2.26728599721297e-05
-1.70937348920206e-05
-5.08730913139508e-07
-2.71723302287006e-05
-3.7616111360317e-05
-1.29871822420485e-05
-2.46437121494682e-05
-8.41157403491779e-06
-2.65257547467559e-06
-2.75085355225687e-05
-2.52628281810916e-05
-3.26938473711306e-05
-2.71904463688065e-05
-2.57331588893193e-05
-8.98154234882453e-06
-3.36723258156512e-06
-3.00583875394885e-05
-3.22224643941728e-05
-1.59408686827885e-05
-1.29225315437379e-05
-2.8314795604887e-05
-3.34881949360356e-05
-1.14032627707619e-05
-3.64681310261071e-05
-3.98571742864967e-05
-4.49654849369159e-05
-3.75295750223751e-05
-1.83945487398729e-05
-6.8613354306063e-06
-2.2623489513721e-05
-1.15609858809135e-05
-2.93052817368582e-05
-3.11763404349373e-05
-2.85817508665569e-05
-3.25128644948649e-05
-2.25620396678224e-05
-9.21222737512011e-06
-3.16893455728136e-05
-2.70011363042263e-05
-4.3885340387983e-05
-2.10136080183974e-05
-6.83143796771158e-06
-1.07680790443119e-05
-2.82181578509954e-05
-1.38256593643285e-05
-1.2089876339215e-05
-1.22745211919791e-05
-2.10417464083291e-05
-3.24624242548801e-06
-5.05905586020975e-05
-1.91837147339263e-05
-3.68109439649691e-05
-3.5713377748332e-05
-2.76155725291679e-05
-1.64754045084226e-05
-2.98769174573001e-05
-2.29852230672472e-05
-3.77811236225494e-05
-3.66878348115513e-05
-2.97945870093975e-05
-3.49645377130117e-06
-2.71057346057925e-05
-3.80291479218163e-05
-3.81615508427091e-05
-1.77355912182157e-05
-2.02246079025582e-05
1.30092272808293e-05
-9.10198225483312e-06
-1.27864956315544e-05
-2.34821922360337e-05
-1.2572187093268e-05
-1.77157108111059e-05
1.85191554974899e-06
-2.52987644739142e-05
-1.62103896204029e-06
-1.61021456423494e-05
-2.55866217482427e-05
-1.48870612338653e-05
-1.91938450365025e-05
-1.3227563575254e-05
-2.02623202132139e-05
-1.00020639898413e-05
-2.38446253586138e-05
-2.80828450921388e-05
-2.3622271876141e-05
-2.97719227266307e-05
-5.25256106058186e-05
-2.22318348070443e-05
-3.25706115660512e-05
-2.89497777398428e-05
-5.94557218249597e-06
-2.07734673500565e-05
-1.81850014876527e-05
-2.25362157336261e-05
-2.16978404977432e-05
-3.34759231426289e-05
-2.26544470496016e-05
-1.23936231650369e-05
-2.1563318635641e-05
-9.36260711487333e-06
-7.22385842042962e-06
-3.84939095193333e-05
-1.66707327543747e-05
-1.05038955189901e-05
-5.2959804625793e-06
-3.89091549471254e-05
-6.47700440895105e-06
-3.10220023937966e-05
-2.73310753876884e-05
-3.14262551493632e-05
-1.62492673718123e-05
-2.01304267585395e-05
-1.0360533387838e-05
-1.59887209799358e-05
-1.07686303802802e-05
-5.17612426941337e-06
-4.13047164483114e-05
-3.85561081468832e-05
-1.60938229809652e-05
-4.28207144319875e-05
7.28893425003714e-07
-2.1880810831798e-05
-1.92157238551673e-05
-1.98637064514708e-05
-2.4721350441479e-05
-2.22216910403269e-05
-2.12704834128813e-05
-3.10277632150817e-05
-3.9173668394193e-05
-1.09918485870045e-05
-3.30414934243444e-05
-4.54575908519601e-05
-1.81454687429319e-05
-2.41380233721292e-05
-6.99916654651702e-06
-2.51493409495744e-05
-5.06397576952477e-06
-9.61993966745487e-06
-3.48672099002882e-05
-2.32501081202037e-05
-3.46294872145686e-05
-4.69498212727904e-05
-1.50360732306232e-05
-3.03154264775744e-06
-2.24787973426694e-05
-3.51907351432382e-05
-2.59830785513273e-05
-2.14904771844141e-05
-2.14006098767933e-05
-2.39054660524248e-05
-2.62900397884438e-05
-1.71497663101625e-05
-2.27618121851643e-05
-2.60604935138788e-05
-2.73950159465026e-05
-2.50870582751773e-05
-1.9382492965946e-05
-1.30854263265223e-05
-2.59633416939824e-05
-7.77296070045332e-06
-2.28991408466336e-05
-9.67908910870192e-06
-1.50237839841162e-05
-2.32874523626758e-05
-1.88367156962193e-05
-1.56307161940602e-05
-3.0982464398128e-05
4.76753934150059e-07
-2.93855071031372e-05
-1.73710057470435e-05
-1.31835588870311e-05
-2.87043841369475e-05
6.28271041400198e-06
-5.45305451804761e-06
-3.81955182082449e-05
-2.62774445844704e-05
-2.09826227094217e-05
-2.85697857344857e-05
-1.24021045335212e-05
-3.64546208560741e-05
-1.63238633553378e-05
-1.10239090791346e-05
-1.62525027559851e-05
-4.08099165883001e-05
-1.60754514131332e-05
-1.56372664729186e-06
-1.45252615498235e-05
-2.32055201150358e-05
-3.40993869983177e-05
-7.92580706463001e-06
-2.83993794991338e-05
-9.18309806124173e-06
-2.73868301090304e-05
-1.62409250572794e-05
-2.66063424412907e-05
-4.55858844441511e-05
-1.44297924338996e-05
-2.53691778901466e-05
-2.68087040529175e-05
-3.04082360642532e-05
-4.92593767724851e-06
-2.84173398714449e-05
-1.81386620628477e-05
-3.32713603945277e-05
-2.91730182015493e-05
-2.96312937428499e-05
-2.18067460807128e-05
-1.11652378940704e-05
-1.25696469849126e-05
-1.80905731213288e-05
-1.14687138284718e-05
-2.69605737419462e-05
-4.02005504117389e-05
-2.58183800431964e-05
-3.38828656866873e-05
-1.59900017560753e-05
-4.87317193475329e-06
-1.5409608134171e-05
-2.30509641899216e-05
-3.24918530898996e-05
-4.18343794684692e-05
-2.98131456369103e-05
-3.04760396313563e-05
-3.57373378107621e-05
-1.0079693131091e-05
-1.52769438772756e-05
-1.40321418885226e-05
-1.68734903815875e-05
2.16063019088837e-05
-1.75209507651346e-05
-1.7992337439052e-05
-3.43567336386775e-05
-3.84930241733352e-05
-2.26210409941123e-05
-3.02094684640218e-05
-4.25768616105475e-05
2.51353113299131e-06
-2.46116114988892e-05
-1.17922471035909e-05
-4.32760908439942e-06
-4.04703335608336e-06
-2.42979390544178e-05
-2.69875384097607e-05
-4.06341021415178e-05
-3.77341493696634e-05
-2.02332115624138e-05
-2.19592630002224e-05
-4.97157638568944e-05
-3.65872241202835e-05
-3.17468705265992e-05
-1.93502498086227e-05
-1.49421965418343e-05
-2.3899023889172e-05
-2.29656823042953e-05
-2.21195148312114e-05
-2.383372398778e-05
-1.8298828722094e-05
-3.01202010799772e-05
-1.61593545568404e-05
-2.0067981423637e-05
-8.57996969918794e-06
-2.73451604594294e-05
-5.56475985654272e-06
-1.16740798510166e-05
-1.14762853054497e-05
-1.12649552150967e-05
2.54128254855008e-06
-2.01535280136324e-05
-5.98793171150452e-05
-8.73346152078199e-07
-2.14416467691801e-05
-2.11898911003639e-05
-6.18317956568636e-06
-1.44535367947268e-05
-3.00355278715613e-05
-3.9945624456211e-05
-1.48535398911694e-05
-2.45156335516428e-05
-1.43204480596984e-05
-1.69326806194167e-05
-4.05554115657582e-05
-1.188210998273e-05
-4.27280682214445e-05
-2.58983768075409e-05
-1.90114012367657e-05
4.6461013903142e-06
-2.68601248437889e-05
-3.88230565053923e-05
8.74147454909186e-07
-3.51368869279116e-05
-2.36420872480529e-05
-5.75595176436947e-06
-3.36689594867131e-05
-3.04700038090735e-05
-3.33350014391969e-05
-2.36281383152985e-05
-1.87370229543127e-05
-1.54839805532092e-05
-1.85965119364177e-05
-3.84430066973787e-05
-1.94721668365942e-05
-1.45999537531027e-05
-7.56225304769093e-06
-1.94783649788002e-06
-3.05965562781856e-05
-2.9597740817477e-05
1.25859378389566e-06
-2.51905323346719e-05
-3.95251796292026e-05
-2.48129526576181e-05
-6.66264460810314e-06
-1.74749490728019e-05
-3.2867421301687e-05
-1.68547987490519e-05
-3.38256138503689e-05
-2.86213071747502e-07
-4.55228597437633e-05
-3.80703296208589e-05
-7.32719305865451e-06
-1.87022522388808e-05
-5.05430633535576e-06
-1.78089548081264e-05
-7.30537189925888e-06
-2.2183973490815e-05
-3.88242839142391e-05
1.05859991007121e-06
-2.2932930131355e-05
-3.36428155845627e-05
-1.74017107573525e-05
-1.56933585499371e-05
-8.67835460018653e-06
-8.54665296494238e-06
-2.69747074052194e-05
-3.29548205403684e-05
-1.93049945176197e-05
3.69737506743366e-06
-6.02967911596094e-05
-1.43431273041014e-05
-6.33310824039672e-06
-1.45439471325483e-05
-3.30890498269168e-05
-7.91510265379132e-06
-1.92704997056412e-05
-2.09237236670224e-05
-1.32817886987048e-05
-1.20976260534001e-06
-2.83591598208689e-05
-3.52535525722956e-05
-1.19033771311095e-05
-1.15663283352626e-05
-2.50122417765147e-05
-1.16713133172584e-05
-2.53741147851146e-05
-2.33009697234314e-05
-2.91388113481986e-05
-4.35796355880412e-06
-3.20748916456977e-06
-1.08186598135848e-05
-1.52879672819767e-05
-2.98607620632507e-05
-3.19755587977308e-05
-1.52365551072366e-05
-3.32965473130702e-05
-2.18529614792443e-05
3.74100254488076e-06
-5.34788362894841e-06
-1.55492254262908e-05
-1.79493435857991e-05
-2.15436604468137e-05
-1.80636631174639e-05
-3.27382696674132e-05
-4.04667468582101e-05
-4.83628233229838e-05
-1.53268417978526e-05
-3.16068926791387e-05
-3.07292166005215e-05
-3.19592612341358e-06
-2.14690547908014e-05
-3.66676432481391e-05
-3.46214977478812e-05
-6.78513561180935e-06
-3.78253326805738e-05
-6.83138120106329e-06
-1.43868765004986e-05
-1.78854014469738e-05
-3.90235113389562e-05
-2.19390241929112e-05
-1.60165197024177e-05
-5.74153684357524e-06
-6.50228458732915e-06
-1.21277534748668e-05
-3.18142016400252e-05
-2.79912288686059e-05
-4.17940840169758e-05
-2.29774438279751e-05
-1.42175386058647e-05
-2.53563692248968e-05
-3.13252719911736e-05
-2.936651425382e-05
-2.85079078521353e-05
-7.84673833233249e-06
-2.05343365199149e-05
-4.06401682572801e-06
-7.18276481745855e-06
-9.17333639423954e-06
-3.27460652376841e-05
-2.02787857681614e-05
-1.24846997367136e-05
-3.81445619744872e-05
-1.61831035073699e-05
-2.50640766985681e-05
-2.32744743440906e-05
-3.61404034078104e-05
-2.2559930171406e-05
5.74771156820006e-06
6.57654479700875e-06
-2.05548841235572e-05
-6.43696344263112e-06
-2.73986708165531e-05
-2.0386806253102e-05
1.690991633163e-06
-2.09068885848458e-05
-2.82295672081662e-05
-2.70601314646747e-05
-1.48435436433657e-05
5.22522109668537e-06
-2.35864318051574e-05
-2.34737927242243e-05
-2.56920723424187e-05
-2.02503865163388e-05
-7.29505265228967e-06
2.00315053388764e-06
-2.73473150126165e-05
-1.58771950160488e-05
1.48870812063859e-06
-1.85898406221162e-05
-2.49603933445491e-05
-2.65774032621579e-05
-2.42850444045643e-05
-2.43892172766799e-06
-2.82631876985402e-05
-2.08042950208774e-05
-2.0954076349488e-05
-2.21983004428105e-05
-1.46867081372767e-05
-1.16110912294996e-05
-2.87854452927607e-05
-1.46389945925422e-05
-4.07653862421786e-05
-2.3671883270661e-05
-6.15913912921915e-06
-3.81505740109169e-05
-3.69444291194329e-05
-3.48383783182609e-05
-2.26069882856343e-05
-5.34227694994194e-06
-3.58109447622744e-05
-1.81208424674711e-05
-4.28145685456033e-05
-1.20695601166935e-05
-1.72633226991816e-06
-2.1825151662892e-05
-1.06102748517129e-05
-2.61931970643902e-05
-2.1238596622284e-05
-1.84334546494719e-05
-1.3685590826952e-05
-1.28719772708153e-05
-2.95872270321703e-05
-5.45190778513961e-06
-1.43345568183662e-05
-1.98214085395108e-05
-3.83849865383362e-05
-3.05496785095482e-05
-1.3754955385386e-05
-5.33924697095285e-05
-3.76749825888872e-05
-4.5896170598314e-05
-3.31316498255468e-05
-6.71591864919365e-06
-2.96129064350811e-05
-8.32803491969897e-06
-1.91656449373772e-05
-1.63544236874766e-05
-3.31153728218485e-05
-2.02396941716105e-05
-2.21696054050349e-05
-2.64156601251431e-06
-2.46150602458254e-05
-2.05690843271547e-05
-3.70513408498517e-05
-1.15077589464583e-05
-9.62956369894617e-06
-6.74464293789193e-06
-1.80834811698354e-05
-2.92643919706868e-05
-1.67164365389422e-05
-4.51150694236444e-05
-1.51317455214771e-05
-1.65966425108456e-05
-2.85736986906762e-05
-5.41972304683158e-06
-1.47936548672246e-05
-1.59910316370541e-05
-2.692536818789e-05
-3.33657086264734e-05
-9.39516710874702e-06
6.24751845897045e-06
-1.10993342107285e-05
-1.56693421209171e-05
-2.88764929858508e-05
-8.32515096986395e-06
-1.60535796612813e-05
-2.45881711279549e-05
-3.7030228084777e-05
-7.50333923467277e-06
-2.48158878590865e-05
-2.50793126490817e-05
-3.66211318767235e-06
1.09921356172179e-06
-9.54169060127154e-06
-5.43772203762484e-06
-1.80827158951062e-05
-2.0004733442596e-05
-1.38197923011307e-05
-1.42605003738517e-05
-1.84275304144934e-05
-2.59027680463285e-05
-3.77211043987281e-06
-8.8302120731333e-06
-1.04357483932059e-05
4.05499248645544e-06
-2.08763220533637e-05
-2.35216848289518e-05
-1.303822648164e-05
-2.6860594993974e-05
-2.93841852917137e-05
-2.7768189457025e-05
-2.77646781955343e-05
-4.77891370952193e-05
-3.53843002268015e-05
-3.82984762670484e-05
-3.59332073347192e-05
8.29298258912393e-06
-3.18414005216781e-05
-2.46903930548992e-05
-5.53970990469416e-06
-2.86666667767048e-05
-6.00196571476814e-06
-1.79094772901463e-05
-3.76372459864651e-05
-1.46084442385177e-05
-1.84073960858137e-05
-4.0483768636432e-05
-2.118829841441e-05
-2.96006816554624e-05
-3.01786824185174e-05
4.38660972253834e-06
-3.25263429697603e-05
-2.50305570989693e-05
-8.9118622152448e-07
-4.13079631185809e-05
3.53490369821402e-06
-3.67986908452006e-05
-3.43950351793373e-05
-1.30854570453797e-05
-2.04357283675546e-05
3.15616337543193e-07
-4.41204651933857e-05
-3.07281908911189e-05
-8.72116296086533e-06
-3.30779678892471e-05
2.05928139864064e-06
-1.27903728753659e-05
-4.12976442004793e-06
-3.10090093277411e-06
-1.83797124927886e-05
-5.37824683678468e-06
-1.01809988197917e-05
-2.71716033979253e-05
-9.91054102478538e-06
-2.44935166134357e-06
-1.17850459823099e-05
-2.71072570927985e-05
-1.70624083142662e-05
-2.05122287342303e-05
-3.75170333150364e-05
-1.00354384658126e-05
-1.53142249034818e-05
-4.46132562872319e-05
-7.69737757149814e-06
-2.02165761129934e-05
-2.83154948422259e-06
-1.56485043855985e-05
-1.57954537334094e-05
-1.97135077523127e-05
4.01545856047423e-06
-2.8724453852823e-05
-1.1726850848213e-05
-4.03443300921733e-05
-7.75734775364732e-06
-2.05758359083829e-05
-1.02424476671537e-05
6.22013596075229e-07
-2.64851595777516e-05
-3.67159449222572e-06
-1.22884044719067e-05
-2.61425131483882e-05
-1.60531454613956e-05
-3.02350492543092e-05
-2.00296020146094e-05
-3.1981867820878e-05
-2.64295538434416e-05
-1.71296154461669e-05
-3.63965695587203e-05
3.93084489784593e-06
-1.25571889821385e-05
-4.02238890333368e-05
-2.3503443986803e-05
-2.23072855808506e-05
-8.04259661203155e-06
-1.77723563313308e-05
-1.13641851103493e-05
3.12167519877515e-06
-1.01801268006096e-05
-3.66840253476288e-06
-2.09813395199577e-05
-3.09002912785078e-05
-1.77502385543428e-05
-1.27923610163329e-05
-1.93585551018939e-05
-5.54243191336679e-06
-1.26390088638694e-05
-7.5541127244588e-06
-1.04014840339873e-05
-8.68202501184661e-06
-1.0305413757627e-05
-9.88788887661199e-06
-3.27012790844756e-05
-2.5189750883378e-05
-1.08439437899065e-05
-3.34384616849823e-05
-1.07870385501713e-05
-7.11231714763468e-06
-1.71097536144483e-05
-1.76814993654815e-05
-1.95191095477143e-05
-1.20046122225179e-05
-2.07727152243234e-05
-9.62139093100845e-06
-5.56361248437421e-06
-3.54833796585766e-05
-1.25901232575006e-05
-2.66756627168339e-05
-1.29706486598209e-05
-2.30361580619751e-05
-3.6918408022421e-05
-3.49539271446732e-05
-1.30790731110958e-05
-1.8313974605442e-05
-2.07330848173583e-05
8.16155919444863e-07
-3.39846131320157e-05
-3.21488446976994e-05
-3.46627843731558e-05
-9.37651917073068e-06
-1.73050732251272e-05
-2.32006702163493e-05
-2.39854106779242e-05
-3.29353267895957e-05
-2.35984575902377e-05
-2.06653490612454e-05
-2.67327194243437e-06
-2.89285043947842e-05
-3.50390522794823e-05
-1.03446544481561e-05
-1.83683279843731e-05
-3.62859327708642e-05
-2.17673854254966e-05
-4.17826841077894e-05
-2.88274720713667e-05
-1.51844387529597e-05
-2.5243909157414e-05
-2.57951267147402e-05
-1.99759998553407e-05
-3.60564684426612e-05
-4.15032499401914e-05
-2.84235862141602e-05
-1.9391092331119e-05
-4.09636056702576e-05
-1.8433179899926e-05
-2.22895343992264e-05
-1.67833424761334e-05
-6.09678510503146e-06
-3.05464954507145e-05
-4.7524592683909e-05
-7.97772291610443e-06
-1.81461784480103e-05
-2.39734851542733e-05
-3.86252711358663e-06
-3.81371135082258e-05
-1.15647983047168e-05
-2.54918389345324e-05
-2.29933564311286e-05
-2.93340645441061e-05
-1.54666281963828e-05
-1.56630528746598e-05
-1.28825655336611e-06
-1.00795202994268e-05
-3.80397291406765e-05
-3.64318223693167e-05
-4.20136117129416e-05
-1.04580913637843e-05
-7.67063714382995e-06
-2.17768512897184e-05
-1.71998028128846e-05
-1.40333879025173e-05
-2.54327980968757e-05
-3.55070669934376e-05
-2.04412356638141e-05
-6.75078558211771e-06
-3.26814906558109e-05
-1.93041517744592e-05
-1.63564992845975e-05
-9.75108248414746e-06
-1.87530006256333e-05
-2.06520444799452e-05
-2.19643692217936e-05
-5.79024323724138e-06
-1.30052252534631e-05
-1.9390922782555e-05
-3.39385162175268e-05
-2.72623679112552e-05
-9.1851658285337e-06
-2.64675828376225e-05
-2.87432980846633e-05
-6.90377421555869e-06
-1.09866933524086e-05
-4.64888875878805e-06
-8.88326135637391e-06
4.20659215373673e-06
2.72262967690335e-06
-1.2287188768326e-05
-1.20566798999332e-05
-2.2717534062184e-06
-9.31980089062123e-06
-3.78555125413523e-05
-9.99785470741796e-06
-4.96416833012253e-05
-2.46043536312525e-05
4.21851533470132e-06
-2.32652559503357e-05
-1.53614300038948e-05
-2.45257062222428e-05
-2.20456260955603e-05
-3.32114179516194e-05
-3.40526536327511e-05
-3.09666874547324e-05
-1.65088279550802e-05
-1.15578131529972e-05
-2.27110567871052e-05
-1.15556985778276e-05
-4.50580430418261e-05
-2.03736575054735e-05
-3.62580644299114e-05
-1.4935181580078e-05
-2.58411476268461e-05
-1.73546319752213e-05
-2.55724284697329e-05
-2.87889004262754e-05
-6.8281669057557e-06
-1.59428419153249e-05
-1.64880475649948e-05
-1.07471032381349e-05
-1.27908556910913e-05
-2.69076814245663e-05
-2.49783239370782e-05
-1.11317187128377e-05
-4.84674567761847e-05
-2.09003178021091e-05
-3.32966357404997e-05
-1.41208455560489e-05
-2.11431181400009e-05
-1.97519095128268e-05
-3.56182517772843e-05
-1.85621762458008e-05
-4.72377974100585e-05
-3.06895116367735e-05
-2.86228023778066e-05
-2.8443223526017e-05
-2.09625732168214e-05
-1.81349206393469e-05
-3.7216157168264e-05
-1.4974853999991e-05
-1.63519494229447e-05
-4.49617860305968e-05
-9.35044149955981e-06
-3.57280100946696e-05
-5.5228546209266e-06
-3.10892970129888e-05
2.1969540221655e-08
-1.99596939147117e-05
-1.97183269399833e-05
-2.36560956572642e-05
-1.33184930087477e-05
-1.28601726164108e-05
-2.39189622294753e-05
-3.3991292610864e-05
-3.14656462558857e-05
-1.47633760176094e-05
-2.00356519987621e-05
-3.15026120045867e-05
8.19916585874404e-06
-4.58246512592825e-05
-6.69330111121151e-06
-1.28982232140031e-05
-2.00807621969775e-05
-2.91191427808401e-05
-1.73730436431096e-05
-9.77311237073167e-06
-1.08414178582979e-05
-2.93998439599331e-05
-3.27003983755843e-05
-1.43109976801039e-05
-4.26513119728317e-05
-1.97747776082166e-05
-2.16595416254098e-05
-1.14398218747822e-05
-1.88223897656978e-05
-1.30093435807511e-06
-2.86313927865937e-05
-1.77597047116305e-05
-1.94935326389195e-05
-2.81541197963671e-05
-1.43198551715857e-05
-3.90327512347266e-06
-1.1615067626157e-05
-1.24576471717725e-05
-2.49476469639361e-05
-3.04239286421613e-05
-3.30997583440908e-05
-1.51191869411732e-05
-6.58685612791388e-06
-2.4966682652077e-05
-2.79323979418466e-05
-2.27431180542636e-05
-1.70046818108244e-05
-3.76410725280705e-05
-1.69919504607114e-05
-2.47292450876817e-05
-3.1424325204777e-05
-2.59640828104987e-05
-2.45969463993819e-05
-2.85118382998032e-05
-2.86745987535602e-05
-3.03690829422717e-05
-4.04944713064853e-05
-1.96496501771091e-05
-1.57904046151311e-05
-1.62770571393165e-05
-1.18058914035077e-05
-2.47328357298492e-05
-1.76424299916535e-05
-3.42311490456117e-05
-3.88269003814925e-05
-8.57533562437486e-06
-1.8304070086669e-05
-1.69729962727996e-05
-9.21682900216839e-06
-4.45096260324339e-05
-2.40437374886326e-05
-2.8254409510334e-05
-1.24030174880128e-05
-1.78935766326672e-05
-2.9508230002626e-06
-4.90412577802192e-05
-6.19059358704874e-06
-1.81591193133599e-05
-1.79641417795452e-05
-3.0812939234583e-05
-3.48522135628807e-05
-3.54685116486941e-05
-1.7008406521874e-05
-2.31873700313633e-05
-2.47399204294198e-05
-2.28369464756871e-05
-9.15853154624978e-06
-2.21229499700568e-05
-3.0667723857036e-05
-9.54637798488621e-06
-3.98857060033461e-05
-1.28597231219718e-05
-3.93564095449476e-05
-2.50872316507819e-05
-1.61215797754858e-05
-8.43622222682934e-06
-4.3608806757846e-06
6.0923268953759e-06
-1.82960472564298e-05
-3.29092670078559e-05
-2.69839333749148e-05
-2.93936128079241e-05
-3.69862088929068e-05
-1.82362995474532e-05
-1.87422463948673e-05
-9.08620740723101e-06
-2.77148959554579e-05
-1.12791536245592e-05
-1.60570302503348e-05
-1.95512649804265e-05
-1.06972870045524e-05
-3.06228811072223e-05
-4.19046452227381e-05
-2.31718370069686e-05
-2.29446089819338e-05
-4.67568639484893e-05
-1.44816912016417e-05
-7.33667889623559e-06
1.60603649349326e-05
-1.88456523558033e-05
-2.35073348701967e-05
-2.4808498668145e-05
-2.6451644957927e-05
-4.22969367010031e-06
-1.69154935027018e-05
-4.61629288686686e-05
-2.72171056652869e-05
-3.70368083925279e-05
-2.27299118257366e-05
-2.33901693413105e-05
-1.29386326771009e-05
-2.78366789586979e-05
-8.79480267334568e-06
-8.50691167793133e-06
-4.62924359717289e-05
-1.0462203302691e-05
-3.00208796941125e-05
-2.88300907337399e-05
-2.47420898117768e-05
-2.46621824000463e-05
-3.56937835154924e-05
-3.36923780422618e-05
-2.75394462119653e-05
-2.5776434240853e-05
-1.33052263780104e-05
-2.22083293914758e-05
-2.97723448685986e-05
-1.98197056283936e-05
-2.66340496501786e-05
-5.26241121022931e-06
-1.28413354219153e-05
-1.94756524955712e-05
-1.23526274296315e-05
-3.40332224688469e-05
-3.25378322548695e-05
-3.0060719723141e-05
-1.98344770320266e-05
1.23220594695392e-06
-5.81919851120487e-06
-2.7518952122768e-05
-3.05507036674506e-05
-3.22717761509141e-05
-3.5838715211556e-05
-1.2565160564252e-05
-1.08978909473289e-05
-2.37580895205105e-05
-2.84434517597647e-05
-2.59478952591181e-05
-4.85364733720652e-06
-1.78762084746302e-05
6.2277402428636e-06
-7.64687713932559e-07
-2.07175300728201e-05
-2.59447300777417e-05
-1.83348787478504e-05
2.72807795026567e-06
-2.86516702954034e-05
-2.16051740908835e-05
-1.85320150926228e-05
-4.43374700599752e-05
-2.14624459279109e-05
6.64051964901143e-06
-2.12674022738718e-05
-2.75700440904527e-05
-1.00210048801459e-05
-4.49857820042515e-06
-3.09104136046818e-05
-5.33686610805087e-06
-2.41349010885085e-05
-2.83487218742338e-05
-2.78521635326704e-05
5.19672752215597e-06
-9.21669404675925e-06
-2.82558283743934e-05
5.76035753355088e-06
-3.70981017211668e-05
-1.59562186930624e-05
-2.55464547249673e-05
-3.54835560650676e-05
-2.37422131874423e-07
-2.51795437620728e-05
-1.57146399167266e-05
-3.77681986448716e-05
-3.03651870899281e-05
-1.35814310090201e-05
-9.60912704971384e-06
-2.27359367848885e-05
-1.12585151645885e-05
-2.42473018825842e-07
-1.92840530753137e-05
-4.31582919372558e-05
-1.41853596989527e-05
-1.99038832333481e-05
-1.595738487199e-05
-1.21378186986786e-05
-9.91687533698241e-06
-3.73521317160509e-05
-1.16766290433064e-05
-1.47536663536609e-05
-1.93341516187849e-05
-2.99949364618172e-05
-2.98053417765307e-05
-1.30555120942632e-06
-1.36530121104518e-05
-4.29782264219945e-07
-3.72716335307624e-05
-2.28474806104874e-05
-1.25089960963271e-05
-4.31745676000718e-06
4.57333223494643e-06
-1.29259000227869e-05
-2.82151513631545e-05
-1.5962845429085e-05
-8.11100599275e-06
-2.38231933715181e-05
-2.65966604741343e-05
-3.80232637813243e-06
-3.08586295064206e-05
-6.88064801072934e-06
-1.89150849064911e-05
-2.6770145188182e-05
-1.78617947728229e-05
-2.6549895233387e-05
-2.49939480965617e-05
-1.39041585766325e-05
-1.10648611849563e-05
-2.80780964891875e-05
-2.48437035149938e-05
-1.50621803641443e-06
-1.71755732310153e-05
-7.61906827744445e-06
2.9034379483893e-06
-1.72050286933973e-05
-4.84087641671582e-06
-1.82259677555896e-05
-1.73427494266559e-05
8.0476123563333e-06
-2.31426474534579e-05
-3.07806618752325e-05
-8.92368341928858e-06
-2.79903605346892e-05
-1.58525717277226e-05
-2.65452786486803e-05
-1.21071826337202e-05
-2.31485612280028e-05
-6.98791854470648e-06
-2.05503879815181e-05
-2.54619296459459e-05
-2.07286148400888e-05
-1.92976077003523e-05
-1.7763360118848e-05
-1.95889703191844e-05
5.39384715990055e-06
-1.69527128435883e-05
-1.02979720959388e-05
-2.74002531209062e-05
-3.18810858173763e-06
-1.46792774820265e-05
-2.74907594244859e-05
-3.84178322035664e-06
-2.00856223043893e-05
-3.34355628810808e-05
-2.13491805876899e-05
-1.89921348189778e-05
-2.51999240443403e-05
-1.88932940125285e-05
-9.1341024003819e-06
-2.48750222861403e-05
-3.73806609458736e-05
-2.53595103443588e-05
-7.71199280077743e-07
-2.04415635282751e-05
-2.84372000520991e-05
-3.78080349735231e-05
-1.58153911736486e-05
-2.8376171056652e-05
-4.7266225101145e-05
-1.97470153676771e-06
-3.77106195721913e-05
-1.94084818087776e-06
-2.03130714816487e-05
-2.69852242256186e-05
-2.5929770120995e-05
-2.42012854296137e-05
-1.91664414399454e-05
-3.57772942225725e-05
-3.7372290116735e-05
-8.82757391024295e-06
-1.53862996262223e-05
-2.74811943950471e-05
-4.29724806623408e-06
-3.23293481512808e-05
3.15876845412187e-06
-2.0001989971681e-05
-2.31189549704308e-05
-2.5647768156544e-05
-3.55173880043699e-05
-2.07811140716879e-05
-2.45395906530512e-05
-7.58746007434709e-06
-1.99585086447383e-05
-2.30503057951826e-05
-2.62296746730506e-05
-2.85886094070672e-05
-1.76436988578703e-05
-3.60827515029633e-05
-4.67044758329051e-05
-2.56560115195755e-05
-3.1338743029134e-05
-4.66858780267238e-05
-8.84749061234793e-06
-1.89230391226002e-05
-2.78477971009256e-05
-2.59113334199349e-05
-1.77549326763288e-05
-2.21153664046862e-05
-2.53272333174135e-05
-2.26618463771526e-05
-4.86843222823303e-06
-2.1536828147079e-05
-2.0438003161883e-05
-9.35284065012464e-06
-7.90441498666754e-06
-2.89636918409418e-05
-2.02563963297757e-06
-1.03585139179295e-05
-1.01229659440607e-05
-3.91267493225269e-05
-2.25928083926423e-05
-3.42476917379529e-05
-2.51032862957608e-05
-3.328707685913e-05
-2.52992223438912e-05
-2.55650524887094e-05
-4.93873155433103e-06
-2.3062161281774e-05
-1.55186693950326e-05
-2.49437878471821e-05
-2.22421753385034e-05
-1.34618638145628e-05
-3.15943664440003e-05
-2.86397297715759e-05
-1.96612655390957e-05
9.31442325363558e-06
-2.21831224434422e-05
-1.19420812773183e-05
-9.51776274078484e-06
-5.2990280850436e-06
-1.75054701501446e-05
-3.77922932340585e-05
-2.45540311252107e-05
-3.07082734700536e-05
-3.92489343290084e-05
-2.52956234301964e-05
-2.38542632807047e-05
-2.57517527361406e-05
-4.76899963200784e-05
-2.28407236002641e-05
-1.55260628003066e-05
-3.42278016520717e-05
-2.30020353036517e-05
-9.49321730749473e-06
-1.2357027367534e-05
-2.85738595244624e-05
-2.52648793869309e-05
7.56289474540385e-06
-4.95799180700722e-05
5.34053840070769e-06
6.25287139754701e-06
-3.14163104397849e-05
-2.26463135439262e-05
-3.5563908058341e-05
-2.97103830552643e-05
-1.83540157422771e-05
-1.61085342568253e-05
-1.92256368294552e-05
-1.16524268334309e-05
-1.35214518230848e-05
1.27683446558363e-06
-5.42361284602797e-06
-1.16673780540279e-05
-2.24518502819895e-06
-3.63847583004441e-05
-9.7555184466066e-06
-2.1837405167054e-05
-2.61737893545886e-05
1.34237286745046e-06
-4.04877311026092e-05
-3.31268655163688e-05
-2.55350272900491e-05
-1.32561997099467e-05
1.68068359764421e-05
-1.05746034797339e-05
-3.77490543702729e-05
-3.06166834057841e-05
-2.32368698214176e-05
-1.93510617349731e-05
-2.44730793925865e-05
-1.60017036235776e-05
-4.48054096355541e-05
-9.00342343382017e-06
-1.7583506642203e-05
-6.59167823759626e-06
-2.5885032972835e-05
1.52336087309661e-06
1.24857656938549e-06
1.64559814851026e-06
-2.86379539006808e-05
-3.28093758522461e-05
-1.36208575081245e-06
-1.21015970292344e-05
-9.02369512966193e-06
-1.36084211186728e-05
-5.53118490537451e-05
-8.6550858938166e-06
-1.94996537110124e-05
-3.66722503673101e-05
-9.71011014381846e-06
-1.583602258916e-05
-2.62964763320239e-05
-1.56787553758974e-05
-1.21477781893666e-05
-1.29134378606441e-05
-2.91444520835974e-05
-5.48794589009966e-05
-3.40207180601067e-05
-7.74631895549488e-06
-3.58167744646547e-05
-2.0565245825017e-05
-3.00562885822456e-05
-9.59448458751301e-06
-1.36002177474124e-05
-3.66080871198423e-05
-5.75047443121828e-05
-1.06380196788483e-05
-9.24697371027836e-06
-4.53105719970056e-05
-2.18990584882348e-05
-7.61930814312473e-06
-6.94235617746779e-06
-1.29701929093971e-05
-3.63240128190461e-05
-2.17380576088246e-05
-1.23818663448017e-05
-1.27690767655237e-05
-2.25961752695225e-05
-4.22765313485574e-05
-3.4567178217688e-05
-4.33321765438217e-05
-1.29904751028237e-05
-7.68848516724533e-06
-1.67365316138605e-05
-3.20840486751058e-05
-1.66997089264692e-05
-2.28882971836997e-05
-2.03846625388786e-05
-3.06944720323655e-05
-1.80707320070883e-05
-1.09454576698162e-05
-2.53461152162307e-07
-1.53718567312418e-05
-3.48710864149458e-05
-2.80899555474409e-05
2.44032106491576e-06
-2.61738676817576e-05
-1.57871276382241e-05
-4.53139106743318e-06
-3.58058221154375e-05
-1.22636629324747e-05
-1.68600481353854e-05
-1.50991576982168e-05
-2.74070407121675e-05
-2.38811610917524e-05
-1.58491744714617e-05
-1.97652183298027e-05
-3.61863320505661e-05
-3.06925183838298e-05
-7.59172655588881e-06
-1.17642471302842e-05
-2.8365092412048e-05
-1.34472162167303e-05
-4.24869676149196e-05
-1.75422003449458e-05
-3.54383952334873e-05
-2.57586635263527e-05
5.5302920595182e-06
-1.19755767807136e-05
-3.00486150672808e-05
-2.22541987799248e-05
-7.91721924884609e-06
-3.81214418044712e-05
-3.95939527435769e-05
-2.23252269281307e-05
-2.28823614770121e-05
-1.68084362229903e-05
-2.06707165124931e-05
-2.50508381302931e-05
-1.08182126719207e-05
-2.68222449936041e-05
-1.3882096453084e-06
-2.95940398227814e-05
-5.24410279737826e-06
-1.23958125232619e-05
-4.98796751848239e-05
7.24119690298374e-06
7.15882628876506e-06
-4.33320732331645e-05
-1.41935934226383e-05
-4.38230170770591e-05
-2.20550306709801e-05
-7.12485488440008e-06
-3.4081487880918e-05
-1.56922322734331e-05
-3.89823857624857e-05
-3.03712333928597e-05
-1.30862046191104e-05
-9.7896697925543e-07
-2.63663487829936e-05
-1.17583597383653e-05
-1.50614324992829e-05
-3.42532664526709e-05
-1.98395172918063e-05
-2.49558193653517e-05
-2.03421378228557e-05
-4.48729823701181e-05
-2.16068590090371e-05
-1.55144298954796e-05
-2.53018664585445e-05
-2.10432309199079e-05
-8.96847091166314e-06
2.55330414977637e-06
-7.66600960448864e-06
-2.53792543151906e-05
-6.13251249519349e-06
-2.10161213335172e-05
-4.79965277991058e-05
-2.23623913534151e-05
-2.7144160462411e-06
-2.46714170253289e-05
-2.07679304013341e-05
-3.20630645851838e-05
-3.06371485386182e-05
-2.93247583675169e-05
-3.89388421509462e-05
-1.15940565201612e-05
-1.65436838913191e-05
-8.44645234944811e-06
-4.90333960662781e-06
-3.38352873822971e-05
-5.06124899258376e-06
1.83538942759959e-05
-1.76901692759886e-05
8.09134056531337e-06
-2.61962014773954e-05
-2.50911103630748e-05
-1.5045072875307e-05
-1.67863312707511e-05
-1.85560942647367e-05
-3.69347071142865e-05
-3.07542976778761e-05
-8.24231103767981e-06
-1.76546464599784e-05
-3.18188730142103e-05
-4.9002312242876e-05
-3.44188048323114e-05
-7.99471821867128e-06
-1.85682707748573e-05
-1.52678600037819e-05
-1.74656583819315e-05
-1.44876749476933e-05
-5.87139404152827e-06
-7.21202459903852e-06
-8.80921053929065e-06
-6.02285562131154e-07
-1.97437333137878e-05
-9.7961017904556e-06
6.55758166105414e-07
-1.42268502779477e-05
-2.54526209686285e-05
-1.95423522319316e-05
-2.23381681887433e-05
-7.05015970001967e-06
-7.7065968785073e-06
-4.56453469999793e-05
-2.78106384290818e-05
-1.98004133260259e-05
-1.82307604801053e-05
-2.61837707886902e-05
-4.41237695994413e-05
-9.77600912903342e-06
-1.96867040952175e-05
-3.64292501097533e-05
-1.16817353507684e-05
-3.27995386378424e-05
-3.36390616533229e-05
-1.81852026703e-05
-1.5472707742201e-05
-1.68043729555081e-05
-1.17737783336457e-05
-7.96286198158745e-07
-6.73456233660452e-06
-2.12572179941796e-05
-1.43047666391007e-05
-8.76930168323216e-06
-2.13775879065124e-05
-1.28897211864322e-05
-2.51746278716748e-05
-1.74114090073635e-05
-1.95529040348376e-05
-5.00830716911345e-05
-1.35479617056709e-05
-4.4646976438592e-05
-1.75274144535109e-05
-3.83663230807441e-05
-3.86564439569221e-06
-2.48201879256498e-05
-2.69258120928159e-05
-1.91022386306902e-05
-1.65196584016363e-05
5.91916515574986e-06
-1.49201933877451e-05
-2.36986698510688e-05
-4.64435838035108e-06
-2.16910588334239e-05
-1.47949220677094e-05
-3.2187390156083e-05
-2.54017645898418e-05
-1.82288627331736e-05
-3.57128598486404e-05
-3.04181960388223e-05
-5.01553181910706e-06
-2.51573663920416e-05
-3.50672285810894e-05
-1.68086669201987e-05
-1.53264371856353e-05
-2.30450855686409e-06
-2.53240884003665e-05
-1.71600107757173e-05
-1.47085909526017e-05
-7.44155287036788e-06
-8.23264487841805e-06
-1.8756719093923e-05
-6.1462946512207e-06
-2.43193549041677e-05
-2.26404920878451e-05
-2.4552472582578e-05
-2.1604516017316e-05
-3.43649565419877e-05
-3.45528313704179e-05
-3.70991402564959e-05
-1.3704942106703e-05
-3.87018111318885e-05
-2.68512188566107e-05
-2.70462755496837e-05
-1.16760354629606e-05
-1.05062299762763e-05
-1.82123396032634e-05
-2.1861405544517e-05
-2.63676811573254e-05
-3.39081430199732e-05
-2.90000490801401e-05
-2.31361806203825e-05
-2.79021210585617e-05
-3.44757799243073e-05
-5.80801550924139e-06
-3.81560336270807e-05
-1.5395011432022e-06
-3.15889674488836e-05
-1.15524877980041e-05
-3.29864012386706e-05
-1.70327439209519e-05
1.22899199739706e-05
-1.39158970899599e-05
-2.03205231638143e-05
-2.54086609217355e-05
-3.44340773154842e-05
-2.49404078845407e-05
-3.56156330916557e-05
-2.62223494826142e-05
-2.33540171595539e-05
-1.05630061552233e-05
-3.21408381997245e-05
-7.76173127439408e-06
-5.63552207315931e-06
-3.70095447066769e-05
-2.16226003639996e-05
-1.64629988169123e-05
-7.82370382743723e-06
-2.9110631591169e-05
-9.92589218784735e-07
-1.52872094712161e-05
-1.34681174917981e-05
-3.21731473710281e-05
-3.26674390953885e-05
-3.01016224861757e-05
-4.27537269321918e-05
-6.61362807141612e-06
-2.61878573674982e-05
-2.5210389248697e-05
-1.72468239444036e-05
-2.13114225736765e-05
-8.47744343328187e-06
-3.81902581656884e-05
-1.8845746162677e-05
-1.24520310639569e-05
5.22793100190769e-06
-1.83988489485765e-05
-2.18819906519753e-05
-1.07370908576634e-05
-2.67184508894453e-05
-2.75814745974262e-05
-2.05207891430759e-05
-1.77201690604449e-05
-3.80782373044317e-05
-1.50662681918407e-05
-4.82002512716587e-06
8.89230196263568e-06
-1.9084513174023e-05
-1.12617819670197e-05
-3.6977413884625e-05
-1.28227589924597e-05
-2.78938726655103e-05
-1.51668905623374e-05
-9.51778497793444e-06
-1.55498126512605e-05
4.53529082783565e-06
-2.55850555897976e-05
-1.49401462460586e-05
-1.15751711290278e-05
-4.01637349458752e-05
-3.76294718714629e-05
-9.78868151779323e-06
-1.46578601500267e-05
-2.93950797950692e-05
-3.21349706647842e-05
-3.30546268701204e-05
-4.50067671250432e-06
-1.36562709645741e-05
-3.49025150284578e-05
-2.83959889950713e-05
-1.72771825300016e-05
2.93297517074008e-06
-3.13003264885014e-05
-2.1901064343517e-05
-2.0767548971261e-05
-2.22493594067519e-05
-1.87362631144895e-05
-2.53589193867439e-05
-5.1536468387739e-05
-2.49325484463583e-05
-3.4902375498748e-05
-1.8900072755324e-05
1.10149675656809e-06
-1.83856828911093e-05
-2.74005530536868e-05
-1.93084481606616e-05
-3.95688620808286e-05
-3.47564643696502e-05
-9.12403145924521e-06
-4.70382767604852e-05
-1.6333971480599e-05
-1.10599525728274e-05
-1.74618792111246e-05
-3.44302559941829e-05
-2.72687004361199e-05
-2.55294239687296e-05
-2.66969400821005e-05
-1.1603065609093e-05
-4.46409807940075e-05
-1.64636122803815e-05
-2.14519098350254e-05
-1.67702981392319e-05
-5.9019240567049e-06
-3.04121190292178e-05
-1.05448928619193e-05
-1.5341817772761e-05
-1.65409735654399e-05
-3.15841679689427e-05
-3.27690369918725e-05
-3.73252403903303e-05
-5.46422936444634e-05
-5.06471502432194e-06
-1.21525019873967e-05
-1.60566121090071e-05
-2.94497848482842e-05
-2.01961504527317e-05
-2.5963132043133e-05
-4.093487431558e-05
-3.60327120124258e-05
-2.3196621065117e-05
-1.98143402546657e-05
-3.07102572517928e-05
-3.62046901706138e-05
-4.92014543665566e-05
-3.11828329270522e-05
-2.72274472481581e-05
-2.83476051546738e-06
-1.18772777774773e-06
-2.85686315154099e-05
-3.49026501043174e-05
-2.24030008633006e-05
-2.98416159207955e-05
-2.14753016307235e-05
-2.45113254887305e-05
-8.4907403750487e-06
-1.16295149641108e-05
-1.352573041157e-05
-1.59105626900258e-05
-2.99832586611411e-05
-2.47180504276989e-05
-2.06453680130461e-05
-1.43572432639562e-05
-2.37774948955969e-05
-4.42896487227977e-06
-2.63941538488604e-05
-3.53958576680517e-05
-3.42956980086356e-05
-2.90407191248341e-05
-2.07703500122357e-05
-1.28747664108361e-05
-4.40611294673286e-06
-2.31467389121548e-05
-3.61549864212934e-05
-4.79346515899792e-05
-2.76039047586973e-05
-1.78836667670448e-05
-2.57762575689981e-05
-1.98911482637798e-05
-1.83552673750753e-05
-2.62712312222928e-05
-2.84802495058614e-05
-4.57963026902986e-05
-3.23448920493466e-06
-2.15153290023526e-05
-3.34629571741311e-05
-2.39044963705343e-05
-1.08055616728689e-05
-2.44157121782314e-05
-2.9539330619965e-05
8.61838165886893e-07
-1.3196700713221e-05
-1.51088906571227e-05
-7.87896674986502e-06
-2.54908393806706e-05
-2.15108199939209e-05
-1.9109410474024e-05
-1.06510609080355e-05
-1.53048147348761e-05
-2.16191439383846e-05
-1.26924516882782e-06
-4.47753350736229e-05
-2.2840027914433e-05
8.82658841353259e-06
-2.70801429758312e-05
-2.80146558914627e-05
-2.81226662771332e-05
-1.14852256559606e-05
-1.15836992287495e-05
-4.41830169114451e-05
4.73982297202062e-06
-3.1718407287773e-05
-1.62248954313149e-05
-3.73253221841412e-06
-1.8908875438058e-05
-2.41561099173712e-05
-2.39690822544626e-05
-2.47102267197914e-05
-8.09696686810505e-06
-2.31375051980834e-05
-1.32687876816893e-05
-1.47563614220044e-05
-2.61995644008854e-05
4.42613434869865e-06
-2.72839379879162e-05
-2.84078312221045e-05
-1.8022482107454e-05
-2.23965243710244e-05
-1.67997021360855e-05
-1.71913525527279e-05
-1.35696386769015e-05
-1.97799350472536e-05
-3.54130942748641e-05
-7.1412397938009e-06
-3.01634290511874e-05
-3.09943788992879e-05
-2.1826757557011e-05
1.10850723022467e-05
-1.52587266868395e-05
-2.89306854936014e-05
-2.37892592044219e-06
-1.30254396300923e-05
-1.50690102136298e-05
-2.4019387587851e-05
-1.36728135334026e-05
-2.44035262461916e-05
-1.43137556101922e-05
-2.65023142981452e-05
-2.26718276636196e-05
-2.76798436906421e-05
-1.13256087801626e-05
-2.98349118508107e-05
-1.57154047394102e-05
-9.97457250734592e-06
-5.54883247119465e-06
-4.52300806090475e-05
-3.50670947684388e-05
-3.31137411816988e-05
-2.55294320915578e-05
-1.57780910265959e-05
-3.08458708457468e-05
-3.26454758277589e-05
-4.07792753179161e-05
-2.5079061645437e-05
-4.54777230201668e-06
-2.739161087097e-05
-1.02989765843473e-05
-2.79206261895455e-05
-2.20676622633482e-05
-2.81872479491819e-05
-1.71600253771206e-05
-2.29062877436637e-05
-2.41133700995762e-05
-6.17784023380947e-06
-1.50046289010549e-05
-3.2507187876761e-05
-2.47457350263638e-05
-1.3558327790253e-05
-3.62180916939106e-05
-1.12846550907341e-05
-2.86097184061682e-05
-1.83231366207824e-05
3.10673489084241e-06
-2.66150035570478e-05
-1.90439718420611e-05
-2.31217842864068e-05
-1.41318225605927e-05
-3.48602427945748e-05
-2.86574835688012e-05
-3.0108997848847e-05
-2.07464199140817e-05
-9.71427531947739e-06
-1.23335186648562e-05
-2.63085463441497e-05
1.46862406269425e-05
-1.21418276684979e-05
-2.6225255071286e-05
-8.57146821073973e-06
-2.65381031239466e-05
-1.99341784135962e-05
-3.29210330018528e-05
-1.81528286793835e-05
-8.64631216305813e-06
-1.75559386413378e-05
-1.33553432185894e-05
-1.09036878415364e-05
-3.83141703726362e-05
-3.53203276746371e-05
-3.47789262037134e-05
-1.97516803434905e-05
-1.23210548043586e-05
-5.08373186628409e-05
-3.53587262979537e-05
-2.31038144644066e-05
4.95568622073094e-06
-5.72557187045963e-06
-2.22041504115326e-05
-1.69539100573582e-05
-2.03130268028553e-05
-2.42756904193168e-05
-3.0124327197802e-05
-1.93416995819229e-05
-3.32090463460576e-05
5.20674122913062e-07
-9.16837856390654e-06
-5.85564535294217e-06
6.01222630617792e-07
-1.89108061081726e-05
-2.0041184901535e-05
-2.72022573015549e-05
-2.01036355044764e-05
-2.65701180083131e-05
-1.9852205986303e-05
-1.01121783459185e-05
-2.35141081220652e-05
-4.19706696811716e-05
-3.04684996751871e-05
-1.4885699913091e-05
-3.07173775074042e-05
-1.3619942935595e-05
-1.59854914720437e-05
-1.21879321853448e-05
-2.68343755915936e-05
-2.79665204659663e-05
-2.21848882228436e-05
-4.03318627347079e-05
-2.93497561447196e-05
-3.96139792611887e-05
-3.01493270390432e-05
-3.45944142968278e-05
-2.19222284218636e-05
1.64227499725752e-06
-3.38594429973968e-05
-1.7094162150808e-05
-1.49254882021349e-05
-2.39377666346944e-05
2.5073529615404e-06
-1.04347527669376e-05
-2.07210711575772e-05
-4.83688525577751e-05
-5.91815565396198e-06
-3.17632376147564e-05
-2.36653912707804e-05
-2.361965433117e-05
-3.35051071636464e-05
-8.52397544821355e-06
-3.48094076842825e-05
-1.55928996048341e-05
-7.7401699998473e-06
-1.47435965999633e-07
-3.45919350243214e-05
-9.27186207056514e-06
-1.44187550723671e-05
-1.81771417667469e-05
-1.80215465020203e-05
3.80018050945329e-06
-2.54759101086208e-05
-1.87034958831155e-05
-1.49326131636123e-05
-1.97675263883948e-05
-2.59245285331395e-05
-1.70907096969776e-05
-2.55028803190816e-05
-2.96600436144398e-05
-4.79000684712596e-06
-3.58052978062752e-06
-1.63990595858402e-05
-2.74178645401963e-05
-1.95494872489476e-05
2.76024772187531e-06
-2.9735171754144e-05
-8.24765067680091e-06
-4.11189068619718e-05
-4.23179067350277e-05
-2.15992362381357e-05
-1.71235908819834e-05
-1.03217764320049e-05
-1.21396631966447e-06
-4.94524584169206e-06
-7.16319069589776e-06
-4.82925146113049e-05
-1.76467625481147e-05
-4.2116383884337e-05
-1.8858825216682e-05
-2.33929737672446e-05
-2.92882145379928e-05
-1.49545092328071e-05
-2.15827103127952e-05
-3.25677929576573e-05
-1.11290477532322e-05
-3.23244653040695e-05
-2.78279446417318e-05
-4.76883616676799e-05
-1.84788952000324e-05
-8.62917270829643e-06
-6.40786787780484e-06
-4.03105656397166e-05
-1.42498507872869e-05
-3.36600908117436e-05
-2.86860680574262e-05
-2.66344494090097e-05
-3.90525039040886e-05
-5.43672409699547e-06
-4.15670837211902e-06
-1.70764158789676e-05
-2.60251043977263e-05
-2.44280707889736e-05
-2.65160658584155e-05
-3.67234980245154e-05
-1.97787880857146e-05
-2.21366246338516e-05
-1.07943664302267e-05
-5.97794242987628e-05
-1.37252287784492e-05
-3.65031801661268e-05
-1.89008269286472e-05
-3.69312768131499e-05
-4.72304427362984e-06
-2.13593505906419e-05
-2.75938509056405e-05
-1.45805421839664e-05
-1.53354291935314e-05
-2.47716912584136e-05
-3.250197989555e-05
-3.57160090164231e-05
-2.37106159171977e-05
-4.16877710069109e-05
5.9958798370089e-07
1.36709999705822e-06
-2.72022864235181e-05
-4.9861122245545e-06
-1.81751420491424e-05
-4.35794795824678e-06
-4.58737096838654e-05
-2.89183753724822e-05
2.21790454320473e-06
-1.01678806249189e-05
-2.32488536809313e-05
-2.78460907562508e-05
-2.99477282406655e-05
-2.69056246064603e-05
-3.81982382089208e-05
-2.23090534188186e-05
-1.36439690692658e-05
-1.79150590188399e-05
3.7051831694642e-06
-2.70056207055201e-05
-3.98985310860936e-05
-2.33273422782963e-05
-5.82485321329815e-06
-2.58545580147918e-05
-9.34995928826889e-06
-2.09266367753835e-05
-1.56919192752612e-05
-2.52319145347377e-07
-1.55291539266584e-05
-1.66695865267617e-05
-3.74333463296965e-05
-7.10115146018326e-06
-1.66556472858393e-05
-9.58971613868627e-06
-3.19882678267727e-05
-1.35682486520667e-05
-1.86897495440756e-05
-1.84190027943891e-05
-3.34457618927563e-05
-2.27970546923261e-05
-2.92861313860372e-05
-2.77469308344002e-05
6.56445970401337e-06
-1.0529785547561e-05
-6.23418933436626e-06
-3.33320028949982e-06
-3.06644573693139e-05
-5.11120506992969e-06
-1.20070873244078e-05
-1.78319375710946e-05
-1.09513243863812e-05
-3.63810390114449e-05
-1.05036048916439e-05
-4.23070870885221e-05
-2.12091920059752e-05
-2.1581144583909e-05
-2.12876423058321e-05
-2.91881850163721e-05
-3.09657928127826e-05
-5.64842224119093e-06
-4.01423595851031e-05
-3.2866725960639e-05
-2.49869825256726e-05
-1.84664718458323e-05
-2.28777823271195e-05
-2.76656016809843e-05
-1.06694500313303e-05
-1.80588566931918e-05
-7.05032939092535e-06
-3.28961350113174e-05
-3.13932812996671e-05
-2.9074788707941e-05
-2.11533200199503e-05
-5.60426180194693e-06
-2.71841352126517e-05
-1.72397566138443e-05
-2.04364235387067e-05
-1.41744044876284e-05
-2.34877223310042e-05
-2.83040827930185e-06
-1.65391769819145e-05
4.78596208243141e-06
-2.69283381858476e-05
-4.01945842617835e-05
-3.07312655150293e-05
-4.31900312178729e-06
-1.70210979703141e-05
-1.68166851664311e-05
-4.1783996115114e-05
-2.83984077705612e-06
-3.81513647793483e-05
-1.75209213261107e-05
-6.03461051691732e-06
-2.4840498315718e-05
-4.82625706035083e-07
-1.23158349874255e-05
-3.27878603183723e-06
3.56049574999268e-06
-2.21916160110085e-05
-1.954754988431e-05
-1.64931030782489e-05
-7.93956175560085e-06
-1.89237703966025e-05
-1.62859761963988e-05
-3.57802405346732e-05
-4.50300025793555e-05
-1.20711505292058e-05
-3.57832309078588e-05
-1.97655347849037e-05
-8.4639715653651e-06
-1.00104002908113e-05
-1.9987819071356e-05
-2.18267925446548e-05
-3.6046789981994e-05
-1.90086443751743e-05
-1.87773834167592e-05
-2.19166217100986e-05
-1.50955477195843e-05
-2.71422720692462e-05
-2.60877023837765e-05
-3.76810099985176e-05
2.57621608908599e-06
-2.71297257434437e-05
-3.21950929548007e-05
-4.62949322194438e-06
-2.05437838824805e-05
-2.49593511409058e-05
-3.46572860823679e-05
-2.90671738189096e-05
-2.9850624003065e-05
-2.93787310909646e-05
-2.88218260591901e-05
-1.77764178183427e-05
-3.8300304426057e-05
-2.19678551540849e-05
-2.59094107657217e-05
-3.10621650125285e-05
-1.076506243288e-05
-1.77638145384255e-05
-2.02490827484866e-05
-7.68418652042792e-06
-2.10268834815172e-05
-3.6608882377253e-05
-2.34978532978713e-05
-2.95572305842387e-05
-1.37451477350274e-05
-1.36345348217598e-05
-3.6168578019495e-05
-1.73468412822446e-05
-2.70882336169481e-05
-2.2563003288132e-05
-1.39758359019502e-05
-4.84419196381721e-05
-2.29039864415621e-05
-2.10608615173883e-05
-2.23043653737783e-05
-2.04033935086464e-05
-1.10559230946059e-05
-1.57218002044e-05
-3.61885245142664e-05
-1.84073745118705e-05
-1.56327276393326e-07
4.81314150507129e-07
-2.65517272382133e-05
-1.57950258860425e-05
-1.96368405842503e-05
-3.48767518183567e-05
-7.26972865697794e-06
-2.74016256665454e-05
-1.90543580067248e-06
-1.40564944101548e-05
1.73138841462235e-05
-2.64259175729003e-05
-4.63498831474571e-06
-2.26478982456566e-05
-2.05027512493801e-05
-2.21213331865343e-05
-3.17148256116483e-06
-7.19299468167147e-06
-2.20216126283731e-05
-2.31075670086703e-05
-2.75720511402188e-05
-1.98210466017174e-05
-2.33798430935876e-05
-1.03989291703568e-05
2.6844691509226e-06
-2.23552795536323e-05
-3.60540822795004e-05
-1.11702701096399e-05
-1.07416593561344e-05
-8.72201489134665e-06
-1.32768938871321e-05
-1.96532670858975e-05
-2.79247266489861e-05
-1.72087850448508e-05
-9.31424081784924e-06
-1.06891604461845e-05
-3.53669762226351e-05
-2.05998252038646e-05
-1.95860092110439e-05
-1.88516930670707e-05
-1.58012868663265e-05
-3.4678067452877e-05
-1.23305685628786e-05
-1.65617494699181e-05
-1.37251880144464e-05
-2.80044162144539e-05
-1.86027931382916e-05
-1.33821692439211e-05
-2.91562865785234e-05
-2.1992752253266e-05
-2.09192003232246e-05
-4.10242383886173e-06
-2.98273750457719e-05
-2.08445328163857e-05
-1.8903696026655e-05
-1.5222331513432e-05
-3.23163589534678e-05
-3.32618835424113e-05
-3.23601169828132e-05
-3.49416450604086e-05
-1.03024629961509e-05
-1.98875678746038e-05
-8.24452195826358e-06
2.97313190099989e-06
-1.90947909398268e-05
-2.8463709887688e-05
-4.67291056533453e-05
-8.38318287372453e-06
-4.10813397148415e-06
-8.15040716451593e-06
-1.88524697406426e-05
-2.01027831844175e-05
-2.00435947602957e-05
-1.55703537174781e-06
-2.33499042855702e-05
-3.20382749501573e-06
-8.95156299069558e-06
-3.64948682628049e-05
-1.69082541091865e-05
-1.16562569031234e-05
-1.50229931153561e-05
-2.34014991913601e-05
-3.15452360206051e-05
-1.17734991673141e-05
-1.21856928446064e-05
-1.74636241820873e-05
-2.65779711859854e-05
-1.67769924306218e-05
-9.75374901652731e-06
-3.23667136886791e-05
-1.73489657924053e-05
-1.76454656565542e-05
-8.29277059619969e-07
-5.08823579746482e-05
-1.33864794704178e-05
-1.75079227474365e-05
-3.70387642073258e-05
-1.79010501489321e-05
-3.38845689790218e-05
-1.98842185669422e-05
-2.07827808958629e-05
-1.80777721374958e-06
-7.01297890350395e-06
-2.77343269462239e-06
-4.16045960083465e-05
-3.72055608518223e-05
-9.83071811018216e-07
-1.42701239128897e-05
-2.4382002156549e-05
-6.91090650580553e-06
-3.71514244408095e-05
-1.59266911152425e-05
-4.1816413121624e-05
-1.04624841731209e-05
2.50787143603406e-06
-3.64279351014897e-05
-2.13364005389268e-05
-2.5078449608217e-05
-2.66974868898488e-05
-5.64855184701449e-06
-1.50176136192525e-05
-2.74586889378611e-05
-9.06979747888901e-06
-2.10357926985407e-05
-2.28401360137417e-05
-1.50957849385014e-05
-2.9053878965048e-05
-1.0408835180652e-05
2.94109983064898e-06
-1.30212097987361e-05
-2.40640354971499e-05
-2.92442466804245e-05
-2.58217438875086e-05
-1.88506544312849e-05
-4.76072854179308e-05
-1.55172650101564e-05
-6.33745621811173e-06
-2.30821488463737e-05
-3.12951666199829e-05
-2.30862970656895e-05
-2.74670654075696e-05
-1.7899363590131e-06
-3.50238469984171e-05
-2.33442437915997e-05
-3.59260184048748e-05
-3.35830426468096e-05
-9.79329872068598e-06
-8.02402622352801e-06
-8.15181717850282e-06
-2.13230082674482e-05
-3.18837786226916e-05
-1.25030200666781e-05
-1.42462913188062e-05
-2.49150977206407e-05
-1.26444588194695e-05
-3.31539215397015e-05
-1.83165834808133e-05
-2.08454675284477e-05
-3.54603547747929e-05
-3.21045835353269e-05
-3.90201865691932e-05
-3.13152025420721e-05
-2.33881570862806e-05
-2.51987123946171e-05
-1.77238828750964e-05
-1.94818066304473e-05
-8.4511152225243e-06
-3.18360226928642e-05
-5.98930012252206e-05
-3.20907745069607e-05
-2.23139920719904e-05
-1.00093456748946e-05
-5.88762613468114e-07
-5.11194500711942e-06
-2.06542025762755e-05
-2.11881956405863e-05
-2.41361335226629e-05
-3.68683536491032e-05
-2.45344642914991e-05
-1.97748821419226e-05
-4.42469545296184e-05
-2.67638045659669e-05
-2.8874052808564e-05
-1.84875035517504e-05
-2.01893063364028e-05
-2.674899466497e-05
6.68851702668859e-06
-2.32658552398932e-05
-2.76364546394004e-05
-2.61937828681847e-05
-2.04358856319655e-05
-3.38635646393079e-05
-2.70347850970251e-05
-2.91463738949159e-05
-3.61280145040159e-06
-1.86320461049849e-05
-3.48296439939119e-05
-1.73127097604624e-05
1.26863013065293e-05
-1.20449643578615e-05
-5.29840242527256e-06
-3.25025580479106e-05
-1.33489232689241e-05
-1.25928002603139e-05
-3.78536978420241e-05
-1.889030827134e-05
-3.23244881017299e-05
-1.53418521048209e-06
-2.00629927797378e-05
-1.89913159401557e-05
-2.54153700038582e-05
-3.79317101232754e-05
-4.1597452982999e-05
-4.26125713229501e-06
-2.29857196854847e-05
-1.89682891990864e-05
-7.14600416927425e-06
-4.36834336621005e-05
-1.54091058200897e-05
-6.64182460951863e-06
-2.5224356256622e-05
-3.2567456186409e-05
-2.52818378038445e-05
-8.18534021354144e-06
-2.08497839034795e-05
2.85346907501132e-06
-2.17916127826018e-05
-4.31310212502494e-06
-3.38668851003813e-05
-2.74263971773634e-05
-9.6982835156668e-06
-3.17403990131894e-05
-8.7906591413031e-06
-3.53956091606265e-05
-1.63822240759754e-05
-1.90428688214432e-06
-1.50799150217908e-05
-1.77822177060204e-05
-1.69810455646967e-05
-3.70835131514392e-05
-2.13969616711193e-05
-2.9875560549885e-05
-3.04835603022151e-05
-3.72876855475049e-06
-1.50754231314886e-05
-4.46565360105068e-06
-2.74359249114043e-05
-8.14819587054202e-06
-4.49843765333062e-05
-8.26111511867116e-06
-1.23852508130803e-05
-2.61074884272145e-05
-1.6676779080456e-05
7.40178147282938e-06
2.87686398122733e-07
-2.09401282859162e-05
-1.46419580671475e-05
-3.03603583279939e-05
-2.28086043576671e-05
-1.15133339494055e-05
-1.2481752910665e-05
2.45853729107121e-06
-2.7653393242001e-05
-2.5771224523402e-05
-2.81885942440078e-06
-6.3222525892262e-06
-1.98621222660788e-05
-2.24838590097157e-05
-1.18327630781645e-05
-1.80536593938885e-05
-1.86366744214546e-05
-1.837700140648e-05
-2.47115693100636e-05
-1.91113210492752e-05
-1.63019493988998e-05
-1.49634109696836e-05
-2.09798268692103e-05
-4.22144007264224e-05
-2.10471845553295e-05
-2.55466370969946e-05
-2.63102610579243e-05
-2.16905550897358e-05
-4.11678959993633e-05
-2.12014128074465e-05
-7.51257094708517e-06
-2.09684439379239e-05
-2.74232936480261e-05
-1.79995320188471e-05
-5.27120288241125e-05
-1.31337806431029e-05
-2.84471808034309e-05
-2.47875235769086e-05
-3.30734010272828e-05
-1.3949064069478e-05
-9.9043240233744e-06
-2.70651963797208e-05
-2.13847010423931e-05
-1.60840036050335e-05
-2.71367273076309e-05
-3.40276237356385e-05
-2.46631005639512e-05
-8.37487238005695e-06
-8.67778489698786e-06
-4.10064151484186e-06
-2.50607770061979e-05
-2.01363743016491e-05
-9.34093974130207e-06
-1.5561009696425e-05
-2.31359410071445e-05
-1.93301846161132e-05
-9.35492175769866e-07
-1.67664229216159e-05
-3.16066435652134e-05
-1.52332945498452e-05
-1.6344388310509e-05
-5.10731762251666e-05
-3.14258733128591e-05
-8.153107428027e-07
-6.06486981637445e-06
-1.92824644810454e-05
-1.46587273609069e-05
-2.45434151211618e-05
-1.13836378127419e-05
-1.51830174738693e-05
-1.59438797598243e-05
-2.75998219914054e-05
-1.55756217458236e-05
-2.69956580178756e-05
-1.58821066781774e-05
7.14172904805342e-08
-1.59845331509435e-05
-2.27470093966214e-05
-2.89976818588106e-05
-1.77380936737346e-05
-1.41459345756367e-05
-6.0481072539873e-06
-3.02501440816139e-05
-3.13196529274419e-06
-2.3078124295737e-05
-3.98884569860767e-05
-1.87343459533189e-05
-2.08861071529575e-05
-1.2059673489493e-05
-1.94232243872026e-05
-9.02104457272273e-06
-2.92682235506733e-05
-1.04095044482863e-05
-1.04041571492371e-05
-1.29009796029254e-05
-3.17122437872551e-05
-2.44169767393094e-05
1.03920006273257e-05
-2.40467493211205e-05
-2.05759510022856e-05
-2.30068097450053e-05
-2.42765387832868e-05
-1.73870993869304e-05
-1.66397563769289e-05
-1.10552328076982e-05
-7.81561851979724e-06
-1.55734388303702e-05
-2.32938000421695e-05
7.27011681165343e-06
-3.76876473400149e-05
-2.19029089691887e-05
-2.75284311140312e-05
-3.19916025140797e-05
-5.47844890495337e-06
-2.16724959721412e-05
-2.19589903319824e-05
-2.36964397514847e-05
-1.82338931086868e-05
-5.90872696296159e-06
-1.97512181877356e-05
-1.62224897277284e-05
1.03803714675133e-05
-1.38363023535951e-05
-2.60010254081035e-05
-2.78185212115108e-05
-2.73636066114088e-07
-2.85688732595893e-05
-2.47911294612188e-05
-2.84172324845278e-05
-1.28252716976408e-05
-1.2337593714666e-05
-3.76654073709155e-05
-3.1662711130772e-05
-3.72761248799593e-05
-2.57502056671528e-05
-2.02343760076467e-05
-1.19026504212598e-05
-5.80185269142e-06
-1.76749828821486e-05
-1.8738691911938e-05
-7.73470198223322e-06
-3.5195735488915e-05
-4.02268237224997e-05
-3.45293571618226e-05
-3.37343053863154e-05
-2.91266490733485e-05
-1.61373764007407e-05
-2.38376933002683e-05
-1.2830859091436e-05
-3.46508520603204e-05
-1.88104987073065e-05
-1.73056897258079e-05
-2.24223180719674e-05
-3.3825566725497e-05
-2.96189618893098e-05
-2.07223167893543e-05
-2.28832355074001e-05
-2.84704092922863e-05
-1.44904045115408e-05
-5.94410989206697e-06
-2.93026973967722e-05
-4.60292538122574e-06
-3.11222488559823e-05
-6.78889509062388e-07
-3.0815637705932e-05
-8.35754401262159e-06
-3.64354301058714e-05
-3.15058542618916e-05
-4.60090674549576e-05
-2.53646633732013e-05
-4.00342894826653e-05
-2.95223773091216e-05
8.83956886596454e-07
-1.60564760639061e-06
-2.41535502632476e-05
-1.41494093582363e-05
-3.79552141797446e-05
-2.76851954308554e-05
-1.28660857366232e-05
-1.90962321437885e-05
-1.64518912399223e-05
-1.2980569586269e-07
-3.24293041366964e-05
-1.1628403843328e-05
-3.2518419733366e-06
-1.26309989385697e-05
-2.91684232412805e-05
-2.00893398789655e-05
-1.01066353551201e-05
-1.02247665329677e-05
-4.06421301797222e-05
-3.18010084664158e-05
4.25256072929285e-06
-2.21848469241353e-05
-2.56512672365356e-05
-2.43558891975484e-05
-3.05257409517951e-05
-3.87392109281394e-05
-1.8628957229618e-05
-1.12981670541607e-05
-3.18564280359342e-05
-4.9178696894062e-05
-3.37513161808794e-05
-2.30808826088457e-05
-4.30226029132122e-05
-2.28174198755789e-05
-3.7898969427224e-06
-1.11948926736248e-05
-4.67039346839429e-05
-4.84297085240141e-05
-4.71426742680869e-05
-3.99720489762707e-05
-2.47643227706739e-05
-2.45111973213162e-05
-4.10720206045404e-06
-2.55259443070415e-05
-1.50809964957235e-05
-2.83295852387698e-05
-3.49437830222981e-05
-1.23763649805419e-05
3.28995993140529e-07
-1.15083170023539e-05
-3.24557809754884e-05
-2.2375867972011e-06
-2.25181403016309e-05
-1.26975622924273e-05
-1.32842883966188e-05
-1.96623444412431e-05
-2.29962003645367e-05
-3.22338446296659e-05
-2.8551555251382e-05
-2.06498118770276e-05
-2.37282692899739e-05
-2.11671536469328e-05
-2.7713728929971e-05
5.13440946760941e-06
-1.27570659403392e-05
-5.05652977419483e-05
-1.40827467294644e-05
-4.75991792820679e-06
-1.42318835142539e-05
-5.41127672664828e-06
-1.63821786293024e-05
-6.48858797724214e-06
-3.89445562600456e-05
-1.50321781073405e-05
-3.24602933094312e-05
-5.09908862449653e-05
-2.45660370546696e-05
-2.11838555862961e-05
-3.0685954439688e-05
-1.46416042221332e-05
-7.65990730193065e-06
-3.32788912601878e-05
-1.08196891862457e-05
