# Supplementary material for: Research on computational propagation and identification of mine microseismic signals based on deep learning
Source: PLoS One. 2025 Oct 22;20(10):e0334641. doi: 10.1371/journal.pone.0334641 (PMC12543183; doi:10.1371/journal.pone.0334641)
Supplement: S2 Data — (ZIP) [file pone.0334641.s002.zip › 000100500002047.xlsx_0.txt_24.txt.txt]

-2.86115789837204e-05
-2.22788562900428e-05
-2.08715873387251e-05
-3.26988930363617e-05
-3.14642203506587e-05
-1.99104062255077e-05
-4.30329742956567e-05
-3.06929169839724e-05
-1.78114678777103e-05
-1.64591675354658e-05
-2.16510423611306e-05
-2.67115061950403e-05
-3.73352322857878e-05
-3.40930012119225e-05
-1.26572162273778e-05
-3.41512112821193e-05
-2.14853128879452e-05
2.77165058231899e-06
2.65498439114604e-06
-1.54431283899259e-05
-4.03708332055749e-05
-1.82021235512482e-05
-3.27626834288427e-05
-1.27427279452788e-05
-1.67732253630404e-05
-3.46809980251972e-06
-2.3765409945861e-05
-3.08702193523343e-05
-2.76399218641182e-05
-2.03004217192443e-05
-3.80432444498499e-05
-2.95942480517966e-05
-2.6034581928343e-05
-3.61744510882408e-05
-3.4479403411908e-05
-3.6949592619667e-05
-8.2493619270069e-06
-1.38602011840346e-05
-1.44424770604057e-05
-9.84173260264028e-06
-3.09214598196803e-05
-1.06425128196112e-05
-9.64679625619643e-06
-2.07005471485491e-05
-1.27618879737291e-05
-4.12409621381133e-06
-2.50900697623678e-05
-2.40754359985959e-05
-9.44807282756523e-06
-3.44141496318102e-05
4.63121882188938e-07
-2.59721944445859e-05
-4.04352522177915e-05
-2.68413307034794e-05
-1.05042793340665e-05
-1.00791714192557e-06
-3.59476829046582e-05
-1.94883300179928e-05
-2.04403065132224e-05
-2.54643761729313e-05
-2.29154594491889e-05
-4.21917377101731e-05
-1.14095493240806e-05
-3.40926169905952e-05
-2.66011988158519e-05
-1.15334777163048e-05
-2.53856922095662e-05
-2.01297415328184e-05
-2.00707596648484e-05
-3.97878647078814e-05
-2.53723542604273e-05
-2.84968123307542e-05
-3.68913970076689e-05
-3.6017940228794e-05
-1.54410228764461e-05
-3.83407123570446e-05
-1.73984633369242e-06
-2.74094211418675e-05
-2.83721586684702e-05
-4.90600483043469e-05
-3.44656540669324e-05
-1.3960512243102e-05
-1.18114433032991e-05
-2.47905013979288e-05
-8.14525687178006e-06
-1.24996732842304e-05
-2.42438267184406e-05
-4.23728844289868e-05
-2.0131125124315e-05
-1.4193244884416e-05
-2.86682489887911e-05
-6.04632703037083e-06
-1.54587789479064e-05
-5.50814179839867e-06
-1.24196051079258e-05
-2.6454434690018e-05
-2.70026077568956e-05
-2.98502066205217e-05
-1.91448048327542e-05
-1.45607222714485e-05
-3.08402391027226e-05
-1.03249767750767e-05
-2.85014299454576e-05
-2.2409067516672e-05
-1.84728158353151e-05
-6.57194893159759e-07
-3.16246677914268e-05
-6.62155444304467e-06
-3.66627734866894e-06
-3.56566874238647e-05
-2.43643843638793e-06
-3.4007412677604e-05
-1.14499389642681e-05
-2.2571770472423e-05
-2.38841184596912e-05
1.37955070561868e-06
-2.12037532883773e-05
-7.02495907672871e-06
-3.26328073555333e-05
-7.70266114503544e-06
-1.44982632421879e-05
-2.37421540055561e-05
-3.74028534278586e-06
-1.19213455819116e-05
-1.83727555813975e-05
-2.31660348816087e-05
-1.33546559154308e-05
-1.10833522979372e-05
-1.68316087112742e-05
-2.03537325785483e-06
-8.75228923607192e-06
-3.37082681338018e-05
-1.69901056516906e-05
-1.33882119732039e-05
-1.57354718584818e-05
-2.25195499308201e-05
-3.22655059577925e-05
-2.32128091996788e-05
-3.43465455251658e-05
-3.12060095278576e-05
-7.65175725668933e-06
-3.37725065994664e-05
-3.173133651708e-05
-9.68582338739138e-06
-1.45537553553386e-05
-1.78685733009755e-05
-3.09162333963538e-05
-3.58902597833461e-05
-1.78337519981979e-05
-5.60002104817737e-05
-3.1008038099022e-05
-6.07292097480569e-06
-3.03423975281788e-05
2.49638655624967e-07
-2.47465476631559e-05
-4.40368848054724e-05
-1.29984322404925e-05
-3.18056330981845e-05
-1.22130283641748e-05
-3.27391769594631e-05
-2.54170895671097e-05
-2.44217159168644e-05
-2.52748817273801e-05
-3.62377179598216e-05
-4.20050796364983e-05
-1.49753435562676e-05
-3.99656934869615e-05
2.98498600127914e-06
-7.65195532004996e-06
-4.17810794880514e-06
-1.33737823631611e-05
-2.14779584454467e-06
-9.41048403179335e-06
-3.84497660378694e-05
-2.28018958626897e-05
-2.50441876894175e-05
-1.74023995944141e-05
3.90212027095359e-06
-2.7142068930987e-05
-2.46391243577022e-05
-1.2751683063354e-05
-1.19487054145924e-05
-1.36703129311602e-05
-1.29711088895464e-05
-2.33276196748631e-05
-4.17780356606115e-06
-1.83036606153653e-05
-3.63586103546297e-05
-2.7991547936772e-05
-2.69388029001901e-05
-1.40205373697429e-05
-1.25546007628864e-05
-2.57085887815989e-05
-3.07586541994569e-05
3.66535187778785e-06
8.36800426557429e-07
-1.86277770830831e-06
-1.16420068690374e-05
-1.98415017345487e-05
-2.03118800539251e-05
-1.64034723622469e-05
-1.22186529608017e-05
-5.55344061005171e-06
-2.67779357653336e-05
-3.25926622181344e-05
-1.82287389836202e-05
-3.00789481036083e-05
-1.79827181300466e-05
-1.62687443423122e-05
-2.04707324882467e-05
-5.02793536133089e-06
-1.70409179159333e-05
-1.50297805780031e-06
-1.01095017194052e-05
-2.88479022332828e-05
-1.78614360931295e-06
-4.07079285639899e-05
-2.60355743331722e-05
-1.79397401459026e-05
-1.25308666442472e-05
-3.30217440931848e-05
-3.02221604672276e-05
-1.43138258756346e-05
-1.64039587169506e-05
-2.34216245162284e-05
-8.40801433987401e-06
-3.52728655009026e-05
-2.50990230259661e-05
-2.75602280230396e-05
-1.09389958566571e-05
-1.85711835921444e-05
-1.80704569490775e-05
-4.88267849348527e-05
-6.03058351331469e-06
-8.65677358010757e-06
-2.27543358226338e-05
-2.23452130684332e-05
-2.29654049983899e-05
-5.31196652331647e-06
-4.14559384297064e-05
-3.29045613400427e-05
-1.81035348952726e-05
-4.53369235550255e-05
-1.63470496768771e-05
-2.99272129880965e-05
-1.55317683070591e-05
-2.7431241466934e-05
-2.21079906280937e-05
-2.80297061882154e-05
4.06482268750394e-06
-3.72176443114422e-05
-3.60460874885829e-05
-3.78384257927311e-05
-2.20919843336215e-05
1.38993998008934e-05
-2.33657552593792e-05
-2.7362091920907e-05
-1.56058955254866e-05
-1.98662464426779e-05
-1.31423900206438e-05
-9.53717894505501e-06
-7.79359632815995e-07
-1.86828578480959e-05
-1.18339888462104e-05
-1.30547001891666e-05
-2.0329211936779e-06
-1.41688403396539e-05
-2.41944846544653e-05
-1.06350119487604e-05
-3.16788252281967e-05
-1.85530550648019e-05
-1.52740518070542e-05
3.10895556797478e-05
1.28898425899635e-06
-1.88683763290646e-05
-1.11394409876956e-05
-8.48433418450425e-06
-1.17233626225172e-05
-3.17126220922364e-05
-2.76869324796953e-05
-2.55274787220548e-05
-2.64915554484198e-05
-2.88544559776565e-05
1.05301950441922e-06
-1.37019331649788e-05
-3.40125262001503e-05
-1.89491613813146e-05
-5.59612456122041e-06
8.2687259631904e-06
-3.72216378269401e-05
-3.73070185629837e-05
-3.00481138826464e-05
-3.80015558835863e-05
-1.8823713276229e-05
-1.86579748612165e-05
-7.92789798897503e-06
-1.50563463658973e-05
-4.46710475518719e-06
-2.45132271150458e-05
-1.9466408745376e-05
-2.71026143568941e-05
5.24374738451621e-06
-1.35651417396518e-05
-3.32221452353312e-05
-3.93939452162072e-05
-2.80570155326209e-05
-3.56278728448099e-05
-2.6185260676623e-05
-1.58403973645169e-05
-3.71916981704264e-05
-2.1144774700601e-05
-1.75436777095541e-05
-2.27588924741963e-05
-3.16216862562952e-05
-2.44902285556653e-05
-2.28818669723392e-05
-1.37096702621654e-05
-3.47405676070624e-05
-1.36061656774623e-05
-3.00105095328807e-05
-1.7815655182958e-05
-4.61932789218302e-05
-2.48008876408231e-05
-3.56044262574206e-05
-7.72825013062436e-06
-3.63250142577225e-05
-6.37143095932939e-06
-1.23980679187415e-05
-1.76551902258884e-05
-1.04454104195244e-05
-1.75167175011338e-05
-1.92110047478578e-05
-1.90145724437934e-05
-1.92616680361008e-05
-1.35712457195609e-05
-2.73377304014396e-05
-3.05551618573293e-05
-3.58110871110973e-05
-3.26710789269918e-06
2.43187142066072e-06
-3.3547087555984e-05
-2.00249627255829e-05
-2.02007631007777e-05
-6.61045100978229e-06
-3.59358125325e-05
-6.26289103366396e-06
-3.30726973504245e-06
-4.8504804700166e-05
-2.97363069010959e-05
-1.99238071458037e-05
-8.54130078739386e-06
-2.2349457025594e-05
-1.57767091125075e-05
-1.03918674371793e-05
-2.83211879654922e-05
-1.43549787111268e-05
-4.73172605345781e-05
-3.06710113273352e-05
-2.66422808744969e-05
-2.20298038009171e-05
-1.66181517219349e-05
-1.57302894733782e-05
1.00449670838324e-07
-8.52383901605944e-07
-2.34252690358599e-05
3.23395644806111e-06
-8.89722245232666e-06
-2.99258528424921e-05
-4.28921535466191e-05
-6.33678891600803e-05
-3.46453376155476e-05
-4.08914894658341e-05
-2.2865293134095e-05
-1.33835060574585e-05
-9.13004027473147e-06
-1.54885754751041e-05
-1.63528047454431e-05
-4.38104352923742e-05
-3.22463701366022e-05
-1.65159392290965e-05
-2.09032546645698e-05
-3.64003224866513e-05
-4.46874192809924e-05
-1.5934112379949e-05
-4.29379207192804e-05
-3.27331459219932e-05
-1.45540504934243e-05
9.62456457748984e-07
-2.20502997013518e-05
-3.9360069287346e-05
-1.95619229751665e-05
-2.05034962218176e-05
-8.92348165937819e-06
-4.107584812423e-05
-2.14679076271076e-05
-2.1832227655591e-05
-7.95039916570834e-06
-3.53399952121624e-06
-3.13467736559374e-05
4.38689676317437e-08
-3.52699135408909e-06
-3.82547250925569e-05
-1.22300763530867e-05
-1.08986030984408e-05
-2.16612358526418e-05
-1.23117510052874e-05
-1.31884975085412e-05
-1.60968994847712e-05
-1.11542382927677e-05
-2.2137748215868e-05
-2.10441105800333e-05
-1.48331081408822e-05
-1.70175034926111e-05
-2.58271446423939e-05
-2.57104699718724e-05
-2.56296210814201e-05
-2.08089928876519e-05
-1.26182028675254e-05
-7.23330617574594e-06
-1.56063288911482e-05
-3.5920480032171e-05
-3.17906915131189e-05
-2.43556962410108e-05
-1.97936937082313e-05
-2.38473870744436e-06
-1.92499321521927e-05
-5.29651598477294e-06
-1.2817823398012e-05
-3.20886981027206e-05
9.28136630262852e-06
-9.06539933695217e-06
-2.61468955557423e-05
-2.33810365395698e-05
-6.93988772470522e-08
-6.10058953626837e-06
-1.59456824808587e-05
-2.5574771367625e-06
-1.59193282899078e-05
-2.64532777919428e-05
-1.04642185016993e-05
-1.68350572580898e-05
-1.93964670451894e-05
-9.19464658136245e-06
-2.19005643652274e-05
-2.25568008314921e-05
-1.69362371306205e-05
-1.28469949711464e-05
-6.00979286296058e-07
-4.87856756406588e-05
-3.68638040348561e-05
-2.83104069079829e-05
-9.49524865200366e-06
-3.08529104031474e-05
-2.2843256123126e-05
-2.2477922092912e-05
-2.0526352628806e-05
-2.44829076435815e-05
-6.68889893891649e-06
-3.33900002921196e-05
-4.04223981730226e-06
-4.734114931682e-05
-1.9658317772331e-05
-2.28657842049666e-05
-2.45207909365367e-05
-2.53716557938111e-05
-1.54470691534477e-05
-1.68886894120284e-05
-9.71286909926492e-06
-7.24862606811418e-06
-2.04972488689058e-05
-2.61116492727317e-05
-1.54905861490345e-05
-1.59362926785118e-05
-2.6472492856241e-05
-2.55390504845794e-05
-1.28505226369115e-05
-1.7857761082214e-05
-2.40215320821572e-05
-1.8000700937946e-05
-2.67463781583865e-05
-2.9080762292314e-05
-3.05856068232189e-05
-1.47147093745286e-05
-2.89043624913816e-05
-3.70319696090289e-05
-1.06102254797493e-05
-1.82091290946042e-05
-3.86822436772671e-05
-2.2057862893031e-05
-3.26798670471926e-05
-1.14014372778771e-05
-1.18701695233123e-05
-2.75456072116359e-05
-4.37493423919276e-05
-2.24686635507423e-05
-1.39640733420592e-05
-1.13345814080996e-05
-3.4167020687198e-05
-3.29751936523984e-05
-2.30734553992242e-05
9.64501224312992e-06
-1.50068525977039e-05
-1.68893832085996e-05
-1.232221164716e-05
-9.04566882700659e-06
-3.02924782719913e-05
-1.31793367826288e-05
-8.31748767786736e-06
-1.44287928634674e-05
-1.87617544497788e-05
-1.11069521499493e-05
-1.60949856348278e-05
-1.98288877599265e-05
-2.96758954761378e-05
-2.59073032712638e-05
-1.36912958792601e-05
-1.48418232795753e-05
1.480517973692e-05
2.55785882233312e-06
-1.44979119335542e-06
-4.22845379828193e-06
-1.808410469198e-05
-1.97008098953992e-05
-1.98055798181572e-05
-1.59338509860897e-05
-1.66665202013144e-05
-1.53698010109281e-05
-4.80923229739642e-06
-3.62821113139611e-05
-1.6960739641854e-05
-2.27272520521053e-05
-1.49455607704357e-05
-1.77990053755072e-05
-5.85250122765387e-06
-3.05568464844267e-05
-1.3192223568984e-05
-3.25468815847116e-05
-6.20159952183387e-06
1.20406970392111e-07
-2.39975319373911e-05
-2.8787362672346e-05
-1.32474305399195e-05
-3.76968609512271e-05
-1.98297705168037e-05
-1.31367757953693e-05
-7.41255620940421e-06
-3.16986737971591e-05
-2.60478721215819e-05
-3.29703265254572e-05
-2.95084105251036e-05
-2.25502042670959e-05
-1.0669606679637e-05
8.27341085834346e-06
-7.96599166899937e-06
-1.25504237617098e-05
-7.088072378046e-06
-1.88289115929039e-05
-4.16934486632277e-06
-1.08364683777547e-05
-2.59153487170663e-05
-4.06517570231199e-06
-2.02055895493931e-05
-1.75309027886173e-05
-2.27021705563777e-05
-2.52860481532466e-05
-3.01761871741303e-05
-2.77363556347558e-05
-2.91192679154392e-05
-2.77555950638772e-05
-2.72309269245357e-05
-2.64133658930281e-06
-1.85586348062875e-05
-2.63376302796237e-05
-1.27949011752402e-05
-4.34046054716656e-05
-2.08980184819578e-05
-8.51825892839963e-06
-8.2667651469965e-06
-3.19813160507205e-05
-1.20921805034733e-05
-1.30508940622243e-05
1.08280301265719e-05
-1.73719068528007e-05
-2.77956428109437e-06
-1.39694853892076e-05
-2.48403591509406e-05
-3.47939403258918e-05
-2.94578079975358e-05
-2.62045697961507e-05
-1.50357500270834e-05
-1.99900739786756e-05
-1.33813477897333e-05
-8.23134898983755e-06
-1.78920062200608e-05
-2.88955610741228e-05
-9.00253887204834e-06
-1.35650907094317e-05
-1.32127503961405e-05
1.29907932184031e-06
-4.45314523321397e-05
-2.98688691483224e-05
-4.03445225177194e-05
-3.14459714570976e-05
-1.04921817917355e-05
-6.0594189084438e-06
-6.63837899609514e-06
-1.29687794287308e-05
-2.44563766038959e-05
-2.47769991340964e-05
-1.93101655645895e-05
-8.54390344690786e-06
-1.80461094097708e-05
-2.19394418461639e-05
-3.48487756490575e-05
-1.17321667146907e-05
-1.82673323295407e-05
5.33457322375285e-06
-1.24234384683365e-05
-2.97972546217745e-05
-1.60581345859116e-05
-1.78958564313054e-05
-3.02676119801679e-05
-2.57451205705544e-05
-1.9476969218685e-05
-1.36455479105129e-05
-1.40167478736348e-05
-2.38450411135715e-05
-2.5707073430714e-05
-8.26850497740998e-06
-2.92849123362477e-05
-3.0794652791656e-05
-3.04799045632841e-05
-1.46204704287176e-05
-4.02162390565919e-05
-1.42453706851969e-05
-3.38371143594193e-05
-7.45350891392679e-06
-2.55413650896287e-06
-9.89916240211597e-06
-3.67532851437583e-05
-1.33815419791492e-05
-6.42862266736166e-06
-1.89382242957797e-05
-6.3067771666426e-06
7.18162760620579e-07
-3.08055642199321e-05
-3.77702022029385e-05
-1.96227432993599e-05
-3.59931668088155e-05
-3.61317206709042e-05
-5.24314317552737e-06
-3.45876433025332e-06
-2.68161021141624e-06
-1.43791732310113e-05
-2.25691015279129e-05
-1.97607515063435e-05
-2.27867875043449e-05
-2.41681691917411e-05
-2.12314391332683e-05
-2.63093319839251e-05
-2.78184914370968e-05
-1.56356701482837e-05
-4.16519772075329e-05
-2.17549395123128e-06
-1.29548158674646e-05
-1.97103450994631e-05
-2.73448946137562e-05
-2.4315574666349e-06
-2.74735883158798e-05
-2.94734273441368e-06
-8.91437827947724e-06
-1.07026947349019e-05
-4.27159774469602e-06
-2.752254730448e-06
-2.27222808769069e-05
-3.38023290973305e-05
-1.79667616705406e-05
-2.76200677070986e-06
-1.70726670244871e-05
-1.44902570085164e-05
-2.87708458331921e-05
-3.86995537465522e-05
-1.56115396548654e-05
-6.23573341112472e-06
-2.72270503872676e-05
-3.3767011773995e-05
-3.30282650377092e-05
-3.3643714208158e-05
-1.76383087114969e-05
-2.21481344684169e-05
-2.03509786886222e-05
-3.32449775746889e-05
-2.08768057033464e-05
-2.30125304682687e-05
-3.90670042497713e-05
-8.53195198038593e-06
-2.87916843422886e-05
-3.03190031913186e-05
-1.60801563845586e-05
-6.99344565327524e-06
-3.6277892151819e-05
-1.59716157735792e-06
-1.34814318658629e-05
-1.44097289566757e-05
-3.11999543319682e-05
-1.25074152993743e-05
-1.79975516078582e-05
-1.81079654308882e-05
-2.65605610314394e-05
-1.98567680052803e-05
-1.36653994563897e-05
-1.54743578207573e-05
-2.62268863241224e-05
-2.50926713248749e-05
-7.68620884462083e-06
-3.83743937871756e-05
-1.96780189367473e-05
-3.67495133263777e-05
-1.28381606813751e-05
-2.46655670507505e-05
-7.67554910307862e-06
-9.69048736644068e-06
-1.3743184684776e-05
-9.10023676079167e-07
-1.96054383559756e-05
-3.04608231235197e-05
-1.25636295716549e-05
6.32939311935969e-06
-3.14406638108669e-05
-2.17012319392021e-05
-3.33316097219904e-05
-1.12539592525358e-05
-7.96517713059254e-06
-9.07154683977515e-06
-2.98848719831972e-05
-2.14129235972167e-05
-1.73802910484235e-05
-2.27667826794881e-05
-2.66887338092711e-05
-6.200947829451e-06
-3.47855985752806e-05
-3.52452107769062e-05
-1.62603156429398e-05
-2.64989171879224e-05
-7.08189729720418e-06
3.22967684691397e-06
-4.92242105207197e-05
-1.54982683849748e-05
-6.50346276477383e-06
-2.61566492455415e-05
-1.91373794565299e-05
-2.53950421224752e-05
-1.08790700643633e-05
-2.33251401934857e-05
-2.1147691495598e-05
-3.76081110467974e-05
-2.81211987653327e-05
-2.16049863181735e-05
-1.37577913293594e-05
-1.11374858507146e-05
-2.61767222848993e-05
-5.79466541572218e-06
-3.93520855202554e-05
-3.36701758390053e-05
-2.50047492718169e-05
-2.41174486098394e-05
-2.29367257297241e-05
-5.07065442846286e-06
-3.53282475503753e-05
-4.38630649644327e-05
-3.37928793037654e-05
-1.94837627030295e-05
-2.01771174006183e-05
-1.81150749387658e-05
-3.44878671736864e-05
-1.0046031329813e-05
-4.36283239046618e-07
-3.05730732415447e-05
-3.25880788690913e-05
-1.24944736616241e-05
-1.79457207719825e-05
-3.85148480511626e-05
-1.99514626241881e-05
-1.83760514391126e-05
-1.22498876035943e-05
-2.66579667202071e-05
-1.51782845430638e-05
-1.28746831810907e-05
-3.22232234592455e-05
-6.00566697477497e-06
-2.49083765813768e-05
-1.13194814243514e-05
-2.27607559056513e-05
-1.69138969366957e-05
-2.23059094889332e-05
-3.44196551720181e-05
-1.28730300107286e-05
-3.13122028192468e-05
-2.37664723087275e-05
-3.48324570795754e-05
-1.21778767887507e-05
-5.70486043831711e-06
-1.41272666726044e-05
-3.21749916611995e-05
-1.09089988585555e-05
-2.38623824814066e-05
-3.82266963028594e-05
-1.58883469545628e-05
-4.16550266551388e-05
-2.44396571749459e-05
-1.86417986781698e-05
-1.38446377566647e-05
-4.66537449835724e-05
-1.42013760105294e-05
-3.15420181572073e-05
-1.22760709518363e-05
-3.33720259466511e-05
-3.37546802467725e-05
-2.5389355665055e-05
-2.59184205346726e-05
-1.63126453370318e-05
4.70077539657448e-08
-3.06077528661015e-05
-3.46351453678837e-05
-1.30900949676449e-05
-2.86733415966277e-05
-8.96057982093783e-06
-1.70991151346045e-05
-1.69011741582405e-05
-1.11179979430306e-05
-2.65753473722509e-05
-2.0361606257805e-05
-2.4867316587101e-05
-1.252750324355e-05
-1.07149594132107e-05
-3.15173477136653e-05
-1.24879545941064e-05
-1.01585770377462e-05
-4.15407242603412e-05
-1.66779412366482e-05
-2.01796356412927e-05
-2.51279961786209e-05
-1.41454685126565e-05
-2.40396602725765e-05
-3.48263558538553e-05
-3.9862095491186e-06
-2.74719589355699e-05
-3.99503213747939e-05
-3.3965039012508e-05
-1.22564060754874e-05
-2.06625103154273e-05
-1.96149981242894e-05
-2.34899021842175e-05
-1.73424743090729e-05
-3.39460517137551e-05
-3.09890528289059e-06
3.24847703463354e-06
-2.38553434078945e-05
-3.97375959083067e-05
-1.73877862525554e-05
-1.62398810885491e-05
-4.97148603277374e-07
-2.65296882749258e-05
-1.78247684779248e-05
-1.0213620541943e-05
-3.40808847534775e-05
-2.51613817316879e-05
-1.43730160442084e-05
-2.6084050910883e-06
-2.80498225370825e-05
-3.41646448722519e-05
-3.48060478784565e-05
-1.70941926938116e-05
-2.46140962250592e-05
-1.4534241584299e-05
-1.32738979545062e-05
-2.74714358194087e-05
-1.84457393256946e-05
-1.62101728859863e-05
-2.48568578731283e-05
-2.18048433717719e-05
-2.80768184198704e-05
-9.03778622277085e-06
-1.38784576123715e-05
-2.15049839845237e-05
-1.92411655003531e-05
-1.36907541609138e-05
-2.28482087530487e-05
-5.59187296874584e-06
-9.73807673782216e-06
7.34354075059206e-06
-1.37537610995084e-05
-2.79024700540361e-05
-3.98551732512233e-05
-9.15288127439619e-06
-3.05778587450675e-05
-3.20400715585234e-06
-2.50103952971238e-05
-2.87732378753889e-05
-2.59960784766459e-05
-8.60048922549985e-06
-1.93768678931405e-05
-1.32778877692856e-05
-4.72926880050006e-05
7.14065950158904e-06
-3.2389358628379e-05
-9.48486741259974e-06
-2.08226812971635e-07
-3.14334183679735e-05
-7.39494704370846e-06
-1.10895269799838e-05
-2.44178472314434e-05
-2.53937398237041e-05
-2.32630637477401e-05
-3.32571217110886e-06
-3.42724992691278e-06
-8.59995275866064e-06
-2.31834246873342e-05
-3.5000099631069e-05
-3.11036393561617e-05
-2.74537968009962e-05
-2.33739472840681e-05
-3.31652523550998e-05
-1.3234097471498e-05
-1.62938359954493e-05
-3.51804550967388e-05
-3.96937238653175e-05
-3.96734400960166e-06
-2.54651511099414e-05
-2.31251528378436e-05
-1.89862421434403e-05
-2.36394023800743e-05
-3.09033601720536e-05
-2.45426814666727e-05
-3.3864163937441e-05
-1.88758478578456e-05
-9.58765203679693e-06
-2.57147186606123e-05
-4.44118773877238e-05
-1.77418146313698e-05
-3.5320131037024e-05
-9.78383514415972e-06
-7.82870497012269e-08
-3.57589962102726e-05
-1.88146272336065e-05
-6.89055982396125e-06
-1.48613656211275e-05
-2.21149705939889e-05
-2.37142105082975e-05
-2.13186196965527e-05
-3.16061363381546e-06
-3.23071831340479e-05
-3.63944315781805e-05
-1.95933649442003e-05
-4.42236166267121e-05
-1.88533022501363e-05
-1.75803143807072e-05
-5.63640195867779e-05
-3.30252514465693e-05
-2.24780175612302e-05
-3.1491823929183e-05
-1.99906277290726e-05
-3.67126542418486e-05
-2.38435018115456e-05
-3.05105621131377e-05
-1.00136973392067e-05
-5.00653786248916e-05
-2.29376565969978e-05
-1.03409002313979e-05
-3.50155247017717e-06
-9.16542542235716e-08
-3.47669028026199e-05
-5.6684500504126e-06
-2.43453581067433e-05
-1.84662148597536e-05
-1.12634187904443e-05
-1.20483324167508e-05
-9.97616279305636e-06
-4.31544933052982e-05
-2.47145312442167e-05
-1.27854251694837e-06
-1.94579489926266e-05
-2.54415547412265e-05
-1.12936103138557e-05
-1.61271042901899e-05
-3.22673290220564e-06
-4.92158020449913e-06
-2.2625340677242e-06
-2.59775789651815e-05
-2.1386267209021e-05
-8.14782573341121e-06
4.35051918772255e-07
-3.06164288426566e-05
-2.52003804496194e-05
-5.38784680053779e-06
8.19068322282367e-06
-8.18677632347601e-06
-2.97951953998392e-05
-1.22338416314337e-05
-3.4946203792283e-05
-3.79368815979539e-05
-1.36025448574699e-05
-1.32092826395719e-05
-4.81634009546588e-07
-3.25250825751216e-05
-3.32892732008357e-05
-2.25298453654553e-05
-3.00281234596101e-05
-2.84568360393918e-05
-1.84612069295812e-05
-3.30840459942013e-05
-2.05870950981629e-05
-1.20350124120279e-05
-1.09553115290064e-05
-1.45651543135647e-05
-1.82614060969858e-05
-1.58931809144313e-05
-1.89996867309798e-05
-3.23074325053499e-05
-2.26909666479302e-05
-2.30954921046416e-05
-1.35298983124962e-05
-1.99938607126584e-05
-6.08151982712269e-06
-2.56754652510419e-05
-5.01017381475579e-06
-1.80015448519778e-05
-3.09448499151435e-05
-2.96968483302114e-05
-4.264527685822e-05
-2.38465826223213e-05
-1.16512680618458e-05
-2.07547056104642e-05
-2.27504046703176e-05
-2.34517746152035e-05
-4.20763632206419e-05
-2.66609423110538e-05
-2.3809891463976e-05
2.09732825729537e-06
-2.49231414994401e-05
-2.47947825429898e-05
-2.49317236552231e-05
-1.88430241333808e-05
-1.13451994022649e-05
-4.82353936687439e-06
-1.14555565743974e-05
-3.10808664699884e-05
-1.95342647215629e-05
-7.30113058917743e-06
-1.61352229871831e-05
-2.73707528063637e-05
-3.22018122471251e-05
-9.08559777077347e-06
-2.01044218411483e-05
-6.3999104235836e-06
-3.3294358783268e-05
-2.09591601721919e-05
-2.3788746488852e-05
-2.69612042360181e-05
-2.46089387520583e-05
-1.622687448168e-05
-7.45211072047795e-06
-4.41281746469978e-05
-4.27317385675361e-06
-9.29663136319045e-06
-6.48946944208306e-06
-1.85030099673927e-06
-1.61199555286561e-05
-4.96170514253813e-07
-2.81192106546717e-05
-2.4257541663652e-06
-4.17874260642346e-06
-3.22851520402447e-05
1.9910854047024e-06
-1.54359490079802e-05
-2.32526945792271e-05
-1.8660839741219e-05
-1.3009887435979e-05
-1.26470317272452e-05
-4.28973067582063e-06
-2.0417366913177e-05
-7.39289728297638e-06
5.65270461154499e-06
-1.59361801076006e-05
-2.73479809297245e-05
-1.85450689307364e-05
-2.32250182715177e-05
-3.51102828963382e-05
-1.43221701423588e-05
-2.51186016105781e-05
-2.80059333862761e-05
1.45062603705464e-06
-6.1330755188181e-06
-1.82955897742496e-05
-2.28429017671011e-05
-1.26320550416002e-05
-2.50378312846045e-05
-3.10286219679809e-05
-3.13698098810071e-05
-3.04848590242605e-05
-4.18393225491502e-05
-2.14732698224332e-05
-1.16482559397827e-06
-2.58077346625615e-05
-6.97539037080362e-06
-2.40653520887224e-05
-2.98311373587153e-05
-3.57697207342845e-05
-2.58935362016523e-05
-2.83585192625084e-05
-1.48155135723805e-05
-2.34431495031146e-05
-2.67440167002252e-05
-3.51403582072549e-06
-3.30041741464269e-05
-2.22669780537308e-05
-5.39886587631936e-06
-3.66654434040134e-05
-1.83348380626157e-05
-2.74364987365915e-05
-2.14627685208013e-05
-3.21237719284707e-05
-2.33154544016313e-05
-2.42953716645321e-05
-1.69819375362903e-05
-2.26912870507294e-05
-1.53952663099169e-05
-1.28656559288557e-05
-1.27312245311297e-05
-1.7715541512379e-05
-3.09494501166371e-05
-2.83660227209093e-05
-1.2738634549756e-05
-2.82445478513992e-05
-3.20775799963436e-05
-1.65435266926626e-05
-1.7341490391492e-06
-8.84254627173014e-06
-2.94487271149227e-05
-1.34269146608357e-05
-2.8464716857884e-05
-3.07887434778416e-05
-1.09433118699304e-05
-3.21476746877398e-05
-3.24115929895411e-05
-2.15022260328265e-05
-3.03781730550586e-05
-2.31835023119585e-06
-3.42293022964651e-05
-2.20975334737467e-05
-2.84975008014366e-05
-3.52276036590112e-05
-3.162255960751e-06
-1.92700891361468e-05
-1.52092802689318e-05
-1.19897233547622e-05
-6.25826697258152e-06
-3.16842722297119e-05
-8.06354788472444e-06
-3.36808263074586e-05
-1.91883494567707e-05
-1.21471465376599e-05
-2.60453291804496e-05
-2.05308459726827e-05
-2.56674268723732e-05
-5.0842824523532e-06
-2.88929640108375e-05
-2.45577975410017e-05
-1.69822570860697e-05
-4.00945336398114e-05
-2.53052555717761e-05
-1.9944354768193e-05
-1.80157771553207e-05
-2.34384089914404e-05
-3.27353629777125e-05
-4.3407903527378e-05
-3.91198811778973e-05
-1.35058479355915e-05
-1.82748115626642e-05
-4.15709646559735e-06
-8.14096173192818e-06
-2.26110880633601e-05
-1.90786956765402e-05
-2.93380310626965e-05
-4.4568772186844e-06
-2.50563264044433e-05
-4.09972056313431e-06
-3.32047898390202e-05
-1.13412283698313e-05
-1.39723322658452e-05
-3.24985131234962e-05
-2.75625586085144e-05
-5.0612564960036e-06
-4.1005064588864e-05
-3.878450766038e-05
-1.01029814198243e-05
-2.11389285742245e-05
-2.68819061439422e-05
-3.12349761975629e-05
-3.30008475896335e-05
-2.34978648920958e-05
-9.5657004785561e-06
-2.05910726439272e-05
-2.49306484350855e-05
-3.86729190729429e-05
-2.13672776318576e-05
-9.42709304757358e-06
-2.64533524296268e-05
-3.31088220540885e-05
-2.06848107282691e-05
-3.16294111635842e-06
-2.56257094743039e-05
-2.06011470218072e-05
-2.40330383994022e-05
-3.83281630407491e-05
-2.82197254092676e-05
5.83316962452264e-07
-2.82346296217713e-05
-8.02152972399289e-06
1.52089367180918e-06
-1.49532855449998e-05
-2.12337383598365e-05
-5.96711965251848e-06
-3.12155355963165e-06
9.91824896882793e-07
-2.78679302156013e-05
2.00179735007029e-06
-1.27667606470541e-05
-1.15860983666375e-05
-2.65825611561183e-05
-3.26925487317532e-06
-2.67073687268634e-05
-9.36379178515892e-06
-2.43467011232944e-05
-2.14035199134511e-05
-5.84541503756291e-06
-2.14168191712315e-05
-1.9942191918796e-05
-2.33389517875706e-05
-2.55783193205659e-05
-4.52298791628767e-05
-2.03328835157583e-05
-2.52834043080907e-05
-3.82649535017929e-05
-2.09006825207222e-05
-2.67305797615613e-05
-1.85118956328998e-05
-1.35390334801563e-05
-6.96892796831578e-06
-3.01035198931099e-05
-2.39615540962793e-05
-2.20488318754388e-05
-2.45514472843624e-05
-8.01294974068712e-06
-1.78308448568378e-05
-8.02736766754074e-06
-1.46088614219911e-05
-2.43750745569696e-05
5.28110732642139e-06
-1.33372292114316e-05
-9.33656529107159e-06
-1.24626206855185e-05
-3.52545401654129e-05
-3.15782555840287e-05
-3.06636634438842e-05
-1.13242506100274e-05
-2.6326058417068e-05
-3.50253395831772e-05
-4.34617065504929e-05
-2.98659497567984e-05
-3.94971647040523e-05
-1.92189071229299e-05
-2.93256705660955e-05
-1.06218484654125e-05
-1.31499742085608e-05
-9.8541324804578e-06
-1.78858104651779e-05
-1.75051488485387e-05
-1.32237552916262e-05
-6.0311213658613e-08
-1.84822496664644e-05
-1.59337872395608e-06
-1.60865992794373e-05
-4.82587119769161e-06
-1.66525249023483e-05
-1.74055368495002e-05
5.2888813037846e-07
-1.78615145124932e-05
8.37441067603047e-09
-2.38212163135408e-05
2.58443346879835e-07
-3.93644432089533e-05
-2.22086451206089e-06
-2.04719017154901e-05
-8.50411110906352e-06
-2.88726897914156e-05
-1.02509819844679e-05
-4.73868929171282e-07
-2.51577963214932e-05
-2.15088002932998e-05
-2.40351063701467e-05
-3.63568060482898e-05
3.68308564829653e-06
-1.53620957114844e-05
-3.45550225861815e-06
1.59231400355827e-05
-2.059910912495e-05
-1.16347217165397e-05
-1.52656709363805e-05
-1.02284085102245e-05
-1.5663094040372e-05
-3.38559617270915e-05
-3.35676830623289e-05
-3.60251169914166e-05
-6.84153899297792e-06
-2.71615855245012e-05
-1.16429171916129e-05
-1.55914177566332e-05
-2.41497019032115e-05
-3.57237131607901e-05
-2.10249896376825e-05
-4.12941078600845e-05
-1.9631962877395e-05
-9.8126559065124e-06
-3.8183463439205e-05
-9.33205275500266e-06
-1.61290496230382e-05
-1.25184764559346e-05
-4.44125941008878e-06
-3.10948143446392e-05
-2.47195854019006e-05
-1.93815965881907e-05
-1.4193610059837e-05
-2.52981609932096e-05
-2.76526015016791e-05
-2.82420927779036e-05
-2.69469958915127e-05
-4.48018583830497e-05
3.97999347640603e-06
-2.21460040440404e-05
-2.70742124829365e-05
-2.97569678312008e-05
-2.26526826080993e-05
-1.96975814049957e-05
-2.22735646359279e-05
-3.33841467156294e-05
-5.21428548701477e-06
-2.12822436099207e-05
-2.71659718323437e-05
-4.22261462572615e-05
-1.8521681445528e-05
-2.04662891073388e-05
-8.59969207309153e-06
-1.29266773075766e-05
-1.43178106930494e-05
-7.37118098336118e-06
-2.79980635464825e-05
-2.61949866374849e-05
-3.63802351037246e-05
-1.17922739712357e-05
-1.69542759285236e-05
-1.43110082819256e-05
-1.56535185527364e-05
-3.11583776218364e-05
-1.30356090900364e-05
-2.31684315567647e-05
-2.14614081220314e-05
-3.49085306793801e-05
-2.68648179257777e-05
-1.86423765664502e-05
-3.47058691936235e-05
9.27786199829807e-06
-2.98561960573339e-05
-3.99408347451989e-05
-2.16109359853293e-05
-6.5918136768322e-06
-1.80331807448274e-05
-2.09778335072936e-05
-1.77783687981358e-05
-2.5647285567877e-05
-1.2835907213723e-05
-1.48414465769505e-05
1.40053447819203e-05
-2.12459659961471e-05
-2.60521949450571e-05
-3.1838024393982e-05
-2.84063593312951e-05
-3.02448502308476e-05
-3.5589852236833e-05
-3.05055167108596e-05
-3.5452924874836e-05
-2.41761054728541e-05
-2.75729824182676e-05
4.22242017155903e-06
-4.37360452656172e-06
-2.13497545709275e-05
-6.46183147940217e-06
-5.71343215004581e-06
2.54438660711224e-07
-1.52354735001085e-05
-1.52894645657763e-05
-3.74361146613268e-05
-3.09608698960008e-05
-1.42493272905653e-05
-1.67517782264645e-05
-2.77470169344747e-05
-2.54273878421523e-05
-4.89824306526896e-05
-2.1723315420125e-05
-3.49827234572377e-05
-2.8383413940382e-05
-2.28396648769098e-05
-2.37118829986412e-05
-2.15209401307619e-05
-2.62077375320546e-05
-3.02035258530959e-05
-3.92062717362859e-05
-1.71582994134302e-05
-2.68346144133615e-05
-3.27289442614804e-05
-2.95580948672512e-05
-9.43322025707112e-06
-1.88043329216061e-05
2.2395202939137e-06
-1.6746146287282e-05
-1.093940470718e-05
-1.33201745515887e-05
-2.2478784181124e-05
-2.55598241909585e-05
-4.12637687874457e-05
-6.799937502309e-06
-1.49200418182316e-05
-2.63903390500703e-05
-3.52427118956922e-05
-1.69950492314249e-05
-3.38100075087461e-05
-2.81587588497837e-05
-2.07411695139024e-05
-1.84838978204199e-05
-3.52914858201092e-05
-2.2905336843014e-05
-7.73317184622911e-06
-1.76939352790511e-05
-3.38988926789667e-05
-3.4179407972887e-05
-2.60171126672121e-05
-2.85841553858912e-05
-1.25625631447008e-05
-3.93506676197351e-06
-2.14435880050873e-05
-1.18525137514447e-05
-1.42820906849319e-06
-1.68270320248738e-05
-1.28992524742331e-05
-2.15870865886546e-05
-3.46859933982982e-05
-6.38528485577654e-06
-2.61580268716807e-05
-5.7135044995147e-06
-1.93678922316543e-05
-1.23206796393419e-05
-2.55417199360701e-05
-2.00217450244072e-05
-1.54904842583147e-05
-9.23529220154575e-06
-3.78801042867135e-06
3.22154842968966e-06
-1.08560327206555e-05
-1.95812717303383e-05
-2.99437447392226e-05
-3.55340218194413e-05
2.26138671462416e-06
-2.82132652829511e-05
-1.78783643224472e-05
1.46572632648182e-06
-1.33775648350237e-05
-1.93425757543319e-05
-2.20198717026873e-05
-1.02163422654722e-07
-1.97829955777184e-05
-4.12450557459491e-05
-2.22524824908729e-05
6.1725480394514e-06
-1.05417765380934e-05
-2.60118975192605e-05
-9.29790586651635e-06
-1.65990542710233e-05
-2.22008688117083e-05
-5.19183209960659e-06
4.21959650003595e-07
-2.58965212691131e-05
5.69559050105572e-06
-2.66867581532465e-05
-3.39559252598547e-05
-3.40296452196317e-05
-2.09090152533524e-05
-2.43854942730605e-05
-1.20003258825417e-05
-3.62447442917597e-05
-1.97891650798435e-06
-2.45280048294412e-05
8.09896689296338e-06
-3.08012680075563e-05
-1.24816023287132e-05
-1.5335406647514e-05
-2.76467187208289e-05
-9.16255643112362e-06
-1.14273704882172e-06
-3.55840735399171e-05
-7.96850722581555e-06
-3.17857481022783e-05
-3.46382183701276e-05
-2.52544137321393e-05
-2.29433825010447e-05
-1.52958381914842e-05
-3.34136252391241e-05
-2.63227388837435e-05
-3.03048031865539e-05
-3.94889262239065e-05
-1.90528377930833e-05
-2.05500013703792e-05
-1.62903839296582e-05
-1.97808052582801e-05
-7.96551453400956e-07
-1.5307706157654e-05
-3.57017556631318e-05
-8.72349388043739e-06
-5.85171260795937e-05
-1.81649613458991e-05
-1.76763630604071e-05
-1.43129025578571e-05
-1.46052244574311e-05
-2.73056067859326e-05
-1.82126782036899e-05
-3.48579399410351e-06
-1.49568862286284e-05
-3.22112347760581e-05
-2.92683716843327e-05
2.68875142925176e-06
-1.80301520837029e-05
-4.54737503974721e-05
-3.46550620095299e-05
1.07248889035491e-06
-2.77068549938516e-05
-1.69014621113369e-06
-2.065308395892e-05
-1.69838490658065e-05
-4.12216495533935e-05
-8.95954907469961e-06
-3.60722773030023e-05
2.5682718786342e-06
-2.85598938351762e-05
-1.12536309411964e-05
-1.92818150228151e-05
-2.86714667543348e-05
-1.45445322888044e-05
-2.5650889664621e-05
-1.34794391567995e-05
-2.25973184540628e-05
-1.41228333660451e-05
-2.84344035382732e-05
-2.13775019108905e-05
-2.59049121765528e-05
-1.34557173659888e-05
-3.16295585495717e-06
-1.05618223513112e-05
-4.42625489706817e-05
-5.55093536525307e-06
-2.86891948123452e-05
-2.94156506679638e-05
-1.12040009072509e-05
1.00524896167479e-05
-7.87369167236707e-06
-2.37886691449623e-05
-3.07954887279446e-05
-3.51706635942099e-05
-3.83305971451428e-05
-1.26638047254927e-05
-5.09356695979175e-06
-1.82770943420963e-05
-4.58473818834532e-05
-4.61286011846655e-05
-2.63382283243742e-05
-2.16499730541625e-05
-3.26553333917254e-05
-1.97626261502056e-05
-1.24292897505913e-05
-1.48476976690795e-05
-4.92615137789148e-05
-1.72816904086737e-05
-1.73900328379904e-05
-2.83977608195264e-05
-3.86143053476366e-05
1.72082876321234e-07
-2.42444373085211e-05
-3.39700130169266e-06
-1.28952101179149e-05
-2.07105987129273e-05
-8.24312030631966e-06
-3.0822805622956e-05
-2.49702343647918e-06
-2.06723534542152e-05
-1.51876413065154e-05
-4.70323737500488e-05
-2.14535871032787e-05
-2.83164436053045e-05
-2.98950639213121e-05
-2.25374645636639e-05
-1.09449627827328e-05
-2.38462182944519e-05
5.86327534875088e-06
6.51105972080229e-06
-2.77396866445646e-06
-2.83651501129247e-05
-3.32222189099107e-05
-1.08167524464483e-05
-3.37509518917297e-05
-4.32546171089426e-05
-3.06709703517989e-05
-2.16944943190924e-05
-2.08305332681588e-05
-1.95557909360362e-05
-2.77730558570528e-05
-2.72484791186311e-05
-2.27084678768023e-05
-2.52972402811195e-05
-3.21672247862592e-05
-2.54077638370814e-05
-1.19243631780886e-05
-6.79114943837359e-06
-1.13731258323034e-05
-2.05625896441174e-05
-1.52749124720099e-05
-4.21718619268332e-05
-2.57874923904584e-05
-2.16519816959388e-05
-3.54354144895969e-05
-2.89337593483843e-05
-1.1557852204863e-05
-2.44076925275166e-06
-3.56629944995516e-05
-1.75242595720561e-05
-8.0603720906508e-06
-6.37560159926821e-06
-1.38570794010279e-05
-9.98652501329294e-07
-2.17259420764984e-05
-1.17143925744777e-05
-1.28479963893182e-05
-1.72180445315634e-05
-3.63499504050139e-05
-1.85053971372239e-05
-2.3721281704377e-05
-9.01984930347586e-06
-9.77323322211688e-06
1.11038424248556e-06
-5.72838676493049e-06
-2.251226403588e-05
-1.39371274735525e-05
-1.41229402770854e-05
-1.8933035449255e-05
-2.33149329793368e-05
-3.94438887646966e-05
8.48387159504983e-06
-3.35299508834304e-05
-2.41946980162217e-05
-3.75619283190296e-05
-3.6528854085474e-05
-5.27457573996284e-06
-2.65624596038021e-05
-2.08734518401632e-06
-2.43814892074585e-05
-1.29951791800171e-05
-4.37458119516065e-05
-2.22495608324762e-06
-1.79041384456651e-05
-1.04430616098725e-05
-3.00309994677996e-05
-1.16304676181192e-05
-9.13511043962711e-06
-2.08831655754518e-05
-8.31085611314411e-06
-2.34446849703551e-05
-2.58473212210571e-05
-1.8785105744819e-05
-4.06981396361038e-05
-1.66126101315485e-05
-3.3139312873201e-06
-2.4029224675948e-05
-2.6049990144502e-05
-1.11315163928241e-05
-3.19195923994437e-05
-3.00613358601703e-05
-4.07719882856687e-05
-1.8077926999948e-05
-3.31940094120127e-05
-2.1665588371448e-05
-2.09142311830389e-05
-3.79708985729387e-05
-3.20481846360968e-05
-2.9781401768827e-06
-2.18335380264462e-05
-1.75794503246576e-05
-1.14344019405071e-05
-1.63981897224001e-05
-2.28856457644629e-05
-8.88997068706408e-06
-2.86615436816546e-05
-2.55864983389942e-05
3.91639348102458e-06
-2.26056501722252e-05
-6.49951424794427e-06
-5.60472884663918e-06
-3.01760568579567e-05
-3.87986396658082e-05
-3.73396538674606e-05
-3.05473490327056e-05
-2.26470661135175e-05
-6.40257522539705e-06
-2.00970984822526e-05
-1.81505316624784e-05
-3.05373234591753e-05
-1.20110723853541e-05
-1.91615102943912e-05
2.13203639224774e-06
-2.33006761768528e-05
-2.19669986517397e-05
-1.57852752570174e-05
-1.84156979791949e-05
-1.93212489781085e-05
-8.66790379509191e-06
-1.81146108123048e-05
-1.54435206895297e-05
-1.72134076280795e-05
-2.36496983157361e-05
-1.29766637641417e-05
-3.67962258654496e-05
-2.10699721817918e-05
-4.26884991001251e-06
-3.5736899959457e-05
-2.82612994416508e-05
-9.95247105207714e-06
-1.64361775464132e-05
-1.73874048540985e-05
-1.10228654325245e-05
3.87441906953188e-06
-4.88024055921282e-05
-1.25824478982985e-05
-3.70258419307474e-06
-4.07587008872062e-06
-2.7226344550477e-05
-9.39021887795573e-06
-2.39463174518032e-05
-2.04903378177124e-05
-3.4970326912655e-05
-1.46825841098182e-05
-2.98818222397226e-05
-2.23163134659209e-05
-2.3716074895614e-05
-3.05240825758348e-05
-1.21300438867384e-05
-3.70598790681487e-05
-1.91258089684151e-07
-2.31029940721099e-05
-1.58657558509158e-05
-5.74056520292315e-06
-5.26721511540883e-06
-4.52344892755092e-05
-2.61691786623341e-05
-2.24923911997605e-05
-1.18149885296975e-05
3.0869780139542e-06
-3.18054735552068e-05
-2.0035807656312e-05
-2.47894627348676e-05
-4.04018520893747e-05
-3.03947129709575e-05
-1.71135395765233e-05
1.44917872051333e-05
-3.63087220447585e-05
-5.46172391552769e-06
-7.54812714571898e-06
-7.83946057828105e-06
-3.15937950248323e-05
-1.68741949210404e-05
-2.91277206522059e-05
-8.19823698870487e-06
-5.94454652821591e-06
-1.15122157584867e-05
-9.61967621379537e-06
-5.00602402281107e-06
-8.14179312601096e-06
-3.08094858012222e-05
-2.32245267467682e-05
-3.25581541591485e-05
-1.1996479994518e-05
-2.89708052486372e-05
-1.59789521896638e-05
-4.96670990782826e-05
-1.29620232189413e-05
-8.59132954044069e-06
-1.89850550352486e-05
4.01975660613158e-06
-2.1216532813846e-05
-2.19753526973302e-05
-9.94743337423973e-06
-2.97109925666624e-05
-1.18106122695495e-05
-1.50969134928319e-05
-2.86849945159622e-05
-1.45291314769899e-05
-1.86599944535213e-05
-2.39078821810775e-05
-1.09021789420674e-06
-3.17279681811666e-06
-1.62946489772577e-05
-3.03447807855379e-05
-1.74695336471758e-05
-2.24461739393529e-05
-1.20845495247775e-05
-1.76342549663951e-05
-1.57632125103494e-05
-5.7334084555542e-06
-2.64636943752343e-05
-2.10506233984923e-05
-1.20240414473188e-05
-2.27434542340643e-05
-2.6841080495976e-05
-2.52520799043996e-05
-1.26809539048948e-05
-1.37539635600687e-05
-1.9838784554598e-05
-2.38479085071453e-05
-2.21047527415026e-05
-9.9408313675828e-06
-1.22037758846908e-05
-2.45473144967076e-05
-3.97997982891389e-05
-3.98783460455243e-05
-3.89414450592804e-05
-2.95255342155323e-05
-1.21185592602544e-05
-1.61664274082148e-05
-3.85395878494694e-05
-2.81557751002722e-05
-1.49157663841921e-05
-1.81825732011532e-05
-1.86633047566535e-05
5.79619443442261e-06
-1.39978172332245e-06
-2.19790679776662e-05
-1.94479448944485e-05
-2.49088473896222e-05
-2.94414805241347e-05
-2.4834155195044e-06
-7.88201352590434e-06
-4.38187979008624e-06
-1.84213676781263e-05
-1.1348950096446e-05
-1.85202832076444e-05
-1.18498062521473e-05
-3.33839613170484e-05
-1.19013729545959e-05
-2.92488555518884e-05
-1.29832589484161e-05
-1.18700316779013e-05
-2.49146044239084e-05
-1.54843737179533e-05
-1.29806754501417e-05
-2.62391078472288e-05
1.93910078521453e-06
-3.94756695582627e-05
-3.23607405024269e-06
-1.50361204838479e-05
-1.51503435596585e-05
-1.7142079328624e-05
-4.45192906517972e-05
-1.27007773996528e-05
-2.8648977799524e-05
-1.94403201159003e-05
-1.71148960747096e-05
-9.04898104931576e-06
-3.61004746218686e-05
-1.50732069942988e-05
-4.31248089304646e-05
-2.88360821779711e-05
-2.73653080347861e-05
-1.66687959618112e-05
-1.89669722512657e-05
-1.40126598098138e-05
-1.58877272618129e-05
-1.24170837225998e-05
-2.57294636342316e-05
-2.98206407068758e-05
-4.03318903737217e-05
-3.48740460926935e-05
-3.07406583131844e-05
-7.23015690198282e-06
-6.92611727167812e-06
-3.1952181610054e-06
-3.49784028489138e-05
-4.00640837323149e-05
-3.05230459716248e-05
-7.49775298379004e-06
-3.05693818440511e-05
-4.83800729559585e-06
-8.34916539936691e-06
-8.23812500306429e-06
-1.92561235720824e-05
-7.2573918546312e-06
-1.3806635470846e-05
1.22287588809818e-05
-8.64789721524587e-06
-3.56863040490297e-05
-7.48690219289439e-06
-1.63615058240495e-05
-2.8386204632461e-05
-1.00479750390538e-05
-1.67326155971984e-05
-2.60860003709508e-05
-3.9379033659149e-05
-2.45961712983891e-05
-1.21168983105806e-05
-1.71813472159136e-05
-2.96384621694701e-05
-5.52411835636063e-07
-2.49822141690154e-05
-3.08151002947406e-05
-1.33899013526128e-05
-2.43889059255921e-05
-3.70459338643863e-05
-2.48136320965843e-05
-1.71718764819929e-05
-1.03489014280337e-05
-1.56343232865046e-05
-1.88296603818169e-05
-2.48916775377158e-05
4.91628895127828e-06
-2.7362994821324e-05
-1.81924243398148e-05
-2.13041335933654e-05
-9.98106671036097e-06
-1.57428842240823e-05
-6.15713035677122e-06
-4.15192725588361e-05
-1.04168516749322e-05
-2.10453552514478e-05
-1.01755834540371e-05
-1.87339845120577e-05
-3.82765804633292e-05
-3.02579971238811e-06
-4.34910309999402e-05
-3.30383516712994e-05
-4.70068275371407e-06
-5.94364099243239e-05
-2.54534031266893e-05
-3.09840736902218e-05
-2.06976085819255e-05
-2.82787153655272e-05
-5.20651557393036e-06
-1.71295649565507e-05
-1.39956273826387e-05
9.41325348873104e-08
-3.69158422427774e-05
-1.58213179105917e-05
-1.09038382615042e-06
-1.65170131767687e-05
-1.17248537466793e-05
-1.7024540747528e-05
-1.66301751010684e-05
-6.22744009121683e-06
-1.9187476099889e-06
-1.95545233874985e-05
5.86465550755537e-06
-2.30176821664461e-05
-2.20263737000767e-05
-8.89138339995532e-06
-2.47592053392933e-05
-1.75351983989872e-05
-3.17469421573474e-05
-2.31296202331789e-05
-1.87276026807574e-05
-1.51395755271128e-05
-2.6460665356496e-05
-3.35807976549602e-05
-2.86332823715363e-05
-3.40728497733404e-05
-2.05584514270481e-05
-2.71665431870658e-05
-1.56815630245611e-05
-1.63982212052399e-05
-3.12006767956161e-05
-9.46249576770797e-06
-2.83208874903224e-05
-2.97805379380579e-05
-2.42226243309997e-05
1.10996047650641e-06
-2.94165491205638e-06
-1.1063599453769e-05
-3.64056381218399e-05
-1.54548421311914e-05
-1.99260528764965e-05
-4.07893879599853e-05
-7.94022832208579e-06
-1.94253026648573e-05
-3.40695774890336e-05
4.20818840967006e-07
-2.50568137356474e-05
-4.24064554195084e-06
-2.45461016587352e-05
-1.9992988663801e-05
-8.73783720763001e-06
-2.33114663203835e-05
-3.03288600422698e-05
-4.04091334397654e-05
7.45195085545091e-06
-3.06014522668369e-05
-2.52064208798068e-05
-2.8667214380977e-05
-1.37489606192375e-05
-1.40413590762279e-05
-1.23560084214473e-05
-2.87492775311068e-05
-1.82261155023206e-05
-2.00949562020428e-05
-4.70006803599954e-05
-9.51623216430956e-06
-1.4501832765033e-05
-1.43263440539079e-05
-2.87781396849113e-05
-9.16233635544129e-06
-1.67641825606816e-05
-1.22232251822883e-05
-1.83038661768631e-05
5.92449530531599e-06
-3.72633287025263e-05
-2.89793133428754e-05
-2.36571231595073e-05
-2.8097196195711e-05
2.32808473635269e-06
-2.83651003503421e-05
-3.00411346999834e-05
-3.13576169232072e-05
-8.37281997425469e-06
-1.02669965528008e-06
-1.44496081647021e-05
-2.50154755897009e-05
-1.43466715447748e-05
-1.79597337094196e-05
-1.75580196429497e-05
-2.68592462590706e-05
-2.8652178935042e-05
-1.6270262345249e-05
-1.99246977129344e-05
-4.08828288011342e-05
-1.07983912625193e-05
-3.12706993510933e-05
-2.96802894178695e-05
-3.54713896140367e-05
6.93721628774529e-07
-1.04086693973347e-05
4.10790160440723e-06
-1.68839781805544e-05
-2.11183655700745e-05
8.75766816377761e-06
2.44005047790387e-06
-1.2283181364963e-05
-8.43384775025373e-06
-4.77227117085917e-05
-2.82019207942683e-05
-1.2862758071439e-05
-1.94102783765572e-05
-4.30167200067072e-05
-1.72733837796394e-05
-2.83512151969927e-05
-3.20245252889629e-05
-1.84097907328189e-05
-1.77527154957042e-05
4.93635167525764e-07
-5.63401894936532e-06
-1.48523773259783e-05
-2.23271315574874e-05
-2.24314981240048e-05
-3.35877039825557e-05
-4.12471887992596e-05
-3.49768469099476e-05
-2.48664834797125e-05
-3.64353072811777e-05
-1.09786514667465e-05
-1.6486276325693e-05
-3.13687924777284e-05
-2.91176605934087e-05
-1.16482678705876e-05
-1.38262200562274e-05
-2.34116757926113e-05
-3.4361594733038e-05
-8.16995587831356e-06
-3.04760034439344e-05
-3.48466768523749e-05
-2.70188362915995e-05
-4.61125585344219e-06
-1.54440644710949e-05
-4.70770274189301e-05
-4.33678702700982e-05
-2.01250362709326e-05
-1.97261063144891e-05
-2.3332661477164e-05
-1.86108991260756e-05
-1.53662016188655e-05
-2.51221680772261e-05
-1.87831340407679e-05
-9.00206694968573e-06
-2.50825943816667e-05
-3.13889385899671e-05
-2.75894027255007e-05
-1.49725817286637e-05
-3.13303977361481e-05
-6.1099908693884e-06
-2.08809529977612e-05
-9.23890443608272e-07
-1.69079036206885e-05
-1.04233451197155e-05
-2.49098678303782e-05
-3.56922989154529e-05
-2.40262567196919e-05
-3.70568768810124e-05
-1.46013709711428e-05
-3.35501103586894e-05
-1.46389211484216e-05
-3.25279029000942e-05
-1.42654794006079e-05
-1.91423014083372e-05
-1.45786099135901e-05
-2.20811394675824e-05
-4.30527983465651e-05
-5.25192371470863e-06
-8.44028976854523e-06
-6.26601224577442e-06
-2.06434185637347e-05
-1.78429574423572e-05
-1.02612326365306e-05
-2.71889715287035e-05
-2.86979252741259e-05
-2.64139242286267e-05
-2.22120923186843e-05
-3.47728415791408e-06
-2.63499707361965e-06
-2.70082688268454e-05
-2.465521313192e-05
-4.44454889819829e-05
-1.3907533854327e-05
-2.16057520412128e-05
-3.78642372663139e-05
-2.26993842026113e-05
-9.39287113077779e-06
-1.07456394125613e-05
-2.50965065071883e-05
-2.10508579497187e-05
-3.12098075340476e-05
-5.54018259780818e-06
-4.61789500933456e-05
-2.77720867804174e-05
4.74708561048136e-06
-1.48976568994924e-05
-1.16277167731832e-05
-2.16449635649784e-05
-3.83730631240328e-05
-2.93564975407532e-05
-2.12962802149505e-05
-1.17477635992147e-05
-1.21675393609769e-05
-2.48239931230453e-05
-1.63984055296731e-05
-8.34616063880801e-06
-1.41289237963647e-05
-2.18077809322189e-05
-7.77059401126978e-06
-3.8273291346392e-05
-3.14774970946907e-05
-2.11667984880425e-05
-2.20032773700829e-05
-2.36945477971102e-05
-3.02582772921639e-07
-2.86507795433588e-05
-9.28828574757924e-06
-6.20590755556435e-06
-3.48554669620493e-05
-2.17904730328258e-05
-3.14792616595713e-05
-6.95134545874768e-06
6.08354455239831e-06
-1.61978898209628e-05
-7.14477869571093e-06
-1.8568716939415e-05
-2.16366592273098e-05
-2.37392241269313e-05
-1.5459134002686e-05
1.3778129708119e-05
-9.95373703388889e-07
-1.22942427022031e-05
-1.38426914273158e-05
-2.9346729628287e-05
-4.30400549626227e-05
-5.02307434794025e-06
-2.88304477187216e-05
-2.26488332075628e-05
-4.07629661402411e-05
-1.87266309404419e-05
-1.81346297248559e-05
-6.83098175811696e-06
-1.28164279138259e-05
-1.74571325029671e-05
-2.21923102473225e-05
-2.57354151708612e-05
-1.94520447366918e-05
-2.80556299424021e-05
-7.4524519693295e-06
-3.29493218115358e-05
-6.43307063507202e-06
-2.95041395602981e-05
-9.16675747375864e-06
-2.98008055556324e-05
-2.49059662873556e-05
-2.91183823403744e-05
-3.13992269480556e-05
-3.25214130631035e-05
-2.37390592645185e-05
-1.26090335556465e-05
-2.95597012783012e-05
-1.8299305490627e-05
-2.35490107630096e-05
-3.66126659687809e-05
-2.96082096969336e-05
-3.96922113839476e-05
-1.19386129153017e-05
-2.61484882760165e-05
-1.215426498812e-05
-3.58882035153898e-05
-2.18365904469024e-05
-1.74209437340039e-05
-2.94901374188111e-05
-2.74621730954603e-05
7.60145277883073e-07
-2.15361802032772e-05
-7.92810074181903e-06
-1.48429248276478e-05
-1.4922343755489e-05
-3.87159213033337e-05
-2.23452663542483e-05
1.7971946760042e-06
-2.35236548499225e-05
-2.13905129881375e-05
-2.15147276645912e-05
-1.38830699926662e-05
-1.47584254685145e-05
-1.31146537613905e-05
-5.34656605373919e-05
-7.98879244684798e-06
-9.15546744681405e-06
-6.50655673366408e-06
-8.72619857349868e-06
-2.40927001645144e-05
-1.76488295767815e-05
-2.33750781698428e-05
-1.23173011107311e-05
-1.02308464452065e-05
-4.67855802651955e-05
-1.26527941200202e-05
-2.38915892871588e-05
-2.65931291101224e-05
-2.71639582488229e-05
-3.03660846773703e-05
-2.7773627632611e-05
-3.6664835778251e-05
-2.83055004683634e-05
-5.66595456242427e-07
-2.29405677187422e-05
-4.27128765461022e-05
-3.017102071361e-05
-4.57456056545573e-05
-1.0192290072743e-05
-3.16620957995179e-05
-2.38227774836914e-05
-2.58558275652818e-05
-1.44715859113152e-05
-8.86628296948146e-06
-2.50142506491251e-05
-1.95135342101415e-06
2.15093209828638e-06
-2.32880721208172e-05
-2.61384037548973e-05
-9.29964755722739e-06
-1.56161153082342e-05
-2.62299364552427e-05
-2.39897911705773e-05
-2.01648910568567e-05
-1.73471535110813e-05
1.4647071544065e-06
-4.28559476927982e-05
-3.37690376664346e-05
-2.41070224631414e-05
-7.32124398386526e-07
-1.36836837939717e-05
-2.59386060982081e-05
-4.06490705136703e-05
-2.10616906689857e-05
-3.2255256021732e-05
-2.36868328720408e-05
-4.52004844696268e-06
-2.68734441929274e-06
-1.24727357563039e-05
6.02081465729822e-06
-2.2493464333075e-05
-9.33311494267457e-06
-2.34730275414537e-05
-8.71270573052284e-06
-3.55729513352875e-05
-1.67912153865083e-05
-8.75987124595519e-06
-3.87989114506857e-05
-2.14459760626351e-05
-3.65973813103689e-06
-1.9226536695418e-05
-2.65012519356038e-05
-1.07827269470161e-05
-1.20476035875975e-05
-1.52411793170843e-05
-2.11139087261399e-05
-1.54831534078047e-05
-2.16441127454335e-05
-1.06814324682407e-05
-2.64984165769334e-05
-6.70249168065218e-06
-1.12484139364632e-05
-2.23726692260996e-05
-3.02291686140201e-05
-1.34162494834446e-05
-2.54830525118757e-05
-1.63114773042777e-05
-2.68654163987413e-05
-1.11569728533382e-05
-1.84801849040452e-05
-8.92237253740754e-06
-7.82223165608972e-06
2.11041431340918e-06
-3.57544068884724e-05
-2.25890731551467e-05
-1.55153148314835e-05
-3.56680501947127e-05
-2.87450005745254e-05
-2.30562433741936e-05
-5.00309430620444e-06
9.9400632580689e-06
-3.35795512262117e-06
-2.40653504923233e-05
-2.62716047372044e-05
-1.70679214216225e-05
-1.05624922455718e-05
-4.8102422379658e-06
9.3868140887782e-07
-2.31397548024084e-05
-1.91547043155657e-05
-2.55639956208637e-05
-3.33585106349654e-05
-3.09292453876405e-05
-3.26247060498823e-05
-9.43470095347942e-06
-1.62796338867607e-05
-2.83682932087827e-05
-9.83986720300127e-06
-2.10940867773977e-05
-1.61209350500607e-05
-1.69006057885945e-05
-2.82910776603354e-05
-1.99242714028915e-05
-3.64405375523196e-05
-5.27221734520872e-06
-1.35349184683782e-05
-8.89289799529091e-06
-1.49462033494277e-05
-7.94963815248761e-06
-3.76692076936479e-05
-1.8508112614361e-05
-1.24689008637612e-05
-2.96917255842739e-05
-1.02695398629664e-05
-2.48453117863271e-05
-1.82846890253509e-05
-2.78508695871471e-05
-1.27830633159286e-05
-1.820126746707e-05
-1.80125545201965e-05
-2.04201645379541e-05
-1.21987615170519e-05
-2.86267209137969e-05
-2.76822373274585e-05
-1.03843726761169e-05
-3.20206102475168e-05
-2.861025291522e-05
-2.62554408176285e-05
-3.23604316873299e-05
-2.38833493192155e-05
-1.37583790019623e-05
-1.11935791878525e-05
-3.34743998677517e-05
-4.77536491844101e-05
-1.15427081773692e-05
-2.26800110183447e-05
-2.05465478415343e-05
-2.0029751479095e-05
-1.61790821580091e-05
-4.91551145987212e-05
-2.55741687307471e-05
-3.20538565953644e-05
-2.20636095053803e-05
-1.16860046547009e-05
-2.21918749627171e-05
-5.21109959662113e-06
-6.66213403325949e-06
-1.52454635208058e-05
-3.06201175985727e-05
-1.67024630271034e-05
-1.38316979659455e-05
1.63417665476439e-06
-2.2354564215112e-05
-1.74725001571677e-05
-6.8102456532915e-06
-3.49150299453102e-05
-1.7838868276094e-05
1.57103811914309e-05
-6.46301531592486e-06
-2.52457546454414e-05
-2.699063584543e-05
-1.92261686490265e-05
-2.74060768793583e-05
-1.12127514388597e-05
-3.65034114980425e-05
-1.15786490665099e-05
-2.10423867728746e-05
-6.71302613388464e-06
-2.49656818082061e-05
-3.33564155637979e-05
-2.51967642767824e-05
-1.99950591864525e-05
-1.28388555211884e-05
-4.58640348376023e-05
1.22610013202902e-05
-1.47204252536362e-05
-1.64013191703717e-05
-2.63980700834633e-05
-1.43065043832819e-05
8.4092352446799e-06
-2.33636596304148e-06
-2.36958979803851e-05
-1.77655726515157e-05
-2.7464723014303e-05
-9.42672465301589e-06
-2.83751038175665e-05
-3.10697920650096e-06
-1.35357073747484e-05
-3.26099288771387e-05
-7.9877600233774e-06
-1.42205350344348e-05
-1.90791287160252e-05
-1.8649307448751e-05
-8.80785285237965e-06
-1.99401466891028e-05
-2.97582775699923e-05
-1.10281703602938e-05
-4.67389044446615e-05
-7.47647757447943e-06
-2.37644966914688e-05
-2.1432858373687e-05
9.0685908359e-07
-2.4154249093597e-05
-2.07431287153697e-05
-2.70657555756137e-05
-9.05694300385594e-06
-2.48502706396951e-05
-2.30125896730495e-05
-1.23054070899739e-05
-1.02066459254745e-05
-3.55904127830388e-05
-1.23774334813157e-05
1.15672310318884e-05
-1.51138937774109e-05
-2.8197004208406e-05
-2.26259529768783e-05
-2.86563093179322e-05
4.566688966667e-06
-2.06590607793173e-05
-2.98038963542096e-05
6.99063186107196e-06
2.87270976887933e-06
-8.33919673044934e-06
-2.28977042582637e-05
-2.26653684752307e-05
-4.61997499109048e-05
-3.49481246373235e-05
-7.49294649553612e-06
-3.90344177443331e-05
-2.55801307349293e-05
-1.89038988510792e-05
-2.94922414146282e-05
-2.00748010721097e-05
-1.69434713086899e-05
-1.29071536556506e-06
-2.23642597366186e-05
-7.23919100179631e-06
7.11711623380783e-06
-2.86600697825124e-05
-2.37014034030799e-05
-1.60976964817449e-05
-1.07358800826121e-05
-1.5589799519693e-05
-1.25326772437108e-05
-3.70985429829943e-05
-2.23835611132791e-05
-3.24757036934645e-05
-3.39401989042477e-05
-2.56273355772994e-05
-3.59580682481652e-05
-7.00413416412721e-06
-3.22213261049839e-05
-1.88305704511073e-05
-1.08923494448528e-06
-1.35524037581864e-05
-3.43768579381862e-05
-2.27781051287529e-05
-3.51087183274565e-05
-2.29010398982486e-05
-1.18417403605307e-05
-1.87565889576218e-05
-2.5930294861592e-05
-1.41534413511926e-05
-2.80372240157472e-05
-2.43321535826277e-05
-2.9098690235938e-05
-7.47258511814263e-06
-1.18237543795694e-05
-1.33374105628756e-05
-2.46320919647455e-05
-4.71976218787052e-05
-6.41787423015882e-06
-7.05573702577551e-06
-4.3774662933508e-06
-2.3063386657566e-05
-3.36745825693743e-05
-2.15727221669246e-05
-2.67477801091738e-05
-3.67339816003137e-05
-1.95475609406057e-05
-2.46171735503086e-05
-2.59613456230877e-05
-1.51428517926197e-05
-6.98143115419746e-06
-1.5589927878466e-05
-2.37781564117534e-05
-1.85195751254446e-05
-9.44947284692629e-07
-1.42242724388089e-06
-5.59669643493569e-06
-1.16188407916561e-05
-1.7548716054779e-05
3.22171758526035e-06
-2.03137657164023e-05
-6.11556048537029e-06
-4.13960804102001e-06
-1.74953468751065e-05
-1.44287030792752e-05
-1.75060558003911e-05
-2.53543556261297e-05
-2.40163380378726e-05
-2.18102958210636e-05
-4.86920087698552e-06
-3.73778794537078e-05
-1.50227847727747e-05
-3.08900932261627e-05
-2.01437879643332e-05
-1.72586041545182e-05
-2.66294217852961e-05
-3.65029906312634e-05
-7.44499191787351e-06
-1.87194761918402e-05
-4.17380754917772e-05
-3.14972001417837e-05
-1.23707940411981e-05
-3.20181857036017e-05
-1.80449471890793e-05
-2.29135377556238e-05
4.5313020163031e-06
-1.44718006680097e-05
-4.48511947450054e-05
-9.99984771530379e-06
-3.87568836056423e-06
-1.84076623218369e-05
-2.34998228534754e-05
-2.58092593144197e-05
-3.57786395543238e-06
-2.43273530474557e-06
-1.55943087225594e-05
-2.60476041081631e-05
-2.87410378501941e-05
-1.37976982100062e-05
2.38160154454172e-08
-1.05644759292032e-05
-1.44213556364671e-05
-8.51003901275007e-07
-1.6493001976736e-05
-2.93276391040762e-05
-2.68050231455122e-05
-1.71238630806631e-05
-1.2641253336955e-05
-1.7638408408776e-05
3.32363178642066e-06
-8.92751706531094e-06
-2.04453700615621e-05
-1.05876094218661e-05
-1.90436897174563e-05
-2.14846180871887e-05
-2.2907675922502e-05
-1.14681627094023e-05
-2.13211592707698e-06
-4.91091192813315e-05
-3.24910293578113e-05
-1.09178740391058e-05
-1.69769282167259e-05
-1.37331850608867e-05
-3.82233321589241e-05
-9.8523014688151e-06
-1.94270356144574e-05
-1.7867604730283e-05
-2.0005015988819e-05
-3.20064133032861e-05
-9.21267587077521e-06
-1.95467091025878e-05
-1.71504070240345e-05
-1.26906432868177e-05
-2.4249628780669e-05
-1.60091907358145e-05
-6.60446181739792e-06
-2.92728354206868e-05
-9.14050353311104e-06
-2.62904971398543e-05
-4.32353030596408e-06
-3.65699466681707e-05
-2.59769324814803e-05
-2.61795225053275e-05
-3.96527971125529e-05
-1.82302983740094e-05
-2.42874785523212e-05
-4.21016714141201e-07
-3.93079777306016e-06
-2.11439836800153e-05
-5.71069234900557e-06
-9.30972338609e-06
-3.09138979750277e-05
-1.71987454531334e-05
-1.74214286966224e-05
-2.62990222187309e-05
-1.26771209768387e-05
-2.66971375932212e-05
-1.89992487032761e-05
9.51783779507606e-07
-2.40431879509537e-05
-3.00173648372138e-05
-2.47692783960834e-05
-2.74525954360222e-05
-3.18447821240409e-05
-3.27477913468797e-05
-2.56962574236745e-05
-3.60685948198537e-06
-7.94601672476228e-06
-2.22510245033538e-05
-4.13849421121609e-05
-1.89118890157019e-05
-8.59000857459212e-06
-1.20532201907693e-05
-1.44223858401911e-05
-2.42625124823506e-06
-2.21271230141112e-06
9.94626417499077e-06
-1.11511155701438e-05
-3.03198467563431e-05
-2.95650677644348e-05
-4.29168565189589e-05
-3.66232124278232e-05
-4.79292883679381e-05
-2.04885717670762e-05
-1.24628106698838e-05
-3.31210329514072e-05
-2.08061381785367e-05
-2.26892924186516e-05
-2.88119111885702e-05
-2.24830829977726e-05
-5.35929018710315e-06
-2.27791680211489e-05
-2.44615737531484e-05
-2.98297770498631e-05
-1.31953242013838e-05
-1.28778095700911e-05
-1.78915242108474e-05
-2.16367213129589e-05
-2.22024255234882e-05
-1.35374685602472e-06
-9.00772702129622e-06
-1.5999146734556e-05
-1.60766260884174e-05
-1.23755810781369e-05
-3.4660422475764e-05
-3.34095228976379e-05
-2.2552421400595e-05
-9.1973019823783e-06
-1.81468270949791e-05
-5.39040304755006e-06
-8.39917010678411e-06
-3.19336456646955e-05
-2.02733591282017e-05
-1.42086355065364e-05
-1.04993385808001e-05
-1.9187816868372e-05
-1.57601289752735e-05
-1.58483092666303e-05
-2.28924969765918e-05
-4.14786143868877e-06
-3.69138724439045e-05
2.48406271208377e-06
-3.59355367152148e-05
-6.42838692455779e-06
-2.61678247553116e-05
-2.83007887204247e-05
-3.15186790019457e-05
-2.13163027085234e-05
-1.61368955419031e-05
-2.39873462518299e-05
-2.57770782800103e-05
-3.62891814390377e-05
-1.54492479095889e-05
-2.21355142154435e-05
-1.58836030402273e-05
-3.10847188460254e-05
-2.5993815554183e-05
8.05581882931368e-06
1.08162519518502e-05
-3.53390243097291e-05
-3.69429384415032e-06
-2.85147202310575e-05
-3.54021760644461e-05
-1.55681754723279e-05
1.10032812693504e-06
-2.03809518635276e-05
-3.52872291349846e-05
-1.99545015295825e-05
-8.86109260915654e-08
-3.38270010774403e-05
-1.16363919912956e-05
-3.26858461981172e-05
-2.91368786975062e-05
-6.20523509259714e-06
-2.48161876015802e-05
-2.53642527906232e-05
-3.03563651545051e-05
2.0120938316962e-06
-4.50370569081986e-06
-1.85497665681244e-05
-3.40937229376524e-05
-3.36527140537527e-05
-6.55374501641469e-06
-7.83525444058183e-07
-2.90455301948047e-05
-1.22712421006336e-05
-3.04843244031761e-05
-6.76931850958912e-06
-3.14947997041797e-05
-1.51122787062171e-05
-3.04072120970528e-05
-1.10876294587299e-05
1.36627646480402e-06
-3.40756445962733e-05
-2.58259409760608e-05
-1.3811037125811e-05
-2.31398411592231e-05
-2.62485875798361e-05
7.26449895486452e-07
-1.22636956939825e-05
-4.21454204316545e-05
-1.19479516225754e-05
-1.37345372142665e-05
-2.4562359282615e-05
-1.38917019581488e-05
-2.28770399398417e-05
-4.51469383795251e-06
-1.27138874894385e-05
-5.46173641217488e-05
-7.62165110038352e-06
-2.65111675936662e-05
-3.12478263415427e-05
-4.41931543135609e-05
-1.71176377326464e-05
-2.38002155981492e-05
-1.31851490250777e-05
-3.08645653010719e-05
3.33298935259122e-06
-2.11428507815252e-05
-3.05315609556795e-05
-2.74872653902346e-05
-1.62533936437215e-05
-1.51246131608571e-05
-3.21055619975388e-05
-1.01856295733621e-05
-1.00002637817536e-05
-2.16872566313764e-05
-2.76496081862426e-05
-3.45164668596405e-05
1.84405595271562e-06
-2.77446082751216e-05
-1.533335631525e-05
-4.36700852141407e-05
-1.02250671670169e-05
-1.04191543536532e-05
-3.7422933491872e-05
-2.36428661783926e-06
-6.33953518433912e-06
-1.57219056348197e-05
-1.65502711380205e-05
-1.30213040595606e-05
6.79576221967349e-07
-1.23543263894005e-05
-2.0056710110825e-05
7.06632654962358e-07
-2.94049060988236e-05
4.62172426493077e-08
-2.95254129483321e-05
-1.06797917418192e-05
-1.30231150229268e-05
-2.75072736318333e-05
-1.89237502233439e-05
-2.25442164116619e-05
-2.50333797580411e-05
-2.02927501685162e-05
-3.59017097021432e-05
-1.5030454407953e-05
1.5424840314377e-05
-2.24587982008822e-05
-1.2600520644302e-05
-1.76034966445369e-05
-4.53775488200481e-05
-7.98616539693668e-06
-1.66284098655831e-05
-1.33555774093606e-05
-1.57917567758575e-05
-2.5177036087519e-05
-3.23139513394506e-05
4.3838855635746e-06
-1.93192846973184e-05
-3.19753809445118e-05
-2.59338809799851e-05
-1.95480898889059e-05
-8.49484397194668e-06
-3.65713629216231e-06
-1.76000363475392e-05
-4.12620014160497e-05
-4.77490044039079e-06
-1.26626239615596e-05
-7.21604857560177e-06
-1.44460293645184e-05
-1.41250645631161e-05
-2.66369336085482e-05
3.3652606335203e-06
-3.97325524280183e-05
-2.54296234925742e-05
-1.50240341737946e-05
-1.18580502676862e-05
-1.54884895127633e-05
-3.48478112965129e-06
-3.0330581732923e-05
-3.94684878904333e-05
-8.70282095942503e-06
-1.73934494461254e-05
-2.96595368563727e-05
-3.20429914219575e-05
-1.41288973935766e-05
-2.85508832746808e-05
-1.11503973278143e-05
-2.3689802938028e-05
-1.9802100887852e-05
-4.38685478130308e-05
-1.44613700639809e-05
-1.90911283982165e-05
-5.33610474081953e-05
-1.36422625544336e-05
-2.86496054520533e-05
-3.49480736901937e-05
-1.00958730104185e-05
-1.52385247218023e-05
-2.13671423935394e-05
-2.08356723665241e-05
-2.28612885452888e-05
-4.27017224035247e-05
-3.01463636278412e-05
-2.94688074183496e-05
-4.06226011503924e-05
-1.33199783801911e-05
-1.81068585920123e-05
-2.38610228407478e-05
-2.16976261401232e-05
-6.91837284254733e-07
-1.65429284233857e-05
-1.63750549942188e-05
-4.90468259160978e-05
-1.75171563054938e-05
-8.6752220777733e-06
-2.08023015839323e-05
-2.64770237209965e-05
-2.95589033184357e-05
-1.22282136245649e-05
-1.91880560147538e-05
-1.78160551404291e-05
-2.40138284106903e-05
-2.30144021901937e-05
-2.64491470117844e-05
-4.1444394188074e-05
-4.22440089797448e-06
1.31851866630496e-05
-1.64568113246223e-05
-1.83210754356058e-05
-3.44003480646398e-05
-2.12914219103777e-05
-3.64404866699413e-05
-2.28629343181146e-05
-3.926088133948e-05
-9.43598545992428e-06
-2.32133106838087e-05
-2.43117223803088e-05
-3.98098340770925e-06
-2.16661798541245e-05
-3.67097215257294e-05
-2.73096319406303e-05
-1.14576069706633e-05
-1.26876354223057e-05
-2.31643567102085e-05
-2.68120443064907e-06
-2.00453227860357e-05
-2.44462866536514e-06
-2.79080367161458e-06
-2.35732900683255e-05
-9.86324004743428e-06
-2.10838549405382e-05
-2.40484213693724e-05
-1.98314533779858e-05
-5.6524248820417e-06
-2.77674611473515e-05
-2.16908832336858e-05
-3.08930590537164e-05
-3.46182840911848e-05
-1.89145167359387e-05
-3.15346131220245e-05
-3.46937306714723e-05
-3.37675090577943e-05
-1.56093338438618e-05
-2.93537371670673e-05
-3.29958895292474e-06
-2.05318523532282e-05
-2.73292439301637e-05
-1.45627409794469e-05
-3.31291279465336e-05
-2.60129368150994e-05
-1.59645621663741e-06
-2.38091365456112e-05
-1.71319761650633e-05
-3.35723182534607e-05
3.80198722070991e-06
-2.75441122477638e-05
-6.98149927197688e-06
-3.06854732275542e-05
-2.72306553977512e-06
-4.26686423369461e-05
-3.17969664933302e-05
-1.31938086091749e-05
-2.86716464820392e-05
-1.1498760344313e-05
-1.86499481211732e-05
-3.43053733983005e-05
-4.45031030684716e-05
-2.7535910572528e-05
-7.23894727615319e-06
-2.07489273305848e-05
-2.75582554615219e-05
-3.10150337210112e-05
-1.51618655818814e-05
-2.00220190996265e-05
-2.23982150602195e-05
1.10328910248116e-06
-1.86364631742671e-05
-2.53715605209885e-05
-5.72337392768442e-06
-1.07047616718907e-05
-1.89127071965487e-05
-3.78951902245954e-05
-1.81431915111985e-05
-1.53151772336742e-05
-7.43142385594589e-06
-3.2237431131106e-06
-1.83867290213507e-05
-1.41092045510757e-05
-2.0425640066552e-05
-2.51404744044484e-05
9.45139565248401e-06
-3.29744895791851e-05
-1.36090462444192e-05
-2.63795496937673e-05
-4.16048033556751e-05
-2.63122923044284e-05
-1.65920874360754e-05
-3.12550270508447e-05
-3.24766297565748e-05
-2.74947820002306e-05
-1.07686251504761e-05
-1.87431280124348e-05
-1.12407418064807e-05
-2.63102548151605e-05
-2.08147620847029e-05
-9.45603320358858e-06
-3.90628234753584e-06
-8.03856229571672e-06
-2.21332006986395e-05
-3.25742830177095e-05
-3.19618157451116e-06
-8.53758555433762e-06
-3.23079768593663e-05
-1.83104109133951e-05
-1.08994931156206e-05
-1.99274341376777e-05
1.44661819587935e-06
-4.37259016935058e-05
-7.53992016635618e-06
-3.30650357999615e-05
-6.38917103324931e-06
2.60316632486207e-06
7.47123563201654e-06
-2.73173723056807e-05
-3.96174501981697e-05
-2.58241025187298e-06
-2.57927800380252e-05
-5.96702608434871e-06
-2.06812909409225e-05
-1.34148541146073e-05
-3.01445175106008e-05
-1.52271439181594e-05
-3.76582331577894e-05
-2.51510138155561e-05
-4.5231597871353e-05
-3.6762785150591e-05
-1.20818456924311e-05
-2.50285687775044e-05
-2.87253623700932e-05
-2.76626704026593e-05
-4.90791831825484e-05
-2.18080361281312e-05
-2.96322845759422e-05
-2.64830468600787e-06
-1.30215163441895e-05
-1.09405320650421e-05
-2.67916285240116e-05
-1.81626670860319e-05
-1.79498172033286e-05
-2.10424736692627e-05
-1.1113515640556e-05
-1.46227095900319e-05
-1.48962358434406e-05
-2.02792683648463e-06
-3.48171902889635e-05
-4.28088461952387e-06
-1.56121031078625e-05
-3.94841740986555e-05
-2.31346300967293e-05
-2.12538772565575e-05
-2.62773346184196e-05
-1.88285339902294e-05
-6.37724790009464e-06
-1.04665359921373e-05
-1.70327716073656e-05
-1.96230860446354e-05
-1.54495131058545e-05
-2.07135965618209e-05
-3.15227018637598e-05
-2.90341652132189e-05
1.32694210371504e-06
-2.93597486710869e-05
-1.94314112393107e-05
-3.10024249227799e-05
-6.25027714538793e-06
-1.27116362094251e-05
-2.94072076442186e-05
-2.60374364842496e-05
-2.66217771032725e-05
-2.54679311537926e-05
-2.50677117221315e-05
-4.48413207334672e-05
-1.31767232607942e-05
-2.76159749852687e-05
-5.52366344026994e-07
-2.06711825688346e-05
-1.89132033925583e-05
-1.39454642172249e-05
-1.33689277765539e-05
-1.9496691637944e-05
-2.16988522149916e-05
-3.31574467167864e-05
-8.24900434871326e-06
-1.90175571144558e-05
-3.47096846718251e-05
-7.23521198263068e-06
-1.80815231085587e-05
-3.18575710082434e-05
-3.64195745564661e-05
-1.68791069655947e-05
-2.41188125417919e-05
-2.42242934039643e-05
-1.83098809785917e-05
-9.04826666908509e-06
-4.73485556874882e-06
-2.99176113298739e-05
-2.19441066478284e-05
-3.30195050042361e-05
-1.33895829464089e-05
-1.56847310946588e-05
-2.5508764872458e-05
-2.42052607190456e-05
-5.885840191085e-06
-1.19163417134147e-05
-1.91933278996814e-05
-2.11958771079755e-05
-2.30922430804971e-05
-1.69724452159996e-05
-2.04242974895103e-05
-1.64082608718364e-05
-2.33745900934604e-06
-3.0243752641302e-05
-1.79999475772569e-05
-3.74284148790004e-05
-1.13237690291767e-05
-1.56028495236053e-05
-2.19661346162196e-05
-2.44399748397253e-05
-1.01130358259997e-05
-1.70128167612965e-05
5.34805799483405e-06
-2.49052953335014e-05
-6.57592405886494e-06
-1.61447903362553e-05
-1.74585748722637e-05
-1.25435567021348e-05
-2.04212993024331e-05
-1.67273564485971e-06
-1.0646742471344e-05
-3.3632549970996e-05
-1.34280953044508e-05
-4.58026037387246e-05
-2.16986135379894e-05
-1.73166952487834e-05
-9.36154454456398e-06
-1.85653882370298e-05
-1.6865604173364e-05
-2.78861077674134e-06
-2.83751996302852e-05
-5.15456603037103e-06
-2.66416036669451e-05
-2.56120495083285e-05
-2.12420389663561e-05
-2.76532161267818e-05
-3.4551847031004e-05
-3.26220208202243e-05
5.51508948303297e-06
-9.27755177436967e-06
-1.80874244070054e-05
-2.53228609949196e-05
-3.92300659786304e-06
-1.87033197643458e-05
-9.86159950844617e-06
-1.64037042909334e-05
-2.51024540945245e-05
-2.28941041649259e-05
-1.23277243730878e-05
-2.65757559740546e-05
-1.68327559081801e-05
-2.39533297005993e-05
-3.18915980668841e-05
-1.72328170472896e-06
-4.37489940732195e-06
-1.62797018921392e-05
4.01956046157394e-08
-2.67764622920077e-05
-1.30415962474648e-06
2.39976267944453e-06
-1.94539221220365e-05
2.60081999825207e-06
-1.18545116171113e-06
-1.39018065488796e-05
-1.44182237508421e-05
-1.08974288452278e-05
-4.09956062541811e-05
-1.46397379189964e-05
-2.51821840258587e-05
3.24954311265445e-07
-1.92215822900793e-05
-1.33360704126876e-05
-1.77943905936939e-05
-3.6541445868457e-05
-1.20870378620303e-06
-3.52257602747066e-05
-6.84267260569923e-06
-1.10238921641862e-05
-3.58101173937086e-05
-5.67311704899907e-06
-1.65082639962591e-05
-4.60656005838948e-06
-2.01958831107454e-05
-1.72319667327112e-05
-2.14271369886345e-05
-2.08410359676516e-05
-1.46690521172279e-05
-3.36430052110964e-05
-1.51722325974141e-05
-8.09923064863268e-06
-8.75394009413762e-06
-1.27416912108576e-05
-1.10958216645011e-05
-2.83810558773155e-05
-5.98501897719169e-06
-1.52940666727019e-05
-3.20381463629644e-05
-2.13172718203408e-05
-2.83616166359537e-05
-4.67866949483939e-05
-1.2513021332855e-05
-2.25447121803581e-05
-9.60148361449576e-06
-1.11466846338525e-05
-3.17262087001983e-05
-2.45198220402383e-05
-1.13171323191167e-05
-2.48825552873421e-05
-9.46876595971082e-06
-2.12279557818034e-05
-3.89698707085872e-05
-2.87714408975079e-05
-2.68840599090068e-05
-2.34904542484602e-05
-3.09538028186039e-05
-1.386779466173e-05
-2.97390774669151e-05
-2.82236796544699e-05
-2.64981531571881e-05
-1.97283030722313e-05
-2.94335173123723e-05
-1.94564308518273e-05
-3.72867435350573e-06
-1.46994782305315e-05
-3.35032238168171e-05
-2.39832416993649e-05
-8.66684819152443e-06
-2.05403128974942e-05
-1.90603066501987e-05
-1.46312845566376e-05
-2.30120260911028e-05
-1.14110429947306e-05
-2.39338671360067e-05
-3.45541848286591e-05
-2.13271401685981e-05
-3.58640727829089e-05
-4.00304984512291e-05
-3.01811871807627e-05
-3.48728779308787e-05
-1.67267533380761e-05
-1.83653263431942e-05
-2.54413739853292e-05
-9.48471079693124e-06
-2.85718354451137e-05
-2.45141770247307e-05
-3.34132281683555e-05
2.29418016558412e-06
-2.12919425579693e-05
-3.35165870911133e-05
-1.9719002935567e-05
-2.96778336415119e-05
-1.68645175655029e-05
-6.16829081831035e-06
-1.87539892435759e-05
-3.55650397827856e-05
-3.89381062500879e-05
-1.71558021876209e-05
-1.856340238529e-05
-4.04373462853432e-05
-1.98263193253231e-06
-1.51096916408894e-05
-1.95904801866411e-06
-1.13931518043217e-05
-3.13964912699233e-05
-6.90204983768382e-06
-3.59361420876482e-05
-1.52991006005345e-05
-1.23236945229377e-05
-3.43756569964873e-05
-1.34909046614022e-05
-1.6281204037902e-05
-2.89700268581747e-05
-9.10266587779171e-06
-8.69714966010953e-06
1.28055371835547e-06
5.72316480988936e-06
-1.24447040294767e-05
-4.26493748699337e-05
-1.96894708040847e-05
-5.71097521521938e-06
-1.46236595455065e-05
-1.18309199059958e-05
-3.46918459719251e-05
-2.61904388674903e-05
-3.06813581287625e-05
-2.01620320783616e-05
-7.62884786939074e-06
-1.37757267681248e-05
-2.08773216189362e-05
-3.85059301195375e-05
-2.97070733048907e-05
-9.87819710892024e-06
-2.28512147374968e-06
-5.01692427356079e-06
-2.31228986884326e-05
-6.93090492371982e-06
-3.13911186114427e-05
-2.12634474128717e-05
-9.31532913247746e-06
-2.33198612589444e-05
-2.01649423682627e-05
-3.11420596306661e-05
-2.07734023445454e-05
-1.10507239464896e-05
-3.07546808626381e-05
-2.01340629839411e-05
-1.79757493848267e-05
-2.77578961260681e-05
-2.83057571973375e-05
-8.55697002043122e-06
-7.60736789455085e-06
-2.61609282035761e-05
-2.49833641386937e-05
-1.9508573911074e-05
-2.73248472289141e-05
-2.36984848760304e-05
-2.06251949936817e-05
-2.94202574223272e-06
-1.71427129600867e-05
-1.62037049232685e-05
-2.91873432791718e-05
-1.58251769349671e-05
-2.4541250128884e-05
-1.6930746859061e-05
-7.90858280488636e-06
-2.10685072058241e-05
-2.09628605621947e-05
-1.88483265514432e-05
-5.58071780046341e-06
-2.02836242933514e-05
-3.10558755139825e-05
-2.35982410544775e-05
-4.07782866163265e-07
-4.06765833751198e-05
-1.02724451373301e-05
-3.84783752751649e-05
-2.69365671431565e-05
-2.51227665006884e-05
-2.43558770548645e-05
-9.91764471700472e-06
-1.50963866953838e-05
-3.6538579083043e-05
-3.85414360797714e-05
-6.7556676822835e-06
-1.19864808823803e-05
5.33450315853233e-06
-1.55180884166277e-05
-6.56037565309084e-06
-1.32540255902203e-05
-9.21631400440446e-06
-1.76117726806658e-05
-1.8622374447485e-05
-2.88772363927151e-05
2.79070174289813e-06
7.09221341056677e-07
-4.66347886624174e-06
-1.06805310321264e-05
-7.45223551845003e-06
-9.91529175609971e-06
-3.42161012287225e-05
-2.78755966237448e-05
-1.54646456855551e-05
-1.19107673252958e-05
-3.79278014058554e-05
-5.70650257164685e-06
-5.48915896054547e-06
-2.14670583048574e-05
-2.35854055918613e-05
-6.73593265023673e-06
-8.96333228408397e-06
-1.9932761288117e-05
-4.98571718441926e-06
-1.23039212386208e-05
-2.23139285003644e-05
-3.85006189251971e-05
-7.27653782788514e-06
-2.57213367884687e-05
-3.00061529397965e-05
-2.78759434496402e-05
-1.78617021665894e-05
-1.93713174398048e-05
-1.91872560564555e-05
-3.21233632367329e-06
-3.53087431843593e-05
-8.84397176637017e-06
-1.86283586320247e-05
-2.70837468173663e-05
-1.6838683781225e-05
-2.46485726401179e-05
-3.37314244867452e-05
-9.10051810685027e-06
-2.5885223772679e-05
-2.81932579262613e-05
-2.68666193039547e-05
-1.99199146795929e-05
-1.87498545799468e-05
-3.63510313382807e-05
-3.74306113972746e-05
-1.55659525612799e-05
-2.68297169672203e-05
-2.29297795968571e-05
-9.85958455646381e-06
-3.00536579426427e-05
-3.45100329447498e-05
-1.34980808584112e-05
-2.45210677899946e-05
-2.20702103864893e-05
-2.64050234563356e-05
-3.52268733564681e-05
-3.0372174696955e-05
-4.60625705608455e-05
-2.82929936853584e-05
7.18360513344706e-06
-2.69087342610342e-05
-2.52699579866099e-05
-2.72213529201189e-05
-9.34001397629196e-06
-1.30296279832196e-05
-9.53036329419095e-06
-1.61619283033848e-05
-6.57143269480928e-06
-3.35851126508465e-05
-2.66141892972443e-05
-3.55067055795702e-05
-1.44793394115444e-05
-2.69622931523793e-05
-4.29794692315263e-05
-1.42624047725102e-05
-3.18831793489394e-05
-1.74338844373357e-05
-1.53417739042996e-05
-3.15835186354866e-05
-1.16895338485137e-05
-4.23470106689518e-06
-1.0699533307742e-05
-1.0881357652025e-05
-2.58643709712394e-05
-2.76759422466292e-05
-6.76958941465126e-06
-5.3831079739359e-06
-2.44814444604326e-05
-6.16960225475463e-07
-5.83335846320345e-06
-5.38281941077818e-05
-1.50638596144513e-05
-3.46892167438385e-05
-1.28905356528285e-05
-3.03882475697438e-05
-2.65076338534407e-05
-5.00085142924527e-05
1.89296784627542e-05
-2.11952710949742e-05
-2.01516323830972e-06
-5.69913486143731e-06
4.20729139193558e-06
-7.20486946551773e-06
-1.83046549826297e-05
-4.15551066692428e-05
-3.55449168083169e-05
-1.92863505586304e-05
-1.70552076367056e-05
-1.73800095903306e-05
-5.58182765311286e-06
-4.94612927906661e-06
1.0817390709572e-05
-2.88023885660114e-05
-4.13610074471622e-05
-1.62513456706262e-05
-3.73022832688112e-05
-3.69081032826698e-05
-3.14495444135539e-05
-4.33262251597745e-05
-4.05062683404129e-06
-1.05139066283172e-05
-1.45891639891269e-05
-2.62781060771996e-05
-2.80129096487424e-05
-2.9038558016979e-05
-3.43890010053265e-05
-2.60202477834132e-06
-2.04733589604833e-05
-2.32039906857443e-05
-1.32317688650326e-05
-2.43337793954187e-05
-2.11189567555292e-05
-2.07212794871981e-05
-3.21520558637343e-05
-8.96691743068541e-06
-2.4169740261142e-05
-3.13369981360353e-05
-2.41680619486177e-05
-2.33767541549096e-05
-1.75277130459307e-05
-2.24367817356336e-05
-1.32780546699235e-05
-2.00377585874602e-05
-2.3598294981602e-05
-7.9253834512617e-06
-1.65912262317723e-05
-3.23000443179116e-05
-2.37173601638269e-05
-9.42984151526191e-06
-3.16383831213066e-05
-1.24197860131745e-05
4.20081173651524e-06
-3.4212274716089e-05
-2.92883969682701e-05
1.5443807628794e-06
-2.00922695372893e-05
-1.07095396697346e-05
-1.00779533429815e-05
-5.33986152810971e-06
-3.16712711850963e-05
-2.97236397717362e-05
-3.12009094319504e-05
-1.88982621828255e-05
-1.35826587519507e-05
-1.6033233773856e-05
-2.3436002306774e-05
-9.85862395634652e-06
-1.57724258433035e-05
-8.16697851809092e-06
-3.78412434626812e-05
-1.5781395521573e-05
-2.65183199940317e-05
-2.1995591620305e-05
-1.70058596902943e-05
-9.60099077489438e-06
-2.75756725460196e-05
-4.05758324225807e-05
-3.50328548140647e-05
-2.40902690211021e-05
-2.19522981486486e-05
5.13974957540827e-06
-1.60176732762985e-05
-2.34221494684246e-05
-7.6429859852022e-06
-1.33210779631068e-05
-2.69062288469367e-05
-4.21612518711897e-05
-2.14341004776756e-05
-1.05039940790885e-05
-2.18087561934365e-05
-2.47212370271407e-05
-7.55015323161999e-06
-1.41408786721435e-05
-4.1872695990101e-06
-9.88888488623252e-06
-3.49803412836478e-05
-7.88825488108414e-07
-4.59863612092999e-05
-3.58719048424742e-05
-3.41774898721949e-05
-1.69959474497e-05
-2.50537996219086e-05
-1.56643601349412e-05
-2.05642751398305e-05
-3.2706039627071e-06
-7.41684151501785e-06
-3.01697624210208e-05
-2.51669799989173e-05
-3.16517535166402e-05
-9.88267047188259e-06
-3.41009349374675e-05
-2.41838995208752e-05
-4.69244949789069e-06
-1.84738784098609e-05
-1.87717793075277e-05
-2.71216368388524e-05
-1.93946316926356e-05
-2.71660253771513e-05
-4.27151620834651e-05
-2.39413813673572e-05
-2.58717773091267e-05
-4.28981303815772e-05
-1.86762494232785e-05
-1.87027881610595e-05
-2.52922097738665e-05
-2.46943284581379e-05
-2.15626799864822e-05
-2.13865144130609e-05
-2.50819132872265e-05
-7.31321786065653e-06
-1.36379472944261e-05
-3.25193432827734e-05
-3.6240528934628e-05
-1.93262435036663e-05
-1.80152615512095e-05
-2.79966296362759e-05
-1.2580695953369e-05
-2.39353168592388e-05
-3.39093815210243e-06
-1.6820745227476e-05
-1.71288863303446e-05
-3.09377256825447e-05
-2.30117725874048e-05
-1.85950982007367e-05
-2.74962159580797e-05
-1.15055730324266e-05
-3.10472859659925e-05
-3.3574800117965e-05
-3.35023624873288e-05
-1.71697343922006e-05
-1.50338801910722e-05
-3.48081812144795e-06
-1.27878037946253e-05
-2.68312236928835e-05
-2.43187260549885e-05
-3.28823016295422e-05
-1.60683102904914e-05
-2.97800486612389e-05
-5.82889319673191e-06
-2.66774598812653e-05
-1.78880199423153e-05
-3.39616524590727e-05
-3.45848636123523e-05
-2.02428701026098e-05
-4.25886236708684e-05
-2.0938872700884e-05
-3.83995939807471e-06
-2.88574639946138e-05
-1.58050197456719e-05
-3.84755765635759e-05
-1.14777371707977e-05
-2.64009936831474e-05
-2.27351982183205e-05
-2.79796135154083e-05
-1.07659637260339e-05
-5.19844335367835e-06
-2.88590019147134e-05
-1.51120913308089e-05
-1.58999204229948e-05
-2.76882592654503e-05
-8.66352902701077e-06
-4.16424740978812e-05
-3.64890916458478e-05
-7.18634262628195e-06
-1.15868758001242e-05
-2.36444119459178e-05
-2.62614050102537e-05
-2.37367959170295e-05
-3.65847008631652e-05
-3.3383242676207e-05
-3.21164846145366e-05
-2.19571583567985e-05
-2.06532217273404e-05
-2.06847966402877e-05
-2.44074896668642e-05
3.45558178869322e-06
-2.36257886840309e-05
-4.04634878796972e-05
-3.10431623666401e-05
-5.33503250258663e-05
-2.6023616673075e-05
-6.67888832636295e-06
-1.73006361274016e-05
-2.3074980829498e-05
-3.18240096090496e-05
-3.68889351716436e-05
-2.42045831125136e-05
-1.09458229958027e-05
-3.67661928407979e-05
-2.70598073694474e-06
1.09017339457311e-06
-2.99725099828078e-05
-9.52639727659507e-06
-2.19374334678826e-06
-2.40001170445653e-05
-2.33042765686796e-05
-9.59987384410814e-06
-4.49036686144042e-06
-4.17482909694603e-06
-9.51952090925081e-06
-4.02587202887825e-05
-1.85748513576726e-05
-1.64945402135211e-05
-2.21334020810004e-05
-1.82997114750439e-05
-2.77336219785734e-05
-2.25357750517054e-05
-3.46516700916513e-05
-3.52161841935908e-05
-2.76578994051328e-05
-6.59984358590005e-06
-9.28254351627301e-06
-1.28743058972223e-05
-3.62584250201044e-05
-1.60919131067452e-05
-9.61217302328075e-06
-3.03903227578734e-05
-2.84746972390722e-05
-4.1327969654965e-06
-2.26793955640476e-05
-2.59504761006676e-05
-4.15998271771054e-05
-1.75243706744511e-06
1.28216073442439e-06
-1.61994517987757e-05
-2.47987667146439e-05
-1.76098650571533e-05
-1.24718185359115e-05
-2.32179927784333e-05
-1.23855355601423e-05
-5.03264077226512e-07
-1.81451637412813e-05
-2.43453137128819e-05
-1.5741601069562e-06
-1.2947921065423e-05
-2.31787566436275e-05
-6.50112249846558e-06
-1.72920048229725e-05
-3.04229275265338e-05
-4.99132893468445e-06
-2.57830091507984e-05
-1.83311138217701e-05
-1.44168343725331e-05
-2.2898535773089e-05
-1.91994909383487e-05
-2.89354395079572e-05
-3.2279881837109e-06
-1.79577664267054e-05
-1.80151764080191e-05
1.19128636945759e-05
-1.11919243709678e-05
-1.26563065842577e-05
-1.09744546674825e-05
-3.04103159251316e-05
-1.74298981873565e-05
-2.63560610602244e-05
-2.3412259467013e-05
-2.71150915502266e-05
-3.41823672618365e-05
-2.47849944364109e-05
-2.56789358197533e-05
-3.09794985141586e-05
-3.52743625713714e-05
-2.88649311161213e-05
-3.67782599584926e-05
-4.37735323710917e-05
-3.18834054710312e-05
-2.3131326612169e-05
-2.32984676921573e-05
-7.80561484769938e-06
-2.09526835910738e-05
-1.56129497558633e-05
-1.78990431126977e-05
-1.74562429617988e-05
-2.0277267515901e-05
-1.25985085483919e-05
-1.62202335105372e-05
-1.14377561757851e-05
-8.55231518747137e-06
-1.36328766101954e-05
-2.05183691429845e-05
-1.42383891827668e-05
-1.29998675891965e-05
8.19898102714867e-06
2.37243626097873e-06
-3.82235232901833e-05
-3.45304776308555e-05
-2.78217523905238e-05
-1.89374903570887e-05
-3.04299591872451e-05
-1.3519519142025e-05
-3.22345828900405e-05
-2.55033787574529e-05
-2.13960322398924e-05
-2.01143504512563e-05
-5.93199127893213e-06
3.81108342346232e-06
-1.3851937452886e-05
-1.11060661841039e-05
-2.51738450236492e-05
-4.0115077405091e-05
-2.56120691108908e-05
-1.0337614982972e-05
4.44862822945965e-06
-6.70385693437192e-07
-1.26661989693143e-05
-2.05684613274673e-05
-4.24260047949882e-05
-2.20655142593972e-05
-2.28734458156803e-05
-1.48253797813819e-05
-2.4919394094962e-05
-1.14354518109058e-05
-2.87894677570082e-05
-3.15429632957274e-05
-1.20109402339359e-05
-4.73390034168118e-05
9.2152216504079e-06
-3.28156675300594e-05
-1.7383082360813e-05
-1.69100158659703e-05
-1.70303761505934e-05
-1.3166859575024e-05
-2.00910998181778e-05
-1.97437262024044e-05
-3.04561251639536e-05
-1.9213532888297e-05
-1.79780730070719e-05
-2.69921238804205e-05
-5.72134770310287e-06
-1.99209409677646e-05
-1.02132030955327e-05
-4.29538390735595e-06
-1.43225272345843e-05
-1.98338655881023e-05
-3.55335926244888e-05
6.24049477030851e-06
-3.70545478883123e-05
5.39253660768342e-06
-3.64926401001072e-05
-3.06700503855323e-05
-2.48865097971696e-05
-1.37711594935242e-05
-2.16634244190366e-05
3.10661596650961e-06
-5.63207747044065e-06
-2.49836353669208e-05
-1.82177264358729e-05
-7.63419951270629e-06
-2.87378688408971e-05
-2.25605662820824e-05
-1.36275966318895e-05
-3.23578751197846e-06
-1.61651244565394e-05
-1.42109852994191e-05
-2.23153878072351e-05
-1.1358127931939e-05
-1.48841129408225e-05
-3.53097603316231e-06
-2.71189769705706e-05
-1.98241139187565e-05
-3.05351462315678e-05
-3.03197373085696e-05
-2.16678282469876e-05
-2.2814715555467e-05
-2.17297378692905e-05
-2.39916999621432e-05
-4.34209178442969e-06
-1.82177149083808e-05
-1.38919391938697e-05
-1.05164263044849e-05
-1.75099200741322e-06
-2.88093170605014e-05
3.89390312740678e-06
-9.12305109633531e-06
-1.55187089368986e-05
-1.38841851981306e-05
-2.20520427041344e-06
-1.07193098083052e-05
-2.79188854841681e-05
-2.47849160630519e-05
-2.61520928353344e-05
-1.2658151899368e-05
-2.405885259484e-05
-1.94248875906018e-05
-2.71623341141996e-05
5.19341494534828e-06
-1.85821223391401e-05
-1.07080458302854e-05
-1.48314658685765e-05
-3.84388382815803e-06
-2.27731007914926e-05
-3.23602384499809e-05
-2.92292120461675e-05
-2.29033784377802e-05
1.08954890086753e-05
-1.61849774767693e-05
-1.62021628793166e-05
-2.63508966255761e-05
-1.55411344966526e-05
-3.93784737065527e-05
-5.7436138030243e-06
-3.69383565855144e-05
-2.03990849873242e-05
-2.38302611667092e-05
-2.2019600434117e-06
-4.77677821728496e-07
-1.66107113659848e-05
-3.02960267096258e-05
-9.81257722344902e-06
-2.48073695435756e-05
-3.31974334651889e-05
-3.48021643512046e-05
-3.00279471900293e-05
-1.08505965562247e-05
-8.14924920115392e-06
-1.97875987582873e-05
-2.81269409769367e-05
-1.02869190293217e-05
-2.80273497286177e-05
-1.44598950442342e-05
-2.58569375993916e-05
-3.90928255552142e-05
-1.87911339565412e-05
-2.42287709119294e-05
-1.92237192002443e-05
-1.97479773871257e-05
-2.65462334311601e-08
-1.91766034119809e-05
-4.74451310131937e-06
-1.79189362862781e-05
-1.6529872388391e-05
-2.32815034745161e-05
-1.96370875057503e-05
2.22517324635159e-06
-1.95715745538828e-05
-2.73633420082388e-05
-2.79241320292321e-05
-3.21546885966035e-05
-2.6710497031902e-05
-1.85391048963703e-05
-1.99753108579176e-05
-1.71654454320143e-05
-2.6609797959287e-05
-1.54158047890726e-05
-1.06255803226057e-05
-3.3641112035803e-05
-2.74353278195216e-05
-4.55670266352005e-05
-1.23954469002929e-05
-3.17782281174231e-05
-1.54568137649479e-05
-3.05899910256365e-05
-2.91950891228909e-05
-2.66572810656925e-05
-9.85941874417182e-06
-9.92332826491385e-06
-1.55288964415415e-05
-1.46693542642433e-05
-2.20279440925295e-05
-1.90284247398316e-05
-1.88886597872135e-05
-1.81919510976516e-05
-1.60065880573168e-06
-1.35117148099418e-05
-4.76846210448762e-06
-7.49044777929026e-06
-3.29404626000843e-05
-3.43665405514544e-05
7.96783422761389e-07
-2.20306633272192e-05
-8.79466719738366e-06
-1.18981640153904e-05
-4.97863716711492e-05
-2.46770688657783e-05
-1.13493457499772e-05
-2.81650877825642e-05
-3.41287425517038e-05
-9.36454532883795e-06
-2.28215811570638e-05
-2.73067934662762e-05
-1.27198174030108e-05
-3.23099170061812e-05
-2.61159055951011e-05
-3.27702795893946e-05
-4.27859332795514e-05
-2.92404037425634e-05
-3.58310870158875e-05
-1.80902395427794e-05
-4.83634017731186e-05
-6.45664685436141e-06
-3.17170672608051e-05
-1.84028318603037e-05
-1.73353144513522e-05
-1.11856072809221e-05
-1.80384566265398e-05
-9.16752271522994e-06
-1.56398889961256e-05
-3.75354563191574e-06
-1.63460026767975e-05
-2.31987716944826e-05
-7.44210658646448e-06
-1.43012461132685e-05
-3.93956221154916e-06
-2.71835818277589e-05
-1.93381324099111e-05
-2.20644997599505e-05
-1.7082635473441e-05
-1.09106163468901e-05
-2.54838822478622e-05
-2.52048470748293e-05
-1.01793081168459e-05
-1.38645952472229e-05
-2.76508185104436e-05
1.56237699442533e-06
6.54800386161262e-06
-2.32689425942274e-05
-3.0559637098438e-05
-3.14524948436527e-05
-3.01779783127151e-05
-1.37145749952226e-05
-3.25081081094633e-05
-2.11020454173383e-05
-2.91324243102966e-05
-1.76398534450168e-06
-2.61963027250177e-06
-1.20367802486429e-05
-2.56036975030829e-05
-2.09616954361808e-05
-3.02958325381678e-05
-1.98737055121759e-05
-7.40137800374467e-06
-2.54223451151995e-05
-5.11280589196964e-06
-1.38800355931744e-06
-7.5467796123498e-06
-8.2971258070811e-06
-7.79174501184073e-06
-2.98669359496194e-05
-2.42865187621105e-05
-1.70256421572464e-05
-3.32342663982713e-05
-2.70224911640025e-05
-2.97623819199647e-05
-1.35554633492933e-05
-1.96635107531225e-05
-3.63184246406346e-05
-3.14784319735217e-05
-4.70752624783854e-06
-2.20732380744385e-05
-1.99124518037058e-05
-1.03408770406654e-05
-2.83613394940471e-05
-2.13839440641779e-05
-1.20117799686468e-05
-3.68444924751009e-05
-1.41565778068787e-05
-1.74326443210362e-05
-3.88116560975866e-06
9.50448151105168e-06
-2.59622566153806e-05
-2.82624198087725e-05
-1.58513247774907e-05
-1.76458113180007e-05
-6.9248006545449e-06
-1.68637806363904e-05
-2.52280775042478e-05
-1.57682744301143e-05
-1.34063414084931e-05
-1.00541437791467e-05
-1.01685795859132e-05
-2.96173680041383e-05
-2.06571409120757e-05
-3.60625278820934e-05
-2.09517366719514e-05
-2.85967124534289e-05
-1.9393117730111e-05
-1.74174976232985e-05
-2.19685833903838e-05
-4.12787481818947e-05
-6.15622581505997e-06
-2.8808382587086e-05
-2.5533222748717e-05
-9.63526790958091e-06
-2.35270953307807e-05
-4.4054182458693e-05
-1.69567770906761e-05
-1.91767316906857e-05
-3.51578470609943e-05
-1.59790857562382e-05
-3.13793049130908e-05
5.20454128417085e-06
-2.51191242565494e-05
-1.75072071855404e-05
-1.2770246456708e-05
-9.27391819836777e-06
-4.38396982387076e-05
-1.34946289154611e-05
-2.21548830624711e-05
-2.50457702728674e-05
-5.74757627929011e-05
-6.61681489038824e-06
-2.20007167091113e-05
-5.09056647328233e-05
-3.23311335361274e-05
-6.88487496742914e-06
-1.51600194184194e-05
-1.00860234561097e-05
-1.84484254103508e-05
-1.89133136931556e-05
-3.51914843929143e-06
-1.56124943697333e-05
2.59849040074271e-06
-1.78665130964141e-05
-2.34690616303928e-05
-2.35004064069034e-05
-2.01904771479401e-05
3.80981649350497e-07
-1.34757440226482e-05
2.76982289586817e-07
-1.19539548727405e-05
-5.48759151940159e-06
-1.09659867459694e-05
-1.3177182633306e-05
-1.61887472296119e-05
-1.42903345534517e-05
-1.674111620302e-05
-9.75611994546839e-06
-1.35504435159626e-05
-6.26798477187357e-06
-1.60641417257902e-05
-9.20279525522372e-06
-4.02846643370251e-05
-2.86467867636731e-05
-1.82451262727553e-05
-2.61350090447515e-05
-1.59863423606637e-05
-1.42978877679304e-05
-1.4689161174519e-05
-3.95425583084487e-05
-1.86327253571255e-05
-1.2436296650847e-05
-2.33149771476281e-05
-1.0771200630245e-06
-2.69225676332339e-05
-8.15599425891083e-06
-1.51198965421338e-05
-3.78153628901876e-05
-1.713870489185e-05
-5.05701520697862e-05
-1.48085079565134e-05
-2.58338986965754e-05
-2.05532042627858e-05
-2.66563496380069e-05
-1.8829164038756e-05
-1.08391111701438e-05
-1.93537568770347e-05
-3.82886301008425e-05
-2.14717923926508e-06
-3.6177612858308e-05
-2.96910590793434e-05
-2.8600170586667e-05
-1.82420915727763e-05
-1.29329598192588e-05
-2.23031555741282e-05
-3.92718931179729e-05
-1.32876601041352e-05
-3.69088422876802e-05
-1.22597900565276e-05
-7.44465936432266e-06
-5.01626932701156e-05
-2.31003045370553e-05
-8.01498006259638e-06
-2.08741665489707e-05
-2.05429590552639e-05
-3.88776479789983e-05
-6.93860691401643e-06
-2.26234893642352e-05
-3.47665381072016e-05
-2.55874059786186e-06
-2.43929219604022e-05
-2.58898103474154e-06
-1.27137355181848e-05
-2.3194674059968e-05
-3.95583834456342e-05
2.08911183443162e-06
-1.7003647621161e-05
-1.0886073821434e-05
-2.83927449085383e-05
-1.59879723671653e-05
-6.03954097130565e-06
-1.939326106354e-05
-1.66537811875087e-05
-1.2475644911586e-05
-2.03909430447257e-05
-1.47247465925203e-05
-1.05703793336314e-05
-2.9290035050132e-05
-2.67067773762167e-05
-1.04169118371042e-05
-1.12181713960474e-05
-1.07681353206528e-05
-7.30237836528427e-06
-9.09517394805178e-06
-3.34875650207386e-05
-3.53124243947337e-05
-2.32334404560947e-05
-1.85147871955767e-05
-2.39463975545587e-05
5.94622152155062e-08
-3.17929337841965e-05
3.44084612601578e-06
4.44585495017244e-06
-2.60658635405267e-05
-8.48262774539516e-06
-2.26834712055946e-05
-2.97920843580775e-05
5.97390422894533e-06
-3.57735443640091e-06
-3.3270232980491e-05
-1.21383293889543e-05
-1.53003206904694e-05
-1.21798069815693e-05
-2.54269404668335e-05
-2.45234834361709e-05
-2.80559829028751e-05
-1.91457203514639e-05
-1.42243672121951e-05
-4.5212971153982e-05
-2.04448021290751e-05
-2.05162432743446e-05
-3.78709446711552e-05
-2.97807321636872e-05
-1.0158820247439e-05
-1.94963524356559e-05
-2.80910281115601e-05
-3.83604499169785e-05
-1.9255971429758e-05
-4.17697390664682e-05
-3.50539074379795e-05
-3.1590820135007e-05
4.55912038530316e-06
-1.15272130782372e-05
-1.2083527722473e-05
1.95645677203439e-06
-2.69692369809687e-05
-1.86071432154934e-05
-2.12946641014091e-05
-2.40213974038322e-05
-1.35431320294266e-05
-4.7310625052453e-06
-1.20234104378354e-05
-1.2652095194425e-05
-1.83648247481883e-05
-1.10847476728666e-05
-7.59309940931171e-06
-3.08135647718215e-05
-3.17335850785943e-05
-2.91178280086874e-05
-2.28630792269009e-05
-3.12991183150904e-05
-1.91076544512411e-05
-1.32972962472284e-05
-3.35935165784238e-06
-2.73664186871989e-05
-3.77332650578634e-05
-5.90662801466918e-06
-1.4981417355528e-05
-2.44747885052004e-05
-3.39612311324724e-06
-2.19054427474837e-05
-1.10520457678307e-05
-1.1231826256484e-05
8.25046962529021e-07
-9.04953284507845e-06
-2.28093702991703e-05
-3.33604851413645e-05
-1.42104503685747e-05
-1.38125334178418e-05
-2.59037677771922e-05
-9.06865611600478e-06
-2.43443041733131e-05
-1.48153125496648e-06
-3.38116152943583e-05
-1.95285747812376e-05
-1.74389074507257e-05
-7.44885026335451e-06
-1.08997064872508e-05
-2.71245364762046e-05
-2.5898615928467e-05
-2.18872497334625e-05
-2.51149026492965e-05
1.41324776779903e-05
-2.75634922564956e-05
-2.5567057839761e-05
-2.24617937668595e-05
-3.66885569023434e-05
-2.42645768925508e-05
-1.45734700483032e-05
-6.72189644484443e-06
-5.40717503033824e-06
-2.55754855067371e-05
-9.28014404543285e-06
-2.2585284353709e-05
-7.48327121600497e-06
-2.59943416978257e-05
-1.95514970092668e-05
-2.33113625510115e-05
-2.3529899154907e-05
-1.21533775382123e-05
-1.5557210009257e-05
-1.9372009107441e-05
-2.43715579962893e-05
-2.24690693304612e-05
-1.74990456133831e-05
-1.25806627604286e-05
-5.99045132440087e-06
1.02379219111766e-05
-2.02221466658521e-05
-2.24470261299835e-05
-6.04013994081316e-06
-2.43708091192178e-05
-3.00206252569708e-05
-1.33312015569595e-05
-3.08090608244313e-05
-1.23076139763648e-05
-2.29391653768002e-05
-2.98352691108833e-05
-1.67364979277467e-05
-2.26237691000529e-05
-2.1894597715031e-05
-4.03872073934777e-06
-1.08302747654099e-05
-1.50430188730786e-05
-2.51793068614884e-05
-2.72931432774544e-05
-2.16878381268972e-05
-1.99643609122326e-05
-1.34007795919762e-05
2.89828921153106e-06
-1.46329300249308e-05
-2.22411552024382e-05
-1.20777412951253e-05
-1.44139014410871e-05
-1.19098967941246e-05
-8.83773363530121e-07
-8.48935860785566e-06
-4.18345009708016e-05
4.32857641107432e-06
-3.0671008963369e-05
1.33676816505526e-05
-2.30128016391622e-05
-3.74085792769433e-05
-1.82101975135563e-05
-1.77795680688285e-05
-8.22270965697615e-06
-1.49298958148662e-05
-2.59164805863742e-05
-1.18027752798766e-05
-2.91835245334943e-05
-2.81943804316111e-05
5.29920205049391e-06
-1.0193508634122e-05
-1.66073029935596e-05
-1.57640889717867e-05
-3.00656640552895e-05
-2.52886919989917e-05
-2.81937236000216e-05
-2.92362234953247e-05
-3.47255781541933e-05
-7.83435466541283e-06
-1.68013629398845e-05
-9.86979295724325e-06
-3.4205862440984e-06
-2.05124657635626e-05
-5.71154205520637e-06
-1.34330347941441e-05
-5.36146067273698e-06
-3.02960351757154e-05
-3.87807960046242e-05
-2.98421923142152e-05
-2.27791658399713e-05
-3.28014422121017e-05
-2.72937212652701e-05
-1.04137385441772e-05
-1.65232012211412e-05
-1.86562449844763e-05
-1.85408723294346e-05
-1.72861083493718e-05
-2.98571902858642e-05
-1.71809364400274e-05
-1.47812163020636e-05
-2.13724421892448e-05
-9.9635992979457e-06
-3.57241137579756e-05
-1.64875067134939e-05
-1.79770317839064e-05
-3.52815146635509e-05
-3.06575991783761e-05
-5.49801679809986e-06
-2.6965519303884e-05
-2.65949774301156e-05
-3.43574513131061e-06
-2.04298062668436e-05
-2.10605990994142e-05
-3.57354560501619e-05
-1.02483251900149e-05
-5.14395057664471e-05
-2.69373455077874e-05
-1.79604612156923e-05
-1.0858368509718e-05
-2.8316284448705e-06
-2.73810405931696e-05
-3.41568004118665e-06
-4.04608490565497e-06
-3.24154739525564e-05
-1.57148572934161e-05
-3.97586371262195e-05
-1.14595557009883e-05
-1.68018381353284e-05
-2.69034830974099e-05
-5.8392773363784e-06
-2.06704621595707e-05
6.46359852277363e-06
-1.46406627425927e-05
-3.62573320353913e-05
-1.56569346245691e-05
-2.05220833386353e-05
-5.86929000385158e-06
-1.32654004555885e-05
-1.31613753419998e-05
-2.139211038188e-05
7.24276708349716e-06
-2.26126677964285e-05
-2.74017699087651e-05
4.69774775595275e-07
-3.51483485240825e-05
-2.65556627953413e-05
-1.98326213396183e-05
-2.75910233868819e-05
-1.05845230688141e-05
-3.02826787585079e-05
-3.45990905971772e-05
-2.09000428880326e-05
-2.03399892996935e-05
-2.79162136406999e-05
-2.07663078699707e-05
-5.32323528004169e-06
-2.10264688911658e-05
-7.30758285628351e-06
-1.02662927525082e-05
-5.67677252191484e-05
-3.09186966177077e-05
-2.87216213502054e-05
-4.98142368232159e-06
-1.69051868890187e-05
-1.7794187156636e-05
-2.1995867985923e-05
-2.65471046925398e-05
-2.92148049592953e-05
-3.25245818793054e-05
-2.35339206098223e-05
-1.99510310483054e-05
-6.72088188104127e-06
-4.67552123393988e-06
-1.24341101615318e-05
-2.1765853257523e-05
-2.03653961795108e-05
4.47003165593214e-06
-9.4537803413222e-06
-1.07944475782262e-05
-3.95238223352076e-05
-1.40577381695659e-05
-7.5361679099453e-06
-1.83521237980214e-05
-1.063366738481e-05
-2.84279698584781e-05
-1.29023862892926e-05
-1.02079735654095e-05
-1.77549060725569e-05
-8.6120289268936e-06
-3.21937696185317e-05
-1.70385839755173e-05
-1.69494313913013e-05
-2.16407011704485e-05
-1.69020605896346e-05
-3.93713749375888e-06
-2.90445188220432e-05
-1.96866173875426e-05
-2.49533460074617e-05
-1.59928378992716e-05
-2.15755547436601e-05
-1.22490798698961e-05
-1.73764859456872e-05
-1.88135178283906e-05
-2.26248238187048e-05
-1.04510928376782e-05
-1.19895484506646e-06
-1.52328764357982e-05
-2.73769838812863e-05
-4.02659029158591e-05
-3.86926607857305e-05
-3.89625819324766e-05
-2.58316114634542e-05
-1.00832080170032e-05
-4.8223748248048e-06
-1.11657891562729e-05
-2.66770426522157e-05
-1.75109889229544e-05
-2.09796939355162e-05
-2.79458501900252e-05
-1.6792162199557e-05
-1.41470214345513e-05
-2.59899061498734e-05
-3.9539909589141e-05
-5.48843074071331e-06
-1.47236679380348e-05
-3.82336420797878e-05
-2.97960348716521e-05
-2.14156716483485e-05
-2.62902841955836e-05
-1.38336210752112e-05
-2.80139032543831e-05
-3.90419804054364e-05
-3.3410195271399e-05
-1.72031428021767e-05
1.65351741622181e-06
-1.59688696112214e-05
-1.58453612205844e-05
-1.22127668746918e-05
-1.65278021776964e-05
-1.88746847335393e-05
-1.13023444245158e-05
-1.38327635149706e-05
-2.19251018909072e-05
-2.34144563161816e-05
-1.51127429682057e-05
-2.8034723700487e-05
-2.57292614394955e-05
-2.64456890803245e-05
-1.86073122143155e-05
-3.60415872175783e-05
-3.68408078134487e-05
-1.76693205433794e-05
-2.83165430867122e-05
-2.02728814288373e-05
-2.42501400992787e-05
-2.58382524128139e-05
-3.58248244988572e-05
-2.71545668567135e-05
-1.19135388919207e-05
-3.99972449976747e-06
-3.19269656273721e-05
-1.98867377404812e-05
-4.02637901834658e-06
-2.985465936392e-05
-2.74246452323326e-05
-1.41777728343022e-05
-1.93997686159861e-05
-3.28134399736485e-05
-1.92894628683207e-05
-2.44535862847965e-05
-3.97346180563164e-05
-2.36053070117146e-05
-2.38982318163248e-05
-9.41449308246607e-06
-2.11722001056964e-05
-2.60119140670504e-05
-3.03299655421573e-05
-3.53903008058627e-05
-1.03837569188784e-05
-4.53872548186275e-06
-2.18833262892693e-05
-3.01892974298091e-06
-2.54637126889327e-05
-2.30950203651276e-05
-1.9553219440946e-05
1.87495960707837e-06
-9.95542971960479e-06
-2.81343796565019e-05
-9.1907566871907e-07
-3.72040568642087e-05
-1.9841199631674e-05
-2.86818581936494e-05
4.7836629770377e-07
-1.06969600200944e-05
-7.06691012750284e-06
-5.28225583149621e-06
-1.81689960197867e-05
-3.56015640066144e-07
-2.83232471709142e-05
-1.14509230217489e-05
-1.24747061971852e-06
-1.48306011222993e-05
-2.92012548876785e-05
-3.74899080364119e-05
-2.58573496296484e-05
-1.04738462556046e-05
-2.20242161468124e-06
-3.35301934444436e-05
-2.04891559267969e-05
-1.12468285809971e-05
-3.24003170707744e-05
-1.62692440518469e-06
-3.0646907287613e-05
-3.10478975114095e-05
-1.4004069669988e-05
-6.74164071670637e-06
-2.14630078544703e-05
-3.86712921380477e-05
-2.59353985356304e-05
-1.95647860075615e-05
-1.93901306777004e-05
-7.30185218394746e-06
-1.50576350685892e-05
-3.10333758721624e-05
-2.46787081983641e-05
5.2755900618447e-06
-9.65050597255977e-06
-4.20230723353849e-06
-4.40926291747025e-05
-5.41938007907465e-06
-1.19979730911511e-05
-2.22029224692457e-05
-2.28726999355223e-05
-2.56110045164898e-05
-4.06863761961951e-05
-1.83840370331331e-05
-2.10076708397727e-05
-3.03680907469408e-05
-2.52579058739134e-05
-1.68944013895218e-05
-1.80072782394241e-05
-9.14281314200407e-06
-2.0193685052006e-05
-3.45229307475782e-05
-3.29819873887801e-05
-2.41988620499512e-05
-2.30657575788259e-05
-3.84918629390808e-05
-2.28972845832259e-05
-2.72356662799382e-05
-3.65750217348027e-06
-3.82280402500738e-05
-1.62746838628705e-06
-1.84162898755649e-05
-1.78142944091941e-05
-5.95418022070707e-06
-3.4337815067289e-05
-1.58925730583177e-05
-1.08331931428925e-05
-4.28171256246856e-05
-3.71508273734353e-05
-2.01334909161387e-05
-1.81433430622997e-05
-1.04033573493369e-05
-4.1910366393487e-06
-2.00021008276191e-06
-5.34169501525753e-06
-2.55060588100561e-05
-1.09394883538284e-05
-4.2345825067009e-06
-2.34164859835381e-06
-1.98009934066418e-05
-3.04712932573873e-05
-3.60545766910396e-05
-3.20686526438843e-05
-4.55933660297568e-05
-1.43345328182889e-05
-1.79557882879699e-05
-1.0389529006655e-05
-2.12110331333579e-05
-1.75610910049199e-05
-3.78654394118646e-06
-3.75721239747846e-05
-2.52002066584624e-05
2.38155862124895e-05
-2.15088352361192e-05
-1.45484743757462e-05
-2.6199230498549e-06
-1.01955612982147e-05
-1.32893828427604e-05
-6.58128065733977e-06
-1.93095684080193e-07
-2.39533650821758e-05
-4.59528332011593e-06
-2.31865000053044e-05
-1.41242243587345e-05
-6.25998221730485e-06
-1.70138304539877e-05
-1.7288763349145e-05
-2.98012660788208e-05
-3.90031176030506e-05
-1.80614790961097e-05
-3.14149168311647e-05
-3.56886849213125e-05
-3.52245630337324e-06
-1.66058916019107e-05
-1.15644850896617e-05
-2.27613168177725e-05
-1.73619666379747e-05
-3.00871295044117e-05
-1.69753509159092e-05
-2.34647956674118e-05
-1.86393983451749e-05
-4.63098845258664e-05
-2.65451233241466e-05
-5.3681618947587e-05
-1.79677542908441e-05
-2.44683570710635e-05
-2.21150226925994e-05
-2.55665691986852e-05
-2.92273608895484e-06
-2.80976809916904e-05
-2.23582085455403e-06
-1.24027404540933e-05
-3.68828421853902e-05
-2.1104283686436e-05
1.02251637192722e-06
-1.86731803310318e-05
-2.18926370906173e-05
-9.44312487135605e-06
-3.39278330854366e-06
4.19528384926002e-06
-6.3134127979178e-06
-2.23911200324891e-05
2.26240445057848e-06
-6.78143026796181e-06
-9.6600740627684e-06
-2.69300393067696e-05
-2.92157450477727e-05
-1.56859896364717e-05
-2.08407681585102e-05
-4.05366639326038e-05
-3.64343673376617e-05
-2.87427410949676e-05
-2.52866619143429e-05
-1.93051433951875e-05
-1.23410481072881e-05
-2.62769668226547e-05
-2.94691156351349e-05
-6.26599066092513e-06
-1.61676176477129e-05
1.73391336385686e-06
-1.78060853620603e-05
-2.10919723539884e-05
-1.82374985864321e-05
-1.33043071033506e-05
-1.72486135966605e-05
9.07814459264457e-06
-1.48794761045277e-05
-2.00314501159874e-05
-1.2025462634651e-05
-1.85111996220665e-05
1.66837818126143e-06
-3.01524470109689e-05
-1.95671613487633e-05
-1.57677621568863e-05
3.54005649301715e-06
4.63341686686102e-06
-1.59115495842801e-05
-1.81781547996917e-05
-1.02395595468056e-05
-2.5516141336926e-07
-2.69054108465591e-05
-2.63499935627249e-05
8.06933184086309e-06
-6.21365839724468e-06
-7.65664987762417e-06
-3.91829457998772e-05
-2.30702258398207e-05
-1.01710479767995e-05
-1.70415112162632e-05
-3.31406670235079e-05
-3.13642743683466e-05
-7.58510287418285e-06
-2.21473894412094e-05
-6.17630332864533e-06
-1.57937317758059e-05
-2.46490849240813e-05
-3.60854647392173e-06
6.40358752604362e-07
-2.125176771549e-05
-1.83935427459451e-05
-1.14940392956291e-06
-1.69593480599307e-05
-2.90469521368694e-05
-9.00998928100656e-06
-3.05508391812251e-05
-1.79268396816192e-05
-1.06977790447398e-05
-2.29919713094968e-05
-1.77360430324075e-05
-2.70540393747381e-05
-9.33976964270733e-06
-2.34400208883427e-05
-2.6381410108537e-05
-2.75536895304453e-05
-2.80216731759679e-05
-1.11426461882908e-05
-1.79060218635671e-05
-2.07215592184844e-05
-2.16619590328939e-06
-3.60531738111297e-05
-1.61311924411083e-05
-2.29747105301814e-05
-1.16435969887097e-05
-1.11086681883588e-05
-1.97933402205183e-05
-9.45262450302065e-06
-2.32343072608143e-05
-3.81600868128456e-05
-3.78937764162521e-05
-1.3331341587895e-05
-3.39094743772549e-05
-2.00635300668893e-05
-4.18468140332582e-06
-3.26548378400942e-05
-2.31321235088623e-05
-8.47709808989585e-06
-2.29958505393381e-05
-2.83360439922527e-05
-7.18128730295893e-06
-2.70743784238444e-05
5.34314245966295e-06
-2.24616269573714e-05
-1.34986818404582e-05
1.01733305669069e-05
-1.23001314706206e-05
-1.74842982005348e-05
-1.47310817647931e-05
-2.85488536522077e-05
-2.15759340857887e-05
-1.38265553378922e-05
-2.41842792212019e-06
-7.81286701414073e-06
-3.87771531103878e-05
-1.71329877701653e-05
4.7604316693262e-06
-2.02989067389924e-05
-1.43158140716018e-05
-1.84579621404909e-05
-4.94392925668433e-06
-1.68191185182837e-06
-2.94148021067977e-05
-4.90280581284828e-06
-3.75200511479932e-05
-1.52570575197942e-05
-2.73625188244205e-05
-2.9207901248009e-05
8.14239746592019e-06
-2.31335089286296e-05
-7.25557786638135e-06
-3.48274031808324e-05
-1.71534210758159e-05
-1.03475303448677e-05
-4.30039172367189e-05
-2.78576742697292e-05
-2.30471315188487e-05
7.24507485229524e-07
-2.29609830411007e-05
-2.88915590623354e-05
-2.39612719737997e-05
-2.43917911297003e-05
-1.73402718983117e-05
-5.16078916168297e-06
-1.36057460999196e-05
-4.71439471166393e-05
-2.19573914631109e-05
-2.09472073443797e-05
-3.49879047036763e-05
-1.32526208832342e-05
-2.41593173746835e-05
-2.45655325576895e-05
-1.71875610625589e-05
-5.7213278261895e-07
-1.15301734442619e-05
2.59966226453625e-06
-1.32223968205731e-05
-1.61977027679829e-05
-3.1717906043197e-05
-2.8283991504318e-05
-3.11231591958747e-05
-1.38993861402221e-05
-1.91070330679031e-05
-1.5490465637076e-05
-1.52759492048964e-05
-1.56161608058073e-05
-2.45812495725227e-05
-3.03403673479275e-05
-3.91023502767953e-05
-1.54610311034761e-05
-2.38844070875455e-05
-6.81888436290461e-06
-1.95854643958792e-05
-1.37009814532376e-05
-2.18196239835526e-05
2.11532876565504e-06
-7.09899073039441e-06
-2.04621321880415e-05
-2.56178664280899e-05
3.03581067118171e-06
-4.11362844732488e-05
-3.6702894689556e-05
-2.6232743033354e-05
-5.81801954896679e-06
-2.50256516423931e-05
-1.50807802052267e-05
-4.82599058767968e-06
-4.23712890752345e-05
-2.9500006748503e-05
-2.48456738892792e-05
-7.29228539394562e-06
-9.35393332139829e-06
-2.39819392358691e-05
-2.33470848474785e-05
-3.74514031392115e-05
1.136016870175e-05
-3.86936162005168e-05
-1.92631215644212e-05
-1.23305690478958e-05
-1.12901260243791e-05
-8.8059630583213e-06
-2.42387341632002e-06
-4.00829552041209e-05
-3.37330611639074e-06
-2.59763916887497e-05
-1.27432967666994e-06
-1.24631252043915e-05
-2.93028397298127e-05
-2.76642919326336e-05
-2.39247304751827e-05
-7.32661659800902e-06
-1.04924114444933e-05
-2.68253214722099e-05
-2.95681258821271e-05
-1.5263068547182e-05
-2.54207208317886e-06
-1.60149708078956e-05
-1.03944340333248e-05
-2.30764917581569e-05
-3.8407791000704e-05
-7.31741303307675e-06
-1.38951774737725e-05
-3.27524272483091e-05
-6.84620891555155e-06
-1.00797030146683e-05
-2.44307427781546e-05
-2.13328173040391e-05
-1.64025054417565e-05
-3.55790568858496e-05
-4.00762272481655e-05
-1.49676002160569e-05
-3.96436132588411e-05
-1.6354891473225e-05
-2.47994081525359e-05
-1.20333455169469e-05
-3.57703024702673e-05
-2.67541248841613e-05
-2.51023202763764e-05
-1.43183799979466e-05
-2.6585842837864e-05
-2.02000442260119e-05
-1.68024208540592e-05
-1.31462685787504e-05
-2.572705765161e-05
-1.74868528763384e-05
-2.15595847910381e-05
-2.16887971522129e-05
-9.83499382213563e-06
-3.55451522700081e-05
-1.7841391733589e-05
-2.34362829076253e-05
-5.9302544796016e-06
-1.65101966434064e-05
-2.95251832631522e-05
-1.52111933469912e-05
1.99910697258952e-06
-1.6350556397963e-05
-2.02600353619638e-05
-1.65872261426663e-05
-2.3180620849414e-05
-5.83524124451082e-06
-2.37941802704427e-05
-1.51180116876705e-05
-4.44341131109248e-05
1.14632995658476e-05
-1.42950911466118e-05
-1.3547296121002e-05
-3.25613027913022e-06
-9.87203254502174e-06
-1.79810910799049e-05
