# Supplementary material for: Research on computational propagation and identification of mine microseismic signals based on deep learning
Source: PLoS One. 2025 Oct 22;20(10):e0334641. doi: 10.1371/journal.pone.0334641 (PMC12543183; doi:10.1371/journal.pone.0334641)
Supplement: S3 Data — (ZIP) [file pone.0334641.s003.zip]

Archive with 900 entries (900 files):
- 000100500002751.xlsx_0.txt_24.txt.txt
- 000100500002752.xlsx_0.txt_24.txt.txt
- 000100500002753.xlsx_0.txt_24.txt.txt
- 000100500002754.xlsx_0.txt_24.txt.txt
- 000100500002755.xlsx_0.txt_24.txt.txt
- 000100500002756.xlsx_0.txt_24.txt.txt
- 000100500002757.xlsx_0.txt_24.txt.txt
- 000100500002758.xlsx_0.txt_24.txt.txt
- 000100500002759.xlsx_0.txt_24.txt.txt
- 000100500002760.xlsx_0.txt_24.txt.txt
- 000100500002761.xlsx_0.txt_24.txt.txt
- 000100500002762.xlsx_0.txt_24.txt.txt
- 000100500002763.xlsx_0.txt_24.txt.txt
- 000100500002764.xlsx_0.txt_24.txt.txt
- 000100500002765.xlsx_0.txt_24.txt.txt
- 000100500002766.xlsx_0.txt_24.txt.txt
- 000100500002767.xlsx_0.txt_24.txt.txt
- 000100500002768.xlsx_0.txt_24.txt.txt
- 000100500002769.xlsx_0.txt_24.txt.txt
- 000100500002770.xlsx_0.txt_24.txt.txt
- 000100500002771.xlsx_0.txt_24.txt.txt
- 000100500002772.xlsx_0.txt_24.txt.txt
- 000100500002773.xlsx_0.txt_24.txt.txt
- 000100500002774.xlsx_0.txt_24.txt.txt
- 000100500002775.xlsx_0.txt_24.txt.txt
- 000100500002776.xlsx_0.txt_24.txt.txt
- 000100500002777.xlsx_0.txt_24.txt.txt
- 000100500002778.xlsx_0.txt_24.txt.txt
- 000100500002779.xlsx_0.txt_24.txt.txt
- 000100500002780.xlsx_0.txt_24.txt.txt
- 000100500002781.xlsx_0.txt_24.txt.txt
- 000100500002782.xlsx_0.txt_24.txt.txt
- 000100500002783.xlsx_0.txt_24.txt.txt
- 000100500002784.xlsx_0.txt_24.txt.txt
- 000100500002785.xlsx_0.txt_24.txt.txt
- 000100500002786.xlsx_0.txt_24.txt.txt
- 000100500002787.xlsx_0.txt_24.txt.txt
- 000100500002788.xlsx_0.txt_24.txt.txt
- 000100500002789.xlsx_0.txt_24.txt.txt
- 000100500002790.xlsx_0.txt_24.txt.txt
- 000100500002791.xlsx_0.txt_24.txt.txt
- 000100500002792.xlsx_0.txt_24.txt.txt
- 000100500002793.xlsx_0.txt_24.txt.txt
- 000100500002794.xlsx_0.txt_24.txt.txt
- 000100500002795.xlsx_0.txt_24.txt.txt
- 000100500002796.xlsx_0.txt_24.txt.txt
- 000100500002797.xlsx_0.txt_24.txt.txt
- 000100500002798.xlsx_0.txt_24.txt.txt
- 000100500002799.xlsx_0.txt_24.txt.txt
- 000100500002800.xlsx_0.txt_24.txt.txt
- 000100500002801.xlsx_0.txt_24.txt.txt
- 000100500002802.xlsx_0.txt_24.txt.txt
- 000100500002803.xlsx_0.txt_24.txt.txt
- 000100500002804.xlsx_0.txt_24.txt.txt
- 000100500002805.xlsx_0.txt_24.txt.txt
- 000100500002806.xlsx_0.txt_24.txt.txt
- 000100500002807.xlsx_0.txt_24.txt.txt
- 000100500002808.xlsx_0.txt_24.txt.txt
- 000100500002809.xlsx_0.txt_24.txt.txt
- 000100500002810.xlsx_0.txt_24.txt.txt
- 000100500002811.xlsx_0.txt_24.txt.txt
- 000100500002812.xlsx_0.txt_24.txt.txt
- 000100500002813.xlsx_0.txt_24.txt.txt
- 000100500002814.xlsx_0.txt_24.txt.txt
- 000100500002815.xlsx_0.txt_24.txt.txt
- 000100500002816.xlsx_0.txt_24.txt.txt
- 000100500002817.xlsx_0.txt_24.txt.txt
- 000100500002818.xlsx_0.txt_24.txt.txt
- 000100500002819.xlsx_0.txt_24.txt.txt
- 000100500002820.xlsx_0.txt_24.txt.txt
- 000100500002821.xlsx_0.txt_24.txt.txt
- 000100500002822.xlsx_0.txt_24.txt.txt
- 000100500002823.xlsx_0.txt_24.txt.txt
- 000100500002824.xlsx_0.txt_24.txt.txt
- 000100500002825.xlsx_0.txt_24.txt.txt
- 000100500002826.xlsx_0.txt_24.txt.txt
- 000100500002827.xlsx_0.txt_24.txt.txt
- 000100500002828.xlsx_0.txt_24.txt.txt
- 000100500002829.xlsx_0.txt_24.txt.txt
- 000100500002830.xlsx_0.txt_24.txt.txt
- 000100500002831.xlsx_0.txt_24.txt.txt
- 000100500002832.xlsx_0.txt_24.txt.txt
- 000100500002833.xlsx_0.txt_24.txt.txt
- 000100500002834.xlsx_0.txt_24.txt.txt
- 000100500002835.xlsx_0.txt_24.txt.txt
- 000100500002836.xlsx_0.txt_24.txt.txt
- 000100500002837.xlsx_0.txt_24.txt.txt
- 000100500002838.xlsx_0.txt_24.txt.txt
- 000100500002839.xlsx_0.txt_24.txt.txt
- 000100500002840.xlsx_0.txt_24.txt.txt
- 000100500002841.xlsx_0.txt_24.txt.txt
- 000100500002842.xlsx_0.txt_24.txt.txt
- 000100500002843.xlsx_0.txt_24.txt.txt
- 000100500002844.xlsx_0.txt_24.txt.txt
- 000100500002845.xlsx_0.txt_24.txt.txt
- 000100500002846.xlsx_0.txt_24.txt.txt
- 000100500002847.xlsx_0.txt_24.txt.txt
- 000100500002848.xlsx_0.txt_24.txt.txt
- 000100500002849.xlsx_0.txt_24.txt.txt
- 000100500002850.xlsx_0.txt_24.txt.txt
- 000100500002851.xlsx_0.txt_24.txt.txt
- 000100500002852.xlsx_0.txt_24.txt.txt
- 000100500002853.xlsx_0.txt_24.txt.txt
- 000100500002854.xlsx_0.txt_24.txt.txt
- 000100500002855.xlsx_0.txt_24.txt.txt
- 000100500002856.xlsx_0.txt_24.txt.txt
- 000100500002857.xlsx_0.txt_24.txt.txt
- 000100500002858.xlsx_0.txt_24.txt.txt
- 000100500002859.xlsx_0.txt_24.txt.txt
- 000100500002860.xlsx_0.txt_24.txt.txt
- 000100500002861.xlsx_0.txt_24.txt.txt
- 000100500002862.xlsx_0.txt_24.txt.txt
- 000100500002863.xlsx_0.txt_24.txt.txt
- 000100500002864.xlsx_0.txt_24.txt.txt
- 000100500002865.xlsx_0.txt_24.txt.txt
- 000100500002866.xlsx_0.txt_24.txt.txt
- 000100500002867.xlsx_0.txt_24.txt.txt
- 000100500002868.xlsx_0.txt_24.txt.txt
- 000100500002869.xlsx_0.txt_24.txt.txt
- 000100500002870.xlsx_0.txt_24.txt.txt
- 000100500002871.xlsx_0.txt_24.txt.txt
- 000100500002872.xlsx_0.txt_24.txt.txt
- 000100500002873.xlsx_0.txt_24.txt.txt
- 000100500002874.xlsx_0.txt_24.txt.txt
- 000100500002875.xlsx_0.txt_24.txt.txt
- 000100500002876.xlsx_0.txt_24.txt.txt
- 000100500002877.xlsx_0.txt_24.txt.txt
- 000100500002878.xlsx_0.txt_24.txt.txt
- 000100500002879.xlsx_0.txt_24.txt.txt
- 000100500002880.xlsx_0.txt_24.txt.txt
- 000100500002881.xlsx_0.txt_24.txt.txt
- 000100500002882.xlsx_0.txt_24.txt.txt
- 000100500002883.xlsx_0.txt_24.txt.txt
- 000100500002884.xlsx_0.txt_24.txt.txt
- 000100500002885.xlsx_0.txt_24.txt.txt
- 000100500002886.xlsx_0.txt_24.txt.txt
- 000100500002887.xlsx_0.txt_24.txt.txt
- 000100500002888.xlsx_0.txt_24.txt.txt
- 000100500002889.xlsx_0.txt_24.txt.txt
- 000100500002890.xlsx_0.txt_24.txt.txt
- 000100500002891.xlsx_0.txt_24.txt.txt
- 000100500002892.xlsx_0.txt_24.txt.txt
- 000100500002893.xlsx_0.txt_24.txt.txt
- 000100500002894.xlsx_0.txt_24.txt.txt
- 000100500002895.xlsx_0.txt_24.txt.txt
- 000100500002896.xlsx_0.txt_24.txt.txt
- 000100500002897.xlsx_0.txt_24.txt.txt
- 000100500002898.xlsx_0.txt_24.txt.txt
- 000100500002899.xlsx_0.txt_24.txt.txt
- 000100500002900.xlsx_0.txt_24.txt.txt
- 000100500002901.xlsx_0.txt_24.txt.txt
- 000100500002902.xlsx_0.txt_24.txt.txt
- 000100500002903.xlsx_0.txt_24.txt.txt
- 000100500002904.xlsx_0.txt_24.txt.txt
- 000100500002905.xlsx_0.txt_24.txt.txt
- 000100500002906.xlsx_0.txt_24.txt.txt
- 000100500002907.xlsx_0.txt_24.txt.txt
- 000100500002908.xlsx_0.txt_24.txt.txt
- 000100500002909.xlsx_0.txt_24.txt.txt
- 000100500002910.xlsx_0.txt_24.txt.txt
- 000100500002911.xlsx_0.txt_24.txt.txt
- 000100500002912.xlsx_0.txt_24.txt.txt
- 000100500002913.xlsx_0.txt_24.txt.txt
- 000100500002914.xlsx_0.txt_24.txt.txt
- 000100500002915.xlsx_0.txt_24.txt.txt
- 000100500002916.xlsx_0.txt_24.txt.txt
- 000100500002917.xlsx_0.txt_24.txt.txt
- 000100500002918.xlsx_0.txt_24.txt.txt
- 000100500002919.xlsx_0.txt_24.txt.txt
- 000100500002920.xlsx_0.txt_24.txt.txt
- 000100500002921.xlsx_0.txt_24.txt.txt
- 000100500002922.xlsx_0.txt_24.txt.txt
- 000100500002923.xlsx_0.txt_24.txt.txt
- 000100500002924.xlsx_0.txt_24.txt.txt
- 000100500002925.xlsx_0.txt_24.txt.txt
- 000100500002926.xlsx_0.txt_24.txt.txt
- 000100500002927.xlsx_0.txt_24.txt.txt
- 000100500002928.xlsx_0.txt_24.txt.txt
- 000100500002929.xlsx_0.txt_24.txt.txt
- 000100500002930.xlsx_0.txt_24.txt.txt
- 000100500002931.xlsx_0.txt_24.txt.txt
- 000100500002932.xlsx_0.txt_24.txt.txt
- 000100500002933.xlsx_0.txt_24.txt.txt
- 000100500002934.xlsx_0.txt_24.txt.txt
- 000100500002935.xlsx_0.txt_24.txt.txt
- 000100500002936.xlsx_0.txt_24.txt.txt
- 000100500002937.xlsx_0.txt_24.txt.txt
- 000100500002938.xlsx_0.txt_24.txt.txt
- 000100500002939.xlsx_0.txt_24.txt.txt
- 000100500002940.xlsx_0.txt_24.txt.txt
- 000100500002941.xlsx_0.txt_24.txt.txt
- 000100500002942.xlsx_0.txt_24.txt.txt
- 000100500002943.xlsx_0.txt_24.txt.txt
- 000100500002944.xlsx_0.txt_24.txt.txt
- 000100500002945.xlsx_0.txt_24.txt.txt
- 000100500002946.xlsx_0.txt_24.txt.txt
- 000100500002947.xlsx_0.txt_24.txt.txt
- 000100500002948.xlsx_0.txt_24.txt.txt
- 000100500002949.xlsx_0.txt_24.txt.txt
- 000100500002950.xlsx_0.txt_24.txt.txt
- 000100500002951.xlsx_0.txt_24.txt.txt
- 000100500002952.xlsx_0.txt_24.txt.txt
- 000100500002953.xlsx_0.txt_24.txt.txt
- 000100500002954.xlsx_0.txt_24.txt.txt
- 000100500002955.xlsx_0.txt_24.txt.txt
- 000100500002956.xlsx_0.txt_24.txt.txt
- 000100500002957.xlsx_0.txt_24.txt.txt
- 000100500002958.xlsx_0.txt_24.txt.txt
- 000100500002959.xlsx_0.txt_24.txt.txt
- 000100500002960.xlsx_0.txt_24.txt.txt
- 000100500002961.xlsx_0.txt_24.txt.txt
- 000100500002962.xlsx_0.txt_24.txt.txt
- 000100500002963.xlsx_0.txt_24.txt.txt
- 000100500002964.xlsx_0.txt_24.txt.txt
- 000100500002965.xlsx_0.txt_24.txt.txt
- 000100500002966.xlsx_0.txt_24.txt.txt
- 000100500002967.xlsx_0.txt_24.txt.txt
- 000100500002968.xlsx_0.txt_24.txt.txt
- 000100500002969.xlsx_0.txt_24.txt.txt
- 000100500002970.xlsx_0.txt_24.txt.txt
- 000100500002971.xlsx_0.txt_24.txt.txt
- 000100500002972.xlsx_0.txt_24.txt.txt
- 000100500002973.xlsx_0.txt_24.txt.txt
- 000100500002974.xlsx_0.txt_24.txt.txt
- 000100500002975.xlsx_0.txt_24.txt.txt
- 000100500002976.xlsx_0.txt_24.txt.txt
- 000100500002977.xlsx_0.txt_24.txt.txt
- 000100500002978.xlsx_0.txt_24.txt.txt
- 000100500002979.xlsx_0.txt_24.txt.txt
- 000100500002980.xlsx_0.txt_24.txt.txt
- 000100500002981.xlsx_0.txt_24.txt.txt
- 000100500002982.xlsx_0.txt_24.txt.txt
- 000100500002983.xlsx_0.txt_24.txt.txt
- 000100500002984.xlsx_0.txt_24.txt.txt
- 000100500002985.xlsx_0.txt_24.txt.txt
- 000100500002986.xlsx_0.txt_24.txt.txt
- 000100500002987.xlsx_0.txt_24.txt.txt
- 000100500002988.xlsx_0.txt_24.txt.txt
- 000100500002989.xlsx_0.txt_24.txt.txt
- 000100500002990.xlsx_0.txt_24.txt.txt
- 000100500002991.xlsx_0.txt_24.txt.txt
- 000100500002992.xlsx_0.txt_24.txt.txt
- 000100500002993.xlsx_0.txt_24.txt.txt
- 000100500002994.xlsx_0.txt_24.txt.txt
- 000100500002995.xlsx_0.txt_24.txt.txt
- 000100500002996.xlsx_0.txt_24.txt.txt
- 000100500002997.xlsx_0.txt_24.txt.txt
- 000100500002998.xlsx_0.txt_24.txt.txt
- 000100600000021.xlsx_0.txt_24.txt.txt
- 000100600000022.xlsx_0.txt_24.txt.txt
- 000100600000025.xlsx_0.txt_24.txt.txt
- 000100600000028.xlsx_0.txt_24.txt.txt
- 000100600000029.xlsx_0.txt_24.txt.txt
- 000100600000030.xlsx_0.txt_24.txt.txt
- 000100600000031.xlsx_0.txt_24.txt.txt
- 000100600000033.xlsx_0.txt_24.txt.txt
- 000100600000034.xlsx_0.txt_24.txt.txt
- 000100600000035.xlsx_0.txt_24.txt.txt
- 000100600000122.xlsx_0.txt_24.txt.txt
- 000100600000150.xlsx_0.txt_24.txt.txt
- 000100600000151.xlsx_0.txt_24.txt.txt
- 000100600000153.xlsx_0.txt_24.txt.txt
- 000100600000154.xlsx_0.txt_24.txt.txt
- 000100600000156.xlsx_0.txt_24.txt.txt
- 000100600000157.xlsx_0.txt_24.txt.txt
- 000100600000158.xlsx_0.txt_24.txt.txt
- 000100600000160.xlsx_0.txt_24.txt.txt
- 000100600000161.xlsx_0.txt_24.txt.txt
- 000100600000162.xlsx_0.txt_24.txt.txt
- 000100600000164.xlsx_0.txt_24.txt.txt
- 000100600000167.xlsx_0.txt_24.txt.txt
- 000100600000168.xlsx_0.txt_24.txt.txt
- 000100600000169.xlsx_0.txt_24.txt.txt
- 000100600000171.xlsx_0.txt_24.txt.txt
- 000100600000178.xlsx_0.txt_24.txt.txt
- 000100600000179.xlsx_0.txt_24.txt.txt
- 000100600000180.xlsx_0.txt_24.txt.txt
- 000100600000185.xlsx_0.txt_24.txt.txt
- 000100600000187.xlsx_0.txt_24.txt.txt
- 000100600000189.xlsx_0.txt_24.txt.txt
- 000100600000203.xlsx_0.txt_24.txt.txt
- 000100600000204.xlsx_0.txt_24.txt.txt
- 000100600000207.xlsx_0.txt_24.txt.txt
- 000100600000208.xlsx_0.txt_24.txt.txt
- 000100600000215.xlsx_0.txt_24.txt.txt
- 000100600000225.xlsx_0.txt_24.txt.txt
- 000100600000231.xlsx_0.txt_24.txt.txt
- 000100600000247.xlsx_0.txt_24.txt.txt
- 000100600000258.xlsx_0.txt_24.txt.txt
- 000100600000271.xlsx_0.txt_24.txt.txt
- 000100600000273.xlsx_0.txt_24.txt.txt
- 000100600000274.xlsx_0.txt_24.txt.txt
- 000100600000275.xlsx_0.txt_24.txt.txt
- 000100600000277.xlsx_0.txt_24.txt.txt
- 000100600000278.xlsx_0.txt_24.txt.txt
- 000100600000285.xlsx_0.txt_24.txt.txt
- 000100600000287.xlsx_0.txt_24.txt.txt
- 000100600000289.xlsx_0.txt_24.txt.txt
- 000100600000290.xlsx_0.txt_24.txt.txt
- 000100600000292.xlsx_0.txt_24.txt.txt
[truncated: 600 more entries]
