# Supplementary material for: Research on computational propagation and identification of mine microseismic signals based on deep learning
Source: PLoS One. 2025 Oct 22;20(10):e0334641. doi: 10.1371/journal.pone.0334641 (PMC12543183; doi:10.1371/journal.pone.0334641)
Supplement: S3 Data — (ZIP) [file pone.0334641.s003.zip › 000100500002751.xlsx_0.txt_24.txt.txt]

-3.02525683118595e-05
-1.3759964116482e-05
-2.80393707182328e-05
-2.03588043416684e-05
6.14532012221243e-06
-3.31012207131777e-05
-1.12022593851001e-05
-1.33420436725831e-05
-2.51727070841389e-05
-9.22739981208925e-06
-2.86598197506983e-05
-2.0891781397799e-05
-9.92013389194778e-06
-1.47329700025528e-05
-4.09206735790776e-05
-5.8105747921204e-06
-2.19841408313368e-05
-3.43868550838215e-05
-2.08266421515396e-05
-1.15955638563972e-05
-3.41853054100665e-05
1.8659044362488e-06
-4.09553933312267e-05
-1.41705375911563e-05
-2.64908244010221e-05
-1.22996499406477e-05
-1.06296064587247e-05
-3.153703437505e-05
-2.45867208580848e-05
-2.43482989017405e-05
-1.9521366211273e-05
-1.52533208862357e-05
-4.5569650976435e-05
-8.28087698345886e-06
-2.13527248291811e-05
-1.3869301509253e-05
-2.25057402743702e-06
-7.51901546744856e-06
-2.36066496151434e-05
-2.08263571502588e-05
-1.8812315469997e-05
-3.31286646706962e-05
-3.14277420533105e-05
-3.84879907728026e-06
-2.01766824552762e-05
-2.5609118200701e-05
-2.06428645696135e-05
-2.31026690965726e-05
-1.76643565152941e-05
-2.50049592689444e-05
-2.62930835261597e-05
1.1672375248098e-06
-7.23669204872325e-06
-1.42860799659829e-06
-1.77846290156242e-05
-2.22933754059667e-06
-1.91779397981597e-05
-9.24805765628232e-06
-1.9281379392601e-05
-1.98187863081185e-05
-3.82084811462156e-05
-3.58855037489523e-05
-1.09613195863233e-05
-8.84848026117353e-06
-2.49725198487931e-05
-2.97239459809082e-05
-2.82769990718629e-05
-3.60342450302872e-05
-1.37460496700798e-05
-2.83999405874226e-05
-8.34979992893681e-06
-2.50150349117864e-05
-8.0523857308562e-07
-1.42322069417128e-05
-1.7810472975549e-05
-3.28815092789862e-05
-2.86077076457312e-05
-2.46207507384725e-05
-2.85676453475215e-05
-1.36892407068325e-05
-3.39524155747078e-05
-4.39147154072368e-06
-2.44316644995321e-05
-2.75392936579686e-05
-1.95831655143421e-05
-2.42152387700605e-05
-1.11130293182832e-05
-1.52134354804483e-05
-3.69182434430178e-05
-3.24843469510802e-05
-1.01808817161479e-05
-2.0001774875365e-05
-1.51223366567353e-05
-3.16088299350133e-05
-2.27845409210218e-05
-2.56315668614176e-05
5.64558552831829e-06
-2.01267652388586e-05
-1.68602144919693e-05
-5.87030517776798e-06
-1.19130795227957e-05
-2.77109586933168e-05
-8.56729138875106e-06
-1.29918492484258e-05
-1.22928100436521e-05
-4.24169603792349e-05
-1.93459787775044e-05
-1.85183839791372e-05
-5.14110066089926e-05
-7.05759730939521e-06
-7.03820950413982e-06
-3.33567774119933e-05
-2.36048611062104e-05
-3.78397510125842e-05
-3.78123570962167e-05
-3.18359080916901e-05
-2.82577430577356e-05
-1.46841243546242e-05
-2.42158284457045e-05
-1.49772157513624e-05
-1.32947854145847e-05
-2.41492085712059e-05
-4.49517511089488e-06
-7.78131423703302e-06
-3.02459236999851e-05
-1.04426929086398e-05
-4.86577000321292e-06
-1.19323657182168e-05
-2.14613484475602e-05
-2.69411719371073e-05
-1.21693993290589e-05
-3.95292197821241e-05
-2.26244881295685e-06
-4.15603629784564e-05
-2.00566780324634e-05
2.00833928187219e-06
-2.36349781128827e-05
-2.84770835601977e-05
-4.04837858620977e-05
-1.42103723903851e-05
-1.96384514494332e-05
-1.74200312215671e-05
-2.58801299796958e-05
-2.31093249368354e-05
-1.04172427834017e-05
-1.4470782435705e-05
-1.80603348727893e-05
-2.73193381557634e-05
-2.33708386686191e-05
-2.75819815994282e-05
-2.7128739104842e-05
-1.53374551011693e-05
-2.32324953796377e-05
-2.38755690774287e-05
-3.24431044605916e-05
-1.66436506451055e-05
-1.49497743838086e-05
-1.83494981873009e-05
-1.09294983248486e-05
-1.4283868661526e-05
-1.74912192970752e-05
-1.20140748048407e-05
-2.27500907644376e-05
-2.56639330979337e-05
-1.42421487503749e-05
-1.18858406871771e-05
-3.50374209607725e-05
-1.45180803536643e-05
-4.95969411442227e-06
-1.67130122496711e-05
-3.61607665514992e-05
-9.59408002808169e-06
-3.16350278485377e-05
-1.24880493679102e-05
-1.84861982914725e-05
-5.38397427099226e-05
-2.16369520891079e-05
-2.02245120385015e-05
-9.17404891106021e-06
-3.20468765656538e-05
-1.78864165236607e-05
-1.46096001396181e-05
-8.6593771738334e-06
-1.91937792999818e-05
-2.12864592891171e-05
-3.32645002272973e-05
-1.93534422388828e-05
-2.76962117535879e-05
-1.03952776224629e-05
-2.66331808577814e-05
6.23328995971642e-06
-1.01973080773049e-05
-3.36891477406067e-05
-2.95523950601659e-05
-2.69317180817908e-05
-3.67674973142813e-05
-1.15467709857207e-06
-3.34244961250648e-05
-2.71855805240062e-05
-2.37364665884202e-05
-1.21054471736172e-05
-2.04045771200209e-05
-1.57231727747879e-05
-3.38412537682033e-05
-2.50444323882513e-05
-2.85574408273771e-05
-4.66715010748874e-05
-3.28821681372869e-05
-1.5006491939014e-05
-2.61929980927189e-05
-3.17969930145307e-06
-1.76880336621848e-05
-2.6992364627451e-05
-1.9063059762171e-05
-2.75955554879245e-05
-2.04688807226467e-05
-3.75441940632287e-05
-4.58906268804899e-06
-2.68894332148564e-05
-3.15929217068242e-05
-1.60329037108334e-05
-3.63529177541035e-05
-2.59785792886324e-05
-3.49066814377094e-05
-8.40440202730961e-06
-2.30672887831976e-05
-1.39156642261663e-06
-7.56199410229761e-06
-2.85946823019494e-05
-1.3038184755898e-05
-1.43561769154022e-05
-1.28873338737973e-05
-2.20589121905983e-05
-1.34857903811639e-05
-2.00218361056966e-05
-2.84299193682484e-05
-6.62215061977897e-06
-1.77521520559306e-05
-1.61079481004092e-05
-2.97852211159085e-05
-1.82879722826412e-05
-3.70562563557786e-05
-1.54800700026535e-05
-2.64740519351948e-05
-1.07157793924605e-05
-6.71499540410884e-06
-1.69792084134698e-05
-2.05841730649848e-05
-6.52171293903844e-06
-1.36829248078883e-05
-6.09196059803826e-06
-1.96454293328526e-05
-1.59819243600189e-05
-3.03816005692418e-05
-3.03506888905433e-05
-1.16777484460368e-05
-1.47575417504876e-05
-1.30821825896964e-05
-2.99959990717688e-05
-1.48912570943441e-05
-4.02298750503251e-05
1.68783989856837e-06
-4.46959778275413e-06
-3.05903083741945e-05
-1.26319921022618e-05
-2.73315566053976e-05
-1.38926613113635e-05
-1.41758187373369e-05
-2.26507390102998e-05
-3.00906468586666e-05
-2.81970891490895e-05
-1.54557532883755e-05
-1.63477864885625e-05
-7.99853770990953e-06
-2.05407736711683e-05
-3.00398767396023e-06
-1.54630630409612e-05
-2.18219855549306e-05
-7.80575497883319e-06
-1.85249811836022e-05
-1.42675198410457e-05
-1.64496821004497e-05
-3.27413144232642e-05
-1.22647059543426e-05
-3.03528857293861e-05
-4.00209981119864e-05
-1.19467356358724e-05
-3.88192655388069e-05
-3.66236051424934e-05
-2.3308036666645e-05
-1.69297463883783e-05
-2.83771607598693e-05
-1.81042262391325e-05
-2.61299526858531e-05
-3.64478613180505e-05
-1.98828373009064e-05
-1.08180840830962e-05
-2.65835349563705e-05
-2.22817041933169e-05
-1.94710462133016e-05
-1.79297600448451e-05
1.12767436573907e-05
-5.00712911314553e-06
-2.41362306471748e-05
-2.6105248148911e-05
-7.73380512148784e-06
-3.47864836794392e-05
-1.28572842037881e-05
-1.45153321479484e-05
-1.0403240668752e-05
-2.50992904807987e-05
-4.48412705301267e-05
-1.3713821966133e-05
-2.93108918700341e-05
-2.29464421435005e-05
-1.44898568575456e-05
-2.39537649580722e-05
-1.77670341801842e-05
-1.96227116572765e-05
-3.27221505341204e-05
-2.70154815219638e-05
-2.25135382269594e-05
-5.84866923510213e-06
-2.56844617513696e-05
-4.02963715226055e-05
-1.31649929868328e-05
-4.49462393432382e-05
-3.09011420420928e-05
-3.72315124568269e-05
-2.31184652149407e-05
-2.3706969829512e-05
-5.61872045655386e-07
-2.97023871195897e-05
-3.02347111843357e-05
-1.58711739095107e-05
-1.75755687195358e-05
-1.83107255023574e-05
-1.72353087828631e-05
-3.21921356029372e-05
-1.43145948965161e-05
-5.20705112491332e-06
-2.45405216802775e-05
-4.2267713736808e-05
-2.38520013226332e-05
-5.88248781428383e-06
-1.17986808534991e-05
1.65750172477819e-06
-3.74800182643463e-05
-4.28953301726765e-05
-2.06408508543977e-05
-2.04048434051508e-05
-1.05838378798808e-05
-1.62034942859828e-05
-1.18403674410529e-05
-1.26286064763743e-05
-2.47197465984305e-05
-8.28760108578363e-06
-2.43145279535713e-05
-4.62453422824155e-05
-2.81413012380216e-05
-2.66545827047212e-05
-1.43241999872071e-05
-4.89516840484068e-07
-2.75525532265684e-05
-8.77997365523867e-06
-2.5125337134168e-05
-1.33661139573837e-05
-2.26092607498247e-05
-9.73480761343219e-06
-8.00770064059174e-06
-1.31382305916775e-05
-5.97090671907748e-06
-2.26665622187228e-05
-1.95133136251657e-05
-3.53530874531763e-05
-2.41909667050269e-05
-1.22659780671236e-05
-1.7048699808166e-05
-1.74139618463347e-05
-1.52896708460331e-05
-2.80832713700079e-05
-1.49899908014598e-05
-1.57902430934838e-05
-1.04696870536445e-05
-3.75654597438824e-05
-2.65726451539225e-05
-2.87475421222691e-05
-3.1786306272076e-05
-6.0171001814322e-06
-2.22303115713811e-05
-1.22551230248566e-05
-1.98292507130966e-05
-2.8747772283079e-05
-2.92285282300546e-05
-7.2549057472297e-06
-9.59043354569409e-06
-1.51836781691893e-05
-9.51024148472272e-06
-2.62979517149087e-05
-5.14065384322736e-05
3.42574223227723e-06
-1.75404288269417e-05
-5.5298229844379e-06
-6.61440613352775e-06
1.58241107438638e-06
-1.91917441637391e-05
2.73636096774923e-06
-2.32564045753088e-05
-4.4728206192454e-05
-2.78078117265617e-05
1.13815091076672e-05
-6.83507099021033e-06
-2.35372205928593e-05
-1.43188162453414e-05
-3.52435850945596e-05
-2.52059032577906e-05
-2.28890609489162e-05
-5.33825217295677e-06
-1.60514638017931e-05
2.17429345592599e-05
-1.24092540056186e-06
-3.98793640162301e-05
-2.28468019796076e-05
-8.91475485414956e-06
-2.03988246481868e-05
-2.73513327022104e-05
2.71722750321203e-06
-1.76114824956931e-05
-2.62532888681605e-05
-1.84200886871854e-05
-2.7789915298418e-05
-3.20824047314413e-05
-2.8926163911588e-06
-3.7847736342628e-05
-1.37724932567932e-05
-2.01081090969827e-05
-2.39283621535117e-05
-3.96198045640391e-05
-8.68681254804664e-06
-5.42674818084442e-06
-3.83092194145308e-06
-5.83156992612229e-06
-3.67027967084081e-05
-2.26587215558228e-05
-2.72803261546846e-05
-2.53509413650195e-05
-2.13946723946377e-05
-3.67421425726408e-05
-1.79479818645947e-05
-1.87143759265245e-05
-1.33905218500278e-05
-2.20053844515068e-05
-1.8114055932188e-05
7.8401481831781e-06
-1.4141050111939e-05
-2.57696674543765e-05
-5.17610072136518e-06
-9.9872090889073e-06
-2.06022893769812e-05
-9.54095401770154e-06
-3.03174271270558e-05
-3.18424351901611e-05
-2.43049132231269e-05
-3.22548310545085e-06
-2.15714538871738e-05
-2.95532391866035e-05
-1.73537255939126e-05
-1.14386079394414e-05
-7.06208318370466e-06
-3.02614910166936e-05
-3.41734421689649e-05
-1.0571968964487e-05
-1.57837872985088e-05
-2.12048213584951e-05
-2.83695310384052e-05
-2.72669071049225e-05
-2.20013311243376e-05
-1.6797069461562e-05
-2.06585967499773e-05
-2.57267658033155e-05
-8.98024851425329e-06
-2.86651140578788e-06
-4.73996179156365e-05
-1.40451087498753e-07
3.01645582023028e-06
-3.20302940743881e-05
6.75692063626411e-06
-1.77972029933554e-05
-2.50622374446744e-05
-7.72613681123299e-06
-3.21736511583138e-05
-1.14803369301676e-05
-3.02918858260311e-05
-1.55737824005651e-05
-2.72940149114724e-05
-2.89165526093507e-06
-2.75075288261039e-05
-1.58637348227803e-05
-1.84070769845497e-06
-1.18876689776383e-05
-4.3502638912852e-05
-2.17337246496679e-05
-4.16455482308574e-05
-3.00915566189367e-05
-1.49285022799605e-05
-2.49028739885682e-05
-4.13810816952436e-05
-2.71057652573915e-05
-1.16571970942409e-05
-2.27218300188259e-05
-4.01682863752969e-05
-2.17665563887291e-05
-2.95152957704598e-05
-1.46991862256609e-05
-2.71597881398617e-05
-2.84713291154368e-05
-8.4221340550769e-06
-2.01351114797891e-05
-2.77120556797472e-05
-3.41218231545673e-05
1.76718170399779e-06
-2.71129200193101e-05
-1.78407271289543e-05
-1.26705845422692e-05
-2.94339745985347e-06
-1.15807892644592e-05
-2.54349826638947e-05
-2.48911380339833e-05
-2.52473987727305e-05
-1.50773086279034e-05
-3.12115198510187e-05
-3.25880065029688e-05
-3.43450306375297e-05
-3.80151606507766e-05
-2.54609286405849e-05
-1.2224276363756e-05
-1.36774506991801e-05
-2.71391891973773e-05
-1.26957710756733e-05
-4.79824446895383e-06
-3.49822452982138e-05
-1.12484459034145e-05
-6.58652190985055e-06
-2.74387650503825e-05
-2.64383463370646e-05
-3.95302139496017e-05
-1.29017396472617e-05
-4.57535640681607e-05
-9.60847405813335e-06
-1.46923345160322e-05
-7.37843033113779e-06
-3.66722353818397e-05
-1.25362295053078e-05
-3.17684229447997e-05
-3.07365486507086e-05
-1.46600534994576e-05
-3.53513356480308e-05
-3.10579819580492e-05
8.53906189290726e-06
-2.0755212721104e-07
-4.40888205016014e-06
-2.55917568931571e-05
9.58365240004763e-06
-2.15352280951133e-05
-2.01035497923698e-05
-4.16233343353225e-05
-2.14780952702361e-05
-1.5763000573903e-05
-3.84627908964302e-05
-2.81928713564258e-05
-2.37525531993658e-05
-2.56671622341646e-05
-1.32812913689117e-05
-2.68382833389851e-05
-2.52763796559616e-05
-2.66571705647224e-05
-1.96903587946762e-05
1.99289108508007e-06
-2.4891765981933e-07
-1.14200054568546e-05
-3.47158652374638e-05
-3.15362655994717e-05
-2.87639526939197e-05
-3.47843827221208e-06
-2.47176334217513e-05
7.95836173337728e-06
-1.44398072479729e-05
-2.7162895793427e-05
-4.9158435112927e-05
-2.97384482314766e-05
-1.72399250574285e-05
-1.7346072381416e-05
-3.46139624420967e-05
-8.49599935886297e-06
-2.99033472486056e-05
-7.00881570986047e-06
-2.72377583959568e-05
-2.77648184937253e-05
-2.09632788209757e-05
-1.89556397075642e-05
-1.9271843969192e-05
-2.46835503931294e-05
-3.24201877214479e-05
-1.61410218408578e-05
1.63587070044195e-06
-2.26721663119591e-05
-7.52990231963464e-06
-1.39523948685475e-05
-1.67002679411035e-05
-1.94162789549201e-05
-5.54352905400934e-06
-2.82345999604543e-05
-1.22957040309714e-05
-6.09685793040404e-06
-1.00486579420074e-05
-1.6641865032869e-05
-7.24431280988934e-06
-1.52551845464174e-05
-1.55869758041555e-05
-1.29486297178324e-06
-1.18574715543768e-05
-2.74236104721583e-05
-2.06058189395143e-05
-2.84268301714702e-05
-2.89307823128427e-05
-2.33031789395352e-05
-2.9370469647859e-05
-3.31282529121295e-05
-3.40998781630234e-05
-7.53873437767148e-07
-1.45290932833962e-05
-1.5651731930902e-05
-1.63273653768113e-05
-3.3648458328304e-05
-4.82904295495372e-06
-3.07439117850433e-05
-1.0614857358897e-05
-9.9810706385905e-06
-7.08520914837706e-06
-2.91317142321936e-05
-3.04540501699513e-05
-3.26933789376962e-05
-3.0630118089761e-05
-9.84492659683577e-06
-2.24456919035203e-05
-1.38437245130127e-05
-9.31816487688768e-06
-2.80605004871654e-05
-3.4094364796368e-05
-1.28844015749179e-05
-1.13766619856454e-05
-1.46253036713287e-05
-2.41118060130589e-05
-4.80625060203749e-05
-9.41013391609556e-06
-2.00454040869821e-05
-2.55867894902316e-05
-1.46271403348752e-05
-2.58928348532505e-05
-3.07159355399514e-05
-1.48969741064552e-05
-1.24599372455601e-05
-2.08000595347202e-05
-2.66905176347348e-05
-2.12914758940657e-05
-2.46447717804254e-05
-1.46102892459647e-06
-1.99363873875502e-05
-6.42973168238907e-06
-7.90027489252929e-06
-1.93407887573909e-05
-1.25644089205761e-05
-3.27441977910144e-05
-1.47701514852975e-05
-2.92022594979993e-05
-2.47736237354797e-05
-1.5106076755834e-05
-1.58308499706519e-06
-9.98887164739375e-06
-1.70479417030778e-05
-3.5655895518698e-05
-2.71658692063556e-05
-8.77239666018313e-06
-2.67228739415642e-05
-1.45871038525252e-05
-8.18348572411518e-06
-2.64463746053497e-05
-3.12044252046283e-05
-2.85828948062297e-05
-2.9868246362437e-05
-2.43567089662972e-05
-2.09569013196714e-05
-3.20961063292214e-05
-5.85324017094279e-06
-2.96810368836009e-05
-2.19379668504617e-05
-2.68442163499976e-05
-2.74184455898241e-05
-2.39843373019833e-05
-1.53617760860122e-05
-1.00456408922157e-05
-2.01319446015124e-05
-2.56344205563866e-05
-7.57319083109463e-06
-2.03497097269067e-05
-2.7235657373543e-05
-2.00982648523528e-05
-1.53639740740981e-05
-2.31020045946633e-05
-2.64634812908982e-05
-2.596707952993e-05
-2.38621491525734e-05
-2.76471628015638e-05
-7.80960928535967e-07
-2.73908883797574e-05
-5.53202694633013e-06
3.27618295843734e-06
-3.55332519032839e-05
-3.19639951707954e-05
-3.33225901741894e-05
-2.19712681010115e-05
-3.17547252815971e-05
-2.20346066639102e-05
-1.0387143261583e-05
-2.49172596065614e-06
-4.26200509298977e-05
2.64321865077026e-06
-4.47392712688866e-07
-1.52573524465307e-05
-3.63716974240577e-05
-2.81056552315233e-05
-3.14838293032875e-05
-3.28316719067558e-05
-2.3997755372639e-05
-1.48422273033845e-05
-1.11273753781238e-05
-1.36159673233442e-05
8.30315992003829e-06
-1.55566000161263e-05
-1.65574922948358e-05
-8.01944929725409e-06
-3.35637064129753e-05
-1.55116376117602e-05
-7.8683343993886e-06
-2.28747000656379e-06
-9.08244896831919e-06
-3.44966990259398e-05
-2.11676559206572e-05
-4.06202871737132e-06
-4.66537983610328e-06
-3.76543489411777e-05
-2.76542656427273e-05
-2.95488393749421e-06
-1.93586325802045e-05
-5.07939244279101e-06
-1.62880202305743e-05
-2.43895361313725e-05
-1.32740576698451e-05
-1.684366425304e-05
-2.47696312971212e-05
-1.08221101309872e-05
-1.21456599131168e-05
-1.39638587319762e-05
-2.75953876703848e-05
-4.1559241754432e-05
-2.01010015135011e-05
-1.40622676446149e-05
-3.58765683329021e-05
-1.33138581322677e-05
-1.46885992489027e-05
-3.22637619757852e-05
-4.62328844370616e-05
-2.6677519238392e-05
-3.63165188926454e-05
-3.24537891924844e-05
-2.62575743485056e-05
-6.91503104930912e-06
-9.49600397149392e-06
-1.7720982699431e-05
-3.50156928688846e-05
-3.1455563895927e-05
-1.41478068638385e-05
-1.07146840312455e-05
-3.28436098758709e-05
-1.53819909319831e-05
-1.13637972154906e-07
-8.11708180736453e-06
-1.17091755735617e-05
-1.64709637602318e-05
-1.93840664459624e-05
-2.24254043185927e-05
-1.5849463976621e-05
-2.84688534053116e-05
-6.16394899805526e-06
-4.76714330321114e-05
-3.67442469733193e-05
-1.94437301830007e-05
-1.44056844685056e-05
-9.44226533464772e-06
-5.38817574698485e-06
-9.82936565720827e-06
5.3391947516339e-06
-1.42708374425251e-05
-1.05013770545253e-05
-2.47291826812578e-05
-1.31455264316026e-06
-2.66890680358212e-05
-3.99456224540308e-05
-1.81811219499642e-05
-2.3697346050371e-05
-2.02988901507569e-05
-3.10109706114548e-05
-1.45156248676225e-05
-7.06886862864901e-06
-2.04685858772343e-05
-3.1143724462612e-05
-2.36078376679403e-05
-2.87562493700967e-05
-2.41416509876729e-05
-3.45826752778423e-05
-3.09254305401967e-05
-2.87421578363133e-05
-1.77076786482669e-05
-2.668636573109e-05
-2.71375391459284e-05
-1.09296093344561e-05
-1.22724665962776e-05
-2.94467658978228e-05
-1.56666886393631e-05
-3.13236793218705e-05
-2.60842388875748e-05
-2.36705904256088e-05
-3.08242778376029e-05
-2.97051967286328e-05
-1.63055772644705e-05
-3.25531610977323e-05
-5.48568944866011e-06
-5.85640458222464e-06
-8.04348103162118e-06
-5.43797300746422e-06
-1.85922995296232e-05
-1.80024699249956e-05
-2.12454100612162e-07
-3.05294632545959e-05
-1.78810915536858e-05
-2.39989964476436e-05
-2.32510750292798e-05
-5.05144807150744e-05
-2.9341200338469e-05
-2.30870439779176e-05
-2.2508756790099e-05
-4.25569561269319e-05
-1.72756702661328e-05
-1.8444648375306e-05
-1.0683225177433e-05
-3.11042810700461e-05
-1.51553498567266e-05
-2.80622751358543e-05
-2.20360546014188e-05
-2.49800133138278e-05
-1.78725218183215e-05
-2.34217483411177e-05
-2.14491835884014e-06
-2.29272758032236e-05
-2.58418615732039e-05
-1.33368737088029e-05
-2.34987783138424e-05
-2.51867740719693e-05
-2.62116850159363e-05
-5.09432315069777e-05
-3.05780611551348e-05
-2.55972929627223e-05
-1.01165842890291e-05
-3.44327193565909e-05
-2.01716112888761e-05
-4.80626286429093e-06
-4.5161142910725e-05
-1.34969991513721e-05
-6.38819578415398e-06
-2.78181842362301e-06
-2.66011358073014e-05
-1.69768771509489e-05
-2.77881853025479e-05
-3.79607291291983e-05
-1.98820456472363e-05
3.59755771819009e-06
-3.49526687503185e-05
-1.17821236977178e-05
-3.29301435025316e-05
-3.20459365296701e-05
-1.59826403270579e-05
-1.08812958869654e-05
-2.79091514702714e-05
-8.03449659890612e-06
-4.28411672464111e-05
-1.67708476282411e-05
-2.86865620423393e-06
-2.15876423413522e-05
-1.02428711339621e-05
-2.25990580902244e-05
3.10752201798687e-06
-3.70306995401335e-05
-1.64435138020801e-05
-5.9565608680787e-06
-2.95100295104797e-06
-2.45649327959846e-06
3.8823231457582e-06
-1.92096750516711e-05
-2.99307757347664e-05
9.27294186123542e-06
-4.04376805208938e-05
-1.79312474764898e-05
-4.11693090714541e-06
-2.41740547258612e-05
-3.04010100503497e-05
-3.82634809293867e-05
-2.98865694962588e-05
-1.88179812614254e-05
1.6093465640983e-05
-3.88514381533059e-06
-7.131440369635e-06
-2.9717054219774e-05
-2.57588328488739e-05
-2.88786894891029e-05
-1.34103602528691e-05
-1.48459737791746e-05
-1.83554462757785e-05
-2.9796363745327e-06
-1.85299559921289e-05
-1.28784481437063e-05
-2.20079794365599e-05
-1.89664481141351e-05
-2.84387321016905e-05
-4.76259268833563e-05
-2.58920748870747e-05
2.16968079366034e-06
-2.33361525400701e-05
-1.47502778603544e-05
-1.69271029474444e-05
-1.74776880035807e-05
-6.02131120923403e-06
-3.56376977354102e-05
-2.52505386961388e-05
-2.8422366878773e-05
-5.13898440205764e-06
-2.09800912465265e-05
-1.8593407329438e-05
-7.00098281853111e-06
-6.65563069632644e-06
-2.39607770285269e-05
-2.96257715759014e-05
-2.1487614894033e-05
-3.10156673993573e-05
-2.72902080881492e-05
-2.27685492318518e-05
-4.15468019531841e-05
-1.39219243681979e-05
-1.77964047420549e-05
-5.9839556347018e-06
-2.89879243105656e-05
-2.74546180282998e-05
-1.3502299290956e-05
-6.93811938685042e-06
-9.94361167385514e-06
-2.06754046077989e-05
-1.97066027078594e-05
-1.54541384653678e-05
-1.10848642205139e-05
-3.42208314139187e-05
-2.69714424453489e-05
-2.00884993406462e-05
-3.01088357976856e-05
-1.87488270190412e-05
-3.88475380328368e-05
-1.87318985357851e-05
-1.54537599736575e-05
-1.95618378333286e-05
-3.43590763569385e-05
-3.24772596228135e-05
-2.6870114737289e-05
-6.55821785245869e-06
-7.6885287156859e-06
-2.7110048146537e-05
-1.35659303860989e-05
-1.34015031814282e-05
-1.1338210758282e-05
7.22164669666284e-06
-2.27250523843469e-05
-1.07046044233728e-05
-2.49398951255353e-05
-1.59450647121439e-05
-1.05921113868335e-05
-1.5355756633525e-05
-5.65909339026994e-06
-2.30097688345217e-05
-1.31085049644268e-05
-1.71816453471083e-05
-2.37272790210558e-05
-1.80402941398115e-05
-1.57243864452456e-05
-2.8419555585155e-05
-2.56755814666752e-05
-1.74109928134174e-05
-2.1265272813455e-05
-9.19912232091158e-06
8.49674111588901e-06
-5.15143644022574e-05
-9.24518373583609e-06
9.61884731941263e-07
-1.25015775515454e-05
-2.21691505604107e-05
-1.23417875999618e-05
-1.93511236837013e-05
-2.55455805432505e-05
-2.6691050608816e-05
-9.95004943179266e-06
-4.02811286500478e-05
-2.3049146814804e-05
-7.71458671926087e-06
-3.23643874765133e-05
-2.2844631299468e-05
-4.30848076819535e-05
-2.16660998618358e-05
-5.92588326613994e-07
-5.03599495151154e-05
-2.92711461168364e-05
-7.69024109881094e-06
-1.59173557251442e-05
-1.81546662254952e-05
-1.26277378550865e-05
-1.66517378782405e-05
-3.56227684799568e-05
-2.00627998491163e-05
-4.22741712013995e-05
-1.18306616722416e-05
-2.24713530317588e-05
-2.85319914681635e-05
-1.98284663467418e-05
-2.33335994575816e-05
-2.16452487463563e-05
-1.86898757724365e-05
-1.58621953285348e-05
-1.58639204917392e-05
-2.04580994229149e-05
-4.19692481742535e-05
-3.10749275336796e-05
-3.26711541071312e-05
-1.21100781822075e-05
-2.05560179331465e-05
-3.49296046530204e-05
-1.55930152789248e-05
-2.10678799584113e-05
-1.54783510556934e-05
-2.140316696533e-06
2.55149981461685e-06
-1.59691799216859e-05
-1.89404209797142e-05
-1.45882920124005e-05
-2.00201213447802e-05
-3.86021004039884e-05
-1.93946436244118e-05
-2.0595269796411e-05
-2.69522659814362e-05
-2.06673410634687e-05
-2.58262176285962e-05
-3.03867143546634e-05
-3.88745191682816e-05
-2.40546049624877e-05
-2.99039644987625e-05
-3.71622323541388e-05
-3.40201029064559e-05
-2.34718210085196e-05
-1.90959692843122e-05
-2.14867700371521e-05
-2.37204093528675e-05
-2.74574590248974e-05
-3.05973037493459e-05
-8.02165792202619e-06
-1.52197733387415e-05
-7.21124373099597e-06
-1.48574358563756e-05
-2.47327329720553e-05
-4.58600549872654e-05
-8.06394301340522e-06
-9.15836083543882e-06
-7.1909621877387e-06
-1.97685424491633e-06
-1.06343743465053e-05
-3.51870043495107e-05
-1.74916377656738e-05
-2.12512882955847e-05
-2.83575992221189e-05
1.063276365293e-06
-4.69303549381618e-06
-1.32109289588227e-05
-2.01021733110656e-05
-2.11460605309665e-05
-2.95007857930586e-05
-1.35881073593723e-05
-2.3604251540931e-05
-3.88092832658527e-05
-3.4878832591376e-06
-1.3827490756833e-05
-8.93565109993727e-06
-2.00844486875887e-05
-9.4361591740531e-06
-1.26288725629767e-05
-1.86859579321829e-05
-1.96576038448348e-05
-1.34826203535125e-05
-1.10514809482187e-05
-1.14318746234829e-05
-1.51470156819448e-05
-2.31368647101124e-05
-3.73987834165289e-06
-1.29418238917206e-05
-9.66315647338532e-06
-3.64916240744267e-05
-7.27873370624843e-06
-1.32248403258191e-05
-2.49063192626891e-05
-2.64658451763696e-05
-2.26482446298627e-05
-1.88283389419285e-05
-1.29467170301741e-05
-2.54034160018716e-05
-3.32330525563667e-05
-2.56955236567702e-05
-1.62165451985321e-05
-6.01091233346205e-06
-1.7872948623174e-05
-3.35058361964e-05
-1.85369810475096e-05
-2.23177701144239e-06
-4.1074880231696e-06
-1.85014263099796e-05
-1.55507528755835e-05
-2.86240650335605e-05
-2.50295531961993e-05
-1.38242563370212e-05
-2.35759567555334e-06
-3.66742050086891e-05
-3.07639205719256e-05
-2.56999088600224e-05
-2.79584429976842e-05
-7.57390428288766e-06
-2.93462755863819e-05
-1.39080106993932e-05
-2.33637954062826e-05
-2.133701406201e-05
-2.27403862548893e-05
-2.76295151747939e-05
-9.69528792669123e-06
-1.4351949219282e-05
-1.89855485011082e-05
-3.12749579895602e-05
-1.29412524408914e-06
-1.61747619663434e-05
-1.40936638211421e-05
-2.91550235942952e-05
-4.28643997035721e-06
-1.69722524900554e-05
1.30246870585911e-05
-1.39339023514646e-05
-2.58162127981988e-05
-1.16310362795989e-05
-1.35253322262108e-05
-2.75525958250645e-05
-2.82035630258609e-05
-1.73970462147605e-05
-6.54079969186861e-06
-1.88487296215083e-05
-1.84773831069351e-05
-1.40467657074743e-05
-5.95107966960923e-07
-3.24667666828308e-05
-1.69226482134813e-05
-3.2406952389083e-05
-3.53401488834425e-05
-2.64297411646271e-05
-9.65351967072717e-06
-2.40002797174983e-05
-1.94650044138136e-05
-9.31055962087024e-06
-2.09016780917233e-05
-8.98442697599415e-06
-2.54464213062399e-05
-2.07463040473201e-05
-3.97073467785095e-07
-2.09957805306296e-05
1.1074858403912e-05
-3.10222498344494e-05
1.75733745561196e-06
8.3981955300335e-06
-2.44757591224949e-05
-2.41950968916089e-05
-5.0501447158434e-06
-4.02552946134864e-05
-1.15719850800503e-05
-6.89864293183894e-06
-3.65976160461824e-05
-2.69932219106105e-05
-3.20587148548018e-05
-2.56284632377631e-05
-1.31758661578194e-05
-2.81571647367141e-05
-3.39513806250555e-05
5.78558504514595e-06
-2.2346139331853e-05
-2.37590065201373e-05
-2.25770406629714e-05
-8.78172360416962e-06
-7.32056095233484e-06
-2.01041947069743e-05
-1.59298431330122e-05
-2.55536508945546e-05
-1.98214662265111e-05
-2.92186397442497e-05
-4.36357855575104e-06
-3.53365419823775e-05
-2.32710228411342e-05
-4.54879665639677e-06
-2.80853972192125e-05
-3.44621283824345e-06
-2.77384351614319e-05
-1.30322615471688e-05
-3.18298450387803e-05
-3.79734239423194e-05
-5.74579367940873e-06
-1.98397512592581e-05
-2.12961632604527e-05
-9.14496298867024e-06
-1.37751174437502e-05
-2.90044596679106e-05
-2.55493079735518e-05
-2.89212928774211e-05
1.20108597071613e-05
-1.31829450447405e-05
-2.4854383868113e-05
-2.51860769924338e-05
-3.76895754824783e-05
-3.2647133642132e-05
-3.40278762273924e-05
-3.44228915049109e-05
-2.01274573988999e-05
-1.78970478050522e-05
-1.97606022620767e-05
-2.99210765968872e-05
-2.06155244807905e-05
-3.16632856410971e-05
-1.80522394697023e-05
-2.5264113986844e-05
-1.75931633215903e-05
-1.55129572225295e-05
-3.96436762246755e-05
-1.57685453623197e-05
7.38965001125243e-07
-3.00282496266552e-05
-2.22665430319583e-05
-3.14438816336526e-05
-2.48733053816938e-05
-2.42353842943787e-05
-3.80495673186615e-05
-9.38426240430188e-06
-2.63871151215575e-05
-1.3380943394907e-05
-3.7824400404578e-05
-1.81350129234803e-05
-4.66104851127819e-06
-7.15042096782062e-06
-2.30456990780187e-05
-6.98098731379429e-06
-3.19882288644947e-05
-2.03261489359517e-05
-1.00574333752208e-05
-1.44361425221323e-05
-7.89191056915295e-06
-2.02091446342423e-05
-3.00017590271053e-05
-5.49677140340588e-06
-1.85979716909754e-05
-2.4485066578088e-05
-3.49382914019147e-05
-2.50331030336773e-05
-2.51120155583602e-05
-2.8435140705073e-05
-4.14870962474698e-06
-2.24613413361561e-05
-1.7705997309013e-05
-3.76550460037958e-05
-3.20269229909055e-05
-2.16496050150495e-05
-1.16800610723338e-05
-2.95980332123115e-05
-1.27514136549473e-05
-1.2556587050737e-05
5.76650313295628e-06
-3.887791379949e-05
-8.18465405683605e-06
-1.92769941521277e-05
-2.42163782220712e-05
-3.47057307135583e-05
-1.60870507490083e-05
-3.25986124446532e-05
-1.31737081236439e-05
-1.43055925403926e-05
-2.26791330993522e-05
-2.59096067183258e-05
-1.11730083595073e-05
-2.31052943013193e-05
-2.4944173820727e-05
-8.25858018201559e-06
-1.95556845281526e-05
-1.68842633270654e-05
-2.29497601322051e-06
-2.88319372057999e-05
-2.04782920068292e-05
-1.98058875316306e-05
-2.77677431730067e-05
-1.79760711011926e-05
-1.77397960193479e-05
-2.14647471861325e-05
-1.45826385123771e-05
-2.85831295934121e-07
-8.67771390162246e-06
-2.66815066884315e-05
2.13615655264422e-06
-1.96892422133553e-05
7.69023978446206e-06
-4.95402952895116e-06
-2.01514915307747e-05
-1.0899663038819e-05
-8.17597916804589e-06
-2.90599883758981e-05
-2.9840042736741e-05
-4.21094002519561e-05
-1.36316055286344e-05
-2.13833298760537e-05
-6.82609890752855e-06
-3.45238354301665e-05
-2.57526726012102e-05
-3.08600672235843e-05
-3.71229483130961e-05
-6.09223574538969e-06
-8.56439363463455e-06
-1.92118457432953e-05
-3.8611663057873e-05
-2.82585772440322e-05
-2.91220645214432e-05
-3.19040383698831e-05
-3.29597464704596e-05
-1.6371637087245e-05
-2.08213959822547e-05
-1.32442917287235e-05
-3.15728674164398e-05
-2.83609864833172e-05
-2.68348479281793e-05
-2.11032501857138e-05
-3.13882927912542e-05
-1.24267645561863e-05
-2.07193037864072e-05
-1.65227031840908e-05
-1.38463223763985e-05
-2.578456671639e-05
-3.14498530893888e-05
-2.85774001304793e-05
-2.12556824369325e-05
1.09936877827387e-06
-1.481801412049e-05
-1.25783206001854e-05
-1.48784711574539e-05
-3.54558306556162e-05
-3.70117728689607e-05
-1.27068123817752e-05
-1.18772299008388e-06
-2.17456234476426e-06
-3.1086293546719e-05
-3.33818853259948e-05
-1.90296373610583e-05
-3.44564810387361e-05
-7.39201270142551e-06
-8.53109608002257e-06
-5.01044721224291e-06
-2.34385854733834e-05
-2.35422225523979e-05
-2.30648055986411e-05
-4.43571914405548e-05
-2.53922866318637e-05
-7.40436092869058e-06
-2.95296801290476e-05
-5.67887955181333e-06
-4.66126805038187e-05
-3.05897188459391e-05
-2.294624372344e-05
-3.04215081957415e-05
-3.89220896359724e-05
-1.93809318101211e-05
-1.5609618539313e-05
-1.06572533009097e-05
-2.16123155046953e-05
-2.57864739893744e-05
-4.03420113654554e-05
-1.65847016390193e-05
-3.14470803615686e-05
9.11300957831117e-07
-2.68320087149237e-05
-2.42148217334486e-05
-2.10064909719443e-05
-1.3316392732952e-05
-2.71211753506336e-05
-2.00614652725087e-05
-2.45843029231147e-05
-2.2952995354866e-05
-1.32095347434862e-05
-1.09154936667159e-05
-3.07415154222189e-05
-1.3134460537639e-05
-2.65205298203127e-05
-1.11262525075933e-05
-1.67775612820035e-05
-2.41818909006938e-05
-1.02823687244507e-05
-2.02875057564571e-05
-2.55168820618028e-05
-2.12336049321513e-05
-2.82197503947638e-05
-1.24795914791633e-05
-3.57463009166536e-05
-2.29254578802775e-05
1.40017652556495e-07
-3.15366947545032e-05
-2.99226185079913e-05
-2.73350385841235e-05
-1.08047034348333e-05
-1.58467279591721e-05
-2.6836547895614e-05
-2.66886742636722e-05
-1.48486537223512e-05
-4.3407972941785e-05
-1.84413034914323e-05
-3.63947158253909e-05
-1.57209549290497e-05
-1.67163896577022e-05
-1.05882923584338e-05
-1.55147108573496e-05
-3.05684318460861e-05
-1.03002794393473e-05
-2.77966499864491e-05
-2.33237322491941e-05
-2.65676279960914e-05
-2.23719607242592e-05
-2.72517412015815e-05
-1.19267405384123e-05
-1.90650546339826e-05
-2.27574615154261e-05
-1.15435373053375e-05
-1.95462160484023e-05
-6.01612059130002e-06
-1.64656681876685e-05
-9.2754949634677e-06
7.91453409547343e-06
-2.23906162989629e-05
-1.85716866919751e-05
-4.12771871069595e-05
-5.42134257783326e-05
-3.17755016230993e-05
-1.58449321836816e-05
-2.47039613137281e-05
-9.18750437104699e-06
-2.44349798380405e-05
-1.79892476336857e-05
-4.2033359737121e-05
-2.98534363747815e-05
-2.95703993950051e-05
-8.2189519181693e-06
-2.30455942651282e-05
-2.77766753271406e-05
-1.43248501794728e-05
-2.42072611118931e-05
-2.26288238314602e-05
-1.35292702999684e-05
-1.07357130904484e-05
-2.25949389081397e-05
-4.20270736619392e-05
-3.29916496934819e-05
-4.70161372188318e-05
-2.83646673204291e-05
-8.01927527828682e-06
6.02377076880666e-06
-2.01185493669847e-05
-1.3055329941636e-05
6.94432614707552e-06
-3.84538811097588e-05
-1.29113010020444e-05
9.33044115240033e-06
-1.80313567250963e-05
-1.54705916197393e-05
-2.87677477959564e-05
-2.73446418937237e-05
-1.67392449030803e-05
-1.84398171452637e-05
-7.3813772791285e-06
-1.74266430464355e-05
-1.30286859964357e-05
-3.5841029896045e-05
7.11413387816365e-06
-6.10288974190299e-06
-1.42457305194324e-05
-3.18132430607809e-05
-3.14052457290788e-05
-2.4996716586567e-05
-2.10106888325179e-05
-1.13211491117052e-05
-1.51279815025728e-05
1.42037544911255e-05
-1.41973176888066e-05
-1.43616894946184e-05
2.56245024104571e-07
-3.0220323533587e-05
-5.86103833705663e-06
-1.02205233871866e-05
5.13392594891916e-07
-2.55012597160588e-05
-2.26816459868418e-05
-2.71726032172889e-06
-1.72802540146966e-05
-3.55358573058964e-05
-1.88000089501137e-05
-2.81502202034299e-05
-2.0199300976595e-05
-2.63871119688271e-05
-1.29900229336307e-05
-3.8061087964768e-05
-1.60453811917229e-05
-9.66428969188605e-06
-8.75239157283614e-06
-1.54041187799835e-05
-8.90484639787502e-06
-3.657469844134e-05
-2.25568904352168e-05
-1.64464408765926e-05
-1.8238619286922e-05
-9.2873988889407e-06
6.97655768466774e-06
-1.37298334613469e-05
-2.07253359120411e-05
-1.82630065299681e-05
-1.5542565018164e-05
-3.02860245048799e-05
-8.63334121375062e-06
-2.28572733586426e-05
-2.20272018901582e-05
-9.67548430605886e-06
3.81569583935877e-06
-2.54494298994685e-05
-5.21413478059197e-06
-2.20223504748599e-05
-3.75446576896303e-05
-2.57930038309381e-05
-3.5820902518256e-05
-1.12984503785332e-05
-4.56812568890462e-05
-1.71073184169143e-05
-3.57568645933962e-05
-1.79494494347622e-05
-3.45856178017167e-05
-9.98688833027304e-06
-2.389693350051e-05
-1.50244864761836e-05
-3.4907669977811e-05
-1.02382364586401e-05
-3.44262400324346e-06
-1.58769791236745e-06
-8.54406587406482e-06
-3.02750056110028e-05
-1.70711244186403e-05
-3.44882486037277e-05
-2.62402598340367e-05
-1.15141918318922e-05
-1.6381740235007e-05
-3.23480509802681e-05
-5.27606129734753e-05
-2.33289851890994e-05
-2.79230557864551e-05
-1.65560332497189e-05
-1.84427253435761e-05
-1.0166876030015e-05
-3.83796665092857e-05
-5.32992811501792e-06
-2.81786276556156e-05
-7.45407735651615e-06
-3.53926384453697e-06
-1.95492159922444e-05
-3.57869157216359e-05
-1.69887575126258e-05
-3.68850270256591e-05
-2.27698302131593e-05
-2.1147586967122e-05
-1.69507475205037e-05
-1.36128294755474e-05
-2.57886032690185e-05
-3.14385391193023e-05
-1.81470429785346e-05
-2.83801678889361e-05
-2.55836251350621e-05
-2.05918040292084e-05
-3.8782622622057e-05
-2.25157460937859e-05
-1.57121331653872e-05
-2.33753443276835e-05
-1.30407416285431e-05
-2.97327021212925e-05
-3.69816509081958e-05
-1.1556890393838e-05
-2.80383796847607e-05
-2.49465323753757e-05
-3.09247803702848e-05
-2.27424231756843e-05
-2.8203132191036e-05
-4.10795852229698e-05
-1.05075623688781e-05
-3.44924785259259e-05
-1.08148259175239e-05
-1.74655395225564e-05
-2.10185874353642e-05
-1.80334236320845e-05
-1.40313694466239e-05
-3.00823988465586e-05
-4.05039021432064e-05
-3.26836768209276e-05
-3.14310324517596e-05
-2.96425493614286e-05
-2.19435018117572e-05
-3.66809322825245e-05
-1.88782427706368e-05
-1.66108185218945e-05
-1.84430854592757e-05
3.68683512527742e-06
-3.29948007304471e-05
-2.57685507982877e-05
-2.14240716244579e-05
-2.20596391090272e-05
-1.31453165355734e-05
-6.85591825141837e-06
-2.82030645480885e-05
-2.63237045064774e-05
-1.44276130283728e-05
-1.3337370881617e-05
-9.35323802065429e-06
-3.04685824521447e-05
-2.21558534972312e-05
-6.66926435916544e-06
-5.8666763454468e-06
-3.40231800986517e-06
-1.75201367794479e-05
-9.36870409381865e-06
-3.00129575599147e-05
-3.58286218722933e-05
-2.63948547512532e-05
-1.77577851545283e-05
-2.93404671823861e-05
-1.74366778941012e-05
-1.81702051270298e-05
-1.84398654471696e-05
-1.3753595293526e-05
-1.11896856635826e-06
-2.55052256801894e-05
-3.13530210379584e-05
-3.40027557642223e-05
-7.49725200404172e-06
-2.54664868591098e-05
-2.64242637605443e-05
-1.47959024336668e-05
-2.93131264895805e-05
-5.28281213638745e-05
-2.04096259615246e-06
-2.73964692882031e-05
-3.14990151302698e-06
1.04831747581825e-05
-1.4053435610886e-05
-3.10279997558271e-05
-3.97992308719279e-05
-3.67007803346817e-05
-2.30253175965049e-05
-2.77994672765285e-06
-1.39678484685491e-05
-1.49877995915338e-05
-1.908946822279e-05
-3.03488245292236e-05
-1.97257633738662e-05
-2.3655674133607e-05
-2.66393263140305e-05
-1.95083871553297e-05
-1.65093271908034e-05
-1.14112282567822e-05
-2.50647007658405e-05
3.31732567735205e-06
-1.53321593214903e-05
-2.80433969448435e-05
-2.42853892500171e-05
4.3191094478794e-06
-3.35457129046407e-05
-1.77866117546992e-05
-1.39006859122419e-05
-3.12252721062513e-05
-2.3505943837203e-05
-2.72617553865428e-05
-2.18191267093034e-05
-1.72135560842544e-05
-4.99302573023471e-06
-2.33757014331798e-05
-3.03420265281964e-05
-6.70228326987694e-06
-1.97917844020696e-05
-4.9189249894707e-06
-2.63406074662388e-05
-7.50948745584174e-06
-1.36951642301552e-05
-2.01420360543358e-05
-1.14285344176626e-05
-1.57690736675043e-05
-5.68497550667296e-06
-2.06676577564015e-05
-3.21565993496903e-05
-3.64729547359765e-05
-3.96331551864886e-05
-1.48134377687098e-07
-2.50616282566644e-05
-9.46304064836235e-06
-3.73605606541947e-05
-3.37830847617882e-05
-4.541243309772e-05
-2.46252784531859e-05
-2.34924846002265e-05
-3.26022642523494e-05
-2.34233379322222e-05
-1.02388218140561e-05
-7.07449268145004e-06
7.97342112416274e-06
-2.35608979031971e-06
-1.47043145991966e-05
-3.68140418239323e-06
-2.98566865901118e-05
-2.60822784595256e-05
-2.16634549873836e-05
-2.83367713612808e-05
-2.77294243774911e-05
-3.46919749945228e-05
-2.69044413516058e-05
-1.32019993422908e-05
-4.09317219958394e-06
-1.79556883908769e-05
-2.16604289397639e-05
-1.11239830309601e-05
-1.5540666084352e-05
-1.21410551613652e-05
-2.79952811298546e-05
7.84148813764173e-08
-3.75433640037645e-05
-3.12463127997008e-05
-1.73867979388444e-05
-5.47560044679798e-05
-3.32965880502336e-06
-6.72699985824457e-06
-1.89004872898476e-05
-3.36880607416684e-05
-1.2883003080725e-05
-5.71278443569182e-06
-1.63399989185921e-05
-5.26761804309208e-05
-1.503872464958e-05
-1.59863639167299e-05
-3.5160445401441e-05
-1.66750353322776e-05
-2.8328121276053e-05
-1.58364280749532e-05
-3.52370566779428e-05
-1.42523544269438e-05
-2.13055863495553e-05
-2.07163732389676e-05
-1.96159039496132e-05
-2.55394740377864e-05
-1.704137539945e-05
-2.17870257636002e-05
-2.60367790824583e-05
-3.62172168969022e-05
-2.38188094334848e-05
-8.43054532024955e-06
-2.73363873837962e-05
-2.79622033844708e-05
-2.66664294681168e-05
-1.50540194222938e-05
-1.76632016475687e-05
-2.5440957046893e-05
-3.76320624568527e-05
-1.6022927730788e-05
-6.29304004583347e-06
3.91587969586867e-09
-2.25482752431833e-05
-2.98321221669049e-05
-8.50072092910318e-06
-1.9781806799867e-05
-1.74654037883214e-05
-1.54997334197119e-05
-8.6327337160494e-06
-3.61291018252523e-05
-1.34336107521522e-05
-4.81202334226662e-06
-1.15168484197094e-05
2.71636114139064e-06
-2.53773610104815e-05
-9.01456140256776e-06
-3.06768856577716e-05
-3.5221041280564e-05
-3.48183563349195e-05
-1.68325976132193e-05
-2.52822661689753e-05
-4.16612328389711e-05
-3.69651387239084e-05
-1.75326450610867e-05
-1.30504487754013e-05
-6.19685158039943e-06
-2.46117169308287e-05
-4.18225496915764e-05
-3.58268997578158e-05
-9.52328998036997e-06
-1.37017093979704e-05
-1.10096853002258e-05
-2.30267306142319e-05
-6.16025613821513e-06
-3.03998309416775e-05
-7.30562882030233e-06
-3.06102694191382e-05
-2.63624791171966e-05
-9.9493780320579e-06
-1.56400649611116e-05
-6.12027094358216e-06
-3.00137814632777e-05
-4.96065532112032e-06
-1.30522457448554e-05
-2.4509367233019e-05
-1.39514837583819e-05
-2.58807396107514e-05
-2.09397239534346e-06
8.7436147119014e-06
-2.4240091777404e-05
-1.51648975980328e-05
-1.91187902882093e-05
-2.08862814597654e-05
-3.16285402934342e-05
-7.33031537114698e-06
-1.50017263188056e-05
-1.32471863319701e-05
-3.54364722351305e-05
-8.24883519001231e-06
-1.45856693368929e-05
-3.03497042500919e-05
-1.40168614689598e-05
-1.9156941055991e-05
-1.42367061792935e-05
-1.50207770216129e-05
-1.16689578887328e-05
8.93674868819206e-06
-2.07093007478533e-05
-4.00245273978875e-05
-1.07356257027749e-05
-2.33310244241749e-05
-2.33770007398342e-05
-6.98605707878579e-06
-3.52145695462657e-05
-9.31894613347459e-06
-7.33609172885268e-06
-2.60757301392392e-05
-9.86834931082224e-06
-1.91684359454413e-05
-2.68995399730169e-05
-3.5493649516265e-05
-1.23145039386198e-05
-3.49433475478136e-05
-1.58670098691108e-05
-1.32304196062563e-05
-2.79396359502623e-05
-3.04836986616641e-05
-1.09809984543775e-05
-7.02973728816721e-06
3.20084652460732e-06
3.95757094785481e-06
-1.57731005483606e-05
-2.42952318264089e-05
-3.06120974807481e-05
-1.65302497281814e-05
-6.45695833079067e-06
-1.03395573244056e-05
-2.96185430574734e-05
-1.79053457240215e-05
-1.47217525734361e-05
-2.61250340038753e-05
-2.57650122781828e-05
-2.30816325436995e-05
-2.64393186689043e-05
-3.71242180438024e-05
-8.18309107555588e-06
-2.04687908062756e-05
-3.16435180127393e-05
-3.66854388845375e-05
-8.43301598444034e-06
-4.51997203520182e-06
-2.04966797361093e-05
-1.14985676564633e-05
-2.60903119923428e-05
-2.29099882310698e-05
-3.00655066318375e-05
-2.87732825473674e-05
-2.02592634862e-05
-1.95734995538485e-05
-3.90443582951259e-05
-9.43491253596201e-06
-1.88630129801721e-05
-1.60873629155814e-05
-6.65615354733869e-06
-1.20663631380901e-05
-1.58665914927337e-05
-2.4309035906641e-05
-1.2321932591251e-05
-1.745970583426e-05
-2.3872041325804e-05
-3.18821239213011e-05
-3.47340039490175e-05
-5.86414820493833e-06
-1.9626008823889e-05
-2.35227491559612e-05
-4.12518900564615e-05
-1.26596848330864e-05
-2.0158506119368e-05
-4.89445903031537e-06
-4.09720571597386e-05
-3.79866451644394e-05
-1.68004377357356e-05
-1.64231128995423e-05
-2.28845431798469e-05
-2.88975173432884e-05
-3.12911129894343e-05
-2.30297959778932e-05
-4.19559514062457e-06
-7.80131199758763e-07
-2.79723892509408e-05
-2.13841893007228e-05
1.82391645846095e-06
-4.32112272942448e-05
-2.72510364475784e-05
-2.93258464639413e-05
-1.93018602728072e-06
-2.92382239609241e-05
-2.7770272215569e-05
-6.6861954511904e-06
-1.13495103245281e-05
-3.60413862478328e-05
-1.65038222273651e-05
-1.75315403175383e-05
-5.90791548853481e-06
-3.74292118456775e-06
-3.71479468393756e-05
-1.71771965226095e-05
-2.77047789483902e-05
-2.08031028348716e-05
-1.98543102168871e-05
-1.85435682768707e-05
-2.54570084275351e-05
-3.47797067103369e-05
-7.96539228054674e-06
-1.36266517425466e-05
-1.29369058184338e-05
-3.59172046925506e-05
-1.05000616033796e-06
-2.64679840809766e-05
-2.28414119043691e-05
-4.96402194614461e-06
-1.90723690928536e-05
-2.02064182242213e-05
-5.4483736184106e-06
-2.99100964209652e-05
-2.83086888501649e-05
-1.28138175522283e-05
-2.48623795297987e-05
-2.54398541284332e-05
-7.63184707654325e-06
-2.71673097253642e-05
-9.67597086291671e-06
-6.83031027223381e-06
-3.70215746423353e-05
-1.4177586793926e-05
1.17645402514418e-05
-3.24435561557029e-05
-2.4160344529395e-05
-2.92285130837926e-05
-4.01051671621859e-05
-3.22215426933841e-05
-3.91721089078709e-05
-2.86042994199112e-05
-2.94456888700923e-05
-2.53707358687085e-05
-1.92085344948734e-05
-2.07583568081214e-05
-2.03239346433568e-05
-2.05103041301543e-05
-1.73237058917855e-05
-2.42340237825183e-05
-1.97996006295362e-05
-7.27236790622265e-07
5.5227043216008e-06
-5.67505920580538e-06
-1.73973428324894e-05
-2.84429218620512e-05
-9.74263743771047e-06
-2.73131595131274e-05
-7.1566193930026e-06
-3.58199906294015e-05
-9.10936959724779e-07
-2.83190718567352e-05
-1.49933891395866e-05
2.63149679599614e-06
-2.0212988241683e-05
-3.35853094758522e-05
-1.40732480465759e-05
-1.9397808002278e-05
-1.89089566907359e-05
-3.54271454632994e-05
-2.46712525996159e-05
-3.00925597584745e-05
-1.0106813129081e-05
-3.0827263854521e-05
-1.18478298341032e-05
-6.9226398448111e-06
-1.11488246331372e-05
-2.93342668286191e-05
-2.76709306636848e-05
-2.0058845235119e-05
-1.64239239023655e-05
-2.82348762831693e-05
-2.74856713272333e-05
-5.73264551271922e-06
-3.16939671995122e-05
1.75456477874923e-07
-1.36392552398217e-05
-1.90415645620129e-05
-1.34869716657165e-05
-2.5808408897948e-05
-1.94607339640245e-05
-3.95472801324497e-05
-9.55634146331717e-06
-3.78509484185261e-05
-3.42908018394167e-05
-2.03150814331877e-05
-1.05687533048058e-05
-9.79091842637827e-06
-1.97213392783542e-05
-1.47995262369141e-05
-4.52452584625127e-06
-2.35728367218172e-05
-1.94172991208778e-05
-2.5153556506733e-05
2.97519629851335e-06
-2.49623455289586e-05
-2.84510897954585e-05
-1.99662105808173e-05
-2.35055836261484e-05
-2.1894370960781e-05
-1.95312687159614e-05
-2.50726485680333e-05
1.7737435882033e-06
-2.63585371053784e-05
-4.47430537219502e-05
-3.4125199769025e-05
-1.84506532065708e-05
-2.26467466541961e-05
-1.91251768314827e-05
-1.3329340075426e-05
-2.40886326370622e-05
-2.51844543382763e-05
-2.16596566004048e-05
-7.34106799109607e-06
-3.21159599493813e-05
-2.24373448163241e-05
-2.79901395265567e-05
-2.35976395249567e-05
-2.44719767261035e-05
6.79341248993874e-07
-2.9398037781783e-05
-3.87022057419337e-05
1.70935674970028e-06
-2.87633752606336e-05
-1.29889721254426e-05
-3.7280989280358e-05
3.82011796668122e-06
-2.55693470864713e-05
-4.40427000768624e-05
-1.94580400016452e-05
-5.79644716388545e-06
-2.1030329719481e-05
-4.33844358516189e-05
-2.69583735712923e-05
-2.48161746379832e-05
-1.31460280286529e-05
-2.0491119578753e-05
-9.46233467802014e-07
-2.27515318871295e-05
-3.65274379482043e-05
-5.85316664686475e-06
-1.97423959291419e-05
-1.64337951927693e-05
-1.35672212801814e-05
-3.07267642866664e-05
-1.50429194323901e-05
-2.70380629393019e-05
-2.84700453899754e-05
-1.0772634271486e-05
-2.40396485774882e-05
-1.84440281725752e-05
-1.29018470246294e-06
-2.37061849475164e-05
-1.25300940469088e-06
-1.11034872449885e-05
-1.37035054226694e-05
-2.31057062094393e-05
-1.33405586052309e-05
-1.2713704534679e-05
-4.17840222881303e-05
-1.01139024812693e-05
-1.69947765590376e-05
-1.06907735898291e-05
-1.10588180291967e-05
-1.74499219566866e-05
-3.74867974821079e-05
-3.52306257078116e-05
3.17333064358389e-06
-2.42189571308674e-05
-2.38191683820724e-05
-2.53044680700863e-05
-1.74201982667451e-05
-2.08189785599563e-05
-4.3970421003284e-05
-1.08433236606056e-05
-1.10948799996613e-05
-2.34284610131051e-05
-4.03457265819038e-05
-6.09750322914455e-06
-2.4643536836314e-05
-2.17803522246941e-05
-1.14401789448164e-06
-1.29661957220312e-05
-3.44979727732066e-05
-1.74058806094431e-06
-3.32783075038048e-06
-2.63386572310921e-05
-1.58467554212999e-05
-4.30220827772437e-05
-3.19228196978546e-05
-2.27758177074234e-05
-1.5814049292624e-05
-3.06178059429786e-05
-3.36563946548369e-05
-1.48043995364257e-05
-1.74798926780071e-05
-2.92961679941822e-05
-1.19359737996532e-05
-2.21587828078496e-05
-4.05771772414437e-05
-3.11972086862219e-05
-8.75202174672058e-06
-1.33410815959869e-05
-1.16150460874868e-05
-2.32697570349054e-05
-2.60825286366646e-05
-2.18300815509224e-05
-1.28232853516197e-05
-4.1825891601373e-05
-2.86795770413358e-05
-2.51779143934535e-05
-2.5707835115068e-05
-5.24928000950579e-06
-2.35834968513496e-05
-2.38897922759433e-05
-1.74999147348324e-05
-2.92749877508945e-05
-1.75262885593954e-05
6.84751673504629e-06
-2.74937859996524e-05
-1.87015865451834e-05
3.21908048424389e-06
-1.96354226674213e-05
-2.8515495652564e-06
-1.23125018484047e-05
-2.0832356201576e-05
-1.6964013666175e-05
-4.23474665098103e-05
-7.69267781795718e-06
-1.14338452104012e-05
-2.88136869451221e-05
-8.95300763197852e-06
-3.57541457027064e-05
-2.72814091739536e-05
-2.97295205303944e-05
-1.48350483508846e-05
-3.40799837594867e-05
-2.87691933913541e-05
-1.14194548604231e-05
-1.48879881691766e-05
-1.80236918487847e-05
-4.32203991214214e-05
-3.07254467187451e-05
-1.98079532197996e-05
-3.01178683837254e-05
-1.32088997037526e-05
-1.04663409934261e-05
-2.25463588830641e-05
-8.16910412661632e-06
-1.94524474316072e-05
-1.87323414625813e-05
-1.50615770119018e-05
-3.06959267457751e-05
-2.55473084129231e-05
-2.0357867889066e-05
-2.89744863108604e-05
-2.30437458264841e-05
-2.22087894829138e-06
7.92602242634879e-06
-2.2725833898544e-05
-4.05448113547184e-05
-2.52379082759052e-05
-1.76164845677442e-05
-1.03869583959834e-05
1.59623498358929e-06
-2.23311584894565e-05
1.12787622220053e-05
-2.22313866676603e-05
-3.44664312812726e-05
-4.43188350468389e-07
-1.24905348427221e-05
-2.9779431856683e-05
-3.87137924605415e-05
-1.34154363499652e-05
-1.31504721267107e-05
-2.03699530740235e-05
-1.83558111120753e-05
-3.33561810320203e-05
-6.66317721515144e-06
-2.60914749171181e-05
-5.04209013535901e-06
-3.01733839559572e-05
-1.8979329648027e-05
-2.07634199912772e-05
-2.09115674258629e-05
-2.22985812384737e-05
-2.44435613392387e-05
-2.89725091272331e-05
7.56976050397611e-06
-1.15069017766764e-05
-2.14116770143717e-05
-2.458717266696e-05
-3.34509753917665e-05
-2.24411910706657e-05
-3.11966126858506e-05
-2.53931926239791e-05
-1.54778213696126e-05
-3.61273788388408e-05
-2.34110261796515e-05
-3.7965691624384e-05
-6.75220874341352e-06
-4.27551165169573e-05
-1.82390897971102e-05
-2.16998892387548e-05
-1.84724691806603e-05
-1.85623834125828e-05
-2.49846472822105e-05
-5.3524188196631e-06
-3.71909640483225e-05
-2.06066195825601e-05
-3.6982123555057e-05
-1.32358461901869e-05
-9.61887559306303e-06
-3.14006338740997e-05
-1.00778019603807e-05
-1.95100101979261e-05
-1.27568952999012e-05
-3.2189388314365e-05
-3.47500244418416e-05
-3.97224888548052e-05
-2.2055888036541e-05
-1.94017911766477e-05
-2.99905487164357e-05
-2.66275028604856e-05
-2.70212008053356e-05
-1.9527977246017e-05
-2.56521093696802e-05
-4.52932603861162e-05
-3.3485962478511e-05
-2.18183613678617e-05
-4.58008043096285e-05
-1.83177542906831e-05
-1.82440624638467e-05
-3.67728928948516e-05
-1.42193082810342e-05
-3.93412335717271e-05
-1.07019643019295e-05
-2.91331060914022e-05
1.79764199074129e-06
-2.82755131826712e-05
-3.19219336655869e-05
-2.52415675057809e-05
-2.99459948869429e-05
-3.88793681156379e-05
-2.93688673928116e-05
-1.89393820052197e-05
-1.27389289451512e-05
-2.30656655729134e-05
1.0510596910215e-06
-8.91616166015593e-06
-1.69452910545631e-05
-1.14763222055505e-05
-2.98117913253803e-05
-2.18430126485686e-05
-1.4047801772319e-05
-1.34953162396847e-05
-4.90988009138939e-05
-3.14549650476363e-05
-3.02832910224533e-05
-2.91298954883728e-06
-2.6424767489741e-05
-8.80910681921531e-06
-1.41121366514674e-05
-2.43903957734163e-05
-1.43072158529544e-05
-3.67375634999974e-05
-2.12835269830957e-05
-8.20498377598284e-06
-1.01466088308793e-05
-3.61231510736966e-06
-1.46806676682948e-05
-1.34731618571023e-05
-1.14996032101334e-05
-3.08060762218187e-05
-4.22636386608385e-05
-3.74719233561199e-05
-1.86654126919014e-05
1.78484614257609e-07
-2.99191240803311e-05
-3.84392946150459e-05
-1.48264972178208e-05
-1.91214818463904e-05
-3.58575039451909e-05
-1.26244692111004e-05
-2.15645659623063e-05
-2.04863468848969e-05
-1.10178201941793e-07
-1.2269306197564e-05
1.82159932791076e-06
-1.53013887615919e-05
-2.43297326734603e-05
9.67734743175512e-06
-2.16834824447426e-05
-2.22363915488555e-05
-1.04731592106556e-05
-3.59570588223918e-05
-2.23487762514104e-05
-2.91604078050706e-05
-1.76172076290747e-05
-1.190160793805e-05
-4.36116453148211e-05
-1.04382315043255e-05
-2.28137043652114e-05
-1.69442595775814e-05
-3.45468466158657e-05
-1.62220070121399e-05
-2.70348814042398e-05
-3.01154692586218e-05
-1.05657602834418e-05
-2.94878688572957e-05
-9.68955649106779e-06
-1.25120203516655e-05
-1.63398170983477e-05
-3.35839514217543e-05
1.30569614736134e-06
-2.54276574477728e-05
-2.19376801101664e-06
-1.6184317545718e-05
-1.59384227344244e-05
-2.38141803928025e-05
-2.76706070722072e-05
-1.47488444117074e-05
-1.99332410925622e-05
-2.76329156767239e-05
-3.03404231944855e-05
-2.10262118252416e-05
-3.5407980939664e-05
-2.1493900595395e-05
-1.91363989491732e-05
-1.04226541525717e-05
-4.370967604566e-05
-4.11822052114585e-07
-2.17659095489279e-05
-1.47658194777648e-05
-3.79207847673946e-05
-3.43353268130978e-05
-2.85633609279607e-05
-2.16140825508154e-05
-1.6678516887489e-05
-2.5763311114181e-05
-7.11420921415494e-06
-3.77921182951694e-05
-2.76711527283736e-05
-2.60822077409331e-05
-1.82660550461669e-05
-2.50443606426626e-05
-1.8802659764748e-05
-2.38306570903629e-05
-1.98391937160198e-05
-3.00747576669186e-05
-2.40692006862815e-05
-2.7793305947241e-06
-1.46214538143866e-05
-3.16481584749052e-05
-1.21572394860898e-06
-1.58078220905965e-05
-2.04499742306604e-05
2.72220140973049e-06
-1.3551018835883e-05
-1.39015973215916e-05
-2.57018558288654e-05
-4.80228161292134e-05
-2.22886362291927e-05
-2.03017989075332e-05
-5.07230967747206e-05
-2.06204291436296e-05
-2.35671208512767e-06
-2.3744184986433e-05
-1.59761241325668e-05
-5.04785594145207e-06
-6.27908217761311e-06
-7.22925606337862e-06
-5.38856607939242e-06
-1.47049346706733e-05
-5.17122621763322e-06
-1.98130244762923e-05
-1.63428460927911e-05
-3.4269154071923e-05
-2.5229595630268e-05
-2.29804902510811e-05
-3.27404024502974e-06
-1.02431366894222e-05
-9.51938001910168e-07
-1.29492447792834e-05
-2.25114591503452e-05
-9.84652530600817e-06
-2.04135996018871e-05
-3.35945868647282e-05
-4.93651331126749e-06
-4.32202427422243e-05
-1.52534888977978e-05
-1.16088571783312e-05
-1.70671533822575e-07
3.64131072245818e-06
1.92778441297223e-06
-9.05114909224531e-06
-2.26175536105471e-05
-1.79925826877724e-05
-3.11208333129733e-05
-2.84164284899755e-05
-2.53228734382726e-05
-2.26075172147346e-05
-1.916506221393e-05
-5.1252251024192e-07
9.8163071933144e-06
-2.05291390007233e-05
-1.86784867129449e-05
-1.41621769265421e-05
-1.73780551988908e-05
-2.75252422938341e-05
-1.55905055883211e-05
-1.26265905145285e-05
-3.71983669972346e-05
-1.89562010159046e-05
-1.90935643162096e-05
-8.95593420456096e-06
-2.63038463527979e-05
-2.34051732842475e-05
2.30008499780486e-07
-1.91299664788359e-05
-2.81475127361357e-05
-2.80363290565464e-05
-2.40011141446668e-05
-2.95188139839962e-05
-3.76339358866578e-05
1.94222302221265e-06
-4.41100719960265e-05
-4.59177677509244e-05
-2.49605206946395e-05
-3.56691878360969e-05
-3.30423550831924e-05
-1.97607481156992e-05
-3.39398551605019e-05
-2.19964319790945e-05
-9.90168095074601e-06
-2.47076184259206e-05
-2.03791959494835e-05
-8.41173451304054e-06
-2.04455170551593e-05
-1.43939659623656e-05
1.91399165916855e-07
-3.67083909250098e-05
-1.61830295480007e-05
-1.08886140287013e-05
-2.62444997007099e-05
-3.46354853871787e-05
-3.63517650858619e-05
-3.99333554150546e-05
-1.82998526689348e-05
-2.00105915822605e-05
-3.60015804121965e-05
-3.16912774311904e-05
-7.27595946291808e-06
-3.3563798567792e-06
-2.65666052754752e-05
-1.76661517012496e-05
-3.43679800860524e-06
-2.72265771688952e-05
-2.42367397671938e-05
-3.48400755387352e-05
-9.96588600020226e-06
-2.33902238511786e-05
-3.12826096263217e-05
-9.41361780618918e-06
-1.72357784540694e-05
-2.56810344592676e-05
-1.72964786016012e-05
-3.50734533869641e-05
-1.20395001133541e-05
-6.41341251042444e-06
-3.52609654830872e-05
-2.27282324338956e-05
-3.22276927021512e-05
-2.64053285708801e-05
-9.80889618490403e-06
-1.80207073151543e-06
-3.11823289631982e-05
-4.38015881546468e-05
-3.01251228047728e-05
-2.66476584802902e-05
-2.67734045275987e-05
-7.66483035015774e-06
-3.84150052821543e-05
-3.15685428978751e-05
-1.81248188959401e-05
-1.4198188507831e-05
-2.53239254533593e-05
-6.2111768339831e-06
-1.38462190651587e-05
-2.12154441922329e-05
-1.86592383281848e-05
-4.75111548160062e-05
-1.78672561402637e-05
-3.0304225353627e-05
2.90661766422242e-06
-2.47837102314397e-05
-4.47700942127621e-06
-2.9534870639236e-05
-1.68439745352882e-05
-3.84708012944659e-05
-2.05169620020711e-05
-2.02695054546491e-05
-5.37812980285993e-06
9.49013159048392e-07
-2.63535363561143e-05
-1.76124047090498e-05
-7.65497337769533e-06
-1.1170476713769e-05
-1.86797012537668e-05
7.91387460858275e-07
-3.78815739488263e-05
-1.39023478384815e-05
-2.29038039014725e-05
-4.66467912049182e-05
-9.96102655212512e-06
-3.0755361693008e-05
-9.5739920800305e-06
2.32753156314372e-06
-9.28629503696708e-06
-3.56712573107821e-05
-3.33017324281787e-05
-2.24459085101508e-05
-2.89100965035077e-05
-1.82145624045903e-05
-4.12867716285305e-06
-3.19173334813634e-05
-2.57462067184013e-05
-1.74160472009879e-05
-3.24533155942413e-05
-2.56876142188931e-05
-3.25804651206352e-05
-7.88148854555711e-06
-2.93386783117167e-05
-2.6691701167309e-05
-1.53418419188132e-05
-3.38467086514246e-05
-3.53916000197079e-06
-4.25293032613526e-06
-3.53115338191088e-05
-9.62014117555236e-06
-1.10065676974481e-05
-1.08721226892391e-05
-1.42648172764791e-06
-8.28453167825617e-06
-3.03042157575455e-05
-3.53110236536138e-06
-2.1758275689799e-05
-1.79619842646693e-05
-2.16375168769854e-05
-4.31881382136542e-05
-6.18270611789461e-06
-1.6815056795427e-05
-2.9473298353384e-05
-4.45662632619954e-05
-3.4005848467517e-05
-3.9788496138053e-05
-1.36457641507486e-05
-3.05521534976367e-05
-2.36889221871122e-05
-3.17810205380019e-05
-1.32026199789007e-05
-2.6995301218737e-05
-2.34657159343446e-05
-2.47189168139372e-05
-3.68256599391498e-06
-1.20874506113341e-05
-2.38386661571252e-05
-1.53904507056858e-05
-1.49263778497079e-05
-1.67602506565994e-05
-2.26997958082933e-05
-4.90777303771875e-06
-2.26524627227561e-05
-1.36226762852283e-05
-3.54744767419335e-05
-2.09593750552146e-05
-1.30635351977721e-05
-1.46079071437673e-05
-3.29772348572871e-05
-2.26873453988395e-05
-1.77600505350336e-06
-4.01857819335551e-05
-3.19531200443568e-05
-1.97800768760672e-05
-2.07394957113052e-05
-2.91204223387737e-05
-3.28979211903645e-05
-1.99836384379326e-05
-1.6899650561929e-05
-3.63798574651568e-05
-3.32145435858957e-05
-1.76805409086149e-05
-1.24881158611357e-05
-2.31306483753818e-05
-1.77119261018743e-05
-1.23349929220153e-05
-1.78517693071993e-05
7.08556714403633e-06
-2.5358947850466e-05
-2.92915965271952e-05
-3.26575812996801e-05
-2.19365167273284e-05
-3.79867446117839e-05
-2.48355456169528e-05
-2.60916416120241e-05
-1.33821873094637e-05
-1.80932226743099e-05
-1.7537792203622e-05
-8.45722127874992e-06
-3.53914952492695e-05
-4.24085348773182e-05
6.42036937431158e-06
-2.61914252558528e-05
-3.39424355946123e-05
-1.89428359298565e-06
-2.61398192604204e-05
-2.46176852060217e-05
-2.84637619668642e-05
-3.39412452547762e-05
-4.09492490523645e-05
-3.18746948585106e-05
-8.74527536624628e-06
-2.66552946326338e-05
-7.49853473734488e-06
-1.73936012484577e-05
1.25518591740517e-05
-1.52831352511485e-05
-2.07332064219875e-05
-2.67270961862363e-05
-2.85386986819526e-05
-3.39419571571892e-05
-1.37153302074228e-06
-2.36613562909783e-05
-2.26278781856349e-05
-1.55220395406129e-05
-1.22717718800802e-05
-2.4848013214783e-05
-2.14000988920834e-05
-2.96892099892886e-05
-2.52094798512153e-05
-3.06569403951566e-05
-5.97372276069908e-06
-1.67676344120568e-05
-1.01033389216732e-05
-3.42474174088471e-05
-3.28159599247863e-05
-1.36508596624156e-05
-3.05003452958361e-05
-4.92934955405106e-05
-2.36765332736543e-05
-1.36422327517793e-05
-2.01959110770934e-05
3.96825258625488e-06
-2.61484444306773e-05
-2.67787051791883e-07
-1.85096641120601e-05
-2.27626391712344e-05
-2.28319932103707e-05
-1.12852507247562e-05
-2.72888585335485e-05
-2.4395015266965e-05
1.57859994882083e-05
-1.54943220232208e-05
-3.87103426844367e-05
-3.16417621508868e-05
-1.00998604439282e-05
-2.0978295549801e-05
-2.07588189443853e-05
2.06287331808743e-06
-2.13497225130214e-05
-1.75056856596859e-05
-2.768575257925e-05
-2.24870022351412e-05
-3.10065807796239e-05
-6.26297951517171e-07
-1.97543668162334e-05
-2.14601937417621e-05
-1.21569229716743e-05
-2.70764477265897e-05
-1.96469265266253e-05
-9.32970159545731e-07
-2.57093126497231e-05
-3.22588942613215e-05
-2.00202775075122e-06
-1.14057239698482e-05
-2.44471982257552e-05
-3.96485648060233e-05
-1.93736656820849e-05
-1.78967068247308e-05
-1.0808936488872e-05
-1.22230856392519e-05
-1.45112400746605e-05
-3.31499179980984e-06
-4.34997764062235e-05
-2.60177103582984e-05
-1.88440038133246e-05
-1.52812545470058e-05
-3.38607447061935e-05
-3.11755767529606e-05
-2.98900083341233e-05
-1.44156257883942e-05
-1.01704243563869e-05
-2.07323312727568e-05
-1.77272345972327e-05
-3.80870582114993e-05
-1.34766745477893e-05
-1.36407845264515e-05
-2.18967562934901e-05
-1.50253621330263e-05
-1.34395834357646e-05
-1.26740403901221e-05
-4.56317109342984e-06
-1.6455223432829e-05
-1.60669856893533e-05
-1.11361852931424e-05
-2.7577912545709e-05
-7.36742160622046e-06
-2.81687216060881e-05
1.06180790439066e-05
-1.48087729979713e-05
-2.29132838630211e-05
-9.1435417000959e-06
-4.03894404430883e-05
-3.02353696113684e-05
-3.95295129230595e-05
-1.84778026231307e-05
-9.2491386129138e-06
-4.12827748737633e-05
-2.59738294848938e-05
-2.78703922048053e-05
-1.76263541539229e-05
-1.91794626604945e-05
-3.19472459528717e-05
-2.97095061881139e-06
-2.89841765905334e-05
-4.23591155704457e-05
-8.18174533863186e-06
5.62694294074441e-06
2.33269913838053e-06
-4.7601853689547e-07
-2.07257744479379e-05
-9.42614093181335e-06
-8.03881464954591e-06
-2.85216395105413e-05
-1.54010325551134e-05
-1.15041525275011e-05
-3.44612517885133e-05
-2.24244475607014e-05
-4.00992272124742e-06
-2.91470408556342e-05
-1.48673488516875e-05
7.15732631077818e-06
-1.43800351289748e-06
-2.52467085500261e-05
-3.4189022990125e-05
-2.84003942721783e-05
-1.68345619154809e-05
-1.4273720705515e-05
-3.76401116946888e-05
-1.17884442623232e-05
-1.37333270268378e-05
-4.53122075514226e-05
-2.2218351394341e-05
-5.63968359258712e-06
-2.3662158255275e-05
-8.39958023366853e-06
-2.99618286928568e-05
-1.50910024525227e-05
-2.63610753796045e-05
-1.01737316667999e-05
-3.95794585760214e-06
-3.18090908232952e-06
-1.1252476725518e-05
-1.06621668085863e-05
-2.32775829235817e-05
1.14874365205138e-05
-5.90638849088166e-06
-2.90095758520787e-05
6.69326745177545e-06
1.34598792530189e-06
-4.69359762790202e-06
-3.73535522871464e-05
-2.33830601044782e-05
-1.26266833075429e-05
-7.36596805811393e-06
-6.25056264973472e-06
-2.87671486405004e-05
-2.09363756229588e-06
-5.56193095077965e-06
-2.3324063313385e-05
-6.95419126240825e-06
-1.56590628630306e-05
-2.67569350778902e-05
-2.11268653198378e-05
7.35934044296734e-06
-3.42679458847105e-05
-2.86660662000318e-05
-1.43652978326165e-05
-1.96931808123571e-06
-7.08273643833519e-06
-2.83256848759527e-05
-3.38922618082187e-05
-1.05478066170059e-05
-1.17620828594042e-05
-1.10453195685206e-05
-1.90326254292554e-05
-9.31486938224738e-06
-2.36786051320973e-05
-2.08618293899994e-05
-1.93603457711417e-05
-9.88868556998943e-06
-3.26178377697299e-05
-3.576951816193e-05
-2.20483119578178e-05
-2.42847868053624e-05
-2.25394932331159e-05
-2.70759859632595e-05
-1.62451274971425e-05
-2.20603385591909e-05
-2.29809101967589e-05
-4.70711159432967e-06
-2.18081340837494e-05
-2.00614202742182e-05
-2.91313573536044e-05
-1.5638882492488e-05
-3.26818142809214e-06
-1.44972067861965e-05
-4.05357101595541e-05
-1.50296992852475e-05
-1.47539483421083e-05
-1.35597943483364e-05
-1.73300329657348e-05
-3.14332191563804e-05
-1.26313158142229e-05
-3.05035498680875e-05
-2.71153345719318e-05
-4.5697666984629e-05
-1.79140720182612e-05
-2.35418842459383e-05
-1.74617617897649e-05
-2.64435233546164e-05
-3.6755938298635e-05
-3.34728937945577e-05
-3.72403709943733e-05
-2.0743092634917e-05
-6.52004434129622e-06
5.66912228873445e-06
-3.88869796570554e-05
-2.95266366269647e-05
-2.22485892217757e-05
-3.64088590600732e-05
-6.020823521782e-05
-2.92665959196664e-05
-4.51049308218081e-05
-2.08691585062444e-05
-1.19466542784402e-05
-3.34475852823535e-06
-1.60215000134756e-05
-1.70432225972481e-05
-2.11029677894049e-05
3.6105039947005e-06
-3.13369529770674e-05
-1.70687441725786e-05
-1.81251632467401e-05
-3.71530762495935e-05
-1.37291855967791e-05
-2.06889761836186e-05
-2.66704416418132e-05
-2.79042148653093e-05
-1.60497725526741e-05
-5.03852962739205e-06
-1.41552342077348e-06
-1.93651210313819e-05
-3.38009534550169e-05
-6.06212777954522e-05
-2.66394032731939e-05
-1.34326944939336e-05
-3.04670747867387e-05
-2.78742230840445e-05
-3.35325704185685e-06
-1.14469771283957e-05
-2.68403819514466e-05
-1.82961124259628e-05
-1.02611670807452e-05
9.57879925477396e-06
-2.88997998172929e-05
-1.84174268403752e-05
-2.72076185228563e-05
-6.72909722292768e-06
-5.22301322149095e-05
-1.33134854147429e-06
-1.82132621204337e-05
-1.89188035317825e-05
-6.43538447439973e-06
-1.02621679818208e-06
-1.40769624308519e-06
-3.26076092382727e-05
-2.20503410935298e-05
4.00752514401996e-06
-3.56409348037189e-05
-1.01174667387511e-05
-2.68716695415095e-05
7.78457305471377e-06
-1.95984192626387e-05
-2.08654259773476e-05
-2.69081718542348e-05
-1.737629424606e-05
-4.15099325216084e-05
-2.32969519555045e-05
-1.57775596984534e-05
-1.66626700283606e-05
1.17028541168423e-05
-1.25536271053583e-05
-1.20872173014213e-05
-1.5611965058317e-05
-3.82401562397677e-05
-1.17161505228729e-05
-2.20040785665595e-06
-4.30381757529267e-06
-1.5212210766662e-05
-5.50132342733369e-06
-3.48251336004804e-05
3.26080583009542e-06
-2.12107410099601e-05
-2.31186973693473e-05
-3.441681712998e-05
-3.21106093994628e-05
-1.80747973563404e-05
-3.76450621078857e-05
-3.14071001070922e-05
-2.06223287131692e-05
-1.32669655840658e-05
-1.52547920017747e-05
-1.36418054229684e-05
-1.89750034428289e-05
7.93853645371151e-06
-1.47881465458553e-05
-1.91847803213735e-05
-1.3395412026597e-05
-2.45934266062598e-05
-1.98675759744478e-05
-3.8034401317979e-05
-2.17481308860316e-05
-3.0387867023836e-05
-2.90442036812192e-05
-1.87722182547559e-05
-1.38937538471871e-05
-2.38621460669927e-05
-3.80059771156525e-05
-2.81738077414586e-05
-2.21215069382634e-05
-1.1754557550194e-05
-2.67844214559914e-05
-2.04210714218113e-05
-1.50350125333192e-05
-1.11006912477253e-05
-1.76537625793678e-05
-2.3604504943608e-05
-3.45313747860222e-05
9.94610548606014e-06
-1.33711118417895e-05
-3.21654419783401e-05
5.05540720776859e-09
-2.99402687536876e-06
-9.80775985884672e-06
-1.59800997885918e-05
-2.62956169036528e-05
4.74229515854638e-06
-2.53524240446758e-05
-2.12804056567591e-05
-2.18083539271374e-05
-6.85026421565463e-06
-1.06825542753339e-05
-2.94435816421025e-05
-1.66699928416124e-05
-2.35566934800919e-05
-2.85043481838447e-05
-2.27193259057472e-05
-1.47094244642149e-05
-2.93681419651858e-05
-3.82160941854583e-06
-2.28696188884333e-05
-1.12035422261101e-05
-2.42784708027534e-05
-2.71563524995148e-05
-3.34747891194625e-05
-2.79572987777942e-06
-8.15072262843906e-06
-1.07118009185486e-05
-9.95203904088672e-06
-2.24564462558626e-05
-7.72733803698654e-06
-1.28462220574668e-05
-1.6486748555413e-05
-2.34496455661084e-05
-1.37885000220498e-06
-2.87876144510436e-05
-2.85038522734859e-05
-3.05929327077855e-05
-3.90655420888647e-06
-1.96658621427299e-05
-3.95083544063606e-05
-2.28171017378623e-05
-2.44971746074078e-05
-4.00234108750495e-05
-5.25148731593289e-06
-4.01385703530776e-05
-2.27622757889055e-05
3.17837245341737e-06
3.65701547452715e-06
-5.8751328663952e-06
-7.88563211505379e-06
-1.48993973114476e-05
-3.40721679459348e-05
-2.76929125647276e-05
-1.06627654335998e-05
-4.08602880141887e-05
-2.32365545798883e-05
-1.97942421775493e-05
-2.51888357681475e-05
-4.4658888667327e-05
-3.44430304410942e-05
-4.40015579634609e-05
4.95226706981491e-06
-1.41039716294081e-05
-3.18399559752367e-05
-2.45981785286751e-05
-2.82625384210684e-05
-7.59380093358808e-06
-1.39263135708698e-05
-7.75906939012915e-06
-2.49596910379647e-05
-3.62195653837294e-05
-1.82502201407026e-05
-2.18914734676443e-05
-1.64345867198248e-05
-2.37652400498514e-05
-2.33568149748083e-05
-2.09195590909092e-05
-8.14745393810194e-06
-1.03058525947394e-05
2.51074591443648e-06
-2.25894498731738e-05
-4.45433477998407e-06
-1.18200068872903e-05
4.7062720625708e-06
-2.22524430198802e-06
-3.24794387532047e-05
-2.49045696718045e-05
-1.66273612894237e-05
-2.77812724855436e-05
-1.06146817670023e-05
-2.93823537916686e-05
-1.31062773062969e-05
-1.16560137295123e-05
-1.99208228279067e-05
-2.81927930659237e-05
-1.7808503847395e-05
-1.90977192707101e-05
-3.85813838577157e-05
-3.71963890517145e-05
-3.64308741096155e-05
-2.23734145618719e-05
-2.43817622226278e-05
-1.3197514640146e-05
-3.82061444935714e-05
2.60131672755735e-06
-2.69705516856425e-05
-1.42530283576174e-05
6.24540199587515e-07
-2.40997168999496e-05
-2.12393102470082e-05
-9.67771375024872e-06
-2.27332394861469e-05
-2.14859788934145e-05
8.40183993454088e-06
-4.10694457719052e-05
-2.79520210138065e-05
-2.76642281001782e-05
-4.80789670613408e-06
-3.53955742960947e-05
-2.39821854364683e-05
-7.81814150455123e-06
-3.35306072877604e-05
-3.40568726109032e-05
-1.91921246454561e-05
-3.26124979407411e-06
-2.38540833170912e-05
-2.98992710866229e-05
-2.89046896596988e-05
-2.86237350836593e-05
-1.46766729432591e-05
-2.60021602037771e-05
-1.75047651729261e-05
-9.85846724833806e-06
-4.77537187754497e-06
-2.33979710675858e-05
-8.5211751381429e-06
-2.0733656333512e-06
-8.26446970917824e-06
-2.57605315806639e-05
-3.33269178708214e-05
-2.59263469494708e-05
4.54002228219826e-06
-4.21935129561649e-05
-1.59717926147567e-05
-3.19065215035346e-05
-1.55405529712234e-05
-5.06659994425377e-06
-3.19108793888336e-05
-2.47924496882663e-05
-2.82668068794654e-05
-2.18631152981081e-05
-1.95547171359473e-05
-2.26580243750972e-05
-3.99273702266505e-05
-2.89300030858373e-05
-1.70351437808954e-05
-3.18222569763014e-05
-3.26344691420882e-05
-1.21301976301183e-05
-1.29060000667099e-05
-4.18011269457551e-05
-2.89388036080969e-05
-2.42302885900396e-06
-1.00572037219022e-05
-2.61223516479544e-05
-1.35331118522773e-05
-2.53259745368625e-05
-2.12936270761277e-05
2.51440986502186e-06
-1.25961421228789e-05
-4.97025146539557e-05
-2.26429680023989e-05
5.57857773092947e-07
3.2472061532357e-06
-3.11944084816764e-05
-1.18665257117305e-05
-2.35122867791673e-05
-2.93054954652989e-05
-4.23397383281518e-05
-1.40620106070928e-05
-6.14314766751456e-07
-2.15230717785166e-05
-2.18580284367712e-05
-1.97055040779741e-05
-3.93866549619661e-06
-2.93260354786787e-05
-1.06836772608012e-05
-8.01465777815202e-06
-2.47588474581328e-05
1.30187171969866e-06
-2.51830098268026e-05
-2.49947486396511e-05
-3.38928841164191e-05
-7.58516548604897e-06
-1.42372139108762e-05
-2.37321359433452e-05
-2.46629946933219e-05
-9.43689918530769e-06
-2.68913724188041e-05
-9.0546074807288e-06
-2.22721325527005e-05
-2.27333531668871e-05
-3.2285976812457e-05
-7.92856606148896e-06
-3.04477757708732e-05
-1.23040750500553e-05
-1.99367149285204e-05
-1.31738107737157e-05
-1.74378022634792e-05
-4.04620783056422e-06
-2.79600097355573e-05
-3.39877915071868e-06
1.75481354676957e-07
-1.67094650124191e-05
-4.8123701534614e-06
-2.93333451384576e-05
-2.00470458352798e-05
1.12325792985187e-05
-2.23693945449169e-05
-2.36351306542021e-05
7.26732481329645e-06
-2.80313152483572e-05
-1.74193905562589e-05
3.55857016712658e-07
-2.68047583890332e-05
-3.09653157455975e-05
6.26021991700887e-06
-7.14350437812228e-06
1.23523132072554e-05
-7.71836190888451e-06
-2.78413757995604e-05
-3.0189292106303e-05
-2.72400764431428e-05
-2.5423961714203e-05
-8.0705468685867e-06
-2.29837902445344e-05
-3.47936330943542e-05
-2.37871299609953e-05
-2.81786086515887e-05
-8.96590345493e-06
-2.57996089500177e-05
-1.94104184355689e-05
-2.34996857004743e-05
-2.74058885773819e-05
-1.51652665054157e-05
-1.19871609923082e-05
-8.37238929397146e-06
-9.4861157302301e-06
-9.83765310178848e-06
-2.66277402935248e-05
-1.48608344114624e-05
-1.3199434328359e-05
-5.94926862599284e-06
-6.36952049527596e-06
-8.79726900151156e-06
-1.44617515897935e-05
-1.32356994407611e-05
-3.43820356931056e-05
-8.73208447528865e-06
-2.05908758691304e-05
-3.65624536622457e-05
-1.08851996037854e-05
-3.15121550307064e-05
-2.21336769557113e-05
-1.94158805782561e-05
-1.47662129380352e-05
-1.53913471037102e-05
-2.92428438970013e-05
-1.82090820248669e-05
6.99850654913637e-06
-1.51390156492268e-05
-7.69670555266225e-06
-2.0294398443955e-05
-1.74493371148999e-05
6.25700597989308e-06
1.11675929931422e-05
-4.06977003525259e-05
-1.85553650244167e-05
-8.1829370490313e-06
-2.76729872925591e-05
-2.05958740693438e-05
-9.73693866811104e-06
-2.727181917816e-05
-4.25791304564261e-05
-1.77583165387252e-05
-1.01034317457103e-05
-7.09049403359018e-06
-1.29482463590094e-05
-5.33913955391515e-06
-3.90952364404765e-05
-8.57194047688099e-06
-2.09366923368308e-05
-3.80925833586344e-05
-3.06704364169076e-05
-6.6813714952123e-06
-4.18677882207636e-05
-6.64968947497881e-06
-2.86584276118654e-05
-1.577718370519e-05
-2.88029762569684e-05
-3.60979025277701e-05
-2.71789502802016e-05
-2.69757729930562e-05
-1.83240022023788e-05
-1.77339159518106e-05
2.72520157909673e-06
-7.72682636944e-06
-2.25294296757753e-05
-4.14687960092002e-05
-3.32124948337839e-05
-2.00485040296024e-05
-2.96519435612994e-05
-1.26931208026424e-05
-7.884162911581e-07
-3.8834343191108e-05
1.9018373341184e-07
-1.73467780642654e-05
-2.7603276988523e-05
1.74504368937947e-07
-1.17364000082374e-05
-4.18134314658952e-05
-3.82280726997479e-05
-3.13849248506237e-05
-1.22786616396633e-05
-2.85264598916777e-05
-1.23907764062858e-05
-1.51288120747105e-05
-1.45116897801973e-05
-2.81474719005298e-05
-3.17009657722478e-05
-1.33352054586973e-05
-6.13413293165648e-06
4.0401869416573e-06
-2.66484061736602e-05
-4.71297325412236e-05
-6.98748634819535e-06
-2.58751444629766e-05
-2.85388158608306e-05
-1.31338794872784e-05
-1.33180095847095e-05
-2.12693355520661e-05
-9.75087212248173e-06
-6.44606090786724e-06
-3.1665890002832e-05
-8.9469468322806e-06
-2.5253667965411e-05
-3.38599018997825e-05
-3.63191699352444e-05
-3.35046447942211e-05
-1.04297911593389e-05
-2.83763955304199e-05
-1.7241604022318e-05
-2.7591538034743e-05
-2.54715184371622e-05
-7.5103585442683e-06
-1.22269111559206e-05
-1.24036209091272e-05
-2.17237124666264e-05
-1.6292658333056e-05
-1.20475847969558e-05
1.54661581305597e-06
-4.38289543814754e-05
-1.5126288292704e-05
-3.7809454852326e-05
-1.67779286890516e-05
-8.65990188869805e-06
-8.62673383097487e-07
-5.71190346784488e-06
-1.54742117137629e-05
-2.29458248883728e-05
-5.42373144706464e-06
-8.83311007380699e-06
-1.31057363539947e-05
-1.74296855281846e-05
-3.27822702904741e-05
-1.36275601116382e-05
1.34663468633383e-06
-7.06589107150373e-07
-2.13171937740101e-05
-2.18464646324454e-05
-3.7347861367899e-05
-1.26578347407933e-05
-6.11980477905519e-06
-2.22296346448918e-05
-3.56511516189182e-06
-4.31296585865578e-05
-1.69990938044695e-05
-6.92540244862894e-06
-2.31529107351574e-05
-2.56409620554206e-05
-1.5865856983521e-06
-2.64556796733766e-05
-2.36290738999366e-05
-2.49959816257349e-05
-9.73085457137939e-06
-3.75118741225276e-07
-2.32782458700207e-05
-1.60709575951663e-05
-2.35283626377759e-05
-8.77927101512986e-06
-2.12213323287674e-05
-3.64658551643545e-05
-2.32888392055488e-05
-4.11060008595162e-05
-1.37899789040478e-05
-2.27556468437353e-06
-2.53679748862151e-05
-2.01645866212463e-05
-1.12359900721525e-05
-2.41065434207974e-05
-3.76847708459206e-05
-8.32611528254985e-07
-2.70963351028546e-05
-2.17805944508978e-05
-1.42244837585891e-05
-3.43432198855514e-05
-2.00617431777536e-05
-3.18131572693429e-05
-1.35390870797517e-05
-2.11444789094579e-05
-7.72390820603834e-06
-1.93844895933203e-05
-4.51494368891219e-05
-5.1196043958547e-06
-4.31042044167881e-05
8.4813200932852e-06
-1.69928611924637e-05
-2.95099841892763e-05
-1.74561279915403e-05
-2.95929289539135e-05
-2.00010465835519e-05
-3.38707920355988e-05
-3.00221407461942e-05
-2.42688753968576e-05
-5.78857120739275e-06
-3.93750905044116e-05
-3.84785758671356e-06
-1.47430338331567e-05
-2.57629925908726e-05
-6.28411700809566e-06
-1.42333807139708e-05
-1.03747365943974e-05
-2.24528864015336e-05
-3.71153319708764e-05
-1.11524234510058e-05
-3.61248265880237e-05
-3.65910072786346e-05
3.00096317299776e-06
-2.55183827124937e-06
-2.9989187965938e-06
-1.18348543089098e-05
-1.5722539565045e-05
-2.02776414105619e-05
-2.70685016150274e-05
-7.03995137451122e-06
-1.8458361948009e-05
-8.58765303793811e-06
-2.42650151592867e-05
-3.41191245806713e-05
-1.94441661950248e-05
-4.74853591226915e-06
-4.91592855056282e-05
-2.72222962134474e-05
-2.72899540078393e-05
-1.56012474889574e-05
-2.12418999755295e-05
-9.54202572125357e-06
-2.72785797934723e-05
-1.50797286881934e-05
-1.61796810450574e-05
-3.29146528650124e-06
-3.41615306822753e-05
3.69218318579761e-06
-1.9604516976135e-05
-2.37833454815439e-05
-1.81156922056016e-05
-9.60820445377207e-06
-4.17642494229904e-05
-2.19578342704031e-05
-1.97588877629675e-05
-1.85910495500075e-05
-2.96938399400995e-05
-3.84258854099427e-05
-2.60552912766804e-05
-1.61342497061142e-05
-2.47051076128052e-05
-1.61360478788351e-05
-2.77243661266762e-05
-2.77741650415759e-05
-2.32112054853547e-05
-3.45570651155181e-05
-1.74229443221968e-05
-6.27870604266568e-06
-1.43541853580341e-05
-1.83642979712618e-05
-1.56957397825692e-05
-2.19095805435667e-05
-4.28036725611203e-05
-1.83629933137809e-05
-1.53006953168108e-05
-4.09335796574546e-05
-1.74643948462972e-05
-2.24707419962083e-05
-7.5669643451393e-06
-1.96779718927662e-05
-1.75581221089553e-05
-2.79317588924586e-05
-2.61949022426516e-05
-2.20496957969847e-05
-1.57287214456371e-05
-1.74170491052695e-05
-3.44333564912282e-05
-1.6817976038512e-05
-8.81394659729235e-06
-2.83387562522338e-05
-1.37604019929464e-05
-3.83903050174889e-05
-3.28746002210764e-05
-3.16082311282326e-05
-2.39569315561928e-05
-3.90142629044482e-05
7.589523495542e-06
-1.47278571400575e-05
-2.80722701522911e-05
-3.3380365693884e-05
-3.7461311316402e-05
-4.36779985382578e-05
-1.14553614555141e-05
-1.06147812298755e-05
-2.5123344777211e-05
-1.62546825470698e-05
-1.69439606854578e-05
-1.16220446170229e-05
-1.96923281708147e-05
-1.93426673262222e-05
-3.28567141039401e-05
-2.3409072444959e-05
-1.14399280416212e-05
-8.71877612295674e-06
-3.54897244972189e-05
-3.72344803593746e-05
-3.18993244708789e-05
-2.04598384283994e-05
-1.33423802919294e-05
-2.70993941112986e-05
-4.81179871342492e-07
-1.96647113827992e-05
-3.3407403916801e-05
-1.29916629408885e-05
-2.74217446520323e-05
-2.98203755759089e-05
-1.62366601775581e-05
-9.76764361025411e-06
-1.73523869103705e-05
-1.80744961540253e-05
-5.82506489890813e-06
-9.84331252126623e-06
-1.80903148578541e-05
-2.1810512154913e-05
-2.878026603713e-05
-1.19719797016858e-05
-3.21874937659846e-05
-1.40770518111757e-05
-1.01007206119589e-05
-1.9867189319137e-05
-3.35205609352678e-05
-2.67029145419123e-05
-1.61679421249141e-05
-1.02539738290425e-05
-5.04649629628362e-05
-3.64205453669117e-05
-1.1848123323763e-05
-1.60992446717034e-05
-7.86812572076279e-06
-1.41057780373754e-05
-6.55919009171455e-06
-1.38407938016187e-05
-1.6898734007254e-05
-2.5720281599221e-05
-1.85253922407055e-05
-2.30063472718586e-05
-8.89275448070728e-06
-2.46182788498437e-05
-2.63161787837634e-05
-6.47990528214637e-06
-3.62940374912938e-05
-2.07734970401938e-05
-1.37004393207892e-05
-7.49328028331764e-06
6.06792963010022e-06
-1.71899169974546e-05
-1.51365351396028e-05
-2.42392178423253e-05
-1.84880097429746e-05
-2.11762550870636e-05
-1.85715761640236e-05
-1.57811831852793e-05
-3.06494528811505e-05
-2.66896524554164e-05
-8.58130499828464e-06
5.90120097188007e-06
-9.68927431519108e-06
-2.25049965116176e-05
-1.31162156199768e-05
-1.58884343967588e-05
-3.98301224320579e-05
-1.47191686826321e-05
-4.90554811821253e-05
-1.69072058164167e-05
-3.33820529251851e-05
3.53648458877447e-07
7.14804684084589e-06
-8.78846133341395e-06
-1.88776790211195e-05
-2.98569953011953e-05
-3.94035121454018e-05
-2.2455887199256e-05
-1.97465603321484e-05
1.38254281627003e-05
-1.19371280164388e-05
-4.33980695622704e-06
-3.59930824197396e-05
-2.30320233772129e-05
-3.30397486340553e-05
-9.39686718343657e-06
-9.71178623088352e-06
-1.12943437908681e-05
-3.16836430934415e-05
-2.84963259484545e-05
-2.17264913008978e-05
-5.70742904567029e-05
-1.17137271945874e-05
-2.50537431671659e-05
-4.0709304870269e-06
-3.46785438306723e-05
-1.57552530284528e-05
-1.20701057635347e-05
-1.70609759029719e-05
-2.14669214102555e-05
-3.60212940958315e-05
-7.39314747019329e-06
-1.67544021956024e-05
-8.07729531457364e-06
-1.01515327754752e-05
-1.3468849721748e-05
-1.15305326057223e-05
1.0455158557812e-05
-2.48591748405727e-05
-2.39574286259996e-05
-1.86933332589617e-05
-2.2792792364529e-05
-7.69653158006278e-06
-1.47075112869112e-05
-2.69915574542858e-05
-1.01981098675309e-05
-3.78637882025423e-05
-1.56475324051728e-05
-3.38676114222461e-06
-1.31447142945278e-05
-1.53456324094879e-05
-3.85284018069019e-05
-2.51505468996676e-05
-2.17159558010042e-05
-2.81377886925586e-05
5.94213970167998e-07
-4.5842627961327e-07
-1.29269543750869e-05
-1.45027568412966e-05
-2.71560027097556e-05
-1.26526760396658e-05
-3.43858126820012e-05
-4.30273580001472e-05
-1.98327185991834e-05
-7.98264427076451e-06
-2.19561147581073e-05
-3.57440571363088e-05
-2.48018885060623e-05
-3.92561311891247e-07
-9.01803912091997e-06
-4.99523558658953e-05
-4.0559814750623e-05
-1.43004374963238e-05
-7.4062547484853e-06
-1.31302980322142e-05
-6.86619758029744e-06
-2.43898033312535e-05
-1.2726327469032e-05
-1.52799243113817e-05
-2.55638696619762e-05
-2.46731461316638e-05
-2.34853644920346e-05
-1.84208698667005e-05
-3.32718799344078e-05
-4.72138791133939e-05
-1.21174796907061e-05
-8.24920099648664e-06
-1.13257177334315e-05
-2.5442817281169e-05
-3.00834613830276e-05
-3.12441701186249e-05
-2.33040794006157e-05
-1.46812391815782e-05
-3.06837589704808e-05
-2.30736956558392e-05
-2.21772704934344e-05
-3.19111491360545e-05
-2.73689954095456e-05
-2.16196379721809e-05
-1.08527088426255e-05
-2.13545115448942e-05
-3.62661232991945e-05
-1.37563099132942e-05
-8.58212874557538e-06
9.17133778484751e-07
-2.83802186216312e-05
-3.98939863943695e-05
-6.78032862839142e-06
-2.24967265078204e-05
-2.37576999498644e-05
-2.57227808360755e-05
-1.07123750095835e-05
-4.05588622373183e-05
-2.16626253929156e-05
-2.44336558221304e-05
-3.87401810313812e-05
-4.43309645351481e-05
-2.81183454463123e-05
-4.78865274701005e-05
-2.80193016372924e-05
-1.96197358541074e-05
-4.91295632692166e-05
-1.14274380048995e-05
-1.4369981317134e-05
-2.96258126078469e-05
-4.48965340504541e-06
-2.95271021635294e-05
-1.45293049795623e-05
-1.56692602482332e-05
-2.44426481866591e-05
-5.04427136305096e-06
-1.44763759695473e-05
-1.19644340057019e-05
-3.37915344740431e-05
-3.00020393751094e-05
-2.25225035110131e-05
-1.5069302183478e-05
-1.48895076449488e-05
-3.37509450791238e-05
-2.91063355879582e-06
-1.90727230382357e-05
-2.32709866001555e-06
-4.54838930648516e-05
-6.61483364732443e-06
-1.17100922908842e-05
-1.14688877471811e-05
-3.25786685851147e-05
-1.09847648109316e-05
-6.10585352973639e-06
-9.75436678863878e-06
-3.15246539416698e-06
-1.40561365351835e-06
-3.33432812388941e-06
-2.54110113496988e-05
3.91471287022264e-06
-2.26757856649109e-05
-3.05017896771548e-05
-1.38772354581472e-05
-1.29533773782138e-05
-1.61430215939959e-05
-1.78221940458607e-05
-1.39053689735488e-05
-2.62299167313425e-05
-1.60183393606921e-05
-2.70720182420679e-05
-9.21181046917475e-06
3.83071446141751e-06
-2.32941671246872e-05
-1.59309501080657e-05
-3.69359457197665e-05
-2.85353873080654e-05
-2.71101015781151e-05
-3.28018523583433e-05
-3.41252662768228e-05
2.07264492946181e-06
-2.10189604766587e-05
-1.9776563166644e-05
-2.10740689008773e-05
-1.33421559847886e-05
-2.73088924525207e-05
-2.97128205435636e-05
-4.64814651694363e-05
-1.10655942584295e-05
-1.42135200218372e-05
-2.15561071871627e-05
-1.44118101588471e-05
-1.02435261349094e-05
-1.41906315205059e-05
-2.42993256108933e-05
-2.78701464570631e-05
-2.25747443239034e-05
-1.1715289359397e-05
-4.90145778015759e-05
-1.75018058456188e-05
-1.90760902957174e-05
-1.84767406689874e-05
-3.03905760059549e-06
-1.1102720196286e-05
-3.30393268443512e-05
-1.01214350064491e-05
-3.46411544301451e-05
-4.20770018589631e-06
-3.12399725173502e-05
-3.29652471742958e-05
-3.82954177022736e-05
-3.05206509793913e-05
-9.59532070686977e-06
-2.65124282369278e-05
-3.16615116615642e-05
-2.91534011245354e-05
-1.22356175196251e-06
-2.86141755591858e-05
-7.15684683556682e-06
-2.27558492393051e-05
-1.19356338822128e-05
-2.70593770280363e-05
-4.03063028962563e-05
-1.00407529469896e-05
-2.12711074842413e-05
-1.59404986995714e-05
-2.41038604843804e-05
-2.51389862172502e-05
-2.92666535502863e-05
-1.47657331240298e-06
-1.03194600810685e-05
-5.97878044941293e-06
-1.99614270513659e-05
-2.21374907961456e-05
2.54076203825759e-06
-3.83922760086198e-05
-1.07591605802886e-05
-2.54381562511959e-05
-2.37232867602671e-05
-6.29239177120156e-06
6.78468625171706e-06
-1.59510091792671e-05
-1.62572836104227e-05
1.7629773016293e-06
-2.72007489858981e-05
1.58805730079224e-06
-1.27167304926946e-05
-2.89111492034256e-05
-1.46565464038887e-05
-4.762940639382e-06
-1.78371647562666e-05
8.18450610951056e-06
-2.76231437042561e-05
-1.55545087700694e-05
-2.36205048245394e-05
-3.17984795974857e-05
-1.12684162432201e-05
-3.53103262096008e-05
-1.34518453345824e-05
-3.97514019867078e-05
-2.84421114622986e-05
-1.71736154082675e-05
-2.72531247526964e-05
-2.43842754087136e-05
-3.07465472788368e-05
-2.45189202443582e-05
-2.72908494156865e-05
-1.32314621025106e-05
-2.95020628995424e-05
-2.02608331943321e-05
-3.07544217266376e-05
-2.0491807751765e-05
-2.36390608964833e-05
-2.76111571932019e-05
-3.42114942844131e-05
5.0681345450394e-06
-5.81285098002565e-06
-1.3399880866596e-05
-1.64515427862132e-05
1.87731596875532e-06
-1.66164494335906e-05
-3.11148867942066e-05
6.6619917940104e-06
-6.88946142681866e-06
-1.98527626664274e-05
-1.92125329178262e-05
-2.55525678507729e-05
-3.26092897466579e-05
-3.31016435020981e-05
-2.54567644704339e-05
1.57250662583915e-06
-1.90786377160575e-05
-1.25213990457997e-05
-1.8349415123418e-05
-4.50125385464584e-05
-1.22095700041237e-05
-2.83409094014793e-05
-3.00148743252439e-05
-1.24019562680492e-05
-3.79452216583935e-05
-2.5500020205149e-05
-3.40149793828662e-05
-2.3049931813814e-05
-1.90235619207248e-05
-2.1189723220627e-05
-3.60277176892065e-05
-7.41571394801616e-06
-9.91523073267374e-06
-2.59123008729428e-06
-3.37495154031369e-05
-2.19472499381795e-05
-4.45833431976619e-05
-1.24915789546819e-05
-2.74166673832572e-05
-5.91127322075107e-06
-2.20367120471754e-05
-2.0352178457444e-06
-1.40216829623684e-05
-1.09051373814175e-05
-1.89751332570897e-05
-2.28705022537827e-05
-2.13492386033833e-05
-1.13578122377933e-05
1.73641723241613e-06
-1.64352039670401e-05
-1.96167566397978e-05
-1.44297775080565e-05
-3.55838838002747e-06
1.04853085069334e-05
-2.30039394409751e-05
-6.97976586463781e-06
-2.08885198916352e-05
-3.414614067422e-05
-1.09652374232099e-05
-1.90434368068466e-05
-2.91474368702538e-05
-2.67938525835299e-05
-3.18020654556798e-05
-3.65305669813672e-06
-1.19939662046817e-05
-2.90487957349474e-05
-4.137210321698e-06
-3.96020878207644e-05
-2.02332015955158e-05
-2.84154238959423e-05
-2.53520188463887e-05
-6.18275281845426e-06
-3.08166150322425e-05
-2.09101676193748e-05
-1.34721061190886e-05
-1.99495764924479e-05
-2.35823621549343e-05
-1.54512300068363e-05
-1.73379658656988e-05
-2.56148100675952e-05
-2.15684673904552e-05
-3.92890671025115e-05
-1.03434722883036e-05
-3.93261130719078e-05
1.32570836385618e-06
-5.59041052051574e-06
-2.29988022817385e-05
-1.77886505948271e-05
-2.34632396408943e-05
-1.28535690730247e-05
-3.68700116023686e-05
-2.23350656478246e-05
5.99551289685688e-06
-2.42317884243841e-05
-1.8137362755323e-05
-6.11387184972751e-06
-2.5662302369388e-05
-2.86075038269813e-05
-6.32688393981889e-06
-3.9483599516083e-05
-3.7408373921307e-05
-8.94920838848632e-06
-3.51443579784742e-05
-2.48308951596227e-05
-1.85459127674996e-05
-3.07924750961228e-05
-3.25430167701917e-05
-3.11960988660252e-05
-3.52933493614823e-05
-2.05253539951117e-05
-2.47679421270112e-05
-3.00169608954696e-05
-2.76383641465799e-05
-1.90634642735412e-05
-9.75125415828986e-06
-2.63405594167535e-05
-2.83768457645566e-05
-4.91225720774943e-05
-1.72863004225544e-05
-1.73901252945778e-06
-4.30924207858817e-05
-7.03141030260163e-06
-3.13973690905544e-05
-1.51286146420365e-05
-2.98160181046873e-05
-1.95726440789617e-05
-8.67811703232643e-06
-2.33382110800837e-05
-1.86197897401671e-05
-2.00211530238454e-05
8.00014825865854e-06
-4.76257241343604e-06
-1.6097888280365e-05
-9.97042838352278e-06
-1.30702329950394e-05
5.15401583400018e-06
-1.18741163197458e-05
-1.4617511013342e-05
-2.87219644706204e-05
-3.23955949984567e-05
-2.28852695427926e-05
-1.54485528550818e-05
-3.86471771082671e-05
-1.37504265181119e-05
-1.87334125533386e-05
-3.43980169111475e-05
-2.8263397520755e-05
-2.92555501444786e-05
-2.34766801196531e-05
-6.17968437999738e-06
-1.7004651828873e-05
-1.15276404088852e-05
-2.24779577784802e-05
-1.05101635544218e-05
-1.86839068831757e-05
-2.70355574217343e-05
-2.46354047532566e-05
-2.48792362951064e-05
-3.90574468684147e-05
-2.83085604263037e-05
-3.99486483227085e-05
1.94565311996873e-06
-1.07085944497621e-05
-1.87381364768404e-05
-1.08352277920968e-05
-8.94455469519045e-06
-1.24373661294376e-05
-2.12661138493209e-05
-1.98151180843034e-05
-1.47581282274272e-05
-3.54882995252204e-06
-2.69969708927473e-05
1.52564592921022e-05
-4.28429641067176e-05
-3.76179925284481e-05
-1.75349147082748e-05
-3.95065438243695e-05
-3.62687283123674e-05
-2.09052614015879e-05
-8.45968515636097e-06
-9.33752376897998e-06
-1.72462663650822e-05
-2.42483996474613e-05
-2.21184909794472e-05
-1.34201508695888e-05
7.22465163692864e-06
-3.84158478219221e-05
-2.01295850410199e-06
-2.79967764478633e-05
-1.64986217050696e-05
-1.97869948568725e-05
-1.26995969000427e-05
-2.1916709694269e-05
-4.38927251982915e-05
-3.08372615283912e-05
-1.67037406890937e-05
-1.20263620215973e-05
-4.46010303084191e-06
-1.32345232462016e-05
-4.67930995182378e-05
-4.66886835018235e-06
-2.66931803355586e-05
-2.38468682315427e-05
-2.26497212320569e-05
-4.92877279894415e-05
-3.52092706863914e-05
-3.53223844672299e-05
-4.49890383028429e-05
-3.21255594636343e-05
-1.34856451121782e-05
-3.42735016429038e-05
-4.16144075681537e-05
-2.63611321245452e-05
-3.33232019342055e-05
-2.17359582970612e-05
-1.77784435253802e-06
-2.03791074691825e-06
-1.29388830717144e-05
-1.2572368354745e-05
2.79965408083813e-06
-4.96702598993619e-05
-2.77985124064419e-05
-1.15028617712612e-05
-3.49185621124263e-05
-2.79517564402983e-05
-3.28767050574569e-05
-9.43509798912617e-06
-2.2370562890615e-05
-1.01024257107216e-05
-5.37256300684789e-06
-3.33707493273646e-05
-6.43793590829274e-06
-6.60209080276499e-06
-2.782751746771e-05
-1.28085908628615e-05
-2.80979511880029e-05
-6.6600850874156e-06
-2.53694899216318e-05
-4.42206282226832e-05
-2.93578883996329e-06
-1.41641701016401e-05
-1.07124629137487e-05
-9.89303032600967e-06
-2.70314348748467e-05
-2.47113842921906e-05
-1.82015877608033e-05
-1.00291057466798e-05
-1.75774167114218e-05
-2.24702387811207e-05
-1.70553440436534e-05
-9.00040392157121e-06
-1.39801643747151e-05
-3.41545153668633e-05
-1.98341852485411e-05
-9.62584164071118e-06
-2.29902731893371e-06
-2.02285627053059e-05
-3.40418395051656e-05
-3.41789669219428e-07
-1.36683476736896e-05
-2.64132949766057e-05
-1.77404413538322e-05
-3.16853874193126e-05
-1.14446790583418e-05
-8.7989091078444e-06
-7.50375232346022e-06
-3.51534683049444e-05
-9.28493598449924e-06
-2.43183758764335e-05
-3.26456420506528e-05
-1.1214313645276e-05
-2.0596938199051e-05
-2.40420725144713e-05
-2.99990483575065e-05
-8.97165924143133e-06
-1.79484466384534e-05
-1.62311591050276e-05
-3.43997688596966e-05
-2.79746223366805e-05
-1.44703816582089e-05
-1.32140441664971e-06
-3.17846453306715e-05
-6.46338809280869e-06
-3.32577919534242e-05
-5.17675850943077e-06
-1.75569579488587e-05
-2.30122955202398e-05
-2.83466617197216e-05
-6.10829421012541e-06
-5.97952889207982e-06
-2.47597754100299e-05
-2.40791395368423e-05
-3.43907736081239e-05
-8.15013727596223e-06
-4.59607434818925e-06
-1.0240224940557e-05
-1.6549313632006e-05
-2.13291419459332e-05
-2.80558632970058e-05
-2.57255524567716e-05
-2.81718522049601e-05
-2.08947125664045e-05
-1.00714783438371e-05
-2.3871424515795e-05
-2.12812230880578e-05
-3.96715950300627e-06
-2.0518129593301e-05
-1.18109261755628e-05
-2.51353081834256e-05
-2.21005230444719e-05
-2.50476503982833e-05
-3.20821262912594e-05
-5.41777833837861e-06
-5.94888900442625e-06
-2.58227443436761e-05
-1.31350623128359e-05
2.77166240297602e-06
-1.7816314557712e-05
-6.87148786413956e-06
-4.61442872725751e-05
-2.67879317103344e-05
-3.85055210712633e-05
-3.1480663003206e-05
-2.72678557524652e-05
-2.3385537596092e-05
-1.91200879757894e-05
-2.9471393112252e-05
-1.5227660413939e-05
-1.1552067020619e-05
-7.09967658556825e-06
-1.80000062947623e-05
-4.45691406091105e-05
-1.99246072867349e-05
-3.76646839969712e-05
-8.33025676303813e-06
-1.15566083797841e-05
-2.28902827266089e-05
-1.17273998882832e-05
-2.03654352870505e-05
-1.88012219204526e-05
-4.21573229797064e-05
-1.27355938892939e-05
1.85110253649339e-06
-1.5916904336562e-05
-1.37096850523189e-05
-2.01664333538336e-05
-1.29472699242131e-05
-2.22077681811208e-05
-8.3795670470711e-07
3.27869400458298e-06
-2.62384238062043e-05
2.79733626358075e-06
-2.28441998930745e-05
-1.71311687873477e-05
-2.93551547724799e-05
-3.22188938560972e-05
-1.13444021566637e-05
-3.49964179591294e-06
-7.2387501432846e-06
9.12339520839676e-07
-2.10796288339002e-05
-8.48535227652583e-06
-2.28204837603157e-05
-2.93594411701136e-05
-2.03772657709082e-05
-2.14901943761422e-05
-7.36185433858802e-06
-3.91326195177323e-05
-1.64587873613037e-05
-2.27259247566667e-06
-3.34375524863583e-05
-3.41590613758518e-05
-1.00683266391427e-05
-3.29205646534046e-05
-1.14178690287745e-05
-3.48128737271993e-05
-9.33790175624575e-06
-3.75411853072463e-06
1.4271330492811e-05
-1.19524873898409e-05
-5.56488969232912e-06
-1.41873262336012e-05
-3.10449108424971e-05
-2.17478258899034e-05
-1.41840973196032e-05
-2.55543664819551e-05
-4.08684159667623e-05
-9.84147408707691e-06
-2.21960715351852e-05
-2.43130990058222e-05
-4.31286553533952e-05
-4.70382240819899e-05
3.20251855954944e-06
-7.71779526611579e-06
-4.26752753081261e-05
-2.097781751278e-05
-5.09191351296938e-05
-1.68963643025014e-05
-2.25204187090208e-05
-1.76144054991299e-05
-2.81474920595637e-05
-3.12425409876025e-05
3.81292991059564e-09
-2.82367481273903e-05
-1.95843452009845e-05
-4.03546253681185e-05
-6.93185561393539e-06
-1.76471103283346e-05
-1.96384965532175e-05
-2.48531290057023e-05
-2.59254549256134e-05
-1.09722507664386e-05
-1.07918916855926e-05
-4.66037452544274e-05
-1.77998932084012e-06
1.51049865397668e-07
-2.63150451958137e-06
-2.59305127896514e-05
-1.26412220483554e-05
-2.85794489653853e-05
-3.60494808543768e-06
-1.82010497417236e-05
-2.42262086040807e-05
-1.34531289167519e-05
-1.7882098277105e-05
-3.68633303243247e-05
-1.30915668164082e-05
-1.8195305002909e-05
-2.70790834537017e-05
-5.28487546168851e-05
-4.00763540141018e-05
-4.24747658051791e-05
-2.39176275479032e-05
-1.47755902786981e-05
-1.10466549397969e-05
-1.62225427615985e-05
-1.11835517700574e-05
-1.73163355605324e-05
-7.31682389975234e-06
-1.33169425113933e-06
-2.2777381065606e-05
-1.23889880460981e-05
-1.5035560806863e-05
-1.99050761925134e-06
-1.25195737307659e-05
-2.82038155820598e-05
-2.05945211066356e-05
-5.99756891301048e-06
-2.71933838656472e-05
-1.48052858730267e-05
-3.4833556960266e-05
-2.4154051958911e-05
-6.56073421488755e-06
-2.53953284992367e-05
-2.39471798412153e-05
-4.17528122062251e-05
-1.16136824798277e-05
-9.7849239084189e-06
-1.3941916722703e-05
-2.44600880220636e-05
-3.50072430306488e-05
-2.74334818088391e-05
-3.69788219182596e-05
-7.37127765010256e-06
-2.5189966378982e-05
-1.60488261265573e-05
-2.31200561548323e-05
-2.57329315831981e-05
-2.42229073297517e-05
-2.85287114195254e-06
-3.43830801819214e-05
-2.23965864301364e-05
-2.34509231562162e-05
-2.83921231393583e-05
-2.07879338997899e-05
-8.50708940886866e-06
-2.24381607937458e-05
-2.93639868694156e-05
-7.46393038853951e-06
1.38569350747717e-06
-4.83236027868651e-05
6.16500091654697e-06
-9.79890630583971e-06
-2.13314916400258e-05
-2.22578689017189e-05
-8.12531987457236e-06
-2.56289063323519e-05
-2.29559712094731e-05
-1.19603600913488e-05
5.9870722500479e-06
-1.35957228813726e-05
-3.18049106246054e-05
-3.00162874666923e-05
-3.10420228434725e-05
-1.59331789144706e-05
-1.81294094104227e-05
-3.6666044959616e-05
-1.17635161048358e-05
-2.00892896908533e-05
-1.8730012185743e-05
-4.25373603331297e-06
-1.72908369174752e-05
-3.39301586041097e-05
-3.40464711982943e-05
-2.39317430050584e-05
-8.30995199394777e-06
-2.54828035828325e-05
-1.94268190212054e-05
-1.06018770829818e-05
-1.96208008196337e-05
-4.47923674172726e-05
-6.88377717596486e-06
-3.50881669494597e-05
-2.35030689189524e-05
-2.94683171988736e-05
-2.9927963370958e-05
-2.5263464713885e-06
-2.85965602479286e-05
-1.29418874956798e-05
-2.13456661692204e-05
-1.21383234641885e-05
-2.85153717029451e-05
-2.07734450706422e-05
-2.1927944275666e-06
-2.2811418697266e-05
-3.87858978677524e-05
-1.35505857833414e-05
-2.85677670288505e-05
-3.38551232281585e-05
-3.07930798693296e-05
7.01835785510456e-06
-2.02730229294949e-05
-1.35456080589293e-05
-1.31502565000082e-05
-1.67084779016824e-05
-1.03119474393178e-05
-3.33351748412601e-05
-1.02222376275971e-05
-2.59205638761656e-05
-1.54671528499569e-05
-2.47258790257697e-05
-2.90834066011074e-05
-1.70366101649734e-05
-1.71486190036309e-05
-2.81346470558032e-05
-3.36248337997457e-05
-1.07279201302221e-05
-1.28040168727346e-06
-1.19675850913768e-05
-2.1378913307333e-05
-9.49026002128786e-06
1.40023484474021e-05
-1.40439740626197e-05
-3.60558467938878e-05
-2.39285458563714e-05
-3.40844904878521e-05
-2.31962802490796e-05
-3.26721383552829e-05
-2.19315340080534e-05
-1.16419696496904e-05
-1.39611847415221e-07
-8.26621655607479e-06
-3.15000572696378e-05
-3.82385377622174e-05
-1.05779980129693e-05
-2.03227377119193e-05
-3.16872691843207e-05
-1.78910731159976e-05
-2.41899540732077e-05
-2.22138872377113e-05
-4.12524682075768e-06
-1.10660071602008e-05
-1.458300141048e-05
-3.85943758604994e-05
-7.61563585548126e-06
-4.65198697435396e-06
-2.43472544592008e-05
-6.99605981753108e-06
-2.56685824129553e-05
-5.2775861233365e-05
1.77643020938346e-06
-1.58480620322871e-05
-7.17779395020089e-07
-2.98471870090472e-05
-1.2988026104595e-05
-3.76306186121236e-05
-3.09891166104523e-05
-1.88247253924618e-05
-2.81214236804717e-05
-1.28677313908653e-05
-2.96019063379852e-05
-1.99325131006301e-05
-1.15787685478548e-06
-4.29112902257865e-05
-3.86922219827104e-05
-2.91988632667472e-05
7.42748445153892e-06
-7.96027054320695e-06
2.73821553765189e-06
-3.03460813566893e-05
-4.25135992388841e-05
-1.96074978177409e-05
-2.70407448382836e-05
-2.84946371499456e-05
-4.03725929910048e-05
-2.55613896796764e-05
-1.42529772947158e-05
-3.67927705543982e-05
-3.59540044677868e-05
-3.14039709096264e-05
-1.67616220038286e-05
-2.25877606762699e-05
-1.41480538974031e-05
-2.63586854459536e-05
-1.37865940505731e-05
5.25422084665196e-06
-5.20013319127979e-05
-2.41873406808349e-05
-1.60984537438525e-05
-1.31301835111785e-05
-9.27296534207866e-06
-3.15252339429999e-05
-4.43040853453564e-06
-1.59413871547858e-05
-2.78056738980215e-05
-2.91550487678841e-06
-3.26875097771485e-05
-2.86037124707822e-05
-2.02720487766698e-05
-2.97874536890237e-05
-2.2440459011187e-05
-1.22629667681366e-05
-7.78295199594793e-06
-3.54775870943442e-05
-1.56610959305818e-05
-3.13959812599378e-05
-8.59157013767226e-06
-2.06000243099359e-05
-1.69431073853303e-05
-1.34783902822562e-05
-2.71107725646646e-05
-5.00922158467275e-06
-3.28364233581362e-05
-8.7452179999363e-06
-3.27379950457909e-05
-1.46933623863005e-05
-3.66923446178096e-07
-3.15497596104791e-05
-2.96765154852876e-05
-3.78025795378282e-06
-2.2264760638439e-05
-3.56661114362218e-05
-2.62627425562049e-06
-2.48939347315575e-05
-2.35823433830415e-05
7.65514241708084e-06
-2.65599221007113e-05
-8.89621409209148e-06
-1.22941226626709e-05
-1.72557962788959e-05
-7.27654334259926e-06
4.97476191113807e-06
-3.34448032707837e-06
-3.03815953836109e-05
-3.22407284747929e-05
-4.52051483170011e-05
-2.5453872731509e-05
-3.00148351390513e-05
-2.25968485878017e-05
-1.91511062484326e-05
-1.54009927676426e-05
-3.10603810533529e-05
-1.54096330525243e-05
-1.65661142187283e-05
-3.99811124905956e-06
-2.6782728642632e-05
-2.49922013797117e-05
-1.37136382393686e-05
-2.53320135715956e-05
-1.31946406436592e-05
-1.3908580045072e-05
-1.95786454077951e-06
-1.80085598703659e-05
-1.78327052900662e-05
-3.02950719590518e-05
-1.02901070950188e-05
-5.37403663392084e-05
-1.97976745863144e-05
-2.44841774861626e-05
-1.93675009266801e-05
7.1814630060402e-06
-1.55967581896098e-05
-3.93548617025007e-06
-7.74488799641924e-06
-1.74543619899788e-05
-2.23592379927698e-05
-1.69538492051114e-05
-2.63503901910292e-05
-1.09232094018492e-05
-2.1686066736593e-05
-3.13746216854874e-05
-2.75582228137673e-05
-5.03245872039018e-05
-3.91521166823325e-05
-3.74661026086095e-05
-8.02020620373143e-06
-2.7461140845273e-05
-1.04333350623068e-05
-2.18822046117586e-05
-2.90562122638645e-05
-4.00679142847803e-05
-8.06821000470074e-06
-1.86155077857452e-05
-3.67246684685468e-05
-2.19118574792887e-07
-2.83720343386425e-05
-2.62076261677721e-05
-3.5444498733673e-05
-1.43965659051694e-05
-4.58701732856967e-05
-2.5133921354767e-05
-3.20153095015539e-05
-1.37272859651173e-05
-6.94624417314503e-07
-1.75477508816396e-05
-2.64561060035739e-05
-3.45575468565414e-05
-7.28852534995721e-07
-2.53396643470318e-05
-4.99730607975644e-06
1.83068156500613e-06
-2.58617539006391e-06
-7.11034258844515e-06
-3.2935037318502e-05
-2.21475130170196e-05
-6.25331896612027e-06
-1.26148490418798e-05
-2.94241254692607e-05
-3.91004137287008e-05
1.28557256299376e-06
-2.16317378186526e-05
-9.15145021677722e-06
-1.43132727880681e-05
-2.19745220013596e-05
-3.25785478281611e-05
-1.83509831936178e-05
-3.33509333259411e-05
-3.51794886584494e-05
-2.79094025068401e-05
-1.96594413985863e-05
-5.57620126881023e-06
-2.27341669170274e-05
-3.33400513399396e-05
-9.96395235762359e-06
-3.39075048616643e-05
-3.37859020231995e-05
-2.60413624331717e-05
-2.12549545898068e-05
-2.14444089115967e-05
-8.93054428097789e-06
-1.85949875504916e-05
-2.67904850727931e-05
-3.51945720938811e-05
-2.06597595955392e-05
-3.53636334563357e-06
-2.86545494923902e-05
-2.4116002527115e-05
1.8832986079407e-06
-3.74238728055032e-05
-2.18167113928507e-05
-2.86007042799905e-05
-8.55074172443061e-06
-1.3089725008221e-05
-1.63323487057728e-05
-1.9565288246777e-05
-2.9445785194927e-05
-3.34080765989761e-05
-1.69193976431672e-05
-3.09436772425594e-05
-3.73324137151781e-05
1.41959392389994e-05
-1.91658602481198e-05
2.6889512319833e-07
-8.17179841669295e-06
-3.83683134659152e-05
-1.41361629890075e-05
-1.53691636640698e-05
-2.05884874729298e-05
-1.27070558268323e-05
-2.54877178890124e-05
-2.99051013634413e-05
-1.20955733786509e-05
8.01944429367955e-06
-3.9299451235951e-05
-2.65341984473675e-06
-2.23158345339196e-05
-1.82649791242029e-05
-2.47323776497477e-05
-1.66886212823669e-05
-1.70661294874991e-05
-1.10305066047824e-05
-1.57072350370079e-05
-1.75290395610915e-05
-9.90293771467068e-06
-8.59317371772514e-06
-9.70999179452502e-06
-2.1591494968926e-05
-2.4329033644582e-05
-1.5382401233439e-05
-2.75394497208935e-05
-6.56533494399254e-06
-3.0124806429977e-05
8.05068538661658e-06
-2.58308289886055e-05
-2.19150870510535e-05
-1.24586679750671e-05
-1.90093423619836e-05
-1.94730357672688e-05
-3.39080777122215e-05
-1.81055501211912e-05
-1.45547955937707e-05
-1.14217199435449e-05
-3.22034872454837e-05
-1.74686229380565e-05
-1.08171966134396e-05
-1.38872654348293e-05
-1.76246623972193e-05
1.65660573575139e-06
-3.02741250195597e-05
-2.44238919992018e-05
-1.84891138378243e-05
-1.84328364024741e-05
-1.50042268381638e-05
-3.03199423190185e-05
-3.22724654252881e-05
9.21428161502421e-07
-6.12822597689171e-05
-8.04456362525805e-06
-1.43677803703778e-05
-1.93557540401673e-05
-4.06786248100795e-06
-1.4374581579443e-05
-1.29833558780776e-05
-2.92301457977153e-05
-1.15528270287437e-05
-2.52149299267153e-05
-2.97333013833245e-05
-4.63710576495873e-06
-2.31018826769813e-05
-1.9846177551921e-05
-3.50884012803157e-05
-1.81737749229694e-05
-3.12857752595183e-05
-1.53485153731333e-05
-2.20416846035771e-05
-2.06779319910859e-05
-2.04173966639822e-05
-3.35385364012412e-05
1.55449578165919e-05
-9.85172143726941e-06
-9.48578223252967e-06
-2.12785653404417e-05
-1.71179516626633e-05
-1.9008265049741e-05
-4.22194320412812e-05
-4.04092711513052e-05
-1.68928287618951e-05
-3.37665777628039e-05
-2.91144350886742e-05
-4.07290096312199e-05
-1.27880407161657e-05
-3.71787439473901e-05
-2.37557428584974e-05
-2.3661231533699e-05
-3.40679534563966e-05
-2.12091754295389e-05
-2.97956138119123e-05
-3.17472733462497e-05
-7.51933677785839e-06
-2.29986644570467e-05
-2.99257089679636e-05
-3.04238432666765e-05
-1.71858793369345e-06
-5.76031308480164e-06
-1.42868050465502e-05
-4.13758614516352e-05
-2.94001688467078e-05
-7.39188494625158e-06
-2.13779137184846e-05
-1.77205250822271e-05
-1.60728090654916e-05
-1.96552826675471e-05
-5.32660054590508e-06
-1.96237079258764e-05
-3.96606231394812e-05
-1.46071315895159e-05
3.89863860087467e-06
-4.10590694607292e-05
-3.59268884043344e-06
-2.19040053313319e-05
-1.97073357261354e-05
-1.67766631194131e-05
-1.39708941537479e-05
-2.75493696374855e-05
-3.14891833122777e-07
-3.43973335908671e-05
-2.97812326779293e-05
-1.73913977918922e-05
-2.5213425248642e-05
-1.70919860504078e-05
7.34317108296844e-06
-2.081959625026e-05
-2.23528137720672e-05
-1.79805511728499e-05
-2.8811690758839e-05
-2.38567668374988e-05
-1.84295309303074e-05
-1.36366771504114e-05
-2.28807914592e-05
-3.76773690704163e-05
-2.73457923633493e-05
-3.72015124267174e-05
-1.80017789803969e-05
-1.93843777356029e-05
-2.97650227096197e-05
-2.68033950594238e-05
-2.9419028911342e-05
-3.6889854281496e-05
-2.98652521339774e-05
-2.3535926580742e-05
-2.22710884709249e-05
-3.20720529026497e-05
-1.25539739801351e-05
-1.48320937575832e-05
-3.64625226990535e-05
-3.60138454094309e-05
-1.6012434451584e-05
-1.71680337993442e-05
-4.72698321509696e-05
-3.2317642612474e-05
-3.3549781492482e-05
-3.6788822832657e-05
-2.22717463242967e-05
-3.21191074955699e-05
-7.49511050371806e-07
-1.27815195336818e-05
-1.14800171553258e-05
-2.20758758536025e-05
-3.60293075971817e-05
-2.2090594459266e-05
-3.50660866751235e-05
-3.41675051286865e-05
-3.36855210211404e-05
-2.9232874808148e-05
-3.33862601173449e-05
-3.78441947377271e-05
-4.85863756505572e-05
-2.60189173507238e-05
-2.47616872990409e-05
-1.53930085268218e-05
-3.19388385610988e-05
-1.00203306274973e-05
-2.66859466429425e-05
-1.06995384521723e-05
-1.32243618617246e-05
-9.04669287952813e-06
-2.94169134818718e-05
-2.53953784771727e-05
-2.3445875396994e-05
-1.9946482664182e-05
-1.49734725272273e-05
-5.99250262453999e-06
-2.67405508180602e-06
-5.5571829844698e-06
-4.19065079005044e-06
-6.58111659917891e-06
-2.4215782768103e-05
-8.67743609250958e-06
-1.76263799439051e-05
-2.83729986638485e-05
-2.84965976209472e-05
-2.53680529470904e-05
-5.02793941963203e-06
-4.3030223648721e-05
-2.14075538745601e-05
-2.46539897912973e-05
-3.73042495430856e-05
-1.7643467571496e-05
-1.3556281846466e-05
-1.97144938900955e-05
-1.42783434584517e-05
-2.01878611860201e-05
-3.2166119431054e-05
-7.19405024538728e-06
-5.73172293143164e-06
-4.07523228001315e-05
-1.19074360431011e-05
-3.85307171820087e-05
-2.93237500853553e-05
-1.66409809144297e-05
-2.60304715776868e-05
-1.79397100782937e-05
-1.49742118666656e-05
-1.62995660703148e-05
-2.7470483448687e-05
-1.39865926388532e-05
-2.71335288326264e-05
-2.66335179275522e-05
-1.10628468177131e-05
-2.82496000087579e-05
-1.15823320099179e-05
4.00366822009074e-06
-4.029120169157e-05
-5.44211289521603e-06
-1.71932257120779e-05
-2.29704668953791e-05
-2.70386868999548e-05
-1.31629152474456e-05
-2.22538334660307e-05
-1.26517486293535e-05
-1.61493495154261e-06
-4.34476795754514e-05
-2.28341729100411e-05
-3.40353737523012e-05
-2.24711388630594e-05
-2.9934203591137e-05
-3.17229417723477e-05
4.08795113794528e-08
-2.43399875527715e-05
-2.4638481790178e-05
-1.75407590858034e-05
1.3305751824872e-06
-9.74931080708027e-06
-9.83850253347871e-06
-1.46289332848124e-05
-1.29610734742476e-05
-1.98730815002965e-05
-1.22147736452758e-05
-3.11416335004947e-05
-1.65180978569665e-05
3.64547667236355e-06
-2.90109828199748e-06
-4.20095448224466e-06
-3.06820613363755e-05
-3.25084691048258e-05
-1.40190667671141e-05
-7.43993267030942e-06
-2.55503132263511e-05
-2.50680401488565e-05
-1.1805444908833e-05
-2.97303258559051e-05
-9.02960941105392e-06
2.90252490351561e-06
-1.2901780712875e-05
-2.13665048403468e-05
-2.04618620633445e-05
-3.48517206921771e-05
-1.52383914558733e-05
-2.4552507187859e-05
-2.77563464224092e-05
-4.90814203627205e-05
-1.16897077138171e-06
-1.09975159883694e-05
-2.93350380708099e-05
6.42092912170027e-06
-2.08750522404041e-05
-1.1285421997155e-05
-2.37701311938182e-05
-2.37422237343158e-05
2.9655485255936e-06
-2.00247220794322e-05
-2.2830441745658e-05
-1.61755197106482e-05
-8.95302411816536e-06
-3.16013453173682e-05
-1.14325222951059e-05
-7.40966818061917e-06
-1.16103546948318e-05
-2.55499913017044e-05
-5.72529257213224e-06
5.43927131114303e-06
-1.5230169523315e-05
-2.69351166201254e-05
-3.75669684384504e-05
-2.38866418301993e-05
-2.65552260676246e-05
-2.41224134929443e-05
-4.07870348564214e-05
-1.72302786646707e-05
-4.49857865389353e-05
-2.18236932624589e-05
-6.27444973825268e-06
2.84700774381891e-06
