# Supplementary material for: Research on computational propagation and identification of mine microseismic signals based on deep learning
Source: PLoS One. 2025 Oct 22;20(10):e0334641. doi: 10.1371/journal.pone.0334641 (PMC12543183; doi:10.1371/journal.pone.0334641)
Supplement: S3 Data — (ZIP) [file pone.0334641.s003.zip › 000100500002752.xlsx_0.txt_24.txt.txt]

-2.80293509538491e-05
-2.73832699942882e-05
-2.77476584336881e-05
-1.07244471019893e-05
-3.96507841413617e-05
-1.29015621110966e-05
-1.2998272464872e-05
-1.36798480371818e-05
-2.40626542529788e-05
-6.31772745329623e-06
-3.16249149931627e-05
-1.64989560601162e-05
-4.48097138226507e-05
-2.75669980314607e-05
-3.19735978744938e-05
-1.90657375874415e-05
-3.14072009261236e-05
-9.84371490088629e-06
-1.16936685221547e-05
-1.06531020162727e-05
-1.27886827790518e-05
-2.64477758818636e-05
-4.12104751058816e-05
-9.98442948658619e-06
-1.85158925944842e-05
-2.03160515779461e-05
-4.34132933616538e-06
-1.79631664489221e-05
-2.15327249644137e-05
-2.19192394666413e-05
-2.34440071461519e-05
-2.72981960053923e-05
-1.0471145148294e-05
-1.52777271028148e-05
-2.72769213165596e-05
-1.56971338693255e-07
-1.26538095790074e-05
-2.56529230751746e-05
-3.14353228241175e-05
-2.49287572415796e-05
-2.17327571031956e-05
-2.9842053541259e-05
-1.91869953348171e-05
-2.87730707552383e-05
-2.61223708923259e-05
-8.44895474273644e-06
-1.46046055733862e-05
-3.18636102573084e-05
-4.89486620283989e-06
-3.65996289771136e-05
-2.37276393865278e-05
-2.64865399263175e-05
-2.17393304698206e-05
-2.33490927124316e-06
-2.72036717965663e-05
-2.05822759845051e-05
-1.58198266735655e-05
-2.25447964936743e-05
-1.75218574085763e-05
-2.80650566535718e-05
-3.80276969976583e-05
-7.54213296416981e-06
-1.56130098456298e-05
3.09326427382162e-06
-1.94885037643406e-05
-2.75332665232393e-05
-1.93816015980802e-05
-3.42689226345026e-05
-9.28065636763056e-06
-3.39461440226445e-05
-2.80849245374433e-05
-3.0182587630827e-05
-2.35376552455697e-05
-1.74571425483915e-05
-1.79548879521089e-05
-4.9460087395753e-06
-1.82433398730355e-05
-1.4236389651203e-05
-1.39374902259566e-05
-1.33108026812371e-05
-4.40165403386072e-05
-2.52813863634649e-05
-2.30809147271771e-05
-6.83962940379347e-06
-3.36455161929516e-05
-1.88515841323009e-05
-1.14819145432791e-05
-2.05329054471713e-05
-1.90807482550906e-05
-1.90134199114577e-05
-1.63240198889385e-05
-1.1953691243804e-05
-3.49111727769598e-05
-1.98332548051108e-05
-2.34231107007763e-05
-2.75456561467168e-05
-5.06305314172773e-07
-4.00501987808154e-05
-2.65622089197378e-05
-3.98356275910095e-05
4.05066570402867e-07
-1.44488539458806e-06
-2.4488339295683e-05
-5.34837085851463e-06
-1.18166379252254e-05
-5.35015799843699e-06
-1.43734406629313e-05
-1.20253640334558e-05
-2.54687395685743e-05
-2.53854669920021e-05
-2.11274239742909e-05
-1.51617717168296e-05
-1.59696245311912e-05
-1.41416943460468e-05
-2.48367929457502e-05
2.18168099682478e-06
-2.89485047625987e-05
1.59872149802711e-06
-1.05547969405825e-05
-4.29726884551902e-05
-2.92141679125902e-05
-1.40218551867639e-05
-2.54752842600347e-05
-1.87503483846837e-05
-2.25924133301429e-05
-2.62935771222215e-05
-2.38799403415051e-05
-4.67368647163154e-05
3.46057216573885e-06
-3.78003313951735e-05
-1.32186680393164e-06
-2.00665789859425e-05
-2.38451036227966e-05
-2.97082026016678e-05
-3.0669605847653e-05
-2.52945129658264e-05
-2.5037617316491e-05
-3.48501159792705e-06
-1.19051336120632e-05
-1.25290806979211e-05
-1.72839104239586e-05
-3.63187337670158e-05
-6.42686221123013e-06
-1.43889036783883e-05
-2.83629184097337e-05
-1.24602439875482e-05
-1.18203894564201e-05
-2.93585450140491e-05
-2.58358268755033e-05
2.6403925263084e-06
-5.43742291188392e-07
-2.75405560562394e-05
-2.76023167357734e-05
-1.60190081576677e-05
1.2377275906336e-06
-1.06406461357261e-05
-3.22908338414954e-05
-2.11816978936687e-05
-8.33524283353001e-06
-1.8933117975418e-05
-1.33942062055898e-05
-1.9458869578058e-05
-2.47680921216384e-05
-1.16833945054377e-05
-1.07520086737131e-05
-8.01845291467656e-06
-1.71263411434354e-05
-1.9102807020099e-05
-1.76837689460558e-05
-2.21145108298275e-05
-8.90363398402229e-06
-7.19134563044945e-06
-3.41841586474948e-06
-4.41763804146343e-05
-2.54650576098062e-05
-1.97477538080863e-05
-1.83615708135412e-05
-2.35418207595676e-05
-1.77744932110475e-05
-3.36019712844138e-05
-1.33861697626026e-05
-2.43668448799978e-05
-3.53177519722391e-05
-3.81728404194272e-06
-1.35516646196326e-05
-2.28904334205419e-05
-1.06867168270695e-05
-1.0654100712346e-05
-2.21422464819381e-05
-3.32740381597358e-05
-8.19737539262514e-06
-2.45477780976684e-05
-1.66633549494082e-05
-2.10216453071891e-05
-3.31662578305858e-05
-1.94646301651785e-05
-2.08043220019494e-05
-2.5277788500303e-05
-2.86804797104049e-05
-1.98343160014951e-05
-3.0122391959779e-05
-1.90707335291171e-05
-2.51873052263399e-05
-4.01039674833349e-05
-2.27466064993269e-05
-5.28469373216991e-06
-1.05686538673781e-05
-4.62502616515953e-05
-1.45671024315007e-05
-3.76676670981096e-05
-2.14951412117701e-05
-2.7514319639419e-05
-2.42557101438241e-05
-2.77960026510754e-05
-1.07329174092148e-05
-2.43371557100482e-05
-4.76344840966299e-05
-1.94474526908044e-05
-2.93426345947547e-05
1.54424362602423e-06
-2.13609573441405e-05
-2.22542867385626e-06
-2.1406508757288e-05
-2.39951636896376e-05
-2.867277724138e-05
-2.20373785924573e-05
-6.15184998985461e-06
-2.8407183910177e-05
-2.58861962568336e-05
-4.20806081161821e-05
-1.68552872768822e-05
-1.51141219482802e-05
-3.13959780834093e-05
-3.97176843071096e-05
-4.97375030574397e-05
-3.26661738237796e-05
-1.29889179547049e-05
-1.41212231809295e-05
-3.58168950809906e-05
-1.30598412361487e-05
-3.03811755907814e-05
-2.11879173329508e-05
-1.38345864596373e-05
-3.86366570857882e-05
-1.3466693688442e-05
-2.30671610148946e-05
-1.42899481215761e-05
-1.705992616854e-05
-1.68320723573376e-05
-2.91113872136352e-05
-4.3195020422091e-05
-2.32722227916103e-05
-1.21403382390296e-05
-1.49989376502601e-05
-2.31716530622421e-05
-8.45826119660939e-06
-2.24060010050283e-05
7.10480904800523e-06
-2.82208375791118e-05
-1.86630930853257e-05
1.50208469141094e-06
-2.39240182492045e-05
-1.92158974918193e-05
-2.41913271013055e-05
-6.68084510210652e-06
-8.64206973131171e-06
-1.11245832799031e-05
-2.24979877695544e-06
-3.41580715426496e-05
-1.31682679659377e-05
-1.73152370500177e-05
-1.92928489148732e-05
-2.97524112329556e-05
-1.20920679916592e-05
-1.99182220160926e-05
1.84733426872874e-07
-2.65459267677948e-05
-3.6566502823171e-05
-2.08591390027247e-05
-1.79007536278036e-05
-1.5620572747262e-05
-6.82320433091511e-06
-1.52653065568044e-05
-1.34608446695279e-05
-9.0603697807726e-06
-8.10454238177005e-06
-1.91279577697961e-05
-2.92611426264645e-05
-3.96877077579196e-05
-6.75636056395077e-06
-1.30359993761048e-05
-5.02207628021013e-05
-2.52733501399143e-05
-2.40306243336092e-05
-1.27039936732848e-05
-3.85850007146411e-05
-2.22160659079937e-05
-1.84548482760034e-05
-2.35460543915065e-05
-2.63163649567137e-06
-3.03724436811628e-05
-1.07283798475586e-05
-2.12047508026181e-05
-3.97721238162639e-06
-1.57970712515618e-05
-1.86562861774152e-05
-2.20379044880574e-05
-6.28617834175171e-06
-2.30836078559409e-05
-2.23970470572525e-05
-4.38605956611075e-05
-1.23040623632314e-05
1.81604900609864e-06
-2.90348231192994e-05
-2.38928281705133e-05
-1.54481922173466e-06
-7.66257182157644e-06
-2.61753074325901e-05
-1.052955692776e-05
-5.94614310397957e-06
-2.6636151953205e-05
-2.14937759381572e-05
-2.22668030012718e-05
-6.01509869373034e-06
-3.36011822619307e-05
-1.44174139045275e-05
-2.46251810526595e-05
-1.16475750927682e-05
-2.10118984908069e-05
-2.41417555148475e-05
-2.50817887547466e-05
-2.30017337701588e-05
-3.55628379867223e-05
-2.16195067205918e-05
-9.89450279060053e-06
-3.81122941286604e-05
-2.01782628028443e-05
-2.17161660062458e-05
1.63273374284905e-05
-3.15914736618206e-06
-1.01018193551299e-05
-6.57739550608322e-06
-2.3235300333767e-05
-8.04814580409069e-06
-3.09914690129857e-05
-2.30675168969731e-05
-1.81969231279156e-05
-7.79120585560101e-06
-3.97729872432265e-05
-3.55869291210115e-05
-1.04415182985282e-05
-3.61616528744255e-06
-3.30220665833627e-05
-2.72291113217198e-05
-3.26711918336144e-05
-3.26822715360938e-05
-3.2195637327702e-06
-2.80664207908667e-05
4.9144858189971e-06
-2.68245628827096e-05
-3.25855513704169e-05
-2.91750567026663e-05
-3.70143513347076e-05
-2.37748643459694e-05
-3.92894075133844e-06
-1.87690755676393e-05
-2.46465904684955e-05
-8.63024919891776e-06
-1.23506820680035e-05
-3.10783333401379e-05
-3.55803402616605e-05
-2.07311592446948e-05
-4.46020481198229e-05
-5.35703373862314e-06
-1.7715276338267e-05
-3.76049188400416e-05
-3.08927673047577e-05
-1.78976400984083e-06
-2.5679420397093e-05
3.43468704459232e-06
-4.77461567984038e-05
-3.37755692401095e-05
-1.29954646962261e-05
-4.20026649429708e-05
-1.12408265241428e-05
-2.96064766920116e-05
-7.82334527801853e-07
-1.60225224077517e-05
-3.55787076333653e-05
-4.1026889750473e-05
-9.09796736833148e-06
-2.35492366948406e-05
-2.58410324534596e-05
-1.36046114082862e-05
-2.19865996468786e-05
-2.98776287447505e-05
-4.73172787817316e-06
-8.04542994416966e-06
-1.82334506875869e-05
-1.28802125440356e-05
-2.98227547640516e-05
-6.80597705398653e-06
-1.6797057671056e-05
-3.15212967704881e-05
-2.1067257705463e-05
-2.22044985438732e-05
-4.84679704603765e-06
-2.99028149161666e-05
-5.86913869851142e-07
-3.78498512902758e-06
-1.30727707628889e-05
-3.61563072459178e-05
-1.02668102804334e-05
-2.75959820802887e-05
-1.56149201543067e-05
1.13022377231944e-05
1.51626522279704e-07
-4.92252322826853e-06
-2.35038463018418e-05
-2.86832464887866e-05
-1.29678626129776e-05
-1.56531628151126e-05
-3.75244412888364e-05
-2.97241424413513e-05
-3.63589023802774e-05
-3.72839099149396e-05
-1.54524358064674e-05
-1.09064286814459e-05
-9.56195025634108e-06
-2.93598468475336e-05
-9.62130229728309e-06
-1.39758469119179e-05
-1.46599243721957e-05
-1.02946181244694e-05
-1.72795039885897e-05
-2.4531719173156e-05
8.94319018634103e-08
-2.09375844645518e-05
-1.39443733568588e-05
-1.77870073570148e-05
-1.0676484690381e-05
-2.33131637071794e-05
-1.55131565567576e-05
-2.13654419212153e-05
-4.43918595495177e-06
-5.61551719377364e-06
-3.40103198052102e-05
-1.93100046770482e-05
1.02582309102956e-06
-2.66191443816629e-05
-8.54862038513552e-06
-4.41868930733229e-06
-2.95706386735096e-05
-3.28052910478299e-05
-3.16370146672027e-05
-1.58803375924353e-05
-1.49490543251118e-05
-2.46515660288781e-05
-3.92462506150029e-05
-3.76013198844841e-05
4.61419029980888e-06
-4.06471053804238e-05
-3.71283352772442e-05
-2.75277137819044e-05
-8.04622767122858e-06
-2.87471212698212e-05
-4.36093936217582e-05
-7.96856851273195e-06
-2.47252784745462e-05
-2.43649440967436e-06
-3.75462398199017e-05
-3.63219194350933e-05
-6.67962901595602e-06
-2.03086864390159e-05
-1.72548913587411e-05
-1.62815478561163e-05
-1.27475938740904e-05
-1.0322918519558e-05
-1.68011264617894e-05
-2.026633740859e-05
-1.76453775717038e-05
-1.89560099149261e-05
-1.05567080085746e-05
-3.33514670136695e-05
-6.11334216683345e-06
-1.34084523074851e-05
-2.68374884606269e-05
-1.68753115850712e-05
-2.6342519013349e-05
-3.27176258919318e-05
7.82572529489264e-06
-4.25332436435306e-05
-2.16763783033096e-05
-4.99713666822123e-06
-2.07175238881912e-05
-4.58825917563884e-05
-2.83108146647408e-05
-1.60767890127601e-05
-3.01457893303289e-05
-3.4386312748459e-05
-6.8164033557064e-06
-1.70701652487681e-05
-1.74453502261422e-05
-1.80552074635052e-05
-1.60097709187563e-05
-2.7064258473312e-05
-8.43860745557626e-06
-1.3342980096525e-05
-1.33415632996484e-05
-7.32872378099668e-06
-7.85921241070369e-06
-3.41258861458222e-05
-2.81388491522371e-05
-1.5181343882569e-05
-3.20739597582354e-05
-1.88089426157446e-05
-3.95624471527796e-05
-1.33807601255816e-05
-1.62409906037537e-05
-2.45132323695063e-05
-2.64291137592613e-05
-1.38152516713281e-05
-1.45170600701572e-05
-1.04464057825736e-05
-2.69512651526034e-05
-1.87180238407785e-05
-2.77545380248049e-05
-1.3159152063853e-05
1.44977893198236e-05
-4.1299463461494e-05
-2.79756883244005e-07
-1.35180374133373e-05
-1.36839794510096e-05
-8.30590747047412e-06
-2.49477783937947e-05
-1.64021965097883e-05
-1.43825147222199e-05
-9.46123000429101e-06
-8.43751579598502e-06
-8.31506579620498e-06
-2.76876409186952e-05
-1.22618244034249e-05
-2.21689315905748e-05
-4.23439940416768e-05
-2.429454496558e-05
-8.40875710832295e-06
-1.48907588341516e-05
-1.51486911682339e-05
-2.76156736083914e-05
-1.85528743488982e-05
-4.32397436636433e-05
-2.95334280320258e-05
-4.47757964010275e-05
-4.71930823624306e-06
-2.67159297222101e-05
-1.97238023924944e-05
-2.90739052118193e-05
-2.00218849224409e-05
-1.22134064033293e-05
-9.67843318314197e-06
-1.5712906318394e-05
-8.85175200332574e-06
-2.20486477245528e-05
-2.00313809320296e-05
-1.31467410744866e-05
-1.57146869774383e-05
-3.09172636448636e-05
-3.82990798834963e-05
-2.01780065105148e-05
-2.78842770800214e-05
-2.31250246278552e-05
-1.16780003914794e-05
-4.28959989504696e-05
-2.28508892987396e-05
-2.43776536974045e-05
-8.3673131024811e-06
-4.61227147150332e-06
-7.33385938543016e-06
-4.62098909302115e-06
-2.90475379194082e-06
3.24006741589583e-06
-1.33081739117249e-05
-2.70972818400068e-05
-2.51812353051815e-05
-3.18760170822215e-05
-2.34428572531291e-05
-1.79756322881286e-05
-2.75091501886373e-05
-1.18011674223054e-05
-2.77319027439742e-05
-1.07203490800251e-05
-1.44863776618603e-05
-1.09153720901717e-05
-1.94995782090328e-05
-4.03614168737414e-05
-2.20797921601932e-05
-2.85607252960521e-05
-4.06835191962435e-05
-1.65115035806207e-05
2.26424175474968e-06
-3.20153008289381e-05
-2.11921642075481e-05
-1.65125643599551e-05
-1.00081421070823e-05
-1.74925053519683e-05
8.61323229264627e-07
-1.8725484557836e-05
-4.98538088694261e-05
-1.8542770929278e-05
-2.37888111992874e-05
-2.4971449499067e-05
-2.56986032633647e-05
-1.81183016887273e-05
-1.98940294175689e-05
-3.39350852872368e-05
-2.31337925770793e-05
-1.76339207808424e-05
-1.7150057541215e-05
-2.2974555429026e-05
-5.43967696825813e-06
-2.99411121563952e-05
-2.28172971160641e-05
7.73306996300705e-06
3.95507271325692e-08
-1.38978841291691e-05
-7.51265412874898e-06
-1.65735599783828e-05
-1.52891852562415e-05
-2.8515486383011e-05
-2.46794585002208e-05
-6.27184203066407e-06
-3.21049663383604e-05
-1.77509565582227e-05
-1.50691421463962e-05
-2.08006367256136e-05
-2.59886637968847e-05
-2.34290231730816e-05
-2.44829234562004e-05
-1.46029072981163e-05
8.36651763499315e-06
-3.87833080639858e-05
-1.60971083078293e-05
-1.68636487248156e-05
-2.69665889365849e-05
-1.64050604367179e-05
1.47414218122148e-06
-2.26322727516013e-05
-1.56352405641812e-05
-3.20536849303324e-05
-2.54713502311846e-05
-2.53794878818563e-05
-3.41982580413198e-05
-4.12248292398277e-06
-2.27045562727339e-05
-2.90452404156572e-05
3.44304019643604e-06
-4.92608252707053e-05
-2.49931625499847e-05
-2.21372270855713e-05
-3.56111925118542e-05
-1.66862772233964e-05
-1.27089842916227e-05
-1.76871060135727e-05
-1.8244680767737e-05
-8.74560881294561e-06
-2.04510769915189e-05
-1.48584584530888e-05
-1.06492889619316e-05
-2.19848701056584e-05
7.87038182549822e-08
-2.04965258909553e-05
-1.3980225552082e-05
-2.90484315906386e-05
-1.2830562525344e-05
-5.22376838852602e-06
-6.86047482911338e-06
-1.36203177323786e-05
-2.70415496780146e-05
-4.09862105128276e-05
-3.34773355126378e-05
-2.52107905934905e-05
-1.25710961666523e-05
-3.48286817086551e-05
-1.44373898064286e-05
-2.37348535494311e-05
-2.03784171602247e-05
-3.64414863605106e-05
-2.0125934650405e-05
-1.94540839335218e-05
-1.59827414323223e-05
-2.61557708186097e-06
-3.11677931275924e-05
-1.17937896598254e-05
-1.34054460640389e-05
-2.12665317348328e-05
-3.24756661606705e-05
-2.38062881498152e-05
-1.07557366253692e-05
-1.50228124404345e-05
-1.62904066910534e-05
-1.13610238245871e-05
-6.59550162197153e-06
-4.59670357969078e-06
2.48489890299586e-07
-2.62971734432258e-05
-2.24689832672134e-05
-2.2719711493637e-05
-3.43975042123641e-05
-4.58199747023398e-05
-5.81105466378967e-06
-4.45960075369581e-06
-4.37748129691349e-06
-3.95802891822375e-05
-2.0581783405874e-05
-3.89703663138894e-05
-2.63409950505914e-05
-3.89112951593414e-05
-9.86713970593833e-06
5.42206888578012e-06
-1.2271186530731e-05
-2.09007132013769e-05
-2.64073715823111e-05
-1.91610329130668e-05
-3.3090412400313e-05
-1.91009344832152e-05
-1.19938985726647e-05
-2.62390910188876e-05
-3.80456192878929e-05
-2.46275663673569e-05
-1.054321116316e-05
-6.15226335686527e-06
-1.31948326147973e-05
-3.67740982504504e-05
-1.06428526979655e-05
-2.67939173353529e-05
-1.5458254901447e-05
1.65672915486607e-06
-1.79976515654625e-05
-3.71176748331095e-05
-3.09262682775325e-05
-1.5106437140731e-05
-3.25729235217695e-05
-1.50689333623326e-06
-3.25123632997755e-05
-3.22045541804361e-05
-2.03230425996038e-05
-2.51669738039351e-05
1.0894142647514e-05
-2.54429621189869e-05
-2.54420405424895e-05
-2.68608732466368e-05
-1.8938613062039e-05
-9.88287239489759e-06
-2.64800221142144e-05
-2.17202424197786e-05
-5.7325173096883e-06
-6.33697571693269e-06
-4.76062995515733e-05
-1.0008404363214e-05
-6.66271511885504e-06
-2.41065740699737e-05
-2.2260999072709e-05
-1.62879448775452e-05
9.31293104830743e-06
-2.85210461593038e-05
-2.81904626077834e-05
-3.75961858304305e-05
-5.40305044827191e-06
-7.20557569341145e-06
-9.42350373035888e-06
-4.27447399205597e-05
-2.01723998413661e-05
3.09793649392354e-05
-1.1822551751378e-05
-3.55321744251579e-05
-4.06091879391751e-05
-1.34390144945338e-05
-6.00773566208999e-06
-1.72534583354466e-05
-2.58956389214841e-05
-1.33743397493376e-05
-2.3662128563618e-05
-1.02584329251211e-05
-1.62969606179763e-05
-2.18085707230409e-05
-1.72099684223652e-05
-3.66588482122788e-05
-1.44656990962112e-05
-2.62343523745281e-05
-1.68561392549991e-05
-3.46350368314755e-05
-1.6209055337295e-05
-2.51633382891195e-05
-1.89463910565342e-05
3.8994889903135e-07
-2.3316072705488e-05
-1.86490097735607e-05
-1.38577603282154e-05
-8.61135814332347e-06
-3.14856193117871e-05
-2.84896856770163e-05
-3.35728722489464e-05
-4.13878212685697e-05
-2.06421151010356e-05
-7.96756296553777e-06
-3.26663795866485e-05
-3.02326860900129e-05
-2.48366914267208e-05
-2.67369062471058e-05
-2.33694070036672e-05
-2.90221593861962e-05
-1.675901277858e-05
-2.8914481878992e-05
-2.52638737292123e-05
-2.91927197529881e-05
-3.07070632774494e-05
-9.54636706989433e-06
-2.99082227898173e-05
-5.01281349141912e-06
-3.22404383732567e-05
-3.25158821608065e-05
-4.10017800382573e-05
-1.61612002567128e-05
-1.77537197531555e-05
-2.87800260382132e-05
-2.81645531358644e-05
-3.61260652646538e-05
-1.23898794663545e-05
-1.20754296948655e-05
-1.12986400461106e-05
-1.95435138374083e-06
-1.63159980766011e-05
-1.0546118587556e-05
-1.12748245907506e-05
-3.74840987336765e-05
-1.8528084477002e-05
-1.88077611585827e-05
-4.01111324777909e-05
-4.723156028022e-05
3.65512860914531e-06
-2.19481617464013e-05
-2.3412499310274e-05
-3.48554402366424e-05
-3.92164379512806e-05
-1.61581764454926e-05
-1.2277933663283e-05
3.37859254561783e-06
-1.41241098497628e-05
-3.38213724581619e-05
-4.073922046741e-05
-2.17811026892245e-05
-1.63557190048373e-05
-2.95937681536906e-05
-3.83359888159644e-05
-4.49432613138586e-05
-5.17860135186144e-06
-1.30794716955269e-05
-5.68947847324142e-05
-2.35292184354661e-05
-1.01312284627057e-05
-3.31368558694317e-05
-9.37165048806285e-06
-7.55064813348617e-06
-2.29791476212694e-05
-6.2821577382833e-06
-9.20658896990098e-06
-6.98090277700441e-06
-1.76025436680897e-05
-1.40243968085706e-05
-1.58092354071793e-05
-1.69208991271662e-05
-2.07507649118902e-05
-1.70947249996222e-05
-5.77420189246635e-06
-2.25518472570832e-05
-3.09683864985039e-05
-2.63114377866542e-05
-1.6602875275719e-05
-1.1374774164135e-05
-4.71875325553523e-05
-9.76912819972244e-06
-2.81846147080516e-05
-2.7135488562612e-05
-2.20542394806201e-05
-1.87452648834132e-07
-2.26096771289795e-05
-3.58509746672089e-05
-1.86222772932341e-05
-1.30789547895545e-05
-1.78214490714556e-05
-2.94719601758109e-05
-5.95471080652486e-06
3.43173377355803e-06
-2.97061775614979e-05
-3.14223868773893e-05
-1.74968580734578e-05
-2.76176071842938e-05
-1.18743610482779e-05
-1.52815465648923e-05
-1.79157051563869e-05
-1.50922250112332e-05
-7.59785747148101e-06
-3.00670662424022e-05
-1.26028014832164e-05
-3.71569072811158e-05
-4.41020292937426e-06
-1.57869668749662e-05
-1.18337380812352e-05
-9.6128904204105e-06
1.75906363548815e-06
-5.62233968732557e-06
-1.32320784967335e-05
-3.26716876617722e-05
-1.51884359297128e-05
-2.11382427631067e-05
-5.16027192658948e-06
-5.08007931831493e-06
-3.12564784020139e-06
-3.79366391096331e-05
-1.06384614227796e-05
-2.48874917534107e-05
-3.14542436234049e-05
-4.10589251904369e-05
-1.37674543278513e-05
-1.0083120204206e-05
-1.54903390232968e-05
-1.73710955026998e-05
-2.96007634962747e-05
-1.38998904855764e-05
-9.17447835263966e-06
-3.88658995465747e-05
-1.42470718020421e-05
-4.23810480596945e-05
-2.71775432243032e-05
-1.37366904518825e-05
-4.04500511765505e-05
-1.70106465705955e-05
-1.2296115313077e-05
-2.45472911223344e-05
1.3192557719477e-06
-1.21738552783553e-05
-1.25163261995144e-05
-1.5738382046482e-05
-2.00991654680937e-05
-3.25223386695134e-05
-2.3843937653556e-05
-2.4090523592606e-05
-2.00426930061453e-05
9.59655111104879e-06
-9.36508475578091e-06
-1.80814311508095e-05
-4.40464251450956e-06
-5.4897907249268e-06
-3.3326863985532e-05
-3.2181112662369e-05
-3.48264535861067e-05
-2.97668892836947e-05
-8.19890544356758e-06
-1.28048355470554e-05
-2.46674946527846e-05
-2.56137080171645e-05
-1.1616142600857e-05
-2.92404485493415e-06
-4.40155410364723e-05
-1.73094289554039e-05
-2.15460960750011e-05
-3.99594966461161e-05
-1.49790515908914e-05
-1.49678389656553e-05
-3.10637375677421e-05
-3.54134266080657e-05
-3.01744717704017e-05
-2.66655159348579e-05
-2.84204448542178e-07
-2.55240080842797e-05
-3.56275660542936e-06
-2.04847126541151e-05
-7.32998601661093e-06
-2.62745450883568e-05
-3.01520042432436e-05
-1.26506467882562e-06
-1.52777033173941e-05
-1.93574706150044e-05
-2.26504768908856e-05
-3.73860877940325e-05
-1.02176070529958e-05
-1.08323684667585e-05
-2.73800105498605e-05
5.24824401827012e-06
-3.39257760819187e-06
-5.92969931200711e-06
-3.56017612468495e-05
-1.07616600330888e-05
-2.51700958617044e-05
-4.05966188020449e-06
-5.77366564642884e-06
-9.64967680182423e-06
-1.45604780917117e-05
-4.95702997423639e-06
-9.20875091670489e-06
-4.13976688378659e-05
-1.24632349146624e-05
-2.91632284143334e-05
-1.15671359735763e-05
-1.48590870482957e-05
-2.53836855717825e-05
-2.33395633136638e-05
-1.33874986770755e-05
-2.70683197217583e-05
-1.72204065307323e-05
-1.1434103878207e-05
-2.80755288010368e-05
-1.35939743265435e-05
-2.76257499329441e-05
-4.2153446275428e-05
-8.6817174181703e-06
-2.85038484920705e-05
-1.68391999561821e-05
-1.30274983585001e-05
-2.53453097798727e-05
-2.13921830904348e-05
-1.54465264415779e-06
-2.67664049301858e-05
-6.08773855444282e-06
-1.30960666308505e-05
-1.74050724030501e-05
-1.65164359607384e-05
-3.68640735871724e-06
-2.05271723901016e-06
-2.64087637850132e-05
-2.50016730423483e-05
-6.26472830468514e-06
-1.19110493729607e-05
-5.47450881620143e-06
-1.76763782601516e-05
-4.16191445884514e-05
-1.95480458447946e-05
-1.71667488580205e-05
-1.32466873456809e-05
-2.87852299140321e-05
-2.1450676753968e-05
-3.79666667262984e-05
-3.31620200379885e-05
-1.97319712365353e-05
-2.32370092413843e-05
-2.67299947645954e-05
-9.61298369202867e-06
-2.66516295080943e-05
-7.53096070720065e-06
-1.85276427665448e-05
-1.13788527876091e-05
-7.12898483780015e-06
-9.83481950863127e-06
-2.88395678031223e-05
-3.48371389771411e-05
-1.49998947093314e-05
-6.05014544799137e-06
-1.87984189930029e-05
-7.49896148447473e-06
-1.60007327284706e-05
-2.46841237826722e-05
8.67843170564222e-07
-1.54296280698257e-05
-2.97773118841744e-05
-2.21504374049694e-05
-4.06796414358054e-05
1.4847171544519e-06
-1.09592595392122e-06
-1.14890410510955e-05
-2.34420547187273e-05
-2.83086344510566e-05
-1.51662685553475e-05
-2.72989948364901e-05
-2.61854619999606e-05
-1.19242987721297e-05
-5.41958269624648e-06
-3.45520816104081e-06
-2.44903170275741e-05
-1.9094105063314e-05
4.40362248209426e-06
-1.19234542508557e-05
-2.8305602452552e-05
-2.78235062019609e-05
6.12400965728139e-06
-6.4525991652668e-06
-3.11880201049603e-05
-2.20198499941849e-05
-3.01000543827655e-05
-1.00859944652815e-05
-1.43380972171749e-05
-4.69294720233997e-05
-1.90656512931588e-05
-1.18679572696441e-05
-2.71999764233908e-05
-3.02089707176991e-05
-1.98605933611076e-05
-2.93582219179579e-05
-1.96393989844766e-05
-3.72136684012888e-05
-1.93131088144145e-05
-1.29811158656628e-05
-2.08553179720017e-05
-1.71047362956909e-05
-2.21498552990983e-05
-7.6023229997126e-06
-1.77152029300379e-05
-2.96229777644022e-05
-3.87347552837909e-05
-1.02108505508912e-05
-2.22528118326312e-05
-5.33162701693109e-05
-2.13651453873719e-05
-3.28201826361259e-05
-3.33673159202104e-05
-2.40164445837899e-05
-2.11485527093002e-05
-2.6896384229622e-05
-1.26465889253923e-05
-2.53021851784081e-05
-2.24849762252906e-05
-3.74178547558649e-05
-1.99385957296783e-05
-1.8525796222339e-05
-4.37049902842723e-05
-3.3469978861046e-05
-4.05832285745798e-05
-2.681018814029e-05
-1.79363031646788e-05
-2.66830003042884e-05
-2.54484882588099e-05
-1.62589176255509e-05
-1.23491342158008e-05
-6.25552151332698e-06
-9.54317008477633e-06
-3.92976118975375e-05
-1.87825222295932e-05
-3.43269354167603e-05
-2.26061390987323e-05
-2.55285508560144e-05
-2.11661115867329e-05
-1.9302957224012e-05
6.15820696418983e-06
-1.2851642451549e-05
-4.1521608539419e-05
-2.56920315018717e-05
-4.87354310967643e-05
-5.10204321861901e-06
-1.52714441451402e-05
1.64517284301784e-05
-2.79087551274825e-05
-2.99485729477309e-05
-3.75940985930188e-05
-8.87086317899939e-06
-2.1491833619571e-05
-3.12441112917088e-05
-2.00620217368795e-05
-3.4451102528343e-05
-7.68359912213449e-06
-8.29500974182622e-06
-7.36945976918367e-06
-1.43537840221637e-05
-3.24599471152438e-05
-2.75677661784913e-05
-5.1288885814275e-05
-2.97778994348042e-05
-2.08333322596555e-05
-2.05469106255259e-05
-3.72393259961726e-05
-3.01610791684155e-05
-3.05369998429435e-05
-2.89381681756971e-05
-1.41747276022532e-05
-2.9585818503035e-05
-9.25681091464772e-06
-7.47500923926733e-07
-2.86919676363927e-05
-2.33670219601934e-05
-1.09262591317912e-05
-2.00150376023902e-05
-2.12591612351223e-05
-1.91402644325165e-05
-2.07342746102634e-05
-3.6362211458702e-05
-1.72090468523183e-05
-2.85759351653379e-05
-2.58005305458939e-05
-2.73810939377849e-05
-4.66674441180311e-05
-1.03809884195542e-05
-1.82226085673394e-05
-1.21550282514451e-05
-2.32478430060308e-05
-3.20588130300362e-05
-2.11233042133702e-05
-2.77933103992621e-05
-2.180502587625e-05
-1.32960704574506e-05
9.94273533167831e-07
-7.09926784138868e-06
-1.37082226043722e-05
-1.66946603659541e-05
-1.38743837427529e-05
-6.31000795403562e-06
-2.87202501175028e-05
-2.71159757332231e-05
-1.14975857241153e-05
-1.99571680150572e-05
-2.55249035926271e-05
-2.3809685675874e-05
-2.03936056825562e-05
-1.90989569388787e-05
-7.72394059970874e-06
-9.95347669763339e-06
-2.23802489879775e-05
-2.33947004040607e-05
-1.42732971230933e-05
-3.73367416570972e-05
-2.7193812429433e-05
-1.58496243146159e-05
1.88349229939628e-05
-3.73153446154991e-05
-1.63757479606327e-05
-2.47570212989161e-05
-2.58449682167836e-05
-5.78782548069507e-07
-1.81281799421055e-05
-2.13303043012606e-05
-6.63953286841785e-06
-5.70753483148653e-06
-3.30999475670625e-05
-6.70985003393079e-06
-3.24305395147207e-05
-1.70070999499285e-05
-3.07990737123904e-05
-1.87697856416646e-05
-2.27177102030362e-05
-2.86575654365616e-05
-1.46848727726037e-05
-1.85857164373025e-05
-7.06527613885006e-06
-2.56162358687068e-05
-1.75702769996538e-05
-3.38816011739609e-05
1.90900193800759e-06
-2.61681874422893e-05
-1.99145439918764e-05
-2.73023475613144e-05
-1.6619155521437e-05
-3.63220594806003e-05
-5.56852084089331e-06
2.2848434830333e-06
-4.30671839485373e-05
-3.32349502170184e-05
-3.58289515292763e-05
-1.77340030218447e-05
-3.29728526219171e-06
-2.13847089803596e-05
-2.62470962916457e-05
-3.82309341203244e-05
-4.56402190088753e-05
-2.94678520902612e-05
-1.91334748206735e-05
-3.06905967025785e-05
-3.11364674243146e-05
-2.67342813059936e-05
-2.30828206326446e-05
-1.83590106328282e-05
-2.8198539821817e-05
-2.51030753608885e-05
-1.16921705333166e-05
-2.83985199881831e-06
-2.32617421560441e-05
-7.40346660941096e-06
1.34981490901128e-05
-1.97648873905103e-05
-1.20559305211074e-05
-1.55309834532753e-05
-1.30041869768185e-05
-1.71190747192774e-05
-3.38398860022692e-05
-2.95511138812372e-05
-1.73532450015165e-05
-2.13911976868855e-05
-2.74312144684798e-05
-6.52635031151456e-06
-3.61132024400378e-05
-2.73565876345615e-06
9.2003207881384e-07
-3.69410688003637e-05
-4.33281086495095e-05
-1.30794856561808e-05
-2.02564346179212e-05
-4.02070998684224e-05
-3.87071963110748e-05
4.08524022199877e-06
-3.74079559389112e-05
-3.88991767628244e-05
-3.05523699921171e-05
-8.13424707799728e-06
2.57784118867731e-06
-2.07414571441128e-05
5.53158493918665e-06
-2.1868456698378e-05
7.51682165778285e-06
-1.37541162259027e-05
-2.76127185133705e-05
-3.26416164565327e-05
-1.58748668617379e-05
-3.88345222053301e-05
-1.43186139454267e-05
-9.90558804789762e-06
-3.90007892821401e-05
-1.72996892050756e-05
-1.94800369035666e-05
-1.69612543815404e-05
-8.94628618112627e-06
-1.93736658374335e-05
-2.4884434598773e-05
-1.09079573148617e-05
-1.31602606625912e-05
-1.30326397284514e-05
-3.66341319186605e-05
-3.59174347518634e-05
-1.24094094570764e-05
-2.40862399716266e-05
-8.940322373348e-06
-3.11721888190985e-05
-2.23289235689821e-05
-1.37673799899808e-05
-3.66811209830042e-05
-2.31072117286511e-05
-2.99073934488393e-05
-1.12528680018311e-05
-3.08371340593504e-05
-1.92781645035748e-05
-6.10774096376896e-06
-1.69142908033055e-05
-1.03303981093606e-05
-2.90241782891217e-05
-1.9146348348367e-05
-5.46538121870866e-07
-4.43543644170721e-05
-1.53325482678317e-06
-1.86624915943626e-05
-1.95774373119931e-05
-1.94826495864584e-05
-1.47609639934334e-05
-1.90802628030373e-05
-2.47414694787554e-05
-9.82091243660369e-06
-1.35353767632315e-05
-8.16753175475278e-06
-9.45010380319575e-06
-9.6597671693353e-06
-3.1093622536145e-05
-1.22519585958897e-05
-9.77819424827899e-06
-1.79753625588336e-05
-1.23345605776564e-05
-1.84431089970409e-05
-1.24528069005307e-05
-1.7060220213451e-05
-2.72857869223405e-06
6.23919873244872e-06
-8.4369210459803e-06
-2.90133327036314e-06
-2.40793811918719e-07
-4.68364261513541e-05
-1.40657046795796e-05
-1.30930085563951e-05
-1.90893809373627e-05
-6.78265800332633e-06
-1.45549396324035e-05
-1.97774394167118e-05
-2.95924176004499e-05
-1.40142473376583e-06
-1.34376180434422e-05
-1.7364295121713e-05
-3.17627637588041e-05
-2.57484596030763e-05
-2.17536241652965e-05
-2.63985668726281e-05
-3.69180753914009e-05
1.69693155334999e-06
-3.39389663468064e-05
-1.69881940070974e-05
-1.97398026555685e-05
-1.8265946616013e-05
-1.31428583471467e-05
-3.91627575912446e-05
-1.9599765771431e-05
-1.75201733561273e-05
-2.45555048052424e-05
-4.73174107800573e-05
-2.02533688282938e-05
-1.1310394667746e-05
-2.01404615868527e-05
-3.83362614349202e-05
-2.97889606094526e-05
-2.31481374917036e-05
-1.76035125163588e-05
-2.40111434155802e-05
-2.6800322632832e-05
-3.02891119545045e-05
-2.25904770594708e-05
-2.61554835936818e-05
2.10664296349571e-06
-3.29154626510055e-05
-3.2051235797749e-05
-1.67213630612148e-05
-3.7934119768892e-05
-1.9313610961796e-05
-1.81864174800213e-05
-9.42571516343801e-06
-3.44582858581334e-05
-3.52552962510163e-05
-4.08546697354699e-05
-3.13703455800634e-05
-2.02686156008719e-05
-3.24929639066965e-05
-9.31541344141018e-06
-3.77191533496913e-06
-2.77821063072328e-05
-1.32473454823697e-05
-1.22874270734533e-05
2.86207184624512e-06
-2.42264657907269e-05
-3.37315622556056e-05
-6.97810880598324e-06
-1.98919472540553e-05
-2.57244948563701e-05
-2.16866601773269e-05
-4.06115841955655e-05
-2.10566653982049e-05
-1.00437887729868e-06
-2.09756381605207e-05
-4.57136301204626e-05
-1.78019587003777e-05
-2.86203736899073e-06
-1.58799664815936e-05
-1.17123945962096e-05
-3.73051330324307e-05
-2.06915699830579e-05
-1.20461824295631e-05
-3.12100911390314e-05
-2.55687894415376e-05
-1.60033167610969e-05
-1.48283058730325e-05
-3.21569674380418e-05
-3.42918767258923e-05
-8.46285833053297e-06
-2.37858278667164e-05
-1.554987134334e-05
-1.75580647226787e-05
-1.30597389551183e-05
-3.06155855836757e-05
-1.1205014472138e-05
-2.62374873877443e-05
-3.47350000177609e-05
-3.40273191031036e-05
-3.30459674399229e-05
-3.04350367626322e-05
-2.72514733725298e-05
-9.82535562278653e-06
-2.77798282440757e-05
-3.50549445912093e-05
-9.47811539946199e-06
-9.0689230007239e-06
-2.99803499407292e-05
3.59628386914163e-07
-2.01533699651552e-05
-2.05951256758324e-05
-2.08358735106223e-05
-2.81680637314859e-05
-1.76897455942591e-05
-1.48505404134216e-05
-1.28838214257529e-05
-3.0903837715907e-05
-4.0889214191194e-05
-1.90728385698164e-05
-1.88181605671205e-05
-3.81577550089065e-05
-2.52275636967218e-05
-2.45287123705966e-05
-4.16587547528447e-05
-3.00395244202904e-05
-2.87482450616882e-05
-2.48660739868519e-05
-1.68030659438028e-05
-2.14026840310531e-05
-1.36581007418964e-05
-1.09494972542536e-05
-9.95720074371198e-06
-2.91493034956912e-06
9.08208609436842e-07
-2.38050540796632e-05
-2.43515615253088e-05
-4.7551577112353e-06
-2.44221727034935e-05
-3.81472684595261e-06
-2.17772840131259e-05
-2.34460575733908e-06
-9.82476364793315e-06
-3.55047170780539e-05
-2.31849093500079e-05
-2.76091388747401e-05
-3.95896863375168e-05
-4.14976198339834e-05
-3.18193594299794e-05
-4.62879350433151e-05
-9.33775327413609e-06
-1.59921831520019e-05
-2.25135987248123e-05
-2.35227336632761e-05
-1.29021691036759e-05
-4.33652075946073e-05
-9.38379542358343e-06
-1.76568406525349e-05
-2.82762276624712e-05
-1.362916740746e-05
-1.14461039524429e-05
-3.89117082964186e-07
-9.87797321764883e-06
-1.10584539159278e-05
-1.28216380312494e-05
-3.11033615212982e-05
-1.68932782531588e-05
-2.10430708039768e-05
-1.70569834229694e-05
1.21837109032013e-06
-2.6047454645557e-05
-4.105824894354e-05
-2.98056478463365e-05
-4.52082484886826e-05
-2.90778358447618e-05
-1.51086451473891e-05
-2.39582407513625e-05
-9.28153611857489e-07
-2.79194014369242e-05
-3.02032927228094e-05
-3.08110187084103e-05
-1.8613864125499e-05
-2.69879533201999e-05
-1.82425547212343e-06
-2.90900293928577e-05
-1.50403893804751e-05
-1.44009747277189e-05
-4.99029333296741e-06
-1.54878083770951e-05
-1.91521406572785e-05
-2.58751861386562e-05
5.49043937415227e-06
-1.61550089458235e-05
-1.7049327312244e-05
-1.72729220749065e-05
-2.67605218407531e-05
-1.45243187329563e-05
-1.87421981926288e-05
1.31532954930895e-06
-3.30909485150273e-05
-1.78741868831561e-05
-3.39971269967971e-05
-2.3189818070098e-05
-2.90065322739516e-07
-9.56523847185234e-06
-1.81329329710062e-05
-3.16812532640336e-05
3.44779974359623e-06
-1.57079527962265e-05
-1.97512978861323e-05
-2.94102041607298e-05
-3.21014676074106e-05
-4.2194782282793e-05
-1.96593994816837e-05
-2.57757611739001e-05
-3.42311374700718e-05
-2.72568126201649e-05
-2.89177858897702e-06
-2.74783988851297e-05
-2.0901177018383e-05
-1.7963125933093e-05
-2.39565963787237e-05
-2.2442293990454e-05
-1.255064523467e-05
-2.14845641874713e-05
1.27020345863903e-06
-1.52285521464136e-05
-5.26447115033758e-06
-1.96700571908575e-05
-8.96530522998444e-06
-2.75821895743417e-05
-4.22611408333553e-06
-2.60101897443931e-06
-2.08837207893025e-05
-1.80034844987092e-05
-2.04208780888168e-05
-2.22285411329792e-05
-1.49003313030836e-05
-2.31681591816164e-05
-2.38825770675746e-05
-7.69137465354635e-06
-1.32701069112446e-05
-1.48875897416066e-05
-1.38850577708253e-05
-2.69687483705454e-05
-1.92392773626213e-05
-1.99280859910189e-06
-2.87564340572117e-05
-1.49498653017864e-05
-1.23090432053867e-05
-2.53335490214874e-05
5.3360653422625e-06
-4.25394470812687e-05
-1.35797274521992e-05
-1.49839226553337e-05
-2.41278047814769e-05
-1.89939999922213e-05
-1.55822656176059e-05
-6.77929739560723e-06
-9.00492358667854e-06
-2.37935201278231e-05
-2.83641106591871e-05
-4.14495150083978e-05
-3.1612129034425e-05
-1.39318417967798e-05
-2.94550459756232e-05
-3.08998032475771e-05
-2.09555439871688e-05
-6.04097015367701e-06
-2.79172727237066e-05
-7.7765336348398e-06
-2.59059045662492e-05
-3.3079417159997e-05
-1.43796949429879e-05
-5.79020050595627e-06
-1.35249932498706e-05
-7.73981993387084e-06
-4.24833399771806e-05
1.7309007252666e-05
-1.68989342429085e-06
-3.52414120978262e-05
-1.35075636236221e-05
-4.12131970753404e-05
-2.75457753362185e-05
-2.06025929257966e-05
-2.11552199839694e-05
1.14326073392231e-05
-1.41123154719736e-05
-1.09224092818097e-05
-2.75609830258007e-05
-1.72001874082989e-05
-2.9645225746878e-05
-3.71015508090587e-08
-2.64878923065177e-05
-2.71181217108521e-05
-7.06133318565993e-06
-8.78168069404356e-06
-2.26887879962615e-05
-2.11235206844292e-08
-2.22977395158123e-05
-1.47376482387438e-06
-9.75598843148324e-06
-4.12526668233182e-05
7.97613954121106e-07
-1.22545501402684e-05
2.80546724010812e-06
-2.65244145449875e-05
-3.57048973296909e-05
-2.11029889692361e-05
-1.06765859460689e-05
-2.33221215177002e-05
-1.15225366489601e-05
-1.62442779899713e-05
-4.49745035639057e-07
-2.57038208220609e-05
-1.18088242686319e-05
-1.11875318260902e-05
-1.16429551381016e-05
-1.73086135987407e-05
-8.55161404697856e-06
-3.34519647757376e-05
-1.53192113078729e-05
-7.18287483841192e-07
-8.45189595998706e-06
-7.00961420777537e-06
-2.32978621459294e-05
-4.78380797881553e-05
-6.32183523513271e-06
-2.98914060529061e-05
-2.43043834265485e-05
-4.02776220085613e-05
-1.3769833648312e-05
-3.11920442200057e-05
-3.28469668631082e-06
-3.67549644452343e-05
-1.61808083806652e-05
-5.4437573879299e-05
-1.09240190435203e-05
-2.14591809801266e-05
-1.93787151026836e-05
-5.44397372028802e-05
-6.29423881182822e-06
-4.88369402252398e-05
-2.19374824541082e-05
-1.42552824868886e-05
-1.85747963902966e-05
-8.28423869671964e-06
-8.61472585287352e-06
-1.10369102964898e-05
-2.58198425400799e-05
-3.36391054039937e-05
-1.6234513435691e-05
-5.56813908961846e-06
-4.33461147450004e-05
-2.78154391991028e-05
-2.88648969466241e-05
-1.2008402425563e-05
-4.62952907514262e-06
-2.34801170419239e-05
-2.03827432460177e-05
-2.77442873552129e-05
-9.82706301864659e-06
-1.81838890584447e-05
-1.33360099002451e-05
-3.49134748165264e-05
-2.52127836790351e-05
-3.47669378140867e-05
-2.00514193725187e-05
-1.4953951230056e-05
-1.25675551730558e-05
-1.30134829626686e-05
-1.96342045075659e-05
-2.4053534690606e-05
-2.0728895065053e-05
-3.11445277796302e-07
9.39521065666872e-06
-2.51912128127718e-05
-1.75291742658309e-05
-3.76416949112553e-05
-1.49629351064007e-05
-1.18873766429455e-05
-2.9689685874203e-05
-1.20343500966615e-05
-3.33460366026734e-05
-2.40012195346979e-05
-2.6686637403861e-05
-1.30520865788938e-05
-1.58010805202233e-05
-4.7511190420552e-06
-3.67853416984407e-06
-2.44975476840355e-05
-2.0313244930868e-05
-3.36478167906429e-05
-2.78710531747545e-05
-2.06130846952722e-05
-2.47224822205604e-05
-3.81657798828149e-05
-5.38488460679718e-06
-3.9995770371221e-05
-1.85162278925589e-05
-1.06579993234544e-05
-1.77727237327109e-05
-4.69454455259047e-05
-1.72144156545761e-05
-3.59460933789312e-05
-2.4549805365906e-05
-2.41854896970796e-05
-2.50970190290335e-05
-1.27952849691762e-05
-1.5377263335821e-05
-7.95616189946904e-06
-2.03901782214188e-05
-3.45771972819587e-06
-3.33668219090386e-05
-7.83223457185669e-06
-2.38992983739919e-05
-1.56287093606454e-05
-3.03575795884909e-05
-1.83278808222945e-05
-2.2522758948137e-05
-1.21951660118406e-05
-3.07257112389858e-05
-5.73845312097546e-06
-1.90351060394988e-05
1.40808109863494e-06
-1.49523677092692e-05
-2.47556802391513e-05
-2.43171321900169e-05
-2.44867507500208e-05
-3.13880893363203e-05
-2.82560158222531e-05
-3.11829296872071e-05
-1.86793396010164e-05
1.10941505433374e-05
-1.03030838398197e-05
-2.40302635198205e-05
-4.24434460545517e-05
-5.70280101157291e-05
-1.88318927717648e-05
-2.04241331461392e-06
-1.80377231765355e-05
1.37129087618626e-05
-1.68575409847641e-05
-2.17838583259525e-05
-1.4413989252151e-05
-1.96924077821781e-05
4.6091873032444e-06
-1.0707199925079e-05
-1.56894464405e-05
-2.2745420489365e-05
-1.70513892410962e-05
-1.51644890837836e-05
-3.19330476438138e-05
-3.12286925952611e-05
-2.22959576218101e-05
-2.10911005669405e-05
-3.6092861704091e-05
-7.11047665016758e-06
-1.22122460599689e-05
-1.72963959711158e-05
-3.30213337181453e-05
-1.22192646529372e-05
-1.66470594902043e-05
-1.79444849496935e-05
-2.18222080436836e-05
-1.85929300943905e-05
-5.20716597497459e-06
-2.83498860278255e-05
3.44685498766393e-06
-2.53363701426193e-05
-1.61104933127423e-05
-1.2883650091724e-05
-1.41589340478822e-05
1.68162341550538e-06
-2.43727849456574e-05
-6.91163751848949e-06
-1.63148944059926e-05
-1.83737141887499e-05
-1.98813780180517e-05
-2.71080170592987e-05
-2.86369655122736e-05
-2.2346253478272e-05
-1.92813094985036e-05
-2.64929077037538e-05
-2.07781224364221e-05
-1.32174081659126e-05
-1.51732661914668e-05
-4.97401616739338e-06
-3.04959402825089e-05
-2.11669984153537e-05
-2.11869193698547e-05
-3.0543928351509e-05
-8.44559898816868e-06
-2.18745832166624e-05
-4.04868594523568e-05
-2.96752267481547e-05
-3.8705862443545e-05
-2.36074941158805e-05
-1.24327120617861e-05
-4.15000999076767e-05
-9.11433207380179e-06
-2.30497056600483e-05
1.1277346353386e-07
-1.15682824484673e-05
-5.08273102166939e-06
-1.08346242486075e-05
-2.07486558561297e-05
-1.1712838143919e-05
-1.41681854270767e-05
-6.32420805998189e-06
-1.62904184907771e-05
-1.41592584455052e-05
-9.91030694213522e-06
6.37563567379411e-06
-3.45884447901751e-05
-3.13150810236098e-05
-3.20885669815471e-05
-2.63900564646999e-05
-7.56901249686514e-06
-1.98774008706821e-05
-1.13520958735797e-05
-2.70004688229622e-05
-1.66294522459528e-05
-1.07017622370223e-05
-1.87829464462539e-05
-2.80190645168606e-05
-1.34632839530083e-05
-6.9704495947435e-06
-2.66040685526626e-05
-1.26156642436848e-05
-1.57397496705568e-05
-3.34204846012759e-05
-9.58064977916208e-06
-2.95741587243133e-05
-3.36391850548467e-05
-1.23091471370288e-06
-7.98255230683835e-07
-3.31445911830846e-05
-1.81450878424233e-05
-2.58688698418251e-05
-2.37068973777174e-05
-7.6022831076663e-06
-1.47865891528154e-05
-3.74472615103386e-06
-2.577167111067e-05
-1.73719944942324e-05
-3.26099462365872e-05
-2.53215836944643e-06
-4.95906397499165e-06
-3.4770243932157e-05
-1.08094623195429e-05
-8.89298856075345e-06
-2.04999736657575e-05
-3.74436128945505e-05
-1.11293674523996e-05
-2.44012238197582e-05
-2.25688863276693e-05
-1.0241298938202e-05
-3.64434230087273e-05
-3.73453945751255e-05
-7.3845176014035e-06
-3.94340437427118e-05
-2.9219338948697e-06
-2.06287907176263e-05
-2.59984431068044e-05
-1.33625881688601e-05
-9.3605800132937e-06
-2.60264184341637e-05
-2.69826318292249e-05
-2.12584780942533e-05
-2.65894909241123e-05
-2.24339836850632e-05
7.80202782388049e-06
-3.79983935487389e-05
-1.04122795937075e-05
-2.31909666790557e-05
-7.89490323833095e-06
-1.70395194882898e-05
-2.12247976233223e-05
-1.92509606871651e-05
-5.14747694741441e-06
-1.02357423560859e-05
-3.11281690047972e-05
-1.13299220104114e-05
-5.72122180314978e-06
-2.54391133711595e-05
-2.06388761472704e-05
-1.70927622765627e-05
-5.78604009410019e-06
-1.5346354967014e-05
1.04268179600139e-06
-3.17256323240707e-05
-2.580422319293e-05
-2.51643709463351e-05
-3.41948757066599e-05
-2.63709332872579e-05
-3.3229998158409e-05
-2.87805856188961e-05
-1.69694435709328e-05
-1.66863718216564e-05
-2.02138905994771e-05
-3.67780681526295e-05
-3.20655521562653e-05
-3.50044118775787e-05
-1.58985730548701e-05
-2.71414404969324e-05
-2.79537594122877e-05
-3.55152237098596e-05
-1.28659395955762e-05
-3.26164383000534e-05
-9.31972018815831e-06
-1.92140702883894e-05
-3.73380961872232e-05
-6.68623611198497e-06
-1.3898144203907e-05
-1.64071414215404e-05
-3.55981994491348e-05
-6.78449304809474e-06
-3.34499132614701e-05
-1.65724390734049e-05
-1.16206746107001e-05
-2.3128225701728e-05
-2.18805746388777e-05
-2.12037997600311e-05
8.01952218253688e-06
-1.88005065578356e-05
-3.05732196526076e-05
1.85937862508323e-05
-1.23707016352785e-05
-3.40400713539429e-05
-3.00387361235123e-05
-3.00277286089573e-05
-2.25168904489012e-05
-8.132099894639e-06
1.06798882091445e-05
-2.46774086070893e-05
-6.74574458800549e-06
-3.69320349183428e-05
-7.11054460874986e-06
-9.8860694091637e-06
-1.78755414457691e-05
-2.74457848695811e-05
-1.55394475013742e-05
-1.39618003765744e-05
-8.95488163751639e-06
-2.98705656910137e-05
-1.70261344477268e-05
-1.99601460334008e-05
-2.57749800234612e-05
-2.46052490559381e-05
-2.78212514043464e-05
-2.47315002489968e-05
-6.12154075429538e-06
-1.94242838006284e-05
-2.09128202958565e-05
-2.62617176475681e-05
-3.84586786300941e-06
-2.90203373064901e-05
-2.253503469277e-05
-3.35674999820552e-05
3.65340430375054e-06
-3.4515972853152e-05
-2.34107827503411e-05
-1.03603621629955e-05
-4.1710982923158e-05
-3.33514103632787e-05
-1.29130902415669e-05
-1.36447860938461e-05
-2.75816638734222e-05
-2.62025089226422e-05
-5.67841336188904e-06
-1.46630494401091e-05
-1.27278070657317e-05
-2.63071676639675e-05
-9.81929515113228e-06
-2.42284111847885e-05
-2.00528736155435e-05
-5.02452026086795e-06
-2.60116192044742e-05
-3.05677234259844e-05
-7.94122164987366e-06
-3.11842047268862e-05
5.02076304610704e-08
-4.83912562211465e-06
-1.44694432069886e-05
-5.27730669419678e-06
-2.61635670455169e-05
-1.44268302910972e-05
-5.55177326139636e-06
-1.07374950184548e-05
-2.05559782241489e-05
-1.27289999659921e-05
-1.40766473263645e-05
-1.11114694189532e-05
-2.22319284391739e-05
-7.0738657088907e-06
4.10291740348062e-06
-3.49461553398724e-05
-1.73836683053011e-05
-8.71444254670653e-06
-2.250287712781e-05
-1.82999463925712e-05
-2.38459059353099e-05
-2.04115769959094e-05
-3.74899957105667e-05
-3.01447596885742e-05
-2.46357365643915e-05
-4.81486444029528e-05
5.7831721448874e-08
-3.35422725722217e-05
-4.54899378954921e-05
-9.69945936359354e-06
-8.20055743589442e-06
-1.53870502247261e-05
-2.19191923839273e-05
-2.2165604156419e-05
-1.64381462638396e-05
-9.38590033864932e-06
-2.99141568286835e-05
-2.58126568318216e-05
1.82980699631918e-05
-1.45305372794379e-05
-1.17870296154531e-05
-8.49226440740908e-06
-1.48969654850602e-05
-3.15882544941344e-05
-2.16969151589364e-05
-9.68895369438385e-06
-3.87468795897869e-06
-2.94150035021429e-05
-2.82230082650373e-05
1.34338073401568e-07
-1.50495479140693e-05
-3.09100153895119e-05
-2.48983807745268e-05
-2.08478833685348e-05
-3.68246880835792e-05
-4.32961247218485e-05
-2.64738721688739e-05
-2.84671770851574e-05
-2.44669177594854e-05
-8.83637218159787e-06
-1.37011868106103e-05
-1.25610909787452e-05
-1.45712671281313e-05
-4.14475994803965e-05
-6.95392604574239e-06
-3.53719094449214e-05
-6.64483046908402e-06
-1.84196660815002e-05
-1.70458906775695e-05
-2.29936055784278e-05
-1.79847058479037e-05
-1.60575210579742e-05
-2.90305372723604e-05
-2.30178424314528e-05
-1.61676319215259e-05
-6.51297070663676e-06
-1.12308697947384e-05
-3.12444205192857e-05
-2.4613392169891e-05
-1.7305235484367e-05
-1.274105422141e-05
-1.18733909009054e-05
-2.6824199735921e-05
-4.66000833675695e-06
-1.3998269165552e-05
-1.01706104190948e-05
-1.79002445851407e-05
-9.46492638075326e-06
4.93154074119951e-06
-1.19692549690774e-05
-2.823096768452e-05
-1.71873564536784e-05
-4.17631492608329e-05
-3.33196936019968e-05
-2.32425305872781e-06
-3.15189308366152e-05
-1.63524873951737e-05
-1.79801989139268e-05
-2.20350010776059e-05
-4.9990972921642e-06
-2.04189441252814e-05
-2.56166894744177e-05
-3.45334482777545e-05
-3.37602614845599e-05
-5.19298423945668e-05
-7.84572387484389e-06
-1.63229656125537e-05
-2.96366632265457e-05
-1.39014658215871e-05
-1.63106531748e-05
-9.1222783920791e-06
-4.35608933173448e-06
-4.18759874338654e-05
-6.93097562004951e-06
-2.89375474494632e-05
-3.02864222573069e-05
-1.59022166073745e-05
-1.83548346186458e-05
-6.03306881487555e-06
-1.65630003006507e-05
-2.44764306343337e-05
-3.00650563738328e-05
-2.68623100962455e-05
-2.24281280522525e-05
-3.46784614358892e-05
-1.80558581474392e-05
-8.21650457694571e-06
-1.24037253237546e-05
-2.71806563023305e-05
-2.46347224197998e-05
-2.13526881183853e-05
-5.5573481944414e-05
-8.90580481527741e-06
-1.39848240352853e-05
1.55208040478568e-05
-1.19035661330236e-05
-1.03005078377816e-05
-1.52056988475304e-05
-4.90856461003582e-07
-2.12304373720615e-05
-2.38299996473504e-05
-2.13407522591955e-05
-9.89154773360497e-06
-4.74732198767654e-06
-1.34422766009297e-05
-3.23828808574745e-05
-2.58109533735663e-05
-4.97685049589423e-06
7.93159054943789e-06
-3.12138907925807e-05
-1.18647789664414e-05
-1.85816730937789e-05
-2.50728691115119e-05
-2.91533972953262e-05
-1.20859551034401e-05
-3.09669814810501e-05
-1.38305084871818e-05
-3.7821186865249e-05
-3.22630625645483e-05
-3.11725838750701e-05
-3.00736275838326e-05
-3.70481017128524e-05
-2.23493437445329e-05
-3.00554482279945e-05
-3.86583344741009e-05
-4.07359973556739e-05
-4.18625441994272e-06
-2.45358883834383e-05
-3.09722017481697e-05
-1.22603290869684e-05
-3.32096315746046e-05
-2.70517306968031e-05
-3.40990969322675e-05
-2.4335079713456e-05
-3.95407494170841e-05
-3.00476624263838e-05
-5.98800381430234e-06
-2.2721802175953e-05
-3.89675964427322e-05
-1.36907720222924e-05
-1.47789749627497e-06
-1.90894180648378e-05
-2.69687561592037e-05
-4.94192440292256e-06
-4.60326900579096e-05
-2.79361796088628e-05
-3.18608436890085e-05
-7.51851747764556e-06
-1.57257202162168e-05
-2.24978359407239e-05
-9.59258332389936e-06
-2.65088615819135e-05
-1.55959396509421e-05
-1.76627547087659e-05
-1.36277234680222e-05
-1.73178523761278e-05
-9.18553999951333e-06
-1.21111635573426e-05
-3.58536207624579e-05
-2.94369614786216e-05
-2.80078043050658e-05
-1.56003409068477e-05
-3.24973932111762e-05
-4.39183567683815e-05
-2.14616875013927e-05
-2.49624524594808e-05
-1.24742382223455e-05
-8.83072722241213e-06
-2.25854098781815e-05
-2.19029830490554e-05
-1.19064203566308e-05
-8.57863008814883e-06
-2.09684705860927e-05
-1.35393660623711e-05
-2.27580417276573e-05
5.12636663196224e-06
-3.94455026238337e-05
-3.58684618478492e-05
-3.92481998679293e-06
-2.94275050861785e-05
-1.75247014159105e-05
-4.39566209321998e-05
-1.34810607033858e-05
-3.33953759105266e-05
-3.26312395491001e-05
1.62225526048441e-06
-2.12655279615504e-05
-4.02393990188728e-05
-1.52545784108174e-05
-2.18847024215157e-05
-5.59994600143838e-07
-2.21593302572862e-05
-1.14736869266685e-05
-4.36622309459706e-05
-2.95722580446709e-05
-1.92309896870874e-05
-2.36548550798762e-05
-2.57033682212496e-05
-1.07560107985835e-06
-8.7938457323759e-06
-3.11995575124069e-05
-2.16226978906802e-05
-3.36460426190279e-05
-1.55683251068751e-05
-3.24321262670061e-05
-2.05808904077346e-05
-2.39750375176807e-05
-2.81019852975659e-05
-1.89908905990187e-05
-1.54575383044628e-05
-1.35745180898073e-05
-5.23342223282861e-06
-4.0668188389794e-05
-1.90948070926582e-05
-1.68874436131512e-05
-6.13535211161132e-06
3.93465531154267e-06
-1.48187379440501e-05
-3.17832953029806e-06
-2.12123316749968e-05
-1.89397611727466e-05
-1.36524983991507e-05
-2.96411598766225e-05
-3.85974649438758e-05
-2.77910206212105e-05
-2.82404424759568e-05
-2.589312918315e-05
-1.01649626598248e-05
-4.00456791998409e-05
-2.28594057512719e-05
-2.99503762720674e-05
-4.13118728228512e-05
-1.08444869986403e-05
-1.96718550786674e-05
-3.46391858497127e-05
-2.69374402163527e-05
-1.74408125645087e-05
-2.0417710084497e-05
-3.50643022095183e-06
-3.2709789428706e-05
-2.52968336303526e-05
-1.07022329889666e-05
-2.65498889701678e-05
-3.35666829203456e-05
-1.69099885877891e-05
-1.49240275192655e-05
-6.03680717899923e-06
-9.2690465912501e-06
-1.86349114078091e-05
-2.33021460441286e-05
-2.95339554002989e-05
-4.43702475800898e-06
-1.70887389245046e-05
-3.1239566670283e-05
-2.04103271594535e-05
-2.16534889456625e-05
-1.86201559031687e-05
-1.83954891108721e-05
-1.32634529782957e-05
-3.90014780047527e-05
-1.42464397862219e-05
-1.5253452825943e-05
-9.3531138603994e-06
1.06355386665237e-05
-2.19564626160674e-05
-1.87470212568422e-05
-1.82607374599063e-05
-3.22576250632782e-05
-5.82979369748359e-06
-2.4172083235597e-05
-5.53469746310922e-06
-3.55804267883619e-05
-3.4926043409232e-05
-1.59642573222597e-05
6.66337470737613e-06
-1.4484012319041e-05
-3.36812549776007e-05
-1.03677123516534e-06
-1.70610509093239e-05
-2.01159904212601e-05
-8.43350685205069e-06
2.24343854733863e-06
-4.6928885173057e-05
-5.47716165076757e-06
-3.66452569013998e-05
-3.70166510839301e-05
-2.68766684707878e-05
-2.43088585577534e-05
-1.3296124828897e-05
-1.89938975558683e-05
-6.84356098906588e-06
-1.61418749550725e-05
-2.95210568556349e-05
-3.26629098200532e-06
-2.46726972826317e-05
-1.97070582030356e-06
-1.41418254926141e-05
-2.28458964750151e-05
-4.00322755141513e-05
-1.36991908064813e-05
-1.63821151382438e-05
-1.94866330828746e-05
-2.70738742289079e-05
-2.23021814253743e-05
-3.72330101656317e-05
-2.95182246947369e-05
-1.53338136847743e-05
-3.39628969449145e-05
-9.89277526894264e-06
-7.69357166010184e-06
-2.07960726197156e-05
-1.85835396752342e-05
-1.26297908390918e-05
-6.85815934884345e-06
-3.02378358009714e-05
-3.32936756876288e-05
-8.8115279215506e-06
-5.56185106123228e-05
-1.52993823520738e-05
-1.79068506456124e-05
4.32593051440983e-06
-1.23682906940012e-05
-1.07274965422174e-05
-2.15011345058132e-05
-3.44559403117807e-05
-1.58423766546415e-05
-2.79887548237534e-05
-2.16152069711044e-05
-2.99159496907252e-05
-3.62321734119185e-05
-3.59739322902243e-05
-2.57057056477644e-05
-2.2028560371549e-05
-2.73678245882556e-05
-1.4617308318903e-05
-1.96835391379864e-05
-3.35969135813032e-05
-1.37779688173336e-05
-8.27921891496153e-07
-2.85150527345472e-05
-1.87379383488767e-05
-1.27896452427815e-05
-1.13786664469113e-05
-6.91079666169501e-06
-3.14177078153109e-05
3.47990608497763e-06
-4.21471096912546e-05
-3.08902481588447e-05
-2.95866258327836e-05
-4.04707249350245e-06
-2.23209548484354e-05
-2.47412703779919e-05
-2.41553673456332e-05
-1.48573100773509e-05
-1.49215887106255e-05
-3.12403194264963e-05
-2.28156664463898e-05
-3.02545960510599e-05
-1.44511401231225e-05
-3.11912558302692e-05
-2.57289459257952e-05
-2.78275157780397e-05
-2.81789358820264e-05
-3.4129530010135e-05
-2.84527612707939e-05
-3.44913280586214e-05
-1.36013696612642e-05
-1.0330014044735e-05
2.66237899499981e-06
-8.83569348358477e-06
-2.64974905608909e-05
-9.62741901206896e-06
-3.04952290088869e-05
-4.46817207229536e-05
-1.68150600717656e-05
-5.8576898062033e-06
-3.18685445382152e-06
-1.85103073426094e-05
-1.73140246870872e-05
-2.79730665048545e-05
-3.16075804928561e-05
-3.26802745581316e-05
-2.09566260830378e-05
-2.77986440099043e-05
-1.35749566933075e-05
-1.5333335173592e-05
-2.40117948339868e-05
-1.42975468010972e-05
-4.03401106475775e-05
-4.03746071936642e-06
-1.83963379518908e-05
-9.26788869248115e-06
-3.29588798227322e-05
-1.61968658668986e-05
5.65626391608702e-06
-3.09819706463802e-05
-1.87681734096399e-05
-2.59947582224135e-05
-2.76695345782587e-05
-2.14716346048413e-05
-1.80945952449674e-05
-2.80989914928767e-05
-2.77377955346398e-05
-2.890911914278e-05
-2.94632352158186e-05
-2.65846025836312e-05
-4.11264469902665e-05
-3.34485641515621e-05
-1.56627364197603e-05
-1.25628030046129e-05
-2.12378088447223e-05
-2.60059999315805e-05
-3.58490460507679e-05
-6.78655309880598e-06
-4.00620828497068e-05
-2.56745628551889e-05
-4.26665265345685e-05
-1.49032190523916e-05
-2.67973401963303e-05
-3.86393518814131e-05
-4.05458894378305e-05
-1.17197134172161e-05
-1.4548121761632e-05
-2.87925121740675e-05
-1.30949112307468e-05
-5.15113611603513e-05
-4.13211821057422e-05
-3.58975452212328e-05
-1.89851671365575e-05
-4.46054081922219e-05
-2.84103067855647e-05
-1.26409855695025e-05
-3.29777327261275e-06
-2.86086642775766e-05
-2.04934088320919e-05
-2.71972677384955e-05
-2.49970922784747e-05
-3.50090185329077e-05
-3.40381059181903e-05
-5.17922789893889e-06
-2.27975632857079e-05
-2.28914150524281e-05
-1.25944123606981e-05
-7.85633059377588e-06
-1.76028756022767e-05
-2.86526266706667e-05
-2.21968328086882e-05
-2.89601891926055e-05
-3.19605552689113e-05
-3.13660083841573e-05
-2.08707362476052e-05
-4.65343699612793e-06
-1.23878584591353e-05
-1.29640695381482e-05
-2.42236830697125e-05
-3.5243367556103e-05
-1.5865592089302e-05
-3.04902927567583e-05
-1.18862274634852e-05
-2.45770901674445e-05
-3.52263869713778e-06
-2.39893366519e-05
-5.08243456416612e-06
-2.70441075449993e-05
-2.51108314814042e-05
-3.16360034996404e-05
-1.16192070295816e-05
-2.90441658787241e-05
-1.85764493642668e-05
-2.83042917217398e-05
-3.9339954129465e-05
-2.79449387636581e-05
-2.03229728065818e-05
-2.29951144952458e-05
-2.85993228582243e-05
-3.26254531527625e-06
-3.1247747318057e-05
-1.60783079660844e-05
-8.99673230528869e-06
-2.12036626481358e-05
-2.67653470067961e-05
-1.73673290974602e-05
-3.13886176171725e-05
-1.28023558730759e-05
3.06279815571301e-07
-1.64180246183345e-05
-1.93461340136462e-05
-6.16663204793777e-05
-2.54517051301776e-05
-2.37483991184214e-05
-2.4577995404115e-05
-2.54060039438314e-05
-4.39595785167114e-06
-2.03868599585537e-05
-1.48303993957465e-05
-1.98586362995412e-05
-2.57175299037799e-05
-7.38202922939549e-06
-3.90289712688576e-05
-1.61214583436661e-05
-9.38949276940539e-06
-1.11377262329987e-05
-1.98828515168975e-05
-8.15105459581124e-06
-1.28575120119217e-05
-2.52412254298143e-05
-3.54619965857648e-06
1.62861510789187e-05
3.71705809636184e-06
-9.74277466808884e-06
-2.33951517148398e-05
-4.73104066065015e-06
-3.18940494822797e-05
-2.86661878520569e-05
-2.83619108755366e-05
-1.29917908322314e-05
-2.6330078683296e-05
-2.57520255376913e-05
-1.00737388262853e-05
-1.46145848313778e-05
-1.65323260732627e-05
-1.66161977848535e-05
-4.80994658211009e-05
-2.08407430564793e-05
-1.2147301923581e-05
-1.04357805380194e-05
-2.07897215378812e-05
-9.01107250877809e-06
-1.4225379559283e-05
-4.17120231900696e-05
-1.37072840883272e-06
-2.19124512282515e-05
-3.25457830338307e-05
-1.71708768554234e-05
-3.9405073854913e-06
-2.88853261006648e-05
-3.07609671014497e-05
-2.79356455998618e-05
-8.31682207251133e-06
-1.41378856011473e-05
-6.22706221942738e-06
-1.53493061258568e-06
-1.46598773137638e-05
-9.26980324915628e-06
-1.86509074054814e-05
-3.39770110869452e-05
-3.23521602371742e-05
-5.59280125924937e-06
-1.10173137882869e-05
-1.19145430465831e-05
-3.52331436334621e-05
-7.36112351351289e-06
-1.88075616327711e-05
-2.90820312795125e-05
-2.44869382986974e-05
-2.8046878187229e-06
-1.67903058786696e-05
8.10445203870544e-06
-2.12744190883192e-05
-1.38040176815941e-05
-2.7306929616125e-06
-1.5925382202131e-05
-1.14419293418532e-05
-2.43438758736821e-05
-2.4272014468843e-05
-2.58560983557047e-06
-3.59884038788239e-05
-2.57058697573859e-05
-5.6294591445944e-06
-2.01015369941896e-05
-3.15924796302111e-05
-1.20795024794e-05
-1.00460955028467e-05
-3.20812133789051e-05
-3.35781878764992e-05
-3.58325069955254e-05
-8.89351107320539e-06
-8.08516672686269e-06
-2.79947746176312e-06
-1.8435468204529e-05
1.44991000244548e-06
-2.89464362077284e-05
-9.92667446469255e-07
-2.59543058283877e-06
2.62366723579192e-06
-1.67325387217307e-05
-1.26291462497584e-05
-1.5670670168554e-05
-1.90778853614217e-05
-2.47314610030464e-05
-6.6372716682307e-06
-3.4464248518267e-06
-2.49492406669627e-05
-2.48941887087072e-05
-2.06674368822912e-05
-2.38310048660523e-05
-2.8018841064252e-05
-1.97129588582954e-05
-2.84676425786951e-05
-1.63171478285474e-05
-2.07587580992247e-05
-1.37413865164366e-05
-1.49964043886461e-05
-1.49177140956125e-05
-1.35614311907748e-05
-2.80415404342599e-05
-1.94171597973389e-05
-2.78489873679849e-05
-2.45388204698435e-05
-3.97136955875052e-05
-1.75665104800719e-05
-2.24329665650029e-05
-1.98900773468419e-05
2.1104817215917e-06
-2.94686821512709e-05
2.28123403976037e-06
-1.78087612105973e-05
2.81196952105305e-06
-3.39846327034521e-05
-5.99155603567863e-06
-3.74042165323265e-05
-2.50303062981616e-05
-8.92580616935813e-06
-1.54000102045808e-05
-1.0802754094794e-05
-1.33036962048239e-05
-3.05754504055629e-05
-1.54157944006072e-05
-2.63903207978615e-05
-1.05604404807894e-05
-3.85646075132785e-05
-2.45886228844464e-05
-1.82678321369275e-05
-3.87443326288489e-05
-2.03611252819287e-05
-1.69363793996143e-05
-3.05146781517264e-05
-2.83277454142442e-05
-2.64279902701686e-05
-1.14741542023309e-06
-2.88012790011292e-05
-2.83469807331621e-05
-2.10308345235241e-05
-8.39815055882653e-06
-9.12556501732647e-06
-3.79163783761722e-05
-1.73819021515583e-05
-1.05955114776844e-05
-3.21374418157789e-05
-1.68767304978881e-05
-3.39532521525575e-05
-8.10021838050924e-06
-2.49389196847358e-05
-2.42987641941085e-05
-1.87310746684199e-05
-7.99450047281674e-06
-3.48481412553954e-05
-2.89771266361489e-05
-3.27103492172938e-05
-1.27407414193288e-05
-9.99337157853244e-06
-2.292191095242e-05
-2.59619555214552e-05
-1.70924949293814e-05
-1.43593023188498e-05
-2.07918837693087e-05
-3.37894101970486e-05
-1.84305457917499e-05
-5.9238103598613e-06
-3.38931261741099e-05
-1.17742081139936e-05
-2.81537763062249e-05
-2.57211599012765e-05
-3.57877116426022e-05
3.32202594383792e-06
-1.25527754490394e-05
-4.33038621478881e-05
4.14190797527575e-06
-2.34163801751184e-05
-3.79608071957419e-05
-3.39432093893442e-05
-1.70506555584999e-05
-3.11051192098126e-05
-1.67593936035162e-05
-1.24137479222474e-05
-1.07820763022049e-05
-2.56576564370985e-05
-2.46818828651043e-05
-2.49086185361595e-06
-1.48563183638878e-05
-1.03169397321734e-05
-3.35299281868995e-05
-3.76427540140647e-05
-4.53053188729716e-05
8.32728932928529e-07
-4.27479430374049e-05
-1.92949104696151e-05
-2.85435341538857e-05
-3.07061250140705e-05
-3.41898715188421e-05
-2.45449531155025e-06
-4.46306207340817e-06
-4.23629089425299e-05
2.67646094486689e-06
-3.31479209626515e-05
1.30680825779998e-06
-1.69826552943353e-05
-5.24503064657063e-06
-2.84096648324797e-05
-1.94048720575504e-05
-2.48506743737233e-05
-3.18951679389598e-05
-3.43319999147676e-05
-2.74466025168708e-05
-2.53664200266348e-05
-2.03611419540523e-05
-1.83083345374996e-05
-3.64638262629486e-05
-3.13513563367211e-05
-4.47380878208751e-05
-1.97372847728852e-05
-2.40939607022844e-06
-2.30094177127709e-05
-4.20398253508533e-07
-1.59373356757478e-05
-2.01896228285925e-05
-9.23907986851659e-06
1.95334700625374e-06
-1.68908480042424e-05
-1.79661320310615e-05
-3.45085923691396e-05
-1.72624772590149e-05
-1.47399766514641e-05
-1.92708511489682e-05
-2.46567029884379e-05
-4.95357044351551e-05
-1.01979983202334e-05
-1.72930755609538e-05
-2.92693684839404e-05
-2.54055627698581e-05
1.02809851224801e-07
-1.58935224975141e-05
-2.42433038961321e-05
-1.42018346003974e-05
6.69863495155041e-08
-1.38051926130633e-05
-2.3009731833062e-05
-2.51972468684376e-05
-1.11264856492324e-05
-3.26225432036598e-05
-2.33611505980434e-05
9.49035880492146e-06
-2.00384408648342e-05
1.1377826135625e-05
-2.56011163278464e-05
-2.72450122909749e-05
-2.27240289580004e-05
-4.16262915409921e-05
-1.81928608856602e-05
-1.90468500905592e-05
-3.16322246362296e-05
-2.74010479759845e-05
-3.10586993941829e-05
-2.95309889232067e-05
-3.22745859755937e-05
-2.34678199160732e-05
-1.82707319937791e-05
-1.80949158039343e-05
-1.9458984099341e-05
-3.11907656221499e-05
-1.66466430471084e-05
-2.86940815031713e-05
-1.31190526987378e-05
-2.52681226436243e-05
-2.14314441614623e-05
-1.01339729696663e-05
-2.88465422538774e-05
-1.93209039737032e-05
-2.1030443995401e-05
-7.5119919967385e-06
-1.06209738675177e-05
-1.78856507753252e-05
-3.54377029429653e-05
-1.28248774932424e-05
-2.49853093216796e-05
-2.59637586047556e-05
-2.4475116918053e-05
-2.60500222543381e-05
-2.90683062514769e-05
-2.55253013831989e-05
-3.79691960136163e-06
-2.81404332586679e-05
-2.90884428076007e-05
-3.06432986149649e-05
7.85640465428237e-06
-2.86893228700314e-05
-1.26456883961244e-05
-1.64105139571034e-05
-1.90959770892554e-05
-3.51251836665234e-05
-2.30036376507677e-05
-2.20879567571524e-05
-2.22609467581162e-05
-4.14387207126105e-05
-8.33399413068686e-06
-1.36627067669356e-06
-1.94313953539929e-05
-2.29614823765063e-05
-1.21484486492177e-05
-2.86821506458602e-05
-1.29881579236562e-05
-1.51086770768599e-05
-7.05089023558302e-06
-9.13291587648359e-06
-4.01757644870177e-05
-1.733579424356e-05
-3.01329149922407e-05
-2.2748729872168e-05
-2.93051474267849e-05
-2.54960582026989e-05
-1.51589384904784e-05
-2.03293846240031e-05
-2.8875991577431e-05
-2.35468525616177e-05
-2.35297680306778e-05
-1.04986148993368e-05
-1.78528129029351e-05
-3.31235059588282e-05
-3.51018452794421e-05
-1.9378759021911e-05
-2.23942989620848e-05
-3.87334505007705e-05
-5.30672711242657e-06
-1.62610351050304e-05
-5.28928698708147e-06
-1.83462366325079e-05
-1.71826802379284e-05
-8.82055457517289e-06
-4.32894900251869e-05
-2.98389800361358e-05
-2.4627665647019e-05
-1.45943507760642e-06
-3.45553211795959e-06
-2.26946196233607e-05
2.98358663452697e-06
-4.03293865479754e-05
-8.71431975061317e-06
-8.66023544596413e-06
-2.38781989925159e-05
-2.26067987377499e-05
-2.5875494088326e-05
-6.11567658407928e-07
-2.37932235917782e-05
5.46993570758292e-06
-2.31992060463035e-05
-1.69807489177207e-05
-3.63559005148096e-05
-2.29748882052581e-05
-2.83195081294539e-05
-1.41628852643809e-05
-2.24196078921919e-05
-2.68420036449426e-05
-1.19667868451704e-05
-2.33334502994392e-05
-1.67492092405167e-05
-2.03094339796709e-05
-2.55670548970028e-05
-2.70931014080553e-05
8.24094136476886e-06
-1.84212396753228e-05
-3.99846044407482e-05
-7.36040127977981e-06
-2.96213141822531e-05
-3.15908741686152e-05
-1.25399200453072e-05
-2.6789464061932e-05
-1.31256088701799e-05
-3.93487224995493e-05
-1.70593367184122e-05
-9.75972191855981e-06
-2.9900457576616e-05
-3.45330461953788e-05
-1.8099589412139e-05
-1.18090032344917e-05
-1.75331889614331e-05
-2.7063567070954e-06
3.5531180261419e-06
-2.06898208987646e-05
-2.77761734776409e-05
-4.21947822398228e-05
-2.18559162872213e-05
-1.18755892414749e-05
-3.41049486712912e-05
-3.12824692184431e-05
-4.05516893661831e-05
-1.35117166985979e-05
-8.27949832037726e-06
-2.55452142487725e-05
-1.22769805469692e-05
-2.03042806065814e-05
-4.95207826793133e-06
-2.78965829498092e-05
-4.08203652327466e-06
-4.70297472489822e-05
-1.96856678089858e-05
-9.25010897347778e-06
-2.58631910040001e-05
-6.61782821057357e-06
-3.51313953382575e-05
4.08117766401529e-06
-1.28553513744313e-05
-5.5302520901883e-06
-1.28217925291525e-05
-2.98780688363346e-05
-1.6504272957008e-05
-1.93957402150295e-05
-5.95550983682561e-06
-2.48486052542999e-05
-4.04373061821554e-05
-1.70869495179741e-05
-1.56130199616784e-05
-8.05713750918017e-06
-3.27177856894075e-05
-1.89703014301219e-05
-1.77213801704084e-05
-2.93839907740314e-05
-1.92302359734438e-05
-2.94203780789566e-05
-7.61937343764337e-06
-2.33879485454401e-05
-2.44105629619478e-05
-3.21738879160989e-05
-2.73667361465487e-05
-2.41920487764233e-05
-3.1839233392119e-05
-4.25923343544629e-05
-9.31719191689022e-06
3.34025394318652e-06
7.06873364784812e-06
-1.91621846319532e-05
-1.4764161327784e-05
-2.91021905825571e-05
-2.86258886376928e-05
-9.08929539039827e-06
-1.40344228682736e-05
-1.0436926782662e-05
-3.26926436777629e-05
-2.55293188573166e-05
-2.76885130185399e-05
-2.14961432027276e-05
-2.11939000673844e-05
-2.83914586943817e-05
-1.92601354974993e-05
-2.58138308171556e-05
-8.15673276617231e-06
-2.24600499704618e-05
-8.7341752682506e-06
-1.16457391452355e-05
-1.01196740103594e-05
-2.58623379854669e-05
-3.1578314646723e-05
-2.31512591132446e-05
-3.42607002824148e-05
-1.89775272151448e-05
-1.60178474316629e-05
-2.43375959247769e-05
-1.39669119550505e-05
-3.51363897165673e-05
-2.55291953818121e-05
-2.35669362117768e-05
-1.43480910540428e-05
-2.08926137457114e-05
4.94114442673997e-06
-3.44918046277462e-06
-1.53430730344526e-05
9.16889997630382e-06
-1.70697061118327e-05
-3.14537501508552e-05
-2.86081458993278e-05
-2.72589375101422e-05
-1.73828791402552e-05
-1.64929683893014e-05
-2.71439136205819e-05
9.93518194618893e-06
-2.14781275486516e-05
6.9605278133967e-06
-3.87908625891259e-05
-1.90230828735503e-05
-3.0079303249919e-05
-1.29822545629968e-05
1.5587140355514e-06
-2.22222238124097e-05
-1.65179942681496e-05
-1.97847443751061e-05
-2.93096224315006e-05
-4.80342123293666e-06
-6.05929079518774e-06
-3.00725317687593e-05
-4.80722788132194e-05
-3.02242882907876e-05
-9.27513153494577e-06
-1.90420465736889e-05
-2.42713350771377e-05
-1.94659189203005e-05
-1.16392069017656e-05
-9.31709761677702e-06
-2.28846116582541e-07
-1.50888483859638e-05
-2.00846632840758e-05
-1.78751591394619e-05
-3.13580302188746e-05
-1.42090481592156e-05
-3.51033677331005e-05
-4.43054055354997e-05
-1.28821076149089e-05
-8.36556866761822e-06
1.67113519053771e-05
-1.45289188995325e-05
-3.20158159144597e-05
-3.19427078304594e-05
-1.40849687904171e-05
-2.85902600487188e-05
-4.6849721640203e-06
-1.04777800613213e-05
-2.48557545512336e-05
-1.09244930170232e-05
-7.28757870796782e-06
-2.6315608253358e-05
-2.15929319739328e-05
-1.5279046350237e-05
-3.54018266189458e-05
-8.87282311201247e-06
-3.27595757955065e-05
-3.20541604943406e-05
-1.0495912619778e-05
-2.43808973926785e-05
-3.60675774347843e-05
-1.03389905728838e-05
2.19596053480008e-06
-2.32048678802651e-05
-1.50549360772337e-05
-2.17944100988127e-05
-3.17954378968514e-05
-2.87466179062883e-05
-1.82672110216458e-05
-2.01839772443433e-05
-3.40541436492378e-05
-1.41672942173805e-05
-1.03582169274542e-05
-2.42383773549822e-05
-2.25533759317117e-05
3.18570773447128e-06
-1.78764712313027e-05
-1.46471023177369e-05
-1.71046361187885e-05
-8.63727766867007e-06
-1.11366902439949e-06
-2.68992051062916e-05
-4.54002916359747e-05
-3.0965224094126e-05
-1.05400051026512e-05
-2.29840885258166e-05
-3.60806760169318e-06
-3.17742029797436e-05
-2.99171328507895e-05
1.49783573651827e-07
-1.05787659895544e-05
-3.10679277249091e-05
-1.6761814835799e-05
-2.15469281017393e-05
-1.28865854984234e-05
-1.88971539688217e-05
-2.02361452182651e-05
-6.63353987645634e-06
-3.74013202025518e-05
-1.90839470426418e-05
-6.52146238178549e-07
-2.11356085241487e-05
-3.36943188404752e-06
-2.2014382236746e-05
-1.69082138467755e-05
-2.23514273555053e-05
-3.49846014502574e-05
-1.90344943218513e-05
-3.40837163348983e-05
-1.55129913689977e-05
-4.50087029018851e-05
-1.31550093754245e-05
-2.69872251615093e-05
-2.54649442580097e-05
-3.3963458758745e-05
-3.63687216846761e-05
-1.34165809756744e-05
-1.13596694588345e-05
-4.9133307747439e-06
-3.88292214806647e-05
-9.35758389715e-06
-2.27655297483023e-05
-2.33210806844791e-06
2.96540221021804e-06
-4.24243317213297e-05
-1.18180590238132e-05
-8.26835432899483e-06
-1.93331942530051e-05
-6.55671421853408e-06
-2.82881686506633e-05
-3.33086892982377e-05
-1.83791769405843e-05
-1.89836913168917e-05
-2.13222344367168e-05
-1.30029773610739e-05
-3.03161449098669e-05
-1.39388227138921e-05
-1.61690936749577e-05
-1.46021013026504e-05
-1.31208180387512e-05
-1.42679690298567e-05
-1.34471998057063e-05
-1.2367735776649e-05
-3.49709387295384e-05
-1.87860537322566e-05
-1.55133296313739e-05
-2.90738114040181e-05
-1.65155527968015e-05
-1.55672547105743e-05
-2.55095082220922e-07
-2.74846950272078e-05
-8.5402916154511e-06
-2.21154333069452e-05
-1.71315288619557e-05
-3.54845573260001e-05
-2.23352943741e-05
-2.80381996374997e-05
-9.98869029865617e-06
-2.78593164784719e-05
-1.90067065809833e-05
-1.45580377044108e-05
-2.05128681050382e-05
-1.63707031622815e-05
-1.09829968534867e-05
-2.50024713005398e-05
-4.03992831039179e-06
-1.62859786242757e-05
-1.75617772500321e-05
-3.06544690309788e-05
-1.70759596431801e-05
-2.52676381454575e-05
-1.03000692840071e-05
-8.04265446904262e-06
-3.30733270425749e-05
-4.3267712314424e-05
-2.31375855082002e-05
-3.89908313732242e-05
-2.72248092608785e-05
-2.58210083595151e-05
-2.32074077711016e-05
-2.37203308056996e-05
-1.74787468280758e-05
-3.17087342643523e-05
-2.68069955942266e-05
-2.98602892241886e-05
-1.64979582783158e-05
-1.82428196959784e-05
-2.02634762022468e-05
-3.91864448528559e-05
-2.37220451885138e-05
-1.55859823248346e-05
-1.74478751409978e-05
-3.34137519592411e-06
-2.36795260852289e-05
-1.08145236416963e-05
-3.2622913605177e-05
-3.57598604487074e-05
-1.66007944877219e-05
-2.74202995969088e-05
-1.06528353011185e-05
-2.45369484998208e-05
-2.89044866781023e-05
-4.72400424265956e-06
-6.24810700337104e-06
-2.78374788135643e-05
-2.74639116462255e-05
-1.24157713515491e-05
-9.84753446264019e-06
-9.91565740244468e-06
-2.44721092940065e-05
-2.21734785042988e-05
-2.13533350471129e-05
-1.68188598159693e-05
-1.50792443376964e-05
-7.91993436953575e-06
-3.35282512053925e-05
-2.01509918459007e-05
-3.55190406488246e-05
-3.42541046378479e-05
-2.35182560730768e-05
-1.04988456173062e-05
-2.75408711477967e-05
-2.96053173100545e-05
-1.13079698511046e-05
-6.01771485996987e-05
-1.39932662119564e-05
-2.50671050803679e-05
-2.65556872904532e-05
-2.31891728031003e-05
-1.78869867728307e-05
-1.94534044295456e-05
-1.98172369719358e-05
-2.20671299148413e-05
-2.43174642294115e-05
-3.46446561313424e-05
-1.48859757713465e-05
-1.46009377343314e-05
-2.34089085488542e-05
-7.40832183526079e-06
-8.82982025863276e-06
-8.21637091515775e-06
-4.15122496362922e-05
-8.04479048736915e-06
-2.08875500128226e-05
-1.90333918014157e-05
-4.08235687667161e-05
-2.06762479424856e-05
-3.27466228906344e-06
-2.71872968783115e-05
8.44307103814639e-06
-1.81697949851816e-05
-2.21733377417472e-05
-7.11675039458497e-06
-2.02551371890945e-05
-1.66335346910517e-05
-1.24723826748688e-05
9.58525892524328e-07
-3.60210644922675e-05
-1.71149690812819e-05
-1.9122128853202e-05
-2.9939011107036e-05
5.80179392119842e-06
-2.12731709992384e-05
-1.5958379075997e-05
-3.06480276862004e-05
-6.05561282428347e-07
-1.08183898547428e-05
-2.79731208471449e-05
-2.0170670431816e-05
-2.37349879202849e-05
-7.72952900112243e-06
-2.23918682502305e-05
-1.29678136058809e-05
-3.25738893390421e-05
-1.25079077822175e-05
-2.77300189388908e-05
-2.25857948431333e-05
-1.82133807232809e-05
-3.83525222452924e-05
-2.77032539897294e-05
-1.85324864413457e-05
-3.5186990009417e-05
-3.43770060195841e-05
-1.58724632812635e-05
-1.71726537356876e-05
-1.97264434194584e-05
-4.43307574177026e-05
-2.28465555222784e-05
-9.02292748084183e-06
-1.86295117186052e-05
-2.56394855476328e-05
-3.37950598469637e-05
-2.44273174708022e-05
-1.59415938597151e-05
-1.01187241254874e-05
-8.51939577075676e-06
-9.38795579311207e-06
-3.56260071441154e-05
-2.34354410345457e-05
-2.85433226755721e-05
-1.52907939352264e-05
-1.24661298142821e-05
-2.25264299288747e-05
-1.77324042871026e-05
-1.15941040484316e-05
-3.83505237438501e-05
-1.86992383427476e-05
-3.80906919794465e-05
-3.55643656127376e-05
-1.06053249408241e-05
-2.41258299390467e-05
-1.2644436054586e-05
-2.35874797799459e-05
-2.99420397490424e-05
-2.92456733398787e-05
-3.1910658139828e-05
-2.1133724808583e-05
-2.55302750036903e-05
-2.99174340203493e-05
-5.33186299275154e-06
-9.43544634939392e-06
-7.17264843499294e-07
-2.89717356946692e-05
-4.54071453933711e-05
-2.7385931492805e-06
-1.03288810326423e-05
-4.06777855917358e-05
-3.54894080404431e-06
-1.16272156214772e-05
-2.55237322698065e-05
-2.19380301088931e-05
-4.23411401051878e-06
-8.2087362908541e-06
9.73000808163113e-08
3.23973515666479e-06
-3.26900672557213e-05
-2.60456857813984e-06
-1.47015065624117e-05
-1.94251053899585e-05
-1.59225271774392e-05
-1.65346791516555e-05
-1.57728368249647e-05
-7.5090920536697e-06
5.94800291969968e-07
-2.24030228783816e-05
-3.29809966608259e-08
-1.77123699755608e-05
6.96038473854191e-06
-7.46474578679135e-06
-3.04809855326846e-05
-3.29453323256124e-05
-2.01772779109692e-05
-6.20809869429171e-06
-4.15094220990091e-05
-2.16489993624472e-05
-1.48618707626573e-05
-3.53641016267948e-05
-5.97584297370298e-06
-1.67883306772485e-05
-8.64171569377677e-06
-1.06734052449237e-05
-1.87666013985606e-06
-9.80381257258181e-06
-2.43922405536209e-05
-2.19765089452752e-05
-2.1861423475613e-05
-1.59722580042997e-05
-2.82995025032992e-05
-3.31431638094515e-05
-2.28369233301093e-05
-3.15111056804381e-05
-1.9736716567032e-05
-1.07994955451299e-05
-1.49942990439805e-05
-4.09594616773938e-06
-1.80229235043821e-05
-8.90403835229911e-06
-2.60876924003507e-05
8.79429785168077e-06
-4.55178914793412e-06
-2.36794514827465e-05
-2.51310010660394e-05
-1.90631646318348e-05
-1.95429014205079e-05
-2.30839873857593e-05
-2.80599157119364e-05
-4.40890474500849e-05
-2.89058711637593e-05
-1.79427671464681e-05
-1.40582507229076e-05
1.22637419832134e-06
-1.19597975268514e-05
-3.72594911334677e-05
-2.81502045913362e-05
-1.76833603157845e-05
-3.37379656350218e-05
-2.24913585181398e-05
-2.1745023872572e-05
-3.21202569643328e-05
-2.57022467317206e-05
-1.27629506355379e-05
-1.53402974210448e-05
-2.87571089768393e-06
-5.28888820576189e-06
-1.25782470005156e-05
-2.74643122441978e-05
-5.55466192475399e-05
-2.13162134976101e-05
-5.66716618461375e-06
-2.36045283989648e-05
-2.85670659613145e-05
-1.24938499608515e-05
-1.21922366347657e-05
-3.60133504668635e-05
-2.79196599728696e-05
-2.009151210031e-05
1.92223549305384e-05
-3.24038074636917e-05
-6.63005608445991e-06
-2.85910356780445e-05
-2.63922452583905e-05
-3.3126852059382e-05
-1.65326900928707e-05
-1.17996828932639e-05
-3.45958008103281e-05
-1.87918898703515e-05
-3.21296092403821e-05
-3.46247912155346e-05
-2.13514406038317e-05
-2.82945533374199e-05
-1.50610144683423e-05
-2.2113251745476e-05
-1.57843403468053e-05
-2.15913876692461e-05
-4.25749666344306e-05
-9.0549013727646e-06
-1.51293949990804e-05
-3.31683745416306e-05
-5.42519956055502e-06
-1.22095390221985e-05
-2.61508861040753e-06
-1.35660493557713e-05
-7.82728903120869e-06
-1.92872937081364e-05
-1.38160754960488e-05
-2.18411809243871e-05
-3.02541810275017e-05
-2.04529781370885e-05
-2.67290265301e-05
-3.478681638392e-05
-8.61684367991288e-06
-2.21244278883638e-05
3.39594069841603e-06
-1.7381927115815e-05
-1.26211734963756e-05
-9.52950509211864e-06
-9.05830600621668e-06
-1.32994657439441e-05
-3.10367112923635e-05
-5.91002800445073e-06
-3.62199470902068e-06
-2.09364770191771e-05
-3.36673956983479e-05
-8.01697060166642e-07
-2.95224709152085e-05
-6.90673967936501e-06
-2.1556725549821e-05
-9.49223425383875e-06
-2.39933919364291e-05
-3.70840337341562e-05
-1.90213175836211e-05
-1.69976102086149e-05
-2.54735829778427e-05
-7.82504290890019e-07
-1.03423375666335e-05
-2.46499247772221e-05
-4.15571638680739e-05
-3.50429087942567e-05
-2.88420680491541e-05
-3.27500110134818e-05
-2.98756155928338e-05
-3.43951294430955e-05
-1.99033069483215e-05
-3.68895782378019e-05
-4.02213299567017e-05
-1.56284587929693e-05
-2.93607586295182e-05
-1.03260204374829e-05
-1.79753716421976e-05
-7.10562326051821e-06
-2.72815053979378e-05
-1.71844478968832e-05
-2.68854476552874e-05
-8.51074796068039e-06
-4.22426283703483e-05
-2.87776902405594e-06
-3.61905527109805e-05
-2.14364052887718e-05
-3.44599915535485e-05
-3.36701847053538e-05
-1.01213188667633e-05
-3.8500482809644e-05
-3.05740959941765e-05
-2.27064459440633e-05
-1.85017261213572e-05
-1.04414384020725e-05
-1.57793856202935e-05
-9.09332710041335e-06
-1.2824255907837e-05
-2.06362379456943e-05
-4.01958759096352e-05
-1.22828624153373e-05
-3.86986101157056e-05
-2.15689611531659e-05
-2.09480991419644e-05
-2.24014862583923e-05
-2.36708219140957e-05
-3.00183623720633e-05
-1.72135674972148e-05
-7.72642968777411e-06
-2.71539587509903e-05
-1.43589373017638e-05
-1.19628987253927e-05
-1.68763513909362e-06
-3.05884978859716e-05
-1.54088512755792e-05
1.16423552645004e-06
-1.4624068281496e-05
-1.37620025188591e-05
7.89503260966439e-06
-1.972406023393e-05
-1.83770027361891e-05
-1.41739392170987e-05
-4.93410545578567e-06
-3.71464052989021e-06
-2.01518186782981e-05
-2.42523338627742e-05
-5.98920392066246e-06
-2.31564051709469e-05
-2.09273789457122e-05
-1.25067570218948e-05
-2.60845800165026e-05
-2.94428663796198e-05
-9.29003809002393e-06
1.28023869939214e-07
-2.76460785864858e-05
-1.2903002280499e-05
-9.0085269972946e-06
-2.64199801710083e-06
-1.42278415488786e-05
-1.92195990126554e-05
-3.5707230217e-06
-2.25557964678371e-05
-2.52406126921077e-05
-1.89591342863754e-05
2.13370685888683e-06
-1.64707500338119e-05
-3.69997197600038e-06
3.50220993921103e-06
-3.21894463592049e-05
-1.51373620322375e-05
-2.92410335167815e-05
-1.69079243241993e-05
-2.00995542837344e-05
-1.66742763463568e-05
-2.81164080558601e-05
-2.96469433942275e-05
-2.70902747779674e-05
-1.79270391680638e-05
-2.46530482031206e-05
-1.37734874767267e-05
-4.0022666014801e-05
-1.66795463038362e-05
-3.85215874550358e-06
-1.59316545013113e-05
-1.2786573182372e-05
-3.36438855766889e-05
-3.78443017750628e-05
-9.62721719686396e-06
-1.81536676083507e-05
-1.19518900963132e-05
-7.38949669379461e-06
-4.24796115647422e-05
-1.40128676257981e-05
-3.72695315790619e-05
-2.79747837349773e-05
-1.17993947854596e-05
-2.68747540274648e-05
-3.11108789749124e-05
-1.64508135352254e-05
-2.77916483964347e-05
-8.07398053951225e-06
-1.64236264586545e-05
-4.9439193849979e-05
-3.29744237262753e-05
5.3079826462765e-06
-3.97123862052582e-05
-3.23375270978139e-05
-2.4323694262801e-06
3.96478199831296e-06
-1.53523529550738e-05
-2.52687976120339e-05
-1.41836269654576e-05
-1.90404620045478e-05
4.37564697774613e-06
-2.01825370495451e-05
-2.98017331810011e-05
-1.82735257764458e-05
-1.88228946483883e-05
-7.20364360734736e-07
-2.35262806204974e-05
-2.72306400329191e-05
-2.45096137182914e-05
-2.13583132664016e-05
-2.82622455236816e-05
-1.68220705369411e-05
-6.54279878741516e-06
-7.85946601704153e-07
-2.10946565240083e-05
-1.70875642581376e-05
-1.00949449548843e-05
-2.85270624734978e-05
-3.59207171628753e-05
1.84485978032881e-07
-1.0597888571776e-05
-7.25520748633297e-06
-8.21641024380001e-06
-2.40645155797675e-05
-3.38101237503558e-05
-1.50008809151599e-05
-1.74331034001856e-05
-2.50593533700235e-06
-5.70480215703806e-06
-4.27411244127847e-05
-1.4691530936193e-05
-1.63214878146986e-05
-8.61576637467868e-06
-1.96075909724291e-05
-2.70574298546129e-05
-2.99630722350556e-05
-4.89539833665974e-05
-2.39471616191583e-05
-1.5441911124762e-05
-2.29138976822558e-05
-7.09051222842559e-06
-3.42738809944846e-05
-1.74979536661896e-05
-1.31948324251587e-05
-7.02431673598338e-06
-1.09880919161812e-05
-1.0766145816347e-05
-1.95547355261758e-05
-1.07626325262904e-05
-2.95153569011663e-05
-1.68465836061662e-05
-1.41612076199406e-05
5.19203716815612e-06
-6.24317056896251e-06
-8.61543659946645e-06
-2.3923596741365e-05
-2.10816866232159e-05
-2.03237293669724e-05
-2.32499867576692e-05
-1.35377476214413e-05
-3.96297594618875e-05
-1.70959693617569e-05
-2.34068708545297e-05
-2.0161305792516e-05
-2.95269761874052e-05
-2.22905097323114e-05
-9.77675365825961e-06
-2.81026216626484e-05
-2.18824991180675e-05
-2.72930871312439e-05
-3.86275082111932e-05
-3.4926064782798e-05
-1.73849028422042e-05
-2.30989640772825e-05
-1.93137428588311e-05
1.07709714964737e-06
2.65045585121178e-07
-2.43324972518283e-05
-2.41578488018545e-05
-8.95655905667152e-07
-7.1378427874245e-06
-2.34483855336852e-05
-2.11646849206596e-05
-4.34865317728783e-05
-1.79492277946874e-05
-1.2325410167196e-05
-3.12026623994036e-05
-1.71725001663761e-05
-6.62061165024379e-06
-3.30755412484828e-05
-1.40813010501512e-05
-3.4418663574825e-05
-2.48852041472563e-05
-1.52850575250311e-05
-2.27160423790932e-05
-3.16027125718924e-05
-3.16527337730806e-05
-1.72572584698551e-06
-6.33559627097487e-06
-6.64420532354769e-06
-2.71117526551116e-05
-3.89083660340787e-05
-2.38772367544192e-05
-1.22418444105681e-05
-2.30651020449265e-05
-2.56660629064715e-05
2.06980936066004e-06
-1.346349544787e-05
-2.61246622688687e-05
-1.59867572079904e-05
-4.70515844692695e-06
-1.15176856757646e-05
-1.5555255137759e-05
-2.95608141367294e-05
-2.15533852221103e-05
-2.96578087961154e-05
-1.9029132385275e-05
-3.31870179187331e-05
-3.21036731102459e-05
-2.03689348926907e-05
-2.74575614190269e-05
-4.68018603842065e-05
-1.92722717902905e-05
-1.91083602054775e-05
-3.46310558427915e-05
-7.23209195346238e-06
-2.62865394489859e-05
-4.67544113603536e-05
5.33664033424008e-07
-2.90229384215669e-05
-1.09975588585896e-05
-1.14819216726661e-05
-1.21960041939413e-05
-2.62211343479564e-05
-2.70063841854572e-05
-1.45630234033946e-05
-8.08472359931434e-06
-1.2245309485538e-05
-2.10916464681978e-05
-2.00899294122541e-06
-1.69328716008365e-05
-1.23129987327332e-05
-2.02080685331775e-05
-9.41241167465663e-06
-1.94761023406343e-05
-2.36673387698488e-05
-2.14952103368336e-05
-2.1370685884216e-05
-1.42179451280585e-05
-3.37852131394495e-05
-3.13699576425255e-05
-1.40227271090331e-05
-3.99658633305803e-05
-2.13492099504901e-05
-2.52246692689243e-05
-1.39656672961371e-05
-1.64361734141982e-05
-1.86000720041602e-05
2.87706892796432e-06
-3.18774892903216e-05
-1.65184130278104e-05
-1.61988296894318e-05
-7.27666100056009e-07
-2.320621554238e-05
-4.13025855189835e-05
-1.61428814881428e-05
-9.42552762406014e-06
-2.78906054956798e-05
-1.40464520854374e-05
-2.27750726347053e-05
-2.38205583543553e-05
-5.81433367389983e-06
-2.89318074705091e-05
-3.21808989430172e-05
-6.92754411731525e-06
-4.33185642632558e-06
-1.17534695332057e-07
-2.42922123562035e-05
-1.0435100206821e-05
-8.05148787248399e-06
-2.57740826276742e-05
-5.66245953398632e-06
-6.82076637243206e-06
-2.82723379780458e-05
-9.3759394168051e-06
-3.60092769020983e-05
-2.95145139699049e-05
-1.32726683846401e-05
-2.13817502323789e-05
-3.14207793024226e-05
-3.83114738230711e-05
-2.5994840184944e-05
-1.58792524058575e-05
-1.66043463470795e-05
-1.84744210055924e-05
-9.10680471872918e-06
-2.21271884146115e-05
-2.06899458615696e-05
-1.89360324555528e-05
-3.36759762471127e-05
-5.02869329902949e-06
-1.04619832459074e-05
1.31100254007689e-05
-2.71092411155259e-05
-1.53542505377987e-05
-2.29511375503491e-05
-3.1131207220958e-06
-1.58690166102772e-05
-5.11359695332755e-06
-2.3337934704592e-05
-2.87581470586451e-05
-9.86789083508762e-06
-8.19165289675649e-06
-2.01790920509707e-05
-4.81557649037301e-06
-4.18103677206212e-06
-1.15033920228814e-05
-2.02037501896832e-05
-1.96127922378882e-05
-1.31047322382403e-05
-9.1839269033877e-07
-2.39085155824382e-05
-2.343551599277e-05
-1.86454621045674e-05
-1.556221674247e-05
-2.57202442275162e-05
-1.45625771369741e-05
-1.68460859259108e-05
-1.53256914124852e-05
-2.54437279628148e-05
-2.61949308716573e-05
-9.84787925419352e-06
-1.71300925641883e-05
5.07203932188817e-07
-6.05591963669238e-06
-3.9449998677178e-05
2.91355431600179e-06
-2.42062258669416e-05
-1.66372478183679e-05
-9.21424213192882e-06
3.16898839501505e-06
-3.27696901186512e-05
-3.00766638966842e-05
-2.79142223431643e-05
-2.04722190782002e-05
-1.40573540126252e-05
-1.09134783470655e-05
-1.58291659828578e-05
-2.10143263551919e-05
-3.13560649536682e-05
-2.80759842452647e-05
-3.02134895334189e-05
-2.84694377635646e-05
-1.67395549612119e-05
-1.49915929993336e-05
-5.76945884449529e-06
-1.66425906757652e-05
-2.59175209641858e-05
-2.35148486462366e-05
-2.66831045209305e-05
-1.91329467462928e-05
-2.40022502609511e-05
-2.96359854480033e-05
-4.33804547200881e-05
-1.56016805189319e-05
-4.48974367944287e-05
-4.16291362329398e-05
-1.3959159147996e-05
-1.68235570407912e-05
-2.24221345870543e-05
-5.7592444886634e-06
-2.09912309542315e-05
-2.00523088631589e-05
-2.43247401377095e-05
-1.25901713108231e-05
-2.22662628776068e-05
-2.01205611615361e-05
-1.16115236872121e-05
-3.55449971042767e-05
-4.31219675824695e-05
-3.048016181103e-05
-3.81276605895028e-05
-3.27912013814343e-05
-1.46233043904388e-05
-1.97072323099147e-05
-1.88746817188936e-05
-2.61615888412716e-05
-2.73575646842456e-05
1.61200469769633e-06
-3.60936299120049e-05
-3.9038559187008e-05
-2.11396454307943e-05
-1.05326538254714e-05
-3.51167797830583e-06
-6.81731790338037e-06
-2.54371302231432e-05
-2.55779643279076e-05
-2.44580110453914e-05
1.47550442191544e-05
-3.71669327315465e-05
-2.65858150260491e-05
-7.12364313071886e-06
-3.31564407434422e-05
-7.57122921766673e-06
-9.28975808560252e-06
2.51451491748408e-06
-2.85796552814688e-05
-3.13396365405992e-05
-2.38992826001305e-05
-1.80001475089061e-05
-8.36776881549526e-07
-1.62436363799086e-05
-3.48119025642506e-05
-4.04525696563431e-06
-1.41379555489736e-05
-1.7569604407021e-05
-2.5373582117489e-05
-1.50537566386776e-05
-1.20481201657287e-05
-3.23986316093157e-05
-1.88112361712475e-05
-1.6882773385773e-05
-1.91262489685758e-06
-3.74467860746555e-06
-1.21850620479331e-05
-1.87052239493438e-05
-2.21593613497746e-05
-3.76968632606233e-05
-6.10626726031147e-06
-1.95902815775953e-05
-2.58384785557333e-05
-9.75945159149422e-06
-3.35500230772307e-05
-2.17701048079055e-05
-1.32726467514752e-05
-2.17331063493581e-05
-2.36051684671998e-05
-3.13881748719147e-05
-2.30184659238953e-05
-3.92685395272689e-05
-1.73072490048075e-05
9.92035409322586e-07
-1.34219439858678e-05
-1.74639536586334e-05
-2.85806883817533e-05
-4.03057404444583e-05
-2.14266944742033e-05
-8.66386635698192e-06
-2.48342379564255e-05
-2.33295678567393e-05
-2.09350252115567e-05
-2.97839671372799e-05
-8.05667892998875e-06
-2.19376679114185e-05
-2.07784049875032e-05
-7.57651469276162e-07
-1.38921568596599e-05
-1.06841921933401e-05
-3.40824744075782e-05
-1.27541475148256e-05
-3.11398112802282e-05
-6.37360721709327e-06
-2.34113747043331e-05
-2.32080078702003e-05
-1.42040013123532e-05
-1.11346505056484e-05
-3.43444835518771e-05
-1.80188329459092e-05
-2.11729136874411e-05
-3.39605010219456e-05
-2.26478981770459e-05
-3.94069054900932e-05
-3.23590160301584e-05
-2.75956781926608e-05
-2.26593544911862e-05
-7.64260716200971e-06
-2.01927399249774e-05
4.0438582747871e-06
-2.15924155063598e-05
-2.61762151703213e-05
-3.77432568815729e-05
-2.31487267096621e-05
-1.89753918550859e-05
-1.88555492682253e-05
-2.25022038111418e-05
-1.89300928127877e-05
-2.91463966976652e-05
-3.08668712459238e-05
-2.93662974238003e-05
9.51062606535902e-06
-2.90496145421273e-05
-2.8923631837515e-07
-2.57551042939495e-05
-1.15324665085786e-05
-2.18203697283896e-05
-1.97597464309578e-05
-2.05434183695093e-05
-1.89920268439065e-05
-2.41076384740401e-05
-1.9388198143852e-05
-2.04787258483955e-05
-1.45949202493191e-05
-2.38129283178942e-05
-1.92854613537816e-05
-2.37301360533529e-05
-2.94593348188177e-05
-9.85443472139029e-06
-4.15647619926268e-05
-3.87846668892976e-05
-3.11448314351261e-05
-1.54727593496859e-05
-1.15385811666271e-05
-2.74230993187175e-05
-3.48071407832774e-05
-1.81500655227882e-05
1.37941688803666e-06
-2.75673462658047e-05
-1.36456438643095e-05
-1.46487419865427e-05
-1.49207407393392e-05
-2.54129412221177e-05
-2.78666490774106e-05
-2.87213506099691e-05
-2.320204078563e-05
-2.7253723349111e-05
-2.76660922750764e-06
-3.33436980237227e-05
-6.43519574154153e-06
-1.45577148063088e-05
-5.52976051030503e-06
-6.81295801508036e-06
-7.67622405927804e-06
-3.11173302006031e-05
5.55106739355347e-06
-5.86682615782426e-06
-1.66058136065787e-05
-3.20252972657842e-05
-2.77687888336371e-05
-3.40988004154718e-05
-2.01264878991464e-05
-3.65020895938157e-05
-4.51328899776074e-05
-2.54371011644469e-05
-3.16489291517866e-05
-2.22291938099235e-05
-5.8150430398061e-06
-2.96693668667776e-05
-2.06808364555563e-05
-1.4368235488106e-05
-2.10992241711195e-05
-3.85054261651113e-05
-5.09020270060575e-06
-1.80624942487592e-05
-1.75194017773573e-05
-2.8427199085937e-06
-3.05198129775917e-05
-4.90005153576499e-05
-3.13256448897685e-05
-3.58388513937854e-05
-3.50495750174834e-05
-2.56007451722009e-05
-3.01091410342931e-05
-2.52309740892872e-05
-2.54818254923467e-05
-1.60226353988979e-05
-4.22432211360505e-05
-4.04957445909686e-05
-5.25596448316957e-06
-3.15472693320512e-05
-9.33096146349225e-06
-4.34398617644086e-06
-1.42959809771482e-05
-2.23814956250483e-05
-1.13666757677701e-05
-1.6663490910159e-05
-1.87299830679567e-05
-1.30270275475419e-05
-6.6803065435492e-06
-4.69770532074056e-05
-2.95001429411371e-05
-2.51327910363721e-05
-1.70299281306508e-05
-2.97738757820908e-05
-1.04415444267193e-05
-9.20756854069864e-06
-2.8004775741721e-05
-3.10400125746943e-05
2.54540339711574e-06
-2.01925153882609e-05
-2.59427566214013e-05
-1.42015403863408e-06
-5.82571220365029e-06
-1.4995812755193e-05
-1.27878504694642e-05
-3.16277176454781e-05
-1.8938253921007e-05
8.79635655904524e-06
-1.16685817370478e-05
-3.99339475425001e-06
-3.86692429466855e-05
-4.5774195188429e-05
-2.58465635093861e-05
-8.45388824568489e-06
-4.57463086692601e-06
-3.90525254469023e-05
-7.98399700814084e-06
-2.49006277251376e-05
-2.78755518492875e-05
-4.72375265363769e-05
-1.74747187521411e-05
-2.38183075282918e-05
-1.7248437664004e-05
-1.78808904596862e-05
-3.24006791493916e-05
-1.20637465458254e-05
-1.93020241254708e-06
4.62041097777643e-06
-2.92089244761449e-05
-2.52960733574081e-05
-3.14854643710408e-05
5.92060456307451e-07
-2.02541968058234e-05
-8.25453587290465e-06
-2.01023759041104e-05
-4.09757711811661e-05
-3.61033306383963e-05
-1.22970384563011e-05
-2.4337000700527e-06
-1.96795792044172e-06
-2.502513381163e-05
-4.74171690918476e-05
-1.72947039511224e-05
-3.70128673785042e-05
-2.49358571641141e-05
-1.04792944307869e-05
-1.73767497502884e-05
-2.49106406584707e-05
-1.49578683440545e-05
-3.05158883400363e-05
-1.84891976952174e-05
-1.56714549406838e-05
-2.01179526973836e-05
-1.92144427273348e-05
-7.62348352816497e-06
-1.71174898047873e-05
-2.12978511865829e-05
-2.34570072372792e-05
-2.42369345285696e-05
-1.68226974061226e-05
-4.20863992717228e-06
-5.16686763191497e-05
-1.28450955664094e-05
3.81053956774655e-06
-1.26343528188954e-05
-3.2350219849298e-05
-1.95242356694451e-05
3.20845637642846e-06
-2.71423553751244e-05
-2.24793777146388e-05
-2.80639655438788e-05
-1.73223587469857e-05
-3.48721987705693e-05
-1.56644467607611e-05
-3.12567946489726e-05
-1.76974287327866e-05
-4.33539333371436e-05
-2.19211761961613e-05
-3.48502286908113e-05
-3.37287202001406e-05
-2.22552859920043e-05
-5.04314759951818e-06
-8.28862173209163e-06
-3.05001619825008e-05
-8.19958343819431e-06
-1.45543208911029e-05
-9.72866676679134e-06
4.21228528455119e-06
-2.80865665737095e-05
-1.99891793668741e-05
-6.38791667485972e-06
-1.30132545671713e-05
-1.20279516853675e-05
-2.70530546384745e-05
-7.37898247271924e-06
-1.39949342941916e-05
-1.57604828055264e-05
-2.79756705244411e-05
-1.87937809763282e-05
-2.34415856591494e-07
-3.44680922960926e-05
-1.15946795939409e-05
-3.127279543238e-05
-3.4888982132351e-05
-6.41876695224668e-06
-3.71852640504153e-05
-3.26444676508908e-05
-2.37381360385943e-05
2.40742102672477e-06
-2.65489900184644e-05
-1.6139053436014e-05
-1.40545913479473e-05
-2.30438375207577e-05
-1.05905105108328e-05
-2.98595187693357e-06
-9.61096743200669e-06
-1.77328894417469e-05
-2.12754961331202e-05
-3.03130192116805e-05
-1.90812900660567e-05
-2.12595505053667e-05
-2.99653372201411e-05
-4.51201449989645e-05
-1.34465520752981e-05
-1.44623107541513e-05
-4.56960086497652e-05
-2.42153869557524e-05
-2.33763782801446e-05
-2.69018556826129e-05
-4.99173752172521e-06
-1.29509147567876e-05
-2.12939983624231e-05
-9.50414184403278e-06
-8.07772714605659e-06
-2.73493163436245e-05
-1.71879977875572e-05
-1.41457500659768e-05
-1.98395680926067e-05
1.2569575642235e-06
-2.72451349945219e-05
-3.66357822358183e-05
-7.7128044805569e-06
-2.34480962145855e-05
-2.92971097685319e-05
2.25363122927021e-06
-1.65266361160725e-05
-9.41881631864675e-06
-4.63601727551618e-05
-2.11805903873384e-05
-2.8058403220704e-05
-1.88303426421925e-05
2.09461832524076e-06
-1.88462873135084e-05
-4.77478819573101e-05
-3.51553742989437e-05
-1.56989402576357e-05
-1.71717119167426e-05
-2.21131766428273e-05
-2.23178834303032e-05
-2.54572824249352e-05
-3.78038346219574e-05
-1.37806280428247e-05
-2.89949698678258e-05
-5.57894804230273e-05
-2.52738562280543e-05
-5.35369371436098e-05
-2.71092746565218e-05
-2.506439372644e-05
-2.56341756871358e-05
8.16093756855318e-06
4.49448182097942e-06
3.15694251231454e-06
-1.06018512454511e-05
-9.39834050108782e-06
-4.19999859700205e-05
-3.98496529780432e-05
-1.43732550199402e-05
-1.80589618697992e-05
-2.84981079323201e-05
-2.43593212132233e-05
-9.4174855734207e-06
-1.40693043528283e-05
-2.6016867019837e-05
-1.6110829292148e-05
-2.70729087516473e-05
-1.75275806095631e-05
-3.95165983280033e-05
-2.2053121973746e-05
-3.26142069450277e-05
-3.40992425515997e-05
-2.29255184610839e-05
-1.44761735438601e-05
-1.86144820185273e-05
-9.95901468066194e-06
-5.57287969994914e-06
-4.78979526248817e-05
-1.91945691964352e-05
-3.13580753614634e-05
-1.5192937841914e-05
-2.4970326245206e-05
-3.28390903273093e-05
-3.69370440134059e-05
3.38292228588231e-06
-9.97162599428347e-06
-7.59024147955734e-06
-1.51614832253254e-05
-1.56295674951683e-05
-2.03777087042256e-05
-5.10928710841028e-06
-1.18270236251493e-05
-3.42535769994167e-05
-2.7515515586932e-05
6.44586488610811e-06
-1.94025558752003e-05
-2.03369580716297e-05
-2.56419396452506e-05
-2.0696163967628e-05
-7.06291838749466e-06
-1.15439425345206e-05
-3.61284618051345e-05
-3.62792098885075e-05
-3.44904825563148e-05
-9.53138785082247e-06
-8.12497847793726e-06
-1.24271935054622e-05
-2.89561669045834e-05
-1.92159275503325e-05
-1.64933706142134e-05
-3.7224083931596e-05
-1.39032614272985e-05
-1.62477863244794e-05
-1.57289225662532e-05
-2.61200059509181e-05
-2.78478403218456e-05
-1.51792498812863e-05
-3.0339459149602e-05
-1.77704389356608e-05
-2.9316421591796e-05
-3.65014893925131e-05
-2.45152796828164e-05
-1.00088568954862e-05
-8.52418371265088e-06
-2.94373898170285e-05
-3.60363162682994e-05
-3.94197198337912e-05
-2.38698263102482e-05
-3.06967318473876e-05
-3.09792185448724e-05
-1.59679673831921e-05
-2.0227152258421e-05
-2.84217921774689e-06
-4.21508491689766e-06
-2.21658233898792e-05
-3.69770491738041e-05
-1.70282176436233e-05
-1.53670299093416e-05
-1.68990636103354e-05
-2.31007956244501e-05
-3.96819970324158e-05
-2.55272876937999e-05
-3.3328681007626e-05
-1.88361168363177e-05
-3.66706691157586e-05
-1.90207146727175e-05
-2.90448816198865e-05
-2.37812955115859e-05
-7.5720202808088e-06
-4.0264528968983e-05
-1.53989523372012e-05
-2.48397873148431e-05
-3.2393403735864e-05
-1.77566041597911e-05
-2.87613388880862e-05
-2.69264487685369e-05
-1.32240856986433e-05
-1.79879074328894e-05
-2.80418436033359e-05
-1.83292920945788e-05
-1.62644746592876e-05
-1.13135101179529e-05
-1.37350427928579e-05
-2.44088513260398e-05
-2.13690820515033e-05
-3.36783498872428e-05
-1.48439318802788e-05
-5.05044462578588e-06
-3.12975612464356e-05
-2.70631100798207e-05
2.51452216448301e-06
-3.1358940815251e-05
-2.73989108735496e-05
-2.90657164404941e-05
-1.99059771525394e-05
-2.95403161222121e-05
-2.2006679641658e-05
-1.15959284579798e-05
-3.51813888821855e-06
-3.05160097970919e-05
-2.65146379092357e-05
-2.54171849242249e-05
-5.69635183228521e-06
-3.81995909273884e-05
-2.76252133647895e-05
-2.54240665499893e-05
-1.4125988569553e-05
-4.25855966653422e-06
-1.93318095057829e-05
-4.05346520780565e-05
-1.63202317852885e-05
-1.41612038743244e-05
-2.23391564769279e-05
-2.8620326819772e-05
-3.78780274204098e-05
-2.37449914678404e-05
-1.65818879868266e-05
-5.4046102440197e-06
-5.66748457502871e-06
-4.02553531878708e-06
-1.39413516919164e-05
-3.31899153546735e-05
-1.51898644612256e-05
-3.62805495763796e-05
8.20958297720049e-07
-9.81037047724323e-06
-3.28078131091657e-05
-1.60719568518756e-05
-2.92775343201927e-05
-3.4147481512344e-05
-2.92540356245722e-05
-4.67575799650111e-05
-3.53136640480047e-05
-4.45445875647516e-05
-2.83111305527884e-05
-1.94857852247784e-05
-2.90633793730837e-05
-3.44143525878217e-05
-3.86932031445265e-05
-3.11360803431824e-06
-1.95090663382019e-05
-2.28909833116835e-05
-8.23027005834084e-06
-1.17869782977836e-05
-2.91547500397375e-05
-2.45047680628374e-05
2.06080129185431e-06
-2.02576061494589e-05
-1.4256003901835e-05
-9.70217472794378e-06
-1.82658639561594e-05
-1.78070866213206e-05
-3.0456842179752e-05
-2.56685002055334e-05
-4.46787981373003e-05
-2.54596333194814e-05
-3.15428026024542e-05
-3.39715407697595e-05
-1.62958017950599e-05
-2.70371883343084e-05
-1.96388961080383e-05
-2.96200290247204e-05
-2.3287746566609e-05
1.33733291391922e-06
-1.49538805773881e-05
-1.02332567311154e-05
-2.13547406495425e-05
-3.39550726365794e-05
-2.94356138284717e-05
-2.15131337817745e-05
6.32643875445367e-06
-1.55534451146363e-05
-3.28259572366286e-05
-3.01774503114504e-05
-3.78110819481245e-05
-2.24393471154601e-05
-3.63433907485114e-06
-1.83475892275521e-05
-2.65030382114274e-05
-1.86715499409857e-05
-3.34436026753498e-05
-7.59937781620557e-06
-3.7709475396793e-05
-1.24189450277631e-05
-3.02370698599402e-05
-2.51906332070739e-05
-1.21754554881103e-05
-2.45106437368324e-05
-2.19263922461678e-05
-1.49313132329785e-05
-1.36121518082163e-05
-2.15105564007592e-05
-2.54859232323765e-05
-2.00838308096427e-05
-3.34575284756683e-06
-1.37002528664299e-05
-2.05565415418029e-05
-1.72241133020365e-05
-2.8910945111349e-05
-1.91726636444866e-05
-1.93492453446457e-05
-1.58406763645091e-05
-3.83307971275807e-05
-6.33766507206105e-06
-1.64790901276996e-05
-1.79855466998115e-05
-2.1539514551805e-05
-1.38130439743235e-05
-2.52027736679595e-05
-2.02484352789764e-05
7.39601796229167e-06
-1.61024598165566e-06
-3.20764865609941e-05
-8.82576438860748e-06
-3.23610726201098e-05
-2.63771852485021e-05
-2.12772346540803e-05
-1.05033804476829e-05
-2.46895805861255e-05
-2.98151207458623e-05
-3.30009701053418e-05
1.71491924264389e-06
-6.26165395658223e-06
-3.49799501713051e-05
-1.37974193710976e-05
-4.8720253768562e-05
-3.51152780888719e-05
-2.18508306555773e-05
-1.15371387717326e-05
-1.41543284019235e-05
-2.55825667984829e-05
-3.39021975600419e-05
-2.84485014670672e-05
4.33129421830184e-06
-2.3130958542102e-05
-1.51155260823006e-05
-1.46646404408006e-05
-1.62333324008123e-05
-2.22826502825484e-05
3.64552646968311e-06
-3.30701024651118e-05
-4.90978262685292e-06
-3.12515208357117e-07
-1.58590052077078e-05
-7.95855443302474e-06
3.51947536567152e-06
-4.28977022625842e-06
-7.81623388138245e-06
-2.38755479032359e-05
-2.01037840347676e-05
-2.36892270831384e-05
-9.31796155826616e-06
-2.83048530219181e-05
-2.2315348959796e-05
-4.99245507454376e-06
-3.82194702343737e-05
-2.36351754261289e-05
3.18310430212795e-06
-2.00220894628201e-05
-2.04368139401569e-05
-2.56997502241583e-05
-6.03539284670597e-06
-1.70815318991547e-05
-4.22643609652055e-05
-2.18681395431239e-05
-9.0378871639179e-06
-2.79213813668702e-05
-3.16559268697348e-05
-3.35637590353324e-05
-3.82972881987235e-05
-2.24389599406573e-05
-1.92903523529064e-05
-8.38259783006324e-06
-1.88420628613156e-05
-1.4535592943873e-05
8.37886420160572e-08
-1.93105615127212e-05
-1.07948815286571e-05
-2.21324986237575e-05
-2.1293062836093e-05
-4.68901762646921e-05
-2.45203709154079e-05
-2.85562257800921e-05
-3.13480568139606e-05
-1.66489839087915e-05
-4.08473676094212e-05
1.84389021343199e-06
-5.05544178476854e-06
-2.90982807491422e-05
-2.36095599802503e-05
-1.74612358678527e-05
-5.54177667358913e-06
-2.6069721491778e-05
-2.31756304261739e-05
-4.57286942325804e-06
-3.48593616495059e-05
-1.20583967159168e-05
-3.04357757220793e-07
-7.82890182690236e-06
-1.81751599359683e-05
-2.10561134505781e-05
-2.86292728675136e-06
-1.74303284491569e-05
-9.75326260970252e-06
-1.74025828986117e-05
-2.30609322161587e-05
-1.29327288936104e-05
-1.11349074091565e-05
-2.67737493475009e-05
-1.57698976769889e-05
-2.67142097704898e-05
-3.33482208471651e-05
-1.99605288949152e-05
-1.84468483825504e-05
-3.30416120718641e-05
-2.00996789647703e-06
-1.79832046778914e-05
-1.37826615273282e-05
-9.7147140578036e-06
-4.3125292085665e-05
-2.8512864134076e-05
-2.25382298727613e-05
2.897863708386e-06
-2.09098690273275e-05
9.52705138086922e-07
-1.19657220293599e-05
-3.46115799280516e-05
-2.09643939988162e-05
-4.1973815674016e-07
-1.23543952842228e-05
-6.26356918958074e-06
-3.28971734445096e-05
3.53219146996933e-06
-1.92942673703196e-05
-2.73082202719299e-05
-6.07172438155677e-06
-1.06010375317526e-05
-4.48361827691106e-05
-1.45658012312536e-05
-8.13670546239468e-06
-2.9183749224105e-05
-2.02901999060487e-05
-2.31286727388224e-05
-1.79375633876511e-05
-1.26910565521015e-05
-3.48913407758451e-05
-3.7799616765946e-05
-3.89165932625908e-05
-5.9444863148917e-06
-3.18977466289466e-05
-3.58650211036833e-05
-4.05650433030244e-05
-3.59818923305014e-05
-1.43937736574346e-06
-1.77906813310259e-05
-1.68938669206962e-05
-1.83746946162694e-05
-3.07214003931863e-05
-2.64231219714375e-05
-1.88069037535254e-05
-2.16788826493348e-05
-8.24432117988231e-06
-3.10840581805011e-05
-3.33447029768671e-05
-1.55317877453384e-05
-2.11045005775083e-05
-1.66277225600833e-05
-1.2067949987827e-05
-2.39204295451674e-06
-1.32193877766101e-05
-1.18276143908871e-05
-2.42421976996146e-05
7.45882286203927e-06
-1.95155534011216e-05
-5.82048398116417e-05
-6.66575676606293e-06
-2.81094767799798e-05
-1.37331532934042e-05
-2.90025059980928e-05
-2.13569591712645e-05
-1.390162242314e-05
-2.57346292615371e-05
-3.73445654478437e-05
-2.61867762881852e-05
-1.9144386261031e-05
-2.69458280305938e-05
-1.70664666017221e-05
-2.24734942240433e-05
-6.28935829241238e-06
-2.70262230936386e-05
-1.73176163564269e-05
-1.69073986365353e-05
-2.84754115299828e-07
-3.05672234236529e-05
-2.95731433743804e-05
-1.44930753231118e-05
-1.91810835328762e-05
-2.65847817538858e-05
6.79098989159977e-06
-1.00161351634774e-05
-2.21194702135822e-06
-2.39122628536769e-05
-3.44924869003477e-05
-3.79283596228797e-06
-3.87245211250079e-05
-3.64938075264115e-05
-2.13130014694889e-05
-2.00758802479897e-05
-7.56048287984762e-06
-1.9507813323594e-05
-1.26326943678196e-05
-1.59298445487666e-05
-1.5984489324966e-05
-3.41640770744733e-05
-3.12206514614416e-07
-2.55081685792838e-05
-1.87534394475472e-05
-3.31196115168523e-05
-2.5806859966206e-05
-1.79896188464612e-05
-1.84472655689167e-05
-4.41902040090179e-06
5.7313493224028e-07
-2.11441327042144e-05
-1.22117267504051e-05
-2.27629797640285e-05
-1.91511918099749e-05
-7.09635828282441e-06
-4.88627962076179e-07
-1.6204881559062e-05
-3.21145695534217e-05
-2.69907872976833e-05
-5.18854518739793e-05
-5.37978544762118e-06
7.13314036795942e-06
-2.44774391147921e-05
-6.53474077726751e-06
-1.18188503672298e-05
-3.17210822435094e-05
-1.92215476264693e-05
-2.7344795766985e-05
-2.21021750641894e-05
-4.35409443641257e-06
5.79044970943794e-06
-2.04336421477759e-05
-1.90895346540277e-05
-5.32829747676052e-06
-2.44515263088657e-05
-9.15934704364249e-06
-2.43375711151512e-05
-2.59648011691962e-05
-1.3963641991591e-05
-2.95779670685419e-05
8.96127251431438e-07
-3.16010150320377e-05
-2.25337595758715e-05
-1.83801934747611e-05
-3.84883491844009e-05
-1.74243275201889e-05
-1.07816044064357e-05
-2.53927753355274e-05
-2.85188025486668e-06
3.55832814073022e-06
-1.60315871999186e-05
-1.14302008625506e-05
-1.86337123714484e-05
-2.97569729250802e-05
-4.30798645311853e-05
-4.19240130118855e-05
-2.08596456622977e-05
-1.99213592965103e-05
-1.63355510510348e-05
-2.33740682599444e-05
-2.39865534081071e-05
-1.68541474848902e-05
-3.4270735628569e-05
-7.61767009324599e-06
-2.77393149707484e-05
-1.02215849340859e-05
-3.46907624664632e-05
-2.66749549808213e-05
-2.64606674264576e-05
-2.80244971696183e-05
-7.84002137544402e-06
-3.18541166672315e-05
-1.43171548362386e-05
-2.61776411978996e-05
-9.79973180023592e-06
-1.06811088387271e-05
-3.19824883012184e-05
-1.90630178872281e-05
-2.36647155890834e-06
-3.03283708923324e-05
-1.58332815033495e-05
-2.28011356565622e-05
-4.06588737922655e-05
-1.20373770641612e-05
-1.49639730116166e-05
-4.43909131699088e-05
-1.32675986829231e-06
-1.46737153415965e-05
-2.48965335384147e-05
-4.12247502827053e-06
-1.62157570594428e-05
5.17868251465035e-06
-1.27255325412989e-05
-2.828579715925e-05
-2.75676403019284e-05
-8.5803773966679e-06
-1.27009823643964e-05
-2.48252934542318e-05
-2.44321758950661e-05
-2.21817784592691e-05
5.81664197570657e-07
-1.77288191271153e-05
-3.42993471036355e-05
-1.50008579382994e-05
-1.03314861416284e-05
-2.94536382183796e-05
-1.79779254988417e-05
-3.07518303916945e-05
-1.51748553667779e-05
-2.13020038173812e-05
4.72347747353525e-07
-1.98385096507271e-05
-2.33081201854918e-05
-2.02192919308845e-05
-2.20968125682387e-05
-1.73251906886697e-05
4.02867906701778e-06
-1.03081336416553e-05
-3.09059182956037e-05
-1.93680753872981e-05
-9.88179022259565e-06
-7.73775949031721e-06
-2.00758965981783e-05
-2.41755709575329e-05
-2.33225169703696e-05
-3.40114395809549e-05
5.38524188745609e-07
-2.67123822819751e-05
-2.56981934116485e-05
-2.10173607410424e-05
-1.24705524248804e-05
-5.30099771785096e-06
-2.324029148406e-05
-1.16965963871294e-05
-2.09938252573313e-05
-2.59656824508938e-05
-3.36645954175631e-05
-2.38354883691045e-05
-2.17213514360391e-05
-2.02390464755444e-05
-2.60982803823496e-05
-1.06032697211096e-05
1.66304849248803e-06
-2.62573596985575e-05
-1.64651819427002e-05
-1.68159786162743e-06
-3.02617205776264e-05
-1.18257728700011e-05
-8.77891481246779e-06
-3.84620718570382e-05
-3.72629819241057e-05
-1.25754984343287e-05
-2.01576422309359e-05
-1.34367915209072e-05
-3.76442267054108e-05
-4.51242355604549e-06
-2.51996521705339e-05
-2.41824344638773e-05
-2.09751029605555e-05
-1.19651487551184e-05
-3.60219556704108e-05
-1.91387673005967e-05
-1.97479929472705e-06
-9.64812898477512e-06
-8.028751878177e-06
-1.84070232659535e-05
1.12588051578697e-05
-2.7490223772631e-05
-3.57734831892565e-05
-9.62949464583475e-06
-9.21356285252578e-06
-5.21465289393273e-05
-1.92996068811066e-05
-2.72338045901623e-05
-1.07217075077963e-05
-2.07373440916259e-05
-3.67149639410336e-05
-3.33883335076719e-05
-2.4142940806211e-05
-1.07430739360968e-05
-2.06100921956001e-05
-3.25922954360635e-05
-1.95470996864365e-05
-2.04381900342575e-05
-3.13650089028889e-05
-2.66338319055795e-05
-4.2997561845485e-05
-1.64140521496498e-05
-1.56471946626008e-05
-2.20418177735349e-05
-2.21171189518733e-05
-3.549653747531e-05
-3.18068857040099e-05
-1.85351206772354e-05
-3.54459214048467e-05
-4.10854842529893e-05
-1.69938681818559e-05
-2.26055381601246e-06
-1.62449790176215e-05
-2.82916281443561e-05
-1.60615382857378e-05
-6.13365288140652e-06
-1.65349960472933e-05
-3.12296596397598e-05
-7.13804561937173e-06
-1.17316195482541e-05
-2.14076647432459e-05
-1.08034277141353e-05
-4.02532691062181e-05
-1.7963959208673e-05
-1.92646396395615e-07
-4.38040723012479e-05
-1.90676991699543e-05
-4.06947125512969e-06
-2.16364376004259e-05
-2.53715566265126e-05
2.61720628909449e-06
-3.83595765359226e-06
-8.54873735645019e-06
-4.18201759239901e-06
-2.5565955116771e-05
-2.13668097366006e-05
-2.60376520209941e-05
-1.46189455130329e-05
-9.34348891719305e-06
-5.05548634605762e-05
-1.14795122812769e-05
-2.83105125029764e-05
-2.10606472451362e-05
-2.34551465110473e-05
-3.16280882053946e-05
7.5507574008493e-07
-2.36342357364499e-05
-3.81745510561708e-05
-2.10310215113807e-05
-8.53770915274187e-06
-8.90196200425083e-06
-1.34504593829084e-05
