# Supplementary material for: Research on computational propagation and identification of mine microseismic signals based on deep learning
Source: PLoS One. 2025 Oct 22;20(10):e0334641. doi: 10.1371/journal.pone.0334641 (PMC12543183; doi:10.1371/journal.pone.0334641)
Supplement: S3 Data — (ZIP) [file pone.0334641.s003.zip › 000100500002753.xlsx_0.txt_24.txt.txt]

-3.84166671019859e-06
-3.53995108646282e-06
-3.31635819027674e-05
-1.09267802711166e-05
-4.63009070046801e-05
-2.56742504656934e-05
-2.58412402782784e-05
-1.39798428689332e-05
-1.6806647320835e-05
-2.88622274828245e-05
-3.04003583157148e-05
-3.28231748425908e-05
-2.74686684231992e-05
-4.59250368204995e-06
-2.85016094561712e-05
-3.49688806305216e-05
-2.62576455623373e-05
-2.0651231630446e-06
-7.20352302793986e-06
-1.64472826348007e-05
-3.16812084367363e-05
-3.27853688366231e-05
-1.94046934739307e-05
-1.51725711294101e-05
-1.64095472261139e-05
-8.30050158425742e-06
-3.69576034583943e-06
-2.24928389328484e-05
-2.7049341918308e-05
-4.40089036282502e-05
-2.66660099887891e-05
-9.62682549301359e-06
-1.64985403486022e-05
-3.33496928118485e-05
-1.80697259287801e-05
-1.38526311147786e-05
-4.44231866278858e-06
-1.80130097873219e-05
-1.98110234795635e-05
-4.66982497046794e-06
-2.11899140666829e-05
-3.8200130563657e-05
-1.63526474688766e-05
-1.26589491499769e-05
-5.354694661537e-05
-3.01574036612016e-05
-1.64610364069976e-05
-2.24819794242946e-05
-3.31541201447803e-05
-4.74705236981629e-07
-1.28427622603252e-05
-1.35364599875922e-05
-1.3232618175069e-05
-2.80916487076055e-05
-1.4028541109426e-05
1.57447995772629e-05
-2.02321627102744e-06
-1.6969150389678e-05
-1.91746949838431e-05
-1.22969803167941e-05
-1.71110171652254e-05
-2.7328359898922e-05
-2.41078907974255e-05
-2.48400597839753e-05
-2.21035480750041e-05
-2.75266260355485e-05
-1.97650925373191e-05
-2.06459927298996e-05
-3.78525452742727e-05
-3.04962570488961e-05
-3.19055710460609e-05
-1.89615336072665e-05
-1.20785043033702e-05
-2.00254223638734e-05
-3.07828433170862e-05
-1.14394071920604e-05
-3.67256766262444e-05
-6.12626309838557e-05
-1.9584039835275e-05
-2.20408324757146e-05
-1.0624703264799e-05
-1.95937658023366e-05
2.72980855259716e-06
-3.92554400318877e-05
-1.56082543051666e-05
-1.11241500074071e-06
2.5218550845832e-06
-4.75992842077725e-06
-2.04690997540643e-05
-2.3958142592244e-05
-1.57784106261738e-05
-1.77757675610932e-05
-1.2090409394773e-05
-3.66049327210981e-06
-1.99939112590104e-05
-5.17234658203795e-06
-3.12214074192911e-05
-2.74675066004744e-05
-7.92114465389135e-06
-1.3149827151068e-05
-1.52454519368822e-06
-1.07400806781102e-05
-9.96561700063764e-06
6.68020599177835e-06
-1.86732840557821e-05
-8.15730473904764e-06
-2.99903383384855e-05
-1.2115515698514e-05
-2.57050352645113e-05
-1.20207007020436e-05
-2.36936201345633e-05
-5.46483470306542e-06
-1.30187071446988e-05
-1.01121720107394e-05
-6.70667759476246e-06
-2.79316380881925e-06
-1.38017346717787e-05
-2.36270021794245e-05
-1.45050528830589e-05
-2.9665615202931e-05
3.85822223719581e-06
-1.07542773108898e-05
-2.20380426885101e-05
-2.2597486792278e-05
5.92290286695432e-06
-9.09718768654704e-06
-2.36264091920368e-05
-2.40882980417643e-05
7.41589558593312e-07
-3.71755167616891e-06
-1.80695842560267e-05
-1.51935263362578e-05
-1.70163615841524e-05
-3.32529618384402e-05
-1.85828070932293e-05
-6.43779545748073e-06
-1.83010526203585e-05
-1.89847043487009e-05
-3.72639080211088e-05
-2.95079354287944e-05
-7.52417862875115e-06
5.92899575248719e-06
-1.72566248848244e-05
-4.17619396485511e-05
-1.48297822031699e-05
-1.44580813560349e-05
-1.00757303169761e-05
-1.38363588010134e-05
-1.84209223208018e-05
-3.96375098362215e-05
-2.0297048563107e-05
-3.21314189208772e-05
-1.79037501114698e-05
-3.17812671707383e-05
-3.76299336736491e-05
-1.78170481372318e-05
-2.8345879025592e-05
-9.08182769265278e-06
-2.94768111243178e-05
-1.04679490027138e-05
-4.2580220717033e-06
-8.48877161820329e-06
-2.57222267609045e-05
-5.1569701287848e-06
-1.59429760496371e-05
-1.22095532733722e-05
-1.02873646087587e-05
-2.73979110148791e-05
-2.99968430518908e-05
-2.98509848727088e-05
-2.4404231545112e-05
-1.1513919366387e-05
-5.87269702919793e-06
1.32344617534316e-05
-1.11043209542907e-05
-1.69962847327143e-05
-1.54946832357326e-06
-2.64576603687952e-05
-1.71342957468116e-05
-3.34765152122024e-05
-2.4725340354941e-05
-2.59964915928068e-05
-3.07472214766535e-05
-1.4691436349399e-06
-9.9947862116325e-06
-1.22307628321233e-05
-3.52838934340848e-05
-1.31849911675167e-05
-1.9040320866485e-05
-2.75741861738449e-05
-6.60180314498994e-06
-4.26369576088478e-05
-7.39629298266963e-06
-1.96310203192852e-05
-5.40621390176306e-06
-2.80265341092847e-05
-1.0504754306454e-05
-4.13204181147478e-06
-1.00059729580038e-05
-4.51171520130277e-06
-1.74107589950354e-05
-1.58032825339323e-05
-1.45584233445323e-05
-5.76223980578804e-06
-1.5508158678993e-05
-2.73107399784626e-06
-2.23179237039055e-05
-2.307700849721e-05
-1.74365591305727e-05
-2.84949867979858e-05
-2.07352114986965e-05
-3.24878809774453e-05
-1.21732683708083e-05
-2.50397406086633e-05
-2.88236305857251e-05
-2.33491944170631e-05
-2.08797271538127e-05
-2.32296243624086e-05
-1.11505958155271e-05
-2.15618397441891e-05
-3.55123564759994e-05
-2.48454832832294e-05
-1.4162442449266e-05
-3.78392738804458e-05
-2.50905383826159e-05
-3.03151351771379e-05
-2.03523691847526e-05
-5.1920678049732e-06
-3.41205205736983e-05
-2.08972840592655e-05
-1.19329770007921e-05
-2.14015497337467e-05
-3.63566696637232e-05
-3.69902010014802e-05
-1.96528747658939e-05
-2.58268001796185e-05
-8.95164706834788e-06
-3.25906701100698e-05
-7.9387440160161e-06
-2.76087770543597e-05
-2.81890318895367e-05
-4.18285932200266e-05
-3.75232606208779e-06
-3.20815677414924e-05
-3.75576975840231e-05
-2.26031156480768e-05
4.95906289329874e-06
-2.33798207893334e-05
-7.7577685954278e-06
-1.46247582438172e-05
1.41232881593876e-06
-1.84186018219648e-05
-2.29890759914709e-05
-1.58127549250048e-05
-5.77520634000477e-06
-2.47097292227954e-06
-1.97505733198852e-05
-2.40441544481952e-05
-1.14071673504837e-05
-1.46702875636838e-05
-1.33666618618203e-05
-1.55222273188628e-05
-3.12945941714343e-05
-1.39968688757553e-05
-1.07657606047847e-05
-1.86263877846254e-05
-2.1474529711458e-05
-1.57303700585269e-05
-1.24143204298927e-05
-9.28323026913328e-06
-2.08198285619743e-05
-1.66972396935488e-05
-3.33560866029032e-05
-2.23946185411291e-05
-8.83330019185139e-06
-9.36069972038215e-06
2.82624771311111e-06
-2.06972423440694e-05
-2.75422516019266e-05
-1.66975305574389e-05
-2.31857999879814e-05
-4.68722684675807e-06
-5.6762846477114e-06
-1.44697467478849e-05
-4.57926780369246e-05
-2.98979678506914e-05
-3.02410010203894e-05
-5.11965078127932e-06
-1.82257156520522e-05
-3.42117854443523e-05
-2.67882110337374e-05
-4.0633171316757e-05
-3.33912160391937e-05
-9.04276005636231e-06
-1.60037547412115e-05
-3.13165481708189e-05
-4.24112331614748e-05
-2.06959831799045e-05
-4.02036244150614e-06
-3.19002187920963e-05
-1.2558432445057e-05
-1.41782787558223e-05
-1.43891248700472e-05
-1.49784279565933e-05
-3.24414140711012e-05
-2.81286356895588e-05
-2.37828554071454e-05
-4.13025350135241e-05
-2.2483082290462e-05
-2.40980945718748e-05
-2.65542295819544e-05
-4.69218655853802e-06
-2.14488112340777e-05
2.63345614520246e-06
-7.88649981915021e-06
-3.21476622429399e-05
-2.11085750254639e-05
-1.82309279696483e-05
-2.60028672239149e-05
-1.68335641473975e-05
-2.93528023913233e-05
-2.36101427027227e-05
-3.49239483007113e-05
-2.4867907494645e-05
5.69560548001923e-06
-1.01332444538294e-05
-2.46294085455752e-05
-2.14863449980248e-05
-2.59091843525894e-05
-2.26276475231333e-05
4.55912080234886e-07
1.4907208135078e-06
-1.36070179279726e-05
-1.39227164845635e-05
-1.11978808311618e-05
-6.06251013355575e-06
-4.05206695810692e-05
-2.06792215076835e-05
-2.20773998764487e-05
-1.56623130410138e-05
-2.21017118298613e-05
-3.05772129222013e-05
3.9216890276388e-06
-2.20968596606272e-05
-2.32034732055301e-05
-2.24210582308935e-06
-2.58280042312819e-05
3.74868905612671e-06
-3.77633043908992e-05
-1.81633970337497e-05
-1.13864247094346e-05
-3.96824445704216e-05
-1.97693544525845e-05
-1.22415967239492e-05
-1.36247137059897e-05
-1.40665581628034e-05
-1.87309634577473e-05
-1.25003418707558e-05
-2.65630870228529e-05
-6.79573605019205e-06
-3.48089903056748e-05
-1.19146713993666e-05
-3.00554281542566e-05
-1.2662695810069e-05
-4.41519416699066e-05
-2.27572739529745e-05
-1.33283296835387e-05
-2.78788244987319e-05
-1.15202842688594e-05
-1.52873064312406e-05
-2.64146991299172e-05
-2.55726150454528e-05
-1.24590497725273e-05
-1.50769824729372e-05
-1.5045431779123e-05
-1.90546159764571e-05
-7.99485052768804e-07
-3.53961011356887e-05
-2.83091018879727e-05
-2.93659570520228e-05
-2.57366451918706e-05
-2.75672012430034e-05
-4.06271546434643e-05
-7.20910306292215e-06
-1.43284565831565e-05
-1.57922962988383e-05
-1.53663493071081e-05
-4.06405462089261e-05
-3.18432726579493e-05
-4.86259277768356e-05
-1.70125895091242e-05
-1.14924523086217e-05
-1.43080253544044e-05
-1.9062035599321e-05
-2.17671028247558e-05
-1.66640136639184e-05
-5.31983721010637e-06
-2.366896270225e-05
-5.52174903429295e-06
-3.08529409835886e-05
-2.51439946620834e-05
-2.48813662339014e-05
-2.61241396263316e-05
-8.33520730234973e-06
-5.01908271846326e-06
-1.18540797918675e-05
-3.94299138968178e-05
-1.57114987175144e-05
-1.73341104196308e-05
-1.17590726387262e-05
-1.06256604023042e-05
-2.87805419457204e-05
-2.33792201345637e-05
-2.88406676026095e-05
-2.52607609032566e-05
-1.51466965146195e-05
-4.4048970865258e-05
-4.02357989040151e-05
-1.69372533165772e-05
-2.60076796213252e-05
-1.00784302669869e-05
-1.26382047114675e-05
-3.4608336567832e-05
-3.53073094541119e-05
-1.46551250864272e-05
-4.7558733352521e-06
-2.05322264894596e-05
-2.2535471266133e-05
-2.867089750252e-05
-1.49397679111235e-05
-2.0336084664151e-05
-6.18563232583166e-06
-8.01826692610225e-06
-2.67086567941329e-05
-1.41536959243264e-05
-1.20557710744035e-05
-9.717557257265e-06
-2.16283519356705e-05
-1.18396215615476e-05
-2.74762165863076e-05
-1.30377861613187e-05
-2.38686836524254e-05
-2.25908293509482e-05
-2.46108280637846e-05
-1.50259040910626e-05
-2.12854517328031e-05
-3.5079140341374e-05
-1.27691675111949e-05
-1.68793444656746e-05
-3.13548534481032e-05
-1.22634079873304e-05
-1.22563358453007e-05
-3.89024585605599e-06
-2.86814731330176e-05
-1.41614823945917e-05
-1.57295090419445e-05
-9.86705613131901e-06
-1.39695145390328e-05
-2.92067208741762e-05
-2.86942310017497e-05
-1.94058530033941e-05
-2.46157959602907e-05
-1.28906020417896e-05
-2.52426778041121e-05
-1.19185493826443e-05
-1.83294421765476e-05
-2.57076785582938e-05
-1.49523752955839e-05
-3.23074381643158e-05
-2.59672076720225e-05
-6.41442051246195e-06
-3.05575878406613e-05
-2.05299159750669e-05
-3.1663340683551e-05
-2.38743292844297e-05
-1.46828385527963e-05
-2.29609754591592e-05
-4.50670130209515e-05
-1.40185649322825e-05
-1.24393169417247e-05
-3.70993063445099e-06
-2.21216015732743e-05
-2.76518211432799e-05
-1.05507937507203e-05
-2.84715979216831e-05
-1.94184263353561e-05
-4.32725850888932e-05
-2.42863318635124e-05
-1.27785069572736e-05
-4.24702550798811e-05
-6.2366886569952e-06
-1.70152040489883e-05
-2.10579296851901e-06
-1.62896978894372e-05
-2.7727676897733e-05
-1.17669691655169e-05
-3.2819209862154e-05
-2.64516742885425e-05
-3.44088235846269e-05
-1.23594898127235e-05
-2.84779323960582e-05
-3.32964029927922e-05
-2.48230570475208e-05
-3.04200310563482e-05
-2.78228946058727e-05
-3.60957157814138e-06
-1.52208797952531e-05
-1.81320222224466e-05
-4.69522747489346e-06
-2.98255015891358e-05
-1.01750200173296e-05
-1.95509181460366e-05
-3.26174497080354e-05
-1.55864971910915e-05
-3.45841307225901e-05
-1.26545670074711e-05
-2.06071505344721e-05
-8.58154082691275e-07
-1.61108270376689e-05
-2.32804542868539e-05
-1.38196179066462e-05
4.73242312397185e-06
-3.25738961471767e-05
-4.65682812676425e-05
-2.46504191467514e-05
-3.27556493208432e-05
-2.5918822370592e-05
-1.270364092455e-05
-5.71640820380538e-06
-5.70577154874377e-07
-2.96599593357873e-05
-3.27190587169852e-06
-4.58966291057548e-05
-4.07390816347718e-05
-3.6704690865252e-05
-1.76576140635101e-05
-1.32771744840732e-05
-3.55839006829902e-05
-2.38658038789697e-05
2.2033155901253e-06
-5.89095945347961e-06
-1.99611544029503e-05
-2.73032679534581e-05
-2.05861900365311e-05
-1.8439809155625e-05
-1.35599297957932e-05
-3.31503945913086e-05
9.08277471161711e-07
-2.44569260251102e-05
-3.18695839210391e-05
-1.50775196901082e-05
-9.70770348949276e-06
-6.75707888659595e-06
-3.4171894620665e-05
-2.99275663860955e-05
-2.73541459351081e-05
-3.50780999127614e-05
-4.19745802338749e-05
-1.0431091846687e-05
-1.71528870113088e-05
-1.28502472238952e-05
-1.76159354284718e-05
-1.9183676038015e-05
5.80872499940638e-06
-3.6531176039154e-06
-4.16528120502739e-05
-3.12175569063456e-05
-3.11008845527696e-05
-1.79024147828047e-05
-3.6555359789959e-06
-1.89811353800824e-05
-7.78455853058602e-06
-2.16275561087476e-05
-9.41120976399477e-06
-2.65768273541042e-05
-1.79792812376788e-05
-3.09637195803903e-05
-1.17879086944182e-05
-3.00316850872662e-05
-2.46811624046844e-05
-3.45742455916656e-05
-7.07348195284906e-06
-2.77769718152711e-05
-5.29782431620955e-05
-1.09761248665342e-05
-1.51874002400526e-05
-9.48823974899343e-06
-2.08670175770155e-05
-2.24561107749244e-05
-7.27206432555612e-06
-3.49218253739805e-05
-2.31322421766441e-05
-2.75946559108552e-05
-3.45986706674165e-05
-2.34171041180911e-05
-1.41138406651223e-05
-4.59802666278622e-05
-1.74863546342288e-05
-2.00645253821177e-05
-1.1129156868539e-05
-3.91616608173464e-05
-4.56052776852653e-06
-3.71337529194549e-05
-2.52917997826014e-05
-1.08383919877343e-05
-3.22789995515789e-05
-8.18955704835964e-06
-2.96009422395838e-05
6.67431527255345e-06
-1.04849905341481e-05
-1.93223013736926e-05
-1.33976422866693e-05
-3.44715865965116e-05
-7.45165845782968e-06
-3.76828405829072e-05
3.18318454182058e-06
-2.36269988681012e-05
-7.61099011074864e-06
-1.46781212719473e-05
-2.6604106114522e-05
-2.66349075362908e-05
-1.39222427303972e-06
-3.58253699749643e-05
-1.78059553642517e-05
-3.1501864554969e-05
-2.97442542582443e-05
-2.53168149246881e-05
-3.40247142740625e-05
-2.95736786592161e-05
-3.21995202619545e-05
-1.65213474415307e-05
-1.25848242149946e-05
-2.77765018202366e-05
-3.73313418116899e-05
-1.74779527401553e-05
-2.09336340293719e-05
-8.80404172522858e-06
-9.47614104389371e-06
-2.23252166250261e-06
-2.75748960061687e-05
-1.82631738271814e-05
-8.83013110361483e-06
-2.39370611974715e-05
-1.33529221220632e-05
-3.00334368409014e-05
-1.43690853737979e-05
-1.86789947644656e-05
-2.3356003614239e-05
-2.21182038465074e-05
-1.65600752344599e-05
-1.30383317947316e-05
-2.0501286180568e-05
-2.28278473169273e-05
-2.76378491150504e-05
-1.84276277587719e-05
-1.98417691688159e-05
-1.23528951235465e-05
-1.79111991392302e-05
-2.51506978470737e-05
-1.33013430830143e-05
-1.37150071386802e-05
-1.37975140871603e-05
-4.26456873071874e-05
-1.50190780005137e-05
-4.38306671720131e-05
-1.67958217120934e-05
-8.53929103662184e-06
-9.97074142318195e-06
-2.66701348381761e-05
-4.49348849350337e-06
-3.31323705455052e-05
-3.25319371900392e-05
-4.80915098536925e-05
-2.31371465707768e-05
-4.16674754959937e-05
-3.12346157669014e-05
-7.52692488242928e-06
-1.31844817047511e-05
-5.42294650052762e-05
-4.1143629753543e-05
-3.73868382890912e-05
-3.74922451603638e-05
-1.34349339000298e-05
-1.77660960881826e-05
-2.52091689515743e-05
-2.30168674731774e-06
-1.86781325264964e-05
-1.85409114215964e-05
-3.07427232878279e-05
-2.77838264469229e-05
-6.63742497639659e-06
-4.98373619553841e-06
-3.01162834793325e-05
-1.65830488229404e-05
-3.31145370240822e-05
-1.74885751670122e-05
-2.06672932784038e-05
-1.87699017522589e-05
-3.26991879289474e-05
-1.96548529105657e-05
-3.11591952850454e-05
-2.52152683537975e-05
-2.57403143251333e-05
-1.95445888658766e-05
-8.95866168988123e-06
-5.75213542526903e-05
-1.58210240192303e-05
-1.59313575242039e-05
-1.75172527107712e-05
-8.61941381009082e-06
-2.3515868774861e-05
-2.82160522642635e-05
-2.42950695915378e-05
-2.87864475279836e-05
-1.72082576410127e-05
-2.87246204083943e-05
-2.60551419682528e-05
-2.94074068895861e-06
-2.13396577262224e-05
-3.14535500667453e-05
-3.22095996959376e-07
-3.37724148933935e-05
-3.84848236372701e-05
-2.00422371456338e-05
-2.20530558424726e-05
-3.85403317389058e-05
-2.36838383438683e-05
-8.33794896314635e-06
4.40038913740765e-06
3.53827828718176e-06
-6.8827776186031e-06
-4.45005864853218e-06
-1.70557453403088e-05
-3.43201124933271e-05
-4.30533855904407e-05
-1.68634958040342e-05
-4.41149824368223e-05
-2.81348876536554e-05
-2.04533804234214e-05
-1.45427311499897e-05
-2.27045601689678e-05
-1.67292470184511e-06
-2.30411330810301e-05
-2.57025588456262e-05
-2.46369460022165e-05
-2.25506054443153e-05
-1.99512229466049e-05
-3.0889530334395e-05
-6.66182036596407e-06
-8.21884070874474e-06
-8.28250606878863e-06
-3.00464759758315e-05
-4.14550852171151e-05
-8.94059632262036e-06
-1.96011290612422e-05
-4.12983225889977e-05
-7.51666468623684e-06
-2.40440306570376e-05
-4.74801487509135e-05
-8.79833860140678e-06
-1.47868306843364e-05
-1.30085760805649e-05
-3.25467835637551e-05
-1.18392953542569e-05
-3.57286759339238e-05
-4.66498228278921e-05
-1.0427516748315e-05
-1.23099418653571e-05
-1.45917820515226e-05
-2.13564806510753e-06
-2.01241510298052e-05
-2.49088478724644e-05
-2.28893962369663e-05
-3.43453793428629e-05
-2.79379925683565e-06
-3.14322317105939e-05
-3.0073618269025e-05
-4.26890810236677e-05
-1.58333030172952e-05
-2.96852737682086e-06
-2.82099434034372e-05
-2.39260653663791e-05
-1.03177828644012e-05
-1.17994157680766e-05
-1.36578163920715e-05
-1.44049270979125e-05
-2.44930743803284e-05
-4.33471874740257e-05
-2.34804351630554e-05
-1.65118975288807e-05
-2.98160440101564e-05
-2.1988274168074e-05
-6.64121593012495e-06
-4.7896712065944e-08
-2.50602588580272e-05
-3.13825411755266e-05
5.28064991443207e-06
-4.27298497820939e-05
-1.62537313482596e-05
-5.17745425184376e-06
-3.06362958952386e-05
-4.66124245151399e-05
-2.61183526528526e-05
-5.38152364940891e-06
-1.93304432192407e-05
-9.19435579998509e-06
-4.06595294485991e-05
-2.60399263737271e-05
-2.80385859383423e-05
-3.23480503925328e-05
-1.07008781495398e-05
-1.1258792578468e-05
-1.86702638946117e-05
-3.48151206920747e-06
-4.61357927825687e-05
-2.74184122195285e-06
-1.99451011561499e-05
-4.54758193325681e-05
-1.59933686514924e-05
-1.9180281285575e-05
-3.52255386852586e-05
-2.36510241323299e-05
-2.86006264458598e-05
-2.17206665502668e-05
-2.09805131333817e-05
-2.78387141952062e-05
-1.82891720179799e-06
-1.42715637851524e-05
3.95241734394258e-06
-3.09230572690252e-05
-3.59805284404916e-05
-2.54695730887595e-05
-4.1403090796711e-05
-1.12846547085864e-05
-2.76609049541453e-05
-2.94166593131657e-05
-1.90389572232852e-05
-3.63822543333494e-05
-2.15808921271957e-05
-5.14493652436025e-06
-1.51098880158121e-05
1.69584133515905e-06
-2.06391145183385e-05
-1.58377863891838e-05
-1.88292989472351e-05
-2.08660289486709e-05
-1.21965722324167e-05
-6.65248489211195e-06
-9.41648177188711e-06
-1.35114820939505e-05
-1.56836256316448e-05
-5.88119752721593e-06
-3.71808173206265e-05
-6.65369489102316e-06
-2.95552225246219e-05
-1.56885529148039e-05
-9.8458662851179e-06
-1.75100300105598e-05
-1.49835798506173e-05
-2.76402891164192e-05
-1.9691103336056e-05
-3.2593024752378e-06
-3.15726768815277e-05
-3.52892976113084e-05
-7.57680752212e-06
-1.71005091674641e-05
-3.5157592288661e-05
-1.74986807523955e-05
-2.44665981834015e-05
-1.58026605259334e-05
-8.28778223879187e-06
-6.62522860036775e-06
-8.30959784366357e-06
-2.94510990187879e-05
-1.97970871765086e-05
2.65151959632869e-06
-3.47964262057859e-06
-1.31773524650521e-05
-2.04177521412124e-05
-3.36799038432058e-05
-2.86158190863738e-05
-6.37203616613213e-06
-1.49419779439178e-05
-1.02956691627858e-07
-1.72972437157904e-05
-2.5211155191386e-05
-1.53402683486758e-05
-2.19745227374826e-05
-3.72291326357973e-06
-3.9742356646533e-05
-4.6551188305651e-05
-7.32413820340144e-06
-2.49991412843357e-05
-1.74627523906784e-05
-6.39683217769678e-06
-1.14406127901332e-05
-1.49031725359578e-05
-2.45255102977206e-05
-2.28519500863885e-05
-6.59825981903483e-06
-2.98768462886923e-06
-2.93324545485398e-05
9.65434933323622e-06
-3.37364596415484e-05
-3.20960727752202e-05
-1.82986927019765e-05
-3.38811328650206e-05
-3.74555919180193e-05
-2.32058449693633e-05
-3.14127839647881e-05
-9.09839275550941e-06
-7.37123580720771e-06
-3.34202503664343e-05
-2.44903882521136e-05
-1.62208436084736e-05
-2.14568634258094e-05
-1.19473944728074e-05
-2.4441948624905e-05
-3.17575926275703e-05
-1.41519457395172e-05
-3.16487109122388e-05
-2.46102709668087e-05
-1.61142379492314e-05
-2.96710334777442e-05
-1.3197486035618e-05
-2.55183497214366e-05
-1.26926803180169e-05
-1.24559054341886e-05
-1.23933243805467e-05
-3.56356551060787e-05
-2.65676070879275e-05
-2.50704701352416e-05
-2.43754742288747e-05
-2.62109272899586e-05
-1.15955432565444e-05
-5.37288710540637e-05
-6.72532359346312e-06
-1.93556082839408e-05
-3.34682266114748e-05
-2.72766742059871e-05
-1.90538723864837e-05
-1.76440628929209e-05
-3.73049459407145e-05
-1.40064102738938e-05
-3.55617492807797e-05
-2.36878481907449e-05
-1.74442645972768e-05
-5.58054663250307e-06
-8.97016944089576e-06
-2.09982248274443e-05
-1.58930073000306e-06
-8.56626311101599e-06
-3.30121912618216e-05
-1.44410181910747e-05
-2.62697243399141e-05
-1.4214292003163e-05
-1.63106943296248e-05
-2.56106087103796e-05
-1.02420804422509e-05
-5.09366020085911e-05
-1.95710846371939e-05
-1.52849014489808e-05
-1.85740057368479e-05
1.58017645658886e-06
-3.83630354992073e-05
-3.52456378459463e-05
-3.27943816754572e-05
-2.55130268011118e-05
-3.46515303130639e-05
-1.51710706669763e-05
-1.34216834527276e-05
-3.0264312091227e-05
5.83551810368778e-06
-2.40381306963881e-05
-3.61950604682679e-05
-1.75286900585133e-05
-2.79067322309227e-05
-5.81266818993827e-07
-8.27775271346469e-06
-1.94356415643522e-05
-1.66706447075255e-05
-2.12633990674511e-05
-2.46621708348177e-05
-2.20254950171766e-05
-2.59580180054748e-05
-1.08580616699977e-05
-4.57086983852674e-06
-3.14797718183587e-05
-3.38658116869916e-05
-8.89221807841815e-06
-1.87754055022754e-05
-2.38490691363919e-05
-2.5109820650584e-05
-5.33586647904214e-06
-2.61560377795064e-05
-1.48633164370383e-05
-1.46842339388013e-05
-3.26961106097997e-05
-3.41556289613673e-07
-2.1707355308243e-05
-1.19725270376336e-05
-9.58272248579419e-06
-1.99812507441687e-05
-2.85421590321353e-06
-1.23535667121778e-05
-9.4587831222353e-06
-2.91178251825306e-05
-9.16383317657294e-06
-1.09689221482782e-05
-1.56663460789816e-05
-1.3078815166048e-05
-1.67207257075314e-05
1.56602145972126e-05
-1.012360502997e-05
-4.073563495661e-05
-8.56957695321076e-06
-2.78223479753918e-05
-1.38356827046243e-05
-6.04711095455256e-06
-2.44946077022501e-05
-4.08594576981294e-05
-1.71665388432555e-05
-7.70700325174109e-06
-1.0986405311143e-06
-3.87794341188642e-05
-2.27515365865021e-05
-2.54710106253932e-05
-2.81166674407719e-05
-2.04754254866803e-05
-7.2163065289899e-06
-1.30891220099269e-05
-3.7723866723227e-05
-2.55182182685722e-05
-2.51869662071239e-05
-1.79347944326357e-05
-2.09370607319366e-05
-1.61131705485444e-05
-1.70500154345907e-05
-2.62524980327355e-05
-2.54311356782814e-05
-3.41901052533918e-05
-1.03289454853276e-05
-3.30892222739184e-05
-1.13985620245665e-05
-4.11133917969597e-06
-2.8667303081371e-05
-7.52179588782249e-06
-2.86806752634582e-05
-2.36932148193465e-05
-1.39080889362881e-05
-1.22617722301947e-05
-1.5680855825385e-05
-2.77903611060475e-05
-1.2741906786734e-05
-4.29837363899504e-05
-7.10961394733445e-06
-2.53184438306894e-05
-3.33778991115897e-05
-2.43730128591786e-05
-3.60532695478368e-06
-3.02797079117258e-05
-2.49188596353027e-05
-2.08855614806674e-05
-1.54266831036348e-05
-2.68781866289472e-05
-2.79719929968052e-05
-1.08247558616893e-05
-1.13319817403002e-05
1.78650013152436e-06
-2.40798868482165e-05
-2.63421992259914e-05
-4.3919191378429e-05
-6.83376970849053e-06
-3.82094485017161e-05
-2.858311047364e-05
-3.46124145704194e-05
-2.59906121089186e-05
-1.47765959788711e-05
-3.22254554335595e-05
-3.2063186039981e-05
-2.11566770932987e-05
-2.42717634457242e-05
-3.50811599584201e-05
-3.03918486976851e-05
-2.44070460356793e-05
-8.66626424372048e-06
-5.60318753080723e-06
-4.79543725872397e-05
-1.45209214473295e-05
-1.61299350151174e-05
-4.35905750449775e-05
-3.07135743898059e-05
-3.38067956671686e-05
-2.1969412313513e-05
-4.16713792331744e-05
-1.36457611051322e-05
-1.54505971079869e-05
-1.39622873101034e-05
-1.69710818873155e-05
-1.84705358792062e-05
-1.35559198589477e-05
-2.84029726869329e-05
-1.33391152013548e-05
-2.46939746062642e-08
-2.00984539430603e-05
-1.50070946472213e-05
-3.1072680062981e-06
-2.76610410395678e-05
-4.14045035146288e-05
-6.31703315954784e-05
-2.68275959110249e-05
-2.00695152946528e-05
-1.14037190160361e-05
-1.2857247889068e-05
-2.85762047482339e-05
-3.48057982624266e-05
-6.12079650368198e-06
-7.54361674094818e-06
-1.75587056830723e-05
-1.25028419549845e-05
-2.88438551135162e-05
-2.25902286178001e-05
-3.43644787796034e-05
-2.71940461506411e-05
-2.58500817669019e-05
-2.92796315747719e-05
-2.45922798039288e-05
-2.18529931943249e-05
-1.63766741164181e-05
-2.18173615326323e-05
-6.98491488534345e-06
-3.93514186313773e-05
-1.67495056885798e-05
-6.29453163177833e-06
-1.65132918041119e-05
-1.55665929056157e-05
-2.38699370931188e-05
-1.61482893052023e-05
-5.14625716457698e-06
-1.73919193924166e-05
-1.48145766036158e-05
-1.46026739918252e-05
-1.02353843083947e-05
-1.94498023068678e-05
-2.40777286569234e-05
-3.96444807809282e-05
-1.0661032626587e-05
-2.57458858538033e-05
-1.23058714530624e-05
-2.414216487072e-05
-1.24158519462681e-05
-2.03262485966026e-05
-2.75616120591019e-05
-3.48892142410921e-05
-2.63349015680777e-05
-9.13347212705933e-06
-1.76426343883576e-05
-1.04432752813191e-05
-3.57791817840495e-05
-1.40713771340363e-05
-4.44119059977903e-05
-2.47937396724109e-05
-2.56242309537761e-05
-2.85294042646977e-05
-1.42153861194263e-05
-2.20653200648832e-05
-2.83470612496902e-05
-2.20807756910535e-05
-1.46451832663795e-05
-2.22787936453288e-05
-1.74813186067159e-05
2.35294882339213e-07
-2.60079513412827e-05
-1.66846397246808e-05
-2.1663204963703e-05
-7.72785020090326e-06
-2.40874601616562e-05
-1.22698536005401e-05
-5.37309849156741e-05
-1.52335767308527e-06
-3.90915318654194e-05
-1.07819966130792e-05
-2.38942705648463e-05
-2.36193374574594e-05
-5.88152882194253e-05
-3.93829812082602e-05
-5.95808124120827e-06
-1.31916941977931e-05
-2.39745200305053e-05
6.20088439988964e-06
-1.29081719108496e-05
-2.7752110680853e-05
-3.10193325665058e-05
-1.94806873159511e-05
-2.32345317692867e-05
-7.30626464205679e-06
7.93114302723164e-06
-3.13796878057596e-05
-3.46804244899035e-05
-8.38774659731545e-06
-2.83950298156011e-05
-3.09617705241341e-05
-1.81625575785852e-05
-4.26037099679662e-05
-4.11099590370906e-07
-1.59538312765483e-05
-2.35902893064554e-05
-3.68447828083602e-05
-2.54765150768497e-05
-4.21484512430448e-05
-3.31317526733209e-06
-2.71199268141497e-05
-2.7546896503463e-05
-2.86775827135546e-05
-2.32708878279811e-05
-1.54408505575396e-05
6.06456298034558e-06
-2.84032403992151e-05
-1.24357764684901e-05
-3.42876709537934e-05
-4.65686504703135e-07
-3.95435115248112e-05
-1.76005417437865e-05
-2.35610581424613e-05
-3.64414071605836e-05
-2.16711496809374e-05
-1.37472364081291e-05
-1.93750231969933e-06
-7.93200493541508e-07
-1.55589915612966e-05
-2.11152960896656e-05
-1.68375116640062e-05
-2.63084457820105e-05
-2.56826457614386e-05
-2.95161153616447e-05
-6.48316628514381e-06
-3.12129184235949e-05
-2.29458413583927e-05
-3.24048853622301e-05
-2.78749111911052e-05
-2.05554209633355e-05
-1.01073086290409e-05
-1.59754419055321e-05
-2.54611038961251e-05
-2.3333673914271e-05
-3.50671992850901e-05
-2.31800743219356e-05
-2.88361638522767e-05
-2.30276191374619e-05
-2.24781264432539e-05
-3.39233733005333e-05
-1.80960403505104e-05
-1.01170504465862e-05
-2.17483192375039e-05
-2.48353866375887e-05
-2.08648703822756e-05
-2.26095916398064e-05
-2.97078681807697e-06
-2.60402939067415e-05
-1.07226439548963e-05
-6.31594738242074e-06
-6.58193672291518e-06
2.30425265572905e-07
-1.77629643852107e-05
-1.88868197166394e-05
-7.77550856970562e-06
-4.05428259133327e-05
-3.4028685983316e-05
-2.2253269111063e-05
-9.74048241573269e-06
-2.86054392300559e-05
-9.5223692540304e-06
-2.67127743857933e-05
-2.35783593079797e-05
-6.97882412103943e-06
-1.6446753514209e-05
-3.13561270079336e-05
-3.17511202436556e-05
-2.7748795164034e-05
-2.39197337052847e-05
-3.36285889314241e-05
-2.54355635401767e-05
-3.56387963418631e-06
-6.87413238678972e-07
-1.79480701123837e-05
-4.4852709028399e-05
-2.30437215268761e-05
-3.52045474008778e-06
-1.67215705233045e-05
-2.26430885516822e-05
-1.69216844027796e-05
-2.71063710189867e-05
-1.6513327224469e-05
-6.47532779255128e-05
3.09351716046194e-06
-2.06010921704608e-05
1.35680721422249e-05
-7.18576841414488e-06
-3.32191536886888e-05
-2.52393395263526e-05
-2.98557899260057e-05
-1.2914319244923e-05
-1.01082158263322e-05
-1.62198321284094e-05
-1.31534141985178e-05
-1.4714352471852e-05
-3.09938064387399e-05
-2.78814931753219e-05
-3.06679197395645e-05
-3.03141337096777e-05
-1.75866942209935e-05
-5.33321440648834e-06
-6.50288410657932e-06
-6.0687460413703e-06
-3.29860444024753e-06
-1.52662743005621e-05
-1.18923435000941e-05
-1.74931749768893e-05
-1.65729241397055e-05
3.82211957757335e-06
-4.11464390269858e-05
-2.98193955684001e-05
3.60562135515974e-06
-2.41571215692602e-05
-3.19543301677881e-05
5.78550933792481e-06
-3.20482181181262e-05
-3.05118164172874e-05
-1.88231683075921e-05
-3.35048574977536e-05
-1.06142542839959e-05
-1.07622076399306e-05
-4.46831290824231e-06
-1.15941296371066e-05
4.38455156819042e-06
-1.7944954466497e-05
-5.65270032959917e-06
-1.63364725837731e-05
-1.53481787155722e-05
-2.0521894854392e-05
-1.36462563672319e-06
-5.03584110439928e-06
-7.77972331672583e-06
-6.89388823486408e-06
-2.46818672340965e-05
-2.61245824360767e-05
-3.03912384600483e-05
-3.14692210420042e-05
-4.26106064532473e-05
-1.50611751340874e-05
-3.19180541494918e-05
-3.55682413948343e-05
-3.05536166934135e-05
-1.30831276874383e-05
-1.62001172896533e-05
-9.12065700482112e-06
-1.98914863630998e-05
-1.8544517114922e-05
-4.03475126499556e-05
-1.57017706814753e-05
-1.79532883327315e-05
-1.74680676503161e-05
-1.35277158584784e-05
-4.64423759622525e-05
-8.63782540112101e-06
-1.67647297000874e-05
2.05951411329604e-06
-1.1025245880874e-05
-1.85848595879685e-05
-1.78918523014788e-06
-3.03183652754327e-05
-1.98048458875423e-05
-2.41640270259277e-05
-2.55145086477963e-05
-2.04465265027551e-05
-4.34444043786249e-05
-6.7300489934241e-06
8.71730492602184e-08
-1.66248300305918e-05
-8.84763047603251e-06
-1.98976765583159e-05
-9.35864700620792e-06
-4.21482240792105e-05
-2.14811233000802e-05
-3.67575817519172e-05
-1.73008732186903e-05
-2.45291310991948e-05
-2.12200568828853e-05
-1.5245251117931e-05
-2.08856613731003e-05
-2.88695869889668e-05
-2.91556949343101e-05
-1.68594801028087e-05
-1.74400270631208e-05
-6.11974592726638e-06
-1.40679083335894e-05
-1.07351795932656e-06
-7.24150206220197e-07
-4.74886468648757e-06
-1.55679941004933e-05
-1.02579722272344e-05
-2.44998420393217e-05
-1.34959332116189e-05
-2.98203487666399e-05
-1.624338623663e-05
9.36677007280337e-06
-5.80573031382241e-06
-1.99969771404024e-05
-1.90273995412043e-05
-3.47967527157743e-05
-3.4499874395664e-05
-1.80906377825743e-05
-3.75614131427667e-05
-1.81309765176451e-05
-1.3523869362481e-05
-1.66501935939108e-05
-1.08727933373619e-05
-1.47038642144998e-05
-1.35378515865378e-05
-9.01471620155088e-06
-2.74875364131894e-05
-1.92165591431637e-05
-3.25192800511243e-05
-1.18055065428422e-05
-8.5891330849505e-06
-2.40634708745694e-05
-2.12548219503387e-05
-9.79241451904133e-06
-3.21139759870802e-05
-2.57841132621385e-05
-1.64300860891526e-05
-1.08913428719046e-05
-2.35639929578006e-05
-2.49859910389328e-05
-5.29650015505441e-06
-1.98315934455734e-05
-9.72353094102355e-06
-2.51498936908521e-05
-1.08535154199894e-05
-6.9522694254595e-06
-1.94265742685242e-05
-2.59429502801492e-05
-2.51225013184411e-05
-2.64296274058037e-05
-3.22256212537996e-05
-1.40558882244071e-05
-5.96290898993412e-06
-2.15089136054537e-05
-6.45512222530569e-06
-1.90727007919619e-05
6.41569958695481e-07
-2.2368794228025e-05
-1.82139294024106e-05
-2.164341226525e-05
-1.32208658613945e-05
-1.16537290595998e-05
-1.08912284955309e-05
-1.99176444107877e-05
-4.14336934646591e-05
-2.42510876622652e-05
-2.36675371314631e-05
-3.94035486689265e-05
-1.16484511095682e-05
-6.61603444380747e-06
-3.27678115031321e-05
-2.36036612946729e-05
-2.49478328011951e-05
-2.66734095515572e-05
-2.48852229541082e-05
1.25099258117193e-05
-1.57309473585044e-05
-1.83088708458337e-05
-3.75558625004535e-05
-8.36155199121594e-07
-2.01101099038357e-05
-2.65650792121924e-05
-2.92287025033078e-05
-3.84533270335013e-05
-3.08450792554519e-05
-2.85846037020814e-05
-1.01707162226406e-05
-1.22940083730354e-05
-3.6052698427833e-05
-2.68223085769981e-05
-3.16556420346522e-05
-7.07636595362026e-06
-8.72976482896623e-06
-1.2802834000609e-05
-1.60719237720662e-05
-2.96233355981735e-05
-1.4285806075593e-05
-4.33677712846747e-05
-8.87075672796301e-06
-1.51639529347234e-05
-2.50695332964288e-06
-2.2990007878321e-05
-2.88971535843554e-05
-1.7158950402098e-05
-7.13210160138485e-06
-1.65148874887245e-05
-2.80671750869113e-05
-3.16859253057829e-05
-3.56746854671213e-05
-3.34174439443134e-05
-4.95259436572849e-07
-2.8535423297222e-05
-2.46806791971779e-05
-2.546945340899e-05
5.85660433711196e-06
-2.02232508765244e-05
-3.86654896600786e-05
-3.8882073260457e-05
-2.78309801438841e-05
-2.82017486872865e-05
-2.69575067734189e-05
-2.23476015453626e-05
-3.35194688498751e-05
-2.37725312759774e-05
-4.80534179163803e-06
-1.61360433851365e-05
-6.02581505415597e-06
-3.28337114351853e-05
-1.94734533512045e-05
-2.51919996896577e-05
-2.76246946243299e-05
-3.0943335668542e-05
-1.42011379968206e-05
-2.24469076827094e-05
-1.59716980026579e-05
4.85460421852347e-06
-2.57749153704404e-05
-1.77923769753315e-05
-2.6042590716061e-05
-2.71792692549684e-05
-2.71625555057745e-05
-3.40756269282006e-05
-2.85183081015549e-05
-1.02706171644446e-05
-2.41510181192622e-05
-1.87882588797867e-05
-1.25793936256785e-05
-2.93284200406779e-05
-1.1679733309937e-05
-1.76259973599267e-05
-3.2271859202499e-06
-2.08109159164462e-05
-1.38774334098371e-05
-3.63147582575861e-05
-1.03042861208832e-05
-1.61602982676434e-05
-2.03363679620849e-05
-3.36775373659247e-05
-2.38098823741566e-05
-1.60162182934972e-05
-2.99439269579471e-05
-5.89119377427519e-06
-2.96926903006774e-05
-3.5525101931658e-05
-1.30166438506728e-05
-1.74690255877632e-05
-4.74217430655491e-06
-2.63971177710054e-05
3.22004413403505e-06
-2.85886612464377e-05
-2.07260764238475e-05
-2.11221108480098e-05
-1.09831673812791e-05
-2.50628773713356e-05
-1.31584424415979e-05
-2.62238693306769e-05
-1.39262449325693e-05
-2.73279023812582e-05
-1.48688944585511e-05
-1.52376591942338e-05
-2.2232166545448e-05
-3.85611798024008e-05
-3.89129851121505e-05
-2.49507597310576e-05
-1.2265399223453e-05
-1.65943757582128e-05
-2.83582524760354e-05
-2.84560340965458e-05
-3.71742146274651e-05
-3.32026783258206e-05
-2.37071906916089e-05
-2.83676245569182e-05
-6.28078328597339e-06
-3.24610586023882e-05
-1.77553447751286e-05
-8.37510803057495e-06
-8.50753446741429e-06
-1.82017536203434e-05
-7.48973101164033e-06
-1.69105339776191e-05
-2.48187808133028e-05
-2.53433093460554e-06
-3.68743179949211e-05
-1.45490446853079e-05
-3.92515038676386e-07
-2.33000358500873e-05
-2.20937483679763e-06
-2.64826928510251e-05
-4.70419464447281e-05
-2.6215171650996e-05
-1.21540668832985e-05
-1.12756334024636e-05
-1.55615560537236e-05
-2.30199265024051e-05
-3.48601320112573e-05
-1.98399280143785e-05
-2.68649488222275e-05
-1.1627734501392e-05
-2.38874304663499e-05
-3.50139772303162e-05
-2.29910139341863e-05
-2.33171201515836e-05
-2.6898909112432e-06
-2.28515009062636e-05
-2.26451340667954e-05
-3.86811384896864e-05
-2.9256342555954e-05
7.39213569751698e-08
-1.87737378165015e-05
-1.0285297886232e-05
-1.3501656700851e-05
-7.3418643409895e-06
-8.11355321281577e-06
-8.08824195893341e-07
-2.53148873929165e-05
6.45566719994489e-06
-1.84884096139089e-05
-3.01978779849851e-05
-2.20957291686004e-05
-1.95475005935349e-05
-2.64340780416687e-05
-1.76022593130908e-05
-3.48465012872368e-05
-3.86854094206187e-07
-1.55255478333129e-05
-1.57475268787153e-05
-4.60785436039012e-05
-5.94983641870313e-06
-2.60877349594685e-06
-3.39503945421597e-05
-3.69300635391778e-05
-1.93670327496058e-05
-2.65579831489989e-05
-4.08495986203463e-05
-1.85486672360783e-05
-1.7865601708411e-05
-2.86929758923501e-05
-4.12357201851257e-06
-3.69494284829778e-05
-3.341036613589e-06
-1.30529071585286e-05
-2.22860780553249e-05
-3.00262692262083e-05
-3.45502519281522e-06
-3.44325729253187e-05
-2.01252516695817e-05
-1.4088514571403e-05
-1.37972271271636e-05
-4.94326042348928e-05
-4.50330744874245e-05
-2.46524056458821e-05
-8.68954487648606e-06
-3.02396983443317e-05
-2.54330636281848e-05
-2.73545868972802e-05
-4.31798471767484e-05
-8.62968726883028e-06
-2.49639949202017e-05
-1.76815571471178e-05
-2.78117137944801e-05
-2.50680537454698e-05
-3.26610873620916e-05
-1.97549644963434e-05
-3.46087036549963e-05
-1.72866778448447e-05
-3.30404897001575e-05
-2.85993473344562e-05
-3.23648456862813e-05
-2.86823907383907e-05
-2.56890645803111e-05
-3.64147696401798e-05
-1.31425293155978e-05
-2.04591790952635e-05
-5.99744277920542e-06
-3.79882231263443e-05
-1.36981175784328e-05
-3.17809425191872e-05
-2.41845472753516e-05
-4.51396727921684e-05
-2.91185218995872e-05
-4.92678072726415e-05
-1.40926163572238e-05
-2.12702058265084e-05
-2.40943215608573e-05
-3.6186638245736e-05
-2.56902754433355e-05
-3.67917675944883e-05
-8.56056934372659e-06
-2.24578640828915e-05
-1.4349369883189e-05
-3.75537604385202e-05
-4.70868675956308e-06
-1.52566909770798e-05
-2.59853582073251e-05
-1.9757329232838e-05
-8.83401402944041e-06
-1.30754646129807e-05
-3.78452937583008e-05
-1.59215641258172e-05
-1.96578624765739e-05
-3.70565036630354e-05
-9.36009350128668e-06
-1.91312765291934e-05
-2.37017328753135e-05
-4.12292536327489e-05
-4.12915327470554e-05
-2.24528204961118e-05
-9.43783561203971e-06
-2.58749130509925e-05
-2.90446580662716e-05
-1.3914909251453e-05
-2.45365420177607e-05
-2.78567490467949e-05
-1.68563982864335e-05
-9.08425510161801e-06
-2.36361324622565e-05
-2.91514290712538e-05
-1.33133278784107e-05
-3.05465143372376e-05
-2.17587928324433e-05
-3.47005645558006e-05
-1.18695573534179e-05
-1.72870166010676e-05
-5.14332425885595e-05
-1.99040591422714e-05
-3.859471250672e-05
-2.25748858409599e-05
-2.11886733880001e-05
-1.54662867204993e-05
-9.09519946005167e-06
-2.2559501143843e-05
-1.79287784603334e-05
-6.07934641674081e-06
-1.05480103226783e-05
-9.98968509984145e-06
-3.65978812328459e-05
-2.71365704660504e-05
-2.00496878344832e-05
-1.44139235794945e-05
-1.74519364305549e-06
-1.45138332758585e-05
-1.42358781156734e-05
-2.82390816830292e-05
-3.17714499958151e-05
-4.380407993616e-06
-2.83506181828218e-05
-1.44418296673082e-05
-1.41511348785995e-05
-1.6030005485794e-05
-1.34916036069108e-05
-4.11900019414714e-06
-4.13852972537433e-06
-1.56135538251597e-05
-9.58914730529817e-06
-3.81630115588188e-05
-3.917241244181e-05
-2.58124192065687e-05
-4.92926716007365e-06
-4.31543917164525e-05
-2.36950218599237e-05
-3.95844196061668e-05
-2.26003008712278e-05
-7.98369822249389e-06
-3.38193788513774e-05
-2.02611181504181e-05
-2.64726113222036e-05
-2.4671163663973e-05
-2.01544467593496e-05
-1.93861120790343e-05
-1.50701392690993e-05
-1.65980423567122e-05
-8.9331496413477e-06
-1.98435044299932e-05
-2.83802793133023e-05
-2.11974312543324e-05
-1.53958728021e-05
-1.23250207174995e-06
-1.43012164698428e-05
-2.79408790870046e-05
-2.91618031632963e-05
-3.27761790495101e-05
-1.5599861158891e-05
-3.1926538281084e-05
-2.65841530221993e-06
-1.93599397159193e-05
-1.10357560769431e-05
-3.65518760616847e-05
6.17103596907336e-06
-2.52473110089301e-05
-1.85665963257005e-05
-2.39752933824232e-05
-1.98875064395379e-05
-2.16386901229432e-05
9.01958087649737e-07
-2.81852342680878e-05
-3.61790555507328e-05
-2.95048402440789e-05
-3.30481108151161e-05
-4.56557618609793e-06
-2.13928498173392e-05
-1.54214052693193e-05
-4.33872705352104e-05
-1.22822332464745e-05
1.39778112489915e-05
-3.22543844127809e-05
2.58284166515724e-07
-1.99460166846238e-05
-3.71799431181495e-05
-2.47583221548838e-05
-9.49663869144511e-06
-1.71785493092124e-05
-2.0073253985378e-05
-1.92759443944778e-05
-1.87519920418524e-05
-1.33092895087526e-05
-1.40639210560867e-05
-2.39248224994481e-05
-4.25272439680657e-05
-2.11635835795755e-05
-1.90958661234552e-05
-2.05452441754551e-05
-1.97530754392058e-05
-1.63136552786161e-05
-2.37449660178373e-05
-4.47362824797118e-05
-1.99303518322727e-05
-1.09615467356541e-05
-7.5979096022037e-06
-1.92164273862775e-06
-3.06284757491739e-05
-1.81034544036669e-05
-9.97670542347568e-06
-1.69642863263748e-05
-3.09382832869733e-05
-2.96086024815568e-05
-3.12215427396218e-05
-3.51930123094153e-07
-1.1596131581271e-05
-1.06887202496114e-05
-3.26091646875819e-06
-1.61948979853672e-05
-1.6247093672029e-05
-2.00739033857545e-05
2.8484503320279e-06
-1.21084220064787e-05
-5.55592818169744e-07
2.54805957368216e-06
-6.08394778757362e-06
-3.54864005762938e-05
-1.29003059938435e-05
-2.6301996844196e-05
-1.66533902679626e-05
-1.8029307840385e-05
-6.14547750207784e-05
-1.49761237908766e-05
-2.13620767857557e-05
1.02218334516383e-05
-4.50220820285259e-05
-1.67339629511972e-05
-1.9786110510963e-05
-2.61691750321282e-05
-3.0942126623614e-05
-1.6615447841746e-05
-1.70419595339503e-05
1.66440686265482e-05
-1.4281221389811e-05
-2.29360607170351e-05
-8.83372498422823e-06
-1.29502734563734e-05
-1.02594180215339e-05
-2.07780152301765e-05
-4.05044976637445e-05
-2.20000531037792e-05
-2.92794812350441e-05
-2.96892643977798e-05
-3.43474164762932e-05
-1.41600575242959e-05
-3.77614432018491e-05
-2.55235466031945e-05
-2.78654395408333e-05
-4.03383203884158e-05
-1.18870536592663e-05
-2.71025864113707e-05
-1.94261752071513e-05
-1.82303891886025e-05
-9.244876575656e-06
-3.4170417093184e-05
-2.39162838624324e-05
-3.09602595526786e-06
-2.80837498325125e-05
6.72638504260869e-06
-2.27437318896959e-05
-2.41068630005834e-05
1.47295954092184e-06
-2.83218725449985e-05
-2.35754299002261e-05
-1.83124778636027e-05
-2.77308903322436e-05
-2.67276423163466e-05
-1.7750487123801e-05
-4.62364519706144e-05
-3.47929151162691e-05
-1.23442055975491e-05
-2.01206423847924e-05
-2.22137032420869e-06
-2.09668053923735e-05
-2.15632320146478e-05
-2.97245566861347e-05
-1.87836612269344e-05
-2.27729099498752e-05
-6.66061416842634e-06
-1.29080389763569e-05
-1.2699131010814e-05
-2.8878585455862e-05
-1.98162724791535e-05
-1.3522316804764e-05
-5.06389459548088e-06
-3.11882219737114e-05
-9.40357547954591e-06
-6.5612976232463e-06
-1.82489243834554e-05
-2.7145912313768e-05
-1.17873520652369e-05
-3.58308987985931e-05
-4.73391649809023e-06
-3.69963231511834e-05
-2.55916377647047e-05
-2.43368095179568e-05
2.42191143114889e-06
-2.00244571630286e-05
-2.99513536786077e-05
-3.83763785196871e-06
-2.28566810193295e-05
-1.18518736314613e-05
-1.45137000740681e-05
-1.53016349903539e-05
7.88264962758851e-06
-1.94350035964106e-05
-3.3004843537136e-05
-3.95801992966619e-05
-1.44622563238899e-05
-1.71135624042418e-05
-2.51973701168097e-05
-1.25565129484264e-05
-2.45501772430275e-05
-3.2614355292048e-05
-3.16156780402686e-05
-3.05923670024444e-05
-3.60634673436459e-05
-1.66123599446328e-05
-1.40028871414484e-05
-2.66292119363308e-05
-2.57133489920956e-05
-2.17168275739989e-05
-5.68157222305916e-06
-1.78237519454584e-05
-3.11737427791562e-05
-2.67688864289399e-05
-3.26547876331166e-05
-2.20783281477612e-05
-2.83171187955357e-05
-3.52851805896488e-05
-1.56756854243107e-05
-1.98127914208792e-05
-1.0397439456115e-05
5.03293449659493e-06
-2.13273460524058e-06
-3.97285271913028e-05
-8.21956024111967e-06
-2.90207043200363e-05
-1.11622882484347e-05
-2.97185845384008e-06
-1.47134155192816e-05
-5.18462911832965e-06
-2.40440594581745e-06
-1.74879685224811e-05
-9.04243819537473e-06
-1.65718544445641e-05
-2.94325022696583e-05
-1.39673315657032e-05
-1.22528536515563e-05
-1.51361483302085e-05
-3.24904382493644e-05
-1.46516904801041e-05
-1.12370159892137e-05
-2.86031142619963e-05
-1.99743964741092e-05
-5.29940944116962e-06
-9.53886073764061e-06
-7.51131234608696e-06
-1.74191842336173e-05
-2.34673393073233e-05
3.68953549165011e-06
-2.08636398003893e-06
-3.07288094052153e-05
-4.15196165804473e-05
-2.2765525279627e-05
-6.10153958809491e-06
-1.3067024577825e-05
-2.22665173083105e-05
-2.17728334878985e-05
-3.24175309653778e-05
-9.80231898513298e-06
-1.96876137850979e-05
-1.64998347803638e-05
-4.28363664440086e-05
-2.13053241586576e-05
-4.39496051403959e-05
-1.40066518277558e-05
-3.46706673152383e-05
-4.97207048330698e-05
-2.15913863772652e-05
-1.76299072535605e-05
-1.0749760508296e-05
-1.634195034193e-05
-3.77423026678922e-05
-2.6938569408925e-05
-2.54443099006728e-05
-1.64327703538003e-05
-4.61570668149694e-06
-1.58644689231095e-05
-2.18916912551978e-05
-1.29282382306681e-05
-3.99425115445264e-05
-2.89235984707931e-05
-1.45576574260333e-05
-2.52740030477607e-05
-1.37735788784322e-05
-1.91590988097519e-05
-1.61603244610602e-05
-6.61172483847543e-06
-1.78557138184004e-05
-9.10027364302741e-06
-2.40439620553458e-05
-2.01023037617862e-05
-3.29157484079456e-05
-3.28190151287746e-05
-3.08923297721968e-05
-4.08050281329644e-05
-2.0245319116392e-05
-1.042041869e-05
-1.06933882676367e-05
-8.49020633308919e-06
-1.72624063694242e-05
-3.79181264247721e-06
-2.10629368081099e-05
-3.5073115994626e-05
-2.07805726934694e-05
-1.91458790927368e-05
-3.12595742129325e-05
-4.92725156897792e-05
5.58792270425277e-07
-4.19238312173581e-05
-2.59481664351684e-05
-3.80219878092861e-05
-1.12742017476984e-05
-3.60234185879525e-05
-2.77430745893348e-05
-3.78095148493465e-05
-2.38520351781098e-05
-2.86916148234341e-05
-6.98679413835622e-07
4.65618761954464e-06
-3.9143683378141e-05
-2.55382594696943e-05
-1.54384399288542e-05
-2.47639386247524e-05
-2.0815192830716e-05
-1.30632125441316e-05
-2.53833331886432e-05
-3.01551749833151e-05
-3.59462576967017e-05
-1.62996189558007e-05
-4.53912640701688e-05
-2.87112079362485e-05
-1.71067666924603e-05
-1.18124395378779e-05
-1.30969925428145e-05
5.23491541562971e-06
-2.30258118257952e-05
-8.18542173790496e-06
-4.01054577335948e-05
-2.39155605734721e-05
8.97825455093271e-07
-3.50416174612665e-05
-3.02427890413817e-05
-3.08701865516717e-05
-1.03042933781882e-05
-2.31447254765716e-05
-1.10969868255233e-05
-2.18223729847854e-05
-4.34445949031493e-06
-2.00575316539349e-05
-2.04894134633247e-05
-4.32148545317083e-05
-3.74628517664559e-05
-1.23759584999026e-05
-1.82522720536393e-05
-2.61344348917983e-05
-1.10957263089662e-05
-1.39530694218302e-05
-2.41601592744443e-05
-6.58881468870393e-06
-2.89907337865055e-05
-1.4336169254509e-05
-1.67941330519023e-05
-2.5060318867114e-07
-1.38200257310297e-05
-2.00906408203699e-05
-3.42886187825166e-05
-2.06223614723814e-05
-2.12576608756239e-05
-2.89139755858184e-05
-9.50922861859933e-06
-3.29954536831074e-05
-2.73959375024733e-05
8.34460178362366e-06
-1.56017966585176e-05
-2.25221961112118e-05
-3.8813295363951e-06
-1.51273609606794e-05
-2.86205171693029e-05
-2.04613813962731e-05
-1.93392198825172e-05
-1.79204917564079e-05
-3.31863987507136e-05
-2.3960574141554e-05
-2.60114662526434e-05
-4.68224682565696e-05
-1.39254411818354e-05
-2.60178891951479e-05
-2.50014403005342e-05
-2.01535928266454e-05
3.52964658989637e-06
-2.91459843049073e-05
-2.1424944408764e-05
-3.37261824774431e-05
-6.20776956975286e-06
-3.58942520983837e-06
-2.94160584933849e-05
-1.74981562938031e-05
-1.57816381684075e-05
-1.70496202629779e-05
-1.56545382516887e-05
-1.35387790699992e-05
-9.37171165041235e-06
-2.22648488473751e-05
-1.40678623775243e-05
-1.15942554950832e-05
-2.00482629376386e-05
-1.75364963152008e-05
-1.58822828725721e-05
-3.22292567491561e-05
-6.0898160954739e-06
-9.20848821697333e-06
-2.45247367803848e-05
-6.46904241205271e-06
-3.07483953393192e-05
-3.47068652542564e-05
-1.99065378568111e-05
-4.49929258137095e-05
-2.73619626313322e-05
-4.16929507112367e-05
-1.86327799951492e-05
-2.71683669671576e-05
-3.12693917341965e-05
-3.0898709063536e-05
-1.97814392701638e-05
-1.60876864718386e-05
-1.23459217437213e-05
-1.60857779846664e-05
-1.14291181530417e-05
-2.15003861591881e-05
-2.57121007891233e-06
-3.87654634576333e-05
-1.82331070891653e-05
-3.94511040880729e-05
-4.02904335508902e-06
-2.62788691874041e-05
-2.38169380970201e-05
-9.64854601517278e-06
-3.28162620892742e-05
-1.86768711873441e-05
-2.01922190428766e-05
-2.54510062178727e-05
-1.23019900469034e-05
-1.71617130310613e-05
-1.96359711658278e-05
1.48669727910721e-06
-1.39220434503857e-05
-2.11386342462552e-05
-2.60548887541809e-05
-2.83246958201223e-05
-2.31951145777725e-05
-2.30590415033828e-05
-1.78367091393895e-05
-1.77115148989404e-05
-1.62747301952585e-05
-2.82950852208261e-05
-2.32521548518981e-06
-3.06880768656492e-05
-1.89348157858247e-05
-5.26571746445966e-06
-3.35625284411199e-05
-1.62541344414298e-05
-7.83878263310048e-06
-2.41048508865948e-05
-1.0021884934464e-05
-1.25888697314989e-05
-4.35201962000006e-06
-2.96721864138323e-05
-1.09528357871874e-06
-1.34932484308524e-05
-4.82748124500925e-06
-2.90385381219542e-05
-1.5785689040573e-05
-1.40457897075621e-05
-1.38653184602616e-05
-7.17910528772792e-06
-2.37129832404444e-05
-1.81788491706206e-05
-1.29988224161991e-05
-2.35470501103863e-05
-4.6381500603695e-05
-4.13583568230211e-05
-2.59092308733617e-05
-2.94372245833433e-05
-3.05546907614834e-05
-1.10584897267599e-05
-1.64684159515019e-05
-2.12540269105635e-05
-7.72147808161784e-06
-3.62893965785614e-05
-1.82392016889808e-05
-1.79486434003361e-05
-1.84666598377052e-05
-2.65688862229454e-05
-2.35866083688579e-05
-2.93878533727317e-05
-1.60312717265e-05
-1.73617172484568e-06
-2.46051599591544e-05
-3.52501644257581e-05
-2.33952767057933e-05
-1.5261532898705e-05
-1.4418523365916e-06
-7.87311230232967e-06
-3.06666208270141e-05
-1.33423403069422e-05
-1.74814468998602e-05
-1.23171499283195e-05
-2.2904489361417e-05
-2.42549083124391e-05
-2.05733578114474e-05
-3.94408812236477e-05
-1.76309367945384e-05
-4.12337497633818e-05
-2.19291009809812e-05
-1.70127475050842e-05
-2.25031114899732e-05
-1.89472982580666e-05
-2.25267035913045e-05
-1.82993620524481e-05
-2.09498631522648e-05
-3.0819501261492e-05
-1.51703463712416e-05
-1.74973796377065e-05
-1.16625445490709e-05
8.9706980765945e-06
-3.55787468231264e-05
-9.20565959939007e-07
-4.32453797775956e-05
-2.8194115270303e-05
-3.01785315173998e-05
-4.06729699740469e-05
-3.15157022783387e-05
-1.5610825241765e-05
-4.00242367549538e-05
-1.17325496106265e-05
-2.60075832269895e-05
-4.96815761954338e-06
6.11244763870526e-07
-2.30502791466525e-05
-1.58437543943055e-05
-3.8552758684312e-05
-2.31692353537404e-05
-1.70486069781396e-05
-4.14943185121547e-05
-3.39201934062976e-05
-1.48529764529058e-05
-1.90137052567082e-05
-2.54445615847882e-05
-2.10581538612123e-05
-1.14393312705158e-05
-2.8971387977402e-05
-3.0196774033542e-05
-4.61289874692817e-05
-1.3170379648059e-05
-1.24198706004325e-05
-1.14274567915759e-05
-2.59533290856574e-05
-2.18704332566553e-05
1.16798488085253e-06
-1.10721795627792e-05
-2.73358126747148e-06
-3.24626271064035e-05
-1.04265946363114e-05
-2.34136146672472e-05
-9.71736522800274e-06
-2.02380584324309e-05
-9.53788091889508e-06
-3.46980659312805e-05
-3.24886221478375e-05
-3.28673557085881e-05
-2.60006704360468e-05
-1.57817895143027e-05
-2.36155789343626e-05
-2.58828628072088e-05
-2.757010345196e-05
-1.38452568677824e-05
-2.78797145374661e-05
-2.24344156798193e-05
-2.63311387855586e-05
-1.51876999324704e-05
-1.00923631700555e-05
1.26846649401611e-06
-1.81262299253414e-05
-3.37369006668932e-05
-2.32491850112061e-05
-2.00771803150463e-05
-7.67355186765262e-06
-7.60055548603415e-06
7.9607675040462e-07
-2.84564398400691e-05
-2.11115281173025e-05
-5.6654899310811e-06
-1.67379120207748e-05
-3.54335264982295e-05
-1.39707559188332e-05
-2.00367128216707e-05
1.83053675886408e-06
-1.18389389070299e-05
-3.6616917928797e-05
-9.22533384626643e-06
7.50843827212082e-07
-2.97675219954511e-05
-2.90356245423155e-05
-1.08738378429443e-05
-2.96059741925239e-06
-2.47532469188134e-05
-2.21276502613615e-05
-3.24551664194158e-05
-4.33761644403739e-05
-3.72075167578335e-06
-3.06870138040874e-05
-3.16912582551196e-05
5.60939188566958e-06
-2.07586063377104e-05
-1.30305461330656e-05
-9.11160273199303e-06
-9.98201548513097e-06
-2.03594113141339e-05
-1.50222745544636e-05
-3.38792247504328e-05
-1.52861705862732e-05
-2.86874343371476e-05
-2.25245345551367e-05
-2.96714202950622e-05
-4.9729798279634e-06
-2.03361995866283e-05
-1.39684830193309e-05
-3.67512192755414e-05
-3.7047142903951e-06
-2.51261636265847e-05
-2.82180384074804e-05
7.91869776678503e-07
-2.84516579679e-06
-2.87373665105881e-05
1.01387660109239e-06
-1.19476172176567e-05
-3.40655360313637e-05
-1.08483349496532e-05
-3.90960660862464e-05
-1.68761828074453e-05
-3.46612682599663e-05
-1.21637655546749e-05
-2.92187849255441e-05
-5.96160394632415e-06
-2.03042022017244e-05
-8.19733306080548e-06
-8.55415972048428e-06
-4.08649112762541e-05
-2.28029097503966e-05
-3.61616097453125e-05
-2.52432765426227e-05
-1.07498606589762e-05
-1.02616044469177e-05
-1.16731937842983e-05
-1.26994529223932e-05
-1.77922158723107e-05
-3.00064979389894e-05
-1.87126087358e-05
-1.59126207906185e-05
-2.46116169369341e-05
-1.79170548512994e-05
1.19112765757239e-05
-3.05762182567838e-05
-3.60467393572419e-05
-5.73893326144887e-05
-1.83183917947265e-05
7.63619138410088e-06
-4.14132560510047e-05
-2.5109233036587e-05
-7.8839753298366e-06
-3.63939702754208e-05
-2.50402318114791e-05
-2.29992471032222e-05
-2.95725410068456e-05
-1.5015560528605e-05
-2.27934881696153e-05
-2.40746413490999e-05
-1.54263364323389e-05
-3.05498051523753e-05
-1.83447663394579e-05
-3.24230132963416e-05
-1.01657731601115e-05
-2.53705761318768e-05
-1.98572528748834e-05
-1.03786478731709e-05
-1.9921871646546e-05
-2.66482652086332e-05
-2.37078136248357e-05
-1.23318260471262e-05
-2.05701291697134e-05
-2.77476398250232e-05
-1.09671119745336e-05
-3.50977332143094e-06
-1.56503055378747e-05
1.0011862155894e-06
-5.06511335786077e-06
-2.11050635218102e-05
-8.5361583886454e-06
-6.07452369458674e-06
-2.27792580352425e-05
-3.23465396423657e-05
-1.49196507474258e-05
-2.78171197796495e-05
-4.23059334448337e-05
-1.74948549415713e-05
-2.08727439892692e-05
-1.87028747349853e-05
2.44258317774277e-06
-3.95737318070005e-05
-2.56047090980543e-05
-2.4904501284061e-05
-3.30225840189277e-05
-2.62604838769862e-05
-2.97934485950901e-05
-2.99710848515681e-05
-2.01745970989912e-05
-2.60977276595572e-05
-1.23184571023406e-05
-3.0830343101067e-05
2.50773158071883e-06
-3.94730965782191e-05
-6.50860205281043e-06
-1.66667722406897e-05
-2.21678299210179e-05
-4.02112227907494e-05
-2.33145861956476e-06
-2.00074389182318e-05
-1.105206103947e-06
-2.74683073293888e-05
-2.03219971916271e-05
-6.33776037664046e-06
-5.48439199314154e-06
-2.15978556670393e-05
-4.90559210726398e-05
-1.61412655495035e-05
-1.72161537864373e-05
-3.00978042973844e-05
-9.64825444025593e-06
-1.18823975905918e-05
-3.83312441852529e-05
-1.21995031126699e-05
4.44945103465076e-06
-2.50602123476186e-05
-2.66124122751722e-05
-3.62857322219034e-05
-2.29041213618448e-05
-1.6968245109459e-05
-3.72648503912169e-05
-1.52736345285928e-05
-4.0594615161244e-05
-4.76975452412894e-06
-2.5961338585385e-05
-2.55383436854436e-05
-2.51708421332719e-05
-1.94746237907777e-05
-1.92793962590394e-05
-1.69700477410551e-05
-2.3168741601249e-05
-2.80209829663838e-05
-9.35614900571865e-06
-3.09572942542995e-05
-3.36096878867015e-06
-2.3172250392497e-05
-1.31088956589529e-05
-2.45759624753116e-05
-1.65536747005459e-05
3.76294091954103e-06
-7.95526741430984e-06
4.7560655619922e-06
-2.09432802583928e-06
-2.71052085393571e-05
-1.71965814797721e-05
-1.78458757343863e-05
2.65676656897444e-05
-3.12051602589096e-05
-1.43206212146962e-05
1.96153844761668e-06
-9.8463360634258e-06
-3.56847951309548e-05
-1.36818890043491e-05
-3.77114263396667e-05
-1.4242904862933e-05
-1.41139584808824e-05
4.87552356325499e-06
-2.00671116579823e-05
-4.93441044813379e-05
-4.74978104139048e-06
-1.50287572939733e-05
-5.82134827821469e-06
-1.00809689795749e-05
-2.1680500199813e-05
-3.68359350878866e-06
-1.02453146654156e-05
-1.23356448409296e-05
-3.84342835705704e-06
-1.41451898820282e-05
-3.56021399395082e-05
-2.89250951325653e-05
-2.38885151926467e-05
-3.68524638960212e-05
-2.98321280832926e-06
-2.17616027321448e-05
-1.69837954072056e-05
-1.63298660983741e-05
-5.52158426067442e-06
-9.36215899379055e-06
-3.5311623010549e-05
-2.93627629494495e-05
-1.27418213550591e-05
-1.77557946552632e-05
-1.55377092584729e-05
-2.23753126877654e-05
9.1859442467743e-06
-4.50533192041384e-06
-1.4416292625342e-05
-1.54720424413859e-05
-1.26834745729918e-05
-8.10012603202251e-06
-4.09760305429243e-05
-2.78766375987197e-05
4.75545674907921e-06
-1.53780504949856e-05
-3.35837798820242e-05
-1.44191170462239e-05
-7.97738191286404e-06
-1.31994138415842e-05
8.43248473350012e-06
9.83888110396897e-07
-3.82458427428326e-05
-1.35081888166357e-05
-6.16795630089245e-06
-9.85200639981141e-06
-9.25291040310186e-06
-1.46998609946721e-05
-3.7768335984005e-05
-1.58895423373131e-05
-2.50465454897733e-05
-4.03519650120628e-05
-5.53127064321026e-06
-5.84201297865811e-06
-2.26437200153993e-05
-4.77611822218172e-07
-2.76363449733381e-05
-8.81891813663279e-06
-2.75152973586868e-05
-2.52292508538539e-05
-3.02195524529937e-05
-4.83092088651419e-05
-6.39349844500005e-06
-2.73766048737262e-05
-2.45989714540004e-05
-4.03766369136042e-05
-5.72461217141509e-06
-3.88220730177551e-05
-2.7436869979243e-05
-2.58440081759079e-05
-2.43948377151278e-05
-1.76309297575567e-05
-1.57574863303174e-05
-1.47853051436361e-05
3.24462628477212e-06
-1.13765495896967e-05
-2.98861143091037e-05
-2.63273455243629e-05
-1.09766655271701e-05
-2.18633941867811e-05
-4.55615999313831e-05
-1.98372208513797e-05
-6.18229669269864e-06
-3.09004794578329e-05
-4.27732609006768e-05
-3.38032317711651e-05
-2.94859653569788e-06
-1.81466660934766e-05
-1.65178713430898e-05
-4.48038057047058e-05
-1.41372491282685e-05
-2.95709472206024e-05
-1.93204921216572e-05
-9.95189937816188e-06
-2.50583782731232e-05
-2.22935793167778e-05
-3.19067676589331e-05
-4.81349791877068e-05
-3.82675801812851e-06
-1.98532479176876e-05
-3.12864802068737e-06
-2.90474765506461e-05
-3.51676880075232e-05
-2.93574544906953e-05
-1.58220664690423e-05
-3.18124666753223e-06
-1.16775749595449e-05
-2.29371184718367e-05
-2.19935868869959e-05
-9.53599935915081e-06
-2.44748358759406e-05
-2.41831402223272e-05
-4.26030974384611e-05
-2.13786069880767e-05
-2.18126784834181e-05
-1.0409816250655e-05
-1.7845346300712e-05
-3.16702575522408e-05
-1.14419752989868e-05
-4.56838955694772e-05
-3.52373354523113e-05
-1.33053808301218e-05
-2.27391552076176e-05
-8.42223605400881e-06
-1.39921031045779e-05
-3.11824890206757e-05
-2.19039756154656e-05
-1.36889716542569e-05
-3.46199164194508e-05
-7.72006202122585e-06
-2.55524427497936e-05
-4.86520485089829e-06
2.29071986979741e-06
-2.51204563614799e-05
-4.13427952749284e-05
-3.35054021467795e-05
-5.62027739848638e-06
-3.30605264470428e-05
-1.51731391236936e-05
-2.01920275394339e-05
-4.65109350850295e-06
-2.18825449905402e-05
-3.1322704836296e-05
-1.34990767802004e-05
-2.35691275208707e-05
-2.1080326059731e-05
-1.90877722114918e-05
-1.74461333913026e-05
-3.44615002696309e-05
-9.80195036042267e-06
-2.31730662023894e-05
-2.27286394697849e-05
-2.5148431109611e-05
-6.56153208255344e-06
-1.1226819169416e-05
-2.49814170830846e-05
-1.96376992383302e-05
-1.59632901584794e-05
5.99701083380602e-07
-1.15979367158663e-06
-2.6941545953526e-05
-1.31843273080205e-05
-3.38722544282763e-05
-1.59783962002604e-05
-2.50543871815504e-05
-1.52621770907915e-05
-3.87700060214255e-05
-3.78037773371736e-05
-2.12887995936904e-05
-1.78312035721291e-05
-2.84900059355857e-05
-2.16878246303406e-05
-4.08385330013748e-05
-2.46281560239639e-05
-1.39304560215883e-05
-8.35472074015679e-06
-3.39193488950621e-05
4.07345915853202e-06
-2.43462525611709e-05
-2.22336473248384e-05
-4.68648472084381e-06
-1.57739309511945e-05
-1.66271031764292e-05
-2.14304533819615e-05
-3.03736685366293e-05
-1.90052502873792e-05
-2.79436143113661e-05
2.92160601849421e-06
-3.81678355410699e-05
-3.95042510103274e-05
-3.27979855991506e-05
-1.99659147674497e-05
-2.72553494953702e-05
-2.22539296721434e-05
-2.63151217457444e-05
-1.05804561729221e-05
-3.21873251762082e-05
-2.38500948601163e-05
-1.57839800761786e-05
-1.62905885202095e-05
-2.45489731841606e-05
5.58436997287149e-07
-1.86634621311134e-05
-9.79920704564715e-06
-2.95209628019464e-05
-2.73591380595492e-05
-8.01810599208298e-06
-1.99965654430729e-05
-2.84592835736995e-05
-2.68059460680949e-05
-1.77989264706984e-05
-3.17779384883708e-05
-1.40408054570188e-05
-3.24620462019028e-05
-3.51791724384573e-05
-1.95995613029147e-05
-2.36855019832176e-05
-3.61830464539063e-05
-1.93033348679663e-05
5.99742901742286e-07
-2.36971584839761e-05
-2.30762886781572e-05
-4.63573922745147e-05
-2.7609391152678e-05
-1.24678385466913e-05
-2.9055186131007e-05
-2.97042231166728e-05
1.37660342519061e-06
-1.76309490268105e-05
-9.22000843002111e-06
-1.68728443047062e-05
-2.09659241176787e-05
-1.2333483908662e-05
-1.32920258989313e-05
-1.20217182513157e-05
-3.26848496676389e-06
-1.70181844136453e-05
-9.60917638762344e-06
-1.26821838117705e-05
-1.53597900509493e-05
-7.81236193831738e-06
-1.82779886095377e-05
-1.25791595732097e-05
-2.24839142639529e-05
-1.25452135803618e-05
-4.16920654005541e-05
-2.43808763582588e-06
-2.45820741617513e-05
-3.92835385261086e-05
-3.8213736938437e-05
-3.50852288687823e-05
-3.01489702162049e-05
-1.86942909006216e-05
-1.64583920817062e-05
-3.57440765195335e-05
-2.79642087597716e-05
-1.93319704439827e-05
4.11947865118135e-07
-2.79704182153245e-05
-2.23798697580566e-05
-2.86646859418992e-05
-6.27180950954605e-07
-3.04204030309815e-05
-1.04759747726423e-05
-1.48085593365274e-05
-3.81432526256008e-05
-4.16990163808829e-06
-7.69883742068484e-06
-2.86662720716283e-05
-2.9565828287407e-06
-5.07630425702652e-06
-1.7757536080578e-05
-9.60011019979659e-06
-8.10387383386177e-06
-4.14910217949558e-05
-1.85102597371029e-05
-2.25657045284248e-05
-2.12006315899794e-05
-3.1642520709835e-05
-2.89848784717054e-05
-3.11869379568826e-05
-1.55071061947425e-05
-1.62995243590426e-05
-2.18525753452925e-05
-1.7667801667542e-05
-9.15019460036659e-06
-1.97102071803471e-05
-4.14892443518493e-05
-2.96417718486112e-05
-3.18735374231381e-05
-2.15179104216428e-05
-2.9532158727762e-05
-4.36477879938082e-05
-2.04218158254819e-05
5.09574062348399e-07
-3.53223108022998e-05
-2.2794858884855e-05
-3.74357878819015e-05
-3.38717903069993e-05
-2.55736248352106e-05
-3.81242062366159e-05
-3.28872254944126e-05
-1.81983725560523e-05
-3.01007283702088e-05
-5.79637413787319e-06
-2.9110103036941e-05
-1.94175424974973e-05
1.49198115697615e-06
-1.68490057180809e-05
-2.09612533703087e-05
-2.21637571084775e-05
-1.41628738192941e-05
-3.01029150300236e-05
-2.97693158402929e-05
-3.5736877354504e-05
-3.39880261465656e-05
-1.8763860845811e-05
-4.44064696948245e-05
-1.976131792316e-05
-1.72389398806953e-05
-1.55458340053172e-05
-1.81639635470675e-05
-3.64437815182191e-05
-1.56386397177106e-05
-2.69403619643684e-05
-2.50431959882213e-05
-6.92421034120805e-06
-2.00573255787032e-05
-1.07689909523944e-05
-3.94087067559599e-06
-3.7302388122805e-05
-3.17322501012882e-05
-1.72522859476953e-05
-3.83269678404481e-05
-3.8098153666254e-06
-1.67682596307369e-05
-1.20260744930144e-05
-4.07996136661224e-05
-1.59360809013366e-05
-2.00834329204018e-06
1.3153473837478e-05
-1.84919578507264e-05
-1.29346128398829e-05
-9.72200459021401e-06
-2.25201163632228e-05
-6.71451671932227e-06
-2.33297400570613e-05
-3.19791302514539e-05
4.11260709702468e-06
-1.57249712155757e-05
-1.53819396574801e-05
-2.16684108873567e-05
-1.80465761229416e-05
-3.24452551253591e-05
-3.83331708394304e-05
-2.91973906082554e-05
-1.40804285260106e-05
-3.37976370990227e-05
-2.16630576394502e-05
-8.01825442343064e-06
-1.55762454804007e-05
-1.28177458997296e-05
-2.09266501264873e-05
-2.51752738650248e-05
-1.81753923504059e-05
-1.59501415251201e-05
-3.28781468032616e-05
-2.8077362420132e-05
-8.04293422176992e-06
-2.54042235681373e-05
-1.47620198669514e-05
-3.08212076341848e-05
-3.88153899175013e-06
-3.39001565668258e-05
-4.08531822425383e-05
-2.56478761591145e-05
-1.30629371893069e-05
-2.66699478929992e-05
-4.8259498030146e-05
-1.25595649283081e-05
-3.22601831802819e-05
-3.5668513604124e-05
-1.80447120980733e-05
-7.0920405659837e-06
-3.58931754367073e-05
-2.14804603088148e-05
-2.79134221807988e-05
-3.52140109810161e-05
-1.31018738658659e-05
-6.89659614260685e-06
2.48998151641255e-06
-3.42742990378171e-05
-3.08300542717714e-05
-1.05455107546382e-05
-2.48794626651499e-05
-2.61426236330982e-05
-2.88943967142583e-05
-8.88937049083536e-06
-2.50590933313962e-05
-1.27047635282403e-05
-3.24879948413393e-05
-2.30246833016591e-05
-7.53943817082577e-06
-1.23858553221874e-05
-4.09907350296372e-05
-2.27506125661439e-05
-2.79813859162771e-05
-3.97478059009416e-05
-2.62718420269589e-05
-1.58153101783957e-05
-2.9235761967308e-05
-3.20481338462297e-05
-3.67794311963037e-05
-5.05738301889204e-06
-1.40562235595776e-05
-5.29933958450977e-06
-7.12194480431994e-06
-3.26991209324383e-05
-1.4782435324661e-05
-2.2125780896509e-05
-9.51728603363687e-06
-2.34071479727641e-05
-2.79849055543195e-05
-2.55699079055969e-05
1.57239884167575e-06
-1.30417662545014e-05
2.94071608544667e-06
-3.93361610371834e-06
-1.28240420734905e-05
-1.72867082452296e-05
-1.3974540135031e-07
-1.93966775131951e-06
-6.09323986763211e-06
-8.36878369441657e-06
-1.75012840030956e-06
-1.4307491317547e-05
-1.91089875577151e-05
-5.37648147148114e-06
-2.91834346373833e-05
-3.08926765329511e-05
-1.66359040093763e-05
-3.73485988448705e-05
-1.42239800983634e-05
-3.03212664149828e-05
-3.1252051627752e-05
-1.52936350691018e-05
-2.51878152431986e-05
-4.86274419101142e-06
-3.22712530073945e-05
-3.44471162995172e-05
-3.30478961601483e-05
-1.65493054373473e-05
-3.62102575203189e-05
-2.21726433166617e-05
-1.38606526024406e-05
-2.93819283785264e-05
-2.09482251757901e-05
-1.97882321568523e-05
-3.94478072924029e-05
-2.63676902546956e-05
-1.22634803739128e-05
1.41633872175122e-05
-6.64445801075993e-06
-1.12485683493969e-05
-3.90481630821468e-05
3.91921880420784e-06
-3.05451407337505e-05
-1.17221785637033e-05
-8.22334977515306e-06
-2.06382800790808e-05
-7.79172167277302e-06
-3.87177511983827e-06
-3.22665159958938e-05
-1.11912009558686e-05
-2.88895053652629e-05
-1.56566954730814e-05
-9.41942797478412e-06
-3.23518388098245e-05
-1.46319873884567e-05
-1.24588918758758e-05
-2.16376396323098e-05
-1.30979302962065e-05
-1.12352624291978e-05
-2.2629931483588e-05
-7.93431199125042e-07
-2.84570495140971e-05
-2.742678052881e-05
-2.26684248002351e-05
4.00762174984197e-06
-2.04858478101041e-05
-1.17092536803373e-05
-1.48766272534839e-05
-4.5864081198239e-05
9.17653121109907e-07
-7.47117742221878e-06
-1.44581513889858e-05
-2.80200376070054e-05
-1.79283407574501e-05
-1.6837302765194e-05
-9.8698438450272e-06
-6.45034902664619e-06
-2.85815543040652e-05
-1.8739488309704e-05
-2.21207329678284e-05
-1.50923639549631e-05
-2.3949128442099e-05
-2.1153285490703e-05
-2.51874742673411e-05
-1.9029832766236e-05
-2.39750311676078e-05
-2.48424769947743e-05
6.18439372744281e-06
-1.68170477367318e-05
-3.81904248307983e-05
-8.20908686602413e-06
-1.10571623690687e-05
-2.30169852951572e-05
-2.73359550557665e-05
-2.04164109160329e-06
-2.16386808720494e-05
-1.10616963406057e-05
-1.74069138924539e-05
-3.17768148183054e-05
-3.54246430081093e-05
-2.2858992378091e-05
-8.67078764048108e-06
-2.13869792593545e-05
-2.41262575502246e-05
3.68602161826641e-06
-2.3884587682911e-05
-9.70712716481915e-06
-3.0082733624532e-05
-3.73719084781889e-05
-2.25241256681293e-05
-4.05369327997514e-05
-3.39683338517734e-05
-1.82205467686347e-05
-1.7439808536848e-05
-1.55552311818475e-05
-2.97699832999702e-06
7.94880804381694e-06
-7.99703013551101e-06
-2.7369317439456e-05
-2.68673140777655e-05
4.69099980495637e-06
-2.84700287608186e-05
-2.88106399917634e-05
-4.83043028436588e-05
-7.54941214217072e-06
-4.84536019665449e-05
-3.55427164088752e-05
-1.27380862949927e-05
-2.36729334592199e-05
-2.39523046609262e-05
-4.38693859824287e-05
-9.816641952421e-06
-2.07334649265677e-05
-2.11873470327212e-05
-2.10183509353545e-05
-2.21855875843323e-05
-3.13610868017361e-05
-1.90051587121534e-05
-1.44962856014151e-05
-1.50674376583308e-05
-2.62642954157116e-05
-2.88513774546675e-05
2.5532656740967e-07
5.86320474644504e-06
-1.97789997178229e-05
-4.57833253860061e-05
-1.08029340155671e-05
6.7863369344477e-06
1.73124390677288e-06
-2.22866247093098e-05
-9.98597262994382e-06
-3.53403420763268e-05
-2.10402705446959e-05
-8.09701922237178e-06
-1.0292025862617e-05
-2.19242995296719e-05
-1.34175400509097e-05
-1.38483286283328e-05
-2.59967085458923e-05
-2.79469700258692e-05
-2.52056122968945e-05
-4.35852689887583e-05
-3.2950997441201e-05
-2.81122191557806e-05
-1.70425751882183e-05
-2.23777242357072e-05
-2.92719498857928e-05
-3.60399099984719e-05
-4.73476338832062e-06
-1.99483870056919e-05
-1.90302422242681e-05
-4.28738571598401e-06
-1.16299521835143e-05
-1.0243864109656e-05
-3.48495368108241e-05
-1.39494055813984e-05
-3.76523275088948e-05
-2.25765596060988e-05
-3.28126328764925e-05
-2.76392673652169e-05
-2.3381707694149e-05
-1.84090235431391e-05
-2.54030074827781e-05
-2.91919116409282e-05
-1.73986446508541e-05
-2.69542737877973e-05
-2.21052122322235e-05
-2.26418505979668e-05
-2.07113268414137e-05
-2.15306668807471e-05
-1.74386832581454e-05
-1.94926981158806e-05
-1.54801698250836e-05
-2.79880224984188e-05
-3.40197922159998e-05
-3.94726293511604e-05
-4.57222333470984e-05
-5.14758843952848e-05
-2.6904687174977e-05
-1.93927593098781e-06
-4.60646342354042e-05
-2.25727531610459e-05
-3.68345727759443e-05
-2.06001853926525e-05
-3.85788047622927e-05
-2.11030684314123e-05
-1.42624021539939e-05
-4.36954691607997e-05
-3.66493516141069e-05
-7.65555991452949e-06
-1.79687620155665e-05
-1.18544328856617e-05
-7.56364590471512e-06
-2.49683933251189e-05
-1.86505482074352e-05
-1.63564370159241e-05
-1.48694122041887e-05
-1.76791948761425e-05
3.00840301957098e-06
-1.48472355628206e-05
3.83983384446228e-06
-4.53597905718702e-05
4.44046568488959e-06
-2.06111718186667e-05
8.06923254240943e-06
-7.20949664068908e-06
3.84427626705289e-06
-8.62823808462195e-06
-2.80261822856967e-05
-4.27162416843243e-05
-3.04692121372954e-06
-6.29621716946783e-06
-2.49425790766767e-05
-1.09757693809852e-05
-1.13919271928085e-05
-1.67031076745292e-05
-1.3092652557366e-05
-3.419553180726e-05
-2.10773930099391e-05
-2.77033778764044e-05
-3.97375571112613e-05
-2.0542259654233e-05
-2.64881994230232e-05
-2.98174730226225e-05
-8.33119674107924e-06
-2.38988108377481e-05
-1.26741167263687e-05
-4.5280228650642e-05
-9.85689552829479e-06
-3.08255049033918e-05
-1.11740111605482e-05
-7.39119284872865e-06
-1.92355424917119e-05
-2.29107126292925e-05
-1.26864245293596e-05
-3.2431408531983e-05
-2.69795812813182e-05
-2.41898922677484e-05
-1.60383977962246e-05
-1.37251383348052e-05
-4.62685724164838e-05
-2.69357577618414e-05
-2.16536027737091e-05
-1.48486456988975e-05
-1.66651480817942e-05
-3.46967117889907e-05
-3.13145667159962e-05
-1.21098954514757e-05
-7.50667133831836e-06
-1.59712279419081e-05
-1.35979696771452e-05
-1.63609839690806e-05
-1.51138416712214e-05
-2.51602587925422e-05
-1.28428659925156e-05
-2.2666376583203e-05
-1.16517543100255e-05
-2.71291825907184e-05
-2.74356544631274e-05
-2.21750230804117e-05
-1.50281258613777e-05
-6.54639480510258e-06
-1.95739077620646e-05
-2.94258603118388e-05
-2.34369289535292e-05
-2.63356205283581e-05
-7.54867455176352e-06
-1.41295697099463e-05
-4.4238539554554e-05
-1.9205342647807e-06
-1.7039189458623e-05
-3.1391098803723e-05
-6.62193434411227e-06
-1.47946808808341e-05
-1.0992837036622e-05
-2.57892793858e-05
-2.67278252684547e-05
-1.99104557927525e-05
-2.27161910407244e-05
-5.03378212905346e-06
-3.60595477700491e-05
-4.86465096542386e-05
-1.95594200586062e-05
-3.05923682645538e-05
-1.61022782362418e-05
-2.07850605928802e-05
-2.35003801054383e-05
-1.74805488901848e-05
-2.30558399599575e-05
-1.12357032464538e-05
-2.71505432762603e-05
2.47917223962697e-06
-3.60099097406843e-05
-1.6305669520387e-05
-2.98143519122367e-05
-3.17557935087011e-05
-2.18479565005509e-05
-7.06364856345285e-06
-1.13338716992104e-05
-1.94573592889603e-05
-1.42858864237733e-05
-3.69539206879901e-05
2.6476773123737e-06
-2.9050440203949e-05
-2.4904319597211e-05
-2.4700488961667e-05
-2.31667719115341e-05
-1.92762031121839e-05
-1.33286134859802e-05
-1.12249159431209e-05
-1.20060286148704e-05
-1.43324076475256e-06
-2.79524800260212e-05
1.15289413340018e-06
-1.18646485363788e-05
-5.19809380419544e-05
-2.03969051172693e-05
-1.81679596765616e-05
-1.65422288819289e-05
-4.34618516994875e-06
-1.29599117026084e-05
-2.46893482568772e-05
-2.56919564388786e-05
-9.10991032125048e-06
-2.9612478749308e-05
-1.64953027513262e-05
-2.50483080182095e-05
-8.67463703745111e-06
-1.6836342923013e-05
-1.62377814378555e-05
-1.90417432692864e-05
-2.01737979105899e-06
-4.03599128577188e-05
-2.41524240055473e-05
-2.67501861295829e-05
-9.42543960437181e-06
9.11800517450622e-07
-2.47768435767295e-05
-1.7401204932928e-05
-2.38163413768242e-05
8.34919328175197e-07
-3.54016561060235e-05
-2.2145237388249e-05
-2.04072280493722e-05
-5.63616599055053e-05
-3.87604558786803e-05
-3.98516998033869e-05
-1.96791453268681e-05
-2.75406537401927e-05
-1.95467261277047e-05
-1.44268212473048e-05
-2.70438108122948e-05
-3.45398252662624e-05
-5.20362526369054e-06
-3.12319718088427e-05
-5.25674140558981e-06
-2.92707162901473e-05
-3.08386851647437e-05
-2.96952618366191e-05
-6.80906277558675e-06
-2.79497300568012e-05
3.83897791090115e-06
-2.11710913423968e-05
-9.54152351321213e-06
-9.40263289155181e-06
-1.21398327447719e-05
-3.18017316134792e-05
-2.36023369874527e-05
-2.405827982836e-05
-9.02624021763811e-06
4.06096303640371e-06
-3.30548725284762e-07
-3.69571564921133e-05
-2.37226349850584e-05
-2.65133147136539e-05
-2.48140240670008e-05
-2.5727831861546e-05
-1.13494492928561e-05
-1.98967473456148e-06
-2.4686829082794e-05
-1.06276237669756e-05
-2.37581646146868e-05
-4.86832449857517e-06
-2.4980090757135e-05
-1.91791973533239e-05
-2.319670919881e-05
-1.73859696261936e-05
-2.09762869549008e-05
-1.57888359459411e-05
-1.81624204116855e-05
-1.29207997583863e-05
9.46243911806332e-06
-3.70515665878124e-05
-1.36311352709133e-05
-2.18005985572741e-05
-7.62346188611091e-06
-2.33423532024533e-05
-2.35478475349654e-05
-1.24294372774109e-05
-1.73277964711195e-05
-1.8170357703944e-05
-3.98321861632586e-06
-5.08713979462028e-05
-1.51967046685379e-05
-9.93120671930262e-06
-9.89138386270594e-06
-1.47408687708487e-05
7.9301822358751e-06
-1.73230989451845e-05
-2.31323485216012e-05
-9.82488266538094e-06
8.28115241423033e-06
-2.23169080824792e-05
-6.56276948849498e-06
-2.35358582035852e-05
-2.42326749867201e-05
-2.95600027417425e-05
-7.83709398509375e-06
-3.22309519958565e-05
8.46224580255034e-06
-1.18173544406307e-05
-3.40313399399839e-05
-3.50068248553461e-05
-1.66981586910812e-05
-2.94924575354611e-05
-1.97523859048154e-05
-3.32521448564155e-05
-9.99690032438921e-06
-1.93904550741188e-05
-2.00560273527219e-05
-2.25604207872891e-05
-2.09126124373719e-05
-2.15218014822633e-05
-1.6927434169164e-05
-1.2934441706611e-05
-1.97874942400703e-05
-9.48496995528285e-06
-1.01537995216133e-05
-2.14201162258886e-05
-7.67428073515533e-06
-4.65342870911187e-06
-2.85444886009642e-05
-1.56837508695231e-05
-3.10103395496085e-05
-2.38233039706579e-05
-9.89236354205718e-06
-3.36661449799471e-05
-2.15758935163206e-05
-1.5339499931123e-05
-1.91819727784859e-05
-1.92769148117057e-05
-1.14428450325199e-05
-4.83291741104307e-05
-1.06147996164429e-05
-3.89621917992235e-06
-1.37399868593409e-05
-3.94144032456792e-05
-2.485827734123e-05
-2.44024660885786e-05
-2.53941122327281e-05
-5.61666874168907e-07
-2.34779964989285e-05
-3.97379685782703e-05
-3.54559191806598e-05
-1.63110658299004e-05
-2.26318745059041e-05
-1.45386825097556e-05
-4.17354036633558e-05
-2.60593885402416e-05
-1.75799098390956e-05
-3.49793447769339e-05
-2.08222319777827e-05
-3.45378355384812e-05
-1.89275358128262e-05
-8.25632398659063e-06
-2.12594251423149e-05
-2.57786002746629e-05
-2.59942652861155e-05
-1.11805444602734e-05
-1.27706048764839e-05
-1.34108464839825e-05
-3.22136297975445e-05
-3.02213459995673e-05
-3.50633993187195e-06
-2.68608525664355e-05
-1.18199692212141e-05
-1.27488537893803e-05
-2.21664130149673e-05
-2.47990617937018e-05
5.85786813642897e-06
-2.86278237731663e-05
-3.34635746853034e-05
1.06815684991525e-06
-1.34798258106096e-06
-2.49553063421352e-05
-1.9365271337619e-05
-2.35201768033044e-05
-3.02967055154001e-05
-3.66730551028694e-05
-9.13022878839997e-06
-2.07588405721234e-05
-1.94156311713862e-05
-3.09315910628138e-05
-4.97116947412348e-06
-3.85732332135814e-05
-2.78776360914067e-05
-4.47039977336429e-05
-9.98178274618383e-06
-7.60277308350038e-06
-1.3320568573191e-05
-7.95079566388292e-06
-6.89428034277616e-06
-1.05138064889382e-05
-4.35592912811215e-05
-2.17427744787135e-05
-7.96296711554618e-06
-9.92186152691807e-06
-2.76181498614982e-05
-1.63686256241186e-05
-3.76154117800424e-05
-1.69404312721457e-05
-1.40344782764634e-05
-4.24039006986481e-06
-2.53955421965258e-05
-2.58565793184807e-05
-2.1346779041064e-05
-4.19252357872937e-05
-1.02098809537786e-05
-3.27301651721415e-05
-1.2477057468681e-05
-1.41241763124811e-05
-1.07470877812725e-05
-3.42141773020792e-05
-2.87036966581862e-05
-1.79314659555865e-05
-1.94540278628168e-05
-5.43890764613492e-05
-2.62668961812543e-05
-2.82136012356951e-05
-2.36447158908664e-05
-1.75647253663241e-05
-1.3990522586416e-05
-2.63313560706753e-05
-3.96826838408127e-06
-1.93636878889744e-05
-2.37562110417867e-05
-2.29233678129624e-05
-4.38594715536561e-06
-2.67406700301531e-05
-1.47216587625186e-05
-1.76094374193909e-05
-9.6115782037583e-06
-1.23133770293265e-05
7.6082178495379e-06
-1.77128026220019e-05
-3.1986833001608e-05
-2.1302725895793e-05
-1.68542370697484e-05
-2.56819891248714e-05
-3.09567712905811e-05
-3.93118752996449e-05
-1.68919776906756e-05
-1.04006835560534e-05
-4.39439972166447e-07
-3.71161322252249e-05
-1.28783923632891e-05
-4.45542889929725e-06
-1.63824350699858e-05
-3.19931576009704e-05
-3.83503831976382e-05
-1.17435551781685e-05
-5.99291722027033e-06
-1.38574163404119e-05
-1.35550949782723e-06
-3.14734445118738e-05
4.23299814974273e-06
-4.78680664740814e-05
-3.39906211439345e-05
1.79205244444346e-05
-1.28241109837312e-07
-3.75055619043694e-05
-3.20928636466278e-05
-1.0296145151362e-05
-3.70592911278203e-06
-1.29329811236074e-05
-1.44076929636402e-07
-1.71345425792574e-05
-1.14446883893793e-05
-2.12530527513441e-05
-2.25100539213515e-05
-4.1755849992743e-05
-1.62548762477636e-05
-3.79787110490538e-06
-2.23712222949198e-05
-1.91056691032367e-05
-9.21798251327501e-06
-2.12286720646986e-05
-2.46497101477781e-05
-2.72786744675723e-05
-1.92146894042385e-05
-1.82340570671908e-05
-3.47710133305359e-06
-1.35124324864876e-05
-1.31849010728727e-05
-2.6329338134253e-05
-3.10658690787384e-05
-1.95074928745196e-05
-1.80024756219221e-05
-1.87277919090456e-05
-2.46589147746179e-05
-2.27429820059905e-05
-8.88614870507772e-06
-1.21269759242917e-05
-3.70517836882042e-05
-2.35990972888171e-05
-9.30155923538424e-06
-2.71639898885818e-05
-2.06196184012636e-05
-1.9539479924959e-05
1.47299673740337e-06
-2.27239360333805e-05
-3.86142764335494e-05
-3.10169019410153e-05
-2.79467091631515e-05
-7.3947523171651e-06
-2.21130812123068e-05
-4.95568101092355e-05
-5.33899256151819e-05
-1.52098865778131e-05
-2.14386675779871e-05
-2.10107735778465e-05
-3.49728557221305e-05
-2.19213916429645e-05
-2.68561689195303e-05
-1.12423609238537e-05
-2.2596158083685e-05
-9.46507454183658e-06
-1.42830379234205e-05
-1.85253632440935e-05
-4.01888018851278e-05
-2.31237340505487e-05
-1.13222087805146e-05
-2.73377143486523e-05
-2.15492047132431e-05
-1.03780074060904e-05
-2.51683237138339e-05
-5.85960740551426e-06
-4.39247726499751e-05
-2.85952262937442e-05
-1.56824342468138e-05
4.50145039536155e-06
-1.88513409419802e-05
-9.25895409767044e-06
-1.2629545936647e-05
-2.67489647735877e-05
-4.15771864609838e-05
-1.42409630560492e-05
-1.054232716233e-05
-3.08591685152776e-05
-4.62505686991176e-05
-3.03633116617967e-05
-1.69217546869629e-05
-1.83744553839996e-05
1.94033820998303e-06
9.92946740239058e-06
-1.6251331999048e-05
-1.55436613580178e-05
-4.42606773264354e-06
-2.68669518581853e-05
-1.23824667563205e-05
5.96574307374037e-06
-9.73639718355955e-06
-3.22022287472677e-05
-1.23106882442464e-05
-1.31579771766344e-05
-1.88035079825862e-05
-2.20799194129206e-05
-1.3697740729152e-05
-2.50392051948943e-05
-2.40601015662633e-05
-2.350721177849e-05
-7.03268301210941e-06
-2.00997842084773e-05
6.64386979354287e-06
-3.54308838328272e-05
-3.23424966042515e-05
-1.92301053887921e-06
-2.1856230723291e-05
-2.46022620020505e-05
-1.17214923775385e-05
-2.93084205986242e-05
-1.11680947896874e-05
-1.25999016868192e-05
-2.09530018908853e-05
-4.21061766784868e-05
-2.6120319515227e-05
-2.03741550057131e-05
-2.61618544941334e-05
-1.16083385290949e-05
-2.97259206325227e-05
-2.2269577772306e-05
-4.0690970394269e-05
-3.20009984423578e-05
-2.45817424219646e-05
-2.98218856262844e-05
-2.71950576732271e-05
-9.31382855205703e-06
-2.61531982666892e-05
-1.11676168626706e-05
-1.52708432256222e-05
-2.53823181630142e-05
-4.04512284679551e-05
-1.47784499336394e-05
-3.30275473108099e-05
-3.08880456703498e-05
-1.09431227368366e-05
-2.30002753193461e-05
-6.26484107344004e-06
-2.39952431247914e-05
1.00397655976377e-06
-1.22162265713826e-05
-3.17049712317841e-05
-1.40644253174749e-05
-2.88601488126702e-05
-3.76555617208499e-05
-2.69508981095087e-05
5.27618032264381e-06
-1.30570559567968e-05
-3.15231228612545e-05
-1.2856000277868e-05
-3.51570291183973e-05
-1.81862709924058e-05
-2.63457525161461e-07
-2.62166919399211e-05
8.29193059565998e-06
-1.38821318961104e-05
-8.1990850149897e-06
-1.84534176254337e-05
-2.85735796242682e-05
-3.70409111868949e-05
-3.37702408416796e-06
-3.52159307266063e-06
-3.42217231066524e-05
-3.27058921670393e-05
-3.55649982110323e-05
-2.29803152705869e-05
-1.45603104704917e-05
-1.08292979911047e-05
-2.51120581187511e-06
-2.64009317675677e-05
-2.77237470640652e-05
-3.80956517684007e-05
-5.7486748019167e-06
-2.12267859098086e-05
9.05903586638299e-06
-3.51479309958669e-06
6.1586306995207e-06
-1.22940042950201e-05
-3.57958315982755e-06
-1.1177754469393e-05
-1.6989341610931e-05
-1.75461902006304e-05
-3.47738999948047e-05
-3.20272335129451e-05
-3.17989154330963e-05
-1.89023193392358e-05
-2.44202927645505e-05
-3.70334780563357e-08
-1.09483501156425e-05
-2.38054194862116e-05
1.16639529086406e-06
-2.47490981118144e-05
1.23302286554547e-05
-1.50749675586381e-06
-2.04915572796236e-05
-2.59999164376451e-05
-3.2974764872835e-05
-1.80259645378196e-05
-1.39978672643457e-05
-3.37856101866686e-05
-9.72551670562353e-06
-1.36129461231838e-05
-4.59983669414732e-06
-3.02906943235673e-05
-2.07395490909359e-05
-3.85542637550413e-06
-3.01379445240566e-05
-3.57910650930298e-05
-1.22143563117583e-05
-3.41183614972953e-05
-8.88865173945934e-06
-2.96423992972259e-05
-1.77511224213903e-05
-1.68109944234757e-05
-3.01813199750303e-05
-3.76295256323184e-05
-4.4637025974755e-05
-4.05551435342321e-05
-2.63222088081546e-05
-2.06427690666702e-05
-1.64313878713258e-05
-1.99885453167151e-05
-1.42906978202879e-05
5.35865560290469e-07
-3.61912088184692e-05
-1.43065405211305e-05
-5.49226172132669e-06
-3.64348859051047e-05
-1.15417522603314e-05
-3.05217917394462e-05
-3.10895063100352e-05
-5.05766012622769e-06
-1.55484896374637e-05
-9.49573160504524e-06
-3.58079377926011e-05
-2.53957140128679e-05
-8.8931652808428e-06
-3.97847912893117e-05
-2.18640266816316e-05
-8.8921942386601e-06
-4.89699990607284e-05
-7.81543510345135e-06
-3.60261765827659e-05
-3.39636351221461e-05
-3.32441527889578e-05
-1.29413935492819e-05
-6.52062694738462e-06
-1.47045269565878e-05
-1.81528964970902e-06
-1.82991534563014e-05
-2.99100186148496e-05
-1.15868812825145e-05
-1.71035759724269e-05
-2.38635661910804e-05
-8.86977362043071e-06
-2.60115423154694e-05
-4.34435629128163e-06
-1.344945834637e-05
-2.27013250577708e-05
-2.6541153713686e-05
-4.93677134098162e-05
-3.26343381429466e-05
-3.29692430073502e-05
-5.73169960008377e-06
-9.2407721467614e-06
-5.18009225013197e-06
-1.41107473813339e-05
-1.56736992134953e-05
-1.64915401040487e-05
-5.22617864599664e-06
-3.38020037616116e-05
-3.08695111942432e-05
-7.23889430112269e-06
-2.00323591002603e-05
-1.28540719970769e-05
-2.09792938165433e-05
-3.03968328501783e-05
-2.16523205121038e-05
-3.28675444535969e-05
-1.29031493761509e-05
-1.6501291079626e-05
-2.24371320508912e-05
-2.14969089836263e-05
-1.70235988135905e-05
-1.84903270817768e-05
-1.02579372447056e-05
-3.07719052044363e-05
-1.45292079251087e-05
-8.31672179038253e-06
-1.71108200458073e-05
-4.05261301393655e-05
-1.61395554285498e-05
-1.05398107104593e-05
1.31882242552296e-05
-8.56306761503164e-06
-4.22880569141536e-05
-1.20146102998892e-05
-1.52099355806983e-05
-2.10213746988364e-05
-1.71347980966635e-05
-1.79290550243e-05
-1.23510448638364e-05
-2.9010954120913e-05
-1.23599051225607e-05
-9.93249095098759e-06
-3.99554991112152e-05
-4.42267962329232e-05
-3.62345477816983e-05
-6.37882541219921e-06
-2.24515327834807e-05
-1.51815091239256e-05
8.46136446786965e-06
-3.56649962039412e-05
-1.96496082683579e-05
1.05329506631591e-06
-2.09082304705886e-05
-1.43197766955149e-05
-3.9741912229713e-05
-1.22704398058716e-06
2.27757088013951e-06
-2.75551023529403e-05
-3.46879815376285e-05
-3.42878476355222e-05
-1.9098538107348e-05
-2.51442268769736e-05
-7.51633738919897e-06
-1.6708977023682e-05
-1.15131682301964e-05
-1.21223159252502e-05
-6.25714473054173e-06
-2.5622747415969e-05
-4.95810244485733e-05
-1.93005093935782e-05
-2.51239582290777e-05
-2.01717979714895e-05
-4.48022920569746e-06
-2.23427709040183e-05
-1.82919133938904e-05
-4.08429978037053e-05
-7.29324549203777e-06
-7.26289967775411e-06
-2.13528872514117e-05
-4.60929016555207e-05
-3.5601312271906e-05
-1.1946269335608e-05
-3.7259572118884e-05
-2.75189150608553e-05
-2.74173890023581e-05
-3.77183213917155e-05
-3.31582081590928e-05
-1.17576258145334e-05
-1.86531871938218e-05
-1.42207154004965e-05
-3.09030486107225e-05
-2.36396778429102e-05
-1.52551326612157e-05
-3.26634294679206e-05
-1.31452100067498e-05
9.12017215064642e-07
1.93230612594917e-06
-2.03023106696368e-05
-2.68693169103665e-05
-2.6668160659635e-05
-2.57238933694834e-05
-4.37731445314746e-05
-1.47056114636528e-05
-2.22994637544367e-05
-2.35671151591243e-05
-9.77063287607598e-06
-1.31516637492666e-05
-3.11091180733313e-05
-1.59227856245328e-05
-2.35800862713027e-05
-1.82484870197767e-05
-1.9477518543978e-05
6.66150384928516e-06
-6.96954360834906e-06
-2.83523995975833e-05
-2.75005763310703e-05
-2.06246591068948e-05
-3.89561824534775e-05
-3.01247135748339e-05
-3.42400321079745e-05
-3.2635322484272e-05
-7.45585661678707e-06
-2.5872098925872e-05
-4.22393743964134e-05
-4.29083162630061e-07
-1.90645263268537e-05
-2.16705735256117e-05
-1.38996970534733e-05
-3.60561274232445e-05
-5.62531098709026e-06
-1.66774331910195e-05
-2.72086647147355e-05
-2.52836831578315e-05
-2.57901669683625e-05
-1.34711934058547e-05
-4.64756315115741e-05
-2.51050528603362e-05
-1.75831196356326e-05
-4.07481656034487e-05
-1.73472600579764e-05
-1.77486459114836e-05
-7.63504875971635e-06
-3.64867185123747e-05
-2.31986375333234e-05
-1.38779275823504e-05
-8.38007935278924e-06
-3.90327073643773e-06
-2.8407708156588e-05
-2.08433232293557e-05
-2.08471934502232e-05
-3.15718891303303e-05
-2.71271729708392e-05
-2.83626337352819e-05
-3.26663836041339e-05
-2.91500077555446e-05
-1.39234133398743e-05
-2.15548402263539e-05
-1.16177355188263e-05
-4.13993565545313e-05
-3.10678642713188e-05
-3.26558672815151e-05
-2.52935752313139e-05
-2.77259832805435e-05
-1.16268062434553e-05
-1.00822638446422e-05
-3.30604383979329e-05
-3.73598840303066e-05
-1.26875685144712e-05
-1.86661664944588e-05
-9.03882569427439e-06
-1.17823229789968e-05
-8.49838821254031e-06
-1.03379996490984e-05
-2.32543746553207e-05
-1.31176376583962e-05
-1.5970379380066e-05
-1.23319482765785e-05
-2.22499691542896e-05
-3.06349436332689e-05
-3.03487615237237e-05
-1.03098430308045e-05
-2.58659620872021e-05
-3.59624234778329e-05
-3.52408781672632e-05
-1.67404030126287e-05
-1.46255679633153e-05
-6.77975481457947e-06
-3.85253511828217e-05
-1.16711784908341e-06
-1.09633369488642e-05
6.20330289542161e-06
-3.04051788098972e-05
-2.20758702664889e-05
-8.00647316176471e-06
-2.51900504165653e-05
-8.58468645645467e-06
-1.35395660936919e-05
-1.62815255872955e-05
1.65833049293654e-06
-1.9558096292263e-05
-2.94553384467291e-06
-1.91371795562218e-05
-4.25993319192251e-05
-2.44147554811229e-05
-1.17932573220796e-05
-1.72665666615625e-05
-1.2220640795608e-05
-3.55156273123045e-05
-1.36931828684917e-05
-3.26995085377873e-05
-4.51687280608766e-05
-1.74642081868851e-05
-2.42053649350127e-05
-1.95057414143505e-05
-2.10045436566443e-05
-2.86097543321204e-05
-1.74563076680485e-05
-3.57690781589595e-05
-2.40987600114608e-05
-3.41545140013585e-05
-1.74780004913803e-05
-1.20843012632549e-05
-2.54914405062361e-05
-2.79178162636261e-05
-3.34906481026517e-05
-2.66997130439223e-05
-2.6796288113777e-05
-5.32093587098053e-05
-7.56628090013187e-06
-1.50527778128635e-05
-2.49615817305965e-05
-2.08400848460312e-05
-4.29426599252901e-05
-1.07374103434287e-05
-2.87648363166129e-05
-2.77912311803651e-05
-4.60471326100313e-06
-5.51661721034417e-06
-1.94358030721031e-05
-2.55055630617394e-05
-2.73490067831965e-05
2.8117891021024e-06
-6.03301894287476e-06
4.39468302871501e-06
-1.56888213727602e-05
-3.02435497424815e-05
-2.57047564399133e-05
-3.93693429412489e-05
-2.93973670551565e-05
-9.51223146083706e-06
-2.28669503241983e-05
-7.80185346471675e-06
-7.33106716256484e-06
-2.40640159082612e-05
-7.62035913591588e-06
-3.16391473846808e-05
-4.55340348814149e-05
-1.07423407356302e-05
-1.5761013797871e-05
-1.17496878599245e-05
-1.40659754316536e-05
-2.01576993483581e-05
-4.37998655569723e-06
-8.76004632406702e-07
-2.49466107891686e-05
-2.42146923589383e-06
-1.44637085820356e-05
-1.35831291467238e-05
-1.15031162561527e-05
-2.01517003268552e-05
-2.50814540801549e-05
-1.45473885865192e-05
-1.722148139953e-05
-2.00100148470506e-05
-2.25183464108275e-05
-1.20572890657221e-05
-3.0853151588311e-05
-1.56821710777405e-05
-2.49346775889457e-05
-1.95560055281489e-05
-2.37622415919202e-05
-2.03705487915848e-05
-2.66345768875338e-05
-1.02579327627008e-05
-3.33456649502977e-05
-1.74712664331852e-05
-3.24054902499637e-05
-3.12885536773079e-05
-2.47105788770402e-06
-1.59306123495498e-05
-1.90698819722066e-05
9.08048958329973e-08
-1.10279175505163e-05
-2.17114763311371e-05
-1.78423414972796e-05
-2.13380255048616e-05
-1.16328446998619e-05
-2.69042825671186e-05
-2.60917860938049e-05
-2.60992500826015e-05
-3.34425435229288e-05
-2.57142622796407e-05
-1.50235508733059e-05
-1.22979419635061e-05
-4.47677548355716e-05
-2.05390093665344e-05
-2.83753885468054e-05
-2.47497669763218e-06
8.39199372621436e-07
-3.31103860693323e-05
-2.20522806843617e-05
-1.67439416853175e-05
-4.46302300207737e-05
-1.22665543736278e-05
-2.04411364743469e-05
-1.99051901349798e-05
-1.33099185163153e-05
-1.49215604070581e-05
-2.79551808431659e-05
-2.99049080866524e-05
-1.05952090607452e-05
-3.36315192628316e-05
-3.44323674292207e-05
-1.68356125527906e-05
-1.69163739760246e-05
-1.55087787376773e-05
-3.87942295020842e-05
-1.98679544719134e-05
-1.69473451589088e-05
-2.97821681516004e-05
-4.60278911409305e-06
-2.38456752052552e-05
-1.74835845831587e-05
-3.10572134174877e-06
-1.49210401655048e-05
-3.16721163889597e-05
3.83544037011216e-06
-3.33130892109901e-05
-1.34915205023826e-05
-1.79906756309065e-05
-3.19466911366409e-05
-1.66028067355091e-05
-2.37621825605861e-05
-2.50702535569117e-05
-1.61579126599783e-05
-3.03062201218679e-05
-1.05928848541068e-05
-3.11329119232977e-05
-1.78456234590245e-05
-7.88870161167693e-06
-1.67978512746219e-05
-3.43395965108444e-05
-3.81568613923278e-05
-2.09759088854614e-05
-4.33721069619545e-06
-2.69075089313964e-05
-3.03445018595853e-05
-3.59659008513557e-05
-1.99760650777938e-06
-2.5606099053731e-05
-1.76709027244113e-05
-1.44425599964013e-05
-3.16356493566629e-05
-3.44067541418789e-05
-1.89109340959777e-05
-2.13250823626789e-05
-3.12709453182123e-05
-2.47044496443167e-05
-2.71931304309813e-05
-1.77007119052135e-05
-1.62899004229136e-06
-2.0433827165255e-05
-2.57229417295235e-05
-3.41198804650932e-05
-2.32293666947518e-05
-3.74700443742277e-05
-2.82058995556784e-05
-3.22202911777106e-05
-1.42122003244612e-05
-1.66652544273435e-05
-1.96246981165417e-06
-1.37255472254345e-05
-2.54326650106634e-05
-1.20511725325858e-05
-1.23372206534946e-05
-2.27436171072708e-05
-2.16141037100321e-05
-1.07291025153619e-05
-1.50967685138641e-05
-1.69299960653959e-05
-5.58703386457131e-06
-2.57089604388519e-05
-1.45114083780923e-05
-2.47214246627966e-05
-4.72002468183262e-06
-3.52240809056619e-05
-3.58101186385101e-05
-2.77732909246006e-05
-1.42690612144195e-05
-7.84787824216239e-06
-9.01693108708347e-06
-2.30228602395044e-05
-1.91919158453003e-05
-8.05625231469526e-06
-4.21655932510195e-05
-3.07840557396559e-05
-3.68386828336794e-05
-2.92697680401986e-05
-1.90564912298424e-05
-2.16181481318736e-05
-1.72475084292308e-05
-3.50460913125958e-05
-3.31039011406551e-05
-2.71357661640103e-05
-1.81967577092222e-06
-2.52948865975914e-05
1.65016484969877e-05
-3.02520269415918e-05
-2.06137308719376e-05
-1.79323911483941e-05
-1.19680466084346e-05
-3.56746003581821e-05
-2.67590338150081e-05
-2.40017659084694e-05
-4.91652838982059e-05
-1.14805723681432e-05
-4.22164805459195e-05
-3.01219243647865e-05
-2.4827543574923e-05
-4.29834799658586e-05
-2.55690180690213e-05
-2.9819297933734e-05
-2.90054176479821e-05
-2.27509896580713e-05
1.30524037437919e-05
-1.40496073578304e-05
-1.37428958468866e-05
-2.06337371671782e-05
-2.47258909191682e-05
-1.17787554357096e-05
-2.02305513789832e-05
-2.00260158629598e-05
-2.68633461056084e-05
-2.52123649816288e-05
-2.21327113343201e-05
-1.79707200060617e-05
-2.37948846903729e-06
-4.04713751001201e-05
-4.13235387760466e-05
-2.56300519814109e-05
-1.54004831892368e-05
-3.78357958772455e-05
-1.95904591983444e-05
-2.15038040697105e-05
-1.75273917521039e-05
-1.31213608223342e-05
-1.89343263419017e-05
-1.12327509711558e-05
-1.61072137827771e-05
-3.77670586144667e-05
-1.82832178662222e-05
-1.18624414110763e-05
-4.42520574106149e-05
-1.68474320368924e-05
-2.72206509185215e-05
-1.3219666191608e-05
-2.10872538184251e-05
-1.7673599248159e-05
4.05698060235861e-06
-2.48293481375087e-05
-2.00581319819311e-05
-1.28371171826625e-05
-5.04594534768597e-05
-2.30475529321905e-05
-1.42673694962309e-05
-2.44720363601923e-06
-6.34628250829961e-06
-1.20672845757847e-05
-1.71126978255705e-05
-2.22917316968794e-05
-2.19771674487408e-05
-3.39021630951416e-05
-2.51379573647774e-05
-7.11834191026679e-06
-1.57965295180436e-05
-9.0131849294272e-06
-3.48739266936952e-05
-1.41852206475417e-05
-1.42744901247436e-05
-2.53037450894805e-05
-1.66414881998822e-05
-2.78318877955061e-05
-3.43496354649957e-05
-1.81245476825281e-05
-1.91675897647593e-05
-1.1020804592323e-05
-9.39528290005079e-06
-3.32405156793945e-05
-1.95787046325822e-05
-9.61613005743525e-06
-1.19468009811907e-05
-3.48758217390921e-05
-1.068217725672e-05
-2.81254131656446e-05
-6.90039557169442e-07
-4.04915031120037e-05
-2.54740315614238e-05
-3.8670301103225e-06
-1.09886735022147e-05
-1.08673879900151e-05
-5.46841333188757e-06
-4.36243166457968e-05
-8.1534035856578e-06
-1.44951480148979e-05
-2.5748799592457e-05
-1.99699845440446e-05
-3.56161674290154e-05
-2.14628401738381e-05
-3.17110533464413e-05
-3.04503129369469e-05
-3.02379468031163e-05
-3.12100101189588e-05
-2.42251429184032e-05
-1.21613285944977e-05
-2.25028175620662e-05
-1.51390540531837e-05
-4.00256078004016e-06
-2.33779775734274e-05
-3.5483629870896e-05
-4.39675940962244e-05
1.33226093013396e-06
-4.75895993155143e-05
-3.45108589810294e-05
-9.08908959089818e-07
-1.35719825269219e-05
-3.40828988009366e-05
-3.50609764083882e-05
-2.14550278601657e-05
-2.87099644544483e-05
-2.54943575908493e-05
-1.21252829413176e-05
-1.18850558499331e-05
-1.43853512753311e-05
-4.22502810757846e-05
-2.48325078508595e-05
-1.35133653199909e-05
-1.23478990599059e-05
-3.1136009489736e-05
7.72239756117626e-07
1.45281233069753e-05
-9.79434995650019e-06
-4.30617976235645e-07
-2.41560016685314e-05
-1.72123557185065e-05
-1.02258715811772e-05
-3.55589675803152e-05
-6.50507042812725e-06
-1.71656255156109e-05
-2.53998712317761e-05
-1.7317671661061e-05
-3.56181827084732e-05
-1.52146597357229e-05
-2.56950668746508e-05
-2.81718355236821e-05
-7.14155562965246e-06
-2.20026909836836e-06
-2.02079222300794e-05
-1.55330532885006e-05
-1.9331063547593e-05
-3.18332952079111e-05
-4.95997198459173e-06
-1.90746379332213e-05
-9.86794982134345e-06
-1.47349556805307e-05
-2.72345909705312e-05
-2.07957842402109e-05
-1.29436242560398e-05
-2.73355349208671e-05
-4.98705841976485e-05
-1.60516526614701e-05
-6.1255158564985e-06
-9.42206796459643e-06
-3.27610726067682e-05
-1.57283464678514e-05
-9.89798167242468e-06
-1.4881822380946e-05
-6.70068972778782e-06
-1.51279429527183e-05
-1.97433948643123e-05
-1.09843400484397e-05
-2.41144533141561e-05
-2.71443091611051e-05
-3.1750094398568e-05
-5.31821008724843e-05
-2.34588447323561e-05
-2.13680537383968e-05
-8.79309028347569e-06
-2.8968528609651e-05
2.41392759172745e-05
-1.95192164246076e-05
-4.3995389634334e-05
-1.17037828460105e-06
-2.50547233373553e-05
-1.5793919827439e-05
-2.16563885249412e-05
-1.60616276785076e-05
-1.02320902945061e-05
-3.23674154296798e-05
-2.43557602425067e-05
-2.58544365515124e-05
-9.08229835378727e-06
-1.7794759122645e-05
-2.5659834370764e-05
-3.30974212606993e-05
-2.70291323585956e-05
-2.02882642231033e-05
-1.4495361955113e-05
-3.58781445005132e-06
-3.08606964657101e-06
-1.69946084224927e-05
-2.66071702528193e-05
-2.41361051475395e-05
-1.49083550682328e-05
-3.53896835448502e-05
-2.1065784392241e-05
-3.1144120348467e-05
-3.31934331685245e-05
-7.80931740652965e-06
-2.08811811665455e-05
-2.86165224431832e-05
-5.18581526364245e-05
-1.1672590121409e-05
-1.637675117206e-05
-9.99103329180383e-06
-2.55588544624915e-05
-1.33319274354678e-05
1.12395899906362e-05
-2.55073239747095e-05
-3.34189611415636e-05
-2.70018851939005e-05
-2.04559535753493e-05
-3.2739998632709e-05
-1.53671722031114e-06
-1.34773207868276e-05
-1.70067805525316e-05
-3.49971363677983e-05
-1.30227581756422e-06
-1.0450713942094e-05
-7.21971512547641e-08
-1.03375302425744e-05
-2.79758717979751e-05
-2.10424979158217e-05
-1.18340671452675e-07
-2.07228412365604e-05
-2.75997570496603e-05
-2.5456642284106e-05
-2.09537369352608e-05
-1.48049041106854e-05
-3.40368010919399e-05
-2.96686112878163e-05
-5.29867121321891e-05
-3.50671361465309e-05
-4.13383874222265e-05
-1.98194675232234e-05
-3.81546598865259e-05
-1.01694017291339e-05
-1.61785362751278e-05
-4.99603847748502e-05
-1.30852590046192e-05
-7.85606779473677e-06
-9.9017818707776e-06
-1.37766681354902e-05
-1.28264340128032e-05
-1.24447375181995e-05
-1.69576006214301e-05
-2.55220783927015e-05
-2.24660852801449e-05
-2.60262943521353e-05
-4.84380313919421e-06
-2.07691546548016e-05
-4.87959806176564e-05
-1.93673696105289e-05
-3.67920897701656e-05
3.57484775313051e-06
4.36091908933952e-07
-2.70711597822148e-05
-1.86236814331624e-05
-1.63978432614883e-05
-1.87077737188681e-05
-1.80310273748363e-05
-2.40960902674779e-05
-1.31988048643609e-05
-2.90557489936927e-05
-2.79320984100368e-05
-3.81222239701519e-05
-1.60816647771508e-05
-1.98767235205286e-05
-2.62415913397635e-05
-1.71967357167421e-05
-3.19852307582273e-05
-3.9280681225662e-05
5.58731991863106e-07
-3.09958257779664e-05
-4.46715759370334e-05
-2.61231576667626e-05
-1.458201742836e-05
-2.4295573261944e-05
-2.12430235364771e-05
-2.21412083570719e-05
-2.07828816112376e-05
-2.98345037233181e-05
-1.94662412025073e-05
-8.60082582892532e-07
-1.90502960807324e-05
-3.22613464646376e-05
-3.69189255653251e-06
2.03507534035101e-06
-3.28722627148734e-05
-2.06405977548221e-05
-5.18553394173994e-05
-2.70422034974945e-05
-1.67828726075893e-05
-8.25902069701453e-06
-1.48760237189198e-05
-2.09523698465469e-05
-3.52103333429568e-05
-2.04375009447137e-05
-2.33043921308805e-05
-4.24717627589955e-05
-1.90224243114545e-05
-2.94398674327293e-05
-8.89453534241899e-06
-8.82073304154418e-06
-1.33566057569995e-05
-1.95133948843747e-06
-3.13786722359488e-05
-1.13296431726152e-05
-2.19670875420488e-05
-3.52015195420986e-05
-1.30312232539428e-05
-3.09663308122283e-05
-6.19581819849709e-06
-2.88729381760726e-05
-3.18912771803895e-05
-1.62261703412545e-05
-1.46701082529617e-05
-6.88569819367532e-06
-3.01737587506544e-05
-3.28050055449342e-06
-1.48750968740703e-05
-2.67140195347269e-05
3.06358195678175e-06
-2.523945908077e-05
-2.84443990635085e-05
-2.81322849174264e-05
-1.57840999124515e-05
-2.77497481731897e-05
-4.60123391591118e-05
-2.29405307050833e-05
-1.79724390352703e-05
-2.66488195530291e-05
-2.96087267682205e-05
-2.72862205876645e-05
-3.08676360643556e-05
-3.67045954592026e-05
-1.11437676024134e-05
-1.47411109848284e-05
-2.82930970179746e-05
-2.34312918283007e-05
-3.81051881665377e-05
-2.12929002165394e-05
-2.13819780456159e-05
-3.49359438281418e-05
-2.65574486385733e-05
-2.23650122127698e-05
-1.8384637255069e-05
-2.7691143489975e-05
-1.39088044824562e-05
-2.02237566704135e-05
-4.14058720317146e-05
-2.6224141692904e-05
-8.61121527729315e-06
-1.59404229097626e-05
-1.89768409901734e-05
7.30320898666731e-06
-8.67610217580432e-06
-2.21520681599361e-05
-1.08120292260716e-05
-1.92595672923648e-05
-2.16355562286481e-05
-2.97265707487265e-05
-3.78002672078397e-05
-1.21052782216187e-05
-4.17495214214174e-05
-1.70706877259644e-05
-1.24836840434506e-05
-1.49152249543987e-05
-2.10247155152774e-05
3.35684297642672e-06
-2.11401856548986e-05
-2.35878720506079e-05
-3.01633400174021e-05
-1.35267491738615e-05
-4.20551140810152e-05
-2.08967492584485e-05
-1.93683429295335e-05
-1.18765532406999e-05
-2.98244139658895e-05
-2.74603003615232e-05
-2.94525210298592e-05
-3.50474939615396e-06
-3.12529134277501e-07
-4.03022455604679e-05
-6.61713361224366e-06
-1.42819728030767e-05
-3.30662120598789e-05
-2.01986540137921e-05
-3.56099204790452e-05
-2.75137500993756e-05
-3.46442261811518e-06
-3.1457896542759e-05
-2.56780567238612e-05
-1.35308988497678e-05
-4.09812697632817e-05
-2.94672803144042e-05
5.86022423403263e-06
-1.09468033546358e-05
-1.77614666220537e-05
-2.9453207505392e-05
-4.34977431587388e-05
-2.12884539500093e-05
-5.67638263043631e-05
-3.42609329791665e-05
-2.35894667239388e-06
-2.01847045847843e-05
4.76409553563948e-06
-3.63161128587263e-05
-2.27876697909755e-05
-1.76557351128588e-05
-6.23005670204642e-06
-4.84417779241451e-06
-8.0376594614163e-06
-2.0873018310175e-05
-2.05761380525431e-05
-2.12832832350753e-05
-2.55917243805844e-05
-1.86667391943473e-05
-2.52963659567287e-05
-2.38464485221809e-05
-1.85746673352825e-06
-3.23104783954495e-05
-1.48736300016541e-05
-1.33658123992011e-05
-2.38350608713598e-05
-1.19741891797776e-05
-2.58256574467844e-05
-3.80755684859547e-06
-1.9927066808876e-05
-4.17295744371995e-06
-2.12050264607365e-05
-2.3000569814307e-05
-1.77127628241525e-05
-2.03203322499725e-05
-5.55327056446314e-06
-1.47746301344966e-05
-1.87019970498265e-05
1.07214063025267e-06
-2.88050582647277e-05
-2.82937060371594e-05
-2.71363139114401e-05
-3.32880179327401e-05
-1.6053195300317e-05
-2.92314540241598e-05
-5.10614477141909e-06
-1.66668436811286e-05
-2.00067791398565e-05
-4.20157742783695e-06
-2.222870208935e-05
-3.01290076429936e-05
-2.03073157881916e-05
-4.09959028628797e-05
-2.05602132057118e-05
-2.48545635469076e-05
-1.69107739591062e-05
-3.39028135822766e-05
-3.02483088595069e-05
-1.6756623217492e-05
-2.29723864789797e-05
-1.4932430881723e-05
-2.70675507888619e-05
-6.9971703232003e-06
-5.8454390397923e-06
-3.69401794208685e-05
-1.93475912678628e-05
-2.61193115742923e-05
-2.63362365364173e-05
-3.11332421737721e-05
-2.82030946236786e-05
-2.68713662565132e-05
-1.27378762583965e-06
-8.87970478682109e-06
-1.49959682529939e-05
-7.54794072363876e-06
-3.0039044992319e-05
-1.64224672750777e-06
-9.60378320971998e-06
-1.55451275196984e-05
-3.06687648297211e-06
-1.89293845135176e-05
-2.61549013166436e-05
-2.11541589779112e-05
-2.06888695227816e-05
-1.06905978392961e-05
-3.27818603506531e-05
2.12963055816509e-06
-3.9312613231178e-05
-4.06536961879675e-05
-4.53960164558341e-05
-7.27250292592984e-06
-1.38355326904687e-05
-5.15024629556858e-06
-2.53821248307937e-05
-1.60230080354939e-05
-3.32328998005805e-05
-2.58195527681686e-05
-3.29514135938731e-05
3.16592599882514e-07
-8.11207237174123e-06
7.77907008952695e-06
-6.18727261067049e-06
-2.19667956081632e-05
-2.84815282978183e-05
-5.19035916182697e-06
-4.68018334923229e-05
-2.60438369895514e-05
-1.84685023871164e-05
-1.35331201108408e-05
-5.13133003244709e-06
-7.29043540164749e-06
-2.4909731372819e-05
-2.18126318128022e-05
-2.58975165536392e-05
-1.82598915930299e-05
-7.2322006876286e-06
-2.80764172133422e-05
-3.83157295904817e-05
-2.71314078318928e-05
-1.27296409621613e-06
-7.92032469294451e-06
7.52252017315001e-06
-2.25743698167805e-05
-1.0893035348616e-05
-9.68546191255163e-06
-1.64126416186913e-05
-2.51535716389187e-05
-2.62389983836383e-05
-1.74426830261557e-05
-9.14713334037392e-06
8.41269017706304e-07
-6.04139467670513e-06
-2.67824259919883e-05
-4.62838513035279e-06
-2.72283511933758e-05
-3.38714953063166e-05
-1.75833717172264e-05
2.64377871866191e-06
-3.01017593710831e-05
-7.03931907465739e-06
-1.78992781857507e-05
-3.60745252583232e-05
-4.18493548079031e-05
-4.80233679917703e-05
-1.58242851725283e-05
-3.50302770872357e-05
-2.31240709120063e-05
-1.23761122264518e-06
-6.13779897679712e-06
-1.46570367439518e-05
-2.64657390214781e-05
-4.45667271871771e-06
-7.76204401577167e-06
-1.94319802790384e-05
-4.89289370590372e-05
-2.0414612983304e-05
-2.06885523142909e-07
-2.56781887148716e-05
-2.44889506892653e-05
-1.95869819563537e-05
-3.89145775960767e-05
-1.69286713544229e-05
-1.30950574792246e-05
-1.90761872387896e-05
-1.82616712312134e-05
-1.71973853442663e-05
-3.18269061898075e-05
-3.24870116182971e-05
-1.59157413525602e-05
-2.94739345901352e-05
-2.46596251309156e-05
-2.79267282136717e-05
-2.64875727161152e-05
-1.22063495902244e-05
-1.2742956491994e-05
-6.03460174601315e-06
-3.39483708956009e-05
-1.17220491707083e-05
-3.13105301874326e-05
-1.30654282740824e-05
-2.18474907274189e-05
-2.11625851588656e-05
-3.26063629345627e-05
-3.10146182337998e-05
-1.62393732845183e-05
-4.34431920135811e-06
-2.99218510856498e-05
-1.98738810481012e-05
-3.37717671319475e-05
-1.61721390902282e-06
-2.44755948670645e-05
-2.29379202697461e-05
-4.08854328390156e-05
-1.85659078273143e-05
-2.13833239315298e-05
-2.60342707473395e-05
-2.30341670892671e-05
-2.26410782614905e-05
-9.9571545421546e-06
-3.28783080172667e-07
-4.13671318136282e-05
-2.88691208416527e-05
-1.90447595525323e-05
-1.13272356115816e-05
-1.32889956938992e-07
-2.24594359835186e-05
-3.06838682966444e-05
-2.60484826884695e-06
-3.87681914030257e-05
-3.46343152419697e-06
-1.91358313261985e-05
-1.75642522938684e-05
-3.59254570430413e-05
-1.7870128691714e-05
-3.84311147265734e-05
-1.03508414267774e-05
-1.78127703609886e-05
-1.69592399773305e-05
-2.2318606653459e-05
-1.26270600632852e-05
-3.11703932882944e-05
-1.69135892089328e-05
-2.14942197822528e-05
-1.36129913702505e-05
-1.76638245855448e-05
-1.85487482564388e-05
-3.74057258741677e-05
-2.08207127997662e-05
-1.11368175186215e-05
-1.25248889188265e-05
-1.58766382116284e-05
-2.13929866397486e-05
-1.52863544618613e-05
-1.54673586351051e-05
-2.48175251384511e-05
-2.94425657847453e-05
-8.38986624710339e-06
-4.04898685463552e-06
-1.82529458889362e-05
3.62766854801941e-06
-2.5289119476218e-05
-3.43349659819153e-05
-1.77640181100609e-05
-2.43286446218522e-05
-2.63791724806317e-05
-3.01305287767627e-05
-1.00338218457109e-05
-6.57556932103845e-06
-2.4731637435141e-05
-1.52024075964006e-05
8.21148318447665e-07
-2.14188984731832e-05
-1.33630469073611e-05
1.87388399267257e-06
-2.74081771065888e-05
-4.89023906567208e-05
-4.46105489552283e-05
-4.1302698027994e-06
-1.97692078505777e-05
-4.3551911671942e-05
-1.79713109371718e-05
-5.0394995869854e-06
1.62489272042833e-06
-8.97514591526013e-06
-1.28155096074955e-05
-2.70367080591321e-05
-1.84876899981562e-05
-1.32006403526058e-05
-1.12036593320351e-05
-2.02080450290371e-05
-6.24767414739277e-06
-2.84865119513779e-05
-4.16565111598652e-05
-2.68838066914607e-05
-1.32824642411412e-05
-3.10222807384691e-05
-1.69118617161138e-05
-5.69044735239124e-06
-2.68690514772007e-05
-1.47198755459532e-05
4.84093782435391e-06
-3.93588612917052e-06
-1.13433005681813e-05
-3.87622821226826e-05
-4.00689433632384e-05
-2.10732128533718e-06
-1.77420356711599e-05
-2.85941432875152e-05
-3.01345619343583e-05
-3.56557339999953e-05
-4.81384183034109e-05
-9.76733530870129e-06
-1.73270234911577e-05
-2.06184709991865e-05
-2.53206589679913e-05
7.66234817310763e-06
-1.41597743330281e-05
-1.13280058994352e-05
-1.71038776782014e-05
-8.84575092604982e-06
-3.17467156977221e-05
-1.98264760838099e-05
-2.00594245896473e-05
-2.27802301344795e-05
-2.74256047976295e-05
-5.31130971389319e-05
-1.47637522371435e-05
-5.01850483859557e-05
-2.90210368793846e-05
-7.04828938505755e-06
-2.7251905084455e-05
-3.53822532500081e-05
-1.79282067095566e-05
-3.06954633255317e-05
-8.06870314561826e-06
-2.17813796348895e-05
-1.6074304869083e-05
1.2127458562126e-06
-2.99474061892168e-05
-1.0026128339372e-05
-1.72981761264862e-05
-6.90992937584318e-06
1.78877692977998e-06
-2.67261836752096e-05
-2.64576192383233e-05
3.68476329558144e-06
-1.85305497429562e-05
-6.59763571333641e-06
-1.28884925193352e-05
-1.00525258635469e-05
-1.75380075430254e-05
-3.98837115835181e-05
-1.70870241252635e-05
-2.02612804617077e-05
-2.36398083841844e-05
-1.50179325027441e-05
-1.64308980667028e-05
-3.81146045609039e-06
-2.84921443210556e-05
-2.03656988672964e-05
-3.64894713796776e-05
