# Supplementary material for: Research on computational propagation and identification of mine microseismic signals based on deep learning
Source: PLoS One. 2025 Oct 22;20(10):e0334641. doi: 10.1371/journal.pone.0334641 (PMC12543183; doi:10.1371/journal.pone.0334641)
Supplement: S3 Data — (ZIP) [file pone.0334641.s003.zip › 000100500002754.xlsx_0.txt_24.txt.txt]

-5.31105222815448e-06
-1.59373648128243e-05
-2.27092563340967e-05
6.9851621552779e-06
-2.53461453948711e-05
-2.8146457700901e-05
-9.12469121343183e-06
-3.14640987909387e-05
-2.01056778558455e-05
-3.88166195507662e-05
-3.6388027503879e-05
-2.77831882221996e-05
-2.48643210108713e-05
-2.38184102986454e-05
-1.35882308554731e-05
-1.89622434595966e-05
1.64999735246259e-05
-7.29732810426785e-06
-3.20181525199689e-05
1.11682081485285e-05
-9.35611749405072e-06
-1.02347616086336e-05
-2.02518071427048e-05
-1.5622506526061e-05
-9.08046927947738e-06
-1.36922608013476e-05
-4.29135310726116e-05
-2.23754208884581e-05
-1.75889205187095e-05
-2.42237492229339e-05
-9.25955654431446e-07
-5.8079355851795e-06
-1.59748751725969e-05
-3.13720987271017e-05
-3.50862793644032e-05
-3.31990543803612e-05
-1.45348627118561e-05
-3.29972843855718e-05
-2.36976094864251e-05
-1.19045336441089e-05
-2.38936487581533e-05
-1.3890473741691e-05
-1.86543500778909e-05
-1.98288085386507e-06
-2.5450533020969e-05
-3.44000711704099e-05
-2.38832918062049e-05
-3.08287641775342e-06
-1.19836365421862e-05
-2.83122207881133e-05
-4.80511971634829e-05
-2.44720347785904e-05
-1.59387028704433e-05
-1.46770503886755e-05
-3.51237764967714e-05
-1.06742941332942e-05
-2.3829843553375e-05
-7.90267222616013e-06
-2.82228082511764e-05
-3.23408452958263e-05
-1.84116836856457e-05
-1.91240865058022e-05
-1.4610817017033e-05
-1.64719989013056e-05
-6.36350642632203e-06
7.69693273576251e-07
-1.87447586334449e-05
-2.40969931308997e-05
-3.38823806393516e-05
-1.62321002556654e-05
-2.46122344544157e-05
-1.4841572238565e-05
-1.78019726984079e-05
-2.5305194808815e-05
-3.85106489565631e-05
-4.13404126015488e-05
-2.7461665650757e-05
-2.07986328188966e-05
-2.04080927175242e-05
-3.53755597606384e-05
-7.7124719076293e-06
-3.45825169995405e-05
-2.75965535730487e-05
-3.23464191489538e-05
-2.3667817774384e-05
-2.71450528819788e-05
-3.09904277622477e-05
-2.27959909966813e-05
-2.12787096178487e-05
-1.28449443805898e-05
-2.54975034889844e-05
-3.57750635646716e-05
-4.34899307931286e-05
-3.44052563748893e-05
-1.88527109759133e-05
-3.04338292107001e-05
-5.20087676977635e-06
-1.3872530240534e-05
-3.91564138597441e-05
-1.52555357267851e-05
-2.03104082684435e-05
-2.06974981252451e-05
-2.05555795220671e-05
-2.63091515317762e-05
-3.73966737219351e-05
-7.86641304888349e-06
-2.84850036506882e-05
-4.26046035971549e-05
-3.69244928915727e-06
-2.15050914712261e-05
-2.1652034146354e-05
-1.68909810025571e-05
-1.22568022366469e-05
-2.45892289263664e-05
-4.46021559187713e-06
-1.69009383599358e-06
-3.69486811411005e-05
-2.75275775970135e-05
-1.77980300794903e-05
-2.5760984330074e-05
-1.13327115767912e-05
-1.4093288185394e-05
-3.83369873548731e-05
-3.32405421645476e-05
-2.85818572514127e-05
-3.26177508717099e-05
-2.89846773401375e-05
-2.49397528511513e-05
-4.40262757851488e-05
-2.5228462169103e-05
-1.38804513202395e-05
-2.60776519353972e-05
-2.86344933077091e-05
-2.66659701013569e-05
-9.36593448437054e-06
-2.26665010470553e-05
-3.12361433551223e-05
-1.27701965642543e-05
-1.64384468971885e-05
-2.48609365411215e-05
-2.05560673713525e-05
-1.98163667266046e-05
-3.41873357312902e-05
-1.82328077547124e-05
-1.89031356522748e-05
-3.95254635741358e-05
-1.04419071928556e-05
-4.05445756900855e-05
-2.62969638931519e-05
-5.62080466079349e-05
-9.67275768613345e-06
-1.55018435776693e-05
-9.65887171684681e-06
-2.21369750217097e-05
-4.14865516647319e-07
-2.25198085804002e-05
-1.62907154527525e-05
-1.67887488919731e-05
-1.7679502715865e-05
-2.74308647631821e-05
-1.80202962635835e-06
-3.26026568908815e-05
-1.73291483205837e-05
-3.00790275845804e-05
-2.28362938841007e-05
-2.32740650004614e-05
-2.16851940217001e-05
-1.42243205170551e-05
-7.32189934840312e-06
-3.87159389711535e-05
-6.10579688206098e-06
-2.61921512711991e-05
-1.99182619163972e-05
-1.54262403195532e-05
6.94409838825897e-06
-8.26783236123863e-06
-2.04342551269145e-05
-1.89789902422701e-05
-2.97196122719058e-05
-1.61193604441009e-05
6.34030888809306e-06
-2.79496297326274e-05
-2.34289837480721e-05
-3.86688545767114e-05
-1.80116493460502e-05
-2.41253372854178e-05
-5.04082645975609e-05
-3.56308418186392e-05
-8.98480807231773e-06
-2.42410338069054e-05
-7.78487021485682e-07
-2.7049693393289e-05
-2.88275505089149e-05
-2.83800827312632e-05
-1.2250049481462e-05
2.98785840869269e-06
-3.37063126798933e-05
-6.52424047671961e-06
-2.60712477629349e-06
-3.47954085929429e-05
-4.77874697229226e-05
-1.32547600647557e-05
-3.51591735172355e-06
-2.58560128895738e-05
-1.18136098250286e-05
1.55672667748958e-06
-3.78454883468931e-05
-3.33387768363414e-05
4.15765512183456e-06
-1.3168801058619e-05
4.47138730100814e-06
-1.36345049636455e-05
-1.97138510106566e-05
-1.99305043048287e-05
-4.57390228729908e-05
-1.36056930232984e-05
-1.15240720672481e-05
-2.17063546442713e-05
-2.76173952035599e-06
-2.9861145162078e-05
-2.11329255752527e-05
-1.36431226457871e-05
-1.51996282225269e-05
-2.37936688783255e-05
-4.16390417005236e-05
-1.29736897137608e-05
-2.51183740051798e-05
-3.74828205099379e-05
-1.65229076615078e-05
-1.99758926350337e-05
-2.81534766485872e-05
3.59698444905383e-06
-2.53847940710841e-05
-3.57272830994821e-05
-1.58665469862852e-05
-2.18542138950558e-05
-1.60605002781254e-05
-4.82961065659164e-06
-2.23889654609335e-05
-1.84199839185025e-05
-1.2667281423578e-05
-2.86237827544662e-05
-1.90741624048934e-05
-9.6256107780536e-06
-3.51599145552069e-05
-2.99362791978709e-05
-2.50457595540496e-05
-1.40505971612891e-05
-1.50823237770794e-05
3.40479975178182e-06
-1.63797382519668e-05
-7.3038426034053e-06
-2.51960490245823e-06
-1.56161197792428e-05
-3.35327752143526e-05
-2.2179697931516e-05
-1.96259436086082e-05
-3.08861096253034e-06
-1.08379634515706e-05
-3.84841140024356e-05
-1.90264903386553e-05
-9.77767616740059e-06
-1.36228732199164e-05
-2.85064050166242e-05
-1.70899731437489e-05
-2.06149810881123e-05
-3.33100144048445e-05
-1.89553225194619e-05
-1.86222421910444e-05
6.25273441555522e-06
-2.62724438644144e-05
-2.86373828898934e-05
-1.13917289555685e-05
-1.76104554914764e-05
4.49688917084303e-06
-2.92533431288396e-05
-1.72127978904297e-05
-2.67749922597522e-05
-1.05517808068054e-05
-1.57773302240626e-05
-2.98584806961546e-05
-4.0884823416773e-05
-1.09109818853739e-05
-1.52082470738485e-05
-6.32621609322106e-06
-9.21183279816444e-06
-1.463450353542e-05
-1.05412278008809e-05
-5.14952772264638e-06
-1.39758214980897e-05
-2.51525854125219e-05
-2.44939337938464e-05
-2.57178124182908e-05
-3.95352751645244e-05
-4.38607413461285e-06
-1.47182684807035e-05
-2.87390643108931e-06
-2.19012820977931e-05
-8.81541502284793e-06
-7.34134152724576e-06
9.2471063828784e-06
-1.37240591973952e-05
-2.21864881938225e-06
-5.61031798791791e-06
-5.49754444420826e-06
-1.28613044173112e-05
-9.80605013147688e-06
4.46131153818313e-06
1.50515772972009e-05
-1.24250813249526e-05
-7.93449637527358e-06
-1.10971342227292e-05
-6.55419406145135e-06
-1.14365580063458e-05
-9.22862764001764e-06
-2.41875066398058e-05
1.77436209423275e-06
-3.28034151282373e-05
-4.38953903438227e-05
-1.59901087364918e-05
-1.55362707360148e-05
-1.62542219265503e-05
-4.39788051438636e-05
-2.14775309986736e-05
-2.84957817426046e-05
-3.04732404840434e-05
-3.06026117531228e-05
-7.56440305660153e-06
-1.91687525343359e-05
2.62319744726536e-06
-2.67962646301934e-05
-3.00483031836547e-05
-1.25377599265454e-05
-2.162894320383e-05
-3.53703093903577e-05
3.24563952008505e-06
-7.89552021713129e-06
-1.65736376278461e-05
-1.6649937370226e-05
-9.55125375843595e-06
-3.48271070311849e-05
-1.99377801979502e-05
-1.92637822620783e-05
-3.31988902183867e-05
-3.81179216575021e-06
-1.51508250992369e-05
-2.54257479080369e-05
-2.07030011169298e-05
-2.52082949720802e-05
-1.77843776320047e-05
-2.84261826806308e-05
-3.958917793639e-05
-6.30180052952303e-06
-4.45306822008701e-06
-2.31852738273259e-05
-5.07921473132301e-05
-1.32929962313004e-05
-2.57195875372355e-05
1.83371497832757e-06
-1.04815573459548e-05
-1.4634027667576e-05
-2.1945070631601e-05
-1.55393483092487e-05
-1.57429800239416e-05
-1.8675924325793e-06
-1.87402265090383e-05
-1.93154583606244e-05
-3.59185033816126e-05
-1.38352052338249e-05
-1.79677510302346e-05
-1.43872575088253e-05
-2.21408638646325e-05
-6.92620619385067e-06
-3.5896618819251e-05
-2.00628904211807e-05
-7.23819591962442e-06
-1.81645441257931e-05
-2.46659219802573e-05
-1.8742462974323e-05
-3.75371107676888e-05
-1.27444480798549e-05
-2.43990224036712e-05
-4.65540146562179e-05
-3.50880603939319e-05
-1.74208993120463e-05
-1.85931267785442e-05
-4.44604477711253e-05
-2.35781199137519e-05
-2.81607648587233e-05
-7.22567360745772e-06
-1.44744293435552e-05
-4.57406685120223e-05
-1.69023606029498e-05
-1.35476417309781e-05
-3.16780114060738e-05
-3.33818741241365e-05
-1.78120296834535e-05
-2.40115897971738e-05
-3.26769067041633e-05
-1.43320453987205e-05
-1.71291421009295e-05
-8.97043165100647e-06
-2.80638854998354e-05
-1.03053717036575e-05
-1.46700794854496e-05
-1.62548502575519e-05
-1.86293241583654e-05
-2.54851185249707e-05
-4.02262346533029e-05
-5.7499075505267e-06
-3.61070389209859e-05
-5.44391160946027e-06
-9.94951446470616e-06
-1.19063376066869e-05
-2.44631698391611e-05
-1.45114808138697e-05
-1.35304271668564e-05
-3.57326796981226e-05
3.34886255021763e-06
-1.27471597291631e-05
-1.80128340005182e-05
-3.2906742545196e-06
-1.46300643156742e-05
-3.04124293190724e-05
-2.80108152837587e-05
-1.97043642978321e-05
-2.84444118858075e-05
-3.63835474672089e-05
-3.44857565397033e-05
-1.77209334841607e-05
-1.21196414913147e-07
-2.27493748705197e-05
-1.37839201702289e-05
-1.91716651163817e-05
-3.84217316111227e-05
-1.63012350752048e-05
-3.3036367964968e-05
-4.5483584821285e-05
-8.1692877819326e-06
-3.09244719134805e-05
-2.49263673137166e-05
-7.8244710029723e-06
-1.7049706623356e-05
-3.43930662204819e-05
-1.31963156584685e-05
-1.25565573043066e-05
-1.37873467422843e-05
-1.5098799346943e-05
-1.38152486033824e-05
-1.80845125868468e-05
-2.93166731115686e-05
-3.63512599640528e-05
4.70216308335137e-06
-2.69389005573299e-05
-4.51911848566832e-06
-2.16938503816445e-06
-1.3593410444875e-05
-3.05530224968956e-05
-1.60214743665801e-06
-4.36345609767909e-05
-2.41950959806332e-05
-4.08917723042791e-05
-2.32297530406662e-06
-2.77392226026634e-05
4.55573077806098e-08
-2.24642187868756e-05
-2.16415680131849e-05
-4.64331264198275e-05
-3.98674531855131e-05
-3.84183265223235e-05
-2.37267993530908e-05
-1.98082349516043e-05
-2.13724360659731e-05
-3.76776933856589e-05
-3.93822226441206e-06
-6.50572978484532e-06
-2.56882911423272e-05
-1.13755732244248e-05
-3.52835118407961e-05
-2.64775183124305e-05
-2.96640396589851e-07
-1.01100441202539e-05
-4.61389032367557e-05
-1.96061930556188e-05
-6.30781415945841e-07
-2.4768479248763e-05
-2.22794291195454e-05
-1.08299667920783e-05
-1.21951687347233e-05
-1.71534974515576e-05
-9.28390766403506e-06
-2.78936927133741e-05
-1.42392893303704e-05
-1.7552241973815e-05
-1.30590230997456e-05
-1.53378787317838e-05
-2.59604054231468e-05
-2.11883942182479e-05
2.11325392258408e-06
-1.36256315784598e-05
-2.19019172537001e-05
-2.44316060690818e-05
-2.88018455799668e-05
-1.80316478380306e-05
-1.15830051793255e-05
-3.26435004187122e-05
-1.58599005800416e-05
8.10393946212417e-07
-3.65432409463885e-05
-3.25858756878826e-05
-8.92335966309905e-06
-2.03518498214323e-05
1.70457487657981e-06
-1.8336425124205e-05
-1.92313523697184e-05
-1.90356520289877e-05
-3.79125873336733e-06
-1.00112276692509e-05
-1.17899229042606e-06
-3.81131638191541e-05
-2.72990095955619e-05
-2.81490779459742e-05
-1.66621807527616e-05
-1.20242752452281e-05
-2.16731760528213e-05
-3.08022051389115e-06
-9.61516687986162e-06
-2.19693040349572e-05
-4.30432281017998e-05
-3.04264252096662e-05
-1.14191890967016e-05
-2.18360264132963e-05
-2.18952389548384e-05
-1.80531979915706e-05
-9.5615735601768e-06
-2.73713538972796e-05
-1.29381550680118e-05
-1.7565327505749e-05
-1.18110890256074e-05
-2.55481975370551e-05
-3.12591027913324e-05
-1.58217811885219e-05
-3.75457234064202e-05
-1.23698034144049e-05
-1.96274048066878e-05
-2.48882372296371e-05
-3.54103572080477e-05
-3.49542098652394e-05
-3.51850214537259e-05
-2.79898712551379e-05
-6.81800587639386e-06
-9.81064117090663e-06
-1.51742599963108e-05
-2.88057540589326e-05
-5.83086800950708e-06
-2.23153433202359e-05
-2.73066138212571e-05
-2.00340849268988e-05
-1.80613648806575e-05
-1.4511332588907e-05
-1.33756947483202e-05
-4.50548825162463e-05
-3.23719362057237e-05
-8.13743417731223e-06
-1.73375455489092e-05
-1.93348179844945e-05
-1.96381471187775e-05
-2.17084525846537e-05
-9.20970358793992e-06
-4.56707825442349e-06
-2.81966114212685e-05
-7.55547005331873e-06
-1.41798358803126e-05
-1.63026017240737e-05
-1.8988511706201e-05
-3.35947062667106e-05
-2.69764108431273e-05
-1.60444329576857e-05
-7.14947705789873e-06
-9.41280443382588e-06
1.86043008667675e-06
-4.10753683328836e-06
-1.03374661321841e-05
-1.52461142689387e-05
-2.21709133322033e-05
-2.53100728454048e-05
-1.80469495491138e-06
-3.37233745499271e-05
-1.61995183359724e-05
-3.40137788472897e-05
-3.41508444225592e-05
-2.90833144891003e-05
-1.64097876948237e-05
-1.32439533008384e-05
-4.72462373859814e-06
-1.07912252018276e-05
-6.08610702517913e-06
-1.9603436323671e-05
-2.47538310483429e-05
-1.56481968730418e-05
-6.98350243255702e-06
-3.325804949239e-05
-2.98893175189658e-05
-1.51442566797784e-05
-1.66538511331988e-05
-1.98097530621945e-05
-3.08651136541521e-05
-3.24542439776204e-05
-2.51256454888538e-05
-4.10527660803777e-05
-2.08700886799767e-05
-2.35263228419254e-05
-1.68455839782941e-05
-1.09755986125297e-05
4.14225761034487e-06
-1.67091485661946e-05
-2.51550245832509e-05
-1.24916679650029e-05
-1.56542923293384e-05
1.33821472521354e-07
-2.06499181885961e-05
-1.17041502247173e-05
-2.49693543101791e-05
-1.75720417890072e-05
-3.71614915254728e-05
-3.2816549701741e-05
-9.76003850348588e-06
-3.50699466048761e-05
-1.95579778405086e-05
-3.01636002015363e-05
-1.64773031549867e-05
-1.78173245996935e-05
-5.37135487956882e-05
-3.13385744582019e-05
-2.51411683937384e-05
-3.15177498978957e-05
-4.05329802327154e-06
-2.45130981340809e-05
-1.88671239395924e-05
-1.31680744109008e-05
-3.71136181547897e-05
-1.04501050143645e-05
-8.02106264405887e-06
-1.90724489245231e-05
-1.81749411474041e-06
-3.38525314966423e-05
-3.57174801247859e-05
-1.79106212487887e-05
-1.06618577349696e-05
-2.82192307319823e-05
-5.03290529272395e-06
-1.19046649917907e-05
-1.50350202679007e-05
-1.95511278225713e-05
-2.18150842778184e-05
-1.61863724719086e-05
-2.59593955238034e-05
-1.50006496229407e-05
-8.44101296828743e-06
-3.10852232915223e-05
-3.51824395571182e-05
-2.45576126332331e-05
-2.33418901308923e-05
-2.06403154884114e-05
-2.38503282042553e-05
-1.97178575678357e-05
-1.12345440605398e-05
-1.54193815545219e-05
-1.64748493287414e-05
-3.55001604373603e-05
-1.76558640504316e-05
-2.14581093269045e-05
-3.94949294125523e-05
-1.87661837214691e-05
-1.7591697408976e-05
-6.43294600708003e-06
-2.54959477412986e-05
-9.94896543264628e-06
-2.4205338945539e-05
-2.11085355801183e-05
-3.3621512491564e-05
-1.74077292250563e-05
-3.64977432028362e-06
-2.39390188087917e-05
9.57098360632154e-06
-8.4113462976838e-06
-2.80825909305139e-05
-2.09836754576924e-05
-2.06242630749655e-05
-2.79336560773616e-05
-1.61931510398649e-05
-2.90911130944239e-05
-3.16058517383319e-05
2.2086951379628e-06
-3.19963908464537e-06
-3.83807336333359e-05
-2.56590075276198e-05
-1.23351454831326e-05
-2.00584018248044e-05
-4.01104572703549e-05
-1.58942192656877e-05
-3.78246755423222e-05
-3.17325530495432e-05
6.89848408439007e-06
-2.4797484826122e-05
-1.76805618382119e-05
-3.47881382672794e-05
-2.34065370831526e-05
-3.68895422538611e-05
-2.15076143154627e-05
-1.79345811608059e-05
-2.70825849377013e-05
-2.75465358476519e-05
-2.69374346929469e-05
-1.2569060217722e-05
-2.14093736362895e-05
-5.70935338297519e-06
-7.53571767676375e-06
-1.22441221171795e-05
-8.62077073338375e-06
-2.60965979459387e-05
-1.64339215376055e-05
-2.40996504810789e-06
-8.00144730212678e-06
-3.86011730342897e-05
-2.41383754956761e-05
-6.50760147369077e-06
2.32125858675338e-06
-2.67269216714456e-05
-9.42143518600585e-06
-1.4040862194461e-05
-2.10984020300432e-05
-3.04960969721531e-05
-3.58686645692685e-05
-7.76570741145066e-06
-1.64245835773373e-05
-4.00019242079944e-05
-5.54385748868788e-06
-8.35217585051649e-06
-2.67089466258891e-05
-3.34819550126115e-05
-2.25265586420348e-05
-8.12274166689474e-06
-1.4660575840775e-05
-3.89135795010061e-06
-4.30246767241298e-06
-7.28030305183532e-06
-2.35098605546147e-05
-1.09237419485811e-05
-3.30337747010252e-05
-1.92667635892686e-05
-1.64922553116453e-05
-8.10159359426488e-06
-1.31418521850208e-05
-1.6019737402493e-05
-5.7031255375883e-06
-4.27257321773084e-05
-2.80631652235536e-05
-1.69323175670359e-06
-2.18276113000864e-05
-3.00968973614446e-05
-9.54990807979568e-06
1.179523693121e-06
-3.16939574996882e-05
-3.10366652995028e-05
-1.99313137326369e-05
-1.02229883840852e-06
-2.08555411704315e-05
-4.98021935454692e-06
-2.82809978956166e-05
-4.82405759462478e-07
-3.41627631261648e-05
4.75432754241054e-06
-1.22315186858976e-05
-1.80347424471745e-05
-1.38990214551603e-05
-3.5756393511366e-05
-1.03159818451358e-05
-1.85196219240224e-05
-1.85843263657631e-06
-1.03286107655143e-05
-1.3419325458919e-05
-2.12676290219313e-05
1.71509784324309e-05
-2.37453379731715e-05
-1.76080239453365e-05
-2.22838876761096e-05
-2.38750351468023e-05
-3.37918931740394e-05
-2.56678671213879e-05
-2.97845458186383e-05
-2.16647208257421e-05
-1.37003722985761e-05
-2.15892533990638e-05
-2.62848992418653e-05
-1.66010652231058e-05
-1.92608498140402e-05
-1.86009630753159e-05
-1.84620635219235e-05
-3.05373982942704e-05
-4.96948010584981e-07
-2.49583928977536e-05
-3.69837768510503e-05
-1.67757732740585e-05
5.81863609316194e-06
-2.74795072893189e-05
-1.48734551205683e-05
6.81193623137555e-06
-6.45752478770915e-06
-2.12393404567065e-05
-7.6850144269396e-06
-2.44500812429777e-05
-1.99206060931569e-05
-5.03255452715122e-06
-2.61669117962469e-05
-1.1305682605452e-05
-1.79416670717242e-05
-3.81005013021367e-05
-1.12872508704583e-05
-2.76242265457869e-05
-9.72893543960142e-06
-1.94421381327203e-05
-9.12800003271118e-06
-1.17162849029733e-05
-1.21746421000665e-05
-2.25316791394414e-05
-2.56621907545295e-05
-3.77221671778269e-05
-1.62212772583492e-05
9.44781258891703e-07
-2.67138187145568e-05
-6.96037174259751e-06
-1.86622292587011e-05
-3.09346119828494e-05
-1.01432410844126e-05
-2.23874028764094e-05
-1.91497689944739e-05
-2.26329430821906e-05
-2.15588173441817e-05
-9.47016770184664e-06
-1.03509302252885e-05
-2.70168526341634e-06
-2.48418834399132e-05
-3.43696530154306e-05
-7.46145105685009e-06
-1.60950173372293e-05
-2.10706077340785e-05
-1.35191191667778e-05
-3.51895956341091e-05
-3.13014787962537e-05
-2.47364517610911e-05
-3.55764783484976e-05
-1.55251412967002e-06
-3.03565123787337e-05
-1.10029354492051e-06
-8.56361062266302e-06
-1.25259862812281e-07
-1.91794734187364e-05
-1.65500918005873e-05
-3.20194346733036e-05
-1.29768073621582e-05
-1.17146510472276e-05
-1.02165702952108e-05
-2.57009931570186e-05
-1.05570164275099e-05
-2.6869473518961e-05
-3.22589230534996e-05
-1.71182619167815e-05
-6.90103062439977e-06
-2.21297554130274e-05
-3.61352781098419e-05
-2.41508048430362e-05
-3.86541725442542e-05
-2.30690891368837e-05
-2.50571615401044e-05
-2.16503759591975e-05
-1.45447082716182e-05
-3.09255373893784e-05
-9.54928299045358e-06
-1.0494247137135e-05
-1.04819815546012e-05
-2.99397561386715e-05
-3.05980417078775e-06
-1.91880106512403e-05
-1.96989585154782e-05
-2.25134639664894e-05
-1.18087296831521e-05
-3.08160295154209e-05
-8.65269387956818e-06
-6.13695809446407e-06
-1.0913604088778e-05
-1.85716520628299e-05
-2.57246939063194e-05
-3.24794890047668e-05
-3.44829595127373e-05
9.87464822753236e-06
-1.55928451401824e-05
2.45599364683904e-06
-2.53085527278277e-05
-1.32549723594905e-05
-1.16731711087191e-05
-2.77707692945323e-05
-2.92629599946424e-06
-9.15447730201336e-06
9.61395375170628e-06
-3.30443078514256e-05
8.82819256771499e-06
-3.44739379567423e-06
-1.7051574962692e-05
-2.34674012235687e-05
-2.65489881762294e-05
-1.75810591435135e-06
-2.3622758229824e-05
1.24415772702683e-06
-1.99062897076795e-05
-3.41293911466169e-05
-3.69356673046671e-05
-3.26642028967501e-05
-4.02386589977753e-05
-3.42152769238686e-05
-2.87218490247292e-05
-6.63376140464285e-06
-1.73455392516042e-05
-1.01875610977311e-05
-1.49497744977976e-05
-9.31629986553861e-06
-2.33536853672161e-06
-1.72323140968742e-05
-3.33119134885389e-05
-2.65499210811208e-05
-2.7287895976949e-05
-1.85659960384289e-05
-1.79073804750091e-05
-5.70511202843642e-06
-1.18901822086099e-05
-1.37493776432916e-05
-1.83622386476792e-05
-1.13889585510096e-05
-1.16942734054615e-06
-4.74117946369876e-05
-2.43093590157385e-05
-2.47506366754857e-05
-1.76133627612211e-05
1.09734724793224e-05
-2.22001651770777e-05
-3.02272318810481e-05
-1.88436264985307e-06
-5.48534573088339e-07
-5.46997412240393e-06
-2.92615806065763e-05
-8.82544814690486e-06
-1.69994959055025e-05
-3.4511839128767e-05
-1.72930265286063e-05
-2.38483329937456e-05
-4.76604397196725e-05
-1.97813774600103e-05
-2.11875642361491e-05
-1.160049536231e-05
-2.15286545848491e-05
-4.06813959307534e-05
-2.90456668119479e-05
-1.42326793433252e-05
-3.10440871656437e-06
-2.10710922393e-05
-3.30011004490544e-05
-1.36132120673592e-05
-1.69484164533488e-05
-2.60403212919021e-05
-1.43456645460908e-05
-2.14009500210529e-05
-2.36829487634714e-05
-6.58702560072879e-05
-7.26928334014511e-06
-1.367557191151e-05
-3.73131455793969e-05
-2.6835225577449e-05
-1.70541541398209e-05
-1.87626796085424e-05
-2.94150820932458e-05
-1.74123967520052e-05
-3.74870571744722e-06
-2.49277623452321e-05
-9.08502040015264e-06
-2.3200675241505e-05
-3.46584923172722e-05
-1.86706549692624e-05
-3.19540700200354e-05
-2.82018003044516e-05
-3.61056329762908e-05
-2.43482717183186e-05
-3.42126477231746e-05
-3.56011917099778e-05
-1.6964988430961e-05
-2.97307274544418e-05
-9.35505872333065e-06
-2.96392331673765e-05
-2.63940804186384e-05
-2.55945845771025e-05
-1.717622380264e-05
-4.28756884988906e-05
-8.11158572998796e-06
-2.02624847308145e-05
-2.93085748278017e-05
2.6796634825686e-06
-3.21074015779533e-05
-1.7737067797808e-05
-1.31731576197533e-05
-3.04134208294127e-05
-3.57878296704714e-05
-2.9627732865785e-05
-4.95845948970076e-05
-2.26867118574853e-05
-9.27068595039818e-06
-2.60977015940666e-05
-2.14751067191531e-05
-3.61215809181292e-06
2.3745203905896e-07
-9.5167436362406e-06
-3.68688784679639e-05
-2.5868197182838e-05
-2.48893468899088e-05
-3.99201438650506e-05
-2.72175486780608e-05
7.23883885976337e-06
-1.82200052657029e-05
-3.03001240651628e-05
-2.4943386416348e-05
-3.42125784177973e-05
-1.5043240934834e-05
-1.20672207105888e-05
-1.1651203028847e-05
-2.74755099205486e-05
-1.00774251748324e-05
-1.82361439533745e-06
-1.44277879061056e-06
-2.7932257339684e-05
-1.42383125705e-05
4.73190193435996e-06
1.29546504972876e-05
-1.9047537389934e-05
-1.74281668752753e-05
-5.38643354016654e-06
-5.13789236989943e-06
-6.90028953286049e-06
8.04463024268213e-07
-1.48766624619026e-05
-2.77155696181496e-05
-2.69871665552421e-05
-1.47575832154311e-05
-1.8337568867199e-05
-2.42262002695843e-05
-2.90794633577331e-05
-2.66335978687074e-05
-1.87753020768053e-05
-1.4757752938754e-05
-1.39833432337205e-05
-4.40980293006886e-05
-2.28334272939373e-05
1.92091962661075e-06
-1.98412835020982e-05
-8.00417859838661e-06
-1.51633834485756e-05
-2.28368415122295e-05
-2.40277166797687e-05
-3.17215959214972e-05
-7.51035895942182e-06
-1.73480458089468e-05
-2.35003104873666e-05
-1.72188941412997e-06
-3.10282126846722e-05
-2.87684652656422e-05
-1.87069368204279e-05
-1.34604363913881e-05
-2.66114951753001e-05
-1.3187067597591e-05
-3.49281301475357e-05
-2.90196034587815e-05
-2.77924759301284e-05
-4.86530929232521e-05
-2.86941275048535e-05
-1.52725261120454e-05
-2.44093603496769e-05
-6.79351419981921e-06
-1.73172802164939e-05
-1.11583887108497e-05
-2.5035159787887e-05
-1.29502432536045e-05
-1.29397952909004e-05
-1.15897530861976e-05
-2.97177665646398e-05
-3.18695939579272e-05
-7.30138871538369e-06
-1.91686603951283e-05
-8.20787718495738e-06
-1.95269977966644e-05
-2.70445986102854e-05
-4.61918918721915e-06
-1.62566692007379e-05
-2.60331720822223e-05
-1.8278138688396e-05
-2.19015368784422e-05
-1.90500025083601e-05
-5.52907061221895e-06
-2.61100995802338e-05
-2.63309025589284e-05
-1.50657844293098e-05
-1.99279379371155e-05
-3.15808457100696e-05
-2.53498838071144e-05
-1.31997402238296e-05
-2.06849487105546e-05
-2.29010548957521e-05
-1.51417032818526e-05
4.46061781027974e-06
-1.47133136918805e-05
-1.30052031603193e-05
-2.3204325860997e-05
-1.59385593045935e-05
-1.29328003412976e-05
-3.3322385934934e-05
-3.8631399759191e-05
-1.15076505843646e-05
-8.49073822115974e-06
-1.54423271247315e-05
-1.57054800549025e-05
-1.45365779175323e-05
-3.06661617385554e-05
-2.47850964222326e-05
-3.22912764053292e-05
-3.49573664692338e-05
-1.34485425456495e-05
-1.12830573805557e-05
-1.85135601124179e-05
-2.22337587171531e-05
-3.63306149575164e-05
-6.02179715860551e-06
-1.16845733613892e-05
-1.37883976425612e-05
-2.67045632775973e-05
-3.10100757497272e-05
-3.98012119702582e-05
-2.56587579882358e-05
-4.75772064954802e-05
1.49158413555622e-06
-2.1795986703276e-05
-2.61875826385997e-05
-2.75101261553606e-05
-4.38778099733315e-05
-2.08034140923255e-05
-1.82897948518665e-05
-6.92562036044554e-06
-1.34884107810078e-05
-3.29705290445154e-05
-6.2703872801274e-06
-2.39597736343824e-05
-4.17672605480548e-05
1.77842945469154e-05
-3.16435402779543e-05
-1.16966257926408e-05
-3.75506272971306e-05
-1.71181285712121e-05
-3.00427366074639e-05
-3.42500862313308e-05
-2.89365671987511e-05
-1.17613437835783e-05
-1.53307937050044e-05
-2.37847210108469e-05
3.40423139483262e-06
-5.04209094064505e-06
-2.76523825328304e-05
-1.75802303289397e-05
-3.4215503194631e-05
-2.16349766486735e-05
-1.9317443742311e-05
-9.57895230437932e-06
-2.64265446714336e-05
-1.77855759708799e-05
-2.89168033523771e-05
-1.19110009180647e-05
-8.34690466516661e-06
-1.67916435236079e-05
-2.42604055392804e-05
-1.79554834800625e-05
-2.53652942262965e-05
-1.46319217702649e-05
-1.83814906544854e-05
-2.3984131215009e-05
-3.3019599119734e-05
-1.89918129065913e-05
-7.91114311441137e-06
-1.29740979593805e-05
-3.28406320136221e-05
-9.13866028079651e-06
-1.30011644134569e-05
-2.50431795564771e-05
-2.73943211564517e-05
-6.1594179984651e-06
-1.15493114145085e-05
-1.24703647185991e-05
-2.14035943128221e-05
-1.50538245447163e-05
-2.35423623086762e-05
-2.19405732303196e-05
-2.04321361436268e-05
-1.58537841405602e-05
-1.93493873399343e-05
-1.83504782478668e-05
-4.11903773694342e-05
-3.12788189282345e-05
-1.20805903185364e-05
-2.84698391248963e-05
-1.50791368091968e-05
-2.11880384000755e-05
-2.82284745690835e-05
-4.31760632484226e-05
-8.07726981001018e-06
-9.74213125342057e-06
-3.99056822837297e-05
-1.9840812661101e-05
-1.09470646302254e-05
-2.08010544181651e-05
-3.37433038546878e-05
-3.32633118542089e-05
-8.50025671536849e-06
-1.74050459900419e-05
1.98397279526862e-06
-3.91884647902408e-06
-8.34086551913665e-06
-3.12191740085941e-05
-3.26253607271348e-05
-1.81638913036046e-05
-1.40703995740508e-05
-3.90848199097908e-05
-1.26935126331893e-05
-1.14163643094009e-05
-2.22235943017091e-05
-2.40950340295167e-05
6.56229114567398e-06
-1.49157412682023e-06
-2.14529525061189e-05
-2.14564115229649e-05
-2.14574290296804e-05
-7.2393635361037e-06
-1.48207247196649e-05
-1.3951663857492e-05
-2.18243242121483e-05
-9.38558560289491e-06
-2.14189840054836e-05
-6.84292661525251e-06
-1.92403763782341e-05
-7.30786418726943e-06
-1.09698735393235e-05
-1.12820016670318e-05
-1.48167878740657e-05
-4.2162293005542e-05
-2.55757680988235e-05
-2.55050518651184e-05
-1.6877158663493e-05
-3.06925377857649e-05
-3.20363261469227e-05
-1.03010149364381e-05
-3.63632788341734e-05
-2.0797693646972e-05
-5.55739693632953e-05
-2.76462813639298e-05
-1.04656800848213e-05
6.49377679938214e-06
-9.37811508515918e-06
-1.82119402467484e-05
-3.48655197736257e-05
-3.2912214451241e-05
-1.71074967516204e-05
-3.40869734484573e-06
-2.59651304751229e-05
-1.12251693402587e-05
-3.72078259649929e-06
-9.2967832052465e-06
-2.40290403810117e-05
-8.60908972822586e-06
-2.78280394332947e-05
-3.24108755122716e-05
-1.28746257574841e-05
-1.87569331702233e-05
-1.49474556931317e-05
-3.44564670878409e-05
-4.84841817825318e-05
-1.34511818022741e-06
-1.47748073839858e-05
-1.94273453156507e-05
-6.98368016169644e-06
-4.75120882890771e-06
-3.28398545137296e-05
-1.72412573124857e-05
-3.21019314738149e-05
-2.32582336744357e-06
-2.95253041140733e-05
-6.42452840199432e-06
-3.84512530540422e-05
-3.41707991836878e-05
-1.43894100037642e-05
-3.41899812445347e-05
-7.57939397115402e-06
-1.53659694102826e-05
-3.70078374727672e-05
-1.67618630567123e-05
-2.68553716035218e-05
-3.33391766822457e-05
-2.70190829199899e-05
-1.46679253029831e-05
-2.50714431605286e-05
-2.89993317228451e-05
-3.03755619982251e-05
-3.45041824426182e-05
-2.58320249069505e-06
-3.03869210119144e-05
-3.75122008394643e-05
-2.34129520663545e-05
-1.46065874625393e-05
-3.56061663709762e-05
-2.28600458692124e-05
4.6539812034564e-06
-2.38557823624086e-05
-1.96947402651333e-05
-4.19913663294788e-05
1.23162569134513e-06
-4.24354274429488e-05
-1.83844567967974e-05
-1.99559010672127e-05
9.3050084909443e-07
-2.3403280703683e-05
-1.14990176450819e-05
-1.6548217901963e-05
-4.93567910308747e-06
-1.36972054887333e-05
-2.68829157175494e-05
-2.03720651390136e-05
-4.56835006435861e-06
-5.15783654893308e-06
-2.59397316329175e-05
-3.09081011157767e-05
-5.32762668163509e-06
-3.30084627353064e-05
-2.30307170653899e-05
1.38359440847624e-06
-3.97412976479666e-05
-3.63663645403998e-05
-1.4404588766941e-05
-2.20553270030543e-05
-1.94311732347223e-05
-9.69716742789585e-06
-2.32199057896368e-05
-1.75363639923891e-05
-6.76482997483389e-06
-3.2400043325092e-06
-1.48666948421274e-05
-3.69127546661213e-05
-1.64725350345327e-05
-9.39065838648754e-06
-2.5702275149892e-05
-8.7852647124246e-06
-3.07717820879544e-05
-3.12127553976338e-05
-5.77115863573809e-07
-4.0765627013903e-05
-1.22121572558344e-05
-4.17331014490736e-05
-3.80430916317603e-05
-2.07024720408037e-05
-1.61516980007381e-05
-2.22109019228762e-05
-1.0188319202398e-05
-2.967486726763e-05
-2.00469302458637e-05
-2.54320392349999e-05
-3.17236560369313e-05
-2.29894714631276e-05
-2.4826843473356e-05
-1.13924004124077e-05
-3.60517305843501e-05
-2.24542904112745e-05
-2.67195028983915e-05
-2.11950000506587e-05
-4.16651169193191e-06
-2.08885184850153e-05
-2.28858536767765e-05
-2.31826387644955e-05
-6.38149831100056e-06
-2.47252668328712e-05
-7.99373684600392e-06
-1.51102027956207e-06
-2.51400782501614e-05
-3.27778776955631e-05
-3.07364897408094e-06
-3.34440814649259e-05
-7.88069027860042e-06
-1.37601615600814e-06
-2.61446480874455e-05
-2.28459294138982e-05
-2.28479639305916e-05
-3.1623693071701e-05
-1.2003360384056e-05
-2.95513757203403e-05
-3.00105914870014e-05
-3.7859681577456e-05
-3.78838100644203e-06
-3.42197707120821e-05
-2.3130533326703e-05
-9.54954196227416e-06
-3.19699653644696e-06
-1.67628064861452e-05
-2.56157750581523e-05
-1.11162074768426e-05
-2.30598797802225e-05
-8.18421406297369e-06
-1.46971179039745e-05
4.68296043744046e-06
-4.00684089358311e-06
-1.40800287792025e-05
-2.12216665691264e-05
-4.81568702735328e-05
-4.85573311312871e-06
-1.45031215114442e-05
-1.80464785496196e-05
-5.97405264141253e-06
-2.08999364188803e-05
-2.34333346934495e-05
-2.2863398772153e-05
-3.70542072088879e-05
-1.75198701073411e-05
-3.32106936845066e-05
-2.49461899572106e-05
-3.0541765338259e-05
-1.78090098346784e-05
-2.34284928420191e-05
-1.07593537060534e-05
-2.66294766397199e-05
-3.19473841165492e-05
-3.36732547992098e-05
-1.98662580368509e-05
-2.98068358945532e-05
-1.64856499283906e-05
-1.1596286203061e-05
1.86281697235564e-06
-2.41183419850214e-05
-1.65972464846108e-05
-2.7841933325319e-05
-1.32161111463257e-05
-2.83665969641337e-05
-1.72894188845337e-05
-2.61660338479578e-05
-3.89191525405006e-06
-4.50715967713923e-05
-2.25521005845925e-05
-1.06279776672286e-05
-1.3824310487463e-05
-2.62807601530827e-05
-1.9057121100105e-05
-2.84720569818554e-05
-5.11432782713649e-06
-8.31989898304094e-06
-2.51708805921638e-05
-2.98932756633257e-05
-3.18551569379425e-05
-4.83888615562887e-05
-2.27486524524894e-05
-2.02709088741543e-05
-2.32384066255747e-05
-1.71464225845702e-05
-2.66314439895669e-05
-3.10180250850044e-05
-3.37629003525157e-05
-3.23122862107727e-05
-1.7823027110239e-05
-3.40302188010845e-05
-2.64317557068608e-05
-1.52854150928182e-05
-3.91442191579242e-05
-4.20888817843401e-06
-1.27755124468449e-05
-1.06196346323411e-05
-8.80503586258941e-06
-1.97651259894417e-05
-2.31412755117108e-05
-2.02411344426708e-05
-2.88534253487518e-05
-1.44602943370952e-05
-1.60358572271359e-05
-3.06243042556924e-05
-2.89155146437287e-05
-9.57847923789428e-06
-1.43268030884904e-05
-1.89452897387624e-05
-3.06853429320381e-05
-3.2625416797741e-05
-2.86167507728997e-05
-2.69220848898987e-05
-3.0622474977075e-05
-3.62164481062347e-05
-2.17920382930136e-06
-3.77096495721978e-05
-2.78032356770124e-05
-3.5281031612429e-05
-2.24450928762571e-05
-4.7572495867502e-05
-1.29850876241889e-05
-5.86473593499341e-06
-2.41570693017489e-05
-3.46869303455982e-05
-4.32825991754531e-05
-2.48452999815167e-05
-8.05190803499986e-06
6.31987130079471e-06
-1.23796212043159e-05
-5.88606371796757e-06
-3.93931263732909e-05
2.52541840511939e-06
-7.95704412072888e-06
-1.47971817121963e-05
-7.19504723935087e-06
-2.27740758218436e-05
-1.67334435036062e-05
-2.46194723749457e-05
-9.82972110763054e-06
-4.10723660026487e-06
-2.01400649458556e-05
-1.69138851038757e-05
-1.81355689549734e-05
-1.43367811428817e-05
-1.35553954101589e-05
-6.9250717168713e-06
-4.30414906457924e-05
-2.03775278950725e-05
1.4199374607307e-05
-6.95547990959209e-06
-1.54447885292095e-05
-5.42288618740704e-06
1.12867582179828e-05
-1.97223185178491e-05
1.15611280748086e-05
-4.26554419930221e-06
-4.09224316476699e-05
-2.06464198656263e-05
-1.60013693269427e-05
-2.71661789658825e-05
-1.46369916392649e-05
-1.72443056063929e-05
-3.42396590877492e-05
-2.45977148613382e-05
-3.08891904579817e-05
-2.6229914344119e-05
-1.68561008471263e-05
-2.39111037289876e-05
-1.90656301360432e-05
-3.61609527754091e-05
-1.15942473621742e-05
-1.09199645767457e-05
-1.66913454995093e-05
-1.13641815586688e-05
-2.26781086826575e-05
-3.19877197160576e-06
-1.79525014083239e-05
2.30071064226213e-06
-3.66607239814689e-05
-9.09574659724325e-06
-4.14900970504288e-07
-1.46698938622756e-05
-3.09999078154521e-05
-5.5680610640368e-06
1.82713772624913e-06
-2.09137824201243e-05
-4.41327370405941e-05
-4.47580889796721e-05
-3.27504333708819e-05
-2.5353631696594e-05
-3.05111010090931e-05
-1.48306318022062e-05
-1.86188704502588e-05
-2.81743941895681e-05
-4.03710830647844e-06
-2.16122937664953e-05
-2.05455064341472e-05
-2.81929480346468e-05
-1.31993295302098e-06
1.27038437506668e-05
-3.42360836898585e-05
-2.47209463954082e-05
-1.3517396845092e-05
-5.68755947733401e-05
-2.54178933814725e-05
-2.01483839458509e-05
-3.19775534291221e-05
-1.80790304319916e-05
-4.76290183302153e-05
-2.97410160103218e-05
-2.80652408723802e-05
-3.09917704872124e-05
-1.67109109169173e-05
-1.58117245038871e-05
-9.53109522041218e-06
-2.80207477345253e-05
-7.91282074500735e-06
-1.897448828293e-05
-1.37245394950207e-05
-1.43424907222857e-05
-3.77549868488675e-05
-2.31241866689397e-05
-2.64491437728298e-05
-3.49853348232447e-05
-3.08677771969955e-05
-1.77783928474349e-05
-2.30041801641551e-05
-1.81004837179832e-05
-1.84418255423747e-05
-1.14772195584392e-05
-7.52326798814652e-06
-3.05374276910044e-05
-3.11635494661506e-05
-2.51099255664505e-05
-3.70768843715572e-05
-3.29377553080078e-05
-5.7704205207902e-06
-2.78626301301573e-05
-2.29491702264438e-05
-7.5146556303608e-06
-1.63151338730171e-05
-2.8786260922304e-05
-1.20732496334829e-05
-2.52960411715653e-05
-2.01332791605478e-05
-3.34654550640728e-05
-1.30589849823782e-05
-2.91202525625346e-05
-2.23411338410886e-05
-2.10386891786829e-05
-3.89506539880714e-06
-3.08994534683596e-05
-9.92523026616239e-06
-7.84113567095789e-06
-1.41161493512737e-05
1.48991291592152e-05
-9.80865595069149e-06
-1.63387025096481e-05
-3.38519434120105e-05
-2.39627053998708e-05
-1.6178792564029e-05
-2.10775402183049e-05
-5.25113167467623e-06
-5.09089294393122e-06
-3.27817722403209e-05
-4.54230520286434e-06
-2.83047591122681e-05
-2.34534474007904e-05
-3.04079919537221e-05
-3.28396381559902e-05
-1.13374671060226e-05
-1.25309688797165e-05
-2.58335803058837e-05
2.21320167439555e-06
-3.36432623041487e-05
-1.97254788865282e-05
-1.08072419116281e-05
-3.2220765323e-05
-5.85834958527235e-06
-1.8958034754955e-05
-1.79409024392007e-05
-1.49743269970446e-05
-8.99883101814583e-06
5.11060882544905e-06
-1.03872342788454e-05
-1.91857531826853e-05
-1.88252335378393e-05
-3.59541984023172e-06
-2.82687690253401e-05
-7.82961718844529e-06
-2.117773842849e-05
-1.07926125680712e-05
-3.24277246959827e-05
-2.19645590981208e-05
-2.09408680129485e-05
-2.2537476335458e-05
-2.8057400930075e-05
-2.33268828000909e-05
-9.92091257463691e-06
-3.78382992243805e-06
-3.84828962204702e-06
-1.69290304416888e-05
-4.47081082855983e-06
-1.91766048786172e-05
-1.36420305745565e-05
-2.31683508919623e-05
-2.69481388447267e-05
-2.53446200129717e-05
-1.35165148895168e-05
-1.30445013218551e-05
-1.43056169877726e-05
-9.99531301785579e-06
-3.85327979954034e-05
-1.79356465255878e-05
-8.77650095238367e-06
-2.65241555988492e-05
-1.96847761251086e-05
-3.64311624327489e-05
-3.07839353301547e-05
-8.44171394039127e-06
-7.2374629991228e-06
-1.67384411694665e-05
3.56961645218154e-06
-2.37667156279291e-05
-1.24845518785303e-05
-3.31892802209506e-06
-7.03735292299994e-06
-2.72744045892705e-05
-1.18610845872655e-05
-4.00928162040791e-05
-3.2239526443652e-05
-1.17263095205401e-05
-1.38466662012668e-05
-9.19001887372186e-06
-1.27049363402589e-05
-2.60154326875941e-05
-4.4476199933256e-06
-8.36885941582933e-06
-1.38500825185747e-05
-1.88956066923522e-05
-2.78392216413823e-05
1.43437498858451e-07
-2.52070635338023e-05
-1.97823827722732e-05
-1.70453788566164e-05
-3.42918991429469e-05
-1.17831880131887e-05
-6.71476991283748e-06
-2.33290513056127e-05
-2.082066969288e-05
-9.66924155586885e-06
-1.42853121989248e-05
-2.13081619026718e-05
-1.09811464181547e-05
-2.53351974640727e-05
-1.79145028724941e-05
-1.92898016988522e-05
-1.58813985860102e-05
-3.00358169953395e-06
-2.56633675339442e-05
-1.94386542522705e-05
-3.27720094992042e-05
-2.34304806244313e-05
-1.23958689552974e-05
-3.35301699667453e-06
-2.07110283590376e-05
-1.01540875292872e-06
-1.51096796350756e-05
-2.50132673380842e-05
-3.54986971067361e-05
-1.87589482569882e-05
-2.39617639846421e-05
-7.89617493148437e-06
-2.38528076099521e-05
-2.45713929250663e-05
-8.7421684305847e-06
-2.17077551537447e-05
-2.39538739561826e-05
-3.50044882551868e-05
-9.34478369019281e-06
-3.26481236136648e-05
-7.04440549936799e-06
-4.3978108000522e-05
-5.53838843918944e-06
-4.33681383343094e-05
-1.49458886585999e-05
-1.73197461187472e-05
-1.32792884249512e-05
-7.78973746397431e-06
-1.16858402352175e-05
-2.92435611319723e-05
-1.53052845901195e-05
-2.10048894310785e-05
-3.44605831800804e-05
-4.01389623052636e-05
-2.15299324343254e-05
-5.07089430921184e-06
-3.30297532678394e-05
-1.60908207457559e-05
-2.66346611725254e-05
-3.24364318083148e-05
-3.1050053744528e-05
-2.29823781092043e-05
-2.56738308059634e-05
-1.54908870239626e-05
-3.13087579322587e-05
-1.59389271448368e-05
-1.79979600345379e-05
-2.27855504649119e-05
-2.08826580083992e-05
-1.7109445755725e-05
-1.35646629853881e-05
-4.06535197721446e-05
-2.1024061299551e-05
-2.29273281234382e-05
-9.40711979908948e-06
-9.29137337089195e-06
-3.30460734513006e-05
-1.45215395848386e-05
-1.52134994950332e-05
-2.01038322168714e-05
-2.86931317596161e-05
-2.26583167992489e-05
-3.24040042696267e-05
-1.53323399662143e-05
-2.91537208005508e-05
-1.188281475994e-05
-1.05458955843223e-05
-2.51370849664392e-05
-1.18068738905295e-05
-3.78778621583102e-05
-5.51729001564659e-06
-2.58463322081964e-05
-7.97300975217454e-06
-1.62347651645879e-05
-3.65424272684448e-05
-2.78848598494117e-05
-3.57329643549567e-05
-1.85188574871109e-05
1.70096210610152e-06
-3.21821424948948e-05
-1.97445480882709e-05
1.5451933133216e-06
-1.74492902822461e-05
-2.49195738670218e-05
-2.04421476449825e-05
-3.11148109860689e-05
-4.39548671718521e-05
-4.30745364938784e-06
-9.35228559507691e-06
-1.1002354849193e-05
-9.60038455155768e-06
-3.88002998971001e-05
-8.6313936294461e-06
-1.87395772502127e-05
-4.66335593284034e-05
-1.74368290418847e-05
-3.01749289298958e-05
-2.25371882540507e-05
-1.58635438970968e-05
-1.73111813391361e-05
-2.11600154240554e-05
-9.71917480585457e-06
-4.11514255418081e-05
-6.38581244388527e-06
-1.67890751004081e-05
-2.26971703896527e-05
-4.62179565390948e-05
-2.71855912457205e-05
-2.40963017412675e-05
-1.36953570077607e-05
-4.05653368270609e-06
-1.66460698702587e-05
-1.17771601601544e-05
-2.9604966540272e-05
-1.43600678816829e-05
-2.11537793348443e-05
-2.39985265432921e-05
-3.32334216943066e-05
-1.81113138955717e-05
-1.18231731075221e-05
-2.5795603329394e-05
-2.96693530498819e-05
-6.41628059290923e-06
-1.60277962482163e-05
-1.38144333239204e-05
-1.91206860932852e-05
-7.87002286135725e-06
-1.17831491678316e-05
-1.78749788585643e-05
-7.28545207406313e-06
-2.39977868212498e-05
-3.344104502646e-05
-1.48730539467547e-05
-1.54163145621738e-05
9.45352885997471e-06
-3.29044815459668e-05
-1.40313654906009e-05
-1.33360447064659e-05
-9.8096257554267e-06
-1.34429008927681e-05
-3.74849406609841e-05
-2.63945892081194e-05
-2.26469747492257e-05
-2.61399656528475e-05
-2.12403209460102e-05
-1.51213064230707e-06
-2.2031721534329e-05
-2.72169283765821e-05
-1.44381195219329e-05
-1.376613019167e-05
-1.27343674931183e-05
-2.1859549907819e-05
-1.84693172735404e-05
-1.70575901408788e-05
-2.27454291973111e-05
-1.06055886757367e-05
-3.85754443305067e-05
-2.60861749764706e-05
-2.59318998815061e-05
-4.75489681144314e-05
-4.11141073361921e-05
-1.64281842643924e-05
-3.57964294578559e-05
-1.64878237449578e-05
-2.48468992591659e-05
-1.52207903126672e-05
-3.03180732857354e-05
-3.77719548154003e-05
-1.59820274827081e-05
-1.17967984836097e-05
-1.15648223859018e-05
-1.43513012604911e-05
-6.82088200711376e-06
1.52530886803039e-07
-2.36047692978908e-05
-2.97146054073174e-05
-3.61216632571972e-05
-2.4809749718114e-05
-3.25028256648733e-05
-1.55956947701139e-05
-2.57242147941376e-05
-1.40092240566418e-05
-2.56955810008856e-05
-1.84208692931789e-05
-2.88570201170728e-05
-9.35143643188049e-06
-2.91802679499909e-05
-3.04607883739288e-05
-3.90256401351096e-05
-9.17375207544047e-06
-9.352704807326e-06
-5.90999125101657e-06
-4.03490964500046e-05
-3.2216551425985e-05
-2.1588110405316e-05
-1.57722630883905e-05
-4.58053894098781e-06
-3.31701609338617e-06
-3.70157152333104e-05
-2.03641066009881e-05
-3.05472600433128e-05
-2.44926347375302e-05
-1.97915084774797e-05
-1.31506913947975e-05
-2.53593909428408e-05
-2.44778466644113e-05
-1.95584151454505e-05
-1.60155204948441e-05
-1.57984214657841e-05
-1.18713273748332e-05
-2.24680636495881e-05
1.64193903752832e-06
-3.49862691370118e-06
-6.16610576787457e-06
1.17402237593084e-06
-3.89582982373828e-05
-2.06169947999468e-05
-2.31956348080826e-06
-6.24942088026324e-05
7.71224836118739e-06
-2.49798787851221e-05
-1.6255195656662e-05
-2.38935714973075e-05
-5.2062056881308e-05
-2.84235328881755e-05
-2.7620751306721e-05
-3.08922935524571e-05
6.1267293496332e-06
-1.44573052999473e-05
-4.99746015745612e-05
-3.85837336959935e-05
-2.56834081365936e-05
-2.36388138422067e-05
-3.78252792487909e-05
-1.75589537648185e-05
-2.76110505357706e-05
-5.4583766575669e-06
-1.08004236175764e-05
-3.27244358263618e-05
-1.81793523361543e-05
-2.1614036018941e-05
1.6305659640842e-05
-1.2648415918858e-05
-9.01488742684835e-06
-1.70993144537943e-05
1.1081533712584e-06
-2.27389813033836e-05
-2.24534373703099e-05
3.59816234592439e-06
-3.06338406590625e-05
-2.22150907583615e-07
-3.08412772624259e-05
-1.3270277713888e-05
-2.97168590995188e-05
-8.10897344221534e-06
-1.29493461382361e-05
-5.46631911124161e-06
-3.41248311154292e-05
-1.8411137680197e-05
-2.16762228021945e-05
-3.9926996050121e-05
-4.05002442858822e-05
-3.54005038342184e-05
-3.03584989278508e-05
-3.26267075875121e-05
-7.87889585351269e-06
-2.16960356838456e-05
6.00312512340069e-06
-1.38743285969224e-05
-1.67323353720297e-06
-3.23409932868798e-05
-1.69252390181366e-05
-3.64456906590062e-05
-1.75710810838979e-05
-3.26580257646934e-05
8.38825732511308e-06
-1.33082831625095e-05
-4.99596361956595e-05
-2.24987146394819e-05
-2.22009931844261e-05
-1.69878135512146e-05
-1.92336520813501e-05
-1.53345640976187e-05
-3.3407774059322e-05
-3.05470657088915e-05
-4.73846794305161e-05
-1.48743054990199e-05
-3.06935745407978e-05
-1.79568299626689e-05
-1.5678206213346e-05
-1.35777727295364e-05
-3.55510522615496e-05
-1.44854907171324e-05
-1.15672098513124e-05
-9.33177421856319e-06
-1.68247392514417e-05
-4.03517971414836e-05
-5.58259431280505e-06
-1.56014637270412e-05
-2.44504205037604e-06
-1.69177425656996e-05
-3.52037699911938e-05
-1.82655995298775e-05
-2.90166513853515e-05
-2.71304561256622e-05
-3.90971852531576e-05
1.04930606226621e-05
3.42163779253073e-07
-3.64984773688054e-06
-2.24115399909585e-05
-4.357110601463e-05
-2.74897194008095e-05
-2.68315031967564e-06
-4.35131951044638e-05
-1.24346727248613e-05
-9.03765802010256e-06
-1.34106032141539e-05
-1.66935042519084e-05
-2.50545041500478e-07
-3.47040081072658e-05
-1.98394217144518e-05
-3.94193059715574e-05
-1.0099046743761e-05
-3.86409625464312e-05
-2.35837044239358e-05
-1.33971595051646e-06
-1.00698917783287e-05
-1.50900230056176e-05
-4.26784761614695e-05
-3.89308583295767e-05
-1.70415759779566e-05
-1.47188034259113e-05
-2.82945293584767e-05
-1.88694027363172e-06
-2.18963789865535e-05
-2.2775255330682e-05
-2.38483381498055e-05
5.57414480323837e-06
-1.25705277095135e-05
-1.43788737214636e-05
-1.19136471470787e-05
-2.78920987494891e-05
-1.79674185084482e-05
-9.37646980944155e-06
-2.22518683382014e-05
-4.35961985983453e-05
-1.78688664394076e-05
-6.1607528588523e-06
-2.06770173731073e-05
-2.86121044623672e-05
-1.14368845566885e-05
-3.16508889898121e-05
-3.1152503258371e-05
-1.91801922543213e-05
-2.77595238198904e-05
-2.39324858312258e-05
8.27062867107562e-06
-1.15049942155131e-05
-1.40234512806326e-05
-5.6973331204805e-06
-2.77679145439068e-05
-2.26479947406308e-05
-1.34022328916567e-05
-2.09724595230169e-05
-1.07255196050473e-05
-5.48204929166781e-06
2.91367737733755e-08
-1.32540043239504e-05
-4.72822976565952e-05
-3.87408605216748e-05
-4.35268865025841e-05
-1.46481510418314e-05
-2.25366914408046e-05
-7.7297965812342e-06
-3.86358175879692e-05
-5.60815792688318e-05
-3.43723049079897e-05
-8.42714574511526e-06
-3.35426095594767e-05
-2.68893638228841e-05
-3.94677814539107e-05
-2.59489835226644e-06
-5.16644728840984e-06
-1.9909633345009e-07
-3.53006400191728e-05
-3.51644120910845e-05
-1.96922640716664e-05
-2.66222095988265e-05
-5.2480521811449e-06
-4.30745160030007e-06
-3.39047555172149e-05
-2.87285139788009e-05
-1.94186268628832e-05
-1.55960644176696e-05
-2.75171704170339e-05
-1.11685178442679e-05
-2.08760182219192e-06
-1.11451675047549e-05
-1.71888460338651e-05
-3.10599187196911e-05
-3.61230330021548e-05
-1.88685208540379e-05
-1.02864044404346e-05
-2.33549961125848e-05
-4.12440433360587e-05
-2.62857819446373e-05
-6.65081889404322e-06
-2.86875265903642e-05
-2.8307096265915e-05
-2.07581922504208e-05
-9.3799729460369e-06
-1.23331025286847e-05
-2.76027973576097e-05
-2.73893494238419e-05
-4.69935330267032e-05
-2.6154462818872e-05
-2.4426967850099e-05
-4.81075331080661e-05
-1.62238669958523e-05
-1.97587417968643e-05
-1.79586067596123e-05
-3.60789166523137e-05
-3.95806257359813e-05
-2.20176791425067e-05
-3.11328568229465e-05
-1.83749684535141e-05
-1.3261323729139e-05
-1.46728920450221e-05
-4.7605263548191e-05
-1.75700333242063e-05
-1.82219281199756e-05
-2.82027144109481e-05
-1.05307353311578e-05
-3.05782001231933e-05
-2.65904534398068e-05
-2.91925353740821e-05
-2.05994273588681e-05
-9.31586012799058e-06
-5.11037035941385e-06
-1.87179040544313e-05
-1.79631074285029e-05
-2.94571283645724e-05
-8.65423076555574e-06
-3.12365582022921e-05
1.81024951562516e-06
-2.4909422184783e-05
-2.19635737500411e-06
-2.42287349518003e-05
-1.50642477184243e-05
-5.40464765663701e-05
-4.05986369281753e-05
-2.2173851488126e-05
-1.76565145954488e-05
-3.65988423753902e-05
-1.12312627517357e-05
-6.03731754006789e-07
-3.14233451563484e-05
-2.51660420290269e-06
-2.42159841558253e-06
-2.2555563859769e-05
-1.18882837697336e-05
-9.9540649566101e-06
-1.83454730558582e-05
-1.26192966388076e-05
-1.87606396095747e-05
-1.89467189510756e-05
-4.22518556741802e-05
-2.81738514493764e-05
-2.0951908546749e-05
-2.38805688751206e-05
-1.4791597114009e-05
-2.51278411273786e-05
-3.0632197772823e-05
-2.01698989781381e-05
-1.51757808781239e-05
-9.59776907182782e-06
-2.58663757193459e-05
-1.48145343919714e-05
-3.62861258989621e-05
-7.5208300234112e-06
-7.42324253835042e-06
-3.6043333579289e-05
-2.95926176725993e-05
-3.64421603776253e-05
-8.33718381526249e-06
-1.67385385710764e-05
-2.11209483075339e-05
-4.09317041768677e-06
-1.17347544887534e-05
-1.90865615746524e-05
-1.60334413251925e-05
-1.60648363578995e-05
-1.69775413530438e-05
-1.48425063788422e-05
-3.68783937765298e-05
-2.72593287992291e-05
-3.30668350937996e-05
-3.0451807344909e-05
-1.3905750384259e-05
-6.49635174739163e-06
-1.63244677115005e-05
-1.09718757899343e-05
7.15671197513831e-06
-2.0421392708887e-05
-4.05810737032895e-05
-1.60058291851724e-05
-9.46492781160174e-06
-1.73813908577148e-05
-2.12392709832496e-05
-1.79334565650375e-05
-4.5490336405529e-05
-1.44981445451205e-05
-3.81216030517028e-06
-3.28827840208922e-05
-2.0945374922074e-05
1.6189198075394e-06
-5.19075297854211e-07
-2.5369755033835e-05
-2.27211678744148e-05
-2.69418622740608e-05
-7.23858646368198e-06
-1.99166782696284e-05
-2.63599538702543e-05
-2.76643624407781e-05
-1.6536678901583e-05
-1.93184249514345e-05
-1.56474491505328e-05
-3.06878442250303e-05
-2.33989490935798e-05
-3.75396195861916e-06
-3.81534249496535e-05
-1.67212859293623e-05
-2.23325924884403e-05
-1.76187938835695e-05
-2.57841114002356e-05
-1.73034262916357e-05
-4.13901318740546e-05
-1.55775756863096e-05
-1.68114584028091e-05
-2.68623863859448e-05
-1.91286391437268e-05
-3.58426710864107e-05
-1.14047587883101e-05
-2.77921022255788e-05
-1.35889178504018e-05
2.03843975483438e-07
-2.17625260284864e-05
-1.95507466989094e-05
-2.98953938807744e-05
-2.92524212114853e-05
-2.2333313760625e-05
-2.17362794094604e-05
-7.57465930255556e-06
-2.0332944288186e-05
-1.12406814732716e-05
-1.76179129129152e-05
-1.05870463241955e-05
-2.46092622746742e-05
-3.65027764240112e-05
1.08861192618145e-06
-2.12338425064251e-05
-1.74232665640357e-05
-5.50081166964621e-06
-2.40192689406085e-06
-3.48379769601209e-06
-1.91950976517358e-05
3.32934500675698e-06
-2.61476860929941e-05
-8.69531682597357e-06
-1.02320905014777e-05
-2.12764628158873e-05
-2.35693329431563e-05
-8.28494853484155e-06
-3.33060866507502e-05
-2.83707839977054e-05
3.45515621631801e-06
-3.35192689258573e-05
-3.64604486513496e-05
-5.33677513352562e-06
-3.16432834079329e-05
-2.44600439296312e-05
-1.44990575664167e-05
-3.96265066588795e-05
-2.30736191127816e-05
-1.79353811652972e-06
-9.52179757007242e-06
8.73318442989408e-06
-1.28918321410534e-05
-2.37012880937629e-05
-3.52074807311208e-05
-2.69599612948526e-05
-2.30988158462997e-05
-9.6589981008225e-06
-2.213532593026e-05
-3.34286626890343e-05
-3.10694210967655e-05
-1.95285545676945e-05
-3.84460190665657e-05
-2.82240726525212e-05
5.29500129007241e-06
-3.3816942092823e-05
-1.00649504200445e-05
-3.11526042303581e-05
-1.34542042092448e-05
-1.95862065825181e-05
-3.02592484531557e-05
-2.88651812306294e-05
-6.77634078153677e-06
-3.54434734586046e-05
-9.3262702096803e-06
-2.05736278626118e-05
-1.71715549268623e-05
-2.15595887092062e-05
-3.35365729220393e-05
-3.19032605485121e-05
-1.53724662796443e-05
-2.0424773415748e-05
-3.19429017688728e-05
-3.2933163553064e-05
-2.64114671936845e-05
-3.57573941227672e-05
-1.43079522086568e-05
-1.06486345786404e-05
-2.04224393696793e-05
-9.38808415230486e-06
-1.13266118949301e-05
-3.52649503202528e-05
-1.81566573952725e-05
-2.95242120794948e-05
-1.93900560666969e-05
-3.69232937800549e-05
-2.56074683730898e-05
-2.61916931867785e-05
-1.11886690210874e-05
-2.6801788320714e-05
-2.61402898656641e-05
-3.12738616979667e-05
-4.64674930864243e-06
-1.0499841889917e-05
-1.52562833598918e-05
-1.88794524651726e-05
-3.16454895449302e-05
-3.77694661257594e-07
-3.03740292963213e-05
-1.92317737291172e-05
-1.2938187785396e-05
-1.87039895867373e-05
-1.15110053025452e-05
-1.04768442929392e-05
-1.29132624367795e-05
-1.57621679347617e-05
-4.45376083363068e-05
-2.49700103780331e-05
-3.88216991165966e-05
-7.15071761343102e-06
-2.3972554146757e-05
2.84443929072548e-07
-2.41848748892266e-05
-3.87737943228307e-05
-2.86147175307945e-06
-3.36030337994093e-05
-1.85127944029019e-05
-3.44523221536329e-05
-2.10220992902622e-05
-1.26998765365838e-05
-1.27848341003417e-05
-4.82209470106446e-06
-1.54382026313603e-05
-8.13597391467065e-06
-3.64963960209672e-05
-1.01924913794316e-05
-1.56288240396238e-05
-2.26423406854596e-05
-1.83169045462843e-05
-2.69282821513357e-05
-2.19711314385681e-05
-1.80363749381477e-06
-8.41956092533963e-06
-1.57363344720473e-05
-4.27969470350228e-05
-2.92168071126931e-05
-1.28082730049928e-05
-3.29145677913749e-06
-2.62774065009234e-05
-3.85856958908263e-05
-1.02051776197323e-05
-1.36634739115824e-05
-3.0148161881792e-05
-2.36063165055138e-05
-2.77633441237483e-05
-7.15451701702435e-06
-1.5076247739705e-05
-2.09143418010448e-05
-8.83614309599688e-06
-3.19281942501869e-05
-5.0502051533525e-05
-2.31275060646965e-05
-6.91567493384092e-06
-1.24317820722149e-05
3.14345790795087e-06
-1.26246427157843e-05
-2.80461090860051e-05
-8.71654060594364e-06
-1.71824104461378e-05
-2.2062253130598e-05
-2.38522172247836e-05
-2.26511767747755e-05
-4.66458945737837e-06
-6.19663849008885e-06
-3.16054701440783e-05
-2.24303868424351e-05
-2.92044160175378e-05
-2.79196152594682e-05
-2.05593463709496e-05
-1.48292967111826e-05
-2.99636391346224e-05
-1.27009980751145e-05
-2.22205013143792e-05
-3.3614574870956e-05
-1.44953736713372e-05
-2.04588682806103e-05
-3.14918308026204e-05
-2.71467425807635e-05
-1.61535734353251e-05
-2.69322156780695e-06
-2.78384525074418e-05
-2.22674723398029e-05
-1.17695338076295e-05
2.65239312559237e-06
-1.09116584843372e-05
-3.58234495951276e-05
-2.60943581942163e-05
-1.42567567630104e-05
-2.65424143624666e-05
-1.14364179560419e-05
-2.5418401917471e-05
-1.5899687190253e-05
-2.63274111523453e-05
-2.64985025971918e-05
-2.69308932637144e-05
-2.74636629196077e-05
-3.29191259206434e-05
-2.2691004889337e-05
-1.32023497841002e-05
-1.40145231934403e-05
-1.73701583938398e-05
-1.70554502623373e-05
-1.64135096270822e-05
-1.31791665326478e-05
-1.05114070787147e-05
-1.69628045548121e-05
-4.23468688040299e-05
2.65400932180229e-06
-5.37884269944636e-05
-1.52714269909808e-05
-2.65427527912862e-05
-8.37466024261896e-06
-5.9378619269932e-06
-3.40945298334582e-05
3.71784267417621e-06
-3.00863713594634e-05
-2.26894365473451e-05
-1.27045128701125e-05
-1.23178557796805e-05
-1.76266676605223e-05
-1.95287709524806e-05
-5.52330427513118e-06
-2.10629846102262e-05
-3.02001433181689e-05
-1.62523522419369e-05
-1.37040517702416e-05
-3.34139406227262e-05
-3.29646582044383e-05
-2.83545237527086e-05
-3.21283910424999e-05
-3.09526527426823e-05
-3.84688800738115e-05
-1.39987144995862e-05
-2.6916785724025e-05
7.90139891230065e-06
-2.34575640609098e-05
-4.36130362805589e-05
-8.95645619794395e-06
-2.48472485453326e-05
-6.57713227998311e-06
-2.50735867354001e-05
-2.07889875379044e-05
-9.77426628595064e-06
-7.8038285574951e-06
-1.36166671302483e-05
-1.03489756663962e-05
-1.87679859227954e-05
-3.86200750183875e-05
-3.49441913415284e-05
-3.63412082331907e-05
-2.8335755320877e-05
-5.67017481259132e-06
-1.89207263927607e-05
-3.12921092327427e-05
-4.23233704443453e-05
-8.04491392398101e-06
-1.95885886503541e-05
-1.29997680201134e-05
-2.32191642092866e-05
-4.98714239065585e-06
-2.76331667547844e-05
-1.19517798826216e-05
-6.69808835594016e-06
-4.64749810887956e-05
1.2953951161581e-06
-2.73961287108086e-05
-7.82287553206396e-06
-1.89849111462835e-05
-3.12568979420471e-05
-7.47828279341718e-07
-1.55754363132253e-05
-7.27278767794281e-06
-1.78154188247266e-05
-4.25046781324176e-06
-2.5791462546403e-05
-2.11554456625711e-05
-7.6349163348139e-06
-2.73883442067943e-05
-3.21306514619526e-05
-2.56689839067488e-05
-2.39680105401582e-05
-2.79730061426681e-05
-2.56337935817818e-05
-1.13504041615379e-05
-1.24904247517017e-05
-2.74455681204246e-05
-3.52513130596421e-06
-2.43029842017548e-05
-3.3033526778741e-05
-4.92575213608859e-05
-1.4148955170102e-05
-8.23926499901002e-06
-7.55325820146456e-06
-2.93262251314647e-05
-6.31385463100996e-06
-1.55228713759902e-05
-2.86382537629696e-05
-1.93447872409876e-05
-3.77716872234031e-05
-3.26395519515139e-05
-3.23521244686522e-05
-2.95477995892251e-05
-2.35111334171662e-05
-2.52024546897762e-05
-1.26508619602229e-05
-3.97844829056232e-06
-2.98978045912999e-06
-1.39678078549358e-05
-1.31532824854384e-05
-2.33165800558652e-05
-8.12575188802774e-06
-8.29609871652585e-06
-2.69938860962783e-05
-1.2432800123129e-05
-1.83634737865006e-05
-2.43592231619159e-06
-2.8365919483226e-05
3.27739873345371e-06
-1.57393229064223e-05
-1.16492281911476e-05
-4.61860089826058e-06
-7.58235566143014e-06
-5.25905316980667e-05
-2.76720083297374e-05
-1.96982319821682e-05
-3.86183239888096e-05
-2.03641635920902e-05
-2.34334293732387e-05
-1.67871501614667e-06
-1.99459522643589e-05
-8.23342390333438e-06
-2.36910998406083e-05
-2.80405469320414e-05
-2.87851192921655e-05
-1.83043437716712e-05
-3.9247847168637e-05
-2.33436660540467e-05
-2.56923425761818e-05
-1.1465254154188e-05
-2.90159437131407e-05
-3.26717139493979e-05
-1.65333028058863e-05
-1.67622014747938e-05
-2.35857644596479e-05
-2.80801040249329e-05
-1.30846995124301e-05
-4.50738391774149e-05
-3.11282994356797e-05
-2.94370542746872e-05
-3.1885045764682e-05
-1.86112569584403e-05
-4.95988319912098e-05
-1.441053923897e-05
-1.6717582261428e-05
-3.73050218612736e-06
-3.3773384351904e-05
-1.6009649047678e-05
-3.28406901931462e-05
-3.0873762136175e-05
4.90965639459484e-07
-9.35644113778397e-06
-1.63385370662437e-05
-3.65782370138215e-05
-1.90864035532265e-05
-4.11857640335599e-05
-1.05809582582142e-05
-1.67019733470846e-06
-2.94075817148454e-05
-3.55666009687994e-05
-3.72796942393658e-05
-1.73035614512709e-05
-1.08533815734179e-05
-1.56880007133103e-05
-2.3708478525536e-05
-1.74836145397182e-05
-2.93144208209356e-05
-1.35919121448231e-05
-2.75454150307728e-05
-2.45606436960424e-05
8.6029543120742e-06
-6.76659132540421e-06
-3.13878244344501e-05
-9.52098514305144e-06
2.70190048915462e-06
-9.47298804486603e-06
-4.40837668261071e-05
-2.7539217695272e-05
-9.5447629411103e-06
-2.03497006496357e-05
-2.47236940867426e-06
-2.85178652558817e-05
-2.41411446109867e-05
-1.06382576600089e-05
-1.78573942602895e-05
-3.20634166212997e-05
-3.03699752166527e-05
-1.07727398405945e-05
-2.71368812977005e-05
-1.7892339305506e-05
-2.00141158489934e-05
-1.40072340827848e-05
-9.14647837759467e-06
-1.36947041571827e-05
-2.6558529708636e-05
-4.49696479779652e-06
-8.77486551148925e-06
-1.93742512530045e-05
-2.00139439661842e-05
-2.31049477833891e-05
-1.64829299005449e-05
-2.42511407680324e-05
-1.40029656418289e-05
-3.42529767102776e-05
-1.87607169337821e-05
-2.24972939003994e-05
-1.76332881676514e-05
-1.00501139431489e-05
-1.8018885612658e-05
-1.31931974592019e-05
-4.45316213443428e-05
-3.32129119635106e-05
-2.5750258805422e-05
-2.08969683903747e-05
-1.4893412826106e-05
-6.35559714272055e-07
-3.58417153020152e-05
-2.58998377985641e-05
-2.04551176012715e-05
-4.11792148715401e-05
-1.78420012120911e-05
-3.38359003082568e-05
-1.59659480697393e-05
-1.00150347886515e-05
-2.07623796552832e-05
-2.00241387196806e-05
-4.48574234936186e-05
-8.29891796404723e-07
-9.1338405254229e-06
-2.09890449477102e-05
4.67223017146243e-06
-2.40311507712551e-05
1.16958003385818e-05
-1.83448685871145e-05
-7.19268691459942e-06
-2.87795521625559e-05
-1.79816816492627e-05
-1.83631256935086e-05
-1.24375841570124e-05
-1.20633731259191e-05
-3.87681418017916e-06
-5.22118648035388e-06
-2.26015220834595e-05
-2.97756154102125e-05
-1.7447180189118e-05
-1.93552344882899e-05
9.12969137651497e-06
-3.0949226147081e-05
-2.02697534780441e-05
-1.45480003018303e-05
-1.73408128454629e-05
-3.01119043422694e-05
-1.79970280611077e-05
-2.57656522964515e-05
-2.7151910657893e-05
-2.92743851703193e-05
-1.29705551229785e-06
-1.08282728652501e-05
-3.60026743534318e-05
-2.18049669240294e-05
-2.92790863741974e-05
-4.10505243454897e-05
-1.11396648608634e-05
-2.51298203482611e-05
1.88671982452128e-06
-3.33561785230302e-05
-2.72236916943638e-05
3.54766947600142e-06
-2.53023175130886e-05
-4.04287881395444e-05
-2.61774301329457e-05
-2.18009078175493e-05
-1.50047843388487e-05
-3.29166500842089e-05
-2.59765783383934e-05
-3.15050818594951e-05
2.57880051319854e-06
-1.62958604984749e-05
-3.39247495354855e-05
-1.75805558477784e-05
-1.42476287047855e-05
-2.03925003349336e-05
2.68399297559035e-07
-1.17471233838455e-06
-2.23655690944132e-05
-3.50139761789486e-06
-1.13751257565811e-05
-2.66191466672303e-05
-1.30693174277056e-05
-2.09212945439513e-05
-2.1866402873603e-05
-1.59592253065966e-05
-1.34904727164404e-05
-1.70238159967531e-05
-2.43739381245478e-05
-1.90605328143224e-05
-1.78003765062985e-05
-7.36105680573058e-06
-1.53634105630517e-05
-1.94453298838986e-05
-3.19372453346161e-05
-7.36095805769463e-06
-3.62420100962437e-05
-2.33133953659367e-05
-2.32216830069453e-05
-6.96578454797357e-06
-2.27243833111495e-05
-4.20008875460836e-05
-2.64373211605956e-05
-1.25775139322179e-05
-2.01463024805594e-05
-1.81581876971593e-05
-1.30017719830189e-05
1.68151671653328e-05
-1.75070271413658e-05
-2.08087492298382e-05
-2.54966049769086e-05
-1.39792220921017e-05
-2.25015603241541e-05
-2.26431517951127e-05
-3.51561550127711e-06
-2.45893462025951e-05
-2.11306188601919e-05
-9.55311877582085e-06
1.10133903619472e-05
-1.05361124202658e-05
-3.23154640610588e-05
-1.74242256252779e-05
-6.31543145997912e-06
-1.79255181375687e-05
-1.93148311357183e-05
-6.69486422705474e-06
-1.24148391396652e-05
-3.27992608856056e-05
-1.85680575599425e-05
-4.01517945256556e-05
-1.16581161826582e-05
-3.71273866870953e-05
-2.45915979265856e-05
-4.74635494903933e-06
-1.5693339541159e-05
-2.57833841744416e-05
-1.65767420701082e-06
-2.99601489930501e-05
-6.95013306354121e-06
-2.04369478629507e-05
-6.30342819467637e-06
-3.21282766464696e-05
-1.92991043870912e-05
-1.5969392423171e-05
-2.39594212358115e-05
-3.31211976662485e-05
2.78584799126693e-06
-2.89376642356035e-05
-2.75659939967187e-05
-3.19512383783983e-05
-2.78960561246438e-05
-4.73840091561027e-05
-6.83959724583567e-07
-3.36459775209618e-05
-2.23295812049411e-05
-2.44955447208195e-05
8.18231397396736e-06
-4.62357716726307e-06
-1.67311032199803e-05
-1.50860615341156e-05
-9.90179307480369e-06
-3.01969800244486e-05
-4.90493080596503e-06
-2.77960101024312e-05
-2.72566588261977e-05
-1.95085295894825e-05
-1.27760801821121e-05
-1.83742370991304e-05
-7.47419421888092e-06
9.91111208458987e-06
-3.3593353937719e-05
-1.49118709858205e-05
-2.41421843558125e-05
-3.05434051026101e-05
-3.00616515511807e-05
-4.03325211375758e-05
-1.25028915512514e-05
-1.45892588867923e-05
-2.6780534687512e-05
-2.48485212259345e-05
-1.28169990835192e-05
-3.17593060326109e-05
-1.55055577872403e-05
-3.06865090808955e-06
-1.29160094971932e-05
-1.60900652701957e-05
-3.56857737011692e-05
-7.14753800656492e-06
-1.55190610230734e-05
-5.07696007381214e-06
-7.3742501492373e-07
-1.48768922448332e-05
-5.83693601085734e-06
-3.2517358272213e-05
-1.51908708063179e-05
-1.95322615487484e-05
-3.2635149104216e-05
-3.78438222214613e-06
-4.90607271710973e-06
-2.15654135608843e-05
-1.31611847833448e-05
-1.65755636833657e-05
-1.87536176207356e-05
-5.19912344714141e-05
-2.09198108747201e-05
-3.57640237330398e-05
-7.16463072529479e-06
-3.95467367117864e-05
-3.20548994474665e-05
-3.74156747258414e-05
-4.85333021826441e-06
-2.14179683281528e-05
-8.81410463687818e-06
-1.4718770360266e-05
-2.38078945059777e-05
-2.28157745393489e-05
-2.55741700686045e-05
-3.33374505856547e-05
-4.47451025230527e-05
-1.14125242393915e-05
-1.55883069880285e-05
-1.17525205640844e-05
-2.30838846254228e-05
-2.54501074902621e-05
-2.6054605986151e-05
-2.59210741509178e-05
-2.39909397986366e-05
-1.7135088512292e-05
-2.06151696462317e-05
-1.65960305343462e-05
-1.80724513178362e-05
-2.07606580400803e-05
-1.85865192679101e-05
-1.1808018393048e-05
-3.02935403676678e-05
-1.01427839003005e-05
-2.68193366339045e-05
-1.9901096204294e-05
-1.08191014829608e-06
-2.4758664007983e-05
-1.86143952441059e-05
-2.68392239562696e-05
-2.04236955203073e-05
-9.61134255945876e-06
-2.35742204231065e-05
-4.15470442076236e-05
-2.34140067111256e-05
-3.7219764278711e-05
-3.08837841744478e-05
-9.79738376720745e-06
-3.52119081473869e-05
-1.83628506109236e-05
-1.21776787475853e-05
-2.19318543184907e-05
-3.27772456951607e-05
-3.04957840936032e-06
-1.15986196022811e-05
-3.24957887876425e-05
-1.95768937947273e-05
-2.05550947952603e-05
-1.04995592980875e-05
-3.71631554065865e-05
-2.92189828059155e-05
-2.95435261667744e-05
-4.02678827240001e-05
-2.12125426691079e-05
-3.81287084676149e-05
-1.33731588490997e-05
-1.03883973544745e-05
-3.41067762172157e-05
-3.09415351342705e-05
-1.80257680455032e-05
-2.71870367665179e-05
-2.37983415417079e-05
-4.87348614862212e-05
-2.53771615494754e-05
-1.51646894620378e-05
-2.78578420971709e-05
-7.92405207657087e-06
1.14505468233842e-06
-2.7578018047997e-05
-4.59463919854388e-06
-2.09016787322141e-05
-1.00002794998548e-05
-2.57365723909841e-05
1.78486512385185e-06
-3.01913776142208e-05
-2.88504745061542e-05
3.66542587579974e-06
6.97139672897448e-07
-8.88243338589467e-06
-3.2190632788783e-05
-2.92068485958548e-05
-3.520468640008e-05
1.20000862988841e-06
-4.88239242654817e-06
-4.49112402241272e-05
-2.5314093163971e-05
-3.84892303664311e-06
-9.6755708786399e-06
-1.82039402627535e-06
-1.01382275948823e-05
-2.7086728358425e-07
-2.74908636986507e-05
-2.86685892916454e-05
-2.14401030379207e-05
-1.36627185645703e-05
3.35762941300146e-07
-1.85069679041548e-05
8.30464319058525e-06
-1.19517729522923e-05
-2.79178781333866e-05
-2.65664632695668e-05
-2.91444888092478e-05
-2.20614489436415e-05
-2.05325233867225e-05
-2.46167841882481e-05
-7.522493086828e-06
-2.73824606963032e-05
-2.26057643171835e-05
-1.91642018266976e-05
-2.84365351448831e-05
-2.59542273167297e-05
-1.98127932632609e-05
-2.20264439721656e-05
-3.09765458915858e-05
-2.23532185695271e-05
-2.8399829483797e-05
-2.1550231696625e-05
-1.50342359489599e-05
1.21047798188269e-05
-2.19396915472323e-05
-1.64819277969877e-05
-1.84335009026679e-05
-2.67435042073014e-05
-1.49381247001331e-05
-1.95722940787953e-05
-2.31972043194225e-05
-3.63016066953912e-05
-1.61961213401255e-05
-3.04362687443937e-05
-4.11249325768633e-05
-8.46476154014231e-06
-4.01742042637359e-05
-4.20240449263421e-05
-4.51137685103185e-06
-1.45873679956857e-05
-1.38306142065226e-05
-2.79811430986121e-05
-3.04864477109448e-05
-1.72602872630045e-05
-9.31188930807249e-06
-3.46148863633517e-06
-5.02984832999343e-05
-9.22963194337609e-06
-5.30313008540894e-06
-1.43418280547301e-05
-4.26723945582585e-05
-4.26677909424417e-05
-3.05420433330906e-05
-2.64768768696508e-05
-2.94913187444212e-05
-2.81527960511545e-05
-1.93826430297151e-05
-1.91069083978023e-05
-2.13684274547215e-05
-2.65523361551479e-05
-2.69333054722468e-05
-3.17544453670423e-05
-6.46579638030919e-07
-2.56429288943282e-05
-1.29153319197927e-05
-6.15182643219684e-06
-8.70229829238453e-06
-1.35189745310864e-05
-1.70606481908175e-05
-2.81209921148923e-05
-1.23213194267543e-05
-1.99848438109833e-06
-1.84837939917596e-05
-6.41472694387341e-06
-6.50123722219805e-06
-3.28452072382283e-05
-3.56398277238124e-05
-7.93562089134192e-06
-5.71332541121615e-06
-2.71114756787595e-05
-2.75165073936639e-05
-1.01550732204609e-05
-2.50557964048789e-05
-1.50604113654578e-05
-2.95127328293641e-05
-1.57631854933025e-05
-1.50661058234566e-05
-3.26739857030107e-05
-5.22140806225411e-06
-4.16237391738109e-06
-1.76201500383852e-05
-2.32294587329958e-05
-1.47337708013046e-05
-7.18293082903616e-06
-3.87603077872094e-05
-2.62640637254766e-05
-2.39338890170252e-05
-2.72313013773509e-05
-3.37345199169097e-05
1.06206903304384e-05
1.08926133019082e-06
-3.95157161983538e-05
-1.37702113405696e-05
-1.36719402472697e-05
-4.15133288488596e-05
-2.25151758136654e-05
-2.16898027449146e-05
-4.15500054132067e-06
-3.07141410853677e-05
-2.25899322375784e-05
-3.42066435946506e-05
-1.96258500893979e-05
-2.79336008830231e-05
-3.09385277731058e-05
-1.31719610449893e-05
-2.11017415367861e-05
-3.1685991164703e-05
-3.96287656931868e-06
-2.50799073207054e-05
-2.15846886239147e-05
-2.97122161905342e-05
1.32094055247445e-05
-1.48848711119867e-05
-1.5914226797359e-05
-2.2713775677073e-05
8.58988172419191e-07
-3.70907457199879e-05
-1.59606896529175e-05
-3.33766023420897e-05
-5.42078399496396e-05
-2.70479442034002e-05
-2.36008735351132e-05
-1.45460059780392e-05
-1.13148942852885e-05
-3.1872402114669e-05
-8.38062758586351e-06
-2.44142546651059e-05
-3.74752384143399e-05
-1.72940406528623e-05
-5.03870372536785e-06
-1.05001249867352e-05
-1.1620696545315e-05
-4.40853451195347e-05
-3.48912321653046e-05
-3.11678586397521e-05
-3.47240792702193e-05
-2.37143469486266e-05
-2.57309507606566e-05
-2.1149402625138e-05
-1.9338941040295e-05
-1.32148366653394e-06
-2.78976452932311e-05
-3.66010152693267e-05
-1.55021678024962e-05
-4.96232751670263e-05
-1.54227284358601e-05
-3.02502872168774e-05
-2.37200768737523e-05
-2.98572324971381e-05
-5.70346641015907e-06
8.12925048737999e-06
-1.33038936212176e-05
-1.07269739174077e-05
-1.7089474317869e-05
2.80646081458067e-06
-1.06332282156653e-05
-1.95212857223309e-05
-3.1072300984846e-05
-3.75387910399426e-05
-3.0061930174324e-05
-2.42640164522661e-05
-2.93645250912956e-05
-6.89074590612942e-06
-4.70546039357581e-06
-4.25343301501445e-05
-1.32430373224866e-05
-6.940646238612e-06
-1.71164254675052e-05
-3.46839692535208e-05
-2.51851373751634e-05
-3.05076478761722e-05
-1.54388702535314e-05
-2.02898571669055e-05
-3.51838897660119e-05
-3.11003438162781e-05
-2.90504253057743e-05
-9.01895510386456e-06
-1.92315751048242e-05
-7.72391276491807e-06
-2.84608097694499e-05
-2.13468615000632e-05
-2.87966180051699e-05
2.59198730440521e-06
5.47870790531438e-06
-3.41759954486868e-05
-2.96224612347359e-06
-1.86942448572443e-05
-1.30805663601595e-05
-2.72081740394188e-05
-2.09194293397367e-05
-3.89243309718874e-05
-9.51667587639922e-06
-2.07620187073137e-05
-1.57834323273285e-05
-1.35438785547684e-05
-3.31698933889194e-05
-2.29092640771736e-05
-3.14452321497651e-05
-4.6256896386188e-05
-3.22663213162254e-05
-1.26854496888237e-05
-1.21286552619666e-05
9.23565920109346e-07
-1.94546475887696e-05
-1.90092628358396e-05
-1.83754950251302e-05
-9.53763949649013e-06
-2.80857433094033e-05
-2.94476151029724e-05
-2.17586630886408e-05
-1.34260826551139e-05
-2.62731673568432e-05
-3.81053666314535e-06
-3.43978720797659e-05
-3.04227041572734e-05
-1.80277423338142e-05
-3.73681346558893e-05
-4.30646297812857e-05
-1.60443642377248e-05
-7.62559043693176e-06
-5.42012553658553e-05
-2.36636337992146e-05
-3.19114714158501e-05
-3.64094959694675e-05
4.6015273053489e-07
-4.71350672666662e-05
-2.43023216814295e-05
-2.26736535620251e-05
-3.28795696913212e-05
-1.52806436714835e-05
-1.94438065217379e-05
-3.13165049205522e-05
-3.04046924147971e-05
-2.81393556449504e-05
-2.31737237766616e-05
-1.91174957409013e-05
-1.12697903817715e-05
-4.4788086302973e-05
-2.64105568219592e-05
-2.79209530632647e-05
-2.17247664789148e-05
-1.25928978273307e-05
-1.25127404505508e-05
-7.89069653933352e-06
-2.00575837148295e-05
-6.33050028735109e-06
1.60119775271721e-06
-3.02800632516703e-05
-1.71161569147337e-05
-1.72712192822911e-05
-3.25776187495105e-06
-1.05313501996962e-05
-2.88255434186397e-05
-5.2994260035475e-06
-2.50677769620105e-05
-2.38591192778587e-05
-2.63636115685108e-05
-2.40572518288729e-05
-2.55230108993956e-05
-3.7285395114412e-06
-1.98663349339128e-05
-2.75144016270481e-05
-3.53771622322969e-05
-3.77541506881518e-05
-4.210450223568e-06
-2.31628807153865e-05
-2.53159608517914e-05
-2.19806585121244e-05
-3.43608014733184e-05
-1.80763319787809e-05
-1.23694363106078e-05
-2.31983817241921e-05
-8.71385510590624e-06
-3.25646902698407e-05
-2.28631700002944e-05
-2.78605276692061e-05
-1.71801844753063e-05
-1.57912511801634e-05
8.83599410996574e-06
-2.53741947405837e-05
-1.81617171575943e-05
-1.60142124224558e-05
-4.73887449600623e-06
-2.05554924483171e-05
-1.34578448511956e-05
-1.88442293738469e-05
-4.60418683799714e-06
-4.02792078298333e-05
-2.5588981115288e-05
-1.48427492120902e-05
-3.53341003785523e-05
-3.24895626003694e-05
-2.8914910829107e-05
-1.6284684268817e-05
-1.64258303239905e-05
-3.57558105052486e-05
-2.65401267342974e-05
-1.10404488198818e-05
-4.09774206588472e-06
-1.7546496447861e-05
-6.25442200717023e-06
-4.93209985145207e-05
-2.04209159902405e-05
-2.91664000846647e-05
-1.10959640419478e-05
-1.51635584287623e-05
-4.28908804933611e-05
1.3611232653061e-05
-1.69263430629839e-05
-1.12278947913069e-05
-1.31915049051726e-05
-9.01871659367625e-06
-2.60685498542461e-05
-1.89117382061258e-05
-2.9663734068209e-05
-1.38325664983067e-05
-1.04680794068788e-05
-2.11954488583921e-05
-1.80629950654948e-05
-2.18088093823572e-05
-3.02887059715461e-05
-4.12423541172402e-05
-1.20355901583874e-05
-1.9629011818129e-05
-1.29516009106162e-05
-2.86589320905005e-05
-1.91455337768801e-05
-2.34135565097724e-05
-3.16311303801842e-06
-3.81534850204738e-05
-1.35658093835838e-05
-1.02270471323545e-05
-2.93458686196173e-05
-1.35367149280178e-05
-8.4814978198332e-06
-2.57797472814201e-05
-9.35524240146564e-06
-1.57278049099016e-05
-8.31632247666011e-06
-2.48618927862162e-05
-1.89392049956994e-05
-2.55148332276817e-05
-5.62598622338613e-05
-1.11621116011928e-05
-6.83369730558764e-06
-1.7753862307087e-05
3.36878792129725e-06
-9.65394441643138e-06
-7.42885115234537e-06
6.02529639271389e-07
-3.03025085982057e-05
-2.2390207931504e-05
-1.53926270206552e-05
-1.82934717424406e-05
-3.69580102894862e-05
-2.68060797586841e-06
-9.44971909625326e-06
-1.66309731107296e-05
3.28226818784059e-07
-3.09273403923383e-05
-2.7595439052773e-05
-9.1439726907076e-06
-1.87332876252461e-05
-1.58863378303534e-05
-1.9352150323912e-05
-3.06714237598575e-05
6.78911915831675e-06
-2.62033216954043e-05
-2.99407112926704e-05
-2.08873416035918e-05
-2.26836571493294e-05
-2.99144669310553e-05
-2.27090990207728e-05
-2.57421402665721e-05
1.65555453623014e-06
-2.9508941226961e-05
-1.585798909114e-05
-7.71201875284896e-06
-2.33324221295456e-05
-1.40782368668201e-05
2.65351591568895e-06
-2.33059342679752e-05
-1.22565005828452e-05
-2.90968225733922e-05
-1.51436530670055e-05
-7.07139798141897e-06
-2.16851785000744e-05
-7.76598027874333e-06
-4.01885128058296e-05
-1.618019582786e-05
-3.10357542215513e-05
-1.05866661736055e-05
7.95897230004721e-06
-3.58220167712084e-05
-2.16443715268665e-05
-1.66994562590324e-05
-2.81344384333431e-06
-1.48651511783808e-05
-1.84121635077529e-05
-1.9164354552311e-05
-2.19042190540333e-05
-3.09679192264463e-05
-2.3824459140621e-05
-1.45797800320722e-05
-2.88252959419267e-05
-3.69195252641247e-05
-4.03165528993054e-05
-3.36698680312788e-05
-3.09151492774114e-05
-1.19563993673899e-05
-1.15570828011638e-05
-1.55825956772157e-05
-2.82865565681957e-05
-3.45823217270484e-05
-1.19098446805338e-05
-2.0629008254237e-06
-1.84889521983555e-05
-1.05682078235525e-05
-2.5513801400411e-05
-1.14282101306972e-05
-9.25135297289568e-06
-1.7051928566698e-05
-1.53427960280026e-05
-1.34837170565188e-05
-2.21777295685252e-06
-2.10223049180342e-05
-3.10005984682622e-05
-2.613805993493e-05
-7.09036718024513e-06
-2.63962012437226e-05
-2.1620612757614e-05
-2.04240492625772e-05
-1.67311118112185e-05
-2.39152166042977e-05
-3.80020367195412e-05
-2.50101071774855e-05
-1.16105275072324e-05
-1.19768489047407e-05
-1.20944118751877e-05
-3.93899911700636e-05
-1.48249332866776e-05
-3.25782107338533e-05
-2.40439004865071e-05
-2.7398134787408e-05
-1.38850955417565e-06
2.00236782923257e-06
-6.94403588881338e-07
-1.53180237313784e-05
-1.72826289422526e-05
-2.66586443470355e-05
-1.05303944128311e-05
-2.00646415527853e-05
-1.98565964462422e-05
-5.16157090728542e-06
-2.79873503363713e-05
-2.24173819006866e-05
-2.70294201945394e-05
-3.76037685064931e-05
-2.28425660630387e-05
-3.98062090336752e-06
-1.28151421043782e-06
-7.20516748117482e-06
-2.79615082356318e-05
-2.96642102944394e-05
-2.77402053601357e-05
1.21829201580696e-06
-2.02222723316917e-05
-4.12887806553264e-05
-2.8495200929754e-05
-1.55006177426118e-05
-3.04874198629946e-05
4.28570645569058e-06
-1.95070523695413e-05
-3.02705857606586e-05
-2.97660360325628e-05
-2.50558091890235e-05
-2.37703802705373e-05
-2.02053630286446e-05
-4.46055206275886e-06
-2.4705781197172e-05
-1.96569493789992e-05
-1.0540416765752e-05
-8.34606860667678e-06
-1.25098348752624e-05
-1.98194009263596e-05
-4.70102546363845e-05
-2.24137194268796e-05
-3.76461774761083e-05
-2.10338416668212e-05
-2.15862218115054e-05
-2.43796943894486e-05
-2.07076058099133e-05
-2.22892234455434e-05
-1.72308293431835e-05
-1.33320048049996e-05
-1.55611813084842e-05
-2.51566752163043e-05
-2.03744525395652e-05
-2.88786735890083e-05
-4.51560200425034e-06
-3.7951724269788e-06
-3.10965453613115e-06
-3.50702216486575e-05
-3.04575471106029e-07
-1.02310102226915e-05
-8.34092823426865e-06
-2.0889952338529e-05
-1.1128960524726e-05
-2.40385731588026e-06
-1.66127068058282e-05
-2.65753340876818e-05
-1.3176896747885e-05
-2.75601713634858e-05
-1.33428042653702e-05
-1.9901324174787e-05
-1.252421815772e-05
-1.38953383370689e-05
-2.80846841284219e-05
-3.1548859082468e-05
-2.07113635808214e-05
-2.14870514929651e-05
9.86262902792317e-06
-3.62364953275386e-05
-1.26704984412758e-05
-1.57179225998879e-05
-1.69567867520233e-05
-2.42076548298567e-05
1.80598298760455e-06
-1.90999525213039e-05
-1.31794643499246e-05
-1.34283114610326e-05
-1.81120929422389e-05
-2.32437006245204e-05
-3.20210174576921e-05
-4.78034134281152e-06
-1.14948765559231e-05
-1.96346731010769e-05
4.60975447201848e-06
-7.89466615533915e-06
-3.40172975048689e-05
-7.58836949541516e-06
-7.50388639282385e-06
-2.11814487570619e-05
-2.79304584754265e-05
-2.87549035176535e-05
-1.73521295089831e-05
-1.07118123494953e-05
-5.06112494225252e-05
-2.13043553583429e-05
-2.88356968157408e-05
1.00135770956464e-05
-9.52408574714011e-06
-1.79123160232841e-05
-1.10440603148857e-05
-2.23052411300163e-05
-2.18891487230226e-05
-1.38174534398794e-05
-3.99245567995102e-05
-3.53995117179915e-05
-1.6256416838871e-05
-1.73729821257971e-05
-1.36779859536222e-05
1.76323283954902e-06
-1.63427138641752e-05
-2.08254515118315e-05
-1.56622246173586e-05
-3.26686884520048e-05
-1.34885099885362e-05
-1.11242275518507e-05
-2.24941267567061e-05
-4.37564472345112e-05
-5.83453795168934e-06
1.3649803080726e-06
-1.12460366350904e-06
-2.19962280352933e-05
-1.86855983016594e-05
-3.44412612292924e-05
-2.74070378676321e-05
-5.62035253910094e-06
-4.2023663596259e-05
-2.10805352396322e-05
-8.55034472090367e-06
-2.01133964758311e-05
-2.27066562559738e-05
-1.38922550383208e-05
-3.00710380352623e-05
-2.54148357127971e-05
-3.53480560790143e-05
-2.16238131219113e-05
-2.69410727527174e-05
-2.6965838523633e-06
-3.97064886446221e-05
-2.35467718789327e-05
-2.93306760924925e-06
-1.01353176825902e-05
-1.72413105165516e-05
-3.13830187370749e-05
-2.98170775926551e-05
-3.39999313264564e-05
-1.5048106995718e-05
-2.81850585656017e-05
-3.13993327602421e-05
-4.40316321637994e-05
-1.43370578854449e-05
-1.99528614853045e-05
4.44525615078559e-10
-2.42192349115025e-05
-2.87456021699258e-05
-3.82441439094172e-05
-3.20192507747798e-05
-1.32048305475047e-05
-3.37770567689035e-05
-1.3042300412335e-05
-2.25208319257142e-05
-1.9277635592894e-05
3.86458749914848e-06
-2.89838279577769e-05
-2.66086585462842e-05
-9.16459191630373e-06
-3.22551723910055e-05
-2.98615231532966e-05
-2.32367964927219e-05
-3.58149171124861e-05
-3.7487727966801e-05
-7.93001079116563e-06
-5.57161578743128e-06
-4.42177270532007e-05
-3.91739217492179e-05
-5.40398967484616e-05
-4.70497794155681e-05
-1.74985568675813e-05
-8.95624688214258e-06
-2.76044040049428e-05
-2.05260262248825e-05
-4.11953756768687e-05
-5.08244437237402e-05
-2.34067623861104e-05
-1.42827049209613e-05
-5.30058224266049e-05
-3.36542201248778e-05
-4.70248290758483e-05
-3.28665919874867e-05
-1.10540284724057e-05
-8.31938248100373e-06
-5.54004506758239e-05
-2.20581693114366e-05
-3.6416587409255e-05
4.84851157953505e-06
-3.20133167573811e-05
-4.60787252479668e-05
8.28648498365689e-06
1.23329657955291e-06
-3.46268598559875e-05
-2.91464369815654e-05
-3.92996171657678e-06
-3.79603971418415e-05
-1.53722864526947e-05
-1.78630107893685e-05
-1.98706433024252e-05
-5.30588527012261e-06
-3.27096671807797e-05
-1.34638415374465e-05
-1.53596730013571e-05
-2.31988253823084e-05
-4.14255821071136e-05
-1.93687183031348e-05
-4.19522003088191e-05
-3.18028466186989e-06
-2.3768477987421e-05
-2.86371459373253e-05
-5.31301238379177e-08
-1.26922541322375e-05
-2.71896402852798e-05
-1.41287745445958e-05
-5.97369678054462e-06
-3.01943884202698e-05
9.50857789822543e-07
-1.58909768810185e-05
-1.93658249444765e-05
-1.01744308685747e-05
-1.2368147810687e-05
-3.51817599434481e-05
-1.15481633648665e-05
-2.85930844868621e-05
-1.72771020694883e-05
-3.06732869416591e-05
-2.05270403380027e-05
-3.75721928152189e-05
4.50187625752832e-06
-3.57459954606243e-05
-2.72817957493616e-05
-4.24169525222204e-05
-1.28254452961963e-06
-1.94909473110779e-05
-1.18293863666447e-05
-6.01614505292159e-06
-2.65208651745627e-05
-2.87618594079095e-05
-2.33970377586992e-05
-1.77928174584581e-05
-3.82696991151073e-05
-2.81116831109982e-05
-1.57112960682063e-05
-3.55861769970034e-05
-4.30085033467448e-05
-3.77279298427099e-05
-2.00525867980259e-05
-1.72663683900866e-05
-9.74633556633854e-06
-3.30197196691168e-06
-1.88388302970246e-05
-3.28851272102288e-05
-3.84546572933778e-05
8.94011472684965e-06
-3.99090567740809e-06
-1.85037938224049e-05
-1.05022127023885e-05
-2.6058422049443e-05
-3.45653765439971e-05
-2.04032453737798e-05
-4.64737397188064e-05
-1.45927471924273e-05
-2.53141837210266e-05
-2.21979763681621e-05
-4.04696128738417e-05
-1.3095079960551e-05
-1.38360902585611e-05
-1.74065004693681e-05
-3.09231328470776e-05
-5.44898004629181e-05
-1.61691069533709e-05
-2.97786394340245e-05
-2.15401366721852e-05
-1.01203904915842e-05
-1.72012712943042e-05
-4.33380882602554e-05
-3.19564508856891e-05
-3.41616121793405e-06
5.13352237640161e-06
-1.39728706394652e-05
-3.60759145797362e-05
-2.1817620256994e-06
-1.57161179057728e-05
-1.37198808803205e-05
-3.15884572564158e-05
-1.67206404778882e-05
-1.53248863890838e-05
-1.78066149575539e-05
-4.23293812815187e-05
-4.12377999610574e-05
-4.10778098237763e-05
-4.00790464940762e-05
-4.17309267011705e-05
-1.71773755212599e-05
-2.71768957117662e-05
-3.92319311657843e-07
-3.33830761766514e-05
-1.95797330072546e-05
-2.09553445432796e-05
-5.30873201652754e-06
-4.48419223975408e-05
-3.62740357612353e-05
-3.32376900289074e-05
-2.75174452366525e-05
-1.98973442786272e-05
-1.78333343799418e-05
-9.28618769821203e-06
-9.41042985034383e-06
-3.59044752647635e-05
-4.27335496869395e-05
-3.71955887341751e-05
-3.09973929134136e-05
-2.19736216305532e-05
-1.69043448492553e-05
-2.36226913775683e-05
-2.65294988406622e-05
-1.02458699771033e-05
-2.40128020623041e-05
-2.65619758481846e-05
-1.41541845311094e-05
-1.70192043607521e-05
-1.97978461876079e-05
-3.05209778649041e-05
-2.07472886869071e-05
-6.7440783789442e-06
-9.11806476846326e-06
-1.03479451336374e-05
-2.66729604795088e-05
-1.2005772270616e-05
-3.33310645178384e-05
-2.45007238714164e-05
-1.82738913009273e-05
-5.04490300465924e-06
-3.21220666584481e-05
8.16511555912659e-06
-3.7170919547153e-05
-4.2918091325055e-05
-1.82137796419417e-05
-1.46210428704036e-05
-2.85429871260183e-05
-2.00780594406938e-05
-2.73368462858806e-05
-2.94840457365535e-05
-1.9472168005052e-05
-3.92597894550287e-05
-2.66499323971817e-05
-2.81855148213908e-05
-1.93752742656621e-05
-3.19278337773061e-05
-1.87879038347078e-05
-3.98639415543769e-05
-2.88456052922989e-05
-1.86156557329045e-05
-3.49131207505087e-05
-2.58401828432956e-05
-1.85692529428664e-05
-1.52163357749321e-06
-2.94186993904064e-05
-1.55332948654953e-05
-2.34242927204068e-05
-1.55128702232164e-05
-2.09003982353364e-05
-9.1034380733239e-06
-2.77191887477039e-05
-2.80942216683588e-05
-1.07625153263119e-05
-1.48133509275422e-05
-7.72469972568218e-06
-2.56926750262854e-05
-2.19994658386539e-05
-2.53071251976211e-05
-1.98925621843069e-05
-1.04045253079122e-05
-3.15787286161864e-05
-2.8067363158378e-05
-2.86678732588626e-05
-1.60746887021769e-05
-3.67350506548352e-05
-3.72358280328102e-05
-2.23977944547119e-05
-2.2155929056956e-05
-2.48971387379749e-05
-2.3036937155014e-05
-3.95932423203429e-05
-3.13825291381625e-05
-6.68296543925664e-06
-1.64367699252896e-05
-1.79649328220939e-05
-2.82736724084286e-05
-2.08962366844003e-06
-1.855636104257e-05
-1.06536209552718e-05
-2.04857346119657e-06
-5.06456997982024e-06
-2.17733944373192e-05
-1.38155156748781e-05
-1.96903156473041e-05
-1.75938142965856e-05
-1.16490369593437e-05
-2.58825821136854e-05
-3.24454037654317e-05
-2.56224797202054e-05
-8.57075980226983e-06
-1.98396276332726e-05
-2.85699339828531e-05
-2.0555648210289e-05
-1.64509335896712e-05
-2.54841719768517e-05
-2.73184392037695e-05
-2.25192688613323e-05
-3.19871956323729e-05
-2.78231623045013e-05
-4.50800119832724e-05
-1.54543607201801e-05
-1.93373236757304e-05
-2.32221338655859e-05
-2.54538235035135e-05
-2.85643480877841e-05
-1.81794711963249e-05
-1.25120205133895e-05
-3.36583827719202e-05
-3.66898631769652e-05
-2.29168470234646e-05
-4.15402917754838e-05
-2.3617543129722e-05
-3.41003194758409e-05
-3.86461486922129e-05
-1.72278940742459e-05
-1.93803116129097e-05
-2.55805711365216e-05
-2.11470202997202e-05
-4.45895636504916e-05
-1.40564940059525e-05
-2.60381900348503e-05
-1.8782546184218e-05
-2.26194841606768e-06
-6.92040743195289e-06
3.31320392508822e-06
-2.70647632413592e-05
-1.45223275158921e-05
-1.94173488478492e-05
7.97181372418257e-08
-1.48160371941931e-05
-1.35192339593452e-05
-7.87169094685098e-06
-2.50336082654648e-05
-5.48440392796346e-06
-3.02053385431094e-05
-1.225857117669e-05
-2.81618940252188e-05
-2.7915119969878e-05
-3.45355992476111e-05
-1.68700557271955e-05
-5.4638174794235e-06
-6.30817329456924e-06
-2.62808672013104e-05
-2.11808535782831e-05
-3.88754239652341e-06
-5.48919230971142e-05
2.06660116134831e-05
-1.91600552929993e-05
-1.17511097476124e-05
-3.30932616653281e-05
-3.53864311130256e-06
-3.93515997541336e-05
-2.0871794490194e-05
-1.49488464973208e-05
-2.7663311273092e-05
-3.20847000336526e-05
-2.02722074870073e-05
-2.68319810982352e-05
-4.24313490087755e-06
-2.64709321124645e-05
-2.39256137302898e-05
-1.15905113049903e-05
-3.11923928956225e-05
-2.64952677076178e-05
-2.01999507904554e-05
-2.698795677802e-05
-8.36692769658171e-06
-1.33851484015114e-05
-2.69827054898723e-05
-4.91597928305026e-05
-1.0384445441009e-05
-2.03294364518946e-05
-1.05463795842417e-05
-2.41891949315572e-05
-1.31803728685198e-05
-2.6490568106207e-05
-2.71007079201753e-05
-2.38109947913986e-05
-3.14019017006516e-05
-1.68215201310039e-05
-1.61256632687692e-05
-2.35547122868701e-05
-1.30923321645222e-05
-1.99916181425198e-05
-1.23899645509228e-05
-4.049015242647e-05
6.4105867501412e-07
-7.57097049455363e-06
-3.91917526020548e-05
-2.05392295395097e-05
-1.16816005370061e-05
-1.82168709204883e-05
-3.59751234977217e-05
-2.38711366727853e-05
-7.35788204637362e-06
-3.6323726611066e-05
-7.48698312005045e-06
-1.31144723622478e-05
-4.50653551968522e-07
3.36534877287751e-06
-1.00963111069993e-06
-3.75248274627658e-05
-8.88679377692217e-06
-4.57443419288929e-05
-7.39455448427025e-06
-3.31890070401227e-05
-3.70680696679083e-05
-3.24740016853988e-05
-5.43577141913512e-06
-2.77946672210874e-06
-3.10831041027459e-05
-7.46619837392994e-06
-1.64078625800085e-05
-3.070381174471e-05
-3.59314772996848e-05
-3.13387106726269e-06
-1.16776745288187e-05
-1.38899358923623e-05
-1.98073961833992e-05
-5.51822221289457e-06
-2.46213019177218e-05
-2.31663364832171e-05
-3.0491760428111e-05
-3.35629402349183e-05
-2.66400656111907e-05
-1.91718149181129e-05
-3.94832116271997e-06
-1.97997107765988e-05
-1.13045294256189e-05
-3.03595248188179e-05
-2.80427084459609e-05
-2.58602328269023e-05
-4.53374309601948e-05
-2.85377305719712e-05
-2.30172185972374e-05
-6.7134275149618e-06
-4.9533542424785e-06
-2.81113010923658e-05
-2.00595340864371e-05
-4.13525031186568e-05
-9.44407793385771e-06
-2.20342048696038e-05
-2.10024637455789e-05
-2.58510968631172e-05
7.86407429719051e-07
-1.454547267869e-05
-3.24247813234537e-05
-8.12956953201186e-06
-2.04196192273475e-05
-2.21585288193486e-05
-2.26180472619841e-05
-3.27081385580708e-06
-3.09722235094958e-05
-4.136087728111e-06
-1.78613997410967e-05
-2.96221794773605e-05
-8.03723401178418e-06
-3.06354068246109e-05
-6.84951108664212e-06
-7.82210492936968e-07
-1.77558576054353e-05
-1.92881782853194e-05
-1.7889680058675e-05
-1.07273521642291e-05
-3.77651437206819e-05
-1.38571807534321e-05
-1.03408223385058e-05
-2.95172564038753e-05
-1.19061414125092e-05
-3.00196938776797e-05
-3.33751451555509e-05
-8.12092549552919e-06
-2.61206685926609e-05
-1.60786302022195e-05
-2.37392562665802e-05
-3.12059021900699e-05
-3.03804409186275e-05
-1.28486304219925e-05
-3.20000446529038e-05
-1.97825879033802e-05
-2.85069194823346e-05
-2.90940578041663e-05
-1.44131334298358e-05
-1.6234751236416e-05
-1.89840241819313e-05
-1.53204120729632e-05
-1.86400625288496e-05
-1.18243586076073e-05
-2.33496846865426e-05
-1.63740149997268e-05
-3.14547434136783e-06
-3.91019851538394e-05
-2.39501437634974e-05
-4.16417618484695e-05
-2.82127330682143e-05
-1.42728658350475e-05
-2.64676426901683e-05
-1.64328879473198e-05
-2.41312087315141e-05
-1.46766780585689e-05
-1.03902480114862e-05
-1.42714550090327e-05
-3.57904857371571e-05
-1.99819233255973e-05
-1.22010354460399e-05
-2.82397679831262e-06
-3.0574360040779e-05
-2.73275391970968e-05
1.02628985877775e-05
-2.70711169121754e-05
-2.4081117661487e-05
-1.11980543846345e-05
-1.04609241821208e-05
-2.94925250728951e-05
-2.19910737946411e-05
-1.63390248638346e-05
-1.6206814361548e-05
-2.64846488404121e-05
-2.08682472747335e-05
-4.80257664961233e-05
-2.43184998043004e-05
7.51370412696512e-06
-2.99092180153245e-05
-7.05894828612479e-06
-1.62174663379744e-06
-2.05052727214709e-05
-3.54494293648998e-05
-1.77029676235797e-05
-2.38645868842468e-05
-1.05946978581469e-05
-1.30726569340467e-05
-9.05210139728801e-06
-1.79645321620072e-05
-2.81836394862015e-05
-3.87474492070882e-05
-5.50761886190247e-06
-3.06105665547608e-05
-3.53156540255891e-05
-2.33856642901661e-06
-1.87663897082947e-05
-3.06502526277435e-05
-9.2718721029601e-06
-2.57933778352255e-05
-3.72410418656996e-06
-3.44720187363693e-05
1.03293784442144e-05
-3.89372570377149e-05
-1.32322283238762e-05
-7.30606228242218e-06
-4.83941319474846e-05
-3.19723264932375e-05
1.55258756853522e-06
-2.79998941248269e-05
-2.96422425189739e-07
-1.47060152523985e-05
-3.41639775635894e-05
-1.44902621507201e-05
-1.75025233464912e-05
-1.71836441290364e-05
5.64379490136029e-06
-1.37715752285032e-05
-4.04923850242446e-05
-3.15330188194048e-05
-2.18303022047024e-05
-2.71283106374992e-05
-2.417250360801e-05
-2.04720735704448e-05
-6.27332747356296e-06
-7.86798961865366e-06
-2.20247767935797e-05
-1.62826160766487e-05
-2.26939110355116e-05
8.005579535102e-06
-3.93687986883369e-05
-1.84732139266388e-05
-1.51073767303719e-05
-1.27100601355018e-05
-2.18996219043866e-05
-2.13265221889365e-05
-9.17583073862146e-06
-1.70951503693155e-05
-4.9451672749759e-05
-1.16149549674747e-05
-2.54054167329736e-05
-3.22059889973335e-05
-1.90484458930049e-05
-2.54714416197505e-05
-2.3135698684202e-05
-2.48107539775944e-05
-1.00841143852151e-05
-3.82947594565532e-06
-3.83688066873551e-05
-6.97613606630282e-06
1.26377955467685e-05
-3.62893772326801e-06
-4.54237276291478e-05
-1.27686926929198e-05
-3.56786158632222e-05
3.98270208887758e-06
-4.80100505139477e-05
-2.61661204968654e-05
-8.55123999803463e-06
-2.48803777668196e-05
-1.05370644244349e-05
-3.68539062804828e-05
-2.20461266985398e-05
-2.39867667744031e-05
-8.70158733551701e-06
-2.46209692726359e-05
-1.14666280960199e-05
-1.52339939331427e-05
-1.3750631867601e-05
-2.05462867002724e-05
-2.74741173277007e-05
-1.07459268596859e-05
-4.40159250422298e-05
-2.58305422718105e-05
-2.08041085558855e-05
-2.22261240354285e-05
-1.81896358936587e-05
-3.0725538297272e-05
-2.90275587730704e-05
-1.25451768886956e-05
-2.83254868153176e-05
-3.23364525164847e-05
-1.05016570494836e-05
-3.73995030153748e-05
-1.9715539134065e-05
-2.96444673603785e-05
-2.26289998574314e-05
-1.97068409599918e-05
-1.86480123138549e-05
-7.79255619894152e-06
-2.40472098965518e-05
-5.06386415928656e-05
-7.89792387845639e-06
-1.67423315771821e-05
-1.27957247511896e-05
-1.01306056145476e-05
-4.1182736373768e-05
-9.80240093785804e-06
-1.59913163328982e-05
-3.78386235961164e-05
-1.96767526862051e-05
-3.24178750798631e-05
-3.02904351308422e-05
-1.7735849638123e-05
-2.82909888952005e-05
-3.62209852418971e-05
-1.80601221155932e-05
-2.52464144302545e-05
-4.74547995383785e-06
-1.47075162388616e-05
-3.20329853638798e-05
-1.30730026897631e-05
-1.63131313580177e-05
-3.61381622450106e-05
-1.53856193053758e-05
-3.50539800024659e-05
-1.65716519003688e-05
-1.67841560402801e-05
-2.65050368499434e-05
-2.9185718151481e-05
-2.29504685173124e-05
-2.42711736796413e-05
-4.17333616205767e-05
-3.13761132920171e-05
-2.92062631431963e-05
-7.48277640176069e-06
2.08437855259744e-05
-2.77044591168759e-05
-1.81349716579326e-05
-2.40684807418547e-05
-1.8952997042073e-05
-2.27334785414155e-06
-4.40537447856331e-05
-1.42293210788007e-05
-2.25795375527345e-05
-1.76437323381762e-05
-7.2708482625207e-06
-1.84895259826117e-05
-1.5903759469119e-05
-2.92721770014937e-05
-3.31373425231834e-05
-2.71105403806343e-05
-8.41876164129288e-06
-3.07101670614235e-05
-1.61206376916773e-05
-3.18452827575119e-05
6.41805754198321e-07
-3.58572771885894e-05
-3.19285701025676e-05
-5.22197591485206e-06
-3.71098322683614e-06
-2.45102465845064e-05
-9.7593328585247e-06
-1.33093507886833e-05
-3.15854499369048e-05
-4.23712648771847e-05
-2.22641867897844e-05
-1.4430763801316e-05
-2.17837564368852e-05
-3.79377238209573e-05
-3.24085656192289e-05
-1.8742584348004e-06
-2.17922645832054e-05
-2.58819384416626e-05
-3.98057624971223e-05
-2.62226269027547e-05
9.03340178116937e-06
-2.8003360969338e-05
-3.9922312454792e-05
-2.60235299213993e-05
-3.16853937906858e-05
-1.17919775075172e-05
-1.98605429288846e-05
-4.5941295784702e-05
-1.22099243025124e-05
-2.38333482442511e-05
-2.8739405121553e-05
-2.10101417806935e-05
-3.5235710050661e-05
-2.03871871077247e-05
-2.8927169468082e-05
-3.07540041666663e-05
-2.94764619094887e-05
-1.02612732349171e-05
-3.96355263034618e-06
-2.30938170199389e-05
-2.88964123522381e-05
-2.52436785791398e-05
-4.81927650217991e-06
-2.81748032302175e-05
-2.01426546799257e-05
-2.85350259741855e-05
-3.24303828544517e-05
-4.00854381002011e-05
-3.37740787360907e-05
-1.05882023591736e-05
-1.36103697256028e-05
-1.77769212145308e-05
-2.63643306109635e-05
-3.10365117398607e-05
-1.1667206786871e-05
-2.9803882309081e-05
-4.64564146962724e-05
-2.52913201078683e-05
-1.72938460015121e-05
-2.47743035274001e-05
-3.38481692138245e-05
-3.99196718058786e-05
-2.68824289242471e-05
2.50111800071269e-06
-2.49948728679927e-05
-2.37736318983154e-05
-3.4145008202359e-05
-2.79715273703182e-05
-1.33144953459704e-05
-2.23185481596094e-05
-3.1378129665053e-05
-1.47752758062836e-05
3.84703299658928e-06
-8.14520292526872e-06
-3.20421037044644e-05
-1.52086630390882e-05
-8.6910132065096e-08
-1.50639283020676e-05
-1.70080771585614e-05
-2.76891658252939e-05
-9.72937186543381e-07
-2.81523107355515e-05
-2.89780914877026e-05
-2.39466245819855e-05
-1.52634175803603e-05
-2.07381135424847e-05
-1.93222272947335e-05
-1.94123280224745e-05
-2.52048512503344e-05
-3.36978422833192e-05
-2.96174057063876e-05
2.34747280805603e-07
-1.66346869398656e-05
-1.61503515566113e-05
-2.18680924922108e-05
-1.83571255658633e-05
-1.99833543685049e-05
-1.05225831341785e-05
-1.54987596513312e-05
-2.53945566158794e-05
-2.6919383511609e-05
-1.9500107427742e-05
-1.45251997548563e-05
-2.34492825395327e-06
-8.31239549293964e-07
-3.2312098893345e-05
-2.00106914201064e-05
-2.74532131887381e-05
-1.32930024493378e-05
-2.95162929066715e-05
4.28894627520385e-06
-4.17919392334201e-05
-1.77283909085633e-05
-2.5026559904972e-05
-1.4666970644961e-05
3.46356608762816e-06
-3.63325136465295e-05
-1.69818435631343e-05
-3.10463411648372e-05
-2.09342295418445e-05
-2.72544751297991e-05
-3.43554216391779e-05
-8.74934637548971e-06
-2.25232401434691e-05
-2.6739619280664e-05
-2.48977277393817e-05
-2.02464304363079e-05
-7.18675214014939e-06
-1.48521769152467e-05
-1.32345323334005e-05
-1.05003969183696e-05
-2.13874298953666e-05
-1.11203888418587e-05
-3.02017986207587e-06
3.50341701881686e-07
-3.94790176887831e-05
-2.35602693988847e-05
-2.67195900334531e-05
-4.34798781553458e-05
-1.80182275828604e-05
-1.33004025082426e-05
-2.12923601212681e-05
-2.17706411306593e-05
-1.26780442240809e-05
-2.21810664053245e-05
-1.5128278396387e-05
-1.06539112233042e-05
-1.41743206858098e-05
7.96920901408902e-06
4.67372403002661e-06
-2.3663207424334e-05
-1.8808017993477e-05
-3.39490907629602e-05
-4.95423228269983e-05
-1.68670326071316e-05
-3.2814644113467e-05
-2.70824071500025e-05
-1.70381125048047e-05
-1.3993246777646e-06
-3.25030816065677e-05
-1.31376164972385e-05
-2.24253203787963e-05
-2.99772084172908e-05
-2.98221944833742e-05
-3.26483041120244e-05
-1.7347373706256e-05
-2.25660565328818e-05
-1.15175415471423e-05
-1.10214158148377e-05
-3.12998464882741e-05
-1.36967141647377e-06
-1.20450684369591e-05
-1.66101092496588e-06
-1.86077787902526e-05
-2.50649611259023e-05
-1.83804824943566e-05
-2.2057291932583e-05
-6.50190368787481e-06
-3.28109832806188e-05
-2.45512832875888e-05
4.59206026612654e-07
-3.97908055955417e-05
-1.23942237988424e-05
-1.79132886678596e-05
-3.48086823605204e-05
2.12636990972476e-06
-3.06875568804781e-05
-3.15330470871127e-05
-2.05526235249802e-05
-2.10886861666046e-06
-3.24210185002116e-05
-1.02647791082348e-05
4.15062742688417e-06
-2.12705795394041e-05
-1.66462331815701e-05
-7.14147169742623e-06
-1.94044367698097e-05
-1.30166919511393e-05
-3.70233643259511e-05
-2.83556393084e-05
-1.78141793383047e-05
-1.25855416634334e-05
-2.77787346756753e-05
-2.84243425378336e-05
-1.70552223810366e-05
-2.01503573482508e-05
-2.41349830235469e-05
-1.45435319402131e-05
-4.53951308453465e-05
-6.73480458840162e-06
-8.98582607311814e-06
-1.68312423469196e-05
-1.72719461806894e-05
-1.57010968093566e-05
-2.51527399754047e-05
-2.7449632316559e-05
-2.21029635188542e-05
1.80317300352766e-06
-1.61546963005676e-05
-1.17082764525319e-05
-2.58948628844046e-05
-2.36393358805347e-05
-2.16909985780432e-05
-1.29185116379461e-05
-2.31137170315459e-05
-3.2124908992216e-05
-3.09132848734621e-05
-9.30523666690435e-06
-2.46082820942312e-05
-3.48212973978462e-05
1.944578676638e-06
-4.00012246910099e-05
-3.98961015976617e-06
-3.114925081718e-05
-3.6148212882077e-05
-4.00461237191043e-05
-1.67020195191096e-05
-4.88620377742486e-05
-8.69665354195317e-06
-1.3495081618636e-05
-7.42909903983389e-06
-3.06225154479341e-05
-1.91541355816326e-05
-3.67822954487776e-05
-2.64302660777372e-05
-2.23166301072018e-05
-1.7493339477131e-05
-1.30456352846928e-05
-3.70978165714067e-05
2.63783683231428e-09
-6.64241433900712e-06
-1.50604075778586e-05
-2.04691658617067e-05
-2.3321411632875e-05
-2.66117675409852e-05
-3.79383450727905e-05
-2.68242543563478e-05
-2.74913822987554e-05
-5.82004532390306e-06
-3.30321913912788e-05
-2.20219762281406e-05
-1.99603868489159e-05
-1.65161094453174e-05
-1.67619303317189e-05
-8.63172976615383e-06
-1.14947133347638e-06
-2.74982161740876e-05
-2.53356844886929e-05
-1.17419985775303e-05
-2.65264930038754e-05
-1.5895382104955e-05
-2.13868603261991e-05
-5.08081949806295e-06
-1.85288144368439e-05
-1.69157392215778e-05
-1.14928656581625e-05
-1.59626730680349e-05
-2.22671933865252e-05
-2.72703378735375e-05
-1.99640704756898e-05
-6.77591389973522e-06
-3.24153089256582e-05
-3.14148298392306e-05
-3.39389221694887e-06
-2.68273228975298e-05
-1.29214370489458e-05
-1.68954626746852e-05
-4.48164435839563e-06
-1.98456089807966e-05
-2.6024777407906e-05
-2.43993374977911e-05
-3.51656955881337e-05
-2.58444813770548e-05
-1.76443518293498e-05
-3.73198489577512e-05
-3.30768200669286e-05
-3.09194952759997e-05
-4.15891897101338e-06
-3.26249878611441e-05
-4.82634772450093e-05
-2.92992739763656e-05
-1.82142631914985e-05
-9.93634505180429e-06
-3.09027299657822e-05
-5.20689624458718e-06
-3.89727496210218e-05
-2.83983577672447e-05
-3.58423879384821e-05
-2.04007772723041e-07
-2.9639841654389e-05
-8.02769694556689e-06
-2.74672825586121e-05
-4.0620098474089e-05
-2.51379546693465e-05
-1.50209177344803e-05
-1.51113684049536e-05
-1.91211372132475e-05
-2.04313084095996e-05
-3.63091492404648e-05
-2.67782778131794e-05
-3.23193702442394e-05
-9.88786083042391e-06
-4.48570796110185e-06
-1.67873676062333e-05
-9.9984093489064e-06
-1.03205134339506e-05
-3.99964937738349e-06
-2.36908607560377e-05
-1.08310005658411e-05
-2.49327325840943e-05
-2.36724671912349e-05
-1.96933249784333e-05
-6.84338768415355e-06
4.21987421943531e-06
3.92557729206848e-06
-5.82374646392144e-06
-2.28211761752078e-05
-3.18576321484803e-05
-2.47235376000741e-05
-1.85190388438083e-05
-3.09688269134539e-05
-2.68481556668042e-05
-6.22542869814697e-06
-2.92146540363196e-05
-1.22052211479007e-05
-6.69063662165653e-06
-3.16465010097646e-05
-1.11600352648476e-05
-1.088865503278e-05
-1.63635461381197e-05
-1.97601862625607e-05
-2.78328311480253e-06
-2.6589537933316e-05
3.15770957538389e-06
-1.31638964413946e-05
-7.86812002226012e-06
-5.41672472624378e-06
-1.58271779288203e-05
-2.14666296416578e-05
-1.06660595176363e-05
-2.52668543007843e-05
-1.33503421962679e-06
-2.52651996524999e-05
-2.46574315599432e-05
-2.52654990853621e-05
-3.52044289886925e-05
-1.23903787564856e-05
-3.68533332778851e-05
-1.59352262404874e-05
-1.1306053484564e-05
-2.40065275167717e-05
-2.55866056632491e-05
-2.55069430250511e-05
-1.65811643982787e-05
-2.30841690793003e-05
-2.89332664901622e-05
-1.96841848556544e-05
-3.26415206716116e-05
-2.24461289262643e-05
-2.60495433854111e-05
-2.20175180835378e-07
-2.33103883608433e-05
-4.51733879373679e-05
-1.89187791203795e-05
-2.3622272549191e-05
-2.62312999169631e-05
-1.91476198859237e-05
-4.70181117522259e-05
-1.91295180397671e-05
-2.60264519343268e-05
-2.41618343243396e-05
1.13229710142178e-05
-2.57614821298766e-05
-2.71111688275541e-05
8.70494645580552e-07
-1.59142288775821e-05
-3.97271946218821e-05
-3.32230267376747e-05
-2.53187924505862e-05
-2.39622742052735e-05
-2.04995296875266e-05
-3.30420583079856e-05
-1.76804430550375e-05
-1.12974613181765e-05
-1.86162935917574e-05
-8.58351146088341e-06
-8.76847939823947e-06
-2.77793993720403e-05
-2.18628803522249e-05
-2.40711733614955e-05
-2.56950014160067e-05
-1.73530701899689e-05
-2.05653123898977e-05
-1.25357349516112e-05
1.13739563800913e-05
-3.93521055649022e-05
-1.51721815898494e-05
-2.32661624572205e-05
1.06204895316846e-05
-1.62034392048112e-05
-2.47995236072491e-05
-2.74269258119785e-05
-2.61311589332352e-05
-3.19003955548273e-05
-2.11852340267972e-05
-2.28258283804899e-05
-3.84543708234988e-05
-2.43486083296363e-05
-1.81422125930647e-05
-1.59029368077105e-05
-1.85997814097833e-05
-5.33321508272398e-06
-3.07065201033493e-05
-3.18947232623229e-06
-1.00374134858195e-05
-2.18512587364187e-05
-3.80836554952253e-05
-1.07358666523525e-07
-3.13637100192039e-06
-2.11341529912922e-05
-3.6212015936068e-05
-8.04239312157829e-06
-1.82126904941559e-05
-1.06595959481455e-05
-4.32081486112614e-05
-2.24807050978228e-05
-2.45715822909274e-05
-1.04082872595092e-05
-2.9433489363964e-05
-3.59220694174148e-05
-2.82303243775651e-05
-2.78787044216558e-05
-1.20231878400724e-05
-1.30884278594662e-05
-9.53072974085532e-06
-1.64968357681816e-05
-3.26854283357101e-05
-2.27682230036375e-05
-2.49940541293762e-06
-2.09311509707619e-05
-2.21652124944791e-05
-1.81630812033829e-05
-3.05695447333369e-05
-1.07708883704058e-05
-2.12055597455579e-05
-3.15783839493385e-06
-1.70253196330522e-05
-2.3328734348299e-05
-2.00028307000012e-05
-2.93742696243136e-05
-2.97283690290091e-05
-2.20707850288265e-05
-2.31326963992036e-05
-1.34480002191138e-05
-2.70817969514438e-05
-2.92899964875218e-05
-1.23147290551643e-05
-1.83861818112486e-05
-2.77455684201241e-05
-4.05447319033548e-05
-1.72884052878112e-05
-8.92515941530307e-06
-2.06198582920224e-05
-2.69883462417699e-05
-2.94926239582736e-05
-2.19803387255034e-05
-1.35060889869153e-05
-2.00490481602187e-05
-3.6877627179768e-05
-1.81986523429773e-05
-1.47128047170564e-05
-1.32218036292013e-05
4.02255562192648e-07
-1.32850204939518e-05
-2.78670019392882e-06
-2.22515367342989e-05
-1.54676098941298e-05
-1.41622955646694e-05
-1.06223400925058e-05
-1.45536423415277e-05
-3.60853948244858e-05
7.50130017825504e-07
-1.89723455376842e-05
-1.49768508651774e-05
-3.92184708340391e-05
-2.40788335185968e-05
-1.83150411528541e-05
-1.69354820982771e-05
-2.50170274103201e-05
-4.21875907931114e-05
-3.57167009414297e-05
-3.59953209382758e-05
-2.98715183930242e-05
-4.36607336693953e-05
-3.08635306274883e-05
-2.72555996497258e-05
-3.663204500013e-05
-3.40199221539778e-05
-3.77065649199226e-05
-1.35891477085814e-05
-8.47832820764231e-06
-2.24595647542118e-05
-3.23437709798043e-05
-2.77567225760679e-05
-2.13036969555703e-05
-4.02628792832222e-05
8.36719525179367e-06
-2.36090673447064e-05
-2.34129941058637e-05
-3.80787726778254e-07
-1.53422969160683e-05
-1.84063964096615e-05
-3.33217074414346e-05
-2.62216442027893e-05
-1.36525405190518e-05
-2.23002376074519e-05
-3.54966267064343e-05
-4.18618873329872e-05
-1.63250007124564e-05
-4.0888266387483e-05
-1.62728079566126e-05
-1.96672348983018e-05
-2.10094674248986e-05
-3.16791372889683e-05
-6.99260556483573e-06
-1.64801955277075e-05
-2.73471863324284e-05
-1.25294974702999e-05
-1.57610064045774e-05
-1.95818812219243e-05
-2.89761904738761e-05
-1.9835036514257e-05
-1.73943042470766e-06
-1.05378007833749e-05
-1.33927711452075e-05
-3.08027473905978e-05
-2.82243651192395e-05
-2.26696597545143e-05
-3.43033054495308e-05
-3.38525721738751e-05
-2.70555074139176e-05
-1.60196579114353e-05
-1.52550579239115e-05
-1.630776978128e-05
-3.25152744779091e-06
-2.09580497869e-05
-2.47869437035968e-05
-3.14883688398411e-05
-1.35631605079891e-05
-1.92591098390573e-05
-1.7433301078954e-05
-2.71922170533277e-05
-1.32704387287745e-05
-1.0124746080514e-06
-8.55198519788769e-06
-2.71835060010953e-05
-1.99323437923478e-06
-3.98639577062856e-06
-1.5544979525657e-05
-2.11973325230758e-05
-1.22244667983871e-05
-2.24331554790536e-05
-3.86212955742231e-05
-3.44251796230043e-05
-8.011209486228e-06
-2.06300785968529e-05
3.06883535947332e-06
-3.88954188295431e-05
-1.64772819413324e-05
-1.3979558509115e-05
-1.56889680503619e-05
-1.33521110857792e-05
-3.45845750851554e-05
4.79275840904115e-06
-6.4856282708842e-06
1.15345917747565e-05
-3.92205357130346e-05
-8.53663792247872e-06
-7.90199553065523e-06
-1.92201569465393e-05
-1.54221159321203e-05
-1.44532935327882e-05
-3.30283027863026e-05
-4.63669464278935e-06
-3.37996991680571e-05
-2.18156245485785e-05
-1.09677115541596e-05
-1.46189704226535e-05
-2.9643961467347e-05
-1.72930968871185e-05
-4.02298445377065e-06
-1.14753405914293e-05
-1.35863829227449e-05
-1.49315886697898e-05
-4.08673173570559e-05
-1.77035273862045e-05
-1.94554993695589e-05
-1.63775575537271e-05
-1.59626853496065e-06
-3.04888708903528e-05
-1.68063371642788e-05
-2.24340493393541e-05
-2.28704671532186e-05
-1.51326269410783e-05
-3.41672914412742e-06
-1.24916256077331e-05
-2.00220591182625e-05
-3.71469294248594e-05
-3.07163922264322e-05
4.10270961958987e-06
-8.2731908797981e-06
-3.66469682662926e-05
-4.48165520070173e-05
9.85176068537471e-06
-2.27166505187726e-05
-2.61542822604485e-05
-3.02614856499474e-05
-1.74536178461963e-05
-1.00440415398866e-05
-3.24091239318323e-05
-4.73164439999307e-05
-3.5277276369177e-05
-1.3290139812673e-05
-4.44966533327509e-05
-2.61834027143292e-05
-3.99938939613746e-05
-1.45988362274466e-05
-2.63693176097034e-05
-1.63645630103005e-05
-2.74827464525166e-05
1.20045964884424e-05
-1.98931960668979e-05
-4.14518849809624e-05
-1.60089802330151e-05
-3.14398139534652e-05
-3.6425679376877e-05
-3.73066515181974e-05
-1.32715510464276e-05
-2.58419797435209e-05
-2.84836780036946e-05
-1.89487780387937e-05
-1.60691467138783e-05
-3.22591846768013e-05
-5.66997256146618e-06
-3.07251055789438e-05
-1.492803955812e-05
1.5646121238615e-06
-2.49799721177852e-05
-2.92358509523928e-05
-1.10821237064355e-05
-2.91475421151645e-05
-2.39584297521125e-05
-8.00967363775415e-06
-2.96494306414356e-05
-1.34047064775438e-05
-3.22312302787945e-05
-2.14905706223495e-05
-2.43545331021701e-05
-3.5414787758605e-05
-1.38043970764591e-05
-2.32106963931284e-05
-4.60256173554991e-06
-3.21301503985756e-05
-2.83533758501874e-05
-2.69455893820027e-05
-1.96685265628138e-05
-1.96107492956842e-05
-1.98249410643913e-05
-1.88478045217246e-05
-2.53213622621102e-05
-1.9412702801625e-05
-1.71287430228412e-05
-3.55070081237985e-05
-2.13078631850583e-05
-1.16197073897813e-05
-1.3109468804143e-05
-2.52007455646162e-05
-2.01660792330463e-05
-1.90500690467889e-05
-6.62648447883814e-06
-2.14147179882931e-05
-1.33045748124263e-05
-2.19166502221149e-06
-2.33552161483264e-05
-2.66768063307792e-05
-1.16516249613448e-05
-2.65043158021188e-05
-2.19759886416314e-05
-1.76080605391632e-05
-2.08379180392051e-05
-1.39429152016735e-05
-4.23845627151921e-06
-2.62166195116509e-05
-1.02249378386698e-05
-8.43897177442162e-06
