# Supplementary material for: Research on computational propagation and identification of mine microseismic signals based on deep learning
Source: PLoS One. 2025 Oct 22;20(10):e0334641. doi: 10.1371/journal.pone.0334641 (PMC12543183; doi:10.1371/journal.pone.0334641)
Supplement: S3 Data — (ZIP) [file pone.0334641.s003.zip › 000100500002755.xlsx_0.txt_24.txt.txt]

-4.47917478608966e-06
-6.43700384677211e-06
-2.00813839848459e-05
-3.32240595357019e-05
-2.92994293675587e-05
-2.07356188116247e-05
-6.94267115758483e-06
-2.03902501885318e-05
-1.32690539467115e-05
-1.86319140978572e-05
1.24176348112963e-05
-1.03053258052588e-05
-2.88498261346063e-05
-8.86816903533661e-06
-2.75139053455503e-05
-5.41077816021057e-06
-6.88724660492648e-06
-3.92452534870749e-05
-2.97500790831154e-05
-8.76974685548014e-06
-2.21566437140178e-05
-1.19452079103473e-05
-4.48470639612444e-06
-3.78241183755051e-05
1.15680898379494e-06
-2.4554330252136e-05
-2.18846413872355e-05
-1.92836407460822e-05
-3.88285286076502e-05
-2.04821228667319e-05
-4.05625114632036e-05
-4.27862035592881e-05
-4.41333050268061e-05
-4.01180546672012e-05
-2.34351238029933e-05
-3.19460819010736e-05
-3.9725378317105e-06
-5.28378025083248e-06
-1.47022943021251e-05
-4.72276871108659e-05
-3.47611780332062e-05
-1.70018111872773e-05
-2.59462057511799e-05
-1.29405488034962e-05
-1.46451987420886e-05
-3.51826657131248e-05
-1.3401154139286e-05
2.78556031875232e-06
-3.67532891757866e-05
-1.46173670553921e-05
-3.57084566428281e-05
-2.86603438329642e-05
-3.9269658153159e-05
-3.15840899429561e-05
-1.00906510244866e-07
-4.81293130655456e-05
-7.78983520006228e-06
-3.68663516375995e-05
-1.29854839106515e-05
-3.7036113295107e-07
-3.78603707584932e-05
-1.28973822037947e-05
-1.55643614385607e-05
-1.76491552592636e-05
-2.4893398763031e-05
-8.09210268387356e-07
-2.151410427586e-05
-3.1301355092644e-05
-2.98410053820689e-05
-3.0564431987723e-05
-8.77584620656612e-06
-8.36506806132911e-06
-6.51552586732224e-06
-1.98178291321983e-05
-4.60511907869649e-05
-9.71238825297404e-06
-4.50011099476506e-05
-4.0557301946325e-06
2.60117455955598e-06
-1.2608843751109e-05
1.27241514353707e-06
-1.7841442907291e-05
-2.57888430137803e-05
2.37301546309307e-06
-1.34605695677449e-05
-1.81468374023677e-05
-1.31624895773075e-05
-2.20484112689592e-05
-2.09116316023133e-05
-2.7847202360474e-05
-1.68913596012299e-05
-2.92892150046161e-05
-1.24232725118515e-05
-1.12984259336783e-05
-2.40619704309799e-05
-1.59268344770612e-05
-1.45632618894622e-05
-2.3898895721099e-05
-3.39566318924889e-05
-7.75129924998208e-06
-9.7585170008634e-06
-1.28946104292798e-05
-1.98097178732711e-05
-4.00603530116334e-05
-1.32528781873311e-05
3.03996520177053e-08
-1.58238697993229e-05
-1.86565204367759e-05
-3.27147272581595e-05
-1.93198528552178e-05
-1.32089667672213e-05
-2.62064763158095e-05
-1.30684173744454e-05
-2.69032215656501e-05
-3.0486291810983e-05
-1.90645805735545e-05
-2.41224621172633e-05
-2.03823986789143e-05
-3.03198375639628e-05
-4.884680174849e-06
-2.78848287105447e-05
-2.8802618413922e-05
-1.71269528364035e-05
-3.6513181970085e-05
-2.83092686784756e-05
-6.28026143812371e-06
-1.97660489769278e-06
-3.06049338546331e-05
-1.70768935840271e-06
-3.0679655334764e-05
-7.02253773115625e-06
-1.32273812699214e-05
-2.17884706286103e-05
-1.42434110351493e-05
-3.68125054020892e-05
-9.56168884463443e-06
-3.73016662635921e-05
-3.32646998977738e-05
-2.11782100231133e-05
-1.44159891881671e-05
5.10492700577426e-06
-8.77928912467544e-07
-2.71629392029281e-05
-2.35894970810519e-05
-1.31637772277024e-05
-2.33959991004513e-05
-2.27209134279563e-05
-3.06459110560687e-05
-1.75773966277126e-05
2.72672600908478e-06
-6.44895861764306e-06
-1.11865627515117e-05
-2.38431673641385e-05
-2.06666551678233e-05
-1.89291487543286e-05
-1.95945067209832e-05
-1.62873463335103e-05
-7.9160892880314e-06
-2.90813684622092e-05
-4.67863728303954e-06
-2.70955194092995e-05
-1.97105894339525e-05
-2.37467128160703e-05
-3.98433596730128e-05
-2.15779707252601e-05
-1.24991839715276e-05
-3.08628830135467e-05
-8.47014905571036e-06
-3.71482849481781e-05
-3.55261852290636e-05
-1.21226101753814e-05
-3.2530068121963e-05
-3.14418170381964e-05
-2.56219707219453e-05
-3.32387989243001e-05
-4.80255297868145e-06
-3.81385423652859e-05
1.24837437504443e-06
-3.36458217026205e-05
-2.15737613050243e-05
-2.13504819960897e-05
-9.08244479488737e-06
-1.02720475718606e-05
-2.07128267794915e-05
-1.06707741475976e-05
-4.14986211195698e-06
-2.80966451960758e-05
-3.49961023101131e-05
-4.11573421028354e-05
-3.39309086443062e-05
-1.95795298935718e-05
-1.07206997648391e-05
-5.4688597846923e-06
-2.3912731130834e-05
-9.1530033500074e-06
-4.27058372085477e-05
-2.07890937180581e-05
-1.35288479774596e-05
-1.14272526599936e-05
-3.14498019385337e-05
-1.99281381297474e-05
-7.23746410533526e-06
-1.69981103709617e-05
-3.13354459142518e-05
-2.94335903397594e-05
-1.13978603339492e-05
-1.02956310166253e-05
-2.98491848093712e-05
-1.88174496936337e-05
-9.44693042118152e-06
-4.79976513406393e-05
-4.75647755831867e-05
-1.22833290571058e-05
-1.47992513554827e-05
-1.36626397842334e-05
-9.15411801471824e-06
-1.05038421885312e-05
-2.04658219710129e-05
-3.2254644827603e-05
-2.58263052074637e-05
-3.0716210692343e-05
-2.38427901071579e-05
-3.12967346716319e-05
-2.76874946064638e-05
-5.27426060281479e-05
-2.03005965035514e-05
-2.2013074036892e-06
-2.47607619263468e-05
-1.9928628189859e-05
-2.84171657522907e-05
1.65230529812907e-05
-1.64730702779595e-05
-1.01324792632465e-05
-1.48445203726534e-05
2.45104499852515e-06
-4.9528329558493e-05
-1.28906767762924e-05
-5.32471328598989e-06
-1.12390857167849e-05
-1.91032818086673e-05
-1.55256019796058e-05
-3.15626755577457e-05
-2.35282667051983e-05
-6.69855191307384e-06
-3.85295280982441e-05
-4.90203464107546e-05
-3.40683714022845e-05
-5.07698388300423e-05
-3.48277204117837e-05
-1.32603234178152e-05
-3.8707325618211e-05
-1.36008304111574e-05
-8.96315220239025e-06
-1.54355731841821e-05
-3.5732944276137e-05
-1.90064374730601e-05
-1.11594336080192e-05
-2.00448907966894e-05
-1.84050985545584e-05
-2.18105622396789e-05
-2.87537668531835e-05
-1.87818330972653e-05
-2.23252106589697e-05
-1.41809520617892e-05
-2.0137499862188e-05
-8.09677889908528e-06
-2.22331096679795e-05
-1.81599224020116e-05
-1.29680207105681e-05
-1.55089612098458e-05
-3.08977996933031e-05
-3.42725168974829e-05
-3.60201928279027e-05
-5.92932774745775e-06
-2.75767300833299e-05
-3.21366018388163e-05
-1.76041548732522e-06
-9.48892864678133e-07
-1.13004328943524e-05
-2.26338436863792e-05
-1.59145231168173e-05
-1.67272155758548e-05
-2.58396498418407e-05
-1.25282982899782e-06
-2.47004952153183e-05
-2.99451616331752e-05
-2.04369251100772e-05
-2.87023053564256e-05
-1.85560499433355e-05
-5.54722140460505e-06
-8.52453105188744e-06
-2.31471746108894e-05
-2.96951746845068e-05
-1.82711472307742e-05
-1.99328555108656e-05
-4.13822347310903e-05
-3.20232854043381e-05
-4.55616798974026e-05
-2.47732015121457e-05
-1.10387897020722e-06
-2.67475311047365e-05
-1.63315599796686e-05
-2.44228315039043e-05
-1.89097170071327e-05
-1.09683158301484e-05
-3.08175923421509e-05
-1.01454716473378e-05
-1.57691730808203e-05
-4.53511005347793e-05
1.89875208852181e-06
-1.89586228054839e-05
-3.67799793160452e-05
-7.05822444500742e-07
-3.76393082506133e-05
-8.10004164555001e-06
-5.99854096655826e-06
-1.9586724386167e-05
-1.79796812967004e-05
-3.63186044168107e-05
-1.9991382317826e-05
-2.75880803292311e-05
-2.69953442932567e-05
-6.15229765842962e-06
-1.77164956003099e-05
-2.94800416173749e-06
2.73232195825281e-06
-1.70197027659162e-05
-2.01225693096485e-05
-3.36063941480746e-05
-1.43343252545092e-05
-1.92528037571346e-05
-2.32928773266235e-05
4.40709179501445e-07
-1.58473426330769e-05
7.83203580126929e-06
-3.36715615424834e-05
-1.45789937199822e-05
-2.17389694957767e-05
-2.80539616361447e-05
-1.80194634837559e-05
-3.19602227161737e-05
-2.28411884123518e-05
-2.09596815449084e-05
-3.75294765233644e-05
-4.060860690034e-05
-1.53047116900624e-05
-1.16809467218897e-05
-3.82170056673259e-05
-1.19075628807568e-05
-3.777868909936e-05
-1.7298457175253e-05
-1.80322562784696e-05
-1.71163982219118e-05
-8.92571783506289e-06
-8.94012812237385e-06
-1.9670809669585e-05
-3.95916556359579e-05
-1.33469493485889e-05
-2.73572953370591e-05
-4.69199010369323e-05
3.60795259992897e-06
-2.60650926777854e-05
-2.15560711359263e-05
-1.15420288245206e-05
-1.07355971398302e-05
-3.14731964910454e-06
-6.79580828532762e-06
-1.47434226541931e-05
-1.49162544137742e-05
-3.68536615362245e-05
-1.8345025713666e-05
-7.91209969807025e-06
-2.18377047197543e-05
-2.14252149283478e-05
-2.26911497550133e-05
-2.3911377443007e-05
-3.09854448796367e-05
-4.37280785659789e-05
-2.44468227651861e-05
-2.900331151876e-05
-1.85124893988738e-05
-1.9382239330927e-05
-4.04523873495753e-05
-1.00805485933791e-05
-8.02182606945047e-06
-1.25292217433176e-05
-2.89261597959105e-05
-7.56516262873702e-06
-2.77840806052681e-05
-4.0905751087903e-05
-2.58348116495377e-05
-1.33019872600909e-05
-1.12943621897895e-05
-2.21018449322898e-05
-4.24824540110822e-05
3.72810582445476e-06
-3.98517417536865e-05
-5.89564755688246e-06
-5.79282850717606e-06
-3.31698731928441e-05
-5.69481106958656e-05
-2.70708744736789e-05
3.64436769010223e-06
-9.12065321118931e-06
-1.50499484526149e-05
-1.09864872344441e-05
-1.85008758355596e-05
-2.75756734483005e-05
-2.42672157680311e-05
-3.66635295382264e-05
-3.84171735036516e-05
-1.95112536191208e-05
-3.48182135128324e-05
-3.68136845303258e-05
-2.53436939919488e-05
-2.82942940509511e-05
-2.62983718187735e-05
-1.43888817421922e-05
1.88240419063792e-05
-2.52773699534827e-05
-4.22144492868111e-05
-1.43808391978583e-05
-1.90967067201885e-05
-1.80005197524811e-05
-5.78739858608644e-06
-1.39928449626877e-05
-2.05058502430558e-05
-1.72667129786881e-05
-1.73467601053483e-05
-2.4469577905666e-05
-2.72807477091659e-05
4.10200035929024e-06
-1.23704042808044e-05
-2.27358034837658e-05
-7.02999172467975e-06
-1.0607504791714e-05
-1.38890784585746e-05
-1.30727268386678e-05
-1.78822976160191e-05
-2.88958412197656e-05
-2.44834277204388e-05
-4.72691156737175e-06
-4.6069259005984e-05
-1.49273049559227e-05
-1.7137143362693e-05
-3.55976278254492e-05
-2.31302146427573e-05
-1.67519534745069e-05
-2.58279305136425e-05
-4.619714009299e-05
-2.13439108862209e-05
-2.61870048566921e-05
-7.70025723932865e-06
-2.43170172135633e-05
-1.19204214604999e-05
-3.23341648501722e-05
-2.31555007389298e-05
-3.68865686707778e-05
-1.38079368721816e-05
7.55959776457121e-07
-1.8500610034373e-05
-1.71824695801471e-05
-2.25908959730252e-05
-1.25116819924047e-05
-2.92504853620228e-05
-2.25762023684159e-05
-2.57861386234754e-05
-3.09656571430389e-05
-1.27529973756383e-05
-2.65224641896804e-05
-3.32528997504732e-05
-1.2519320377213e-05
-2.91682102839349e-05
-3.76883525872761e-05
-1.56414783046447e-05
-2.57383766383036e-05
-1.01243136019458e-05
-6.26332428233052e-06
-3.2082888612647e-05
-3.96330005296349e-05
-2.30406868333956e-05
-2.35312794547288e-05
-2.63872720828035e-05
-3.1827756367242e-05
-2.73886371284765e-05
-5.97748007588652e-06
-4.65198165939305e-06
-9.62384468923607e-06
-2.04251269106123e-05
-3.25437555877349e-05
-1.11781263226801e-05
-2.26120392555311e-05
-1.31467734757247e-05
-2.02418905107505e-06
-2.62298139314129e-05
-2.23262513081203e-05
5.34670190017737e-06
-2.31248038682451e-05
-3.71582646959313e-05
-1.90259685347044e-05
-1.08532154072346e-05
8.83739279099755e-06
-1.07882048134115e-05
-1.67687468507057e-05
-2.01247942868164e-05
-3.18768851162359e-05
-3.27649315058461e-06
-1.11878127374158e-05
-2.35602878203863e-05
-3.53662778378745e-06
-7.54347566107264e-06
-3.96732944824711e-05
-1.3242389423563e-05
-5.23095090994718e-06
-7.9778849149207e-06
-5.29854536772846e-06
-3.04949225403579e-05
-3.24091817472692e-05
-9.52046028302825e-06
-2.40793243578799e-05
-4.42782516052766e-05
-5.50918808402492e-06
-2.06493955420853e-05
-2.28257154878299e-05
-1.95732562169899e-05
-2.27655101500019e-05
-1.28394060441898e-05
7.13319109210677e-06
-3.36996360050179e-06
-2.63816897142617e-05
-1.42207762214067e-05
-2.71938016913309e-05
-2.02204343247375e-05
-1.41390715528579e-05
-6.04289860387698e-06
-1.38370503542621e-05
-3.96771461590467e-05
-2.3449697907725e-05
-3.75631461654533e-06
-1.39452084765857e-05
-2.39278502154233e-05
3.43242486405013e-06
-4.97413118858767e-06
-3.57503878163085e-05
4.62789320052803e-06
-1.88938698682546e-05
-1.74875169168687e-05
-3.49289173807814e-05
-1.49468728105219e-05
-3.13521375748169e-06
-2.7814054714835e-05
-1.96583348772905e-05
-4.06928244211947e-05
-3.91558303295794e-06
-8.76500304994847e-06
-1.69147865142024e-05
-3.51932877867226e-05
-3.54491090700739e-05
-9.43231636332717e-06
-2.145768607303e-05
-2.81053220531383e-05
-8.64527016089478e-06
-1.91090468475782e-05
-2.74621073454374e-05
1.74546991533632e-06
-1.29292419774815e-05
-2.78231466168658e-05
-1.62468987092433e-05
-3.33395788546297e-05
-2.15470595403975e-05
-2.22963819393538e-05
-1.88071280172625e-05
-2.08580574647535e-05
-4.02154293064155e-05
-2.14533481820259e-05
-1.96762872517107e-05
-4.52446006861865e-05
-3.01416902611564e-05
-3.27538886979943e-05
-1.20423984135831e-05
-2.97968362163184e-05
-1.79858675909477e-05
-4.51015614390036e-05
-1.82984785750794e-05
-1.32379048045244e-05
-2.96645405381101e-05
-2.77611703360612e-05
-1.36758584519019e-05
-3.83922637852753e-05
-2.06487108338543e-05
-2.8088063022511e-05
-8.2691011393635e-06
-7.03534141602099e-06
-2.11568906732491e-05
-1.73882973038405e-05
-3.9564249268911e-05
-1.58059268617983e-05
-2.88598832515855e-05
-2.00832184800591e-05
-1.655198878808e-05
-4.16678227004322e-05
-3.13965573867451e-05
-3.74701688261331e-05
-1.90591083533763e-05
-3.31991201207318e-05
-4.32992941070629e-05
-3.38487490371295e-05
3.01999380212145e-06
-3.69840325315937e-05
-1.43644543970373e-05
6.4654443750824e-06
-5.75094105806797e-06
-1.42798023252252e-05
-2.94974617136744e-05
4.97580382813525e-06
-1.44597714697302e-05
-2.46952430130972e-05
-1.46940825623324e-05
-4.73888808461717e-05
-1.12600165875195e-05
-3.29964054136887e-05
-7.91751478099467e-06
-3.73448216622404e-05
-1.70273215516917e-05
-2.53144963853325e-05
-4.23915055266892e-05
-3.41404197257723e-05
-1.99328009948995e-05
-1.35160982970142e-05
-1.01778139077584e-05
-9.74409788935338e-06
-1.52034118731991e-05
-3.2427586833349e-05
-3.93520275634736e-05
-1.70258975089674e-05
-7.16445975601673e-06
-2.34403069209161e-05
-3.79844456407542e-05
-2.7365281925111e-05
-1.25563813217903e-05
-3.09006988979444e-05
-2.08794984555676e-05
-7.47693345513064e-06
3.0567463295442e-05
3.22217175175427e-06
-3.63036190796045e-05
-7.61768877661861e-07
-2.09295185059352e-05
-1.69613787171011e-05
-3.03807936694891e-05
-2.75731148714692e-05
-9.80072249477293e-06
-6.69302688645699e-06
-2.68127498981438e-05
-3.21452089147508e-05
-1.32142546511618e-05
-4.68921949240309e-05
-3.06757039460924e-05
-2.73295382671683e-05
-2.26847364586254e-05
-6.05809519891599e-06
-5.78108928143297e-06
-3.66667826234192e-05
-2.22063233497277e-05
-2.58294314717572e-05
-9.34856647263678e-06
-2.34610137685901e-05
-1.1881479636238e-05
-1.25554048552797e-05
-1.83308949486637e-05
2.35202672629404e-06
-1.20514369010588e-05
-3.34143831282835e-05
-2.30472593012686e-05
-2.38350106973275e-05
-4.51496839841548e-05
-3.31811468155308e-05
-2.52887944457388e-05
-2.32055583539941e-05
-1.48556668416525e-05
-2.05947090516281e-05
-2.10703376587917e-05
-2.68517160780004e-05
-2.54258802220208e-05
-1.77836811451205e-05
-4.55567762646482e-06
-1.28813529443747e-05
-1.93777662970069e-05
-1.57052391396457e-05
-4.46523482298882e-06
-4.37477208324315e-07
-1.80222679877937e-06
-2.71861676282117e-05
-3.82468897437963e-05
-1.66108190217975e-05
-5.52389641312914e-06
1.33121379721665e-05
-4.47335469621472e-05
-2.11066831204213e-05
-1.28994023820709e-05
-2.73628272857402e-05
-2.610007905657e-05
-1.98061737277437e-05
-1.75903952793607e-05
-1.16264917379518e-05
-2.35113487586903e-05
-5.54111645789538e-06
-2.5769035675253e-05
-4.12922490682497e-05
-7.54077907892798e-06
-4.15266764313801e-05
-1.45591682452984e-05
-3.10742912561079e-05
-3.61749478165725e-05
-2.60806100646909e-05
-1.68537874057061e-05
-2.9641431289997e-05
-1.3828508803214e-05
-2.85886377925558e-05
-4.13183014882696e-06
-2.3354640784929e-06
-1.61339833175825e-05
-1.55885259367427e-05
-1.77395749367377e-05
-1.63999507278975e-05
-3.13254917224348e-05
-4.22047411313939e-05
-2.32642704987387e-05
-6.17998099197495e-06
-2.95800333347448e-05
-7.69221814369211e-06
-1.91102786736701e-05
-1.76100293759283e-05
-3.10317914550612e-05
-2.28806144643333e-05
-2.10987821487814e-06
9.73552196438784e-06
-1.51766724831866e-05
-2.15938945960895e-05
-2.30707885606922e-05
-2.84734778730826e-05
-4.19484566750634e-05
-9.83161233981051e-06
-5.41072922740046e-05
-6.83536594817938e-06
-2.8591060741433e-05
-2.11541687389335e-05
-3.89823126291472e-05
1.40826043975208e-06
-2.41996398365636e-05
-9.50039604554853e-06
-2.20048674414981e-05
-2.21447621547361e-05
-2.92805342147024e-05
-8.50471003294835e-06
-4.11171301289368e-05
-2.97865248161998e-05
-1.20640278219233e-05
-2.34398472813628e-05
-1.40585325583669e-05
-3.30455520049729e-05
3.59220689118063e-06
-1.70597327111412e-05
-1.96145284350831e-05
-3.195631039535e-05
-3.07019006275746e-05
-2.76899726217878e-05
-2.3426013450983e-05
-3.8885874980473e-05
-2.39112707831258e-05
-1.67363073904549e-05
-1.85003226357849e-05
-1.61797126414934e-05
-2.71591199454624e-05
-3.39431408130671e-05
-1.76367590969384e-05
-2.57512837832812e-05
-1.77718792266108e-05
-1.18402602969696e-05
-2.67581034799951e-05
-1.25334523641114e-05
-2.30851732187893e-05
-3.53024679771962e-05
-1.96398238579751e-05
-8.33877337247745e-06
-7.80834103782158e-06
-3.42769757055807e-06
-4.54775418916894e-06
-1.81220396381136e-05
-3.22992293473592e-05
-4.39756607334585e-05
-9.10497186400746e-06
-3.52333974563625e-05
-2.0778168963533e-05
-3.19299810355331e-05
-4.81947159138562e-05
-2.3662187571836e-05
-4.67837806466772e-05
-1.18569916583264e-05
-3.30917758879634e-05
-3.337327127546e-05
-3.06279742449549e-05
-2.44936555992393e-05
-4.05813829346859e-05
-4.14105528018671e-05
-6.44509960320301e-06
-3.34083255360348e-05
-2.46051505052679e-05
-7.35219839863583e-06
-2.92668555831406e-05
-3.78637771457527e-05
-1.83581515784875e-05
-1.9473923275347e-05
-8.34335577543439e-06
-1.61302647099666e-05
-2.08010656142722e-05
-1.82116708652654e-05
-1.87585154328478e-05
-2.6389182415147e-05
-4.81606754012177e-06
-4.77137822222739e-05
-1.54546543244857e-05
5.02567381913319e-06
5.46165790876718e-06
-2.54245440083274e-05
-3.51817085517579e-05
-1.68368763563101e-05
-2.5079090706866e-05
-2.31499004266812e-05
-1.58105166130636e-05
-1.38339755787077e-05
-1.61321697540379e-05
-6.16303728522378e-06
-1.16033451957048e-05
-1.92661573361765e-05
-1.34029525701954e-05
5.35898526714819e-06
-1.68330850991805e-05
-1.18439003794882e-05
-2.83232897746911e-05
-2.28182900124492e-05
-3.05678085100139e-05
-1.64535432817731e-05
-3.85367955542202e-05
-1.33767649482428e-05
-2.62976833089687e-05
-3.09619168566087e-05
-4.67608978017103e-05
-2.88104254141817e-05
-3.70670016552204e-05
-5.74964427337401e-06
2.05505885715437e-05
-2.53862655246777e-05
-6.84701894399979e-06
-1.93430324378179e-05
-2.93916132449011e-05
-2.91098395923575e-05
-2.57164192423723e-05
-2.11067748324801e-05
-3.25012851559167e-05
-3.71047470572762e-05
-8.71065492073337e-06
-1.89223755205502e-05
-2.12285990110023e-05
-1.08926267382203e-05
-2.87683241254345e-05
-1.28951976060757e-05
-4.66687206685488e-05
9.51886395861344e-07
8.08914115055414e-06
-4.69318697401266e-06
-1.76482366466283e-05
-2.15548478747385e-05
-1.70135379517579e-05
-3.54724425695017e-05
-5.66731621006901e-06
-3.19422386312218e-05
-1.53381378028531e-05
-1.20513737496313e-05
-8.04569067504124e-06
-2.06836418015572e-05
-7.55672991359278e-06
-3.1451723009719e-06
-2.94207790671981e-05
-4.55358790426537e-05
-2.23845509057592e-05
-1.42914009838204e-05
-2.85489519402252e-05
-7.28679496889839e-06
-2.51699792365481e-05
-2.15259265239806e-05
-3.50793060880212e-05
-2.5758600608097e-05
-2.83635464971519e-05
-2.42057654856342e-05
-1.93782689535175e-05
-2.12541077394627e-05
-1.6555909618214e-05
-2.08178190759792e-05
-1.71893239328901e-05
-2.64245923407559e-05
-2.36407942359519e-05
-2.03064644224065e-05
1.04363827224824e-06
-1.91589875579984e-05
-1.68370749225536e-05
-2.18165445844835e-05
-2.12052929167634e-05
-5.90081451875248e-06
-3.23585016540227e-05
-2.9001356477648e-05
-2.23827018778727e-05
-3.47468566471081e-05
-2.53395745948903e-05
-3.41025767917453e-05
-1.02926778280592e-05
-1.26527265781917e-05
-3.00325822318784e-05
-3.4214325758062e-05
-3.40594343502119e-05
-1.46538126285738e-05
-1.95198811604473e-05
-2.98977851340624e-05
-3.82106544436593e-05
-1.77443976287293e-05
1.83242154157557e-05
-5.80172862887403e-06
-2.60331610680457e-05
-1.14182171051743e-05
-2.88393400409998e-05
-4.6245173808604e-05
-2.62763140622771e-05
-2.57060753739615e-05
-3.40760529614923e-05
-2.3471848649817e-05
-9.21014770724e-06
-2.26502031436876e-05
-2.20912110682302e-05
1.23874697645343e-05
-2.56863999000343e-05
-4.64972768753209e-05
1.3034737595998e-06
-5.6687863773891e-05
-7.90390701478999e-06
-8.68218805904654e-06
-3.70193516990241e-05
-2.42055578088479e-05
-6.2360724485346e-06
-2.18223476120143e-05
-3.45914101189015e-05
-2.33434386523635e-05
1.76239884733031e-06
-2.63538222945404e-05
-3.63244430389459e-05
-2.36643784536929e-05
-2.64540983859988e-05
-3.19767248202129e-05
-2.95864158723643e-05
-1.24579265998327e-05
-2.62683971011839e-05
-1.37164650278587e-05
-3.15157093213983e-05
-1.36661973120895e-05
-2.1327959536292e-05
-2.80267922155658e-05
-2.37496570221842e-05
-3.83503798795921e-06
-2.30096393765583e-05
-2.70875741369541e-05
-1.62611971868434e-05
-2.26390488686906e-05
-7.54307888990099e-06
-1.76409794232269e-05
-7.39970250897035e-08
-3.69804144385579e-05
-1.22268770353674e-05
-7.85308710643136e-06
-1.79533882871616e-05
-6.59013173083186e-06
-2.44046894754771e-06
-2.88861215764235e-05
-1.79287518451198e-05
-3.57302844841666e-05
-1.37248156117028e-05
-3.28850647104694e-05
-2.67913771929545e-05
-8.79159667509874e-06
-2.87772418041528e-05
-2.9812634894795e-05
-2.61462267816825e-05
-2.58993778566576e-05
-3.02912591116895e-05
-1.28594406552935e-06
-7.53651256526956e-06
-3.66258997256902e-05
6.33145322436124e-07
-2.59599776776459e-05
-6.59847613092458e-06
-2.0602728744765e-06
-1.96431654566258e-05
-1.14129227256015e-05
-1.08384970974371e-05
-1.72990904253727e-05
-8.86150797333567e-06
-2.33411231857099e-05
-3.74349142911615e-05
-6.30313171624077e-05
-8.45662654358495e-06
-3.65799436171171e-05
-3.40515891390729e-05
-3.47558150844101e-05
-1.50276363500771e-05
-2.33625857078751e-05
-1.12261554936288e-05
3.93909458298035e-06
-2.2137559289941e-05
-1.83715926335626e-05
-2.69045518740299e-05
-1.92422781342391e-05
-8.9902077372415e-06
-2.65128150457314e-05
-1.88207153425405e-05
-2.82792311836074e-05
-5.40789443903107e-06
-2.57923975775526e-05
-1.62054904994763e-05
-3.05530803928485e-05
-1.61012348392102e-05
-9.00607290561745e-06
-2.58136915609907e-05
5.8442654339987e-06
5.24970518385549e-06
-2.81789565204157e-05
1.29911231187115e-05
-7.96519173498141e-06
-1.23108174598331e-05
-1.82432811972149e-05
-1.26271891144477e-05
-1.80354255970784e-05
-3.53699471469292e-05
-1.7224544474903e-05
-2.33329217141548e-05
-3.12393611994226e-05
5.85008516030629e-06
-1.83473532127507e-05
-3.82462070304336e-06
-5.37420058433775e-06
-1.37891337404202e-05
-1.51198167430503e-05
-3.85468601789652e-05
-3.60112928591447e-05
-8.56594083474933e-06
6.24008771159208e-06
-1.36565515303502e-05
-2.13128310525414e-05
-2.15154829569162e-05
-4.85968980341376e-05
-1.79081673657848e-05
-6.37212457946586e-06
-2.70051550686527e-06
-2.74125539770606e-05
-1.87647268418467e-05
-2.51232444474856e-05
-2.54576838504358e-05
-6.93755080217648e-06
-1.89488097217843e-05
-2.63589092870609e-05
-7.60448402558597e-07
-5.23167323787323e-06
-2.55877760259621e-05
-1.84408885080214e-05
-2.06078917402875e-05
1.24379030723421e-06
-1.28295960281719e-05
-2.9082075679447e-05
-3.21477931457927e-05
-4.25014315600657e-05
-1.04373772341277e-05
-1.38083243107053e-05
-2.29137914908568e-05
-3.17746970776816e-05
-1.34431562602347e-05
-4.62348984175789e-05
-4.31980824062182e-05
-5.56755610205796e-06
-8.18873198136929e-06
-1.36608498823535e-05
-1.47149992678486e-05
-3.84229191657527e-05
-3.13404398527808e-05
-1.53069277049211e-05
-1.50397118851759e-05
-2.9529530715203e-05
-9.17033800791822e-06
-1.39862033431692e-05
-3.71610492234281e-05
-2.90349215859588e-05
-2.93973919173504e-05
-2.89855381059061e-05
-5.38825312172598e-06
-1.54084031777987e-05
2.68777116776036e-06
-1.27444214470692e-05
-5.02858942288961e-05
-1.79863131896948e-05
-7.9412980210105e-06
-2.89724725870348e-06
-1.95238461002007e-05
-1.54184300019945e-05
6.48231043765259e-06
-2.08429564235731e-05
-1.09475520603362e-05
-1.75986809291617e-05
-7.05188744073971e-06
-9.97143795417006e-06
-6.63296483563558e-06
-7.19521517130273e-06
-3.06148977877593e-05
-2.5689646878034e-05
-3.17325873803433e-05
-2.26697853148116e-05
-1.80120817950435e-05
-3.55862160441983e-05
-2.92266141929364e-05
-1.33526765637877e-05
-1.04639204503381e-05
-6.62840566344212e-06
-2.61977917491002e-05
-8.05972217829714e-06
-8.85504124556266e-06
-1.93980482997497e-05
-2.13774726081464e-05
-2.39459649558031e-05
-3.89058601419116e-05
-4.53501616290939e-05
-1.26263559389011e-05
-1.36451401683496e-05
-1.39606759258003e-05
-3.44987903522381e-05
-2.98101837229613e-05
-2.70627289438133e-05
-2.70719050063382e-05
-1.72836015956144e-05
-6.14624176362313e-06
-3.23217067867541e-06
-2.41154467301506e-05
-3.26967477329399e-05
-1.82461788171162e-05
-9.75020085211437e-06
-2.28568600784368e-05
-2.59997850358063e-05
-2.53035817704398e-05
-5.68401615982297e-06
-1.08571696574415e-06
-6.11393277519293e-06
-6.84274027498095e-06
-1.31421277679491e-05
-1.41131912276929e-05
-2.53770721190995e-05
-2.55201470608543e-05
-1.0977778780109e-05
-2.05870121673208e-05
-1.60313140338407e-05
-2.47309359824236e-05
-3.02953749769892e-05
3.39541437930459e-06
-4.19739137535745e-05
-2.08371243862199e-05
-1.94228123065311e-05
-2.83657104049038e-05
-1.46645978668285e-05
-1.74344603928997e-05
-3.2480167500636e-06
-2.5040004073785e-05
-2.73309500801337e-05
-2.346904665213e-05
-2.75338585628591e-05
-1.91268244929939e-05
-3.56574325489944e-05
-1.41612970697763e-05
-2.90174406797323e-05
-9.82841633630658e-06
-1.98849205811733e-05
-2.43129126382535e-05
-1.80885966730418e-05
-1.06124266604401e-05
-2.73457638450368e-05
-2.40929946652848e-05
-1.41994940929736e-05
-2.38315091469063e-05
-4.64607839092058e-05
-3.33628518152295e-05
-3.28860850760356e-05
-2.17514437348079e-05
-4.21458121032841e-05
-9.81829793928657e-06
-3.05973769180316e-05
-3.30035214696443e-05
-1.10839762632757e-05
-3.62671533475944e-05
-1.41838189825348e-05
-3.64249882223397e-05
-1.17829926276043e-05
-5.95616819057305e-06
-3.52713392155791e-05
-1.86560659509613e-05
-1.39623699010379e-05
-5.43644468302604e-05
-1.4848814368374e-05
-2.47772698872144e-05
6.77044327591575e-07
-1.93597664462318e-05
-2.33559985788942e-05
-5.17106150705731e-06
-1.34656360769214e-05
-8.36556277807595e-06
-3.38535808608033e-05
-4.91785602621626e-06
-4.32560365286997e-05
-4.40753297839095e-05
-1.71324482482437e-05
-1.52626512592509e-05
9.8725430020285e-06
-2.68926298738166e-05
-1.46578158065095e-05
-1.76643587657744e-05
-2.92990828809488e-05
-1.11984187035464e-05
-3.04290577364122e-05
-1.43832001814749e-05
-3.94123511896146e-05
-1.53924111917109e-05
-6.76873049081408e-06
-1.62510541178623e-05
-1.91979305464824e-05
-2.93531919443753e-05
-1.38876352132327e-05
-2.19789711141049e-05
-2.76805901462903e-06
-3.12687417893679e-05
-3.81000328529987e-05
-3.76883748527622e-05
-2.1137129588504e-05
-1.84064402664902e-06
-2.50536199080354e-05
-9.19526226844004e-06
-1.9221311827973e-05
-3.39782704378765e-05
-5.40415459957752e-05
-3.75283639135898e-05
-1.75698122831667e-05
-2.36192060430316e-06
-5.17210831392502e-05
-1.7934260705774e-05
-3.5142838923751e-05
-4.66364090625964e-05
-8.31984485644727e-06
-1.35412058181972e-05
-1.65950852299425e-05
-1.42337021227749e-05
-2.5166447952387e-05
-1.10194128663416e-05
-7.79356481843753e-06
-1.88882570240052e-05
-2.6278870096425e-05
-2.01613217804672e-05
-2.37388124918276e-05
-2.19622781952483e-05
-1.95672926104977e-05
-1.4083104106055e-05
-3.61186847040566e-05
-2.35197224691798e-05
-9.51436613282955e-06
-3.95369256642805e-05
-2.21636374338095e-05
-2.78405153077719e-06
-8.81140009393546e-06
-2.29253676346101e-05
-1.94939097892302e-05
-3.30755918302864e-05
-6.5678803027689e-06
-2.14040825417692e-05
-4.38252916458375e-05
-2.99909785846687e-05
-1.15894829514066e-06
-2.92354647328897e-05
-1.93202638640884e-05
-2.21038886043864e-05
-2.69122267848219e-05
-2.53460540732385e-05
-2.17499117474675e-05
-1.77910704160791e-05
-2.16403263007951e-05
-1.46735248848734e-05
-4.11236009358884e-05
-2.8055824000116e-05
4.63848494973452e-07
-1.96949724293976e-05
-9.48602659215905e-06
-1.65208536320199e-05
-2.06750139224891e-05
-4.07523719938618e-05
-2.53081279764559e-05
-1.09855365343028e-05
-3.08224437259747e-05
-3.09739522210192e-05
-4.86172755192937e-05
-3.17438448547037e-05
-6.55614690328583e-06
-3.46413443279415e-06
-3.12348542242752e-05
-2.0884100576292e-05
-3.20886259053029e-05
-2.48735042915262e-05
-1.29184572175505e-05
-2.32121112855111e-05
-1.06947289394995e-05
-2.99052767523508e-05
-1.02811815671794e-05
-1.94770225747391e-05
-6.21675305730652e-06
-4.12990187347154e-05
-2.4419134601631e-05
-1.13224257262486e-05
-5.31877560317781e-07
-1.68060581621517e-05
-2.92259483291331e-05
-1.12029157718777e-05
-3.16079811835523e-05
-1.01077252664028e-05
-3.79144853461785e-06
-3.01119840081176e-05
-3.1027747487024e-05
-8.0037150839723e-06
-2.65022393769472e-05
-1.89302642268808e-05
-2.38409542343691e-05
-4.3775418619179e-05
-3.81722180913182e-05
-1.78257148604668e-05
-2.20396576800009e-05
-4.4214680724981e-05
-2.68244509273242e-05
-2.3087394321392e-05
-4.07362939701657e-05
-1.28371039576029e-05
-2.80790005574523e-05
-2.70386073651444e-05
-3.34174410395018e-06
-1.08327642077848e-05
-1.60922195497843e-05
-7.94657053580731e-06
-2.02000819151255e-05
-2.79106332032977e-05
-3.07972993280345e-05
-2.97330613814319e-05
-3.89620899257605e-05
-2.39827938506563e-05
-2.87331615298145e-05
-3.89571411428744e-06
-1.73503554200888e-05
-1.67683466921362e-05
-1.76174696303654e-05
-1.33420823405216e-05
2.01138294673724e-06
-4.07083268645026e-05
-3.47223349674486e-05
-4.58867606044568e-05
-6.83471460496833e-06
-2.71201856282645e-05
-8.08372755500309e-06
-3.1825727037179e-05
-9.01633253914994e-06
-3.44752237670541e-05
-3.52195072067803e-05
-7.20455000108979e-06
-3.46935948058184e-05
-2.06554649184976e-05
-2.67449396329992e-05
-1.5973883429485e-05
-1.89983650271694e-05
-2.08296909408282e-05
-2.63724743274165e-05
-2.63531683396961e-05
-2.20414032496192e-05
-2.33896024014217e-05
1.32454712974595e-05
-3.36316862494328e-05
-2.86924023029275e-05
-7.12068616338319e-06
-1.39942033786442e-05
-3.41242737611064e-05
-3.18069256945307e-05
-2.70140851080154e-05
-3.83414292260772e-05
-3.52995964734183e-05
-3.82928517134712e-05
-2.49211892710896e-06
-3.74830362444058e-05
-1.91744933342752e-05
-1.53150148053633e-05
-4.73091513729823e-05
-1.82495397629486e-05
-2.93265548088062e-05
-4.05851417164675e-05
-8.23949344836818e-06
-1.41287269851527e-05
-3.67097791831592e-05
-3.9689694596894e-05
-1.99291417722567e-05
-2.17923340293139e-05
-1.75369938905787e-05
-4.76447774577681e-05
-1.11105440777875e-05
-2.45101887293906e-05
-1.13775318460338e-05
-2.80408847009032e-05
-1.04438813940299e-05
-2.27662734916014e-05
-2.81562365843393e-05
-1.44512010095945e-05
-1.12943809164681e-05
-4.01211693343049e-05
-6.18893751239695e-06
1.76771866367723e-06
-9.19805532247805e-06
1.07822205357952e-05
-2.89636921878844e-05
5.59607191080336e-06
-3.80441098746114e-05
-1.01433268280728e-05
-1.77820267259829e-05
-3.28127046547378e-05
-1.68387303170385e-05
-2.41389128809255e-06
-2.3980701190433e-05
-2.6530090124719e-05
-1.65244779195345e-05
3.83318850538945e-07
-4.10953347470251e-06
-2.16870750684383e-05
-3.82831056909212e-06
-1.71003936820101e-05
-3.26110491003708e-05
-2.25010765156959e-05
-3.16160452610799e-05
-1.6637975070649e-05
-1.9646678454784e-05
-3.22487504106396e-05
-2.3119894490157e-05
-4.26035166513642e-05
6.70433964682155e-06
-2.14131752845425e-05
-2.18386702065938e-05
-1.97066301508855e-05
6.57220306622258e-06
-1.58588523592253e-05
-1.7336729124736e-05
-2.73002121107234e-05
-5.02201313838347e-05
-1.84264077641313e-05
-2.13683563866129e-05
-1.28863949476615e-05
-1.46399142562567e-05
-1.09078650359069e-06
4.35643558871963e-07
-8.29250592538092e-06
5.39992313904056e-06
-2.97174081444662e-05
-2.33517502942608e-05
-5.85396113485021e-06
-3.88978614168081e-05
-2.30856474004515e-05
-2.64206495592616e-05
-1.62149256961305e-05
-1.00507135188208e-05
-7.45078092584733e-06
-1.46744739550665e-05
-3.99100482872038e-05
-2.33696553175935e-05
-2.67679556666554e-05
-2.52092744817436e-06
-2.99892914140949e-05
-1.04098383388267e-05
-7.71322799482006e-06
-1.84725063056383e-05
-1.11646323083772e-05
-2.24723783187987e-05
-1.15512128847379e-05
8.08378661484395e-06
-1.25486182899584e-05
-2.5551551807385e-05
-2.77047136057859e-05
-8.14408582278772e-06
-2.5441622455284e-05
-4.13661194587161e-05
-2.38523053194359e-05
-2.62169587337323e-05
-2.8670304249488e-05
-2.27470186743032e-05
-1.24312701604169e-05
-3.18400507158903e-05
-1.6846269567118e-05
-2.53012369566766e-05
-3.84660388138127e-05
-3.81934474569698e-05
-1.8868804942687e-06
-7.27130020526027e-06
-4.39773156656812e-05
-2.62236452836017e-05
-1.04826900768711e-05
-9.8021362439264e-06
-7.57670434505166e-06
-3.89322845398512e-05
-1.57995466586735e-05
-2.98911372182963e-05
-1.52092229892132e-05
-2.36801902399706e-05
-2.05651412093762e-05
-2.24836206482538e-05
-2.67929873125218e-05
1.10232053522724e-05
-2.1703164299613e-05
-2.63466281621221e-05
-3.02508923921722e-05
-3.28090391459456e-05
-2.93357994232117e-05
-2.496389628043e-05
-3.25080809650404e-05
-5.10708613092835e-06
-6.01777287105785e-06
-9.50410934308435e-07
-3.55633806542493e-05
-2.2683652644545e-05
-4.08492403894956e-05
-2.70069985799054e-05
-2.86754053067241e-05
-1.30127025180952e-05
-2.76702137561702e-05
-1.45984514746979e-05
-8.46831041481017e-06
-2.26030244702579e-05
-2.07427663378667e-05
-1.099428112831e-05
-3.21101234596474e-05
-1.1965157241284e-05
-1.52697777957228e-05
-1.60545761342544e-05
-1.42332179314217e-05
-2.07854321324356e-05
-8.89593873019823e-06
-1.8919629200546e-05
-2.39997023892987e-05
-2.46984080602368e-05
-9.85800054430855e-06
-3.44301983289276e-05
-2.28564475468256e-05
-1.14285409139299e-05
-2.97465407258023e-05
-4.72756940408298e-06
-2.8517689503651e-05
-2.81153956408864e-05
-2.32701311063879e-05
1.52217413969636e-05
-3.32516770052521e-05
-3.67986546752513e-05
-2.77286688806078e-05
-2.99524639841326e-05
-4.55010174276352e-05
-3.29728191985991e-05
-2.42230569030263e-06
-8.33361519681714e-06
-1.58005473670971e-05
-1.89632584433352e-05
-1.82098696724542e-05
-2.38788079723935e-05
-2.15739252863469e-05
-4.20823511101523e-05
-1.42213826948228e-05
-2.03775882113032e-05
-2.95009377546438e-05
-2.87826879203465e-05
-2.20340356381886e-05
-3.02505454415186e-05
-3.47836514544793e-05
-2.86071186957299e-05
-5.00599033574715e-05
-2.39225458962766e-05
-5.63900390030895e-06
-2.75281127436662e-05
-3.09676173943693e-05
-2.08271386832393e-05
-1.10655840190083e-05
-1.97156353053253e-05
-2.32872145002253e-05
-7.78869838289471e-06
-3.5382482599691e-05
-4.05484148552417e-05
-1.13163650211182e-05
-3.17779975170571e-05
-5.00257471555372e-05
-3.76336953398781e-05
-2.66313879560893e-05
7.25348803723474e-06
-3.84219448051779e-06
-4.21524367542833e-05
-1.66683353033026e-06
-2.93031034053513e-05
-3.65243886523922e-05
-2.24954739334386e-05
-3.90635325757696e-05
-1.67126856675169e-05
-8.64692403624788e-06
-1.08155126113496e-05
-1.43244554695475e-05
-2.46417433405487e-05
-1.5322505920567e-05
-1.93276426734448e-05
-6.24348986434796e-06
-2.23304077772553e-05
-2.98067542710317e-05
-1.03483638210934e-05
-2.93850928687467e-05
-3.28856943909243e-05
-1.0929650065897e-05
-4.55039414601911e-05
-1.19795669764655e-05
-3.55989927170449e-05
-3.76741627332068e-05
-3.80154625511463e-05
-5.86125732138059e-05
-8.79388510548665e-06
-2.39264362221536e-05
-2.67282784052328e-05
-9.93485120049879e-06
-2.33860098799879e-05
-1.63763730786723e-05
-5.55209591362316e-05
-2.56113395111211e-05
-8.29209907181612e-06
-3.16664460636638e-05
-1.36897420470782e-05
-2.55494983008249e-05
-3.82736604140915e-06
-2.12303233789724e-05
-2.93391346945146e-05
-3.82885973744679e-05
-3.68382488578666e-05
-1.94266587340142e-05
-1.4069661079797e-05
-2.20351011125002e-05
-3.07993376795057e-05
-4.75987109161112e-05
-1.98269762778892e-05
-1.27306495603482e-05
-4.45314124268489e-05
-4.0978286807724e-05
-2.60531375913262e-05
-2.4578766324116e-05
-1.98038929917862e-05
-9.71399060258617e-06
-1.62650759443922e-05
-2.26177385268434e-05
-1.26899389006251e-05
-2.98072032604437e-05
-1.39594791358802e-05
-2.1174319757101e-05
-1.45411457636195e-05
-1.78641380303386e-05
-1.66251199519533e-05
-1.90974299338992e-05
-2.74813650967984e-05
-1.53115230788989e-05
-1.05313939562053e-05
-1.06600286583163e-05
-3.49333152555411e-05
-1.85776814739194e-05
-3.6257128371177e-05
-1.07649083291202e-05
-2.68022953966432e-05
-3.28405390585057e-05
-4.06595307797301e-05
-2.40086146282354e-05
-3.77434407149795e-05
-2.12682022480123e-05
-2.82406348204628e-05
-2.19003102412345e-05
-2.59367293422011e-05
-1.76556607195104e-05
-3.7602529755321e-05
-1.01960343969097e-05
-3.02572272463639e-05
-3.31260738730645e-05
-2.24443683413017e-05
-2.32337715446331e-05
-2.4729616827157e-05
-2.800853962881e-06
-1.85555569136036e-05
-2.56829312445519e-05
-1.43130215101187e-05
-1.27251115361119e-05
-3.65848797242185e-05
9.7714605109811e-06
-2.76792424619402e-05
-4.05218718290559e-05
-2.45940117325552e-05
-2.72221354043835e-05
-2.17021857159642e-05
-5.05976282192393e-05
-4.5530434272493e-05
-2.87758538397669e-05
-6.5278652808526e-06
-2.77649861552789e-05
-2.52373020036432e-05
-2.43260914809846e-05
-2.80790602152317e-05
-1.14470770177871e-05
-2.15653655556288e-05
-1.29802974276521e-05
-1.57809579851211e-05
-8.64049272517813e-06
-1.28773304702187e-05
-7.23034719006515e-07
-2.44798018922366e-05
-3.61531110976418e-05
-1.87986358186375e-05
-2.55030327487327e-05
-1.95413011592231e-05
-1.17716935448941e-05
-7.33342706290982e-06
-6.51496479062862e-06
-1.86200484442932e-05
-2.88822755003929e-05
-1.6667885065331e-05
-2.40105196067653e-05
-3.98635281998532e-05
-8.44105543326314e-06
-2.42703383421553e-05
-2.0956283128793e-05
-8.94512630558868e-06
-2.77062360531558e-05
-1.09592098185913e-05
-1.45341723306663e-05
-1.67079814988237e-05
-1.19042333286235e-05
-3.46793761794954e-06
-4.49354342483226e-05
-1.81817844598418e-05
-1.96455889356752e-05
-2.10489583383579e-05
-1.53576316555171e-05
-4.56283474431938e-05
-2.51406857878675e-05
-1.54395012243771e-05
-2.73592922772856e-05
-2.93473974176825e-05
-5.33435008424361e-06
-1.77101083742784e-05
-2.61258668441401e-05
-2.60847551920907e-05
-1.76271786881714e-06
-1.85546831998406e-05
-1.65853509590282e-05
-2.13183356300578e-05
-1.55641674391138e-05
-2.91084827417226e-05
-3.72487548913893e-05
-1.87393690781624e-05
-1.54168617985881e-05
-2.12759449125677e-05
-1.37085526027327e-05
4.48222473576946e-06
-3.23204073928156e-05
-7.00951695760193e-06
-1.61445008109265e-06
-6.00901946427059e-06
-3.62318015994556e-05
-3.48031956547654e-05
-1.10914992400623e-05
-1.82074121436393e-05
-1.08824257136609e-05
-1.65739687223494e-05
-1.92513862667132e-05
-4.28842055347498e-05
-3.91817224430852e-05
-1.34260497340288e-05
-1.09342840202547e-05
-1.72132465023063e-05
-1.8634691869282e-05
-1.30920922722682e-05
-2.77062080225229e-05
1.63996406498949e-06
-1.0914534936236e-06
-3.64556422324964e-05
-9.01798092086914e-06
6.91946980275032e-06
-2.39762121241703e-05
-3.40122988127728e-05
-4.11222431802258e-05
-1.07416164133252e-05
-3.48166809885042e-05
-1.02874911338693e-05
-7.35622222521319e-06
-3.88873824145162e-05
-2.11114243104055e-05
-2.08782353749717e-05
-3.46618672497096e-05
-1.38800389024073e-05
-5.81574327469528e-06
-1.64283709202168e-05
-2.76351677024862e-06
-2.55797864491752e-05
-1.38021005143927e-05
-3.46846302814517e-05
-3.75801781271368e-05
-3.65616802469006e-05
-1.87606258698134e-05
-2.73964924457949e-05
-1.51416188159068e-05
-2.1591152934109e-05
-3.44199014326659e-05
-3.8954545793826e-05
-1.4656112067435e-05
-3.22535015758227e-05
-1.97391276542436e-05
-3.54762396264871e-05
-1.96251181812513e-05
-1.14033228030038e-05
-1.4693143848655e-05
-2.32630500296008e-06
-2.82553660549062e-05
-2.3296236428718e-05
-1.72817466530331e-05
-3.08593376105055e-06
-2.86684240725781e-05
-1.96094022325705e-05
-1.50734006941754e-05
-3.07934760439206e-05
-8.55077886668328e-06
-2.2005847885679e-05
-1.56498601209328e-05
-3.10461721959941e-05
-4.11914195337065e-06
-3.20503702449548e-06
-1.81782996637616e-05
-2.76944184574048e-05
-2.73933934393769e-06
-3.45335200880039e-05
-3.88574706602782e-05
7.91145081971161e-06
-2.44439558704446e-05
-1.17572183367791e-05
-3.29227112614458e-05
-3.33644171808233e-05
-3.13102483577432e-05
-3.05560310425704e-05
-1.26713453004382e-05
-2.7949150992284e-05
-2.15630721516225e-05
-1.0431957069592e-05
-3.23323006072781e-05
-1.81040511280261e-05
-1.8772015491338e-05
-5.09237362755825e-05
-3.59188132112373e-05
-3.10109536503646e-05
-1.70212205112989e-05
-1.15046312467069e-05
-3.36679520451626e-05
-4.49734524698005e-05
-1.36289835101817e-05
-3.29653533368335e-05
-2.62723458659864e-05
-1.81013935002401e-06
-3.05492614294224e-06
-2.05662946678297e-05
-8.30115892603984e-06
-1.92112083542625e-05
-4.05892298399986e-05
-1.42534420392519e-05
-1.5214531985919e-05
-2.24969992606966e-05
-8.73062168413092e-06
-2.38178663200144e-05
-4.00785125142571e-05
-8.7942119506535e-06
-2.38577292674306e-05
-4.19478968981071e-05
-9.88749106824784e-06
-2.78756471092481e-05
-1.26432328164584e-05
-9.42136139551869e-06
-1.73830412272232e-05
-5.40788982448451e-05
-5.42686114705963e-05
1.08915191175673e-05
-1.70207310154604e-05
-4.28988804815029e-05
-2.81494232003288e-05
-3.00008673067747e-05
-5.62239205445256e-05
-2.38870732493351e-05
-3.39784657237568e-06
-1.346886719998e-05
-5.39789724627372e-06
-3.12510273502137e-05
-9.57844272299116e-06
-1.55913361049367e-05
-4.7261702659088e-05
-4.17475563681075e-05
-2.12387593515524e-05
-1.08118684140777e-05
-2.04161696156147e-06
-1.2325049633248e-05
-2.17636747240379e-05
-2.32846076156103e-05
-3.79707777802187e-06
1.09972276337541e-05
-1.83945490119364e-05
-2.17392671897091e-05
-3.17837230416398e-05
-2.23889912609395e-05
-3.99537045952998e-05
-1.88172145372698e-05
-1.11344564426659e-05
-1.35811073008142e-05
-7.26664621833899e-06
-2.57851269878952e-05
-2.51620546777133e-05
-3.19054948778073e-05
-2.18915129864147e-05
-3.20761405091473e-05
-2.29084037010181e-05
-3.71126067269413e-05
-2.48353370685009e-05
-3.07837880040802e-05
-1.28780005100611e-05
-8.55397190647129e-06
-2.87365563525903e-05
-1.85923155501896e-05
-2.42295407453316e-05
-6.93582544892676e-06
-1.93566198600394e-05
-3.45643727898079e-05
-3.29016077501301e-05
-1.96569660164468e-05
-1.97055906589853e-05
-3.88507931080307e-05
-2.87276291879135e-06
-1.83844174748866e-05
-2.23465035018508e-05
-4.186850030881e-05
-3.18345899485667e-05
-1.76062940382646e-05
-4.5539968845316e-05
-2.90428208566547e-05
-3.63957872732165e-06
-2.19904489613694e-05
-1.87715840552397e-05
-9.20986771690192e-06
-3.34864528163544e-05
-3.83600376691534e-05
-2.11462813607667e-05
-3.88308284141179e-05
-2.15828376899809e-05
-6.6548411982293e-06
-4.22000201165028e-05
-3.13713261632432e-05
-3.58755379932429e-05
-2.39681683189203e-06
-2.22125492610477e-05
-2.70826293863545e-05
-3.25302504428095e-05
-3.45059076698121e-05
-1.44239123992142e-05
-1.66906458717578e-05
-1.14128693268211e-05
-2.08995827210218e-05
-3.60285738676491e-05
-1.66544381422149e-06
-2.94756117093837e-05
-2.01841573428576e-05
-8.11123498860695e-06
-2.50810278288524e-05
-3.58948287013878e-05
-3.53185388731954e-05
-2.23894619541515e-06
-1.3867799097456e-05
-1.27498803754133e-05
-2.34002532008305e-05
-3.01719498758702e-05
-1.66140768148414e-05
-2.00705956330682e-05
-1.93562449311581e-05
-3.65887696531003e-05
-2.82133673589891e-05
-3.62157624625928e-05
-1.7762109142417e-05
-1.67536759319737e-05
-1.89055471621267e-05
-2.09868118298489e-05
-3.21472455819343e-05
-2.29985840055431e-05
-2.20795012484527e-05
-2.75305841211763e-05
-1.68575116931439e-05
-2.5527132218628e-05
-4.02546932312479e-05
-2.67325057193979e-05
-3.8786120562799e-05
-2.99174786934325e-05
-7.23652409860377e-06
-1.59481381681369e-05
-1.05353382047254e-05
-1.85523471404499e-05
-2.75883155635543e-05
-1.24136463976019e-05
-3.7908145477658e-06
-3.9506965300388e-05
-1.77397065579945e-05
-2.49740200339093e-05
-2.77949217368281e-05
-1.6780866275683e-05
-3.19494508925444e-05
-3.01054747605982e-05
-3.37646931568993e-05
-1.27767401877398e-06
-2.74238075870012e-05
-1.39577973725697e-05
-3.26803851011505e-05
-3.92378258022679e-05
-3.80406817127154e-05
-2.49789548532442e-05
-4.42917367292529e-06
-1.96429108817531e-05
-3.05804631229403e-05
-5.29902184735775e-06
3.45999450932566e-06
-2.94047683964185e-05
-2.28467040094582e-05
-7.5941491783816e-06
-3.62335331581609e-05
-5.68540946003367e-05
-2.6235860242584e-05
-1.61893632937488e-05
-4.46261154995014e-05
-1.34412350221797e-05
-1.39079824696193e-05
-6.26626261979634e-06
-2.68849304427109e-05
-2.37377819044939e-05
-3.71224489828336e-05
-1.30896624073382e-05
-1.45933665019725e-05
-4.24328738582954e-05
-2.73583470080193e-05
-1.72782578126158e-05
-2.67501819681649e-05
-1.68199480410894e-05
-2.62773075122113e-05
-2.06768651285747e-05
-1.91965735779498e-05
-1.75197932751111e-05
-2.85104636806302e-05
-7.54570468620146e-06
-1.98148668118156e-05
-1.40986239877297e-05
-2.10959240303016e-05
-9.51634980758717e-06
-3.26642125714795e-05
-2.618390664771e-05
-9.77389531886485e-06
-8.47407523386452e-06
-2.35299899033416e-05
-1.89991210021866e-05
-4.36581668728066e-05
-2.12446196547646e-05
-6.65288002966778e-06
3.19527796654916e-06
-1.81657566752411e-05
-5.27733006181675e-06
-2.07621140197137e-05
-3.99922105849274e-05
-9.70764643860728e-06
-4.22598093118182e-06
-5.78033078742467e-06
-2.52795730265395e-05
-3.03791286581774e-05
9.8118538839809e-06
-8.4625906679752e-06
-1.99416331798545e-05
-2.47653115274599e-05
-9.19780155760999e-06
-1.49232590776127e-05
-4.07946715224145e-05
-1.14139168740715e-05
-3.90747453089302e-05
-2.93350061700859e-05
-1.93683207796238e-05
-3.10578579453364e-05
-4.41315859819914e-05
-1.14533031405485e-05
-1.11595706687113e-05
3.95335293806631e-06
-3.43895764653473e-05
-1.11416403882694e-05
-2.84493483146935e-05
-1.60281764944833e-05
-1.67294068185431e-05
-2.9633546031238e-05
-1.85379906441345e-05
-1.72836270872997e-05
-2.08673746756926e-05
-3.23803729788395e-05
-1.21253901904559e-05
-2.07305273807892e-05
-3.91167127253575e-06
-2.59037102168875e-05
-3.50575349115173e-05
-1.69330703205374e-05
-2.09695166112547e-05
-8.44091860891096e-06
-1.65870114224311e-05
-2.74426881376263e-05
-1.53529065714428e-05
-1.32985034138998e-05
-2.32061879698839e-05
-1.35123097197279e-05
-2.07697042764606e-05
-1.63717476530473e-05
-1.54823086900389e-05
-3.06492099932583e-05
-1.20936165042083e-05
-4.50482755010988e-06
-2.74508769290819e-05
-2.22741230374893e-05
-4.19102168867699e-05
-4.08070499054575e-05
-1.1649858802498e-05
-1.0934868837092e-05
-2.3901524525494e-05
-4.22099978217394e-05
-8.77306240718219e-06
-1.79645974869101e-05
-1.2278633100421e-05
-2.47504033901905e-05
-1.15356140827701e-05
-2.08720962553749e-05
-2.52990086231144e-06
-7.98860534613471e-06
-2.03008568019788e-05
-1.63849780291503e-05
-3.20315100927647e-05
-2.24075178886039e-05
-3.13857273881685e-05
-2.35255076036733e-05
-2.89322738314719e-05
-2.08694723506075e-05
-1.86332181945248e-05
-3.74766135317219e-05
-3.87098663413461e-05
-3.80395745174064e-05
-1.86120280108473e-06
-1.10951156897938e-05
-1.58996124696053e-05
-4.6729251335676e-05
-1.81422891237701e-05
6.36907912289202e-06
-3.59101291545156e-05
-2.15562604613206e-05
-1.41437226420926e-05
6.91444312244322e-08
-2.03911823713896e-05
-1.89446035007736e-05
-3.79132337212126e-05
-1.59900834571277e-05
-2.5713235253193e-05
-3.59992154782797e-05
-1.05786045710337e-05
-1.46150961679174e-05
-2.10363116604318e-05
-7.74741991229291e-06
-8.94342457540882e-06
-1.38235896611798e-05
-3.91873727100957e-05
-3.34029406168162e-05
-2.51119058552414e-05
-2.04590069578301e-05
-1.94394700426072e-05
-4.02638543632137e-05
-2.74988766130207e-05
-2.7977062728866e-05
-6.82207417408676e-06
-5.37013883732246e-05
-1.5636366518341e-05
-1.09238103148693e-05
-3.62906590706722e-05
-4.28109519565298e-05
-3.54668733393509e-05
3.49016829565245e-06
-1.49688571171701e-05
-4.09910929177277e-05
5.10641621869581e-07
-1.09920048446356e-05
-2.52339197282534e-06
-1.28853629453893e-05
-2.80951845869027e-05
-8.76945398745478e-06
-1.42795528378112e-05
-4.14072395478683e-05
-1.92185571511776e-05
-1.58598806172683e-05
-1.73908403892479e-05
-2.92060071236861e-05
-9.02181408182018e-06
-1.72208837451553e-05
1.86691962472357e-05
-2.92715028153196e-05
-3.879954469648e-05
-4.82334374567597e-06
-3.71452945693488e-05
-2.40204715848382e-05
-1.715028133762e-05
-1.26158963829877e-05
-1.23013957893828e-05
-3.06256570833409e-05
-1.96417206257414e-05
-1.48216993905503e-05
-3.59222163222312e-07
-1.59774947195191e-05
-1.06468861287136e-06
-3.0196079365907e-05
-3.50063339682799e-05
-1.41739479697992e-05
-2.04996166053195e-05
-1.86133060813759e-05
-3.55967443558507e-05
-2.9297136000712e-05
-3.14073894963225e-05
-1.23104026358317e-05
-1.44956452598271e-05
-3.25070531328955e-05
-2.49063474005556e-05
-1.53515008421551e-05
-2.76247970645303e-05
-2.56520337591639e-05
-6.98272721817551e-06
-1.23184934900498e-05
-1.5615700550192e-05
-3.47760638780921e-05
-1.70811558251403e-05
-4.88131565604253e-05
-2.83947313734887e-05
-1.57174616583554e-05
-3.60031383608434e-05
-2.02045134977737e-05
-2.89797760112132e-05
-4.17454948722573e-05
-1.82748338717024e-05
-1.81471143705987e-05
-1.33560411595243e-05
-1.95024377771097e-05
-1.82302157360333e-05
-1.05179458125277e-05
-1.24653516352948e-05
-1.14841857608327e-05
-2.65389814729296e-06
-2.29859940705274e-05
-8.81360363301037e-06
-3.05729572035581e-06
2.5637495649817e-06
-2.4337739675916e-05
-3.80254208088849e-05
-6.14900011725895e-06
-3.33533331296824e-05
-1.76357396853685e-05
-2.35432923317756e-05
-2.24185534425674e-05
-2.69462675535445e-05
-2.98591914290854e-05
-2.59051047148307e-05
-2.10991591234855e-05
-7.50898789665171e-06
-8.68465106370446e-06
-1.54631569561959e-05
-9.57879872694579e-06
-1.08639306030867e-05
-3.81308630433977e-05
-2.60057386705052e-05
-2.61792906629487e-05
-1.84690023218499e-05
-1.01934073519634e-05
-2.82751462449957e-05
-2.36051642907143e-05
-2.02425787647104e-05
-3.14995088123489e-05
-1.89593906423845e-05
-1.07691671507806e-05
-2.34196598579376e-05
-1.14995372798348e-05
-1.39581335796408e-06
-2.56173658111393e-05
-2.29929250740017e-05
-1.56380062399719e-05
-3.30561643690638e-05
-1.44435715526299e-05
-4.75376606331624e-05
-2.05195949572164e-05
-2.76911435033846e-05
-1.71568368183014e-05
-5.69971284932657e-06
-3.83812058461206e-05
-2.67000527487134e-05
-1.39567734868315e-05
-2.28568327708127e-05
-4.57231671876301e-06
-3.78121658517664e-05
-2.03822179153504e-05
5.95350797623985e-07
-3.56203368009094e-05
-9.65905316442758e-06
-1.4199461421562e-05
-2.37346849554354e-05
-3.70798861478732e-05
-2.6743856266041e-05
-3.59298636567872e-05
-2.02470151008556e-05
-3.69989663064552e-05
-1.48573243973008e-05
-3.36147180024257e-05
-4.76584762761852e-05
-3.65057396868419e-05
-2.00950570820617e-05
-1.90364891511599e-05
-3.34971529041402e-05
-8.75477314381103e-06
-2.51572873546757e-05
-3.73264979734396e-05
-1.27747217922736e-05
1.28035511331525e-05
-3.51139731444015e-05
-1.6561561604435e-05
6.02075310292081e-06
-1.58595021519191e-05
-6.49043112974941e-07
-1.89984909919337e-05
-1.60686805521004e-05
-1.46154022741256e-05
-1.21410509391259e-05
-3.15985039430317e-05
-1.79125263248607e-05
-2.14499139534146e-05
4.13348851792418e-06
-1.6463370553533e-05
-3.60080961465259e-05
-4.08832494881762e-06
9.40550144526625e-06
-1.3792024977448e-05
-4.63154007029737e-05
-1.91686116461447e-05
-2.26361366576602e-05
2.98651799745259e-06
-4.1201281049808e-05
-4.55492611456765e-05
-2.34409889502941e-06
1.10488701203005e-06
-3.46633875885614e-05
-2.36286718392041e-05
-2.75008838325301e-05
-6.55016038085463e-06
-2.67870319793047e-05
-4.04311198090506e-05
-3.98062912422274e-06
-1.46598665344626e-06
-2.47235344962786e-05
-4.12017499309715e-05
-5.19682410953952e-06
-1.52551394284477e-05
-1.03755210385064e-05
-1.89537958115277e-05
-3.37311804515001e-05
4.68811745124731e-07
-3.4765231075584e-06
-1.77509322621665e-05
-3.51410957256852e-05
-1.43438769274038e-05
-1.35438429789149e-05
-3.29504341210579e-05
-3.13180802852015e-05
-2.32042788282998e-05
-1.65277135282056e-05
-3.37738982572576e-05
-2.35371400863674e-05
-2.36448428343877e-05
-1.04845351582708e-05
-2.38627928745308e-05
-3.06664097521427e-05
-2.2480140233067e-05
-1.0236696460678e-05
-1.17888737681081e-05
-3.16813202490219e-05
-3.8661741393428e-05
-2.19320192988045e-05
-2.55499012434304e-06
-3.36617356225233e-05
-1.96578218773121e-05
-5.97661576993601e-06
-1.84849310526159e-05
-8.62466533381929e-06
-2.10577067467337e-05
-1.20644434357452e-05
-3.49543683763345e-05
4.67606482568369e-06
-3.08338833690764e-05
-1.53740576476247e-05
-7.08125469870178e-06
-3.24374448156598e-05
-2.05984821152973e-05
-3.22112035142102e-05
-2.72629229504257e-05
-4.1576784839933e-05
-2.11768497450976e-05
-1.56064318986156e-05
-8.80521095993948e-06
-1.52501450178062e-05
-2.67802709036256e-05
-2.56512820251744e-05
-3.07292434406799e-05
-4.99853356765489e-05
-8.25650915974153e-06
-2.13118640838808e-05
-1.70645088217948e-05
-2.49160539937775e-05
4.67921709697816e-06
-1.94147003498526e-05
-1.86568261776124e-05
-7.26287447701855e-06
-4.81693282085796e-05
-5.04786922534876e-06
-2.71178087360033e-05
-1.7370584578119e-05
2.29400359917628e-06
-2.99619742633528e-05
-6.02617032189856e-06
-3.0726044051812e-06
-2.29777784910356e-05
-3.30371534987838e-05
-2.06425364819986e-05
-2.74281397568376e-05
-3.45712304048423e-05
-1.54908953222091e-05
-2.80314478542235e-05
-2.39584565850924e-05
-1.8812835735376e-05
-3.07797052190767e-05
-3.09742284070533e-05
-2.22471839825158e-05
-3.6130053692809e-05
-3.55557999982901e-05
-3.09063315299685e-05
-5.94004317546801e-06
-1.12540505625105e-05
-2.7642613773515e-05
-1.96963820470938e-05
-1.49447164527852e-05
1.85966413719871e-05
-1.88746282577659e-05
-4.07222114919775e-05
4.5728081119133e-06
-3.72839917596856e-05
-1.57646050135045e-05
-1.34844175505086e-05
-5.18258677940393e-06
-1.67153567345579e-05
-1.75213217022893e-05
-1.33301290144123e-05
-3.3383914449907e-05
-3.21182118138237e-05
-2.93723254885495e-05
-2.67505904292237e-05
-1.98300800456583e-05
-6.73471859007877e-06
-2.44555361585668e-05
-2.46333923180847e-05
-1.57630605755921e-05
-1.35085327549987e-05
-1.06754862452727e-05
-2.48613529994251e-05
-1.54675049040749e-05
-1.55876752552485e-05
-1.43417358396669e-05
-1.46912002579654e-05
-1.14051613502754e-05
3.62406733478106e-06
-2.86001682621706e-05
-2.6291642166251e-05
1.90742346534346e-06
-8.82729886474611e-06
-3.67032511479716e-05
-1.05146313483583e-05
-6.47076965239654e-06
-3.01440261639633e-05
-2.71540436176356e-05
-1.82771652523252e-05
-2.07687358338829e-05
-1.42348469406621e-05
-2.06756106229654e-05
-2.19334825491086e-05
1.90182182216841e-06
-1.37105515818966e-05
-2.65656891004427e-05
-1.03663154910674e-05
-1.16105903314407e-05
-2.71398104190026e-05
-3.66332404237199e-05
-2.33675837050127e-05
-1.48864050047033e-05
-1.98573237528789e-05
-9.54505532168081e-06
-2.08322310555732e-05
-1.63703293622869e-05
-2.48829058828141e-05
-2.51999345892248e-05
-1.09993157522932e-05
-1.03058270992178e-05
-3.66627577220689e-05
-1.48882180404639e-05
-2.58844325345982e-05
-1.21322104858524e-05
-3.78184120542701e-05
-3.76035377370891e-06
-1.0535391095139e-05
-1.87418937431082e-05
-2.55965804861318e-05
-2.28385538696278e-05
-1.16745943776643e-05
-1.20462652654595e-05
-2.12319161940083e-05
-2.14493391179568e-05
-2.48928466576179e-05
2.98715501078173e-06
-1.81072669331423e-05
-3.78231730125751e-05
-3.06431969203982e-05
-8.05778844576613e-06
-1.73733312286139e-05
-1.22373483922337e-05
-2.60580011500174e-05
-3.79320539644433e-05
-1.48192921099906e-05
-2.60628507274338e-05
-5.99144026717892e-06
8.00765946238473e-06
-7.2875690005766e-06
-2.09513437904158e-05
-2.65856812848027e-05
-3.27235706639439e-06
-2.77500884928912e-05
-9.09649350507124e-06
-3.12189606622332e-05
-9.05517354218663e-06
-1.7993119342221e-05
-1.56798430153673e-05
-3.0125285680829e-05
-6.12300781555652e-05
-1.73426459329386e-05
-1.0154179453387e-05
-2.28605621895701e-05
-2.10618982991084e-05
-2.9749038316314e-05
-1.99163537344736e-05
-6.9094217752905e-06
-2.09202537798127e-05
-1.49211180407923e-05
-2.17611818102332e-05
-1.48981887543901e-05
-1.04620660191936e-05
7.327587431908e-06
-2.83635169212141e-05
-1.41752481758005e-05
-2.21218714176078e-05
-2.32944818888278e-05
-1.9927833632613e-05
-2.6744045184536e-05
-3.10653122734359e-05
-1.79598588204485e-05
4.82518873136586e-06
-2.79234510318888e-05
-2.51778204311471e-05
-1.40241156587194e-05
-1.93325376319447e-05
1.48798806969504e-05
-1.85909673268846e-05
-2.18206753751174e-05
-2.08828711927169e-05
-8.56091952649211e-06
2.96833887712663e-06
-4.2814022337944e-05
-2.73883812866274e-05
-2.21323835720283e-05
-2.09067737951405e-05
-2.10387520373845e-05
-1.62017596777229e-05
-2.63068775762114e-05
-5.36313106796461e-05
-3.31806204655504e-05
-1.55556477320207e-05
-2.66641683687432e-05
-2.9449971010449e-05
-2.43966989059631e-05
-1.08844268062666e-05
-3.33746943534593e-05
-1.77722421615474e-05
-1.77496649573307e-05
-2.31459636536677e-05
-2.02737719445574e-05
-2.4515524396148e-05
-2.20451642431807e-05
-2.4354490387588e-05
-3.07392592644299e-05
-1.58995944523994e-05
-1.29997005837082e-05
-4.60137282324401e-05
-4.32515502112757e-05
-1.57586347437525e-05
-1.02283054136888e-05
-8.3048451617492e-06
-4.07314248301876e-05
-8.92771682073607e-06
-2.08037049277905e-05
-2.63877775674392e-05
4.05252766617657e-06
-2.30910407575987e-05
-1.37677661862566e-05
-1.81682681847734e-05
-1.98699503468046e-05
-2.66414883760942e-05
-5.60411409660517e-06
-1.14382523464023e-05
-3.3363886806242e-05
-2.00442342121054e-05
-3.01769095478349e-05
-1.76865921088955e-05
-7.91414277011762e-06
-1.10201411687718e-05
-1.37504836437529e-05
-1.94458318469489e-06
-1.98651646282946e-05
-2.03085472231381e-05
-1.55168837958899e-05
-3.04948884114925e-05
-3.40930342560133e-05
-9.9802182368551e-06
-9.39861848387727e-06
-1.62687455586782e-05
-3.11274352421851e-05
-2.50900121360141e-05
-2.1712129969749e-05
-3.3183411357484e-05
-8.96946525378919e-06
-4.43522329119449e-05
-1.80131321893222e-05
-3.5538830808494e-05
-2.39826093039864e-05
-1.99882964762038e-05
-2.36763865491324e-05
-2.93650778674013e-05
-3.31647416933384e-05
-1.48419188733715e-05
-2.50436139046853e-05
-2.93924651999763e-05
-3.26340435701729e-05
-2.06957721915957e-05
-2.37493466975713e-05
-1.10823967783155e-05
-2.40608615825789e-05
-2.76551285280194e-05
-2.02704601099831e-05
-1.35683519788652e-05
-9.07151538477482e-07
-2.16084639473906e-05
-3.19023811646336e-05
-2.95899827498132e-05
-3.73595925943549e-05
-3.22852051478258e-05
-2.52829940273631e-05
-3.37241326820154e-05
-1.27622051370217e-06
-2.74326136245535e-05
-2.20347349949517e-05
1.53100049259177e-06
-3.24564693244017e-05
8.21825591388883e-06
-2.39778693090452e-05
-3.68857296882794e-05
-1.90795606161516e-05
-3.55246281500083e-05
-2.95171710268901e-05
-3.66943404179063e-05
-2.08583215087746e-05
-2.3155899783845e-05
-4.36495499305465e-06
-1.86923807565193e-06
-2.7764213900804e-05
-2.29332539182316e-05
-5.19865592493594e-06
-2.67756536609394e-05
-3.46270042944815e-05
9.76688600896824e-06
-1.79489849006871e-05
-1.13328037800117e-05
-3.16279419097467e-05
-1.69733597777579e-05
-4.11723569912114e-06
-9.73478070904905e-06
-1.38404823992468e-05
-2.2093684864788e-05
-4.21882747339313e-05
-2.51112106457782e-05
-7.60836930497638e-06
-2.37224880227099e-05
-2.51038499703612e-05
-2.75816330674095e-05
-4.32670205770724e-06
-1.83759517462478e-05
-1.16787928023449e-05
-2.16004666646851e-05
-3.34966195876481e-05
-2.40182873933489e-05
-2.82474605533519e-05
-9.26046191450817e-06
-2.39399457848216e-05
-1.89918416068316e-06
-1.93120790065869e-05
7.76099275786735e-06
-3.90915263798611e-05
-1.92601542711894e-05
-4.60916874623049e-06
-1.33834462254347e-05
-2.36367231453866e-05
-3.23056731622198e-05
-3.80064923463942e-05
-3.19228293609555e-05
-2.15545050109164e-05
1.26799440832245e-05
-1.72271309795184e-05
-9.19207227874276e-06
-2.35483820193284e-05
-2.80151955597858e-05
-1.20453952061681e-05
-1.90997994040709e-05
-8.28654556944091e-06
1.28661973723088e-05
-4.29216906366209e-05
-1.96484192872065e-05
-2.39632639654105e-05
3.13048250145879e-06
-2.14575507102746e-05
-1.92067835911973e-05
-4.55938783435478e-06
-3.41776271689915e-05
-4.49028754677899e-05
-3.52741834088756e-06
-1.45458416391762e-05
-4.03761182050007e-05
-7.7770078666454e-06
-1.33077110995382e-05
-2.91707216311471e-05
-1.65308643702372e-05
-1.21241679707099e-05
-1.70899920606504e-05
-2.15210811754242e-05
-2.62145304786832e-05
-2.05767065455687e-05
-4.200326162584e-05
-4.00594815942968e-05
-4.05403349252599e-05
-1.84543193048795e-05
-2.87124258598956e-05
-2.76529139114997e-05
-2.44845750104649e-05
-9.09303055320672e-06
-4.43550467433774e-05
-4.54030339371259e-06
-1.77746019116085e-05
-3.27795470176814e-05
-1.07547614698592e-05
-2.90185152119134e-05
-1.70692020199309e-05
-1.92986546470747e-05
-2.02888226449605e-05
-1.38562015614292e-06
-5.69454971796755e-06
-3.03242304089137e-05
-2.09938857821388e-06
-3.84695911313157e-05
-3.36097804031031e-05
-4.26975953907596e-05
-6.23163717604619e-06
-4.55604118171953e-05
-2.27478202841527e-05
-2.08882645213147e-05
-5.65389697086552e-06
-2.28247398787398e-05
-3.69891564757864e-05
-1.15278227013703e-06
-3.27515415625629e-05
-1.18387046938267e-05
-3.9909082262079e-05
-2.47230774056761e-05
-3.45023901920267e-05
-1.89324125814656e-05
-8.52609473745928e-07
-2.49224759041039e-05
-1.33282915099975e-05
-1.65462518834855e-05
-7.39126918120217e-06
-1.39896237490078e-05
-1.97825416242511e-05
-1.26319250922463e-05
-5.37703785619437e-05
-2.23691344072329e-06
-9.63929758873792e-06
-9.71711025431375e-06
-2.22009887161671e-05
-3.43509556567311e-05
-2.67119313833914e-05
-1.44709897396701e-05
-3.02491990277927e-05
-1.24130939923496e-06
-1.63580266270168e-05
-3.60358445514164e-05
-2.39590749695804e-05
-2.49612043142949e-05
-1.89603367158533e-05
-5.88705058987793e-05
-7.47879213386965e-06
-1.50064052667689e-05
-2.64930140771845e-05
-8.20292307390731e-06
-3.526605786209e-05
-2.75351222595831e-05
-1.43468489764895e-05
-1.20320994322579e-05
-2.82096161689281e-05
-1.22437970718685e-05
-1.19563587731242e-05
-8.48822859378798e-06
-1.27528307628876e-05
-2.68565219286578e-05
-3.14694919415201e-05
-4.33474193817371e-05
-1.96090813696632e-05
-3.93542352999925e-05
-1.48891076783272e-05
-2.19209138762612e-05
-2.83584256382992e-05
-2.10708270997823e-05
-2.1990033918095e-05
-1.30352603229172e-05
-2.83140855853506e-06
-2.22583826924954e-05
-2.77000288134167e-05
-2.72747123663551e-05
-3.59077598835151e-05
-2.50574958072911e-05
-2.38737767150287e-05
-3.86030763223133e-05
-2.81321000816335e-05
8.06502290831738e-06
-2.1117776964704e-05
-1.41302989983594e-05
-2.56764012874694e-05
-2.13196312408619e-05
-4.96446246517766e-06
-1.01904501754592e-05
-1.95702776578909e-06
-4.37900974900025e-05
-3.09134986919855e-05
-1.70541712040334e-05
-2.25697953486787e-06
-7.62778190732379e-06
-2.28883932141942e-05
-1.15512939032569e-05
-1.58709992954467e-05
-1.20318301670111e-05
-4.59413006786698e-06
-9.22605258172251e-06
-3.23506461252719e-05
-4.18208933337927e-05
-1.9570548928707e-05
-1.93237926308498e-05
-2.86834320897748e-05
-2.10436403165452e-05
-3.08844391882221e-05
-5.93587341466572e-08
1.38844875591506e-06
-1.31036902711882e-05
-2.12982604730132e-05
-3.13707095228251e-05
-3.91216377746408e-05
-1.9136013683876e-05
6.33839442803916e-06
-2.7738654420407e-05
-4.48558972689967e-05
-1.05574132412713e-05
-5.197037791274e-06
-3.15992792356689e-05
-1.59710234170897e-06
-2.82243384946254e-05
-4.09005477002068e-05
-2.250891629676e-05
-1.78831631863002e-05
-3.85499022447863e-05
-4.25124106467355e-06
-1.53415266612161e-05
-2.5168641865053e-05
-3.84160623515504e-05
-4.05718894189854e-05
-1.47332497358814e-05
-3.26719439638986e-05
-2.73877078737792e-05
-1.03598192402519e-05
-2.39826287243063e-05
-2.63486875509008e-05
-1.52527900778193e-05
-5.12748130291436e-05
-7.59014086739931e-06
-1.05181441515999e-05
-7.50831372298021e-06
-2.56763415847009e-05
-8.58251196160538e-06
-1.95248697804995e-05
-1.9436649649142e-05
-9.11101885595776e-06
-4.79084779595958e-05
-2.33712194639084e-05
-4.61459702394379e-05
-1.43684186586678e-05
4.88566401822858e-06
-3.28582486224856e-05
-1.83465569060579e-05
-2.62715794969995e-05
-1.1546967308402e-05
-4.26140325299317e-05
-2.90432453994543e-05
-3.21544529304858e-05
-4.75237826470498e-05
-4.89380299205536e-06
-7.49836700811932e-07
-2.55346204376665e-05
-1.4194745293682e-05
3.29396407034554e-06
-2.01105053536514e-05
-2.92825559886974e-05
-4.99567586390457e-05
-2.41222215585293e-05
-2.71932334758841e-05
-7.56480413014425e-06
-2.93538180260915e-05
-1.87907597956993e-05
-3.22618759754872e-05
-4.0231350379734e-05
-3.25511750680531e-05
-1.54600827507175e-05
-2.46000760134554e-05
-1.18381634275689e-05
-3.03022039150843e-05
-1.79852923283355e-05
-1.25189779221997e-05
-3.74525426916524e-05
-3.64346826150092e-05
-3.39892048874656e-05
-1.4741470662844e-05
-3.47500846902344e-05
-1.46695167114849e-05
-1.34687523250752e-05
-1.8624290121924e-05
-3.02861427856171e-05
-1.50660822680573e-05
-3.34768237436824e-05
-2.73729248393645e-05
-2.56998091344152e-05
-3.26154426623536e-05
-3.28465343765315e-05
-1.23068031927177e-05
-3.64485809651752e-05
-2.84623558893262e-05
-2.55495181469402e-05
-1.24660495880826e-05
-2.3369374246186e-05
-6.1538781377442e-06
-2.91505578077748e-05
-4.24563513426926e-05
-1.86264785805559e-05
-3.92716658225903e-05
-2.91925717076866e-05
-2.60121418308196e-05
-2.19991903347673e-05
-2.88438252073429e-05
-1.73010345601032e-05
-1.53964586796729e-05
-3.70174911802444e-05
-2.48644033013346e-05
-7.88506655110372e-06
-3.79360672781392e-05
-1.17434166762103e-05
-2.84262188903418e-05
-1.73048456092474e-05
-2.73996921420085e-05
-9.64912285738068e-06
-1.91373343192949e-05
2.71265782713553e-06
-1.64511741719089e-05
-2.25253880636139e-05
-2.4352214523859e-05
-3.59168894782902e-05
-2.28157002552531e-05
-2.87647449353499e-05
-1.50876228013955e-05
-1.70422431830069e-05
-2.17704435901075e-05
-5.91550989008647e-06
-3.00100730686328e-05
-2.99260948971196e-05
-2.98336303675979e-05
-1.57984914447267e-05
-1.97705956933063e-05
-1.91801372889574e-05
-7.02982683820094e-06
-1.65284402740666e-05
-2.2254161118699e-05
-1.31174702479735e-05
-9.86532109362663e-06
-1.37761092303621e-05
-1.38128071520991e-05
-3.44622845867671e-05
-3.09050339787601e-05
-3.63743990363323e-05
-1.66031248357727e-05
-2.99688734978935e-05
-5.23132446743103e-06
-9.11624990980862e-06
-8.81176819837605e-06
-1.5482225772324e-05
-4.64447559411386e-06
-2.92870867806366e-05
-2.27794637990517e-07
1.02854184575332e-05
-4.65830244259073e-06
-3.67331862984489e-06
-2.07204146022312e-05
-5.5568797532947e-06
-2.98639647909341e-05
-3.07840118802482e-05
-4.60811212710139e-05
-1.52161979368861e-05
-2.76318815693307e-05
-2.47695514855942e-05
-2.85199092916164e-05
-3.62045156896325e-05
-2.95885609684551e-05
-2.34681670928253e-05
-2.86256259539557e-05
-2.33471349240148e-05
-1.91261233639603e-05
-1.90668337991281e-05
-2.20155049453729e-05
-4.17242006211363e-05
-1.60222162518533e-05
-1.54590594921813e-05
-2.8963519281974e-05
-3.86128387964476e-06
-3.36456433189004e-05
-5.54687428274158e-06
-3.8420495889983e-05
-2.50577255302232e-05
-1.75782776728597e-05
-3.69743021652834e-06
-1.42628508340229e-05
-1.62113198845068e-05
-1.77707170226254e-05
-6.07379915735032e-06
-2.86985827971005e-05
-2.667533131445e-05
-1.862550201824e-05
-2.27285880190334e-05
-2.66595367194944e-05
-3.26030810705735e-05
-1.22574279973931e-05
-3.81932093953332e-05
-2.25544369441921e-05
-5.62847192081248e-06
-2.13677161084582e-05
-2.41603313146146e-05
-2.95789154726417e-05
-1.27389670116996e-05
-6.33511404335598e-06
-6.89243867487402e-06
-8.95903354389614e-06
-2.46641690579262e-05
-2.34144156998625e-05
-2.09419954708022e-05
-3.50648777910173e-05
-1.16903852277877e-05
-1.27128638476222e-05
-3.10702525545143e-06
-2.15683721647033e-05
-6.74790039368796e-06
-3.47519742503186e-05
-7.00127681015369e-06
-1.18675431688733e-05
-1.87521878257742e-05
-8.41404421518368e-06
-2.37015986229306e-06
-4.79042927339975e-06
-5.66418087897867e-05
-3.85571818550844e-05
-1.06205406070206e-05
-1.96545330866661e-05
-2.54563771824912e-05
-5.40629781552434e-06
-2.5667232232701e-05
-1.21493145911529e-05
-2.31939920760093e-05
-1.68075006179609e-05
-2.62062780987594e-05
-1.80660998901616e-05
-2.49871971654532e-05
-2.82761646952421e-05
-2.07774553222476e-05
-1.75977315573713e-05
-1.9248457126896e-05
-3.06904617916062e-05
-3.77639330693924e-06
-2.22968329084835e-05
-1.22717128270434e-06
-2.2233330716616e-05
-1.42514925992678e-05
-1.74082237299499e-05
-1.8064257157936e-05
-2.42213380832431e-05
-3.74825713458557e-05
-2.62309911493859e-05
-3.66004526478535e-05
-3.14526881824784e-05
-1.00463996547573e-05
-1.36998414492714e-05
-2.92173296851913e-05
-1.70062236929984e-05
-2.69399227671832e-05
-7.78321204626427e-06
-2.2224758763869e-05
-3.36006798598889e-05
-2.2302136485224e-05
-3.63531383109531e-05
-2.60187177826354e-05
-2.35390257800534e-05
-2.58636918673672e-05
-5.87653529752002e-06
4.73908916520218e-06
-1.247337753394e-05
-6.78360878738015e-06
-2.53479086863521e-05
-2.38480961073374e-05
-2.89404038450358e-05
-1.56475957869751e-05
-1.80451633384264e-05
-5.98031042545632e-06
-1.3116101724134e-05
-3.5207830416039e-05
-3.12306967743561e-05
-2.88729757071857e-05
-3.42511822584839e-05
-1.95082095194834e-05
-2.84001980543456e-05
-3.23823574961946e-05
-2.02281946519349e-05
-3.44028063445007e-05
-1.662627854931e-05
-2.03821839931279e-05
-4.50558609395716e-05
-9.1062514096639e-06
4.4790291678647e-06
-2.67704547850734e-06
-1.67792651358289e-05
-1.71763076113039e-05
-1.15826886295202e-06
-2.54516520107772e-05
-1.411838226012e-05
-3.85148646683085e-05
-2.59531929773013e-05
-1.88018152245844e-05
-2.89196954717111e-05
-2.2878906020799e-05
-2.59433281914722e-05
-5.44339555165398e-06
-1.17975557035009e-05
-2.5151633910433e-05
-4.32294657070305e-05
1.66706002172435e-06
-1.86254714961308e-05
-2.35757526494993e-05
-4.09042916581568e-05
-2.21001748207453e-05
-1.4739117107824e-05
-2.27508796191827e-05
-2.72573502003277e-05
-6.55405754330891e-06
-2.12972934877802e-05
-2.24745601663729e-05
-1.2664055700247e-06
-1.97512364372055e-05
-1.68030235985693e-05
-1.54099012656106e-05
-2.60930980967326e-05
4.86660433573124e-06
9.97811706525201e-06
-3.2619377238673e-05
-1.78926294452319e-06
-2.03788184454334e-05
-1.94541125909156e-05
-2.68200571033746e-05
-9.77484591284786e-06
-2.51681296265473e-05
-2.97080199816641e-05
-9.13878707238254e-06
-4.03678901259989e-05
-3.65997455708413e-05
-8.57058397814679e-06
-1.94840868671607e-05
-2.99542815559844e-05
-1.62734008903676e-05
-1.93138542804863e-05
1.48800176183498e-06
-3.5500298742231e-05
-3.50998706002788e-05
-2.68228515203131e-05
-5.1219894113705e-06
-2.2913128031227e-05
-1.34383655181765e-05
-1.36421189263303e-05
-7.80545961829728e-06
-6.77931096550297e-06
-2.84418212951525e-05
6.49833710344607e-06
-1.89992830936199e-05
-3.12982218865611e-05
-1.62782347008087e-05
-2.22280400030368e-05
-1.97979569315636e-05
-3.81277861963422e-05
-2.0434092431296e-05
-2.50944729923786e-05
-3.71249399181426e-05
-1.83956683481215e-05
-1.3414491274743e-05
-1.08096320422687e-05
-1.19055251636792e-05
-2.86445024379386e-05
-3.27305739582772e-05
-2.53379503913533e-06
-8.38704541146524e-06
-2.66308309461762e-05
-1.68971803448596e-05
-1.85371603115083e-07
-1.56560344029895e-05
-7.62220928712101e-06
-1.96308649107428e-05
-2.01089385502217e-05
-1.13468486149529e-05
-3.12732280102611e-05
-3.17614497131051e-05
-4.15665688422548e-05
-1.60296192180051e-05
-3.20051679274895e-05
-5.09997979467351e-05
-2.16915611467547e-05
-1.59355833427592e-05
-1.85799230418459e-05
-3.3544329110276e-05
-1.15709460760743e-05
-3.18739646416053e-05
-1.0884843295869e-05
-4.93260964136177e-06
-2.78224528101284e-05
-1.24184927855887e-05
-3.61491887735205e-05
-8.12964402932784e-06
-1.4609160097668e-05
-4.25928975409542e-07
-1.55449331462551e-05
-2.65489814807216e-05
-1.10516486313738e-05
-3.14657757838441e-05
-3.22876035844137e-05
-2.15239936113617e-05
-1.19330807537242e-05
-3.27397563384269e-05
-1.67214224800129e-05
-2.26271427863566e-05
-1.73319053901423e-05
-3.29054038996825e-05
-4.43119244102105e-06
-3.80364207188106e-05
-1.52778778899102e-05
-2.47308515592042e-05
-2.53669476117206e-05
-6.30373644991457e-06
-1.07770457669753e-05
-2.13271185007016e-05
-4.28374316303597e-05
-2.10615103470979e-05
-6.85283986341235e-06
-2.98901252957256e-05
-3.46196047308037e-05
-2.91895822484401e-05
-1.63841392553176e-05
-6.53258043601744e-06
-3.41073951440323e-05
-1.23128226955639e-05
-2.81722731927577e-05
-2.467782122885e-05
-1.00755152367562e-05
-1.06027076527753e-05
-4.16537140730445e-05
-2.17875839130095e-05
-2.34066903659881e-05
-8.69463860526676e-06
-1.11663900784073e-05
-2.88900884496594e-05
-2.93892111653662e-05
-9.22305960446142e-06
-3.5950684472199e-05
-2.0960297704309e-05
-3.45510026605439e-05
-1.90389415510875e-05
-2.45054350753153e-05
-1.63046356557733e-06
-3.84216454971288e-06
-3.61125782233887e-05
-1.89596767905416e-05
-7.17283534514787e-06
-3.93840908938007e-05
-4.12918754273048e-05
-1.77816785583198e-05
-3.4306807330138e-05
-1.6591220088453e-05
-1.54060771928202e-05
-1.59748399702182e-05
-2.13710095495968e-05
-1.94775650297497e-05
-2.48096558281282e-05
-1.4892559210278e-05
-1.34962501761819e-05
-1.13610690415318e-05
-1.20676824280392e-05
-3.74586657539798e-05
-1.78605649753409e-05
-1.52573267517712e-05
-1.17195909087967e-05
-1.77361832998852e-05
-1.6138560044693e-05
5.22413497586028e-06
-2.90849523149658e-05
-2.61370136301469e-05
-2.03636953757951e-05
-1.87330701676936e-05
-3.880618834446e-05
-1.32883230850816e-05
-2.35879905668344e-05
-2.94725436728343e-05
-1.26513291055727e-05
-2.43108299093109e-05
-2.4459618563454e-06
5.75269933798581e-06
-2.64664988343662e-05
6.54989561807931e-06
-1.23632823908927e-05
-1.65348437646157e-05
-1.49022721457175e-05
-2.18791493198522e-05
-2.07455248088481e-05
-4.01849531744256e-05
5.59960342953148e-06
-2.96455869037453e-05
-2.27708563224993e-05
-4.12174443348083e-05
-6.56020901251712e-06
-2.24058225115651e-05
-1.81147247377234e-05
-3.40686244538796e-05
-1.24706152615682e-05
-4.65872236245161e-05
-3.88969103182273e-05
-3.68606516530922e-05
-1.97153825319711e-05
-2.69290579435048e-05
-1.83424344292415e-05
-3.2650473487586e-05
-2.77140381654276e-05
-1.90811645403803e-05
-2.23764217348619e-05
-3.02203543901671e-05
-2.89265044946922e-05
4.63454193351707e-07
-2.85399451027434e-05
-2.87440303650481e-05
-3.20605731196236e-05
-2.44799423773052e-05
-1.67155027790607e-05
1.05101070296168e-07
-2.61226684842057e-05
-2.72875111130592e-05
-2.50451382257905e-05
-9.97755029967002e-06
-2.99405307269487e-05
-2.09656130925239e-05
-9.20484874392619e-06
-2.53087563362477e-05
-1.33852482286369e-05
-3.23403136237371e-06
-1.66215288857992e-05
-1.63212367296621e-05
-4.79940257831571e-05
-3.35302623947129e-05
-1.50995995729331e-05
-2.20752188636042e-05
-4.41463877206412e-05
-4.5241888395248e-05
-1.20612744106756e-05
2.05712177622235e-06
-2.07051919091129e-05
-1.62380266562719e-05
-3.21220985779165e-06
-2.80335397825157e-05
-2.69284917956706e-05
-1.57843257981526e-05
-3.4854433424621e-05
-1.5833950635317e-05
-7.5089981968672e-06
2.94353698445296e-07
-2.07644983526462e-05
-1.327005597763e-05
-2.49637529859604e-05
-3.44038910875855e-05
-1.63194643964305e-05
-4.01909495703201e-05
-3.07891692376308e-05
-1.4795566544377e-06
-1.35814060253055e-06
-1.38389385816623e-05
-7.03748263964899e-06
-3.30736444301914e-05
-9.86464228612586e-06
-2.78437883829674e-06
-1.22345998131961e-05
-1.83864823352556e-05
-1.44785473064462e-05
-2.75656784192219e-05
-2.30765395364629e-05
-2.57602345653801e-05
-1.34170075272597e-05
-2.51514308046287e-06
-2.44638134854206e-05
-3.11232610546151e-05
-2.07994611683148e-05
-1.54733180568606e-05
-3.97513515684822e-05
-1.94064151068789e-05
-2.5712819031918e-05
-7.81590345542544e-06
-1.2076545648188e-05
-6.22907443667804e-06
2.27827554096743e-06
-2.10053091456367e-05
-3.39970655390053e-05
-1.71613043403244e-05
-2.00247744433724e-05
-2.50705873210348e-05
-3.40780209758527e-06
-3.13528393869843e-05
6.94905591535066e-06
-2.33227871820586e-05
-4.20083783948416e-05
-2.07970889175786e-05
-1.64850021936917e-05
-1.8270787157313e-05
-1.83124645254476e-05
-3.97876989049837e-05
-1.80116465969672e-05
-1.76987346214217e-05
-1.83412474477308e-05
-2.6376318243084e-05
-2.16195515568059e-05
-2.46442435157333e-05
-1.4608297839061e-05
-2.32911615221726e-05
-9.00893867255403e-06
-2.90456951525545e-05
-3.94353349277922e-05
-4.1290954758649e-05
-1.68055723621263e-05
-1.73071131331756e-05
-1.54691599734943e-05
-1.96460350191748e-05
-8.70068456798315e-06
-8.00693793233183e-06
-1.20591986848969e-05
-1.1933759362138e-05
-2.26937509538958e-05
-2.44542094097303e-05
-4.39458739691033e-05
-1.59535776531702e-06
-3.56073856221939e-05
-9.97683506550966e-06
-1.29519249065976e-05
-3.93734739246492e-05
-2.72437527251824e-05
-1.31981382316146e-05
-1.78547575647695e-05
-1.46837428783786e-05
-2.53681643116432e-05
-3.72758399461536e-05
-3.68398564409869e-05
-2.04100442875893e-05
-3.63814012832416e-05
-4.2183873138026e-05
-2.27570108729391e-05
-1.54306510225786e-05
-2.50749601078374e-05
-3.3056014436188e-05
-2.85507747517639e-05
-1.94107291158409e-05
-2.00631895980541e-05
-1.3632106247603e-05
-1.02205206964552e-05
-2.05510774267054e-05
-4.36895344616231e-05
-2.48594683901916e-05
-3.06317781006554e-05
-1.22108103885573e-05
-1.7893226110755e-05
-1.77137182500561e-05
-3.38642670701921e-05
-4.00350490211915e-05
-2.6076300169943e-05
-1.54892471081896e-05
-2.09866996618617e-05
-1.42419464579127e-05
-2.65644522915963e-05
-6.14581131611498e-06
-1.8307895596281e-05
-1.60075611762042e-05
-1.20408804746122e-05
-3.12076314405647e-05
-3.28917478099384e-05
1.21598513923879e-05
-1.36904107032605e-05
-2.9189945874421e-05
-1.88224882523961e-05
-3.54821032903549e-05
-3.05181877033786e-05
-6.37396056491568e-06
-1.29164702162024e-05
-3.07490847342642e-05
-1.58289416367492e-05
-1.47099025669672e-06
-9.11396036964155e-06
4.61748050718743e-06
4.67967488066977e-06
-1.82217148097189e-05
-1.42486279690926e-05
-1.11512856597336e-05
-6.69358315958552e-06
-1.8539643354409e-05
-2.8036833073288e-05
-2.69720245022438e-06
-2.46614657356854e-05
-9.74183295597502e-07
-1.93403938634954e-05
-2.09359609508548e-05
-8.66174412298654e-06
-1.32048565243838e-05
-2.07230375394749e-05
-7.20783803282606e-06
-1.29475632360888e-05
1.12427076655948e-06
-2.63244431783274e-05
-2.80147609676953e-05
-1.85563732208159e-05
-2.06882614832692e-05
-1.27611458885049e-05
3.86187788231743e-06
-1.63159050835619e-05
-1.71539796984395e-05
-1.89047079184695e-05
-2.1141928003879e-05
-1.82021172968868e-05
-2.48486043695499e-05
-1.11688847386083e-05
-2.05888242697912e-05
-3.03053420810594e-05
-6.68900729185218e-06
-1.47161571974189e-05
-2.4563394658283e-05
-1.94374307402138e-05
-1.42644829497274e-05
-3.99383658217867e-05
-1.4068890179075e-05
-8.35961288725962e-06
-3.25051624413663e-05
-1.15869080783464e-05
1.78887286904542e-05
-4.38256358048841e-05
-2.34177157579086e-05
-2.30018856688819e-05
-1.95021763136744e-05
-1.18210307826132e-05
-2.87164026937678e-05
-2.74971864757124e-05
-9.27053880331603e-06
-1.5025136691816e-05
-1.73774570612528e-05
-3.23513792276002e-05
-3.35147988541114e-05
-1.97666074558206e-05
-1.74944389917861e-05
5.22262449840494e-06
-2.15709964342362e-05
-2.57463927239991e-05
-3.40070370668665e-06
-2.7122523002275e-05
-2.05953046240415e-05
-2.52141748647273e-05
-1.9206652745896e-05
-2.42346537441878e-05
-2.42130090221988e-05
-1.02755502112318e-05
-1.59896735103584e-05
-4.52355779122537e-05
-4.09615497677148e-05
-1.87586899765807e-05
-4.00537904972678e-05
-2.04058067142461e-05
-3.5164363129981e-05
-9.20862244813743e-06
-4.41683042988677e-05
-3.39069089991848e-05
-4.09688396557462e-06
-1.73044017455737e-05
-1.09612672720653e-05
-5.36587106452292e-05
-1.99118326635666e-05
-3.20452434149076e-05
-2.56704117280339e-05
-1.31123060246904e-05
-2.40317712659705e-05
-8.01621025559145e-07
-2.06440453648308e-05
-2.37190213502685e-05
-9.09913313128766e-06
-4.70337498836907e-06
-2.06387717750152e-05
1.26863497445912e-07
-4.58025472027721e-05
-4.16444085901682e-05
-1.74078037571248e-05
-2.6813844703038e-05
-2.01137194869161e-05
-2.81901838758941e-05
-1.51517505144759e-05
-2.55223097850487e-05
-1.51537880354092e-05
-3.64970158849317e-05
-3.23727583879502e-05
-7.77996446472738e-06
-5.37181644149108e-06
-1.59035782390441e-05
-2.30529616799568e-05
-1.12788943824546e-05
-1.94898887180698e-05
-2.24421176595745e-05
-3.41337972614607e-05
-2.52161935383973e-05
-8.43055695626683e-06
-4.28259629201279e-05
-1.76318562699297e-05
-3.88208167173324e-05
3.87229851845314e-06
-1.60696518186891e-05
-2.80589172680099e-05
-2.56878080699558e-05
-2.87137592797699e-07
-3.16848638395675e-05
-9.72578711878111e-06
3.16819426556737e-06
-4.03298877709883e-05
-3.71279904531284e-05
-1.89495302270862e-05
-2.15614900595172e-05
-2.51208526790379e-05
-2.52860962254351e-05
-1.53558458832855e-05
-4.18092298961035e-05
-4.73130102637334e-05
-1.7725902221436e-05
-2.84066279465709e-05
-2.53290513966131e-05
-2.02327323491126e-05
-2.72202282141016e-05
-5.58937843835048e-06
-2.83659189939971e-05
5.92540525792606e-08
-3.45444070429515e-05
-2.59634048567786e-05
-2.71567066165393e-05
3.29468415771435e-06
-2.08300004784168e-05
-1.07072080731932e-05
-5.77766457036366e-07
-4.51289949657824e-05
1.18807497122477e-07
-8.20770237579184e-06
-2.080751789748e-05
-3.00651544465113e-05
-2.66703348023516e-05
-5.72463751783672e-05
-3.63231411369149e-05
-2.29823019910734e-05
-6.57256163950418e-07
-1.25998573252027e-05
-5.85517986513936e-05
-1.96834131228796e-05
-3.20990470745301e-05
-2.54150321080803e-05
-3.32171040755786e-06
-2.16821791968636e-05
-1.50244825261901e-05
-2.42060836313147e-05
-1.39340950906845e-05
1.48205852742129e-07
-1.7149992758883e-05
-4.22534403748528e-05
-4.0325386745168e-05
-7.1248544552354e-06
-2.0767828779684e-05
-1.77280206974332e-05
-1.40136416512143e-05
-1.76436293639367e-05
-1.90395066825974e-05
-3.90563419373121e-06
-3.23951726700216e-05
-2.44326888424648e-05
-3.10699968431662e-05
-2.68104825718344e-05
-3.08650290504824e-05
-1.76485466669758e-05
-2.39616296010587e-05
-3.19345633933279e-05
-2.93809318608979e-05
-1.15815172885162e-05
-2.82251519019737e-05
-2.71802145609045e-05
-3.92558654875252e-05
-3.40182835503742e-05
-1.83713125911769e-05
4.22209116696885e-06
-1.95536582972542e-05
-4.48366441315552e-05
-1.48375911517739e-05
-1.82507986762164e-05
-1.47032480292275e-05
-7.34009517283962e-06
-3.08574351355771e-05
-1.83826163084143e-05
-1.63762296832928e-05
-2.46758836730307e-05
-2.51277443786899e-05
-1.87448248512668e-05
-1.58003925228587e-05
-3.4148239800627e-05
-1.38267978762216e-05
-5.8654581197856e-06
-2.26061750949222e-05
-2.98592108565035e-05
-2.40058590131509e-05
-7.14934816991358e-06
-3.61127499490781e-05
-2.41433303949432e-05
-1.05844413016967e-05
-3.16898257122316e-05
-1.73794011181384e-05
-3.93410545975249e-06
-3.46501803850543e-06
-1.96037743185533e-05
-2.80938969461059e-05
-2.92041353715594e-05
-2.94925088061626e-05
-1.58177685352143e-05
-2.03898173296734e-05
-3.17180907238559e-05
-1.46270372205899e-05
-6.87829184456825e-06
-9.6607648874022e-06
-3.90113106592746e-05
2.33578981622962e-06
-1.19596519316332e-05
-1.85811708678411e-05
-2.12782519338146e-05
-7.82522233835132e-06
-4.08620100033688e-06
-2.58235475390601e-05
-6.50654564670874e-06
-3.4746575210233e-07
-2.37267258785396e-05
-2.08523274513322e-05
-7.15393164759156e-07
-3.81873688641141e-05
-4.43040766644032e-06
-2.15752111174658e-05
-4.2700459048337e-05
-7.21283119515256e-06
-2.28992937309845e-05
-2.3567419862781e-05
-3.03899579784131e-05
-1.36275933506208e-07
-6.93499563720229e-06
-3.69196875130125e-05
-2.71262036620836e-05
-2.0069823825734e-05
-2.30313164824225e-05
-1.37096003219307e-05
-2.50134035323694e-05
-1.5498356414746e-05
-1.44198026757499e-05
-3.24021897393504e-05
-2.74955649196537e-05
-1.517390273734e-05
-1.81110650752772e-05
-2.60586665757495e-05
-3.60185249640996e-05
-3.2885811858544e-05
-1.66390275404422e-05
-1.2373374357089e-06
-1.20321568678262e-05
-2.06195136553586e-05
-6.98065233404009e-06
-1.56593748681498e-05
-2.97638550275902e-05
-2.12161660425137e-05
-4.41466779256478e-06
-2.76209188820267e-05
-2.61891896654073e-05
-4.3917510477308e-05
-2.58159143264443e-05
-3.93438204496157e-05
-2.87207542954616e-05
-2.41985035772834e-05
-2.40442773748611e-05
-1.69028826557075e-05
-1.57353421294129e-05
-2.96408470515517e-05
-1.83767196150245e-05
-2.91878110617084e-05
-2.42798243154183e-05
-1.76944513098696e-05
1.50404408982988e-07
-7.38178625214163e-06
-9.36030348364438e-06
-7.65805657559157e-06
-2.55114216442033e-05
-2.63451300858161e-05
-3.35264584108613e-05
-1.08011354874981e-05
-4.662859098357e-06
-1.30810431672462e-05
-2.31803307663475e-05
-3.15825108206101e-05
-1.66730760820451e-05
-2.05438041052137e-05
-2.18463751722787e-05
-3.83531366204414e-05
-3.61472574216783e-05
-1.95085262716241e-05
-1.36890111164554e-05
-2.20935543251386e-05
-4.67100146856308e-05
-2.81634309859157e-05
-2.47236167778995e-05
-1.47824355613309e-05
-2.1661317686058e-05
-3.70528921426139e-05
-2.35624606080399e-05
-3.43209865096619e-05
-2.04346447287262e-05
-1.21468395532637e-05
-1.52748431947166e-05
-4.21412887015838e-05
-2.44526833040401e-05
-1.66649939901509e-05
-2.34313472619394e-05
-5.18496157010601e-06
-2.72540421635989e-05
-3.96302149667746e-05
-3.10217455484597e-05
-3.05052384304823e-05
-5.03640553575385e-05
-1.8860009140221e-05
-1.20882552067326e-05
-1.43954990738807e-05
-3.05189589861575e-05
-7.41360145674008e-06
-1.87533670050964e-05
-3.03860150399221e-05
-1.7002524241254e-05
-1.88161982586046e-05
-1.25643229578269e-05
-1.85452860425587e-05
-1.59930871536796e-05
-2.1874144885022e-05
-1.04538855190749e-05
-3.58734424521574e-05
-2.69775755452742e-05
-2.95615882476424e-05
-3.13159376957976e-06
-2.11973020730596e-05
-3.15229650278035e-05
-4.82180416882323e-06
-3.38717086667008e-05
-2.28381750267091e-05
-1.49176271112836e-05
-3.43687406467498e-05
-3.3900969722428e-05
-2.91351835344401e-05
-1.95838943412733e-05
-1.71328172133818e-05
-4.81336095115291e-06
-2.62669594664694e-05
-2.99773215147459e-05
-2.26268162489665e-05
-8.14334460965199e-06
-2.64580149459578e-05
-5.24319758829623e-06
-3.64987097248599e-05
-2.01203187339926e-05
-2.40736422692318e-05
-1.54349134966105e-05
-3.39148552774021e-05
-4.8423969917785e-05
-1.45482296096193e-05
-1.87759698069803e-05
-2.23908432151634e-05
-1.1532641034622e-05
-2.5234294108154e-05
-2.63240855291479e-05
-1.67186915620746e-05
1.25995583389004e-05
-2.97272668821731e-05
-2.88647066259533e-05
-5.17715140906665e-06
4.58441669574922e-06
-3.29055716933155e-05
-2.62034367313316e-05
-2.79458708247429e-05
-2.21095313692559e-05
5.12348493931166e-08
-1.1043346433258e-05
-2.99462568723148e-05
-1.41449104038354e-05
-2.66106987126742e-05
-4.00003445917035e-05
-3.16976346865801e-05
-5.65082805137695e-06
-1.03491755965066e-05
-4.22061911531686e-06
-3.58072276520819e-05
-1.78143952751764e-05
-2.27660800557123e-05
9.23973168215436e-06
-9.23586163867653e-06
-2.36990009098095e-05
-3.9898348924784e-05
-4.64650597399553e-05
-1.7148266402273e-05
-2.75278031581364e-05
-2.2453897147072e-05
-3.62867985807407e-05
-1.97453458157467e-05
-3.0554613205081e-05
-5.12452494634618e-06
-4.60019001947475e-05
-3.89042845991552e-05
-1.05889002487591e-05
-2.91398931901252e-06
-3.06863150084888e-06
-2.59769091643012e-05
-1.1538834897246e-05
-1.94809826121305e-05
-2.23846696265006e-05
-2.60230084975923e-05
-1.03565176435185e-06
-2.75940100985378e-05
-1.1853253915238e-05
-3.21785964216337e-05
-7.58919128292374e-06
-2.73721186096403e-05
-8.72707089983984e-06
-8.05379616073354e-06
2.58707430024508e-06
-1.28991102258301e-05
-2.16351345818734e-05
-2.28085243878425e-05
-2.44428583371493e-05
-1.54368081167773e-05
2.49174156058092e-06
-2.57951741166702e-05
-1.68004868290744e-05
-8.70070942331882e-06
-3.21521569159521e-05
-3.32143937689616e-05
-3.91914048951016e-05
-2.36210988906343e-05
-1.1361446144285e-05
-2.98688307686038e-05
-3.40084317236986e-05
-6.63498557454421e-06
1.8212654420217e-06
-2.38604194132286e-05
-3.99327900315298e-05
-1.67673840467578e-05
-2.76689386512817e-05
-1.05707405177506e-05
-2.4242751239031e-05
-1.85607090091184e-05
-5.49353028929531e-06
-2.40502860920206e-05
-3.88279182102369e-05
-3.28819816781296e-05
-1.84518969507232e-06
-7.6449961477779e-06
-2.75667698855038e-05
-9.80729466521721e-06
-2.87183722630816e-05
-2.88568673988193e-05
-2.44296590410627e-05
-2.46622513714287e-05
-5.43637652691178e-06
-2.2718365709599e-05
-2.43388490919164e-05
-1.50240096434198e-05
-2.72645124125887e-05
-2.55702018116379e-05
-1.71946173032627e-05
-3.82504092777188e-05
-6.48282361597034e-06
-3.35090355065822e-05
-3.02637698811976e-05
-2.81436207151433e-05
-2.26343060055187e-05
-2.1835742014835e-05
-2.79942738344949e-05
-1.01384220058873e-05
-3.09436532835769e-05
-7.94473333672691e-06
-1.08756143122255e-05
1.24319574060027e-06
-2.81204224641373e-05
-1.24722685749181e-05
-1.13097714760206e-05
-5.08599540033229e-06
-2.26130034494271e-05
-1.83445203712161e-05
-1.984621755076e-05
-1.94729899663359e-05
-1.20722661813265e-05
-3.00655671626422e-05
-3.55998501721825e-05
-1.82106490916277e-06
-1.69656946919543e-05
-2.92834726180712e-05
-1.23857483492485e-06
-2.20058598600255e-05
-2.78041808526027e-05
-1.25265636317289e-05
-2.07463552896768e-05
-1.80724294197735e-05
-2.18064197376531e-05
-1.1632697673128e-05
-4.80464566698546e-05
-7.46548269585594e-06
-3.49097695180401e-05
-1.12096537554804e-05
-2.25160098257136e-05
-3.65503364202475e-05
-2.13344872789431e-05
-2.41739223121077e-05
-1.96296128028102e-05
-3.28415613566789e-05
-1.72991882284775e-05
-3.51060129163672e-06
-2.54911120540788e-05
9.44253513460055e-07
-2.5403222684922e-05
-1.34592171579702e-05
-2.36244529726209e-05
-2.3007913647002e-05
-1.4999380895176e-05
-4.84816119639151e-05
8.66567960207793e-07
-1.19360020930419e-05
-2.24562470295109e-05
-2.62810091303225e-05
-3.35622675157132e-05
-2.68416633558684e-05
-1.99485738624322e-05
-1.77248995402192e-05
-2.12970849822064e-05
-2.2976894821914e-05
-4.26535203040953e-05
2.71837953018216e-06
-2.74008788524496e-05
-2.08689581061056e-05
-1.85617154322795e-05
-1.49409627786732e-05
-1.4590067801095e-05
-2.99251219225698e-05
-1.44004030465613e-05
-3.01983365212281e-05
-1.26327586640847e-05
-3.84388011919058e-05
-2.41949325531428e-05
-2.93883063930296e-05
-1.77970132967146e-05
-2.03585220974186e-05
-2.01074487630534e-05
-4.14994712150709e-06
-2.72931836339188e-06
-2.53659034914401e-05
-2.51599524013548e-05
-3.42024904729534e-05
-3.7118602370277e-05
-1.09520272571112e-05
-3.7409434262348e-05
-4.07154517783256e-05
-1.79504995170482e-05
-4.89268754331445e-06
9.00198741960111e-06
-1.94042866088901e-06
-1.01511041645348e-05
-1.44727439513332e-05
-1.55587065429113e-05
-1.6168706698743e-05
-2.77611917520349e-05
-1.62945760940824e-05
-2.32327599183353e-05
-3.10586953544143e-05
-1.75613498727101e-05
-2.70248229809606e-05
-2.60860675945327e-05
-1.62253360755586e-05
-2.51627304342705e-05
-1.73112406955363e-05
5.07662750552964e-06
-2.57844626976838e-05
-4.26913187595815e-05
-1.9257461649066e-05
-2.8897727575999e-05
5.20441755704902e-06
-1.2639090296681e-05
-1.52174761121684e-05
-1.50999975622151e-05
-1.87739399559158e-05
-2.12320410527863e-05
3.32192265240078e-07
-1.47387851610809e-05
-1.59409155711988e-05
-2.09647330893564e-05
-2.53108652999801e-05
-1.99805390991543e-05
-3.49659244169557e-05
-2.93899815337663e-05
-1.569079891098e-05
-1.47617769778327e-05
-3.81533904821651e-05
-1.32441717416911e-05
-2.52882598279909e-05
-3.57051503741598e-06
-1.18788473339789e-05
-1.30684879536098e-05
-3.46329775991228e-05
-1.52884164449541e-05
-1.69054404355216e-05
-3.32056629180136e-05
-1.34044429836052e-05
-3.24021680755239e-05
-1.26021598757909e-05
-2.2551136772167e-05
-1.35423228722421e-05
-1.31699786502403e-05
-4.2483226703688e-06
-4.19704168957027e-06
-1.29422944487558e-05
-2.96087388701089e-05
9.06511754960109e-06
-2.27752917228217e-05
-6.44993602478406e-06
-2.23957938564305e-05
-2.07253226180016e-05
-1.64719162571103e-05
-1.75232660359103e-05
-9.46089861368153e-06
-3.06092784482226e-05
-2.88517948734546e-05
-4.22913817615045e-05
-3.55285101630491e-05
-1.10721431514636e-05
-3.12287746378814e-05
-1.49444846410331e-05
-2.22556334843406e-05
-2.59908801589833e-05
-8.81745214670639e-06
-2.0374768189624e-05
-1.39890981917729e-05
-2.2502324249344e-05
-2.87873380487795e-05
-2.92575127301149e-06
-3.65455972012004e-05
-3.85307008453263e-05
-2.65021541338522e-05
-3.83736534050227e-05
-2.77136535723247e-05
-1.30575503597028e-05
-5.267137153237e-07
-4.32745942171139e-05
-2.4721778627236e-05
-3.29888086650916e-05
-3.01911554500504e-05
-2.27912661596791e-05
-2.21335980715522e-06
-9.63357841351947e-06
-1.97337155601088e-05
-3.47052251752527e-05
-2.53328773816019e-05
-3.17742940643384e-05
-2.49211089352443e-05
-3.34069436951997e-05
-2.4396588593482e-05
-2.57510081846197e-05
-6.03141286055343e-05
-2.77005569685881e-05
-1.32282875613619e-05
-2.89269176348591e-05
-4.7775342502139e-05
-3.49045587131559e-05
-2.19932083521043e-05
-4.65929800762285e-05
-3.3854339818699e-05
-8.56590220132962e-06
-2.38904536116101e-05
-1.39594804751276e-05
-2.17722541438099e-05
-1.5724117653834e-05
-3.95075810759869e-05
-1.44102927282464e-05
-3.19736614806763e-05
-3.16008226966825e-06
-1.07074638732495e-05
-1.0272124352806e-05
-2.07415766122867e-05
1.03278333578755e-06
-3.17092877518638e-05
-1.70388161473444e-05
-1.41405432426877e-05
-1.51558811511405e-05
-3.09795960865681e-05
-1.46582426457422e-05
-2.86554082331908e-05
-4.63936726544631e-06
-1.11526901264411e-05
-2.5011792821523e-05
-1.97383966455838e-05
-7.88331048910125e-06
-7.02976255007594e-06
5.28804250543698e-07
-1.24785251169118e-05
-2.70516121327407e-05
-2.46183020315959e-05
-1.36218490568593e-05
-3.98469337755833e-05
-1.50717723334173e-05
-1.70151939544478e-05
-1.96697833834182e-05
-1.11345869206825e-05
-2.44983188057109e-05
-2.59055434191492e-05
-2.90725239849728e-05
-3.81716101697485e-05
-2.00254468319033e-05
-1.03482250644025e-05
-2.18827872937646e-05
1.54378834313758e-06
-2.17666974109172e-05
-2.56219631727296e-05
-1.07606549780407e-05
-2.25224874269482e-05
-2.57459802134391e-05
-3.57676499837242e-05
-9.20271250714904e-06
1.29755337672416e-06
-2.76785867991345e-05
-6.95266342365606e-06
-3.13325524439085e-05
-1.83961571761248e-05
-1.38824420676782e-05
-2.32889592418781e-05
-1.94323445320494e-05
-3.36909509444509e-05
-9.97540239355816e-06
-2.81998524947239e-05
-1.7389462033737e-05
-1.8129478404929e-05
-1.28230379059425e-05
-3.67807029134959e-05
-7.74103838516795e-06
-6.88009885583614e-06
-2.31772356634967e-05
-2.02841311801717e-05
-2.48474934465483e-05
-2.7417291115102e-05
-3.73670475136499e-05
-1.6280560248734e-05
-1.55620723236983e-05
-2.02013488231583e-05
-2.37927810921082e-05
-5.02653437290881e-06
-8.18904209749703e-06
-2.93904397310795e-05
-2.74713270757543e-05
-9.7483892424764e-06
-4.67060747704068e-06
-2.55529753210655e-06
-3.86621200284897e-05
-2.44053596924464e-05
-3.63237426593634e-05
-2.09446678631932e-05
-2.17018623529663e-05
-6.9888176224309e-06
-1.29831168442346e-05
-2.30888856150302e-05
-3.58904437540189e-05
-3.03504697268387e-05
-6.91335370963303e-06
-2.38531056692618e-05
-8.9311831799506e-06
-1.34987196993795e-05
-2.05492296493638e-05
-1.60940583012843e-05
-3.8298460249762e-05
-2.39111278628294e-06
-1.85046944319555e-05
-1.38288992045482e-05
-4.46942361197887e-05
-2.50019036727035e-05
-2.18349388637759e-05
-3.18869079670308e-05
-2.70165726545796e-05
-4.81754674335437e-05
-5.05867321039922e-06
-1.99802646339094e-05
-1.4698669458033e-05
-1.63727600121546e-05
-3.55414152106509e-05
-1.30999645506955e-06
-1.55085524119775e-05
-2.89638458465477e-05
-1.65702267719994e-06
-4.06525824301115e-05
-2.83058321990247e-05
-6.80446871122497e-08
-3.97521689092552e-05
-1.82427918285701e-05
-1.7824880071894e-05
-3.10034719745594e-05
-3.55632773224413e-05
1.41211918963734e-06
-2.69596623495291e-05
-2.94926154657057e-05
-1.22929571009734e-05
-1.46570092007445e-05
-2.72390284646567e-05
-2.95668762753863e-05
-2.32289590397301e-05
-3.4956350717438e-05
2.31837056716282e-06
-1.2121197445587e-05
-2.50237989641714e-05
-1.94947896788161e-05
-4.14058874526484e-05
-1.00639149243309e-05
-3.98922371655766e-05
-2.23426829985705e-05
-2.84175344133239e-05
-1.78057146623301e-05
-2.76735081403711e-05
-1.68382330050173e-05
-6.58074319213547e-06
-1.32581451787382e-05
-3.45677715277936e-05
-2.77414363037839e-05
-2.45402554102108e-05
-2.3068140086871e-05
-1.78598160993658e-05
-3.22528895320009e-05
-1.54621764860469e-05
-2.51759470075644e-05
1.55627615575421e-06
-1.17164546744052e-05
-9.61191428386151e-06
-1.30397430097071e-05
2.79642273876594e-06
-1.86838949516837e-05
-1.94934165636739e-05
-1.36493591505201e-05
-8.2842961441583e-06
-1.12405319192578e-05
-4.60245347327161e-06
-3.6526841364665e-05
-2.83718568768584e-05
-2.47449578657359e-05
-7.35990404990406e-06
-9.17615558077867e-06
-2.85074593359335e-05
-2.88625798914834e-05
9.50475949060372e-07
-2.96824327447424e-05
-2.57647587768187e-05
-3.89714922782678e-05
-3.74985472436191e-05
-1.39653849794946e-05
-9.60077632188836e-06
-4.31579039595484e-05
-2.21745457988035e-05
-1.65386200594293e-05
-4.34310734627875e-06
-2.53584691642456e-05
-3.14319701544899e-05
-3.84599241635194e-06
-4.16343756293833e-05
-1.93434793617592e-05
-2.07337888940724e-05
-2.61312062175232e-05
-1.11836975956976e-05
-1.81151788623454e-06
-1.48950026652951e-05
-3.77448260236902e-05
-4.63101563651267e-06
-1.63306116272489e-05
-2.24136142706094e-05
-5.48997154830453e-05
-1.96527487583007e-05
-3.07937549502641e-06
-1.49439979266633e-05
-3.78807956875964e-06
-1.63670878116579e-05
-4.06751488845556e-05
-1.8276379434282e-05
-3.00752672341885e-05
-1.33204179960486e-05
-2.51354214324732e-05
-1.76810128619616e-05
-1.83622244604505e-05
-5.69697906998082e-06
-2.28120791643022e-05
-1.55914540850199e-05
-2.20154226994956e-05
-3.59084876056885e-05
-8.16941797617984e-06
-3.3321550687196e-05
-2.76971312515045e-05
-1.47041054479102e-06
-7.72548146738278e-07
-3.11058105733604e-05
-2.43039939951367e-05
-1.25805141004947e-05
-2.00437676413135e-05
-3.96978609739186e-05
-1.71582156333708e-05
-2.5215398319859e-05
-2.50478658426195e-05
-2.52834089896769e-05
-1.35971149296641e-05
-4.18604927063125e-06
-1.53133847163202e-05
-2.04147619581773e-05
-1.53100127102577e-05
-1.742218419549e-05
-3.45109712581356e-05
-4.1934551531981e-07
-3.17910069584569e-05
-2.95859467377605e-05
-5.7845743748029e-05
-3.51973796161751e-05
-9.31204042096177e-06
-1.74385230475336e-05
-8.34569534059528e-06
-3.1689094671691e-05
1.92317895398451e-06
-1.25486093762273e-06
-6.39735043372378e-06
-2.88035829151319e-05
-9.95515418307596e-06
-3.26514391875352e-05
-3.58519501628661e-05
-1.49045795217318e-05
-3.99650195707353e-05
-1.89615807976869e-05
1.04550218676448e-05
-1.37307209491559e-05
-3.11269753813232e-05
-3.97641368411438e-05
-2.14605641834058e-05
-3.06696179297361e-05
-1.99809427907728e-05
-2.10907396831349e-05
-1.53403291559777e-05
-2.00187406182454e-05
-3.3988087311739e-05
-1.05849035067558e-06
-1.2068739934068e-05
-8.82365433105936e-06
-3.10748071082197e-05
-1.57920838208918e-05
-3.33361169268996e-05
-2.18158503360508e-05
-4.03046833932454e-06
-2.40646924413139e-05
-4.13163147133507e-05
-2.50663879405387e-05
-8.64077356745913e-06
-1.86632673254505e-05
-2.22633648753206e-05
-3.56391909170959e-05
-5.2595201668083e-05
-4.52574099797993e-05
-1.24837788213805e-05
-2.48181510602204e-05
-2.70615118882281e-05
-2.43919646456192e-05
-2.59157911166033e-05
-2.0372431946556e-05
-1.08198061936721e-05
-4.15625111267958e-05
-1.44423473947026e-05
-7.86505246929395e-06
-3.46230168953165e-05
-8.9968499925307e-06
-4.1158552467701e-05
-1.31082065281988e-05
-3.6513325427096e-05
-2.49170315610405e-05
-2.86823266548005e-05
2.78031416771717e-08
-1.47571849936882e-05
-4.31289112525719e-05
-2.42180819377108e-06
-2.54047562041677e-05
-2.99612944067626e-05
-1.74275982853833e-05
-1.4530332747708e-05
-3.64746588813029e-05
-1.73037430397783e-05
-1.40541085910251e-05
-4.28409426943163e-05
-2.74456872380113e-05
-2.76241612706844e-05
-2.15894207954057e-05
-1.79562436706789e-05
-1.09646198219938e-05
-3.56978646176424e-05
6.86751750323461e-06
-2.33684670486992e-05
-3.72497631892061e-05
-4.7536518021308e-05
-3.37909507274847e-05
-2.97270255215339e-05
-2.11452824699099e-05
-1.67493882329448e-05
-2.83216059237035e-05
-3.43715822461386e-05
-2.04898508686806e-05
-1.12801865754416e-05
-1.62173732445415e-05
-1.61233723590277e-05
-3.00728130743202e-05
-3.96445655965507e-06
-1.99686305555507e-05
-1.34804312643865e-06
-2.15386900316011e-05
9.09131764987745e-06
-9.83313460659226e-06
-1.87823132102931e-06
-2.21456447836829e-05
-1.8975967845172e-05
-2.9787264459931e-05
-3.46236850543027e-05
-1.77897049437999e-05
-2.21063684831677e-05
-1.79557320419802e-05
-6.34399109811828e-06
-1.69134936424059e-05
-1.35642134380032e-05
-4.40097011978418e-05
-1.56942687001234e-05
-2.91936114414436e-05
-3.23669641770522e-05
-3.04830264163333e-05
-2.2418484929217e-05
-1.49831402162116e-05
-1.82988554451655e-05
-2.92798032004785e-05
-4.16535477783637e-05
-3.50726518707037e-05
-2.45260570753788e-05
-2.71905900834089e-05
-1.570896757454e-05
-5.55813902544491e-06
-2.19938682622825e-05
-1.4168902006901e-05
-2.81393724720668e-05
-4.11662719947901e-05
-1.07728736283519e-06
-4.02807017602069e-05
-3.46788052015297e-05
-2.2693238360012e-05
-5.09929144689814e-06
-2.15882167997554e-05
-9.19619913126978e-06
-4.15200008084095e-05
-3.05195507489107e-05
-3.99498233016728e-05
-2.15003752666341e-05
-4.07198565055681e-05
-2.89808380668587e-05
-2.79518152392468e-05
-8.42753832996151e-06
-1.42778375600409e-05
-1.86004769300946e-05
-3.47227299590658e-05
-3.26595183915521e-05
-2.07589033067275e-05
-6.84353936946283e-06
-5.97740647755412e-06
-2.61147109424335e-05
-1.93915311184028e-05
-3.66862000423329e-05
-4.66542569743792e-05
-2.07147090525514e-05
-2.77097568255113e-05
-4.86408234500063e-06
-1.12678342253703e-05
-2.50759054453652e-05
-1.5294040843701e-05
-9.4437443977782e-06
-3.26738406409786e-05
-2.00332870999848e-05
-2.5538434289047e-05
-2.4554820842808e-05
-1.84888572901654e-05
-8.85138302613529e-06
8.03091078033548e-07
-2.35805786404925e-05
-1.66276357241741e-05
-3.84219022773012e-05
-2.1556832362362e-05
-5.28181604153127e-06
-2.394218766746e-05
-1.14245801533944e-05
-3.3510543127458e-05
-4.60921168190562e-06
-3.09231588549116e-05
-2.55475384135654e-05
-4.2471025689347e-05
-4.44188976199718e-05
-2.02333907333976e-05
-1.31029901709229e-05
-1.58097318488914e-05
-1.08791984459251e-05
-2.7183073080804e-05
6.44655707933936e-07
-3.81009956148768e-05
-1.09344697233394e-05
-3.03493735458153e-05
-2.22343940184743e-05
-1.78230558460401e-05
-9.30163397254966e-06
-1.27422550934821e-05
-3.37830428827527e-05
-9.83770074138772e-06
-5.32513701854204e-05
-2.25903614035123e-05
-2.83548616950698e-05
-2.31709615925884e-05
-1.26245169157284e-05
-3.33636955740331e-05
-2.16090312060745e-05
-1.79427491361485e-05
-2.26187573963255e-05
-2.6475559861921e-06
-3.21434613559963e-05
-1.72792370454379e-05
-2.23429071656706e-05
-1.54139192477663e-05
-3.52021597375625e-05
-3.51191613156317e-05
-1.98900696518382e-05
-3.27225246651223e-05
-1.76438850504085e-05
-3.19574301139385e-05
-1.43915234546361e-05
-8.5007527147555e-06
-8.94939280640926e-06
-4.17901702957515e-05
-3.18466986805848e-05
-4.13561519172213e-05
-1.61707673761041e-05
-3.03489973057765e-05
-1.68638535168233e-05
-2.37567573621074e-05
-3.09060193719517e-05
-7.09178628548921e-06
-2.24806616063556e-05
-2.31049011306934e-05
-8.68734445937647e-06
-1.99459225596579e-05
-1.17121378617968e-05
-3.92347960767963e-05
-4.97247468286505e-06
-6.63610699070825e-07
-2.66140638331655e-05
-1.26816328047751e-05
-1.70448371736676e-05
-6.88632544623007e-06
-1.97523721861719e-05
-2.98121820415459e-05
-1.79045816444402e-05
-2.84409881323112e-05
1.38404116502802e-05
-1.31351553741572e-05
-2.41871836976088e-05
-1.62024747318485e-05
-3.8618861335753e-05
-2.53546405135848e-05
-3.18803042841341e-05
-1.62468147836968e-05
-2.95082061185595e-07
-3.51268169522083e-05
-2.91990605267171e-05
2.09026404787551e-07
-1.36954798892139e-05
-2.68159162625467e-05
-1.89800633845427e-05
-8.14275905183673e-06
-2.6331077759064e-05
-1.36646881698869e-05
-3.1961523278226e-05
-2.28368416102605e-05
-3.32096941571528e-05
-2.83599526341369e-05
-3.34619557524571e-05
-7.52574639845055e-06
-3.42514763161911e-05
-1.65525094984521e-05
-1.261706720039e-05
-2.69642252359094e-05
-2.93369386626788e-05
-1.6752379304768e-05
-1.35903533071061e-05
-1.01172210063891e-05
-3.71860279161545e-05
-3.44348962926884e-05
-1.39322710463532e-05
-2.96989409312088e-06
-1.95320008293401e-05
-1.37486686811948e-05
-1.97050327473084e-05
-1.61489431148647e-05
-1.76354191789108e-05
-2.29702814656128e-05
-1.16122679103616e-06
-2.87639738875624e-05
-1.11771744517048e-05
-1.34207529533956e-05
-2.05860360522615e-05
-6.93839662586941e-07
8.53815070434443e-06
-5.92524270312677e-06
-1.79852632098315e-05
-1.99748981555872e-05
-4.22724433583239e-05
-3.137997577731e-05
-1.19810361677751e-05
-3.34485286923851e-05
-1.97057027452982e-05
-1.41345943157827e-05
-4.78719588492957e-05
-3.93251517674681e-05
-6.35107517892026e-06
-3.62246150310241e-05
-2.55719673620203e-05
-1.96453870350778e-05
-1.26927589726752e-05
-3.63657345397841e-05
-4.47733199050113e-05
-2.32596448077521e-05
-3.36773211898935e-06
-2.00083667276507e-05
-2.95748363066611e-05
1.8472069530931e-06
-1.35924384872712e-05
-4.4150875939316e-05
7.8666744022885e-06
-2.42648742938323e-05
-2.23524233431446e-05
-2.75274115807837e-05
-1.47280937388756e-05
-1.40190742304044e-05
-2.2184790094743e-06
-3.11318014961574e-05
-2.13183330750933e-05
-2.5295047420358e-05
-4.26702284526824e-06
-2.52542874591506e-05
-2.1730283956868e-05
-1.59178100889116e-05
-1.9450561049674e-05
-6.96511386389682e-06
-3.25943580227997e-05
-1.20494117737505e-05
-3.67478073800925e-05
-3.44709093928453e-05
6.39227573576378e-06
-2.02993338863828e-05
-4.78149831273184e-05
-3.00815161284924e-05
-1.30765902864272e-05
-2.77666738073078e-05
-2.28926601291112e-05
-8.03588287752539e-06
-3.4229057078589e-05
-3.3191356108469e-05
-1.99210380167399e-05
-5.65056709714283e-06
-1.77790097430189e-05
-1.81996047042458e-05
-2.86542512552196e-05
-3.77266300972258e-05
-1.8522743383142e-05
-7.43867604492803e-06
-1.18091434864293e-05
-2.77577727316535e-05
-2.45087748003614e-05
-4.16946629249894e-06
-4.45274867012995e-05
-3.59529687464436e-05
1.03619370313622e-05
-2.81144231033674e-05
-1.92007941068121e-05
7.85158499788885e-06
-2.54131799491393e-05
-2.27456112073455e-05
-6.11410788615597e-06
-1.35389835517445e-05
-2.4467068523894e-05
-2.26451415246298e-05
-2.18372179192213e-05
-1.17716439002506e-05
-1.48300916755527e-05
-5.94695177259109e-06
-3.84352651572891e-06
-2.29449963828485e-05
1.11986058550796e-05
-1.88293474566919e-05
-1.33428971955028e-05
-3.01325744410126e-05
-2.58626488055195e-05
-4.67439963121542e-05
-1.30895063132025e-05
-1.02798314655935e-05
-1.98662069661121e-05
-2.91310990241655e-05
-3.08181615216847e-05
-2.77985435823959e-05
-2.86749630366171e-05
-8.89802449342167e-06
-1.82395117090727e-05
-1.22779930444284e-05
-9.04848342615742e-06
-1.63660869342567e-05
-1.75796239003148e-05
-1.88456316507701e-05
-1.69047002447965e-05
-9.23069575311232e-06
-2.09014850593714e-05
-4.95265843337874e-05
-2.34844024086636e-05
-3.30071916760605e-05
-2.968695251518e-05
-2.2062208817037e-05
-2.23464492574562e-06
-2.6555129327813e-05
-3.43337850076599e-05
-4.74891830168468e-05
-3.45941155520886e-05
-2.46793290031116e-05
-1.46074937435442e-05
-1.63725604999377e-05
-1.80634368811247e-05
-5.30639885871439e-05
-1.71704865189306e-05
-2.84173314766102e-05
-2.39209861253349e-05
-1.97890672510894e-05
-3.19639091304466e-05
5.77316621816691e-06
-1.82549982566149e-05
-2.41546812641038e-05
-1.3549277609803e-05
-2.64571304670922e-05
-6.87900740296236e-07
-4.02018353353494e-05
-1.79800113913565e-05
-3.47382299727479e-05
-8.59845098177398e-06
-1.94740116182299e-05
-3.10285744261212e-05
-5.12027020147868e-05
-3.3208094192086e-05
-4.85891962300443e-05
-2.36011327494355e-05
-2.0968002775477e-05
-2.05796192800677e-05
-2.51912391214062e-05
-6.46924374837422e-06
-1.66434583395298e-05
-1.08567896717568e-05
-1.27156559694111e-05
-1.97076985400305e-05
-9.77468629178867e-06
-2.21633501920166e-05
-4.38005242583093e-05
-3.66149914257709e-05
-3.01587111392995e-05
-3.79367434288869e-05
-6.96725545830339e-06
-1.96506950649202e-05
-7.4106737122825e-06
-1.71076637152598e-05
-1.52645354643426e-05
-7.45186470425578e-07
-4.16308354431577e-05
-6.25229363891921e-06
-1.7013330618914e-05
-1.7236140634426e-05
-1.98840182741528e-05
-4.15982149243223e-05
-2.17412134638298e-05
-3.09992507833119e-05
-1.74337841012174e-05
-3.99239807704187e-05
-3.88545941977783e-05
-2.06101518569731e-05
-3.51167784534119e-05
-2.04090988638752e-05
4.87997441007908e-06
-3.46497282238915e-05
-4.83006842354841e-05
-3.30432743369671e-05
-1.27757594547013e-05
-1.93010893585988e-05
-4.15562141824305e-05
-1.18147205121961e-05
-7.29585464644268e-06
-3.61268043528456e-05
-1.47218548747543e-05
-1.96287967986206e-05
-4.05125884828817e-05
-3.84430097056431e-05
-3.52425409837249e-05
-2.99838688976781e-05
-1.99932092447189e-05
-1.87318049186343e-05
-2.93716579743233e-05
-1.37650862837652e-05
-1.02768865094228e-05
-1.65816236973603e-05
-1.42413143398315e-05
-2.56746695300849e-05
-1.67306085601206e-05
-2.08705715548218e-05
