# Supplementary material for: Research on computational propagation and identification of mine microseismic signals based on deep learning
Source: PLoS One. 2025 Oct 22;20(10):e0334641. doi: 10.1371/journal.pone.0334641 (PMC12543183; doi:10.1371/journal.pone.0334641)
Supplement: S3 Data — (ZIP) [file pone.0334641.s003.zip › 000100500002756.xlsx_0.txt_24.txt.txt]

-1.87699233188006e-05
-5.67803111068511e-06
-2.78490529629589e-05
-2.14252746552962e-05
-1.91607500080024e-05
-2.75815998539645e-05
-1.37369659165336e-05
-2.14285815780845e-05
-3.31813591147589e-05
-2.49238314266445e-05
-1.38475837919348e-05
-3.28456585759474e-05
-1.55516345156346e-05
-5.50369399425262e-05
-1.73226819916958e-05
-2.10728549004362e-05
-1.8059849777294e-05
-4.00285542923826e-05
-1.70591532286406e-05
-5.43741343381785e-05
-3.84700440514105e-05
-1.57596417607517e-05
-2.51471629949242e-05
-2.79941105114221e-05
-2.26488317379634e-05
-3.44359266304035e-05
-3.32158441472468e-06
-2.7359872362418e-05
-3.05846239819528e-05
-1.31580673227117e-05
-2.6092864671475e-05
-2.40534167255853e-05
-2.67429234578545e-05
-3.3598799529743e-05
-3.47810864114397e-05
-7.02592119701679e-06
-5.69159654101175e-06
-2.68851271125747e-05
-2.47899318705211e-05
-3.45463028091861e-05
-2.30472451872966e-05
-2.94064218901397e-05
-1.08180980964046e-05
-1.37858572588351e-05
-2.93086598074643e-05
-6.19605677567553e-06
8.42202833531456e-06
-1.55245893287954e-05
-1.43631376012597e-05
-2.22445847054507e-05
-3.01033664078434e-05
-2.18468487741764e-05
-1.07711592425556e-05
-1.63360203579896e-05
-2.03180704670656e-05
-2.66684503868019e-05
-1.9730918054592e-05
-3.30564268633798e-05
-3.01338136563725e-05
-2.10152300972248e-05
-2.4836185839273e-05
-2.96271471885817e-05
-4.17912192534224e-05
-1.60194057000964e-05
-5.61548952830777e-05
-4.8725070694009e-06
-3.27194533005846e-05
-4.48709899820271e-05
-1.94699503256553e-06
-2.47276262309883e-05
-1.29401254279277e-05
-3.04340058399681e-05
-4.50376934234015e-05
-1.08769747995442e-05
-2.55481118292458e-05
3.62025181871476e-06
-2.51372190042217e-05
-2.81255479786194e-05
-3.14980708486822e-06
-2.62449698771257e-05
-3.37056185167124e-05
-1.34361324925123e-05
-2.84327308203616e-05
-2.55592057645165e-05
-6.73848336000281e-06
-3.11415970143382e-05
-3.66419661225234e-06
-3.67503805446889e-05
-3.00467833842158e-05
-1.51646230527912e-05
-8.83557524162726e-06
-1.25631193543691e-05
-4.44565764879286e-05
-2.18040832580777e-05
-2.6358761620916e-05
-2.32863481905165e-05
-4.23151574837314e-05
-4.08071786131311e-05
-3.31387619045171e-05
-1.33617564906712e-05
-3.17690758398945e-06
-3.63445056673222e-05
-2.11165163653507e-05
4.98184187727194e-06
-1.92618433881981e-05
6.61249303997313e-07
-1.17230598218766e-05
-1.23777557134385e-05
-8.40643146908196e-06
-1.0106962322805e-05
-1.45065183900851e-05
-2.81234106023116e-05
-3.01215870089406e-05
-2.99827384692726e-05
-1.36926492546226e-05
-6.30042523607483e-06
-5.74531700666994e-06
-3.25711030425504e-05
-2.78855417648016e-05
-7.26439662599563e-07
-3.32962219967971e-05
-3.26195031518233e-05
-3.39263839036082e-05
-1.09706267866874e-05
-7.0091428578815e-06
-5.9986612887802e-06
-1.89119065235744e-05
-2.10968695741158e-05
-2.33348081174919e-05
-7.74005268398263e-07
-1.77184946249106e-06
-6.96889621953747e-06
-2.46037351742068e-05
-1.64854892471541e-05
-2.6707977120786e-05
-1.68737135493749e-05
-2.08906175724014e-05
-4.12017319969244e-06
-3.48750345433143e-05
-4.10691544423238e-05
-3.29287403175545e-05
-1.27815555319404e-05
-1.85969660397921e-05
-2.39884148538292e-05
-5.09925957135681e-06
-1.01884290865362e-05
-2.53088191352359e-05
8.06873353780644e-07
-2.02632896640882e-05
4.6915973088242e-06
-2.88176953177364e-05
-2.52332854631584e-05
-1.8836558514901e-05
-1.01881226490398e-05
-2.6613679132757e-05
-3.02692340121063e-05
-2.3797326242472e-05
-2.50181542924251e-05
-3.75917574327676e-06
-2.8229343478498e-05
-3.34957032420835e-06
-2.47945599877545e-05
-1.42847986217523e-05
-3.42175212308338e-05
-2.89575384300746e-05
-1.30619837718082e-05
-2.24233847373461e-05
-2.10929200825937e-05
-2.75093382716235e-05
-3.11550136399833e-05
-2.08830919967528e-05
-6.03687249123351e-06
-3.94654929567775e-05
-2.16327306277986e-05
-2.85329638090179e-05
-3.40240031605955e-05
-1.98776885593517e-05
-3.55479151382696e-05
-1.76375337638472e-05
-2.34376810604867e-06
-5.70220428257072e-06
-1.10249718788289e-05
-4.29757450500456e-05
-2.57733783134127e-05
-1.31825974117302e-05
-1.64906239075069e-05
-4.32541180349688e-05
-1.92046570871136e-05
-2.00643560119422e-05
-2.70198037043643e-05
-4.59860315047624e-06
-1.01028476203345e-05
-3.26146536883935e-05
-1.32555862469655e-05
-4.90380508172575e-05
-2.94292372609776e-05
-4.84143752825593e-05
-2.082922400275e-05
-1.50546416737017e-05
-2.53189921943351e-05
-2.42805869123878e-05
-1.61859714142386e-05
-1.13090217833895e-05
-1.0614201330735e-05
-2.49606157115649e-05
-2.61842543671628e-05
-2.91171359396618e-05
-2.70005755750609e-05
-1.41763609673608e-06
-1.04618396825767e-05
-1.47809476068568e-05
-2.76826094466663e-05
-2.50748650759729e-05
-6.09912237374555e-06
-2.55475904346479e-05
-3.23260824821128e-05
-3.14322142104703e-05
-3.86295430938042e-05
-6.94369632001462e-06
-1.60310768567822e-05
-2.90311103137492e-05
-6.44802439114366e-06
7.59860026532763e-06
-9.22594728254494e-06
-2.02278778412581e-05
-2.01503016643669e-05
-4.09417273686363e-05
2.79063918398822e-06
-4.52016691781779e-06
-2.64295288694261e-05
-2.63539418856772e-05
-2.52808925417868e-05
-2.91707318582002e-05
7.37325408647854e-06
-3.2997435530458e-05
-1.72901070910984e-05
-4.63422424844719e-05
-2.62761699264349e-05
-8.37127815435811e-06
-1.73677781583871e-05
-2.50522332805539e-05
-1.56072130134772e-05
-8.51697638041187e-06
-2.34811825818913e-05
-8.61379783019546e-06
-1.14222531972979e-05
-5.77987500577015e-06
-3.22067295426281e-05
-3.06261026975623e-05
-3.70435020437465e-05
-3.88265230251651e-05
-1.01448722447047e-05
-3.1370195754056e-05
-1.85159999779549e-05
4.2729743580294e-06
-2.25894652547057e-05
-3.17467453130972e-05
-4.15192386788819e-05
-2.8131021730463e-05
-6.29566611803012e-05
-3.83112414206181e-05
-1.63371862695295e-05
-1.19206616758403e-05
-3.6775794362554e-05
-3.00195949518441e-05
-3.06978198784853e-05
-2.20423401550068e-05
-1.89430795721402e-05
-1.3820487517914e-05
-7.48565493331966e-06
-2.98529613300152e-05
-7.22487215603024e-07
-2.33621002898334e-05
-3.30460639964043e-05
-2.43104544802161e-05
-1.17739315332954e-05
-2.93032750096276e-06
-2.14826328770928e-05
-7.33020344298255e-06
-2.16543472648939e-05
-4.03621348227046e-05
-4.24155587586756e-05
-8.79946961668477e-06
-2.77237232377226e-05
-2.29236529317969e-05
-2.02673290555222e-05
-2.45458506370416e-05
-5.34111369626749e-06
-1.34172533984735e-05
-3.45312559464808e-06
-1.1047205312986e-05
-1.38444566304123e-05
-5.25883014284807e-06
-1.40333141591782e-05
-2.60645588567092e-05
-4.21911559636051e-05
-3.36755269037037e-05
-1.78522116243748e-05
-2.23736259065295e-05
-1.0012496206728e-05
-3.59224805510581e-05
-2.09135032954258e-05
9.83948100029145e-06
-4.67767240055116e-06
-2.53912671122081e-05
-4.29570515564826e-05
-2.28300374850933e-05
-7.03875030414084e-06
-1.73293736344192e-05
-1.51727390862151e-05
-4.27476169455644e-05
-1.92465628382748e-05
-2.69577603962308e-06
-1.32729030000727e-05
-7.48941405541283e-06
-6.30471510512412e-05
-2.44936589216499e-05
-7.78787889983809e-06
-1.37512370406817e-05
-8.62025899039578e-06
-2.06122845059214e-05
-3.79619483094617e-05
-2.19822519397026e-05
-1.99765882496002e-05
-2.31774665385838e-05
-3.05066539011454e-07
-2.53688084805541e-05
-2.57119509204789e-05
-7.5836785133906e-06
-2.79806005137173e-05
-3.95217406126341e-05
-3.5646789026784e-05
-2.09924529301393e-05
3.96557238050413e-06
7.90047254031621e-07
-1.78314766755323e-05
-2.20809803167312e-05
-2.42860199790749e-05
-3.44960088468094e-05
-2.41018540288605e-05
-2.76464535125308e-05
-1.41320478233556e-05
-1.35192985142898e-05
-1.22337657048666e-05
-3.34509624935087e-05
-5.47535018153177e-06
-6.75617050387941e-06
-3.50008209244748e-05
-1.25821995936464e-05
-2.04527547299994e-05
-2.49997832703882e-05
-1.57115875513848e-05
-3.09637896295543e-05
-9.56999415778262e-06
-3.2108812578799e-05
-1.17056964168094e-05
-1.77704315666117e-05
-2.98657693016192e-05
-1.92306799203099e-06
-3.97238579408728e-05
-3.15098487370516e-05
-2.68271063880294e-05
-2.98699944259642e-05
-1.25063558864721e-05
-4.15488119199854e-05
-2.46665435503753e-05
-3.78103142311953e-05
-2.05353809048249e-05
-2.60017075899695e-05
-1.25950444177321e-05
-2.02289932477225e-05
-2.66980153119378e-05
-3.55857439342734e-05
-9.24460349683688e-06
-2.12418039556843e-05
-8.26525472391062e-06
-1.73279218541689e-05
-1.72709207192997e-05
2.99131797553524e-06
-3.00464263518501e-05
-1.20858667015267e-05
-4.3891628470733e-05
-2.10863092588167e-05
-9.08001603883615e-06
-2.09223497250097e-05
-3.15170164658474e-05
-2.96869245246029e-05
2.18409129783482e-07
2.01708875585857e-06
-2.74617077557064e-05
-1.81964750622875e-06
-6.25669230984608e-06
-3.01715840716867e-05
-8.9756289230859e-06
-3.45942627593977e-05
-2.80624993616138e-05
-2.17485813136049e-05
-2.84593463345221e-05
-4.09259658104255e-05
2.34357213819883e-07
-2.53502358782601e-05
-1.92913320966988e-05
-9.02531784128599e-06
-1.10963872781496e-05
-2.87040216561199e-05
-2.53240995075229e-05
-4.07560952202026e-05
-1.40357039092233e-05
-9.9968631803572e-06
-2.19208148110837e-05
-2.68302536692506e-05
-1.30403153231819e-05
-4.78090946655128e-05
-1.30621097428608e-05
-1.42296130871726e-05
8.1934586391104e-06
-2.24507707576415e-05
-2.70952370345485e-05
-1.28342819031103e-05
-3.46880570023006e-05
4.15300443525382e-06
-2.91569027116235e-05
-6.64636815437546e-06
-1.46609289567412e-05
-3.85814836775725e-05
2.07206568567495e-06
-1.62533388326916e-05
-2.66169560667072e-05
-3.39599409623158e-05
-1.72418694025117e-05
-2.41410231844391e-05
-3.53104971055803e-05
-7.97274811208657e-06
-2.1992523901832e-05
-3.47542894443973e-05
-1.77249779015128e-05
-1.42868256465656e-06
-4.68277457980112e-05
-2.26762361837305e-05
-6.82188389120541e-06
-1.44047867065267e-05
-3.52278237666171e-05
-1.52111361432615e-05
-4.41956127981707e-05
-3.48438370452586e-05
-7.23087672026536e-06
-2.87980768932879e-05
-3.43209409758056e-05
-3.64199366629428e-05
-2.6750947085414e-05
-3.34896896403062e-06
-5.87568052649807e-05
-1.4737464654928e-05
-1.40106847678607e-05
-1.35077684283456e-05
-1.99932430477434e-05
-4.07335590047265e-05
-3.04425296643062e-05
-3.75841226503094e-05
-1.88992318819053e-05
-8.35447180597663e-06
-6.56377471398432e-06
-2.94099336665416e-05
-1.11795002774557e-05
-1.30521782703294e-05
-1.93754754667107e-05
-1.47435676289201e-05
-1.54177118619768e-05
-1.71513839577036e-05
-2.63481982916555e-05
-1.64759948754499e-05
-1.13899880233118e-05
-2.0125037989724e-05
-1.26432327869474e-05
-2.39939980819292e-05
-1.17990650651136e-05
-3.250036444004e-05
-6.58904187599341e-06
-3.88316765759541e-05
-3.81492018819741e-05
-9.38095575742604e-06
-1.1159590997924e-05
-3.05644313532373e-05
-1.95997740180523e-05
-9.75925649125085e-06
-1.33663718227607e-05
-1.42568369366815e-05
-6.40728892611533e-05
-3.07597709479869e-05
-1.74333389255083e-05
-8.98479795990126e-06
-3.26966878587787e-05
-2.62366641175023e-05
-2.3016610625271e-05
-2.12219205122834e-05
-2.93407617670104e-05
-2.90449122219103e-05
-4.24535544411264e-06
-1.37051610700683e-05
-2.21822714182828e-05
-9.05050572736119e-06
-1.86940339376669e-05
-1.53347565061063e-05
-1.15601409092487e-05
-2.18871311236485e-05
-2.42301004535315e-05
-2.90989245689897e-05
3.69345534540271e-06
-2.34609624107685e-05
-2.04692897196949e-05
-1.51090430003122e-05
-1.8124062304093e-05
-2.45823237439673e-05
-4.61400533800879e-05
-2.72181801859575e-06
-4.47384318287429e-05
-2.08170308335669e-05
-1.17370191481157e-05
-2.10853940267698e-05
-4.6160702975572e-06
-2.26841588029479e-05
-2.13195706727169e-05
-4.06375157692348e-05
-3.90433076478513e-05
-2.02510097605964e-05
-3.94230828451816e-05
-1.75930037578889e-05
-2.60708819235139e-05
1.15030132157312e-06
-1.14707619193623e-05
-1.56115391301142e-06
-5.20503395468323e-06
-1.72585639597244e-05
-2.7063002965085e-05
-3.47402500730817e-05
-3.01919448802524e-05
1.90118178060774e-06
-2.92621551474324e-05
-3.03913015684419e-05
-1.49881075665252e-05
-3.03883389299687e-05
-3.12413008085437e-05
-2.4875853131032e-05
-3.6924382050941e-06
-3.39129624269713e-05
-1.30399946863774e-05
-2.49809296756041e-05
-4.24502411310493e-05
-2.66710948702563e-05
-3.54702886734357e-05
-4.13844257902223e-05
-8.88674518581048e-06
-5.17671096792392e-06
2.26447498462456e-06
-7.11096108183491e-06
-1.0843964983679e-05
-5.51664434112285e-06
-6.46205921569401e-06
-1.62018821591142e-05
-1.02065459309397e-05
-2.5980408660923e-05
-2.2365175456327e-05
-4.60902734457285e-05
-1.05188941339156e-05
-1.26877356205746e-05
-1.83783212750356e-05
-2.71463865514558e-06
-1.95565305384094e-05
-1.60195939569577e-05
-1.01731515787729e-05
-7.17016282520653e-06
-2.80578980232992e-05
-1.25363147710205e-06
-4.74302847673049e-07
-3.03107895955822e-05
-2.8984770028884e-05
-1.76062815672954e-05
2.75261632679471e-06
-1.4983949877493e-05
-1.85089620911214e-05
-2.87792847522968e-05
-2.8818527922336e-05
-3.9737250645894e-06
-3.63301672352017e-05
-3.45204925514832e-05
-9.23904786492723e-06
-3.33350272202338e-05
-2.52747259599959e-05
-3.67833090338487e-05
-2.87680100827957e-05
8.31784156383547e-07
-3.7911480905311e-05
-1.03726853065575e-06
-1.35119821090278e-05
-2.33974324184178e-05
-1.65907572263218e-05
-2.19688098716916e-05
-1.16591055589325e-05
-3.84227329177478e-05
-3.9816394640607e-05
-2.06820826827169e-05
-1.00622158427019e-05
-1.37010152736156e-05
-1.82813268822564e-05
-6.6411546514324e-06
-2.02388198274426e-05
-3.19017204118472e-05
-7.32874036930761e-06
-2.47137419850347e-05
-1.43750391859471e-05
-1.08087659964278e-05
-2.28659990306917e-05
-4.2792413469949e-05
-2.8518354725714e-05
-2.49120878888697e-05
-9.88962343291758e-06
-1.77577296120511e-05
-2.49607027704168e-05
-2.62846343798835e-05
-1.83151574380757e-05
-8.57628382605638e-06
-2.77441335005596e-05
-3.69337448261434e-05
-3.6931593094431e-05
-5.40987544718494e-05
-2.4035293846726e-05
-1.3037392842089e-05
-1.69490127617278e-05
-1.60202549822148e-06
-3.2728475631777e-05
-3.63778149167288e-05
-2.29317163674794e-05
-3.53388747286234e-05
-9.7977077340937e-08
4.08750050674236e-06
-2.42938809846754e-05
-1.13158941470598e-05
-8.8073457618935e-06
-2.87278852065051e-06
-1.07469092436122e-05
8.86516674761271e-06
-3.70111737063659e-05
-1.98704420487898e-05
-2.69997433501744e-05
-2.19156359890739e-05
-2.17703582011639e-05
-3.29173351853683e-05
-5.45399355580336e-06
-2.00082310181177e-05
-3.11960840627526e-05
2.54946133688076e-06
-1.57796159606346e-05
-2.83120711496301e-05
-2.20597848402973e-05
-2.64621050689418e-05
-3.79377187345147e-05
-3.11614177129775e-05
-1.31366277072222e-05
-7.67439149917513e-06
-3.1307455380742e-05
-1.25334379634456e-05
-1.4700301437346e-05
-1.44189386969928e-05
-2.30918318880258e-05
-7.67998650615552e-07
-1.65719806451872e-05
1.39773809188781e-05
-3.3499267922584e-05
-2.27771578857289e-05
5.57168457617022e-06
-1.04490782524344e-05
-2.73243161493112e-05
-2.34301484253739e-05
-2.81692058709277e-05
-1.96332794915236e-05
-2.4893784329697e-05
-2.77708125961546e-05
-2.68954879922029e-05
-2.92697592181128e-05
-2.90355560274996e-05
-3.02255664281744e-05
-2.11881343347329e-05
-1.8321548861832e-06
-3.85001149216825e-06
-1.79220028503334e-05
-2.2311879330827e-05
-1.77285873184057e-05
1.83533932258333e-06
-1.08566885861257e-05
-2.64332699147618e-05
-6.08389561978752e-06
-7.65382908914369e-06
-4.49430862215268e-05
-2.17383492601163e-05
-1.91836472518318e-05
-7.86280081801298e-06
-1.9508031179301e-05
-1.97521771791732e-05
-1.68892322134552e-05
-2.93953309711263e-05
1.23609303137963e-05
-1.46229834667225e-05
-1.66721020242365e-05
3.91114188559463e-07
-1.98381863600067e-05
-2.24415383640012e-05
-7.6636601940242e-06
-2.89138240720632e-05
-1.09129624065381e-05
-3.32699928448024e-05
-2.16204169649481e-05
-3.05906618933843e-05
-9.76331173255464e-06
-5.98411741770061e-06
-8.99527165815363e-06
-3.74251833969084e-05
-7.00837402301421e-06
-1.58533823479071e-05
-2.89793295038761e-05
-2.67374460396272e-05
-3.35245247483547e-05
-2.14983197555195e-05
-1.32420095140447e-05
-4.83715676706694e-05
2.60921596516384e-06
-1.23884523382407e-05
-1.78833778968907e-05
-4.8545987876569e-06
7.64000905400451e-06
-3.1414177605679e-05
-3.62621584777075e-05
2.98168328953653e-06
-1.54250855884456e-05
-1.31010141773244e-05
-2.26317894470824e-05
-1.28317910385268e-05
-3.98567698993958e-05
-1.34891204676449e-06
-3.43881398177703e-05
-1.8442534689875e-05
-4.15496522612296e-05
-3.67148080847767e-05
-3.35521233036984e-05
-2.36433055974577e-05
-1.99587994464445e-05
-2.75147399997223e-06
-1.66012470827661e-05
-2.65168592072311e-05
-1.33708155940217e-05
-3.29108704607934e-05
-1.61840712295004e-05
-5.10198592972759e-05
-4.52689004287552e-05
-3.05999631840776e-05
-1.16588340201043e-05
-3.25949398697008e-05
-3.47942311076105e-05
-2.34778241023065e-05
-6.8509043261958e-06
-2.82710574894508e-05
-1.88613732251504e-05
-1.64766761808296e-05
-3.11017089219878e-05
-2.1709819500391e-05
-3.12005646605036e-05
-2.14290258310412e-05
-2.57854151198545e-05
2.71968273256931e-07
-2.76355801966083e-05
-1.70483548069807e-05
-2.52132380588069e-05
-1.27957975393052e-05
1.50355106223528e-06
-3.79817352532655e-06
-2.74786224425175e-05
-1.31203724864807e-05
-1.7509112612361e-05
-1.06877438185795e-05
-3.42721814374737e-05
-2.60727117744148e-05
-9.68718510221021e-06
-1.14112849720487e-05
-2.54191710220213e-05
-2.08605820188692e-05
-1.92139607830794e-05
-3.21621573518372e-05
-3.72743915652307e-05
-2.90998521778144e-05
-2.26784893830485e-05
-2.2177114770271e-05
-2.24693884030315e-05
-1.58549646234328e-05
-2.16386264410954e-05
-3.32440125876739e-05
-2.49850550062623e-05
-1.31325978349235e-05
-2.78906844473966e-05
-2.08119215397988e-05
-2.36410067292635e-05
-3.19869051909961e-05
-3.10617192554192e-05
-1.29356788478829e-05
-2.01095922789579e-05
-3.9388638016055e-05
-1.69973483502763e-05
-2.67928467262584e-05
-2.52131393514221e-05
-4.52550199864271e-05
-2.19231214305844e-05
-3.24300041906879e-05
3.4152596106571e-06
-2.49796542925692e-05
-2.48872186135345e-05
-2.63627768001371e-05
-1.6986720515206e-05
-1.56651580353077e-05
-2.89556649037886e-05
-3.19045672453176e-05
-9.90682971686418e-06
-3.27770760690665e-05
-2.03672578269883e-05
-3.50119533020967e-05
-1.75534799005852e-05
-2.63209833823687e-05
-7.54758855735849e-06
-2.90567600879051e-05
-1.652619818634e-05
-1.63457048908611e-05
-1.54793921067273e-05
-2.44987377979286e-05
-2.90793876004889e-05
-2.36301659343526e-05
-1.89594675931631e-05
-3.06533599061858e-05
-3.06122818178667e-05
-6.35977993420864e-06
-4.381768743296e-06
-1.45719106117682e-05
-1.90320173071268e-05
-2.42456701865845e-05
-1.10249348874458e-05
-3.76124396150412e-05
-5.52820077483835e-06
1.0223128944227e-05
-1.44165823986724e-05
-1.21604932382214e-05
-8.36420787673873e-06
6.47570534530775e-06
-1.05281286626733e-05
-2.37285173329749e-05
-1.44985622519257e-05
-3.47529619810798e-05
-1.76885437213008e-05
-3.40238469577493e-05
-1.34687911845182e-05
-1.47092266119011e-05
-4.79487748423725e-05
-1.05853944309128e-05
-3.42572750126388e-05
-2.87762155499469e-05
-1.91994077826618e-05
-1.67365452998872e-05
2.13105377059308e-06
-2.73849611330358e-05
-1.90220268484267e-05
-4.62171060510137e-06
-2.70246967180871e-05
-1.80177459969762e-05
-2.32530595892403e-05
-5.20156676839001e-06
-1.64559061594633e-05
-1.91061828694309e-05
-1.09792165292332e-05
-3.79970328544558e-05
-2.00444172544074e-05
-3.14529498140613e-06
8.29337315610579e-06
-1.22395785093479e-05
1.15808099192283e-07
-1.66526398932002e-05
-2.25833340431509e-05
5.15682998152433e-06
-1.60493005979549e-05
-3.0519613426806e-05
-2.2119831492505e-05
-2.00162453523874e-05
-2.47501296518496e-05
-2.95087446240446e-05
-1.18244626707165e-05
-3.43794049392435e-06
-2.9585000166627e-05
-7.96583801767336e-06
-3.12656483684173e-05
-2.63409823203921e-06
-1.7948884449758e-05
-4.32225496790334e-05
-1.65449921067424e-05
7.8372293279518e-07
-1.21207838440594e-05
-2.32975524056831e-05
3.627570190395e-07
4.87097256413181e-07
-2.51494182985489e-05
-2.28535989780736e-05
-4.15450760950262e-05
-3.07312364746409e-05
-1.85917036547618e-05
-2.79679734030622e-05
-4.44549879931634e-05
-2.48450067575853e-05
-2.86635405373082e-05
-3.75331558855016e-05
-1.8785429055985e-05
-3.06498789247203e-05
-2.48347861929417e-05
-2.83126092145363e-05
-2.64469346648375e-05
-9.6226546045589e-06
-1.59445068661349e-05
-3.41039747783469e-05
-1.48093509992857e-06
-2.87971027278421e-05
-2.23098113703521e-05
-2.75200994350446e-05
-2.44379936555247e-05
-1.57411650868224e-05
4.12416767371118e-07
-6.56319719124633e-06
-4.37180402943084e-06
-2.00647004458938e-05
-2.1290776007675e-05
-3.14643464755618e-05
-3.38207261982476e-05
-1.91166503313961e-05
-1.34135183247069e-05
-3.09850768850326e-05
-3.72148600980507e-05
-1.13533407205032e-05
-3.08811578799478e-05
-2.81731052647513e-05
-5.54651438440824e-05
-1.86322259217194e-05
-1.01746734542888e-05
-2.98487617903544e-05
-4.51416667494574e-06
-1.83078711009691e-05
-2.26923934598573e-05
-2.14964875818903e-05
-2.59483169385405e-05
-5.10016407491887e-06
-7.82024383116376e-07
-2.7327312435083e-05
-1.1641641135279e-05
-2.86963413859586e-05
-3.95495411805663e-05
-1.03325143550688e-05
-3.71052582803689e-05
-1.7363813241079e-05
-6.38495699404697e-06
-4.37450429795846e-05
-3.08762133567042e-05
-7.55844020936223e-06
-1.00922220755853e-05
-3.59021595074789e-05
-7.94710574745974e-06
-2.90141527681929e-05
-4.49821269370438e-05
-1.84422193164711e-05
-2.23924688170805e-05
-1.62054987387819e-05
-2.23179274817843e-05
-5.30360977543318e-06
-7.08558726602268e-06
-1.96075607660344e-05
-2.19282496348506e-05
-2.95237467569938e-05
-2.6884904079066e-05
-2.31179842122913e-05
-8.62344315897736e-06
-2.26369050889959e-05
-1.865698427921e-05
-2.94308704292e-05
-7.44344976721668e-06
-2.80065281204482e-05
-2.36244105088454e-05
-3.64537203440447e-05
-4.21584236648437e-05
-2.29870219165803e-05
-1.74108571133368e-05
-2.47541269305305e-05
-3.35941491120452e-05
-2.88843704754781e-05
-1.37097892638833e-05
-2.57479964497445e-05
-1.92321513767243e-05
-2.33491120514414e-05
-1.6206594942934e-05
-1.85473338833264e-05
-8.37850544008876e-06
-7.23934340172598e-06
-2.20868409208914e-05
-1.43925931008366e-05
-2.94044298881673e-05
4.79015314215736e-07
-2.90073578039404e-05
-4.04960190062711e-05
-1.80983593354178e-06
-2.18759059406061e-05
-2.8447090676947e-07
9.63199734973376e-06
-1.69851688805313e-05
-1.7563823525309e-06
-2.74632012408776e-05
-2.75829427724986e-05
-2.20327630997772e-05
-1.01143730453071e-05
-3.17763749524149e-05
-1.85620403980804e-05
-2.22734928136607e-05
-1.94257209067792e-05
-2.99544020309027e-05
-2.26169236736785e-05
-2.36328540747115e-05
-1.78419464366111e-05
-2.46885409683501e-05
-2.04258457251106e-05
-1.59248097962445e-05
-2.26102127748252e-05
-2.18354024701939e-05
-2.07513044116344e-05
-1.83772756751894e-05
-2.29173587020632e-05
-1.05053887639558e-05
-4.83916579215621e-05
-8.75345607540945e-06
-1.61525975813744e-05
-1.60962540258584e-05
-4.10920696683576e-06
-1.15515886627824e-05
-2.08940756872829e-05
-2.04935190793334e-05
-5.59128488027935e-05
-2.23869443486102e-05
-2.52095196625147e-05
-3.64976515891321e-05
-1.3288546013231e-05
-2.35179499376622e-05
-2.69100124855987e-05
-2.54118969847307e-05
-4.83888906311106e-05
-1.41585132403659e-06
-2.93785224587197e-05
-3.61430848287773e-05
-1.40312240753796e-05
-3.21031426334062e-05
-1.03156428886925e-06
-2.93767662089515e-05
-3.52973088450177e-05
-3.08020382529257e-05
-1.12939936083106e-05
-3.99057439623391e-06
-3.5429649713724e-05
-1.6462602550515e-05
-3.4794973198638e-05
-1.49623591863161e-05
-1.51759058169027e-05
-3.0013998231007e-05
-9.47435437489466e-07
-2.56152609445217e-05
-2.32456564378671e-05
-2.4250032250818e-05
-1.9859861939686e-05
-2.0167938070332e-05
-2.65929966211202e-05
-4.61535259512419e-05
-3.86980565990222e-05
-1.77642237946347e-05
-4.66164001422868e-05
-1.61332677531442e-05
-2.13281532602772e-05
-2.75429356420076e-05
-6.09872814942369e-06
9.10775527315236e-06
-2.67516628907449e-05
-2.27921704422894e-05
-5.20148574079042e-05
-1.66940067304829e-05
-4.64049013657545e-06
-1.64631215123694e-05
-1.9992863040259e-05
-5.6303260511883e-06
-4.45453634460839e-05
-3.50897320583327e-05
-3.15760546789539e-05
-1.13548634828423e-05
-3.61391171602478e-05
5.54923973665809e-07
-1.96480846509089e-05
-2.34143543362942e-05
-1.40547272329805e-05
-6.79814049133628e-06
-3.31825722503322e-05
-1.62265688151065e-05
-7.45647058593318e-06
2.27956185309242e-06
-4.32692069294117e-06
-2.43583623262123e-05
-1.51192110784425e-05
-3.20657250827074e-05
-1.74506077398981e-05
-7.74498843753488e-06
-4.14135093817919e-05
-2.70066884507104e-06
-4.33301522054901e-05
-2.32228936967603e-05
-1.01647029148558e-05
-2.87656289874727e-05
-3.18614818812752e-05
-2.242201005319e-05
-2.66087107086295e-05
-2.28502510618895e-05
-1.8242680816334e-05
-2.69181859783923e-05
-2.53301756594792e-05
-1.25566413320569e-05
-7.380732802245e-06
-2.14294738637676e-05
-1.81445051201277e-05
-1.58510690873749e-05
-1.56308707758263e-05
-1.17992618171046e-05
-3.19475154547601e-06
-1.96329315299132e-05
-1.45004996372188e-05
-4.13555625320761e-05
-6.42751398116768e-06
-2.53630030282688e-05
-2.36725955799905e-05
-2.47469038128915e-05
-1.89376301184142e-05
-1.3980741701433e-05
-8.73911915222398e-06
-1.33480605034404e-05
-2.05088892458653e-05
-1.47843932880724e-05
-3.12929701185516e-05
-2.53822469834195e-05
-1.20663737372955e-05
-1.26866794059712e-05
-2.40429145337819e-05
-9.17701988862621e-06
-1.29760942385012e-05
8.9509350867292e-06
-4.19003743468735e-05
-1.92026708235132e-05
4.77551395268738e-07
-1.79848789317407e-05
-1.06721142147993e-05
-7.81797583550601e-07
-1.15975372619278e-05
-2.40362149351284e-05
-1.39221112007694e-05
-3.55497802474932e-05
-3.56549218037558e-05
-2.98661469886114e-05
1.85573480795657e-06
-1.23593951947419e-05
-1.48952700507686e-05
-1.19029932579826e-05
-1.58842261289559e-05
-4.49888394684746e-05
-2.04598657530026e-05
-2.31711395889563e-05
-4.7985694751597e-05
-3.33258533551808e-05
-2.60309465010979e-05
-3.75387082558325e-05
-2.4797057742257e-05
-2.28926742741674e-05
-2.21805502788069e-05
-2.02142648483823e-05
-3.39546457121034e-05
-9.23685600691111e-06
-6.95518298537262e-06
-2.64896854103183e-05
-3.23174643437821e-05
-2.73303837317255e-05
-2.85827499243071e-05
-1.39687412756366e-05
-1.70218023389306e-05
-1.09700252464257e-06
2.10683570652463e-06
-3.48163669903603e-05
-2.80900900279935e-05
-3.15007674683315e-05
-5.59112326816365e-06
-1.05441813215165e-05
-7.9207726476584e-06
-8.81956032650171e-06
-4.49306231498945e-05
-2.9758077522345e-05
-2.66020550828136e-05
-2.44080167074483e-05
-2.59614441433894e-05
-1.16936945034641e-05
-3.9897715405034e-05
-1.1031220632464e-05
-3.23869060355242e-05
-2.95067233150225e-05
-2.78029724653853e-05
-1.00480040779693e-06
-2.22261145615036e-05
-2.11952880657631e-05
-1.30947510947356e-05
-6.75444122734184e-06
-1.02817567270395e-05
-1.85348160678093e-05
-2.17485322269912e-05
-1.84231665304715e-05
-3.46058773473002e-05
-3.4252558077778e-05
-3.02413627256506e-05
-3.66959487098384e-05
-4.03909017446906e-05
-4.66948877709648e-06
-7.35785303152322e-07
-2.58936151640083e-05
-4.17767274068835e-05
-3.40588390705616e-05
-1.06534235464655e-05
1.11017120884168e-06
-1.36609719665176e-05
-3.12552011530065e-05
-4.19896579692422e-05
-1.67017143813106e-05
-1.83385363781057e-05
-2.31653869002237e-05
-1.79295412652181e-05
-2.24608519082625e-05
-2.87512260438627e-05
-2.82477637546966e-05
-4.53281977593258e-05
-3.18415315651782e-05
-1.52398776853585e-05
-1.89044661574993e-05
-1.91124986360386e-05
-2.25744861596456e-05
-1.14389632708028e-05
-1.92021150924765e-05
3.65840966540001e-06
-1.44528203842839e-05
-3.01471339938547e-05
-4.0315083861171e-06
-1.42426708298499e-05
-7.18787396005289e-06
-3.10605518042996e-05
-1.64148837122772e-05
-2.07324483197657e-05
-3.14479831918803e-05
-5.89609220038852e-06
-1.60787742679711e-05
-3.19502763997022e-05
-1.37745968666212e-05
-3.55783916714109e-05
8.67729690083863e-06
-2.20444953156566e-05
-1.83009853075762e-05
-1.72275062486601e-05
-1.35134915152418e-05
-4.41972077293811e-05
-1.12472300835509e-05
-3.55967132112378e-06
-1.2227588584268e-05
2.52180076367289e-06
-1.80590542608718e-05
-2.73795242711259e-05
-5.41981250673389e-05
-2.89766094600553e-05
-2.88596818404763e-05
-2.46811843835568e-05
-7.64029643078488e-06
-3.13500144897358e-05
-3.96085111288175e-05
-1.44890522778302e-05
-4.81493897636027e-07
-1.01040556214333e-05
-3.51815810035756e-06
-1.86357564233017e-05
-3.10036215326128e-05
-3.33661382799659e-06
-2.49406594686221e-05
-8.30951009157251e-07
-1.64402372416252e-05
-2.19443199903364e-05
-1.48024588936663e-05
-2.32760493573265e-05
-3.7479769270854e-05
-1.25102422327798e-06
-4.70447576051781e-06
-2.41228489277593e-05
-4.29566023725014e-06
-1.9968205982239e-05
-1.32361057133633e-05
-1.43037189411846e-05
-1.0984315983855e-05
-3.80032014302293e-05
-3.6891869470447e-06
-1.71694854525117e-05
-3.19417378166331e-05
-1.03456497165818e-05
-2.32253473652763e-05
-3.31946192549503e-05
-3.41906943730056e-06
-4.34285976195284e-05
-1.3977106478541e-05
-1.54539450702787e-05
-1.78061576455803e-05
-3.12050963235138e-05
-9.10354597110908e-06
-3.15539037451697e-05
-1.68026400942553e-05
-1.65155246985355e-05
-3.29672798185592e-05
-1.50757672489337e-05
-1.46945335946086e-05
-2.78108474316377e-05
-2.57761346891532e-05
-9.59069389325916e-06
-4.06166364995029e-06
-2.47975550839611e-05
-2.76757491541414e-05
-2.03211646754227e-05
-2.26540654501332e-05
-2.10554712670236e-05
-4.79537732096769e-05
-3.36612320405968e-05
-4.63944576345927e-05
-2.60259638910109e-05
-3.8070344228552e-05
-2.2067935640761e-05
-2.76829697437488e-05
-1.41676644930289e-05
-9.15859150749308e-06
-3.15550415831635e-05
-3.81882579542301e-05
-3.88449657129018e-05
-3.01160156976834e-05
-2.23713950430761e-05
-1.62332358855454e-05
-1.88515326465696e-05
-1.31689247262211e-05
-2.21917785017541e-05
-2.05141356360172e-05
-8.80141943814809e-06
-3.08784879117254e-05
-3.24363599661248e-05
-2.38174850262897e-05
-2.20827828965242e-05
-3.48932786427416e-05
-8.19410845652453e-06
-3.02213569733983e-05
-1.39958404891376e-05
-2.09404471896452e-05
-2.27427839137964e-05
9.80653047656921e-06
-1.84988868251146e-05
-1.79194433963362e-05
-1.93758908826437e-05
-7.17549277014157e-06
-6.62846766913044e-06
-2.57192539660104e-05
-1.89328566634591e-05
-2.34525193555148e-05
-4.07531929012251e-05
-1.78424528424192e-05
-1.67142054171835e-05
-2.70843856477148e-05
-4.48197772868864e-06
-4.57844644160314e-05
-1.09229726576356e-05
-2.08006960108601e-05
-3.93264368778558e-05
-3.02230026182935e-05
-1.76569711311059e-05
-2.56414675550223e-05
-1.26304307987269e-05
-4.19668567789078e-05
-3.32258169238731e-05
-3.10316398262045e-05
-2.696281949811e-05
-1.3916714503336e-05
-9.33906848263236e-06
-1.11884036834191e-05
-3.51206294631327e-05
-1.03435796906912e-05
-3.25825002068834e-05
-2.45086068889952e-05
-2.39692553220211e-05
-3.04467222706296e-05
-1.45533413811916e-05
-4.90702691611572e-06
-2.46893916925687e-05
-5.34779641230416e-06
-1.54308172655423e-05
-2.55336142080287e-05
1.39879228104513e-05
-6.12560823092125e-06
-1.4319108186129e-05
-2.65630493711051e-05
-1.5151523930732e-05
-6.13566258464387e-06
-4.50215510711925e-06
-4.10752985284314e-05
-2.84362204299069e-05
-1.71315107404747e-05
-1.78318874292449e-05
-1.68173988980444e-05
-3.17737686962381e-05
-2.9112019319748e-05
-1.4483197603503e-05
-3.46013746867716e-05
4.0131132568897e-06
-2.364294793451e-05
-1.4585212191023e-05
-3.3626848635756e-05
-3.03370364040084e-05
-1.97171006408223e-05
3.47654108436799e-06
-1.63463602564369e-05
-5.49431492044831e-06
-8.28274726611724e-06
-2.53626195860447e-05
4.93003495538327e-06
-2.27561757706385e-05
-4.03795237291717e-05
-2.76928931107336e-05
-1.68567123795746e-05
-2.57284227164649e-05
-4.2577363259328e-06
-2.99658366122324e-05
-2.86891893435724e-05
-1.61679473698984e-05
-1.82679062497759e-05
-2.59000255576376e-05
-2.52311319134893e-05
-1.51770423329846e-05
-1.97498516459413e-05
-3.22537234036096e-05
-2.31815380977886e-05
-2.74881380534884e-05
-3.1676113330043e-05
-1.66668511373469e-05
-1.85511457554768e-05
-8.55867733743524e-06
-4.83669746634611e-06
-1.98700506955617e-05
-3.43927319843195e-05
-1.95647766452728e-05
-5.48724381576053e-06
-4.08171559442305e-05
-2.40846800920836e-05
-4.21051507428184e-05
-2.25100221491062e-05
6.11914372834906e-06
-4.77682436063645e-06
-1.70938223851181e-05
-2.05294248073699e-05
-1.27701801511433e-05
-5.19883238494321e-05
-1.06818807663892e-05
-3.36242688929097e-05
-2.46179331176449e-05
-1.44799704451788e-05
-3.83073719111403e-05
-2.19626308835388e-05
-3.50808430031768e-05
-1.37799411721162e-05
-2.1685024974058e-05
3.6442779330581e-06
-3.63235956629141e-06
5.0177232868613e-06
3.79993690776558e-07
-1.95910627229384e-05
-1.4163681504422e-05
-1.88448808229462e-05
-3.25874231784486e-05
-2.686614693109e-05
-2.78310155982541e-05
-1.44421459384519e-05
-3.82821814674188e-05
-3.28744052561735e-05
-7.18191449213826e-06
-2.36589226162501e-05
-2.03617916940741e-05
-2.45802798053046e-05
-4.78062177408122e-05
-1.70861794321403e-05
-2.52689133212264e-05
-1.45727852621802e-05
-1.82138821110487e-05
-3.78979163464461e-05
-2.99138770619353e-05
-6.17223389858698e-06
-1.96306998348736e-05
-1.91959485855157e-05
2.43311573579928e-06
-2.97600622608134e-05
-1.25880219978459e-05
-2.50245744172188e-05
-4.20483359780381e-05
-1.98405736941107e-05
-2.21903054180656e-05
-3.00515309185067e-05
-2.71582668074991e-05
-2.40460898564622e-05
-2.71974424617607e-05
-2.76424357600339e-05
-1.50637714406273e-05
-1.37721781321474e-05
2.67432585140071e-06
-1.16920930712306e-05
-1.68907658678786e-05
-2.7589102359154e-05
-2.77976064883753e-05
-5.81527479285175e-06
-2.15548099909979e-05
-2.226646397524e-05
-2.90366093973347e-06
-1.68347430249772e-05
-3.36618299070219e-05
-2.1634306469703e-05
-1.18496530728833e-05
-2.32786764550874e-05
-9.55604563576438e-06
-2.80118042619958e-05
-1.63766798179542e-05
-4.26407327970055e-05
-1.30592693881865e-05
-2.601114295124e-05
-2.37346683660882e-05
-2.66871246919842e-05
2.48271135448243e-06
1.07989846806012e-05
-3.75758687321005e-05
-3.40572857293948e-05
-2.70379672667445e-05
-2.14120000506227e-05
-1.61413964586717e-05
-2.92177471664286e-05
-3.36273228837892e-05
-5.1086415508575e-05
-7.69574391224708e-06
-3.21615173580454e-05
-7.70310356710248e-06
-1.60170716093125e-05
-3.27584907277346e-05
-1.04961921772151e-05
-4.46501174845253e-05
-2.3779232847168e-05
-2.67444370198608e-05
-1.32524869948453e-05
-2.54227865881161e-05
-2.80985590715847e-05
-1.65287570570644e-05
-1.51825465206587e-07
-1.24423581296149e-05
-1.35978209470457e-05
-2.48263460790108e-05
-1.9681013355841e-05
-4.05166892333719e-05
-2.26227489891921e-05
-1.84551127675722e-05
-4.05388362227489e-05
-3.02167402979437e-05
-3.14833799651939e-05
4.70405775583657e-07
-2.40130817782851e-05
-1.90339210558833e-05
-1.50225434950494e-05
-1.95012458304153e-05
-4.99031945651002e-07
-1.27240221219998e-06
-1.09658254913767e-05
-1.02614620889117e-05
5.1260974941649e-07
-2.34363197262871e-05
-7.02075169182012e-06
-1.65556720106801e-05
-1.02100116708008e-05
-7.47289988921242e-06
-1.16042635913933e-05
-7.66464292417583e-06
-9.07293221447179e-06
-1.62148941119879e-05
-1.18114365721903e-05
-1.96987612994598e-05
-4.45838678852292e-05
-2.54589947050497e-05
-3.35108141721168e-05
-8.10533651763402e-06
-3.40362975554083e-05
-3.34469140843281e-05
-2.15657564676756e-05
-6.49750672893918e-06
-5.77216995266149e-06
-4.10485364911123e-06
-3.52433418043654e-05
-2.90064829418458e-06
-2.22752757035738e-06
-1.11254900041232e-05
-1.33655385795607e-05
-2.14689351251173e-05
-1.8427821918727e-05
-3.44304377157331e-05
-9.79674058124426e-06
-3.1360035174826e-05
-3.72335845468349e-05
-1.72869621003925e-07
-1.91229217237823e-05
-2.04900834909337e-05
-1.76894453940063e-05
-3.01896561147786e-05
-1.96873824054666e-06
-1.06421664396447e-05
-1.55452744399141e-05
-2.46143609610837e-05
-1.80509586384183e-05
-2.44209690484442e-05
-2.07669398908995e-05
-7.804173520955e-06
-4.07080407195812e-05
-2.76809972634496e-05
-1.55159750314362e-06
-2.14319092813055e-05
-8.21701293350093e-06
-2.47386571929498e-05
-4.34223616756341e-05
-5.72831175202234e-06
-3.98594132938172e-06
-2.89356453010917e-05
-3.76325852508672e-05
-1.84860740035811e-05
-2.76553846461102e-05
-2.24050744158561e-05
-1.0555623231498e-06
-2.27057872036867e-05
-2.58485695079855e-05
-3.65481424901143e-05
-3.48898637417068e-05
-3.02862544492994e-05
-3.56472518729224e-05
-1.16235610520963e-05
-2.49647449024713e-05
-7.66678279752694e-06
-1.99679429002932e-05
-2.31891857672836e-05
-3.38253071027021e-05
-2.99505501762152e-05
-4.10022317181019e-05
-3.57902974404197e-05
-2.04373693645416e-05
-5.24885207307461e-05
-3.9782160743234e-05
-2.42120365264913e-05
-2.08824532643061e-05
-3.65035274493203e-05
-1.85453721098602e-05
-1.52324836360737e-05
-1.15894421471438e-05
-2.5464121911832e-05
-3.19364290461089e-05
-2.24017775936822e-05
-3.56262239964208e-05
-1.15799310989301e-05
-1.50122908925286e-05
-2.91537456188686e-05
-3.02483971629434e-05
-2.82439179045816e-05
-3.20646235432921e-05
-2.20855220469755e-05
-7.97989240664067e-06
1.24279084623607e-05
8.96762479710943e-06
-3.55872708592016e-05
-3.57616510888789e-05
-7.20991865147372e-06
-4.54096082032241e-06
-3.83838193692634e-05
-1.57025731346134e-06
-2.43229546483643e-05
-2.25574946406189e-05
-1.91028262456076e-05
-2.43430180798022e-05
-2.20020335604378e-05
-2.44342085569083e-05
-2.37472938295056e-05
-3.27880687934091e-06
-1.9503759948368e-05
-3.99732861156455e-05
-2.74202752232307e-05
-2.77884504326222e-05
-3.20511302295522e-05
-1.53435153313913e-05
-7.20542928401846e-06
-1.55763806881679e-05
-1.32138490365077e-05
-1.65975375860792e-05
-4.67827184950388e-06
-2.35556074499763e-05
-2.7477052564814e-05
-2.37139317447094e-05
-4.09071129017836e-06
-2.88252143937446e-05
-2.55543078140843e-05
-2.84141620285318e-05
-1.40099709208164e-05
-2.15312267063209e-05
-2.26325949265718e-05
-2.93954364075412e-05
-4.13238602668518e-06
-2.60964209302155e-05
-3.96446993956594e-05
-3.13981755487433e-05
-1.71197566896389e-05
-5.04833323602144e-06
-3.44694385042747e-05
-2.6269561608068e-05
-5.5859791719558e-06
-2.29635181338436e-05
-1.87601884955803e-05
-3.42350448401313e-05
-3.55433494760211e-05
-2.62426781186192e-05
-3.17637592705885e-05
-3.61924457878618e-05
-1.20735447523824e-05
-2.21572085013582e-05
-2.58328662063542e-05
-2.38949683778221e-05
-3.6932479154933e-06
-4.41129359151225e-05
-2.40031466897334e-05
-1.41026825023266e-05
-1.89472218104345e-05
-2.32764251406158e-06
-4.20940565224866e-05
-4.62641439843918e-06
-5.15839016088805e-06
-2.07976338240282e-05
-3.27967393293846e-05
-1.48400791105186e-05
-2.80531908037149e-05
-8.18571470658533e-06
-2.27663241429377e-05
-2.45146914065429e-05
-1.89351832059872e-05
-1.52500086686364e-05
-8.62614499237977e-06
-1.1578123563255e-05
-7.23295750968613e-06
-1.88992429227436e-05
-3.02567835949126e-05
-2.90875434573128e-05
-2.07807603262324e-05
-1.81366999610895e-05
-2.50300383556432e-05
-8.64195212125675e-06
-1.95388968009428e-05
-8.9331110744864e-06
-2.63953872087107e-06
-8.15482996821396e-06
-3.75085480615804e-05
-2.00787388238213e-05
-1.37439201368418e-05
-1.75033857960028e-05
-3.30790180938631e-05
-2.63332099073334e-05
-4.49924045270372e-05
-4.08492684519908e-05
-5.43882995263671e-06
-2.79523020437539e-05
-9.97270233740994e-06
-4.85609509920323e-06
-1.63650208091459e-05
-1.68589896995731e-05
-2.83104996435471e-05
-3.15042561724712e-05
-1.13635837306891e-05
-1.87406797132377e-05
-2.07241191539021e-05
-3.431013826764e-05
-3.69385734162844e-05
-3.32738808269005e-05
-3.1611131044383e-05
-1.97762939644986e-05
-1.49594554824239e-05
-2.58920623182346e-05
-2.3979135727506e-06
-2.69449324890985e-05
1.51832467298314e-06
-2.08474337335134e-05
-4.06508273549846e-05
-8.73220072492446e-06
-1.28467114351016e-05
-3.37773005318167e-05
-1.66571573531871e-05
-1.86837106476658e-05
-1.76930989133045e-05
-1.11288224565786e-05
-2.58028806882286e-05
-1.72863153552716e-05
-3.74546962331478e-05
3.19224752125928e-06
-2.55729223608069e-05
-2.09218261611316e-05
-3.25771034769897e-05
3.72107526471596e-07
-2.02884996609763e-05
-1.90145271737619e-05
-2.56359627622147e-05
-2.31449575371146e-05
-2.52624436548713e-06
-2.24987971962242e-05
-2.27354081757572e-05
-1.32152907635431e-05
1.92492177845958e-06
-3.16348879918582e-05
-3.5946435645061e-05
-2.58283942248537e-05
-1.54557515433918e-05
-3.3116730709743e-05
-2.93160181513197e-05
-1.76776015455253e-05
-2.2597725284059e-05
-2.76165418856924e-05
-1.23874637386176e-05
-1.65993954419329e-05
-1.90328767600561e-05
-2.48850201478756e-05
-1.85443419981254e-06
-2.44526666881946e-05
-1.15563840259915e-05
-4.31018788567504e-05
-2.26673284032407e-06
-1.32288411298475e-05
-2.25834874416924e-05
-1.16519661830225e-05
-2.86358981678644e-05
-3.4560203187517e-05
-4.41952636520056e-05
-2.19747264304421e-05
-3.00210075513744e-05
-1.73530192653239e-05
-1.92179386022004e-05
-1.66384546710094e-05
-2.07770619191569e-05
-2.766425517695e-05
-3.0540995946372e-05
-2.84315477001115e-05
-3.46166976131712e-05
-3.33089989118194e-05
-2.3811361722388e-05
-6.58717757783896e-06
-1.17020931359528e-05
-3.9245257235841e-05
-1.1788514263358e-05
-3.54591368378165e-05
-4.26397785911544e-05
-1.63605036460234e-05
-2.93637208433997e-05
-1.16487072373624e-05
-2.17790750975283e-05
-2.47518055391533e-05
-2.21067797137104e-05
-1.76952989546191e-05
-4.21877998364606e-05
-2.78785069119316e-05
-2.14088724459433e-06
-4.24693908178536e-05
-1.14105659059771e-05
-3.59259024788691e-05
-1.55319744231188e-05
-1.69605435132719e-05
-1.35425618924026e-05
-1.47299937032923e-05
-1.18660469531482e-05
-1.50616672247008e-05
-3.57751339732444e-05
-2.81948599098432e-05
-3.00970809665271e-05
-8.33248223487663e-06
-3.80368010158912e-05
-3.0920673256069e-05
9.88789500056754e-06
-1.15419369952638e-05
-8.94761628865613e-06
-1.65433030945632e-05
-1.77663254391543e-05
1.25532583076109e-06
-2.39636944007395e-05
-2.18447476646296e-05
-3.09731373623142e-05
-3.29003849025252e-05
-2.24815243670471e-05
-3.02174268593867e-05
-2.66441493947489e-05
-2.67411833078011e-05
-2.60416127478054e-05
-2.40254147685886e-05
-1.13809020398869e-05
-4.79570403853089e-05
-2.03744640114416e-05
-7.14706341420608e-06
-1.51849586381976e-05
-2.08931578030629e-05
-1.48530979604695e-05
-3.26906155800082e-05
-2.29202022053933e-05
-2.36473842966047e-05
-8.40161799393251e-06
-4.55786261296981e-06
-1.06028172500296e-05
-3.75356087691276e-05
-1.38134918876172e-05
-3.51780689914636e-05
-3.45137802350059e-05
-2.71027017903214e-05
-3.96863950237346e-05
-2.0080947946976e-05
-1.44925917944995e-05
6.11334793503918e-06
-1.39164572349126e-05
-2.43270726922094e-05
-3.60996424477123e-05
-2.37375415169198e-05
-1.12236609217564e-05
-1.52541515173661e-05
-2.98076292385646e-05
-1.87589848199679e-05
-9.96954670406543e-06
-4.38048158475553e-06
-2.26486950140134e-05
-2.76017099405425e-05
-2.47156200684628e-05
-2.76072004555711e-05
-2.76538588545067e-05
-1.82269515657186e-05
-4.04298599980273e-06
-1.07487266597931e-05
-9.02843842498261e-06
-2.57623250426161e-05
-2.23394951111929e-05
-3.75673535813279e-05
-4.30514896657773e-05
-7.39360976789261e-06
-2.91132229651776e-05
-8.17479624994082e-06
-2.04355276515684e-05
-3.46494157306551e-05
-4.53603546421147e-06
-1.75066003840925e-05
-1.67444200353384e-05
-3.31241929474091e-05
-3.3657771958775e-05
-9.25887431451045e-06
-3.92831855745948e-05
-2.58864165157508e-05
-8.43083847057306e-06
-2.83709300661268e-05
-3.359588496507e-05
-2.04993115366594e-05
-9.48687086315509e-06
-2.54945738095602e-05
-3.51819319457235e-05
-2.49344986774418e-05
-9.68220290681041e-06
-4.03540142075601e-05
-3.52561162075852e-05
-9.98109578048483e-06
-2.25596612502074e-05
-4.73686365833542e-05
-2.77460892136433e-05
-7.82885197226772e-06
-3.25545052042366e-05
-1.8715903508892e-05
-1.62590078406618e-05
-1.25964480185949e-05
-1.536956861048e-05
-2.70594386489337e-05
-3.81630230296575e-05
-1.22586611538222e-05
-1.30968346031676e-05
1.01432939639424e-06
-1.15651959251403e-05
-3.00181965951598e-05
-3.97778180779466e-05
-2.88679459945466e-05
-2.76386983593427e-05
-1.35101354239426e-05
-7.11927967242851e-06
-2.00505845164931e-05
-1.76859238943657e-05
-3.48941934198203e-05
-3.86872853734923e-06
-2.41291186556125e-05
-2.8674668037517e-05
-1.33652031822011e-05
-1.95039719468939e-05
-2.11178597699213e-05
-8.55952700431324e-06
-2.33086574997455e-05
-2.00005845852698e-05
-2.89392343502764e-05
-9.18659420406626e-06
-1.56905371847314e-05
-1.64283352634595e-05
-2.42424809052543e-05
-2.36634370058643e-05
-7.07766367437292e-06
-1.01434989554191e-05
-3.19780450955241e-05
-3.56276652097476e-06
-3.42457424567154e-05
-4.07569327365734e-05
-1.33675853807594e-05
-1.71135994937913e-05
-1.6766374140456e-05
-2.96344615330403e-05
-2.11264266019205e-05
-1.45525908564831e-05
-2.31541930694366e-05
-2.11806251663554e-05
-1.29018826211563e-05
3.1200393240682e-06
-1.62117655874295e-05
-3.25698716524922e-05
-2.13606340001445e-05
-2.2159265628492e-05
5.58038159611839e-06
-2.0854845417096e-05
-3.63314641975185e-05
-1.14515648693026e-05
-1.61403755280409e-05
-2.3370059995663e-05
5.47124530361417e-06
6.22541328115441e-06
-2.78803948186628e-05
-2.748215962113e-05
-2.16591146664187e-05
-2.63934586115042e-05
-3.17351993202603e-05
-1.48334871920779e-05
-2.29829817757801e-05
-6.67381292336238e-06
-2.63669342674969e-05
-2.41667221045172e-05
-1.79248355060338e-05
5.13489999439992e-06
-2.38550581118311e-05
3.89828507444373e-06
-1.98604345996459e-05
-3.46729258676566e-05
-2.76417589298491e-05
-1.61817399467569e-05
-2.96137623961989e-05
-3.75514629736781e-05
-9.73611433796898e-06
-7.33343765506598e-06
-4.04475538878078e-05
-1.39430623442315e-05
-4.38083951562559e-05
-2.39677620387846e-05
-2.52517660672107e-05
-9.41677710499357e-06
-2.89638124681715e-05
-2.69981138828708e-05
-3.74772001904249e-05
-1.06936118595342e-05
-1.76282003183009e-05
-4.13670531219719e-05
-2.77676257022133e-05
-2.31141822962507e-06
-7.96109090098067e-06
-1.99341951517737e-05
-5.24814745152414e-06
-3.96590303851102e-06
-1.32174009152409e-05
-1.86087281942505e-05
-1.68127913418495e-05
-3.05779449293772e-05
-2.77955519142275e-05
-2.39007383683966e-05
3.74543794873935e-07
-1.44941201017374e-05
-2.13170632444968e-05
-2.98778550718482e-05
-2.00839497661072e-06
-3.36548056233764e-05
1.55589509846978e-06
-3.11084576331179e-05
-8.1946401676087e-06
-1.91271998031544e-05
-2.82397146016145e-05
-3.24915481910286e-05
-1.73424680340663e-05
-2.79564348085589e-05
-4.69743304493145e-05
-5.64651800061231e-05
-3.72706539592685e-05
-6.24186031157211e-06
-3.21071004855961e-05
-3.5233892962822e-05
-2.65336520094952e-05
-2.10979473185683e-05
-2.00824820623258e-07
-3.73201418302276e-05
-2.68756291796691e-05
-1.69246956806489e-05
-2.44052035054554e-05
-2.23003403169057e-05
-3.55037687603344e-05
-2.9698297046197e-05
-3.07266440290473e-05
-2.22644598311971e-06
-3.00274021189647e-05
-1.61793468907758e-05
-1.81301168693018e-05
-4.14763275228885e-05
-7.5726576808458e-06
-2.96870381386447e-05
-1.99961396594229e-05
-1.32565667032855e-05
-9.19870752309121e-06
-2.37324474361046e-05
-4.08399706702085e-05
-1.913864594974e-05
-5.68925566897823e-06
-3.63322818556052e-05
-3.00794693345901e-05
-1.81333257353838e-05
-1.2803999409896e-05
-2.62759044671974e-05
-2.96069830349729e-05
-2.06083268983054e-05
-1.13984731476908e-05
-5.86514209452972e-06
-1.45408461330676e-05
1.92477309474968e-06
-3.69457871339282e-05
-2.22144157271112e-05
-7.7969734843509e-06
3.13527167126655e-06
-2.78146539530621e-05
5.3061347586511e-06
-4.05698141592833e-05
-2.03412846330972e-05
-1.39480140063214e-05
-3.27049480276004e-05
-1.2445126641334e-05
-3.72072171886846e-05
-3.66583928191716e-05
-2.68669962492786e-05
-3.05678373141556e-05
-3.54162242481538e-05
-2.75081016766298e-05
-1.49256159052755e-05
-2.90763324791333e-05
-1.24095185898951e-05
-4.00668704987617e-05
-3.76402585966916e-05
-1.49143545127492e-05
-2.52499188411666e-05
-2.03210522052379e-05
-1.26859562815105e-05
-4.7977207066484e-05
-2.72812307247033e-05
-3.91490098992628e-05
-3.13053020360924e-05
-8.07788022535906e-06
-1.0913555542244e-05
-7.02955352217794e-06
-3.92509868381997e-05
-3.05389895040002e-05
-2.7602261132733e-05
6.31128792323859e-06
-4.1717230731908e-05
-2.8694461341684e-05
-2.42705189422383e-05
-9.99647758232795e-06
-3.80574314351662e-06
-4.92840746645543e-05
-2.86162004162656e-05
-2.88090688675761e-05
-3.15355431741995e-05
-2.26509335988833e-05
-2.02689773768661e-05
-2.58413825689219e-05
-1.13952874100909e-05
-3.08015941393844e-05
-4.47376036531085e-05
-9.56798939335606e-06
-1.80252625717753e-05
-2.87761094313424e-05
-2.37557540602849e-05
-2.23792131803998e-05
-2.44890155964965e-05
-5.41547854878943e-06
-1.08067517876674e-05
-4.72289503422298e-05
-1.50225612435654e-05
-1.48661356168744e-05
-3.66874721360731e-05
-2.55676814501497e-05
-8.87629583854827e-06
-1.69814822155123e-05
-4.09993407705147e-05
-2.48293715878863e-05
-3.38186704518504e-06
-2.38810086248023e-05
-3.4215235307687e-05
-2.45509886357447e-05
-1.48652283503457e-05
-2.5441801945652e-05
-1.43250247667298e-05
-1.25617044028288e-05
-2.77951076696912e-05
-1.4978866268555e-06
-1.86433452460845e-05
-5.8124197601111e-05
3.289724669545e-06
-2.48710177601806e-05
-1.74122200059061e-05
-1.43271775036245e-06
-2.46839066019991e-05
-3.000953161049e-05
-2.62318483097486e-05
-1.88094629467457e-05
-1.66876626960247e-05
-2.52392832139714e-06
-1.63903344159915e-05
-1.32136602771849e-05
1.23416245802357e-05
-4.14905977796603e-05
-3.01104443210222e-05
-1.69447809969586e-05
-1.6665868276267e-05
-8.0497249566363e-06
-2.62881351200435e-05
-1.1375961912555e-05
-2.03546341413823e-05
-2.22726277250568e-05
-1.83171713818282e-05
-2.58363666342844e-05
-6.73032605191991e-06
-1.28442748086308e-05
-2.9369577580593e-05
-1.75889125918273e-05
-2.98742472507799e-05
-1.82569261492748e-05
-2.7450052215187e-06
-2.94817444213077e-05
-4.49508923819221e-05
3.37166851519005e-06
4.3611035500951e-06
-3.25750838797223e-05
-4.446999924981e-05
-1.67754837816694e-05
-3.24216677435056e-05
-3.64710955553404e-05
-8.21067416313888e-06
5.3453782327537e-06
-1.48905305962819e-05
2.61094821059247e-06
-3.73322692516245e-05
-4.43672076282881e-05
-7.57269729538345e-06
-3.03883592646072e-05
-3.33762618506973e-05
-2.38239458627086e-05
-3.00389766509982e-05
-1.2545328220131e-05
-3.63039928159941e-06
-2.5939955393985e-05
-2.58162503054031e-05
-3.92358032005931e-05
-9.56206235600295e-06
-2.77515144651221e-05
-1.7679615639654e-05
-1.10276331830518e-05
1.85111392786545e-06
-2.32383480287272e-05
-8.8179383182491e-06
-2.18211468022824e-05
-7.49227504767402e-06
-3.13464890190393e-05
-3.46801167103257e-05
-2.04910249966339e-05
-3.72771633017704e-05
-2.70591083914161e-05
-2.69342440940742e-05
-4.72234134796191e-05
-6.8949918820436e-06
-3.74833166960463e-05
-8.92242184073846e-06
-1.23159688967004e-05
-2.01161805321946e-05
-1.56603277098845e-05
-1.60443382599705e-05
-3.49613196298408e-05
-2.87686520826446e-05
-4.10941427760928e-05
-1.5856547898451e-05
-2.09319199921361e-05
-1.78549918609839e-05
-3.30331568510512e-05
-2.96870038327127e-05
-1.60490850477136e-05
-1.64368426777212e-05
-4.29414141853141e-05
-6.59426014664207e-06
-3.30243450631889e-05
-9.56268034718922e-06
-2.519829531919e-05
-2.08718102044714e-05
-2.0944097095575e-05
-4.2859864190244e-05
-4.85150673497246e-05
-1.74655147785685e-05
-1.33797700103397e-05
-2.15223426859114e-05
1.11968120868661e-05
-3.9245783628845e-05
-1.94977903955264e-05
-2.07576195795155e-05
-3.60558570739051e-05
-2.31405036770799e-05
-2.33329275889814e-05
-6.96357623337165e-06
-1.98228294952621e-05
-1.01763894992901e-05
-3.20556560780284e-05
-1.36356741713374e-05
1.37773996542954e-06
-2.87472398576459e-05
-9.69490790739569e-06
-2.51983344769643e-05
-5.03182951553801e-06
-5.81779114794855e-06
-2.05902923785169e-05
-1.31663630463151e-05
-4.53019419283479e-05
-4.57723859390225e-05
-2.40670043384255e-05
-1.60522439861058e-05
-2.05916457748575e-05
-1.14589720603691e-05
-3.37021042211841e-05
-2.90814795318955e-05
-4.05916443734552e-05
-3.02157177557047e-05
-2.5017515366592e-05
-2.79272523834132e-05
-2.0600295483534e-05
-2.81766593405152e-05
-4.87063025025509e-05
-2.20038388219971e-05
-1.47950519359071e-05
-3.97218676117356e-05
-2.76044734003478e-05
-2.30462154762181e-05
-1.25818148811199e-05
-5.27277113051268e-06
-3.92269800658682e-06
-2.43471486417928e-05
-3.1092151519987e-06
-1.15162369791402e-05
-1.84914456303026e-05
-4.04797687239149e-05
-1.37429962891796e-05
1.78550060081571e-06
-9.5922480711688e-07
-4.31408582841226e-05
-1.64777424814818e-05
-2.01247553243225e-05
-2.27218898785946e-05
-3.16276799813652e-05
-4.19821990513507e-05
3.16717474475879e-06
-3.6152870508446e-05
-2.59134085323043e-05
-2.70726521853778e-05
-1.87274916320871e-05
-8.77601714015048e-06
-2.4812023577881e-05
-1.25049429544683e-05
-2.91151873877645e-05
-3.14130960105199e-05
-1.81821882045052e-05
-1.59127758191286e-05
-2.91595657142938e-05
-1.85248430389995e-05
-4.22167982077774e-05
-2.26523055659643e-05
-3.31647166364624e-05
-2.07498129026663e-05
-1.1355218095903e-05
-2.4497528773604e-05
-4.43883312914319e-06
-3.01698244479841e-05
-1.42901623584078e-05
-1.46369375931319e-05
-5.89238537850336e-06
-1.76509236417512e-05
-3.33726097380903e-05
-5.07662346431893e-05
-7.52780188454121e-06
-2.85817503740665e-05
-1.65941668605656e-05
-1.68908198288011e-05
-3.33686891947247e-05
-2.00110278760285e-05
-1.5243631096242e-05
-3.36302599765917e-05
-2.08838295678748e-05
-1.44922686071213e-05
-1.72440995444632e-05
-3.40206487762858e-05
-3.59873562568435e-05
3.68086249913564e-06
-4.98783650737995e-06
-1.59465025351241e-05
-5.70400923196071e-06
-2.7877912453717e-05
-7.47412211918578e-06
1.30850537997401e-05
-2.22795512123696e-05
-3.23239329935426e-05
-8.83504511045563e-06
-2.97872517789939e-05
-2.46303848582372e-05
-2.70240025427547e-05
-4.37114960262189e-05
-4.43041522830029e-05
-5.10760426755645e-05
-2.24139343248725e-05
-1.69045923202237e-05
-2.01882281639087e-05
2.70005489788189e-06
-1.25232135964257e-05
-5.75381556739648e-05
-2.30445581836472e-05
-2.37509891112613e-05
-2.7549301162998e-05
-2.43217979774298e-05
-2.51481675882621e-05
-2.81655961725059e-05
-3.18083792217919e-05
-2.01313748183463e-05
1.21734126837094e-05
-4.93168249896991e-05
-1.45942005522567e-05
-4.51960836234183e-05
-8.92584057850021e-07
-2.69315654663243e-05
-1.81474579987e-05
-1.9443547666149e-05
-4.8023339537256e-05
-3.00877765485089e-05
-3.25930719679159e-05
-2.71234080528399e-05
-2.09038681990841e-05
-2.43465080220718e-05
-1.826835505275e-05
-1.35302357284029e-05
-1.26938108292205e-05
-3.6098847923269e-05
-2.997758173245e-05
-2.01191792609029e-05
-3.76871171754223e-05
-3.299865424473e-05
3.97868949597325e-07
-1.58540202732269e-05
-1.71902377363942e-05
-3.66071593342949e-05
-2.41405607929787e-05
-1.89185637442106e-05
-3.47133384656228e-05
-5.82561663072167e-05
-3.4221262089227e-05
-3.23611992247211e-06
-2.75346528057765e-05
-1.46484385255366e-05
-7.51270386341055e-06
-1.69363266523864e-05
-1.50925294846571e-06
-3.36370017873554e-05
-1.05170045491808e-05
-2.03866508274583e-05
-4.08195293185087e-05
-3.13914629920417e-05
-3.15980296382706e-05
-1.87893197754976e-06
-2.47080223677747e-05
-3.05947781507738e-06
-5.61303376866195e-06
-1.49078980196477e-05
-4.19371478182448e-05
-2.38043007745628e-05
-1.38080908524107e-05
-1.60548968800455e-05
-2.07455010375563e-05
-3.37359858442534e-05
-1.99963877735239e-05
-1.67148979441534e-05
8.92683091210949e-06
7.70100693713562e-06
-2.14673058362578e-05
-3.61258241224073e-05
-1.99473335545317e-05
-3.20660494944868e-05
-2.06424091985497e-05
-2.09977899134948e-05
-1.18390373179771e-05
-2.10023112554203e-05
-3.06537425008808e-05
-3.89464131134123e-05
-2.73091144525232e-05
-2.30054051721967e-05
-1.84113965517319e-05
-1.93088056272327e-05
-4.31477765991651e-05
-2.47699375752154e-05
-2.25597579661544e-05
-1.68635044032969e-05
-2.23821703977585e-05
-3.30292924109927e-06
-2.98935651822814e-05
-2.07881271355877e-05
-2.66638500228778e-05
-2.77157417865696e-05
-2.06898337927652e-05
-2.14807709608953e-05
-2.42478366766084e-05
-1.45662408894751e-05
-1.72448195952458e-05
-1.779448404509e-05
-4.197372408249e-05
-1.359040809198e-05
-3.49078337739692e-05
-2.11166270688704e-05
-2.53559886630532e-05
-3.12807540947341e-05
-1.88355344250965e-05
-2.5857001634632e-05
-3.25301526787345e-05
-1.76421386268521e-05
-3.35057531732223e-05
-3.32832186544151e-05
-1.82169943254582e-05
-1.12877537301501e-05
-1.36219794893274e-05
-4.30429268687773e-05
-4.75392283231919e-06
-4.77557101310788e-05
-5.17486637464943e-06
-3.5015572011995e-05
-2.18588417273499e-05
-3.79769943507918e-05
-3.33245647721306e-05
-2.32640124851834e-05
-1.87290376419479e-05
-4.45145879975609e-05
-3.81304991329546e-05
-3.16321192041883e-05
-2.29313971111721e-05
-2.62077039258795e-05
-4.35559878828826e-05
-1.43723206495084e-05
-1.61229455009586e-05
9.81551750786291e-09
-2.92415456533262e-06
-1.59846714968499e-05
-1.91641225171071e-05
-4.11499795393847e-06
-9.27252605883769e-06
-2.52649940724975e-07
-4.8344542443705e-05
-1.87283485316956e-05
-4.43789568824076e-05
-2.72088261435405e-05
-1.79700636522001e-05
-2.01895786446012e-05
-2.63958014060898e-05
-1.73124981599393e-05
-5.51152457810036e-05
-3.13388134994662e-05
-2.06794081803754e-05
-3.00139078603218e-05
-1.77862184180515e-05
-2.90074488112101e-05
-2.26162919953673e-05
-4.17507686248135e-05
-1.94479833130912e-05
7.50356358699367e-06
-2.16200891087344e-05
-1.41765640723071e-05
-1.79029329958226e-05
-5.96416978583157e-06
-2.25435760241878e-05
-1.52966018121104e-05
-4.41621433528555e-06
-1.39548907054851e-05
-3.59297889449645e-05
-1.82238963912961e-05
-3.6669423899787e-05
-2.92330779303373e-05
-9.07220023708886e-06
-3.85165018303644e-05
-8.60609303270244e-06
-9.85077983397054e-06
-8.99273025929157e-06
-2.39581192622125e-05
-2.18439452281892e-05
-3.43370402975693e-05
-3.02560709476559e-05
-2.26090786664236e-05
2.94170361717603e-07
-3.4792575560384e-05
-1.81107510821171e-05
-1.71296893823909e-05
-2.21637853163761e-05
-2.72737729596285e-05
-2.76625003965692e-05
-3.69765136800595e-05
-3.07181005796048e-05
-3.68567586331824e-05
-3.54595895058896e-05
-1.18372648632821e-05
-1.05632388668184e-05
-3.34449968986621e-05
-3.97583339532429e-05
-1.77961029584279e-05
-8.80205229780826e-06
-2.43371271561519e-05
-3.28642155753942e-05
-3.15714929010832e-05
-3.8213992168162e-05
-2.50422827625084e-05
-1.48960562528748e-05
-2.80266721599072e-05
-9.45809059121499e-06
-2.98610719130738e-05
-4.25507435726026e-05
-3.55432137761258e-05
-3.2346561952987e-05
-2.93119333666133e-05
-2.38073415420786e-06
-1.00665936260601e-05
-4.71076959025499e-05
-3.38748917163486e-06
-3.4271737689852e-05
-1.44586208239689e-05
-7.41476470788007e-06
-3.32953026281214e-05
-1.36637952428483e-05
-1.83997429972397e-05
-3.30747563266675e-05
-3.33412014198987e-05
-4.46841808288398e-06
-3.14592962760698e-05
-2.06881464217856e-05
-7.18734126151557e-06
-1.56903458025564e-06
-3.60374454001818e-05
-3.11265751109484e-05
-3.04063902125515e-05
-2.55808107047392e-05
-1.88655075592972e-05
-3.99314693489259e-05
-1.99566017218254e-05
-4.30084538545103e-05
-3.69729016029677e-06
-5.88159060860001e-06
-3.64759053023131e-05
-2.48670675474855e-05
-4.61042866309677e-06
-2.00530348287355e-05
-2.76444328977969e-05
-1.89730199330556e-05
-2.20056341886712e-05
-3.83608974979411e-05
-3.14048814484141e-05
-1.99513375104475e-05
-3.18807148182695e-05
-3.24929957976701e-05
-1.5413033297256e-05
-1.53101815129912e-05
-2.26647907059487e-06
2.96051761231116e-05
-2.56808040612117e-05
-2.37133826373446e-05
-3.1387842045235e-05
-2.77476194572245e-05
-9.82949176984521e-06
-3.47827053389314e-05
-4.33730901532973e-06
-2.91746863662567e-07
-1.13303486670128e-05
-2.07663671095437e-05
-2.15300839506127e-05
-2.64253462577841e-05
-8.68692711246476e-06
-1.6802003803122e-05
-2.51037905783649e-05
-4.37889086061506e-05
-2.42225439759375e-05
-8.11993679535279e-06
-2.10972179704004e-06
-1.17685816192877e-05
-2.95481208988279e-05
-6.24297101760408e-06
1.56995573568303e-05
-2.78735974937704e-05
-3.09485099406456e-05
-3.32739336162065e-06
-2.61040971720495e-05
-3.98445781172516e-05
-1.80784510922543e-05
-2.39602176004388e-05
-4.75133198891684e-05
-2.48916165027348e-05
-8.14726863899224e-06
-1.27570844176714e-05
-3.2410105876995e-05
-1.22895256050776e-05
-1.96472463069216e-05
-1.656872191718e-05
-2.79876052214826e-05
-8.68377895068838e-06
-1.9514047525509e-05
-1.81236329386758e-05
2.81925734676221e-06
-3.49677986071293e-07
-2.39284046727733e-05
-2.32441081937889e-05
-2.83507872886967e-05
-1.94986253539804e-05
-4.57839382115303e-06
-2.85376378511681e-05
-1.72466984481878e-05
-2.93315492605066e-05
-2.48299637554873e-05
-3.56884249776841e-05
-1.89632510150145e-05
-1.09805710665028e-05
-2.43568699723309e-05
-1.75547046252158e-05
-1.89864844782988e-05
-4.05719810308164e-05
-3.76331571488585e-05
-2.51985834489467e-05
-2.65188350590927e-05
-2.1989855966054e-05
-2.14173875928089e-05
-3.28766427705937e-05
-2.7540697700079e-05
-2.37324427432942e-05
-2.20417732280241e-05
-2.00054463352848e-05
-1.66940271297391e-05
-5.78622417945204e-06
-1.06591627622554e-05
-1.59709158478961e-05
-3.20157821350869e-05
-9.8408312955837e-06
-3.33493935261554e-05
-1.28915352532743e-05
-1.38854756347929e-05
-2.14867485757844e-05
5.78832699090538e-06
-2.40553677079282e-05
-4.19935782794309e-06
-2.6694799239197e-06
-1.73913903181223e-05
-2.2340932303024e-05
-2.23966563267509e-05
-1.32955329093159e-05
-3.80550876484573e-05
-1.11551822711625e-05
-1.62028179225764e-05
-1.60257917303577e-05
-1.65943022870431e-05
-1.68210943592631e-05
1.02416362000497e-07
-3.08509417202099e-05
-3.5894089082277e-05
-3.98274379788026e-05
-2.28776086537634e-05
-1.05871414428175e-05
-2.18885681825224e-05
-2.5685776567703e-05
2.71388458935877e-07
-2.46981671110422e-05
-2.51952460634059e-05
-1.8926532912881e-06
8.32218770109709e-06
-2.74853038998827e-05
-1.24278448647559e-06
-4.90249051671178e-05
-2.4826896866287e-05
-9.46416790455336e-06
1.48708543115489e-06
-1.13611212605356e-05
-2.91735066259948e-05
-1.9050001402296e-05
-3.0452545393449e-05
-2.84055678933019e-05
-1.85016327416431e-05
-1.56436985790185e-05
-2.51622175699372e-05
-2.09268316772307e-05
-2.18227532519536e-05
-7.99388429584961e-06
-1.37064637105649e-05
-3.08772074625891e-05
-1.35561587672075e-05
-5.61672749769298e-06
-8.11992131983669e-06
-3.52614147942841e-05
-1.41150512918236e-05
-1.89264269657463e-05
-3.01912391067637e-05
-5.38990928992423e-06
-2.00799541283364e-05
-3.72837432944512e-05
-3.3358927568468e-05
-9.86164245825958e-06
-2.92670434016924e-05
-3.50126742719721e-05
-2.36178376158423e-05
-2.47402580036887e-05
-1.80342826175421e-05
-5.04101993825684e-06
-4.64993793170198e-06
-1.6069094548842e-05
-3.0237029975588e-05
5.80855835832073e-06
-3.37668774895614e-05
-1.16440698127996e-05
-1.62139943468597e-05
-1.83618367940745e-05
-3.32142552473227e-05
-3.40995808556431e-05
-7.77843400424029e-06
-2.29942806657492e-05
-4.45815724725473e-05
-4.46031077034405e-06
-3.51743280618907e-05
-1.51364599482231e-05
-1.01603806732868e-05
-4.18503442894693e-05
-3.1471478867874e-05
-4.37791902350306e-06
-1.72106789307946e-05
-1.71792186610664e-05
9.05384225985035e-06
-1.39237287321786e-05
-9.82545185230211e-06
-3.06779325982678e-05
-3.46053720780769e-05
-3.35421090567739e-05
-4.40746378664689e-06
-1.73295130816967e-05
-2.50912062490315e-05
-3.42731124617976e-05
-1.66261919400117e-05
-1.36954779782778e-05
-1.19574695349934e-05
-1.50915326834429e-05
-2.70594803837207e-05
-2.48642110964577e-05
-6.78105679759516e-06
-2.73901742511473e-05
-2.95328613420001e-05
-7.41984818120824e-06
-4.70990855711119e-05
3.92640059452643e-06
-9.01749316477106e-07
-3.27974236211217e-05
-3.03847417014306e-05
-1.29685159279543e-05
-2.2805037258142e-05
-2.20819614399447e-05
-1.29274620562903e-05
-9.01284833950317e-06
-1.568997992498e-05
-2.86143496894229e-05
-1.11552984075467e-05
-2.21556641745192e-05
-6.03949416111655e-06
-1.48382915763449e-05
-2.28366636579781e-05
3.47139427572812e-06
-1.23444401711773e-05
-1.33991607469936e-05
-2.59972565416449e-05
1.95706097315863e-06
-2.72234708468256e-05
-2.57048562433508e-05
-1.78352327373162e-05
-2.45343303446411e-05
-3.49993771477552e-05
-1.7946642475507e-05
-2.42207017242073e-05
-1.66673881781982e-05
-2.57477550717404e-05
-1.7700962813668e-05
-5.41102283339446e-05
2.9795565786042e-06
-3.82494336029387e-05
-4.33123330087606e-05
-3.77405812950367e-05
-2.16749606911485e-05
-3.50436128507849e-05
-3.89428292781857e-05
-3.09504695337606e-05
-2.69826140249622e-05
-1.22304279138867e-05
-3.71957594688612e-05
-2.85472322709865e-05
-2.19926841511795e-05
-1.63918176217495e-05
-8.60464567470743e-06
-3.87185773591864e-05
-7.83491459811738e-06
-3.6884705041313e-06
-6.07215073303338e-06
-1.77504661845255e-05
-2.94597104338884e-05
-3.63181523742961e-05
-3.06921043214178e-05
-1.14964142797026e-05
-1.50653141494099e-05
-1.34532563728888e-05
-2.12325411125685e-06
4.37621873798637e-06
7.10389936401551e-06
-2.19041000736155e-05
8.22949002302077e-06
7.29398050371615e-06
-9.07648064822089e-06
-3.49313160094074e-05
-9.51174323946015e-06
-8.21557522650119e-06
-2.56304992480176e-05
-2.82564346280313e-05
-4.78893500901966e-05
1.63693344601222e-06
-1.56113915883332e-05
-2.49547036170957e-05
-2.72945642961933e-05
-3.39416322196108e-05
-1.77033939803723e-05
-8.55704694131626e-06
-2.12442785222104e-05
-2.167883404146e-05
-2.26976008556519e-05
-2.49250627990015e-05
-1.13443783550376e-05
-3.31568891400046e-05
-3.68769878769784e-05
-1.69675961303761e-05
-1.58878139778182e-05
1.42195019497092e-05
-1.92540559716356e-05
-1.49665638255802e-05
-7.67703053820659e-06
-1.02876238187863e-05
-4.62958483846893e-05
-3.56361364845322e-05
-7.0461689903049e-06
-1.93990251453063e-05
-3.6745040950266e-05
-2.69013185475739e-05
-2.03727440042601e-05
-3.61849133238497e-05
-3.39872572155202e-05
-1.45489762516306e-05
-2.31929214191387e-05
-1.89093962223376e-05
-1.40951100415228e-05
-1.90638485118813e-05
-1.35602248751362e-05
-2.7063365969447e-05
-2.92607332287202e-05
7.7443926288421e-06
-3.13677931837637e-06
-1.54395160058465e-05
-5.3390140696617e-06
-2.71256248448733e-05
-2.78125932201447e-05
-2.57423765118906e-05
-3.37230362433936e-05
-3.89324571345007e-05
-1.85220575439761e-05
-1.64358638247353e-05
-1.7955974840534e-05
-2.5483829657391e-05
-2.31842511374139e-05
-4.50776563261898e-05
-2.24728143542618e-05
-1.25600395143442e-05
-2.93300891791498e-05
-3.31317011512215e-05
-1.83769663947876e-05
-2.56011888785391e-05
-2.27302688259034e-05
-3.40053030312895e-05
-1.08678618591367e-05
-2.68160076451061e-05
-3.61676099370423e-05
-2.96548307014907e-05
-4.11906606442007e-05
-8.97668984340752e-06
-3.38666001949872e-05
-1.00020758054222e-05
4.97694843506638e-07
-4.10671685418395e-05
-2.90195025017764e-05
9.68363040147401e-07
-5.93973018632818e-06
-1.8377308543174e-05
-1.81271342717768e-05
-1.85547972208874e-05
-3.56905162872323e-05
-4.01419796365834e-05
-1.55929878408445e-05
-1.39798624579275e-05
-1.60211363352896e-05
-3.51672135269254e-05
-2.30399346711668e-05
-1.73369439918979e-05
-1.95107050224348e-05
-1.86976076238825e-05
-3.44668174975028e-05
-3.62132051634964e-06
-1.30666204169332e-05
-8.98309616254675e-06
-2.43786537412395e-05
-5.55426815081173e-06
-3.18737013569735e-05
-4.02223800081767e-05
-7.32916658156643e-06
-4.8202236090665e-06
-7.2854553758722e-06
-2.12417859616195e-05
-2.6051622524421e-05
-1.96286848022029e-05
-1.81869202043143e-05
-3.09786771380307e-05
-1.91485294313705e-05
-3.27302267682727e-05
-1.30975687439572e-05
-2.57997235850146e-05
-9.38819741477076e-06
-1.99320858270504e-07
-2.25004371480012e-05
-3.93072708018133e-05
-1.30708306765988e-05
-4.2267308057466e-06
-7.76670400671921e-06
-9.51701702234967e-06
-1.98283711402824e-05
-6.09836531917137e-06
-1.75670907099482e-05
-2.01475366031243e-05
-2.67082950909103e-05
-1.3046417013876e-05
-1.66110757356503e-05
-3.01453591401309e-05
-3.91330231323171e-05
-1.36644018974089e-05
-7.40207462077531e-06
-2.27256253874274e-05
-1.19358176084248e-05
-1.27439137050839e-05
-2.40628419184975e-05
-3.3012819050496e-05
-2.70649221694686e-06
-2.72693141976123e-05
-2.86774901313095e-05
-3.78916811269757e-05
-1.33575866132718e-05
-4.16803216088839e-06
-2.67227822338429e-05
-1.06117931481933e-05
-2.10659607045113e-05
-3.44414889335406e-05
-3.55853040490642e-05
-1.23575009200212e-05
-1.85035889293405e-05
-8.31891387937961e-06
-1.38473956753476e-05
-4.42145529481863e-05
-2.24500555493272e-05
-3.31414439004424e-05
-1.30803532039257e-05
-5.75183866591185e-06
-1.20071891682518e-05
-7.63337815053935e-06
-2.86216507749499e-05
-2.04328539294193e-05
-2.51325595878785e-05
-1.57329378984228e-05
-3.91710514344324e-05
-1.68328158796968e-05
-3.29637740200644e-05
-1.80245587221238e-05
-7.2428482487558e-06
-3.73546143758336e-05
-2.23362356969463e-05
4.81088816617691e-06
-3.79458032121794e-05
-2.85412257001122e-05
-8.59276295675548e-06
-1.14319107233867e-05
-2.81834225830038e-05
-2.0864079114282e-05
-1.41546302440231e-05
-3.26560394895233e-05
-2.58961261214684e-05
-2.07531140589373e-05
-4.27157267970249e-05
-3.40178614679186e-05
-2.06380123653176e-05
-3.10189629288686e-05
-3.44122048995346e-05
-1.84204782329768e-05
5.82751472615776e-06
-2.34786633699384e-05
-2.94676864199219e-05
-1.70250641574442e-05
-2.58041493010921e-05
-5.57854978892314e-07
-1.41769291873791e-05
-6.82556972022008e-06
-2.63296000941868e-05
-3.91679887338748e-05
-3.05854909575509e-05
-1.75454528890421e-05
-6.47377754356555e-06
-2.42730590131181e-05
-1.17569899874077e-05
-3.85431535345932e-06
-1.62287089538284e-05
-3.45766763479905e-05
-2.46799086765409e-05
-3.47292281403912e-05
-2.90546619897586e-05
-2.12263577187338e-05
-8.28966167976001e-06
-7.61732094407407e-06
-9.34597667868827e-06
-1.79723657519889e-05
-5.87181818570425e-06
-1.28344812168542e-05
-2.84463382576539e-05
-2.73174520167719e-05
-1.1176821732672e-05
-1.88602405498641e-05
-3.6189358900566e-05
-1.88571685991204e-05
-4.14155987096475e-05
-3.28081903755782e-05
4.82194164707053e-06
-4.43564597743861e-05
-1.28707586857703e-05
-2.04631458962005e-05
-9.48308326600483e-08
-1.24218720465603e-05
-3.7460406290073e-05
-7.26256819774051e-08
-1.02762126863027e-05
-2.29058749709435e-05
-1.08980350831288e-05
-1.31193229068666e-05
-1.88068191933809e-05
-1.2407547625145e-05
-2.94915165041729e-05
-1.87903196738582e-05
-2.49271524115143e-05
-8.42015881018309e-06
-2.77449195296674e-05
-3.00092359838137e-05
-1.32620434715286e-06
-2.48408703020086e-05
-2.55034154687474e-05
-2.55711244093189e-05
-2.67705560180603e-05
-1.81780126054939e-05
-5.56503190432706e-06
-1.86014332243964e-05
-2.59194655119399e-05
-7.34778461345565e-06
-6.35265013294132e-06
-3.21388481265797e-06
-6.95118589155756e-06
-3.57604927825134e-05
-1.14225771056409e-05
-2.84916942391235e-05
-7.38877382418253e-06
-1.69518160193651e-05
-9.48212538010738e-06
1.84878568825196e-07
-1.23788793630862e-05
-2.67762275224075e-05
-2.60157668196819e-05
-1.13776887925298e-05
-2.74128287105117e-05
-1.84051788971741e-05
-2.68720842332721e-05
-1.8860537898135e-05
-2.11125298664842e-05
-2.41050589569673e-06
-1.6691873384531e-05
-5.82188947208794e-06
-1.89313147263941e-05
-8.57503946762049e-06
-3.0044966309975e-05
-1.3765552376917e-06
-1.237206707634e-06
-2.6062078303634e-05
-2.23073071472827e-05
-1.83985819783283e-05
-1.97693024882599e-05
-5.06313682215271e-06
-2.58241862625842e-05
-1.38206573670021e-05
-1.20879197833797e-05
-3.65959027159555e-06
-2.59474958193631e-05
-2.00534418683071e-05
-1.50832127282958e-05
-3.22676571988433e-05
-3.10888203512145e-05
-3.16845543046792e-05
-3.58143797852835e-05
-2.67501145399176e-05
-1.97559988800977e-05
-4.04469406191015e-05
-1.92995667606903e-05
-1.1407735748329e-05
-2.0170726961683e-05
-1.11773724375842e-05
-2.18581393799176e-05
-2.47162163448491e-05
-5.75734171011614e-06
-2.28943779404083e-05
-4.87202960603874e-05
6.25033502500943e-07
-1.1935681546831e-05
-1.5250319996427e-05
-1.4522625113163e-05
-3.81060048889891e-05
-3.04236468020263e-05
-2.87310668642334e-05
-3.23788477746928e-05
-1.49280712524034e-05
-2.86219145189755e-05
-1.7657522808883e-05
-1.64849862927183e-05
-3.29957144570212e-05
-1.57493443304366e-05
-3.10499204914956e-05
-1.12812995666535e-05
-2.21766825427257e-05
-2.45968433602222e-05
-2.38093756553532e-05
-2.18971276626461e-05
-4.08693099546247e-06
-3.50962811816087e-05
-3.63295151644084e-05
-2.37766248939325e-05
-3.88218678795813e-05
-1.04751031168617e-05
-2.62292891933728e-05
-1.74306549646925e-05
-2.40797738935058e-05
-3.21990587473476e-05
-3.18492595471875e-05
-3.48019423653209e-05
-2.84971923698518e-05
-2.3256757005129e-06
-3.93771141214582e-05
-3.15497036761961e-05
-2.15101440485466e-05
-2.42979793777433e-05
-3.34889269456003e-05
-3.18228861716722e-05
-3.07675647117688e-05
-3.30521155054975e-05
-2.64444041075622e-05
-2.20536789476076e-05
-6.49795863063061e-06
-1.10618034757343e-05
-2.7159822870618e-05
-3.77324021673638e-05
-2.50949370856733e-05
-1.88523182641825e-05
-2.34560082826485e-05
-2.31212644610333e-05
-2.61860699643734e-05
-1.52431860172726e-05
-1.43809109492743e-05
-1.76097228395092e-05
-7.97246521301821e-06
5.66832605903448e-06
-1.79399396396633e-05
-3.73657090472783e-05
7.88716026014805e-06
-1.1859870521942e-05
-3.36242990478033e-05
-2.31782278360411e-05
-1.82769037872853e-05
-2.041216086487e-06
-2.72222490329151e-05
-4.79480646408371e-05
-2.64056465781502e-05
-4.47990526638213e-05
-2.0485527655467e-05
-3.64439175145509e-05
-1.89948369219655e-05
-2.11878539520553e-05
-2.50586972562491e-05
-1.38391972494362e-05
-2.84649672549822e-05
-2.90453697341539e-05
-5.74667751877835e-06
-2.11995647032167e-05
-1.46418850762515e-05
-1.71768040066227e-05
-1.51990170970997e-05
-2.09207524300418e-05
-1.25278568274676e-05
-1.15296822368011e-05
-4.25187840806106e-05
-2.1848842262636e-05
-3.04782150472189e-05
-2.59816931647138e-05
-3.0126042794867e-05
-6.88825256719105e-06
-2.24484257818851e-05
-3.63809311518524e-05
-2.40863502969272e-05
-2.52827148107816e-05
-3.30245427894133e-05
-1.19213842144018e-05
-3.59971723007211e-05
-1.56224713196099e-05
-1.38906497060831e-05
-2.56368431601239e-05
-1.98005056180556e-05
-3.55995762412232e-05
-3.45105399948134e-05
-9.19277478487715e-06
-2.64731720798995e-05
-7.40505412441827e-06
-2.11753719235374e-05
-1.76582068572587e-05
-3.58661723183609e-05
-3.08481459452763e-05
-2.7276937273184e-06
-2.38817539589107e-07
-3.3913189902449e-05
-1.20670478519412e-05
-2.2984192785826e-05
-1.01816437013898e-05
-3.33302163716312e-05
-2.60789560613765e-05
-3.56965796669242e-05
-2.14553015393341e-05
-3.81047660676498e-05
-1.36831023339338e-05
-2.78678544579144e-05
-1.33680891993958e-05
-1.9960115039302e-05
-2.81847801982618e-05
-8.8366285326345e-06
-3.78967317098008e-05
-4.54329311335719e-05
-2.78594383638556e-05
-4.38609226322662e-05
1.45115141859149e-05
-2.54005035842634e-05
-2.69937516612063e-05
-2.67525548619615e-05
-1.07028602523724e-05
-1.03385801117514e-05
-2.90298407406219e-05
-1.69026506278499e-05
-5.87671833017858e-06
3.83983426037643e-06
-2.90536530458746e-05
-3.43493292293022e-05
-2.63904846597432e-05
-9.68887127909151e-06
-1.93762763245397e-05
-1.50393157916357e-05
-7.92483416688268e-06
7.79424209314834e-06
-4.02102174935125e-05
-3.88108723284793e-05
-4.00445043337416e-05
-2.22099564386768e-05
-1.89576890731369e-05
-1.08318814773589e-05
-3.24097304153924e-05
6.22580329277399e-07
-3.33509376146737e-05
-1.81099615146304e-05
-9.03006637947585e-06
-2.72017756989676e-05
-4.06063407607976e-06
-1.51749481113839e-05
-3.46731619103171e-05
-2.25496059566568e-05
-1.62639432404418e-05
-1.41647822420982e-05
-3.40037734395805e-06
2.78294697766586e-06
-2.44762664772582e-06
-1.41711218080223e-05
-2.82579657787971e-05
-2.84086137457723e-05
-1.50286331220843e-05
2.05306912055358e-06
-2.7458362852983e-05
-2.33053924972797e-05
-1.86566252242256e-05
-1.93143079600257e-05
-2.96600821510049e-05
-2.41542027669182e-05
-3.34367710588267e-05
-5.07014578978127e-05
-2.66639666382615e-05
-2.74543554786065e-05
-1.63491429679972e-05
-2.04348986195401e-05
-4.03126242840139e-05
-1.53437091320353e-05
-2.7405976700083e-05
-2.40494918188857e-05
-3.79973213302432e-05
-3.56361584662062e-05
-1.12466210898783e-05
-1.76846885193986e-05
-1.35000490335081e-05
-2.54780598681502e-05
-2.5975781227923e-05
-3.44997248009259e-05
-8.41558817304245e-06
-2.26163280063013e-05
4.27814494676329e-07
-2.3721444253126e-05
-2.20309201448956e-05
-3.52606286645384e-05
-4.44492684680088e-06
-3.57158681776082e-05
-2.33667328512988e-05
-4.31112782200538e-05
-2.02018503186143e-05
-1.71259648023188e-05
-3.77436080854642e-05
-2.49211255672674e-06
-1.42530213425027e-05
-1.96660028554466e-05
-3.85212458419664e-05
-8.75058051453006e-06
-5.7209675499805e-06
-3.0450106398443e-05
-2.37925730362176e-05
-3.37179193639875e-05
-2.26069287141752e-05
-2.73197797338991e-05
-2.85391399402483e-05
-2.26449117851007e-05
-2.51006096516575e-05
-2.48577644732488e-05
-2.04704352520257e-05
-3.19405530029073e-05
-1.12183504736761e-05
-7.87494248589154e-06
-1.40428154701837e-05
-3.01354887702323e-05
-1.65289520390451e-05
-1.00759005764795e-05
-2.16338812635878e-05
-3.84953871523937e-05
-2.12800856408535e-05
-1.49905439874145e-05
-2.90867689259794e-05
-5.11900665963797e-06
-3.84632246841177e-05
-1.11474607982131e-05
4.9185905734836e-06
-1.1059077598759e-05
-1.64054035784134e-05
-7.73151930756623e-06
-6.57023143520567e-06
-2.67648620349448e-05
-2.01956747476229e-05
-1.30783398250896e-05
-1.50676485667803e-05
3.010505915072e-06
-1.90347791483048e-05
-2.87031300610029e-05
-3.38392297891612e-05
-3.6242843091507e-05
-1.39669211711441e-05
-8.05497423363275e-06
-2.18621151549192e-05
-1.54621772806854e-05
-4.9450592945192e-05
-1.39196405823699e-05
-2.18756638747237e-05
-1.92593591707148e-05
-1.41176865054477e-05
-1.95618791041438e-05
1.24640094219576e-06
-4.12261784220597e-05
-2.95204966065454e-05
-4.80188910238454e-06
-2.36578507293352e-05
-1.87400971995109e-05
-1.92883021300441e-05
-2.69646716587161e-05
-2.36893851254293e-05
-8.67454394699975e-06
-3.28383866422837e-05
-2.22870458753794e-05
-1.13453793915212e-05
-2.67923190069848e-05
-2.95147331735564e-05
6.29345542737329e-06
-1.45174172050041e-05
-2.30379712329117e-05
-2.05704412655803e-05
-1.36175731491477e-05
-1.35225288708004e-05
-1.70367386983934e-05
-6.59689472069135e-06
-4.94447297457932e-05
-1.07646689855185e-05
-9.27036315802401e-06
-2.02404536324445e-05
-2.47156645244009e-05
-3.00250623743911e-05
-2.83567212103595e-05
-3.1927461265062e-05
1.98508164258281e-06
-4.15064862068662e-05
-1.55853763319257e-05
-2.56219410638379e-05
-5.03778705422172e-05
-2.97477380044436e-05
-2.11714896663206e-05
-2.21414884022226e-05
-1.30322160013393e-05
-1.69773268517978e-05
-2.2614257053572e-05
-1.51492122668151e-05
-3.10852650167298e-05
-1.60064031523688e-05
-1.91687475553102e-05
-8.41200928900645e-06
-2.18122303579672e-05
-1.08253568367975e-05
-1.40991998030325e-05
-2.09570997636326e-06
-3.6813239980223e-05
-2.28881149995999e-05
-3.16358851218727e-05
-4.17768910552594e-06
6.48407900742893e-06
-1.36949363830283e-05
-1.37986766444405e-06
-4.95838879277861e-06
-2.93713519159206e-05
-1.42278961236021e-05
-5.29316382822149e-06
-2.93238482943666e-05
-2.82966676250539e-05
-3.83100955109027e-05
-1.13489595476378e-05
-4.19375535060869e-05
-2.85493927487105e-05
-9.98094475306065e-06
-1.72710890841706e-05
-2.21913048189929e-05
-3.31554256322182e-05
-9.72274761431857e-06
-2.80286574891016e-05
-3.83017498977608e-05
-1.43248615112921e-05
-2.60888937781526e-05
-1.20717236640762e-05
-3.11969583315781e-05
-1.31962772168068e-05
-2.13441423639401e-05
-5.20544565943702e-05
-2.40244596534402e-05
-1.47807205959769e-05
-4.15274899297379e-05
-1.20436049375282e-05
-3.9289640995578e-05
-2.34576212692441e-05
-3.17369440315932e-06
-2.22410764710351e-05
1.20738329551072e-05
-1.35327494180922e-05
-1.71389178540633e-05
-1.84840907361847e-05
-3.32240113305246e-05
-2.66683300068392e-05
-2.9391357540497e-05
-2.93652330983974e-05
-3.04884639564314e-05
-1.56095886354932e-05
-2.78172879203058e-05
-2.44953352467922e-05
-3.70615948124482e-05
-3.58790873921506e-05
-3.29534633722684e-05
-3.40340371606665e-06
-3.00097274749797e-05
-1.32813964475607e-05
-2.60534467707366e-05
-5.48165662217788e-05
-1.49097873572961e-05
-2.21267047860263e-05
-3.50374405487723e-05
-6.68413142256997e-06
-2.58875801747724e-05
-2.45118943057943e-05
-8.33965545892861e-06
-2.13263747149689e-05
-1.45814138503625e-05
-1.05784591205549e-05
-2.45652188906726e-06
-3.96155456893789e-06
-3.69348166878483e-05
-7.43412820170479e-06
-1.14338296260321e-05
-1.48221763862111e-05
-2.83511471353412e-05
-2.13892033953582e-05
-2.02602490459265e-05
-4.49719933409135e-05
-2.12309800556558e-05
-1.73027580668858e-05
-2.70063214489199e-05
-1.85402979216131e-05
-2.2856382943585e-05
-3.56607136600829e-05
-2.1743970806418e-05
-3.97447156803871e-05
-2.35405487368606e-05
-2.54452976513922e-05
-1.5732371412861e-05
-2.72136929598009e-05
-3.51468201029758e-05
-1.43119932458638e-05
-3.07996335574694e-05
-2.81841097195417e-05
-1.74032773643195e-05
-2.19049512226168e-05
-1.87172135802377e-05
-2.15763677504057e-05
-1.71116674821348e-05
-1.6090764484243e-05
-6.65240553618687e-06
-1.52339386619131e-05
-2.70263843528438e-05
-3.02641071316494e-05
-2.98261288682537e-05
-3.91257383530771e-05
-6.8990206789095e-06
-7.69850238027264e-06
-2.2658489772242e-05
-1.27708835537317e-05
-3.25754915031516e-05
-1.3173312215957e-05
-2.5310429292316e-05
3.94628099706557e-06
-4.4438822951315e-05
-1.52079805551717e-05
-2.12710999343126e-05
-7.81760485081023e-06
-1.06174472429282e-05
-1.90085477607358e-05
-3.5278284212714e-05
-1.02035505252652e-05
5.56487884359463e-06
-1.48382365665733e-05
-2.24194546544112e-05
-1.11603470339355e-05
-2.45051754017292e-05
1.20878296108427e-06
-3.9491234357231e-05
-2.61464748014964e-05
-9.14739819892747e-06
-4.59211053159315e-05
-7.95254604724098e-06
-2.68656097495699e-05
-2.05412032101537e-05
-4.14633618437933e-05
-2.13692868960311e-05
-2.96564015964953e-05
-5.06675618242653e-06
-4.14420058699746e-05
-2.43551365664284e-05
-3.38910991744374e-05
-1.95242042249224e-05
-1.4163236008834e-05
-3.22893940678559e-05
-2.66548080147554e-05
-2.50274194815239e-05
-2.33815066630772e-05
-1.73621742637874e-05
-1.73599866062242e-05
-1.33045241313743e-05
-3.36108356485346e-05
-1.42899953710921e-05
-2.825868459854e-05
-2.39408197554927e-05
1.61291570622757e-06
-2.4118655266468e-05
-2.38188919695314e-05
-1.86840503385659e-05
-1.4606346125569e-05
-1.80954454891974e-05
-3.57890817575072e-05
-2.99623240504496e-05
-2.856324263861e-05
-2.27252360289587e-05
-3.53911808571794e-05
-2.50390571958644e-06
-2.8639925768744e-05
-2.96519323212915e-05
-6.78026210296434e-06
-1.70890197917074e-05
-2.88240442612889e-05
-2.20076671619228e-06
-2.29366132608098e-05
-2.21169254796877e-05
-2.12096598407891e-05
-2.62182411952531e-05
-1.20376673502921e-05
-3.4821034878473e-05
-7.88279298890813e-06
-5.15279056859968e-05
-3.5292473564356e-05
-3.29405351597326e-05
-1.87298597974774e-05
-2.17180598071329e-05
-1.64142248046463e-05
-1.61953558569665e-05
-2.74648939966836e-05
-3.8684215119902e-05
5.46769230493636e-06
-1.30444885614528e-05
-2.34587914012428e-05
-2.19488018283604e-05
-8.43699730929339e-06
-2.57421595361911e-05
-1.75266839633294e-05
-1.53138740250459e-05
-9.5759621869683e-06
-3.25123627879892e-05
-1.60725517228661e-05
-2.5856694271525e-05
-2.22720717164064e-05
-1.25487108867671e-05
-1.62591537366247e-05
-2.6092519078141e-05
-2.14469046843304e-05
-1.93934135007228e-05
-6.28894041094746e-06
-2.61730096619134e-05
-1.42956559494196e-06
1.72883295321466e-06
-7.73366884644268e-06
-1.54719943322175e-05
-2.80610702877659e-05
-5.98260057984066e-06
-4.53450072851696e-05
-9.88470537025815e-06
-1.07676242079686e-05
-1.29101133341145e-05
-2.57458370913699e-05
-8.36025545487604e-06
-2.68784911827345e-05
-1.72773016518097e-05
-2.76654535705689e-05
-1.8819994789814e-05
-2.99626509922229e-05
-1.36867683812537e-05
-4.02625919487483e-06
-2.31954527643416e-05
-1.90564093779753e-05
-2.52928705886471e-05
-2.22490203906261e-05
-5.27326141599596e-05
-3.02711657462683e-05
-2.49405623053171e-05
-2.16112921399993e-05
-1.42633436826712e-05
-1.21637443239898e-05
-1.49434528589862e-05
-1.11129193594861e-05
-2.52601589623293e-05
-1.13952260421482e-05
-1.12202472562882e-05
-1.03111140657993e-05
-1.02134749451167e-05
1.66992010795179e-07
-3.48681427081777e-05
-2.96099175393793e-05
-1.51739911495628e-05
-8.74400952419781e-06
-3.50266518755227e-05
-1.78582610070841e-05
-1.81696548921758e-05
-3.29908515335931e-05
-1.177764489429e-05
-1.55851144297189e-05
-2.26587777899672e-05
-4.00407528384026e-05
-2.18450137943919e-05
-3.24511076760144e-05
-3.37539425019328e-05
-1.3787248883529e-05
-7.2728338815903e-06
-3.27204618963783e-05
-2.73708820885255e-05
-1.61402360039284e-05
-3.42365145253644e-05
-3.7850526622673e-05
-1.55129281436051e-06
-2.0765667825805e-05
-4.0124051147002e-05
-7.26209838018586e-06
-1.87922522304236e-05
-1.37853861075249e-05
-3.46978327977609e-05
-7.32664291405181e-07
-1.50603264881435e-05
-1.98571597289305e-05
-2.75825527142495e-05
-3.84671237542174e-05
-4.01778711119571e-05
-1.68924608529426e-05
-6.99296860228686e-06
-2.53256768013154e-05
1.14878790205573e-05
-3.69993471714212e-05
-2.92795346103019e-05
-7.02783688705437e-06
-1.97860754251219e-05
-1.73018842601133e-05
-6.88398605232389e-07
-6.24648809174192e-06
-2.05328195589374e-05
-1.78052187227146e-05
-3.24300478337205e-05
-9.94994894197982e-06
-1.25755891822769e-05
-9.10313851924854e-06
-1.76506302747185e-05
-2.24990146897823e-05
-1.21952448866493e-05
2.65965432936534e-06
-1.1940748658491e-05
-9.17508048248776e-06
-2.91538953642041e-05
-3.37579808584675e-05
-1.30097395308344e-05
-2.11215731243064e-05
-2.02354348768772e-05
6.62450923148851e-06
-2.4682435616134e-05
-2.12497015231786e-05
-1.73089511657803e-05
-1.8517850198214e-05
-4.8227954266369e-07
-2.61768319800416e-05
-1.10842796588634e-05
-2.89030893351696e-05
-1.23448844590671e-05
-9.55315899251484e-06
-3.31139051609581e-05
-1.10400960626671e-05
-1.91251695283924e-05
-2.4833973322503e-05
-1.05360392466065e-05
-1.44255875644127e-05
-3.20645657649473e-05
-8.92338471464113e-06
-3.02088075929147e-05
-2.16894953696077e-05
-4.36472387702652e-06
-2.7800974239526e-05
4.77443431110492e-06
-2.42734855984972e-05
-4.45493740305091e-05
-4.03794515007742e-05
-2.16907268605518e-05
-1.63807404945249e-05
-2.47771574981802e-05
-4.03576810964656e-05
-1.37433380718738e-06
-4.82990669223501e-07
1.3074701987712e-06
-2.12844114731986e-05
-4.78500436928024e-06
-6.41587204142384e-06
-1.89993173857957e-05
-1.51724553318469e-05
-2.24966451850002e-05
-1.60370932845314e-05
-2.91792238739497e-05
-2.5558215882961e-05
-1.85185520030844e-05
5.23685095098308e-06
-1.7823553041404e-05
-3.22594207317136e-05
-1.71549600163694e-05
-3.12617469576246e-05
-1.25667274391789e-05
-3.3925875118578e-05
-3.24522373247695e-05
-3.4225581329482e-05
-1.41404402071795e-05
-1.74670953676775e-05
-1.16963612272442e-05
-3.2480599532745e-05
-2.62625999028812e-05
-8.70117787460324e-06
-6.88412534491455e-06
-1.54961064116121e-05
-3.02935689598956e-05
-1.08766619738394e-05
-9.08358592446338e-06
-2.38895641252297e-05
-1.14718176009513e-05
2.40684713078825e-05
-1.69799912469589e-05
-7.66272048932932e-06
-5.689388014719e-06
-1.23766698097366e-05
-1.13664428781151e-05
-2.96218668417416e-05
-1.20140082115672e-05
-3.65810003392458e-05
-2.65974642884668e-05
-1.07105577116467e-05
-6.82909282815477e-06
-1.39827310423467e-05
-2.01219383917199e-05
-3.91461439562095e-05
-1.8326534118994e-05
-1.28204835693377e-05
-1.26031194897663e-06
-9.38687532243944e-06
-2.80335210634198e-05
-3.47601157082316e-05
-2.49096517258418e-05
-2.12400531352025e-05
-4.52836610814167e-06
-1.76411658226987e-05
-1.50044094451353e-05
-1.35645523874527e-05
-2.52326120885102e-05
-1.43999937637252e-05
-2.31123820833334e-05
-2.30602157088799e-05
6.74485427415831e-06
-3.20315839973519e-05
2.22129945347158e-06
-1.72270311636468e-05
-2.89038951289731e-05
-2.54221227457529e-05
-3.17950740289595e-05
-2.08329625135634e-05
-1.52563341909848e-05
-1.48675835453922e-05
-3.10609844656396e-05
-3.10800637079822e-05
-4.06618045624763e-05
-6.1918072906617e-06
-5.99146481144438e-06
-3.29622586722128e-05
-2.99758324345672e-05
-1.37805682623085e-05
-2.86183426571675e-05
-1.4131566280912e-05
-1.40255165696663e-05
-1.22681675512812e-05
-9.2903118519039e-06
-3.67010557776176e-05
-2.77469069881983e-06
-1.92568763288199e-05
-1.97507698990829e-05
-8.38970774862104e-06
-2.80272077086496e-05
-3.20000383709502e-05
-1.76484157179785e-05
-8.91272630199622e-06
-2.02080799429314e-05
-2.00716248749224e-06
-4.24645442445971e-05
-1.67244007105477e-05
-3.12052286843339e-05
-1.26477093350923e-05
-1.07528872196933e-05
-1.69116269386576e-05
-1.15163314716833e-05
-2.44843970155879e-05
-3.23062842888036e-05
-1.58719290270026e-05
-1.48712979840055e-05
-2.22644649424473e-05
-2.76855821446368e-05
-5.30916624167488e-05
9.9105215600429e-06
-2.63392104236828e-05
-1.13558838545761e-05
-1.38066969718859e-05
-2.46276920558085e-05
-3.3551686884939e-05
-3.53239590818916e-05
-3.28780182964805e-05
-7.14489542114653e-06
-1.97315882194143e-05
-2.24983901914716e-05
-1.83919690810438e-05
-3.85853942977617e-06
-4.86208787455025e-05
-3.79524879666278e-05
-1.21196137328006e-05
-4.75408219037048e-06
4.37287293256381e-06
-7.52041019850245e-06
8.21546545674316e-07
-2.67869649783899e-05
-1.57972586112653e-05
-1.38091999429124e-05
-6.23888517408377e-06
-2.72778900291847e-06
3.9022953415146e-07
-1.25241860685891e-05
-4.16222937097929e-05
-1.53985655540605e-05
-4.06922505310236e-05
-8.95942068916239e-06
-2.49218867641143e-05
-3.15448661037301e-05
-9.95125204499746e-06
3.21379532689113e-06
-3.39839783622692e-05
-2.65944544047832e-05
-3.41951106159251e-06
-4.96230071610648e-05
-2.01867503783586e-05
-3.39512393865388e-05
-3.12947278338869e-05
-4.22720301364782e-05
-2.09416687415989e-05
-3.33899952205881e-05
9.3323431379738e-06
-1.6229042787809e-05
-3.03208246362838e-05
-1.84920378646277e-05
8.88448918453816e-06
-2.05647049082609e-05
-1.01164722027914e-05
-2.53091149468916e-05
-1.93872277382194e-05
-3.3135379064317e-05
-2.47277657079281e-05
-3.24638701827708e-05
-2.72579790030907e-05
-7.9438238619791e-06
-9.13615671254518e-06
-2.80220393626768e-05
-3.81960377974748e-05
-1.5552646263825e-05
-2.71515095256707e-05
-4.84098848638966e-05
-1.14126269820865e-05
-1.80936100007801e-05
-6.78012749320688e-06
-3.31595822673233e-05
-4.62093100652353e-05
-1.25677685969209e-05
8.2444685670571e-06
-2.28723428891583e-05
-2.09884830179903e-05
-5.47743852897017e-06
-3.26775293572069e-05
-2.70054584506966e-05
-3.83970538464492e-07
-2.79678992087788e-05
-4.61687396080196e-05
-1.32658342336762e-05
-3.48875340184939e-05
-9.16113159355066e-06
-1.72398848491482e-05
-3.94247031077912e-05
-3.76705569619791e-05
-2.71299133958132e-05
1.71645791427095e-06
-3.21900222863283e-05
-1.6330355477705e-05
-2.23220896124695e-05
-1.93829949139663e-05
-1.86560191582191e-05
-2.35673539164545e-05
-4.94866206345067e-05
-2.50187011089479e-05
-2.31652460328551e-05
-2.22098482244538e-05
-3.83052352897629e-06
-4.49013175543432e-05
-3.54019600952947e-05
-2.79836056817085e-05
-2.56101468479405e-05
-1.5866011559564e-05
-2.05372905167118e-05
-4.33774766629907e-05
-3.59369029384308e-05
-2.64826601050314e-06
-3.1268543196102e-05
-1.09749695206336e-05
-1.16799470092989e-05
-1.54544657656734e-05
-2.77868149427952e-05
8.97835102187213e-06
-3.62294776360471e-05
-7.73199809588298e-06
-1.5613514986332e-05
-2.22135917238139e-05
-1.57656250021987e-05
-2.9094638646355e-05
-5.42999656710463e-05
3.81858109897889e-07
-2.39775660983574e-05
9.40213950998594e-06
-1.59975427788535e-05
-2.14582837071811e-05
-2.52206477929021e-05
-8.21757534891128e-06
-3.07136648993415e-05
-2.98017732532913e-05
-2.27826990360994e-05
-7.53715053203816e-06
-1.74619665840342e-05
-1.63414341336979e-05
-1.52647879746301e-05
-1.86773386652117e-05
-3.38442164714951e-05
-3.15954883324262e-05
-1.61097315889972e-05
-2.55909583095202e-05
-5.81535139939697e-06
-8.41596957437589e-06
-9.83159485467804e-06
-3.45610301647617e-05
-1.45288578392855e-05
-1.0833623334934e-05
-1.25332765975042e-05
-7.89288855767031e-06
-3.00307833332698e-05
-1.81110861441862e-05
-1.99227304439758e-05
-9.57485958936931e-06
-9.98631081734218e-06
-9.74473938251206e-06
-3.33385976272747e-05
-1.87639084501342e-05
-2.28735667870734e-05
5.01945054147412e-06
-9.40084715546879e-06
-1.50624932319844e-05
-4.26004050635369e-05
-3.6770344973727e-05
-2.39000976432349e-05
-5.64089110927083e-06
4.49770620840079e-06
-3.4658178116966e-05
-1.33448832175349e-05
-2.52870788556824e-05
-2.77605328146818e-05
-2.65153978973985e-05
-3.31446668104336e-05
-3.72292882203737e-05
-2.01164277725156e-05
-3.33241140115288e-05
-1.13594212092095e-05
-2.48188527218353e-05
-3.53580968924323e-05
-1.2484432029331e-05
-1.91833522935765e-05
-2.57882434843784e-05
-7.89255421593221e-06
-2.28553780656471e-05
1.02395341287587e-05
-1.57850217020268e-05
-1.55391348659072e-05
-2.52837034274836e-05
-1.74427611282241e-06
-2.90632623753589e-05
-2.06087536181734e-05
-3.97202163086326e-05
-3.42668774447299e-05
-2.52221096811186e-05
-2.55036718117915e-05
-1.57190837582517e-05
-2.24616894863347e-05
-3.95193781767779e-05
-3.2059798238349e-05
-2.79314226502279e-05
-2.58435407808505e-05
-4.05162711985818e-05
-3.49530839468209e-05
-1.99884009338997e-05
-2.53756512095288e-05
6.81020954726691e-06
-2.48709230194903e-05
-1.95288827475141e-05
-2.90733519341599e-05
-2.34175461137876e-05
-1.69368699246063e-05
-1.24490623761903e-05
-3.39346663786132e-05
-2.76460150091801e-05
-3.05905967712003e-05
-1.03666151110284e-05
-1.40149548621989e-05
1.26356710206285e-05
-1.61090802484608e-05
-2.40620356413369e-05
-8.31640068810195e-06
-1.64155348304785e-05
-3.31905180911505e-05
-2.60345076673809e-05
-8.48723882290819e-06
-3.62478996512117e-05
-3.85825501169037e-05
-3.21070327290935e-05
-2.26491897722709e-05
-2.86606650227926e-05
-1.62594126170635e-05
-3.33922042752607e-05
5.78455374417677e-06
-2.62684471410786e-05
-3.04470246389367e-05
5.83174488463407e-06
-2.81010496471561e-05
-2.25065361033093e-05
-1.86889067587677e-05
-6.11041881061615e-06
-7.9642376865904e-06
-1.92423615749622e-05
-2.10345302815806e-05
-3.14184913235986e-05
-2.32908826286124e-05
-2.15594881167268e-05
-2.2384102648269e-05
7.40934112807717e-07
-2.55103682224834e-05
-2.77333216248888e-05
-2.07011906277688e-05
-1.76263817822335e-05
-2.3129538405228e-05
-1.94850676714339e-05
-1.04561616883683e-05
-2.69321154905775e-05
-1.42019276595286e-05
-1.79695289506589e-05
-1.40150557597469e-05
-3.5276786771638e-05
-1.14310076743063e-05
6.29251809503259e-07
-3.5105659580461e-05
-4.64816024517678e-06
-7.71376180840699e-06
-4.06443658506371e-05
1.86702450366087e-06
-1.11173218178966e-05
-1.52326965743962e-05
3.03906220234365e-07
-1.99609165071987e-05
-2.46557594292048e-05
-3.47909886745963e-05
-1.69303135466542e-05
-2.97403766162278e-05
-1.76295231526897e-05
-3.41990377471073e-05
-3.30643642748102e-05
-1.36505091196282e-06
-2.5395156584201e-05
-8.93818745325894e-07
-2.56868319655109e-05
1.66889483166583e-06
-3.11550007953552e-05
-3.45187363203516e-05
-3.2928648246014e-05
-1.79636499791274e-05
-1.57322070827302e-05
-9.58169910892285e-06
2.54222598575506e-06
3.09550332883806e-06
-3.82915735781781e-05
-3.49689994595096e-05
-1.81232901015256e-05
-2.61976607805919e-05
-1.76350407486172e-05
-3.23718903693748e-05
-2.09627247447822e-05
-1.18530686630789e-05
-1.11028671120384e-05
-1.54114436641283e-05
-1.90536965089959e-05
-8.39985099121019e-06
-3.65574604583136e-05
-6.95889202391574e-06
-1.77706133434102e-05
-2.99326977162875e-05
-1.91199499264627e-05
-8.48393108016668e-08
2.27402845462294e-05
-2.85107718723657e-05
-7.67208123173646e-06
-1.54546972948315e-05
-1.60266357772641e-05
-1.71785226303331e-05
-2.80563040828156e-05
-5.74160148657916e-06
-2.55496297110101e-05
-2.932943498386e-05
-2.37032229697086e-05
-3.14533406551897e-05
-2.85851831473644e-05
-2.49559069912784e-05
-1.50847636938906e-05
-8.73057948814083e-06
-5.24801027139253e-06
-1.50154162863879e-05
-2.52892824435804e-06
1.95898020875817e-06
-2.1985642692984e-05
-1.28833496609126e-05
-2.17232013427297e-05
-3.04299068119444e-05
-1.07831781196166e-05
-3.22503943142977e-05
-7.59043287227632e-06
-3.39347034561868e-05
-2.29930435174181e-05
-4.50402257028461e-05
-1.96968272887332e-05
-7.06869252361671e-06
-2.14108153048728e-05
-3.02503971548626e-05
-2.30302632687725e-05
-1.08399856643693e-05
-1.1249786979501e-05
-1.50186947375651e-05
-2.40354538163306e-05
-3.14252335704584e-05
-1.76963675724584e-05
-3.64932444854063e-05
-2.17411497570224e-05
-9.59487132764668e-06
-7.81113687222116e-06
-1.11249985136788e-06
-2.60035893789141e-05
-2.51491670986899e-05
-3.03873297731319e-05
-2.31942476025739e-05
-2.73993961683358e-05
-7.46499596393805e-06
-4.37576544741773e-05
-5.92742580894065e-05
-9.12867524201628e-06
-9.82654262788148e-06
-1.66353412208698e-05
-3.44186077315967e-05
-3.44545635605009e-05
-2.00374767357459e-05
-1.31544647982503e-05
-9.17392180961638e-06
-3.30444505653368e-05
-4.57016599764545e-05
-2.78098229549576e-05
-2.64198506820211e-06
-2.01325718088269e-05
-1.02896612609642e-05
-2.66673843624833e-05
-1.0303651189721e-05
-1.8764647796459e-05
-3.4613487988104e-05
-7.38410334021286e-06
-1.24429272330112e-05
-1.77786524016608e-05
-3.37212437411836e-05
-1.47317825550519e-05
-1.44810228956633e-05
-1.95957034491605e-05
-2.4325213996688e-05
-1.85585275637139e-05
-1.78317533960736e-05
-2.07599910125146e-05
-3.4402664089909e-05
-1.48875072791875e-05
2.39732749365982e-06
-5.23341583827876e-06
-2.69170422877701e-05
-1.94777388862083e-05
-5.6593102149447e-06
-1.46391038957529e-05
-1.92884385663473e-05
-8.90424517282764e-06
-3.07399963185768e-05
-4.33936768938726e-05
-1.7394913379629e-05
-2.43865307809371e-05
-1.28002954473117e-05
-2.56981350416935e-05
-2.45077068054644e-05
-2.40465875609896e-05
-3.13362801879505e-05
-3.46500261691335e-05
-3.53688299444164e-05
-1.18715996509304e-05
-6.61338844901683e-06
-1.90555619450777e-06
4.08779073440631e-06
-3.78951170255133e-05
-2.47251718773053e-05
-2.47130041597155e-05
-2.96632067002508e-05
-2.39266348505387e-05
-1.08720501725453e-05
-2.21031606921245e-05
-1.1808734234418e-06
-3.62712472745035e-05
-2.65700395073903e-05
-2.32123996821759e-05
-2.39835521255811e-05
-2.89337480990491e-05
-3.56843915646213e-05
-2.74310778164493e-05
-2.70624782923105e-05
-1.78651700667677e-05
-2.90619871230953e-05
-2.09106507105138e-05
-1.44585701220436e-05
-3.78514675250005e-05
-1.88715683590488e-05
-1.95075011376026e-05
-2.19370538896683e-05
-2.60686833335071e-05
-3.16170825693988e-05
-1.3961794680662e-05
-1.08162131077811e-05
-3.19946151004629e-05
-1.2304126990214e-05
-2.77669864207733e-05
-3.5213296494759e-05
-2.17247763324133e-05
-9.12715352371555e-06
-2.31414786137794e-05
-4.23968614529621e-06
-3.10264800964611e-05
-5.04722702769132e-05
-4.12310709152881e-06
-2.7740244673523e-05
-3.96742664158396e-05
-2.31852559716354e-05
-2.00600444145224e-05
-3.94898238297197e-05
-1.05188503850567e-05
-3.37526148864492e-05
-3.30835807625254e-05
-3.19703649525839e-05
-3.36474525447082e-05
-8.16313671741491e-06
-1.92279937649707e-05
-2.93831904059643e-05
-2.42157344395306e-05
-3.44725408196291e-05
-1.56137887310437e-05
-3.3806091315484e-05
-1.06957323074662e-05
-1.28718185523945e-05
-1.85635981674705e-05
-2.80501252234733e-05
-1.4322411851058e-05
-3.12173707328404e-05
-1.18875778643683e-05
-2.74723238346588e-05
-3.44266693867357e-05
-8.80919839895137e-06
-8.80791915322991e-06
-2.1172852425896e-05
-5.83224923199762e-06
-2.85561395244579e-05
-2.47229858655402e-05
-4.83033736798607e-06
-1.54799607526167e-05
-4.59078402099112e-05
-2.65167645555252e-05
-4.47194837395379e-05
-1.51039480813478e-05
-1.75982313376563e-05
-2.53902529122916e-05
-1.21406074599098e-05
-1.61212217022901e-05
-3.5613283880357e-05
-3.81356067039537e-05
-5.41531804803119e-06
-2.35332848289471e-05
-4.04109482344861e-05
-7.85626130359975e-06
-2.70409381952994e-05
-4.06451540198308e-05
-9.5006459265539e-06
-2.75675809088259e-05
6.23346526347582e-07
-7.14297738413496e-06
-1.84642597573797e-05
-1.96414771919114e-05
-2.0194807567619e-05
-1.43045678531009e-06
-3.23220440890945e-05
-1.3176393008078e-05
-9.41952021732499e-06
-1.18497666013008e-05
-1.28221271069433e-05
-2.91692998749842e-05
-2.49229409391416e-05
-2.1647914964737e-05
-3.78347852375282e-05
-1.53313587819435e-05
-2.93808984134215e-05
5.97705850463326e-06
-2.33094034915167e-05
-9.38875286737836e-06
-1.99212426373149e-05
-1.81766729145198e-05
-2.59557110931614e-05
-3.41666590185728e-05
-5.01946630174222e-05
-2.85603955811804e-05
-1.36131246613025e-05
-4.63508000569352e-05
-1.94177694957023e-06
-2.83523360052069e-05
-1.66300992776128e-05
-1.04981121347801e-05
-1.20641104844014e-05
2.12967863857508e-06
-1.51814426681073e-05
-2.76652151242596e-05
-3.93914708032688e-05
-2.09734992153064e-05
-3.43915508540879e-05
-1.62119037950894e-05
-2.29267599767819e-05
-3.22721051483135e-05
-2.58680494092147e-05
-2.59585605910595e-05
-2.42960100217403e-05
-2.28578630462421e-05
-1.76298579914415e-05
-3.63012728916517e-05
-5.00778496889381e-06
-2.28982259984577e-05
-1.06266623126164e-05
-1.32447253193507e-05
-1.58371122875807e-05
-3.23250679662393e-05
-9.07592307791926e-06
-4.54555943687532e-05
-2.50587265165319e-05
-3.51541074966898e-05
-1.39560650214843e-05
-2.51307518127766e-05
-2.40358219403554e-05
-1.48304812694705e-05
-5.06930056807988e-07
-1.65474720461674e-05
-2.78778121680688e-05
-2.73290361468097e-05
-2.8196313136309e-05
-1.53631345216985e-05
-1.93152685185491e-05
-2.93221677760929e-05
-1.0136707945984e-05
-2.92721181365481e-06
-1.06588979030343e-05
2.88625633691416e-06
-3.02481230301423e-06
-1.71790851899447e-05
-4.07429774494557e-06
-6.84960332070116e-06
-2.29228397637648e-05
-3.80740096259956e-06
-1.98916695387174e-06
-1.19824509152542e-05
-2.69894166168577e-05
-9.03119769470372e-06
-4.00974800942173e-05
-2.16228552374239e-05
-1.03808758083724e-05
-1.56052350219371e-05
-2.20661177624338e-05
-1.64438437401692e-05
-2.22654210303321e-05
-2.73271848930844e-06
-4.34105806186726e-05
-2.34499925112351e-05
-4.62673483658229e-05
-1.57978209777537e-05
-3.48822289381746e-05
-3.48894879352863e-05
-2.35810539398772e-05
-7.30534863226897e-06
-1.7399974018313e-05
-2.99494541879285e-05
-3.14644691418034e-05
-2.858715132788e-05
-3.19319699797515e-05
-4.50686607517423e-06
-1.02597749023092e-05
-8.49072267506353e-06
-1.21598426889839e-05
-9.47611571229399e-06
-3.7177782196329e-05
-7.54509421056489e-07
-2.34266758871326e-05
-2.95551618024578e-05
-1.99249083787688e-05
-1.7632591568006e-05
-4.29365411260681e-05
-2.69786996714155e-05
9.81607010462471e-06
-2.56865829813978e-05
-2.89945079114136e-05
-2.88787499326414e-05
-1.30767881608821e-05
-1.44015888901208e-05
-7.60339906536973e-06
-9.43022791835585e-06
-2.99374700017854e-05
-4.19498606452805e-06
-1.83626684686085e-05
-2.06870391240808e-05
-3.17641721710468e-05
-2.15460221402916e-05
-2.00932924938056e-05
-1.7156422387877e-05
-1.44739059608227e-05
-2.21052007213121e-05
-1.09688088043141e-05
-1.18599054806069e-05
-2.32792790072859e-05
-1.36764847692689e-05
-2.35890099809211e-05
-2.71054978076992e-05
-1.61811900579242e-05
-1.60970714097367e-05
-1.09445894282329e-05
-1.00111248157502e-05
-6.63352718137772e-07
-1.39399616650596e-05
-1.27146729326794e-05
-3.12700378105322e-05
-1.89081028753812e-05
-2.62346616252982e-05
-9.75799362154314e-06
-1.60100250390546e-05
-2.22454165723412e-05
-2.9449519239631e-05
-2.40633206817484e-05
7.17288214132563e-07
-1.84364388063613e-05
-2.79625287503968e-05
-3.48120898438195e-05
-3.2567096208809e-05
-1.05360255252762e-05
-1.08458505942506e-05
-2.60225682217392e-05
-1.31696039720471e-05
-2.07335146778216e-05
-3.31846055579631e-06
-1.96169872666126e-05
-2.5727096090389e-05
-3.52153788273752e-06
-1.68704329471656e-05
-2.69569371639801e-05
-3.25976282477426e-05
-2.61742077675223e-05
-3.91436721979053e-05
-1.76046975605567e-05
7.70813380249999e-06
-1.65919906141791e-05
-1.05811334878828e-05
5.72611167695876e-06
-1.90089276833182e-05
-2.14994420188351e-05
-1.72349740636236e-05
-1.67044926999097e-05
-9.82137521621347e-06
-5.18935980330942e-06
-1.01085121754167e-05
-3.81371476475322e-05
-6.09577908604073e-06
-2.72948065451066e-05
-3.44825749880706e-05
-3.97397696515228e-05
-1.86701988263534e-05
-1.3184520985317e-05
-3.0465396432911e-05
-3.00935462666467e-05
-8.31083931333405e-06
-8.14165886722885e-06
-4.72024522763609e-05
-1.93852250964602e-05
-1.94576446292324e-05
-5.68398358260058e-05
-1.54079464266111e-05
-1.40888178179602e-05
-2.513972801431e-05
-2.12081253496824e-05
-2.11973904674843e-05
-1.94035295085452e-05
-1.76910613442078e-05
-2.34198334491016e-05
-4.59935461316074e-05
-1.61263985567754e-05
-3.21512731356809e-05
6.91524486039268e-06
-1.14574309775147e-05
-4.01267660716251e-05
-2.68016055929568e-05
-3.38269519093911e-05
-1.59365056964374e-05
-7.38923331249393e-06
-1.65043534103951e-05
-1.18499971331753e-05
-2.0001648030144e-05
-2.39315108375004e-05
8.39682765258949e-07
-6.93256266650962e-06
-1.48762787321919e-05
-1.65534713072668e-05
-2.62657543044715e-05
-3.07185906815171e-05
-2.92362600807003e-05
-2.41110224294133e-05
-2.38639922570382e-05
-1.4465733083695e-05
-1.2018192065212e-05
-8.42106890526749e-06
-2.87627449850063e-05
-3.11282713393037e-06
-1.68266580446385e-05
-3.9824340859352e-05
-1.16958004191596e-05
-3.26412817480891e-05
-1.14801524259206e-05
1.15627918229671e-06
-2.89300384464582e-05
-1.70753067392579e-05
-2.01028489959092e-05
-1.32761831324883e-05
-1.2000123891154e-05
-1.68094566596786e-06
-7.75863632047599e-06
-1.27484115937021e-05
-6.48475992064177e-06
-6.13249489597375e-06
-2.58185974274409e-05
1.10965063894709e-05
-2.65630489886215e-05
1.1573262318132e-06
-1.50485593487922e-05
-2.68088526017653e-05
-2.0922503915367e-05
-2.94012201999176e-05
-3.57118280165347e-05
7.70246436357175e-07
-2.50039254946656e-05
-2.11470455263761e-05
-2.93132606102761e-05
-1.79336128093584e-05
-1.37215937808531e-05
-2.5215847154124e-05
-4.88302059487362e-05
-1.05852024774147e-05
-4.30408262675405e-06
-1.07731470795288e-05
-1.63865596448026e-05
-3.15502173309355e-05
-2.50830198484353e-05
-1.33907533699946e-05
-8.47771468391491e-06
-1.34753814725973e-05
-2.94867027852912e-05
-3.40833947121564e-05
-2.78054873737396e-05
-1.53455045762105e-05
-2.53091428479236e-05
-3.08933935839753e-05
-1.96838757363405e-05
-2.00312270939914e-05
-2.42646052699306e-05
-2.72943886077932e-05
1.51344449350052e-06
-1.33565686131503e-05
-1.84935750490966e-05
-2.21608167899445e-05
-3.26907536007656e-05
-2.28836735218588e-05
-2.56049476947781e-05
-2.54174307082292e-05
-2.06038891295821e-05
-2.93868122847038e-05
-2.57461493393462e-05
-9.1758226117392e-06
-1.66861360466452e-05
1.15025789974011e-05
-2.41585530180154e-05
-5.55301493814337e-07
-2.97823886743073e-05
-3.98445721778569e-05
-1.06096699287497e-05
-7.28881573568587e-06
-1.15760571194403e-05
-9.2660070103018e-06
-2.25830764372088e-05
-2.23187317789681e-05
-2.49336661155193e-05
-2.65457086091388e-05
-2.79192957031114e-05
-7.3447417665611e-06
-2.3208891748824e-05
-3.3503221481341e-05
-1.08515011862064e-05
-3.36206966062545e-05
-2.72543092619269e-06
-1.56373614343919e-05
-2.00364120099557e-05
-9.11236646733653e-06
-8.4972960406294e-06
-1.21783396462988e-05
-3.55176479489215e-05
-2.62020619955931e-05
-2.02219752912058e-05
-1.85159457665776e-05
-1.99670397463747e-05
-1.54080538736182e-06
-1.86739069451991e-05
1.29465603813122e-07
-3.41644210314728e-05
5.40933390980927e-06
2.18255617302579e-05
-2.49098212979802e-05
-9.0036942223934e-06
-3.82465893669228e-05
-6.01339064731531e-06
-2.76283117181936e-05
-1.87753214187016e-05
-1.8661972050655e-05
-2.01945355347282e-05
-1.57686857958455e-05
-2.13517943797242e-05
-9.39990497691743e-06
-1.0927919800827e-05
-1.64522840793848e-07
-3.68705629430567e-05
-1.38833963005265e-05
-1.23099979697981e-05
-1.61679170847787e-05
-2.60884729423381e-05
-3.64211863891206e-06
-1.8216792753697e-05
-2.71418705226598e-06
-2.99569048647053e-05
-9.33839801308108e-06
-2.50071926937165e-05
-2.71694757567559e-05
-2.25560891279511e-05
-1.40582528358571e-05
-1.9047368379452e-05
-2.37950872881404e-05
-4.16767685760266e-05
-1.23610768090295e-05
-4.38926531118673e-05
-2.05516707812078e-05
-1.78657353562319e-05
-1.44908208786688e-05
-2.1145700966157e-05
-2.51614482221222e-05
-2.0560607119394e-05
-4.37450427163858e-05
-3.82804412664411e-05
-1.43902282659218e-05
-2.02498291066069e-05
-2.46197651782246e-05
-2.12763086465194e-05
-4.11445324859135e-05
-1.69800896789933e-05
-1.14753528260836e-05
-3.31551041834073e-05
-4.38688520438532e-05
-9.91603194613632e-06
-1.1288873633781e-05
-5.10373980782852e-05
-1.4565324527959e-05
-3.1110551560159e-05
-1.64543154861982e-05
-3.53755079737128e-05
-2.21396640979587e-05
-1.59854475462511e-05
-2.0485057066258e-06
-2.6131106808104e-05
-2.31333772571558e-05
-2.30529222167594e-05
-3.35446442833449e-05
-2.23379244334939e-05
-2.02016560585161e-05
-3.83698207029751e-07
-1.97441380470463e-05
-1.04324512497318e-05
1.25032392805224e-06
-2.90184570532453e-06
-1.60067946758719e-06
-1.44944815572527e-05
-6.39539635343991e-06
-1.79012960022834e-05
-1.06796721426557e-05
-2.43194712574648e-05
-2.22654895502023e-05
-1.20361468977736e-05
-1.27044823666379e-05
-2.14851022586445e-05
-2.05636256595303e-05
-5.86034370379234e-06
-2.24292563584082e-05
-1.5635379916894e-05
-2.50872975063059e-05
-1.41154152832024e-05
-6.14618212158272e-07
-3.05906813140008e-05
-1.61388959602209e-05
-2.26724449573981e-05
-2.20314570129259e-05
-1.95783718438119e-05
-1.7264761336577e-05
-2.31908105867358e-05
-6.85271895420313e-05
-4.37659038868249e-05
-2.73946168989793e-05
-8.32206028981957e-06
-3.8951959724726e-05
-2.58487627470213e-05
-2.38677889469069e-05
3.04075765055914e-06
-2.62635423676418e-05
-1.14435473325018e-05
-2.08384471288771e-05
-3.2697440392872e-05
-1.73461688320251e-05
-2.56685704556283e-05
-5.47814805412747e-06
-2.64129979118149e-05
-8.00148204962483e-06
-3.57635795217745e-05
-2.19620251011801e-05
-2.83346283619984e-05
-2.54429904938589e-05
-1.73409149735786e-05
-6.60807875335382e-06
-1.15987752868081e-05
-1.97991388283766e-05
2.33729871264023e-06
