# Supplementary material for: Research on computational propagation and identification of mine microseismic signals based on deep learning
Source: PLoS One. 2025 Oct 22;20(10):e0334641. doi: 10.1371/journal.pone.0334641 (PMC12543183; doi:10.1371/journal.pone.0334641)
Supplement: S3 Data — (ZIP) [file pone.0334641.s003.zip › 000100500002757.xlsx_0.txt_24.txt.txt]

-3.90058667875194e-05
-5.37787362898947e-06
-1.17026426067362e-05
4.96096020352131e-06
-1.78431906716973e-05
1.48327351615896e-06
-3.77540383498239e-05
-2.74035622119294e-05
-2.52120492587264e-05
-7.25202568059512e-06
-2.05933574838433e-05
-2.41949242151044e-05
-6.71081635945523e-06
-7.02624203622178e-06
-1.43225929036263e-05
-6.01948941232957e-06
-1.80874850925091e-05
-3.45161649268906e-05
-2.6286402284378e-06
1.40042729507527e-06
-1.42630327950734e-05
-1.9854593329431e-05
-2.20743054239092e-05
-2.0165486456945e-05
-2.91109151770837e-05
-1.78818715095593e-05
-7.71647535772751e-06
-1.71098508594739e-05
-6.02769990968898e-06
-2.31640802602218e-05
-1.70643645213253e-05
-2.39776206680067e-05
-2.59451497508643e-05
-9.65987597556581e-06
-2.23999463071156e-05
-1.23281905778263e-05
-4.67910379040481e-06
-1.52610556928093e-05
-2.13333019734183e-05
-7.45243631974628e-06
-2.57832979825381e-06
-2.97636027198828e-05
-1.08890664604367e-05
-3.84431250293366e-05
-2.43197509547768e-05
-3.77266443706799e-05
-1.80874830494357e-05
-1.27856144526122e-05
-1.77697251281793e-05
-3.98430330500888e-05
-1.96001562943869e-05
-2.64779037173116e-05
-2.61385034237405e-05
-2.96326477576488e-05
-8.41231645337082e-06
-5.36629510853204e-05
-9.26376478612993e-06
-1.99249667885111e-05
-2.51242977126889e-05
-4.45141529305082e-05
-1.9249369434379e-05
-3.71639260131875e-06
-3.70207427042515e-05
-2.01284493993449e-05
1.47571366543e-05
-3.5282172665474e-05
-1.89781879203529e-05
-2.4566596799151e-05
-2.04353144768639e-05
-3.38775945062499e-05
-1.83682589931929e-05
-1.25277793055048e-05
-7.09604983505464e-06
-2.08433378531421e-05
-2.3815690487051e-05
-1.93841154003796e-05
-9.47579173260784e-06
-2.48841309285433e-05
-2.12686468252024e-05
-4.78130093794068e-05
-1.71845411754329e-05
-7.80619151581971e-06
-6.73093891723668e-06
-9.37988864706236e-06
-1.90805597433844e-05
-1.89620562953576e-05
-4.44825539248143e-05
-1.72859009607301e-05
-1.29786521124116e-05
5.46487269241637e-07
-1.43788754571724e-05
-2.6436230936082e-05
-5.90334907346775e-06
1.55450087105079e-06
-3.59036571788892e-05
-1.45351406299801e-05
-1.378857963665e-05
-8.01344765623611e-06
-3.91000934658132e-05
-2.01408018417103e-05
-1.52731502701222e-05
-3.05143284258571e-05
-1.77292774399993e-05
-2.31408353203696e-05
-1.46476796266849e-05
-4.58253342182545e-06
-2.55064710184976e-05
-1.85873379578858e-05
-8.60091341424872e-06
-7.17299724342679e-06
-2.50256633402185e-05
-1.01274658479806e-05
-1.19547288647646e-05
-3.12639110903761e-05
-1.8583093289563e-05
-2.60641410498358e-05
-2.82371097350021e-05
-2.50087588466007e-05
-4.59011999038935e-05
-2.36575520453838e-05
-2.16328973104359e-05
-2.49224282328071e-05
-2.94611093284616e-05
-2.67100273111655e-05
-1.26796030479552e-05
-1.01694641662608e-05
-2.38656103299132e-05
-2.32413761969713e-05
-1.23262319134191e-06
-1.25370420966914e-05
-2.50539495268964e-07
-2.64129421222346e-05
-4.15700346747808e-05
-1.5539450854744e-05
-1.24513775901109e-05
-3.98412757680354e-05
-2.99616702757327e-05
8.27764226920848e-06
-3.31306235340137e-05
4.26117088443892e-06
-3.60962941711012e-05
-2.20302786139618e-05
-3.10723724127737e-05
-3.03335347280096e-05
-1.48801329680628e-05
-3.19028726543223e-05
-2.61383796152045e-05
-3.55080526411165e-05
-3.62953185981841e-05
-3.67532615719298e-05
-3.61884004584479e-05
-2.54175034680814e-05
-1.2065971907657e-05
-2.39690200486883e-06
-9.3977769728094e-06
-1.1480656662614e-05
-1.55835336298932e-05
-1.42724104401741e-05
-2.07969397092047e-05
-8.53229717783116e-07
-4.69924631266306e-05
-2.96231570880486e-05
-1.75793625270385e-05
-2.86318842604924e-05
-8.87321697453818e-06
-2.84770035764821e-05
-2.3246934018365e-05
-5.66226693522087e-06
-9.68467950596935e-06
-4.04859898976321e-05
-3.22233161625984e-05
-2.99983285593308e-05
-2.82640170383209e-05
-1.87905359326792e-05
-4.03595681649715e-05
-2.51655006025626e-05
-2.45815877849927e-05
-3.21376225217286e-05
-2.34381049656496e-05
-1.66125799232466e-05
-3.8773729237824e-05
-1.29289869765251e-05
-2.32172914076571e-05
1.619742226032e-05
-1.73199833331824e-05
-2.99930464786827e-05
-2.30694212044091e-05
-3.63295776194954e-05
-2.90804834700955e-05
-3.23272124048765e-06
-1.48564939217049e-05
-2.50190645802279e-05
-1.12607613442717e-05
2.68588678740046e-06
-1.99571789052419e-05
-3.21032547554315e-05
-3.3205444539682e-05
-9.3072965360027e-06
-4.24914165975834e-05
-2.09740686834319e-05
-3.00882784732399e-05
-3.99799532458571e-05
-2.26393362757386e-05
-1.03936956507298e-05
-2.15373046694984e-05
-1.46757761165098e-05
-4.01762251090085e-05
-3.78992413548421e-05
-2.14853281218441e-05
-2.75189236172497e-05
4.58201924647422e-06
-9.31748210089946e-06
-3.1897525999222e-05
-3.18863659984828e-05
-1.0506983230305e-05
-2.27559845403912e-05
-1.10875024137212e-05
-2.93740250570168e-05
-1.0974305822495e-05
-1.33548408307154e-05
-8.93126790844593e-06
2.3475836565015e-06
-3.49013652947418e-05
-1.04434136539206e-05
-1.88908348050004e-05
-2.78781092316518e-05
-3.79967047519068e-05
-2.3900190433238e-05
-2.41089408633277e-05
-6.48823984241236e-06
-2.25026710285521e-05
-1.45832701172648e-05
-1.49584244971861e-05
-3.0668767784069e-05
-6.48160149476326e-06
-1.27384789611823e-05
-2.64307117287997e-05
-2.71865645119744e-05
-2.12529958686684e-05
4.92811674810938e-06
-1.31698473103267e-05
-2.0665601809337e-05
-1.46273148150378e-05
-2.29723982731265e-05
-2.59688049953703e-05
-2.80882777861114e-05
-3.93313588721887e-05
-2.91042823209931e-05
-2.80545073484615e-05
-3.24899854623395e-06
-3.08042594096374e-05
-2.75032620573613e-05
-3.07867924371688e-05
-2.83618052986652e-06
-1.05987122825975e-05
-4.44849172863279e-05
-5.57384225190193e-05
-9.19323452750638e-06
-1.22051549917475e-05
-3.15439763583233e-05
-2.09195133943218e-05
-2.13774833811369e-05
-3.39304020224005e-05
-6.55405240210904e-06
-3.35437533039169e-05
-2.26459996792151e-05
-3.04341516844091e-05
-8.89065479358281e-06
-1.36633854421528e-05
-2.42710393201658e-05
9.88601946391017e-07
-2.01994903465423e-05
-2.9844264267358e-05
-1.18845769997546e-05
-1.96165663980533e-05
-2.24122368004785e-06
-2.97154422140236e-05
-2.15126303642666e-05
-2.1337364344092e-05
-4.43668125386346e-05
4.37952496996514e-06
-1.44239132339137e-05
-2.5211023408805e-05
-9.65097742616767e-06
-2.1302438167937e-05
-2.08019003855381e-05
-3.62114571407013e-05
-1.47042507735362e-05
-1.9298725992129e-05
-2.63826466968851e-05
-2.93190742649139e-05
-2.57571492465418e-05
-3.03061882355984e-05
5.39892043709844e-06
-2.72992535212582e-05
-1.70477229785394e-05
-1.46126449828734e-05
-2.10554058359281e-05
-1.73493372955405e-05
-2.08162372926724e-05
-2.79388529218176e-05
-2.12440143707429e-05
-1.92724541282636e-05
-2.86881365838054e-05
-2.13741514409735e-05
-1.52013254217836e-05
-1.91765330555767e-05
-2.71872995498013e-05
-3.48566073427437e-05
-1.83839502597491e-05
-1.47494827431827e-05
-4.06955637932808e-05
-1.99072037147104e-05
-3.76311249773424e-05
-3.00882181244902e-05
-3.91374391046455e-05
-3.28086485720664e-06
-1.99858864258745e-05
-2.1739788838772e-05
-4.89799917185947e-06
-1.56169548191226e-05
-2.70365039047724e-05
-7.91653051499934e-06
-2.33313797501517e-05
-5.89316553388089e-06
2.2062428319327e-06
-1.34949845490223e-05
-3.07138582414287e-05
-2.34914629716605e-05
-3.11441022978677e-05
-1.60493170508411e-05
-2.18229481826764e-05
-7.44087147894774e-06
-3.70687324558839e-05
-1.40823289963529e-05
-4.89721234031966e-05
-1.93035442494827e-05
-4.363758453998e-06
-3.68272265000021e-05
-2.83761216668297e-05
-7.26817354419884e-06
-2.54109641565711e-05
-1.34185796527345e-05
1.12504669247763e-05
-4.60886830575912e-05
-2.92946712273313e-05
-2.76000401045196e-05
-3.92813317971796e-05
-1.19694151572475e-05
-1.54449808556728e-05
-3.25084019952047e-05
-3.31192598938341e-05
-3.67795625131962e-05
-3.44232295548713e-05
-1.29673801251873e-05
-1.22523014023002e-05
-1.8542846419384e-05
-3.42283307543551e-05
4.50318233191468e-06
-2.88621417994918e-05
-2.26368848448098e-05
-1.98218347901062e-05
-2.71249664084621e-05
-4.74590879394893e-05
-3.36112787904223e-05
-1.90852174705033e-05
-1.53543539499391e-05
-6.17323999404264e-06
-1.15479415853564e-05
-4.28375601573764e-05
-2.21789120308674e-05
-5.89260584381686e-06
-2.80534122993815e-05
-6.0169402105651e-06
8.60888315201835e-07
-1.12949917675328e-05
-2.95091446104864e-05
-3.547254266865e-05
-1.69391892723581e-05
-7.95543380843948e-06
-1.80440461906321e-06
-1.58138158215941e-05
-3.59606158903867e-05
-2.69789103463369e-05
-6.73124437171651e-06
-1.97800191722303e-05
-2.6444195668296e-05
-1.02614680668232e-05
-2.15825790498564e-05
-3.1056642600448e-05
-1.49143972047207e-05
-1.05292503942497e-05
-1.37230922998843e-05
-3.23524331867909e-05
-2.87706710172749e-05
-2.53130301509123e-05
-2.66264987658024e-05
-2.05045918065039e-05
-2.27760135741661e-05
-1.27435097348447e-05
-3.28615629471286e-05
-2.0189195342887e-05
-1.50414923843793e-05
-4.04738531254758e-05
-2.18628486113692e-05
-3.74619603280891e-05
-1.77272603671751e-05
-1.86530929348326e-05
-1.43008552181214e-05
-3.33130396520596e-05
-2.16694517857714e-05
-2.54434590225808e-05
-1.0176844461138e-05
-4.08336764435983e-05
3.97529977241536e-06
-3.47632420818298e-06
-1.33829761418848e-05
-2.54868148472526e-05
-2.76107959877551e-05
-2.18619912994592e-05
-2.0515623093085e-05
-2.33946777544563e-05
-3.32243233339635e-05
-1.04035934725228e-05
-1.86041037461136e-05
-2.12039378132072e-05
-1.94551664221609e-05
-2.26393527800221e-05
-3.3102895756447e-05
-3.68183858327497e-05
-2.77838308591885e-05
-2.51978619917495e-05
-1.21537774627291e-05
1.24568057637767e-06
-1.16008953974448e-05
-2.14413541134489e-05
-2.09286512914041e-05
-2.65394466650953e-05
-2.03686794882917e-05
-2.95885863373442e-05
-2.636107440341e-05
-2.60680748135086e-05
-2.37000348756725e-05
-2.96148601736151e-05
1.66201598944117e-06
-3.06224523266575e-05
-6.33669325721427e-06
-5.32316029115969e-06
-1.53992097225991e-05
-2.68895783591538e-05
-4.18047169763589e-05
-1.43815932379227e-05
-2.31742723061877e-05
-1.43479778579364e-05
-3.25218880984483e-05
-2.71270386485383e-05
-3.36498999158729e-05
-2.09180026878845e-06
-3.13603319376971e-05
-1.67348053715461e-05
-5.00683996645158e-06
-1.506148608298e-05
-2.02124874954315e-06
-3.03964061208671e-05
-1.96604180075702e-05
-1.79796468919092e-05
-2.37052542188533e-05
-1.10347441557362e-05
-3.13948220841312e-06
-1.87807922611966e-05
-2.47681850398656e-05
-2.50474261649024e-05
-3.68288714763903e-05
-4.22543777925556e-05
-2.26078598360809e-05
-2.79937733526885e-05
-4.88904422852723e-06
-2.32286160326098e-05
-2.28903455593074e-05
-1.90800077185889e-05
-1.81090713139024e-06
-1.24252410870561e-05
-1.14342342609211e-05
-2.83032369309245e-05
-1.48048956024755e-05
-2.32891996773607e-06
-3.48732018967998e-05
-6.30176117650442e-06
-1.35773170234279e-05
-1.37019240366932e-05
-2.42049746830152e-05
-2.67456132310527e-05
-1.75312553520879e-05
-1.7088896639313e-05
-1.4786039911437e-05
-2.12337860231822e-05
1.04722008039757e-06
-2.64543110551644e-05
-2.89793654796193e-05
-4.76919741863885e-06
-2.70888889481306e-05
-1.90321751918524e-05
-2.49173564764263e-05
-1.6343560546919e-05
-1.40944692451269e-05
-2.41896643906408e-05
-1.55011155971225e-05
-2.86583943462639e-05
-4.0811952207002e-06
-3.04264777428644e-05
-3.27027726482079e-05
-1.98545557878794e-05
-8.35692218213758e-06
-1.77660015238325e-05
-2.01067392820328e-05
-1.13908426106763e-05
-2.24826042147602e-05
-1.15975454976398e-05
-5.87536844571718e-06
-1.07261700806866e-05
-2.1139491493049e-05
-3.51366456961956e-05
-1.02414192687088e-05
9.76334049608052e-07
-1.53714453533151e-05
-2.68470620223392e-05
-6.64573595543405e-06
-1.69444546823302e-05
-2.4261809657643e-05
-3.25623602522528e-05
-6.02236611852509e-06
-1.13945922063287e-05
-4.04593340594463e-05
-4.15168980024734e-05
-1.4142379059968e-05
-1.97403110213731e-05
-3.26625925931086e-05
-1.28852006893068e-05
6.88036319312701e-06
-4.35659152554672e-06
-2.82637771119097e-05
-3.40020407625612e-05
-2.82916001832885e-05
-8.00353016223122e-06
-1.2841647119381e-05
-1.95596028204812e-05
1.11655481029604e-05
-2.28565046654641e-05
-3.39672762257605e-05
-2.76984834605965e-05
-1.99806525142141e-05
-2.63297423166502e-05
-2.98349983574047e-05
-1.99522776925913e-05
-3.68418153764963e-05
-2.82861350737632e-05
-1.49514954742622e-05
-1.01111430284574e-05
6.95055524863398e-06
-2.57061280138519e-05
-3.249151021319e-05
-2.78150678348856e-05
-2.40454432894904e-05
-3.41653732410745e-05
-2.12793677651742e-05
-1.21562362778469e-05
-2.51458772232603e-05
-2.75979375706077e-05
-2.94956206969969e-05
-3.77036189303403e-05
-1.79232503059143e-05
-2.33233225676005e-05
-1.92525397547833e-05
-9.66307482785371e-06
2.05937668763549e-07
-1.14792420058685e-05
-6.06071133493153e-07
-1.81585183042155e-05
-2.21113980529439e-05
-1.96865842095804e-05
-5.21185455336674e-05
-1.04513246368893e-05
-8.33345775391247e-06
-2.08447661483673e-05
-3.37071323912379e-06
-4.47213303806448e-06
-1.22295152424129e-05
-4.73448302672793e-06
-3.17691049825503e-05
-2.0716166626553e-05
-3.18583192173782e-05
-1.39926260783555e-05
-2.30276149497469e-05
-3.86427132300231e-05
-2.8610848487173e-05
-3.82638444731092e-05
-2.24262705695057e-05
-3.61014854221148e-05
-1.50240299135719e-05
-2.4573308395718e-05
-5.0424870925089e-05
-1.85980515886504e-05
-2.51335581298134e-05
-1.785478806671e-05
-3.65317913998531e-05
-2.02529255232982e-05
-1.43983374282282e-05
-2.90217179487586e-05
-3.49675120936768e-05
-5.61318555042733e-07
-2.36876264653823e-05
-2.01666936699887e-05
-2.30344042052349e-05
-3.46135486808792e-05
-3.15421715283157e-05
-2.10029742913214e-05
-2.05703894984729e-05
-2.93386860094617e-05
-6.10885695834832e-06
-5.01592381551485e-05
-2.16024172649982e-05
-7.30993649136317e-06
-1.31785548140511e-05
-2.20136009336301e-05
-1.09306774735794e-05
-6.79558205770814e-06
-3.92900225411869e-05
-1.073448167307e-05
-1.10959914538016e-05
-1.86525704074213e-05
5.95822347145056e-06
-2.47844111718168e-05
-1.84888845615133e-05
-1.77650741768883e-05
-2.91351240749605e-05
-3.70368314451659e-05
-3.30388380843754e-06
-4.48836063020824e-06
-2.01766558902291e-05
-2.05490379083694e-05
-2.08377816166862e-05
-2.66590901359512e-05
5.91525456546931e-06
-1.80929052499654e-05
-2.3305862251166e-05
-4.10185380211434e-05
-3.08604654400048e-05
-2.79323966974026e-06
-2.17551338929905e-05
-2.09223678501217e-05
-3.12997759370299e-05
1.12288921966771e-06
-2.19035994894901e-05
-2.44153861366743e-05
-2.30708221895968e-05
-2.49315667701451e-05
-1.7547914677741e-05
-1.3104626783911e-05
-4.29623793200714e-06
-1.79127932980441e-05
-1.91306440652229e-05
-1.45264319541703e-05
1.45496351814653e-06
-2.7063528623616e-05
-4.82285506789322e-06
-1.42779579355623e-05
-1.72063089328786e-05
-7.05828037378094e-06
-2.37333087692368e-06
-2.49811280274675e-05
-2.74732173757634e-05
-2.3934641945293e-06
-1.48037600716141e-05
-2.10361050508491e-05
-4.07756555750535e-06
-3.15498660157921e-05
-3.71435636620974e-05
-2.15189234952546e-05
-4.40834578553648e-05
-1.29247780480466e-05
-1.44736544249635e-05
-3.2588271714011e-05
-4.00153884593012e-05
-2.69570200812597e-05
-4.26274746330665e-05
-1.92022526305576e-05
-1.75037797412474e-05
-3.51422174104941e-05
-3.40768373255839e-05
1.86715175212917e-06
-2.6264400804192e-05
-4.56226471000481e-06
-1.56859835443737e-05
-1.24708404261418e-05
-7.42232403548449e-06
9.86774707739959e-06
3.27711761705265e-06
-1.04622316745672e-05
-1.98946560715866e-05
-3.86929580517173e-05
-2.97232026575068e-05
-3.55747150657395e-05
-1.25200326700687e-05
-2.00594406089847e-05
-1.69766152837451e-05
-1.79385719213774e-05
-1.88268236504606e-05
-1.47534293395999e-05
1.00922588266821e-05
-9.59743039374307e-06
-2.61554089596669e-05
-9.66402095664447e-06
-1.83650423449089e-05
-1.2518980825616e-05
-2.80918296335174e-05
-1.81006974806391e-05
-3.29357012034062e-05
-2.5376664461143e-05
-1.74533120212459e-05
-2.51738166645021e-05
-2.43084806609895e-05
-3.75391177961038e-05
-1.80658467918908e-05
-2.9556989560239e-05
1.04339107682779e-07
-2.8164045213276e-05
-1.25084619820682e-05
-3.23562920642494e-05
-2.10536801031434e-05
-6.23547907620815e-06
4.24268299567444e-06
-2.08459610903578e-05
-3.163283314372e-05
-1.80428821725072e-05
-3.13122327525061e-05
-2.37232811417248e-05
-2.94719878507647e-06
-2.15738186248979e-05
-6.37209801947666e-06
-2.31403618246386e-05
-1.17646483377322e-05
-3.47373945983206e-05
-4.46011588400807e-05
-2.20196335027446e-05
-1.66280217164891e-05
-3.16131968917095e-05
-3.20522955448709e-05
-3.09637122079284e-05
-3.18245770480862e-05
-2.30380935259728e-05
-4.19196171419806e-06
-1.18964389727857e-07
-3.55950215035703e-05
-1.25180279330023e-05
-1.15044452926424e-05
-3.98866854889379e-05
-3.4350223603258e-05
-1.86302368316527e-05
-1.61051749640424e-05
-3.86971609408992e-05
-4.18828986382185e-05
-2.91609772414075e-05
-3.78464948268882e-05
-2.59312154314605e-05
-2.95933618384514e-05
5.43082418093783e-06
-9.74877922792273e-06
-5.42274245159309e-06
-2.92853516841009e-05
-1.5141097533441e-05
-3.91365353697504e-05
-2.35409816558747e-05
-1.34067021832935e-06
-1.31794006293149e-05
-1.00238297975722e-05
-2.06675680623606e-05
-3.12123674198231e-05
-1.91242686105165e-06
-1.79784557597313e-05
-2.7869716487876e-05
-1.91914132372844e-05
-1.946791685594e-05
-2.24327091194704e-05
-2.46046577658707e-05
-9.54305330384099e-06
-5.28793989049186e-06
-1.65733630433501e-05
-4.33602316227727e-05
-2.31851705574437e-05
-2.22086030286645e-05
-2.04243011441327e-05
-4.40404173571739e-06
-1.57258544592712e-05
-1.74980835675534e-05
-2.8052173529878e-05
3.50050738941589e-06
-2.23123899299771e-05
-1.01049697408589e-05
-2.34627243130012e-05
-1.23990758078118e-05
-2.37200703357731e-05
-5.53592589327991e-06
-1.73230922471205e-05
-3.93834660505484e-05
-2.5651479249654e-05
8.95560329122163e-06
-1.79477454297346e-05
-2.39028827440624e-05
-3.1931307044588e-05
2.48077201169244e-06
-1.6746975975372e-05
-1.33917209640853e-05
-3.44546466149012e-05
-1.24850292695519e-05
-7.80624443080091e-06
-8.17675372175102e-06
-2.58359165302195e-05
-4.64679901784584e-05
-1.86436654901859e-05
-5.61025457604998e-06
9.81454393654601e-06
-3.67006232187666e-05
-2.15869851951052e-05
-3.69866986649357e-05
-1.171733173059e-05
-1.57949330705394e-05
-1.97046286948965e-05
-2.33833950471251e-05
-1.96182995342977e-05
-3.50608855784693e-05
-6.09567895052954e-06
-2.36422585336408e-05
-3.95365448351504e-05
-1.68520920128071e-05
-1.8199992109831e-05
-2.52307395393179e-05
-2.97086320270884e-05
-6.22987767333079e-06
-2.54085627795065e-05
-2.84766861167971e-05
9.90166597068612e-06
-1.74576111892304e-05
-3.32977013650617e-05
-2.94953600999309e-05
-1.99855490828761e-05
-7.46834765827831e-06
-4.74731415614407e-06
6.21369498327628e-06
-2.71906964533132e-05
-1.23425265081897e-05
-1.27943792052597e-05
2.48104738457207e-06
-1.91174144566003e-05
-1.35166514408816e-05
-1.79415294376189e-05
-4.26970830389134e-05
-1.00442130077536e-05
-2.66036061174763e-05
2.69599974401518e-06
-3.51599566942719e-05
-4.61352276607439e-05
-2.02696597417955e-05
-2.9157094043908e-05
1.58648860261759e-07
-9.50224657923871e-06
-3.70009990936203e-05
-2.31293793198163e-05
-1.2617544925472e-05
-4.35285701430127e-05
-3.28874975864742e-05
-2.72480774148833e-05
-3.3289662364938e-05
-1.92876842774558e-05
-2.69024232734507e-05
-2.21668673356933e-05
-1.41058780319113e-05
-2.77599322213461e-05
-1.91845004697571e-05
-8.34149821682665e-06
-2.69086826480107e-05
-2.35809635022217e-05
-1.68874740174987e-05
-1.78100120184796e-05
-2.62503235715774e-05
-1.82986884855345e-05
-4.57028409193589e-05
-2.11088744188445e-05
-2.55606668724135e-05
-2.09201213122672e-05
-3.27245738091082e-05
-2.0496876034847e-05
-3.90719348732048e-05
-4.20662071499418e-05
-6.79198683104284e-06
7.48026991654181e-06
-3.75228862496042e-06
-2.07978121776417e-05
-3.16213795593144e-05
-1.2038360394681e-05
-1.47748314854584e-05
-3.5472728582491e-05
-4.67085437200773e-05
-3.8316356160595e-05
-2.52075645786999e-05
-1.85435919188476e-05
-4.60788983540485e-05
-3.709860906877e-05
-1.74078395068732e-05
-2.54595126744663e-05
-1.58829531948419e-05
-2.57484109463183e-05
-2.03896700745914e-05
-3.74576034394445e-05
-4.72227843337348e-05
-4.00118019302638e-05
-2.05937810910477e-05
-2.10541243779579e-05
-4.2179621185075e-05
-1.05123290526883e-05
-1.44639266040579e-05
-2.31563082202527e-05
-2.88111757541543e-05
-2.32032715451836e-05
-1.69634884926946e-05
-2.90289729070565e-05
-2.23048857795176e-05
-4.12299519237849e-05
-2.7629358877539e-05
-6.58889588525668e-06
-1.00320355939154e-05
-2.26944442775515e-05
-1.27850208938023e-05
-1.02224307184466e-05
-1.49555973601655e-05
5.69696810897683e-06
-3.03833775574038e-05
-1.90894095958308e-05
-1.53087471899313e-05
-2.46542578457352e-05
-2.32287772729823e-05
-2.72686805452963e-05
-3.19494257521403e-05
-1.41118659960105e-05
-2.50776880186136e-05
-1.03705973952982e-05
-1.98989294828249e-05
8.30756549608454e-06
-1.42229547287529e-05
-1.9159018536521e-05
-4.21189992309887e-06
-2.0129752214099e-05
-2.4634562061099e-05
-2.6651382460061e-05
-2.25637917497236e-05
-4.62953944141471e-06
-1.55380033835402e-05
-1.38922043402389e-05
-3.44693843749047e-05
-4.25408537813415e-05
-1.42585828325709e-05
-3.66930281454063e-05
-2.78913250617451e-05
-5.31935047464159e-06
-3.04872179220283e-05
-1.80616465887169e-05
-2.27573589962226e-05
-2.95323518395797e-05
-1.82998808289393e-05
-1.96249406316486e-05
2.15999836240383e-06
-1.69721186819576e-05
-2.46622830246736e-05
-9.5444575550021e-06
-4.25263053285589e-06
-1.99813444653582e-05
-2.87053208581689e-05
-1.91443220085683e-05
-3.33868882908956e-05
-3.43190602879736e-05
-1.20716037478465e-05
-9.6773222301974e-06
-2.81943895003962e-05
-2.06005369156764e-05
-2.66922126512215e-05
-2.57182710433337e-05
-1.20117485384301e-05
-2.83257225023699e-05
-4.86420676199556e-06
-1.42112778711163e-05
-1.23203647916674e-05
-5.95729533378516e-06
-2.19864174198096e-05
-2.47408134320206e-05
-3.60440244055064e-05
-2.04788817619818e-05
-7.5701708993256e-06
-3.22705352178495e-05
-1.22843496860598e-05
-3.74358142057118e-05
-9.44577412307421e-06
-1.82905856101632e-05
-2.64093270447161e-05
-2.96832242471751e-05
-2.47737858986516e-05
-8.73355198297324e-06
-2.56238801090792e-05
-1.99071785006098e-05
-1.40790510487827e-05
-2.09606229926052e-05
-2.37521080857023e-05
-1.81971077360245e-05
-7.40646011430035e-06
-2.1884696664043e-05
-3.11499290922996e-05
-3.00543564812661e-05
-2.6613409995205e-05
-3.66801999517511e-05
-4.09155515581308e-07
-3.90975108303138e-05
-3.29623212997959e-05
-1.30326399500765e-05
-1.76327439150159e-05
-2.83659157083025e-05
-2.90122922349839e-05
-3.01576636574078e-05
-1.36832045182165e-05
-3.27606132710919e-05
-2.66352694462666e-05
-1.40357454321118e-05
-4.55992124690182e-05
-2.71983413048177e-05
-3.0239887398565e-05
-2.39802056818504e-05
-2.59282333106048e-05
-6.60173189315744e-06
-9.88785852742496e-06
-3.6476711159964e-05
-1.52411475692917e-05
-1.28213958873116e-05
-4.01763520408421e-05
1.52650274388011e-06
-1.53772074981638e-05
-2.89297385655929e-05
-1.91434995256068e-05
-3.51421317098684e-05
-1.68877660988049e-05
-2.08279460675784e-05
-3.18676522708436e-05
-2.97997424899677e-05
-1.17577150885716e-05
-2.25499206727911e-05
-2.28298456040687e-05
-2.37486096377714e-05
-1.6671052719945e-05
-7.11750330428982e-06
-3.68514054362177e-05
-3.15846074275257e-05
-1.4665707259924e-05
-3.08037696187399e-05
-4.68343171162492e-06
-1.67283821165213e-05
-3.02506900098889e-05
-2.33778868140247e-05
-4.19310414882194e-06
-2.44196162754828e-05
-2.0025767750484e-05
-2.36505593500529e-05
-2.87257772034299e-05
-8.76276173161023e-06
-1.80047345050273e-05
-4.0345160161538e-05
-6.07072142258942e-06
-2.46459013669935e-05
-1.22430025975677e-05
-2.9219523360208e-05
-1.22555472747746e-05
-1.86356055344622e-05
-3.44178922265149e-05
-1.05734837638042e-05
-1.34742727362062e-05
-1.59286028108889e-05
-1.39500442811371e-05
-4.14125333098557e-05
-2.6347164274009e-05
-3.13838820354429e-05
-6.51949516740795e-06
-2.88906996118316e-05
-1.28373179263177e-05
-3.69059080140174e-05
-3.02527988853485e-05
-8.06575474554563e-06
-8.95356413191965e-06
-2.32667870462626e-05
-1.86868523118549e-05
-3.04350967485691e-05
-3.43547354111697e-05
-4.2310991399542e-05
-3.26608833291014e-05
-3.19918227745212e-05
-2.12179752838529e-05
-2.78322929599879e-05
-1.5108958567275e-05
-6.39376508748648e-06
-1.30461143452732e-05
4.69696218855874e-06
-5.970294246246e-06
-2.95173057503427e-05
-1.59562501304929e-05
-3.79196755227334e-05
-1.61019593832001e-05
-2.33042142958893e-05
-5.17866823028814e-07
-3.32708238613156e-05
-1.44463832347581e-05
-5.19115326848348e-05
-3.21923163693009e-05
-1.99041575278859e-05
-1.94293716101993e-05
-3.39121472586985e-05
-1.31310988722762e-05
-1.19598219202627e-05
-3.69046743095974e-05
-3.95989147381749e-05
-3.87398450545317e-05
-2.29194812782657e-05
-4.38328016563457e-05
-2.00804112093695e-05
-3.21781068735565e-05
-2.61250926825474e-05
-1.20091000053227e-05
-2.45290856637622e-05
-2.90070473524043e-05
-1.25069279662925e-05
-1.56792311756983e-05
-1.45476499204883e-06
4.98653845525618e-06
-1.04197609928412e-05
-3.95298229098741e-05
-3.17543129766064e-05
-1.88333979516057e-05
-2.70387753159649e-05
-4.36297300494461e-05
-1.5994919552944e-05
-2.53838875513856e-05
-5.18457194488713e-05
-1.53211368267784e-05
-1.64154621075029e-05
-3.1030393826301e-05
-1.49198414893529e-05
-1.76041687687952e-05
-2.24341912324619e-05
-1.15128765584908e-05
-3.51471176316447e-05
-2.17669566485126e-05
-9.59957946281068e-06
-6.52605024653108e-06
-2.93328928479948e-05
-2.86717600417603e-05
-4.06417495435219e-05
-2.92682741125689e-05
-1.64973898196488e-05
-4.38990883062521e-05
7.71483502493588e-06
-1.04780725483215e-05
-2.82426413504756e-05
-3.5153722939819e-05
-3.8278259854745e-05
-5.15964615333561e-06
-5.02374388125693e-05
-2.76067690343424e-05
-4.10833436258086e-05
-3.52432280402068e-05
-2.87924825534921e-05
-1.883689655539e-05
-1.98806733196957e-05
-1.22140412157422e-05
-8.15478171080553e-06
-2.37543079956054e-05
-2.73647242413449e-05
-1.5122677307563e-05
-1.05521606797334e-05
-2.28279771398022e-05
-1.61113083251507e-05
-2.96056539103509e-05
-3.04381145360519e-05
-1.19116326218318e-05
-4.28151493400822e-05
-1.69735431297573e-05
-2.00970131421669e-05
-1.73237571504864e-06
-5.57503706750223e-06
-8.84714624519312e-06
-2.95323204795899e-05
-1.47008461264339e-05
-1.97712160943356e-05
-2.87438831062225e-05
-1.37785088521106e-05
-1.89573928605905e-05
-6.67225952116878e-06
-4.07414483590676e-05
-1.99815414577453e-05
-2.54906506842285e-05
-1.91689520912229e-05
-6.7320118170933e-06
-9.95816758460288e-06
-1.84934272922512e-05
1.99469888164418e-06
-1.54734608757688e-05
-2.01866577757159e-05
-9.69170007759841e-06
-1.87386412766052e-05
-2.98221706644016e-05
-1.22840062927086e-05
-1.71443639417442e-05
-1.38396194697304e-05
-1.40485332303956e-06
-1.65550743650604e-05
-5.87302852550767e-06
-1.81905339007339e-05
-1.35842696246558e-05
-1.49562390083707e-05
-1.27118324997384e-05
-2.83115632010452e-05
-1.3650453788223e-05
-2.69618300312444e-05
-3.63041384243836e-05
-1.20381450962316e-05
-1.62430749801918e-05
-3.04516366876376e-05
-1.80162616248701e-05
-3.41915693185534e-05
-1.98642830962624e-05
-3.31288401329459e-05
-3.37227342900302e-05
2.35493622538164e-06
-2.50224691363871e-05
-2.41269934123122e-05
-1.30133009107266e-05
-3.31221278752728e-05
-1.12128893696661e-05
-1.35022580342992e-05
-3.98489573311475e-05
-1.28404796119588e-05
-1.71246108305334e-05
-1.27318427778463e-05
-2.67887316509184e-05
-2.92022988069788e-05
-2.07632420928059e-05
-6.64678776276246e-06
-3.00314660185678e-05
-1.03193003577709e-05
-3.67085275379411e-05
-2.0159105815885e-05
-2.59933714131716e-05
-3.0293032276861e-05
-3.3404487767507e-05
-2.70887388506091e-05
-3.42713309359451e-06
2.75698716531167e-06
-2.4096717336435e-05
-2.91638526767008e-05
-2.9581301690816e-05
-3.72383858263393e-05
-2.73876267222574e-05
-2.7791731020489e-05
-3.27381864865841e-05
-3.87191669815504e-05
-1.08426747876941e-05
-5.37361407572504e-06
-1.66461630704389e-05
-2.23804692497139e-05
-1.48989195810635e-05
-2.46975216910184e-05
1.50157161434606e-06
-6.26520424860676e-06
-1.43110782043935e-05
6.46209817694588e-06
-1.47227116953531e-05
-3.85187656139402e-05
-2.81482090719527e-06
-8.18433936374118e-06
-2.53964977137295e-05
-2.66768417870386e-05
-2.18140934734186e-05
-2.69005255962215e-05
-2.15514321403427e-05
-3.50102230514037e-05
-1.09303436909827e-05
-1.12741591035279e-05
-1.43093002427232e-05
-2.97142456220009e-06
-2.97801523635029e-05
-1.19345554034086e-05
-4.58641228227474e-05
-2.11881615773155e-05
-3.75300487217876e-05
-1.65973195947402e-07
-1.21660971662579e-05
-3.44906625262888e-05
-3.40357665540876e-05
-2.26018310564458e-05
-2.82637385181367e-05
-9.97091576791083e-06
-8.03814523688315e-06
-2.14783997595401e-05
-5.70536993370414e-06
2.96859991785316e-07
-1.47720667818967e-05
-3.93365833588761e-05
6.72761268388936e-06
-1.9044417804336e-05
-4.58803550530288e-05
-4.30737517749156e-05
-5.68635957621952e-06
-1.33726718356497e-05
-3.01988636115517e-05
-1.99231540637283e-05
-2.78068590616996e-05
-3.20069198020169e-05
-3.2620745196628e-05
-2.19764754729623e-05
-2.4752775924459e-05
-2.25967087164811e-05
-1.20546713207199e-05
-6.88078909399139e-06
-2.17741523546062e-05
-2.33706384463679e-05
-2.26042047019046e-05
-1.68292517587388e-05
-2.36608941265597e-05
-4.15331858947568e-07
-2.22591105133552e-05
-2.68165048758825e-05
-1.67532221182076e-05
-1.26180428924566e-05
-3.87959135290736e-05
-3.32333140586652e-05
-1.73128100151613e-05
-2.63927830204951e-05
-2.66455405534201e-05
-1.27658998466472e-05
-3.13636177529359e-05
-5.86414779252365e-06
-2.37668267142888e-05
-1.37600235919244e-05
-1.53072513596638e-06
-2.76179131075308e-05
-2.9109016430669e-05
-8.47134653296875e-06
-1.74676434300169e-05
-2.47448123158883e-05
-2.07868895012563e-05
-1.51112355783012e-05
-3.31127806023395e-05
-2.7767106700245e-05
-3.42232312149384e-05
-2.77867981539707e-05
-3.45051350421158e-05
-4.96746514670105e-05
-1.38775815217348e-05
-2.40746543384439e-05
-7.78903894594178e-06
-5.08793759943083e-07
-3.09970948684384e-05
-2.08486782691734e-05
-4.19201378023119e-05
-2.66712763311548e-05
1.15024395269225e-06
-1.7417060142332e-05
-2.20630896857596e-05
-2.10121945649752e-05
-3.442900998449e-05
-2.3086547356764e-05
-1.75885235412944e-05
-2.12351636645083e-05
-5.43323527750976e-06
-8.43011508584526e-07
-1.46332356627882e-05
-3.16582746621235e-05
-2.75748938891883e-05
-3.16342675458912e-05
-2.1523188848799e-05
-1.22098884845295e-05
-2.00997034035968e-05
-4.81077186378064e-05
-3.59073087968924e-05
-1.37593106552492e-05
-1.94412524587828e-05
-7.13721237697881e-06
-9.28280746401359e-06
-3.13519214481453e-05
-7.92825319862475e-06
-4.72201665407086e-05
-9.56102187512014e-06
-8.18178053766869e-06
-2.46329612153035e-05
-4.29114282652807e-06
-2.45184441488795e-05
-3.6325224417424e-05
-2.64465675013618e-05
-2.92249681436566e-05
-1.71898251865718e-05
-1.76285375678576e-06
-3.79289435348958e-05
-1.75305259753977e-05
-4.1479788633705e-05
-3.02079483794931e-05
-3.65120870161471e-05
-1.63330246905046e-05
-2.64084985314423e-05
-1.88058530180471e-05
-3.09850612247493e-05
-2.21559155057213e-05
-3.29191238565127e-05
-4.30281479020732e-05
3.15138434321582e-06
-1.04795214182904e-05
-7.56382318184598e-06
-1.97414725957685e-05
-2.3056783464391e-05
-3.91785170676026e-05
-2.55008361648434e-05
-1.76355774682092e-05
-9.64615647342031e-06
-1.70110903392361e-05
-1.58547281062564e-05
-1.98553198429891e-05
-1.69931327379122e-05
-1.81020984590997e-05
-1.39177096965007e-05
-2.7353693694936e-05
-1.77171908314804e-05
-2.70081330196328e-05
-2.66020127737766e-05
-1.66428724649417e-05
-2.8406521912483e-05
-2.54587795385111e-05
-3.01060543912762e-05
-6.55702695135606e-06
-1.96762910877339e-05
-2.89132346178613e-05
-1.04484854069087e-05
-4.10000865396117e-05
-2.03194861201354e-05
-2.21568416709104e-05
-1.99577657466293e-05
-1.2625603704384e-05
-4.39810799906647e-05
-2.31143698302066e-05
-2.16555012075179e-05
-1.32263276151959e-05
-1.2024037677829e-05
-1.28706833337772e-05
-1.23704567574427e-05
-2.53349191495513e-05
-2.43120371315819e-05
-1.20363741146461e-05
-1.06356280583655e-05
-4.1690265582143e-05
-2.65390698540588e-05
-1.90008625494303e-05
-2.31150735043051e-05
-7.57845513404228e-06
-6.03573301284995e-06
1.63571931107978e-06
-1.67215130163855e-05
-1.44861032343203e-05
-1.80275212870803e-05
-3.58176559097283e-05
-1.17559376322667e-05
-2.21457790360093e-05
-2.56962817657208e-05
-2.05640376585941e-05
-4.67064379965356e-05
-4.23724600655128e-05
-2.89737981905651e-05
-2.84212836126583e-05
-1.3070887137595e-05
-2.85166928607832e-05
-2.32648005089655e-05
-2.92674898044455e-05
-1.57616983013681e-05
-2.20861794231328e-05
-3.13926289219202e-05
-3.86559745827706e-05
-2.49060716138623e-05
-3.11318975115089e-05
-3.74064752982439e-05
-1.69515766281813e-05
-2.245145103177e-05
-1.99829065250884e-05
-4.59175637205013e-05
-4.04447319851189e-05
-2.7515625748419e-05
-2.69396567698443e-05
-1.85612439753951e-05
-1.75738625103656e-05
-5.23720072199753e-06
-3.67786143150827e-06
-2.95620757416731e-05
-1.60257322826154e-05
-3.43130955215467e-05
-1.41683450452583e-05
-5.41804252808337e-05
-1.31396823331573e-05
-4.24477354763191e-05
-2.02492868003915e-05
-1.46362740187957e-05
-1.70446446939312e-05
-3.49581360259765e-05
1.74373387036229e-06
-4.71514875596044e-05
-3.97113444279696e-05
-1.94885825387818e-05
-4.21425758285251e-05
-2.27693749558559e-05
2.51813195819279e-06
-3.30846605957791e-05
-7.24078094106244e-06
-1.40043248581175e-05
-2.643865512941e-05
-1.55906643611032e-05
-2.72447828403952e-05
-1.37037751340285e-05
2.38774772707492e-06
3.36328425485187e-07
-1.18416680743216e-05
-1.21607662347429e-06
-1.72799947810188e-05
-2.81202451079151e-05
-2.17836266958957e-05
-2.68014939002198e-05
-2.12495047736046e-05
-1.00518398948359e-05
-3.33246320128825e-05
-8.0951100187944e-06
-2.30149512362547e-05
-2.12919649735926e-05
-4.16920151552545e-05
-1.69512232397757e-05
-2.04219184962689e-05
-4.10710250876995e-05
-1.10913968023772e-05
-3.48217810397149e-05
-1.89041028485543e-05
-1.48046256091014e-05
-1.29791509283584e-05
-3.44986528533583e-05
-1.4351689963238e-05
-1.29571484675387e-05
-5.77118809861187e-06
-3.45982860901751e-05
-7.9549358406212e-06
-1.21323060075888e-05
-8.36788201553633e-07
-3.09530697787673e-06
-1.09195582883016e-05
-1.40644935993289e-05
-1.53497854171875e-05
-1.52778406130163e-05
-3.21652631217651e-05
-2.86444811404833e-05
-2.08604822237029e-05
-1.76836050285435e-05
-1.74025171709213e-05
-2.30169473600417e-05
-3.04993148799237e-05
-2.84582545197301e-05
-3.57476410804304e-05
-1.5820694768151e-05
-1.15520071080778e-05
-1.16136797078722e-05
-1.02406347668163e-05
-6.42471821192452e-06
-1.61246141581124e-05
-3.04317334673194e-05
-1.77902951581558e-05
-2.14809105828648e-05
-3.52469011092639e-06
-1.86381950822642e-06
-6.06548185055659e-06
-2.8421940259433e-05
-1.08811038044236e-05
-3.09778663503319e-05
-4.35345376975402e-05
-2.20806169240445e-05
-3.30691332981758e-05
-2.25880007106286e-05
-6.93236071298329e-06
-2.27628407508571e-06
-2.2198665936452e-05
-2.6921056979237e-05
-1.06608484075306e-05
-3.28220698453856e-05
-1.98468333465037e-05
-3.34596741075047e-05
-2.85972539757948e-05
-1.85366538378105e-05
-6.50750823937168e-06
-1.18635230721105e-05
-8.27066651478556e-06
-6.56468866020824e-06
-9.02727689903478e-06
-7.78682191401831e-06
-7.85831462077881e-06
-3.87536745657986e-05
-5.25049689593925e-05
-4.12011679841259e-05
-2.44818622683623e-05
-4.60395146399317e-05
-2.02859263553934e-05
-2.85138138522943e-05
-2.34589015964403e-05
-3.43173422556923e-05
-2.41459053121221e-05
-2.52965374670755e-05
-3.46295854239169e-05
-3.22516072345437e-05
-3.37112765418722e-05
-1.85904188298534e-05
-1.92670704148836e-05
-4.66053184982752e-06
-2.99191144129845e-05
-1.48412030303986e-05
-1.97162582371254e-05
-2.57725334029876e-05
-3.32747830098427e-05
-9.36047159308269e-06
7.18166195908021e-06
-3.39640784757012e-05
-1.50490566146002e-05
-3.04831466735342e-05
-1.44391686553147e-05
-4.87659548252957e-06
-2.8771862915856e-05
-2.5705386908205e-05
-3.02544461142825e-05
-1.14877868436585e-05
-2.43478490627917e-05
-3.31713547846734e-05
-3.17258044667037e-05
-3.30684294799039e-05
-8.55235257581882e-06
-1.72493203443488e-05
-1.70545557767254e-05
-2.52197610211227e-05
-3.67222640752645e-05
-3.38486053982382e-05
-1.97743681798112e-05
-3.70452196439094e-05
-3.3112299222606e-05
-4.12302644661653e-05
-1.22169689007694e-05
4.1636859989822e-06
-2.99455546604438e-06
-4.6293041329426e-05
-4.19298426618973e-05
-1.81104543100343e-05
-3.77046358680115e-06
-1.38756673350895e-05
-2.63900772238633e-05
-1.98938806411371e-06
-7.42847433686086e-06
-1.38263220576624e-05
-2.34928732815775e-05
-2.69251308879233e-05
-2.5958937704785e-07
-2.44567899797857e-05
-3.2245334046208e-05
-4.54477784882916e-06
-2.59202790315635e-05
-5.47245855247969e-06
-1.37305703916692e-05
-3.54409758188547e-05
-2.12810524339533e-05
-5.11691005528624e-05
-2.45722991401229e-05
-2.68207868981309e-06
4.17245583573611e-06
-1.35039655469755e-05
1.0556096342874e-06
-2.9445437784809e-05
-7.95305281600891e-06
-2.90463663035455e-06
-1.36266642965173e-05
-1.19356572137924e-05
-2.3049156521056e-05
-3.52601307480836e-05
-1.98810195782983e-05
-2.90650455583663e-05
1.11122342651683e-05
2.65780502543464e-07
-4.2620933782197e-05
-1.62175966125706e-05
-1.86988175051516e-05
-7.53416647678783e-06
-2.0799965499571e-05
-1.60310075078243e-05
-1.23824285229136e-05
-4.6931066110533e-05
-2.010529112378e-05
-2.70695158788421e-05
-2.1862766987249e-05
-1.98274388083124e-05
-2.67364013320467e-06
-2.35787256348377e-05
-3.07378429370578e-05
-1.85884565559947e-05
-5.29059867691792e-06
-1.95922547725142e-05
-2.07027696683594e-05
-6.93150039313234e-06
-1.60438410785278e-05
-2.98205013375439e-05
-1.72033479427618e-05
-1.1644921329736e-05
-2.81013408402817e-05
-2.09115715522313e-05
-2.08707783206627e-05
-2.06653704137947e-05
-1.61401967089041e-05
-1.29492030012287e-05
-2.19201948528629e-05
-6.25199988001223e-06
-2.05807135682165e-05
-2.31214511314022e-05
-1.43412882618646e-05
-3.33695152255099e-06
-3.07128120840267e-06
1.4581229570995e-05
-2.6490613227095e-05
-2.78717692851572e-05
-1.4829747119418e-05
-2.05052482781438e-05
-1.68133944360314e-05
-1.51260963952264e-05
-3.41781734596635e-05
-4.30350200158563e-05
-7.3877487209767e-06
-3.12590516478425e-05
-1.71584494766317e-05
-1.62911176133045e-05
-1.43573249782954e-05
-2.0819998490193e-05
-2.92735226409488e-05
-3.04878791948388e-05
-1.14695712343118e-05
9.22491210677328e-06
-2.9495343473459e-05
-1.40621705834772e-05
-3.76988899171631e-05
-1.83601455235204e-05
-1.79265825162754e-05
-2.55883453888079e-05
-6.67398329908073e-06
-1.46977921902652e-05
-2.97059201941252e-05
-2.1817775558221e-05
-1.3305447622479e-05
-5.47276639695203e-05
-9.62429585452496e-06
-1.84206180133034e-05
-2.79587836850644e-05
-2.78681318623647e-05
-4.01969074028291e-05
-1.51905861995429e-05
-9.61143624139452e-06
-1.28151302031158e-05
-1.93569453451112e-05
-9.6904183121937e-06
-3.4932666755438e-05
-4.15233254367302e-05
-4.0085814958934e-05
-2.0462322617034e-05
-2.63294367941954e-05
-3.57203895190568e-05
-2.50473792184732e-05
-2.99361581045085e-05
-2.80303893338898e-05
-1.8033190875169e-05
-1.28432240213201e-05
-3.83820172258253e-05
-2.4156000434219e-05
-1.95959711804673e-05
-1.02766540959528e-05
-2.29442829736692e-05
-1.26685689424145e-05
-3.54348034712387e-05
-1.13841760409987e-05
-1.01986148590971e-05
-2.31678769433518e-05
-4.69707108189751e-06
-2.9455751913855e-05
-2.70090227059726e-05
7.1071298696431e-06
-3.09633687891839e-05
-3.27738005269929e-05
-2.73698024665167e-05
-3.50392673727687e-05
-2.27598105171544e-05
-4.50797321079035e-05
-1.85600249721365e-05
-3.26683475454061e-05
-4.9202270066853e-06
-4.37266403774338e-05
-3.06432724795784e-05
-2.15684842962237e-05
-9.53716081542358e-06
-1.98309683565455e-05
-2.20529330864945e-05
-2.04915658784933e-05
-2.54484838608859e-05
-1.48307929083726e-05
-3.11943342677869e-05
-3.24919291482004e-05
-1.25452166730109e-05
-2.00647456514399e-05
-3.629485214977e-05
-4.60038953296233e-06
-1.90737901999538e-05
-1.01302108323025e-06
-4.09032904213039e-05
-2.68465541535455e-05
-1.70720214909168e-05
-1.68355368181177e-05
-1.31441293800167e-05
-4.82927298445161e-05
-4.67865186854651e-05
-2.6704538585639e-05
-1.82632596084253e-05
-3.18914415169868e-05
-1.89086292572854e-05
-1.84538547004143e-05
-4.82224749444797e-05
-6.17540338355417e-06
-2.2103885472225e-05
-1.68885718774496e-05
-2.81682435687313e-05
-2.4424535959634e-05
-1.82140776811778e-05
-2.87303601704314e-05
-2.50900013779925e-05
-1.27153216612807e-05
-2.31222172841967e-05
-4.48593218030314e-05
-8.5856210165703e-06
-2.32902174112314e-05
-4.31817748527858e-05
-9.99360107238748e-06
-3.34257993354409e-05
-2.6047676558924e-05
-4.83212315452432e-05
-1.55830015030413e-05
-5.61305308345412e-06
-1.47300946386635e-05
-3.40224905084899e-05
-3.33926532454669e-05
-3.73920224063692e-05
-1.55701493476405e-05
-2.38039259621914e-05
-4.08297371108796e-05
-2.91721321722322e-05
-6.20411128198159e-06
-6.25338145427655e-06
-6.48132838554998e-06
1.68819791279746e-06
-3.13046381114079e-05
2.26522625146657e-06
-1.13213891699629e-05
-2.8378922078735e-05
-3.48644126308863e-05
-3.45269207268508e-05
-3.18045732745639e-05
-2.92774831158265e-05
-8.90892387852886e-06
-2.04314477220735e-05
-2.67235922416524e-05
-4.3668439693115e-05
-3.90255426516697e-07
-1.56464774975408e-05
-4.02846078365627e-05
-1.75571345378902e-05
-2.260980893286e-05
-4.03566734039723e-05
-1.78570455405206e-05
-2.70311765868919e-05
-2.83852206997762e-05
-1.78635593633938e-05
-1.49633823466919e-05
-3.09472657526957e-05
5.44400176125516e-06
-2.88554953795502e-05
-2.76561354692943e-05
-1.98883801627351e-05
-3.73972506624541e-05
-1.13959908666019e-05
-2.16340859031737e-05
-2.14785079624432e-05
-2.0267409498782e-05
-2.11920785447933e-05
-1.29951420771885e-05
-2.92865140431247e-05
-1.6985651013796e-05
-2.57971611698853e-05
-3.24725428092347e-05
-3.65743918396588e-05
-1.30253320115832e-05
-4.0272230642963e-05
-3.36118979776598e-05
-1.28970480559741e-05
-3.02306585690174e-05
-2.334535008804e-05
-1.97582396454539e-05
-1.80218867912262e-05
-1.927145542138e-05
-3.27303202677613e-06
-1.7562731939952e-05
-1.48239442866222e-05
-3.53557064288155e-05
-1.12060055746791e-05
-1.05998650560632e-05
-3.22070264676279e-05
-2.72492320650989e-05
-1.08890352234456e-05
-1.58889521600893e-05
-3.24364087730603e-05
-1.72810143555317e-05
-1.3122563981007e-05
1.57451743941214e-06
-4.44761236094987e-05
-1.26120728934511e-05
-2.65967542413391e-05
-1.62466553476896e-05
-1.61323680092549e-05
-2.0392842381089e-05
-2.42233571018751e-05
-2.64217137318674e-05
-2.79924071161427e-05
-3.66069024859766e-05
-2.37020780057061e-05
-1.5127447067111e-05
-1.76673490438291e-05
-2.02241081729561e-05
-2.69779060847617e-05
-5.29094481643077e-05
-3.44585554544021e-05
-1.4450785426776e-05
-3.3089063263572e-05
-3.98842495370124e-06
1.35528456365829e-05
-2.44402612827223e-05
-4.87508610934496e-06
-1.91909949962305e-05
-2.05878213794589e-05
7.67464084596838e-07
-2.76105137550548e-05
-2.15222511186425e-05
-1.4227064353122e-05
-1.68805025761418e-05
-4.69578545883774e-05
-1.39438344478477e-05
4.89966956595287e-06
1.71266417600846e-05
-6.05487621038759e-06
-3.52120074849834e-05
-4.23177163957483e-05
-5.488154304931e-05
-2.166359386766e-05
-1.80878261143315e-05
-2.8432092129297e-05
-2.52919954247307e-05
-1.71295214241099e-05
-2.83024366247358e-05
-3.50352932521127e-05
-1.84288302464107e-05
-3.64861501952947e-05
-7.88430587891028e-06
-1.14221659163188e-05
-1.86983473185326e-05
-2.9009799041907e-05
-3.53657381072359e-05
-3.18614541360244e-05
-1.53194331322976e-05
-3.62698400237048e-05
-2.58615426468624e-05
-2.38488657977326e-05
-3.07641011939198e-05
-5.56504539876945e-06
-3.4833536479148e-05
-2.74664982305903e-05
-2.12487303302118e-05
-1.62479365777734e-05
-3.6972806323532e-05
-1.58411137676565e-05
-1.34495955969359e-05
-1.99121150644908e-05
-2.7207637727684e-05
-2.11809980130763e-05
-2.53701420832761e-05
-1.74062141163928e-06
-8.2663766385111e-06
-3.8875108456558e-06
1.39095850644638e-06
-1.15679575553963e-05
-5.73652494882468e-06
-8.77480980624319e-06
-1.62727279377686e-05
-4.76462087094487e-05
-2.84619132332851e-05
-2.33640038514549e-05
-2.68611027514215e-05
-1.371736632718e-05
-2.5895853505571e-05
-3.50694133437494e-05
-7.18905060069116e-06
-1.36900418671366e-05
-1.25811674297562e-05
-1.74195729717271e-05
-6.05598131377585e-06
-6.7068575942122e-06
-2.19177984561381e-05
-9.12254835867071e-06
-7.47027995311888e-06
-5.89357120319346e-06
-1.77813117664396e-05
-3.50424255844107e-05
-3.60243696029526e-05
-5.33832916155569e-05
-1.8436774245321e-05
-1.94393891419145e-05
-1.86766915284164e-05
-1.9771034506252e-05
-1.72688235069662e-05
-1.23681430403864e-05
-8.88162908468658e-06
-3.08396666429397e-05
-2.08272181870102e-05
-2.04378675624262e-05
1.41427902020448e-05
-1.39014117065893e-05
-3.62286708369103e-05
-2.30875570329527e-05
-4.38053035336652e-05
-2.47639152400801e-05
-1.69084971872235e-05
-2.34912051119888e-05
-2.69790090828002e-05
-1.54002290724506e-05
-4.54564980367402e-06
-1.17378950461252e-05
-2.24865821159473e-05
-2.65792056065185e-05
-3.06482748972104e-05
-9.16953199377394e-06
-1.68975368181126e-05
-7.19359937476136e-06
-8.48190958281334e-06
-1.31272992030891e-06
-5.15251670142997e-06
-3.13013099980364e-05
-1.5821620872999e-05
-2.12095499371265e-05
-1.57391312939933e-05
-1.65494607631987e-06
-2.98289163906358e-05
-3.3298670224851e-05
-1.96136038051486e-05
-2.30464619105224e-05
-3.90240889392839e-06
-8.57316333249788e-06
-3.10968807274688e-05
-3.50795165120906e-05
-3.52654314251492e-05
-3.75067900781347e-05
-2.05955188708281e-05
-2.7781155709453e-05
-2.64736738521851e-05
-1.45260411753747e-05
-3.39186393073458e-05
-3.08734663440573e-05
-1.03602883183176e-05
-2.21421441843607e-05
-7.9032632699913e-06
-3.2678031659843e-05
-2.0192343034417e-05
-3.32764530798731e-05
-1.60641770266944e-05
-8.57042781210757e-06
5.94305898655442e-06
-2.97375661889399e-06
-3.71967888465955e-05
-1.61372073418941e-05
-4.66155536283628e-05
-1.79999695752463e-05
-1.9112041380012e-05
-2.20026368138894e-05
-2.8598981541933e-05
-2.81491612755931e-05
-2.49166969038481e-05
1.64859995611993e-06
-3.02672898399013e-05
-1.62670837350949e-05
-7.35786350331536e-06
-2.30042037180551e-05
-3.23994419897709e-06
-2.85003327908058e-05
-2.78740647789092e-05
-2.80124176443867e-05
-2.98458653283821e-05
-1.86631515045732e-05
-1.86248468490324e-05
-2.80337448191507e-05
-3.04058395223689e-05
-3.70306207805899e-05
-4.00216689183311e-05
-5.43978743453713e-05
-3.83150586935011e-05
-3.5258046554816e-05
-1.85360433765006e-05
-2.09233110329366e-05
-1.34250257566572e-05
-3.54154160397413e-07
-2.62768751902681e-05
-2.56629377393195e-05
-1.13732321413573e-05
-4.60886068081965e-05
-2.25244806914841e-05
-2.17254465985255e-05
-1.24501212935151e-05
2.45713972117289e-06
-2.70525992989577e-05
-1.42527055742874e-05
-1.54068197617739e-05
-4.03622402591891e-05
-6.08538625792645e-06
-1.36762935408585e-05
-4.97526343437945e-05
-3.22260920559628e-05
-2.5744266665013e-05
-2.90550988440018e-05
-1.95028242245958e-05
-2.86375751712772e-05
-2.69505730208797e-05
-1.1484604795905e-05
-2.73524039308298e-05
-3.5483342425541e-05
-3.11849637092731e-05
-3.19830660809189e-05
-2.44759671286623e-05
-4.28780599194722e-05
-5.64655993999164e-05
-1.65936306875177e-05
-2.45108384111373e-05
2.76389542730953e-07
-1.62536423822549e-05
-2.69590412409077e-05
-1.29655796205149e-05
-3.94125555404804e-05
-4.97630393074439e-05
-3.4720175233293e-05
-2.67634436348492e-05
-1.73892981206e-05
-8.66664012827915e-06
-1.95123550997931e-05
-3.54126014667118e-06
-1.13989786768881e-05
-2.00931902277506e-05
-3.63332214071447e-05
7.84064243185257e-06
-3.16585722630931e-05
-3.71683269794209e-06
-1.17793311351022e-05
-5.0904328590423e-05
-1.327106982074e-05
-2.26706387670978e-06
-2.0841194969309e-05
-3.28769554582442e-05
-2.16231573296744e-05
-1.93368311883319e-05
-1.65019564879452e-06
-2.59330105002705e-05
-3.28478893392345e-05
-1.67691679890262e-05
-2.41957379465849e-05
-2.08210999528391e-05
-1.68083868589407e-05
-1.40194363849743e-05
-2.12879367098429e-05
-3.03036830293641e-05
-1.70791481256087e-05
-2.30377385190054e-05
-3.33055535949188e-05
-2.85186259047515e-05
-2.7573544089784e-05
-2.43189955689418e-05
-1.13831994089691e-05
-3.02613709347249e-05
-2.10984421087938e-05
-1.47284618273135e-05
-2.8700421297978e-05
-3.20314620777402e-05
-3.34932999067268e-05
-2.98761324772399e-05
-3.38617345816536e-05
-3.61233991887779e-05
-2.09409330383859e-05
-3.13787368730255e-06
-2.36693955923442e-05
-3.18130382126835e-05
-2.19986284810943e-05
-4.32209754213493e-05
-7.02349183988357e-06
-3.13217511582687e-05
-3.68349278879324e-05
-1.66776538657116e-05
-1.77491050641455e-05
7.85414720295196e-06
-2.66746813653771e-05
-2.07917422087746e-05
-1.22015403156851e-05
-1.74209564878857e-06
-1.30790609257934e-05
-1.31058308941579e-05
-2.29966277583331e-05
-3.21769522495648e-05
-5.39407127964164e-06
-1.5062806206256e-05
-8.49919624967765e-06
-1.03306102391147e-05
-7.15399334902005e-06
-1.3115661466703e-05
-3.57186209173652e-05
-2.268169349642e-05
-1.33601166667922e-05
-3.26908170373516e-05
-3.70472972976724e-05
-2.79011137746613e-05
-2.48338651616431e-05
-1.8286824552364e-05
-1.9329957266102e-05
-3.51750336584385e-06
-3.75761020410702e-05
-2.11068497823176e-05
1.00583979391734e-06
-2.24305980370814e-05
-3.61992952610752e-05
-6.89938812334601e-06
-1.68060249986737e-05
-1.46538633806481e-05
-1.31833750083624e-05
-1.66015283564833e-05
-2.72926283816084e-06
-1.28006518107749e-05
-2.97651143202221e-05
-9.73384298815738e-06
-3.31554114840367e-05
-2.96395429702714e-05
-1.75248944358123e-05
-2.93368660868712e-05
-2.07102041591191e-05
-5.00934833788576e-05
-3.03232842611998e-05
-7.26389345465644e-06
-2.71485379843898e-05
5.24122541908855e-06
-3.12654981143354e-05
-1.11770122044874e-05
-3.49784265797048e-05
-1.99764985997881e-05
-3.51807943932723e-05
-5.88967596364696e-06
-5.95425546286122e-06
-2.56971675486833e-05
-9.92183890262708e-06
-1.37770801215686e-05
-6.00686167092656e-06
-1.51129554058062e-05
-2.00097106676098e-05
-6.54597282971579e-06
6.14854824936384e-07
-3.33879587907558e-05
-2.05314558148731e-05
-1.73877463941809e-05
-7.8672556224788e-06
-2.14632011968943e-05
-2.483641902172e-05
-2.69078820910402e-05
-1.46931981601786e-05
-4.60651074882739e-05
-1.65697378281857e-05
-1.73730674357488e-05
-2.71279423887854e-05
-3.23867728799929e-05
-4.33195931018403e-05
-3.86979115686043e-05
-1.37565259491926e-05
-2.19498204766199e-05
-5.05600323599015e-06
-2.04770325325116e-05
-1.46030877816452e-05
1.15191649786433e-05
-1.77685198656326e-06
-2.45614395649466e-05
-2.45705790681811e-05
-2.77277614133843e-05
-1.65965908750639e-05
7.8190200337184e-06
-1.17435074241835e-05
-1.87155956647917e-05
-1.039842999608e-05
-3.2253807797516e-05
-1.98239091820542e-05
-1.96156018274426e-05
-2.43370417980642e-05
-5.09485979778333e-05
-2.7073514984317e-05
-2.4920344606942e-05
-7.96826521905816e-06
-2.68653026947955e-06
-6.24806698898144e-06
-6.83114847179169e-06
-1.00289856782663e-05
-1.4761321119864e-05
-1.02913185148938e-05
-1.71346308465656e-05
-8.95955406498986e-06
-9.90812134624618e-06
-4.18065925045086e-06
-1.35418182748225e-05
-2.06464677648407e-05
-3.16401786375438e-05
-8.69482215405505e-06
-4.20024979774996e-05
-1.96739764338646e-05
-2.126332940199e-05
-2.9306432911649e-05
-1.47921706416242e-05
-3.32751268780195e-05
-3.24123864452705e-05
-1.38548043566102e-05
-1.9221691835054e-05
-2.15147793493051e-05
-3.45813544578079e-05
-2.46023015557505e-05
-2.7502309973369e-05
-8.53806656350641e-06
-1.70510876282606e-05
-2.82994494107811e-05
-3.72283309198339e-06
-2.48122584229763e-05
-1.28151860875166e-05
-6.88494621973017e-06
-1.57401706169259e-05
-1.67908769504559e-05
-1.84897384032994e-05
-2.96470258940777e-05
-3.3138017490274e-05
-1.85204069493569e-05
-1.90477171385901e-05
-3.21865038545065e-05
-1.906044305394e-05
-9.61317754983998e-06
-3.57975673603499e-05
-2.25602461680688e-05
1.21802558370628e-06
3.81782459331159e-06
-2.48935964854159e-05
-1.43478962705295e-05
-2.74954695553355e-05
-4.19059904709431e-05
-3.25313686990037e-05
-4.82604769527766e-05
-1.76433233955934e-05
-3.82793317474242e-05
1.70233749010187e-05
-1.66846730728403e-05
-1.67941642973004e-05
-2.74929923617202e-05
-3.00586030631323e-05
-3.37661206081404e-05
-3.22264513937199e-05
4.44708036664848e-06
-1.41211005685434e-05
-2.9717950158502e-05
-2.07627345423471e-05
-2.76658049811975e-05
-2.15293226988983e-05
-1.89528680945881e-05
-2.56056415619879e-05
-2.02799330181396e-05
-1.02766170223484e-05
-3.17043321503736e-05
-2.16025886837779e-05
-1.8276564912643e-05
-8.2082436545095e-06
-2.49684801497866e-05
-3.13694885399359e-05
-2.66359817555036e-05
-1.82525163277546e-05
-1.44738448115312e-05
-1.91898027384154e-05
6.07308828661296e-07
-9.09030334168998e-06
-3.49313748918797e-05
-4.85593634309463e-05
-2.55618597694238e-05
-1.10782580730566e-05
-1.9652208877455e-05
-1.22968027972126e-05
-2.22965704119955e-05
-2.43937425843324e-05
2.08249544642319e-06
-9.67338851300673e-06
5.66741166742389e-06
1.15079054467691e-05
-4.9514342350273e-06
-1.7491077364281e-05
-1.72222873130356e-05
-3.17805386231346e-05
-2.26034900074474e-05
-2.07151645550575e-05
-1.89807443518246e-05
-2.49197417074127e-05
-3.09611467274275e-05
-3.32562781352891e-05
-2.22655191706757e-05
-1.77505229003813e-05
-1.7647183122955e-05
2.33787606051774e-06
-3.09504124935214e-05
-3.05803939411186e-05
-2.27942764694323e-05
-3.46665906631106e-05
-8.52005938731107e-06
-3.18227831297756e-05
-1.82514760259061e-05
-3.34720272486618e-05
-1.60881090519337e-05
-2.69945974014349e-05
-2.7198933087353e-05
-3.26545132706011e-05
-1.70942253846016e-05
-8.52648862427306e-06
-2.07155016561748e-05
-3.11246647249188e-05
3.25607793127314e-06
-1.4093773271046e-05
-5.20068010287968e-06
-4.7431483427253e-05
1.26455335713758e-06
-2.65058002481314e-05
-3.61080875234935e-05
-7.07468866622025e-06
-3.70704416379295e-06
-2.6335347004188e-05
-2.48686877953436e-05
-2.7043842977465e-05
-1.7752024533932e-05
-1.4409407945759e-05
-4.07293542662591e-06
-3.84427166938128e-05
-3.0758507792729e-05
-1.38831082599052e-05
-3.1736139710772e-05
-2.66259379488284e-05
-2.59599170956857e-05
-4.45520647813036e-05
1.04120905761145e-05
-2.10040788997108e-05
-6.74951303645363e-06
-1.03173287145955e-05
-8.42474433479722e-07
6.79675474365733e-06
-1.93401569159654e-05
-3.50413296952291e-05
-1.09880808597989e-05
-3.27060233322234e-05
-1.03957968960694e-05
-1.18079543456054e-05
-3.13095004432436e-05
-3.6998302373745e-06
-2.3385616585328e-05
-2.40087293140048e-05
-2.81416139694502e-05
-2.16370763486967e-05
-3.90897092395915e-05
-2.09222131303439e-05
-2.84209982267555e-05
-2.81366307628467e-05
-4.08516928071862e-05
5.00398756758152e-06
-2.12893728616669e-05
-1.19882242181996e-05
-2.25375303814721e-05
-3.2461220885217e-05
-6.13934890153919e-06
-7.69661152092173e-06
-5.10788412712675e-05
6.59062910269559e-07
-5.71407284361555e-06
-2.76487697777964e-05
-1.06824583085988e-05
-2.05195087917175e-05
-1.62111590451067e-05
-8.972035795817e-06
-2.16115285868433e-05
-3.1888191517593e-05
-3.09179538479457e-05
-3.19182299206242e-05
-3.50059217167581e-05
-1.85384580418859e-05
-2.67512983858283e-05
-3.40151062724487e-05
-2.9704414721495e-05
-2.37529769677466e-05
-2.58791566059288e-05
-1.45668875631518e-05
-1.43829692952243e-05
-1.4952487665074e-05
-1.36504310864579e-05
-7.81107373381714e-06
7.4378856428231e-06
-1.12661878369667e-05
-2.03174024498075e-05
-3.99177936425765e-05
-4.23767899836631e-05
-2.31241266072286e-05
-4.48933800706963e-05
-1.41152626141922e-05
-3.79717525063986e-05
-2.01384030569509e-05
-1.27534967272159e-05
-1.7293215224347e-05
-2.46225190918102e-05
-1.81457408853588e-05
-1.03217036289696e-05
-1.63055195819065e-05
-2.17255069268562e-05
-3.28534969676819e-05
-3.20803570542044e-05
-2.1695614678414e-05
-1.31739545488702e-05
-2.58419815621801e-05
-2.30219453219124e-05
-1.95848166604732e-05
-2.4678136644704e-05
-1.28039127471926e-05
-1.51268048719217e-05
-1.11675921827653e-05
-2.15239975440433e-05
-2.99266432122512e-05
-2.52481064747038e-05
-4.63290803291876e-06
-2.79620152325617e-05
-3.34492743889755e-05
-1.48930069634211e-05
-1.78294915898068e-05
-3.19385607008648e-05
-3.16157130790489e-05
-3.72207103929146e-05
-3.99668121976173e-05
-1.44985820634804e-05
-3.25166373441742e-05
-1.88761761836616e-05
-2.46243602269678e-06
-4.17425031857784e-05
-1.06834509424932e-05
7.03781159762084e-06
-3.34793916797351e-05
-9.99331811567311e-06
-2.28200426371338e-05
-1.46870327130349e-05
-1.7920618550144e-05
-8.4183019257484e-06
-2.01804689051638e-05
-2.45554023958848e-05
-3.43910778340127e-05
9.49231504779302e-06
2.52770956344962e-06
-2.0582656996463e-05
-3.06465476880223e-05
-2.17846361004596e-05
1.76351381020404e-06
-2.99917728877293e-05
-2.81716371236567e-05
-3.27554341414231e-05
-1.60012317100291e-05
-2.52258248899682e-05
-1.57752097238413e-05
-3.55531047002071e-05
-6.76710761821044e-06
-1.93985410315289e-05
-2.89100428125144e-05
-3.81075785796565e-06
-2.41494030178675e-05
-6.8885217695793e-06
-2.81459065014335e-05
-3.16986406387881e-05
-1.00393719051235e-06
-1.25699673014463e-05
-2.34321051493668e-05
-2.2553578404219e-05
-1.77002378801458e-05
-2.74705194209165e-05
-1.92458853663359e-05
-1.3938321216017e-05
-3.45461499011678e-05
-1.29699204494059e-05
-1.50001643644346e-05
-2.48761267717756e-05
-1.92732610058914e-05
-2.64662041506008e-05
-1.00955626135389e-05
-2.78947749833252e-05
-2.22548654130104e-05
-2.26215997608681e-05
-2.87488775253014e-05
-1.10393530735041e-05
-2.90135549042529e-05
-2.39773723706501e-05
-3.47055367051737e-05
-1.58796100267446e-05
-1.32619147380124e-05
-3.41059153799936e-05
-3.35715757017274e-05
-3.58626719470173e-05
-3.01861411025098e-05
3.46780701312562e-06
-1.62685112379221e-05
-2.68822807898611e-05
-2.88739264218534e-05
-1.35155552921369e-05
-3.20847849074593e-05
-1.22229106239606e-05
-1.93291042831051e-05
-1.58078699393823e-05
-1.71578360281115e-05
-1.28687970297742e-05
8.53721808405792e-06
-1.63624360960865e-05
-1.25739714562376e-05
-2.05265103819091e-05
-1.9908326061209e-05
-1.48072218775733e-05
-1.67647357970732e-06
-2.6603488484009e-05
-5.82275819973473e-06
-1.45322513039431e-05
-5.68454319000758e-06
-2.00353919324505e-05
-1.53122921677893e-05
-6.97304516184142e-06
-3.46392631597881e-05
-1.50223483346446e-05
-2.77078418199368e-05
-4.52899813726629e-05
-2.0625756927394e-05
-8.51387867060581e-06
-3.73932494194474e-05
-2.95904131190624e-05
-3.78532935631816e-05
-1.83872472831982e-05
-2.40198396243295e-05
-2.91955210296201e-05
-6.23302603446479e-07
-2.37645718001329e-05
-3.37151954224302e-05
-2.79407354418119e-05
-1.07258893807257e-05
-1.99619896845852e-05
-2.93140293335736e-05
-3.60564593035363e-05
-1.61494277143764e-05
-2.23066777874968e-05
-5.18644169422639e-06
-1.09858393861484e-05
-2.91176666957418e-06
-3.04622758110666e-05
-9.18730487012933e-06
-2.65186857971902e-05
-3.54717878710453e-05
-3.08251627360196e-06
-5.62966713805901e-06
-1.41936986323596e-05
-2.59249183721708e-05
-2.13580149780607e-05
-2.69391539455795e-05
-6.77254420042929e-06
-2.29667777033142e-05
-2.36989881250085e-05
-1.64483307624413e-05
-2.65750828117265e-05
-1.20797419981017e-05
-3.68332566775348e-05
-9.17550668359061e-06
-2.0313915023824e-05
-3.08437271778903e-05
2.36521229241157e-06
-1.47015437915268e-05
-5.03548428045336e-07
-1.7230608039479e-05
-2.56225150437977e-05
-2.85250953553272e-05
-3.30748581670787e-05
-1.51248076578576e-05
-1.8793571141431e-05
-3.01628817995324e-05
-2.21716828482337e-05
-1.87222668746056e-05
-8.13371755912591e-06
-8.63665833170821e-06
1.62786206968864e-05
4.39176437465234e-06
-3.05914022598467e-05
-6.72890737107958e-06
-2.88056663549218e-05
-1.34449106727762e-05
-1.87752986433381e-05
-3.57530073310423e-05
-9.19350679442932e-06
-6.86084594926654e-06
-2.47961542575785e-05
-4.08869708962241e-05
-2.88462041837619e-05
-1.30130034108259e-05
-7.58114635272052e-06
-2.71949739621786e-05
-2.03587946862206e-05
-6.81812057113258e-06
-2.19315376159535e-05
-3.19290841120713e-05
2.29003093782924e-06
-3.29167637995392e-05
-2.32274568872761e-05
-1.12275556494059e-05
-2.04128289110626e-05
-1.12891734713715e-05
-1.71203740754725e-05
-2.40935285581745e-05
-2.8044514816834e-05
-4.58436378290231e-05
-4.40334900241936e-05
-3.51700326297914e-05
-2.62909117826335e-05
-3.25470873009314e-05
-8.1777046988937e-06
-2.13127566006848e-05
-2.02673394148562e-05
-2.06608927641099e-05
-2.99932939943744e-05
-2.38647495361131e-05
-2.52730548658394e-05
-3.78876744926757e-05
-1.64982214002096e-05
-2.05205362039732e-06
-1.99355604575487e-05
-2.10851069834007e-05
-3.23887849710645e-05
-2.33867076369531e-05
-1.89739872296291e-05
-1.34395478450818e-05
-3.96973321356298e-05
-2.42225126399982e-05
-3.18997015388324e-05
-3.32616441972176e-05
1.85700221908656e-06
1.81024694978525e-07
-8.817330643572e-06
-2.20254768553983e-05
-6.13124537966254e-06
-7.09324401539717e-06
-1.20858944176023e-05
-1.53087888206007e-05
-1.97728150282838e-05
-2.6565264494346e-05
-1.49217001095741e-05
-2.69635454819601e-05
-1.88344764750027e-05
-7.38906225724482e-06
-6.26734810563687e-06
-1.82649940607207e-05
-3.51510387284771e-06
-3.20230526463191e-05
-3.90563232755104e-05
-2.7569679515171e-05
2.25671141288535e-06
-1.00438498459319e-05
-3.4227985088196e-05
-1.73217498431056e-05
-3.50159546603888e-05
-2.50192477045698e-05
-3.45835436409496e-05
-3.13278250615707e-05
-1.88650188570576e-05
-3.0936784779244e-05
-2.60241726959228e-05
-4.59804533629727e-06
-2.65301832439096e-05
3.01670420668665e-06
-9.57242928983658e-06
-3.92845483746928e-05
-4.28890770908803e-06
-2.04214438891158e-05
-9.1114575496286e-06
-1.8435808501843e-05
-8.13628004650942e-06
-1.91347123291246e-05
-1.85311765292412e-05
-2.78728977912469e-05
-1.85110562847124e-05
-1.66281026092518e-05
-2.14980153975825e-05
-2.56132395213986e-05
-3.76505940081385e-05
3.73888190889264e-06
-8.93109781289931e-06
-3.4453451174857e-05
-2.02198978329145e-05
-2.46352950876499e-05
-1.64088650750753e-05
9.42705698652087e-06
-1.59724931579873e-05
-9.00155580822244e-06
-3.94988401821823e-05
-4.02875592037622e-05
-1.34156229974285e-05
-2.51153881634289e-05
-3.14018665879134e-05
-1.96803939546064e-05
-3.96301328663095e-05
-3.44258604320582e-05
-2.25038073094846e-05
-1.84339275704305e-05
-2.82990046791335e-05
-1.68989865622705e-05
-1.24744498743797e-05
1.36248723343366e-05
-1.35914522453391e-05
-1.28378432523284e-05
-5.86487063236972e-05
-2.04280678570259e-05
-4.73218043006703e-05
-2.87098199818394e-05
-2.69300757094091e-05
-2.60153411415691e-05
-2.91975956595198e-05
-1.40490729576498e-05
-3.16281277638405e-05
-1.67182906895356e-05
-4.19863410506828e-05
-1.06175207005544e-05
-3.1720881301445e-05
-3.03876791042116e-06
-3.75100064220984e-05
-3.21121980259257e-05
-3.56609719034699e-05
-3.09271693585852e-05
-3.74801728018453e-05
-3.66144209133096e-05
-2.12113459296116e-06
-5.08890264165395e-06
-3.32454495145569e-05
-4.04101089925242e-05
3.17847724653771e-06
-2.13551033395903e-05
-1.37281625752674e-05
-1.95000645332555e-05
-2.73963726127702e-05
-1.5512618712849e-05
-2.46490290211524e-05
-1.69998282796396e-05
-7.46375402485723e-06
-1.48948489104363e-05
-2.89353684574182e-05
-2.96444447870506e-05
6.59721626917424e-06
-1.68539576567259e-05
-3.74922147151204e-05
-6.73624712861164e-06
-1.45018639593456e-05
-8.29757213551801e-06
-2.76462750708747e-06
-2.68063612976306e-05
-2.26364149641241e-05
-1.96996063872816e-05
-3.7121918802028e-06
-1.96965215500413e-06
-2.59268699379724e-05
-2.69670667201912e-05
-7.32850600075444e-06
-1.18134265770499e-05
-3.28968811535115e-05
-1.19317139346845e-05
-2.21743128330776e-05
-2.92816937024424e-05
-1.58249140663411e-05
3.18007257273341e-06
9.89531737578578e-06
-3.88886273699414e-05
-3.22858495607378e-05
-2.57570955857674e-05
-3.11806588211468e-05
-2.25975209454829e-05
-7.07112559715892e-06
-4.14040977464332e-05
-9.98542706712684e-06
-3.23836930726503e-05
-1.88757044341169e-05
-3.79059358378479e-05
-1.43400768019456e-05
4.39316318674037e-06
3.20627796553475e-06
-2.59944489717448e-05
5.46979305924876e-06
-3.64460593142097e-05
-1.72458180895973e-05
-1.63868329630734e-05
-1.58029411694196e-05
-2.32850856771852e-05
-2.3769987486909e-05
-5.05337798839723e-06
-2.44312592724026e-05
-3.98502182218357e-05
-2.09445030576599e-06
-2.00037874036368e-05
-2.9315873030301e-06
-1.0906903686036e-05
-6.75760378689882e-06
-3.40400944563548e-05
-1.81154091154798e-05
-1.65791327562585e-05
-4.09026315676385e-05
-1.92931876667682e-05
-3.58259792539008e-05
-3.32572279868966e-05
-2.80155232382103e-05
-8.97494939352726e-06
1.06951035315572e-05
-1.90167117869829e-05
-1.63215636199949e-06
2.38352634582463e-06
-1.55149940530165e-05
-7.19914967287331e-06
-1.076104467641e-05
1.26495750753715e-05
-9.24697672100066e-06
-3.82036479018965e-05
-2.641448769562e-05
-1.34749611878139e-05
-2.63117330527822e-05
-1.62702480306492e-05
-1.36357550605979e-05
-5.9659308577881e-06
-5.10121518218551e-06
-2.33924138590305e-07
-2.4301817728701e-05
-1.94462349721233e-05
-2.15934164130818e-05
-1.98842098710092e-05
-1.36946358083671e-05
-2.94436369438319e-05
-4.45610913253943e-05
-2.82764444486588e-05
-2.49082062582797e-05
-3.77820142039451e-06
-3.0461998217353e-05
-2.86437898911421e-05
-1.4575066277687e-05
6.88795437337504e-06
-3.97360127800557e-05
-2.71197133225074e-05
-3.27770691579092e-05
-8.90742179020042e-06
-3.50631292177812e-05
-2.14002262100963e-05
-1.34311291621975e-05
-1.16702419021614e-05
-3.49117222420591e-05
-1.12535761597495e-05
-2.25226571929637e-05
-1.57296252253904e-05
-2.21427960254696e-05
-1.83141407115804e-05
-2.09278299490524e-06
-3.11606696711898e-06
-2.13609140785457e-05
-1.63241877329124e-05
7.58139444517997e-06
-1.61834024618462e-05
-2.25332936927965e-05
-2.65833661717751e-05
-4.41772455962338e-05
-3.69069641299857e-05
-3.09134806068163e-05
-1.33115435832593e-05
-2.24658073566166e-05
-2.3778802377882e-05
-7.15286478296572e-06
-2.47269154264128e-05
-2.54850439921387e-05
-1.98625491487476e-05
-8.37297555578371e-06
-7.53358572592681e-06
-1.86424885737073e-05
3.11200565016467e-06
-1.63766817847892e-05
-1.3244163324692e-05
1.44856346913962e-05
-8.54359878150661e-06
-1.52227774937351e-05
-2.26592958700005e-05
-5.76180785074696e-06
-1.4814048972455e-05
-2.51478293134101e-05
-2.29036341464758e-05
-1.82854947827414e-05
-2.39914403469057e-05
-2.23812338206031e-05
-6.38303060729786e-06
-9.27902749785283e-06
-1.67337350416403e-05
-1.08975037180322e-05
-2.01124281120754e-05
-2.50930678336169e-05
-2.67453616834488e-05
-3.14409024671719e-05
-3.83772525955491e-05
-3.37019375745726e-05
-2.27474790643232e-05
-1.81075816261046e-07
-1.71440772507849e-05
-3.27406931972598e-05
-9.03026474708649e-06
-2.52713339258265e-05
-2.53057181613017e-05
-1.53446361146912e-05
3.4170234416105e-06
-5.58792380766368e-06
-4.23158252181442e-05
-2.30127605272064e-05
-2.3144320696479e-05
-1.83331528363914e-05
-2.68544121103941e-05
-2.23658887679574e-05
-1.80243868685527e-05
-3.42801032288835e-05
-2.91100545169573e-06
-1.58633195047376e-05
-3.05088672920793e-05
-1.67626382879805e-05
-9.54216182731163e-06
-1.40704760353234e-05
-3.33380254750319e-05
-1.5584523896967e-05
-2.85445585338249e-05
2.6905552181731e-06
-4.73939577494762e-05
-2.14061539113251e-05
-3.86474579831095e-05
-4.15773568777296e-05
-1.45708280104418e-05
-1.72531647515701e-05
-1.01073722111254e-05
-2.81515058706453e-05
-2.40294992529982e-05
-2.98309136737943e-05
-1.4299766598186e-05
3.84896076054123e-06
-1.91850181000602e-05
-2.65971965146205e-05
-6.09770328675191e-07
-3.65839056435831e-05
-2.48179712228187e-05
-4.7460251561855e-05
-3.64937660624558e-05
-1.90872787580964e-05
-3.82203912347194e-05
-6.33237611606152e-06
-1.87541316278693e-05
-2.50078989707513e-05
-1.70420087951819e-05
-2.65535298216406e-05
-2.49681013077551e-05
4.68506518951985e-06
1.49492883286904e-05
-2.68722803729312e-05
-4.2051895617948e-05
-9.90562042959544e-06
-3.33480879747157e-05
-3.08714500287166e-05
-3.76140077413692e-05
-1.77015043713688e-05
-4.19529948222535e-05
-1.37441768738671e-05
-1.69780399668619e-05
-4.17743635282958e-05
-3.98497173780532e-05
1.54080527243439e-05
-7.35232605694823e-06
-5.97902265380717e-07
-1.03350780436418e-05
-3.91026252754134e-05
7.86673806033155e-06
-2.08531273716164e-05
-1.91219442184996e-05
-1.98047871416844e-05
-1.96083725786007e-05
-2.58075044625273e-05
-1.93646378177205e-05
-2.36259911521944e-05
-3.1423964789625e-05
-4.52266754653987e-06
-3.41438892810388e-05
-3.66083570070088e-05
-2.03107255875665e-05
-3.37718894042291e-05
-2.48090092004463e-05
-1.48705002295714e-05
-1.46040834857677e-05
-3.59685128296716e-05
-1.85789400728778e-05
-9.92236911959544e-06
-1.18337308067316e-05
-3.32670140026442e-05
4.06947202017102e-06
-5.14668520225985e-06
-2.47498113656297e-05
-2.35710384221158e-05
-2.86941666373914e-05
-1.09349080245181e-05
6.9130679548473e-06
-6.95853644739925e-06
-2.52394090987256e-05
-1.24475706118159e-05
-3.00217755691072e-06
-3.25078295616175e-05
-2.92773360711529e-05
-1.19550358165866e-05
-3.00418312613689e-05
-2.43524204766454e-05
-1.93532002406076e-05
-2.05278738743541e-05
-9.72963245193444e-07
-2.64369369663249e-05
-2.60082883695092e-05
-3.84762244941636e-05
-2.16920598162073e-05
-1.7404417816322e-05
-1.68205175259816e-05
-1.20119064522545e-05
-8.46153615866514e-06
6.35501805448987e-07
-2.24811625798783e-05
1.55168528161887e-05
-1.57505257219126e-06
-1.2574490054615e-05
-1.85219776320141e-05
6.44681335713704e-06
-2.00589709785548e-05
-8.22580020042981e-06
-4.20853038660108e-05
-1.1830248085234e-05
-1.23694083507826e-05
-1.63766764207428e-05
-1.25956031750624e-05
-1.33850873793677e-05
-1.61093181192536e-05
-1.97253260017134e-05
-2.48616529383433e-05
-2.50335504530425e-05
-4.44563938761833e-05
-1.229641044287e-05
-2.40933016169448e-05
-3.00904681579205e-05
-3.25038350281206e-05
-1.45180812882002e-05
-5.37993900627864e-06
3.7308059847503e-06
-3.60012044563529e-06
-3.6188151471613e-05
1.41936387056799e-06
-1.51735354294699e-05
-1.83942173242808e-05
-6.33558423818094e-06
-1.82020758451405e-05
-1.33187826679824e-05
-2.51202964364483e-05
-2.39686881100088e-05
-1.20720050786232e-05
-2.4417630247315e-06
-2.40312711230391e-05
-2.03638151270254e-05
-3.692786172357e-05
-2.74706348730296e-05
-1.59156319102022e-05
-7.83574489824302e-06
-2.36520861682043e-05
-1.98107413371836e-05
-3.76166020914412e-05
-2.5874983936417e-05
1.86036077336494e-06
7.94975133892254e-06
-2.15636873852979e-05
-2.15964151674223e-05
-1.49341071128898e-05
-2.26104170244438e-05
-2.48247738997023e-05
-2.21247540920488e-05
-7.25392329193601e-06
-9.33534078321071e-06
-3.61579445470654e-06
-1.37835421915128e-05
-2.96112824358205e-05
-1.51788587338559e-05
-3.73458967510237e-05
-2.58886752013776e-05
-4.42036506262943e-05
-9.71244332892274e-06
-2.57348757289304e-05
-1.05595742008241e-05
-2.9046967012891e-05
-2.03396957995204e-05
-5.03738571773388e-05
-3.15717294216059e-05
-2.03187286946052e-05
-2.75893027631987e-05
-2.45978922867147e-05
-2.42173473859431e-05
7.44530001079121e-06
-4.22030023511773e-05
-1.25917996723199e-05
-2.78612952925429e-05
-1.42566104086975e-05
-1.12276987677336e-05
-3.75603468354224e-05
-2.69193760688884e-05
-4.17352608773092e-05
-7.52754204657648e-06
-7.33901898715714e-06
-3.16926952664257e-05
-1.49020912230622e-05
-1.92333599359861e-05
2.46483858553906e-06
1.75683464940118e-07
-2.16956609735223e-05
-6.34541894695598e-06
-2.6377765826347e-05
-2.62361071306814e-05
-3.77815736094219e-06
-1.81678321254038e-05
-6.97125292916126e-06
-2.35670715660929e-05
-1.76664318017654e-05
-3.53196511023791e-06
-4.27439884251554e-05
-2.71374512921659e-05
-9.23132328594006e-07
-2.23437836390022e-05
-5.41242027171808e-06
-6.61351712480506e-06
-4.38995117201863e-06
-3.01279090828752e-05
-1.08489125304079e-05
-3.86910506048973e-05
-2.7821259979421e-05
-3.65306791909292e-05
-2.84355234732594e-05
-2.08972395516061e-05
1.48219249100777e-05
-2.21430115973323e-05
-1.48842615758447e-05
6.7090991012864e-07
-3.64274644080634e-05
-2.00840347788495e-05
-5.99319978145882e-06
-8.33520867840842e-06
-1.93345937338719e-05
-2.49340267525256e-05
6.38081647946966e-06
6.23486828901833e-06
-6.93452081453563e-06
-2.20834929518226e-05
-2.90682770771005e-05
-3.51245504790158e-05
-1.27741475166676e-05
-1.91444577131435e-05
-2.84649937787594e-05
-2.34665944785737e-07
-3.47160344184233e-05
-3.74803172119788e-05
-2.37200784476029e-05
-8.70791189377926e-06
-2.50100362037555e-05
-1.10336714334721e-05
-3.14782388400795e-05
-2.21944255345649e-05
-3.34126573787132e-05
8.80907030940059e-06
-1.18456591324643e-05
-3.53059625060688e-05
-2.1473316677828e-05
-4.40607424197896e-05
-6.29665800924118e-06
-9.82225329487342e-06
-2.87836110665088e-05
-3.22734814428175e-05
-1.72053026178004e-05
-4.33816016835005e-06
-2.17901619688302e-05
-3.09338445257576e-05
7.91924385463903e-06
-3.58293009736034e-05
-1.42372129824499e-05
-6.83865937420429e-06
-8.98572425842853e-06
-1.79716581511807e-05
-1.47990891082878e-05
-3.90182689043194e-05
-1.73578559044089e-05
-2.60579452894498e-05
-2.54338847741439e-05
-8.90602051019448e-06
3.13683784469864e-06
-3.47913568339526e-05
-3.38442415805166e-05
-1.33200340912294e-05
-2.35111610179299e-05
-1.27414451159416e-05
-1.96210766912433e-05
-2.89997469375665e-05
-1.36788529432835e-05
-4.65500980648781e-05
-1.51909147060569e-05
-1.49844817369408e-05
-2.71972929967984e-05
-3.36006176380549e-05
-3.80982181848687e-05
-2.58947773673367e-05
-3.41177938534287e-06
-2.84833233203405e-05
-1.15570826726156e-05
-9.30614999425412e-06
-9.32048495683149e-06
-2.18938600611641e-05
-3.32947742565357e-05
-1.77330934771404e-05
1.26706955562608e-06
-3.50797504809808e-05
-6.55996009777067e-06
-1.5980317459467e-05
-2.56161434956831e-05
-2.45453801577913e-05
-2.54922150268364e-05
-2.11971285406615e-05
-5.05546019029667e-05
-2.79514998474528e-06
-1.50177319190028e-05
-4.53465734478326e-05
-6.74851325169687e-06
-3.70674623959915e-05
-2.54013097056541e-05
-1.76629905612259e-05
-4.61037487479345e-05
-1.75683195319934e-05
-1.81502614055392e-05
-4.01831825696468e-05
-4.53080707559152e-05
-2.27156870202777e-05
-3.81252992416596e-05
-2.85908369442164e-05
-1.82682480117784e-05
-2.59721839473278e-05
-1.14045750457891e-05
-1.79203680362376e-05
-2.49011075406298e-05
-2.78391612435751e-05
-2.73588662095837e-05
-3.4064439572736e-05
-2.34397160146534e-05
-5.01438874465355e-06
-2.38448945405386e-05
-2.10834323416196e-05
-2.47107133208276e-05
-3.75231093944442e-05
-2.2685620526382e-05
-1.4749851428823e-05
-2.6878265805741e-05
1.03351818062129e-06
7.49142269080332e-07
-2.85453486945757e-05
-1.42688151116578e-05
-3.36052110149795e-05
-1.23440153455311e-05
-1.54392784869914e-05
-2.31114724908063e-05
-4.46454638731545e-05
-3.22043900866095e-05
-3.04967113166608e-05
-3.39043875647913e-05
-5.12222270324734e-05
-7.6480644567929e-06
-2.82515833483513e-05
-1.60776679767607e-05
-1.45681295711187e-05
-3.41707309248111e-05
-2.51997625499865e-05
-3.15552480404322e-05
5.69825258408425e-08
-3.78674555080725e-05
-2.64177666845758e-05
-3.41053448812395e-05
-1.44221970346402e-05
-3.00628055844749e-05
-2.10477883277457e-05
3.83619693270303e-06
-1.33218308462469e-05
-3.00528431457478e-05
-5.34311433631771e-05
-1.1395932390824e-05
-3.69475324250387e-05
-3.35921941048886e-05
-5.84839993360755e-06
-2.12767005688227e-05
-3.98540412726216e-05
-3.47632755985478e-05
-2.31004799622432e-05
-4.81768640535851e-05
-4.29165638677145e-05
-3.4662118006895e-05
-1.6278718849501e-05
-1.79269499628039e-06
-2.05104326620425e-05
2.35272857968975e-06
-2.0191531717297e-05
-1.54820438477079e-05
-1.23838710842995e-05
-2.44449775359481e-05
-1.25288870495854e-05
-1.81681823162413e-05
-1.35735762085453e-05
-1.43751965188485e-05
-3.24618904757974e-05
-4.83993042746786e-05
-1.71247352464555e-05
-7.50376911886407e-06
-6.46660138639524e-06
-3.55869978750357e-05
8.14131183776113e-06
-2.74628714897293e-05
5.26748563647954e-06
-3.78148913321279e-05
-2.77615080577513e-06
-2.45680092384367e-05
-3.72680815342647e-05
-1.32556591890939e-05
-1.32730008826399e-05
-1.3595541336384e-05
-1.28950741903952e-05
-3.54609685990248e-05
-1.70802748465934e-05
-1.18428083723507e-05
-2.36097455399706e-05
-1.45004755698093e-05
-2.59842704289303e-05
-3.83410124327703e-05
-2.12023359862466e-05
-2.19953507354451e-05
-4.13095782490587e-05
-2.50654746108489e-06
-5.09788481138573e-06
-3.37755290127516e-05
-1.88904432363575e-05
-2.97013733544269e-05
-2.24993189474873e-05
-3.13994894738067e-05
-3.88468566240353e-05
-1.41413346531268e-05
-1.31590624332032e-05
6.89293774818744e-06
-2.40023606684445e-05
-3.23982570483188e-06
-2.9055093522781e-05
-2.46179564070469e-05
-1.97487838440104e-05
-2.99148202489221e-05
-3.21348325967551e-05
1.40258763492992e-06
-1.87025497874189e-05
-4.56579203018379e-05
-1.75756599012349e-05
-3.68358096397621e-05
-8.18735882958237e-06
-1.74930224089115e-06
-2.78874635090274e-05
-2.19528360631265e-05
-3.79083083925508e-05
-1.25216310728162e-05
-2.65887479448805e-05
-1.84483030500965e-05
-1.88939532040008e-05
-8.95774882640805e-06
-3.73828477742491e-05
-2.73840327103803e-05
-1.94807270201776e-05
-7.09691961558685e-06
-2.73607896278589e-05
-1.93090041726202e-05
-2.53074072551627e-05
-4.4301362758505e-06
-6.35570058877485e-06
-3.05737717892631e-05
-1.76634116324857e-05
2.87201726415727e-06
-1.89098108986327e-06
-2.56596282564713e-05
-9.57236552287532e-06
-3.81184259094646e-05
-1.13703723411529e-05
-3.22128581394492e-05
-3.67167896169101e-05
-4.69298279643172e-06
-1.99439435368486e-05
-1.50522092672108e-05
-2.87806697864403e-05
-2.18083444480504e-05
-2.34193176354879e-06
-1.07192807445726e-05
-9.88712280215284e-06
-3.22936177976366e-05
-1.33449117380363e-05
-3.36958109222153e-05
-1.44785425871014e-05
-3.03581780861514e-05
-6.76044478248953e-06
3.17997923663785e-06
-1.64244375143929e-05
-1.03200514635797e-05
-2.76230728792877e-05
-3.11675041385785e-05
-3.41323355729807e-05
-2.97212288894515e-05
-3.3894739939967e-05
-2.03882976950891e-05
-9.96979553109405e-06
-2.18923179993682e-05
-1.52231049217633e-05
-2.09991494766497e-05
-8.65616062732897e-06
-2.64173883344372e-05
-1.01978980148764e-05
-2.25247198806489e-05
-2.54309500999827e-05
-8.49387471360444e-06
-2.42276265326045e-05
-1.78477621900309e-05
-4.05063927621346e-06
-1.82124702412414e-05
-3.48645240064887e-05
-1.29296709815022e-05
-4.8355221203211e-06
-1.03529293511993e-05
-3.11785257768639e-05
-1.70276817670974e-05
-3.01665255507956e-05
-2.54661701041035e-05
-1.84261395810507e-05
4.9188882393232e-06
-1.7014060308588e-05
-3.07499861693305e-05
-2.27655803786284e-05
-4.76221151231303e-06
-3.73577503611873e-05
-2.87094591384355e-06
-2.18348973463671e-05
1.0289633693052e-06
-1.52094224128904e-05
-2.53657941368735e-05
-2.66798858353398e-05
-2.04964360342198e-05
-1.88499735702119e-05
-2.26569246441833e-05
-2.21188674663748e-05
-2.89239143047765e-05
-1.53585231959748e-05
-2.39687464791542e-05
-2.08895726296085e-05
-1.53127786085042e-05
-4.93279786140066e-06
-1.4776127333419e-05
-2.00149463213809e-05
-1.51814575816951e-05
-2.73400611382726e-05
-2.67110531935581e-05
6.37964277919737e-06
-2.8792696668547e-05
-2.19020169306639e-05
-2.69262577563726e-05
-2.81161074208377e-05
-1.49789459323431e-05
-2.82733832551065e-05
-3.51021272884939e-05
-1.00636427443958e-05
-1.32062122066024e-05
1.28643324510852e-05
-1.5042652088564e-05
-1.07699029737514e-05
-1.41169549597003e-05
-1.21433275124946e-05
6.74844080274717e-06
-1.08223528948293e-05
-9.28613084813465e-06
-2.1700694252286e-05
-1.93801854473326e-05
-3.57489900684495e-05
-2.73451909285802e-05
-2.3537865602872e-05
-8.55059764721996e-06
-4.51641220151893e-07
-1.67188835635291e-05
-1.50741327375417e-05
-1.45209693630704e-05
-2.68562465169582e-05
-2.09259960908654e-05
-1.91325834306262e-05
-3.35611008018016e-05
-1.38444956535016e-05
-6.85159013654709e-06
-2.81175477731246e-05
-2.39794315566005e-05
-2.32187382811237e-05
-3.10982033464987e-05
-2.55762011781382e-05
-1.6583087598595e-05
-2.64967672283853e-06
-2.14382138091896e-05
-2.20146660909172e-05
-2.41146189976616e-05
-2.74734397497913e-05
-1.69571732912487e-05
-4.8494632925674e-05
-2.83414325005856e-05
-1.93326386719405e-05
-2.2837622267838e-05
-5.781021152877e-06
-9.38330948160459e-06
-1.59639432370681e-05
5.61448589714132e-06
-4.57461869496043e-05
-3.7883645471237e-05
-1.60862208105428e-05
-4.82628780467765e-06
-2.70506738629127e-05
-3.69317343492431e-05
-1.26597807629073e-05
-1.28303204412845e-05
-2.2225780979602e-05
-2.64966591982322e-05
-2.88423318932549e-05
-1.63188423083241e-05
-3.31889150138308e-05
-4.30949087035287e-05
-2.69894815758047e-05
-4.9465972396743e-06
-1.92128383503257e-05
-8.26793669213909e-06
-1.21035511959297e-05
-3.14303326492425e-05
-1.82547052642612e-05
-3.26775108241544e-05
-1.44513332833693e-05
-3.77041376004805e-06
-3.27649769390422e-05
-2.37289029280816e-05
-3.35248872568555e-05
-3.60475766732166e-05
-6.8391900656599e-06
-1.65840502686137e-05
-2.82783401525037e-05
-8.82848324798231e-06
-1.89986853051515e-05
-2.52449308756102e-05
-1.94945608396525e-05
-2.11263822365423e-05
-1.97178619177824e-05
-2.45360454697113e-05
-9.89342007193651e-06
-7.78673904527339e-06
-9.49743803178682e-06
-2.57735744204865e-05
-9.91162795867429e-06
4.15165874319154e-06
-2.21614569301448e-05
-2.24293282340275e-05
-2.38173719341008e-05
-5.66394442482884e-05
-3.6228367670504e-05
-2.70517397881575e-05
-1.44116889096477e-05
-2.63593224519697e-05
-1.63852805430831e-05
-2.09411572049667e-05
-1.78061385983515e-05
-3.24892188282242e-05
-8.42637664689821e-06
-1.79671614454297e-05
-1.99135035376427e-05
-1.05969211475309e-05
-1.43732753071768e-05
-2.33123331744543e-05
-1.32295600627153e-05
-1.60759284836457e-05
-1.926451254434e-05
-3.01809383356905e-05
-3.69465203242849e-05
-1.31463504325006e-05
-2.22395506771761e-05
-3.81761004368574e-05
-5.23954830960941e-05
-9.77642581708154e-06
-3.68222756911132e-05
-2.08473257025685e-05
-3.42698794144719e-05
-2.29405668700969e-05
-8.86308065586067e-06
-1.87818641650709e-05
-4.20730914595929e-05
-5.22944818328267e-06
-2.20889857958301e-05
-3.54396833789929e-05
-1.96948128074777e-06
-1.85828515467623e-05
7.4232342051256e-06
-2.86238745231711e-06
-1.3569672689006e-05
-4.02501858758255e-05
2.53572655808374e-06
-2.7756372000801e-05
-2.39731325755906e-05
2.06770994435092e-07
-2.07297599636828e-05
-2.25155205434699e-05
9.924917049949e-06
-3.97438932883766e-05
-1.96208600763142e-05
-1.13674039973333e-05
-3.46649589974635e-05
-1.9296868109407e-05
-3.10171232066826e-05
-1.73554919748534e-06
-2.88944830214482e-05
-2.41162826919063e-05
-4.17875121871203e-05
-2.72144421666526e-05
-2.51381838604295e-05
-3.03389494248482e-05
-5.22237099094441e-06
-1.58603883267233e-05
-4.19254543964802e-05
-9.28657377721028e-06
-1.77892534213504e-05
-1.80473347624753e-05
7.15885758748225e-06
-3.18972967284872e-05
-2.13439316047218e-05
-2.32000672485414e-05
-2.57149901158659e-05
-4.06647027548902e-05
-3.12218589751889e-05
-3.56918699508228e-05
-1.75548450131944e-05
-1.28353852666993e-05
-2.07332049533025e-05
-1.43243831320146e-05
-3.60439180127496e-05
-1.73886996215785e-05
-3.3497976646401e-05
-4.83380356894042e-06
-1.08301606610307e-05
-1.40408141099449e-05
-1.24794696162227e-05
-1.03554493164473e-05
-1.6663752740672e-05
-2.25900999712137e-06
-2.23371975203997e-05
4.43335356214089e-06
-3.93217273385524e-05
-2.0937147475918e-05
1.25415467432745e-06
-1.22476575226237e-05
-8.56582536080443e-06
-2.45931764096043e-05
-4.7528816995766e-05
-2.19421779698997e-05
-3.16978441144009e-05
-3.88608885120395e-05
-1.28482031522658e-05
2.51896721822254e-06
-3.14642084031003e-06
-1.89955796613538e-05
-2.92023840394583e-05
-1.23542436264467e-05
-3.47515769282447e-05
-1.467871995788e-05
-7.18226129529298e-06
-3.18806624044881e-05
-3.40568310222263e-05
-2.92686089076856e-05
-2.41469701112625e-05
-2.53561602246347e-05
1.67453936756349e-06
-2.14207653116027e-06
-1.62802209445742e-05
-2.56852249545072e-05
-2.71044012108292e-05
-2.25848873363432e-05
-1.8932101115228e-05
-3.18861520915136e-05
-2.14606950008401e-05
-2.95894647755572e-05
-2.73099370294784e-05
-1.95743245460992e-05
-3.33478415031334e-05
-2.59742754599977e-05
-2.28003900047234e-05
-1.23201584514887e-05
-2.09883529379611e-05
-1.70901919226253e-05
-3.52858944939937e-05
-6.82659377282617e-06
-2.77927140735533e-05
3.55549681240911e-06
-2.05560612540932e-05
-1.76239687191243e-05
-1.80141309773488e-05
-2.94095304411703e-06
-2.22585973274891e-05
-3.46962129822456e-05
-1.71601203873533e-05
-1.81604212236851e-05
-3.13206482860839e-05
-3.84781151959163e-05
-3.26107170285727e-06
-3.72131063967931e-05
-1.95989145976864e-05
-3.47533131231741e-05
-2.38434354282089e-05
-2.30474053454118e-05
-1.30522586611673e-05
-5.22107538986287e-06
-1.24781504264796e-05
-2.10734430382383e-05
-2.11333171209564e-05
-1.96965828778697e-05
-2.04409003214774e-06
-2.48842870934327e-05
-2.62137535640558e-05
-2.10529221142975e-05
-8.0570002787218e-06
1.06255005544437e-05
-9.93318675410988e-06
-7.03816709990097e-06
-2.40958479649921e-05
-6.39628143884375e-05
-1.87307442687072e-05
-8.92038951909849e-06
-5.96748466631936e-06
-3.4297615142503e-05
1.03314999923254e-06
-1.79952912106261e-05
-2.35017285176472e-05
-2.89118831095792e-05
-2.25728806967019e-05
-1.39975714982207e-05
-2.23439100457218e-05
-8.44743568980668e-06
-2.29970910851943e-05
-2.86990293268513e-05
-2.05365506474504e-05
-1.42797307855537e-05
-2.01953081927201e-05
-3.44518604629115e-05
-3.29638992203144e-05
-2.26013934980352e-05
-4.50352976068651e-05
-9.36004842100136e-06
-2.58487180400273e-05
-2.81106577066219e-05
-2.50731566731835e-05
-2.34399363200039e-05
-3.20345379303433e-05
-3.1696057635123e-05
-1.66364452359417e-05
-9.22436010188668e-06
-1.93989243264414e-05
-1.23508148719264e-05
-1.87622108731258e-05
-1.40762859464945e-05
-3.31828025313542e-05
-2.73275887625332e-05
-3.56119872321429e-06
-1.7342102437384e-05
-3.32124191014008e-05
-3.70088104326013e-05
-8.71029370664663e-06
-3.290688554703e-05
-4.16395779685429e-06
-2.51274417067822e-05
-2.85751332972561e-05
-2.3551514602315e-05
-2.82980751200002e-05
-2.31019132766617e-05
-5.96968490838276e-06
-3.20491093481629e-05
-2.313257384022e-05
-2.87691950829813e-05
-3.72110227994796e-06
-2.20964088120058e-05
-3.5081879195537e-06
-3.20623501174689e-05
-1.02107614676095e-05
-2.68747352187145e-05
-3.18697935751311e-06
-1.02890633327487e-05
-2.25830441026826e-05
-4.61198386188812e-05
-9.35843478273224e-06
-1.87861630720304e-05
-1.53090161280951e-05
-4.36123422923599e-05
-1.89096334902743e-05
-2.60642630611087e-05
-2.3630316200037e-05
-1.65614301344778e-05
-3.78120391542651e-05
-3.35381090010977e-05
-2.00674849009873e-05
-3.31473870163485e-05
7.8172845116541e-06
-2.46386498845061e-05
-3.33760115079092e-05
-3.10870580472668e-05
-3.56343584855669e-05
-4.11258905831767e-05
-2.06488471759083e-05
-8.97393613828216e-06
-1.84005990978316e-05
-2.006400156878e-05
-1.43417492839042e-05
-2.36344089496995e-05
-5.95836783903487e-06
-2.38297681633859e-05
-7.3216230172959e-06
-2.17857944385524e-05
-1.12860470340231e-05
-2.90887940796399e-05
-3.4895688224433e-05
-2.38112593656808e-05
-4.83625532819714e-06
-3.65821203414575e-06
-3.54385668016226e-05
-4.08150986197967e-05
-1.50432695988887e-05
1.26319601046442e-06
-2.05703048004252e-05
-7.07640603297742e-06
-2.58386179623664e-05
-3.22564764557133e-05
-2.07269940445438e-05
-1.16439685109051e-05
-1.53190872564602e-05
-8.83140547268588e-06
-3.58818508080656e-06
-2.17460354552505e-05
-2.40017423749703e-05
-3.31832866403824e-05
-1.60900255824166e-05
-1.94020979659165e-05
-2.77579107718728e-05
-1.86503522817602e-05
-8.54770929195372e-06
-1.5194115071355e-05
-8.01830785444884e-06
-1.33551168832948e-06
-7.61176306173249e-06
-1.46608188136691e-05
-6.647430341898e-06
-1.71862482428242e-05
-1.14355705792909e-05
-1.06090571836657e-05
-1.05177493803881e-05
-1.71954572078411e-05
-2.91342406581806e-05
-2.10893394552809e-05
-2.8966349224306e-05
-3.32914479068673e-05
-2.29033239317368e-05
-1.95349615624018e-05
-1.60811537713406e-05
-3.25870417709354e-05
-1.59110799945107e-05
-2.21671487568807e-05
-3.9710078332542e-05
-3.54471071454354e-05
-3.49553794368674e-05
-3.12213706881089e-05
-1.3338805873434e-05
-1.47290028806627e-05
-2.88163670425501e-05
-1.71140512114473e-05
-1.18518142748089e-05
-2.11569698787826e-05
-3.55158604027704e-05
-2.6144552820499e-05
-1.33003995612748e-05
-1.68047692929603e-05
-2.60691297135537e-05
-3.70433708265688e-05
-1.68608543557561e-05
-1.17497726787007e-05
-3.14109311865562e-05
-1.59757407985125e-05
-2.79108713707676e-05
-1.75842067907145e-05
-2.25452724682208e-05
-2.0549945611582e-05
-6.330402867303e-06
-3.19896322683305e-05
-4.08110873220082e-05
-4.7537298221326e-05
-2.63393837367388e-05
1.51726673728258e-06
-2.39819671544432e-05
1.82636759036218e-06
-7.65750346738085e-06
-6.62745049651817e-07
-1.82659508249159e-05
-3.08818271024497e-05
-2.67617150754861e-05
-1.4516962128725e-05
-4.13526293036478e-05
-1.78815465088099e-05
-1.46894911626425e-05
-3.00825229500281e-05
-5.9564707024228e-05
-2.61192707221547e-05
-2.52600148674629e-05
-1.4844796820519e-05
-2.68160574879836e-05
-2.71040071346696e-05
-2.53288073328074e-05
-2.29573655465013e-05
3.0096595073384e-06
-1.65019931111491e-05
-2.04005842733977e-05
-3.99906306110396e-05
5.11821503757753e-07
-9.04348120374425e-06
-2.24642880891055e-05
-8.81316571797649e-06
-2.74902296523034e-05
-2.3816296034334e-06
-2.66604617232607e-05
-3.72680493528479e-06
-1.61436082025442e-05
-8.73458431266848e-06
-1.86376991274246e-05
-2.14568498943133e-05
-1.96224735531126e-05
-2.13035581684004e-05
-1.6675692944284e-05
-3.01732459236488e-05
-2.29005491184664e-05
-2.86441661684314e-05
-2.448329626187e-05
-1.44658767073339e-05
-2.72151458156446e-05
-1.18415231549e-05
-1.16350230847802e-05
-1.46449472663547e-05
-3.86594374940769e-05
-3.43338726253801e-05
-2.34585009336288e-05
-3.04518189460093e-05
-2.24678960457373e-05
-4.84607108834393e-05
-4.02841757135504e-05
-3.95004391699105e-05
-2.85038708003479e-05
-2.32021549849557e-05
-2.60219451161713e-05
-3.28181774315842e-05
-3.12324749944671e-06
-2.57923352364136e-05
-4.36843188759029e-06
-3.20531837241912e-05
-2.92199273639358e-05
-2.85030327961206e-06
-2.95394070118549e-05
-2.91932510004079e-05
-2.98958710947826e-05
-1.2008147720857e-05
-1.1085751526247e-05
-1.45935189239444e-05
-3.13809153044223e-05
-3.28403312640064e-05
-3.86912851247287e-06
-2.61420409174562e-05
-1.44815835165694e-05
-1.31905829830253e-05
-1.31828185463912e-05
-3.11102153111717e-05
-1.01331548338755e-05
-3.17456988313396e-05
-6.25972779547968e-06
-1.86424942719959e-05
-3.52601752950557e-06
-2.91856576692769e-05
-1.91056070434225e-05
-2.63983113969196e-05
-2.63628142174502e-05
-3.05482251331347e-05
-2.99560064087645e-05
4.11958900821892e-06
-1.18873478549359e-05
5.74809432977132e-06
-1.84975205488173e-05
-1.2959570127492e-05
-2.37931982021073e-05
-1.61102894808897e-05
-9.92460355101817e-06
3.50096884170834e-06
-2.28939059405127e-05
-2.96322250124898e-05
4.43175265325259e-07
-2.51619762778763e-05
-3.07217460912617e-05
-3.07100968213593e-05
-3.70721062529706e-05
-2.3906676891674e-05
-2.41327929193297e-05
3.57159556633886e-07
-2.48898014996954e-05
-3.62857230830434e-06
-1.33202814051806e-05
-2.30421555960813e-05
-1.5424429072635e-05
-2.89775713163395e-05
-1.26052746968759e-05
-4.25030343173191e-05
-1.80348488700475e-06
-7.07917109303121e-06
-2.18132474511103e-05
-1.99121275608668e-05
-1.6063184857916e-05
-2.06738005663005e-05
-2.20443131207767e-05
-2.48968848981787e-05
-1.2228977054644e-05
-4.26941603448871e-05
-5.86597573046546e-06
-2.31298114045967e-05
-2.74311723747601e-05
2.51597711266447e-06
-2.2946280831465e-05
-2.49561183771088e-05
-1.0647568361478e-05
-1.80408426802162e-05
-4.41011240430246e-06
-2.77363790163712e-05
-1.785716798435e-05
-2.95157171912873e-05
-3.82735337389454e-05
3.39460401006673e-06
-2.51416807089875e-05
-3.12564586117792e-05
-1.52555016067803e-05
-2.62905180695182e-05
-3.44426668307008e-05
-3.66482545010084e-05
-5.98966267671948e-06
-2.77333275038198e-05
-2.23591349397002e-05
-1.6577760904649e-05
-1.49186081564921e-05
1.17101474541669e-05
-9.66529075318563e-06
-1.47381240462849e-05
-2.73079895173425e-05
-1.41864330578814e-05
-2.23749622038355e-05
-2.73383935276903e-05
-1.2686749362911e-05
-2.25964134460125e-05
-2.78687110684573e-05
-1.82856582697741e-05
-1.22029440140888e-05
-3.8930226312975e-05
-2.90567385923177e-05
-1.63121525446494e-05
-4.97355994611588e-06
-3.78198659509872e-05
-2.91159431415044e-05
-7.37290319256148e-06
-3.50820015274453e-05
-5.70246665786863e-07
-1.1090093439796e-05
-3.29467977874436e-05
-1.40586738444341e-05
-2.30852899788711e-05
-1.01268412959961e-05
-1.56804012505028e-05
-3.20265989941179e-05
-1.32648389784793e-05
-1.92724680704748e-05
-1.80473936572957e-05
-1.98564195581625e-05
-1.10493043974189e-05
-1.23052225026919e-05
-1.02800850995722e-05
-3.69897532455403e-05
-1.76500465171606e-05
-3.30136033514769e-05
-1.32539002961874e-05
-6.7522527268027e-07
-1.56991397139765e-05
-6.05937391552539e-06
-3.66381527721698e-05
-2.38554563473288e-05
-1.26792390981319e-05
-1.23130279917691e-05
-9.0271076271619e-06
-2.70139928346137e-05
-1.91769027231651e-05
-1.74709935395645e-05
-1.71726310332364e-05
1.47242190153577e-06
-1.05893586470783e-05
-8.16033685443649e-06
-4.07090684603278e-05
-1.11016974055272e-05
-3.43618036891621e-05
1.18104801086875e-05
-2.14663342459852e-05
-2.38286318938282e-05
-2.16070363532154e-05
-1.93309044347005e-05
-2.09091762340247e-05
-2.87749568606077e-05
-1.1855845890314e-05
-2.66706049776893e-05
-3.14802056681551e-05
-2.86721484758479e-05
-2.04199336818576e-05
-3.13032947527445e-06
-1.26645006370528e-05
1.57167342926689e-06
-2.37855145504071e-05
-2.8329842142176e-05
-3.12205694745077e-05
-3.89398449474297e-05
2.23138043812722e-06
-2.84564215380937e-05
-3.18482140188627e-05
-2.25891397431901e-05
-2.16056190056488e-05
-1.20473890508539e-06
-4.39033769871394e-05
-1.11198059828338e-05
-8.46915142241007e-06
-3.05962381852149e-05
-2.07012405062004e-05
-1.85085196713094e-05
-2.66713590157126e-05
-3.85326522908085e-06
-2.95316693250811e-05
-2.69692807832753e-05
-1.14155929475322e-05
-7.83694007844151e-06
-1.55469172863596e-05
-1.88499302336932e-05
-1.26223665636313e-05
-2.14830531164758e-05
-1.11463297572723e-05
-3.8809043244482e-06
-3.01914060956676e-05
-3.58653842241535e-05
-1.03040381299504e-05
-7.71154389165466e-06
-4.92722484903184e-05
-7.78612131368853e-07
-2.38261404866664e-05
-1.88921360990532e-05
-2.93379331805987e-05
-1.63438614965056e-05
-3.42586838763682e-05
-2.95964964641527e-05
-3.60126997116507e-05
-3.56758647453135e-05
-1.51858345048267e-05
-1.59247085464542e-05
-3.32018564905464e-05
-9.30116766246493e-06
-3.25658147778638e-05
-3.88946797756906e-05
-1.13542279660883e-05
-1.48435086849024e-05
-1.94072225479112e-05
-3.15295633139492e-06
-3.34522106824549e-05
-7.49093493042539e-06
-1.21573965907472e-05
-2.7875903827184e-05
-1.36593674783551e-05
-3.13452877989102e-05
-3.43119410618079e-05
-1.79602445094587e-05
-2.7377684043471e-05
-2.85675452100968e-05
-7.13758826905685e-06
-2.1781956221799e-05
-1.1342520666778e-05
-2.43432621881313e-05
-3.78700565283278e-05
1.32962067767988e-05
-2.39038217390575e-05
-3.3396562191391e-05
-1.8461288153415e-05
-2.01952182580618e-05
-2.07497267778891e-05
-3.35844313500526e-06
-2.1731301354047e-05
-2.58625732064301e-05
-2.95301337429455e-05
-9.00739008502257e-06
-2.42106540448648e-05
2.71668060131703e-06
-1.50002740676481e-05
-2.14000979328806e-05
1.98332872151728e-06
-1.57388004961744e-05
-2.2314746682415e-05
-1.35210125380339e-05
-1.36284199615986e-05
-2.30125168769755e-05
-2.45367040805309e-05
-3.67083898337675e-05
-2.85130186926475e-05
-5.32257394363211e-05
-1.75388830267148e-05
-6.85503100900371e-06
-2.14199786133217e-05
-1.40793990555991e-05
-2.46741374480457e-05
-1.86546141710612e-05
-1.93460561407137e-05
-1.83998092246618e-05
-9.11155350679049e-07
-1.45207405960922e-05
-9.06394747604648e-06
1.46334717803064e-06
-4.95498124800497e-05
-2.65074625944629e-05
-2.12378617558622e-05
-1.90774269087816e-05
-2.64586370333032e-05
-2.33747627647043e-05
-1.28688381306462e-05
3.61728709346019e-06
-2.33260227333902e-05
-2.70561329130962e-05
-3.44637128215126e-05
-7.7380222804951e-06
-1.33711747289759e-05
-2.66882971213275e-06
-1.37679693463603e-05
-4.85864927139192e-06
-2.213315990921e-05
-1.67712394708029e-05
-4.43133176809911e-05
-5.45191909928782e-05
-3.42557837744241e-05
-9.75386062144112e-06
-2.61334570744426e-05
-8.36420118709025e-06
-1.9294996222139e-05
-1.81746752135321e-05
-2.99442523932921e-07
-2.20872973461561e-05
-3.88448721308432e-05
-1.79999425822502e-05
-2.79855850502433e-05
-1.63765011999375e-05
-4.29347060557683e-05
-2.29678315249738e-05
-1.13357987605031e-05
-2.79145050877377e-05
-1.3926474028465e-05
-1.24894397151082e-05
-3.67119197047207e-06
-3.7989914393697e-06
-3.46621372002015e-05
-3.12350660356837e-05
-2.05764148937219e-05
-2.1053590288017e-05
-2.19628806523743e-05
-2.91556270861685e-05
-2.21786949870077e-05
-3.03822113108016e-05
-1.38456051452929e-05
-1.908253340737e-05
-3.2453505783093e-05
-3.8497873895716e-05
-3.3939427017942e-05
-2.38096527358498e-05
-2.9723734025357e-05
-1.79807724378725e-05
-3.8112649373078e-05
-2.371364346309e-05
-1.9774103476631e-05
-1.62207165731452e-05
-1.31200008271582e-05
-3.21521464804107e-05
-2.25365525301481e-05
-1.38230919808284e-05
-6.32190923326813e-06
-3.03462578286687e-05
-2.26727046083473e-05
-3.46881236847515e-05
-3.85846893709026e-05
-3.84631805071268e-05
-2.40434820762451e-05
-2.19551687747174e-05
-2.04429805636322e-05
6.10481852128753e-07
-8.44592229893879e-06
-3.1324496583959e-05
-1.86270170452156e-05
-2.56445618694468e-05
-2.81331868439683e-05
-3.16959716583857e-06
-2.88783215990584e-05
-3.11842927285298e-05
-2.47442897250973e-05
-2.69118104719158e-05
-1.98768685365826e-05
-3.22574580926958e-05
-3.92032507032758e-05
-4.26647029391646e-05
-2.09345179495111e-05
-2.03720191482527e-05
-2.28983735491255e-05
-4.02094146077812e-05
-4.39569301695122e-05
-1.7118802143232e-05
-1.35782502569939e-05
-1.848082199036e-05
-4.6387652566972e-05
-1.77885326405809e-05
-1.15432412219293e-05
-2.00929633685572e-05
9.12576079580495e-06
-3.41553846825144e-06
-2.37263797712579e-05
-2.4871743430787e-05
-1.73389599900537e-05
-2.38500608537975e-05
-8.80392322067933e-07
-3.66288122645544e-05
-1.51899449885742e-05
-4.11787073609298e-05
-1.69388507453217e-05
-1.07937553764828e-05
-2.35460638079891e-05
-1.90901945367566e-05
2.70223664513296e-07
-2.58919373614884e-06
-3.55262304057107e-05
-1.10632688961947e-05
1.77515029741784e-06
-3.83307090389937e-05
-1.43151042256326e-05
-1.51058099144701e-05
-1.04607876167201e-05
-2.16999788394681e-05
-2.55612085126633e-05
-2.07734493077435e-05
-1.94987032447631e-05
-7.87340616301886e-06
-8.03053606655267e-06
-2.53296266076821e-05
-2.39857665691041e-05
-2.4525666801059e-05
-2.82870675751944e-05
-1.44791677523791e-05
-1.2794349034866e-05
-2.62690969901953e-05
-3.13006640326631e-05
-1.55565544839797e-05
-1.20568897901527e-05
-2.91524307694732e-05
-2.17197150670664e-05
-3.54644426900012e-05
-2.89693068323346e-05
-1.8022042269036e-05
-1.43810527572019e-05
-3.59219252941641e-05
-1.13617263585136e-05
2.04770129907158e-05
-2.03725997021313e-05
-3.61756903255915e-05
-1.56272108307796e-05
-2.60413148672176e-05
-3.01599712171292e-05
-2.62840127669894e-05
-2.10542267405539e-06
-2.86914465459184e-05
-3.40616726419334e-05
-1.93668903104055e-05
-1.29833365811397e-05
-3.78806024705375e-05
-3.15937944163016e-05
-1.41332295809744e-05
-2.99500857969833e-05
-5.83363565058854e-08
-2.66270799742795e-05
-2.10621210411009e-05
-3.13977599456852e-06
8.3769061747889e-07
-1.57867778194929e-05
-2.59557401528409e-05
-3.2069513608212e-05
-1.47499699973828e-05
-1.96975198523744e-05
-3.09655863872158e-05
-2.73256092483148e-05
-1.24313108371542e-05
-1.01095721906568e-05
3.88696146892751e-06
-1.20018132272364e-05
1.97990668935833e-06
-1.48383814276315e-05
-1.77363243022555e-05
-2.36842826280832e-05
-1.03390941999746e-05
7.8303201881973e-07
-1.66605082679358e-05
-2.78553234883727e-05
-1.26614566105682e-05
-8.92283738398271e-06
-2.93467249911898e-05
-3.18046282005896e-05
-2.12091474263765e-05
-2.93179464432204e-05
-2.41912703311374e-05
-2.16297434006209e-05
-3.94206684020026e-05
-1.59410860268719e-05
-1.84874439993636e-06
-1.29026148377157e-05
-2.6521677341936e-05
-4.83677298617218e-05
-1.68183018876642e-05
-5.49974698100694e-06
-7.92128436665416e-06
5.24828659088132e-06
-2.18852994200131e-05
-1.75144214822145e-05
-9.67428529242055e-06
-3.45231325351225e-05
-3.99475203119163e-05
-2.03598335304167e-05
5.45943545794424e-06
-3.03072683819436e-06
-2.13540918065696e-05
-8.65474332354902e-06
-9.74453641900029e-06
-2.90244857285298e-05
-2.90752573990694e-05
-2.61924273474397e-05
-1.83201786398544e-05
3.06029171326405e-06
-1.35536993872399e-05
-2.1354865560136e-05
-2.22570742050496e-05
-2.69803251218959e-05
-1.55056670726442e-05
-9.21625950392348e-06
-2.09390883416095e-05
-9.22205410823232e-06
-1.76871901691067e-05
-8.22786394848077e-06
-3.37420937058683e-05
-1.53418622009067e-05
-5.10554638625445e-05
-7.04460128891049e-08
-3.72457621407133e-05
-6.9947535604498e-06
-8.63355630913427e-06
-2.27641710670387e-05
-1.08655438220964e-05
-1.63842609123698e-07
-9.57644466244661e-06
-1.27757163163376e-05
-1.2371136569884e-05
-1.54569949574318e-05
-7.7312317180336e-06
-2.81822508722966e-05
-1.39635752666897e-05
-1.44242177607081e-05
-1.88989238862153e-05
-4.4765832206558e-05
-3.49368099390521e-05
-9.94426188380282e-06
-2.87238993342715e-05
-1.8379565737666e-05
-3.53918997339713e-05
-2.41844838136192e-05
-3.46709929942198e-05
-4.14650642237945e-05
-5.44893052388683e-06
-2.3109173892961e-05
-6.78342323095104e-06
-2.29485514817477e-05
-1.72614174794829e-05
-9.42191786413658e-06
4.05856554408016e-06
-4.29775084660923e-05
-2.17254689828954e-05
-2.24342858140758e-05
-7.10909581742749e-06
-1.8236723537486e-05
-1.40886081452672e-05
-5.75543258543158e-06
-1.46049788143201e-05
-1.77558549485381e-05
-2.50182248666961e-05
-1.87664442336239e-05
-2.97509652379315e-05
-3.09310856912967e-05
-7.9426747205366e-06
-4.7850677020501e-05
-1.33270348431108e-05
-1.92345482129978e-05
-3.40574282536576e-05
-9.98933715026236e-06
-1.59337787936489e-05
-3.40724693060383e-06
-3.83675329485943e-05
-1.76002667190833e-05
-6.40034928765331e-06
-2.34115757183978e-05
-2.20669001770189e-05
-1.15910043155988e-06
-4.36131079265558e-05
-1.20286998683481e-05
-1.96601387719152e-05
-1.33517600307346e-05
4.20584187957729e-06
-6.29372034142719e-06
-1.3985451645261e-05
-7.70795529120076e-06
-3.2366192300833e-05
-2.44585298422734e-06
-2.61661901466539e-05
-2.77143031070411e-05
-3.97511201093252e-05
-2.31627816913518e-05
-1.98029005735464e-05
-2.47556416562224e-05
-3.11099865963467e-05
-3.78257287434355e-06
-3.33731368934393e-05
-3.01217052805058e-05
-2.34025759068465e-05
-3.48896651119434e-05
-1.16499565679219e-05
-2.69245628732051e-05
-2.80406925905594e-05
-2.73583010712477e-05
-2.80373533172198e-05
-5.65859937995583e-05
-2.20859947889012e-05
-1.16130805872985e-05
-1.31584088229119e-05
-1.72145475777177e-05
-2.29887149101013e-05
-1.18297050073055e-05
-6.31607494174729e-06
-6.97906443133441e-06
-2.20846212746753e-05
-2.89223716225477e-05
-3.61989465775693e-05
-3.25454961045071e-05
-1.84333603082099e-05
-3.13183814037288e-05
-2.24861863193213e-05
-2.45661549914263e-05
-9.86667907146774e-06
-1.4495080607785e-05
-1.28066985019046e-05
-6.54448814436566e-06
-1.60462129452704e-05
-1.66609370844928e-05
-2.1780966523834e-05
-2.75763704239876e-05
-3.28337748922314e-05
-2.69620774476682e-05
-2.3346623298836e-05
-1.54160174529327e-05
-1.40599359644622e-05
-2.19174947836709e-06
-2.40965083813381e-05
-1.31975461226856e-05
-2.31612200637414e-05
-1.39219195052497e-05
-1.81527610802089e-05
-1.61370944650249e-05
1.12629692386198e-05
-1.51425486257809e-05
-2.79852701986573e-05
-1.26632631207692e-05
-1.96557763517791e-05
-3.43883607379734e-05
-4.9278982769742e-05
-5.00192457662945e-05
-1.63425896268912e-05
-8.46309065869686e-06
-1.43747139207751e-05
-5.07315081429233e-07
-2.62846203663597e-05
-2.70309805973902e-05
-2.03946128646092e-05
-1.76629518838491e-05
-3.73659031930284e-05
3.38750888141231e-06
-2.98106027843023e-05
-1.23402264525662e-05
-3.71754195341275e-05
-3.36579231128234e-05
-2.62801041277002e-06
-1.62752444007506e-05
-9.75853348922104e-06
-1.91393442264251e-05
-1.50021268390295e-05
-3.53003857521369e-05
-1.67057412488684e-05
-1.88229633794448e-05
-1.53835077275054e-05
-3.83481192244046e-05
-1.91385132578311e-05
-9.71515459758188e-06
-2.83161255767391e-05
-1.56008936122141e-05
-3.97439342213802e-05
-8.74387804254011e-06
-4.1013197133014e-05
-9.12615364513402e-06
-2.02107247560583e-05
-5.88462390450717e-05
-3.20742893799517e-05
-6.00777045885679e-06
-3.43473357647679e-05
-1.85508361557396e-05
-2.96943348618417e-05
-1.19857226392102e-05
-3.4628593589594e-05
-7.14212482961968e-06
-2.97193026327863e-05
-3.22675417785905e-05
-2.30958688957485e-05
-4.56244145344246e-05
-2.19032083196688e-06
-5.88372148838177e-06
-3.08409666781386e-05
1.13876721668668e-05
-3.14876330728388e-05
-2.32696248175714e-05
-2.90269241877926e-05
-2.39329177417887e-05
-1.63866713840072e-05
1.08674168836138e-05
-5.11119735019861e-06
-1.12281736832862e-05
-1.0468377976945e-05
-7.17782367801751e-06
-1.18180503500261e-05
2.99707564153482e-06
-1.12587919619809e-06
-1.05901407453211e-05
-1.74022646032414e-05
-1.74094941968915e-05
5.66356762303437e-07
-2.65105281706885e-05
-1.05187167321306e-05
-2.63927756089725e-05
-1.23172669962314e-05
-1.20130550193659e-05
-7.33007183697659e-06
-1.90104902206578e-05
-1.86132649802516e-05
-9.91063294476382e-06
-2.25402590744796e-06
-4.19631757840171e-05
-5.83910748231125e-06
-4.00938202136354e-06
-1.59910205053465e-05
-8.64597015827433e-06
-3.86036877463936e-05
-1.45776759815381e-05
-2.07761368967335e-05
-1.94509572090727e-05
-1.07093626645526e-05
-2.38681852215535e-05
-1.48011098237004e-05
-1.3908501670508e-05
-1.85494947078345e-05
-3.41428330283451e-06
3.4135201863053e-06
3.40785826621352e-06
-1.27305547563915e-05
-1.27136052399615e-05
-2.12385444704702e-05
-2.24500738776042e-05
-2.58541266313426e-05
-8.7711174142898e-06
-1.90329909358236e-05
-3.17531735799826e-05
-8.65393859107126e-06
-2.02968337875148e-05
-1.4248989323215e-05
-3.66621156948497e-05
-2.19498959340858e-05
-4.28322216166055e-05
-1.39559922523457e-05
-1.76174823745782e-06
-2.43651976014388e-06
-2.22679174533808e-05
-1.86231374298583e-05
-3.98678732061525e-05
-2.51652481140461e-05
-1.30662543572543e-05
-4.39230933722339e-05
-1.62572683323481e-05
-8.92723980796456e-06
-1.33401240362358e-05
-2.93076221351339e-05
2.08826162917046e-06
-2.45387360881695e-05
-1.82291843879705e-06
-1.62382952128596e-05
-4.03440685226253e-05
-2.83587674314429e-05
-2.18866076184788e-05
-2.42378252170594e-05
-1.00341386680108e-05
-2.12497983361794e-05
-2.71501098984827e-05
-2.18868221655445e-05
-2.6180012428627e-05
-2.62581457231206e-05
-1.12522832413204e-05
-2.49233109483038e-05
-3.84358344905115e-05
-4.91851569236342e-05
-3.41158167874347e-05
-2.73693305540348e-05
-1.91180802902276e-05
-2.15935295750503e-05
-4.16054315299732e-05
-2.36799262005533e-05
-1.1353742224264e-05
-6.64199455695951e-06
-1.2666681416284e-05
-2.21154996364232e-05
-3.566492041971e-05
-3.17815876682609e-06
-2.20811335734097e-05
-1.15182716434999e-05
-1.57346664842142e-05
-1.78264906223506e-05
-1.38035236324451e-05
-2.08513563575374e-05
-1.32702654055335e-05
-4.75395278362374e-05
-1.81202432740926e-05
-2.50153340873071e-05
-3.09321980794297e-05
-1.70255688521453e-05
-1.85590232225288e-05
-1.951316244001e-05
-3.66904363357818e-05
-1.75834542765676e-05
-5.55924754759083e-06
-2.61464824173845e-05
-3.27222528961287e-05
-2.14676052189185e-05
-7.97634570049294e-06
-1.77546027936561e-05
-4.04512810631022e-05
-2.86728648136e-05
-3.35848847131724e-05
-3.66284265290042e-05
-9.86788687110413e-06
-2.3894933928058e-05
-3.11701658423905e-05
-1.79050791035846e-05
-1.66948876051503e-05
-2.1916109854362e-05
-2.47272484754127e-05
-2.36633912242322e-05
-2.59660311566192e-05
-1.94323968827926e-05
-4.04479502954998e-05
-2.79794786648213e-05
-4.36321582639535e-06
-3.97275911927794e-05
-2.75728780784955e-05
-1.50350451550961e-05
-1.83702918985677e-05
3.09224673005132e-06
-4.07259634085506e-06
-3.51239184479042e-05
-2.7640368332572e-05
-2.77289680441011e-05
-2.3171147384647e-05
5.03496574167553e-06
-4.13814773362189e-05
-2.02669733511144e-05
-1.13110830802948e-05
-2.33498544435308e-05
-3.91577762331603e-05
-2.47627929894445e-05
-1.9818999346625e-05
-2.93589225204963e-05
-8.94516049281938e-06
-3.35908356309931e-05
-2.45449666003773e-05
-2.4108639443451e-05
-2.47380419737183e-05
-1.34461820857112e-05
-1.9439500750571e-05
-3.26603232249202e-05
-3.02262114094685e-05
-5.43182235551407e-06
-2.50059229539344e-05
-3.33851183387047e-05
-1.08700029478725e-05
-3.39794082995054e-05
-1.28221554469164e-05
1.2516293090451e-06
-6.1275782557266e-06
-2.17252054235414e-05
-3.47314458351632e-05
-4.79612046129081e-06
-2.95710000967326e-05
-1.2371091311956e-05
2.38674854685858e-06
-2.62975427390868e-05
-2.40440459743087e-05
-7.18584497855639e-07
-3.85504931405954e-05
-1.72577069778055e-05
-3.6213787045632e-05
5.0948281939091e-06
-2.14600447200489e-05
-3.58698553695038e-05
-1.62572247616103e-05
-1.30750662428087e-05
-2.03409259700716e-05
-2.01862399966903e-05
-2.7365588229486e-05
-8.48475821397996e-06
-2.08980964694532e-05
-2.80855079798499e-05
3.14273827443643e-06
-1.31112571428201e-05
-1.24485879760521e-05
-1.46917217398059e-05
-1.21052070262187e-05
-1.49921523696122e-05
-1.00902386185176e-05
-6.45412832053606e-06
-3.81112980205382e-05
-1.69064068552195e-05
-2.16346614496571e-05
-2.42775805049336e-05
-3.79989871908909e-05
-2.21691325747776e-05
-3.97229455386209e-05
-2.66530517273045e-05
-2.03697287431758e-05
-4.17689301942691e-05
-7.19276053292544e-06
-2.71031626241096e-05
-2.55109944582729e-05
-1.95056846026714e-05
-3.63210744782607e-05
-3.30650153649103e-05
-6.33027981973442e-06
-2.78736339810365e-05
