# Supplementary material for: Research on computational propagation and identification of mine microseismic signals based on deep learning
Source: PLoS One. 2025 Oct 22;20(10):e0334641. doi: 10.1371/journal.pone.0334641 (PMC12543183; doi:10.1371/journal.pone.0334641)
Supplement: S3 Data — (ZIP) [file pone.0334641.s003.zip › 000100500002758.xlsx_0.txt_24.txt.txt]

-2.74912548213724e-05
-2.8873649583158e-05
-1.12565790099825e-05
-2.67584669588607e-05
-1.02486938066429e-05
-1.71541212300478e-05
-2.33288474208632e-05
-1.57355184114708e-05
4.48156072180578e-06
-1.09234016382469e-05
-1.94587669940842e-05
-1.84737229254468e-05
-1.9295949110714e-05
-1.80582535038121e-05
-1.15696805947517e-05
-2.00836238525048e-05
-1.84053291709832e-05
-1.9304125002383e-05
-1.64780248520644e-05
-1.79729949226059e-05
-9.24452115552069e-06
-2.4903246830125e-05
-3.71839482516346e-06
-2.78931614892814e-05
-5.41592989593115e-06
-4.94060886378409e-06
-1.55991083822245e-05
-3.2819559075136e-05
-1.14223899444969e-05
-6.82033726348664e-06
-1.63995671355404e-05
-3.75764651163927e-05
-1.0257717378099e-05
-3.32097489121288e-05
-8.43528608187857e-06
-3.6131936719206e-05
-2.42142746473049e-05
-2.76288694044121e-05
-2.47511574530492e-05
-3.72474137031266e-05
-4.98470230735651e-07
-3.92509569458039e-07
-7.07200014386039e-06
-2.45222200675989e-05
-2.20791084683553e-05
-3.49743819494502e-05
-1.70161974271838e-05
-1.55160890412598e-05
-2.76514063874019e-05
-2.08718748866706e-05
-1.00566242292136e-05
-5.00595104580333e-06
-5.64938134475126e-06
-1.29289548305688e-05
-1.34199105825532e-05
-3.45536743748436e-05
-4.24508405770531e-05
-1.62405706342648e-05
-1.05544462693114e-05
-1.84460646364034e-06
-1.28702652044233e-05
-1.57312620475117e-05
-2.06024722013655e-05
4.89213804531704e-06
-1.28409167001712e-05
-3.96294486504361e-05
-2.40406653682251e-05
-3.18180216416784e-06
-2.75492257717322e-05
-1.28588614584166e-05
-1.89046554808164e-05
-1.89481629015041e-05
-3.74167291109423e-06
-1.12661124400586e-05
-1.34254048432868e-05
-3.78581463392862e-05
-2.78936612112048e-05
1.46907139706294e-06
-1.97735520815456e-05
-2.56280986729217e-05
-9.06191921939604e-06
-1.90067846302578e-05
-9.67555654682989e-06
-1.68481713422525e-05
-3.33729077322623e-05
-2.87850595868307e-05
-5.10151302107283e-06
-3.51618793688922e-05
-2.19788675561559e-05
-2.59750043416299e-05
-2.33180080299864e-05
-8.80615551936226e-06
1.31825998028171e-05
-2.24898584466457e-05
-2.84434051062278e-05
-3.45806882139393e-05
-3.9528082837858e-05
-1.73795569979203e-05
-2.21511607467913e-05
-1.86568003710802e-05
-1.41714828943548e-05
-4.47316660098438e-05
-2.52386358000862e-05
-1.2090780778554e-05
-2.13271955082037e-05
-1.46527071783513e-05
-3.5169007486585e-05
-1.89472547624434e-05
-3.07614880456922e-05
-1.91327812948862e-05
-2.01355039937191e-05
-2.45022399884739e-05
-3.54439469374566e-05
-4.20272573763605e-06
-2.50165513112917e-05
-1.30054370112549e-05
-3.84518389531833e-05
-3.04276842584477e-05
1.08844821011433e-05
-1.93242039825827e-05
-2.69467574360175e-05
8.19385855745937e-06
-1.96671371007693e-05
-2.90621025684065e-05
-1.57065086042611e-05
-1.72871400446748e-05
-2.784471609744e-05
-9.26727227705598e-06
-2.66287070897107e-05
-2.06642134379204e-05
-2.01497897018863e-05
-2.83767083947741e-05
-1.68573554385196e-05
-7.62262782530831e-06
-1.61168042341947e-05
-2.33107566517721e-05
-1.97799444941357e-05
-3.18939164660506e-05
-2.52109825007443e-05
-3.42283721920147e-05
-2.79050175376641e-05
-3.21170738515622e-05
-2.2160204489736e-06
-6.47894616290878e-06
4.79125136683727e-06
-3.01744527126537e-05
1.2310929222039e-06
-6.6885246431499e-06
-1.1840231662197e-05
-1.14616363522603e-05
-1.03607262686534e-05
-2.24255065469181e-05
-7.28944032417948e-06
1.48446926945813e-06
-2.21848388132211e-06
-4.20099579432706e-05
-2.84752762184968e-05
-2.2012435190435e-05
-3.14536859228067e-05
1.15626878106975e-05
-1.39965460123433e-05
-1.39261677669496e-05
-3.26956444175467e-05
-7.95335017270208e-06
-2.20987299225294e-05
-1.80596327043449e-05
-3.00077473964744e-05
-2.23839441963576e-05
-1.0804803794112e-06
-4.290700464934e-05
-5.65205486651118e-06
-2.0596820467764e-05
-4.68071093240079e-06
3.85296538333967e-06
-2.26217519339679e-05
-2.93840639588305e-05
-2.16589275704655e-05
-1.43994083394571e-05
-3.88061705693888e-05
-1.07176744082083e-05
-2.26677628704971e-05
-1.02752271766377e-05
-1.17663614792638e-06
-1.87788688593327e-05
-1.3210488058718e-05
-3.66427003931492e-05
-2.11811515270119e-05
-3.63323703880998e-05
-2.37175325881187e-05
-3.40104285760116e-05
-2.56240480692532e-05
-1.95161855443907e-05
-2.702882055553e-05
-1.03396860309642e-05
-2.90326514712136e-05
-2.68792370761901e-05
-2.38817272326169e-05
-4.73377951629711e-06
-9.91484071356129e-06
-1.16342290897278e-05
-4.11815448383726e-05
-9.90154549989132e-06
-2.76377978929119e-05
-1.20324049546912e-05
-3.3519605180068e-06
-2.393580944981e-05
-2.60432396842926e-05
-2.65563182881748e-05
-1.26348868747002e-05
-2.12365403042316e-05
-2.94977960028542e-05
5.57481553238885e-06
-3.57743605101679e-05
6.68740974251317e-06
-3.65769376196341e-05
-4.46618783133922e-05
-3.11162162959762e-05
-1.11301487996764e-05
-3.16270420356978e-05
-2.28998336709628e-05
-2.80735697647131e-05
-1.92464164870998e-05
-2.62490440130119e-05
-2.01160959459625e-05
-3.06589731656962e-05
-2.61518804624477e-05
-1.91036008443999e-06
-1.79206577898949e-05
-3.77251529327742e-05
-2.60273183710525e-05
-7.39352159712989e-06
-1.20660158889771e-05
-2.21959427950202e-05
-2.92331647643159e-05
-3.33765500263295e-05
-2.03749498190424e-05
-9.17029211378408e-06
-1.78704765583646e-05
-2.75981911384734e-05
-1.29205901127649e-05
-1.71606249015271e-05
-1.91154207524857e-05
-1.31310001954833e-05
-2.2165372332775e-05
-3.28091814064743e-05
-3.7113616348668e-05
-3.23661681194182e-05
-2.85429378248733e-05
-3.88361529682067e-05
-1.72544732162217e-05
-1.36354372555175e-05
-1.15514979376737e-05
4.18175353613426e-06
-2.23396764676671e-05
7.00294128969678e-09
-1.24560839357377e-05
-1.09829849756607e-05
-3.12752145404609e-05
-3.18286913887721e-05
-5.85480710433357e-06
-1.81081041745514e-05
-3.07641870570472e-05
-2.56773365190585e-05
-1.00082342532653e-06
-2.22387978685331e-05
4.18305536686138e-06
-3.1050363973107e-05
-2.49576516025157e-05
-2.60611054808408e-05
-2.2401911695949e-05
-2.03352847133841e-05
-1.9565369583127e-05
-7.66808015315834e-06
-2.82153944834386e-05
-3.96262203123449e-05
-8.82065815288669e-06
-2.81869807639685e-05
-4.28024781044402e-06
-5.53166959133163e-06
-5.29259151586086e-05
-2.16498703034588e-05
-1.92871058660589e-05
-4.49940857601175e-05
-7.58998985479475e-06
-2.44680356427737e-05
-1.18737723110701e-05
-1.68909634172322e-05
-2.65035097291159e-05
-1.54352133389867e-05
-1.62508002011651e-05
-1.08554579088746e-05
-1.70761641050106e-05
-2.73632849764402e-05
-1.66723103767106e-05
-3.97972584360727e-05
-3.46825346080602e-05
-1.80785613961274e-05
-1.40424968656262e-05
-3.286057867066e-05
-2.80014808628203e-05
-3.56094108914454e-05
-2.79900350074377e-05
-7.62647399728806e-06
-1.7477818164419e-05
-1.95659966773378e-05
-2.2401924652613e-05
-3.74177149131738e-05
-2.25451167126789e-05
-4.11175465902738e-05
-1.83066262094069e-05
-2.71634251635862e-05
-1.98952673831972e-05
-2.28096549176923e-05
-4.03683135461568e-06
-1.46822146617623e-05
-2.86599130314038e-05
-2.89712685413706e-05
-1.20936340103423e-05
-1.04187940376093e-05
-1.83823354791619e-05
8.02064363519512e-07
-2.11824428951812e-05
9.60188735434534e-07
2.34709824795416e-06
-1.59334789749277e-05
4.54396778761618e-06
-2.121152786445e-05
-3.26328220078289e-06
1.77135001565441e-06
-4.07297689370008e-05
-1.88360534779128e-05
-1.50456479978195e-05
-1.68557057067713e-05
-2.35311667084853e-05
-1.83296296859181e-05
-2.88093208313039e-06
-1.18013626185592e-05
7.63964756621146e-06
-2.3276594985027e-05
-2.56478252316806e-05
-1.03961337914817e-05
-4.63319157208558e-06
-8.40162945095932e-06
-2.69224349823759e-05
-8.50011364409247e-06
1.85216368015237e-06
-1.84174344217646e-05
-2.30549775487909e-05
-1.29645123475682e-05
-1.28480872337921e-05
-1.71991793788675e-05
-2.11355013531978e-05
-1.92090181154967e-05
-7.31973997338166e-06
-9.84964866392198e-06
7.09692426628413e-06
-1.62430778847828e-05
-4.04300900497093e-05
-1.9903511235977e-05
-2.94464477196128e-05
-5.62546021325148e-07
-1.50924169294678e-05
-3.91627134438915e-06
-2.37710569227101e-05
-1.22715086575361e-05
-4.31951849937467e-05
-1.15598565072038e-05
-1.15803353054905e-06
-1.07020234121254e-05
-7.2700008556806e-06
-8.67102548805718e-06
-4.17007497300367e-05
-1.65684606819004e-05
-3.34778823080513e-05
-1.47576470038478e-05
-3.64600921750946e-05
-2.41106454392113e-05
-1.6101676266806e-05
-3.19772727205005e-05
-1.41961900804893e-06
-2.46937537363898e-05
-2.59940306048478e-05
-1.24428285603835e-05
-1.20110867446424e-05
-1.552054986181e-05
-2.41540882583215e-05
-2.2396221323618e-05
-3.53650145179616e-05
-3.46172291720566e-05
-1.67014068405183e-05
-2.14491604559892e-05
1.14658834850922e-06
-8.55972756668011e-06
-3.85812566182553e-05
-1.36796383872253e-05
-5.03276893515535e-05
-1.65120995177694e-05
-2.32103942960986e-05
-2.60697836581277e-05
-1.46654378016071e-05
-1.91350505976342e-05
-1.94507919316187e-05
-2.74909385840023e-05
-2.00563320201607e-05
-1.95071254805278e-05
-1.11482327770229e-06
-2.18779026592483e-05
-3.22002723643261e-05
-3.17456424257417e-05
-1.58756351976681e-05
-1.64789512455319e-05
-1.37550375245916e-05
-2.04276577525813e-05
-2.91929466221295e-05
-4.09489309062486e-05
-8.04152984463052e-06
-1.06162204933098e-05
-1.28287340053507e-05
-1.72327210241064e-05
-4.7506315462948e-05
-2.19323184869551e-05
-1.83822294612821e-05
-4.53873462642928e-06
-2.54365949176104e-05
-2.15355810300668e-05
-1.78646448687934e-05
-2.16984812746986e-05
-3.34946930831278e-05
-1.26277075017617e-05
-1.74182121187503e-05
-9.10716684660402e-06
-2.35237430885486e-05
-1.85503275715514e-05
-2.24814515231589e-05
-3.6371304459908e-05
-1.3991096213075e-05
-2.9016868681489e-05
-1.96581798141459e-05
-2.48726674775342e-05
-9.88131462244818e-06
-1.61165975167973e-05
-9.1586343950449e-06
-9.38234732361854e-06
-2.50113037910842e-05
-2.61955678587959e-05
-2.88419322488948e-05
-2.00728428392382e-05
-1.24631397541529e-05
-1.60595066758637e-05
-1.16138165963295e-05
-2.30948345290726e-05
-1.97689985555552e-05
-1.8565090869815e-05
-1.09598396419903e-05
-1.60315765586665e-05
-3.47380921159901e-05
-1.47306609601646e-05
-3.90337708833084e-05
-3.52412861542224e-05
-3.36835726356217e-05
-1.41650218647813e-05
-1.78546296292782e-05
-1.08280696416093e-05
-8.28199437485013e-06
-2.31914319329045e-05
-2.82788760818428e-05
-1.9785675958817e-05
-1.1166389613869e-05
-1.77309984267502e-05
-9.49307614104423e-06
-2.58327735184461e-05
-2.76319556387305e-05
-2.3110451561576e-05
-1.70749597978712e-05
-7.01522954198559e-06
-1.32782902951495e-05
-2.90532092063724e-05
-1.14954151119279e-05
-3.06778371532811e-05
-1.14977154510695e-05
-4.35426350671935e-05
-1.66696787155372e-05
-1.07034323949394e-05
-1.39438450246456e-05
-4.70794050477498e-05
8.09972060677997e-06
-1.34710272018032e-05
-1.23541688240306e-05
-2.04644292488703e-05
-1.2476716164384e-05
-3.42977471457122e-05
-2.80726025994695e-05
-1.25522243892527e-05
-2.66160917082042e-05
-1.48102284613362e-05
-1.82498706907725e-05
-2.29597668323584e-05
-3.65071135784015e-05
-1.9320066874904e-05
-4.09790419135268e-06
-2.91994668651675e-05
-7.80887612527746e-06
-6.12305857297255e-06
-1.97468982525077e-05
-2.53456945401278e-05
-2.4281808848943e-05
-1.92470513394174e-05
-5.72962320535124e-06
-2.57103091488536e-05
-4.07025379858858e-05
-2.89189108537685e-05
-1.99948391085968e-06
-2.54885847981433e-05
-1.72321156701233e-05
-3.64659920308544e-05
1.74408819267963e-06
-1.57509847516222e-05
-1.33885209178479e-05
-2.40234589911977e-05
-3.03964001184117e-05
-1.10212559322634e-05
-3.03093758863508e-05
-2.56213949219913e-05
-3.35320195514769e-05
-1.86240098137386e-05
-1.69367588116765e-05
-6.23759813360796e-06
-1.94056559094719e-05
-1.10006629557582e-05
-2.35667655627938e-05
-2.0107085641106e-05
-4.16669195802122e-05
-1.09895684654039e-05
-4.35891717219944e-05
-3.33478327896837e-05
5.24806190688627e-06
-2.43104695042253e-05
-6.99063953547895e-06
-2.4821254654637e-05
-2.59362137824884e-05
-3.0927102927436e-05
5.93993585945241e-06
-1.20018142659187e-05
-1.85047227041338e-05
-2.59863952611796e-05
-1.63964778971826e-05
-6.49789301922323e-06
-7.38195548915326e-06
-2.06025743338533e-05
-2.95868890893841e-05
-1.87257365308992e-05
-1.97452280352958e-05
-2.29254523286386e-05
-2.15653570439557e-05
-1.60398047324151e-06
-2.94498340034895e-05
-1.88912975563004e-05
-2.20342941921382e-05
-3.49535899819604e-05
-7.4164910232635e-06
-2.50807992742741e-05
-2.15581135351114e-05
-2.8607496796363e-05
-3.19911155468638e-05
-2.02565333916204e-05
1.76775549388603e-05
-3.21746603270691e-05
-1.13405904457946e-05
-2.02644678663736e-05
8.92658440371932e-07
-2.52687625562743e-05
-1.18596621505047e-05
-2.00769972793143e-05
-1.79811353024993e-05
-3.52490880169055e-05
-1.79568405710197e-05
-9.06117509028283e-07
-3.38196521194577e-05
-2.50524346167199e-05
-1.28780135902269e-05
-4.20842376821911e-05
-2.88419712268775e-05
3.75259222476588e-06
-1.752306302252e-05
-5.15572772953246e-06
-1.81165791498e-05
-3.02849249762666e-05
-2.17863361235235e-05
-1.08963351876674e-05
-4.17407880873556e-05
-3.36475531366739e-05
-1.80153857712326e-05
-2.57175171501085e-05
-1.55814758156216e-05
-2.11098363605661e-05
-2.80510326970094e-05
-2.85227270498799e-05
-2.45968497168567e-05
-2.43617543193286e-05
-2.65596992524173e-05
-1.54959790345785e-06
-7.11514348914635e-06
-2.08199870039963e-05
-4.74164252653186e-06
-1.49178948361464e-05
-1.99240907234164e-05
-2.26371431179536e-05
-1.9035532754391e-05
-2.41958869877557e-05
-1.7314512365695e-05
-1.69553477615386e-05
-2.31631147318342e-05
-1.88839650008885e-05
-4.79170495906713e-06
-2.11251502209111e-05
-1.86236532820399e-05
-2.55751683097238e-06
-3.32302496501066e-05
-2.67114475194464e-05
-3.46728212683287e-05
-1.20267335038653e-05
2.42047754412945e-06
-3.34474689022617e-06
-3.43841397380886e-05
-3.68027923670754e-05
-3.15782412872028e-05
-4.96106093567797e-05
-1.99168398761414e-05
-3.00229532242344e-05
-2.55736437301875e-05
-6.42542769806644e-06
-6.16619138665062e-07
-2.42254398225482e-05
-2.74957252337232e-05
-2.59346186013447e-06
-1.59709088164166e-05
-2.19189454334772e-05
-1.75489298710296e-05
-3.72984943230228e-05
-8.38416515887678e-06
-1.91149501186975e-05
-1.83518773281406e-05
-2.03866359887468e-05
-1.042877645558e-05
-2.12878381694052e-05
-3.2221696031333e-05
-4.01743895331716e-05
-2.61435292519628e-05
-7.12613475658812e-06
-2.13626091700515e-05
-2.99087035430425e-05
-1.69080212718685e-05
-1.92766037737289e-05
-2.4052414598485e-05
-9.68095887954234e-06
-2.49307441986168e-05
-1.98768545687654e-05
-4.71228340317587e-06
-2.88285154971731e-05
-3.27805672925768e-05
-2.40923323500189e-05
-1.33598424881475e-05
-2.08634462184446e-05
-3.96586578641607e-05
-3.80564864596301e-05
-1.84097308265499e-05
-2.48728449316785e-05
-2.51245773707428e-05
-1.12119867130284e-05
-5.63495825782404e-06
-3.24594586769293e-05
-3.49494643687547e-05
-2.58746359120178e-05
3.66944505889925e-06
-2.48277959836938e-06
-2.03634910994582e-05
-1.55879557982633e-05
-3.02198802764173e-05
-3.18431277137433e-05
-2.77848421623729e-05
-2.36093851710384e-05
-2.08174471310606e-05
-1.75935277765136e-05
-1.10313902108983e-05
-1.74181414479375e-05
-3.33299291363791e-05
-2.52136556950944e-05
-4.48981471769233e-05
-2.16545290159922e-05
-1.20209789000411e-05
-7.26861777235649e-06
-6.83452753436863e-06
-2.04677346390275e-05
-2.01211708155694e-05
-1.10789448984877e-05
-2.98427287117888e-05
-3.10194381268095e-05
-1.61644190413058e-05
-4.37103612900911e-05
-2.04717076234742e-05
-1.60687118079292e-05
-7.55909429013385e-06
-3.91806080506499e-05
-2.34670113430383e-05
-1.42502339691004e-05
-1.49036916694386e-05
-1.80211342654202e-05
-1.46861157363992e-05
-3.82998746585962e-05
-2.17412383378751e-05
-6.23609810362855e-06
-2.59623711467111e-05
-2.93758599990416e-05
-2.43081727656973e-05
-1.60131023162496e-05
-4.5682605814699e-05
-8.83851914319537e-06
-1.1792472303462e-05
-3.91394333091211e-05
-1.80671979247726e-05
-1.31538762418861e-05
-2.21466274098128e-05
-1.92607594845376e-05
-1.48299346173189e-05
-4.21560657765724e-05
-4.55280290164052e-06
-2.64850901838435e-05
-2.76277176298718e-05
-3.47648946153082e-06
-2.48815316620942e-05
-2.24583625372929e-05
-1.48499447555133e-05
-1.12826196436458e-05
-3.47668493729911e-05
-9.38985502066712e-06
-1.24948312331384e-05
-1.09248646102428e-05
-2.05416041877309e-05
-2.28804519065583e-05
-2.0328026332033e-05
-2.30860221258304e-05
-2.65020675675849e-05
-4.83477437721055e-05
-5.10981073225367e-06
-1.48331385627817e-05
-3.46658637231151e-05
-2.47509835738393e-05
-5.17584523090078e-07
-8.72431831412166e-06
-1.59946080240624e-05
-3.82124846745756e-05
-2.10097017172398e-05
-1.98960833307672e-05
-2.53221104186531e-05
-2.71436316984825e-05
-4.23856964953686e-06
-1.58168666321277e-05
-3.75152597019347e-05
-4.8391893735707e-06
-2.1411788179414e-05
-1.91938079368824e-05
-3.8926329208977e-05
-1.23888931524326e-05
-3.55856292918312e-05
-1.6510329252775e-05
-1.30369647642533e-05
-1.84673033058017e-05
-2.39816666239375e-05
-2.56706913857117e-05
-3.65746821828029e-05
-1.6985869033691e-05
-7.07216773871587e-06
-3.95477786346374e-05
-3.8804169333646e-05
-3.67444614962626e-05
-2.7577626174268e-05
-1.87647672179478e-05
-2.53888126833174e-05
-1.87035983515297e-05
-2.3405316919565e-05
1.390661944926e-06
-1.3746922792432e-05
-1.27863051681748e-05
-2.90207313380485e-05
-3.45913513459893e-05
-3.0046121436933e-05
-1.80870689195112e-05
-2.67710671211889e-05
-2.40264341472056e-05
-4.56053429086392e-05
-1.56713286034507e-05
-8.87391536141937e-06
-1.1217996184819e-05
-1.67282348780608e-05
-1.81658726891084e-05
-1.28230823463198e-05
-1.28058077412258e-05
-1.20813681415781e-05
-2.02859858398879e-05
-1.25362379504962e-05
-1.49430633374278e-06
-2.17197485757028e-05
-2.58471563784795e-05
-6.42665250296965e-06
-2.47496787875391e-05
-1.37572074741243e-05
-1.3835820079344e-05
-2.6712725844161e-05
-2.43298011553917e-05
-8.86059381923127e-06
1.02579833477556e-06
-2.16166050163801e-05
-1.4294606908172e-05
-2.57981707495035e-06
-2.899281558458e-05
-2.6740500255258e-05
-2.25019020595146e-05
-2.4872593147939e-05
-1.43916003704754e-05
-2.79411980791333e-05
-3.63900544300192e-06
-2.93069571838564e-05
-3.01572200890732e-05
-5.07069905251157e-05
-1.17297227938654e-05
-1.28180913286357e-05
-1.47110685096782e-05
-1.12847630267879e-05
-3.78642877367267e-05
-7.98903572799731e-06
-3.33883328851605e-06
-2.57827016696494e-05
-1.84711118631528e-05
-3.63668905083392e-07
-2.58999624283956e-05
6.60451119636828e-07
-2.12948643063275e-05
-2.57302155571973e-05
2.72311016686846e-06
-2.07157196065032e-05
-2.49153860891688e-05
-1.42869619385327e-05
-3.50404330133861e-05
-1.349402630787e-05
-2.29091524898001e-05
-1.79158878900344e-05
-1.2618754022662e-05
-7.32244964598385e-06
-2.66111015680987e-05
-2.78391003441831e-05
-3.86156646174782e-06
-3.14517424681879e-05
-2.55951450990974e-05
-2.18927871163822e-05
-9.24475090300279e-06
-2.96303067274604e-05
-1.46674886285272e-05
-1.7428961508903e-05
-1.55469842861996e-05
-3.12060776566273e-05
-2.90606025263059e-05
-1.52827282780313e-05
-3.29592054355149e-06
-1.37518989248294e-05
8.6913096411844e-06
-3.64166744943596e-05
-2.78755341526308e-05
-3.76175713007465e-05
-1.50983741492627e-05
-1.81508558034598e-05
-2.53395311512101e-05
-2.46643684171112e-05
3.69330172864345e-06
-6.74560094798039e-06
-2.5851154778493e-05
-1.54029236371696e-05
-1.14681137421848e-05
-3.4188331895877e-05
-1.67721987671424e-05
-3.34675699454339e-05
-2.11401114712715e-05
-2.44302883794953e-05
-3.81876136912007e-06
-2.154045053562e-05
-2.34956290424455e-05
-2.60785992615864e-05
-2.66319066580436e-05
-1.90255966122263e-05
-2.85887955400634e-05
-4.46983616473795e-06
-8.2519739423181e-06
-1.17972018474464e-05
-5.8014610163771e-06
-2.19053698450926e-05
-2.80610281203562e-05
-1.49268390209055e-05
-2.45420079234804e-05
-4.68720967256126e-05
-2.68842644724122e-05
-2.35786260536043e-05
-4.54059358084182e-05
-1.85851100373965e-05
-4.05937465184156e-05
-1.48933690591428e-05
-2.45391503107076e-05
-2.40487331323206e-05
-2.169854618055e-05
-4.39111481002985e-06
-1.16220825094913e-05
-6.42557335618861e-06
-1.83065290128992e-05
4.94696255199385e-06
-1.29903307186461e-05
-2.95012551026136e-05
-1.94644516658928e-05
-2.07328864446097e-05
-1.25178567862793e-05
-4.27926334312848e-05
-1.70235910143866e-05
-1.38127217207816e-05
-9.75633622240801e-06
-1.35013138246822e-05
-3.05417695109053e-05
-1.93308822236824e-05
-2.17685940397643e-05
-1.33294878368356e-05
-3.47882441621094e-05
-2.82270902719099e-05
-2.23657123543233e-06
-2.58241244610239e-05
-1.77049434116136e-05
-1.87559951556367e-05
-1.47414719275443e-05
-3.4619236085595e-05
2.93570543667998e-06
6.87223984037498e-06
-9.68346414626741e-06
-1.72996257501518e-05
-1.32878658369625e-05
-2.98601380722389e-05
-3.03887022990604e-06
-6.47443108755051e-06
-1.41489296245815e-05
-3.86617270756707e-05
-1.51475869002301e-05
-3.62079891756812e-05
-2.76718632991368e-05
-3.44402409454052e-05
-5.91375509727665e-06
-2.8733900249836e-05
-1.49951734048385e-05
-1.60048545382383e-05
-3.59542646624871e-05
-4.12183998001612e-06
-1.46974422713063e-05
-2.76724457855716e-05
1.15625961969486e-05
-3.02775557995459e-05
1.88074316496269e-06
-6.85450193115926e-06
-1.53363397047947e-05
-3.56176561868162e-05
-5.69429429535828e-06
-1.12237162107483e-05
-3.1827937670812e-05
-1.18407138508892e-05
-2.97843489556776e-05
-1.26658355475747e-05
-2.32922025476124e-06
-1.83498832348767e-05
-2.60235795154122e-05
-1.07897985453266e-05
-1.20161057774735e-05
-1.42017055819976e-05
-2.54820012844925e-05
-2.95816531419665e-05
-1.39603405361031e-05
-6.44666189640999e-06
-1.70337481302952e-05
-3.8621846088827e-05
-1.23402333232378e-05
-1.1016001622409e-05
-1.67011932086563e-05
-4.70802324448213e-06
-3.10760073269321e-05
-1.08859947049229e-05
-1.67320868726164e-05
-3.15019307498958e-05
-4.24774846566498e-05
-8.58177681457039e-06
-1.26960104984e-05
-9.42968343574396e-06
-2.07240826442025e-05
-1.8467372171328e-05
-2.45674423163216e-05
-1.25181691837374e-05
-2.59615708889506e-05
-1.24666381416946e-05
-3.71763361144166e-05
-1.70557952892734e-05
4.57564439395648e-06
-1.31341805033578e-05
-1.58949317842405e-05
-3.0264369043893e-05
-1.32733338741629e-05
-3.63320967318498e-05
-2.02358296359296e-05
-1.00279479373988e-06
-5.75506645809805e-06
-2.53620284292567e-05
-2.15022948938603e-05
-3.74612020328589e-05
-2.0285926637628e-05
-2.68174735008814e-05
-1.62692725154162e-05
-1.92118827634015e-05
-1.63897088290501e-05
-6.84069998917899e-08
-3.14968036132276e-05
-1.05449066019701e-05
-2.90694962405957e-05
-2.02427727299049e-05
-3.98319774412609e-05
-2.21662974983822e-05
-3.07448463275691e-05
-1.37229133163993e-05
-2.64973879891998e-05
-2.5471668430424e-05
-2.91038561169751e-05
-8.42195825031544e-06
-3.24279499838235e-05
-2.34192894048914e-05
-1.93415000022511e-05
-1.10313019212172e-05
-8.6232911534907e-06
-2.25671582258072e-05
-2.97213490180346e-05
-1.44434918705623e-05
-7.40033170388338e-06
-7.05977876427983e-06
-1.61861822603208e-07
-2.22863120840479e-05
-1.56214829557251e-05
-3.84880472562176e-05
-1.40404241381148e-05
-2.72796356479377e-05
2.87273382508354e-06
-4.49488747412383e-05
-1.65306709768451e-05
-5.11696493404544e-05
1.11571523772603e-06
-3.52898124712822e-05
-2.04867108124277e-05
-2.73944354803659e-05
-2.21788653854029e-05
-8.05355836268855e-06
-3.94196122299758e-05
-2.91214876254167e-05
-7.17324508765857e-06
-2.34111444088574e-05
-8.79310573720876e-06
-1.37449693876596e-05
-4.13051915086025e-05
-1.5627108564201e-05
4.38392330296065e-06
-6.55369241571405e-06
-3.06315980755451e-05
8.60913410263998e-06
-1.94610563060574e-05
-9.52869461410425e-07
-1.18862841169637e-05
-2.60509890053873e-05
-4.87591883998971e-05
-7.7229532749343e-06
1.60975466832284e-06
-3.03048719914683e-05
-2.08923755256019e-05
-2.14167597336183e-05
-1.93468190920721e-05
-2.71815340392288e-05
-1.99128542742794e-05
-1.38329313661692e-05
-3.09378019437206e-05
-2.49948282363699e-05
-2.85398218751666e-06
-2.69492749754668e-05
-3.7505708832357e-05
-1.34916345657199e-05
-2.91451798989891e-05
-1.62017821236192e-05
-2.22265397055776e-05
-1.72116815831486e-05
-3.04164971682473e-05
-2.24993970866098e-05
-2.11788139748634e-05
-9.80937276755456e-06
-2.16445898046571e-05
-1.92691218978255e-05
-2.63172710839026e-05
-3.13489346500552e-05
-4.13340289595913e-06
-2.66937904261981e-05
-2.793418984328e-05
-1.04999030599424e-05
-8.83138209985547e-06
-5.91418414636619e-07
-2.09374039128993e-05
-2.49772801413706e-05
-1.87269347741408e-05
-3.11702936914507e-05
-5.95463165457962e-06
-2.11833113488788e-05
-1.1382348590112e-05
-1.40893500511001e-05
-2.8772178824601e-05
-4.24162819808452e-05
-1.15043518517758e-05
-7.30065095961915e-06
-8.93158242425507e-06
-8.68184167299303e-06
-1.4307830135627e-05
-1.50210606310419e-05
-4.37208278413497e-05
-4.29378120117522e-05
-3.53182686307918e-05
-1.63585914597452e-05
-4.26222877626134e-05
-3.61906312647052e-05
-4.01006745229328e-05
-1.46255963988864e-05
-4.44146099850118e-05
-4.17849097287318e-05
-7.56404952889326e-06
-1.07207546926628e-05
-9.64115683521191e-06
-1.75176326000842e-05
-1.37972880143282e-05
-9.52118917556042e-06
-1.36161030937222e-05
-1.8906842261763e-05
-2.35007648258211e-05
-1.95623451289933e-05
-3.04982624140501e-05
-2.52580201154232e-05
-1.62006806809522e-05
-1.00915416698208e-05
-4.66366212405575e-05
-1.49764097308941e-05
-4.56501867664697e-05
-3.75215863779315e-05
7.18112202324033e-06
-2.0239476238551e-05
-2.75080274887423e-05
-8.33942458485114e-06
-2.63295714110317e-05
-2.5391987066876e-05
-3.68129419448968e-05
-1.10095890179824e-05
-2.26075691398765e-05
-8.06635491098438e-06
-2.123549085808e-05
-2.56529818243725e-05
-2.88641089208078e-05
-1.93900921888134e-05
-2.6490066338868e-05
-9.0424482674348e-06
-1.57713086234841e-05
-1.76972155321058e-05
-1.57389932311541e-05
-3.47196284423169e-05
-2.88110368840553e-05
-1.29421364813254e-05
-1.89931291615626e-05
-4.46435580322624e-05
-2.54975454340705e-05
-1.22359078326748e-05
-1.83516803480178e-05
-2.70179879262089e-05
-3.78855788856186e-06
-2.14925582971842e-05
-1.78024450700051e-05
-2.10179138745913e-05
-4.11619898885919e-05
-2.42521178694432e-05
-3.0204313273119e-05
-4.54277233802751e-05
-2.46350818339938e-05
-1.37733929453876e-05
-4.4034519815323e-07
-6.38242307753739e-06
-1.63880441501226e-05
-2.77667983192232e-05
-1.11302806150092e-05
-2.21045655200732e-05
-2.52740695765803e-05
-1.70225520296273e-05
-1.38813762704031e-05
-4.71022958670344e-05
-2.0959762846456e-05
-1.80301860050512e-05
-9.71195482982649e-06
-1.27706981321101e-05
-1.01695118973047e-05
-2.81997799071767e-05
-1.91865952156609e-05
-4.20574472629146e-05
-2.21085156087231e-05
-3.08764397998268e-05
4.86616024900553e-07
-1.71689415174402e-05
-1.35118237079874e-05
-9.52801700878625e-06
-1.52456160827297e-05
-3.32141517052982e-05
-2.08505933882254e-05
-1.51335991369132e-05
-2.23607985180055e-05
-8.77108068176946e-06
-9.04990539049225e-06
2.55052352136146e-06
-4.26160284284311e-05
-3.67766483349974e-05
-1.07506465740355e-05
-1.3578735356908e-05
-3.88804607763047e-05
-2.27300769403439e-05
-1.88921259400947e-05
-1.63020138613901e-05
-2.82918759159133e-05
-1.02482339775829e-05
-1.6820599954347e-05
-2.88512960460738e-05
-3.11486638121764e-05
-2.40994917736317e-05
1.02981671891e-05
-2.44994605083619e-05
-1.97828516242545e-05
-1.48011178944222e-05
8.41621520672123e-06
-1.81398426907691e-05
-5.21564582174376e-05
-3.0855498940567e-05
2.76607476147032e-06
-1.93546531262693e-05
-6.20337313376103e-06
-1.22931535933201e-05
-1.85297896708968e-05
-1.93210185725106e-05
-2.44403895839037e-05
-3.50873037418958e-05
-4.21667764191494e-05
-1.81270243221422e-05
-4.10888694857651e-05
-2.66741002616841e-05
-2.66178973744528e-05
-1.71946216511778e-05
-2.37271887008851e-05
-2.80659374481631e-05
-2.37597332793161e-05
2.83187087556444e-06
-1.05023018143349e-05
-1.55251300395639e-05
-2.79079632079232e-05
-2.66743045239479e-05
-2.11924144699838e-05
-1.34576312067137e-05
4.90744120793411e-06
-1.7521010312018e-05
-2.06263114093571e-05
4.361547811426e-06
-2.7134005435995e-05
-2.41872091444915e-05
-3.77391227446569e-06
-2.12861297565778e-05
-1.69583558754592e-05
-1.14783942906162e-05
-1.22825843934819e-05
-3.4905994991786e-06
-6.76654780391973e-06
-1.45546379303104e-05
-1.82531906098674e-07
-3.78611184629273e-05
-3.12143172470579e-05
-2.88447525865137e-05
-3.32434432168836e-05
-1.17472242872808e-05
-4.09923850524256e-05
-2.93338658751451e-06
-9.01398513883493e-06
-3.40014431333099e-06
-1.80561001029872e-05
-1.00773537901154e-05
-1.71292861790322e-05
-3.45744123264819e-05
-1.4814718738254e-05
-3.55376080200159e-05
-4.98662832641826e-05
-2.77225253792991e-05
-2.46060101260597e-05
-4.13378957391758e-05
-4.52884213293556e-05
-7.7007056355285e-06
-2.58885370639338e-05
-6.66857086307764e-06
-2.757435568266e-05
-2.78273750013491e-05
-1.72378367570383e-05
-9.70849045125159e-06
-2.27153745006943e-05
-4.09666709609458e-05
-2.69126625761132e-05
-9.29533792381009e-06
-7.1676081908291e-06
-3.91208508021616e-06
-3.7285484939431e-05
-1.56794356562929e-05
-3.84456683945676e-05
-4.11447497300387e-05
-2.40562165786298e-05
-2.62397271607352e-05
-2.96317257286112e-05
-4.17336234554644e-05
-3.09576483149257e-06
-2.60849329573189e-05
-9.76055556550409e-06
-8.09401289553808e-06
-1.85791059417627e-05
-1.99018941350802e-05
-2.57879034446036e-05
-3.85583233291582e-05
-1.66984423982962e-05
1.15225852636876e-06
-2.90017102739524e-05
-2.37270992947944e-05
-1.59272908732609e-05
-2.34672178401394e-05
-1.39717918906689e-05
-1.59188212049184e-05
-3.19579831132046e-05
-2.45652490119315e-05
-2.66055061598716e-05
-3.00759429261831e-05
-1.1456936675858e-05
-2.43341612372532e-05
-2.01837738359227e-05
-1.19785014597254e-05
-2.27499637516659e-05
-3.25586939012524e-05
-3.13514927047296e-05
-2.82673610087208e-05
-1.81883149650685e-05
-1.55510389614804e-05
-8.9346753947947e-06
-3.3136056447679e-05
-3.90623176904484e-05
-2.1568118287941e-05
-1.97405136529826e-05
-1.51546183228073e-05
-1.56611103168283e-05
-6.18472960952069e-06
-4.23448379637909e-05
-2.3064764107006e-05
-2.7489793348708e-06
-4.55203516533425e-06
-2.50828407303448e-05
-4.86336475665475e-05
-2.6972337914963e-05
-1.3584452575527e-05
-2.23726131709119e-05
-1.2860719257491e-05
-3.35157855114461e-05
-1.32980695726119e-05
1.93156440515824e-06
-1.16746785938442e-05
-2.00367230732067e-05
-2.05249566710447e-05
-1.99079893607155e-05
-1.67325427326676e-06
-1.83927228231304e-05
-2.79112642928496e-05
-2.19694095989735e-05
-1.45353787776305e-05
1.19470111347041e-05
-3.52345035743856e-05
-3.00207420722553e-06
-1.28193865138102e-05
-3.47674553637824e-05
-1.88117679161185e-05
-3.30697034252674e-05
-1.95494942246276e-05
1.40218687312261e-05
-2.49558701228965e-05
-2.86625229901899e-05
-1.765053583257e-05
-4.52117399180138e-05
-2.13813103162952e-06
-1.18747803787028e-05
7.06348667171622e-06
-2.61424425295568e-05
-1.56618875028214e-05
-2.08962071399695e-05
-2.15517979635399e-05
-1.01875273720798e-05
-2.54991131243091e-05
-2.84050253675673e-05
-3.03724688731734e-05
-1.93087691151849e-05
-2.50330404907413e-05
-2.87835182838274e-05
-1.87766657362959e-05
-2.1185657146581e-05
-9.09327973175984e-06
-2.23482298160303e-05
-1.24427511410014e-05
-1.51720309747388e-05
-2.86635332745759e-05
-4.32297586000779e-05
-3.29163383724066e-06
-1.07446506484361e-05
-2.02341916134348e-05
-3.48320590173546e-05
-1.21725064292836e-05
-1.55118007500272e-05
-2.85927695567097e-05
-1.35753347588548e-05
-8.175010037307e-06
-4.35020599700898e-05
6.71931066587971e-06
-5.61269669891134e-06
-3.30176951734165e-05
-1.36942901971412e-05
-1.25724193142239e-06
-1.53221378649173e-05
8.32074513854536e-06
-1.63707431929661e-05
-3.12216845762552e-05
-2.52299878480679e-05
-3.67685451959657e-05
-1.48679819683986e-05
-9.30942976525053e-06
-2.68660565009571e-05
-8.41143413223261e-06
-3.10836968024539e-05
-2.3690021656374e-05
-7.75070573811633e-06
-2.96421259635925e-05
-3.16662885220049e-05
-9.90399907549036e-06
-7.59447561111196e-06
-2.28228804092883e-05
-2.40822582281535e-05
-3.68677507217319e-05
-3.89048334015489e-05
-3.20876725372265e-05
-1.89411693064832e-05
-8.1559345788828e-06
-4.45159825666554e-05
-1.94221343679694e-05
-2.08679640290337e-05
-2.1377298222025e-05
-1.42098529129226e-05
-2.2993641671555e-05
-1.55870385664784e-05
-3.52747909056286e-06
-6.97379549110433e-06
-1.07664809283705e-05
-1.34972964974265e-05
-3.13893825994493e-05
-2.66160651025378e-05
-1.58988653667033e-05
-3.70911228055018e-05
-3.44034302986949e-06
-1.50387907868036e-05
-1.94528949363739e-05
-2.64735666581089e-05
-1.43024786129539e-05
-8.37435390159658e-06
-8.95163745012706e-06
-3.90276298620432e-05
-3.51959837205597e-05
-2.98249003610367e-05
-1.9609407817906e-05
-3.23222046263122e-05
-3.75789097987984e-05
-3.12201904228828e-05
-2.54141592933467e-05
1.3515095305853e-06
-2.5056763021157e-05
-2.67115869311601e-05
-1.14090528846893e-06
-2.13317535682576e-05
-2.59251394472888e-05
-2.18296760194583e-05
4.37352350008435e-06
-7.34570929005522e-06
5.09546566095882e-06
-1.34166606336551e-05
-2.48879840879582e-05
-2.02625811576051e-05
-1.08736556833016e-05
-1.88014747622634e-05
-1.110013945634e-05
-1.7093362480319e-05
-2.92509621052762e-05
-1.16176981583068e-05
-2.19544152518767e-05
-3.40271716860048e-06
-1.36329260324189e-05
-1.42042775962861e-05
-1.52292257978494e-05
-2.79111785800211e-06
-1.9478219992098e-05
-1.25194808921652e-05
-1.5504850074048e-05
-2.60884024156168e-05
-4.02829245688123e-06
-1.87231363223099e-05
-4.48061609886654e-06
-3.65917317900512e-05
-2.33634326486707e-05
-2.02044815815566e-05
-9.39835890780548e-06
-1.64574077342518e-05
-2.00161161545598e-06
-2.57251995610678e-05
-1.82096253256408e-05
-2.07920505771709e-05
-2.71877748739204e-05
-1.22394968796822e-05
-3.38270450845784e-05
-1.49865128170704e-05
1.10727572605389e-05
-1.45558588903361e-05
-9.01188733316462e-06
-3.38633517028518e-05
-8.20679002168474e-06
-1.57154726118684e-05
-2.02616124314925e-05
-2.90951807384312e-05
-3.36708832386433e-05
-1.0508489647479e-05
-5.23092503370379e-06
-1.22217293438509e-05
-1.36812015402197e-05
-3.39929075349839e-05
-5.38353153743214e-06
-2.03102370323507e-05
-2.79781939191942e-05
-1.99223496414365e-05
-2.61457330453315e-05
-1.17440184731153e-05
-2.8241545790059e-05
-8.71389687973718e-06
-2.50717328362294e-05
-2.44557271506296e-05
-3.17028602592956e-05
-2.535350011176e-05
-2.53067359887155e-05
-7.10709867404129e-06
-2.45123780334058e-05
-1.64117787365529e-05
-8.96166775155134e-06
-1.49187270122607e-05
-2.80780331866769e-05
-1.50461769011716e-05
9.18952078807297e-06
-1.52831677797562e-05
-2.55973147765258e-05
-2.09605301651476e-05
-1.43413058218937e-06
-2.68980923629858e-05
-6.02720494837141e-07
5.25583729753008e-06
-5.45858011073541e-06
-2.14932740317202e-05
-2.50724123177208e-05
-3.14611239056359e-05
-1.86966784800526e-05
-2.55127401040627e-05
-3.48362872813761e-05
-3.41153830991734e-05
-4.69287964518362e-06
-2.22397473392751e-05
-1.03440164555474e-05
-1.74840559383246e-05
-2.11471106078016e-05
-1.54110402863053e-05
-9.92657518501074e-06
-1.88843850139673e-05
-2.51948260279596e-05
-1.2342955721529e-05
-1.00600851095833e-05
-6.54219031481169e-06
-8.83260709682627e-06
-1.08051655496884e-05
-8.347854964368e-06
4.57610725133306e-06
-1.30569723740844e-06
-1.59788847783539e-05
-3.8116304953277e-05
-1.07750908359555e-05
-8.81662179888306e-06
-2.55962730782202e-05
-1.19039433840595e-05
-2.54178503573503e-05
-2.22973757682143e-06
-2.57898429490802e-05
-2.11290806730938e-05
-1.64115834841304e-05
-1.32504974801277e-05
-3.94722167120596e-05
-4.35276887776657e-05
-3.69057103048591e-05
-7.37279987013242e-06
-8.04909249094532e-06
-1.2886495302643e-05
-5.50096533191418e-06
-2.21311152874085e-05
-4.66352712569835e-05
-2.49614899073786e-05
-1.0917784625561e-05
-8.70128227424391e-06
-4.50487455574555e-05
-1.37127436576997e-05
-3.16583122930213e-05
-2.80459948997692e-05
-2.37091040565871e-05
-1.80198626932981e-05
3.47465827644589e-06
-1.83233936557455e-05
4.5391330894237e-07
-1.7864433967297e-05
-2.86936182382614e-05
-1.69270576632282e-05
-2.78358987383839e-05
-1.71864801544354e-05
-2.4465000314674e-05
-1.86236149180967e-05
-2.38640708689794e-05
-3.68059676870772e-05
-2.53501069307808e-05
-4.15219133391596e-06
-2.62599432380315e-05
-8.33781479322167e-06
-1.94220381015604e-05
-8.54204698541372e-06
-1.83773612006847e-06
-2.09639943585659e-05
-1.6878932857024e-05
-1.7872887136317e-05
-1.36629533371492e-05
4.66396209820512e-06
-3.59070247320564e-05
-2.76394860247831e-05
6.77215772815485e-07
-9.77076582311993e-06
-1.30692731619927e-05
-1.81285702607569e-05
-2.42461333196852e-05
-2.70440138851505e-05
-2.2539234630094e-05
-1.41891241310081e-05
-2.40709810116086e-05
-3.05301780126295e-05
-3.96500383173801e-05
-3.20582886700012e-05
-3.55404241085473e-05
-7.41506317376995e-06
8.46055010256138e-08
2.71296516962077e-06
-2.36173198352849e-05
7.28506549820157e-06
-8.00571300980568e-06
-2.29220147812316e-05
5.25265536143055e-06
-2.7226749521155e-05
-1.39053685723233e-05
-2.10311290935289e-05
-1.95993193629399e-05
-1.57345434779386e-05
-1.02222075142179e-05
-2.783848886407e-05
-4.39635949559692e-06
-2.00236129412446e-05
8.62671408191938e-07
-3.24194862966419e-05
1.00583426901299e-05
-3.53785082808641e-05
-2.38130350876277e-05
-8.32176078903828e-06
-1.15620044236712e-05
-2.53763290844306e-05
-2.87493773320552e-05
-2.90913606915942e-05
-1.03064483648395e-05
-7.51229640189015e-06
-1.22394156371978e-05
-1.0166816338802e-05
-1.43919896227657e-05
-2.9979845613723e-05
5.0971989667373e-06
-2.11292545424741e-05
-6.04125157164175e-06
9.40326909514349e-07
-1.66360933934317e-05
-5.136279984598e-05
-1.90364553466655e-05
-2.18455252019439e-05
-8.45043942245625e-06
-2.4118052091491e-05
-6.96975983324144e-06
-1.6848031137352e-05
-3.33961374650561e-05
-2.31853904680977e-05
-7.25759141042162e-06
-2.03060155520236e-05
-2.33177786940714e-05
-1.49770706661361e-05
-1.31084410968711e-05
-4.96341328660295e-05
-2.21408573673511e-05
-2.89572729896411e-05
-2.25397230395625e-05
-1.41291579050478e-05
-1.07819593915625e-05
-1.84249400660562e-05
-1.72484926867649e-05
-3.62555965586403e-05
-2.43958127946433e-05
-2.36654764249984e-05
-9.05402749639575e-06
-2.45895433645952e-05
-8.16745519568268e-06
-3.1633310424766e-05
-6.05351253806887e-06
-4.18986097438532e-05
-1.8815254072598e-05
-3.33027210233946e-05
-4.17002558572743e-06
-2.82122247202039e-05
-4.54351545703314e-05
-2.19654174320693e-05
-2.98275568076599e-06
-1.70990511584484e-05
-2.20848521448979e-05
-1.67437728399828e-05
-3.1577834080249e-05
-3.07315815704953e-05
-8.85052718632512e-06
-2.47330982510614e-05
-1.14084718262502e-05
-4.01436100185272e-05
-1.17033669221981e-05
-2.09404426485346e-05
-3.41696705755252e-05
-1.56245273433485e-05
-1.24957596759684e-05
-8.63054082659935e-06
-1.33162814971338e-05
-2.48655840731353e-05
-1.39238836318375e-05
-2.18658989839064e-05
-1.24370100515778e-05
-2.44438181916931e-05
-1.36051820828774e-05
-1.85349328455095e-05
-8.89929156257364e-06
-3.34022172031194e-05
-3.45991383585266e-05
-1.84110321709436e-05
-2.93237644595322e-05
-1.78324951142014e-05
-1.96044705496458e-05
-5.63206977840759e-06
-2.06124968109854e-05
-2.64554422353406e-05
-2.24006131765603e-06
-3.2393355019839e-05
-3.23979253555237e-05
-9.9351821071203e-06
-3.18682050381749e-05
4.46641270773791e-06
-1.67128499388337e-05
-2.19510113057979e-05
-2.62068025739595e-05
-9.79077166714616e-06
-1.31670550523361e-05
-3.1722887041804e-05
-1.50658448283358e-05
-7.2173306241875e-06
-2.34401717068291e-05
-2.35288026723985e-05
-3.30979505697577e-06
-3.62532730694643e-06
-2.71052363804789e-05
-4.32845479253546e-06
-2.75984538558338e-05
-3.19921981057451e-05
-1.93654144984441e-05
-1.63182493147359e-05
-2.42524516571553e-05
-3.06861022176819e-05
-3.73132639025354e-05
-9.50739328210962e-06
-1.05019595493375e-05
-3.53261924465852e-05
-2.11159052249211e-05
-2.61893791480843e-05
-2.15580363659389e-05
-1.26917898731375e-05
-1.23028066525454e-05
-2.61703786533979e-05
-2.13149703539328e-05
-1.87202560958643e-06
-1.39356570994523e-05
-2.67123856180112e-05
-1.49636840996672e-05
-1.49911963367453e-05
-8.38131528915773e-06
-3.19573448757441e-05
-2.1173788543441e-05
-3.53602367356403e-06
-1.12989771661287e-05
4.25415428776764e-07
-2.51587671090142e-05
-2.4042977152531e-05
-2.67991069737332e-05
-1.51378890670351e-05
-2.4430469174086e-05
-3.5344185793813e-05
-1.96161578955955e-05
-1.04003544793588e-05
-1.72075219392572e-05
-2.69243817171941e-05
-1.7135656462726e-05
-3.07211313475987e-05
-3.57697863121698e-05
-1.82281665433725e-05
-1.03124163569392e-05
-1.09268427130833e-05
-1.8455434407886e-05
-2.8109750248856e-05
-3.50819403599982e-05
-2.61143679732376e-05
-2.34816060975068e-05
-3.65254098310338e-06
-5.55252775076994e-06
-2.2471416038933e-05
-4.90293969500208e-05
-2.2638400951286e-05
-2.28331386570888e-05
-1.96593546138983e-05
-2.66668096802851e-05
-2.47196939302079e-05
-1.95997884029081e-05
-2.01140427917011e-05
-8.92345570491727e-06
-2.98720762697043e-06
-2.34106890686459e-05
-2.3896321080693e-05
-2.6224774166157e-05
-3.5618666881785e-05
-3.36005464493784e-05
-1.22060927329252e-05
-7.53065625820891e-06
-1.68146773392534e-05
-3.26312528076774e-05
-4.80080681198068e-05
-1.95770338349766e-05
-3.50848455694404e-05
-1.18420075957712e-05
-2.31898843489262e-05
-1.21762361115739e-05
-3.21399144041344e-05
-4.21506893658928e-06
-1.22317481145956e-05
-2.63068484412695e-05
-3.24892349014533e-06
-2.71798174810527e-05
-1.87155611669918e-05
-2.85632855256887e-05
-1.3146531704155e-05
-2.46846417140446e-05
-1.39478176130809e-05
-3.72590325903919e-05
-1.39987536133489e-05
-7.51177403796553e-06
-2.45807143012184e-05
-3.99546065101662e-07
-3.68921289255124e-05
-2.16140508042081e-05
-2.13577426543619e-05
-2.57199553835778e-05
-2.16939885936016e-05
-3.49097586639185e-05
-2.04260254162892e-05
1.21082116806278e-05
-1.0965472821476e-05
-2.71775805778737e-05
2.93774698151334e-06
1.88280733851074e-06
-7.60363411699534e-06
-4.48698218943027e-06
-2.95363471692568e-05
-1.78551858049862e-05
-5.09032878950153e-06
-2.44615809310281e-05
-1.20466123824575e-05
-7.9151026220636e-06
-3.59134513111985e-05
-3.01341748564625e-05
-2.76203783871098e-05
-2.66589129210342e-05
-2.07736722292907e-05
-1.15857890178214e-05
-4.7012908662841e-06
-3.08972972811804e-05
-1.75737266469361e-05
-4.16891857415823e-06
-7.09345916777724e-06
-3.02008914366275e-06
-1.92575330370117e-05
-2.10698564312512e-05
-2.70810221335179e-05
-3.35850898428585e-06
-2.46344008688591e-06
-1.52260223222865e-05
-4.02575091067645e-06
-2.54737040838538e-05
-3.06514948352641e-05
-3.07830923017591e-05
-4.53868275350972e-06
-1.89125969128e-05
-2.78824472640811e-05
-9.95511050859792e-06
-7.24079268621584e-06
-1.91093686984645e-05
-5.33824679985424e-06
-6.81459493748569e-06
-3.79546143742986e-05
-7.01026536862128e-06
-2.22846373109025e-05
-2.86539559447717e-05
-1.96939886582554e-05
-1.28201261557874e-05
-5.07364236685379e-06
-2.4583217305045e-05
-2.97232686361553e-05
-1.67979762423651e-05
-8.66053079297687e-06
-3.28706081710671e-05
-2.5678498630604e-05
-2.30972004243196e-05
-4.23615983676254e-06
-4.96405539486719e-06
-1.13417274683299e-05
-1.33163152196363e-05
-2.46922610222339e-05
-3.65935636853085e-05
-2.25055860788602e-05
-2.30404574938273e-05
-3.37389538094833e-05
-1.12613394864857e-05
-1.86872272370618e-05
-2.8874434807466e-05
-2.97476378408655e-05
-9.03541993944635e-06
-3.21825096047533e-05
-3.0391495119006e-05
-1.51006767238282e-05
-1.43990870409395e-05
-2.92093851915847e-06
4.30627133354426e-06
-1.99370322095652e-05
-1.36349164551545e-05
-2.75645862359214e-05
-1.50087690045555e-05
-8.23316254895285e-06
-3.03771600370205e-05
-1.17597916513584e-05
-1.29299820841747e-05
-2.23544652997771e-05
-2.79698242051392e-05
2.27986571637004e-06
-1.22161087468946e-06
-7.64621650652575e-06
-1.52729621057823e-05
-1.51211638882324e-05
-3.69451756548224e-05
2.07718884283314e-05
-2.27578935925971e-05
-2.00371539319562e-05
-2.68009603626086e-05
-1.00586008334716e-05
-3.66509770732365e-05
-2.34769059074081e-05
-2.07524135195828e-05
-2.1852798791087e-05
-2.4608330177785e-05
-1.0452791249967e-05
-1.11528215746034e-05
-1.54958773653176e-05
4.78760306264747e-06
-3.36790228253949e-05
-2.54027836170847e-05
-2.18203083181599e-05
-1.82712640390728e-05
-5.42574129476603e-05
-3.0033292585155e-05
-9.6170962754528e-06
-3.81934382907486e-05
-1.82919598158348e-05
-1.17080831073795e-05
-1.74628564381707e-05
-1.60640221241736e-05
-2.90830356537361e-06
-1.57203409621723e-05
-1.24145003338107e-05
-4.865765385969e-06
-1.89337119749184e-05
-2.26905988194139e-05
-3.32804322803478e-05
-2.11410084498378e-05
-1.58070568101268e-05
-3.59493964408476e-05
-1.88868310032304e-05
-1.09032295122219e-05
-4.8970517269537e-05
-1.20044424683005e-05
-3.03831641891127e-05
-2.361166230456e-05
-1.57216631787702e-05
-3.21346584657989e-05
-1.35221020066143e-05
-3.35423206094513e-05
-3.81814735359108e-05
-1.42641514970552e-05
-9.44078822112895e-06
-1.82643486941567e-05
-2.00676462440866e-05
-3.00118846342236e-05
-3.434261378817e-05
-2.05667390367235e-05
-1.75638233596114e-05
-3.06102539657633e-05
-1.93664914462823e-05
-1.89781407853081e-05
-1.51050681875165e-05
-9.41254699207808e-06
-1.20132865764938e-05
-3.05508097392072e-05
-3.48207312504789e-05
-3.22107656709676e-05
-3.47124781417141e-05
-2.65035023315028e-05
-1.22384346740252e-05
-4.52528385604837e-05
-4.22543587791228e-05
-3.63953667320144e-05
-2.336714786862e-05
-1.79830291371139e-05
-2.73335276497216e-05
-2.79547619406659e-05
-2.40907413420235e-05
-2.15032544715093e-05
-3.54685983667498e-05
-9.86407043966891e-06
-2.12823578914574e-05
-3.89548602497533e-05
-3.32986604404638e-05
-4.28774318092693e-06
-1.45124195742587e-05
-2.38207361728874e-05
-3.38263849210219e-05
-1.35727637685986e-05
8.01454507442718e-06
-2.19540866670852e-05
-1.38026148121973e-05
-4.78059823910555e-05
-2.353680878231e-05
-2.24533220310395e-05
-1.15120307750746e-05
-3.22954536694789e-05
-2.33062165445525e-05
-2.48806908062127e-05
-1.90964718482134e-05
-3.25508104152075e-05
-1.60591626309008e-05
-1.6072583847133e-05
-2.95954526920806e-05
-2.09415020652589e-05
-4.62109384191517e-05
-1.9022699406927e-05
-2.346505462529e-05
-3.05799597155972e-05
-3.28778645841514e-05
-2.92978869283919e-05
-3.77781640474263e-05
-9.62370819333029e-06
-1.91486396198155e-05
-1.80119167853415e-05
-2.4491092979438e-05
-1.60301954857599e-05
-3.30343312812638e-06
-9.6878226546069e-06
-5.52252454061601e-06
-1.88519368061133e-05
-2.84802713641928e-05
8.21896169172093e-06
-1.29852336184777e-06
-7.20157333222057e-06
-1.05799978313269e-05
-1.62043409823776e-06
4.51688478147874e-06
-1.15654081690059e-05
-1.73665475422299e-05
-6.91912182077935e-06
-1.63917768298932e-05
-1.98492835362924e-05
-2.74897007750609e-05
-1.969336189516e-05
-1.94215021824535e-05
-3.01168233192453e-05
-1.59622396797337e-05
-1.54781875907282e-05
-1.30744950577722e-05
-4.09086151181596e-05
-1.09001908336762e-05
5.70704964173074e-06
-2.15342439040907e-05
-2.61507963608416e-05
-2.81274086211759e-05
-3.15895728472966e-06
-1.91573278415505e-05
-2.72484632594493e-05
-1.76831780447576e-05
-3.04757131865988e-05
-3.46634245780041e-05
-2.49175455213778e-05
-2.61461746441591e-05
-2.82813438659248e-05
-6.38362917668047e-06
-1.5472756315424e-05
-1.09458978649712e-05
-1.39195966718025e-05
-2.5283030642126e-05
-2.17909543858165e-05
-8.83261579626512e-06
-3.15483054282839e-05
7.96982978240452e-06
-5.32267126743613e-06
-2.19876426919362e-05
-1.88002010623571e-05
-1.12339405128579e-05
-1.19812024917091e-05
-1.86247587057241e-05
-1.10224307615551e-05
-2.33010772955973e-05
-2.90387373627546e-05
-1.32756569875963e-05
-1.80860348122566e-05
-1.13203367633535e-05
-8.79999622783594e-06
-1.52006928808458e-05
-1.82284604918155e-05
-2.80029014712987e-05
-2.00479992512911e-05
-3.5736735597915e-06
-1.14077340887691e-05
-2.58475938647656e-06
-1.89797400319757e-06
-1.80111294457752e-05
-4.37436326073746e-05
-2.97319437423301e-05
-5.06976342559623e-06
-2.20341180931118e-05
-2.60058125400048e-06
-1.91492247672942e-05
3.55373356833439e-06
-1.32671718390314e-05
-8.53652104868829e-06
-1.44731562553681e-05
-4.39693364210705e-05
-2.83046616601157e-05
-1.25942951636476e-05
-2.0513501294472e-05
-1.78735100668222e-05
-2.0681427640681e-05
1.60070237307116e-06
-2.5261917525006e-05
-8.32925742747963e-06
-2.42805030815141e-05
-2.05386142261378e-05
-1.92823507813117e-05
-1.59186254504549e-05
-3.21652766126039e-05
-2.14768666332823e-05
-1.23118604527519e-05
-5.38089559964057e-06
-3.39905463923973e-05
-4.10064521796137e-06
-1.15862448332313e-05
-1.92399806354505e-05
-2.27935101823667e-05
-4.37897505586969e-05
1.8553318987114e-07
-2.52782210084834e-05
-3.03787754201453e-05
-1.59729652703329e-05
-1.09210013185036e-05
-8.76627994614478e-06
-1.72852190463837e-05
-3.47839383957095e-06
-4.2526234473754e-05
-4.80140165285744e-06
-2.82973768098037e-05
-3.13549233178913e-05
-2.17507380283861e-05
-3.39328291388706e-05
-2.13044531719464e-05
-2.40639409422104e-05
8.33723382929233e-07
-1.29835649292851e-05
-2.88452893851382e-05
-1.75289613918951e-05
-1.75999808358233e-05
-1.89971869121704e-05
-1.23034835811391e-05
-1.68831075121467e-05
-2.48369038304145e-05
-2.20954393349211e-05
-1.54523570488345e-05
-5.32240346978504e-06
-7.87590815565989e-06
-3.36210987878018e-05
-7.95147594042829e-06
-3.55005154630573e-05
-3.81015726550497e-05
-4.04299049965556e-05
6.78999074815739e-07
-1.88583936485928e-05
-2.98901847270808e-05
-1.81522271249334e-05
-2.74014468408643e-05
-2.25790616540442e-05
-2.1686416493186e-05
-2.86266521798628e-05
-1.08781297138987e-05
-9.839073811131e-06
-2.63523453704694e-05
-1.34884827477575e-05
-2.65578670292053e-05
-1.78891514775361e-05
-1.94935345565591e-05
-2.11137002114446e-05
-1.78836722163094e-05
-1.46151902293226e-05
-3.05403184650341e-05
-1.92420565828559e-05
-1.34530298122898e-05
-1.67782732154815e-05
-2.724128464899e-05
-7.09224574383204e-06
-3.66598854472709e-05
-2.20380363482938e-05
-1.73520568398333e-05
-3.58407555347045e-05
-2.57364423876246e-05
-1.04477145794736e-05
3.33171668763704e-06
-2.71526957821788e-05
-1.85212683517282e-05
-1.13394964749877e-05
-3.31996740400334e-05
-3.15798866742957e-05
-1.07924901771462e-05
-4.04125573882683e-05
-2.44627948337214e-05
-8.01032738344279e-06
-2.2364148837383e-05
-1.0715468726642e-05
-3.03130902671823e-05
-2.98698088449293e-05
-1.77109996671347e-05
-3.19431164155525e-06
-1.91411007272591e-05
-7.71529321012896e-06
-1.58849199363227e-05
-3.06603347721425e-05
-2.514709182155e-05
-6.75844576205846e-06
-2.75439750315584e-05
-6.29634285643589e-06
-1.05477421990737e-05
-1.71049014678683e-05
-8.21248583693585e-06
-1.42267787763398e-05
-2.35413623059837e-05
-7.82687506546858e-06
-9.41554881242544e-06
-1.31153969555414e-05
-4.30366740242889e-05
-8.56644773797785e-06
-2.52924099865722e-05
-3.77131999539298e-05
-2.23098849430779e-05
-3.82855385879181e-05
-2.3733225536264e-05
-1.51778718089432e-05
-2.01413153808344e-05
-1.62495161687581e-05
-3.32071356328362e-05
2.34042146509041e-06
-2.92099267003071e-05
-2.17599699914415e-05
-7.68119774184487e-06
-9.99032460991756e-06
-1.08735097051895e-05
-2.22627772697993e-05
-8.26474931480129e-06
-2.55545394457268e-05
-1.39320989833664e-05
-1.85492206508268e-05
-4.11417162160302e-05
-3.2603793593308e-05
-1.79331212622724e-05
-2.55633631840416e-05
-2.55379456771825e-05
-2.85751886843707e-05
-2.61499376174093e-05
-3.25464448535789e-06
-3.42525421124618e-05
-1.29741566760298e-05
-1.52741714140031e-05
-1.75332381426492e-05
-2.0521895474639e-05
-1.97217638031373e-05
-1.2133320811704e-05
-2.1934266683663e-05
-3.35915548634157e-05
-5.00602808477499e-06
-9.37890278356461e-06
-3.10673539216704e-05
-2.46406996072728e-05
-1.45983137924925e-05
-1.32483140315494e-05
-3.94504005214566e-05
-1.90448632813741e-05
-7.96747804403951e-06
-4.40173405970637e-05
-1.83051899028883e-05
-2.97495932910223e-05
-2.22447594985727e-05
-1.98082692308998e-05
-1.09841504689421e-05
-2.30024562002235e-05
-2.68406742676183e-05
-2.89299959372425e-05
-1.9033119369356e-05
-1.75822566238081e-06
-1.83660601822032e-05
-5.49257475340779e-05
-2.00522788495652e-05
-1.36655342282338e-05
-2.28740650527148e-05
-3.46423645816586e-05
-2.46554388488211e-05
-2.13655572628448e-05
-4.70345904328928e-05
-5.79020836537044e-06
-9.69947228214448e-06
-4.41262486349529e-05
-1.38604017878357e-06
-1.24396920508978e-05
-3.28580058641902e-05
-5.30114682671736e-06
-1.68362805601038e-05
-2.47159641502713e-05
-2.92315446619913e-05
-1.76425846401192e-06
-1.50983529877856e-05
-2.93320710553689e-06
-2.46001893844223e-05
4.1125235316279e-06
-1.33738541283935e-05
-5.01289136961627e-05
-1.74875276711252e-05
-2.77223434800285e-05
-3.93351750976598e-05
-1.89698789709373e-05
1.74640873163053e-06
-2.42906298948374e-05
-3.43325947774911e-05
-2.137823682147e-05
-2.17085638075931e-06
-3.66737422956945e-05
-3.13066594608786e-05
-1.35072569483448e-05
-1.22711611532977e-05
-2.34185062375209e-05
-2.60017218596545e-06
-1.65664671946352e-05
-2.3564343892941e-05
3.65763808902425e-06
-2.99459955641575e-05
-1.04001174427821e-05
-1.10075997019686e-05
-2.67422885985989e-05
-3.61323737607671e-05
-3.62181105294029e-05
-2.83566422164905e-05
-2.46607863265785e-05
-2.2129999376888e-05
-1.12910756815816e-05
-2.98880056036493e-06
-1.88611406613815e-05
-5.32647579851255e-06
-1.05990337340256e-05
-1.29771159277916e-05
-9.09988844360567e-06
-3.48847374695109e-05
-1.05600075380317e-05
-2.50003908531063e-05
-4.30379111827032e-06
-1.65482785594901e-06
-2.8893961891174e-05
-2.11432332032218e-05
-1.83408739916086e-05
-2.69118922848966e-05
-1.61597112061158e-05
-2.96512235066844e-05
-2.39842815442594e-05
-5.36744503455218e-06
-2.67939093918055e-05
-1.43765913002667e-05
-7.05980228064367e-06
-8.2449409755004e-06
-4.69875022503122e-05
-2.03068259386788e-05
-2.21180521125741e-08
-1.97249047567652e-05
-2.62313977605368e-05
-2.97952179601389e-05
-1.6042668048286e-05
-2.30270365857667e-05
-1.15534744781955e-05
-3.54075102094502e-05
-2.59871808562397e-05
-1.06857849840502e-06
-3.79830004599821e-05
-4.31144038629621e-05
-1.39569181452651e-05
-3.19737922974438e-05
-1.69460979753872e-05
-1.67091872202974e-05
-1.56546191477625e-05
-1.73711330999222e-05
-2.53525911116832e-05
-2.81242431736035e-05
-2.41925631811429e-05
-2.02459273534564e-05
-2.54012140541654e-05
-3.38197530923462e-05
-8.42657572065808e-06
-1.64017250652333e-05
-1.59310627840682e-05
-9.38257647934021e-06
-2.27813104605451e-05
-2.168439137406e-05
-1.54021509507515e-05
-2.14273941950609e-05
-9.66592099806807e-06
-1.62440570145909e-05
-2.35168507056295e-05
-1.84211753922971e-05
-1.00018741925582e-05
-2.84409735997481e-05
-1.19243182938429e-05
-2.6216190949272e-05
-1.04718559294445e-05
-1.17155224722614e-05
-1.02576570876275e-05
-1.41941165078696e-05
-3.85363209275865e-05
-2.06078575163356e-05
-2.83328139345121e-05
-2.16613477084736e-05
-2.16074275764003e-05
-2.41354879552294e-06
-2.4493030063962e-05
-9.06475444766253e-06
-1.52338596375296e-05
-8.15677933702701e-06
-2.8745073164611e-05
-1.17520590386227e-05
-2.58040269000452e-05
-1.19064597143494e-05
-2.77461224524885e-05
-5.80742395268348e-06
9.64444158772391e-07
-2.67763137038754e-05
-1.98896916406775e-05
-3.07206880278321e-05
-1.62649011278591e-05
-1.83940564991335e-05
-3.09144406754986e-05
-1.18408914778254e-05
-4.18738132509347e-05
-1.89597715866161e-05
-1.31470293871492e-05
-3.41692034062496e-05
2.32507534369852e-06
-4.3345592677548e-06
-3.07195343064354e-05
-1.79245740799341e-05
-1.56945757668641e-05
-2.20789664533322e-05
-1.78088313559074e-05
-1.42909354893181e-05
-2.1966176250286e-05
-1.20174472073556e-05
-2.3969612539293e-05
-4.40744679591067e-06
-2.18259158192097e-05
-3.90241180109838e-06
-1.09955590858689e-05
-1.84074144594784e-05
-1.99663218485963e-05
-1.85628372708381e-05
-1.47226779263357e-05
-1.20284674595605e-05
-2.7146540622874e-05
-3.65097145091659e-05
-2.69967844855594e-05
-1.54857603148372e-05
-1.07732339833767e-06
-1.02834186472312e-05
-2.65812986293703e-05
-1.29304412228806e-05
-2.49109431117514e-05
-2.62384671049373e-05
-1.33375452476672e-05
-3.99488186715689e-06
-9.69984118445211e-06
-1.49079277561048e-05
-3.21376200295913e-05
-1.85783636777658e-05
-3.32754600126694e-05
-2.15138449104382e-05
-2.03995236028472e-05
-4.61530217720447e-05
-7.84565280215843e-06
-2.53344557158037e-05
-9.04344366330735e-06
-2.7338305686021e-06
-2.15891603482172e-05
-3.2862580031642e-05
-3.79842545603652e-05
-1.88095075068935e-05
-1.64294344826265e-05
-1.80998708678209e-05
-1.36199806404633e-05
-1.37314277687052e-05
-1.16779262636314e-05
-2.39067872353905e-05
-8.35935153002207e-06
-2.10902856527425e-05
-3.48706918659492e-07
-7.28420495622876e-06
6.51413832326098e-07
-2.12444487052886e-05
-2.46559170641445e-05
-2.66901623671577e-05
-6.2521443672367e-06
-2.73320089501626e-06
-2.65765186373424e-05
-1.2935458051461e-05
-2.80815978398923e-05
-6.50178085367888e-06
-3.24548163608692e-05
-2.5289631143136e-05
-1.7223827788353e-05
-2.23755976771908e-05
-3.50741730746766e-05
-2.40763360096979e-05
7.75011940363274e-06
-2.70688046798655e-05
5.35001475556857e-06
-1.95224745912756e-05
-1.46603699043092e-05
-2.75981063133486e-05
-3.81162760152867e-05
-3.33285649606857e-05
-1.81298518245217e-05
-1.68033378541166e-05
-2.30958042095769e-05
-1.01268440117807e-05
-2.2090394618269e-05
-1.671731958749e-05
-9.54302909695918e-06
-2.6565145607367e-05
-3.80673703297152e-05
-3.06210848097196e-05
-9.27533189031052e-06
-2.78071429066477e-05
-5.50924021181876e-06
-2.32924991719169e-05
-4.07954009985187e-05
-2.58165185002864e-05
-9.85260179331574e-06
-1.16293875113892e-05
-3.59447754829344e-05
-3.90490448586314e-05
-2.23866894639617e-05
-3.32538307477826e-05
-1.18451316770935e-05
-2.4491761284112e-05
-2.55617117344214e-05
9.67852173797347e-07
-9.95955930848537e-06
-3.6629760312929e-05
-2.13714926388056e-05
-3.59856082364802e-05
-1.52255315704293e-05
-1.86911877894967e-05
-1.98165020353433e-05
-3.01400941119802e-05
-1.14197742046847e-05
-2.46982005765673e-05
-3.65245485084168e-05
-1.19503495678002e-05
-2.3541060451146e-05
-2.13731526727596e-05
-3.8338952176527e-05
-2.06917070190533e-05
-9.26877170344526e-06
-2.42668304695674e-05
-2.68671931383187e-05
-3.17591089116039e-05
-2.62772328226516e-05
-2.74857151810942e-05
-9.72285406642893e-06
-1.19486143471238e-05
-2.32678360417935e-05
-2.28838910267252e-05
-5.9551850736031e-06
-9.79941811230377e-06
-4.05522313433686e-05
-3.75694544789652e-05
-1.32799108011223e-05
-1.26404017666795e-05
-1.97161373796547e-05
-2.30748177303078e-05
-2.57026632586417e-05
-1.74128904528314e-05
-1.45031499387943e-05
2.56233251980225e-06
-2.0533598078363e-05
-2.16566022448815e-05
-3.48293960019519e-05
-3.03528306737493e-05
-1.75224211916165e-05
-1.65595537243454e-05
-3.91405146708015e-05
-3.36084407004012e-05
-3.17822238520339e-05
-7.20686110473018e-06
-2.97492361287159e-05
-1.7264661614574e-05
-2.08478804384592e-05
-1.74605814128579e-05
-2.96729992847011e-05
-2.5790342158659e-05
-7.1329486253043e-06
-2.4223199268773e-05
-1.75318215646135e-05
-8.37857809535595e-07
-2.29632376630067e-05
-2.00173929007786e-05
-2.85304260170887e-05
-1.16381639309428e-05
-2.43127472616936e-05
-2.36484001640888e-05
5.22449809680018e-06
-1.26055515102082e-05
-2.46753228310636e-05
-1.2483439053491e-05
-8.66724501995839e-06
-9.99409342237307e-06
-3.26997627410093e-05
4.52283203848493e-07
-1.69282101076082e-05
-5.83813139926534e-06
-4.64229877445766e-05
-2.28584911576912e-05
-8.35274213655249e-06
-1.4700789560561e-05
-2.46943314852843e-05
-2.98142775698321e-05
-2.5811801937586e-05
-7.98218074905688e-07
-4.1770392352672e-05
-2.05731578650272e-05
-1.4189292216808e-05
-1.82220839337062e-05
-2.47980166954783e-05
-3.31732042830905e-05
-4.03612791594281e-05
-1.41418405463087e-05
-3.86021241231478e-05
-1.06417230255085e-05
-2.21118299593056e-05
-2.69685002927096e-05
-4.86673671156134e-05
-1.6154014976679e-05
-2.12882605740532e-05
-2.75711400897468e-05
-4.7351932199541e-06
-2.21061252010803e-05
-1.54404389776196e-05
-1.58417832213237e-05
-1.24511097268239e-06
-1.67779386917551e-05
-1.26677499161509e-05
-2.99761518476316e-05
-5.59523436132885e-06
-2.06320492473924e-05
-3.83187899015001e-05
-2.14135818965955e-05
-3.25155829206614e-05
-7.97340730165163e-06
-3.26233047877326e-05
-8.7395071963078e-06
-3.46754515067519e-05
-1.57059148520363e-05
-3.97554812207921e-05
-1.86114376183387e-05
9.31990136140207e-07
-2.67080862767508e-05
-2.70129147907732e-05
-1.94495907223239e-05
-8.68581930563742e-06
-3.89880966702115e-06
-2.96608968963221e-05
-2.07895416991549e-05
-7.66863260715026e-06
-2.96451611387932e-05
-1.97056287918407e-05
-3.69291001883072e-05
8.81995265131495e-06
-1.4901803934972e-05
-2.74565498482651e-05
-2.58333251861891e-05
-3.1777786969581e-05
-4.64346548591482e-06
-2.5328109977021e-05
-1.22646593754852e-05
-1.53135589422171e-05
-2.5707416156546e-05
-2.32041775751648e-05
-2.07104066799754e-05
-3.85402549169037e-05
-8.18430386024593e-06
-1.70222135950614e-06
-3.63058217692704e-05
-1.61450842216728e-05
-2.57070698903253e-05
-1.67676356052615e-05
-1.31892139501931e-05
-1.76776706247024e-05
-1.18866234416664e-05
-1.2313794990364e-05
-1.46545458675261e-05
-3.86166600731761e-05
-2.17475084202054e-05
-3.77432558291217e-05
1.60836582790839e-06
-1.43102971009504e-05
-5.23917414331612e-06
-2.95796337248054e-05
-1.18083248115111e-05
-1.96143416324143e-05
-2.25377610264298e-05
-1.90434361253552e-05
-1.56262023988869e-05
-1.73704166995391e-05
-2.38661734657837e-05
-4.27180965902831e-07
-1.66740292613952e-05
-2.23680614488231e-05
-1.73498654588169e-05
-7.35799083421855e-06
-5.52941893213546e-05
-6.59840631773955e-06
-1.98055034739062e-05
-3.50308002056695e-05
-1.94594555255744e-05
-2.27374657325413e-05
-1.96388970743613e-05
-2.61737840955037e-05
-3.54139137761287e-05
-2.28218526327037e-05
-9.46695008561868e-06
-2.08509463251979e-05
8.84711736707773e-06
-4.49939308132714e-06
-3.2665313664866e-05
-9.97617867764104e-06
-4.99752752175393e-05
-5.0612148486607e-06
-2.76765478673831e-05
-1.80020666006218e-05
-2.24643839559227e-05
-1.47417208804048e-05
-1.86711243625406e-05
-2.32760215191601e-05
-2.50242654134644e-05
-2.0481704001592e-05
8.66737087141675e-06
-5.13135714302919e-05
-1.52982985253469e-05
-3.3103483466024e-05
-1.87347529968774e-05
5.20350988598066e-06
-2.60655428760292e-05
-1.71226448382547e-05
-2.74598771503132e-05
-2.3768192809035e-05
-2.22341221237236e-05
-3.88348192046535e-05
-2.81146865704674e-05
-2.12868306593603e-05
-2.60978503259689e-05
-8.38948830212002e-06
-3.75568649283348e-06
-3.16531362378165e-05
-2.17677952669145e-05
-4.5508011154713e-05
-1.09252203197318e-05
9.09917263206297e-06
-1.98550416506167e-05
-3.99951158659433e-05
-2.01890387123656e-05
-2.23236621907016e-05
-3.32412066854482e-06
-1.84908718633445e-05
-1.03532024228845e-05
-2.22306303519462e-05
-1.28869625313183e-05
-3.60551448133138e-05
-5.40140495573478e-06
-1.1790344188171e-05
2.8240011909314e-06
-1.51443880104474e-05
-3.43216007237182e-05
-2.01717616827798e-07
1.45201648194209e-07
-3.54036053775771e-06
-3.48758514898214e-05
-1.12303865535522e-05
-1.94831754215974e-05
-3.34985422799348e-05
-1.41478231129822e-05
-2.75313875398107e-05
-2.64960115368558e-05
-3.76377036203503e-05
-2.35858245877526e-05
-3.25473478054661e-05
-1.48950024352649e-05
-2.42235277717827e-05
-2.21840760632888e-05
-8.76746108583403e-06
-9.89567409485781e-06
-2.54928554967993e-05
-4.75237841140944e-06
-1.1542547405555e-05
-2.85763250283438e-05
-1.44602225081811e-05
-1.94084715526839e-05
-1.70871645506109e-05
-1.28939523489036e-05
-4.30716349356806e-06
-1.45042218942823e-05
-1.4323637103181e-05
-3.7545471934265e-06
-1.56095944314885e-05
-3.74392516957592e-05
-2.39333427456893e-05
-1.77427255826536e-05
-2.64860037300496e-05
-2.99861650802985e-05
-4.5768607061877e-05
-2.79592951841489e-05
-3.5299532477264e-05
-1.1736308348394e-05
-9.26609481567094e-06
-1.81844235693854e-05
-3.38440863375944e-05
-2.27116556506404e-05
-1.61187710368789e-05
-1.46387813724566e-05
-1.38533325683295e-05
-1.04286752311676e-05
-4.76481990805156e-06
-1.32669286962954e-05
-1.13666253111314e-05
-6.97026204525764e-06
-2.53296718108742e-05
-9.75843163234323e-06
-1.36757881187832e-05
-3.1831220883363e-05
-1.79199807888315e-05
-3.17578755073125e-05
-8.41454025018674e-06
-4.76910633290851e-06
-2.71780484497842e-05
-1.99607932831217e-05
-2.8491198130862e-05
-1.27813724095344e-05
-2.29508378180601e-05
-2.9512145833613e-05
-4.58478722822664e-06
-3.45814152926492e-05
-1.1997689125796e-05
-1.25642719727947e-05
-3.47824695795038e-05
-2.96896697010412e-05
-2.39124575066799e-05
-2.00600348372702e-05
-1.6968123738041e-05
-3.37827733595107e-05
-1.95549705254338e-05
-3.61358103131834e-05
-3.1230080984591e-05
-4.23250446326084e-05
-1.88861826889812e-05
-1.49775949581002e-05
-1.31784918171847e-05
-1.09892442272351e-05
-1.30263125252266e-05
-2.60729822613187e-05
-2.89433172493802e-05
-2.65430998491541e-05
-7.55987903133648e-06
-3.4845439531005e-05
-1.86613320586e-05
-1.02916102822328e-05
-3.3958140870549e-05
-2.30279393832349e-05
-2.36218829990545e-05
-2.61939679976836e-05
-2.04737901552213e-05
-7.93056683514364e-06
-4.33639073894935e-05
-5.44244804442463e-05
-3.20675294515336e-05
-3.12049329324513e-05
-5.21777721113778e-06
-2.23669988397595e-05
-2.96208192512624e-05
-2.37896502364717e-05
-2.84454424040389e-05
-1.64602329627598e-05
-2.23107321676226e-05
-2.35334174831089e-05
-4.18757559350175e-05
-3.17149766732172e-05
-2.87829285743804e-05
-7.47412483234933e-06
-1.69821287671839e-05
-1.14890418559172e-05
-1.10287316078265e-06
-6.02059147564535e-06
-1.38139719559388e-05
-9.35759606325804e-06
-5.85258992464464e-06
-1.50320959667512e-05
-2.01852751330046e-05
-2.0113461498336e-05
-2.90519676457949e-05
-2.07413565987777e-05
-1.03434850480886e-05
-1.42694212226909e-05
-1.27235778298418e-05
-2.08833865644775e-05
-1.539245099893e-05
-2.93185719906308e-05
-2.96341842371746e-05
-2.06242456255535e-05
-9.13704461352664e-06
-2.07342752696071e-05
-1.69996626335127e-05
-6.95981507579298e-06
-5.31162073748841e-05
-2.30606859880316e-05
-1.78034124623687e-05
9.06796082447878e-06
-1.83037248647314e-05
-1.75170308703961e-05
-2.45536376576908e-05
-1.06756688001034e-05
-2.90280021422576e-05
-2.26774531942583e-05
-2.79623481742857e-05
-2.79734084787321e-05
-5.13450516620886e-06
-3.81965899294155e-05
-3.39683630775099e-05
-1.02699086802645e-05
1.60372250508563e-05
-5.37810238024577e-07
-2.71461712569286e-05
-1.49527721411674e-05
-2.44287314882395e-05
-2.31482957631364e-05
-6.05052555490862e-07
-4.7750358205586e-06
-2.07286720586786e-05
-3.9679342504834e-06
-1.46163269481348e-05
-3.72996266016196e-05
-1.13552432851954e-05
-3.86648332817062e-05
-7.45771408032276e-06
-4.21614322228184e-05
-1.06131360743133e-05
-2.19813499644717e-05
-1.84926181970735e-05
-2.66762706311406e-05
-2.09212903090081e-05
-3.22865853899884e-05
-2.01917963041716e-05
-1.76284155319538e-05
-5.13112150205418e-06
-1.46005602859194e-05
-4.11412731211964e-05
-1.36932929646858e-06
-1.9924607695572e-05
-7.39074060558425e-06
-1.3379274333347e-05
-4.18981896018539e-06
-9.72666196714796e-06
-1.40855006744082e-05
-2.97323742043259e-05
-2.01738308421414e-05
-2.02769365101563e-05
-2.76785375440981e-05
-2.95688467320671e-05
-3.25236842253543e-05
-1.82968608398573e-05
-1.07388450535465e-07
-1.03968338319678e-05
-1.76397933012735e-05
-8.39652366276385e-06
-1.72859956379919e-05
-6.70797331410046e-06
-2.54720211608868e-05
-9.91112988205795e-06
-4.15220405920543e-05
-2.71409927275192e-05
-2.45684587286731e-05
-3.59685433294687e-05
-1.06834731268422e-05
-1.55065854898787e-05
-1.38153648793662e-05
-3.72910691143432e-05
-2.28706487951547e-05
3.28659522481276e-06
-1.56906022103807e-06
-2.1728826821573e-05
-2.2049801748423e-05
-1.57696269333002e-05
-6.79713811319258e-06
-2.88761888410016e-05
-4.08832850842192e-05
-3.52654034624597e-05
-1.00713898936106e-05
-2.81065019063102e-05
-2.61908317369574e-05
-8.22702499463123e-06
-2.88458248255723e-05
-9.68881695374383e-06
5.26018452531977e-07
-1.21595096757832e-05
-3.59843627004364e-06
-2.18552697090119e-05
-3.94350656536135e-05
-1.33148234056076e-05
-2.08798221071884e-05
-4.31203471725072e-05
-3.42786168970927e-05
-2.07561585260243e-05
-3.06074636825817e-05
-2.01925050721088e-05
-1.12663968273784e-05
-1.95496404534481e-05
-1.51782258981175e-05
-1.35980310370177e-05
4.02277246052753e-06
-1.72196227494522e-05
-1.25811018835741e-05
-5.95559439516451e-08
-3.66466293764298e-05
-1.53091968799113e-05
-2.67105728887691e-05
-1.74715142143875e-05
-3.38986652509235e-05
-1.89301466790657e-05
-5.90077018265457e-06
1.32472111510126e-05
-9.93011740995862e-06
-4.24467749587446e-06
-2.52557448274392e-05
-2.39455207750925e-05
-5.53725736801331e-07
-1.49186019017766e-05
-1.16600404048997e-05
-3.24580358977672e-05
-3.52051486233974e-05
6.6745637076802e-06
-2.267234868207e-05
-2.95540489758608e-05
-2.82875323187196e-05
-1.48771650216664e-05
-3.50720731849717e-05
-1.29452338718086e-05
-1.47280859551797e-05
-3.90752245927423e-05
-4.10825978885037e-05
-1.4793440772067e-05
-4.31923183559171e-05
-3.26475340852439e-05
-1.58546286658015e-05
-3.34126159833814e-05
-2.51541219779809e-05
-4.95367547398202e-06
-2.79782946662199e-05
-2.55059185060589e-05
-2.97791038308479e-05
-2.60162897183606e-05
-3.31931857017587e-05
-4.25355650742233e-05
-1.11583002862844e-05
-2.11620485496519e-05
-3.85704825816879e-05
-1.76222414442705e-05
-3.09888002320776e-05
-6.10833661204745e-06
4.65145817868307e-06
-1.02585236966712e-05
-1.3494552512578e-05
-2.03780618108147e-05
-2.13177235765505e-05
-1.09688364901684e-05
-1.10162291300489e-05
-7.41031946301382e-06
-2.64428753124877e-05
-3.02860079796531e-05
-3.51970226081388e-05
-8.39076983019002e-06
4.23849020575656e-06
-2.27537892686334e-05
-2.40370063881303e-05
-3.81510486015119e-06
-3.63981089562595e-05
-2.35854772334754e-05
-1.10477507472172e-05
-3.63691285003089e-05
-6.24563538472011e-06
-3.26318936627475e-05
-4.26269133408774e-06
-1.03560748957651e-05
5.33645202300678e-06
-2.53685357831162e-05
-1.67104019802564e-05
-5.89846951857038e-06
-2.74972686020617e-05
-3.10550015720515e-05
5.88136150698129e-06
-1.38747956819496e-05
-4.36810833523993e-06
-2.57613005230128e-05
-4.66371044461588e-05
-2.11236460368059e-05
-2.85054432571013e-05
-1.41980972146657e-05
5.7966447955496e-06
-1.56165946614194e-05
-2.46115526595386e-05
-1.43425915055275e-05
-3.21072516597404e-05
-1.69776744181797e-05
-1.76579792001152e-05
-5.95994109585968e-07
-3.3936453012194e-05
-2.41100874386092e-05
-1.97600776354026e-05
-4.44622334806993e-05
-4.84290721640507e-06
-2.52387357466611e-05
-3.94189405096314e-05
-1.44959585632415e-05
-2.31935109334899e-05
-2.44399549418114e-05
8.8290650613271e-06
-3.99053878854026e-05
2.09971164248211e-06
-2.24202877701959e-05
-2.63376516374488e-05
-2.74291036702833e-05
-1.52375323123057e-05
-1.39614727810367e-05
6.97874516478131e-06
-1.72235027929666e-05
-1.34046989852583e-05
-2.33867970202431e-05
-2.61696031223691e-05
-3.69509049523766e-05
-7.55355233333952e-06
-4.30022141840928e-05
-1.29699757610023e-05
-1.64282838075574e-05
-4.41509590104528e-05
-2.70077095174578e-05
-1.96573616037234e-05
-1.66432079732558e-05
-2.69199857505804e-05
-1.87426142127417e-05
-2.82626629513251e-05
-2.62212332946457e-05
-6.44093151991275e-05
-2.47830691284965e-06
2.72145018843102e-07
-2.41948373339203e-05
-2.69498951060939e-05
-3.90985796895857e-05
-3.63312426623749e-05
-1.77766967907434e-05
-3.10504358862678e-05
-2.10726406390618e-05
-8.67371284212106e-06
-2.59664439816199e-05
-2.23144194573761e-05
-1.71191735129171e-05
-1.80809609514401e-05
-2.95200290838392e-05
-2.61764906356104e-05
-4.57898894409936e-06
-2.94653652143092e-05
-2.08504312922312e-05
-2.50497892435952e-05
-2.27890305414106e-05
-3.24556856502953e-05
-2.11171440325097e-05
6.98635280188947e-06
-2.22006816199433e-05
-4.5773133688865e-06
-2.49440383354577e-05
-3.33343574660413e-05
-7.16172210273895e-06
-2.93634370349399e-05
-3.64102020788659e-05
-1.27650083745293e-05
-2.03551193749983e-05
-2.20907770226346e-05
-2.60173330621566e-05
-4.26560413811966e-05
-2.37083727980864e-05
-6.59097445465543e-06
-3.68513240539509e-05
-1.02836929856684e-06
-3.55233165712123e-05
-3.22025753464087e-05
1.72681520020324e-06
-9.67933134263402e-06
-3.83300228786565e-06
-1.12331945576082e-05
-5.27507350227787e-06
-3.90233324503314e-05
-2.48092058471887e-06
-2.99671764404882e-05
3.21554242073261e-06
-3.60581261054339e-05
4.21386298650428e-06
-8.60828670382813e-06
-2.2629792566211e-05
-3.68667168743955e-05
-2.39804622228137e-05
-1.53664016691964e-05
-9.48678541657431e-06
-1.6696940943632e-05
-8.91984691440275e-06
-8.53776603340794e-06
-2.95424105606026e-05
-1.50691231598466e-05
-3.56025330658862e-05
-3.10308697021668e-05
-1.91088464028426e-05
-2.11790997795118e-05
-1.50764217252166e-05
-2.14528861130517e-05
-6.33729960193953e-06
-4.04733119767745e-05
-2.27847559946368e-05
-1.07040503805596e-05
1.50185082352466e-06
-2.56400247533081e-05
-2.32849713300955e-05
-4.77253915301695e-06
-9.23624643085541e-06
3.23612032035482e-06
-1.79987532596903e-05
-3.36668317604491e-05
-5.08877889673092e-06
-2.02973183337084e-05
-4.56793408870232e-05
-2.13313038129343e-05
-1.77495379690446e-05
-2.13134574719976e-05
-1.75714802573776e-05
-3.06531015858201e-05
-1.78023691350063e-05
-1.54526065629874e-05
-1.71908139674635e-05
-1.93614150683296e-05
-3.70378010105859e-05
-9.32261714322022e-06
-1.78948622911677e-05
-3.32322158251413e-05
-1.47958732863418e-05
-6.68483893991963e-06
-2.05180995121408e-06
-1.88528465833024e-05
-1.0576472303929e-05
-1.39614898193426e-05
-2.56509619239383e-05
-2.92412458797225e-05
-1.14452897767255e-05
-1.88603087923314e-05
-2.89831456065727e-05
-2.02953067198878e-05
-2.89727588565225e-05
-1.85923752824958e-06
2.46954108961792e-06
-2.27338087159811e-05
-1.93498179211772e-05
1.84484016828895e-06
-1.10888897479405e-05
-3.98865007071532e-05
-2.73882885729488e-05
-2.50406539482433e-05
-1.43680747472351e-05
-2.45548727547409e-05
-2.6778044850687e-05
-1.29118124702221e-05
-1.7881146020174e-05
-3.44433658595959e-05
-2.73971202124521e-05
-2.71622139547506e-05
2.50389873849163e-07
-2.95647152975628e-05
-1.14008533646867e-05
-1.95041048338127e-05
-4.63851224732643e-06
-2.71807178072558e-05
-2.92963357449596e-06
-5.75966591116769e-06
-1.66412990507418e-05
-3.1095697805337e-05
-2.38764658490299e-05
-2.14752948238588e-05
-2.85469476369094e-05
-2.66663903560927e-05
-3.31835558385777e-05
-1.32215745930107e-05
-2.19569770663517e-05
-1.07151743725296e-06
-3.29999217354416e-05
-2.36174190805935e-05
-2.29012279073223e-05
-4.29103674534148e-05
-2.98742242156013e-05
-2.3302621527193e-05
-1.40738996183958e-05
-9.81877294252971e-06
9.02923339129427e-06
-2.50275554804839e-05
-1.54779049353432e-05
-1.71497501653106e-05
-5.67418462298924e-06
-3.31159403011318e-05
-4.22478105018024e-05
-1.97392552726712e-05
-2.55062037485813e-05
-1.17328209106349e-05
-9.4896810961315e-06
-1.4595231665299e-05
-2.48850058739793e-05
-2.43262624395881e-05
-2.32858074591778e-05
-1.13117066211953e-05
-2.64277729121564e-05
-4.46599488370625e-06
-1.05196219799689e-05
-2.41999799332139e-05
-2.237350285003e-05
-4.11143336386922e-05
2.07330213712272e-06
-3.28057793981021e-05
-4.28685236254241e-05
-7.05365942792875e-06
-3.22947192339524e-05
-1.66660435855169e-05
-2.93844251106093e-05
4.65461374103141e-07
-3.91350052287966e-06
-3.79495187355033e-05
-2.84519408313733e-05
-3.50979904807619e-05
-1.26652600665979e-05
-1.8895639904674e-05
-1.68221321840373e-05
-1.36562939125745e-05
-2.1700699709834e-05
-1.58604776668993e-05
-1.22565562279318e-05
-3.22258835539287e-05
5.96672691437752e-06
-2.65583528111897e-05
-2.53218362349503e-05
-1.0093924684642e-05
-1.99603367939352e-05
-2.52186433200083e-05
-3.0683011661073e-05
-1.28789472321777e-05
-1.49733959286953e-05
-1.97380766000744e-05
-2.77513460478184e-05
-1.39950288009913e-05
-2.68560219246084e-05
-2.57963467295437e-05
-2.49694429141968e-05
-3.22832469242761e-05
-4.17782207917845e-05
-3.87181120240034e-06
-2.93223042412015e-05
-8.39925772706091e-06
-1.31640616736435e-05
-2.31915327561577e-05
-1.67445333719162e-05
-2.77422040722431e-05
-6.46664338118784e-06
-1.00597174036157e-05
-2.68154996168398e-05
-1.68595824295371e-06
-2.93604334630359e-05
-1.64372039675276e-05
-2.1411907386778e-05
-3.37802310344365e-05
-3.89044000641063e-05
-2.21154736989605e-05
-3.73969462832947e-06
-2.07353417768514e-05
-1.37268366803302e-05
-4.185788957448e-05
-1.14307039304004e-05
-1.89237107911195e-05
2.1430248822305e-06
-5.70714455448123e-06
2.84236878944354e-06
-2.84590792970617e-05
-1.45398956854236e-05
-8.77869650945537e-06
-1.41765396958556e-05
-2.08707590044883e-05
-2.26069792960054e-05
-1.88951863370021e-05
-2.20836561177044e-05
-3.04595579074812e-05
-1.95157936901942e-05
5.72313330914329e-07
-2.41121484332308e-05
-1.19011250426656e-05
-1.49392742515059e-05
-1.4533773145323e-05
-1.09413162443132e-05
3.70483191546837e-08
-3.18049743525033e-05
-1.62880946851678e-05
-3.08848048062969e-05
-2.71944910576418e-05
-4.47877202928565e-07
-3.71290548663724e-05
-1.74595134778379e-05
-2.4566204505073e-05
-6.03484951329078e-06
-1.84775139263724e-05
-2.87179574324334e-05
7.26982758474927e-06
-2.98637935036489e-05
-2.6001029499853e-05
-4.49027560177256e-06
-3.55520153236884e-05
-1.13393728500298e-05
-8.37913504383538e-06
-7.85945300833587e-06
-5.5660277504131e-06
-1.57558633338459e-05
-1.19985806776928e-05
-1.89692330107355e-05
-1.68495256400057e-05
-2.21536551593325e-05
-7.07042377688583e-06
-3.48953825134917e-05
2.55083826131509e-06
-7.44245255419336e-06
-9.93622863797191e-06
-1.84278958115807e-05
-1.47360073437895e-05
-3.02120997580609e-05
-1.86808837760098e-05
2.6055959133412e-06
-6.49434491756916e-06
-2.55266662715335e-05
-1.0070235649394e-05
-1.5224144290804e-05
-9.69307702858331e-07
-5.30345160702259e-06
-1.51593134087929e-05
-5.31653070915421e-06
-4.15770628600757e-05
-1.04202904901699e-05
-3.02965634617364e-05
-1.17136948374212e-05
-1.8070646571022e-05
-2.91351139863717e-05
-2.09685006050922e-05
-3.49737061794844e-07
-2.22981296472524e-05
-3.30220334049926e-05
-2.88164256799457e-05
-2.27830333926455e-05
-2.30212269063256e-05
-8.10118079050903e-06
-2.19201873371525e-06
-2.11318103208487e-05
-2.26793825669352e-05
-1.82679965627723e-05
-1.42985735422821e-05
-1.85479441459685e-05
-2.07775795073515e-05
-1.37009976456071e-05
-8.56188853316473e-06
-2.8059067500322e-05
-4.35777140676277e-05
-2.70067225583373e-05
-2.09008397095184e-05
-1.27504161864202e-05
-7.98375144509374e-06
-2.51497135895472e-06
-2.76961719650851e-06
-6.27876905260413e-06
-1.55728696824564e-05
-2.01019045925063e-05
-1.13906260583033e-05
-2.2180707755891e-05
-1.69774739206985e-05
1.22288420824015e-06
-1.56116741167376e-05
-1.20827198224746e-05
-2.48225485930511e-05
-1.86610452549219e-05
-1.3646762702541e-05
-1.98922912020119e-05
-1.65614822236135e-05
-2.01583427363385e-05
-4.81874934661964e-06
-1.35677315940995e-05
-1.62604285654098e-05
-1.09019679590566e-05
-2.77724156583466e-05
-1.40575042443834e-05
-2.51916866305494e-05
-5.03905765415102e-06
-1.27312880350529e-05
-1.29256782669881e-05
6.88131412351271e-06
-3.36440157312408e-05
-4.08011861637131e-05
-2.38704430678272e-05
-2.13425112832489e-05
-3.72644810623651e-05
-3.38659304909834e-05
-1.10320478052831e-06
-1.22039039927371e-05
-3.03527292338543e-05
-1.03332330674827e-05
-3.24828893586096e-05
7.05547948464413e-06
-2.61287833099062e-05
-1.10393849152991e-05
1.27705145898528e-06
-3.1815184027243e-06
-4.38057086813106e-05
-1.88494310854774e-05
-9.53166521521808e-06
-1.84378311648133e-06
-9.39149174228766e-06
-3.24417548460419e-05
-3.60482083189956e-05
2.81134678553104e-06
-1.44365764072657e-05
-1.54140031924929e-05
-1.04905529490382e-05
-2.08120254120096e-05
-1.37854111987296e-05
1.09370242299275e-05
-1.02119194601098e-05
-5.66926205632845e-06
-4.01393914637089e-06
-2.18459469076732e-05
-1.72683672842283e-05
-3.0760922329162e-06
-2.13450456370917e-05
-1.57573439133925e-05
-4.34036774712097e-06
-3.0210733465375e-05
-3.80006117715176e-05
-1.07093327121478e-05
-1.68212467663626e-05
-1.6995704299333e-05
-1.32864366108371e-05
-2.402836461242e-05
-6.16713121575835e-06
-1.23331511276803e-05
-1.3431131107182e-08
-3.09945268288748e-06
-2.38559251565172e-05
-9.94729337142287e-06
-2.76707863753612e-05
-5.18684978094997e-06
-7.33686598024835e-06
-2.39966531259055e-05
-2.75751997034062e-05
-1.81953377461111e-05
-4.11629918800907e-05
-2.41682775507404e-05
-4.16482397083716e-06
-3.61432646886858e-07
-4.01270843662294e-05
-1.64448827578345e-05
-8.81886485510391e-06
-3.26927250079757e-05
-9.66623496763429e-06
-2.71988504735887e-05
-3.23396723485448e-05
-6.398829175547e-06
-1.12697111258663e-05
-2.06013969076584e-05
-2.40860323894601e-05
-1.77258438588487e-05
-2.88175245162596e-05
-1.26225341866866e-05
-3.08188608415479e-05
-3.13824645357563e-05
-1.73523365895378e-06
-2.90807606688103e-05
-6.21512139102761e-06
-2.93622504071711e-05
-1.78160987434977e-05
-2.79989562638714e-05
-7.74996752670808e-06
-7.3632474621971e-06
-1.95165450708393e-05
-3.80130256395497e-05
-1.74531164649895e-05
-2.58542583683444e-05
-1.07238832993368e-05
-2.68741322067109e-05
-5.90006488932325e-06
-3.30451371138678e-05
-1.26550721243684e-05
-2.26292865727792e-05
-3.22090900857745e-05
-2.31065792440034e-05
-1.12320900030348e-05
-3.34075032626371e-05
-2.32583663875252e-05
-2.04410307176411e-05
-2.87836574101e-05
-2.50379029250179e-05
-2.39907542296519e-05
-2.14732505692411e-05
-2.09879287579892e-05
-1.48562895350987e-05
-2.84082370877881e-05
-1.39316150157081e-05
-3.29149283222097e-05
-1.72254861470607e-05
-2.22131309591579e-05
-2.56579055407385e-05
-2.50161487152967e-05
-3.61879655204863e-05
-1.60263234081912e-05
-2.55801747401535e-05
3.05847919957845e-06
-1.56061500909703e-05
-3.89842477173221e-05
-2.98716735845228e-05
1.65450375690962e-06
-2.79651211783496e-05
-1.38815542198262e-05
-1.57328639411251e-05
-2.64742961145618e-05
2.98940331682225e-06
-1.43009835230259e-05
-1.38176610692096e-05
-2.38542134794628e-05
-1.31929737521463e-05
-4.16427481318171e-05
-2.72148566669753e-05
-1.38487927743586e-05
-1.74896950361631e-05
-4.35015528791413e-05
-1.91085833714094e-05
-3.53893287813183e-05
-2.34107780018476e-05
-1.67345554679928e-05
-2.05012334686513e-05
-3.36142167128885e-05
-6.61614455343844e-06
-3.62632830481218e-05
-3.00120748958236e-05
-1.73700103484315e-05
-2.3430467055511e-05
-1.71809102092566e-05
-2.01440301783184e-05
-2.25516614437539e-05
-2.99207290588312e-05
-3.77653234438419e-05
-1.81527805908449e-05
-1.12937033102609e-05
-9.1804423634535e-06
-3.02158213595574e-05
-3.57862626689815e-05
-8.30320741497442e-06
-1.88846705205969e-05
-1.0259871819748e-05
-3.41632910813346e-05
-2.11422281479209e-06
-2.72048374114208e-05
-2.50111152603593e-05
-2.18946134878033e-05
-2.33116920289811e-05
-9.88138524622944e-06
-2.23733180514416e-05
-2.31528247526876e-05
-1.5287634270414e-05
1.87532421888257e-06
-5.79876995535488e-06
-1.56020154344708e-05
9.60448007598111e-06
-1.80841405428991e-06
-4.02296699097823e-05
-3.67157479579151e-05
-1.86951025396109e-05
-3.31205734348826e-05
-8.87198542196574e-06
-1.19996843026461e-05
-1.90196227196241e-05
-1.86834797764477e-05
-1.69638710147645e-05
-4.10512482865651e-06
1.26061276316447e-06
-9.14722427433845e-06
-2.64376253365432e-05
-1.12489913993546e-05
-1.83462432200161e-05
-7.67514633641564e-06
-9.36611429885796e-06
-1.20774895498898e-05
8.30353787916222e-06
-1.67692241340473e-05
-1.93839389164144e-05
-2.42418686328539e-05
-1.76419941526305e-06
6.24228629965289e-07
-1.59336149161419e-05
-2.3363856250215e-05
2.33164672060835e-06
-6.93813438704349e-06
-3.08941767671514e-05
-3.20404027876161e-05
-1.22310094047612e-05
-3.71717048973617e-05
-1.8932549557381e-05
-3.35566202378573e-05
-2.97202635898613e-05
-2.87605672233389e-05
-1.4928714846314e-05
-1.66876503538671e-05
-3.09154842481405e-05
-4.63087550205735e-06
-1.58262824768934e-05
-1.20015653436156e-05
-2.52197127538249e-05
-3.87395882331299e-05
-2.01096537336299e-05
-4.28684339404496e-05
-8.51753608748197e-06
-2.37248604423938e-05
-2.01856594109722e-05
-2.44538127454762e-05
-9.84788031545393e-06
-4.92147016990412e-05
-3.14141168219477e-05
-4.35727390202073e-05
-1.63069876706748e-05
-1.47683830853301e-05
-2.05119403817973e-05
-1.57959164572378e-05
-1.66219338194472e-05
-7.20582784550351e-06
-2.5501673602263e-05
-1.02210251189383e-05
-3.62754438603048e-05
-2.68270429388668e-05
-2.84265224685845e-05
-3.92058558307054e-05
-2.79991611173502e-05
-3.36348562945301e-05
-1.84533750253507e-05
-1.90308454469223e-05
-1.40921136935652e-05
-2.91109458342321e-05
-2.47280869944956e-05
-1.94279438326848e-06
-9.0140746279351e-06
-6.68044376212461e-06
-1.53161411021962e-05
-2.75934940252557e-05
-1.55481814739102e-05
-3.25777025733002e-05
2.9205645165631e-06
-1.80866988543295e-05
-2.97331050165785e-05
-2.73157785097507e-05
-2.78544066905741e-05
2.06542130730482e-06
-1.57218667538199e-05
-1.01295999919797e-05
-1.96144477644942e-05
-1.36030413503764e-05
-1.27440053105905e-05
-1.19324278209035e-05
-1.08530233531449e-05
-3.23655719813048e-05
-2.3805641564396e-05
-4.07339453816169e-05
-2.74068929264219e-05
-2.55818389677518e-05
-2.31696146340758e-05
-3.11361066481092e-05
-6.561033294499e-06
-3.26899390756472e-05
-3.47973659541451e-05
-9.96188259299775e-06
-9.78021615383606e-06
-2.88014184396016e-05
-2.98222738673974e-05
-2.01084507364801e-05
-2.86800338632773e-05
-2.72387349909237e-05
-3.8718066424621e-05
-2.93589157838383e-05
-4.32711057329581e-05
-3.58381427113749e-05
-2.38746835856891e-05
-1.76317343232633e-06
-1.99868277839353e-05
-7.92670953906576e-06
-3.91502532084874e-05
-6.79481950537806e-06
-4.37806565374183e-06
-1.06870598882107e-05
-2.53942295852854e-05
-2.22124758172252e-05
-3.43822278376297e-05
6.74584728525386e-06
-1.45738471811689e-05
-1.55850449531942e-05
-1.80902377671588e-05
-3.69395190158902e-05
-7.76195219157018e-06
-2.96321833357242e-05
-3.2839695330735e-05
-2.61350822534379e-05
-1.70013034705317e-05
-1.33033814870689e-05
-1.80826836145866e-05
-6.17349755410832e-06
-6.16510789970892e-06
-3.82700200535895e-05
-3.0488523736595e-05
-1.74169278709682e-05
-2.19764170655727e-05
-1.328789746092e-05
-3.46551765622212e-05
-2.85670185503541e-05
-2.40376931879488e-05
-1.76793905808487e-05
-3.52566621797922e-05
-2.93852083226447e-05
8.12406521815214e-06
-1.89231411504276e-05
-3.26890204130718e-05
-3.30352704685369e-05
-2.94734221999816e-05
-3.24236665498875e-05
-8.41167163664106e-06
-3.11400728980461e-05
-1.4374984569521e-05
-2.80883643868066e-05
-3.43046427533778e-05
-5.06651470004215e-06
-3.42417919499594e-05
-1.52453425656291e-06
-3.17889918981738e-06
-1.13370796777887e-05
2.23135150034668e-07
1.78985110162449e-05
-2.69245106983365e-05
-4.87442951478355e-05
-1.46292555918379e-05
-8.60074176274125e-06
-1.97375068309642e-05
-1.60955649682309e-05
-3.78916781100939e-05
-4.64694684445126e-05
-1.51537956612258e-05
-2.28599798633591e-05
-1.44973206959325e-05
-1.35085750867775e-05
-1.86851844735564e-06
-3.14879411859234e-05
6.13144544159105e-06
-2.19566351200021e-05
-2.77471958965072e-05
-2.54822597306102e-05
7.41073164555114e-06
-6.77379191819775e-06
-1.99209946368386e-05
-2.2259194922065e-05
-2.23978112127007e-05
-1.72723931922634e-05
-2.2482799252201e-05
-1.21458873167454e-05
-1.56471888196834e-06
-9.87592739256742e-06
-1.84616138323011e-05
-2.0976310094791e-05
-3.81937544458107e-05
-2.34628927507733e-05
-1.262404004699e-05
-2.09834953120653e-05
-1.56448352015776e-05
-2.71405517411558e-05
-4.06749280198248e-06
-3.36555904508896e-05
-2.81878364274364e-05
-3.41420247778043e-05
-3.81480310779183e-06
-3.03408591484756e-05
2.17522788286986e-06
-9.34492072482703e-06
-2.3724035868945e-05
-1.57939125737173e-05
-2.10748884559721e-05
-5.43020259427105e-06
-2.68700346189335e-05
-1.36581245601273e-05
-2.25750490255619e-05
-2.59755882593306e-05
-1.23666567068579e-05
-1.23995217262079e-05
-1.42585108073338e-05
-7.58834416876266e-06
-1.44689311025924e-05
-8.27282280036766e-06
-3.30570359110962e-05
-2.1429739900712e-05
-2.08323998496157e-05
-8.84434527920253e-06
-2.07879854433671e-05
-2.00027711868738e-05
-1.45866570647517e-05
-4.28017444879437e-06
-1.53315589089447e-05
-1.86072240092266e-05
-2.05405165084463e-05
-1.69953717948449e-05
-1.28953647163445e-05
-2.00669154027154e-05
-6.45095039365282e-06
-3.89547553008528e-05
-1.37529067400958e-05
-4.23809578227243e-05
-8.07857043336027e-06
-3.37156454661903e-05
-2.44323419630121e-05
-2.71393764557323e-05
-6.60287669756876e-06
-6.3336251039817e-06
5.3845258629875e-06
-1.24692754444694e-05
-2.09122012943756e-05
-3.12913958773277e-05
-1.1157104540225e-05
-6.79995813969184e-06
-2.47618786228332e-05
-3.08479170452888e-05
-3.56796065915766e-06
-1.34945262275197e-05
-1.7216971974527e-05
-1.13061911218971e-05
-2.94415544743086e-05
-2.45767684361996e-05
-1.94441503074278e-05
-3.49015737884008e-07
-2.65534079922272e-05
-1.08532487167861e-05
-1.81578137238802e-05
-2.76709076980498e-05
-1.54656222184952e-05
-2.04579600585909e-05
-7.0025522734001e-06
-2.23090243998893e-05
-6.89798292398773e-06
-6.25594864697968e-06
-1.04809892740356e-05
-3.14760999796902e-05
-2.46140430082162e-05
-2.05208810674472e-05
-5.3996362011353e-05
-2.74994267164123e-05
-1.44706467273688e-05
-1.68963204248808e-05
-2.90083628372702e-05
-1.77907935773356e-05
-2.68954566646387e-05
-9.18324809915195e-06
-9.78507045642178e-06
4.69244214238945e-06
-3.26903480325514e-05
-2.73205458087882e-05
-2.45029364818884e-05
-2.53023566012105e-05
-1.5446652843776e-05
-1.61206931786385e-05
-2.18555694249833e-05
-2.73114328891348e-05
-2.6295635338623e-06
-2.90645771463341e-05
-6.73626797859362e-06
-1.77116215146032e-05
-3.04844712410233e-05
7.30887169120739e-06
-7.72118456478327e-06
-2.38653307842821e-05
-2.45589492236324e-05
-2.34290044173115e-05
-9.55293529118987e-06
-1.73267526215757e-05
-3.00031073479562e-05
-1.31100146531321e-05
-1.16911209606943e-05
-1.85858872447062e-05
-1.31702746358159e-05
-3.41931000340195e-05
-1.03819882295715e-05
-1.35882730348708e-05
-2.40889494117386e-05
-2.17115405117668e-05
-7.65872515155411e-06
-2.07550183644088e-05
-3.24038426634978e-06
-1.90184966022168e-06
-2.38646041471104e-05
-3.43593882336186e-05
-7.1916902660896e-06
-2.3021986606458e-05
-3.04279981692646e-05
-1.5592986074303e-05
-1.93904755044288e-05
-3.60254009207774e-05
-4.25969654442323e-05
-1.7950406027608e-05
-8.00437232908116e-06
-3.1902711911696e-05
-2.82175595735961e-05
-1.39283924185117e-05
-2.05614794930323e-05
-4.87316231340736e-05
-1.91810139557919e-05
-1.0107072113674e-05
-1.81010648074586e-05
-3.06649235685104e-05
-1.67234506052701e-05
-1.93172951227851e-05
-1.64296719681514e-05
-2.52894562346634e-05
-7.89372013852649e-06
-2.40168851695472e-05
-2.30792910689913e-05
-8.05563507253514e-06
-1.3963272118089e-05
-2.79285574330379e-05
-2.90174557334197e-05
-1.94936425793747e-05
-2.10682990828262e-05
-2.68194485915671e-05
-1.56257458939165e-05
-2.46299241682085e-05
-2.62591579563803e-05
-1.79503176883937e-05
-4.21682902413346e-06
-7.2523064539987e-06
-2.38853777975325e-05
-1.85828021199364e-05
-3.6255821588984e-05
-7.65400662414387e-06
-3.17265411034528e-05
-1.6992724524218e-05
-2.01012499429629e-05
-7.46959589092725e-06
-1.4929288862586e-05
-3.53725011206303e-05
-1.13459439858122e-05
-2.53279051722952e-05
-3.58573020616187e-05
-1.96119547190361e-05
-1.79311841166125e-05
-4.03804321597399e-05
-2.49165846332689e-05
-2.86612648419018e-05
2.59648538934579e-06
-2.01218992019707e-05
-3.60647379775943e-05
-1.7581905059231e-05
-1.58977278240638e-05
-1.47606815096642e-07
-1.11679019395959e-05
-2.6021654276936e-05
-8.83357815468256e-06
-6.39958947218645e-06
-2.91698275556859e-05
-2.24308068245438e-05
-2.13110774702561e-05
-2.21639874160947e-05
1.11528790157123e-05
-2.32412046624184e-05
-2.46987653939252e-05
-2.06555430407159e-05
-4.06780313387e-05
-2.98470442254846e-05
-1.24624893098487e-05
-1.77633362160135e-05
-2.07727155271564e-05
-7.13579608602744e-06
-2.94114110540304e-05
-1.61915590926706e-05
-1.41413093048186e-05
-2.95569102468567e-05
-2.30273151846905e-05
-2.0771289000662e-06
-2.38792909997975e-05
-2.3093800181699e-05
-1.14452422818314e-05
-1.70654499491264e-05
-2.62169984658429e-05
-1.61824636601406e-05
-1.28179144860379e-05
-2.78731150446412e-05
-3.27115795256399e-05
-2.65233021290288e-05
-2.85436948243223e-05
-1.02337969878635e-05
-1.79573827682389e-05
-3.54911187828043e-05
-3.62981732437756e-05
-1.36032113450955e-05
-1.22194755396171e-05
-1.04258025819641e-05
-5.46320040537783e-06
-2.34783803536096e-05
2.65453734837187e-07
-1.55425384975982e-05
-1.8632540935988e-05
-2.78882068136669e-05
-1.31646193340852e-05
-2.62548094441198e-05
-1.08022716409367e-05
-3.12007602893923e-05
-1.65716708179304e-06
-2.36340945363023e-05
-2.99165653148091e-05
-1.31485082940287e-05
-1.87574969331672e-05
-2.2322260067935e-05
-2.12904962236949e-05
-2.83165837100637e-06
-5.71348840833479e-06
-1.91702215556621e-05
-9.38618437878864e-06
-9.32987610684634e-06
-3.37353646050326e-05
-3.57869776096996e-05
-2.11053158252922e-05
-1.63548797688473e-05
-2.64130120934626e-05
-2.70787053250933e-05
-2.41978530529277e-05
-2.25254997467766e-05
-1.85610364128888e-05
-1.2964915163475e-05
-1.92806549589833e-05
-1.73620563902285e-05
-2.89437380031944e-05
-1.42625500580495e-05
-2.46236577325367e-05
8.38918466881589e-06
-4.5091357533387e-05
-2.2322876387022e-05
-1.0981180315158e-05
-1.43409593430993e-05
-1.05667421124626e-05
-6.69105689268742e-06
-1.50380344765671e-05
-3.96384508927948e-05
-5.18341938001918e-06
-2.42097595357007e-05
-7.10439559410695e-06
-2.9055353657938e-05
-2.96881021080358e-05
-2.42026347270709e-05
-3.47956640550696e-05
-3.92339666121957e-06
-2.22177002578914e-05
2.98815698034431e-06
-1.38145096209835e-05
-1.42920889982755e-05
4.30101670038157e-06
-2.23936289074837e-05
-1.60773422617583e-05
-1.7006798238277e-05
-1.29498589504778e-05
-1.34859258752003e-05
-1.94889601890826e-05
-2.01964926136635e-05
-2.00827829462609e-05
-1.85701982057324e-05
-3.99803263333342e-05
-2.07252615097077e-05
-2.42514185193941e-05
-3.30804320544509e-05
-2.02560135197446e-05
-1.55871710644686e-05
-1.41450618775226e-05
-3.09014253605332e-05
-2.74215823259448e-05
-1.32207696835768e-05
-1.93845818724117e-05
-2.77482487532078e-05
-5.48412363719339e-06
-2.02000551486174e-05
-3.87901541580311e-05
-6.45489497546505e-06
-2.30031756835766e-05
-1.93378188169871e-05
-1.15961384509486e-05
-2.47611031065422e-05
-1.07601614989575e-06
-2.56122830262409e-05
-4.14959896559348e-05
-1.78054647907977e-05
-1.70825444976849e-05
-2.42571734153145e-05
-4.34787646570341e-06
-2.14483534545244e-05
-2.50666044678765e-05
-1.59160276502491e-05
3.03153087888444e-06
-2.25196927139896e-05
-4.61461259511029e-07
-1.9887183687115e-05
-1.64592748491002e-05
-3.24493942673648e-05
-7.09744986403684e-06
-1.68154371945353e-05
-6.65396466719733e-06
-3.6657301983419e-05
-2.5425895559438e-05
-2.198365392876e-05
-1.74321036717104e-05
-1.32137609273882e-05
-3.26234859951415e-05
-9.15598881050473e-06
-2.90269887801533e-05
-6.91626849422156e-06
-1.21072510414355e-05
-1.83311574701339e-05
-1.84155593902858e-05
-1.69785450919455e-05
-1.28271707516052e-05
-3.65187015048615e-05
-2.18563419683291e-05
-3.0380988065297e-05
-3.79172281299768e-06
8.57339042943072e-06
3.54212351076183e-06
-2.95262254514818e-05
-1.73974119927935e-05
-3.48660323568676e-05
-1.79460165084192e-05
-4.13086717204645e-05
-2.27738860178355e-05
-1.04546111470001e-05
-2.64292537641382e-05
-2.25408484974724e-05
-1.16943624816684e-05
-2.45352712357616e-05
-3.28311094568997e-05
-8.48596290360511e-06
-7.98745542012497e-06
-2.95418018573416e-05
4.07281562484725e-06
-3.04660553273746e-05
-1.21840550768187e-05
-4.41672493848456e-05
-1.36397104527292e-05
-4.31164205053464e-05
-3.2108057423021e-05
-2.24720681030994e-05
-1.38557589196958e-05
-1.95337085102453e-05
1.22130844141909e-05
-2.15826309333139e-05
-3.97751329670339e-05
-2.6989694192452e-05
1.17060448234577e-06
-2.79214882863477e-05
-2.31728071462553e-05
-1.96682540866194e-05
-2.98017278720727e-05
-5.42979547906537e-06
-2.11113650415707e-05
-2.87959226955719e-05
-3.62655849828102e-05
-2.630126296579e-05
-3.42809159528731e-05
-1.88341424697039e-05
-2.1708827782205e-05
-3.29510064823122e-05
-4.02470366676523e-05
-3.86135081462505e-05
-2.59947261205916e-05
-2.60507339416625e-05
-1.95147918713019e-05
-1.11219572286031e-05
-1.96624111683204e-05
-2.26468361286091e-05
-4.70281497049773e-05
-4.62010572090018e-06
-1.43852821074945e-05
-9.11021045180164e-08
-5.52282775196052e-06
-7.76616151100956e-06
-9.63277306918993e-06
-2.8665655219837e-05
-1.27213115754996e-05
-2.05803626757831e-05
-1.75867162209422e-05
-1.15796242523926e-05
-2.90031182809327e-05
-1.619575106938e-05
7.73095115933501e-06
-7.9729883473766e-06
-4.25460406855119e-05
-1.90253241922049e-05
-2.34597300033379e-05
-1.46620005873574e-05
-2.66335902451272e-05
-3.53272046112406e-06
-1.50767032116314e-05
-4.78182093411211e-06
-2.54976452020579e-05
-2.50233877395757e-05
-1.92912419818736e-05
-2.51937789642774e-05
-1.95768876321491e-05
-2.10477465062413e-05
-2.16048797154212e-05
-2.00495229121407e-05
-1.74511280408332e-05
-1.17601585437274e-05
-7.2272134670799e-06
-2.86313677346329e-05
-1.17292145343729e-05
-1.58828847921066e-05
-1.5017174457595e-05
-1.65803261990774e-05
-1.03007803825008e-05
-1.66117091035178e-05
-1.00652938407941e-05
-2.93951818688852e-05
1.08576368574605e-05
-2.97860361479681e-05
-9.83523910601285e-06
-5.02380691601107e-06
-2.17164400604226e-05
-2.8663045760317e-05
-3.85861430469868e-05
-4.16300472353948e-05
-3.33790645678194e-05
-2.44382258622322e-05
-3.76480784216881e-05
-1.89976277937676e-05
-2.37035750820672e-05
-2.53071727570223e-05
-2.55988423206008e-05
-1.59695105462256e-05
-3.09761216422322e-05
-4.71090711912409e-06
-4.15696863986934e-06
-4.03148383883884e-06
-3.32931623579432e-06
-1.66915239556424e-05
-2.54130697375702e-05
-9.75147508348573e-06
-2.89696552549581e-05
-3.40880917335835e-05
-1.92943105447107e-05
-1.35940312708913e-05
-1.9427905122242e-05
-2.81785263042715e-05
-9.40770806935626e-06
-9.26851753869386e-06
-3.23009148239757e-05
-1.63481710252005e-05
-1.28129458661263e-05
-3.12209306939258e-05
6.37836727615363e-07
-1.883623289432e-05
-1.77953664933375e-05
-9.32740566909983e-06
-2.89959449205943e-05
-2.10143251024196e-05
-3.13772884406221e-05
-3.44744935602029e-05
-1.38867409017231e-05
-1.32841929426354e-05
-1.30455436469848e-05
-3.102440033514e-05
-1.15776187609136e-05
-2.61076708130889e-05
-5.77549355397349e-06
-1.70031147310935e-05
-1.1425449585741e-05
-1.71143093669133e-05
-7.18955093851718e-06
-1.70677357526137e-05
-2.4706127392115e-05
-1.6328951956804e-05
-2.74265199220197e-05
-2.48923659675507e-05
-1.53780848104661e-05
-1.80710126639243e-05
-1.51421193592465e-05
-8.06162517321797e-07
-3.79765129693209e-05
-5.56641899698533e-06
-3.18697159512009e-05
-2.44195118489973e-05
-3.49459705686592e-05
-1.66983587205787e-05
-3.97985946251316e-05
-4.08520584051465e-05
9.91523202827466e-06
-6.05171902492178e-06
-9.04339303175339e-06
-3.18943056557e-05
-9.88754505533232e-06
-2.02845892339172e-05
-1.22252978130959e-05
-3.65556138047095e-05
-2.24459308554514e-05
-2.7278196447129e-05
-1.51235055074482e-05
-2.65211615828118e-05
-2.38794598905228e-05
-1.31604064305776e-05
-2.72356504512894e-05
-2.57839202968067e-05
-1.07225880387975e-05
-1.83443694952549e-05
-2.60318926591038e-05
-3.87169850485121e-05
-2.90575494664687e-05
-2.32479852866545e-05
-5.15688222909771e-06
-1.42431392515937e-05
-1.50706593891725e-05
-2.70413450703212e-05
-1.74664746253943e-05
-2.34328516299971e-05
-1.54799691815168e-05
-1.48889295580187e-05
-1.39869905998075e-05
-9.24326414335721e-06
-3.09409035695458e-05
-3.12585118752053e-05
-3.89439438963888e-05
-2.18319131493449e-05
-3.36822265741013e-05
-2.82772380690009e-05
-7.67580048877601e-06
-8.47886512925208e-06
-2.32922231119487e-05
-4.13046786937063e-05
-4.60206694055632e-08
-2.15084026923327e-05
-1.52127430387657e-05
-1.05441245935723e-05
-9.64155156857925e-06
-2.9897407603965e-05
-2.86777229374311e-05
-3.09444253050064e-05
-1.40405956642831e-05
-2.91870623494457e-05
-3.25550263706292e-05
-2.98220106924926e-05
-2.29331879690403e-05
-4.72224772458614e-05
-4.33862451992198e-05
-2.22526035286851e-05
-3.47305076102416e-05
-5.29192339264765e-06
-3.13894115935244e-05
-1.87649832746166e-05
-1.17780074697727e-05
-1.74503982135214e-05
-3.50465069867902e-06
-2.17059750027193e-05
-3.82276013059081e-05
-3.00395110903443e-05
-2.72139984929991e-05
-7.70484352620515e-06
-8.89690752938396e-06
-1.34228853961411e-06
-4.17219390946504e-06
-1.91596896914524e-05
-1.96551440740408e-05
-1.46770716052103e-05
-1.49591134821122e-05
-5.68429734254147e-06
2.22130301300381e-06
-2.26351655407325e-05
-1.44760325998828e-05
-3.22865579928532e-05
-1.05992889840715e-05
-1.38284509166899e-05
-4.02221642995394e-05
-1.18296098140857e-05
-2.10728383540676e-05
-7.2358777800412e-06
-8.3335422468853e-06
-1.86308273279373e-05
-2.56178326920418e-05
-3.68448703649618e-05
-1.42269413186376e-05
-1.82086685326908e-05
-1.19117075897198e-05
-2.44833931079512e-05
-2.34466766303762e-05
-1.03549008549163e-05
-3.0225070655359e-05
-1.10368498506297e-05
-1.82192583935755e-05
-3.8518007287828e-05
-3.67291049429555e-05
-1.16617212818854e-05
-2.47465501063649e-05
-2.52223103846871e-05
-7.14381919587289e-06
-8.05195538135542e-06
4.83256835385227e-07
-4.03752234028488e-05
-3.55412791029237e-05
-2.65717794079682e-05
-3.05590936814822e-05
-6.82830125826321e-06
-2.38509239477432e-05
-8.94606512551499e-06
-3.75456926921666e-05
-2.22181476643377e-05
-1.44430103715753e-05
-2.77989178349408e-05
-4.22218148991781e-07
-1.70880630069476e-06
-2.86677708414807e-05
-1.47263972653497e-05
-2.99405259835163e-05
-2.08609157589844e-07
-3.00592262164712e-05
-2.37283113382635e-05
-7.61340861531347e-06
-9.61141915694583e-06
-6.23171967876761e-06
-2.6420566733138e-05
-1.47319031413408e-05
-2.7310049429713e-05
-1.78709692330423e-05
-2.4447824449085e-05
-3.03230753896097e-05
-2.87577314881935e-05
-1.14614024190089e-05
-3.41005908409343e-05
-3.45387347209072e-06
-3.75749596643952e-05
-2.49730394380099e-05
-1.55737807257224e-06
-1.83383357530778e-05
-1.70803057316244e-06
-1.60063337357477e-05
-3.24571253085635e-05
-1.14025980716724e-05
-1.24809955654148e-05
-3.16455837985259e-06
-7.42497183438072e-06
-9.0434369636416e-06
-1.08609096219457e-05
-2.3693410077549e-05
-3.15422772766982e-05
-1.91210583386806e-05
-3.74502622824252e-05
-1.16684611255596e-05
-1.73091386821837e-05
-2.46049920017148e-05
-4.48958193931477e-05
4.69626465111759e-07
-7.42087389474449e-07
-9.18616139495791e-06
-2.44336497276621e-05
-1.7054204808544e-05
-3.4595874961109e-05
-1.0940153796165e-05
-4.63678025112171e-05
-3.69204625346495e-05
-3.70510836002091e-05
-1.84984330014284e-05
-1.56601052197346e-05
-2.51283541543781e-05
-2.46233839432221e-05
-2.876017080318e-06
-2.41892173203478e-05
-6.41784015057977e-06
-1.20785229926523e-05
-1.13460501321598e-05
-1.42317548606997e-06
-1.57619691517577e-05
-2.27366499593038e-05
-3.79450460837632e-05
-4.46369473539446e-06
-2.78230189514758e-05
-1.72971065600174e-05
-1.87771744793982e-05
-4.49573100035621e-06
-2.38940977172029e-05
-2.5517342621267e-05
-1.3984171233104e-06
-1.92243994117872e-05
1.03534400118768e-06
-1.72620098477561e-05
-3.7936027639877e-05
1.06929854532785e-06
-1.74382372033136e-05
-2.69038463375157e-05
-1.43776674203215e-05
-2.10533890685755e-05
-3.27275595224022e-05
-1.75527762607238e-05
-2.52878684329479e-06
1.334109295558e-06
-1.31002398459325e-05
-3.27023213347744e-05
-1.24849440309287e-05
-2.58316881149514e-05
-3.45036204096163e-05
-1.83733895817204e-05
-2.15632231898905e-05
-2.96048669368483e-05
-2.43382458663064e-05
-1.32438870149876e-05
-2.12953616708308e-05
-5.20560197295994e-06
-2.18318401579609e-05
-3.48584878236703e-05
-4.28744239843546e-05
-8.57495631856323e-06
4.57290124538466e-06
-3.06284072917771e-05
-1.59814096695745e-05
-3.22603307253697e-05
-8.26661735040547e-06
-2.4638606970587e-05
-6.30642347709925e-06
-1.36320703404063e-06
-3.10321996487448e-05
-1.39891106881099e-05
-2.71544826057861e-05
-2.6916815322056e-05
-2.12250641217e-05
1.67058832293294e-06
-8.53724845744831e-06
-1.43329392159048e-05
-2.67686084654492e-05
-2.35600500039353e-05
-2.78230872119427e-05
-1.22492775003331e-05
-3.08598647602289e-05
-3.32615392630432e-05
-2.63604645378357e-05
-3.14876217609856e-05
-2.12407484966136e-05
-1.69253557402038e-05
-3.14547033744014e-05
-3.85801349841471e-05
-1.06983693089673e-05
5.57812568647167e-06
-4.25088992429905e-05
-3.83463874900288e-05
-2.18796838744554e-05
-3.10929979366913e-05
-1.67784239367324e-06
-1.52794731293248e-05
-3.02484425086155e-05
-1.84123830553847e-05
-2.71797336608008e-05
-1.32496859197539e-05
5.79126990618002e-06
-1.44571375890922e-05
-2.34712919461361e-05
-2.58284969413029e-05
-1.92393013276575e-05
-2.16663335351919e-05
-4.63474690101688e-05
-3.19207334356392e-05
-1.32693989067462e-05
-2.11638189244993e-05
-3.61752044639693e-06
-3.00080974003545e-05
1.53750945896747e-05
-1.38975187302212e-05
-3.76465133501422e-05
-2.57609319663861e-05
-2.35270022035147e-05
-1.13427599463494e-05
-3.53421621524695e-05
-2.66914916668932e-05
-1.96772082558917e-05
-2.84124770200424e-05
-2.39444154470328e-05
-1.03950514717951e-05
-3.28441420478072e-05
-2.48775039389184e-05
-8.93465722071282e-06
-1.56409903321951e-05
-1.95935812579514e-05
-2.07134916936055e-05
-2.0164960237348e-05
-2.4861917077967e-05
-3.02013389561175e-06
-2.26417687811285e-05
-3.59665769877068e-06
-3.7836120813419e-05
-1.78865586319177e-05
-6.21361225720179e-06
-1.64291235102177e-05
-1.35837984963095e-05
-2.9818308371256e-05
-2.55936956572378e-05
-2.16344621784994e-05
-2.1523997072614e-05
-5.51067531186579e-05
-2.16095643109031e-05
-2.24120660287358e-05
-2.17127157175443e-05
-3.02672828037518e-05
-1.75215581959067e-05
-2.16052439709206e-05
-4.10130782954134e-05
-5.94833493598926e-06
-2.36079992651972e-05
-4.06887930629387e-05
-1.25263205538154e-05
-2.13233326314603e-05
-1.71730631253143e-05
-1.94919992097507e-05
-1.7051158339244e-05
6.35728694755344e-07
-1.76086848273955e-05
-2.13782064365183e-05
-2.64510738110951e-05
-2.18824151945031e-05
-2.58235159188526e-05
-1.43685287183124e-05
-8.21091902749558e-06
-3.18819043445321e-05
-4.03145226226977e-05
-4.16794678503854e-05
-4.28566088491703e-05
-1.18175521899577e-05
-4.88316609109298e-06
-4.67885454867882e-06
-6.06965879441729e-07
-2.63693532159841e-05
-1.43543840342088e-05
-2.78006975176186e-05
-3.32159431544598e-05
-7.11188055290915e-06
-4.25269261349638e-05
-2.70702619522653e-05
-7.91063739619968e-06
-2.79997521687714e-05
-3.09469619747778e-05
-4.04523669126226e-05
-3.74792629235121e-05
-1.81262847249801e-05
-1.1910678437729e-05
1.13087644090684e-05
-2.06793771182572e-05
-3.34920468537331e-05
-1.79122627580397e-05
-2.56460733782535e-05
-2.75739653416059e-05
-1.37647613543633e-05
-1.12503519361995e-05
-2.61395529093789e-05
-1.28169113647958e-05
-2.08892374034732e-05
-1.6113107060605e-05
-2.66788015994209e-05
-1.60932364808805e-05
-1.91896096346676e-05
-1.11771871980125e-05
-2.58795195199519e-05
-2.26347684953866e-05
-1.5784108950511e-05
-3.67947392785782e-05
-4.16652068361468e-05
-1.42344080022976e-05
-2.27972679224759e-05
-2.39175044884493e-05
-2.54392176413253e-05
-8.36930814124846e-06
-3.47339689027034e-05
-1.98845057836395e-05
-5.17106128559513e-06
-2.93996373392988e-05
-3.6271829382151e-05
-1.96470323728547e-05
-2.41194125871455e-05
-3.72608485976328e-05
-2.39622839524446e-05
-2.59780965942463e-05
-3.96358647877146e-05
-2.44836387345556e-05
-5.6222931657359e-06
-2.90652496771025e-05
-3.09369493753843e-05
-2.51929074660053e-05
-1.99995156566365e-05
-1.71112999012467e-05
-4.77638231225988e-05
-2.93149509857742e-05
-3.8093330854464e-05
-1.29904283140447e-05
-2.09894647850951e-05
-1.65813392890713e-05
-2.8685278783884e-05
1.8025042159222e-05
-3.51428012852945e-05
-4.3999196194732e-05
-2.16259640728284e-05
-3.19926209945903e-05
-3.08619643943619e-05
-2.61657407200818e-05
-1.14457490377489e-05
-1.44953520265211e-05
-2.13864298407482e-05
-2.09878386033777e-05
-1.42174530418346e-05
-3.44385084991384e-05
-8.93131238706703e-06
-5.97194599138894e-06
-1.72064859509281e-05
-3.71753549408081e-05
-5.03121792616242e-05
-1.80031382518167e-05
-3.20079030380344e-05
-2.04807609172324e-05
-3.32954391150203e-05
-3.660485453012e-05
-2.46111566313418e-05
-2.31099130462859e-05
-2.65264515418793e-05
-3.33190864867563e-05
-1.57436267097427e-05
-4.73474172694551e-06
-3.42180492489005e-05
-1.8822820713033e-05
-2.58432912569908e-05
-6.02813158523295e-05
-3.75506619309351e-05
-1.55994219447713e-05
-2.98504750365722e-05
-1.66876284911682e-05
-2.42555013083158e-05
-3.27140910610002e-05
-9.05287656791364e-06
-3.03972753815186e-05
-1.25807963532305e-05
-5.76807117778632e-06
-2.04222996301184e-05
-1.90612708152669e-05
-3.09401924865393e-05
-9.61684050646628e-06
-1.74429203528289e-05
-2.22562778930274e-05
-1.69617674877851e-05
1.43007805107381e-06
-1.1508070778464e-05
-2.82328263604822e-05
-2.57716992719901e-05
-2.665589590654e-05
-3.54265411065694e-06
-8.2689147576925e-06
-2.5991654421896e-05
-2.95250188888561e-05
-1.17834939921914e-05
-3.85054552179519e-05
-1.55880594771364e-05
-4.76148310527305e-05
-1.2424469888639e-05
-7.34304812133675e-06
-2.21514636131063e-05
-2.04212838162049e-05
-2.54314319955082e-05
-8.49896297928353e-06
-8.41042682548712e-06
-3.23032865172543e-05
-1.1809469010765e-05
-2.78464452319358e-05
6.11257833458087e-06
-1.94959621249194e-05
-2.38901124194199e-05
-5.32800298144575e-06
-1.12304606073378e-06
-5.88000425450371e-06
-1.242723771172e-05
-8.91146378962638e-06
-3.69411363275327e-06
-3.07594827078444e-05
-1.75444714167265e-05
-1.05513323864034e-05
-2.68709174604888e-05
-1.03083763822471e-05
-2.13917093470194e-05
-2.01476966554026e-06
-3.0986411578874e-05
-1.95873428834229e-05
-1.61545204180416e-05
-1.38030276551438e-05
2.36477393656515e-06
-1.49171259527754e-05
-1.25498036398021e-05
-3.0959978941266e-05
-2.07011264014671e-05
-2.66010436132364e-05
-2.23313124180406e-05
-2.60982475871212e-05
-1.56618056897682e-05
-2.01432981185001e-05
-1.16267924141169e-05
-4.5609576660627e-06
-4.94109917418423e-06
-3.24038445950973e-05
-3.77695990468307e-05
-1.33254405915131e-05
-1.86280920248548e-05
