# Supplementary material for: Research on computational propagation and identification of mine microseismic signals based on deep learning
Source: PLoS One. 2025 Oct 22;20(10):e0334641. doi: 10.1371/journal.pone.0334641 (PMC12543183; doi:10.1371/journal.pone.0334641)
Supplement: S3 Data — (ZIP) [file pone.0334641.s003.zip › 000100500002759.xlsx_0.txt_24.txt.txt]

-2.75353960588964e-05
-5.59415852308222e-06
-3.1394324358209e-05
-1.76643747286394e-05
-3.48909373449849e-06
-2.8974767351813e-05
-1.34539338635293e-05
-2.72180819445407e-05
-1.32881314142231e-05
-6.77900932241032e-06
-3.47244028376696e-05
-1.9964496833539e-05
-1.71591360259331e-06
-3.81697167763811e-05
-2.95633510715793e-05
-2.85624656203202e-05
-1.14438400878628e-05
-1.12271651549765e-05
-1.13058084153948e-05
-1.53411196010054e-05
-2.98853440643754e-05
-1.68228250316218e-05
-3.40025650464529e-05
-3.10029596159455e-05
-1.98741094605996e-05
-4.43774360286738e-05
-3.3348271823211e-05
-1.61228152666915e-05
-2.39628160384717e-05
-1.99422029490728e-06
-1.5565481500413e-05
-2.1061768421896e-06
-7.59644214564076e-06
-2.34205804393055e-05
-3.44171451967597e-05
-2.069803907397e-05
-1.52436321690956e-05
-2.15479727300853e-05
-2.1294152558495e-05
-1.87123379288237e-05
-1.74185929564444e-05
-1.13841118474407e-05
-2.58652963279584e-05
-2.12138515301612e-05
-1.62406448943713e-05
-2.69653714416112e-05
-1.26989760292401e-05
-5.64951349055926e-06
-1.4371897434413e-05
-1.61389122805222e-05
-3.54144095755631e-05
-1.85390594349337e-05
-2.23139992071279e-05
-2.61906553091877e-05
-9.02979266112641e-06
-1.62822959243144e-05
-1.54911198184489e-05
-5.98061055499006e-06
-1.1885674169525e-05
-6.73779565637475e-06
-6.65583322745387e-06
-1.4000227290055e-05
1.87033097334738e-06
-2.13086449941511e-05
-1.37442547254912e-05
5.14210771295882e-06
-1.80716552640585e-05
-2.03149061451287e-05
-1.87962499630101e-05
-7.93725227418144e-06
-2.80677902499267e-05
-8.08439533362723e-06
-2.28724721561176e-05
-9.71603185054315e-06
-3.15736149827806e-05
-3.47836221728435e-05
-9.78083691504734e-06
-2.04610072235179e-05
-1.03851502466891e-05
-2.21266370440382e-05
-2.36091391811981e-05
-2.04942601984019e-05
-3.44315711793107e-05
-3.27766234778778e-05
-3.57130659391838e-05
-2.30827758563566e-05
-1.80247549460886e-05
-3.62719013870461e-05
-2.22022513850278e-05
-2.86630209284648e-05
-1.26565229009329e-05
-1.09060789498967e-05
-1.34323364771206e-05
-2.67984748109222e-06
-4.84476545297813e-06
-1.15926265896255e-05
-1.50146245246424e-05
-1.95914118167911e-05
-2.66976336027509e-05
-2.09231128529186e-05
-1.27198689082636e-05
-2.01609464535804e-05
-2.69034243452511e-05
-1.75268166392208e-05
-2.80331231584502e-05
-2.64505818710753e-05
-2.17763220826365e-05
-2.01527813223735e-05
-1.49886705553999e-05
-2.57553682046269e-05
-2.31754770219231e-05
-5.79854334211221e-06
-1.58516702561505e-05
-3.71846511862349e-05
-1.68225326723792e-05
-8.88282226059675e-06
-1.61593276754355e-05
-1.52070218668731e-05
-6.76993311644719e-06
-3.13517742014304e-05
-2.31507766261478e-05
-1.42017902830372e-05
-1.54271948312452e-05
-3.21955856876415e-05
-7.87100507794133e-06
-3.02240294282534e-05
-1.30199072293517e-05
-1.30691773637229e-05
-3.43060862297931e-05
-2.09915665669701e-05
-2.36806601010102e-05
5.38901439083662e-06
6.8603909723177e-06
1.13307997346377e-05
-1.11726799506266e-05
-1.68686949830876e-05
-1.47927757006081e-05
-2.04733554839922e-05
-2.86526008278086e-05
-2.40151153310937e-05
-1.93526195638149e-05
-2.57358854578373e-05
-1.89304020170025e-05
-2.22065560637058e-05
-3.86998258143217e-05
5.61858067603832e-06
-3.64680186734698e-05
1.32959297256728e-05
-3.58298698715898e-05
-2.75298194824918e-05
-2.22441575730784e-05
-2.2756204140315e-05
-2.09576197464216e-05
-2.328169366667e-05
-2.4777047433295e-05
-2.06190995861298e-05
-1.56868856295165e-05
-3.56250892207177e-05
-3.24963592249859e-05
-2.02709994515606e-05
-1.12259316601902e-05
-1.80429749074282e-05
-3.58641921689565e-06
-3.35517632094308e-05
-1.73341062557539e-05
-3.79438175574634e-05
-1.46451224616296e-05
-9.76079263590031e-07
-1.37759820333364e-05
-2.98933819915325e-05
-1.96317377193234e-06
-2.56215108648964e-05
-3.09456190020413e-05
-3.17777551015771e-06
-2.0081153600278e-05
-9.8334390533153e-06
-1.12495723843456e-05
-3.12684941768523e-05
-8.6282713406036e-06
-2.59590314512152e-05
3.4617544282419e-06
-1.62636007987393e-05
-2.72490821204778e-05
-1.12259916507705e-05
-2.71198453819703e-06
-7.6556473200943e-06
-2.80102862342102e-05
1.19717025043302e-05
-9.54354345056845e-06
-6.36477996944315e-06
-2.97614970497654e-05
-1.63517620968543e-05
-1.6560348239022e-05
-3.25179085343041e-05
-1.21900412806293e-06
-6.77803012410835e-06
-6.24532579300041e-06
-1.12546947610808e-05
-1.67033193132227e-05
-1.10057387680416e-05
-4.27452142230499e-05
-3.29309662342225e-06
-1.30839887302274e-05
-1.82114754373273e-05
-1.41161452884527e-05
-7.56266130886169e-07
-1.99575399567135e-05
-2.2543656900249e-05
-2.900574204005e-05
-3.02243636780977e-05
-9.79849286784875e-06
-4.56559050380524e-05
-9.15753519601035e-06
-2.21886079362767e-05
-3.17216515024087e-05
-1.84572214380964e-05
-3.2221819277779e-05
-2.04900702853176e-05
-7.79029231610109e-06
-3.50683087914387e-05
-3.41899306000562e-05
-5.75703013181446e-06
-8.08484007126902e-06
-2.56901432279208e-05
-1.45418939148741e-05
-1.99661460356802e-05
-4.72694791127854e-05
-5.55330873849095e-06
-1.47563290792297e-05
-2.18593941609757e-05
-2.52363201025257e-05
-2.47234119814945e-05
-2.16431561445741e-05
-2.65241622111441e-05
-3.62366234593561e-05
-7.39095013090976e-06
-2.77690624500052e-05
-3.16909735884214e-05
-1.37241911920859e-05
-1.32973136579268e-05
-1.19222604264289e-05
-2.66510351342296e-05
-1.35561464355237e-05
-1.57296483185062e-05
-1.44577106539794e-05
-7.78387270388413e-07
-1.24625165089084e-05
-3.34654096415432e-05
-3.25424475442773e-05
-2.1643783858934e-05
-2.93535631940425e-05
-1.4106337002865e-05
-1.52804260769563e-05
-9.45964719914372e-09
-4.31522664752496e-05
-1.66593848367805e-05
-3.10346595886624e-05
-2.14184730619066e-05
-2.14303223363219e-05
-8.56572758996651e-06
-1.51427827949941e-05
-2.66782338249038e-05
-1.13307055379064e-05
-2.5261371516539e-05
-2.09869973141958e-07
-2.25541517423257e-05
-8.20012738632654e-06
-3.11969862170978e-05
-5.48599132955829e-06
5.20724872700489e-06
-9.16123303777829e-06
-1.47475347538761e-06
-2.07158146441251e-05
1.68936424646042e-07
-2.24712133749863e-05
-2.85131819851623e-05
-1.40378186097419e-05
-2.74715227657907e-05
-1.28475763611764e-06
-2.34946734338062e-05
-1.56676786635834e-05
-1.36477148154404e-05
-1.96202279295388e-05
5.29345157671675e-07
-5.55161820232097e-06
-3.22640735175059e-06
-1.1046274615902e-05
-8.44065018007585e-06
2.10931710727397e-06
-7.87497636308328e-06
-1.50116015514896e-05
-3.55744720444861e-05
-2.07860970305034e-05
6.7176263126827e-07
-1.68901246779151e-05
-1.3779234620479e-05
-1.18932603405334e-05
-5.27961265551813e-06
-1.31356949945615e-05
-2.72736564220642e-05
-8.6985506272823e-06
-6.92573626990168e-06
-1.05646919957028e-05
-2.65705677291431e-05
-2.61855879379431e-05
-1.81113381617775e-05
-1.09279366979653e-05
-1.11386802415211e-05
-3.13309651960143e-05
-2.42243890541788e-05
-2.533352188139e-05
4.8197821853073e-06
-2.67303029958208e-05
-2.52412559558537e-05
-3.6662048377443e-05
-2.22964198547603e-05
-2.7503054111998e-05
-2.90086459298559e-05
-1.73477377001148e-05
-7.39114435599559e-06
-2.00877044431145e-05
1.37247611132665e-06
-7.04482430712674e-06
-2.19138483488336e-05
-2.23140659159106e-05
-2.61243447548507e-05
-3.38697958755728e-05
-1.53666197526245e-05
-2.48371952793962e-05
-1.30257496650655e-05
-2.01670142682509e-05
1.18677757883738e-05
-2.02105949737103e-05
-1.57043865839987e-05
-3.62768517057998e-05
-1.06875843130043e-05
-3.8946625554337e-05
-1.01406409242271e-05
-5.10691219747864e-06
1.96911377833698e-06
-1.93270167249965e-05
-1.31125907166512e-05
-2.44501508586961e-05
3.1743955133184e-06
-1.31346713458039e-05
-3.43065792433073e-05
-1.94938921385611e-05
-2.74361706748516e-05
-1.96581343367186e-05
-9.864640321385e-06
-1.48601769749128e-05
-2.60766516514663e-05
-2.02971202883302e-05
-1.869321708488e-05
-1.68766803086042e-05
-2.4681530333616e-05
-1.32695497380559e-05
6.99674900544216e-06
-1.63264608886242e-05
-2.97392927730633e-05
-1.75965942754022e-05
-2.6972596051014e-05
-3.31799151158092e-06
-1.66142263711566e-05
-3.32101687225822e-05
-2.10254105195033e-05
-3.06552718389401e-05
3.06225489119292e-06
-8.91963086149288e-06
-2.73301412641435e-05
-2.94877719542392e-05
-7.1852976775454e-06
-8.12682038686671e-06
-1.97047169511149e-05
-3.02444856330768e-05
6.27006526331821e-06
-9.75380036196154e-06
-2.24646588031194e-05
-2.24393945264844e-05
-3.60096904781529e-05
-2.35704261588709e-05
-1.15608049915553e-05
-2.35523579760234e-05
-3.91854739671013e-06
-3.1606957473675e-05
-9.59295553542175e-06
-5.83276160354957e-06
-1.50336785829073e-05
-1.39851240994461e-05
5.60678454801663e-06
-1.1000600144441e-05
-3.20810957115523e-05
-2.45599963290048e-05
-3.62161453041064e-05
-3.31550606382814e-05
-3.339299611055e-06
-3.41632372823236e-06
-1.1449226491482e-05
-2.04083609983403e-05
-1.02919060959408e-05
-8.43813829743196e-06
-2.8931390044171e-05
-2.1905208458779e-05
-2.50820213510455e-05
-1.46531842988374e-05
-4.08505678494233e-05
-1.49784031190842e-05
1.53557781002206e-07
-1.08941526071989e-05
-2.90042260065489e-06
-3.16914058824905e-05
-2.4986637489877e-06
-2.42928758478567e-05
-1.54145991439275e-05
-3.99211946338761e-05
-3.24247607823776e-05
-2.31283981156125e-05
-3.5954239734959e-05
-1.12048474030433e-05
-2.23959427032523e-05
-3.39531976918984e-05
-1.73467036615608e-05
-2.52306680597507e-05
-1.46204229983686e-05
-2.55695654697494e-05
-2.73957976124518e-05
-1.48704480788041e-05
5.69086394461335e-07
-1.27879949303407e-05
-3.07906532734919e-05
-3.12534444913242e-05
-2.44100950181187e-05
-1.17000056270072e-05
-2.06155660996959e-05
-2.08533214122421e-05
-1.4752575006726e-05
-2.54700921616854e-05
-1.74369646156716e-05
-1.75948752666716e-05
-1.67804628302482e-05
-2.36486434338233e-05
-1.2746249790374e-05
-1.49997314235607e-05
-7.93496518741707e-06
-1.09757081947723e-05
4.31379554644149e-06
3.21900113861749e-06
-3.35607041284368e-05
-3.59882783305308e-05
-2.18586689723003e-05
-2.03831968887704e-05
8.7583324566094e-07
-1.92012136544101e-05
-2.65087990825815e-06
-8.86821003527688e-06
-2.66387324747047e-05
-3.57982536903544e-05
-2.92149367772999e-05
-1.84719090169992e-05
2.50007000449402e-05
-1.29060391999435e-05
-2.87334834818109e-05
-1.55293526569221e-05
-1.54108932402663e-05
-3.17958739766544e-05
-1.52199800806344e-05
-2.8043578216811e-06
-2.03919507662227e-05
-1.6828888732359e-05
-3.52683542009043e-05
-7.30012798159911e-06
-1.10695519933655e-05
-1.10549990525058e-05
-1.78025707920432e-05
-3.06768967361841e-05
-2.10123848230137e-05
-4.01077966009014e-05
-2.25650267329717e-05
-3.00295643805999e-05
-1.4429638775245e-05
-2.88164548171395e-05
-2.58168195585628e-05
-6.47616047998289e-06
-2.31972820677248e-05
-4.11976037664957e-05
-1.217846815009e-05
-2.5593270183853e-05
-1.05824064551187e-05
-1.8208701296624e-05
-1.76181649780948e-05
-1.46813459964595e-05
-2.34239293179055e-05
-1.70326654502862e-05
1.60284739605498e-05
-1.09729289734474e-05
-1.63037544434853e-05
-2.84864698870032e-05
-5.67942996577863e-06
-8.01716361039003e-06
-2.19649524052591e-05
-2.12896202321147e-05
-3.48338878033329e-05
-2.97018368456827e-05
-2.22260242811147e-05
-1.6903695088879e-05
-3.15806861500351e-05
-4.88437179447569e-05
-1.90507853698079e-05
-3.31423727088607e-05
-2.36991882909266e-05
-3.33024666138051e-05
-2.81093270557605e-05
-4.26451322331122e-06
-8.99046398626294e-06
-9.92843557077137e-06
-3.28518201062559e-06
-3.32103389448688e-05
-3.04443454109889e-05
-1.32648793577007e-05
-2.41784576802431e-05
-1.54437399715043e-05
-2.03864625452839e-05
-3.06918386937691e-06
-5.87065710968256e-06
-6.7071393831488e-06
-2.85119935147693e-05
-3.11077645071978e-05
-9.9062147885427e-06
-2.44239047900826e-05
-1.97243416656431e-05
-1.83558896338968e-05
-1.03071970231565e-05
-2.75300283676712e-06
-2.44070637855564e-05
-3.11902648493698e-05
-2.87107682466099e-05
-1.85341286584233e-05
-2.0911477553849e-05
-3.22440669162864e-05
-2.02756114452572e-05
-1.1970638802802e-05
1.08063681682998e-05
-1.22777150612044e-05
-3.1872337813904e-05
-1.09378670919388e-05
-1.03725260697071e-05
-1.68874268317361e-05
-2.59409292485292e-05
-1.42376455134415e-05
-2.72537104050391e-05
-2.20806572617931e-05
-3.34150104129599e-05
-2.31354823288288e-05
-1.48340408524737e-05
-1.09916361834378e-05
-9.67415081856364e-06
-1.69527131517454e-05
-2.30448805606803e-05
-3.32196231112763e-05
-2.0156853900934e-05
-1.33219521303638e-05
-9.94147986010177e-06
-1.37216728576146e-05
-1.5820650547826e-05
-3.29752511664265e-06
-8.76766930358761e-06
-3.52368266692036e-05
-2.53357632619052e-05
6.11737049673634e-06
-1.03091102557436e-05
-1.42932428986563e-05
-2.91437151749029e-05
-2.29476642398204e-05
-4.56815626336855e-05
-2.31999427274675e-06
-3.68351884741402e-05
-2.42546765191233e-05
-3.47309713684712e-05
-2.1117834065541e-05
-7.90165089271695e-06
-1.92493326542723e-05
-1.84818763205131e-05
-2.47331069336436e-05
5.28867696607744e-06
-1.50836147846086e-05
-2.34562748020878e-05
-2.77528610935421e-05
8.02253631497671e-06
-1.92670980112459e-05
-1.34622335949698e-05
-1.20288058489382e-06
-4.98113948307159e-06
-4.30714765302518e-05
-1.38862719168836e-06
-2.41464806421559e-05
-2.07711885395243e-05
-2.42736455516689e-05
-4.05022688445156e-06
-5.52862735850274e-06
-1.04103706164443e-05
-2.38601364175413e-05
1.92993327022925e-08
-2.89124783864359e-05
-3.05069423547207e-05
-1.09719054419376e-05
-1.16483982970251e-05
-1.98655287315635e-05
-2.06339755652494e-05
-2.00513842224115e-05
-1.68070180497465e-05
-2.57932336912367e-05
-2.8963900130999e-05
-2.10630446842764e-05
-1.46309987518897e-05
-3.32078044586199e-05
-1.5855228372383e-05
-2.38768202698695e-05
-1.84121466408138e-05
-1.16793093098381e-06
-3.94217151286543e-05
-1.94073790039056e-05
-1.4616230649915e-05
-2.78415804043461e-05
-2.1869941693898e-05
-1.81265057398426e-05
-4.66805184798981e-05
-3.83061897892558e-05
-3.22324694135267e-05
-3.85341630251075e-05
-3.93802577436303e-05
-2.35896581568842e-05
3.94332403799625e-06
2.30758094258317e-05
-1.81061627063708e-05
-1.58704405798855e-05
-2.55935988852424e-05
-1.62008043571312e-05
-5.12230058040246e-06
-1.7307743363157e-05
-1.33622885513431e-05
-1.6205072334398e-05
-3.57351646013015e-05
-1.75831803493583e-05
-8.16693639037691e-06
3.47164686264182e-06
-1.1006938712073e-05
-1.94476429177732e-05
-1.91507107249064e-05
-9.77309162219461e-06
-2.07216327068889e-05
-9.54442578822065e-06
-2.62852020053989e-05
-8.59035451533553e-06
-3.19899166947413e-05
-5.12151213784047e-06
4.82712950202887e-06
-1.75300280952366e-05
-2.5253164637977e-05
-2.17183994882775e-05
-4.48544622510122e-05
-2.09850493332846e-05
-2.41963549437503e-05
-2.73437066954101e-05
-6.51290106922788e-06
-1.11297705177135e-05
-2.35973782302028e-05
-2.6972142331778e-05
-2.22176859089315e-05
-6.04472845421177e-06
-2.4433236523349e-05
1.17108445949566e-06
-3.36686700685514e-05
-3.09802481690893e-05
-1.25044365851358e-05
-2.57551508212086e-05
9.50448834759412e-06
-1.60813113721935e-05
-2.08431201838753e-05
-1.99539247232679e-05
-7.07023227556154e-06
-2.73512336947167e-05
-3.47543722425335e-05
4.02236929174061e-06
1.65735030935114e-06
-7.96840637343936e-06
-9.28541406523552e-06
-2.75310306112725e-05
-1.65412105596962e-05
-1.7989706340171e-05
-2.56398280248639e-05
-1.83843659857168e-05
-2.01240484414512e-05
-9.47803057221039e-06
-2.10643514973728e-05
-3.14848810045592e-05
-2.00875004680981e-05
-1.14498545873203e-05
-2.53162260485774e-06
-3.95420806312704e-05
-1.9212193224278e-05
-8.10949799269774e-06
-1.02534123694444e-05
1.53360790518671e-06
-1.31295814528456e-05
-1.50772170038969e-05
-1.68938483886801e-05
-8.01928049010851e-06
-4.29764128973217e-05
-3.31408991897341e-05
-1.02277660445612e-05
-4.04100642508009e-05
-3.68088868314319e-05
-3.30369423707212e-05
-2.86672348639283e-05
-1.51496111523227e-05
-2.45858897742646e-06
-1.96570366857664e-05
-4.19387840403511e-05
-2.89685631287724e-05
-2.54249495350097e-05
-1.90437897801719e-05
-2.19555645389193e-05
-2.12934770262943e-05
-1.79688862022575e-05
-1.23045499218887e-05
-2.31700928089168e-05
-1.53069550340927e-05
-2.01333547402401e-05
-1.59680296141284e-05
-3.18052923971734e-05
-2.68728252561942e-05
-6.99415301303796e-06
-3.63282049574089e-05
-1.77236539570108e-05
-2.98765524255569e-05
-1.6176746346969e-05
-3.35744607599304e-05
-2.0416313338596e-05
-2.90461691909479e-05
-1.01878071155918e-05
-9.33548825991324e-06
-1.55076204254241e-05
-8.51940904751391e-06
-2.14727923050648e-05
4.7103377406495e-06
-1.90470803887226e-05
-1.51764659436389e-05
-3.90640655616518e-06
-9.73024790252498e-06
-8.21990105261192e-06
-1.30924027012338e-05
-4.88413904105579e-06
-2.59802462484597e-05
-1.28166660070825e-05
-3.5287487700926e-05
-1.57285581921666e-05
-8.5805159900578e-06
-2.79105119678533e-05
-8.52410598672056e-06
-8.90930252599499e-06
-2.33395414397986e-05
-5.43549176595299e-06
-2.3993128286028e-05
-2.40459025342969e-05
-2.55331034694283e-05
-1.97080391909912e-06
-7.39819476282426e-06
-7.10980305160362e-06
-2.45808320977393e-05
-1.75987493116596e-05
-2.99984934409166e-05
-1.86087115098402e-05
-4.44019591166648e-05
-2.03737434185831e-05
-3.06588208617895e-05
-8.24162111236802e-06
-2.19958989107381e-05
-2.59144970984875e-05
-2.25255640334303e-05
-1.19004687643261e-05
-2.80982721687061e-05
-1.07202731829967e-05
-2.41689540915273e-05
-2.11212547913994e-05
-2.65581467648875e-05
-2.16950002848536e-05
-4.0102894573906e-05
-1.40618507597341e-05
-2.50563129780852e-05
-1.38133347931214e-05
-3.52076424761414e-05
-2.8187307146778e-05
-1.90322714000516e-05
-1.69668404043351e-05
-7.54578481282599e-06
-2.3356669562846e-05
-1.08864059183293e-05
-1.12075757186701e-05
-2.87614253188695e-05
-2.37327802676824e-05
-1.33806497395076e-05
-1.55720680099059e-05
-9.26389290863854e-06
-8.86045582491368e-06
-2.69653842980578e-05
-6.02352027435987e-06
2.59720994583821e-06
-2.79467852961459e-05
-1.78819645725476e-05
-4.08884830687955e-05
-3.88725867801515e-05
-2.12001348560072e-05
-8.53459407484162e-06
-5.80393499001656e-06
-2.04264014625319e-05
-2.59269277521846e-05
-1.14633137873087e-05
2.71206404844671e-06
-9.40867676830885e-06
-1.50284866480816e-05
-1.07884383806456e-05
-3.24601333438994e-05
-3.44207933381906e-05
-1.95776846149667e-05
-8.11096371726446e-06
-4.2042510911348e-05
-4.04567176332241e-05
-4.64900495098932e-06
-3.80755653987837e-05
-8.86877686850716e-06
-2.66403148405966e-05
-1.26431532946084e-05
-4.75665859587347e-06
-7.53512406583966e-06
-3.6277426026299e-05
-1.07463534234407e-05
-2.55727427272801e-06
-3.28620851790068e-05
-1.63618322000516e-05
-8.59891265234358e-06
-1.59733952349109e-05
-2.02838606156955e-05
-1.35869580521156e-05
-1.46777560837022e-05
-9.68020925093852e-07
-2.54977419182054e-05
-3.06473971473474e-05
-2.41570812601919e-05
-3.83532693561845e-05
-2.91360732123143e-05
-4.35430992681174e-06
-1.56822928898802e-05
-5.18203790348119e-06
-1.58312504487747e-05
-2.15634334648097e-05
-3.13489016768743e-05
-2.13002429499553e-05
-2.09452288670342e-05
-3.7617131088675e-06
-2.78558800981614e-05
-3.18561006031869e-05
-3.26510690906641e-05
-3.92828982885824e-05
-4.38028539090809e-06
-2.37635172506445e-05
-1.4464700446592e-05
-1.02749490707587e-05
-2.94253904546076e-05
-1.36136652171492e-05
-1.97703479814228e-06
-3.23141049075217e-05
-1.35275516613522e-05
-2.33867212910041e-05
-3.49830458120666e-05
-2.3473239156934e-05
-2.80465496650541e-05
-2.51253650672174e-05
-3.33850418010211e-05
-3.62215770729412e-05
-1.9459714038176e-05
-2.59286267838364e-05
-3.07118398401531e-05
-1.70552546219141e-05
-1.23807530864622e-05
-1.48128781407139e-05
-3.99687529542053e-05
-1.5334527435334e-05
-7.48705461964191e-06
-2.17996248688269e-05
-6.88087956076075e-06
-1.10079952250338e-06
-1.58890862080575e-05
-1.55503905482258e-05
-7.3948970816646e-06
-2.51579353962377e-05
-3.25537879336927e-06
-2.28653210333736e-05
-1.90676154211309e-05
-6.37853791078414e-06
-2.07137181477809e-05
-2.18279317579678e-05
-9.13784143088662e-06
-1.48232551878396e-05
-4.69593179893809e-06
-3.65412592319119e-05
-3.23074089092201e-05
-1.34534194773578e-05
-1.12869674387846e-05
-2.39216836415877e-05
-1.00617678925736e-05
-1.75377718315038e-05
-2.17271145621199e-05
-1.44913316365768e-05
-1.04498964411123e-05
-1.58957720455432e-05
-1.73221347561074e-05
-1.49198184409106e-05
-1.89188513158623e-05
-2.91651137607865e-05
-1.63046861197743e-05
-1.93581372496101e-05
-5.09776998849451e-06
-2.79635763542565e-05
-1.95661792393695e-05
-1.19274207256191e-05
-2.11852685664847e-05
-2.20306006517232e-05
-3.55053235764637e-05
-2.94778683830298e-06
-1.4516396316927e-05
-9.04598727979882e-06
1.11248849426471e-05
-2.49130268101629e-05
-1.62065357186011e-05
-1.82718215020266e-05
-1.65941707648645e-05
-2.52591571779239e-05
-9.27607114291348e-06
-4.34491062318074e-05
-2.44700294635837e-05
-2.72901654102721e-05
-1.44665988656964e-05
-2.31535130646519e-05
-3.49100225459429e-05
-1.56074831631722e-05
-3.17394699958189e-05
-2.5506215171265e-05
-1.8944172717784e-05
-2.11679117181768e-05
-4.05812958688777e-05
-3.09663888026831e-05
-2.74665754119666e-05
-2.29891475943768e-05
-2.0244231265405e-05
-1.12183856101883e-05
-2.76181700462594e-05
-1.06637406360669e-05
-2.89808690598065e-05
-5.69528597916615e-06
-2.61062998555879e-05
-2.70658658596333e-05
-2.31187681244005e-05
-9.07416128925633e-06
-2.24421425014831e-05
-1.46008890751271e-05
-1.21254548089634e-05
-3.38911309503082e-07
-3.2528452183269e-05
-2.28290329855897e-05
-6.62434585134757e-06
-9.7773955876355e-06
-4.67667403696635e-06
-6.1615122460715e-06
-1.94587363453855e-05
-2.51240869242063e-05
-1.8427906751191e-05
-2.61295382224419e-05
-3.21487021743926e-05
-1.00207436103036e-05
-1.85407702173489e-05
-3.11241768619626e-05
-5.64033019371812e-06
-1.81323626908674e-05
-7.50671849706796e-06
-2.25548918321203e-05
-1.71408352681218e-05
-1.98923261606805e-05
-3.48384559030946e-05
-8.65904510977236e-06
-1.51074431714691e-05
-1.51999745732059e-05
-2.28364422402112e-06
-9.2902549051181e-06
-2.01765605910838e-05
-2.39457631011044e-05
-1.87090145294444e-05
-1.72667035257937e-05
-1.777587781624e-05
-1.81262068704621e-05
-3.75927420430363e-05
-2.94684166305501e-05
-1.53100921623411e-06
-5.06502079247893e-05
-1.24346447507326e-05
-1.37662138433332e-05
-4.00799149899738e-05
-2.35095943459167e-05
2.53820369235579e-06
-1.17254978094998e-05
-1.50130052541047e-05
-1.41141373030611e-05
-4.79159975610455e-05
-1.87471807532022e-05
-1.4269095029368e-05
-3.99725811443554e-05
-2.48744121197581e-05
-2.48906699243545e-05
-2.55848341228852e-05
4.58330639556665e-06
-1.64641423654026e-05
-1.18208882458503e-05
-4.8423587585181e-06
-2.43355229265159e-05
-3.38620643479042e-05
-2.17211172440119e-05
-1.67318602027935e-05
-2.82303751148592e-05
-2.93031517428105e-05
-1.71409388283211e-05
-2.1025020673641e-05
-1.75886360968773e-05
-1.10941864789704e-05
-3.40243078226469e-05
-2.11927078596908e-05
-1.89605388895873e-05
-2.37290659411268e-05
-4.92752215144633e-06
-1.67213352275312e-05
-3.79157539520011e-05
-1.86258750494081e-05
7.82836172742903e-06
-1.0057803590951e-05
-2.60833129852999e-05
-3.33191388862487e-05
-1.90367956631748e-05
-4.20166925865502e-05
-1.91249809986594e-05
-1.72968097845184e-05
-8.34390218705799e-06
-1.23908652982128e-05
-5.07710745273672e-05
-3.32655363568618e-05
-3.09042440944329e-05
-1.38201398466216e-05
-1.30164532200217e-06
-2.64241713965045e-05
-1.98051110350815e-05
-5.49614264739628e-06
-1.87282797489854e-05
6.00120122675714e-06
-1.36046185453906e-05
-2.24765595298069e-05
-2.34289849530463e-05
-2.42234262603244e-05
-9.95642432454617e-06
1.86034529632628e-06
-4.87421457030268e-05
-1.44551812589745e-05
-2.93005911269071e-06
-1.28013079054828e-05
-1.2222392636634e-05
-4.66681467081038e-05
-3.21090401424883e-05
-1.28816848542872e-05
-1.73681459243793e-05
-1.8923330279408e-05
-2.12345007237576e-05
-2.13183929751841e-05
-3.78656680006888e-05
-3.82426296684848e-05
-2.09218956964536e-05
-1.96736764392653e-06
-2.587589134317e-05
-2.42020088502432e-05
-2.48534680499053e-05
2.03365110845133e-05
-1.18106539015809e-07
-2.13647202172476e-05
-2.30842661909771e-05
-2.08233189363944e-05
-1.46312407053903e-05
-8.49723446379788e-06
-3.43658868602476e-05
-3.63224913939172e-05
-2.8053509555521e-06
-3.57680743924283e-05
-2.44884058486029e-05
-6.04309362267721e-06
-2.29160921357992e-05
-3.48259848732274e-05
-2.0861360156793e-05
-3.26379827906836e-05
-2.83111784142561e-05
-1.15597573720656e-05
-2.28938043038411e-05
-2.71621416818961e-05
-3.43395833482734e-05
-1.84800184302751e-05
-3.09574015755593e-05
-1.51449428929801e-05
-2.40400700963031e-05
-1.06090990888025e-05
-1.65756563660926e-05
-9.68496653762207e-06
-2.10712786320551e-05
-2.19165986677378e-05
-1.09799097078698e-05
-1.06357402300065e-05
-4.89555226299413e-06
-2.78264797429733e-06
-7.88932264722928e-06
-8.62217050092276e-06
-4.51166478288075e-05
-1.0643428442821e-05
-1.99451071382492e-05
-6.84127055299629e-06
-2.16153750601654e-05
-3.30406402578481e-05
-3.2172741307551e-05
-1.29060577752308e-05
-1.67409771945403e-05
-2.50462926855421e-05
-2.10928098295553e-05
-1.0851329391945e-05
-1.44032147331901e-05
-6.32644837536902e-06
-2.44273400055234e-05
-2.48878752423246e-05
-3.19716491655377e-05
-2.68189766334403e-05
-2.4428580357537e-05
-1.05539823219815e-05
-1.30182954173289e-05
-3.20862389429291e-05
-2.40809396022117e-05
-2.74470264185674e-05
-3.17346935329745e-05
-3.46174383932759e-05
2.96519202303705e-06
-6.95196343165431e-06
-2.51573340868617e-05
-2.76948949478279e-05
-2.02625276477508e-05
-1.8154521929777e-05
-2.3775914818798e-05
-1.2914099174622e-05
-2.99143669421714e-05
-3.11316867677302e-05
-1.14285418926338e-05
-2.4584326458555e-05
-1.15381367045561e-05
-1.53913237472761e-05
6.45810869264656e-07
-8.9415881283116e-07
-1.78845820717213e-05
-2.96877804664121e-05
-8.47600499272472e-06
-1.34073202904583e-05
-3.78399425602352e-05
-2.28491740642255e-06
-1.82773770708192e-05
-1.62947495258031e-05
-2.23788455854084e-05
-2.2757581924855e-05
-1.913982753063e-05
-2.74223717731048e-05
-3.53514449478705e-05
-1.51973937800976e-05
-3.71606434111824e-05
-1.0539109678652e-05
-2.90654415469687e-05
-1.44054006510334e-05
-2.3292345200185e-05
-1.33383867157863e-05
-1.08538818692279e-05
-1.60909268978082e-05
-3.43404486255719e-05
-1.41318954765266e-05
-7.38669421958342e-06
-3.7891413487845e-06
-4.25993766484665e-06
2.22044002002652e-06
-3.31174443839112e-05
8.06374248572405e-08
-2.078214896999e-05
-1.90489613113551e-05
-4.99294737132145e-06
-1.76709844571862e-05
-2.26086863042337e-05
-2.96477961375193e-05
-3.52351937743414e-05
-2.4661855507354e-05
-1.26390318785553e-05
-6.97152341088217e-06
-6.36001703691762e-06
-2.61718007590607e-05
-2.01927699198755e-05
-4.12123710193805e-05
-7.26755174020274e-06
-1.46103099364246e-05
-2.96998491091252e-05
-2.13630348242216e-05
-1.70616729763503e-05
-3.52873871994164e-05
-9.32199699852138e-06
-1.601005627893e-05
-2.74816893806703e-05
3.28927019833843e-06
-2.92828139529062e-05
-3.58687115711866e-05
-2.84166595314862e-05
-1.9236099647146e-05
1.13823758277052e-05
-1.86830879461699e-06
-1.1823550567867e-05
-6.82503773985636e-06
-3.17372312247179e-05
-2.02138340154741e-05
-3.02726892470545e-05
-1.22742200797508e-05
-1.34039365305445e-05
-1.33663315381191e-05
-3.95178623464107e-05
-3.29103727035795e-05
-2.94374127234242e-05
-2.01022075063571e-05
-9.36451170341939e-06
-5.31486064784642e-06
-3.35795287133766e-05
-1.00691478140123e-05
-1.63114862213519e-05
-1.17259498172614e-05
-1.6678355392203e-05
9.01806698390156e-07
-3.40615184139763e-06
-8.52972437991843e-06
-1.47107480328914e-05
-5.09189188216496e-06
-1.61771282587762e-05
-1.16262708833115e-05
-4.09160502645967e-05
-1.75072282909673e-05
-2.62153662910577e-06
-9.75094395360264e-06
-2.18055959280605e-05
-5.21214813231134e-06
-2.33691285248342e-05
-2.90372928071661e-05
-2.551281398313e-05
-2.91437463634749e-05
-2.08589118756839e-05
3.44662508494803e-06
-2.64092786819205e-05
-1.48074175292871e-05
-2.09261839739807e-05
-3.83827326401619e-05
-4.7062880626861e-05
-1.94344309411631e-05
2.72369862461093e-06
-1.59926751827877e-05
-3.75892259962744e-05
-4.04617832177501e-05
-1.3513910113032e-05
-2.2122684536877e-05
-1.80258411741411e-05
-8.37526363365543e-06
3.13276323078649e-06
-2.49075523089301e-05
-1.51362807839248e-05
-2.34752000114758e-05
-2.40093516678084e-05
-8.46299661643112e-07
-3.28859409000448e-05
-1.91607659734174e-05
-3.39557215666615e-05
-2.15026748833283e-05
-1.38727189210523e-06
3.43186442648142e-06
-9.42427700922238e-06
-1.08768580823043e-05
-3.2664033923546e-05
-6.19533837114286e-06
-8.13783440421857e-06
-1.29172938036884e-05
-3.05379193085679e-05
-1.47786714928414e-05
-3.39763713684316e-05
-1.39989219132557e-05
-5.94781646895479e-06
-2.40116517989895e-05
-2.57694148708001e-05
-1.70957933794741e-05
-3.31701269364974e-05
-1.17469810051863e-05
-1.84128510351383e-05
-1.15384531883745e-05
-2.86642672976005e-05
-2.6202952491274e-05
-2.81292410889541e-05
4.49016326547213e-06
-8.74802269717424e-06
-9.2989265606936e-06
-1.31166339505735e-05
-2.14872553753966e-05
-3.26623674804008e-05
-3.39588745978954e-05
-1.08716142312865e-05
-1.27621864184143e-05
-2.73191382599327e-05
-3.15431208770069e-05
-8.60243709144931e-06
-1.81785150959287e-05
-1.7872036277582e-05
-1.60907961555432e-05
-1.16049018022233e-05
3.10856955069979e-06
-5.5786059483239e-06
-1.30476631298447e-05
-1.35137946815555e-05
-1.70243126127027e-05
-2.26778066862997e-05
-1.91956891750551e-05
-1.42675493541688e-05
-1.60513283592366e-05
-5.65551442671218e-06
-2.67225853576147e-05
-1.28027286016299e-05
-2.80206563069646e-05
-2.84194109118972e-05
-3.28213021022064e-05
-2.47852647869614e-05
-9.08487776014968e-07
-6.23620519822765e-06
-1.19080422546361e-05
-3.03273314389684e-05
-1.40014291309796e-05
-8.30585506890043e-06
-1.40729885488626e-05
-1.5705878688248e-05
-1.89699539384443e-05
-5.21369435959103e-06
-1.94249329337506e-05
-2.07964978648492e-05
-2.03356556704859e-05
-3.01526794317498e-05
2.79789248352981e-06
-2.78771234509388e-05
-1.90446299951484e-05
-5.39864221070021e-06
-2.05686964891171e-05
-2.50810215775338e-05
-1.69728497393076e-05
-1.22753323090868e-05
-1.0397226210911e-05
-2.54614893009795e-05
-2.32162241663476e-06
-2.28558833879307e-05
-9.50134355256156e-06
-2.53553674630815e-05
-2.42419326726517e-05
-2.51863934348634e-05
-2.02078534607172e-05
-2.25891124527159e-05
-3.13063763342356e-05
-2.91156744006706e-05
-8.82511828345634e-06
8.62927704263663e-06
-1.9943444390106e-05
-2.84275435404805e-05
-1.81879197484818e-05
-2.60588181972515e-05
-1.61017163495527e-05
-2.71854929554877e-06
-1.46940825266171e-05
-1.30573841704784e-05
-9.2924918536477e-06
-1.82590092689627e-06
-8.61003136766626e-06
-1.49380162943256e-05
-3.26847483358515e-05
-4.06331407623562e-05
-2.99890758044421e-05
-3.38382611925297e-06
-3.88851062714646e-07
-1.40298880857756e-05
-3.13936115615867e-05
-9.73109530285815e-06
-2.34032871224936e-05
-2.28303762493373e-05
-2.2286853843061e-05
-5.48135063558316e-05
-4.62528683706573e-05
-1.02897769771221e-05
-3.18976210849494e-05
-2.26506602121441e-05
-1.16769363210892e-05
-1.35429448787268e-05
-1.43221781519201e-05
-1.67397385470901e-05
-1.78095642170717e-05
-1.87033041423247e-05
-1.65665610740391e-05
-9.54340405217762e-06
-4.41044647846154e-06
-1.58621413912544e-05
-2.25375404567848e-05
-9.7568005119663e-06
-5.90377490410331e-06
-1.99480208857183e-05
-1.07313913168495e-05
-1.64088240608138e-05
-2.78684586548195e-05
-2.04104228875979e-05
-2.07345520689589e-05
-2.41814794681734e-05
-1.57999273838539e-05
-2.29116206573009e-05
3.46838301630863e-06
2.33935761783676e-05
-2.29302082221038e-05
-1.40714533190188e-05
-1.35317760897799e-05
-2.55039943167511e-05
-2.29538638485125e-05
-2.03994405928406e-05
-2.43306943521751e-06
-4.01085712017707e-05
-1.52069222201971e-05
-1.24574262202918e-05
-1.09465553221682e-05
-4.4990359081353e-06
-1.87425695181861e-05
-1.799223877642e-05
-2.5936661277914e-05
-1.96474931540011e-05
-2.83444072350187e-05
-2.75160887195038e-05
-2.07993402191081e-05
-2.85927940455573e-05
-5.06163622012129e-05
-3.20812381883139e-05
-2.05734712722939e-05
-1.94555645880413e-05
-2.66163050153137e-05
-2.77295055679589e-05
-2.0107385946371e-05
-2.46329390188129e-05
-3.22932481248033e-05
-2.46559566907876e-05
-1.24099152678345e-05
-4.21408401097414e-05
-7.01203133075551e-06
-1.37993002771804e-05
-2.57085730570978e-05
-1.42241321774655e-05
-2.07861999431724e-05
-3.58380446446273e-05
-1.34778825484323e-06
-1.76976592073164e-05
-1.12280792208673e-05
-3.9455522933113e-05
-1.16662568716731e-05
-1.87213983745617e-05
-5.8979844640878e-06
-1.40758657575635e-05
-1.09487643422122e-05
-1.82700641573443e-05
-3.27238565798584e-05
-1.1391795483701e-05
6.53486162475264e-06
-1.54450612075872e-05
-4.02699663209019e-05
-2.61534968069404e-05
-3.69734517186227e-05
-3.52014188126458e-05
-2.39731538543066e-05
2.96629008747046e-06
-2.84324715584107e-05
-2.33886836178396e-05
-7.2134220079553e-06
-1.16588538800438e-05
-1.7157116435785e-05
-2.61016682839855e-05
-3.58717188492089e-05
-2.37291515915605e-05
-2.67449443623641e-05
-1.02876398362019e-05
-2.54237978392902e-05
-1.90602665194104e-05
-7.46013864027362e-06
2.01186652578638e-06
-1.97347747068873e-05
-1.65681291791657e-06
-1.2469364037224e-05
-8.06542620430245e-06
-2.23199871526801e-05
-1.51050472969206e-05
-1.39334287797252e-05
-1.25765777623235e-05
-1.40418183317512e-05
-4.40352855317915e-05
-1.35005974591911e-05
-2.75012644990766e-05
-3.27749841389767e-05
-3.1446728414043e-05
-1.86035065338345e-05
3.56700147008767e-06
4.02255469591291e-06
4.2871996527859e-06
-1.54143164487811e-05
-1.33690876567322e-05
-2.44510180936746e-05
-8.91911351070699e-06
-1.4667145461908e-05
-2.62220983326191e-05
-2.14150111886347e-05
-2.35858362670583e-05
-2.62754470501719e-05
-2.49358795648558e-05
-1.7096564735414e-05
6.64465133991054e-06
-1.69138891958106e-05
-7.27851713091117e-06
-3.70227143845267e-05
-1.61002687641923e-05
-3.20541230690283e-05
-7.01842522697565e-06
-2.74124769045371e-05
-3.18161551680006e-05
-1.79595253290566e-05
-6.25853121280996e-06
-4.17600652562114e-05
-1.03121771855153e-05
-1.39216996560589e-05
-3.01592413564758e-05
-1.18277208926413e-05
-3.68871791388093e-07
-1.6398773790335e-05
-1.31933546374314e-05
-3.65175275889366e-05
-1.21530513182417e-05
-3.97395011869895e-05
-3.5959572372999e-05
7.21960626239757e-07
-3.1857739330601e-05
-2.6583428006667e-05
-1.03679419996736e-05
-5.02451939114279e-06
-2.34113313464829e-05
-2.64732873836666e-05
-2.01648200306806e-05
-1.83963457291533e-05
-2.06474415544166e-05
-9.26796526537845e-06
-3.04204747088533e-05
-2.88080354057717e-05
-2.29354530208509e-05
-1.88633207492685e-05
-1.70980068508754e-05
-2.44426176914371e-05
-2.19813121578989e-05
-8.48094370680304e-06
-1.61338425128276e-05
-2.44949095964468e-05
-2.44046357802389e-05
-7.72990166661655e-06
-1.78199726413738e-05
-1.01393096566029e-05
-2.37106493265576e-05
-2.02525776408211e-05
-2.2453756654435e-05
-1.75939544767961e-05
-4.81310202551937e-06
-1.80358960770543e-05
-4.13027086220961e-05
-3.2586055989155e-05
-1.95047676304371e-05
-3.94997116551708e-06
-1.36861337816623e-05
-2.35040120067766e-06
-1.12754867215107e-05
-1.30410502497819e-05
-3.40947092353541e-05
-6.07440353169307e-06
-2.18387401799985e-05
-1.34759189792249e-05
-1.39338982540835e-05
-2.44584156861956e-05
-3.42932442640053e-05
-1.89627884810855e-05
-1.01407723553143e-05
-1.30687453461017e-05
-1.39567509606013e-05
-1.36186248690077e-05
-3.51899364513023e-05
-1.11668609244312e-05
-2.21325250790344e-05
-9.10124280262945e-06
-3.49305043400993e-05
-2.72262256023303e-05
-1.65791345196392e-05
-2.12511534558958e-05
-7.33764471061699e-06
-6.43117106718798e-06
-2.69050985786098e-05
-1.83719986479087e-05
-1.51736976340424e-05
-1.30030370446083e-05
4.14697944492377e-06
-1.51148427436806e-05
-2.81231863399398e-05
-2.53537295355019e-05
-1.69341331951301e-05
-1.71524114524103e-05
-1.06067845103286e-05
-9.42822388408737e-06
-7.20322370279303e-06
-3.07981849956154e-06
-1.87910417797584e-05
-3.46437822040478e-05
-1.88107684832739e-05
-1.91845809758822e-05
-4.05863618244601e-05
-1.74060572123005e-05
-1.91201680349993e-05
-2.48808842524291e-05
-2.27056337402426e-05
-1.39460314860689e-05
-2.63279948932415e-05
-8.01479042709461e-06
-1.3329556999074e-05
-1.75358965612229e-05
1.12479949979723e-06
-1.71341772595218e-05
-3.76267031027239e-06
-2.78746938791358e-05
-2.38615108181679e-05
-1.22517328179547e-05
4.60870969558812e-06
-1.3757930348074e-05
-2.00124015538224e-05
-3.49765360413726e-06
-2.89579749788632e-05
-4.30370647904215e-05
-2.82700044602025e-05
-1.40079626017773e-05
-2.38109639400994e-05
-3.54093587019786e-05
-2.82985250114813e-05
-2.67000827011914e-05
-2.02214550962301e-05
-8.66053209371903e-06
-2.79075743470066e-05
-1.00065320405081e-05
-2.24108604426725e-05
-2.75149965827916e-05
-1.58519572960429e-06
-2.42824389124828e-05
-1.58046060088758e-05
-2.10727024976494e-05
-1.12136625134254e-05
1.35467869432786e-05
-2.35604991370507e-05
-2.31853284251531e-05
-1.88669627767831e-05
-3.76531110664188e-05
-2.71930051531649e-05
-1.63126990363707e-05
-9.01491727307091e-06
-3.00139006240206e-05
-4.65871998168897e-06
-2.0702233538094e-05
-1.7038470506704e-05
-1.68018122072197e-05
-3.22791531017185e-05
-1.44292342591502e-05
7.19843638581681e-06
-3.90860478507589e-05
-7.20529675964026e-06
-3.69673676939782e-05
-4.58949251215109e-06
-9.72464909318685e-06
-1.75351954760241e-05
-3.27379402350011e-05
-4.14908623994082e-05
-2.62895323194949e-05
-1.35045866050537e-05
-2.71385388923532e-05
-2.07272876294158e-05
-1.51398734456129e-05
-1.09300669172314e-05
2.10620575409722e-06
-2.49022932948863e-05
-4.91778399000083e-06
-2.76559218594918e-05
-1.92490799238868e-05
-3.23750409132708e-05
-1.40217605993839e-05
-2.64306592927162e-05
-2.66282329274588e-05
-4.89634805523563e-06
-1.92820448488722e-05
-9.29882254185255e-06
-2.39031225246743e-05
-1.20635104362864e-05
-7.16550389171452e-06
-8.32879947996882e-06
-2.21458914153611e-05
-3.73810820056343e-05
-3.40224144276731e-05
-3.50511619922469e-05
-1.89321893016425e-05
-2.247891050343e-05
-4.23835386064591e-05
-2.79443003348503e-05
-2.05722839440376e-05
-1.05641342142631e-05
-2.09754374110612e-05
-4.54196440797188e-05
-2.08843816211979e-05
-4.2336615323506e-05
-3.24755245136642e-05
-1.68043229481367e-05
-3.14905343146657e-05
-3.78853728286807e-05
-1.48943737954234e-05
-2.00419747661565e-05
-1.98244259086391e-05
-2.3565541441017e-05
-3.6345357402964e-05
-1.10029214343347e-05
-6.81441581359239e-06
-1.16447712161747e-05
-3.06315267478793e-05
-3.18683955003392e-05
-1.37130183862209e-05
-3.99040926952801e-05
-9.23643004276284e-06
-3.69562344948166e-05
-3.72982288018618e-06
3.45433945632007e-06
-8.63333540278607e-06
2.905477346714e-08
-1.76189439904313e-05
-4.61635046760118e-06
-1.97415955759485e-05
-1.9455336508333e-05
-2.01606611897847e-05
-2.40224134951633e-05
-8.87813764423302e-06
-2.77203974448213e-06
-2.86316710510332e-05
-1.46909304261763e-05
-2.11518700037318e-05
-8.62472231122321e-06
-3.4977477621437e-05
-1.14905957674234e-06
-2.63597401263444e-05
-9.19014683674703e-06
-1.22475626885256e-05
-1.2862655809369e-05
-1.64707172491055e-05
-2.50624708199735e-05
-3.6877889601446e-05
-2.94615370312446e-05
-3.42302151844334e-05
-8.1870546638454e-06
-6.30482665444122e-06
-2.32423186914981e-05
-2.80633195583352e-05
-3.62021630966059e-05
-1.36721907408273e-05
-3.73600121110144e-05
-1.4838890171319e-05
-1.65393302750731e-05
-8.19790541304706e-06
-3.68715159071446e-05
-2.345247791116e-05
-4.24104747153257e-05
-2.43202673453642e-05
-8.1039094555795e-06
-6.9533917980233e-06
-2.39779930240843e-05
-2.87946819868235e-05
-1.03212222603971e-05
-2.39644251704778e-05
-2.06728013118511e-05
-1.71439627603874e-05
-2.61196290048953e-05
-3.36008263285647e-05
-1.55819764802474e-05
-2.3980370280039e-05
-1.97105194228019e-05
-1.98377943330024e-05
-1.94577933749915e-05
-2.15851262707193e-05
-3.39444891989709e-05
6.83676476933011e-06
-2.05435330713199e-05
-1.29532732517811e-05
-8.54167883834893e-06
-4.37375811447177e-05
-1.19557514430483e-05
-1.62291473885315e-05
-2.39980598403424e-05
-2.56943933005859e-05
-1.39198127182767e-05
-6.91739976928881e-07
-5.50286603092953e-06
-2.51065232929021e-05
-8.19437116623232e-06
-3.0860872997207e-05
-1.60418837573402e-05
-1.46217830320814e-05
3.09216365819185e-06
-4.32319488574349e-06
7.1771249038032e-07
-2.7298460173256e-05
-2.36264351073024e-05
-1.3513858620896e-05
6.65667782445665e-06
1.54073073917337e-06
-9.63245805033596e-06
-6.64113607519402e-06
-8.82852247567738e-06
-4.44156285406095e-05
-1.6025744501157e-05
-1.84293950245342e-05
-1.2985979885997e-05
-1.85182259897635e-05
-1.7836234140703e-05
-3.5339782716601e-06
-1.99207097853289e-05
-1.0924672980853e-05
-2.15847686389784e-05
-3.07497521443048e-05
-1.04635698155739e-05
-2.35670567239957e-05
-2.82206187480258e-05
-9.31648529566235e-06
-3.59918387077942e-05
-8.36504776934963e-06
-1.38210573816116e-05
-7.60445160628186e-06
-2.10834261612561e-05
-3.21436944054176e-05
-2.36782544455675e-05
-1.22784558261488e-05
7.88100004070274e-06
-2.80943951744691e-05
-3.50040497589216e-06
-2.39271645499353e-05
-2.67835229632102e-05
-2.46032695451271e-05
-2.30921376761705e-05
-1.93594710126408e-05
-1.24091506736395e-06
-1.62453626677357e-05
-1.86928743592703e-05
-1.3907508213598e-05
-8.17001596801156e-06
-8.81832545124975e-06
-2.42585982956869e-06
-2.99522501825171e-05
-1.94379268920658e-05
-2.98028127962696e-05
-2.82266495121719e-05
-4.72552575042051e-06
-3.7383084058583e-05
-1.99489729835511e-05
4.50469332104892e-06
-2.91461819647488e-05
-1.98653073776238e-05
-2.26108676349206e-05
-1.06533883574426e-05
-1.26881717727516e-05
-1.76841909859947e-05
-3.277909796504e-05
-2.66764581832307e-05
-1.96416242690916e-05
-2.33542725799783e-05
-2.2942816815703e-05
-1.42012313143483e-05
-9.12800089108925e-06
-3.59788417460772e-05
-3.10925670253099e-05
-1.66770806031995e-05
-1.1560512008013e-05
-1.50141845409484e-05
-1.87522944569225e-05
-2.30369996667092e-05
-4.5233979471907e-05
-3.50379005015672e-05
-2.06891285625533e-05
-3.30842563737427e-05
-1.19796358825726e-05
-1.81369521261198e-05
-1.86676608535184e-05
-3.22477736898554e-05
-2.16320147210987e-05
-1.70677515967502e-05
-4.65562017479643e-05
-9.35093546515834e-06
-1.14040198365508e-05
-2.85610116181374e-05
-2.7912239024314e-05
1.83431502674214e-06
-2.09724474439901e-05
-2.1487836707782e-05
-3.39193685780969e-05
-8.47565339327194e-06
-2.4532515615597e-06
-3.31824475061295e-05
-2.0029225281562e-05
-2.37996054993524e-05
-3.674150478444e-06
-1.11400215450054e-05
-1.12616195679864e-05
-2.82345063543396e-05
-2.28617639384899e-05
-1.23443572351666e-05
-1.45423176955445e-05
-6.21828503441038e-06
-2.04092325692416e-05
-2.18039284432778e-05
-1.55766859751776e-05
-2.20021375675442e-05
-2.50050178855197e-05
-2.17652535184896e-05
-5.65621399336738e-06
-4.35574355853049e-05
-2.66384708789402e-05
-3.4652939749498e-05
-3.13054068781315e-05
-1.31608854063303e-05
3.72808986012623e-06
-1.68853941084424e-05
-3.63234926586717e-06
-9.0224442594516e-06
-1.80608813920271e-05
-4.56843730238528e-06
-1.44016690783824e-05
-1.88740323631977e-05
-1.22164293261726e-05
-4.87055435728288e-06
-2.89195559944196e-05
-6.76340591443631e-06
-2.11475808258883e-05
-1.36786339226135e-05
-2.89795185082501e-05
-2.78907038912144e-05
-1.1790316929388e-05
-1.9003361378328e-05
-3.1811070202737e-05
-2.40980583580429e-05
-3.76726443837304e-06
-1.58007648301981e-05
-1.92863826793283e-05
-3.78379925870556e-05
-2.73242427800819e-05
-4.46964722084943e-05
-2.05999281486711e-05
-6.64426581676107e-06
-2.92296854045651e-05
-3.35699690050612e-05
4.89761046808824e-06
-4.16431424183145e-05
-4.20674522519739e-05
-6.49484231371374e-06
-3.64690392051645e-05
-3.08865628874145e-05
-3.49528907189043e-05
-1.58923965977605e-05
-3.02241355716591e-05
-3.47957719998423e-06
-8.47328609203293e-06
-2.58006673469914e-05
-2.81512260745408e-05
-2.16928788440952e-05
-9.41078987175686e-06
-1.02023207701541e-05
-2.47578691758006e-05
-2.32879058915864e-05
-1.7163594318509e-05
-2.27442443840571e-05
-1.76218639260865e-05
-1.62800293182679e-05
-2.56892336007702e-05
-2.49604144721003e-05
-2.06530850850358e-05
-1.72313836983304e-05
-3.3685781467228e-06
-2.2158295263584e-05
-3.2724165846233e-05
-3.08038462144428e-05
-1.39086348537966e-05
-4.15442358103026e-06
-9.9936282285511e-06
-5.46161667723708e-06
-7.82266242489641e-06
-2.94853000500604e-05
-3.84225768208325e-05
-9.25644300505113e-06
-1.03819900011939e-05
-1.53112965543319e-05
-2.749465723546e-05
-3.17027630485712e-05
-3.00595839829351e-05
-2.74569261070856e-05
-1.72520112771398e-05
-1.67272708295533e-05
-1.02103865101746e-05
-1.41353662619303e-05
1.32173579361936e-05
-1.42683368315675e-05
-4.1943508779119e-05
-2.30880708846602e-05
-1.73512983537252e-05
-5.64255813186602e-06
7.2664545596039e-06
-2.32464553645662e-06
-9.06028211427301e-06
-3.24832759002365e-05
-1.36352490234249e-05
-2.50515868779242e-05
-1.91011740730319e-05
-2.33242592470414e-05
-8.44210458972402e-06
-1.20094522342753e-05
-3.09918665867344e-05
-1.55624279757546e-05
-1.43250886055451e-05
-1.8002036192864e-05
-3.43526006427051e-05
-1.94911765829223e-05
-1.58892986011889e-05
-2.30691122156153e-05
-1.50895369789662e-05
-3.63414423217554e-05
5.03398866140067e-06
-2.42679665802541e-05
-2.80777032635297e-05
-2.90377246910028e-05
-2.19197199566211e-05
1.13321893092002e-06
-3.31392468858804e-05
-1.57792297755826e-05
-1.84857474979682e-05
-2.66514965666885e-05
6.01187344525408e-06
-3.63137704712277e-05
-3.09580348281468e-05
-3.67687426701344e-05
-4.45490713313643e-06
-1.83621736148919e-05
-2.81668470643516e-05
-2.77176000608326e-05
-2.15733850390623e-05
-2.62399043012158e-05
-2.78253262661113e-05
-1.86505352101124e-05
-2.38226165533466e-05
-7.04452050386748e-06
-1.75294386126054e-05
-1.82439854813723e-05
-3.13778046164266e-05
-2.60986668523739e-05
-2.3888605331158e-05
-1.28821536116914e-05
-1.82106550129871e-05
-1.88006619630422e-05
-1.97193437651542e-05
-1.71734089010473e-05
-2.90469581962461e-05
-3.21929201312156e-05
5.28406612463516e-06
-2.32131067155292e-05
-2.06400825302969e-05
-2.7613269149633e-05
-1.15500347754519e-05
-4.71588555968363e-05
-2.95311124946686e-05
-2.29534362374961e-05
-6.60167039774249e-06
8.25334983537836e-06
-2.40692000107591e-05
-1.57709950395073e-05
-2.20112470172456e-05
-8.73055125332348e-06
-2.01355621140377e-05
-2.59197031534893e-06
-3.10870349439142e-05
-1.58284847654878e-05
-2.92287812900328e-05
-4.64403636487772e-06
-1.62065007266417e-05
2.69378989405509e-06
-2.09730387073952e-05
-3.02691662622245e-05
-1.51784954128806e-05
-1.95812640961631e-05
-3.88105441665555e-05
-8.85687467039112e-06
-1.71492743865169e-05
-2.14060032664668e-05
-3.57130467055455e-05
-4.0782253868482e-05
-6.27514685863392e-06
-2.87693647432158e-05
-2.25197787307603e-05
-2.281653309199e-05
-1.00407455503134e-05
-8.95463664099289e-06
-2.20258502989916e-05
-1.93351392437007e-05
-5.73176311589045e-06
-1.2893442741696e-05
-2.76562889883126e-05
-9.79427977475881e-07
4.35773499069173e-07
-2.00388510436077e-05
-1.69369036579455e-05
-2.70131086082345e-05
-3.36049380461241e-05
-1.2207730301572e-05
-1.41240949608648e-05
-7.46372948712767e-06
-5.68554460786919e-06
-1.91833518522588e-05
-1.41483419734254e-05
-9.85874654383486e-06
-1.44029099689216e-05
-7.35265497928419e-06
-3.86382708262656e-05
-2.12459535585589e-05
-2.79711227639392e-05
-2.61749303102085e-05
-1.03846758087613e-05
-2.63068863487046e-05
-8.47751907617211e-06
-2.71978920266357e-05
-1.31856631867366e-05
-3.77233222407644e-05
-4.41286605542914e-05
-1.6089709933791e-05
-3.08200568283428e-05
-2.03353758774482e-05
-1.46964806916631e-05
-1.94926475637965e-05
-2.26473393499674e-05
-2.29463924258041e-05
-2.81370215949967e-05
-1.37653051667821e-05
-1.54334920448973e-05
-1.18432810517714e-05
-1.43492434035803e-05
-9.27411166834301e-06
-9.4093211292931e-06
-7.09408512037107e-06
-8.53117914305055e-06
-3.26405366690027e-05
-1.32459444117823e-05
-1.20749457274226e-05
-2.92835546677138e-05
-7.20417488521482e-06
-1.44884607146187e-05
-1.28610538113838e-05
-8.84888100734631e-07
-2.80146646023833e-05
-3.70029870995033e-05
-5.67379868880238e-06
-1.3207459814552e-05
-1.26374058466476e-06
-3.33882351182626e-05
-1.94060263165082e-05
-2.66098257936039e-05
-3.21416704563403e-05
-2.69826794874553e-06
1.64910059978595e-06
-2.42594893504036e-05
3.20424426268225e-07
-1.0499080878547e-05
-3.61361665576902e-05
-9.41903247661064e-06
-2.81805584809292e-05
-5.79161628971149e-06
-5.12492918423576e-06
-6.84048350996439e-06
-5.53196425775777e-06
7.97986060669863e-07
-7.15852248587977e-06
-2.38581781600259e-06
-3.02122763782421e-05
-2.247463730324e-05
-1.32677106130177e-05
-1.99512966999324e-05
-2.17870499285695e-05
-2.21092526337577e-05
-2.4337243163915e-05
-2.01959358004585e-05
-1.56518437887507e-05
-1.27660375368869e-05
-3.59210510336912e-05
-1.3682116142547e-05
-2.40813274890676e-05
-1.42905516293733e-05
-1.15329939087669e-05
1.50876126578844e-05
4.19681740802622e-06
-2.54014774296768e-05
-2.80629378359189e-06
-1.7396803595397e-05
-2.35996867751522e-05
-2.77866838487727e-06
1.45983429440128e-06
-2.79585436165578e-05
-9.86838205166431e-06
-2.74364108915322e-05
-1.72425481233595e-05
-3.30461991863019e-05
-1.95844809449501e-05
-2.81073566615672e-05
-2.42516790570035e-05
-2.850756882283e-05
-3.15747644988201e-05
-1.13503185038534e-05
-2.73966054744698e-05
-5.16516537525788e-06
-5.48447485740255e-05
-2.7200846430482e-05
-2.2524138546447e-05
-2.61928012685046e-05
-3.00050427678028e-05
-2.03305032663607e-05
-7.3654838968957e-06
-2.58181389797965e-05
-1.35426524018251e-05
-1.0118526065193e-05
-1.66292689882394e-05
-3.44736183582029e-05
-1.75813336499088e-05
-2.46259461333499e-05
8.42215472610964e-06
-2.81464928200594e-05
-6.43473222800382e-06
-1.70269429619641e-05
-6.24865571918889e-06
-2.51830959509475e-05
-2.2116608204831e-05
-4.13853128237673e-05
-1.58423631998933e-05
-1.65016264886242e-05
-2.12710788149006e-05
-1.84002152232936e-05
-1.45801374737408e-05
-1.73971801074731e-05
-3.73660787763211e-05
-3.41347732135918e-05
-1.21665610048719e-05
-2.82428269736383e-05
-1.88338873963031e-06
-2.19858372533199e-05
-2.64999240730354e-05
-1.03448258554257e-05
-2.33289497659117e-05
-1.90298966628325e-05
-1.12554590921904e-05
-2.85025122739357e-06
-4.00186871613892e-05
-2.70383225626201e-05
5.0071851929986e-06
-2.14293226050059e-05
-4.26866612884032e-05
-2.20864541512276e-05
-1.06096622887355e-05
-2.56090692038731e-05
-1.6058923473264e-05
-6.84167370718922e-06
-6.04838887138735e-06
1.24551695312787e-05
-2.13822803989886e-05
-1.33978109204463e-05
-1.23676530119372e-05
-1.08602788636983e-05
-1.53902162680507e-05
-1.80094485178278e-05
-2.67499237288775e-05
-1.79979145278179e-05
-2.62030844420369e-05
-6.50855469870007e-06
-2.55030586314861e-05
-2.23173305338635e-05
-2.87404533174351e-05
-1.85724213144311e-05
-2.40495684028741e-05
-2.57188301166116e-05
-3.26784172592631e-05
-1.8935799325216e-05
-2.33056920664854e-05
-2.66827629664009e-05
-1.30704534492017e-05
-8.31854938460278e-06
-1.70789297373446e-05
-2.22518116007792e-05
-3.13818418981124e-05
-2.69501004533232e-05
-1.38779309440119e-05
-2.70211189052092e-05
-2.94487229309362e-05
-1.87679451227737e-05
-1.01198157917327e-05
-1.54829537812391e-05
-2.07980119001867e-05
5.96307961572663e-06
-1.40025790502129e-05
-1.96190379475155e-05
-1.75590383205501e-05
-3.85529605345113e-05
-1.95105640476775e-05
-2.51350944667213e-05
-1.18355972213689e-05
-9.22993428481099e-06
-2.64265228496229e-05
-2.92735697154483e-05
-1.64351273118915e-05
-1.40418073408542e-05
-3.48478491373575e-05
-2.54246435514842e-06
-3.53385673164384e-05
-2.76736749147073e-05
-3.89400480021032e-05
7.00797500526354e-06
-4.90353272556238e-05
-2.03228184189148e-05
-8.13394802040103e-06
-1.92612853816832e-05
-1.62566948482638e-05
-2.0260027553284e-05
-1.51528075562808e-05
-2.02309176912914e-05
-3.874607432066e-05
1.02584401489936e-06
-3.19106990221222e-05
-5.24444085920486e-06
-3.13233151007423e-06
-2.48659770978923e-05
-1.99208731141432e-05
-2.31493625475096e-05
-4.27946797853221e-05
-1.47498942698513e-05
-1.30595163860709e-05
-4.08056021973749e-06
-7.64908139483977e-06
-7.59355071859848e-06
-1.67404117570312e-05
-2.38769304649045e-05
-1.04479075382164e-05
-1.10546503153274e-05
6.69072747830739e-06
-1.63119248895751e-05
-1.46763923693573e-05
-1.81762642912128e-05
7.25370477834934e-06
-2.46270868526754e-05
-3.03947615662573e-05
-1.87335215065401e-05
-2.92896368014967e-05
-6.61947854274903e-06
-1.06758014178282e-05
-3.51107392267046e-05
-3.2211054345109e-05
-2.05908610697766e-05
-1.74737719419306e-05
-3.03732024354577e-05
-2.46389904866103e-05
-1.60621107602566e-05
-2.54720389611848e-05
-3.28038789445345e-05
-3.47731147419053e-05
-4.62957268502757e-06
-2.17748767634668e-05
-1.25767620370694e-05
-3.20603952280943e-06
-3.36199365790662e-05
-4.25368245092807e-05
-1.91397606943256e-05
-2.86094054076055e-05
-1.69787127008014e-05
-9.14867033224026e-06
-3.51207089481132e-05
-3.19353362786312e-05
-6.87776124665181e-06
-2.15331638509522e-05
-2.08619981067141e-05
-2.52954062042398e-05
-3.33926645542997e-05
-1.98947618716629e-05
-2.66437931595427e-05
-5.76726990437946e-06
-1.3785727950788e-05
7.96873553323759e-06
-1.50914728322123e-05
-2.77031725119042e-05
-1.21925767802415e-05
-1.24296549991335e-05
-2.11450698198072e-05
-7.80690407857672e-06
-9.97100903345871e-06
-1.48839896806912e-05
-2.85219298871683e-05
-3.40929034357973e-05
-6.63448894890662e-06
-2.08064365206247e-05
-8.2022561745591e-07
-2.54687541952303e-05
-1.98869229437016e-05
2.86304622636204e-06
-3.38853092954866e-06
-1.78338792052113e-05
-2.79379760937393e-05
-2.38842819694607e-05
-9.37582571529509e-06
4.83907889023133e-06
-4.8406108776954e-05
-2.2893574724491e-05
-1.89369983014924e-05
-2.08555479605858e-05
-6.59446516963808e-06
-2.2127579351005e-05
-1.83464687685746e-05
-2.2313160540244e-05
-1.59512737193346e-05
-1.31901703137334e-05
-3.49952032744499e-05
-2.49477758692476e-05
-1.84153312644732e-05
-5.90325232408238e-06
-2.52815767592852e-05
-4.53978663310608e-05
-1.94878423623229e-05
-1.02069450027815e-05
-4.5830723961955e-06
-2.28293029214226e-05
-2.62763998721968e-05
-2.87045055177965e-05
-3.14061595252208e-05
-1.49363002248625e-05
-2.05989670146181e-05
-1.51268690381843e-05
-2.97480555598282e-05
-9.70264257785619e-06
-3.72997462887393e-05
7.20830809323847e-07
-2.62684437531229e-05
-1.31594757097316e-05
-1.14148452047383e-05
-1.47735036419948e-05
-2.34947854956341e-05
-2.860523980651e-05
-1.21728763915314e-05
-3.22698519257342e-05
-1.10437184203858e-05
-1.27875967724256e-05
-1.6144022472554e-05
-3.22774239410837e-05
-2.00525236525968e-05
-2.46605554792096e-05
-1.22066128470008e-05
-9.37753120088463e-06
-2.45630452007321e-05
-2.51396573960658e-05
-1.64335111418742e-05
-1.80655865810209e-05
-2.10987822303562e-05
-2.81613012550004e-05
-2.1557227642771e-05
-1.67450583793649e-05
-1.64121398087537e-05
-2.42682404984151e-05
-2.55869621167472e-05
-2.2020938067087e-06
-1.91318344830001e-05
-2.41519959139387e-05
-3.21780094600038e-05
-8.60060168747966e-06
-1.79696283131793e-05
-8.05121713141387e-06
-2.09240596952576e-05
-2.98312953406518e-05
-4.10378884977898e-05
-1.25112050023257e-05
-2.59677307773517e-05
-2.85238453338576e-05
-2.54991929406794e-05
-2.60463221440165e-05
-9.771355406942e-06
-2.06247805192768e-05
-2.09097687284781e-05
-3.40243938517058e-05
-2.2291013372439e-05
-1.72449019596456e-05
-1.35739102583974e-05
-2.28664936487968e-05
-5.08879211411809e-06
-1.17456049313108e-05
-1.76346164762591e-05
-6.74909894851559e-06
-3.19506616639755e-05
-1.11458363407721e-05
-1.52721455522719e-05
-1.89539528548322e-05
-2.79192427440368e-05
-2.24059917827594e-05
-2.35618193167138e-05
-7.12213901211693e-06
-1.77539976395574e-05
-1.01976196719108e-05
-2.43517262848654e-05
-1.06661984170335e-05
-2.91538759057239e-05
-2.69685688843929e-05
-7.9375670264001e-06
-5.19669375568824e-05
-1.77531532839798e-05
-1.9956222789562e-05
-3.95826899649891e-05
-8.15573660615036e-06
-1.97475115463591e-05
-4.3918936607302e-05
-2.90095841310311e-05
-1.73625984519677e-05
-1.6260953633799e-05
-2.19685941819977e-05
-5.00890752816746e-06
-8.90655713440297e-06
-1.89221500955008e-05
-2.9494097921057e-05
-3.70565377354251e-05
-3.27891238570982e-05
-1.81692351543771e-05
-2.53208168148291e-05
-4.06561689148968e-05
-8.13096611921904e-06
-1.49160027148321e-05
-2.07183344291109e-05
-2.82743435116452e-05
1.14555790166321e-05
-8.85127471505865e-06
-1.25743602821057e-05
1.63182201778504e-07
-2.58881164829614e-05
-5.12550979684194e-07
-1.01732167696608e-05
-1.96898247297097e-05
-2.07696992583291e-05
-3.03373176529047e-05
-1.88979060682649e-05
2.1177542024157e-06
-5.13649817352627e-06
-2.17451326233491e-05
-3.64266354336434e-05
-1.54454981656145e-05
-4.43804407833259e-05
-2.26608563529741e-05
-2.28478474314633e-06
-3.33696064465739e-05
-3.55803514750128e-05
-1.39869815639141e-05
-2.06574614087603e-05
-2.02457236797123e-05
-1.86232380046915e-05
-1.45043320740047e-05
-1.11480292773834e-05
-1.50372646418811e-05
-2.40651489270915e-05
-5.31217439304671e-06
-2.29333438539753e-05
-1.81805832527556e-05
-2.52616146496388e-05
-3.18643007113214e-05
-2.81872095662731e-05
6.10637564975683e-06
-1.21172471262137e-05
-2.56150969366495e-05
-1.91840473479614e-05
-2.80644364185058e-05
-9.56220334734049e-06
-1.95526724089712e-05
-2.73224020313175e-05
-1.88126858478136e-05
-8.62131670863391e-06
-8.34071953148027e-06
-2.81217192726525e-05
-2.33497964487596e-05
-1.21305839625921e-05
-1.12231474442284e-05
7.88985004676618e-06
-2.00003535866326e-05
-1.43617922085072e-05
1.07187767692277e-05
1.89497247849039e-06
-1.94935888763808e-05
-1.5841377067363e-05
-1.52046934501465e-05
-1.28850028299081e-05
-1.39607178139573e-05
-1.29753978079295e-05
-2.23274048876776e-05
-1.04878233117521e-05
-1.61438090086646e-05
-1.90764694811583e-05
-1.14989706238523e-05
-1.12805935575253e-05
-1.73135362686876e-05
-2.25157534678036e-05
-1.72339128192451e-05
-1.26485498353585e-05
-2.32110658973483e-05
-1.02921225370783e-05
-2.56059209027073e-05
-3.09093958518374e-05
-1.62780393475797e-05
7.85679865267568e-06
-1.5952981844666e-05
-1.92879602263211e-05
-3.35428975024956e-05
-1.808144303371e-05
-1.79833478457046e-05
-1.63309347788888e-05
-3.00369305157342e-05
-3.78521154569237e-05
-2.4866934166826e-05
-1.24469626827543e-05
-2.84588656357799e-05
-7.60354690230783e-06
-1.42288587054239e-05
-1.07714765381749e-05
-1.63824479906217e-05
1.24438952136906e-06
-6.29058150460343e-06
-4.32722919646989e-06
-3.40696625400977e-05
-2.40866695614544e-05
-1.93228119907815e-05
-9.82015623972649e-06
-3.59831121167183e-05
-1.37001817442688e-06
-2.86028248744952e-05
-3.91686324462368e-05
-4.60906044059657e-06
-1.69090862348057e-05
-2.43367651089958e-06
-8.99355533646175e-06
-3.14443927627854e-05
-3.25881220643085e-05
-2.83324893623466e-05
-3.2994620055363e-05
-1.60752863939732e-05
-1.8287520771552e-05
-9.24822050458801e-06
-2.07220817734142e-05
-3.49526055086053e-05
-1.4688296420364e-05
-1.77083321340819e-05
-4.57067023892525e-06
-1.66136042393196e-05
-3.01284361393438e-05
-1.04016590917492e-05
-1.24383250026206e-05
-1.88689760178992e-05
-1.62305664429182e-05
-3.12263409551717e-05
-2.14211387406167e-05
-1.14989000801634e-05
1.04888743178255e-05
-1.34429243959252e-05
-4.51715414580854e-05
-1.77361135509285e-05
-5.2470805733196e-06
-2.06674656591279e-05
-3.78719916333437e-05
-8.93076311338414e-06
-3.01583261156634e-05
-3.20974266672291e-05
-1.83131802859901e-05
-3.23107974226635e-05
-2.86566340328216e-05
-1.91405865998561e-05
-4.55251934571995e-05
-1.37000622389576e-05
-2.64216435192621e-05
-1.4834307838286e-05
-3.42978468725141e-05
-2.8125335520523e-05
-1.14077641684086e-05
-3.40707403407705e-05
-3.06503463680904e-05
-1.22327238218836e-05
-2.9469165566857e-05
-3.66722885988459e-06
-2.7260624835629e-05
-2.65345514865781e-05
-3.18257774224717e-05
-2.66879839151116e-05
-2.36230019412793e-05
-9.66662230915485e-06
-1.72478748960943e-05
-2.06146824895177e-05
-2.00321041451248e-05
-1.89899422593053e-05
-5.36859577684699e-06
-1.91349270528945e-05
-3.68453272798144e-06
-2.61745577258023e-05
-6.48967419204107e-06
-1.92753311853802e-05
-9.21599456348787e-06
-2.83709987267587e-05
-2.78320960881072e-05
-1.96607661568049e-05
-2.56989516165389e-05
-1.72166891218363e-05
-2.76273909734407e-05
-2.78579835891072e-05
-2.86361945752286e-05
-2.22223714727666e-05
-1.91207188455349e-05
-3.04835616763344e-05
-2.89331919035964e-05
-3.2322339368621e-05
-2.88517872541906e-05
-2.04949709585358e-05
-2.71874196479164e-05
-1.49757066656837e-05
-3.3577643935484e-05
-2.98838275451846e-05
-1.00778175084054e-05
-1.78566070496247e-05
-1.14421014523503e-05
-2.53108691963656e-05
-5.03155279960091e-05
-1.73765751964896e-05
-2.3169412713892e-05
-2.75542659498675e-05
-8.17334369634854e-06
-2.23905752166529e-05
-1.74801554512324e-05
-2.16230555460679e-05
-1.25404998516978e-05
4.26326230420699e-06
-2.57937223360084e-05
-1.94238353460077e-05
-2.17034944829667e-05
-1.82259759910399e-05
-2.88433229808739e-05
-6.49169484015399e-06
-4.42379581173666e-06
-2.28910715575684e-05
-2.98127539735691e-05
-1.86602524314116e-05
-2.4095272659337e-05
-1.74119246250266e-05
-1.83646018381469e-05
-1.78267311253399e-05
-1.80184926732782e-05
-2.9502175516975e-05
-2.25925408045926e-05
-2.8896656600673e-05
-1.11991982985056e-05
-2.64722588148561e-05
-1.43710696893154e-05
-7.04236820371773e-06
-3.82468139580773e-05
-1.64298781889605e-05
-6.21519869850439e-06
-1.90474081605925e-05
-2.38188501564122e-05
-2.86412354415091e-05
-2.29907363127291e-05
-1.91878339355122e-05
-1.80852994495248e-05
-1.68475056166898e-06
-1.7319932598089e-05
-5.46750845614212e-06
-9.51346210962522e-06
-2.64433991216804e-05
-2.37219500956339e-05
-9.37801524275454e-06
-3.4217232176342e-05
-2.59138288983294e-05
-2.48146468106303e-05
-1.32380190292772e-05
-5.17487962348546e-06
-2.83116581871359e-05
-4.01659407511499e-06
-1.83120057435202e-05
-3.04078077731327e-05
-3.37013863777632e-05
-6.08558502378703e-06
-8.10604293077739e-06
-3.35662132221865e-05
-2.09134674366083e-05
-1.4046057150026e-05
-3.44734110976547e-05
-1.30263071071582e-05
-2.37692525764233e-05
-2.31138446804711e-05
-1.82338971279174e-05
-5.71239372831096e-05
-1.13344346534664e-05
-1.50904724228612e-05
-3.23837642645925e-05
-1.53641111563479e-05
-3.81755099026194e-05
-2.04151603982791e-05
-1.62221169221405e-05
-3.59971951418025e-05
-7.25164863023929e-06
-2.67303925219772e-05
-7.25681645407799e-06
-2.96052082931197e-05
-2.06103926770944e-05
1.91667215655456e-06
-3.97654977683527e-06
-9.51890275919526e-06
-1.26405036773523e-05
-1.19993018537717e-05
-2.46769441713222e-07
-8.10392933025456e-06
-2.29913678031266e-05
-7.00569527412995e-06
-2.87211273562024e-05
-1.24446458561297e-05
-1.93166728708005e-05
-3.914371175266e-05
-5.5135163793272e-05
-1.35953739346145e-05
-1.19170558251858e-05
-1.97897861709903e-05
-1.13754433644566e-05
-2.90275395055094e-05
5.26864847709051e-06
-2.89355764389512e-05
-7.48897209235324e-06
-3.79776408822986e-05
-2.74047347015866e-05
-3.56412570960902e-05
-1.1019466536269e-05
-2.82462967154155e-05
-2.84181330979187e-05
-7.38314473337378e-06
-2.06985865414355e-05
-1.10027974840161e-05
-3.2015375814885e-05
9.77924505192081e-07
-2.29110625149898e-05
-1.11137807746299e-05
-3.84196814971837e-05
-3.42857075599998e-05
-3.70390777374428e-06
-1.74775034192743e-05
-1.08330437576617e-05
-1.97882564726229e-05
-1.44650052136107e-05
-3.43105924448547e-05
-3.00256468297535e-05
-2.86759043955699e-05
-2.05559236765094e-07
-2.57483584307362e-06
-2.57178171208367e-05
-7.63166297816183e-06
-1.58654093438017e-05
-1.88839129284941e-05
-2.37189800977489e-06
-2.26198489180724e-05
-2.69112155847382e-05
-3.24607366367637e-05
-7.35302541207614e-06
-3.00902294530344e-05
-1.49333156955356e-06
-4.49330204431044e-07
-4.51345339697428e-06
-1.8397243455301e-05
-6.02786798747756e-06
-2.24742432735971e-05
-1.84584143581116e-05
-2.81313256934583e-05
-3.87734345888218e-05
-3.1248891744924e-05
-1.7610558657738e-05
-1.85660678881918e-05
-2.36720951521306e-05
-1.34632408973951e-05
-2.97598107783229e-05
-2.6905565125571e-05
-2.86777795781338e-05
-2.51011683010859e-05
-2.98192876852028e-05
-9.47858822804205e-06
-1.11812993060361e-05
-1.90841242475259e-05
-2.27891764742157e-05
-1.71213966237364e-05
-3.03186251078476e-06
-1.59770248929928e-05
-1.85945236692488e-05
-2.04712571926394e-05
-1.080194651506e-05
-2.81733779175717e-05
-9.84731466483748e-06
-2.3806716871662e-05
-2.48988241184075e-05
-2.77042934296244e-05
-7.61285448880591e-06
-1.8452780285975e-05
1.09433427137013e-05
-8.18263286086453e-06
-2.54465931473046e-05
-8.78593638376272e-06
-2.41624838536088e-05
-6.20562164543853e-06
-4.51072886938108e-05
-1.14480728186737e-05
-3.53291844670349e-05
-4.39543414563349e-06
-1.61908731888441e-05
-5.90319086931654e-06
-1.60061366107499e-05
-1.99045715497138e-05
-9.20591788835977e-06
-1.52654592658248e-05
-1.74087544379339e-05
-2.17061501727e-05
-1.8680539552546e-05
-3.67435418731062e-05
-5.04803715542296e-05
-2.25576649888402e-05
-3.35390946815965e-05
-1.84262321442867e-05
-4.69930479585321e-06
-2.23817479491806e-05
-9.57236112219596e-06
-2.68118270585936e-05
-8.66767210622825e-06
-1.23376318322326e-05
-2.48776473589663e-06
-1.32690565658047e-05
-2.20775959459768e-05
-9.22637652097045e-06
-1.01738853157357e-05
-1.37473303049509e-05
-1.93412784679789e-05
-1.37136686338051e-05
-1.01399734139934e-05
-6.24763358168296e-06
-6.80015383455682e-06
-2.77305975875221e-05
-2.11729579127299e-05
-1.60663675842652e-05
-3.11511647944518e-05
-2.956820182151e-05
-7.62534958896896e-06
-9.8567317722471e-06
-5.69028650063574e-06
2.73678257224425e-06
-2.62509184518939e-05
-2.21427640518602e-05
-2.94181598145272e-05
-2.19678921248505e-05
-2.84697724945624e-05
-1.09733601347623e-05
-2.43072227745928e-05
-3.33059176176208e-05
-1.99609333363393e-05
-4.15380653212846e-06
-2.3758220632345e-05
-4.08706422313055e-06
-1.96771615847853e-05
-2.90777836278646e-05
-4.00554968331047e-05
-1.9553316146769e-05
-2.25729363775347e-05
-2.72354573386669e-05
-2.27243066687447e-05
-9.87206725546716e-06
-2.66077032393994e-05
-3.55457394847814e-06
-2.98144036422688e-05
-3.35193631850525e-06
-1.79883784447838e-05
-3.76906624228212e-05
-1.62674874924655e-05
-1.10906357363925e-05
-1.63965673373002e-05
-1.61115177262436e-06
-1.28329010620784e-05
-1.42937457430001e-05
-3.94689148334803e-05
-3.01716729757361e-05
-1.06257961576842e-05
-1.2829957229489e-05
-2.18797882151598e-05
2.07039802070525e-05
-1.45621608181238e-05
-2.36950182182499e-05
-2.98202389558471e-05
-2.28165645378808e-05
-3.14545999520965e-05
-1.47716662698864e-05
-2.96765018877947e-05
-4.12109546240421e-05
-7.45524856948873e-06
-2.58107176745709e-05
-3.28145845541177e-07
-2.21160127235199e-05
-5.27409529200878e-06
-2.84552063542205e-05
-3.34079243437722e-05
-2.73151402340408e-05
-1.9004896555549e-05
-7.00884746438483e-06
-4.3673915267355e-05
-2.51760502590057e-05
-1.74844623357551e-05
-3.05114873798103e-05
-2.6709085351268e-06
-2.59516385434022e-05
-2.08735163279103e-05
-2.30164093039227e-05
-2.3244543493031e-05
-7.62032825605328e-06
-1.84149919465519e-05
-2.58204875765634e-05
-2.52299133339356e-05
-3.10904249948322e-05
-2.82053223507122e-05
-1.07923523851471e-05
-1.50548855091819e-05
-8.84382046652678e-06
-2.00372021631852e-05
-2.07089460406182e-05
-2.80571572846306e-05
-4.69094742104441e-05
-2.84731289874809e-05
-1.63698051449247e-05
-1.3469057839905e-05
-8.08982211095815e-06
-8.41810587906799e-06
-1.62312723541991e-05
-5.91532909994239e-06
-6.25027531323604e-06
-2.29006672700574e-05
-2.08306622434521e-05
-5.64086520361022e-06
-4.08596252727213e-06
-2.3865337785902e-05
-2.64796823993188e-05
-2.48641520022947e-05
-1.69219177734861e-05
-3.81020959804002e-05
-2.10706410390048e-05
-9.31426681785465e-06
-1.19552714588338e-05
-1.90099683066949e-05
-1.18297307525971e-05
-1.04655930200082e-06
-1.74881583643743e-05
-3.0034915514449e-05
-4.3427734118246e-05
-8.9039704054099e-06
-2.41913037653986e-05
-1.66320175503148e-05
-1.50980984068503e-05
-3.92188459488537e-05
-7.00489357990577e-06
-2.68430823705806e-05
-3.09165364356553e-05
-4.84402260009458e-05
-1.37238416708404e-05
-2.84884488312992e-05
-2.88514806322476e-05
-1.10933617152696e-05
-3.76672809491516e-05
-2.74132563541259e-05
-2.52027816623882e-05
-2.37447823827916e-05
-4.28498174725749e-05
-1.6281777622708e-05
-9.23935588193112e-06
-3.93165238900744e-05
-1.71760274418169e-05
-2.64565318564091e-05
-8.7838337517113e-06
-1.53293810323758e-05
-1.04609961283661e-05
-6.48830233434951e-06
-1.29222005534295e-05
-4.13906000024907e-05
-7.35058177023974e-06
7.64899510391545e-07
-2.69361760611753e-05
-2.16201027021057e-05
-6.5633773848011e-06
-1.88825975874278e-06
-2.71513396424202e-05
-3.67641429509291e-05
-2.13163919346514e-05
-2.5557713489587e-05
-7.88361565509752e-06
-2.49068310630005e-05
-2.30459237647112e-05
-3.10327600018181e-05
-2.49374499973141e-05
-1.01097702134344e-05
-1.70524637257648e-05
-2.16556642019265e-05
-7.55268222014507e-06
-2.34646590060678e-05
-1.03513071928706e-05
-2.25973996158824e-05
-2.34692657150852e-05
-2.62895074710325e-05
-1.15791152851188e-05
-1.9181453605351e-05
-4.33097332965027e-06
-3.17824721631192e-05
-2.11659443622016e-05
-3.32274501498396e-05
-2.11696718638741e-05
-1.35870702137351e-05
-8.18839157408299e-06
-3.16840166745213e-05
-1.67918852321798e-05
-2.46366461681001e-05
-2.12432425701498e-05
-1.90103478445497e-05
-9.69214067912284e-06
-2.28214204054488e-05
-7.97964517191617e-06
-9.24691641664915e-06
-1.73974418097286e-05
-4.69085793398569e-06
-2.5041632493489e-05
-1.12432765198436e-05
-2.69896688834061e-05
-1.14353397219454e-05
-5.89771304464119e-06
-6.16331857139781e-06
-3.71537654432434e-05
-2.53996993601555e-05
-2.15837192809427e-05
-1.23391896496229e-05
-3.44773564258722e-05
-1.05411657923331e-05
-3.29764252273187e-05
-2.93311678771919e-05
-1.73636624157498e-05
-9.93836825185157e-06
-1.45899074648129e-05
-3.05251669404162e-05
-2.76362472081487e-05
-8.09711746620036e-06
-1.21251895312072e-05
-2.34362323768467e-05
-1.49970382014415e-05
-1.64854440601236e-05
-3.37536894945809e-05
-1.67563504804124e-05
-1.03411274700532e-05
-1.47234251021214e-05
2.54270465436292e-06
-1.91060137959962e-05
-1.71015989799209e-05
2.5098271891712e-06
-3.03379327093762e-05
-2.7897578476551e-05
-2.24884548904181e-05
-2.32506003060526e-05
-1.48168820037281e-05
-7.0267037762936e-06
-4.67218920828663e-06
-1.48801873269764e-05
-8.73871570899255e-06
-1.93779695921877e-05
-2.56023184936792e-05
-4.59973782309129e-06
-1.5386565468899e-05
-2.42298065623565e-05
-1.64573191614897e-05
-1.14675101976822e-05
-2.68245644823987e-06
-8.9597762812325e-06
-2.3133677739632e-05
-2.62331978406405e-05
-2.46844451310689e-05
-3.97615832065252e-06
-8.03307467836319e-06
-1.86583552161521e-05
-3.16060711451032e-05
-4.12759485355969e-05
-8.99026813933449e-06
-1.55377406309553e-05
-1.42713848504329e-05
-7.44083659118656e-06
-5.91948009659753e-06
-1.44257556125457e-05
-2.39068402250161e-05
-2.94355185112117e-05
-1.46842375272723e-05
-2.32836457401346e-05
-1.44036363012214e-05
-1.68604389788429e-05
-2.04339685485185e-05
-2.23608035794437e-05
-1.43726952348118e-05
-1.50734770006474e-05
-1.89884329623681e-05
-2.91745851437344e-05
-1.50817863963608e-05
-3.83619152655191e-05
-1.59607642868356e-05
-1.24491057192709e-05
-3.58174514064148e-06
-2.29535877962483e-05
-2.87030155103116e-05
-2.58144408197628e-05
-2.11634345137324e-05
-2.186245332643e-05
-1.70007264679088e-05
-5.11297405941234e-05
-3.15357004810826e-05
-3.24897363913434e-05
-1.25093322972073e-05
-2.46024334548567e-05
-2.47284871180675e-05
-2.77281270788932e-05
-2.14879591919144e-05
-1.91987626232787e-05
-1.30745922514724e-05
-3.85067540838308e-06
-1.53175250043633e-05
-2.74905493037189e-05
-1.91305195741308e-05
-3.32461220521502e-05
-1.57368625543948e-05
-2.06047377343861e-05
-1.99113792182334e-05
-1.26075422777474e-05
-2.40633741495532e-05
-5.48441022854658e-06
-9.33304914727529e-06
-8.14200588114579e-06
-2.39195154313032e-05
-3.21267448088735e-05
-1.60618647487711e-05
-1.73144140411905e-05
-1.5442611357094e-05
-4.09459245810675e-05
-2.28750630360909e-05
-2.7146416284206e-05
-1.64421313510375e-05
-3.33129213627146e-05
-2.79723853384509e-05
-2.14188873277668e-05
-2.34160159450142e-06
-2.38126757028855e-05
-1.51583338880492e-05
-3.27379684201604e-05
-2.08964703598132e-05
-7.09196677010595e-06
-1.59319438629875e-05
-2.06827146595592e-05
-2.14952846355632e-05
-2.31157635608503e-05
-7.71105884792095e-06
-1.20957774049454e-05
-2.03367070568747e-05
-1.99933195678455e-05
-1.30677913011555e-05
-2.05220106423193e-05
-2.11365786392955e-05
-3.24386249249012e-05
-2.16389569934335e-05
3.57672385619311e-06
-1.78944537604167e-05
-1.70447416288583e-05
1.22901057428015e-05
-9.79583738512878e-06
-4.17326867647102e-06
-2.99389968457896e-05
-2.30999274748919e-06
-1.7051276536338e-05
7.60307042595951e-06
-1.08603804546871e-05
-3.16694701535332e-05
-3.27142074072453e-05
-1.58629667304996e-05
-4.02523758537014e-05
-2.34583443148389e-05
-1.44904970846158e-05
-1.28249591636689e-05
-2.10595629889085e-05
-2.59645326101627e-05
-3.08266242567019e-05
-3.29852026007002e-05
6.76330762765547e-07
-6.36891568324128e-06
3.27531033982931e-06
-1.07624759647987e-05
-2.498767085678e-05
-3.61660992790512e-05
-2.46329399486676e-05
-1.18763662286824e-05
-2.52752854273548e-05
-3.24268043914792e-05
-1.3468913091949e-05
-3.98538666943618e-05
-1.1362334238669e-05
9.53908493091047e-06
-2.62777516933301e-05
-1.99447755239759e-05
-1.69892418090774e-05
-2.15681506045824e-05
-1.3586540200948e-05
-2.19669330971012e-05
-2.92326816284074e-05
-2.00520544157518e-05
-3.55400693403235e-05
-1.07941393581913e-05
-1.82253516781002e-05
-3.78769618334729e-05
3.27211257113459e-06
-3.30321084953551e-05
-1.58130903704449e-05
-2.06658266749235e-05
-1.69438273537051e-05
-1.53747383471178e-05
-1.39570171486348e-05
-5.43477648113558e-06
-1.87792881113585e-05
-1.73390109279528e-05
-3.55700971296788e-05
-3.63717815593687e-05
-2.74308657223652e-05
-2.89680707022581e-05
-2.10475518806236e-05
-1.33286125975216e-05
-2.18591881179716e-05
-1.89550645698563e-05
-2.78863668057797e-05
-8.35844583565006e-06
-1.00818589237715e-05
-1.40705200704076e-05
-2.05764166051664e-05
-2.73194216529732e-05
-1.50098308282671e-05
-1.19099402701542e-05
-1.85033548279711e-05
-1.55975284024e-05
-2.38145349801482e-05
-1.61435403933348e-05
1.52716494349034e-06
-2.78987277665148e-05
-2.38118123744124e-05
-3.18246863519286e-05
-2.48313275768076e-05
-2.8386744422899e-06
-2.41730044115582e-06
-2.44479456323898e-05
-5.72293353126758e-06
-3.5704513556095e-05
-1.39728837201757e-05
-2.5780718787181e-05
-2.02516900351403e-05
-2.83262498287666e-05
-3.00010600874766e-05
-2.7422112135895e-05
-2.61653807456996e-05
-2.31919512628949e-05
-8.67460571962906e-06
-3.57490940209662e-05
-3.32230512265107e-05
-2.41673571860927e-05
-1.69661628946042e-05
-3.51569259996777e-05
-3.63478549698988e-05
-2.74036109582475e-05
-3.35868432698463e-05
-6.39647831178053e-06
-1.40770892578002e-05
-4.49162518845106e-06
-4.13365152993017e-06
-2.79344087051991e-05
-2.19700532078348e-05
-2.92021119930687e-05
-1.36079702064663e-05
-1.80311453872266e-05
-2.45830128428659e-05
-2.11769974310728e-05
-2.96774503316214e-05
-2.19056950252158e-05
-1.64211616251361e-05
-2.77729661583454e-05
-1.96878285277397e-05
-2.94119644716131e-05
-3.22930493776398e-05
-1.66976630749367e-05
-3.3214645478378e-05
-2.33926265872799e-05
-1.44456164966961e-05
-1.26985555466275e-05
-1.52823538817611e-05
-2.23529620350426e-05
-1.27891550163864e-05
-2.78686352787174e-05
-2.24807344282567e-05
-3.22303485252235e-05
-1.41410310216389e-05
-1.50391863375449e-05
-3.22925657131872e-05
-2.847033181396e-05
-2.46023603589881e-05
3.73530582127673e-07
-2.27991683746815e-05
-2.74799697554165e-05
1.98590535280202e-06
-7.32394142733251e-07
-1.16582058683713e-05
-1.34486354400543e-05
-1.96725233274233e-05
-2.02987240279734e-05
-1.57758066630505e-05
-4.08166892020059e-05
-3.09504044920805e-05
-3.5805010707906e-06
-1.51872809767246e-05
-3.59336773001832e-05
-1.42383014803952e-05
3.63212411341762e-06
-1.75204589618289e-05
1.58067047484247e-05
-4.56637756079754e-05
-2.57405944853951e-05
-1.28264418152076e-05
-3.47106990775438e-05
-2.50846110914428e-05
-8.22601373272646e-06
-1.7182227104814e-05
-2.03569426324651e-05
-1.87742546850888e-05
-4.02172556769666e-05
-1.82380927740492e-05
-3.21248806949586e-05
-1.06632479554487e-05
-3.92608739552197e-05
-4.07395988960556e-05
-1.09132705969229e-05
-9.81022884432722e-06
-2.61746575682149e-05
-4.90325789594037e-06
-9.95471296404362e-06
-3.14716530390081e-05
-3.33280532676379e-07
-1.94529983285515e-05
-1.88383520488362e-05
-8.51007716392429e-06
-4.58298921180343e-06
-2.99170372723688e-05
-7.48419875196051e-06
-1.65194354890809e-05
-2.18700794218633e-05
-1.62851356103841e-05
-3.06388441530558e-05
-1.845858688711e-05
-2.38835908316362e-05
-2.16351933834096e-05
-1.12283245259212e-05
-3.85193574602661e-05
-9.94489072755636e-06
-2.28324057062612e-05
-1.91998366868563e-05
-1.32412585514465e-05
-3.76416305517803e-05
-1.24900722335554e-05
-1.32572298795719e-05
-5.80383532698012e-06
-6.74062166289805e-06
-2.98738483188719e-05
-5.62330211811386e-06
-8.5717225325201e-06
-2.41522177196714e-05
-2.44356434123981e-05
-3.09323828573329e-05
-1.00076155186588e-05
-5.08833985934463e-05
-2.04733532390189e-05
-2.48681441075831e-05
-2.12049708543408e-05
-7.76125331567396e-06
-1.56881077453333e-05
-1.39174627547633e-05
-1.9340854103405e-05
-1.69590088378475e-05
-8.74868390997813e-06
-9.42313547800767e-06
-2.7524540662852e-05
-1.89168572237855e-05
-2.51174968055683e-05
5.49844016645678e-07
-3.14103034367143e-06
-2.67427024854874e-05
-2.44831188857706e-05
-1.59412717881652e-05
-2.14048915213525e-05
-1.01244193461241e-05
-4.68596235890682e-05
-1.53688739429764e-05
-3.62341537295202e-05
-2.32826429167361e-05
-2.56991931890978e-05
-3.00011107394716e-05
-1.86710368890263e-05
-5.31290769262542e-06
-1.04877094309667e-05
-1.78478662549023e-05
-9.0991378086863e-06
-3.29999008036121e-05
-2.28814913889156e-05
-4.3523901161377e-05
-1.60924518866569e-05
-1.21133643454157e-05
-1.900040582684e-05
-5.87092879468936e-06
-3.01747884805884e-05
-2.42677637591051e-05
-3.98152115337925e-05
-1.2147356689268e-05
-3.49400602834616e-05
-2.23703055279409e-05
-9.20785250574848e-06
-1.80994325803483e-05
-1.19181108427612e-06
4.56320431027786e-06
-3.61611072795317e-05
2.321766532959e-06
-2.75462276917269e-05
-1.62462574265391e-05
-1.79400726895342e-05
-2.63368074016961e-05
-4.59088878080029e-08
-1.13224264157004e-05
-1.80682023275609e-05
-2.0779192545503e-05
-2.16352907640133e-05
-3.61213304116358e-05
-1.99407744332822e-05
-2.33139577548384e-05
-1.60252347488593e-05
-4.92738200205491e-06
-7.34708345869762e-06
-1.05585063054471e-05
-2.77306284843552e-05
-3.39550787057026e-05
-7.25379313248108e-06
-1.09481478655604e-05
-2.63934816572089e-05
-1.78107367580261e-05
-1.97851737148644e-05
-6.22546774227851e-06
-2.93227713563625e-05
-2.40829269076705e-05
4.68635061300289e-07
-8.61763485201177e-06
-2.86685947894669e-05
9.53633179975554e-06
-5.49640536963308e-06
-1.25052671955622e-05
-1.58230354488398e-05
-2.09082198206117e-05
-2.02196138273941e-05
-3.66382716508736e-05
-1.89774679617472e-05
-3.23521622340277e-05
-2.95276945294173e-06
-3.74016705735917e-05
-3.70398984264309e-05
1.70819168007728e-06
-2.88813251202544e-05
-1.64711299946096e-05
-9.28687624772018e-06
-6.2544865979104e-06
-2.90917583962271e-05
-2.02487735158295e-06
-3.25939582533786e-05
-2.34853876687089e-05
-1.23763166805416e-05
-2.58067097926612e-05
-8.11525964779908e-06
-1.18832738314607e-05
-5.35730070456248e-05
-5.26739334563268e-06
-1.70430635634912e-05
-1.72465380522898e-05
-3.21346826828552e-05
-5.51264999041661e-05
-1.87209176908631e-05
-3.11800928129675e-05
4.10293787221364e-06
-8.37102863310027e-06
-3.25892045454702e-05
-2.17475334146277e-05
-3.60238799608628e-05
-1.59173989309267e-05
4.25720132245684e-06
-3.26457925798682e-05
-3.37449222251524e-05
-1.12538567410631e-05
-3.14341138225067e-05
-6.8039167345468e-06
-6.27838550377257e-06
-2.27612054866806e-05
-1.45902260776032e-05
-2.50425734443771e-05
-2.07311069788956e-05
-6.18508845743153e-06
-2.85572378810262e-05
-2.68876146723678e-05
-2.14380162742473e-05
-1.55233142949374e-05
-3.26643840388005e-05
-3.3876952183782e-05
-1.95112004945017e-05
-2.56233356310459e-05
-2.39511589456694e-05
-6.68530944682529e-06
-8.4482207084796e-06
-2.08781085716656e-05
-1.88115915573699e-05
-2.13309100486415e-05
-1.55511611289497e-05
-1.09823051015368e-05
-3.0385812751964e-05
-3.51835858689642e-05
-7.88059529726521e-06
-2.05763221426491e-05
-3.03334889948003e-05
-3.37374830761554e-05
-7.34973537690903e-06
-4.55706967879078e-05
-2.15398819592003e-06
-1.51194958305367e-05
-8.19372052422192e-06
-1.45811432600001e-05
-2.06516514504168e-05
-3.33830273382037e-05
-2.41782302100024e-05
-2.96297638208672e-05
-4.19170344729096e-05
1.67002955412561e-06
-3.42836800558335e-05
-4.69816488529239e-06
-2.25306950767873e-05
-1.96427491092011e-05
-7.12065244311009e-06
-1.91420794142776e-05
-4.21382340125e-06
3.54652263771643e-06
-1.91288094318696e-05
-2.48863348435133e-05
-1.19438033711713e-05
-1.39151234534882e-05
-1.21437501074291e-05
-3.91887708171255e-05
-8.19714656504442e-06
-3.20396545842807e-05
-2.07636095691887e-05
-1.49054182902759e-05
-2.43128622764213e-05
-2.34348673577158e-05
-1.9580108766537e-05
-1.3839563086721e-05
-2.26303179973315e-05
-4.0451546101876e-05
-3.38868171036719e-05
-2.70580274098876e-05
-2.22458966073802e-05
-6.76458964518591e-06
-1.88617867122516e-05
-2.97910543577276e-05
-4.98312266337608e-05
-2.29310092238471e-05
-4.11540555409559e-05
-2.0994025869093e-05
-2.50460924180993e-05
-2.37753679044861e-05
-8.2633386756715e-06
-3.91215122717793e-06
-1.54030187752047e-05
-2.36606140098639e-05
-2.61463740040462e-05
-1.00283671004228e-05
-2.17860450713889e-05
-4.18949856660984e-05
-9.06753370382346e-06
-1.63419985684827e-05
-1.149009895446e-05
-1.95946885406146e-05
-1.94837456079183e-05
-1.33024902387043e-05
-7.16715177475721e-06
-2.47824750525996e-05
-3.23012395715489e-05
3.28901327863918e-06
-2.59992171238809e-05
-3.96054994228038e-05
-2.46678952447622e-05
-1.0072540805454e-05
-1.83534852645547e-05
-1.59949979936329e-05
-1.82267386587082e-05
-4.20276636535904e-05
-3.4296638484043e-05
-1.72126861145118e-05
-1.60352003455677e-05
-1.57571587401984e-05
-3.55656158300147e-05
-2.39250977424577e-05
-1.64413567527479e-05
-1.723591677346e-05
-3.65590165873227e-05
-1.41497031730288e-05
-1.07968101274637e-05
-9.88471122388792e-06
-1.03646149503957e-05
-2.26099981542578e-05
-1.10537515340509e-05
-1.17118272584618e-05
-3.47610717840195e-05
-1.31583605495205e-05
-8.85956352539929e-06
-4.53995726138135e-06
-1.62261308727515e-05
-1.6600540979288e-05
-4.1226934474304e-06
-1.01282727336908e-05
-1.02056074998509e-05
-1.97588045958332e-05
-9.49629363431385e-06
-2.62356193716306e-06
-8.49180652336059e-06
-3.37081999072692e-05
-2.05315413166541e-05
-1.53696194503813e-05
-1.68407598356857e-06
-1.37106932703743e-05
1.18818275260929e-05
-2.79527985010054e-05
-3.24586379918089e-05
-2.13447265897213e-05
-4.10478217673869e-06
-9.21690489936053e-06
-1.57312942942133e-05
-1.0394944331522e-05
-9.92998870912075e-06
-1.47851863585728e-05
-1.99692721595798e-05
-8.18039694808329e-06
-2.67728777044927e-05
-2.46048047578941e-05
-3.09307033517883e-05
-1.17313677934495e-05
-2.89153032702578e-05
-1.3836103050673e-05
-1.14566944215896e-05
-1.43960548299241e-07
1.85921001810531e-07
-2.04906694353196e-05
-2.37256069621715e-05
-2.38743373308279e-05
-3.19422496420842e-05
-9.58623447000772e-06
-1.66655829978143e-05
-2.39816114087841e-05
-7.88707054761654e-06
-4.39932499502819e-05
-1.32424625853547e-05
-1.91252765485133e-05
-3.2987218506202e-05
-1.86796072528237e-05
-1.95756672693664e-05
-1.71902226052647e-05
-2.03922870031346e-05
-1.46224673318575e-05
-1.68476839742923e-05
-2.35800510550366e-05
-1.70583328272551e-05
-4.88035723094674e-06
-2.46190048319565e-05
-4.91925988805988e-06
-3.0175804874894e-05
-5.84316956738913e-06
-3.55767699132545e-05
-1.79487851054499e-05
-2.1126849921431e-05
-5.48839120827328e-06
-3.7612829762961e-05
-3.8495522783907e-06
-9.16535164894371e-06
-2.37763055756093e-05
-1.90924961377352e-05
-1.10973740837582e-05
-9.57872257669421e-06
-2.65551582881588e-05
-2.57991809465903e-05
-1.35288864220247e-05
-1.06607410933422e-06
-2.01756995144807e-05
-1.21127419493379e-05
-1.64332146579412e-05
-9.02506393808851e-06
-3.21931059143605e-05
-4.11932441955001e-05
-2.55839901835553e-05
-2.03760499684863e-05
-1.63714015239164e-08
-2.25349198508382e-05
-3.31337087056292e-05
2.89283940872402e-06
-2.02172163904149e-05
-1.98341758183858e-05
-3.51698232207985e-05
-1.73844673471603e-05
-1.433513568607e-05
-1.74821613116403e-05
-1.96199311727395e-07
-1.83106027423921e-05
-2.33998019513445e-05
-2.6384398329813e-05
-1.49319532351573e-05
-2.92065226783511e-05
-1.09270730979546e-05
-1.34856594033193e-05
-1.61209767296202e-05
-2.63980883276556e-05
-1.19080670508006e-05
-1.61728257737464e-05
-1.44442679138815e-05
-1.42660436107541e-05
-1.66877037604591e-05
-3.45166182654323e-05
2.92958927915699e-06
-1.2632830248837e-05
-2.58638796086549e-05
-7.19625633191099e-06
-9.07878681148237e-06
-3.39501743834422e-05
-1.86670077220888e-05
-9.71543976802739e-06
-9.22414506680144e-06
-3.64947676912627e-05
1.96193692950852e-06
-7.43200362949113e-06
-2.04491176532022e-06
-1.43017847365937e-05
-7.46725010195131e-06
-7.62099886204594e-06
-3.09598968949374e-05
-1.7139804424677e-05
-1.77728373703249e-05
-1.81958638895623e-05
-3.1348518801547e-05
-3.43941996700796e-05
-2.7984450447604e-05
-1.25687952169741e-05
-3.46534494519278e-05
6.50721846642744e-06
-8.9144307267501e-06
-2.97971373501906e-05
-4.56546507991281e-05
-2.28960421797784e-05
-1.74929422444726e-05
-1.50713872707551e-05
-1.99416357559572e-06
-6.57914656072279e-06
-6.44961425171775e-06
-2.63738313122262e-05
-1.36101561609354e-05
-1.58297896247776e-05
-1.03378839439762e-05
-2.39022841605157e-05
-3.64659913889112e-05
-3.88240142223256e-05
-8.02603668836501e-06
-1.64808639165789e-05
-3.33165371778215e-05
-1.34287532139912e-05
-2.65136945143856e-05
-4.63568812092319e-05
-1.40022496160072e-05
-2.09241188627263e-05
-1.73828695383017e-05
-1.28452895562529e-05
-8.00893992420368e-06
-9.46396880601046e-06
-2.72183048937863e-05
4.35958676265388e-06
-3.93991695802627e-06
6.04629511727722e-07
-1.5298829162178e-05
-3.03389140133457e-05
-3.65380432806076e-06
-1.71568677958972e-05
-3.36457200409695e-05
-1.7508506580723e-05
-6.20168263594524e-06
-1.41266055246133e-05
-3.4798871881188e-05
-9.37496843765238e-06
-2.53510662512808e-05
-7.97240531084988e-06
-1.61376472138785e-05
-2.59077964704091e-05
-1.68691509770441e-05
-2.50970744717079e-05
-2.19180798508129e-05
-2.43562544726447e-05
-8.92097335234135e-06
-1.05818787535044e-05
-2.07035599602732e-05
-2.72578348760419e-05
-2.53150097602726e-05
-3.0984140816278e-05
-1.31157057865857e-05
-1.859504843635e-05
-2.50608596637207e-05
-2.20626082199152e-05
1.34678494417711e-06
-2.627673539869e-05
3.16759186317654e-06
-2.24097531697443e-05
-1.57129898368321e-05
-3.56964832985476e-05
-1.54991156536002e-05
-4.45060301702377e-05
-3.95096851696413e-05
-3.9350015831512e-06
-3.41816869241215e-05
-2.92035218084516e-05
-1.86071953881081e-05
3.33915482685918e-06
-6.6815935857694e-06
-2.11201922590656e-05
-9.64498297210319e-06
-1.84823854787181e-05
-2.38134204863661e-05
-1.63834591056394e-05
-4.28660977846155e-07
-3.57682307783114e-05
-1.02104472629441e-05
2.68533899722696e-07
-2.12083273577899e-05
-3.65814458846401e-06
-3.18292859078531e-05
3.27357313374118e-06
-9.41666751643255e-06
-6.26419582176841e-06
-2.80624115047388e-05
-1.22524185083543e-05
-1.50531810552729e-05
-1.1427355446458e-05
-2.02199565520931e-05
-1.30664628797643e-05
-2.51237749652496e-05
-3.8439031460467e-05
-2.07582526445971e-05
3.41078585139152e-06
-7.69453483290155e-06
-1.74839209681142e-05
-3.07937698262335e-05
-3.32976813655809e-05
-2.44361851138705e-05
5.28257706415859e-06
-3.55143887010647e-05
-1.82559980832837e-05
-2.97522999882929e-05
-2.80618856346578e-05
-8.75402051965991e-06
-3.93657897700093e-05
-1.26732748801291e-05
-3.75763858618623e-05
-3.41035204627451e-05
-3.36732692590831e-05
-2.61856534957913e-05
1.50140777444969e-06
-1.71072753546602e-05
-3.08791149358593e-05
-2.87276877996476e-05
-5.07236012280386e-06
-6.04018346851761e-06
-2.38954385891441e-05
-2.27231002302317e-05
-1.49798753338152e-05
-1.11255225311965e-05
-1.98950753162025e-06
-1.50676891045859e-05
-3.07286055087307e-05
-7.19451146556252e-06
-1.46741022901825e-05
-3.73723037753809e-05
-8.0722299484149e-06
-2.40096051544798e-05
-1.69220503555469e-05
-2.72076831928143e-05
-8.1114995564295e-06
-1.71023041727943e-05
-2.08700782547425e-05
-1.07365457626985e-05
-1.83648917658458e-05
-3.21869942205294e-05
-3.20275277585236e-05
-1.75109408263606e-06
-2.17923108962825e-05
-2.0525366016419e-05
-4.15324535044079e-06
-4.22442226033389e-05
-2.83882557266292e-05
-1.28092563136398e-05
-2.17734582898518e-05
-2.69494787108184e-05
-1.02441576465017e-05
5.79655942779307e-06
5.56708708298839e-06
1.64732143746915e-06
-2.78424009018301e-05
-1.90436440010825e-05
-1.41226138411825e-05
9.79772965978376e-06
-1.16350401327577e-05
-3.48792159136797e-05
-1.61002019002497e-05
-3.71289394247349e-05
-1.71868296246582e-05
-2.34816785139087e-05
-6.0352876629674e-06
-1.49992061786516e-05
-2.01720565528235e-05
-2.23074440912371e-05
-2.33303725027424e-05
-2.84057004277415e-05
-3.33553734390064e-05
-8.23602468736327e-06
4.98821620785046e-06
-1.17107458640217e-05
-3.01011425776699e-05
-2.69813600298418e-05
-1.88890314840087e-05
-2.68687678722109e-05
-1.72088204799901e-05
-2.03701636408596e-05
-2.0067074375199e-05
-2.11579272560863e-05
-2.60001456094848e-05
-1.13565048496741e-05
-1.69571166182506e-05
-1.38727693646761e-06
-8.98520856900245e-06
-8.89116028382849e-06
-6.3455913888476e-06
-2.21599506450049e-05
-2.13811620364305e-05
-1.09742262920685e-05
-1.11703871869928e-05
-5.31152336779093e-05
-2.83439957315068e-05
-2.84542751845061e-05
-6.15342350860614e-06
-3.07728869534953e-05
-3.32608563818407e-05
-1.67262462348471e-05
-1.92792666923404e-05
-3.67832491055092e-05
-1.27461598169474e-05
-2.64049758099025e-05
-2.15857542471865e-05
-1.23085394084066e-05
-1.55996875448848e-06
-1.73633869039508e-05
-2.26573989337884e-05
-1.61444538308427e-05
-2.36985185414252e-05
-8.08310577534262e-06
-2.40029940305057e-05
-1.58764879633303e-05
-1.08117207460865e-05
-2.87423042056961e-05
-2.21112281596668e-05
-3.21220657075964e-05
-2.0403365349174e-05
-6.07110846055141e-06
-1.06515350150964e-05
-2.45271936773399e-06
-1.3020563353416e-05
-2.58900653544204e-05
-2.88062424674233e-05
-9.06124505982182e-06
-1.8247656753407e-07
-2.70991687397443e-05
-1.35235564953781e-05
-1.44926451462489e-05
-2.05087118817022e-05
-1.25702177420871e-05
-3.10250768925396e-05
-7.78183126826673e-06
-6.84248352854747e-06
-3.20251729829535e-05
-3.21269632227186e-05
-2.34395116490185e-05
-1.4175467908962e-05
-1.85062786658e-05
-8.65053703123704e-06
-1.28488073041084e-05
-2.45478916205524e-05
-2.75188050804811e-05
1.63979156471793e-05
-1.58251922833487e-05
-2.60514398803583e-05
-4.04666819977283e-06
-2.75199827443153e-05
-3.14398109466215e-05
-3.02942167621049e-05
-2.86467143148957e-05
-2.91003676694633e-05
-9.22950546899704e-06
-1.90598523818077e-05
-1.70500044866249e-05
-1.61880489087156e-05
-2.76342900687606e-05
-2.80580194275283e-05
-2.68400933155681e-05
-6.6219627134231e-06
-2.08785196888081e-05
-3.11080998930073e-05
-2.30129254783994e-05
-1.38734234304222e-06
-1.75283338000252e-05
-1.94350026192946e-05
-1.63717936863222e-05
-1.18517110076575e-05
-3.9534905445301e-05
-3.36424016189269e-05
-4.29534403704816e-05
-4.0967616544972e-05
-1.76893389020166e-05
-3.10692589968093e-05
-4.79925856046505e-05
-2.3134114026516e-05
-3.17646955382746e-05
-1.35718192306076e-05
1.15687679458622e-05
-1.3619214408466e-05
-2.04675303346378e-05
-2.53967055276149e-05
-2.10086225366573e-05
-2.36434665079413e-05
-2.78944236070071e-05
-2.95750125389702e-05
-5.11560423144783e-06
-7.36193680243125e-06
-8.11354842509166e-06
-1.04294686780929e-06
-2.41893182200657e-05
2.13132251357151e-06
-3.473869417588e-05
-2.80791024820429e-05
-1.63964393333942e-05
-1.17387060957149e-05
-3.73366089520402e-05
-2.12804350674221e-05
-1.95343613414887e-05
-2.42926708151833e-05
-7.79736996113837e-06
-1.05614096426886e-05
-1.90394545644893e-05
8.01836163662055e-06
-4.12271732046858e-05
-3.28293256505538e-05
-1.71119733102927e-06
-1.74566353982639e-05
-1.76036300143875e-05
-1.55863501611119e-05
-8.33422203637969e-06
-3.34646743174182e-05
-2.12739150138734e-05
-3.19526492290857e-05
-5.48108994674629e-06
-1.39327657068407e-05
-2.95494328328225e-06
2.15688158686465e-06
-2.30457142213367e-06
-1.75652340379563e-05
-1.76500400562957e-05
-1.33545723252655e-05
-3.4377474148676e-05
-2.65069746068104e-05
-1.35715753365404e-05
-1.67102046131044e-05
-4.43330585109085e-05
-1.84546468248619e-05
-1.39596940347315e-05
-1.75288031386055e-05
-1.43680882668347e-05
-2.07573766353491e-05
-2.23335396997601e-05
-2.89607477523662e-05
-2.14979595992477e-06
-3.68877092212975e-05
-1.57755218345049e-05
-3.2400380578122e-05
2.62284140699648e-06
-2.50885725134373e-05
-1.73719451761183e-05
-2.42241082081323e-05
-6.07508579266798e-06
-2.02538870813876e-05
-1.48122030701021e-05
-3.39496113343748e-06
-2.32330912191306e-05
-3.06148948945998e-05
-6.40658757827204e-06
-1.82534677846039e-05
-2.44109519363083e-05
-9.03918403251614e-07
-1.69902750548153e-05
-1.96222520440573e-05
-7.54584075137172e-06
-2.09444611726378e-05
-1.49631135499905e-05
-2.58500974265999e-05
-2.17452961195005e-05
-3.08438564647307e-05
-1.07280235442663e-05
-1.13830313142459e-05
3.00592036582889e-06
-1.60034772299462e-05
-2.43909554753922e-05
-9.12571384262833e-06
-1.21477104737968e-05
-2.01806927125952e-05
3.78998640312032e-06
-2.29062607877621e-05
-4.92913531589376e-07
-1.47827061051341e-06
-1.59999603280105e-05
-1.98092018606073e-05
-1.78350410584347e-05
-2.00089880996161e-05
-2.11299507076231e-05
-3.44233477028139e-05
-4.66905384368983e-05
-1.41457467515962e-05
-2.13069710024931e-05
-8.91414571873284e-06
7.61209561130582e-06
-2.09671542422119e-05
-1.93514341674256e-05
-1.03974054658726e-05
-6.37087046261572e-06
-8.22787566879114e-06
-1.01499267345538e-05
-1.32322737542536e-05
-7.56692196427281e-06
-7.01047469635158e-06
5.20285379926755e-06
-1.56532024409069e-05
-3.01153379484267e-05
-1.26551636987235e-05
-1.55738973069568e-05
-1.98238736916874e-05
-3.37932700285747e-05
-3.06419855381233e-05
-2.64101675603747e-05
-3.00878108288896e-05
-6.09273975380151e-06
-2.37929133376967e-05
-4.68280087665729e-06
-1.79340940983958e-05
-9.88491869533387e-06
-2.35538826408034e-05
-3.57394915272796e-05
-3.3438253395855e-05
-2.35565986566621e-05
2.24546700304553e-06
-1.30986336013354e-05
-1.27963549176191e-05
-1.54463035874852e-05
-3.37333621673453e-05
-1.06551584035472e-05
-1.37685905410634e-05
-2.16806835921493e-05
-3.34916015582897e-05
-2.58428402856855e-05
-3.99691095108731e-05
-1.93523432883824e-05
-1.01090398013518e-05
-1.57015680618595e-05
-1.52613987474345e-05
-2.42533065325546e-05
-1.19750255747865e-05
-1.36467541623285e-05
-3.06101195428327e-05
-2.56641179259109e-05
-1.78626625236405e-05
-9.45786682789819e-06
-1.23103000739196e-05
-3.35482518635322e-05
-8.66531369342942e-06
-1.21243536427575e-05
-2.72527229933828e-05
-2.92573969792517e-05
-1.39066360553168e-05
-1.50715872023557e-05
-5.87683009110466e-06
-3.53292317173014e-05
-2.77549345105751e-05
-3.24186484619608e-05
-1.60261624362323e-06
-1.63030222430839e-05
-2.3773361748583e-05
-2.50408763624977e-05
-1.73873793398043e-06
-4.42588509105827e-06
-3.14857349305383e-05
-3.16923155087621e-05
-6.37015234071946e-07
-2.88924773758861e-05
-2.06310522398918e-05
-1.90867533340744e-05
-2.09067780173424e-05
-1.13877309007831e-05
-1.62545403456406e-05
-3.1837347683572e-05
-1.79234081413695e-05
2.31393352972551e-06
-2.15087097057679e-05
-2.42158664821415e-05
-1.94098104387597e-05
-9.14884056868576e-06
-1.07615534155058e-05
-7.54750024763532e-06
-3.52218740705721e-05
-1.9608647229898e-05
-1.86725777327661e-05
-1.98668212689621e-05
7.0778438076979e-07
-2.3543036580208e-05
-3.70065973007532e-05
-2.93523737063704e-05
-1.16333907187877e-05
-1.29719457825094e-05
-2.321623946459e-05
-1.08603579018979e-06
-2.50661560574842e-06
-1.02277464021225e-05
-8.02095741639253e-06
-2.35986881716666e-05
-1.31686827167325e-05
-1.86860731027535e-05
-3.10733769341199e-05
-1.75907916971363e-05
-7.77959809585433e-06
-7.23537843439017e-06
-1.15823858914046e-05
-2.14960192621677e-05
-7.31139164530633e-06
-2.41539930119055e-05
-9.09584720528206e-06
-2.00165160693972e-05
-2.35161386525692e-05
-1.50006881542843e-05
-2.63053785150879e-05
-1.48139186756374e-06
-1.11150409925985e-05
-2.16072917327271e-05
-2.27001742769366e-06
-1.77932263231773e-05
-1.8401276580622e-05
-2.32979627026175e-05
-4.35843359352146e-05
-7.16226707130569e-06
-1.28085679620123e-05
-9.53402489400967e-06
-3.49001485542093e-05
-1.80932203538483e-05
-2.77481451375929e-05
-1.31142880321697e-05
-1.53523810624767e-05
-5.66013905596684e-06
-1.0254876765948e-05
-1.02365251207985e-05
-1.77886970385214e-05
-6.80575788286144e-07
-1.55136758759856e-05
-2.90986902317569e-05
-8.86469054714293e-06
-3.22772868059393e-05
-1.50193822918767e-05
-1.90955620942708e-05
-3.59002120800779e-05
-2.06964518954806e-05
-2.84537823102802e-05
-2.17228036492115e-05
-1.89763717955128e-05
-1.85191368933665e-05
-1.10408259305491e-05
-2.58882397462247e-05
-2.56097156216841e-05
-1.34669500948481e-05
-1.26301825088333e-05
-2.23519528880399e-05
-6.66962830229121e-06
-1.02876213560505e-05
-4.81789972337094e-06
-1.77984941227292e-05
-2.78907646568251e-05
-3.32751716250373e-05
-4.28309711664793e-06
3.38508941860095e-06
-1.99210657100437e-05
-2.49597328311125e-05
-3.4542178408216e-05
-9.09187008219412e-06
-2.30131803118541e-05
-1.59185504058484e-05
-2.35574738885395e-05
-2.1542559934977e-05
-1.9627299557934e-05
-2.153508637533e-05
-1.2815110143076e-05
-2.72929665530686e-06
-2.99895376680796e-05
-1.33607772988754e-05
-3.5906791566367e-05
-3.35034760592536e-05
-1.90796748568359e-05
-1.17351472757615e-05
-1.06333561700142e-05
-3.14079864884841e-05
8.79661644942194e-06
-2.31115775365081e-05
-5.52553246468179e-05
-3.07853268246099e-05
-5.13164226022906e-06
-1.66504468754022e-05
-7.05831286219796e-06
-1.32918665254744e-05
7.04751722463726e-06
-2.97785739818901e-05
-2.22819684151772e-05
-1.0749630671738e-05
-2.45203391376214e-05
-9.09950171503107e-06
-1.44841782909915e-05
-1.31637685463963e-05
-1.79201538222757e-05
-4.08154618391845e-06
-2.66155673240578e-05
-1.59345659527756e-05
-9.89721695167505e-07
-5.02649671552382e-06
-8.28392397499122e-06
-2.96466553684732e-05
-3.48155707834155e-05
-1.2432231298752e-05
-2.86485117032324e-05
-1.69441380066208e-05
-1.25470657510585e-05
-1.57141097202995e-05
-1.22204376918143e-05
-1.06744475979315e-05
-3.36787484192167e-06
-2.80815017549962e-05
-3.0998090679771e-05
-9.8398578974037e-06
-2.16610285074399e-05
-1.15837369984751e-07
-1.63912997033338e-06
7.0012177893131e-07
-6.91806066834247e-06
-2.58900789825513e-05
-4.772122702759e-07
-2.66464419567164e-05
-1.12987198557503e-05
-2.01134815621299e-05
-1.897137626119e-05
-1.25211691405637e-06
-1.18887016701712e-05
-9.05666188687163e-06
-1.34401826159933e-05
-2.48926187992327e-05
3.81427271629308e-06
-3.37992209818054e-05
-7.17452049046831e-06
-1.78929094712801e-05
-1.30119394894651e-05
-3.05864764738754e-05
-5.45762503654401e-06
-2.79827115529987e-05
-8.63207974738112e-06
-2.507503292482e-05
-1.15262563903666e-05
1.25893581797657e-07
-2.45077887760125e-05
-2.27939819635137e-05
-1.0731390676291e-05
-1.04167969344503e-05
-4.17637253603116e-05
-6.46101635711768e-06
-8.90538861682381e-06
-2.57565543084614e-06
-4.48894192612224e-06
-2.70132291188564e-05
-3.8175176895493e-05
-1.60685621937783e-05
-2.8178387323945e-05
-3.26156061787453e-05
-1.69551205858814e-05
-1.53059681263048e-05
-9.90002795917606e-06
-2.77302651484608e-05
-4.50619875488643e-05
-3.60822093766848e-05
-1.36143638670171e-05
-8.76318094144111e-06
-3.51419139372858e-06
-3.23836720891734e-05
-1.39822714165035e-05
-2.72104544851781e-05
-3.95353845662227e-05
-9.95038707007152e-06
-3.13854836787366e-05
-1.19567808197705e-05
-2.45391053296953e-05
-2.37473212215277e-05
-1.97953405289282e-05
-7.81545438241642e-06
-1.88245495312727e-05
-2.38273189572173e-05
-3.32214689500734e-05
-1.72864778053914e-05
-4.05912627113982e-05
-1.82565798703136e-05
-1.70922664546353e-05
-9.9089070241084e-06
-2.27513363050584e-05
-8.76901515547856e-06
-2.04641574473457e-05
-3.40218555702118e-05
1.01227625951971e-05
-2.41054897400115e-05
-4.14576929204577e-05
-1.61363641884947e-05
-3.06480622571038e-05
-1.14059157314601e-05
-2.07566884258558e-06
-3.45867305812926e-06
-2.76888421070034e-05
-2.73036535900318e-05
-2.39989415155674e-05
-7.79113561794751e-06
-2.59118870702549e-05
-3.22405037918585e-05
-4.00794286857716e-05
-3.57779202548361e-07
-5.09321651485867e-06
-2.12111836272447e-05
-1.118259893797e-05
-1.90105124691251e-05
-3.56882448514531e-05
-2.25135147960627e-05
-2.82625098099407e-05
-1.26823576204884e-05
-1.02773673392659e-05
-1.56929008773912e-05
-3.57268216189218e-05
-3.79737020660516e-05
-1.88165909124449e-05
-1.03843010028019e-05
-1.97160570539807e-05
-1.46873234182285e-05
-1.32016971989162e-05
-3.15488723801633e-05
-4.282504650419e-05
-3.49913077352538e-05
-2.90336573297805e-05
-3.89314563065686e-05
-1.74408274111449e-05
-5.47335421537666e-06
-1.92463899429246e-05
-1.96655943457628e-05
-1.40325142216202e-05
-8.04802552534343e-06
-1.01625754948391e-05
-4.8625668042903e-06
-1.3056266226537e-05
-3.4920213039917e-05
-9.2408355622473e-06
2.09485346753438e-06
-3.20244350657665e-05
-5.6341991830441e-06
-1.83644549346112e-05
-2.83840728093051e-05
-1.42324321848368e-05
8.33327064908434e-06
-1.898204959008e-05
-9.83524093019518e-06
-2.83240733424093e-05
-3.57722352994567e-05
-2.97982624495683e-05
-2.1661349424573e-05
-1.14189669825729e-05
-1.903002923821e-05
-1.18307302929837e-05
-3.043770478763e-05
-2.47001415808652e-05
-1.52897604756476e-05
-7.11333476365436e-06
-1.36919768398848e-05
-1.7037256004525e-05
-2.53658205427438e-05
-2.10810915348541e-05
-2.91781120138217e-05
-1.60930622338012e-05
-2.55599979433311e-05
-3.92766441238664e-06
-2.98086089287495e-05
-2.05101142700079e-05
-5.88009482852785e-06
-1.13979128691468e-05
-1.11065740207166e-05
-2.61719687408675e-05
-3.00882731200771e-05
-2.73047067406069e-05
-2.62032245513108e-06
-3.36088441858162e-05
-1.56480516561554e-05
-1.99843929384396e-05
-1.70851358256578e-05
-7.28654839530565e-06
-3.34292569817164e-05
-8.9447351376923e-06
-2.29180638267938e-05
-1.03094494688656e-05
-2.08051093775265e-05
-1.06655320458692e-05
-3.3042822404363e-05
-2.96165819109086e-05
-1.95568394847435e-05
-1.21178792199289e-05
-2.63096277042395e-05
4.83125934730627e-06
-2.79531973224624e-05
2.42553160231317e-06
-1.73423506681537e-05
-2.62325573968307e-05
-3.13591892164087e-05
-2.35773498725397e-05
-2.44176421368773e-05
-1.25711727423737e-05
-5.45266171231759e-06
-2.27089195963214e-05
-9.13991725892754e-06
-2.19556304484943e-05
-2.48142132972331e-05
-7.65193052337667e-06
-2.11315679507068e-05
-1.46868166170923e-05
-1.99956130784385e-05
-1.64928185093028e-06
-1.65139571141141e-05
-1.66824462033999e-05
-5.20449940800391e-06
-2.84591356338632e-05
-1.67117066943957e-05
-3.04130446723087e-05
-3.16578832488186e-06
-2.42229853577904e-05
-1.53310906001554e-05
-1.36243379231822e-05
-1.64755857002183e-05
-2.07360471240514e-05
-1.21006773341834e-05
-1.1021384177098e-05
-3.24711010815853e-05
-3.3934196358133e-05
-1.21329537804128e-05
-3.41898251828092e-05
-1.3508917063939e-05
-2.68562490832753e-05
-2.63197372835952e-05
-3.64864353092908e-05
-2.25633379408899e-05
-9.4983170361244e-06
-3.10661928678547e-05
-2.38063074307347e-05
-2.1243399349444e-05
-1.13283162111917e-05
-2.55503084531167e-05
-2.86638533910195e-05
-3.8260553064027e-05
-4.84928138073391e-06
-3.61374985252257e-05
-3.41186641779277e-05
-2.61447398280759e-05
-3.65932199418599e-05
8.2779450444071e-06
-2.47869899060083e-05
-4.37188516765768e-05
-3.32902625104164e-05
-1.2344279338078e-05
3.53423612046498e-06
-9.15440672419599e-06
-2.47588297938245e-05
-2.37750449352231e-05
1.04019755993255e-05
-1.40132946641252e-05
-1.01428454623738e-05
-1.58716567542301e-05
-1.3191125677215e-05
-3.14358142207627e-05
-3.21367594619737e-05
-2.72137214763778e-05
-1.63984515461721e-05
-4.75270468288668e-06
-3.15449089635034e-05
-1.65103831151323e-05
-1.11079093063662e-05
-2.77035510981431e-05
-2.2691316389816e-05
-5.0719538726469e-06
-2.71664173553656e-05
-1.89068502342997e-05
-2.13828744614172e-05
-2.91250512377665e-05
-1.12909597357228e-05
-3.20400496415911e-05
-3.92220827723637e-05
-8.64401736079484e-06
-2.34379362113929e-05
-1.82212572343634e-05
-1.70924400253712e-05
-1.88935354175292e-05
-8.03498237209014e-06
-1.54815306594677e-05
-1.09199942725273e-05
-3.5884770841516e-05
-3.14079285165745e-05
-2.42244902406424e-05
-5.32789063277247e-06
-1.82662397630476e-05
-5.70179189138994e-06
-3.83440227182041e-05
-2.90185883666403e-05
-1.49324963662659e-05
-1.32170019341892e-05
-1.78082002540265e-05
-4.12161906657965e-05
-5.54043273099098e-05
1.55013026763526e-06
-7.67741784974327e-06
-2.21208244522377e-05
-5.38513496143428e-06
-2.98120352610818e-05
-3.66672658401831e-05
-1.07112700886876e-05
-9.90283097373518e-06
-6.15773802638163e-06
-1.81872719299816e-05
-1.90105145647298e-05
-1.84479871701227e-05
-1.2143252926314e-05
-1.54088068134704e-05
-6.83851000041832e-06
-2.17334726592742e-05
-2.79919918447669e-05
-2.00820904024102e-05
-4.3938792621869e-06
-1.54226930448031e-05
-1.620235769881e-05
2.36211813248135e-06
-4.66017552520686e-05
-2.80056357763546e-05
-2.46340585260976e-05
-2.41602500225823e-05
-6.60423380483799e-06
-1.58511583204909e-05
-3.98681540778691e-06
-2.65695002084341e-05
5.38705225609528e-06
-1.64698293950943e-05
-3.78204348602007e-05
-8.04268961269701e-06
-2.52975270032224e-05
-1.90619209065148e-05
-1.58588090829125e-05
-1.95486984260094e-05
-8.45730983485217e-06
-1.6799347123209e-05
-2.75455575509169e-05
-2.00240480095179e-05
-1.8584298687197e-05
-2.05935655334529e-05
-1.28058000097114e-05
-2.4600112632047e-05
-2.55440540546224e-05
-2.49035733246659e-05
-1.19915264434632e-05
-6.81013172566698e-06
-1.4878415954219e-05
-7.84015475280691e-06
-1.32148523897009e-05
-2.15758156265172e-05
-2.04858504228695e-05
-3.37090775187333e-05
3.26799843324507e-06
-8.97481904048058e-06
-2.83122778792837e-05
-2.69718043191361e-05
-1.93116850108924e-05
-1.66976280379433e-05
-2.46553132674276e-05
-9.37781105208417e-06
-6.12894916891715e-06
-1.49404967009931e-05
8.83195833056963e-06
-3.4668743284777e-05
-2.13194070857218e-05
-1.06235733214359e-05
-2.91111155300866e-06
-1.4492615637186e-05
-3.20151241407948e-05
-2.03969066084791e-05
-6.6883345075412e-07
-2.42874374944087e-05
-3.27663284222192e-05
5.25256211878901e-07
-1.88270867790932e-05
-2.53345417737655e-05
-2.39797417391692e-05
2.0774213273741e-06
-8.13018519663692e-06
-1.50328256224726e-05
-1.85129069378068e-05
-1.04764308896776e-05
-1.0737241876813e-05
-1.57532614534068e-05
-1.32103261480337e-05
-2.35867159149137e-05
-1.28606204744183e-05
-3.14387579815852e-05
-3.37188807252903e-05
-2.02399492880777e-05
-1.51722116280246e-05
-3.27790759667497e-05
-4.05540226795072e-05
-3.84884034225616e-05
6.69978673114577e-06
-2.23506329839532e-05
-1.09250407633518e-05
-4.02466684348871e-05
-1.13667319470962e-05
-2.09289355673953e-05
-3.88729596796488e-05
-2.81621419341065e-05
-1.74662845687e-05
-1.55625622216827e-05
-2.44858853020364e-05
-1.21545318868365e-05
-1.9003464418141e-05
-3.29924039140136e-05
-3.77413984245429e-05
-1.14442990046216e-05
-6.69900936287667e-06
-1.85715963515584e-05
-3.76535930000294e-05
-1.41809460150458e-05
-1.11215701572113e-05
-1.82638205395018e-05
-3.26829175782572e-05
-1.86027019876179e-05
-1.53626245629233e-05
-3.17287554898741e-05
-2.62602320105207e-05
-2.16686453940107e-05
-4.47344210155335e-06
-1.06664542371946e-05
-2.24378397434175e-05
-1.91678947125659e-05
-8.09535150904923e-06
-2.48435236630769e-05
-3.0011672626741e-05
-2.90379203104115e-05
-2.11390173230697e-05
-1.13507346062434e-05
3.76959617247702e-07
-1.91807074479896e-05
-2.32318056315015e-05
-2.51527305242629e-05
-3.56210593736391e-05
-1.43338990350373e-05
-2.02425806233792e-05
-1.30721446244094e-05
-1.51429684897678e-05
-2.68463190733833e-05
-9.60592740216987e-06
-5.63341085869113e-06
-4.22143328349292e-05
-1.12281476351311e-05
-4.08541357607952e-05
-7.43031949707198e-06
-2.54379296247263e-05
-1.50688264059851e-05
-3.34871358771471e-05
-1.90692115612393e-05
-7.33545223310898e-06
-2.25877435210584e-05
-3.12183777852402e-05
-2.47286154642132e-05
-2.70235617539374e-05
-1.16248848895292e-05
-3.10517765025232e-05
-2.66869846562606e-05
-2.95845283206784e-05
-7.27364853953347e-06
-1.59511534003643e-05
-2.00166335639088e-05
-2.87409938898104e-05
-2.31414155211169e-05
-3.19649798610227e-06
1.16991633033599e-05
-1.43913478620978e-05
-8.29965427454374e-06
-7.97898258473375e-06
-2.03784418773368e-05
-2.77734873710252e-05
-1.67698067678503e-05
-2.90909683481443e-05
-3.89904504922067e-05
-3.19642153203818e-05
-5.68042527162588e-06
-1.69438336467934e-05
-1.07807230948264e-05
-2.28031258665971e-05
-2.22398350178123e-05
-2.39421446640658e-05
-2.44336479544719e-05
-1.45477607112346e-05
-1.88757885816858e-05
-1.24321754946322e-05
-3.99146551643569e-06
-2.49494257426322e-05
-7.848251245477e-06
-2.84411970435126e-05
-2.59421697412253e-05
-2.22024675322733e-05
-2.64050593749184e-05
-3.63235162337237e-05
-4.61379678449923e-05
-3.50130974989874e-05
-1.53617494015718e-05
-1.47882835140152e-05
-1.77397052536652e-05
4.29954336835423e-06
-1.25038458335474e-05
2.128878947248e-06
-6.23594675771888e-06
-4.24424715499232e-05
-3.04396226682148e-06
-2.03087783072047e-05
-3.06601022677391e-05
-1.14089390812728e-05
-1.6226350506129e-05
-1.17202914078572e-05
-1.04368314580026e-05
-4.35727518784651e-05
-3.86854526359207e-06
-1.67136299218808e-05
-2.71162538368569e-05
-4.15605701025569e-05
-8.71855336794212e-06
-8.67619709945616e-06
