# Supplementary material for: Research on computational propagation and identification of mine microseismic signals based on deep learning
Source: PLoS One. 2025 Oct 22;20(10):e0334641. doi: 10.1371/journal.pone.0334641 (PMC12543183; doi:10.1371/journal.pone.0334641)
Supplement: S3 Data — (ZIP) [file pone.0334641.s003.zip › 000100500002760.xlsx_0.txt_24.txt.txt]

-9.60541166840588e-06
-3.78623205935965e-05
-3.08200427890413e-05
-2.17404965514553e-05
-2.27598225840085e-05
-1.55182249512567e-05
-4.51677793435599e-06
-2.39842608528555e-05
-1.13721765566999e-05
-8.40293059308437e-06
-1.69398364812489e-05
-2.79842275001851e-05
-3.09862859245647e-05
-3.13496245232889e-07
-2.81131380658972e-06
-1.88560638629703e-05
-3.36801929352767e-05
-3.96515426113128e-06
-3.5253676708896e-05
-1.26612311136377e-07
-9.72456659355183e-06
-1.22530366753255e-05
-3.31722919830417e-05
-2.0220091166661e-05
-2.88880768991892e-05
-3.48727831366125e-05
-2.88579630972225e-05
-1.34139726770427e-05
-2.41195447788352e-05
-2.67330092007313e-05
-8.27817889305096e-06
-8.63353921307335e-06
-2.61852163876973e-05
4.11454284243942e-06
-1.95677081890849e-05
-8.59082886262435e-08
-1.05994135683205e-05
-1.21967543736502e-05
-1.40472475147393e-05
-3.06366608485468e-05
-1.98805810353848e-05
2.25691187972775e-06
-2.37718264241879e-05
-2.66691980471876e-05
-1.29944056506512e-05
-1.20179145583312e-05
-1.69983478394987e-05
-3.73092891663603e-05
-1.54757297697352e-05
-1.23974616186885e-05
-2.91782597964079e-05
-2.68495191160922e-05
-2.84168123761406e-05
-2.82195634979374e-05
-1.76493517313472e-05
-7.78190966514305e-06
-2.18771570506952e-05
-3.34830848869858e-05
-2.26621333870928e-05
-4.71717921021989e-05
-1.46906108035888e-05
-7.8822318951815e-06
2.91250139296502e-06
-9.15659202860459e-06
-3.30578261294503e-05
-2.38256656714861e-05
-1.44898852439164e-05
-1.15014626789111e-05
-1.78393623152232e-05
-1.57663837113766e-05
-9.53704170427572e-06
-2.09130473360614e-05
6.18770076883844e-06
-1.09263415181934e-05
-1.85885588520875e-05
-2.37054289977595e-05
-1.34419858285302e-05
-1.33393223213398e-05
-2.32750706170897e-05
-1.77112833336837e-05
-4.72511068505104e-05
-3.23303346875611e-05
-2.16363854565177e-05
4.57226491550615e-07
-7.4315855630474e-06
-1.57432867678445e-05
-2.00454893253557e-05
-2.45710372146943e-05
-2.99084800355913e-05
-1.38033083441326e-06
-2.324386379824e-05
-1.52242060122103e-05
-2.21692550001702e-05
-8.32728978954039e-06
-1.51402359660896e-05
-2.64050183110724e-05
-8.28580118355649e-06
-4.15126155336003e-05
-1.8437913618725e-05
-2.97821138558328e-05
-1.72498357422217e-05
9.20949160522892e-07
-1.17719091997239e-05
-1.93223306388526e-05
-4.62743500268978e-06
-1.51187074829499e-05
-4.02109922326136e-05
-2.27782523365678e-05
-4.47237782444313e-06
-9.0791319229969e-06
-2.14528094941242e-05
5.30828923607284e-06
-1.37597103294219e-05
-2.27168131860632e-05
-3.22068853660631e-05
-2.7977646487965e-05
-2.19065026348376e-05
-6.445650579177e-06
-1.5022698906385e-05
-1.38592516624517e-06
-3.68303159753676e-05
-2.07700434351953e-05
-1.46661751418645e-05
-3.16168018192968e-05
-1.89339760965403e-05
-2.60968870204936e-05
-1.59613082765298e-05
-1.76432103375001e-05
-6.28269292908512e-06
-2.69728259940593e-05
-1.96453339615232e-05
-7.78736379020397e-06
-8.22735062470838e-06
-1.59584076357157e-05
-2.21389683408935e-05
-8.95935661628867e-06
-3.65584613123956e-05
9.02564133936068e-06
1.09852881114236e-05
-2.71575518965988e-06
-2.03294749148886e-05
-1.99169425483738e-05
-1.79109254643771e-05
-1.7468846432185e-06
-1.14767927859331e-05
-2.29460443867533e-05
1.04276246256813e-05
-1.24586786988673e-05
-2.69195339333806e-06
-2.84865898896425e-05
-1.25949753018658e-05
-2.41100176392845e-05
-3.53517006572392e-05
-3.20314082108551e-05
-2.20013727713169e-05
-9.94907381245584e-06
-2.2897012043196e-06
-2.55038640237286e-05
-1.70308089028758e-05
-3.19468984671463e-06
-2.07076739284201e-05
-2.26398426756761e-05
-2.34223221601458e-05
-3.31881746827648e-05
-8.39511820938147e-06
-2.21310571646083e-05
-2.20813850817195e-05
-2.42880647441794e-05
-2.4110640687985e-05
-9.97644920100511e-06
-2.25073630885345e-05
1.42416166395638e-06
-2.57301485502343e-05
-1.92252027860121e-05
-2.87058657907549e-05
-1.71956480012329e-05
-2.82623259258168e-05
-1.05306133103323e-05
-2.53211919146026e-05
-7.62648334495837e-06
-2.24978188313776e-05
-3.00528094833817e-05
-3.07424553728796e-05
-8.78996378323593e-06
-3.7365042566731e-05
-1.36298321517579e-05
-2.0633175950359e-05
-2.02715157211368e-05
-2.32549120584824e-05
-8.47722803017022e-06
-2.69768323194875e-05
-6.20279771808372e-06
-2.75281532937764e-05
-2.93113732292766e-05
-1.19488205458424e-05
-5.47128232483299e-06
-2.2671533722658e-05
-3.80230786131075e-05
5.09702087630185e-06
-1.07365947359378e-05
-1.56074135334689e-05
-1.01507995468239e-05
-2.29866777027875e-05
-1.53627385602773e-05
7.57704156736206e-06
-2.10845643561582e-05
-3.22714590980249e-05
-1.45155393169355e-05
-2.18623144950488e-05
-2.9546564518551e-05
-2.60688189649308e-05
-3.81178508372443e-05
-2.10531744366851e-05
-3.35372189137775e-05
-5.62226177045736e-06
-2.08093442478454e-05
-1.60734018270743e-05
-1.91133588459231e-05
-1.81211612481161e-05
-3.23175500004947e-05
-1.67842327950342e-05
3.76410675229156e-06
-2.63479464499841e-05
-1.41379594568764e-05
-3.14896788497763e-05
-2.44869483357592e-05
-3.26782725472802e-05
-1.61274841766275e-05
9.60145154357742e-07
-9.56930488240925e-06
-1.96211428668332e-05
-1.62402000018844e-05
-1.31351617009912e-05
-1.84947258894143e-05
-3.14665701655528e-06
-1.07855062371665e-05
-3.52421874419776e-05
-4.41808094838935e-05
-2.36183084399533e-05
-1.30602281881084e-05
-1.75302807364175e-06
-3.87580394869032e-06
4.52415906367748e-07
-1.00414385233459e-05
-1.171604514985e-05
-2.86961058299651e-05
1.68729702912031e-06
-3.59031452644611e-05
-8.15342172714932e-06
-2.64110693867025e-05
-1.72043885833665e-05
-2.0032791025208e-05
-1.82213867440228e-05
-1.50608024449469e-05
-7.48093316732683e-06
-2.08000258045427e-05
-2.22744463598968e-05
-6.78304368559501e-06
-1.3274138270937e-05
-7.1200166589056e-06
8.7090238538988e-06
-3.12149578469048e-06
-5.6315712860772e-06
-1.47383981946202e-05
-1.32623632243408e-05
-6.24523396450995e-06
-2.44832207762017e-05
-3.02342985466519e-05
-1.87101880270785e-05
-3.21623623190545e-05
-3.24663070736193e-06
-1.32458599689623e-06
-2.57874743665568e-05
-1.09842445642484e-05
-1.43594672769402e-05
-1.12351297931865e-05
-1.65019037213024e-06
-1.96946429695699e-05
-2.07896300578038e-05
-8.72513100142039e-06
-1.86822809784844e-05
-3.19516182947856e-05
-3.08171454606319e-05
-2.26531415479208e-05
3.18148431255289e-06
-5.86488702605414e-06
-2.79344307840529e-05
-1.52821468698825e-05
-1.77925483266351e-05
-6.10775139168858e-06
-1.82494300212655e-06
-4.48444292363329e-05
-1.53969022918292e-05
-3.04453538145558e-05
-9.98614838905989e-06
-2.94844145410242e-05
-3.99181932415796e-05
-2.30390852422081e-05
-2.76219814496892e-05
-2.48339444319797e-06
-2.93531711519661e-05
-2.70531643463952e-05
-1.01587569616008e-05
-1.09045749101722e-05
-4.59072214397395e-07
-1.97953886261207e-05
-2.47716839338822e-05
-3.19977121718167e-05
-8.51105801722914e-06
-1.83805042266884e-05
-2.6621594809557e-05
-8.32171537742663e-06
-1.63826751446669e-05
-1.47127623283102e-05
-1.81560059467432e-05
-7.68891534072424e-06
-1.48533372302825e-05
-1.55950567719711e-05
-2.03240514357193e-05
-9.05985099253276e-06
-1.47671403401241e-05
-2.32798267847658e-05
-1.64567539439736e-05
-2.52504313420629e-05
-1.55048631385632e-05
-2.08229282851745e-05
-6.39128237543386e-06
-1.68609839370409e-05
-7.54403379251579e-07
-2.7460777736102e-05
-2.40551467752495e-05
-3.94688349539967e-05
-3.66308689597458e-06
-1.50141886928058e-05
-2.09043734509796e-05
-9.23097503214006e-06
-1.87887736947395e-05
-1.01939627434728e-05
-1.54369292363295e-05
-5.54883721743744e-06
-1.18519334945718e-05
-4.26328250081845e-05
-1.51672853612648e-05
-3.2388333435129e-05
-2.22556720797946e-06
-3.17594871207725e-05
-3.76413400861353e-05
-1.82331112467641e-05
-4.07729150602991e-05
-1.57843804102825e-05
-2.10613384184729e-05
-1.468543001923e-05
-1.35356136169096e-05
-1.42569827965717e-05
-2.64382684433888e-05
-3.04575275183657e-05
-2.27976003134064e-05
-2.60170025267808e-05
-1.86870339173297e-05
-1.58403243101029e-05
-4.59992727236755e-05
-3.04468070866639e-05
-3.53752685363026e-05
-4.72390362909837e-05
-9.14699776665689e-06
-1.99969941443209e-05
-2.4717571831919e-05
-6.26088580826338e-06
-2.12352577547271e-06
-2.61055684015039e-05
-1.70731889752836e-05
-1.09479782023923e-05
-3.72692882173986e-05
-2.60169510007021e-05
-1.46381463976528e-05
-1.86722685729232e-06
-3.01677844252026e-05
2.64640257913458e-06
2.31377342231723e-06
-2.6621915061897e-05
-1.22170223003921e-05
-7.68356397468016e-06
-3.03858689685524e-06
-3.83946855991687e-05
-3.01059996347382e-05
-3.78083469119336e-05
-3.22446467009882e-05
-3.31032929063668e-05
6.20271185298354e-06
-1.91795271503553e-05
-4.77149982611111e-05
-3.20320397946798e-05
2.55070551564862e-07
-2.53242826061581e-05
-2.09513632387559e-05
-1.03020625201351e-07
-1.69876502139093e-05
-2.97220642660502e-05
-6.93121048758497e-06
-3.67903657549963e-06
2.01261372485206e-05
-3.19601914118798e-05
-7.52847877371002e-06
-2.49172046607071e-05
-2.96000722044671e-05
-1.86012575800423e-05
-2.02351498116473e-05
-2.11982448478425e-05
-1.63499250447778e-06
-2.59701842702772e-06
-2.73545691831532e-05
-2.00584740444552e-05
-2.15919046804561e-05
-7.77535385418984e-06
-1.92206442348294e-05
-2.27073702310348e-05
-8.87802678346479e-06
-3.04109222321869e-05
-1.75820931333374e-05
2.94444753558537e-06
-1.04488064888169e-05
-1.47064658782775e-05
-2.17134878391647e-05
-8.48492563646308e-06
-3.13613921603713e-05
-4.6011400783964e-06
-1.42430132114703e-05
-2.37582206522166e-05
-1.65438020458085e-05
-2.2774783062126e-05
-1.26092349272569e-05
-1.50243369594576e-05
-1.43003396817966e-05
-1.97980284210263e-05
-2.54284701371674e-07
-3.17497864005947e-05
-1.09224402871433e-05
-2.88460952359116e-05
-7.61456057734025e-06
-1.70894055032744e-05
-3.66228599800314e-05
-3.01326902797441e-05
1.10544996958933e-06
-3.9698573558051e-05
-2.37288945740596e-05
-1.12100229273909e-05
-1.55172629706712e-05
-1.42110737720984e-05
-3.14481317143358e-05
-1.84223865439426e-05
-1.23831024309184e-05
1.77753451202095e-06
-1.46652942883071e-05
-1.09510019147252e-05
-4.79230264607331e-06
-1.66918695816905e-05
-9.20821592571703e-06
-5.76621410926151e-05
-2.29843880631506e-05
-2.65905415145501e-05
-2.09817558530647e-05
-2.47658674662172e-05
-2.03798494353684e-05
-2.21345564143255e-05
-3.37373986198454e-06
6.59483352274417e-06
-1.66669784294137e-07
-1.4262597732638e-05
-3.56296630818525e-05
-2.77095499520151e-06
-1.02008432232112e-05
-2.63518753364896e-05
-2.81810719765694e-05
-2.45583190956367e-05
-2.10388774289064e-05
-2.31181784534222e-05
7.64678415273484e-07
-3.77140469926754e-05
-2.13734707435951e-05
-2.69330419010316e-05
-8.23364128798253e-06
-2.09816304360755e-05
-9.80735530114157e-06
-1.19897407880657e-05
-2.83032711177332e-06
-4.00407246865509e-05
-1.04518751923518e-05
-2.06197716449373e-05
-1.43380818230047e-05
-2.5145081624714e-05
-1.95385933270498e-05
1.77468845431486e-06
-2.93716500275723e-05
-3.1220455670235e-05
-7.58008395540061e-06
-1.53605580198876e-05
-1.15719241417827e-05
-2.18708873686717e-05
-1.28947620319e-05
-1.9478698563656e-05
-3.17238732048212e-05
-1.85972556571875e-06
-2.25786671041366e-05
-4.41000046255965e-06
-2.94581359538655e-05
-2.79974630934348e-05
-3.73462635282163e-05
-3.19010563429219e-05
-1.31743583668543e-05
-2.23836738220542e-05
-1.30841623563522e-05
-1.67526304404813e-05
-1.28605441786802e-05
-3.25825488973773e-05
-2.98891069484615e-05
-2.67998298839667e-05
2.14656304752572e-07
-1.80031731929962e-05
-7.00707286713701e-06
3.70741473162439e-06
-3.31851225739713e-05
-2.77241161537521e-05
-2.24365314172466e-05
-1.04739870615953e-05
-1.60074776154563e-05
-1.77757640600668e-05
-3.3827514618299e-05
-8.54168802916333e-06
-2.6285556389039e-05
-1.71873748611458e-05
-8.69069882925294e-06
-2.16048818107457e-05
-2.50443200034286e-05
-2.56421985107344e-05
-1.12200641748773e-05
-3.85046935005601e-05
-2.17872459607954e-05
2.07384524770423e-06
-1.8354128471901e-05
-3.83481705604128e-05
-2.82489678276456e-05
-3.36472006896421e-05
-2.2580587192129e-05
-2.82765556493451e-05
-4.36225017260855e-06
-3.86932891836424e-05
-1.85990816675867e-05
-2.55716155886619e-05
-5.52205839000163e-06
-1.69732489422232e-05
-2.31306934658999e-05
-2.40627931187739e-05
-2.06027429520118e-05
-1.29510332360739e-05
-3.22113276301211e-05
-2.63539035945191e-05
-2.92761467222455e-05
-5.04141982717353e-05
-9.03336101890077e-06
-1.37654831109475e-05
-1.09342416891989e-05
-3.56361954782407e-05
4.18202658682367e-06
-2.16041383966206e-05
-5.15852992754826e-06
-8.53996672009918e-06
-2.21555147203432e-05
-1.05271093750678e-05
-3.2079925404607e-05
-2.4806419036154e-05
-1.2604286220255e-05
-1.66457012475266e-05
-2.19488731403765e-05
-4.03933080235277e-06
-2.23423592208093e-05
-2.32084413678357e-05
-9.80559670168809e-06
-1.36096270425291e-05
-1.98406241586286e-05
-3.13173167522668e-05
-1.75326481821165e-05
-9.18799130393403e-06
-1.72535905067039e-05
-1.62863508001481e-05
-3.59468532902369e-05
-1.59301429427413e-05
-1.52209651440534e-05
-1.51446731882095e-05
-1.00542906338457e-06
-1.87257011688708e-05
-2.84339247081844e-05
-1.50633679062974e-05
-1.65036459347654e-06
-2.02663116348751e-05
-1.48753670525451e-05
-1.44954570524137e-05
-1.99379248500655e-05
-2.0183625023655e-05
-2.42392139089608e-05
-1.37934726555299e-05
-2.0875896491084e-05
-3.98233467378742e-05
-2.02035925626474e-06
-2.04953190814776e-05
8.69484699653373e-06
8.83141185639858e-07
-9.07405567031189e-06
-2.74354103332481e-05
-1.79292481467974e-05
-2.58504499171001e-05
-1.71936771505725e-05
-2.61036674499737e-05
-2.52252737878339e-05
-2.75819932895456e-05
-8.08553016937646e-06
-1.89458323178739e-05
-1.56880706670236e-05
-2.7429416758051e-05
-2.37571001718077e-05
-2.62434036979261e-05
-2.82250283969274e-05
-1.21463670046291e-05
-2.30027360510192e-05
-1.83001089912999e-05
-2.97961250364588e-05
-1.77782531244503e-05
-1.34418176836978e-05
-1.94306185788262e-05
-3.42274837054004e-05
-1.69190374064586e-05
-3.31685509599507e-05
-5.62947518084942e-06
6.17112001661168e-07
-2.85129423851149e-05
-4.05374267536599e-05
-9.0099938375452e-06
-1.04216639304504e-05
-8.4113609971363e-06
-2.23867143456766e-05
-1.86816508729556e-05
5.07673302829992e-06
-2.39384485363619e-05
-4.12369483279216e-06
-2.99323366190959e-05
-6.86629379101485e-07
-1.54689031343645e-05
-1.74280559647798e-06
-1.52356800649092e-05
-9.01637644765447e-06
-1.13344735676706e-05
-8.77155269043726e-06
-1.03484630682146e-05
-3.0172856371964e-06
-7.99704159882809e-06
1.57972161366897e-06
4.26795865834111e-06
-1.62081203919334e-05
-1.45883019697681e-05
-3.34319507857229e-05
-6.44547059425526e-06
-3.30298635333806e-05
-1.94903711970711e-05
-1.32573047427377e-05
-1.4216978559382e-05
-1.98846325930691e-05
-2.8265143706915e-05
-2.75682126763895e-05
-3.72830396030556e-05
-3.66070181728464e-06
-2.53015582063717e-05
-2.12233863571884e-05
-3.67447262302658e-06
-3.45737250979471e-05
-8.31676379594366e-06
-1.55170488687009e-05
-2.94477687938336e-05
-2.22924537705279e-05
-3.42556159814363e-05
-3.59289353675352e-05
-1.26501625276052e-05
-1.36981015081565e-05
1.47990050152327e-06
-2.54603597576236e-05
-2.42148200168131e-05
-2.02523651926459e-05
-2.12403391625188e-05
-3.80285866010778e-05
-2.97381006022699e-05
-1.48425932789627e-05
-9.10141811187992e-06
-8.14057781757795e-06
-2.24975234854212e-05
-9.48906716747201e-06
-2.81909265077546e-05
-1.43900818040367e-05
-2.71306364000808e-05
-1.90221612457231e-05
-3.41779850436316e-05
-4.51428005426696e-06
-2.0650453308273e-05
-2.23944263365948e-05
-2.25504307747147e-05
-1.07109128386515e-05
-2.08312762584035e-05
-1.98330568632111e-05
-1.31169200875799e-05
-2.83869980024458e-05
-7.02160671495049e-06
-1.34660725962452e-05
-1.96569577545389e-05
-2.04922833477088e-05
-3.00521220974389e-05
-6.4498268920226e-06
-2.41440398495445e-05
-9.16075262332357e-06
-2.62657950565798e-05
-2.19483684310145e-06
-7.37382280423729e-06
-1.76776234398314e-05
-5.73151837516009e-06
-2.71255848219269e-05
-2.72014453700397e-05
-2.49655307424843e-05
-2.47684190054388e-06
-2.94836980792217e-05
-8.85964219454607e-06
-1.07236736567437e-05
-2.42226732661467e-05
-5.11551950998087e-06
-3.82748212466441e-06
-2.01531548367165e-05
-2.84649082786145e-05
-9.48085056002593e-06
-3.36322993510946e-05
8.26819987881608e-06
-2.48226436861483e-05
-1.68311156660057e-05
-9.22873522885788e-06
-7.12192487399782e-06
-2.61777447183373e-05
-2.69427003522966e-05
-1.41366182848057e-05
-2.23621134821427e-05
-2.54899830133167e-05
-3.18131437423361e-05
-1.31110650932588e-05
7.3108490408467e-06
-3.42856623229673e-05
-2.02495422356329e-05
-3.08176791241726e-05
-2.32037246684648e-05
-1.1929559062112e-05
-1.22623900106171e-06
-1.02437360731813e-05
-1.83113066730464e-05
-2.46849156034703e-05
-2.70541170137485e-05
-1.20634986208782e-05
-1.96596208316027e-05
-6.99692895623365e-06
-2.90334613784712e-05
-2.72587065347834e-05
-2.65235246044759e-05
-2.99194013438737e-05
-2.75760278657863e-05
-1.14522233619915e-05
-1.93831110742866e-05
-1.08433043076664e-05
-1.60274600452006e-05
-3.07272563301529e-05
-2.57016131331915e-05
-2.06316429110768e-06
-2.54745284969014e-05
-2.51570062560102e-05
-2.02974070570428e-05
-1.80103644182181e-05
-1.33803581563586e-06
-1.13825510449323e-05
-2.22506038084042e-05
-2.14152833577618e-05
-1.17136760244842e-05
-8.52817135505095e-06
-2.26762492679523e-05
-1.87698046032405e-05
-1.43501599835081e-05
-2.77228372244545e-05
-3.09458324646599e-05
3.6460452864523e-08
2.21038294484567e-06
-2.17661722843898e-05
-8.21276706338898e-06
-1.46472066068605e-05
-2.44825751334539e-05
-2.71814329729541e-05
-1.96286224832902e-05
-1.88146807524942e-05
-2.31838892818838e-05
-1.82201286229468e-05
-2.28410691804747e-05
-2.4840128624485e-05
-2.05949526426161e-05
-2.00124389358183e-05
-1.46472420363327e-05
-1.08726844236063e-05
-2.62133294962483e-05
-1.43310199641986e-05
-2.12641615707245e-05
-3.07111276001703e-05
-1.11231327616855e-05
-2.54974496529275e-05
-2.6964736961834e-05
-2.22625025573581e-05
-2.31487843075771e-05
-2.5238390526583e-05
-2.33459718316631e-05
-7.87336034712837e-06
-3.26863409772964e-05
-4.13513214552434e-05
-6.97404082445247e-06
-2.08935109550752e-05
-4.92605609432582e-06
-2.36556745903673e-05
4.94840584706625e-06
-1.53271890408843e-05
-4.81939475435607e-05
-2.12474609805496e-05
-1.59622206554313e-05
-2.77521728339485e-05
-1.67087865724778e-05
-4.75622643107312e-05
-1.74633851366799e-05
-1.03038984968506e-05
-2.20565710555042e-05
-1.09922124797956e-05
-4.64333398787901e-05
-3.2476116993605e-06
-1.1927214498691e-05
-1.49861843932801e-05
-2.31608485972392e-05
-1.47311192862184e-05
-2.08451531256191e-05
-2.14875998679611e-05
-8.1290118560575e-06
-4.49633543251464e-06
-1.78049548859197e-05
-2.58275537933837e-05
-2.23583298138027e-05
5.75878529618104e-06
-1.40697254390555e-05
-3.48330630487957e-05
-3.29340550876777e-05
-3.88885313792198e-05
-2.64848983898077e-05
-1.44833460332255e-05
-1.89453276288786e-05
-7.07517264504454e-06
-2.97481458571321e-05
-3.11983068012965e-06
-5.6878139019816e-06
-1.43466001702845e-05
-1.76861338711297e-05
-2.72293512583275e-06
-2.01965935411341e-05
-9.06117971483777e-06
-4.62809947900805e-05
-2.89031721520952e-05
-4.80592750591214e-06
-2.18508470926331e-05
-3.05685078754229e-05
-6.74164811010571e-06
-1.50423858736012e-05
-2.24741542643064e-05
1.04744944387608e-06
-1.34155995974807e-05
-2.32428574439445e-06
-7.76728750727968e-06
-1.21908144855299e-05
-2.46557355514049e-05
-2.44049645303019e-05
-3.28629678867975e-05
-4.00469634845757e-05
-3.24335719553342e-05
-2.13111346854e-05
-1.17164353053764e-05
-2.79699857628496e-05
-1.61603235353848e-05
-1.38657322636803e-05
-1.15936996688742e-05
-3.43689329706325e-05
-3.17250995129913e-05
-1.48650972009206e-05
-2.52023886952123e-05
-1.54421285599415e-05
-2.47775600424455e-05
-2.31385961054244e-05
-2.10787679151547e-05
-1.36622630581585e-05
-2.29091195955692e-05
-2.34004470541545e-06
-1.13035280222238e-05
-1.74552213160446e-05
-1.99944779316004e-05
-1.61647836233575e-05
-2.76566941095171e-05
-4.40763381233119e-06
-1.84206245462733e-05
-1.08237912630261e-05
-3.56948016274766e-05
-2.48813165457187e-05
-3.25302321704957e-05
-1.15341024645731e-05
-3.62605142228006e-05
-8.20213809175016e-06
-3.16934290784841e-06
-3.36321608038392e-05
-1.0976797574293e-05
-3.13562830538436e-05
-2.48573713926181e-05
-2.42756560612274e-05
-2.3972281568564e-05
-3.00635125785387e-05
-1.12914255331244e-05
-2.16582712121324e-05
-1.81231222151559e-05
-4.11252932640342e-05
-1.96300536370863e-05
-3.38649936650296e-05
-4.46864312841909e-06
-2.6559766481459e-05
-9.21874302124559e-06
-2.93801584752124e-05
-2.42808919835106e-05
-2.01891176710324e-05
-1.8885523220408e-05
-3.84264834267844e-06
-1.0531160274562e-05
-2.66415155009869e-05
-1.97290811193967e-05
-6.65440121311456e-06
-3.33534353437578e-06
-2.46912709240816e-05
-2.81131068653389e-05
-1.22753023746723e-05
-3.12770497930497e-05
-7.98728625434944e-06
-1.60397120423707e-05
-5.77619542134547e-06
-8.62024117178053e-06
-2.08447236351346e-05
-3.89585387334537e-05
-3.04556923415495e-05
-2.58843933745165e-05
-2.16291950123097e-05
-2.34870903163315e-05
-8.13224011661676e-06
-2.50536402702239e-05
-1.68112178786297e-05
-2.03286265629562e-05
-1.02972664679323e-05
-5.37290079395126e-06
-1.0688735309697e-05
-2.46022169084522e-05
-2.33406174833816e-05
-2.2518920212234e-05
-2.33871833948738e-05
-2.781880775545e-05
-2.01142718851231e-05
-3.14897142881216e-05
-3.76746366333502e-05
-1.64212400984905e-05
-1.22110370770328e-05
-2.19206877588544e-05
-2.35540601890275e-05
-4.41413949235893e-05
-2.90971023671009e-06
-2.35790698523132e-06
-5.22535158543027e-06
-4.23911756827843e-05
-1.25083740369481e-05
-2.00849323732323e-05
3.23236141641932e-06
-2.27716235681764e-05
-1.73794974547928e-05
-1.88869896220926e-05
-2.01628112735147e-05
-1.30563678549298e-05
-4.1240492452498e-06
-1.82202213813235e-05
-1.63558435839367e-05
-2.15068619045708e-05
-3.58537068424001e-05
-1.4554833981136e-05
-2.61455068959903e-05
-3.07365267525221e-05
-1.55362573293413e-05
-3.0881886047353e-06
-1.83147503320147e-05
-3.74480940426894e-06
-1.12407615156814e-05
-8.26536696676159e-06
-3.4669160672048e-05
-2.62718358151926e-05
-2.53713321310585e-05
-3.95000647935014e-05
-1.41442842150697e-05
-9.76063913861786e-06
-1.03515417934908e-05
6.74439171753376e-06
-1.21976724393103e-05
-2.60288581944922e-05
-2.66113257155557e-05
-1.47335510541306e-05
-1.52066632363704e-05
-1.5297485192061e-05
-1.98331606681779e-05
-1.4548259625704e-05
-1.29822202061434e-05
-2.46033297361883e-05
-2.27692130612624e-05
-1.51041821654102e-05
-1.12728693066287e-05
-1.34646817533589e-05
-1.46927021979403e-05
-3.81402247248608e-05
-7.33495296582568e-06
-1.90831075262404e-05
-1.48334985238028e-05
-4.24620059290964e-05
-1.88770418591676e-05
-2.21303596444286e-05
-2.58868205923382e-05
-3.52243660520194e-05
-1.61319156278256e-05
-1.72790532449146e-05
1.12608090543937e-05
-1.45492249121334e-05
-2.39076090333645e-05
6.75547123412761e-07
-1.06754247091054e-05
-1.74857922250251e-05
-1.99872918924398e-05
-1.74532259823704e-05
-6.06185438458638e-06
-3.19651489438399e-05
-2.97489824396891e-05
-1.48918462601828e-05
-1.45776493716289e-05
-1.2551228600547e-05
-2.66276267905487e-05
-2.80108809846239e-05
-2.39677379122833e-05
-2.81300547229314e-05
-1.23603103164394e-05
-6.9106206366428e-06
1.96153966848713e-06
-2.85107432834233e-05
2.41166610163588e-06
-2.06812571629151e-05
-1.28292210363672e-05
8.26562446460414e-06
-2.65332548710416e-05
-2.75303948675195e-05
-2.58490564486823e-05
-1.753468574427e-05
-1.43245308208337e-05
-1.2962837751307e-05
-3.10670083329939e-05
-1.01783118821751e-05
-3.53253398889486e-05
-1.24149138812494e-05
-3.49943905520956e-05
-2.99531636268308e-06
8.3772036961367e-07
-3.06371381705879e-05
-1.73340962893335e-05
-1.74066341551082e-05
-1.73331963062559e-05
-2.38252801293527e-05
-1.02187815085061e-05
-1.65895456660802e-05
-2.63924697964418e-05
-8.56340739100445e-06
-2.14336794303218e-05
-1.15711702871782e-05
-1.58143876798077e-05
-2.20738135096522e-05
-2.26197294412131e-05
-8.53752224695007e-06
-1.51972557969122e-05
-2.16373625202121e-05
-5.97793797976619e-06
-2.57873767279168e-05
1.28041666330811e-06
-4.01868462028661e-06
-1.9710226354055e-05
-1.20997575345739e-05
-2.05776907377809e-05
-2.88107602643549e-05
-3.13175252803816e-05
-3.66128061373459e-05
-1.56784434372644e-05
-2.31309160945334e-05
-2.90399315195874e-05
-3.19891856739947e-05
-2.75027940636579e-05
-4.62607849302957e-06
-2.44033105476287e-05
-3.52496571810828e-05
-1.52456390030519e-05
5.75486758486423e-06
-1.91001657484805e-05
-3.70221689753017e-05
-7.33576899060697e-06
-1.93832796335983e-05
-1.87102581679692e-05
-2.81453191657358e-05
-2.56676182093979e-05
-2.96836759626111e-05
-1.44694557009061e-05
-2.48147147593874e-05
-2.00488173098359e-06
-1.73518253586829e-05
-1.74617674550144e-05
-1.45372669536933e-05
-3.41951279665265e-05
-7.34336826142301e-06
-3.78891996249062e-06
-1.45706738558884e-05
-8.95406282160477e-06
-4.66278692554531e-05
-2.02731028580719e-05
-2.74399957205427e-05
-1.75444982904164e-05
-8.80354269935437e-06
-4.73028563070671e-06
-1.69717716428367e-05
-3.72163026327826e-05
-3.37173591825285e-05
-1.05609334772068e-05
-3.16126318330368e-05
-2.18650240083452e-05
1.11003678810937e-06
-2.266315188868e-05
-6.69464422325781e-06
6.00615373476368e-06
-1.42842010063842e-05
-1.57763055350568e-05
2.74491400284207e-07
-1.46667499095858e-05
-1.41978100134512e-05
-1.4243701788051e-05
-2.34585967171498e-05
-1.97944388896513e-05
-1.6775344027562e-05
-2.24531411887606e-05
-2.39683229379772e-05
-1.85341060350617e-05
9.15158076702455e-07
-2.43968258870252e-05
-1.75795372046063e-05
6.75217523496598e-06
-2.09099629281304e-05
-2.3571402195767e-05
1.84629344935938e-06
-1.77641264802927e-05
-2.5316856962096e-05
-2.29680045259627e-05
-6.45055158427535e-06
-3.09480958338855e-05
-1.70529476388909e-05
-1.40889792175563e-05
-1.58555461928373e-05
-1.04535590142731e-05
-3.02420450027571e-06
-1.67557396534425e-05
-4.87581993226713e-06
-6.14719524360981e-06
-8.49984113098477e-06
-1.0692527770096e-05
-4.32202017102624e-05
-3.09738879487955e-05
-2.01917572548328e-05
-4.93604218053837e-06
-2.61154003065182e-05
-1.66778484062406e-05
-6.36218677614457e-06
-2.4578793730116e-05
-3.87882294123067e-05
-7.18545787735157e-06
-1.19312774993941e-05
-9.61420249143511e-06
1.5899179877751e-06
-1.50499931327994e-05
-2.93211447674493e-05
-5.19052500297963e-06
-2.72412802212664e-05
-2.74219430842744e-05
-1.91674262407698e-05
-1.43525818951538e-05
-2.36703691810791e-05
-1.80568465714269e-05
-1.9255956927084e-05
-1.85656642906129e-05
-1.39979008408579e-05
-1.97382738661561e-05
-1.2568754780202e-05
8.66757098490222e-06
-1.51968693409521e-05
-3.54265982090203e-05
-1.71070792965906e-05
-1.91224753166306e-05
-3.77629135155009e-05
-1.83932062082236e-05
-3.52186345905109e-05
-1.87838467874771e-05
-2.92313186317817e-05
-6.73789802552233e-06
-2.09773123886112e-05
-3.08960551127387e-05
-1.83769756765816e-05
-2.03466490810041e-05
-2.03541885560645e-05
-1.26593281733659e-05
-1.59675616217953e-05
-9.46913451063687e-06
-3.82904862997902e-05
-2.71101886279708e-05
-1.05213661189058e-05
-1.70749809677336e-05
-1.6661961385833e-05
-1.27888059015632e-05
-2.22130457796767e-05
-2.68142482076052e-05
-2.81523508398779e-05
-2.09696916016428e-05
-3.14417575510348e-05
-2.65878037571626e-05
-1.55736186825394e-05
-1.32693875662771e-05
-3.27807080209664e-06
-1.72075982639672e-05
-1.87730735250973e-05
-2.37123168836036e-05
-3.40255861716666e-05
-1.35091405499602e-05
-2.23546755102717e-05
6.3054823182099e-08
-2.07291917163196e-05
5.54750647295523e-06
1.33185418299661e-06
-1.12412701616633e-05
-1.64640178847022e-05
-6.88361978241235e-06
-3.36751851073705e-05
-2.38586558753856e-05
-1.21009988160197e-05
-2.47622238857284e-05
-1.56688799103214e-05
-1.77173392731352e-05
-1.20896148790166e-05
-2.455239843323e-05
3.23606246069229e-06
-1.51905216788706e-05
-9.74490909132113e-06
-3.12829952456242e-05
-2.59719836403566e-05
-2.81293494197555e-05
-3.06678940031215e-05
-2.51157892820808e-05
4.95544275043001e-06
-6.54293098680241e-06
-1.32131389054645e-05
1.26450187154757e-06
-3.07385254939161e-05
-6.80900912385454e-06
-1.83910648413403e-05
-2.72035672676834e-05
-2.95153815685838e-05
-2.7332251769436e-05
-1.05826866545842e-05
-1.10458121901738e-05
-2.47051450657986e-05
4.25917254766722e-06
-1.05094553829577e-05
-9.70936417830626e-06
-1.82371911714679e-05
-1.33051826599905e-05
-1.84712706065422e-05
-2.37081895417863e-05
-1.14084677395169e-05
-1.65242582488965e-05
-2.96055306292227e-06
6.89707520750371e-06
4.05029630043569e-06
-4.05793605086623e-05
-1.18326803143605e-05
2.29434944185291e-06
-1.43734533377672e-05
-1.54346678762283e-05
-5.99850148868331e-06
-2.93767503397509e-05
-2.3016483606609e-05
-2.5470266333622e-05
-1.6851421662914e-05
-1.83217378830593e-05
-2.91579033751425e-05
-3.46569732119296e-06
-1.23486451727793e-05
-4.17149829362024e-05
-1.44210899226035e-05
-2.49351576652213e-05
-1.93577515543472e-06
-2.57618925658006e-05
-1.99906446342192e-06
-1.61824379223602e-05
-2.20208923592464e-05
-3.91658509201375e-06
-2.05847481030594e-05
-2.12592963469003e-05
-3.11164381647129e-05
-3.21699248849128e-05
-3.91618444195078e-05
-2.02912225697977e-05
-1.46804168600279e-05
-8.68115235307084e-06
-2.02946158711907e-05
-1.15770911512156e-05
-1.0540052492669e-05
-2.21705848306607e-05
-2.1846707657322e-05
-2.28585290029446e-05
-3.46484173542744e-05
-2.25075922270513e-05
-2.37573378412405e-06
-1.58933751546747e-05
-2.70745739753628e-05
-3.22780055603224e-05
5.61319028507204e-06
-2.15944990025149e-05
1.209057471328e-05
-2.122639167387e-05
-3.56611969974145e-05
-1.75497784301909e-05
-7.21620102154187e-06
-1.12451323519943e-05
-9.07181554646869e-07
-1.94020151349634e-05
-1.13121086217573e-05
-1.65664805103628e-05
-3.51986124912935e-05
-1.27987234446861e-05
-1.62885928223665e-05
-2.89753201521189e-05
-1.23105757513399e-05
-1.85077075314448e-05
-2.05144985988683e-05
-2.4726700032721e-05
-4.38199601175935e-06
-2.29084680938992e-05
-1.06920577567939e-05
-1.46843503948661e-05
-2.84930996684019e-05
5.75316706947234e-06
-1.90077589604918e-05
-2.14854042015291e-05
-2.63030139018062e-05
-2.75646922480361e-05
-2.35057883404607e-05
4.8767657368735e-06
-2.07499359454104e-05
-1.90371066283377e-05
-2.09644322080565e-05
-1.75591638668649e-05
-1.64218412832401e-05
-1.36841152809681e-05
-1.71721078611552e-06
-2.88557870457338e-05
-1.53559898541948e-05
-9.92774120279174e-06
-1.12415613738753e-05
-1.89585565462299e-05
-2.27173254047249e-05
8.15265871506492e-06
-1.41394994512791e-05
-1.86856717531298e-05
-2.44650670640106e-05
-2.49193949393753e-05
-1.94287677385801e-05
-3.17213868964409e-05
-1.9761691103337e-05
-1.68841049735518e-05
-2.10094030093326e-05
4.89915596831672e-06
-1.32151668993438e-05
4.16827077945589e-06
-1.75045339541715e-05
-7.84161358719281e-06
-2.34056725809428e-05
-1.63971532244274e-05
-1.1641280390305e-05
-3.52855015361765e-05
-2.16572108561169e-05
-1.61468741907058e-05
-7.85698946481766e-06
-2.19678095863287e-05
-1.70976829504631e-05
-3.42820064175014e-05
-2.29918264788633e-05
-2.36349770029117e-05
-2.53337169564033e-05
-1.09826021655411e-05
-3.39472116124834e-05
-2.57643255147611e-05
-2.11303179791234e-05
-1.15425038979287e-05
-4.29549721850122e-05
-3.15713778143307e-06
-6.34696230835569e-06
-2.03570500155996e-05
-2.62876774033378e-05
-9.7312411491918e-06
-3.6128191995207e-05
-2.90140991799167e-05
-9.17869940056686e-06
-2.83275763192794e-05
-1.11148929755495e-05
-1.01266970353053e-05
-2.05262129722875e-05
-6.81405071182157e-06
-2.14912498867947e-05
-2.92924930003126e-05
9.12689608649536e-06
-5.04925957355262e-06
-2.08670659202895e-05
-2.83512176364058e-05
-5.61991651452887e-06
-1.24185137353875e-05
-1.55921503742663e-05
-2.78876547448391e-06
-1.54257129477063e-05
-2.48227049315833e-05
-1.74058361095105e-05
-2.03327671305145e-05
-3.60021498385486e-05
-1.38043368400538e-05
-2.95191147721754e-05
-8.60744238737116e-06
-1.2740361744772e-05
9.36523402147104e-06
-3.58778034582426e-05
-3.19996481650005e-05
-2.16158854909456e-05
-1.219999022789e-05
-2.51865786319789e-05
-3.37993441727502e-05
-2.8108241899739e-05
-1.29363151372034e-05
-4.98335519407836e-05
-2.81641897359709e-05
-7.58745914893985e-06
-1.54210953962821e-05
-8.04075687978613e-06
-3.59484595310455e-06
-2.32824259648092e-05
-2.18852598053979e-05
-1.22146863701886e-05
-2.23958364941694e-05
-3.22526880847806e-05
-7.08526737405201e-06
-4.71272087058389e-06
4.17068897623933e-06
6.32437594808092e-06
-1.27031784306816e-05
6.18312293226546e-06
-2.56443324270637e-05
-1.82942834181364e-05
-9.21738294417767e-06
-1.77059698269401e-05
-1.13448057987263e-05
-1.52137017528174e-05
-2.15033090242135e-05
-1.99541995141996e-05
-3.53002445235143e-05
-2.46635337056787e-05
-2.57005674243549e-05
-3.21532725805501e-05
-1.50721758764962e-05
-1.30598112911296e-05
-3.56805848027445e-05
-6.53611040987569e-06
-7.7630708553e-06
-1.41463151048423e-05
-1.48465639712356e-05
-4.15604698989221e-06
-4.02265902250987e-05
1.97779255583679e-05
-1.20907738859935e-05
-1.79255589228656e-05
-3.2250912210036e-05
-1.61782570124215e-05
-4.20664114902951e-06
-5.81747510079307e-06
-2.27411642445601e-05
-1.43017693548386e-05
-1.07197189307289e-05
-2.41323537245229e-05
-2.68741544549689e-05
-3.42413499027553e-05
-4.77613675986337e-06
-1.01643613385766e-05
-1.76411694683782e-05
-4.25311795558601e-06
-2.20019805739554e-05
-3.30156595544304e-05
-3.29325310997764e-05
-4.49831990918051e-05
-1.71768692766131e-06
-2.02736769219035e-06
-2.97515765859389e-05
-7.18205093056254e-06
-1.87688271579472e-05
-3.0029110240701e-05
-5.67070096146135e-06
-1.12422663819448e-05
-2.46852742170813e-05
-3.13803037200812e-05
-2.68118711059365e-05
-1.67599736321857e-05
-2.68335380501558e-05
-1.54795494916877e-05
-1.5955555556903e-05
-1.68002200396842e-06
-1.28303855863668e-05
-2.00579115412818e-05
-2.44569217182237e-05
-1.44849269405251e-05
-2.49633093937571e-05
-3.02354110502141e-05
-1.55469755192627e-05
-1.1789724488351e-05
-1.65416241790915e-05
-4.52461762548058e-06
-1.96670495320537e-05
-1.32501641427009e-05
-2.29061250580645e-05
-1.21771893276143e-05
-2.98172354669329e-05
-2.75191427355009e-05
-2.82281230208423e-05
-2.53960537622342e-05
-2.38717661940304e-05
1.86295475506516e-06
-5.45294498176534e-06
-3.58174582033478e-06
-1.49975421120644e-05
-1.28880904389761e-05
-2.90359744336007e-05
-2.94587812524301e-05
-5.22631131910785e-06
-1.81574065073759e-05
-1.92410341536568e-05
-2.4611230011008e-05
-3.99473960378146e-05
-1.79082766181319e-05
-2.6086804120987e-05
-1.22623950340218e-05
-3.01370169936087e-05
-7.7089709144691e-06
-2.21833006612966e-05
-2.21301927179558e-05
-1.02276929202772e-05
-2.10327769636044e-05
-1.90951071190937e-05
-1.82469083896247e-05
-2.35380241480066e-05
-2.16933586085081e-05
-2.06554695155364e-05
-2.76428904913989e-05
-3.44507248208278e-05
-2.56131940565982e-05
-3.03702894197658e-05
-1.96828535051202e-05
-1.71140787542985e-05
-3.06030187891772e-05
-1.7063507006355e-05
-3.1476846086701e-05
-1.85281864085289e-05
-2.63882329204814e-05
-1.22899814777516e-05
-2.88719470667877e-05
-1.97581731021153e-05
-3.0186451209324e-05
-2.63002678438984e-05
-3.48417322914281e-05
-1.27727877655794e-05
-1.29771766568875e-05
-3.69503783863528e-05
-3.48865552202463e-05
-2.02523247793284e-05
-5.62264799950178e-06
-2.06184260746075e-05
-2.46540476150114e-05
-1.94319308044783e-05
-2.57349400103566e-05
-2.68840497605496e-05
-2.57794787255002e-05
-2.25371865038685e-05
-2.89364214945165e-05
-1.62008912163711e-05
-4.97894108779135e-06
-4.3894248809259e-06
-3.15989046223074e-05
-1.65926772442095e-05
-3.10843086783261e-05
-8.84918554711772e-06
-3.17577107308432e-05
-1.58361482960136e-05
-1.87430405518571e-05
-2.94488038998322e-05
-2.33334245362374e-05
-2.51814508301403e-05
-3.01995636573889e-05
-4.19073182215418e-05
-2.7128230151453e-05
-1.62769848674987e-05
-8.00657375707521e-06
-2.33712601981787e-05
-3.24467750406148e-05
-3.31684440047855e-05
-3.41403342911698e-05
-1.10752891757086e-05
-1.37319739411799e-05
-7.21723540811943e-06
-1.0893178182419e-05
-2.06520719187443e-05
-1.94048761609641e-06
-2.11419225353024e-05
-1.04008921927453e-05
-3.98059585411346e-05
-3.27479137703636e-05
-1.55930601317872e-05
-1.41133065659039e-05
-6.23761799146245e-06
-3.5201010122824e-05
-1.65447535288534e-05
-2.31182574465037e-05
-3.17857996191518e-05
-3.48354776078735e-05
-8.75023417745102e-06
-1.03507175002556e-05
-1.33491772168028e-05
-2.46946944595245e-05
-2.45081271593011e-05
-1.88922765392962e-05
-1.73006416421122e-05
-4.33684092347605e-05
-2.23046361324044e-05
-1.61815710800336e-05
-2.21983067997347e-05
-1.07084432690737e-05
-3.65154107565839e-05
-1.54380978539603e-05
5.39507462744302e-07
-2.48020637714413e-05
-2.18607821404595e-05
-1.42853416736119e-05
-1.08936784027417e-05
-2.3194906656391e-05
-2.21514829350136e-05
-2.96501674675297e-05
-2.32534201379682e-05
-2.47214610757941e-05
-1.84940334639735e-05
-1.29429529485917e-05
-2.38162449794285e-05
-6.47031648901819e-06
-1.97539865400611e-05
-1.8825681935115e-05
-2.52616272898394e-05
-1.7648551445246e-07
-1.52483213660841e-05
-3.14259386818705e-05
-2.03096045555134e-05
-1.21246384769229e-05
-1.47952768631084e-05
-3.94046525732979e-05
-2.13797087451417e-05
-1.44782421777223e-05
-7.60153108206016e-06
-2.19311457116149e-05
-2.30336014237622e-05
-1.79850913807634e-05
-1.31358521939281e-05
-1.56430280392241e-05
-2.90531674417311e-05
-4.97477849639061e-06
-1.24925282568631e-05
-2.1337352127325e-05
-2.52455095626348e-05
-8.24828647748218e-06
-2.9159988336066e-05
-2.61032111960456e-05
-1.85386388684625e-05
1.15241334071115e-05
-2.34081710770433e-05
-9.2259962994074e-06
1.09239988466219e-05
-1.13848976495622e-05
-3.71903876731737e-05
3.03023852649288e-06
-2.96336339080967e-05
-1.97804362375599e-05
-1.54594651949511e-05
-2.37451975693296e-05
-2.86899706862659e-05
-1.1637103067608e-05
-3.84259250009789e-05
-2.37833017658728e-05
-2.56301984096771e-05
-7.74730491480727e-06
-1.70204689230421e-05
-5.12976741188004e-06
-1.22056022178953e-05
-2.96843038259719e-05
-1.02602739114569e-05
-2.67438354295741e-05
-3.22964329774951e-06
-7.82014186727962e-06
-7.2729812502126e-07
-3.8956696022924e-05
-1.19526755825e-05
-2.46060814401124e-05
-4.10234111059705e-05
-1.96217493550332e-05
-2.93903138437068e-07
-1.5228860450143e-05
-3.07061253658481e-05
-2.56958810774727e-05
-2.36508315121017e-05
-1.09528446274252e-05
-2.65741531733987e-05
-1.82660094631482e-05
5.34737568542457e-06
-2.71671438113904e-05
-6.53675543326445e-06
-3.68356715073104e-05
-8.74367251435271e-06
-4.32231927549195e-06
-1.59797277221559e-05
-1.29925727346156e-05
-2.55685900312098e-05
-3.04027574733444e-05
2.84623802694437e-06
-2.89842871734694e-05
-2.65608783092178e-05
-2.87063439428421e-05
-1.22167161911537e-05
-9.47149067982519e-06
-1.05166369697612e-05
-2.65712680344938e-05
-2.02717364019144e-05
-1.92050441658737e-05
3.34844894943579e-06
1.18229343162832e-05
-2.50432949958773e-05
-3.26126949005989e-05
-2.39292611758295e-05
-2.15195058925204e-05
-1.59613039376876e-05
-1.05246438954771e-05
-2.34508942717288e-05
3.6770571573533e-06
-5.76819864475341e-07
-1.92855850857955e-05
-1.9343450219823e-05
-8.06494563534061e-06
-2.41122999788721e-05
-1.08587538292391e-05
-2.62089214758135e-05
-2.60991695366879e-05
-1.66868543720106e-05
-7.53413565905561e-06
-4.04565673663578e-05
-1.21136214603363e-05
-3.25567046161178e-05
-3.50749364274135e-05
2.66414234945404e-06
-9.35835944135367e-06
-3.62987119468995e-05
-1.20630024965275e-05
-1.21689397928666e-06
-2.46097367741791e-05
-2.9622326689939e-05
-1.82497784950931e-05
1.12427299133955e-05
-2.00311353578135e-05
-3.32871127011778e-05
-4.39868343704959e-06
-2.34790352691506e-05
-2.00558609261161e-05
-2.57587963099172e-05
-8.62197585032527e-06
-2.24411062817271e-05
-3.63358133066896e-06
2.38032509365314e-07
-3.90040735575209e-06
-2.2167627520387e-05
-2.40186135081682e-05
-4.05175190037343e-05
-2.70653370381486e-05
-2.09937311794334e-05
-2.21161176828284e-05
-3.00919656146143e-05
-4.26562987752536e-05
2.41322118689575e-06
-1.88032921086475e-05
-4.80820642141632e-06
-2.54366700465308e-05
-2.16496302051056e-05
1.33554512528874e-06
6.41037048234316e-07
-2.07919666372433e-05
-2.28188682812796e-05
-2.50897335661335e-05
-8.45009008911284e-06
-9.12243087693774e-06
-1.75378315421307e-05
-1.912526429325e-05
-2.7752703957309e-05
4.31559315912293e-06
-2.54334640184785e-05
-2.96256510468233e-05
3.01544532793932e-06
-4.18942290478906e-05
-1.13457424561025e-05
-2.75605584183603e-05
-8.88291164131049e-06
-1.90799211203988e-05
-2.03755710403706e-05
-2.52002384150853e-05
-2.89456953507138e-05
-1.86018495774107e-05
-3.09844939385271e-05
-1.24355355251666e-05
-1.23379199602007e-05
-3.73509432786341e-05
-1.43030562417634e-05
-1.69726936280772e-05
-2.3064586817711e-05
-3.24815659218513e-05
-2.69135383415744e-05
-2.65881064641537e-05
-3.01314061153924e-05
-3.10315788468774e-05
-1.99155301519434e-05
-1.69094917646778e-05
-1.79163558374736e-05
-4.22720566267671e-06
-3.22304275772001e-05
-2.77483019715753e-05
3.93207925029098e-06
-2.4891237407241e-05
-3.53597763732226e-05
-2.75751976854643e-05
-3.86501555753038e-05
-2.39681222432818e-05
-1.64621290743573e-05
2.23839346481736e-06
-2.39245546345232e-05
-2.91612166388099e-05
-1.62715790265403e-05
-1.3008201177081e-05
-2.4280001415346e-05
-3.37230029012531e-05
-2.77587944895431e-06
-3.50851519748359e-05
-3.30516044703859e-05
-1.74853228218236e-05
-8.57875559363548e-06
-4.2901526639518e-05
-1.44783301096714e-05
-1.83104752433704e-05
-3.75199595931148e-05
-7.17945791008143e-06
-2.54860697237143e-05
-6.92264023864296e-06
-4.21500535259527e-05
-2.15029210259785e-05
-1.15406367198086e-05
-1.86244532051402e-05
-1.94231523075491e-05
-3.73241653390973e-05
-2.50575986089206e-05
-1.07989126754539e-05
-2.35715760982079e-05
-4.97160695502895e-06
-2.59876464761379e-06
-3.50701620533689e-06
5.93544052260893e-06
-2.21759354208431e-05
-2.25749332912388e-05
-2.37288030469206e-06
-2.11827920795772e-05
-2.28283087809034e-05
-2.09900542177657e-05
-3.17674309968836e-05
-1.94483792167794e-05
-4.7445831974284e-05
-2.00820146581492e-05
-2.40132556548389e-05
-4.29971009632898e-05
-2.87474395633335e-05
-3.63107955922666e-05
-1.88725734699022e-05
-2.75294336570609e-05
-4.19729561700937e-06
-1.56373577509466e-05
-2.02008847253609e-05
-1.4338058603253e-05
-1.73694154300013e-05
-2.24847853091915e-05
-1.24784422002983e-05
-2.66186690741256e-05
-2.0565447633915e-05
-2.10591845332764e-05
-2.16761169054468e-05
-3.43652179541279e-05
-2.3794390691925e-05
-2.78798952973639e-05
-2.79449870858711e-05
-2.78049171652166e-05
-2.23423679084769e-05
-2.42778965974699e-05
-1.97286565202487e-05
-3.06617233061556e-05
-2.1249125158417e-05
1.19058075947541e-06
-1.45011983283318e-05
-1.54607934621548e-05
-3.73086771926109e-05
-1.47484728816666e-05
-1.46469477379622e-05
-1.47179271179052e-05
-2.68112921328851e-05
-2.24063808388702e-05
-6.51920752924498e-06
-1.87230276396958e-05
-2.24802366618365e-05
-2.08711369690734e-05
-4.03734036111342e-06
-1.37033802367897e-05
-8.8337561534534e-06
-1.68503165197917e-05
-2.83173928471234e-05
-1.32918521382401e-05
-3.02296325522588e-05
-3.71022972549894e-06
-9.33125823462317e-06
-3.32531410495751e-05
-1.58188489567549e-05
-4.01014615340066e-05
-3.38483092466042e-05
1.47596647913597e-06
-3.21172152695384e-05
-2.52634860747432e-06
-3.20238066439525e-05
-2.20722619634761e-06
1.42456917314747e-06
-3.92955466838544e-05
-2.45637996022157e-05
-9.60646478476053e-06
1.37603165110209e-06
-1.70232206583081e-05
-3.66791797299353e-06
-2.93285204580833e-05
-1.92296420190252e-05
-1.77009862754098e-05
-2.43485428023625e-05
-2.13875255680287e-05
-2.24789139451537e-05
-1.72754197453905e-05
-1.15460536022566e-05
-1.08208250271878e-05
-3.55609089016576e-05
8.84962963789319e-07
-2.4579922212668e-06
-5.83709115689353e-06
-1.54661697341995e-05
-3.58378570744809e-06
-9.56321825217392e-06
-4.4272504662003e-05
-1.42494021324837e-05
-1.27148261259162e-05
-3.1628516627303e-05
-3.65956345554808e-05
-1.54780919296835e-05
-5.24273935834075e-06
-8.19177900342964e-06
-3.20775074737658e-05
-3.71910285319308e-05
-2.37021135550924e-05
-1.81639610020028e-05
-9.78505190850477e-06
-3.16193541165095e-05
-1.00283710543892e-05
-3.74283430559198e-06
-2.90891425855209e-05
-3.43158988714456e-05
-1.97647213222161e-05
-2.34813663781907e-05
-1.50579926897221e-05
-1.13861015671535e-05
-6.65493494325284e-06
-1.13100000767844e-05
-3.55575390853688e-05
1.10361449274336e-06
-2.58626276105375e-05
-3.3063842810794e-05
-2.11443181814678e-05
-2.12778148681023e-05
-2.14637250674526e-05
-2.59529445495032e-05
-2.74925163411023e-05
-2.19875190733094e-05
-2.23390763638805e-05
-3.36165383222263e-05
-2.46867227778052e-05
-1.04550746280636e-05
-2.41003705962301e-05
-1.74628655941441e-05
-3.48143925829943e-05
-2.24107580629545e-05
-2.47507471330456e-05
-2.33202903657092e-05
-1.81518662094803e-05
-1.28669434211952e-05
-2.7682724012147e-05
-2.99455331517513e-05
-1.46330858231701e-05
-8.10012786352726e-06
-2.32185857613199e-05
-9.23567896682141e-07
6.5760347180645e-06
-1.78439970211162e-05
-2.51084801230649e-05
-1.0231595836149e-05
-2.42855507214495e-05
-3.01876642081176e-05
-2.36039869778842e-05
-9.6623137445086e-06
-1.46143699823809e-05
-1.31907767589288e-05
-2.02686846874318e-05
-4.71498901802886e-05
-1.91608862177663e-05
-2.74143925071208e-05
-2.9276480531877e-05
-3.44548492066744e-05
-2.54037109215235e-05
-2.61379316500931e-05
-2.71427760745431e-05
-1.95463513717946e-05
-7.96901805646497e-06
-6.05075743544363e-06
-1.12925405959215e-05
1.66747506566483e-06
-1.81539596125483e-05
-2.38019853662414e-05
-1.39588344970849e-05
-2.21505817931099e-05
-2.87690264938703e-05
-2.96829968843491e-05
-1.82116562274295e-05
-2.51434087335549e-05
-1.41624205868629e-05
-1.87944979932758e-05
-1.32062311768178e-05
-4.41906509320884e-05
-1.73472954034738e-05
-1.06319331447546e-05
-2.32181000106005e-05
-9.66831612673366e-06
-3.43161240732799e-05
-3.18763496574068e-05
-3.14225346673034e-05
-7.67476476646832e-06
-1.79580194757099e-05
-4.14759049821324e-05
-2.64089126086818e-05
-4.3647974773498e-05
-1.52669558462424e-05
-1.70823436700533e-05
-1.18838706272913e-05
-1.11733293478263e-05
-4.47050607126547e-05
-1.15004513203836e-05
-1.1854549119245e-05
-7.3396220844225e-06
-2.23472500169587e-05
-1.44103958528698e-05
-2.76350559277217e-05
4.151867176016e-06
-1.48963504486832e-05
-2.02422688977796e-05
-2.09334804710901e-05
-6.03203809128871e-06
-2.80782409770106e-05
-2.4841345327322e-05
-1.19223166338853e-05
-6.14828057562601e-06
-2.74083388624881e-05
-2.22128621665484e-05
-2.86012855178702e-05
-3.21092739979386e-06
-1.51634843155046e-05
-3.45092456321495e-05
-3.20815345512802e-05
-1.30221436784441e-05
-1.60063892755864e-05
-3.19323115985847e-05
-8.7513021772305e-06
-5.09126743043936e-06
-9.18958405144923e-06
-1.98534291202335e-06
-2.9948738701021e-05
-2.0957802883325e-05
-1.66676157041729e-05
-1.38570532736631e-05
-3.84377090147278e-06
-2.05117800252397e-05
-2.32506094144854e-05
-1.28093440031038e-05
-3.56036993074955e-05
-4.05760383571977e-06
-1.54381869741132e-05
-3.04142614245375e-05
-4.48482094631454e-06
-3.72744996561035e-05
-1.33775961786103e-05
-2.33503938815806e-05
-1.69264646508003e-05
-1.9350935242968e-05
-6.65875776204678e-06
-6.09859127309315e-05
-2.79765331046073e-05
-7.70448374912432e-06
-3.05039706024853e-05
-2.45432030085355e-05
-8.65819889960048e-06
-3.51019744456187e-05
-2.54023212790816e-06
-2.73276179665052e-05
-1.71747196525555e-05
-2.81232044071234e-05
-8.79032366675667e-06
-2.27291127884165e-05
-1.90286749371514e-05
-2.21353348813146e-05
-9.50394664733159e-06
-5.20168631929017e-06
-2.55580203261785e-05
-1.02820754604594e-05
-1.02381439621848e-05
-1.91141620948693e-05
-1.798262553599e-05
-1.49662398926213e-05
-3.68092884898033e-05
-3.0056301024664e-05
-3.40361774748348e-05
-1.96902333383711e-05
-1.25447970579835e-05
-1.89301192847735e-05
-2.81299911669546e-05
-2.21054049755046e-05
-3.60926108715286e-05
-3.66091419337754e-05
-3.06767489073215e-05
-1.98179885378783e-05
-2.73414848728712e-05
-3.37858257884966e-05
-5.06832124044221e-05
-2.3326770232551e-05
-1.64798593091654e-05
-1.30220499132736e-05
-4.4323808815771e-07
-3.71995758436252e-05
-2.33483219108508e-05
-3.61395826909018e-06
-2.09123159545348e-05
-4.18382594867663e-05
-2.69462445913024e-05
-3.49420400585495e-05
-2.06679084309232e-05
-3.11186095866972e-05
-1.87288587100565e-05
-2.47338965212831e-06
-2.12239901168693e-05
-2.2896263202895e-05
-2.11802046447729e-05
-1.58709121983551e-05
2.09532403062953e-06
-1.32616890285882e-05
-1.69616940353662e-05
-3.16580246821128e-05
-1.46504197370508e-05
-1.17748273516409e-05
-1.51557182343109e-05
-1.42411415156962e-05
-2.96972194029987e-05
-1.87919871916351e-05
-1.53444154967046e-05
-6.05345126008515e-06
-4.32336998125419e-05
-2.32856915189679e-05
-1.72510548799947e-05
-2.71927271780621e-05
-1.31610130390781e-05
-1.13551510931367e-06
-1.8531596100737e-05
9.67214751538101e-06
-1.17378890431902e-05
-1.60287015014319e-05
-4.95071761736848e-06
1.75816042993015e-05
-1.70174865146772e-05
-1.68736622547997e-05
-3.09130979813308e-05
-2.36715683749624e-05
-3.31349064598068e-05
-1.74956190946943e-05
-3.15887722272998e-05
-2.27096504528314e-05
-2.48858160673348e-05
-2.56238089023738e-05
-2.60867029963878e-06
-3.17471314803827e-05
-1.07446646936961e-05
-1.05681607730052e-05
-1.57404756790355e-05
-1.48582327747253e-05
-1.15957523075732e-05
-1.03056433192827e-05
-2.9906967452549e-05
-1.66583892985674e-05
-2.82034504865939e-05
-1.72867387016157e-05
-9.70411557494899e-06
-1.78680522482324e-05
-2.22535959017282e-05
-1.23756493679651e-05
-3.71297901374853e-05
-2.44283641761309e-05
-1.10123418982818e-05
-2.09611865710798e-05
-9.11967535103768e-07
-6.54397036903398e-06
4.63950243711604e-08
-1.71570884060345e-05
-6.47812538332992e-06
-1.02655215723995e-06
-3.51827075596044e-05
-3.04525117262426e-05
-2.52308295669855e-05
-1.22715781911453e-05
-1.40566667525395e-05
-1.09774453228801e-05
-1.15507896284134e-05
-1.9946305469469e-05
-1.86438960128372e-05
-1.24281629901207e-05
-7.96370355758296e-06
-1.02236370834534e-05
-1.09087127425474e-05
-8.66460649019886e-06
-4.87928613638947e-07
-1.48130041398394e-05
-3.30282830602868e-05
-1.71910200146602e-05
5.69031074383522e-06
-8.25406457986552e-06
-2.96621536760123e-05
-2.26414781114568e-05
-2.40865447922492e-05
-2.29331495632899e-05
-2.51835478511465e-05
-1.1225360204764e-05
-2.01642758605309e-05
-2.15738048833908e-05
-1.91891502172177e-05
-2.12027963214745e-05
-3.92514120651481e-05
-4.10299670078498e-05
-1.70811764854116e-05
-2.9927968093088e-05
-3.68493742503145e-05
-3.00592898802324e-05
-1.98788908532001e-05
-2.16289532505149e-05
-1.22392451002067e-05
-2.28872854253281e-05
-1.84067686267619e-05
-1.88237917549999e-05
-3.42019770537771e-06
-1.35792694869662e-05
-2.51367015495157e-05
-1.01522944547596e-05
3.23289927118966e-06
-8.43838122208456e-06
-1.23988596183258e-05
-9.48902458862276e-06
-1.04745953403891e-05
-2.6567136542062e-05
-3.2836088034885e-05
-2.14670523768631e-05
-1.07630811837085e-05
-3.44278645400516e-05
-1.49016616628175e-05
-4.01234748208493e-05
-2.81630138988062e-05
-1.5740679044248e-05
-3.29626816274182e-05
-1.90294227288219e-05
-1.81828256775636e-05
-5.99353011222328e-06
-1.27085324628803e-05
-2.42013798950465e-05
-2.55538599613539e-05
-2.85046471255599e-05
-2.49630318915506e-05
-2.15618026671626e-05
-6.90041066608756e-06
-2.50646391213134e-05
-1.47235648292666e-05
-3.57182009091076e-05
-2.68413049385122e-05
-2.25191779041358e-05
-2.55066455295238e-05
-3.01477101120497e-05
-2.01454310472844e-05
-1.98671352637497e-05
-3.54279730872859e-05
-3.86714632933077e-06
-1.35855407994628e-05
-1.88554959045941e-05
-3.3690699985522e-05
-1.78089048495351e-05
1.48462103165858e-05
-2.04215438581279e-05
-2.10733998994767e-05
-2.43699961525163e-05
-3.45219548711068e-05
-1.93109368392279e-05
-2.84561303183711e-07
-1.57179954169184e-05
-9.36813877515001e-06
-8.56790833696111e-06
-1.5200203661073e-05
-1.14644926602196e-05
-2.79842137199098e-05
-3.60571273941966e-05
-4.14719781484585e-05
8.02044097758536e-07
-2.89214786064905e-05
-1.24512429322179e-05
-2.75294835388192e-05
-2.61198722564286e-06
-2.04968082787375e-05
-3.04509198464208e-05
-1.7416297465886e-05
-5.91879133926049e-06
-2.25100048587294e-05
-5.75712962155304e-06
-1.49813404831596e-05
-2.62835091365875e-05
-2.73230049714797e-05
-1.4780070336206e-05
-1.95320536601917e-05
-2.8878417313716e-05
-2.44579728231374e-05
-3.08326110544874e-05
-2.52013004476051e-05
-1.56081293880447e-05
-2.64477368852186e-05
-2.57537967259567e-05
2.29629473212843e-06
-2.0210142975007e-06
-3.37095331463832e-06
-9.63912392085058e-06
-2.95519335906763e-05
-8.5683147530718e-06
-2.74119710958261e-05
-3.41199120588884e-05
-6.10344324737756e-06
-1.66989968361397e-05
-2.31068489601616e-05
-1.19151163879907e-06
-2.91155831846585e-05
-1.60397864368692e-05
-3.59697828650728e-05
-4.06965240350469e-05
-2.23459048555492e-05
-1.77849481790837e-06
-2.77068488993253e-05
-1.46109855787325e-06
-2.15774572874315e-05
-2.05572083223552e-05
-1.19957826536321e-05
-1.03107549731152e-05
-3.7030793462565e-05
-1.43888057071104e-05
-2.43642078119987e-05
-2.17722887510977e-05
-1.51275917776788e-05
-2.86066088696639e-05
-2.95918352602442e-05
-5.07157078035279e-06
-1.44115155641753e-05
-1.78175639282936e-05
-3.85284838123004e-05
-2.99948729981658e-05
-4.01960977591104e-05
-1.45570215040004e-05
-6.1322091905212e-06
-3.1057445255325e-05
-7.85507815322433e-06
-3.80590746677938e-05
-3.0024118540585e-05
-2.00857356407929e-05
-1.61471900398166e-05
-4.97401197241914e-06
-2.34600037061334e-05
-1.27648233333062e-05
-1.46665616828387e-05
-2.01240407361672e-05
-2.78439756237417e-05
-2.41831787160386e-05
-1.06054287656567e-05
-3.26605104424369e-05
-2.47711815156964e-05
-2.17313623871226e-05
-8.6790323863934e-06
-2.23635574627329e-05
-2.92072813426222e-05
-3.57062894183123e-05
-3.7657907356634e-06
-1.86632802812169e-05
-2.50084012763045e-05
-2.44631619724402e-05
-2.72315912596822e-05
-1.09866198159885e-05
-2.34335072400018e-05
-1.4081718670649e-05
-7.35142779608553e-06
-1.51250045952201e-05
-5.09889720208598e-06
-3.69037134316586e-05
-2.68658284600879e-05
-1.59400718612593e-06
-3.96353399777254e-05
-3.14216484504037e-05
-1.64984346734434e-05
-2.07501946781066e-05
-3.1105588740002e-05
-2.6264727791957e-05
-2.06155777337511e-05
-3.70981233868543e-05
-1.94701786349409e-05
-6.98927800871886e-06
-1.21270809392208e-05
-1.99185913458116e-05
-6.69709623405703e-06
-1.72683106175763e-05
-1.94548350818212e-05
-2.5858632127453e-05
-3.216817452248e-05
-1.44315372108568e-05
-3.05917639135077e-05
-3.97147509476416e-05
-1.57964974421718e-05
2.22693901977607e-06
-2.3630093663292e-05
-3.21743591852913e-05
-8.9964298365349e-06
3.06452582953386e-06
-1.49146000260023e-05
-2.99820325406718e-05
-6.39033337001909e-06
-2.39177804351202e-05
7.31244316004152e-06
-2.57042231807506e-05
-2.30286889732641e-05
-1.10040979960315e-05
2.88060173533727e-06
-1.04848254396244e-05
-1.1793305978909e-05
-2.87564144919493e-05
-1.9643892882326e-05
-3.80954191190591e-05
-1.77761788381539e-05
-2.05831073526175e-05
-2.70359141886333e-05
-2.36000526537293e-05
-3.89741000065347e-05
-2.24064621884333e-06
-2.90414692294711e-05
-1.50293996849832e-05
-1.65831163198557e-05
-2.83617821372395e-05
-6.77073894331715e-06
-1.37716657864967e-05
-8.27245184877488e-06
-7.52013898444996e-06
-2.95871109534779e-05
-3.25034694057446e-05
-1.07033264651573e-05
-1.99781771566968e-05
-1.01583610868843e-05
-1.77063029429168e-05
-3.11646470039551e-05
-2.49040991470378e-05
-4.62280056009903e-05
-1.43287732831467e-05
-1.46045696018677e-05
-4.71270970175713e-05
-3.40278049281233e-05
-2.70298805400799e-05
-1.22296201375197e-05
-3.54967315262075e-05
-2.66532276946489e-05
-2.10125474675862e-05
-1.94288273478429e-05
-3.2175497356721e-05
-1.98847908281381e-05
-1.78447464004175e-05
-2.21046453214654e-05
-2.79484062203519e-05
-1.83367600435281e-05
7.27230947272762e-07
-1.90255309214989e-05
-4.54911332250327e-06
-1.79402037338091e-05
-1.85350581571349e-05
-3.89195094847392e-05
-2.8965493875842e-05
-3.39507258384553e-05
-7.69018884752755e-06
-3.7737798748409e-05
-5.80793698281033e-06
-3.06609169595934e-05
-7.05636281338793e-06
-1.23960395678598e-06
-2.34581234193377e-05
-1.75029291733655e-05
-3.70229932470848e-05
-1.14522259099515e-05
-2.44518639304049e-05
-2.29014480948523e-05
-7.32728146027838e-06
-9.16869887229966e-07
-2.39337146312849e-05
-5.25274636659165e-06
-3.56925027194091e-05
-2.48961840344081e-05
-2.38074529438254e-05
-1.46937035607075e-05
-1.34106575856279e-05
-6.16074440435116e-06
-1.8691386112301e-05
-3.12058145141202e-05
-1.5498753469299e-05
-1.83241396050173e-05
-1.55613689860246e-05
-1.0776659242584e-05
-2.39343720407751e-05
-5.12139688297708e-06
-1.76652650279524e-05
-2.22093721147797e-05
-1.19420757820348e-05
-2.38552534929615e-05
-2.37951386769892e-05
-2.04154594008911e-05
-8.05097608818253e-06
-8.34306131385147e-07
-7.6576473792183e-06
-1.76476692692446e-05
-3.75512961746548e-05
-1.66232245036226e-06
-5.78244264647442e-06
-1.22383547855486e-05
-9.12284882825267e-06
-1.69761943581028e-05
-2.03178322086989e-05
-2.75176847093603e-05
-1.35653593851602e-05
-3.83050595364521e-05
9.15614144457644e-07
-2.64333578217682e-05
-2.35997080786755e-05
-1.88588274451461e-05
-2.11184638186106e-05
-2.3242767370383e-05
-2.70673204714277e-05
-1.94225999217423e-05
-4.15647180754398e-05
-1.52305405045394e-05
-3.229032845364e-05
-2.41698624521134e-05
-2.18563846913573e-05
-2.29273644843349e-05
-2.71178780321806e-05
-1.38426622249265e-05
-3.24266899329967e-05
-1.86506285983938e-05
-1.38231456641287e-05
-3.48956841713467e-05
-2.97086814808279e-05
-3.94736327203958e-05
-1.44459251301338e-05
-3.8338353796627e-05
-2.95502834404622e-06
-1.35352480075761e-05
-1.90673554585919e-05
-7.08780429053438e-07
-3.26466468556012e-06
-1.9315055447688e-05
-1.53721189549237e-05
-1.62714311325457e-05
-3.96941112992697e-06
-1.31691719819564e-05
-3.75951196508727e-05
6.75924572003653e-06
-2.2091560670855e-05
-5.40775871584861e-06
-2.94149056513758e-06
-1.71236197763791e-05
9.77828295182623e-07
-2.48885631427086e-05
-1.1305663315976e-05
-9.58398345276236e-06
-6.21960584766871e-06
-5.7258606854985e-06
-2.44949968708981e-05
-1.2210288252003e-05
-1.28830450682206e-05
-1.79247510795078e-05
-9.9198294197263e-06
1.58086161511775e-06
-8.31217352551676e-06
-1.72900642128696e-05
-1.08575336277693e-05
-2.15480201533591e-05
-2.81465607079109e-05
-1.13413604160767e-05
1.38618413535524e-05
-3.42788402130796e-05
-4.12587019598679e-06
-9.2785447604666e-06
-1.30442792090361e-05
-8.80873046514999e-06
-2.99138250033722e-05
-4.88114739583651e-06
-2.74092658643364e-05
-3.8344484064638e-06
-1.77768526312584e-05
-1.20292871970893e-05
-2.5613244090002e-05
-2.49944568391946e-05
-1.03350070456356e-05
-8.44566198334337e-06
-8.41249415312707e-06
-1.57684145105708e-05
-2.57888945191336e-05
-1.52172517382971e-05
-2.81160735071491e-05
-2.29467349483261e-05
-3.52075259749248e-05
-6.64267648212718e-06
-1.57624415855445e-05
-3.30131511333784e-05
-2.939200147905e-05
-1.12211412669033e-05
-1.41583969939162e-05
-1.54082916398585e-05
-2.77440729003954e-05
-2.10303260862144e-05
-2.32021078089858e-05
-1.72651667064255e-05
-2.22731356199792e-05
-2.23426228995256e-05
-1.05167435535435e-05
-1.51187509017954e-05
-2.10982899953292e-05
-2.21779091964428e-05
-1.98041738820663e-05
-2.74653800115312e-06
-2.57854470005003e-05
-1.87011134822013e-05
-1.95107705663104e-05
-2.41939514790707e-05
2.07386712368932e-06
-1.1404896566905e-05
-3.39403229748613e-05
-2.14406187565982e-05
-3.94560367478326e-06
-1.37642712302292e-05
-4.65825089856327e-05
-1.00228090295788e-05
-3.40236186359427e-05
-1.03328494105304e-05
-2.54708941964786e-07
-1.89351731193634e-05
-8.31460833363858e-06
-1.22867191839932e-05
-3.07328988252891e-05
-2.21963883466146e-05
-3.41568526446782e-05
-2.74285474405046e-05
-2.41334468446424e-05
-1.3042871858428e-05
-1.35353364954866e-05
-2.02042062710345e-05
-1.91940324117871e-05
-1.40914016070811e-05
-1.11302932344923e-05
-2.04655203750135e-05
-1.81767338386549e-05
-1.71275001763317e-05
-2.01854650105931e-05
-1.26353064581078e-05
-9.39976914094006e-06
-3.60590143886628e-05
-2.35109021096446e-05
-1.21917458604851e-05
-1.486286109079e-05
-1.48062420813596e-05
-2.18486314000349e-05
-3.68901217830019e-05
-3.30375990142667e-05
-2.03975826575915e-05
-1.94224444997772e-05
-2.79781278043255e-05
6.99319615836568e-06
-7.25935827018912e-07
-2.54113021391774e-05
-4.88005005503119e-05
-2.79304168295949e-05
-9.83505484493617e-06
-2.44422538090922e-05
-1.04500945296997e-05
-2.76397536589306e-05
-8.37654620658338e-06
-2.96974488596088e-05
-5.61074864005601e-06
-1.66120787272751e-05
-1.08058780864372e-06
-1.90898379530457e-05
-4.01695015326549e-06
-1.94143102086522e-05
-2.16129002707984e-05
-2.12479307236904e-05
-2.4487732846285e-05
-1.78757777329119e-05
-3.89655303431438e-05
-1.80034400430803e-05
-1.09643484143009e-05
-6.40102671187469e-06
-2.21873247162952e-05
-2.38119831499626e-05
-3.15988121130983e-05
-1.83557334062883e-05
-2.2856671837298e-05
-1.43692049731342e-05
-2.58889628019623e-05
-2.47751905117277e-05
-1.8208239183753e-05
-3.32292759084196e-05
-2.47954666331782e-06
-2.40456426162202e-05
-3.96659336249758e-05
-2.76563953698334e-05
-1.2021670206871e-05
-1.96250873158243e-05
-3.17750132359065e-06
-1.18269661537339e-05
-1.78182817447484e-05
-1.73359775533684e-05
-2.00539234485971e-05
-5.5569529194962e-06
-3.44037610140466e-05
-1.03598368666909e-05
-2.2471997810023e-05
-1.34523706249915e-05
-1.85164362874915e-06
-3.05059683707818e-06
-3.64522031046005e-05
-2.58883897405198e-06
-2.16732427791652e-05
-1.48776113390511e-05
-2.32850832561247e-05
-1.04234895038599e-05
-2.58864181634125e-05
-2.52774883621135e-05
-1.04284204109104e-05
-4.17872607235291e-06
-3.01861826848028e-05
-4.09832883440259e-05
-6.72619148303366e-06
-1.70206066300996e-05
-3.30553266244269e-05
-1.25071908438672e-05
-8.27511748891774e-06
-5.49416219070806e-06
-3.48409367676452e-05
-2.0720434722527e-05
-2.33133978221947e-05
-3.94451698594324e-05
-1.25751350409329e-05
-2.4625994460606e-05
-1.12980973652028e-05
-2.47352308585936e-05
-2.40253453090484e-05
-2.42013121199838e-05
-2.21571694582061e-05
-3.20190640961694e-05
-2.42671808539067e-05
-4.35493086059237e-05
-1.5808437866774e-05
-4.92743117083835e-05
-3.45890690768752e-05
-1.87432835960269e-06
-4.24200813098297e-05
-1.82960218712631e-05
1.28697849862138e-05
-2.57644427721021e-05
-2.84663599715861e-05
-2.18170610373578e-05
-3.82754568548219e-05
-2.73088920249641e-05
-1.24256528195926e-05
-1.9469803168705e-05
-4.15389340444367e-05
-2.75564020009204e-06
-1.42334172894774e-05
-2.42765669211903e-05
-1.48912905661506e-05
-1.16041828149534e-05
-1.75069887033384e-05
-1.52620602116027e-05
-3.34941963611459e-05
-1.94804195330089e-05
-2.71977716360334e-05
-1.07559152539368e-05
-3.28347051448354e-05
-1.43493962161747e-05
-4.04198470680969e-06
-7.81151337215488e-06
-5.47779417909176e-07
-2.40704207706273e-05
-1.12350125716944e-05
-1.21372681538154e-05
-2.4774505782693e-05
-3.0463715895789e-05
-1.86620452555739e-06
-2.04204008216639e-05
-2.35054427104592e-05
-3.14561510249837e-05
-1.8539007299309e-05
-2.636336037179e-05
-2.78982822304421e-05
-5.13974055121082e-06
-2.72383156381663e-05
-2.33113850001235e-05
-2.05856202799915e-05
-1.63667584865016e-05
-1.29219471660306e-05
-4.74412800438717e-06
-2.07468160370298e-06
-1.70972476047543e-05
-2.91429844996306e-05
-2.1198215717853e-05
-2.65290448238014e-05
-6.32507696669249e-06
-2.25779066616672e-05
-2.50725735348655e-05
-1.74042206649254e-05
-3.40740088873933e-05
-2.41754833718006e-05
3.01709158103916e-06
-2.13660206519123e-05
-1.46607952744596e-05
-2.270258550042e-06
-2.02529847290895e-05
-2.10499541341579e-05
-2.34046668234413e-05
-2.09923717624988e-05
-2.22108768974448e-05
-1.73096210326995e-05
-5.84746735627206e-06
-6.87267345867967e-06
-1.82971849913571e-05
-1.98604844792681e-05
-1.34291496800125e-06
-2.54937116607016e-05
-1.63083630880066e-05
-3.47807716164677e-05
-2.76309744004494e-05
-9.61846730613745e-06
-3.9520248074943e-05
-9.84754745608737e-06
-2.21737431858537e-06
-2.32832094532354e-05
-2.52687483613071e-05
-1.85069216205709e-05
-1.85696569012186e-05
-2.9424584992775e-05
-9.52315649980397e-06
-2.96820225981175e-07
-2.28215289144941e-05
-3.95314393997553e-05
3.50821871983855e-07
-2.03709018718931e-05
-2.6163435500742e-05
-3.16589444356179e-05
-1.87001222919802e-05
-2.2523142892172e-05
-2.07629472830477e-05
-1.55858023074481e-05
-2.24452732824737e-07
-1.12329879359766e-05
1.96782639728008e-06
-8.90141569997521e-06
-1.14599030787075e-05
-1.19563822246793e-05
-3.79009989871428e-05
-1.04121156425218e-05
-1.29087252618248e-05
-3.08357849932004e-05
7.33000301051635e-07
-2.0224142686999e-05
-3.85658311601951e-05
-1.9669738086122e-05
-2.61300645352372e-05
-1.75711554237581e-05
-1.9344607335078e-05
-2.68902675326061e-05
-2.95598659777897e-06
-1.82633997448189e-05
-2.35325808574783e-05
-1.37669077725077e-05
-3.39767645158612e-05
-4.11557486065438e-06
-1.7623466953476e-05
-2.71502236826415e-05
-6.20268113691276e-06
-2.30423222138283e-05
-2.37368852361822e-05
-1.21432686683697e-05
-1.23065968309908e-05
-1.41813570433925e-05
-3.64252896300203e-05
-2.3569459025887e-05
-4.51147251561546e-05
-2.13883965680199e-05
-1.34927656464651e-05
-1.07656127162835e-05
-2.32938467528783e-05
-1.34385919056174e-05
-2.1472859912733e-05
-1.32934755996826e-05
-2.41007885518859e-05
-1.42859738430204e-05
-1.33603899435424e-05
-2.09475971317804e-05
-1.88237734085314e-05
-3.52274490138079e-06
-2.90970889442076e-05
-2.6269081407826e-05
-2.68486655496698e-05
-2.92696434458039e-05
-2.14821597751485e-05
-2.85326071188142e-05
-2.36971974320015e-05
-2.25270686414194e-05
-3.44232418748074e-05
-1.93279113247598e-05
-3.01807359753973e-05
-3.85088625845096e-05
-5.26710657206987e-06
-2.63300805558175e-05
-9.82109846500798e-06
-1.91852435478016e-05
-1.70319397328451e-05
-1.81243185524887e-05
2.82719204367225e-06
2.55947369656811e-06
-3.14736540121595e-05
-3.27844994648482e-05
-3.58771244597368e-05
-1.5573931641058e-05
-1.76518039328281e-05
-2.774162283649e-05
-2.52178894858189e-05
-2.44294807806251e-05
-9.82432701163953e-06
-2.22602385025122e-05
-2.15867026466938e-05
-3.45219692332357e-05
-3.33857181162446e-05
-3.76957431103845e-05
-2.51362703386288e-05
-1.78743435073149e-05
-1.70345641651621e-05
-2.17340100310054e-05
-3.43528368250467e-05
-3.53079003996463e-05
-2.59690487857644e-05
-1.84583294916924e-05
-1.32468299332168e-05
-1.81897807650908e-05
-3.51416150175778e-05
-3.85354651491857e-05
-1.20527640938605e-05
-1.49788040719641e-05
-2.25559851139205e-05
-3.56487869197465e-05
-1.97860101115716e-05
-1.51234836968844e-06
-5.50818707887199e-06
-4.31317536243788e-05
-2.91695968159283e-05
-3.24759558707473e-05
-2.19007816084683e-05
-3.03167156688979e-05
-3.59346056477391e-05
-1.18216357168484e-05
-3.63749126362244e-05
8.8878574919705e-07
-1.36048395189363e-05
-2.2543777879813e-05
-3.00315913035402e-05
-1.23016173513353e-05
-2.60457661087734e-05
4.38437119213118e-06
-2.62383639584229e-05
-1.39280537783358e-05
-1.79347225603421e-05
-1.70928654530336e-05
-9.01307797825069e-06
-3.43410289591826e-05
6.02456601182175e-06
-3.74163532121017e-05
-1.63885563815392e-05
-2.57611397377328e-05
-7.14357421825745e-06
-9.43366150152261e-06
-3.49926375460194e-05
-1.82763455042539e-05
-2.02798186580422e-05
-1.46206144261901e-05
-5.50847604975386e-06
-2.53935860395745e-05
-1.68190851500698e-05
-3.05352347928396e-05
-3.02970976866612e-05
-2.59387775197626e-06
-2.62617144881236e-05
-4.84777156969401e-05
-2.24350669395588e-05
-2.8744253378929e-05
-1.46995206701972e-05
-4.844123205764e-06
-1.03659599932142e-05
1.23432645747944e-06
-2.38154096250448e-05
-1.5059625055866e-05
-3.56244731793593e-05
-1.94919995888761e-05
-2.44787886114712e-05
-1.7652036431286e-05
-1.21375903783628e-05
-1.56759684161661e-05
-1.53559108364507e-05
-1.51158215256851e-05
-2.64276353090978e-05
2.98074389442083e-06
-2.02000231212725e-05
-1.41100086888295e-05
-1.55629468861035e-05
-2.41024589378162e-05
-2.73364462301285e-05
-3.66605186553805e-05
-1.87528439566333e-05
-3.26140220688374e-06
-1.23109714640248e-05
-2.41131732047993e-05
-1.54485944691267e-05
-1.24544048668161e-05
-1.0104478274584e-05
-1.41100541075916e-05
-4.52929147220094e-05
-1.10029222313262e-05
-2.84015606338447e-05
-2.99236653084035e-05
-1.40299795687385e-05
5.64221957194219e-06
-1.94469009665086e-05
-3.02785524622655e-05
-3.01705078839423e-05
-3.8972565404308e-05
-2.50387166648993e-05
-2.97372183408042e-05
-9.59557200740685e-06
-3.6516763385217e-05
-1.63818560928495e-05
-3.87036727579401e-05
-4.33956156098388e-05
-2.50768458847575e-05
-2.24907423647129e-05
-2.97819719321007e-05
-1.95134122130698e-05
-3.21464116383407e-05
-1.5506208516704e-05
-7.65390354691766e-06
-7.05607302890365e-06
-4.62075858919142e-06
-2.85564313278527e-05
-2.87167288139538e-05
-4.05714977529225e-05
-2.88172481714647e-05
-1.31880442377575e-05
-9.6131734795889e-06
-3.05263649257305e-05
-2.02626786807838e-05
-2.88580362583641e-05
-2.49256864759328e-05
-1.2162117612895e-05
-1.91245752416126e-05
-1.8247302845859e-05
-2.56987327968112e-05
-8.95665099568023e-06
-1.07733288130964e-05
-2.68233158331283e-05
-2.58776020395995e-05
-2.33333589061803e-05
-1.87206217294211e-05
-1.1494829721363e-05
-2.56676162737137e-06
-2.49624694371551e-05
-1.85204380183156e-05
-6.11379351480405e-06
-2.51310693739668e-05
-3.87608738896579e-05
-1.89097086736836e-05
-2.2468725429225e-05
-2.639457611671e-05
-1.62828917229887e-06
-2.25449326332795e-05
-1.26810166644038e-05
-4.41505910015844e-05
-1.53568287897278e-05
-2.12129727244525e-05
-2.12667854017334e-05
-1.73029866835187e-05
-2.27680739474238e-05
-4.04913638897847e-05
-1.34046587197371e-05
-1.55046724104662e-05
-9.7159983905155e-06
-3.32291533295515e-06
-2.19944853172522e-05
-1.65525607262007e-05
-3.83294624237448e-05
-1.89356342706099e-05
-1.4662619403656e-05
-1.62733381565591e-05
-1.47024657079495e-05
-3.4074446047889e-05
-2.50386339733799e-05
-2.93065160146177e-05
-3.38191150598023e-05
-2.20329840652956e-05
-6.39432093106061e-05
-2.48513936307072e-05
-2.81179208536641e-06
-1.62661204258498e-05
-2.24943801892573e-05
-1.53708878591592e-05
-9.20398691746131e-06
-3.41745648398702e-05
-1.98251715768033e-05
-1.706896847294e-05
-4.32180910862018e-05
1.61234596764851e-06
-1.43120647726642e-05
-2.58067018375867e-05
-1.585367865349e-05
-5.52438615699335e-06
-6.44717081703516e-06
-1.8432180364657e-05
-2.16451814175953e-05
-2.82912487541034e-05
-4.50673843496034e-05
-5.17134719886538e-06
-8.69998993380965e-06
-1.31348978616899e-05
-9.22421882740177e-06
-1.12112533338744e-05
-2.13170419272151e-05
-2.45479589934973e-05
-2.11443877384996e-05
-2.04961177276406e-05
-7.64038846053514e-06
-1.84911656648152e-05
-1.80802146797172e-05
-1.69270601387591e-06
-8.08136522411791e-06
-1.40829172085525e-05
-2.4590403030689e-05
-1.69358503804444e-05
-3.95891712990535e-05
-3.12307160359034e-05
-1.75348567623249e-05
-5.42044140990565e-06
-2.24981266261746e-05
-2.37586293796467e-05
-2.39560351828802e-05
-2.69717938408212e-05
-2.05102891214333e-05
-1.29465515403088e-05
-2.52352282999553e-05
-1.03119554003931e-05
-1.00722775502303e-05
-7.18594618969773e-06
-2.88013655206337e-05
-2.39992923828896e-05
-9.08083965384217e-06
-7.87052181764065e-06
-1.50509210450292e-05
-2.55542006932899e-05
-1.08820353009364e-05
-2.92049190090774e-05
-2.54296936415199e-05
-2.67891776942481e-05
-1.06123762668607e-05
-3.51236804084348e-05
-1.71082568313882e-05
-4.45039408439471e-05
-2.12321714009485e-05
-1.45745275847105e-05
-2.72893093511678e-05
2.23738928938058e-08
-2.02057283413587e-05
-4.30485487407885e-05
-1.8111313826285e-05
-4.73818348354842e-05
-1.86574372126336e-05
-1.70236834111218e-05
-1.19350388552556e-05
-1.36214179336346e-05
-2.55367422769764e-05
-2.70899694428174e-05
-2.54256196382716e-05
-4.86445220114907e-06
-7.14788346328815e-06
-3.04754204943308e-05
-3.18083568235442e-05
-1.97322001308283e-05
-1.85173707104367e-05
-8.99355359497471e-06
-2.18901486192106e-05
-7.60459148965453e-06
-1.81520481087917e-05
-2.22918550300402e-05
6.80891109884545e-06
-1.85327510235457e-05
-3.93785595112291e-07
-4.02111353175758e-05
-1.23268623613717e-05
-3.08132531880961e-05
-1.71768649150665e-05
-1.62382485842345e-05
-1.32229368344693e-05
-2.2183796524699e-05
-1.4827143116007e-05
-4.62552543721847e-06
-4.17491550731844e-05
-1.58540595254596e-05
-8.68171357530128e-06
-1.32065441180751e-05
-2.97795211698121e-05
-1.94229156162572e-05
-1.78824747374297e-05
-5.65154175580645e-06
-2.20398833247841e-05
-1.47192471120024e-05
-2.89297432186272e-05
-1.66420004499529e-05
-4.4458463094344e-05
-1.83361209540773e-05
-2.76202530516755e-05
-9.01066624144494e-06
-1.37897966289214e-05
-1.81133817481351e-05
-1.61829638123316e-05
-6.01497337056375e-06
-2.80251715568026e-05
-8.41430603761011e-06
-9.84845171331103e-06
-2.1560608338075e-05
-3.06330383651735e-05
-1.21769414232186e-05
-1.35252183630142e-05
-1.46923555270965e-05
-2.15469286745068e-07
-1.13598330528163e-05
-1.84835796234937e-05
-9.90854868098419e-06
-5.58462616978022e-06
-3.02263674107209e-05
-2.8285879712111e-05
-3.38442780022819e-05
-2.69882750236455e-05
-7.57455886154645e-06
-3.50805708482686e-05
-1.25168820228945e-05
-3.86172950210979e-05
-1.90102081703191e-05
-3.48352349712255e-06
-2.50897901928296e-05
-1.37035404594591e-05
-1.79838983985607e-05
-1.84937413453245e-05
-1.58085896023923e-05
-1.59674342486139e-05
-2.69808246948218e-05
-1.11907493249531e-05
-3.86727948762351e-05
4.87889620677174e-06
-1.21605551939851e-05
-1.20948915626471e-05
-1.92376740338582e-05
-2.63209732462726e-05
-2.04447718303258e-05
-3.74766021510909e-05
-1.0340287975733e-05
-2.72058357115324e-06
-9.2103401385104e-06
-3.01333121580229e-05
-4.64900202079323e-06
-2.16336102941841e-05
-2.26365495592802e-05
-1.86547118761664e-05
-2.11930736523808e-05
-1.59853309586077e-05
-3.61805323468307e-05
-2.40037882880969e-05
-3.00075941266695e-06
-9.01909992120996e-06
-3.19163408731898e-05
-2.0519260026832e-05
-1.80708248508647e-05
1.4799675358027e-05
-1.88210540409884e-05
-9.17253059411177e-06
-2.87639131985992e-07
3.63407207499305e-06
-3.33515718727138e-05
-2.85531303420397e-05
-2.22480514379537e-05
-7.34918320569046e-06
-7.89792944422515e-06
-2.19938470770417e-05
4.50443668616864e-08
-1.95115050078963e-05
-2.35981117934325e-05
-1.89568885906034e-05
-1.69752509295378e-05
-1.36240515811144e-05
-1.8320217623722e-05
-2.65065725557645e-05
-2.86852847086186e-05
-3.69255338295277e-06
-1.97496190773008e-05
-3.29514440705418e-05
-9.06432142575067e-06
-2.95769042857728e-05
-7.66120387805356e-06
-8.60479785106762e-06
-2.3422206034996e-05
-4.40459823456935e-06
-2.27934025632248e-06
-2.61181951067292e-05
-5.2870845343465e-06
-2.28596418436524e-05
-2.21150741427826e-05
-2.26589041022481e-05
-4.30014357910176e-07
-2.76311308629322e-05
-9.60022716925947e-06
-9.742637627618e-06
-1.48389393488684e-05
-1.42802728979074e-05
-2.37044702524441e-05
-3.45297163181768e-05
-2.73491672241538e-05
-1.56124363707816e-05
-6.68330344784775e-06
-3.19328878630181e-05
-1.82001396875012e-05
-1.14480702997842e-05
-2.9748408816305e-05
2.08770602591075e-07
1.63285874217417e-05
-2.88023018591258e-06
-6.36523355169712e-06
-2.15339373957074e-05
-2.03181258685957e-05
-1.24776304789767e-05
-1.54823921353854e-05
-2.0466813393807e-05
-2.32697015792373e-05
-2.63222085463345e-05
-2.91123296456764e-05
-1.99103966662187e-05
-4.2275089167321e-05
-2.16584291075323e-05
-1.69312536470787e-05
-2.09230637372105e-05
-1.98852971427652e-05
-4.16906585404404e-05
-1.35942890914927e-05
-9.21438332438775e-06
-1.60317229496471e-05
-1.68751128823388e-05
-2.62291337658236e-05
1.84220928664171e-06
-3.24313663717698e-06
-2.00378215849586e-05
-3.00642149155096e-05
-1.59583962923036e-05
-2.13546676135657e-05
-1.34353393934334e-05
-2.22964027965062e-05
-2.26945194096131e-05
-5.0683766088112e-05
-2.93776550521679e-05
-2.79551304655512e-05
-1.77621441515094e-05
-2.44652905190409e-05
-1.88854434832785e-05
-1.96191092966407e-05
-1.91150702941106e-05
-3.20370787268792e-05
-9.58793661729469e-06
-1.42989434410146e-05
-1.02617784223186e-06
-1.6855450099267e-05
-1.93791235275814e-05
-2.07144926291137e-05
-1.9222204006514e-05
-1.33974466307865e-05
-1.90923854183311e-05
-2.87356822329017e-05
-1.99605127599474e-05
-1.76332846893205e-05
-1.17588173297184e-05
-3.3453127700126e-05
-2.03938714338566e-05
-7.40612613140034e-07
-2.60539820583323e-05
-1.97468269960104e-05
1.3269209133574e-05
-2.14721910733789e-05
-2.05525480502879e-05
-7.9059919658683e-06
-4.41291057263694e-07
-2.61102921087108e-05
-6.90053980556164e-06
-1.35948961426953e-05
1.48906534336309e-05
-1.35300426543557e-05
-2.1662191690186e-05
-1.49624220624059e-05
-1.8776991489782e-05
-1.34116381552814e-05
-2.45679697867289e-05
-3.38444525978228e-05
-2.28498724149723e-05
-1.96618655390688e-05
-2.55009884104114e-05
-1.04236797245127e-05
-2.54917643962728e-05
-2.6986277960113e-05
-2.71489389263955e-05
-2.17790620986544e-05
-3.58995732202891e-05
-1.4155250939334e-05
-3.071937355406e-05
-1.40189162865047e-05
-3.1919403704885e-05
-1.43117001735647e-05
-2.88697746348699e-05
-2.95359666163673e-05
-2.6133302705227e-05
-1.8709446728957e-05
-3.17772988252036e-05
-1.79218599073194e-05
-1.12474460750699e-05
-2.70920410841045e-05
-2.25199414691092e-05
-2.26305566109142e-05
-3.77913625845694e-05
-2.62823854716222e-05
-1.74788211778064e-05
-4.22053408200625e-05
-2.6136434937894e-05
-2.45297767164034e-05
-1.67992623494548e-05
-2.60585505027035e-05
-2.55363999733649e-05
-2.19720678255242e-05
-1.84192759103082e-05
-2.04900416380495e-05
4.75327472341708e-07
-3.43638203743686e-05
-2.8696748779384e-05
-3.42186382285384e-05
-2.64312771220414e-05
-1.54663696863247e-05
6.24910866012442e-06
-2.05034986943907e-05
-2.44980049831382e-05
-1.8715908487469e-05
-1.43204337935626e-05
-6.30683464724497e-06
-1.17030469244056e-05
-1.11652683620239e-05
-1.2203682992234e-05
-1.26375799113683e-05
-2.99144444732289e-05
-3.77909834994668e-05
-1.41022938691649e-05
-2.32043836366991e-06
-2.7581503018388e-05
-2.09128397054798e-05
-1.5351807381371e-05
-1.45946593418099e-05
-1.33089639749539e-05
-3.48025801159356e-05
-1.9058726311534e-05
-1.0133095631133e-05
-1.7680580922222e-05
-4.53837602235769e-05
-2.93215202562482e-05
-4.04240320626213e-05
-2.01632647479586e-05
5.26781808967998e-06
-1.01164783485932e-05
-2.65768297969774e-06
-5.10053302297273e-06
-3.0186971552558e-05
-3.56373771896066e-05
-2.08983572142578e-05
-1.27074706250687e-05
-2.58028826350789e-05
-3.58075756889489e-05
-3.14100023272085e-06
-3.19351394948673e-05
-5.98952466801322e-06
-9.39118628488728e-06
8.40181815368888e-06
-2.38338155329737e-05
-1.14401740374364e-05
-2.32087779130329e-05
-3.03103786581486e-05
-3.75236707444735e-05
-2.79663765789689e-05
3.64266061603022e-08
-3.66971067837759e-05
-1.99068281602876e-05
-1.51118411726982e-05
-2.4973195184051e-05
-2.32146589760432e-05
-1.73168286191682e-06
-3.07390991924342e-05
-2.48963633780008e-05
-1.97159940738426e-05
-1.74707229103677e-05
-3.96360253154529e-05
-2.37629805284444e-05
-2.6705533812401e-05
-1.6441180263379e-05
-1.43441467580813e-05
-1.23116889185507e-05
-8.58987653442507e-06
-3.3801896511362e-05
-2.96852497813098e-05
-2.76237619854813e-06
-1.09512081051393e-05
-2.02596700396562e-05
-2.23788962961616e-05
-1.56894359733994e-05
-1.80478303842377e-05
-6.95150399942063e-06
-2.06624756361155e-05
-5.85512622557811e-06
-2.14376228577024e-05
-2.1708523076896e-05
-1.8690961575328e-05
-2.39044660247943e-05
-1.91302008093779e-05
-2.58432267617625e-05
-1.7726911270938e-05
-3.56378681175652e-05
-2.90874383775336e-05
-2.90160572523565e-05
-8.98854795099379e-06
-1.08068186179256e-05
-2.8327426621208e-05
-3.01529027176848e-05
-2.74994538353062e-05
-1.86598375553986e-05
-6.20791636784117e-06
-2.78383696304942e-05
-1.09496534193679e-05
-3.60037661429316e-05
-1.86019229884232e-05
-3.1480393701243e-05
-2.89538273682089e-05
-1.23080557058821e-05
5.79247309440593e-06
-2.2585972038345e-05
-1.28138008825136e-05
-2.3384894376624e-05
-1.6266413628176e-05
-2.57681581800021e-05
-1.26523008304551e-05
-1.99227386211338e-05
-2.77580960474696e-05
-2.38903437565525e-05
-7.99202265375388e-06
-1.42914521320382e-05
-1.85396354298707e-05
-2.38233923944931e-05
-2.19145760279848e-05
-6.211450328388e-06
7.1529612692472e-06
-2.20914305431578e-05
-2.19019934744392e-06
-1.69113436271583e-05
-1.89241153491521e-05
-3.8080294051097e-05
-3.1164688674829e-05
6.21797528982685e-06
-1.29140892449964e-05
-3.93342367129841e-06
-1.43569589670114e-05
-1.54457436509095e-05
-5.55210072046572e-06
-1.57972021449872e-05
-1.70200594042136e-05
-1.8872951054775e-05
-3.18285395039643e-05
-1.91790580637751e-05
-2.78712274801938e-05
-1.0534616569778e-05
-3.45885457802248e-05
-2.31454941847783e-05
-2.16111175386108e-05
-1.83764682953976e-05
-2.58167422034627e-05
-1.34940025790006e-05
-2.36282505778718e-05
-1.08649363701131e-05
-3.36845000887344e-05
-1.44334370236892e-06
-2.80146577398002e-05
-3.33955650874698e-06
1.05843930686826e-05
-3.57644820633229e-05
8.43972535615928e-07
-4.51522551225674e-06
-1.31780397388953e-05
-9.44472152738305e-06
-6.81008819450438e-06
-1.2324312980124e-05
-2.0347406974757e-05
-3.9677358636817e-05
-4.22614691056754e-05
-2.6759164859003e-05
-4.81144678586348e-06
-1.14571963310198e-05
-2.742310765862e-05
-1.42271308591594e-05
-2.17948907645122e-05
-1.80951631791807e-05
-2.34001708659785e-05
-2.53711568484699e-05
1.48704723028732e-06
-2.29628895531123e-06
-3.2663306578579e-05
-9.79054264252584e-06
7.26597888585733e-08
-1.30233813855332e-05
-2.90120017028032e-05
-1.18211198622462e-05
-1.37458394398623e-05
-2.69508123380852e-05
-2.83129449359833e-05
4.86328477719192e-06
-9.02565635168684e-06
-2.19785943167457e-05
-2.07591673128576e-05
-9.55699064373767e-06
-1.13571456588983e-05
-2.88687859597757e-05
1.77594277311613e-06
1.03656243169853e-06
-2.45944449338364e-05
-1.55844663436268e-05
-9.16044460246987e-06
-7.74809589541556e-06
-1.41069623085706e-05
-3.99975712759929e-05
-1.77222627783304e-05
-2.25725089755524e-05
-1.15116330174391e-05
-1.69947710723944e-05
-2.365331520601e-05
-2.30339799944316e-05
-3.6252144164743e-06
-2.08523084980173e-05
-1.06667338758566e-05
4.49979732148529e-06
-2.00037082349716e-05
-2.16340579782375e-05
-2.87070274312855e-05
-4.06841709971262e-05
-8.47202000738733e-06
-2.95382943142744e-05
-3.5711884265786e-05
-7.08812730643351e-06
-1.05582543171017e-05
-1.78884043558364e-05
-2.0067771549693e-05
-1.08622397730971e-05
-1.378387167691e-05
-1.87357491102644e-05
-4.2797147676691e-06
1.01835526823522e-06
-1.46437352625379e-05
-1.98578765624365e-05
-1.92338914691656e-05
-8.47212330523477e-06
-2.4842081291982e-05
-2.36745959962698e-06
-1.1589868692445e-05
-2.89871214957758e-05
-3.61875705540073e-05
-3.32844811060906e-05
-5.47376980187877e-05
-3.58169635464831e-05
-3.10559528691648e-05
-1.07980821346281e-05
-3.0927390406313e-05
-1.53967873029057e-05
-2.23497691411789e-05
-8.62068070703734e-06
-1.15547049327331e-05
-2.52946902204922e-05
9.01504501424452e-06
4.32261565958127e-06
-2.03707680064634e-05
-1.91974316338546e-05
-1.90490750953536e-05
-2.21833997274961e-05
-2.1185735075052e-05
-2.99373331471328e-05
-1.13360370779271e-05
-4.60883275787351e-05
-4.68132404715953e-05
-1.98293981055179e-05
-1.71631115851308e-05
-1.20286880020429e-05
-4.9394597220493e-05
-3.70812565053746e-05
-2.30696316163395e-05
-1.27788531945443e-05
-3.04906887353509e-05
-4.65904456876276e-06
-1.18779201120119e-05
-2.62630179637285e-05
-1.57688766893969e-05
-3.29749825410721e-05
-7.39356553086945e-06
-2.78921450015472e-05
-2.31442744996757e-05
-6.03811885794871e-06
-3.5017669054026e-05
-1.19002724079622e-05
-1.99939887747143e-05
-2.1384125810433e-05
-2.71913160450131e-05
-6.36978219090988e-06
-1.33436070272457e-05
-2.73325878529804e-05
-3.4330950022008e-05
-6.48887486809836e-06
-1.09794271415374e-05
-2.20830769907231e-07
-2.5092723505621e-05
-1.7204962306534e-05
-1.3038120437722e-05
-2.19825028056447e-05
-2.0280461143658e-05
-3.14612603364612e-05
-1.05588194137367e-05
-1.94921342919621e-05
-2.79321615314329e-05
-1.45164289068506e-05
-1.62634389426674e-05
-1.85511227242582e-05
-2.86059799688987e-05
-6.11216512906406e-06
-1.681426601288e-05
-3.47494549816305e-06
-1.61961803732561e-05
-2.69164057490274e-05
-1.14971893540138e-05
1.4352067273157e-05
-1.95501549565004e-06
-2.43704820337252e-05
-1.06822047401237e-05
-9.13022634114357e-06
-2.0751775416009e-05
-4.40671893230803e-05
-2.33872675137413e-05
-9.9065016335604e-06
-6.78146220423768e-06
-5.81130293356726e-06
-2.24729709535459e-05
-2.21213680745716e-05
-2.43838243050811e-05
-2.21142160555299e-05
2.33917239196387e-06
-1.81349008935776e-05
-1.54547473848363e-05
-7.48966206194592e-06
-1.57744939080588e-05
-4.19496386535549e-05
-4.19390630479797e-05
-2.13263697735449e-05
-4.78889500003333e-06
4.35350709338796e-06
-1.30815314918595e-05
-1.41606340351243e-05
-6.67062297172457e-06
-2.94963982448167e-05
-1.54796879813228e-05
-2.76662840916205e-05
-2.36116198521557e-05
-2.3142731280795e-05
-2.21153624175811e-05
-2.38947157835785e-05
-2.62143449376076e-05
-1.96866784726739e-05
-2.24689066155818e-05
-2.68963661350813e-05
-1.21798306493408e-05
-1.57286645294306e-05
-1.09374458724136e-05
-4.59133623641701e-05
-3.26762662412712e-05
-3.24909441188096e-05
-4.04362582546779e-05
-2.78592416413862e-05
-1.26569751941867e-05
-9.2476687982739e-06
-2.9215051855647e-06
-1.12624808587688e-06
-1.87589914612892e-05
-1.18667190244868e-05
-1.74688230578417e-06
-1.68115187173481e-05
-2.74529137368116e-05
-3.1414351043122e-06
-2.37930769997144e-05
-1.27990788697612e-06
-2.36132915766373e-05
-9.23218208408324e-06
-1.701885429197e-05
-1.57556897305548e-05
3.39361125055233e-06
-1.061897389826e-05
-3.5835542569977e-05
-3.41181323104713e-05
-3.74562042188002e-05
-1.30361702049478e-05
-1.90629026453094e-05
-8.45907478704241e-06
-1.12500573275676e-06
-3.78090305298376e-05
-9.57908052034496e-06
-1.21384076046663e-05
-1.91049062336807e-05
-1.09646020538355e-05
-4.15026828161995e-05
-2.56008036130263e-05
-1.99651370725879e-05
-1.62745299437367e-05
-1.7359872763734e-05
-2.53370379389532e-05
1.4811105981737e-06
-6.87365518620344e-06
-2.6693723132113e-05
-1.25715229155273e-05
-2.58979342332745e-05
-7.25622138630832e-06
-1.69741485235222e-05
-9.78068236047655e-06
-1.53263771091223e-05
-1.96299690316225e-05
-1.33266238443774e-05
-3.18429346154635e-05
-2.46005781895662e-05
-3.66527670765294e-05
-5.5686117075131e-06
-2.22768045920363e-05
-2.43907536493823e-05
-8.09835872966859e-06
-3.13916910891163e-05
-2.10880429496049e-05
-2.77058747382844e-05
-3.36183506451572e-06
-1.98048465405492e-05
-1.54631911086492e-05
-2.59247665703165e-05
-8.10933220431253e-06
-8.5371190357323e-06
-2.95312957868186e-05
-3.35847805278712e-05
-2.55135615702515e-05
-2.27946543092699e-06
-6.16983782673462e-06
-2.03365976612907e-05
-1.70439590217323e-05
-1.465869694155e-05
-1.05896797160179e-05
-1.1574018277423e-05
-3.3920400333566e-05
-1.4216567773419e-05
-2.35993449355967e-05
-2.16500893919248e-05
-2.68547082288369e-05
-1.83755107643866e-05
-6.4198951369769e-06
-8.16355695812943e-06
-2.18475578028502e-05
-4.64888887532923e-06
-2.25334687205573e-05
-5.43083459217029e-06
3.22084913557837e-06
-5.07085179792659e-06
-4.27089698269553e-05
-2.13147410292039e-05
-2.42858337103173e-05
-1.11925199912376e-05
-1.50929832409925e-05
-2.3780678462756e-05
-2.6275141630579e-05
-1.97440150763031e-06
4.97319169433589e-06
-9.10689173737063e-06
2.80735657475523e-07
-1.88702295504654e-05
-2.14322756887762e-05
-3.09246421388533e-05
-5.39487481719213e-06
-1.1407411254591e-05
-1.34143649466617e-05
-2.02382605223098e-05
-7.33054709385402e-06
-1.37544768979699e-05
-1.53909240145705e-05
-3.80319094395293e-05
-1.49917353072237e-05
-3.45292601408579e-05
-2.84137424219222e-05
-1.06191374385372e-05
-2.37579921499465e-05
-1.62576709961762e-05
-2.97571742141724e-05
-1.16016965572492e-05
-1.57102710270873e-05
-2.97114621682308e-05
-4.10213542642722e-06
-2.14612833455557e-05
-2.86008407497338e-06
-1.98123710793223e-05
-2.56315046035412e-05
-2.13397051865955e-05
2.65908050233128e-06
-1.06954115733417e-05
-1.57705629424268e-05
-1.0053956227299e-05
-1.34497427870015e-05
-1.84137947838102e-05
-1.99879009597269e-05
-1.26708796240299e-05
-1.88446740566275e-05
-3.26954221283631e-05
-2.0357998464277e-06
-2.84338937392786e-05
-2.4154615991609e-05
-2.4319809859536e-05
-4.10081431607151e-06
-2.58828288456049e-05
-2.19727182308487e-05
-3.59925526484682e-05
5.96268637782946e-06
-2.11623020970609e-05
-1.32456980047754e-05
-3.66524563371048e-05
-2.38411035843917e-05
-3.14687837224146e-05
-1.38778678933577e-05
-7.68067881177998e-06
-1.81385949855682e-05
-2.06041543064693e-06
-1.94115651914308e-05
-1.64784738401782e-05
-2.05127185392171e-05
-7.48183269817147e-06
-4.16705205546921e-05
-2.15275819762835e-06
-1.77270982915211e-05
-2.80818665732609e-05
-1.11298448548485e-05
-2.2022415009921e-05
-2.0116257389777e-05
-3.08740745567359e-05
-4.64317719606374e-05
-2.42871070126696e-05
-3.41558241948802e-05
-2.82448580594307e-05
-2.79606140114394e-05
-8.898865368848e-06
-2.17180540810855e-05
-1.70604067576109e-05
-2.03814981330125e-05
-3.62877028406887e-05
-2.41949553182927e-05
-9.87750032432206e-06
-2.54908239794264e-05
-4.06542331603789e-05
-3.0238640919881e-05
-4.09290394347878e-05
-6.95513597141529e-06
-5.08007979562252e-06
-2.24488663946429e-05
1.13027286616372e-05
3.14021485468205e-06
-2.39679724293015e-05
-4.38761062661178e-05
-1.86744522590095e-05
-1.4643433673378e-05
-1.33721434812514e-05
-1.4740940657041e-05
-1.57920907707414e-05
-1.22872377183041e-05
-1.24656811676577e-05
-2.26971141173353e-05
-2.48523677720308e-05
-4.40060462978724e-05
-1.45757397465735e-05
-1.49047935304861e-05
-2.25742077602618e-05
-2.41409674084155e-05
-3.13101199298592e-05
-3.24791263016689e-05
-1.5018424065866e-05
-9.95164774361195e-06
-1.54405676228698e-05
-1.68968385020269e-05
-3.84344747691321e-05
-1.90280385325836e-05
-2.03416183292273e-06
-1.97518140874635e-05
-1.33544476423823e-05
-3.73813842195998e-05
-2.9618347430848e-05
-3.75373013967631e-05
-4.61157937297464e-05
-2.58752265865889e-05
-1.37748177502397e-05
-2.56972364847314e-05
-3.0184420424537e-05
-2.34458319613067e-05
-3.70318346035091e-05
-2.92132726574637e-05
-3.87757017851873e-06
-2.77457204689158e-07
-1.78433173147492e-05
-2.68821933968445e-05
-1.58996127812045e-05
-9.56940593111665e-06
-1.21555965764265e-05
-2.82730834811897e-05
-2.69529517262755e-05
-2.26973180186816e-05
-3.47831877877963e-05
-1.9432484207585e-05
-1.63239313693349e-05
-1.1049534681075e-05
-2.19814018905626e-05
-1.580460791433e-05
3.81260001779265e-06
-3.70413751459867e-06
-3.53702906069051e-05
-2.45508835258075e-05
-2.55298877409773e-05
-2.19687797105351e-05
-2.45427203517554e-05
-1.72338730011048e-05
-2.81688037598819e-05
-2.29133950662046e-05
-8.59512928398454e-06
-2.53841534273174e-05
-1.23311935521898e-05
-2.52680158820451e-05
-1.08722195563618e-05
-2.44230992686044e-05
-4.05901630348849e-06
-3.85092797614147e-05
-3.2298936444291e-05
-1.81326095632099e-05
-1.15956742940349e-05
-1.91512366885987e-05
-2.71016046406197e-05
-2.77321171915552e-05
-2.60048891386654e-05
-6.93163998029976e-06
-5.10292645232959e-06
-1.92750199861411e-05
-1.38631909562765e-05
-5.45295409155811e-06
-1.20320003772035e-05
3.37671145157802e-06
-1.96888108090486e-07
-3.68046843149523e-05
-1.27906636043753e-05
6.36420615369312e-06
-1.8154225851676e-05
-3.32232211719647e-05
-2.65661358046626e-05
-2.3771248539693e-05
-8.125228393779e-07
-1.71368171800751e-05
-1.76405600238503e-05
-1.43507382399796e-05
-3.0452706201341e-05
-2.76995460024631e-05
-1.55122528383368e-05
-3.1915427095806e-06
-1.48068913810462e-05
-2.81835281604782e-05
-2.07556311050007e-05
-1.19302373942634e-05
-2.55317814764355e-05
-2.7320781748614e-05
-2.84486357266955e-05
-1.89004793916188e-05
-5.35482499729657e-06
-1.47422293173273e-05
-7.2366381970939e-06
-2.03713721210213e-05
-2.99277640644987e-05
-2.88434641213594e-05
-9.32137247784426e-06
5.87081481912681e-06
-2.50739476627184e-05
-2.623228846953e-05
-1.64499456567076e-05
-1.29345207934962e-06
-1.03522506031057e-05
-1.289493054852e-05
-1.20123922635971e-05
-1.69295711608837e-05
-7.29906661754697e-06
-6.52811181181996e-06
-7.76744911818049e-06
-1.39481638665603e-05
-1.82411354045287e-05
-9.03754773140512e-06
-2.42974568079326e-05
5.64930315521668e-07
4.9416464195515e-06
-3.74342266463659e-05
-2.29695017108216e-05
-2.7722655591026e-05
-2.05103006604108e-05
-2.85573405178782e-05
-1.94501123317517e-05
5.13064217403462e-06
-4.7704861446468e-06
-3.13195751360355e-05
-1.00690854247958e-05
-3.92602261094415e-05
-1.75858117912793e-05
-1.66258486496358e-05
-9.43147850920365e-06
-1.07293753825617e-06
-2.58517726673601e-05
-3.9494924702977e-05
-1.97942365214592e-05
-1.48882341726268e-05
-2.12019017586349e-05
9.97258127552271e-06
-3.48697392106107e-07
-9.68462846177746e-06
-2.50672583056118e-05
-3.55706841273475e-05
-3.63256884884705e-05
3.96601670132767e-06
-9.94451665661137e-06
-3.40349089531296e-05
-2.34914098899676e-05
-3.24791286440684e-06
-1.96073308978472e-05
-3.02186800205429e-05
-2.21685756013677e-05
-1.77893814803372e-05
-1.63118288641908e-05
-1.56928486431559e-05
-1.57955378918907e-05
-3.50247744344166e-06
-1.55544208213652e-05
-2.58213203870726e-05
-3.59119057551626e-05
3.26547709915144e-06
-8.00021739095552e-06
-1.78635181243077e-05
-9.2200010999052e-06
-2.01250052956016e-05
-8.84165780461144e-06
-4.0004403635135e-05
-4.19957554871605e-05
-2.07391276560865e-05
-8.112857633358e-06
-3.52447834477081e-05
-2.84466329871128e-05
-3.14263710782172e-05
-3.38701215260596e-05
-2.20326532945622e-05
-4.87361108785356e-05
-2.43183122802895e-05
-4.06096555428732e-05
-2.32260165901247e-05
-3.20072609110033e-05
-2.15680307992918e-05
-3.34519758909887e-05
-3.84452196875848e-06
-1.8350157555535e-05
-7.36110805878449e-06
-1.98817608260862e-05
-3.35521335872642e-05
-1.67510225858185e-05
-3.47980339483839e-05
-7.27047108590448e-06
-1.68620703053527e-05
-3.82580624729697e-05
-1.98518260112066e-05
-3.95333828779109e-05
2.07230516579965e-06
-5.46351093592363e-06
3.31627690706196e-06
-3.06620321524705e-05
7.07117021897906e-06
2.9292493767044e-06
-2.26367677503711e-05
-4.36205907798302e-05
-2.00182740399078e-05
-1.15419082071225e-05
-2.22894834906408e-05
-6.37128131590439e-07
-2.88026712269333e-05
-1.20441629623524e-05
-3.49762214314936e-05
-3.3606599021826e-05
-1.90244251436614e-05
-1.74850768587887e-05
-2.46995523884464e-05
-4.2074192667058e-05
-1.42651635634385e-05
1.86807189584317e-06
-5.6460429864622e-06
-2.48414959118411e-05
-1.70968791049411e-05
-1.19231809268968e-05
-1.82459424372469e-05
-1.78632131548467e-05
-2.60064350228913e-05
-1.81766739143895e-05
-4.36721311544727e-05
-8.05115912217871e-06
-2.39618375260094e-05
-9.83566529619345e-06
-1.34563002988162e-05
-2.06597942702076e-05
-2.01201955248977e-05
-3.74583440636742e-05
-1.95172441655258e-05
-1.66259535400526e-05
-4.15647539707497e-05
-3.19791077909059e-05
-1.53119685679086e-05
5.08231764527855e-06
-5.55552837963265e-06
-1.41147055968413e-05
-2.59041286660872e-05
-3.98041201538417e-05
-9.08476648105986e-06
-4.31988175839233e-05
6.41909737768373e-06
-9.025895421425e-06
-3.7521783846365e-05
-1.77506786043851e-05
-4.14183218671367e-05
-3.1803070469705e-06
-5.85414559540693e-07
-3.92326200901378e-05
-5.71095387239249e-06
-9.71706613287208e-06
-2.22001506130428e-05
-2.46127780238838e-05
1.19048902621168e-05
-8.84612377254486e-07
-4.74747155998511e-05
-1.92682688041614e-05
-2.84949655026428e-05
-2.81260567644052e-05
-9.58815333553735e-06
-2.08037111067314e-06
4.06480246889235e-06
-3.12078633534393e-05
-5.05272248074056e-07
-1.63837601264794e-05
-7.42206319541981e-06
-2.53103727230038e-05
-1.48469590004778e-05
-9.50996048407433e-06
1.95052910305716e-06
-5.19674958136793e-06
-2.54202089347517e-05
-2.28172556639539e-05
-3.39535443341276e-05
-1.85433163577549e-05
1.91352716402628e-06
-8.97717724005199e-06
-9.41654195588533e-06
-1.92763344622745e-05
-3.31195703256895e-05
-1.70752572179709e-05
-4.1162883569176e-05
-1.01552522526966e-05
-1.96736481877338e-05
-2.09769566692533e-05
-2.50404787728111e-05
-1.55107228782253e-05
-6.46467128532291e-06
-4.11327493475935e-05
-1.80343146184318e-05
-1.01599582957557e-05
-7.49892218453957e-06
-7.71690989411209e-06
-1.38563971770626e-05
-1.37659671858371e-05
-3.00152247087165e-05
-1.16086280634769e-05
-3.70637150700703e-05
-2.9625919190328e-05
-1.39450933005436e-05
-9.87866970207387e-06
-2.44166210521202e-05
-8.04869907738596e-06
-2.143414400386e-05
-3.13397286279705e-05
-2.32207766911938e-05
-1.05710909889735e-05
-3.34022188122034e-05
-1.35919767055123e-05
-2.51875422400424e-05
-2.20557906672833e-05
-3.48157586667227e-05
-1.98179851551557e-05
-2.21982711538555e-05
-2.4979401007621e-05
-1.02048315656879e-05
-2.59862231688805e-05
-2.07085372006227e-05
-4.43126220646033e-06
-1.99022219554299e-05
-1.36239723687094e-05
3.7154164519149e-06
-4.09699052447966e-06
-1.14579404147664e-05
-1.45480288969427e-05
-1.74974205537951e-05
-1.98422472793297e-05
-2.01740330873828e-05
-1.2449149569133e-05
-2.02909159386014e-05
-3.32634912250002e-07
-9.15925543035316e-06
-2.53567913138082e-05
-3.77109466745968e-05
-2.84072371965281e-05
-2.49582959257257e-05
-1.08497419896252e-05
-2.84139587341762e-05
-1.7563428828443e-05
-1.79967976352913e-06
-2.13905250926356e-05
-4.07076975309505e-05
-1.20288576209156e-05
-1.25681712873649e-05
-1.05134042606348e-05
-1.62107964181396e-05
-1.75835618156754e-05
-3.16621664312659e-05
-1.56981551524465e-05
-1.82778422636322e-05
-1.02139980097275e-05
-2.60514454440734e-05
5.6453026806981e-07
-3.87151605618738e-05
-1.04877475969276e-06
-1.08237564452635e-05
-1.46081481009471e-05
-1.19205870014148e-05
-2.71116729905852e-05
-1.40501341456511e-05
-1.22748321736766e-05
-2.62791274074693e-05
-1.98644847076378e-06
-3.12497936027387e-06
-3.30654856729539e-05
-2.82430436457207e-05
-1.95971292159106e-05
-6.14698780251264e-06
-1.7029975474992e-05
-2.61772425579211e-06
-2.48253392723596e-05
-2.90286490133883e-05
-2.08229145318173e-05
-3.01301065391391e-05
-2.24831238480888e-05
-1.66832018503693e-05
-1.37962375840351e-05
-1.36324205740957e-05
-3.07136081023357e-05
-2.91458614550284e-05
-2.39729265660172e-05
-9.78694589881605e-06
-2.19049865167347e-05
-2.70047948127162e-05
-1.28809107299574e-05
-2.93982715009699e-05
-6.86552994625783e-06
-1.31773566150395e-05
-1.4442937562289e-05
-7.66962292056793e-06
-2.40278789008739e-05
-3.34423645051544e-05
-1.86784450023799e-05
-1.51135220097842e-05
-2.72436646439405e-05
-7.82818663830882e-06
-4.36394447205973e-06
5.24801728297166e-06
-2.99308583353005e-05
-4.2377360160046e-06
-3.07272500182023e-05
-2.47149144179971e-05
-8.26463135971107e-06
-1.77570254786095e-05
-2.42071318557938e-05
-1.05060289569012e-05
-1.54660445386456e-05
4.95093637067617e-07
-1.69611383766654e-05
-3.04339654184419e-05
-3.66455180711545e-05
-2.17042520697909e-05
-2.18877741251226e-05
-8.54027531120348e-06
-2.57417519545342e-05
-3.97904564036771e-07
-2.49762226794753e-05
-4.08907399921362e-05
-2.03851906661584e-05
-2.85858011408557e-05
-5.40668102897613e-06
-3.47664348648912e-05
-2.41013467539867e-05
-2.46137097055527e-05
-7.91507573815479e-06
-5.03968391004655e-06
-1.97102683364967e-05
-2.06860878881275e-05
-2.36376883632401e-05
-3.99008778074113e-06
-2.61384129966878e-05
-1.65679012630648e-05
-1.39206449878394e-05
-3.25488886509563e-05
-2.45933210256622e-05
-3.89116231487786e-05
-2.10294137110376e-06
-1.85097895515793e-05
-1.46926512981284e-05
-2.42789029068601e-05
-1.05510082393048e-05
-1.40992601772213e-05
-1.59654325261628e-05
-2.98248044184899e-05
-3.90745300122389e-05
-3.0059243589784e-05
-9.46378577707964e-06
-1.51871070775886e-05
-1.66917482477548e-05
3.63702577035481e-06
-2.68581840987029e-05
-1.62794861498861e-05
-3.16165158128327e-05
-3.23905528705762e-05
-1.56229690576394e-05
-1.84359927572824e-05
-5.55292729066336e-07
-1.8870614725325e-05
4.30331525869475e-08
-9.93967157106008e-06
-1.16428241627443e-05
-3.82164200176704e-05
-2.46959741844931e-05
-1.50080891675996e-05
-4.72732210358245e-06
-3.91556095244333e-05
-2.52937890119676e-05
-1.35347811410965e-05
-3.10979334077052e-05
-2.55086084408769e-05
5.76267398780064e-06
-2.47364508145511e-05
-3.65706046131407e-05
-3.70865930065145e-05
-2.25972316347437e-05
3.75503728822506e-06
-2.43358103345592e-05
-2.34350510851064e-05
-3.54913901979383e-05
-1.52936958616659e-05
-2.29681399627772e-05
-2.26226461538102e-05
5.33299769701102e-07
-1.79859714026855e-05
-1.33513715857747e-05
-3.59956817245172e-05
-9.01961214239532e-06
-3.95089637051837e-05
-1.41697256752844e-05
-2.19888302897756e-05
-3.11929180172286e-05
-3.45474734970324e-05
-4.84473122059488e-05
-2.12078522463947e-05
-2.23679217092851e-05
-2.72686351224418e-05
-4.49667973279247e-05
-2.41038395237849e-05
-2.82282988674341e-05
-1.34392381547707e-05
3.89604030823757e-06
-4.8399502214042e-05
-1.50873207102683e-05
-1.73640515543369e-06
-8.56291776154311e-06
-7.18153106210197e-06
-1.95785789203047e-05
-1.57770255245333e-05
-2.66141465418042e-05
-1.05840772815545e-05
-1.31356998978934e-05
-2.97960402363279e-05
-2.90409337248268e-05
-1.1663879058124e-05
-3.77363626860547e-06
-2.17208898503498e-05
-2.22903710822193e-05
-1.02750775615882e-05
-3.24632553556641e-05
-1.46953676308125e-05
-2.0099069176192e-05
-3.60233695538549e-05
-1.93115895541319e-05
-2.13295822555775e-05
-1.30767832215337e-05
-1.85086849764483e-05
-9.51520614548667e-06
-2.14112610971385e-05
-1.56376706372813e-05
-2.25007849155092e-05
-2.18940811034851e-05
-2.07841330815488e-05
-3.91334102260716e-05
-3.04027843768187e-05
2.24139781854267e-06
-3.29701364217148e-05
-2.82223712462552e-05
-3.42807401270223e-05
-2.81875374140951e-05
-2.19156663635437e-05
-2.47723177893525e-05
-2.55499037962157e-05
-3.7005501487874e-05
-1.74849304859495e-05
-6.90059015320164e-06
-8.33909572053949e-06
-2.32437680551342e-05
-3.32356745710626e-05
-2.10214936873512e-05
-2.20936802375429e-05
-2.23021044174096e-05
-1.45759174197812e-05
-7.73800113097704e-06
-5.4845466231176e-06
-6.38046634704478e-06
-1.23407943198607e-05
-1.88244960611755e-05
-2.24582064423089e-05
-2.34125630584952e-05
-3.5991260105063e-05
-1.45198110809398e-06
-3.78309855116365e-05
-4.65824882513497e-05
-4.84292073394628e-05
-1.48503966376875e-05
-1.51439212373408e-05
-2.93886393284144e-05
-2.20721817333602e-05
-1.39674796072188e-05
-3.33783652213207e-05
-3.20350138860709e-05
-2.06428550245196e-05
-3.35843793130866e-05
-3.20384294256546e-05
-1.22784909926173e-05
-2.94774258687886e-05
-2.4599569341947e-05
1.02742412665875e-06
-2.30782359492354e-05
-2.0811575111517e-05
-3.12309481993716e-05
-3.34341439093427e-05
-6.86460323996628e-06
-2.27407271428508e-05
1.02477223547315e-06
-4.02186252511591e-05
-2.9712262084756e-05
-5.55206665360664e-07
-1.74316295466692e-05
-3.29590854757306e-05
-2.47429825034034e-05
-2.90493993592729e-05
-1.39003253300101e-05
-1.53532200661603e-05
-1.90813488826352e-05
-1.59594652913647e-05
-1.55273658655668e-05
-1.75641471688665e-05
-1.95107210282981e-05
-1.95333826786357e-05
-2.14506505976678e-05
-2.48309992378986e-05
3.97447068565172e-07
-1.83941937629072e-05
-2.94913217005114e-05
-1.50638276825577e-05
-1.84207556499171e-05
-1.26879637985374e-05
-2.54729511738749e-05
-2.63310454312744e-05
-2.1057409438824e-05
-2.96898802455167e-05
1.4198201790658e-06
-2.86665751579307e-05
-2.97933610891224e-06
8.4681817869671e-06
-2.18054694295774e-05
-1.42885002451015e-05
-6.57347891872939e-06
-1.33638700967044e-05
-1.30784509366182e-05
-1.81181752000436e-05
-3.59313972343695e-05
-2.93979638307564e-05
-2.25444388374912e-05
-1.41382780299793e-05
-1.74813425443586e-05
-2.05939856409988e-05
-2.38367765588681e-05
-1.13717943571205e-05
-1.3159062244067e-05
-8.70026761885524e-07
-3.27288024486842e-05
-3.86245479479254e-05
-3.74183283994702e-05
-1.27418359519097e-05
-1.94152659520449e-05
-1.11904172297968e-05
-2.35983736964843e-05
-2.95755196909243e-05
-1.53016965095472e-05
-2.46024547691264e-05
-2.01435729212695e-05
-3.80585550076635e-05
-3.02695685196333e-05
-2.4311080787259e-06
-3.36995303411195e-05
-1.83979379789056e-05
-9.05101527529065e-07
-2.72074008607061e-05
-3.49506618833478e-05
-3.65675564740219e-05
-3.61205502425219e-06
-4.47285511064319e-05
-2.17373085640402e-05
-1.76000470568497e-05
-2.40205773878023e-05
-1.29818881847025e-05
-1.66963644707184e-05
-1.7898414282285e-05
-1.93144327714251e-05
-1.90780550550957e-05
-3.35024185484116e-05
-1.39246283242103e-05
-3.53001397638599e-06
-4.77620337502226e-06
-2.84268295222477e-05
-2.30153701565345e-05
-2.38167212271058e-05
-1.69068981988769e-05
-1.80328644422259e-05
-2.500999445143e-06
-3.02363769777864e-05
-1.38881172035893e-05
-2.42358178894812e-05
-2.21108392506146e-05
-2.52828391570507e-06
-2.42821781979292e-05
-2.60922823183791e-05
-2.77961222808409e-05
-3.06483348138495e-05
-9.45001429362799e-06
-3.13578042594432e-05
-2.59060290823038e-05
-5.23651973430497e-06
-2.16624346460149e-05
-2.83294139768469e-05
-2.12840567633401e-05
-3.24554115942782e-05
-1.67095282873827e-05
-2.29201367420528e-05
-3.03853789296723e-05
-1.4268973529393e-05
-1.89605396592889e-05
-1.35736751211685e-05
-3.20712098677917e-05
-1.34106574096284e-05
-2.32346281979098e-05
-1.17733515535278e-05
-2.31425384506601e-05
-2.71671748400635e-05
-5.07149423211887e-06
-4.53963646001514e-05
-2.4960946138553e-05
-2.08370585428282e-05
-1.74729583669978e-05
-1.91341420920217e-05
-1.78033276909149e-05
-1.21106515825024e-05
-6.31216510433475e-06
-3.57415662682931e-05
-2.40951577061558e-05
-2.93397806757939e-05
-7.98825031588544e-07
-2.8226114421559e-05
-2.57604387396164e-05
-5.1393922471359e-06
-1.6085772538578e-05
-1.21271121637562e-05
-1.48636825938071e-05
-5.94319756793577e-06
-1.01981402627328e-05
-3.20052406284465e-05
-2.70228076243449e-05
4.28686650525225e-06
-2.71051639916147e-05
-2.97340068032907e-05
-6.02042736561718e-06
-3.27564025838892e-05
-2.26609838820726e-05
-2.93382787014092e-05
-3.70186242333106e-05
-1.89195832171685e-05
-3.55309373319101e-05
-2.72439015008556e-05
-1.76992679166164e-05
-1.80465383197304e-05
-2.59390786914357e-05
-1.31588358196219e-06
-2.95344229923349e-05
-5.80703714353385e-06
-1.04709858569504e-05
-1.98573133404031e-05
-1.08850725615466e-05
6.0134120892631e-07
-8.91407186354036e-06
-3.10751993459711e-05
-2.16467186155946e-05
-2.21815375022216e-05
-3.00719337706007e-05
-2.00671283931341e-05
-2.05447420383675e-05
-3.72298067266095e-06
-1.90062212045713e-05
-8.06819837939675e-06
-1.65734645143203e-05
-2.62781068264276e-05
-3.20074784818257e-05
-2.70276344513208e-05
-1.05866285247674e-05
-1.67481763112504e-05
-2.29554848543707e-05
-3.65434032538233e-05
-2.26202433559826e-05
-1.07451462785396e-05
-4.28610455370941e-05
-1.99734449699782e-05
-2.15447958815931e-05
-2.25411380949611e-05
-1.04898876562182e-05
-1.04075010267121e-05
-3.331113518128e-05
-3.00702086537272e-05
-5.36922827550832e-06
-2.45289779947876e-05
-3.1218009467256e-05
-1.10666085095636e-05
-9.54712244366023e-06
-2.39336755675411e-05
-2.91078156527817e-05
-4.93201693536903e-07
-1.16491573039902e-05
-3.25803063944436e-05
-1.98826453181989e-05
-2.84460501217424e-05
-1.55957148248353e-05
-1.77930732700243e-05
-1.80293233367192e-05
-3.90278644885381e-05
-1.19757612502703e-05
-3.85097076274988e-06
-7.0639909305781e-06
-1.56298836047928e-05
-2.30837214609931e-05
-2.46275084195444e-05
-1.66056911829342e-05
-3.87347872573552e-05
-1.4750978265516e-05
-3.84804766060614e-05
-1.58694172906753e-05
-1.55992764544104e-05
-3.0425902958759e-05
-1.18409838767318e-05
-2.5532246319702e-05
-1.82485131856592e-05
-2.25526451848826e-05
-1.6198629720289e-05
-4.54802836362865e-06
-1.80831762326553e-05
-2.38954230516431e-05
-2.95285024945966e-05
-1.61113300438418e-05
-1.74648832462788e-05
-2.08083909651134e-05
-7.37806271901926e-06
-1.69413883124154e-05
-1.34973639657633e-05
-9.57057612082746e-06
-1.70824955474837e-05
-1.29388686170677e-05
-3.45480852091105e-05
-1.17438166256684e-05
-1.9142050243072e-05
-1.81583141824349e-05
-2.73774513120338e-05
3.49938057612338e-06
-3.18961880929129e-05
-1.60009183365255e-05
-2.63975665379162e-05
-9.09791993575875e-06
-1.61674487020889e-05
-2.65419024255209e-05
-8.47178165591345e-06
-1.10979305706433e-05
-1.64874801298331e-05
-2.54873452135489e-05
-9.30296620570667e-06
-1.11161376288633e-05
-2.12571848372245e-05
6.72748668448821e-06
-2.25955351146662e-05
-2.8480229929178e-05
-1.95649921018677e-05
-2.8928920029095e-05
-2.54480123974025e-05
-2.06142591599882e-05
-3.08189824192811e-05
-3.27591827556606e-05
-2.96852905834224e-05
-8.04932826628736e-07
-2.04493267026723e-05
-1.39416615891542e-05
-1.18020233387746e-05
-1.73890334663173e-05
-1.12565581798937e-05
-8.20366252378816e-06
-1.48655327639353e-05
-8.29917148262418e-08
-3.15554913114753e-06
-2.70250738014047e-05
-2.62799446469775e-05
-2.83805788519388e-06
-1.26270516351261e-05
-1.81000322447475e-05
-3.68453526134985e-05
-1.96250980241854e-05
-3.30523437486886e-05
-2.05053474369975e-05
-4.87811469631701e-05
-2.64194755513374e-05
-1.40793333968808e-05
-2.10314110979074e-05
-2.89120725967522e-05
-2.48860657071547e-06
5.84808923845597e-06
-1.3557115572476e-05
-2.10733517024174e-05
-1.95368403458134e-05
-2.1743379190685e-05
-2.05062571161987e-05
-2.14003906314018e-05
-7.96286702702454e-06
-8.85178284924479e-06
-2.62072297235386e-05
-8.20502593819421e-06
-2.66287312111899e-06
-2.75863586914634e-05
-2.38721029797578e-05
-2.29476630113131e-05
-1.35453251857724e-05
-1.55080623183084e-05
4.11816586920634e-07
-5.72074711078552e-06
-1.56399089348115e-05
-8.1273043122146e-06
-2.13505025848513e-05
-2.49070390402925e-05
-3.19395543889573e-05
-2.43591530772408e-05
-1.81051036535399e-05
-1.63051097629005e-05
-1.18877392926421e-05
-9.39415765880062e-06
-1.27680088222788e-05
-2.00491874877606e-05
-1.83525059373799e-05
-6.90589067320825e-06
-2.93466886713829e-05
-2.23355297033352e-05
-2.42764507351916e-05
-4.58249046206053e-06
-2.40239628790204e-05
-2.97273605873542e-05
-3.36122284970936e-05
-1.70928672613819e-05
-2.66751566924046e-05
-2.97936421514241e-05
-3.42088938397768e-05
