# Supplementary material for: Research on computational propagation and identification of mine microseismic signals based on deep learning
Source: PLoS One. 2025 Oct 22;20(10):e0334641. doi: 10.1371/journal.pone.0334641 (PMC12543183; doi:10.1371/journal.pone.0334641)
Supplement: S3 Data — (ZIP) [file pone.0334641.s003.zip › 000100500002761.xlsx_0.txt_24.txt.txt]

-8.50365878798861e-06
-5.1795649396463e-05
-9.92969706051677e-06
-1.77481034040476e-05
-3.55954542799905e-05
-2.19809343198784e-05
-2.35858567726287e-05
-3.09155135633471e-05
-1.41722120885988e-05
-2.70441728788238e-05
-5.40205654092394e-06
-1.51481535154211e-05
-1.60058164470925e-05
-2.39624040305307e-05
-1.84200021750352e-05
-2.31531723138535e-05
3.11102005890119e-06
-2.36850119515324e-06
-5.10855498782806e-05
-1.89072789119315e-05
-4.96715167757201e-05
-2.20630963831873e-05
-1.33840352163325e-05
-1.74478794358901e-05
-2.52477647015955e-05
-4.44303688364852e-05
-2.98326037266768e-05
-8.31987851860102e-06
-2.73254472966623e-05
-2.80298130602609e-05
-4.14864948870686e-05
-9.07519621644075e-06
-2.39735243116187e-05
-1.48205268714359e-05
3.76260633747018e-07
-3.72366086706283e-05
-2.29752319298575e-05
4.39143390095858e-06
-2.83491863711753e-05
-2.68950947375228e-05
-3.26377625950813e-05
-2.7471668007642e-05
-3.52469481054643e-05
-2.19949815272346e-05
-2.76940519854602e-05
-2.96938718641679e-05
-1.60556250808635e-05
-1.25666867342166e-05
-1.86764700459663e-05
-2.33829844007337e-05
3.54350731542869e-07
-2.46584836437611e-05
-2.42668803798042e-05
-1.45984320384014e-05
-2.430586139665e-05
-2.67831466497508e-05
-1.13693565615562e-05
-1.53515843645602e-05
-1.67046384807717e-05
-2.31208129255842e-05
-2.7357143041033e-05
-2.12983516774254e-05
-3.75411103282253e-05
-2.01603819142356e-05
-3.15763933105203e-05
-2.5803156771779e-05
-1.04364048206538e-06
-4.18963135844526e-05
-3.32085011845688e-05
-1.52789891564394e-05
-1.28760850363676e-05
-6.69431849220907e-06
-2.16778780040507e-05
-2.35008429473636e-05
-5.75527964866323e-06
-2.7318681942202e-05
-2.00909372638288e-05
-1.1460225210929e-05
-2.28779746039284e-05
-1.38432282074592e-05
-3.20987469442e-05
-1.94405994197577e-05
-2.70926035189434e-05
-1.4710451358913e-05
-1.958717140785e-05
-1.06276266190019e-05
-3.32870685731598e-05
-3.0286576769166e-05
-1.85295478283123e-05
-2.04333592045433e-05
-1.9679310183198e-05
-1.55265470552015e-05
-6.17624629430472e-06
-9.33388892095278e-06
-2.7135741096103e-05
-2.8023205253739e-05
-3.87618012798765e-05
-2.95121571531352e-05
-2.15626693459506e-05
-2.10667745690641e-05
-3.87810889012627e-05
-1.80995759989751e-05
-1.81610344157079e-05
-1.16172404551603e-05
-2.48874743571267e-05
-2.44010194465232e-05
-2.43411450018863e-05
-1.93887569762989e-05
9.70040180529977e-06
-8.82753798857049e-06
-2.25734166811e-05
-1.72519526528068e-05
-1.6024680572825e-06
-5.21200208515756e-06
-1.46579225650708e-05
-3.53864211014169e-05
-4.02503984682845e-05
-3.84416109221168e-06
-3.34858810030037e-06
-1.76535266430975e-05
-3.74120490963266e-05
3.31580104228731e-06
-1.59729743060514e-05
-7.42351704847899e-06
-3.12715248970956e-05
-2.36919477063975e-06
-3.85184198614532e-05
-1.38318310556308e-05
-3.11133527249209e-05
-4.23740629135984e-05
-1.82969997623377e-05
-1.30667665782616e-05
-4.88122043289414e-06
-3.73536811455959e-06
-1.3198986636504e-05
-1.38981571648765e-05
-3.25516053798427e-05
-2.94229399918456e-05
-5.81787744541877e-07
-3.45953596401325e-05
-3.77582958837574e-05
-1.37713067502387e-05
-1.695151443705e-05
-2.4923549831861e-06
-1.05238239845679e-05
2.08816006293936e-06
-2.26364358357696e-05
3.83472192520263e-06
-2.06401950522885e-05
-2.35628971636794e-05
-1.00843142361738e-05
-3.20837490379244e-05
-1.82189157265512e-05
-1.27668295654852e-05
-1.20803894787941e-05
-1.43982770178948e-05
-2.59744897860115e-05
-9.3670158623579e-06
-2.87474498490335e-05
-1.73764260045614e-05
-1.44004854962909e-05
-1.43381218888959e-05
-1.45057915071304e-05
-1.03041371580991e-05
-2.45684964011229e-05
-4.10480068540866e-05
-1.26808675818527e-05
-1.92801464344765e-05
-2.84918171658785e-05
-2.13221194307421e-05
-1.54237666080771e-05
-5.75863367921311e-06
3.49522119321365e-06
-3.33975592310804e-05
-2.79198723034237e-05
-2.79423436618478e-05
-1.52570365992075e-06
-7.77968101664086e-06
-1.6086311826792e-05
-2.08780025201781e-05
-2.88472284484085e-05
-1.53920159185821e-05
3.72077764438431e-06
-3.15136720527482e-05
-4.21262737316924e-07
-1.60078189266817e-05
-2.01504545652986e-05
-8.84190290260669e-06
-1.08411247872779e-05
-8.5955834141006e-06
-4.06403098240713e-06
-1.09478049875576e-05
-3.00332879144801e-05
-2.36372222716878e-05
-1.08142538280389e-05
-2.44523532927063e-05
-2.80232765265717e-05
-1.91022374868357e-05
-7.60970882080118e-06
-4.05549595437419e-05
-3.76306245700106e-05
-1.44279734873799e-05
-4.04652685223653e-05
-2.32002448739982e-07
-7.34843220652287e-06
-2.19684308429224e-05
-1.97619717496242e-05
-1.86620121579679e-05
-3.7779726824881e-05
-2.80372876499468e-05
-2.03657945397651e-05
-2.4479478923438e-05
5.73895517446468e-06
-1.43653126348962e-05
-4.03920203687079e-05
4.48472732765858e-06
-1.92038400143818e-05
-4.02699937164991e-06
-2.47182349488217e-05
-2.02028290576507e-05
-1.12515620543604e-05
-2.70005705961034e-05
-7.52407068514574e-06
-1.6388289186387e-05
-1.45889300954502e-05
-1.64333341796116e-05
-8.91432614025792e-06
-4.39066761082174e-06
-1.76853926878067e-05
-2.25926151614302e-06
-4.31743151571674e-05
-1.64061858955475e-06
-1.48848699541085e-05
-2.74193781087468e-05
-1.60365067186386e-05
-3.74080630056621e-07
-2.4727421446697e-05
-1.01237423890789e-05
-1.86715891242976e-05
-2.53298507620123e-05
-1.73197678729184e-05
-2.81660854656044e-05
-5.87556732854306e-06
-4.6118691585186e-06
-2.58608739383355e-05
-1.01410353777013e-06
-1.37372189650121e-05
-1.41974354216782e-05
-3.34449214844617e-05
-6.63306868777184e-06
-4.17373909438124e-05
-7.67980717991604e-06
-2.02561471777273e-05
-1.72936893125561e-05
7.48706341314156e-06
-2.07513546963566e-05
-1.37590137144082e-05
-7.05208536285632e-06
-5.63739958236468e-06
-1.93823475135531e-05
-4.00614665741061e-06
-1.77441832746568e-05
4.50996210003076e-06
-1.88506509912584e-05
-3.57296104459766e-05
-2.7895432435248e-05
-2.41154898618165e-05
-2.02333632430177e-06
-7.99723100649848e-06
-1.60570925295048e-05
-3.03811011019227e-05
6.49293624620689e-06
-1.47253101222423e-05
-2.28999093588729e-05
-1.12022685092503e-05
-4.34421595078195e-05
-3.25399609205453e-05
-2.53701492509866e-05
-1.34209964152412e-05
-6.31994521391167e-06
5.74737140849387e-06
-2.11791580556996e-05
-2.19070315261101e-05
-2.42301086506196e-05
-1.55700477131936e-05
-2.59383162837013e-05
-1.98430351448967e-05
-9.28690362885046e-06
-1.86815757241178e-05
-3.33176639708291e-05
-1.88593399652213e-05
-1.64172318078964e-05
-3.24742944707544e-05
-2.81540877166238e-05
-2.6311742793642e-05
-2.48410628774445e-05
-2.92384640123962e-05
-2.19621856234442e-05
-2.11638212552849e-05
-2.53229249892753e-05
-3.03572224369032e-05
-1.48031875433733e-05
-3.29706612926273e-05
-2.72432212933844e-05
-2.78436222856847e-05
-7.90979667825906e-07
-8.45644866445e-06
-2.65949805608056e-05
-3.09405980209104e-05
-1.33917515417135e-05
-2.27588481423494e-05
-3.7665994546485e-05
-4.67411981331809e-06
-2.4788175738473e-05
-1.93130913713193e-05
-8.56266459401135e-06
-3.63342308861026e-05
-3.43735535400887e-06
-1.27769275271905e-05
-6.20520883939289e-06
-2.19252774971996e-05
-1.41336080209387e-05
-2.01104719332487e-05
-1.93218873361365e-05
-2.89721594236979e-05
-3.16356476133148e-05
-8.0944290079919e-06
-3.74599066487936e-05
-9.98357055093418e-06
-2.76245413722777e-05
-8.94363086024525e-06
-2.06487915355394e-05
-2.03710120856205e-05
-1.73787702167023e-06
-1.49605910814617e-05
-2.65330059035274e-05
-2.59030145335749e-05
-2.37014468978349e-05
-2.80653916182344e-05
-3.54524417789772e-05
-3.7126984220359e-05
-5.80351847841259e-06
-1.4806176676597e-05
-7.20068406142434e-06
-3.40797439285097e-05
-2.08303859072325e-05
-2.75278800314962e-05
-1.53330997834583e-05
-3.62050677970114e-05
-1.32938859498072e-05
-3.84282134913602e-05
-2.43146819718706e-05
-2.19729328652556e-05
-1.52941476696148e-05
-1.01617008839351e-05
-1.31041772463368e-05
-2.47952349372447e-05
-6.23540657122102e-06
-2.28431728113533e-05
-1.70673216035056e-05
-2.32240234982764e-05
-2.79443759584447e-05
-3.16786751656903e-05
-2.15657380801517e-05
-2.00231634115744e-05
-3.47809587028736e-05
-2.44051807380039e-05
-1.96842350429871e-05
-2.00198446918193e-05
-2.37561945272665e-05
-4.96055464426061e-06
-1.59863501844951e-05
7.13579008056966e-07
-2.39076283020421e-05
-2.4431469408285e-05
-1.1918643601109e-05
5.55217507104694e-07
-7.05747223540734e-06
-2.13440145787834e-05
-1.84943496389639e-05
-1.97021516534182e-05
-2.26138996279606e-05
-2.97334111523584e-05
-2.55847152494624e-05
-2.65022499949345e-05
-3.25589106452846e-06
-2.20493401445864e-05
-2.21717178037821e-05
-3.03678632111064e-05
-1.02195751592585e-05
-3.11656969088741e-05
-2.20088272247652e-05
-1.34697350061431e-05
-2.86269410339618e-05
2.67431331101071e-06
-3.97434798283675e-06
-2.42324642271777e-05
-2.06288930807307e-05
-3.98181120272772e-05
-1.52060655759422e-06
-1.81886122654932e-05
-1.84673380434094e-05
-1.84896076652945e-05
-1.9163928981535e-05
-2.00113043332342e-05
-3.84583518635299e-05
8.55448030690718e-07
-2.550897665362e-05
-1.91541067383326e-05
-2.12636415731893e-05
-2.34693039148675e-05
-2.0451677639283e-05
-4.27135464868101e-05
-2.48278152987175e-05
-1.39144869670553e-05
-4.01692022611819e-05
-3.67129894592864e-05
-2.87187680837775e-05
-1.78815984897514e-05
-4.10225694274631e-05
-1.69619970258525e-05
-1.58748817756416e-05
-1.39501746859111e-05
-2.989499290548e-05
-2.1195613653642e-05
-2.48152893341639e-05
-1.97913305873525e-05
-2.56638972674484e-05
-1.14200646215637e-06
-4.11938205824434e-05
-2.7965318676831e-05
-7.28524980496414e-06
-2.20809192960414e-05
-4.77654934126892e-06
-3.05350771349076e-06
-2.65114761109193e-05
-2.45218994213666e-05
-3.31092035030279e-05
-1.79586592913379e-05
-4.41913859140055e-06
-9.32434790888596e-06
-8.19308841859358e-06
-2.88702333259808e-05
-7.19115233755805e-06
-2.01815082227579e-05
-1.53172288128321e-05
-1.79160811969886e-05
-2.26302634762177e-05
-2.42910143750868e-05
-2.51317657091213e-05
-9.60205105159466e-06
-2.665541632364e-05
-2.32986847456708e-05
-3.2690520122057e-05
-2.07171449852088e-05
-3.26828119613897e-05
-2.76691352202189e-05
-3.99214914450205e-05
-7.03572931214347e-06
-3.2697328981515e-05
-9.2235178968411e-06
-2.97718223475075e-05
-2.7247481897819e-06
-3.8324384714004e-05
-1.0723923173568e-05
-1.47931733626788e-05
-1.62825655211409e-07
-3.82369596106578e-05
-2.86177890143944e-05
-2.90985042089858e-05
-1.06341273649368e-05
-1.25908368754764e-05
-1.7933173740198e-05
-2.62966551755547e-05
-2.4689881718708e-05
-7.61328274471623e-06
-3.03093067376102e-05
-2.88645658643409e-05
-1.43777370621394e-05
-2.1533716714103e-05
-2.36493163791874e-05
-1.6561390978005e-05
-2.63970825041735e-05
-2.90341376961462e-05
-3.23563386324906e-06
-2.54861286078379e-05
-2.25783578833578e-05
-1.32112564093953e-05
4.33580112482141e-06
-9.43064553940748e-06
-1.31634770610381e-05
-1.28724992243978e-05
-2.86858708765962e-05
-1.761186148163e-05
-4.11476933135423e-05
1.40533598008379e-05
-3.10539892287568e-05
-3.61999669185804e-06
-2.39045775708364e-05
-1.00179512929629e-05
-2.85950706653147e-05
-2.02796731335059e-05
-1.98374844311396e-05
-3.56555290186901e-06
-2.03316980985909e-05
-5.52744875731805e-06
-1.72956279757476e-05
-3.63983324462652e-05
-2.2380617658003e-05
-1.86735408682903e-05
-3.59948445968316e-06
-2.86410275531302e-05
-2.55603167641562e-06
-5.34774378752864e-06
-2.46265461853029e-05
-4.2656816458841e-05
-9.31463131526427e-06
-2.36428709380344e-06
-1.88944586137446e-05
-3.10179751479785e-05
-3.75227620728585e-05
-6.55450934506389e-06
8.91262472314224e-06
-3.29734416819279e-05
-2.03328351055671e-05
-4.54579215067622e-06
-2.21702007565136e-05
-1.83851250067055e-05
-2.08335610411934e-05
-2.32643870049779e-05
-1.08462843884359e-05
-4.92955258410405e-06
-1.64051619244573e-05
-1.01584431556989e-05
-2.4412707179828e-05
-1.59040022831119e-05
1.40166718717362e-06
-8.97148929641516e-06
-3.89591722029375e-05
-1.45329532802774e-05
-6.71634015610002e-06
-1.25359913054741e-05
-2.40668929159887e-05
-1.92783495818424e-05
-8.54654109406303e-06
-2.77938884054179e-05
-1.51201535045109e-05
5.63364233241723e-06
-3.42024054326025e-05
-3.32051171309611e-05
-1.92527216113224e-05
-1.73557661132449e-05
-1.32962390975441e-05
-2.84576825793929e-05
-1.02034261911726e-05
-2.78624441255602e-05
-2.34562937923343e-05
-3.01278138934358e-05
-1.29330883027919e-05
-5.00411168813879e-06
-1.86806220076297e-05
-1.50757948614892e-05
-1.72135480066306e-05
-2.64408840633952e-05
-5.73898435361445e-06
-2.91441835815501e-05
-2.7877946193755e-05
-5.87721992663998e-06
-1.2128409159606e-05
-4.64877237940457e-05
-7.84064207446131e-06
-3.22465773542557e-05
-6.60458395571086e-06
-1.58446049374854e-05
-2.52206898566094e-05
-2.40468572715924e-05
-2.15313213685209e-05
-2.39796097656402e-05
-2.87988544886036e-05
-1.41283943013117e-05
-3.21882770466347e-05
-3.81713458408215e-05
-2.96628213612161e-05
-2.06593777831257e-05
-1.90980930146073e-05
-2.44120562104587e-05
-2.07608926592192e-05
-1.55126932914365e-05
-1.75952030245196e-05
-1.52836803719503e-05
-5.72378501342609e-06
6.07914322421409e-07
-6.22822313983926e-06
-9.64744144381271e-06
-1.58605437283879e-05
-1.96846156606541e-05
-3.99008381815521e-06
-9.280871854989e-06
-2.39667067785373e-05
-2.24506163918863e-05
-3.00188249662206e-05
-1.7887130810215e-05
-2.87324620078629e-05
4.60813609756477e-07
-9.43363657938061e-06
-3.33690959837461e-05
-1.71889910773883e-06
-7.62690141461247e-06
-1.0613831199106e-05
-1.49218316680143e-05
-3.57607754977848e-05
-2.86108966428629e-05
-2.02245246250571e-05
-2.88636738854947e-05
-7.19177429753118e-06
-2.1181108355444e-05
-2.27278687142536e-05
-1.69807016637589e-05
-2.07822419236996e-05
-2.38489361414102e-05
-1.39882134831134e-05
1.57398481362815e-06
-1.66721608213782e-05
-3.13321907175797e-05
-1.49365044030244e-05
-2.76990803868771e-05
-3.23007578103317e-05
-1.15799032471626e-05
-1.46568553377572e-05
-3.58289520686141e-05
-2.91715745447652e-05
-1.52784815085553e-05
-3.17522003434958e-05
-1.88990457596631e-05
-2.51041818912097e-05
-2.26802842457181e-05
-2.15984132501942e-05
-3.05252782594346e-05
-2.07937766937688e-05
-3.2435030251713e-05
-1.75928423105783e-05
-8.8047771616811e-06
-3.18422030917366e-05
-1.56641864337787e-05
-2.21040647562538e-05
-9.51893300404905e-06
-6.84007015111624e-06
-2.14972372242282e-05
-2.10763523230406e-05
-3.82897140727456e-05
-3.08363953374284e-05
-1.8888607070719e-05
-5.54828025348854e-06
-1.52781472109796e-05
-1.21767822078584e-05
-1.86722603955534e-05
-2.47957911442744e-05
-2.44916362065141e-05
-2.78464089815556e-05
-1.76940421984041e-05
-1.54013969249972e-05
-1.30861535669059e-05
-4.4670357821274e-06
-1.03769967584663e-05
-1.38279305014858e-05
-3.37261922324815e-06
-2.41810362752013e-05
-1.66952331143892e-05
-2.7121408895901e-05
-1.486450356654e-05
-2.41750427687943e-05
-8.85928585365345e-06
-4.37335434252543e-05
2.26605234967532e-06
1.16936413136638e-07
-2.86288067421745e-05
-1.13011268764868e-05
-1.03822734391014e-05
-2.28143486116293e-05
-4.10755816544663e-06
-1.92618227854994e-05
-1.72400319721325e-05
-4.12079562623961e-05
-5.09285706902572e-07
-3.68429238109806e-05
-2.85439479584383e-05
-3.79827136590069e-05
-2.52396170819816e-05
-1.70546815412882e-05
-2.14791000008907e-05
-7.77745239773594e-06
-1.64509447025279e-05
-4.4066183136489e-05
-4.48943412643616e-05
-3.37901527976158e-05
-4.8515664504575e-05
-7.51089819891977e-06
-1.84462817387742e-05
-2.9333146020958e-05
-1.92844315984488e-05
-4.11815411536717e-05
-2.20595475950694e-05
-2.31534823135718e-05
-1.06292943413366e-05
-8.33954164051529e-06
-1.90123734708335e-05
-1.95741712080862e-05
-1.3789864780371e-05
-2.05873710158899e-05
-1.4208792936468e-05
-9.6721440270031e-06
9.6418275024158e-06
-2.42582848429266e-05
-2.95468658631508e-05
-2.01129321973827e-05
-1.83958616484951e-05
-1.80654320825254e-05
1.33599973225591e-06
-1.42229750309516e-05
-1.80542718836363e-05
-2.24857849053149e-05
-2.28858613267264e-05
-2.69193943980729e-05
-2.68780137546221e-05
-2.09165100983587e-05
-2.30977792935155e-05
-2.4400474885355e-05
-1.101579967713e-05
-1.94732975579438e-05
-1.94940630060641e-05
-9.40224071105176e-06
-2.6581555483951e-05
-5.41227922499255e-05
-1.57710531758047e-05
-4.21784130842375e-05
-2.89341232344551e-05
-2.15880338580359e-05
-1.93536630945659e-05
-1.27643320068136e-05
-1.79269519360677e-05
-1.7402524078348e-05
-1.00880360610462e-05
-1.41217874434436e-05
-4.05147175444493e-05
-6.63523526724027e-06
-3.51379253388427e-05
-1.05673641090055e-05
-1.93640799297882e-05
-2.76469255486936e-05
2.87025310707868e-06
-9.88087510079538e-06
1.08435937807746e-05
-1.74387135428394e-05
-6.62185352933206e-06
-1.76720961126908e-05
-2.9321837937878e-05
-4.44771346796228e-05
-1.34184166294287e-05
-2.73076486203238e-05
-3.29047166377483e-05
-1.69293538987659e-05
-2.1144905950504e-05
-3.18686053092776e-05
-2.89202652818958e-05
-1.71571335687793e-05
-1.23551498390387e-05
-2.24761015352537e-05
-3.43320343682153e-05
-1.20376891004112e-05
-8.85033678120669e-06
-9.0232526492838e-06
-1.90663206376991e-05
-1.55470192642549e-05
-3.35673735657441e-05
-4.2633832510042e-05
-9.85630534137778e-06
-1.00531937209918e-05
-2.68325513026647e-05
-4.60756793028739e-05
-1.22066637471659e-05
-2.18548144633304e-05
-1.47111753139673e-05
-2.28336555464668e-05
-1.68577323423093e-05
-2.37234369441446e-05
-1.33061863639576e-05
-4.1180604887097e-05
-1.73002064314028e-05
-1.6535951437425e-05
-1.84515716454459e-05
-3.1214631460999e-05
-2.88952769426571e-05
-1.79321033348281e-05
-6.8083217775381e-06
-2.18048989244089e-05
-2.2343942054183e-05
-2.19924862021053e-05
-2.03137871172887e-05
-2.71175899879472e-06
-1.15884506294123e-05
-2.11638479900538e-05
-3.55904134889289e-05
3.82481522394831e-06
-3.93209713643667e-06
4.90475959985649e-06
-2.54756725351342e-05
-8.00517221507512e-06
-4.09494476722637e-06
-3.57045885309193e-05
-1.9435414989303e-05
-7.52730207428825e-06
-2.43314955389934e-05
-1.99427423674928e-05
-3.81366681559102e-05
-3.09560401030884e-05
-2.17421737905135e-05
-2.70581668056622e-05
-2.60071116026341e-05
-1.74941296523864e-05
-2.61007046529809e-05
-1.79805405946267e-05
-3.85569814004119e-05
-1.72798920396765e-05
-2.21418080249629e-05
-1.51068289142874e-05
-8.81995654114604e-06
-1.81142212512918e-05
-2.2726573282813e-05
-3.04833681762491e-05
-3.07225941127494e-05
1.01693049788895e-05
-9.83767908627579e-06
-1.25927992371934e-05
-2.05401834013701e-06
-1.45513354856647e-05
-2.64051299623905e-05
-6.95300238728623e-07
-2.43911075412548e-05
-1.60867551442706e-05
-9.40585948957098e-06
-1.73358758438973e-05
-1.51782518078138e-05
-3.10898080798318e-05
-2.84911231600392e-05
-3.70014407699585e-05
-1.73438980579379e-05
-1.90306308671198e-05
-1.89910452856449e-05
-2.98476888026936e-05
-2.73670788691921e-06
-2.0139474485284e-05
-2.59068254526315e-05
-4.88821073301016e-06
-2.07774612876113e-05
-3.72300536597944e-05
-9.83717919525044e-06
-1.99052891620107e-05
-1.188980281972e-06
-2.72763744383446e-05
-2.08093287560063e-05
-3.05085882645623e-05
-2.17131037311e-05
-9.58637563737475e-06
-1.26318017978831e-05
-1.10741846823783e-05
-2.85580417276201e-05
-1.80238627017197e-05
-2.84233747834158e-05
-6.22644175076583e-06
-1.59945753177157e-05
-7.32804898338504e-06
-1.48283658831149e-05
-1.68644186823426e-05
-1.73792212727011e-05
-2.36571479843346e-05
-2.27678443299569e-05
-3.64756764105426e-05
-1.0884837709329e-05
-3.34529232858398e-05
-1.75051418874127e-05
-2.15972754162827e-05
-1.69068630904495e-05
-1.44774400213275e-05
-9.63384771058344e-06
-2.78238826193717e-05
-2.29538547796395e-05
-1.45141542695039e-05
-6.72377736440639e-06
-1.46333499561924e-05
-3.56479002388123e-05
-2.13052675247716e-05
-1.17803845651899e-05
-1.84209032748036e-05
-1.47135348041594e-05
-1.61631645793893e-05
-9.33394672188546e-06
-3.31380638116428e-05
-2.38065927983998e-05
-1.73874669335262e-05
-2.06395432465934e-05
-1.86472080358845e-05
-2.13915650009655e-05
-2.86668585431232e-05
-4.87865722636525e-05
-2.37789826470339e-05
-2.09049845862366e-05
-3.96603577293184e-05
-1.85611756976553e-05
-1.1040958994502e-05
-2.63287112476476e-05
-1.95424553805776e-05
-1.28208606758889e-05
-2.36187820880089e-06
-3.27843100348843e-05
-2.04708608494811e-05
-7.00488433810414e-06
-1.82000101681788e-05
4.65091642383342e-07
-2.01131354552252e-05
-6.55508579778563e-06
-2.46424364209906e-05
-3.27976565308732e-05
3.50680169493294e-07
-3.69309037959925e-06
-1.78753284337538e-05
-1.19951236710761e-05
-1.16571149779928e-05
-2.84009030133307e-05
-3.36212849279232e-05
-3.03911410679666e-05
-2.17876983316873e-05
1.59362640899942e-06
-9.26891226036596e-06
-8.11559334008544e-06
-8.80551877905513e-06
-2.44189648101282e-05
-3.58508981661654e-05
-2.71152535282094e-05
-2.51867109254155e-05
-8.81757027404161e-06
-2.38875746300327e-05
1.33469063382696e-05
-3.05523877163637e-05
-1.56697678735728e-05
-4.01281783569842e-05
-2.69810791505093e-05
-1.2841732775152e-05
-2.16744231310083e-05
-1.2331252517241e-06
-1.68377373026517e-05
-2.36978064623625e-05
-1.64422521849399e-05
-2.18810992729679e-05
-1.75133177002116e-05
-3.17042985040019e-05
-1.30425229645747e-05
2.17153492399408e-06
-1.63540094729496e-05
-2.95816964942333e-05
-3.61660738904388e-05
-6.75818361818361e-06
-1.37742089072124e-05
-2.15403494505652e-05
-1.88115701867613e-05
-5.98321595039288e-06
-3.42928094306664e-06
-7.82502778357079e-06
-1.44607228967564e-05
-1.83283864734806e-05
-2.0756719996253e-05
-2.80570089085642e-05
7.87654060201877e-07
-2.54290766097155e-05
-3.14343464758691e-05
-1.50245935632155e-05
-2.45982358942598e-05
-8.11246697618982e-06
-1.16982033186266e-05
-1.87951687134972e-05
-1.62285357075655e-05
-2.33746438747631e-05
-2.19458094113348e-05
-1.48719143688363e-05
-7.02031329156641e-06
-1.6371391172851e-05
-1.29093226782119e-05
-9.24702206491227e-07
-3.31614943581226e-05
-1.14378985564764e-05
-1.74143624185789e-05
-3.02768557264696e-05
-7.1286706874381e-06
-2.9542386658353e-05
-1.73170787923114e-05
-1.83283558997495e-05
-4.48339926739643e-06
-2.07912395808177e-05
-2.2474347564927e-05
-1.84196579218757e-05
-2.11011290915044e-05
-3.76322807000731e-05
-2.39385772576338e-05
-3.7224471840713e-06
-9.63814785066814e-06
-2.78719127194673e-05
-1.86570243649305e-05
-1.04211042553432e-05
-3.12885312177922e-05
-4.84296210349333e-05
-2.25135340827829e-05
-1.24499610962759e-05
-3.25901160486916e-05
-1.8983165645219e-05
-2.50681523116857e-05
-1.68970507028719e-05
-1.40367910257813e-05
-1.88376429284249e-05
-1.8787839378381e-05
-2.02096242810312e-05
-1.57714498669964e-05
-2.4674857481331e-05
-1.22908702319967e-05
-1.54816684881829e-05
-4.20913910807403e-05
-1.41080198041592e-05
-3.56031749502414e-05
-2.45003696093819e-05
-2.96455992558757e-05
-2.99455014837129e-05
-1.80642719921349e-05
-3.28227787504396e-05
-3.59290373983164e-05
-1.23511670634678e-05
-4.962209011653e-06
-2.08137277278424e-05
-4.32047637455953e-05
-3.38126126020287e-05
-5.79445888511168e-06
-3.96110209372875e-05
-2.48810338417884e-05
-2.15159856202516e-05
-1.07982039684765e-05
-2.23479621672353e-05
-1.39186152178554e-05
4.06214394175356e-06
-2.10638793789235e-05
-1.37983775511985e-05
-1.32555580708388e-05
-1.78961788916907e-05
-1.48791988839289e-05
-1.52729937651472e-05
2.5563150968688e-06
-3.46723148221593e-05
-4.34007644982744e-05
-1.81210543783144e-05
-3.52372104621642e-05
-1.77935601875992e-05
-1.48712066022131e-05
-1.07876635313789e-05
-1.76997712513183e-05
-2.18723270571911e-05
-2.90861452888229e-06
-2.00215428169776e-05
-2.36383181427848e-05
-1.81591902537912e-05
-1.76708971298908e-05
-1.12473758482376e-05
-1.64919977086113e-05
-1.20535818113204e-05
-2.22761747084774e-05
-3.03393538149638e-05
-1.75815312514371e-05
-7.67887541636241e-06
-3.01394744715213e-05
-1.30664702481179e-05
-1.5564881741349e-05
-3.34900336569387e-05
-3.52388563331712e-05
-1.87075728990919e-05
-2.54827028673614e-05
-2.95493711092727e-05
-8.32979759469477e-06
-1.97237003888383e-05
-3.35086032566583e-05
-1.83292071151566e-05
-1.61095731739109e-05
-1.59562091662602e-05
-6.33709465610998e-06
-3.73298647366618e-06
-1.29293604116295e-05
-2.78567172433041e-05
-4.40172164854944e-05
-8.33954449712012e-06
-1.95281503371285e-06
-1.94851218781745e-06
-2.44611154850979e-05
-2.77129885311264e-05
-1.85433785544561e-05
-2.11341461326455e-05
-1.64178411458314e-05
-3.25533115572192e-06
-2.80651925873246e-05
-2.20672374036877e-05
-1.58135810069695e-05
1.54112071043469e-05
-5.86855681038616e-08
-1.94541196999849e-05
-2.4013201067061e-06
-1.79020313303797e-05
-2.94772453110434e-05
-2.80131329730379e-05
-2.68625188800354e-05
-3.605577057413e-05
-1.88838719459751e-05
-7.10000786868362e-06
-1.07598963910888e-05
-1.3766887799194e-05
-2.13463375550962e-05
-2.98825695570289e-05
-8.51574183551632e-06
-2.63087062456848e-05
-4.34104872865053e-06
-1.66152051222129e-05
-1.22521543303483e-05
-1.12525889566384e-05
-1.51062335514191e-05
-2.15218933299867e-05
-9.80832213650418e-06
-1.28276919335877e-05
7.11036639266093e-06
-5.9281897906652e-06
-2.49724240972665e-05
-3.49921153982132e-06
-9.15295925928471e-06
-2.02206320207315e-05
-1.46007307626309e-05
-2.18699099819237e-05
-1.43816347336094e-05
-2.08776089952349e-05
-1.22396738011521e-05
9.06738264543813e-06
-2.24121493459942e-05
-5.80861320799072e-06
-3.26826040765332e-05
-1.17638950161504e-05
-2.38823019098278e-05
-8.85078151596799e-06
-9.45656324901624e-06
-3.11286768270478e-05
-1.37509753622559e-05
-1.94690693784539e-05
-3.16038012847368e-05
-1.10135627296949e-05
-8.38979252298442e-06
-2.22223336757238e-05
-9.64112612297869e-06
-1.92655160747431e-05
-1.13022257612376e-05
-2.02190763556984e-05
-1.93965357356906e-05
-2.86792975336968e-05
-2.83367050786855e-05
-2.51562097099792e-05
-3.16678213862422e-05
-2.78405005598312e-05
-2.50755333408992e-05
-1.26851090881722e-05
-5.31038907167411e-05
-2.74974384869664e-05
-2.11996789473936e-05
-4.86085708325727e-05
-2.00601938130956e-05
-2.33928017876265e-05
-3.06074664970606e-05
-1.04921473300447e-05
-8.20962390618015e-06
-3.0131342034577e-05
-2.24955795666421e-05
-1.91097643197315e-05
-2.39075226488826e-05
-1.6462750026239e-05
-1.1098367992443e-05
-1.18022244774824e-05
-3.49151866091113e-05
-2.01816179436538e-05
-3.5129845834842e-05
-1.77174156392929e-05
-2.23129261203752e-05
-1.49901057095765e-05
-1.90109209099821e-05
-3.36080651744022e-05
-2.66512426904918e-05
-3.71743708893474e-05
-2.74774890655336e-05
-2.10984245481184e-05
-2.32097277133887e-05
-3.37614638195286e-05
-4.09653001800787e-06
-4.5672888388341e-06
-1.69269538037681e-05
-3.29077432116421e-05
-1.43569819513864e-05
-2.23913478684628e-05
-3.12925680600429e-05
-2.55814467242697e-05
-2.77443275689261e-05
-2.26749153661581e-05
-9.54839484317107e-06
-4.85565386369487e-05
-2.06243404918297e-05
-3.40545795078715e-05
-5.44480499686996e-06
-2.19955313724752e-05
-2.06449700083767e-05
-1.53631183661728e-05
-3.28810310971498e-05
-2.37246070208282e-05
-2.30004553200789e-05
-5.65082917156775e-06
-1.22274655950784e-05
-2.13698060934642e-05
-2.07685544296585e-05
-1.9140762321764e-05
-1.15974213476919e-05
1.24834945626989e-05
-1.17206512527389e-05
-2.3035181886828e-05
-8.81149797449735e-06
-2.089163669262e-05
-2.55011938070731e-05
-1.26443650980711e-05
6.39273464860942e-06
-1.0914947010049e-05
-1.07964897126791e-05
-5.39099921497256e-06
-7.98814813192435e-06
-1.60294959791738e-05
-2.32534150343745e-05
-2.35831698387583e-05
-1.88066659622288e-05
-4.53721630590441e-06
-1.69558651014485e-05
9.59527635794471e-07
-9.36892478978079e-06
-2.36134768762879e-05
-1.93970824412711e-05
-9.15331901373649e-06
-1.43685129591767e-05
-3.03312538159162e-05
-1.99066406237004e-05
-1.83708111908097e-05
-2.857080972902e-05
-1.02065831486232e-05
-1.60407033440619e-05
-2.58079517120312e-05
-1.01015219601618e-05
-2.66417179366979e-05
-1.66312302754923e-05
-3.28252069265812e-05
-2.95763332987799e-05
-3.63801367185298e-06
-1.09399313389867e-05
1.67193425021632e-07
-1.65035460951968e-05
-4.39079969315623e-05
-2.46071731113433e-05
-2.41497995262016e-05
-2.48928335361796e-05
-3.35944217043849e-05
-3.51520944769575e-05
-1.46631308581266e-06
-1.23406091935723e-06
-2.95690127512726e-05
-1.08036794058756e-05
-1.77826624743208e-05
-2.60108975916554e-05
-1.54572112036311e-05
-3.36739925197543e-05
-1.20885688877943e-05
-1.61576651412541e-05
-2.18918642168151e-06
-8.30199047926991e-06
9.02642314687248e-06
-7.20929328527283e-07
-3.13647596757349e-05
-3.56270059735566e-05
-9.43715316643637e-06
-2.34459241257846e-05
-1.65371156339434e-05
-2.28709224014964e-05
-1.10356205719615e-05
-8.78357595988409e-06
-2.1398559056532e-05
-2.36008875545706e-05
-1.71121457436363e-05
-3.83775198512101e-05
-2.21652552205503e-05
-2.04246387507297e-05
-2.32688195805267e-05
-1.68564353353756e-05
-4.78006442784832e-06
-1.23329273530704e-05
-1.05835569111604e-05
-1.41211800342034e-05
-1.17467516153158e-05
-3.20337531566411e-05
-2.71303122301723e-05
-1.5508085542108e-05
-1.8587781685203e-05
-2.50321384416286e-05
-4.05552399090311e-06
-2.67141667583944e-05
-2.07506669399928e-05
-2.29606231284858e-05
-2.60393444500852e-06
-2.05409845509049e-05
-1.91174166064419e-05
-1.44032607958597e-05
-2.87381322618031e-05
-1.1031861398677e-05
-4.82655789199673e-05
-1.59623785344416e-05
-4.74687791259833e-05
-6.2605608511594e-06
-1.09143068084014e-06
-2.17688685003577e-05
-9.26203040933546e-06
-2.19741671025702e-05
-2.76425936360352e-05
-3.87806419499143e-05
-3.85827543486884e-06
-1.45992920608302e-05
-4.35790665410665e-06
-1.87637161980582e-05
-2.88050467564171e-05
-3.08254199615922e-05
-2.77579971986739e-06
-1.85434110026357e-05
-2.31527204510918e-05
-4.46993966748723e-05
-2.07096963324949e-05
-6.05478845413035e-06
-1.36028543799515e-05
-2.34439436065385e-05
-1.90779387920846e-05
-5.26697977591228e-05
-2.52508849698247e-05
-2.88920402176712e-05
-2.62275739409567e-05
-2.17828388088847e-05
-2.60082918821273e-05
-2.16793223080887e-05
-1.18221209508256e-05
-1.13868233833929e-05
-2.89119341231294e-05
-1.9258557683487e-05
-3.76049584236971e-05
-9.96332346781853e-06
-1.10471787055338e-05
-3.83323202755618e-05
-9.98252639516192e-06
-2.39479181239662e-05
-2.89915867538788e-05
-1.39427174600644e-05
4.59652183350533e-06
-1.61934232273989e-05
-1.60358390559831e-05
-1.04061838847058e-05
-8.62698586004099e-06
-1.10655646414333e-05
-3.76482805478103e-05
-1.70878674584665e-05
-3.18431357602842e-05
-2.61333483092978e-05
-3.6277835362333e-05
-2.90998032757839e-05
-3.2654798477497e-05
-1.22694651374243e-05
-4.22282591344581e-05
-5.3411838438866e-06
-1.75807427105764e-05
-1.36508698639802e-05
-1.82998322546578e-05
-2.0253561479325e-05
-3.27934061252915e-05
-1.85029673248404e-05
-3.77310996820832e-05
-2.96934481980344e-05
-8.45781886305738e-06
-9.81941877677635e-06
-1.98613503917299e-05
-2.14669165294113e-05
-1.37791012485787e-05
-5.28754080203574e-06
-2.67621165581378e-05
-1.55957959355937e-05
-2.52252421546736e-05
-1.01411639555177e-05
-1.10477652101569e-05
-3.84406455672444e-05
-3.14195649900781e-05
-5.18970150447451e-06
-2.69400820943511e-05
-6.12342640841122e-08
-1.14910579931929e-06
-2.90153076807068e-05
-1.08508059316422e-05
-2.35402828367853e-05
-1.8506436427277e-05
-5.92384492725808e-06
-6.63593538535383e-06
-1.97439978470121e-05
-3.22452253720655e-05
-2.06760555098789e-05
-9.84418889681169e-07
-2.14904289256716e-05
-4.00108025846033e-05
-1.61632836019662e-05
-1.84952131628866e-05
-2.16682585699542e-05
-1.14925984767687e-05
-8.5421029963257e-06
-8.67194285072365e-06
6.40704932336763e-06
-6.07262271837217e-06
-1.45233223624308e-05
-3.29545169909556e-05
-1.6909217326345e-05
-1.49241903172029e-05
-3.76490751411791e-05
-2.98327603317891e-05
-3.03655764997109e-05
-3.08780429804026e-05
-1.49381473344469e-05
-2.20927009163683e-05
-1.0082162836171e-05
-1.71222452889807e-05
-1.15064695655458e-05
-2.38321977476038e-06
-9.76500358629867e-06
-3.3072313010606e-05
-7.06601250773417e-07
-3.40854994989264e-05
-1.7703585561229e-05
-1.98220405736796e-05
-1.74203238229387e-05
-2.1937005027846e-05
-1.87091260351583e-05
-1.79870355876468e-05
-2.48754328785735e-05
-2.87466849050122e-05
-3.59186079337177e-05
-1.22298295356981e-05
-2.91818400449513e-05
-1.31984478216788e-05
-1.94602642952352e-05
-1.9858952064551e-05
-1.13955888492146e-05
-2.60976260332748e-07
-3.4472089654838e-05
4.74046982582555e-06
-1.61546814855551e-05
-1.97646341843253e-05
-6.05741884007216e-06
-5.54239218459903e-06
-1.81967974252629e-05
-8.96108709788411e-06
-1.20029633535964e-05
-1.28573834234602e-05
-2.02231981287582e-05
-3.69095257385859e-06
-2.26841958377437e-05
-1.41510381509779e-06
-2.12561167516214e-05
5.11212220829279e-06
-1.19008733433748e-05
-2.04607994891513e-05
-2.98956840647299e-05
-2.83564547351685e-05
-2.04165606752039e-05
-3.22705963617955e-05
-8.8837525206064e-06
-3.55404561395488e-05
-3.19883962896016e-05
-1.97013876780116e-05
-2.35011359826682e-05
-3.27559441492589e-06
-1.55629232705154e-06
-2.13177560352037e-05
-2.77574966803919e-05
-1.45340452607777e-05
-1.40403751285018e-05
-2.80845675703782e-05
-3.45427921070262e-05
5.53371814107744e-07
-5.31559222443991e-06
-6.70605771740806e-06
-1.26495380569608e-05
-3.62824033366033e-05
-1.90600304214556e-05
-2.80253025203782e-05
-2.10580562332512e-05
-2.69482704833519e-05
-3.50828247251863e-05
-2.06702105716573e-05
-9.96963836520796e-06
-2.82349614868992e-06
-2.22847566152634e-05
-4.24906977602915e-06
7.64106271879422e-06
-2.32274376890387e-05
-1.30062264368234e-05
-5.18978995361367e-06
-2.20040281970927e-05
-2.03839248719898e-05
-3.21390539079298e-05
-3.52490395298086e-05
-2.92317998373745e-06
-2.79008414952585e-05
-2.27978047021781e-05
1.46797001535486e-06
2.1382323845302e-06
-2.64424192715394e-05
-3.74185486583712e-05
-5.32572823981803e-05
-1.76358831138759e-05
-4.87716387060033e-05
-2.22406934775593e-06
-1.81954180695559e-05
-2.49571595663325e-05
-3.63887942552804e-05
-1.28937985642285e-05
-1.45702758927591e-05
-3.36394550467216e-05
-2.1156782696062e-05
-4.34072021231004e-06
-1.05233348135197e-05
-2.60464345820503e-05
-1.05996208775724e-05
-1.08441956230426e-05
-9.70368509802641e-06
-5.36733392480694e-06
-3.38852667294445e-05
-2.79113952542006e-05
-4.28384338470859e-05
-2.56698140047799e-05
-3.84905988409607e-05
-8.55490327138947e-06
1.71874573568088e-05
-2.01211967077847e-05
-1.55853697697788e-05
-1.3142652593603e-05
-1.55472914731787e-05
-2.08685531665309e-05
-8.23217160790022e-06
-2.30030349591908e-05
-1.36770491488856e-05
-2.38784974192596e-05
-2.69281788045157e-05
-2.6338878856523e-05
-1.63352192897885e-05
-4.26508703456449e-05
-1.20230404996751e-05
-1.09870742089739e-05
-3.52891712277957e-05
-1.65368756699047e-05
-2.17591425547005e-05
-1.9162682094891e-05
-4.52393590874614e-06
-3.50762668506892e-06
1.60627956477607e-06
-3.25931504275551e-05
-8.5307173468513e-06
-2.74423501135529e-05
-1.82273351294317e-05
-4.25840729512342e-05
-2.85317002151844e-05
-3.36616595086525e-05
-6.78182257330927e-06
-1.7575716048431e-05
-1.89288939477098e-05
-2.09618415353823e-05
-1.79916443026612e-05
-2.20127262025309e-05
2.69764640737148e-08
-2.2244963939072e-05
-1.60749635847328e-05
-3.90778383033052e-05
-3.173738101683e-05
-4.23776171321225e-06
-3.36304852288584e-05
-2.05893769982163e-05
6.98813683158642e-06
-1.38020028313826e-05
-1.41136128190289e-05
-2.16585261649374e-05
-2.22918625493228e-06
-3.90798181732123e-05
-5.46554848329027e-05
-1.87789782158834e-05
-2.56955391783259e-05
-1.59338074596138e-05
-2.82557718978312e-05
-2.17804482784681e-05
-2.68674198574613e-05
-8.0750101596675e-06
-8.37834753403975e-06
-4.58004628320299e-06
-2.30950111074128e-05
-4.38781869945538e-06
-2.66331036284489e-05
-3.00401831150922e-05
-2.49227394080662e-05
-1.80738853719911e-05
-8.24794212822106e-06
-2.04186168392722e-06
-1.98853294171119e-05
-1.29872973605907e-05
-2.15107975350031e-05
7.76186897137124e-07
-9.78114404519195e-06
-7.90477653294576e-06
-1.31037077655097e-05
8.25919351401311e-06
-1.91857597731582e-05
-1.38839652360999e-05
-1.48174083429611e-05
-5.97938249650388e-06
-2.30558111092968e-05
-2.7841970552245e-05
-3.21104840080216e-05
-3.423006585339e-05
-1.42401409440737e-05
-2.03511976157465e-05
-3.0785248225762e-05
-5.30214315546206e-06
-3.80252914237248e-05
-7.31594311943388e-06
-7.73343998307175e-06
2.87596326134245e-06
-3.2404907291664e-06
-4.23815333949589e-05
-9.57768840624711e-06
-2.27114576455544e-05
-2.72718048339439e-05
-1.31616377164111e-05
-2.5325954676442e-05
-1.69616702293373e-05
-3.06220258943949e-05
-1.00873792503946e-05
-1.85898359135012e-05
-1.31129848522732e-05
-1.44453021072668e-05
-1.46701384436147e-05
-2.87901820693632e-05
-4.49254740722084e-05
-2.39939220755016e-05
-1.75160151768002e-05
-2.74509945214909e-05
-1.95568149405214e-05
-6.31346997413615e-06
-1.75179498147869e-05
-1.85054416781929e-05
-1.91272266737109e-05
-4.87893461366528e-05
-2.40884114854707e-05
-1.6508428017261e-05
-1.69659767397774e-05
-3.80852492314187e-05
-1.63551781724663e-05
-1.36262015961642e-05
-9.95859918168153e-06
1.92492369252844e-06
-2.76406613275984e-05
-5.21919462257567e-06
-2.40794416830444e-05
-4.54481495815751e-05
-8.59999861790223e-06
-2.7381574615233e-05
-1.5686569957446e-05
-1.37015026859354e-05
-1.87537518391745e-05
-6.18402629890846e-06
-2.90907592070145e-05
-2.69880573192051e-05
-1.42125995604467e-05
-1.17283722520951e-05
1.94654934915977e-06
-1.73021188394884e-05
-1.2220255864841e-05
-1.75856720421632e-05
3.98771400647223e-06
-1.12988261650882e-05
-2.29956172758342e-05
-1.51086298334207e-05
-1.03084893841179e-05
-8.87549212848075e-06
-1.78186388784134e-05
-7.65325318261542e-06
-1.47419436748934e-06
-2.59684693457785e-05
-1.02954869331926e-05
-2.78257474811163e-05
-3.77398834426208e-06
-8.84785719580571e-06
-4.38967767637052e-06
2.15680012313457e-06
-7.03883949916472e-06
-4.8399446887131e-05
-2.0999953495126e-05
-3.28579144850614e-05
-1.83036658596331e-05
-2.40438400298693e-05
-3.5316399060419e-05
-3.02629207507314e-05
-2.48355311821954e-05
-1.73777139192547e-07
-1.96521958908215e-05
-1.92843647736697e-05
-1.94024809176735e-05
-1.85443938500502e-05
-1.18906072675387e-05
-2.22517347487783e-05
-3.69182880206456e-05
-1.0099102478345e-05
-9.32543987002039e-06
-3.26351344599738e-05
-1.07649420087271e-05
-1.61218302069172e-05
-2.5733600613804e-05
-2.18441737960827e-05
-1.68770983390028e-05
-2.07962043053369e-05
3.94391632330176e-06
-1.77491437091179e-05
-3.80529190356387e-05
-2.52693525667837e-05
-3.75461205946641e-05
-3.14616302781667e-05
-7.0265442120299e-06
-1.98102203918725e-05
-3.01745221351685e-05
-4.59651222000537e-05
-5.30249118385173e-05
-2.01516741817689e-05
-9.45754883380229e-06
-9.13435212795179e-06
-2.8289713062499e-05
-1.16893967027026e-05
-2.34335177015711e-05
-4.33846313239765e-05
-1.54740157232743e-05
-1.56406146171054e-05
-9.06055279581916e-06
-1.89996486436809e-05
-1.64574945456467e-05
-4.56512069785435e-06
-2.44145575441905e-05
-6.35343793893006e-06
-2.63231203882817e-05
-6.80071041567745e-06
-5.20189066541748e-06
-2.4990254968895e-05
-1.72907642866536e-05
-3.34269473235704e-05
-3.64495434140243e-05
-2.97402846383193e-05
-1.32263549062559e-05
-1.16354872574287e-05
-1.95369983691773e-05
-3.38448718920834e-05
-1.98787104702697e-05
-7.40405488551425e-06
-5.21395556968172e-06
-2.20272449609905e-05
-1.68292538184742e-05
-2.89994968340368e-05
-3.41223132549867e-05
-1.11759174896861e-05
-2.06716367101965e-05
-2.44828434976385e-05
-7.07145109355199e-06
-2.22952202499476e-05
-7.33067360053634e-06
-3.15431614915247e-05
-1.83011543494707e-05
-3.5344593926012e-05
-2.06735569067804e-05
-5.45416793744934e-06
-3.9687918640515e-05
-4.29309003987296e-06
-3.16282692009638e-05
-2.28470460520214e-05
-1.73727107594869e-05
-2.03693724624211e-05
-9.91129479423413e-06
-7.70769000273443e-06
-1.52812650108407e-05
-5.12182786288701e-05
-4.5483462464676e-06
-1.0153697017858e-05
-2.47016236572159e-05
-2.61364626723992e-05
-7.56083659311116e-06
-3.50094120450966e-05
-1.99922112455365e-05
-2.14358312986671e-05
-5.01215003304757e-06
-1.65129770109319e-05
-4.193819707647e-05
-1.18417614127129e-05
-1.32193858635755e-05
-1.36304903038143e-05
-1.11545237045991e-05
-1.13769203839878e-05
-1.36881060330234e-05
-3.39948582798817e-05
-6.11928114221474e-06
-2.40362413463737e-05
-1.80068972262959e-05
-6.23931782074645e-06
-7.61341159005894e-06
-2.24081136470665e-05
-2.76092048209499e-05
-1.24679263034585e-05
-2.13817512605875e-05
-2.32035686658052e-05
-1.40685294371667e-05
-2.13984730977159e-05
-1.24281697098583e-05
-1.56475201720511e-05
-3.17445339371752e-05
-1.13349944648765e-05
-1.51414631420157e-05
-1.37999774000914e-05
-1.4275975224741e-05
-1.87859953193286e-05
-2.13117598917079e-05
-1.65216727351576e-05
-3.43479590106428e-05
-3.99875665292583e-05
-2.33882290166865e-05
-1.09071035469435e-05
-1.31760418911986e-05
-2.00817145646619e-05
-3.37516318712895e-06
-2.57450721571239e-05
-8.182724113507e-06
-2.81293839955803e-05
-7.00556222149919e-06
-3.55765073395384e-05
-3.22036557925817e-05
-1.27681205453163e-05
-1.59070092236033e-05
-1.98855157741637e-05
-2.365509723313e-05
-1.49350810439983e-05
-2.1145328690921e-05
-2.86614414292759e-05
-2.55509387138806e-05
-9.7517123016264e-06
-3.73366924499948e-05
-1.66797168306006e-05
-1.2209097335335e-05
-2.55674640491878e-05
4.04052087142178e-06
-2.73792844945897e-05
-1.85810639068151e-05
-3.66013873343826e-05
-3.13836455989712e-05
-3.64830733113292e-06
-1.57044008899472e-05
3.18611578234567e-06
1.24555605746621e-05
-1.81180156779066e-05
-2.67813718923636e-05
-1.91330066737905e-05
-9.18376105747902e-06
-1.97322517938807e-05
-2.01795164220377e-05
-1.97418198447382e-05
-1.63564614885337e-05
-1.655055941748e-05
-1.41311207677477e-05
-3.18831588445216e-05
-1.12713645899469e-05
-2.05721426445937e-05
-4.12359906141171e-05
8.53300060793723e-06
-4.01388086209447e-05
-2.7403333537146e-05
-2.4987165022932e-05
-1.1555058316891e-05
-3.55274003547523e-05
-7.4897636229699e-06
-2.25995432369738e-05
-1.38257543277451e-05
6.66584543437036e-06
-1.98540975398521e-05
-2.88554214124469e-06
-2.59969748571254e-05
1.5358132284101e-05
-3.71599409861268e-05
-2.43551601977056e-05
-1.33002653791923e-05
-1.1479811153712e-05
-1.08296798265977e-05
-3.14515374968929e-05
-2.06788765714761e-05
-2.61752425954144e-05
-2.15798313147162e-05
-1.38134468375614e-05
-2.90121152911805e-05
-2.53596001661992e-05
-1.2143525457911e-05
1.13119183186849e-06
-1.50724310560262e-05
-7.36926958320775e-06
-2.20135949868867e-05
-1.82426703520283e-05
-3.66637842771636e-05
-4.22575228400613e-05
-3.73633134050345e-06
-2.05248726969093e-05
6.67983774465597e-06
-3.11560804009761e-05
3.48746863682539e-06
-2.41780591646855e-06
-2.08223433569627e-05
-2.89273643123911e-05
-2.2039308669675e-05
-2.23119598806321e-05
-2.60321564701945e-06
-1.62044466935003e-05
-6.34734663172801e-06
-2.30428636864295e-05
-1.45747822189097e-05
-3.26387791233447e-05
-1.40173949729252e-05
-3.07212733601684e-05
-5.90358839566614e-06
-2.82616550631656e-05
-3.30363596565534e-05
-1.69018442933895e-05
-2.33342890666779e-05
-2.64501679285518e-05
-1.03227918339095e-05
-2.44935575952466e-05
-4.76495830929301e-05
-1.84438239656693e-05
-3.42983517785921e-06
-1.69450764488488e-05
-3.42773262396394e-05
-3.49146149078093e-05
-1.75810135885142e-05
-7.38778116854228e-06
-2.17998738818786e-05
-3.85775049468154e-05
-3.3248440015176e-05
-1.28616707486402e-05
9.09775001971972e-07
-2.32007244224479e-05
-1.31314662429845e-05
-1.44977076494413e-05
-3.29437907814234e-05
-1.93594696156261e-05
-3.76912078054535e-05
-1.50191786581743e-05
-4.42869657442901e-06
-2.56521693235788e-06
-2.03641407138375e-05
-4.2666195861414e-05
-2.53148036927493e-05
-1.79443754593711e-05
-3.60175532891722e-05
-4.05944825107881e-06
-2.03908916640618e-05
-3.35307058949963e-06
-6.99277266783756e-06
2.24585092202691e-06
-1.30391295538074e-06
-2.22337347816146e-05
-2.55341190983962e-05
-2.11048136548717e-05
-9.89787118566914e-06
-3.83010742158064e-05
-3.44464584538844e-05
-3.7395286180874e-05
-3.11371052644535e-05
-4.89480551467866e-06
-1.33763129389427e-05
-2.30739985151187e-05
-3.11290183862837e-05
-2.51522728315958e-05
-2.02122497539998e-05
-3.21613754396724e-05
-2.09872725100003e-05
-3.49316986906054e-05
-1.58494607670943e-05
-1.65056111264645e-05
-1.21584294704695e-05
-2.12252739469954e-05
-4.82374082787024e-06
-1.10007460164253e-05
-2.19231390345998e-05
-8.36427363091252e-06
-2.16131223807061e-05
-7.79162767438197e-06
-6.28374309657422e-06
-3.45765176117108e-06
-1.33906033038659e-05
-2.31150721650368e-05
-1.93813620735729e-05
-7.52248085147338e-06
-2.85497502551447e-06
-3.01779568221361e-05
-1.87527478648129e-05
-2.52111640808276e-05
3.05352283725263e-06
-2.17270026961339e-05
-1.38344687937742e-05
-2.18860978230006e-06
-1.45169081631485e-05
-2.73775392198715e-05
-1.15110656055845e-05
-3.16198771853421e-05
-1.12588428243841e-06
-1.03879010184937e-05
-1.63674219955893e-05
-1.03269411378734e-05
-1.74697940260452e-05
-1.09339889877192e-05
-2.80487217418114e-05
-1.9338025644872e-05
-1.77204320028567e-05
-1.24023126619016e-05
-3.43412359000143e-05
-1.27376547539278e-05
-2.24399373510362e-05
-1.45679324401687e-05
-1.9114793336735e-05
-2.01116512748455e-05
-1.35637102560812e-05
-2.47216892458406e-06
-3.15448221007856e-05
-1.6040515482843e-05
-3.43965079029475e-05
-1.93847531421671e-05
-1.7374701154059e-05
-1.43821682257256e-05
-2.09380441856373e-05
-1.21545116325877e-05
-4.36594434293458e-05
-1.81145230405047e-05
-2.62742320397961e-05
-2.48061293663763e-05
-3.06148719491895e-05
-1.70930636889384e-05
-2.49981360790304e-05
-1.92891260248472e-05
-2.67184727693558e-05
-2.19587333583745e-05
-2.47139487479386e-05
-2.36410014914683e-05
-1.36235878790996e-05
-3.02873341761251e-05
-1.22975230361041e-05
-8.92961717688229e-06
-4.39050535010143e-05
-1.17314997610124e-05
-4.96317791684709e-06
-3.6756321075361e-05
-1.10216157928228e-05
-1.3573327022098e-05
-2.61228246645364e-05
-1.99878194656643e-05
-1.69684867141027e-05
-1.85225375020358e-05
-7.18846588891832e-06
-3.22038818050857e-05
-1.52541154044243e-05
-1.81910282864712e-05
-1.09925071097444e-05
-2.69265669501878e-05
-2.47348193877159e-05
-2.37474480336456e-05
-1.47011171896607e-05
-1.90676326038999e-05
-2.50090319161266e-05
-2.70375946473792e-05
-2.99216190968976e-05
-3.3057144789424e-05
-7.32281279635871e-06
-3.22128974466075e-05
2.79276983803177e-06
-1.4829336987632e-05
-2.25583411069238e-05
-3.91132599898144e-05
-2.5815749717137e-05
-2.59274022684546e-05
-3.61945500001434e-05
-7.05045649670068e-06
-1.51279129245223e-05
-1.65806784853084e-06
-3.95739793565823e-06
-1.91794558443212e-05
-1.97240583945657e-05
-1.78504276520247e-05
-4.179478745294e-06
-1.09875634941581e-05
-6.25668349541955e-06
-3.3203675229229e-05
1.17059352549772e-05
-3.13767675492257e-05
-3.68758887950826e-05
-1.66126806117522e-05
-2.33848793848131e-05
3.168108499579e-07
-6.82412151438051e-06
-2.1196268184777e-05
-2.06658317854047e-05
-7.84785066087557e-06
-2.04210076981419e-05
-1.34659632553727e-05
-2.33167102057984e-05
-4.66068541541673e-05
-2.40796892942857e-05
-1.76304970539377e-06
-8.48765414894179e-06
-2.40764641399894e-05
-5.518643720401e-06
-1.12600345123513e-05
-3.22069484658028e-05
-5.36162126948331e-07
-1.46487285517831e-05
-1.75925785794884e-05
6.3495224914079e-06
-1.77529651880504e-05
-1.39394725485171e-05
-6.07906024207767e-06
-1.66088281390984e-05
-4.70817142244417e-05
-1.32178029814896e-05
-1.69639162827027e-05
-2.42421932518786e-06
-1.88680104839871e-05
-1.03881580945368e-05
-1.07206197327899e-05
-2.22790771217209e-05
-4.08603127522218e-05
-9.19290330400137e-06
-1.30681872858258e-05
-1.95400432809028e-05
-2.08776076982156e-05
-2.81403783291456e-05
-2.6912727923484e-05
-9.79308826238145e-06
-3.93927037403971e-05
-3.14267886892979e-05
-2.38354748798087e-05
1.25703361206325e-05
-2.05549372372611e-05
-2.52750125904572e-05
-2.20518266525465e-05
-1.96442053805108e-05
-1.29511670620627e-05
-2.33063379196002e-05
-1.31697629075635e-05
-2.55136411724295e-06
-6.74322216282079e-06
-4.29432440504181e-05
-2.3636265290974e-05
-1.22715584353894e-05
-2.17614931322132e-07
-2.88740329571258e-05
-1.94154574487778e-05
-1.95229116927359e-05
-1.53812538560587e-05
-1.26387845879342e-05
-2.99544595556061e-05
-1.59931449041755e-05
-3.8571784316112e-05
-3.28430857672711e-05
-3.23831081541867e-05
-1.59950988496436e-05
-3.65354201703051e-05
-2.51535970264077e-05
-3.40413166689303e-05
-8.40735558398594e-06
-2.37669840580329e-05
-1.19298122020145e-05
-2.05121540724894e-05
-3.17938196886076e-05
-4.55367241776325e-06
-2.44722308108029e-05
5.00839796330204e-06
-1.76420924834996e-05
-1.61101312705123e-05
-2.51669375347863e-05
-3.15635528567444e-05
-7.58982196294279e-06
-1.77494214059087e-05
-7.04115961974461e-06
-1.68051500038275e-05
-1.19986721651492e-05
-9.15265822840566e-06
-3.20221937248956e-05
-2.57873129747399e-05
-1.12538146741917e-05
-2.11780555714373e-05
-2.865776920405e-05
-1.18288882717906e-05
6.08417874489824e-07
-2.57083774965893e-05
-3.26508843828112e-05
-3.12303233705919e-05
-4.84881384722294e-06
-2.29852824979689e-06
-8.60570222739018e-06
-1.537233570574e-05
-2.54856594698308e-06
-1.5618911681689e-05
-4.69869235801002e-06
-2.32454219917629e-05
-1.11579164208675e-05
-6.16344439743863e-06
-1.05614877995627e-05
-1.78589533460206e-05
-1.25973618644975e-05
-1.50250315170018e-05
-3.31922141736947e-05
-2.09502884809882e-05
-1.27253457602768e-05
-2.77152985805301e-05
-1.4446595202393e-05
-3.62979643374467e-06
-4.5293832746026e-06
-2.45486320003602e-05
-1.74166632120126e-05
-3.95364535153409e-05
-9.49099224771384e-06
-1.23688760331064e-05
-2.11395372175639e-05
-9.40116778384932e-06
-3.48097055911858e-05
-2.80849148266969e-05
-1.64761333015318e-05
-1.35690523287299e-06
-1.17853546631202e-05
-1.8535428892351e-05
-1.55142043096302e-05
4.59323969134833e-06
6.07161925313595e-06
-2.03152614259823e-05
-3.54523445707535e-05
-4.03324724742744e-07
-1.64327267329561e-05
-1.61876066051016e-05
-2.75932281999478e-06
-1.97513297922982e-05
-2.03896598122205e-05
-1.42398864290839e-05
8.30356249885174e-06
-6.10356281622661e-06
-2.9716120300003e-05
-8.97181535067681e-06
-4.10861599695459e-05
-1.5638720284624e-05
-1.51325901100211e-05
-1.55532252836206e-05
-2.00954948777699e-05
-1.29543970554931e-05
-9.76801307841152e-06
-1.80259041605066e-05
-3.06412659254874e-05
-9.15825560916904e-07
-2.04262128349889e-05
-1.58757796512342e-05
-2.46604826999954e-05
-1.5224407429138e-05
-1.01514710712536e-05
-3.39336764336687e-07
-5.34977577394726e-06
-1.82667588349529e-05
-2.78000852857662e-05
-1.72769108271974e-05
-2.37363158507817e-05
-1.61000926768913e-05
-1.87975081844513e-05
1.05726675384922e-06
-7.06503096152842e-06
-2.08733875425678e-05
-1.17105920242624e-05
-1.67860290428233e-05
-1.22136184102372e-05
-7.37049954720919e-06
-2.38812004006152e-05
-3.10352163657836e-05
-2.6356957464902e-05
-1.95917396071922e-05
-2.02931893832031e-05
-5.58574457556602e-06
-9.30973079494825e-06
-1.71806596030509e-05
-1.84883463902117e-05
-3.4415159961123e-05
-1.92513340548602e-05
-1.7072059309515e-05
-2.43135764417048e-05
-1.343722699338e-05
-1.42575065013812e-05
-2.2642017247705e-05
-7.7212846114344e-06
-1.14206815949924e-05
-1.91551499047391e-05
-1.27194827755279e-05
-1.65255134518097e-05
-4.51667959329588e-05
-1.70369274100033e-05
-4.66892447225361e-06
-1.29324106662545e-05
-1.10758973012591e-05
-2.93806027436637e-05
-1.76559502045746e-05
-2.81547271181388e-05
-1.41817786153677e-05
-2.11230242076555e-05
-2.89633316494572e-05
-2.81952681475927e-05
-2.02911532369789e-05
-1.06915682590668e-05
-4.3718648624307e-06
-1.39330534690681e-05
-1.56401503422005e-05
-1.66417494992349e-05
-3.54554870432627e-05
-3.60122808758991e-05
-1.53560720026955e-05
-6.83354977276212e-06
-4.06561834723916e-06
-1.81497821823225e-05
-1.36969899760882e-05
-9.30975629903833e-06
-2.61077171418331e-05
-8.38866986273577e-06
-2.58048672757242e-05
-2.11341794787418e-05
-2.45342262923539e-06
-1.46549961110653e-05
-7.78109774336398e-06
-1.96226746012289e-05
-1.42129247756582e-05
-1.92513549301633e-05
-5.93047989131216e-06
-2.22560360957362e-05
6.78414863938471e-06
-3.87693802425946e-06
-2.83714000764695e-05
3.95358037529189e-07
-2.1828142925993e-05
-3.2962440880219e-05
-3.41608847641994e-06
-3.30540905355363e-05
-2.25709226376623e-05
-3.32484040341647e-05
-1.00812433574904e-05
-2.43129181555592e-05
-8.12073104826558e-06
-1.35642579106062e-05
-4.27803535710336e-05
-3.46361933814354e-05
-9.74531490993791e-06
-1.47537229443752e-05
-1.68324120175873e-05
-2.34080387045636e-05
-7.44429518617001e-07
-2.32397344542489e-05
-3.05176589007269e-05
-1.25846249836406e-05
-9.91551040568685e-06
-3.76251697611271e-05
-1.58598714291304e-05
-2.00825498562584e-05
-2.568827079229e-05
-1.74885558213597e-05
-1.40693760497463e-06
-3.35030997965604e-05
2.42050840808221e-06
-8.81335205716123e-06
-2.74435641125129e-05
-1.77907943477785e-05
-2.21585529080907e-05
-1.68965558088796e-05
-2.28366284567863e-05
-1.6033790596413e-05
-3.32589504029709e-05
-2.74907180305e-05
8.36600273211959e-06
-2.23490007717194e-05
-2.12816406683305e-05
-1.03465785874369e-05
-7.36511319323986e-06
-2.30466811518142e-05
-9.1904347974085e-06
-9.84349657985274e-06
-2.44638634683524e-05
1.7064830875951e-06
-1.57326678644595e-05
-2.15134089425451e-05
-2.41329188858132e-05
-3.07250040721277e-05
-7.4901424599682e-06
-1.39163906542599e-06
-9.66002261910833e-06
2.4310002308512e-06
-1.92763075901961e-05
-1.07161782373973e-05
-1.76001024948424e-05
-1.2553694818683e-05
-2.42297476002467e-05
-3.07405847149446e-05
-7.92766550362309e-06
-2.85381700560271e-05
-2.80419478137535e-05
-1.65915062572293e-05
-6.44319567540877e-06
-2.42040020265889e-05
-3.32618147286382e-05
-9.44279038032648e-06
-3.80449441049771e-05
-2.42914156323661e-05
-1.8688537049842e-05
-2.34628158453361e-05
-2.81403719162636e-05
-3.69444270163556e-06
-2.94912526804408e-05
-2.00155505665111e-05
-5.47465478871125e-06
-3.32312834552134e-05
6.85646344725461e-06
-1.12741863991362e-05
1.70585887270372e-05
-3.21417448493029e-05
-6.37513944506177e-06
-3.03635882135002e-05
-6.43400800062454e-07
-9.45232139903699e-06
-2.71152288800833e-05
-3.94126469242103e-05
-3.84542257637996e-05
-8.19661083036495e-06
-1.5506880807519e-05
-2.79319182366546e-05
-1.1881600248753e-05
-3.19056314711949e-05
-1.67006748792672e-05
-2.80541368215788e-05
-3.58637146480199e-05
-1.6147557445005e-05
-1.91350688135308e-05
-4.15827544556822e-05
-1.99578114946197e-05
-1.76288364502916e-05
-3.54148935704468e-05
-3.39978030164136e-05
-1.53665278502071e-05
-1.85207795675715e-05
-2.78951178144257e-05
-8.58385905652137e-06
-1.04531800428632e-05
-1.70006537475758e-05
-4.44723225753716e-05
-1.80539833507272e-05
-1.96157461681242e-05
-7.47361762261031e-06
-2.19792226792311e-05
-1.80184039979948e-05
-3.15286613512444e-05
-3.22299785571397e-05
-1.93345304038428e-05
-1.96278292557952e-05
-2.14043575979049e-05
-2.7197399144922e-05
-1.0426156370443e-05
-1.46293985126674e-05
-1.03097850442623e-05
-4.10067285658575e-05
-2.33450985011876e-05
-1.19733799420832e-05
-1.41005562304594e-05
-2.2252936873005e-05
-3.21901252449298e-05
-8.08344577462956e-06
-4.89478146955585e-06
1.23729908837057e-05
-2.29352368915353e-05
-1.39633741047765e-05
6.46914035309368e-06
-1.13138801808643e-06
-1.41560325791907e-05
-2.18767793836278e-05
-3.08350839551341e-05
-2.53966336330744e-05
-2.05554768206277e-05
-3.56525157400044e-06
-1.67124708265829e-05
-3.55752845745325e-06
-2.23128135359116e-05
-2.13819228315578e-05
-7.5448635962521e-06
-1.70024676243871e-05
-9.01732147589124e-06
-2.44430433216106e-05
-2.4776173984863e-05
-2.05381531317332e-05
-1.21720449651041e-05
-2.13003560064284e-05
-2.47640202737117e-06
-1.53158812873464e-05
-1.44642001435871e-05
-1.82049246229444e-05
-3.41134656943919e-05
-4.23401183761981e-05
-2.42174533794135e-05
-3.18453915553675e-05
-2.82286572782424e-05
-7.98510295991323e-06
-1.98978998872529e-05
-2.36940911165106e-05
-3.23573436747692e-05
-1.96170290827065e-05
-1.15174115329046e-05
-1.72434002640206e-05
-1.83278135219529e-05
-2.10643548158684e-05
-1.44517939484951e-05
-1.25853505135037e-05
-2.07978433775626e-05
-2.34932108063732e-05
-2.18129535147749e-05
-1.90195345441433e-05
-3.01488414763764e-05
-1.36969842534859e-05
-2.92566861870101e-05
-1.92219980438079e-05
-1.45061841256871e-05
3.09014537941777e-07
-1.50139051509372e-05
-8.77168329490031e-06
-9.14683216934284e-06
-1.69736330370697e-05
-1.77842688586064e-05
-2.31197559221556e-05
-2.33642799554729e-05
-2.09250540781247e-05
-2.89959794299787e-05
-3.96849574167701e-05
-8.28780063082447e-06
-2.50290351450615e-05
-3.50042740979438e-05
-3.31392634951715e-05
-9.85403470958405e-06
-1.46583013257582e-05
-1.63712128334351e-05
-2.0247564900373e-05
-3.21736932907962e-05
-1.46957061023583e-05
-3.33750429023989e-05
-8.45686895265798e-06
6.61040988881028e-06
-6.97060063572633e-06
-2.27369157182448e-05
-1.98783334720058e-05
-2.17250191334746e-05
-2.01179844104699e-05
-3.1201289947466e-05
-1.12469566704671e-06
-2.9978558191969e-05
-6.07449672054689e-06
-1.40403658591684e-05
-3.10410256543813e-05
-2.26188788825231e-05
-2.13123389772882e-05
-1.67999113013374e-05
-3.56261313613147e-06
-1.79104003885395e-05
-1.19485937861329e-05
-2.74429309713945e-05
-3.58298805892878e-05
-2.67960704996472e-05
4.98596403398582e-06
-2.80523738851897e-05
-2.34913483080125e-05
-2.08756438155038e-05
-1.00413870541375e-05
-3.01250977572825e-05
-2.75732262943937e-05
-2.97328811672129e-05
-1.32985071048957e-05
-3.32046796397534e-05
-3.56323339455901e-05
-1.22872673798727e-06
-3.07198985469004e-05
-1.78112724082406e-05
-4.07309968620481e-05
-8.80237844914631e-06
-1.13207910865171e-05
-2.39582061821515e-05
-1.59001237580432e-05
-2.59840348423873e-05
-1.15187424142868e-05
-2.69087496034252e-05
-3.07184241676699e-05
-2.52915968796563e-05
-9.64967728800304e-06
-2.18858818057278e-05
-1.4214049420678e-05
-2.51957455076173e-05
6.26934125346244e-06
-1.38970161175665e-05
-2.01049866579197e-05
-2.85505032316185e-05
-2.37876423062018e-05
-9.82219626488952e-06
-1.79236082594906e-05
-4.69089230087835e-06
-2.15549949476102e-05
-1.00780824920074e-05
-3.39344648313546e-05
-2.15065372754152e-05
-1.87900124905899e-05
-2.92025028645142e-05
-4.01104257798834e-05
-1.65787953896401e-05
-5.51391505435939e-06
-2.6946585805652e-05
-1.94434794165486e-05
-2.52622240132353e-05
-1.8320497789706e-05
-2.35791756614828e-05
-2.85313169060415e-05
-2.87421910984913e-05
-2.36944625748259e-05
-1.62780798003701e-05
-4.09402939581414e-05
-8.94421247066111e-06
-3.49393958381871e-05
-1.22783249080866e-05
-1.82017140938687e-05
-1.72858226686973e-05
-1.76222872918364e-05
-1.13559790234295e-05
-3.97908533517872e-05
-2.74410294975208e-05
1.31948397579442e-06
4.27973925084927e-06
-2.6193814071911e-05
-2.00668158626891e-05
-2.20772230275893e-05
-1.20683504426481e-05
-4.96310186591726e-06
-3.13192606202769e-05
-2.2901835837461e-05
-3.0408284468532e-05
-3.54624896061026e-05
-2.13745200102997e-05
-2.28599533816867e-05
-2.70079408142835e-05
-1.4806187671543e-05
-2.97199458813634e-05
-1.8322340778469e-05
-2.68986305447933e-05
1.16938726846841e-05
-1.57479071805591e-05
-1.00513047574918e-05
-2.34899032471367e-05
-1.74087466890574e-05
-3.59551705439303e-06
9.72745628587505e-07
-3.2609732419724e-06
-3.99535865937095e-06
-2.2141131829302e-06
-2.17625409219163e-05
-2.08224218496234e-05
-2.16639502255928e-05
-1.38947316490587e-05
-1.26928140334791e-05
-1.9022435988394e-05
-1.52895582502815e-05
-9.80474479437279e-06
-3.81514433129807e-06
-1.81246664846924e-05
-7.82514022940422e-06
-2.59828721127327e-05
-1.97446760228757e-05
-4.07620820202295e-05
5.46639301767801e-06
-1.70872169269798e-05
-2.29760931411697e-05
-1.56411885751888e-05
-3.9828396164189e-05
-2.28212053690476e-05
-2.06473758224496e-05
-1.3505780702417e-05
-1.90323143140182e-05
-1.84900543825755e-05
-2.61124404847975e-05
-1.58404896691311e-05
-1.76458738833451e-05
-2.04520159153522e-05
9.41636769378718e-06
-6.91703641037638e-06
-1.28723378673309e-05
-8.07335536382435e-06
4.19167042859362e-06
1.31787549414129e-06
-4.87977366243428e-06
-1.76053978725381e-05
-1.78825963435081e-05
-3.7894899804773e-05
-1.53006199266706e-05
-4.08434563357908e-05
-1.15576594118463e-05
-3.2538420225224e-05
-3.28195168119177e-05
-1.62711454314799e-05
-8.54231233366418e-06
2.70973155254612e-06
-3.22832542683731e-05
-3.8355436577091e-05
-2.1593430790785e-05
-1.82899649963225e-05
-1.58594954514449e-05
-1.31068943433528e-05
-2.2690287226845e-05
-2.24490563335514e-05
-4.56835868182514e-06
-2.44177576652377e-05
-1.89397622897066e-05
-2.0631138296567e-05
-6.80239623698465e-06
-1.38207432818074e-05
-1.72446876051632e-05
-2.46374860047729e-05
-7.12093093191254e-06
-3.26166987844332e-05
-1.57338970050836e-05
-2.99686369042797e-05
-7.47881741290616e-06
-5.14229410218497e-06
-6.8799068586925e-06
-6.51331431458689e-06
-2.2197243077989e-05
-1.79779922414165e-05
-1.27536579556067e-05
-1.56235654516904e-05
-1.1890077395184e-05
-1.90452976041182e-05
-2.52589597468468e-05
-1.74210048550981e-05
-3.9880983318189e-05
-2.6280726621006e-05
-3.57014975321186e-05
-2.65050121255955e-05
-1.03133281964692e-05
-2.83556873341434e-05
-1.61682284006019e-05
-1.15278982260645e-05
-2.18474240766139e-05
-4.38981113689928e-06
-1.17214356056541e-07
7.38114228774908e-06
-1.60715744443226e-05
-8.94953442887624e-06
-1.80796709280896e-05
-3.25324765340456e-05
-2.57234551186172e-05
3.1695696903894e-06
-2.29491530932074e-05
-8.27318648569444e-06
-2.78361221751731e-05
-2.46425824530363e-05
-1.63397192833513e-05
-2.62335804023841e-05
-1.62342267857133e-05
-6.6703185036237e-06
-1.44377434781225e-05
-4.03564815182225e-05
-1.17267048138197e-05
5.61334922112788e-06
-2.29365814754898e-05
-2.48525844848987e-05
-2.08254784041626e-05
-6.32824477044178e-06
-3.04507774903167e-05
-1.45127167503836e-05
-1.11502874422366e-05
1.88613807930035e-06
-2.81830586013139e-05
-1.96135568862337e-05
-1.87886760658356e-05
-2.51651414630601e-05
-2.98245624906197e-05
-1.79424530478939e-05
-4.28764654064959e-05
-1.02951225402479e-05
-1.7849128592965e-05
-1.25711577932242e-05
-1.42446801551118e-05
-6.05282449923664e-06
-3.70370720280416e-05
-2.15747379575903e-05
-2.74026971310307e-05
-2.98037491785854e-05
-8.96577014865374e-06
-1.85447391594325e-05
-2.47378413457329e-05
-3.76463087505195e-05
1.95439532229036e-06
-1.63707473473596e-05
-2.0524276740981e-05
-2.33434199730938e-05
-1.2356504597148e-05
-1.71071004732937e-05
-2.86300184790108e-05
-2.6844871989607e-05
-3.08712112819416e-05
-3.26826136153921e-05
4.07816820745171e-06
-1.02539977974384e-05
-2.04856039258785e-05
-2.65244847957618e-05
-2.74708078843942e-05
-1.53823915172904e-05
-2.12046145368084e-05
-4.42288237545942e-06
-5.54974875255604e-05
-1.78060642032161e-05
-3.05323015830475e-05
-1.75387584781937e-05
-1.68256157301555e-05
-1.60694032645024e-05
-2.81279492023678e-05
-6.85047988810247e-06
-7.74926158244975e-06
-2.90194821415925e-05
-3.46035620482487e-05
-1.37453214776299e-05
-3.98886992520881e-05
-5.98024715172611e-06
-2.407641449072e-05
-1.78873150701499e-05
-1.71166164254341e-05
-1.82272977943108e-05
-1.33534160494934e-06
-1.72573465806464e-05
1.08350750296356e-06
-3.18036369566051e-05
-2.38606631090549e-05
-1.0394027262406e-05
-1.31849026948792e-05
1.02031164651742e-05
-2.85155616791532e-05
-3.05241282121806e-05
-1.36588374096558e-05
-1.58084042512883e-05
-7.24832640168015e-06
-3.90544019886516e-05
5.47279045019427e-06
-1.81371975435398e-05
-2.99979954418603e-06
-1.24970260107865e-05
-3.02700446098219e-06
-4.10486543670378e-05
-3.80607900861904e-05
-5.86930253855456e-06
-2.3119544280604e-05
-2.50913546085516e-05
-2.4513306837023e-05
-2.39986624696647e-05
-4.74616177030806e-06
-2.97656747669354e-05
-3.07170727070642e-05
-2.19782912581465e-05
-6.37791206799151e-06
-1.07999024915422e-06
-1.41438380419254e-05
-1.52801739838404e-05
-2.38651835610889e-05
-2.69700702438862e-05
-3.18075968340536e-05
-1.70297934984848e-05
-1.92530035823865e-05
-2.61384568717848e-05
-2.74316543547056e-05
-2.81939466588376e-05
-2.42687954785442e-05
-8.01638960540183e-06
-2.4830840106519e-05
-3.64886817877599e-05
-1.94186500566723e-05
-1.56649863598339e-05
-2.18067985838748e-05
-1.68471495413363e-05
-2.55170053736198e-05
-1.38680209920599e-05
-2.91609349264838e-06
-1.33944644172792e-05
-3.80315482921896e-05
-4.28557725408223e-05
-3.93226121054325e-05
-1.96047410121411e-05
-8.34638560723775e-06
-1.86891139705709e-05
-1.74668231282474e-05
-8.851288071106e-06
-8.6050028814924e-06
-1.08785657700935e-05
-1.82985903833328e-05
-3.77642333078992e-05
-3.1354531433222e-05
-2.22005318336903e-05
-2.31872137639316e-05
-4.24214197502353e-05
-1.09500647950871e-05
-1.34586026328095e-05
-3.37075652126937e-05
1.04571766619005e-05
-2.30098340977299e-05
-1.06820181167772e-05
-1.84807909425784e-05
-2.67802980754058e-05
-1.59931175502372e-05
-8.54358455854048e-06
-2.42722179869116e-05
-3.65889559777874e-05
-4.19725501401218e-06
-2.70157242057214e-05
-2.45194248509212e-05
-3.5261635004482e-05
-4.20559644816196e-05
-1.91517036527195e-05
-1.00516654918027e-05
-4.21085976263287e-05
-1.77553850883953e-05
-1.94908469234125e-05
1.12983768329723e-05
-1.6187108883504e-05
-1.40412147286178e-06
-1.74801556535461e-06
-3.17396292197196e-05
-3.81072907500529e-05
-1.42870341167309e-05
-2.28347522345458e-05
-2.57069567307242e-05
8.05566380310209e-06
-6.36234208147054e-06
-2.78680948600667e-05
-3.23861727512521e-05
-3.24583124930227e-06
-1.85141976680176e-05
-1.09181131001949e-05
-3.63400429181292e-05
-1.21028578271392e-05
-2.49461587717753e-05
-3.01893131032904e-05
-2.36186203630818e-05
-2.34175243156405e-05
-1.21808839754041e-05
-2.9221266211226e-05
-1.48678851212195e-05
-1.48758378438499e-05
-1.44900960365712e-05
-8.37342793107876e-06
-3.28742114922902e-05
-2.04908124400921e-05
-1.69425364549036e-05
-4.06672695029692e-05
-5.31821077102798e-06
-7.53284677459676e-06
-2.67173315873404e-05
-3.17891340220522e-05
-3.00029080988911e-05
-2.83503803952687e-05
-1.37989562216941e-05
-1.63431348898572e-06
-1.65132223133039e-05
-1.35614499386552e-05
-8.56276296543686e-06
-1.55934826043194e-05
-3.63041126861118e-05
2.75862817098529e-06
-2.99731572530951e-05
-2.29870454345025e-05
-1.93787412319771e-05
-7.59694081039324e-06
-2.19896413951431e-05
-2.62968943967367e-06
-2.7548134649782e-05
-2.37594230535599e-05
-8.92469366956945e-06
-2.16727353319193e-05
-2.20366135768746e-05
-1.6193162021976e-05
-1.75934603494676e-05
-1.14334939276808e-05
-2.34654321942063e-05
-6.76326985599757e-06
-1.9266363325565e-05
-2.70347890506656e-05
-1.94933033055123e-05
-3.54688509237093e-05
-2.75475106724761e-05
-4.40890812638192e-05
-2.06658115035927e-05
-3.38434325252643e-05
-1.24147062317589e-05
-1.18974019103616e-05
-2.65906456248351e-05
5.84504421828532e-07
-2.38992154140045e-05
-1.33641082487639e-05
-2.16860598127335e-05
-4.67739838153239e-05
-3.33469388335907e-05
-2.62371861125726e-05
-2.05469024068534e-05
-1.38941250740118e-05
-3.82138381770167e-05
-3.68342947034871e-05
-1.07617737117914e-05
-2.18213317588385e-05
6.13676645267833e-06
-1.75879004093861e-05
-2.21851664915556e-06
-1.35185075531712e-05
-2.73426578363201e-05
-1.8499467726015e-05
-2.52315105976084e-05
-9.1592727305329e-06
-1.17352668564244e-05
-3.41844107545427e-05
-2.60549174921756e-05
-6.69346882914442e-07
-1.61921803767383e-05
-2.96209859924525e-05
-2.7488325080072e-05
-3.52496415505771e-05
-1.0902032564312e-05
-1.96429292998131e-05
-3.76191631865443e-05
-1.42418883128346e-05
-2.79139155563477e-05
-2.74885180052801e-05
-1.05999749974631e-05
-2.38087596546373e-05
-2.3007209613345e-05
-3.19150677620974e-05
-1.3207539884268e-05
-2.75671011787091e-05
-1.16530202297414e-05
-3.28080919905097e-05
-2.94586458723319e-05
-1.79355424844629e-06
-1.98631852896277e-05
-1.49124025161097e-06
5.62004044596367e-06
-1.1149031679648e-05
-1.00512640272301e-05
-6.34672000903616e-06
-6.85101121491613e-06
-1.35849634205284e-06
-6.80551042976283e-06
-1.61967404272571e-05
-1.8256459152521e-05
-4.39080367665011e-06
-2.21844747593802e-05
-1.90573473147443e-05
-2.19276803434905e-05
-5.10492213320619e-07
-1.4541207752034e-05
-9.4629923505833e-06
-7.40150903709327e-06
-1.71430800775368e-05
-2.47354428291887e-05
-4.22044162362895e-05
-1.87166541770392e-05
-2.22655980324609e-05
-3.53481662889969e-06
-2.01060817991347e-05
-2.19340663999322e-05
-2.49696638238522e-05
-1.24436604452767e-05
-2.6061383098233e-05
-4.39328861580478e-05
-2.24765656361812e-05
-2.31087829932635e-05
-2.48987305646295e-05
-1.90112932322039e-05
-4.75849905172903e-05
-1.94963664793979e-05
8.95400894400148e-07
-3.37980152266761e-05
-4.09760955320238e-05
-1.50881240979461e-06
-8.29178307063303e-06
-3.33244131854442e-05
-4.41841220217999e-05
-1.96422388897261e-05
-2.17873517051003e-05
-2.38745089077567e-05
-1.6642027861898e-05
-9.34221387243616e-06
-3.00755908202981e-05
-6.39062742330083e-06
-3.05793587392538e-06
-1.0257256514038e-05
-7.22870099272743e-06
-1.4763665839771e-05
-2.32189345786623e-05
4.47404092806246e-06
-1.72607091743531e-05
-1.1841331703003e-05
-3.61240595069845e-05
-2.70755603544503e-05
-6.17374603408541e-06
-1.39349230163852e-05
-5.34589197789709e-06
-2.28034828391746e-05
-3.39096698147105e-05
-4.5954705915655e-05
-1.66751281756183e-05
-6.54424977508511e-06
-2.89711558806613e-05
-3.14895393149856e-05
-6.8904417683603e-06
-6.63646632055237e-06
-2.39759184753605e-05
-3.55208572605738e-05
1.05258256768815e-05
-1.69557896453705e-05
-1.11830791228714e-05
-2.21776125347761e-05
-2.11062754765495e-05
-4.3144733264555e-06
-2.74640738888144e-05
-2.00083239208399e-05
-2.06585200432079e-05
-5.18425330925232e-06
-5.81874753721803e-06
-1.94192299446959e-05
-1.3817333111288e-05
-3.86786843493124e-05
-2.57572014594172e-05
-3.24085541579281e-05
-2.06936004283992e-06
-3.63552395923174e-05
1.79852155240232e-06
-2.70926859529031e-05
-1.80958716020745e-05
-1.56145379567446e-05
-2.14933332038552e-05
-3.81591774145018e-05
-2.17891375149948e-05
-2.50620999589581e-05
5.71891400796474e-06
-4.27568156550685e-05
-1.55433122948885e-05
-3.08028531332055e-05
-1.41646366571301e-05
-2.8547516541919e-05
-9.30490094761264e-06
-1.5596450257281e-05
-1.87489497019133e-05
-1.20020913434556e-05
-1.81566636294631e-05
-1.85165175613833e-05
-8.52645610740664e-06
-2.95457909069564e-05
-2.79149205838777e-05
-2.95486399860217e-05
-2.67021729197345e-05
-1.28633739612646e-05
-2.96704685893508e-05
-1.61925538313854e-05
-5.78373794296733e-06
-3.5254480903525e-05
-2.49934474097651e-05
8.37828579766389e-07
2.71972628152642e-06
-1.56929350844728e-05
-2.87730553712834e-05
-1.75479754144712e-05
-2.13291440703447e-05
-1.57301507814163e-05
-1.67539671632655e-05
-1.59961910990706e-05
-2.54091466389235e-05
-1.39905006121202e-05
-1.26498129760423e-05
-2.78676112759958e-05
-2.78718943087076e-05
-8.09150510605881e-06
-7.54007017001541e-06
-2.61270647582712e-05
-1.40216720702377e-05
-4.01754582312204e-05
-2.10605522165259e-05
-3.73402921279812e-05
-2.56186529668784e-05
-1.1847160419734e-05
6.97330774214283e-06
-3.142883677686e-05
-4.54079067132315e-05
4.97568434965828e-06
-3.24770219595208e-05
-1.89525216882325e-05
-8.85188774727909e-06
-3.26997064950452e-05
-2.35314876641305e-05
-2.67137781789053e-05
-1.53175201760029e-05
-3.48846610188117e-05
-5.54606524946344e-05
-1.19487381829089e-05
-2.19909285643582e-05
-1.17617744573544e-05
-1.99774303405597e-05
-1.47817538493418e-05
-5.46595619761271e-06
-2.19069279967158e-05
-3.20377165185586e-05
-1.41621093424061e-05
-2.0392644552015e-05
-1.5197157586504e-05
-2.09524432436964e-05
-1.66926471634504e-05
-8.53668955035279e-06
-8.71761314493863e-06
-9.53071674001562e-06
1.06345571776589e-05
4.17672990529529e-06
-2.6033531613145e-05
-3.61154474087689e-05
-1.40841354748181e-05
-2.93947352670552e-05
-7.66596367414468e-06
-5.55010160655545e-06
-1.96106438437863e-05
-2.45911324915607e-05
-1.23194550868996e-05
-1.03299808578093e-05
-2.26207049945703e-05
-1.42846143573206e-05
-3.65544592358911e-05
-3.44779728552731e-05
-4.44901730814963e-05
2.52077071928134e-06
-1.92344466859202e-05
-4.01478100117639e-06
-1.82713818774849e-05
-2.68940551319778e-05
-3.35719900447716e-05
-1.76474647018975e-05
-1.19908348022562e-05
-9.1782543723489e-06
-2.04924528334816e-05
-2.42146592430293e-05
-6.35565618618053e-06
-1.36022999370149e-05
-2.59841707188566e-05
-1.90961646097384e-05
-2.29659995987475e-05
-2.09738829127026e-05
-2.052142985585e-05
-2.23175968517136e-05
-3.23197351773782e-05
-1.92955309728399e-05
-8.52372747722677e-06
-6.65207438259876e-06
-1.49833563187226e-05
1.96519055789783e-06
-8.57397747836215e-06
-2.2070977945368e-05
-3.03785293677094e-05
-2.68957747925269e-05
-2.30416108329558e-05
-1.16284365865372e-05
-1.03429906165362e-05
-2.272734424081e-05
-3.48608145926788e-06
-1.29785541801287e-05
-1.98738815280659e-05
-1.63361643421225e-05
-2.85289038696412e-05
-2.36816067100729e-05
-1.05431499832216e-05
8.74488212025998e-07
-2.1513631143624e-06
-6.32537751731893e-06
-1.41551140092875e-05
-1.70890165645895e-05
-1.69045634440303e-05
-4.74693614113932e-05
-1.34368526457558e-05
-1.48375939281966e-05
-1.15010059078434e-05
-2.50675317595391e-05
-2.38702595139128e-05
-1.29526373194568e-05
-1.88676526419706e-05
-1.35901877483613e-05
-1.38409539261949e-05
-2.74237002534876e-05
-9.59148557182841e-06
-1.08300989883695e-05
-3.31470425510943e-05
-3.21339484005047e-06
-5.27245276188804e-06
3.15183329703768e-06
-3.58241479955143e-05
-2.58009438644345e-05
-2.56711193227835e-05
-3.06439784022723e-05
-1.40856826826775e-05
-2.8529775908117e-06
-1.33411541332095e-05
-2.33975690924893e-05
-2.4330955530665e-05
-1.15205517426533e-05
-8.58381713002109e-06
-5.5756724624731e-06
-2.58183259167588e-05
-1.02152816357943e-05
-1.06129999030481e-05
-4.3922296680041e-05
-1.88721088019639e-05
-1.59141600020245e-05
-9.45880687808126e-06
-2.34797988191504e-05
-2.21891810250936e-05
-4.26502797288555e-05
-1.22478697864628e-05
-1.69353285198954e-05
-4.32896141854772e-06
5.82438930090728e-07
-1.96155031917365e-05
-2.44805307906221e-05
-3.32939620954618e-05
-3.21297531010094e-05
-5.53676500214449e-06
-1.147605486532e-05
-1.09489478087304e-05
-4.45256697588048e-05
-1.09504643636556e-05
-2.181454223119e-05
-1.741657868935e-05
-3.16799162420007e-05
-3.98992100902037e-05
-1.02987133837196e-05
-3.72080748525235e-06
-3.07448753127255e-05
-4.65910769966575e-06
-1.06106297530819e-05
-2.06912828923728e-05
-4.57355358380806e-05
-4.21374073663992e-05
1.01198573176463e-05
-3.34933489199524e-05
-1.43481502497422e-05
-2.77223511471135e-05
-1.48586410019275e-05
-2.00093356092854e-05
-2.44962272345275e-06
-1.0813942835965e-05
-1.71708619581613e-05
-1.5365557650654e-05
-3.83422240186679e-05
-1.87765202947667e-05
-1.26453823164444e-05
-1.76770443437953e-05
-3.56073981925831e-06
-3.11448756925737e-05
-5.29271609433725e-06
-1.22210190440931e-05
-1.26564454883585e-05
-1.03198267254566e-05
8.39931911574933e-06
-3.49647644311418e-05
-1.1400599482182e-05
-1.25892423318562e-05
-1.64550496047914e-05
-1.54983292020707e-05
-2.16244877375345e-05
-2.88446182011949e-05
-3.27901119846421e-05
-1.89195242584361e-05
-1.21935662360009e-05
-2.78420788102579e-05
-3.1988432820448e-05
-9.88923806272607e-06
-1.97909472602748e-05
-1.49385594264968e-05
-1.91889396530912e-05
2.81680213464464e-06
-2.09392964767074e-05
-2.58735548434375e-05
-9.71035154657147e-06
-2.49224021891149e-05
-1.52247620812315e-05
-3.50034045544932e-05
-8.95005478360826e-06
-1.74151709739199e-05
-9.71804377135e-06
-7.80275679655448e-06
-2.57864343299849e-05
-1.36898735668529e-05
-2.07702150207233e-05
-2.3751148862915e-05
-2.75765008553872e-05
-2.39717898825698e-05
-1.76744424265285e-05
-7.33874475988514e-06
-6.47706247751971e-06
-1.15574391896464e-05
-2.5447212569587e-05
-5.26411879420275e-05
-3.11374932245987e-05
-2.08169029781667e-05
-1.38466197160623e-05
-2.29613864414786e-05
-2.67043712227944e-05
-8.14152683541033e-06
-2.30633126373086e-05
-2.46783916579738e-05
-1.48523646024055e-05
-2.40555698117455e-05
4.73399554084199e-07
6.46659443560896e-07
-1.55251140369887e-05
-1.58684052562239e-05
-4.12469355357086e-05
-2.3367409656329e-05
-3.62154966782151e-05
-4.21031273728953e-05
-2.46173031587479e-05
-3.2888940680369e-05
-2.98757119096905e-05
-2.01597416026563e-05
-1.16693185613794e-05
-1.38831583776213e-05
-2.55703154017837e-05
-1.51488513102199e-05
-9.94480077438067e-06
-1.20133280509452e-05
-1.88072205230024e-05
-3.67746057338397e-05
-1.54254015334164e-05
-3.60601425682023e-06
-2.27581226565841e-05
1.08846305697815e-06
-8.56624919258956e-06
-2.77470637244516e-05
-1.88992000215404e-05
-1.18326414012845e-05
-4.84788006213896e-06
-2.71991809807015e-05
-1.83756457837293e-05
-2.85065160239551e-05
-3.42161124645492e-06
-2.57415301946091e-05
-1.30097113957879e-05
-2.24441215424286e-05
-2.26366830227707e-05
-1.33536758772158e-05
-2.83700572152679e-05
-3.29538088696059e-05
-3.36231169220525e-05
-8.33352768628345e-06
-7.0198708603095e-06
-7.48395468598382e-06
-1.00223215684335e-05
1.26620097342667e-06
-2.05218357613965e-05
-2.22053797485809e-05
-1.79899312870895e-05
-2.126748782203e-05
-2.36626688721905e-05
-1.89461127231604e-05
-2.49447326899662e-05
-1.7579101937811e-05
-3.2041681529724e-05
-1.40774580505908e-05
-1.51301996063749e-05
-3.63198783283732e-05
-2.88532383496511e-05
-3.37508439809333e-05
6.00778491300761e-06
-2.56720110842595e-05
-1.77296563509711e-05
-9.67162336644197e-06
-3.49389226713529e-05
-1.35758752101956e-05
-2.07322013675986e-05
-8.5306427362674e-06
-7.59978431402858e-06
7.13384163895041e-06
-9.99459947171657e-06
-2.71499838516687e-05
-2.66610461327509e-05
-3.03077651309932e-05
-2.61719839092206e-05
-2.69541341448078e-07
-1.78872181387161e-05
-2.0721917886324e-05
-1.05842000851923e-05
-1.01404447280057e-05
-9.66583994334556e-06
1.46825247696639e-05
-1.06762769460279e-05
-2.88047156347714e-05
-2.82084444159062e-05
-1.55310539345124e-05
-2.39576904081279e-05
-2.09321405978293e-05
-3.36498407290776e-05
-7.76019929582556e-06
-1.90575624885629e-05
-7.3230201512078e-06
-2.6626132221178e-05
-1.17477975134674e-05
-1.97873521857653e-05
-7.88313665339512e-06
-1.6921242113936e-05
1.46431388441304e-05
-1.62832182157666e-06
-2.15979755038865e-05
-2.77819263844749e-05
-2.24652526316253e-05
-2.33932540012529e-05
-1.2001872838868e-05
-1.232304656962e-05
-2.35918840116902e-05
-3.73177349956115e-05
-2.80822247829778e-05
-2.91540867489973e-05
-1.82889702126134e-05
-3.20238058232597e-05
-1.04289983581244e-05
-8.77672362401807e-06
-1.32574572668417e-05
-8.07305149003677e-06
-1.4872096043834e-05
-3.42632189107766e-05
-3.72526730480825e-05
-1.50099105730062e-05
-2.91416801654555e-05
-1.11402824352326e-05
-1.12645788448358e-05
-4.74359483415818e-06
1.47407007183592e-06
-1.83249521488749e-05
-2.76766262033541e-05
-2.15713815095277e-05
-1.11323436870994e-05
-1.81252656085621e-05
-2.46688504106045e-05
-1.71002569358439e-05
-9.08165475211813e-06
-2.69978223116401e-05
-2.3011213404763e-05
-1.6443879854566e-05
-3.16938362776635e-05
-2.2502783586314e-05
-2.77703405485543e-05
-2.39235511963472e-05
-1.68400296983262e-06
-1.19848144438762e-05
-9.02223029358198e-06
-3.1188279814814e-05
-5.85215536843706e-06
-2.69828974720432e-06
-4.05697816031929e-05
-3.0943082877055e-05
-1.49106176520906e-05
-2.09782243694875e-05
-1.77573499430987e-05
-1.4066083264475e-05
-1.73425525188731e-05
4.68848592995355e-06
-1.39756359376277e-05
-1.60330674640304e-05
-6.79123030122349e-06
-2.00998379577985e-05
-1.33858352177721e-05
-2.07236235264697e-05
-2.04520574634613e-05
-1.28962519618875e-05
-2.65259502666189e-05
-2.08370442902033e-05
-1.5197719713252e-05
-5.79950036140157e-06
-1.12465402974074e-05
-1.32001805505069e-05
-5.16391739888065e-06
2.81585903036845e-06
-4.27769745312939e-05
-2.16740556268455e-06
-8.092272665823e-06
-7.15102319215852e-06
-2.8177210564201e-05
-1.08880316249745e-05
-2.19385920703252e-05
-3.75577576536518e-05
-1.36048692360825e-05
-2.77834373431058e-05
-5.14956624275937e-06
-3.56933570916818e-05
-8.84997635227193e-06
1.34819162046554e-06
-2.22631008026296e-05
-3.2081559228983e-05
-2.40654002931262e-05
-2.37311382527102e-05
-7.6887034254207e-06
-1.26911407229134e-05
-2.02103326565762e-05
-1.8578392982218e-05
-2.33641945893682e-05
-9.62799628351841e-06
-2.70742145696475e-05
-2.59608082754546e-05
-2.73718406125288e-05
-1.2710853088841e-05
-2.28544999375306e-05
-3.20835228981069e-05
-3.93262531640703e-06
-3.07501979442138e-05
-3.79106211417804e-05
-2.33484447139066e-05
-8.21454783975119e-06
7.45849280726267e-06
-9.04597634094233e-06
-5.47631979647848e-06
-1.88706730373624e-05
-9.1857496100236e-06
-2.19222259258485e-05
-5.58271109847381e-07
-3.62671436062298e-05
-2.03326076049053e-05
-1.08270529325175e-05
-4.13194843985106e-05
-2.39162028487713e-05
-2.563096885161e-05
-2.336313486992e-05
-1.63986407022223e-05
-3.07878033964072e-05
-1.65245800933853e-05
-3.43893173454098e-05
-8.80369590214409e-06
-2.03672719380815e-05
-2.89383517950538e-05
-1.7325418958315e-05
-3.69734348950844e-05
-1.24579033436713e-05
-7.40455551338553e-06
-2.01479403596091e-05
3.6144190795369e-07
-2.77722642181861e-05
-3.10789783531784e-05
-3.17742800177471e-05
-9.60539731032549e-06
-3.00161302270686e-05
-2.55312601814073e-05
-2.29071080293759e-05
-1.75266260146773e-05
-1.2679797209094e-05
-1.53205514151305e-05
-3.61751870143242e-05
-1.36256864371737e-05
-2.54160959176014e-05
-2.2370021198544e-05
-7.10414025355045e-06
-1.1113323326401e-05
-1.34774012738465e-05
-3.1331251291833e-05
-3.72719601276889e-05
-1.28393834579902e-05
-4.51864942648005e-05
-2.50443753679246e-05
-1.47458869385827e-05
-1.58891566067859e-05
-3.63928519356652e-05
-3.29575310550675e-05
8.79528231316393e-06
-2.86555830592632e-05
-2.51767106729358e-05
-1.09855291154215e-05
-1.33579558292904e-05
-2.45910816529995e-05
-1.46011488343639e-06
-1.75793950471452e-05
-5.51111124014266e-05
-2.74307706342347e-05
-1.58792208468457e-05
-1.16753338485378e-05
-2.53784332663565e-05
-1.45503143785486e-05
-2.51124801206548e-05
-2.51144217030773e-05
-2.95169411050901e-05
-3.08455589268444e-05
-1.05945766541507e-05
-3.09003397362402e-05
-3.203301804501e-05
-1.64358069587861e-05
-2.0412926760062e-05
-1.2319724476085e-05
-1.65613976836899e-05
-1.88723842618409e-05
-4.39400006180469e-05
-1.71650755420771e-05
-2.03005349960944e-05
-5.14387092512767e-07
-1.80205616943407e-05
-2.23974164855227e-05
-2.82396507191372e-05
-2.66356371234839e-05
-2.22154849757647e-05
-2.46506637086579e-05
-4.44378833943501e-05
-1.68067368145684e-05
-2.64549547105646e-05
-7.57928205265402e-06
-7.14679162234285e-06
-3.1592436037612e-05
-3.01607933289519e-05
-8.12229515010605e-06
-1.40606569707292e-05
-9.8927281088264e-06
-2.61461693406582e-05
-3.28567166106115e-05
-2.1790234561484e-05
-1.17600708443471e-05
-2.73294097107151e-05
-2.29536253652892e-05
-2.58928320324589e-05
-2.77785875021896e-05
-1.82507252026818e-05
-4.63160412766037e-06
-1.04036552082892e-05
-6.38747240549035e-06
-1.61891985100041e-05
-2.95281776147779e-05
-1.32942271414841e-05
-1.87255885684093e-05
-3.33973631742865e-05
-8.38885398399725e-06
-1.69331879519039e-05
-2.62805155069626e-05
-2.91688755520747e-05
-1.08225692280475e-05
-3.3504700218005e-05
-2.37790382148823e-05
-3.04119634579193e-05
-1.14255139197968e-05
-3.30304143947818e-06
-4.46642824760381e-06
4.4069310842029e-06
-2.2262909359269e-05
-2.53752158609378e-05
-2.8529583058137e-05
-3.66104008383329e-06
-1.12838214648288e-05
-1.22177963873871e-05
-1.95714900801767e-05
-2.99684854893077e-05
-4.13512243732647e-05
-3.69092355770954e-06
-1.9804058551352e-05
-2.80673116388691e-05
-1.6858490645404e-05
-4.52788378021975e-06
-5.6332347791652e-06
-1.95078612411062e-05
-2.64274986720302e-05
-3.16925451984066e-05
-2.96921600041739e-05
-2.32227422348932e-05
-2.62906044774364e-05
-2.98594042215667e-05
-7.90803055814643e-06
-9.62868613467507e-06
-2.66417105460141e-05
-1.28422286891865e-05
-2.42432735063163e-05
-5.41975327880864e-06
-2.85873478867274e-05
-2.50020973888692e-05
-2.31290719116586e-05
-2.56445893074049e-05
-2.95846727814341e-05
-2.88105023948757e-05
-2.25599243861969e-05
-4.79016744039562e-06
-2.34373008513444e-05
-2.38957992503891e-05
-1.28834082798368e-05
-3.955700218762e-05
-7.89265112167208e-06
-1.64498561168046e-05
-1.97775982399298e-05
-8.58173082789192e-06
-2.26251679443769e-05
-2.34916405389971e-05
5.88334299836946e-06
-1.59785210341096e-05
-1.24488910674864e-05
-4.11255331912368e-05
-9.99171013754245e-06
-2.18378671466677e-05
-4.41103864531569e-05
-2.02005625266338e-05
-3.14683965284549e-05
-1.75305588819535e-05
-1.10214383780155e-05
-2.04569021578425e-05
2.0154448048624e-06
-1.22192623641086e-05
-3.08489845981434e-05
-2.87319193229841e-05
-3.06652656922349e-05
-2.08842260219713e-06
-1.56049884967721e-05
-2.96217927301713e-05
-1.06269967332553e-05
-1.67616190284803e-05
-2.18547538544853e-05
-1.20502091857887e-05
-2.98782642654118e-05
-4.63605270773023e-06
-1.83843615696473e-05
-3.65432850728359e-06
-3.66296559271578e-05
-1.93125250127905e-05
-5.52356580221185e-06
-1.73031759004519e-05
-8.64600695291126e-06
-1.29616942653415e-05
-1.74235952132861e-05
-1.21638415648119e-05
-2.2890911395577e-05
-6.05924675809736e-06
-2.28845603122484e-05
-1.20448420544469e-05
-3.1547437630232e-05
-7.82700161732617e-06
-3.70444220822649e-06
-2.33121780119093e-05
-1.88561685295191e-05
-1.54221390425126e-05
-3.24920551117579e-05
-3.83175918165969e-05
-2.86112820249803e-05
-2.55504050012131e-05
-2.2778352506527e-05
-2.14753203044016e-05
-2.45923458705578e-05
-3.11453475763515e-05
-1.78717028825564e-05
-6.40139383295104e-06
-2.15600075859148e-05
-2.6600263365682e-05
-3.36307322467432e-05
3.22684162757472e-06
-1.60446286103734e-05
-1.68933371868653e-05
-1.19193110593774e-05
-2.88489854991708e-05
-8.04330738950722e-06
-1.64836724647927e-05
3.51980717947086e-07
-1.28336670553888e-05
-2.56900714783077e-05
-2.69990643782121e-05
-2.37861599291834e-05
-2.01041874521618e-05
-4.19314911627064e-05
-5.801488797996e-06
-1.82065578467338e-05
-1.95462556917682e-05
-2.5027820341469e-05
-2.33091211065424e-05
-2.99722443702602e-05
-1.02785277245266e-05
-9.04950474123931e-06
-1.44830642750507e-05
-1.62827238756672e-07
-3.65444013753327e-05
-1.87407330302098e-05
-3.54917197170738e-06
-2.28126164946324e-05
-2.41753629100512e-05
-2.08023060446579e-05
-2.84879069090994e-05
6.07189290101413e-06
-3.53899371454059e-05
-4.39666554184333e-05
-2.44974078470637e-05
-1.60959240672834e-05
-1.96742801947655e-05
-1.16359212483024e-05
-2.61641241108315e-05
-4.23772764231467e-06
-2.5968955856264e-05
-2.50238799759485e-05
-1.89803557341972e-05
-1.37803139319718e-05
-1.55753175577382e-05
-3.89572709164515e-05
-1.83897741189895e-05
-2.84226143525028e-05
-1.10472007063528e-05
-2.66340007576982e-05
-2.18076715515499e-05
-1.39195656680969e-05
-1.86733482004034e-05
-5.36425785054789e-06
-1.27709104043367e-05
-2.3665253075553e-05
-9.04759312598087e-06
-1.39168926360205e-05
-6.32436681690953e-06
-3.04595263620966e-05
-1.53633338514499e-05
-1.36910774589585e-05
-1.27460251188349e-05
-3.20373593867371e-05
-2.1043375576092e-05
-1.90836551112285e-05
-9.23898808479857e-06
3.17979170936577e-07
-3.57663855167331e-05
-2.38403431314147e-05
1.28466085333991e-06
-2.04938658779331e-05
-2.51629553186261e-05
-4.692982915171e-06
-2.92330813936706e-05
-2.2246939584079e-05
-2.5288650086926e-05
-2.74878080851872e-05
-9.92086506109568e-06
-1.90636844899304e-05
-1.73725561474845e-06
-1.06385487479968e-05
-3.51936879774041e-05
-1.532698545994e-05
-1.83546588060851e-05
-2.63746378022197e-05
-2.45900595099941e-05
-2.60724026834309e-05
-1.45686065454577e-05
-3.65668744401867e-05
-2.99199343572916e-05
-1.78657060824219e-05
-1.47807820865875e-05
-1.40768436437712e-05
-3.16836498873932e-05
-2.41293695873752e-05
-2.56329472973362e-05
-1.84095791532774e-05
-1.35952682983895e-06
-3.00107606753957e-05
-1.42451296139626e-05
-8.00671002479093e-06
-2.97931553379941e-05
-2.57302226868769e-05
-1.37141096594286e-05
-1.13983640967019e-05
-1.35793562472228e-05
-1.606807563395e-05
-3.22268944330093e-05
-2.56826381336231e-05
-9.46271374090911e-06
-1.20805370657655e-05
-2.96669985526197e-05
-2.86680995883076e-05
-7.45277426327092e-06
-4.9216923302062e-06
-3.39433615877035e-05
-1.26863531095166e-05
-7.61376048069732e-06
-1.03221610266316e-05
-2.22133067742341e-05
-2.96266544651622e-05
-3.11805595402866e-05
-1.77690792810604e-05
-2.27626357384264e-05
-2.06688760354502e-05
-2.94769654517071e-05
-9.21595043287299e-06
-7.11516472237241e-06
-3.6651733801038e-05
-1.74549788706268e-05
-9.092069158961e-06
-2.03596009684209e-05
-1.88394404142136e-05
-1.03764893714301e-05
-7.84658252163076e-06
-6.01270011817829e-06
-3.33515454881336e-05
-2.03975880920443e-05
-1.06530461483827e-05
-2.11999346727428e-05
-2.14623707014895e-05
-2.64772263353574e-05
-2.53421264870393e-05
-1.50289180068724e-05
-1.36871164316829e-05
-2.82481440983085e-05
-1.60863873285473e-05
-3.38214965705228e-05
-1.35101728059547e-05
-2.70119103347163e-05
-4.42196321064122e-05
-2.1810420488345e-05
-2.60181230223406e-05
-1.15589683142982e-05
-1.60711339535261e-05
-1.61515531697752e-05
-2.03631294848156e-05
-3.75014850422443e-06
-1.27000700014067e-05
-2.32670012804535e-05
-2.89105600782805e-05
-4.48969497565387e-06
-1.98891872250492e-05
-1.38031280406291e-05
-2.12710377833395e-05
1.66297315058323e-06
-2.95625444718882e-05
-1.05240508410327e-05
-2.54667804655244e-05
8.68865660317531e-06
-1.71797688247123e-05
-3.23753045849087e-05
-2.7622392140924e-05
1.2306430197255e-06
-1.20991288228289e-05
-2.66633574402034e-05
-2.80390665069168e-07
-2.76899636292856e-05
-1.90012079844607e-05
-2.64346643102118e-05
-2.19382365161442e-05
-6.47703795673889e-06
-3.29918704142636e-05
-2.15632611798146e-05
-1.77240582415908e-05
-1.04120106326209e-05
-1.2485166020171e-05
-2.72656072368839e-05
-2.3483401762757e-05
-4.09841983337443e-06
-3.46904229367387e-05
-2.11617651905821e-05
-3.68007677063352e-05
-1.7292892541056e-05
-2.72079305946047e-05
-2.47903096985995e-05
-1.55184115571543e-05
-3.6392055073141e-05
-3.8230850925237e-06
-8.60942860573378e-06
-2.07381746851528e-05
-2.71747652150142e-05
-3.65225932183123e-05
-1.77317999981464e-05
-1.38014664102522e-05
-1.46439303746072e-05
5.6841074356948e-06
-3.2929319133045e-05
-3.08616489987395e-05
-1.42736907450078e-05
-1.18360072707052e-05
-4.01668672273607e-05
9.24009280364411e-06
-1.47338311401622e-05
-4.09845450383789e-06
-1.01339736579803e-05
-9.53310350037627e-06
-1.33823420363806e-05
-3.34127826297623e-05
-1.33528646323771e-05
-2.15612222061584e-05
-4.7456031785338e-05
-4.30252717384566e-05
-2.0425191794382e-05
-1.57323017115016e-06
-9.35108608130229e-06
-1.92275410335415e-05
-2.91524124078003e-05
-2.97094301892902e-05
-1.28679472943313e-05
-2.37282757680068e-05
-2.05046135055455e-05
-1.60234903204091e-05
-2.78985817692424e-05
-6.51377326910907e-06
-2.1603972503648e-05
-8.55194254580046e-06
-7.69859121769961e-06
-1.51919185446839e-05
-2.61449367709241e-05
-1.34357598240474e-05
-4.25819104643261e-06
-2.23480425110638e-05
-5.25272383700011e-06
-2.22516467341339e-05
-3.99773532362764e-05
1.46832657218993e-06
-1.88357455868371e-05
-2.75408565939369e-05
-2.76059613052185e-05
-1.46759800784803e-05
-3.70255391028005e-05
-2.31277935607585e-06
-4.14016807993419e-05
-1.66420673354607e-05
-2.88026927474075e-05
-1.35375028698286e-05
-3.16891174564639e-05
-1.83763880787991e-05
-1.91344593163671e-05
-1.32743925895317e-05
-2.05008680066485e-05
-2.18265235480746e-05
-2.50620078688073e-05
-1.92795707016447e-05
-7.10277562692905e-06
-1.41783690111431e-05
-1.98757843674629e-05
-1.32440313730792e-05
-4.56720474644273e-05
-1.2497384156573e-05
-3.83594500697465e-05
-2.62994555883444e-05
-1.05841239377329e-05
-2.4766752055219e-05
-2.19884828495951e-05
-1.44912529803535e-05
-1.57464800044377e-05
-2.93605650523055e-05
-2.5192606484604e-05
-2.06707441244027e-05
-4.13168946494229e-05
-3.52179010561894e-05
-3.72974117553041e-05
-2.60249487372909e-05
-3.23950121703807e-05
-2.82474169694821e-05
-2.1155515985105e-05
-1.41959694385793e-05
-3.49334285608008e-05
-1.731305266053e-05
-2.99350546166158e-05
-2.31978466114091e-05
-1.04396058966045e-05
-3.67254336528767e-05
-7.08815641146376e-06
-3.16536935061238e-05
-3.1119128596924e-05
-4.34680969420058e-05
-6.68071994538728e-06
-8.94424474245449e-06
-3.54128922876702e-05
-1.31581338897877e-05
-4.77124883979719e-06
-1.45717737510351e-06
-2.01954870716805e-05
-2.30184686140396e-05
-1.06503377133496e-05
-3.51330874085593e-05
-4.31314961151563e-05
-1.88149593322667e-05
-2.04956303102268e-06
-3.22335278700317e-05
-3.20980213841181e-05
-2.03897491102406e-05
-4.55880324440699e-07
-2.94787964996334e-05
2.41084559947273e-06
-3.5433130272559e-05
-1.86793594010754e-05
1.02888540542054e-05
-3.20519737801988e-05
-1.5798439256045e-05
-4.00826137896662e-05
-2.33398458313592e-05
-7.51646670865087e-08
-3.333077995138e-05
-2.50253916602142e-05
-3.49270163073153e-05
-3.43132290982022e-05
-3.70189941621677e-05
-2.40226692571097e-05
-1.89244200963116e-06
-2.37342843760251e-05
-2.0950260795102e-05
-2.58834422301848e-05
-1.92938552895024e-05
-2.86633644463869e-05
-1.59839938484132e-05
-2.6717950498638e-05
-2.2389941796565e-05
-1.52826285119595e-05
-2.83211175980767e-05
-2.38430428837565e-05
-2.51620980497745e-05
-8.4840507007084e-06
-1.34697789674147e-05
-3.64030859888737e-05
-2.52169976052003e-05
-3.1036026372015e-05
-1.47839654955345e-06
-2.13696607205295e-05
-1.84057571711358e-05
-2.42380272604824e-05
-3.21826161684943e-05
-9.23638776543558e-06
-2.26083382634239e-05
-3.57643179721382e-05
-1.44369598466879e-05
-2.37760459314814e-05
5.03540230568054e-06
-2.0635389439048e-05
-8.82353448482523e-06
-1.72271832332855e-06
2.12463361254381e-07
7.05683865704692e-06
8.38208010865785e-06
-2.05701693657041e-05
-3.88415753099637e-06
-3.28490811421773e-05
-6.16287789641123e-06
-1.77903411539009e-05
-1.68079700059322e-05
-2.22993753599465e-05
-1.10805226286728e-05
-1.6197513291887e-05
-1.56333303504482e-05
-1.89998377874293e-05
-1.60716809700864e-05
-1.20075078269608e-05
-4.3303524565621e-06
-1.93152309998932e-05
2.11969895059979e-08
-2.13487106277045e-05
-1.90569393780155e-05
-1.03009944170409e-05
-2.19856375152036e-05
-2.04449879434237e-05
-5.59299831460844e-06
-4.24196401641993e-06
-1.91855920937633e-05
-9.81549836536679e-06
-3.12629187333682e-05
-6.10625401123016e-06
-2.36688641821294e-05
-2.11223969620883e-05
-3.15496532796845e-05
-1.50088972793134e-05
-9.12693724156879e-07
-2.59937207828191e-05
-1.76105450705352e-05
-1.81734064962901e-05
-2.58928101053277e-05
-1.641601632416e-05
-2.67944819660939e-06
-2.03736352019346e-05
-1.88601351399495e-05
-2.75366299271175e-05
-1.73744062376552e-05
-2.95797704528224e-05
-2.71876233925723e-05
-1.67784475049716e-05
-9.18248416703601e-06
-9.46494070774116e-06
-3.1770712794119e-05
-1.57714597841603e-05
-2.93828463765585e-05
-3.30609159225929e-05
-1.33759744238866e-05
-1.31480252255218e-05
-4.31785554456842e-06
-1.3180023876414e-05
-2.71961359409467e-05
-1.12094999974054e-05
-2.90607387246526e-05
-2.78204267659362e-05
-6.41986729272651e-06
-2.70592188654908e-05
-4.55766076270064e-05
-4.79054572977104e-05
-2.75122744875122e-05
-3.31594585646219e-05
-2.14648534378195e-05
-7.08481826197891e-06
-1.16449364565583e-05
-2.91980296160825e-05
-1.8978929561911e-05
-2.56601044813354e-05
-3.07410180404281e-05
-9.77142389627074e-06
-2.50737713497407e-05
-6.95367154546283e-06
-2.60083288741842e-05
-2.55890554483767e-05
-4.02697750967274e-05
-1.16581482063695e-05
-2.2786610649137e-05
-1.59422316386665e-05
-1.2832703644168e-05
-1.48392008018207e-05
-8.88980484695094e-06
-3.4455127053611e-05
-6.7700875621766e-06
-1.53203847265576e-05
-1.83180308821208e-05
-3.22136343068883e-05
-1.40614516406021e-05
-1.69995054243211e-05
-5.74016968492726e-06
-4.64196798050043e-06
-8.0927445729696e-06
-2.13115149581617e-05
-1.74374346892697e-05
-3.47076514286257e-05
-1.58205332257419e-05
-2.02972512990913e-05
-1.60225721561374e-05
-1.98469840551448e-05
-2.23033435796149e-05
-1.2199160805906e-05
2.04436093434511e-06
1.82320779741643e-07
-1.93343415277287e-05
-1.23089104127234e-05
-3.33317396780283e-05
-1.64467823583034e-05
-2.59202467972574e-05
-1.50246011697881e-05
-1.38185816579672e-05
-1.13481062045307e-05
-3.41316472321113e-05
-1.45261225903722e-05
6.27049967782232e-06
-6.88644348463754e-06
-2.52653599688063e-05
-1.08643103400604e-05
-3.40540065295532e-05
-1.54745232574566e-05
-1.61362793450158e-05
4.19428548009732e-07
-2.99578259192044e-05
-9.5082882114106e-06
-2.77051622925974e-05
-1.11098424457983e-05
-1.19601682516421e-05
-9.6291329597479e-06
-1.70065026406872e-05
-2.97962884306731e-05
-2.36696542088562e-05
-2.05990086914635e-05
1.45925378904718e-05
-1.94550864719206e-05
-1.8692512272446e-05
-3.65704591547108e-05
-1.98348242558026e-05
-8.7579463084838e-06
-2.91004349666461e-05
-7.06170171920179e-06
-2.7491438911697e-05
-2.92482956677715e-05
-2.65082136588326e-05
-1.76181923846892e-05
-3.94903016091563e-05
-2.56283907653204e-05
-3.20384515544796e-05
-3.33192437012518e-05
-2.69799394882364e-05
-2.53778020435659e-05
-1.68490847808311e-05
-2.64651479986769e-05
-2.23285973449407e-05
-4.33342144671647e-05
-8.98635676481258e-06
-3.23424674779699e-05
5.14012609552688e-06
-1.98722611628841e-05
-8.09445727806142e-06
-8.5947981833283e-06
-1.61055273792764e-05
-3.16462111798384e-05
-4.10685585580672e-05
-1.9294754379884e-05
8.39392454205859e-07
-1.92677309524521e-05
-2.73805104750157e-05
-1.85747619058088e-05
1.12714508515917e-05
1.31845654176651e-05
-3.097970222604e-05
-7.92525510566755e-06
-2.49644720199375e-05
-1.50237258811232e-05
-2.97068310746814e-05
-2.18225902656622e-05
-2.66327051483787e-06
-1.87247943285258e-05
-7.36587848340139e-06
-1.99735639842753e-05
-2.24830282664366e-05
-3.44473804900779e-05
-2.06546234859336e-06
-1.22411495484647e-05
-2.03748040020834e-05
-1.97117392873047e-05
-2.51985280779792e-05
-2.42437436730677e-05
-1.87430238079665e-05
-1.26363360046456e-05
-3.31494316350033e-05
-1.46765716841362e-05
-1.26909301158621e-05
-7.83744320159035e-06
-5.88861260918983e-07
-4.37142059705976e-05
-2.47118199738893e-05
-3.36993447275416e-05
-9.63498302621385e-06
-3.48719954190043e-05
-2.96845645344968e-05
-1.03974125941241e-05
-1.72971348093332e-05
-2.88928385601532e-05
-1.66729990944577e-05
-1.67964250147227e-06
1.84159719971132e-06
-6.77322819555933e-06
2.82411752452676e-06
-1.57087172857251e-05
-2.38219512746471e-05
-1.04579271398929e-05
-2.51413548726741e-05
-1.0160536264347e-05
-1.99498770814242e-05
-2.44403189981851e-05
-2.34133788228341e-05
-2.254436406882e-06
-6.17761527969581e-06
-1.90090918001146e-05
6.49512736243342e-06
-1.22349527610052e-05
-2.27197431404508e-05
-1.84917197634279e-05
-2.44585276711911e-05
-2.69092577348684e-05
-2.89883534371342e-05
-8.65700443510027e-06
-1.7429691368351e-05
-1.16278387146509e-05
-9.03823372885484e-06
-2.17475445070612e-05
-1.42185726512176e-05
-8.79613898813022e-06
-2.66894210891962e-05
-2.97910788001902e-05
-2.99018405906639e-05
-1.21872014694586e-05
-1.77273905615981e-05
-2.67519657837554e-05
-2.2672843906078e-05
-4.000551041134e-07
-2.95018380167091e-05
-1.26252325703883e-05
6.83883080646297e-06
-3.30462956950994e-05
-1.38660365398468e-05
-2.86346901664153e-05
-4.60547401131017e-06
-1.66765512287127e-05
-3.5290519283767e-05
-3.76259233350677e-05
1.12418058137343e-07
-1.44803509842148e-05
-2.21683082586387e-05
-2.78583945971412e-05
-1.12904117713632e-05
-2.39370774298733e-05
-2.33240499916776e-05
-2.98642119690994e-05
-2.64959313631947e-05
-3.24349032935104e-05
-1.76394902401366e-05
-3.7342143181381e-06
-4.3092502729409e-06
1.51238738464851e-06
-3.18281587093353e-05
-2.44731350301247e-05
-1.34089531162694e-05
-2.09075269135689e-05
-4.31734486148278e-05
-3.35054659390282e-05
-1.41178080386633e-05
-2.00728950631324e-05
-1.98768239120296e-05
-3.36524384942709e-05
-2.9172729654211e-05
-1.18917505506516e-05
-5.10846851431426e-06
-2.0765613919077e-05
-5.05438235631598e-06
-1.17521465447465e-05
-1.48944547172089e-05
-9.88628530162693e-06
-1.78141071413643e-05
-9.28137384857077e-06
-8.25461207580454e-06
-2.70820374379971e-05
-1.22174491341355e-05
-1.23769751153887e-06
-2.19413511307344e-05
-2.29846942212588e-05
-1.21849472506989e-05
-5.11867751329371e-05
-1.30597042111852e-05
-2.87805572136486e-05
-2.07606169830557e-05
-1.04263035777312e-05
-1.37964098487361e-05
-1.33723992847514e-05
-2.48351505532698e-05
-2.02903004134178e-05
-2.2547171422532e-05
-1.96809255043248e-05
-3.58286475861935e-05
-2.201797577379e-05
-2.31065586877148e-05
-2.52907354395176e-05
-5.27482526321322e-06
-1.06559003318829e-05
-2.41473566116496e-05
-4.23969490160653e-05
-3.35012170909372e-05
-2.98887246483777e-05
-3.11250300374077e-05
-1.34780805667727e-05
-2.3217038325644e-05
-2.5308342210341e-05
-1.84508494033171e-05
-2.96452218584087e-05
-1.84189120881157e-05
-4.76967793125448e-06
-1.15539747787809e-05
-6.92801429926221e-06
-5.68102044509802e-06
-1.8814338717581e-05
-3.04801362793715e-05
-3.6996972232473e-05
-7.63949690345953e-06
-2.61241587653198e-05
-2.16324308210958e-05
-2.26197495846504e-05
-2.98814153052823e-05
-8.72976196589223e-06
-9.22085715603521e-06
-1.67650274746552e-05
-7.53032882536401e-06
-2.2378145051018e-05
-1.51978618927603e-05
-1.31483340601727e-05
-2.96459841631678e-05
-3.24962101103345e-05
-3.03104009571021e-05
-1.69059508020271e-05
-4.7704558520434e-06
-1.02069100822665e-05
-1.80814108225333e-05
-8.25223604463932e-06
-2.34416931202447e-05
-1.44204545590351e-05
-1.20262569311754e-05
-2.99836370048273e-05
-1.76314103328519e-05
-1.30019327058945e-05
-1.71520763885389e-05
-3.62229612299173e-05
-8.23799609217772e-06
-1.14629531990739e-05
-3.92583576963072e-05
-1.29569646991216e-05
-3.05154314679719e-05
-3.4477839198566e-05
-2.57354611681588e-05
-3.50349827250326e-05
-9.08427329265004e-06
-6.05255105174306e-06
-1.52701040400148e-05
-2.17793842588729e-05
-1.11780520578837e-05
-2.86987745121558e-05
-3.80177845121796e-06
-2.10854584896902e-05
-1.45559710354438e-05
-1.24657930468762e-05
-3.21551150820783e-05
-3.43527225962019e-05
-1.27705109803021e-05
-5.58565376070191e-06
-3.05729601919689e-05
-8.28498376910797e-06
-7.05293226012146e-06
-2.54582552523428e-06
-3.70103320934146e-05
-1.91850395659115e-05
-1.97939015827404e-05
-2.84129095182225e-05
-1.22802223638105e-05
-4.06865564859105e-06
-1.62856446993836e-06
-1.93210684720243e-05
-1.50996002641304e-05
-2.38466852178733e-05
-2.90771510361087e-05
-2.7688356300762e-05
-1.39462053459301e-05
-1.57662576721675e-05
1.13115203966707e-05
-4.56593010190306e-05
-1.4381958193497e-05
-7.81343626782105e-06
-5.53069802541584e-06
-1.79727481633752e-05
-7.61764357678889e-06
-2.66137476085085e-05
-1.12756233961717e-05
-2.42918701189159e-05
-1.13751015962462e-05
-1.28586174448455e-05
-1.93337821469225e-05
-2.64710101721064e-05
-1.74769727266531e-05
-2.4381751229966e-05
-4.06102631602565e-05
-6.10751068288032e-06
-1.67502726084055e-05
-3.83791662764081e-05
-4.6552105753153e-05
-1.62009654183895e-05
-2.31688951596494e-05
-6.89767334167767e-06
-1.06151517681867e-05
-3.98541352277319e-05
-1.09574788310588e-05
-2.40346760483956e-05
-3.38269176272586e-05
-2.03939693088712e-05
-1.30746351326382e-05
-1.7017588664375e-05
-2.14952498595146e-05
-1.83170164400278e-05
-1.76729437769068e-05
-1.41503797447158e-05
-4.14120043862658e-06
1.89265904844792e-06
-1.50761724278555e-05
-1.64587561742259e-05
-6.20740454637332e-06
-2.29445754512507e-05
-5.74729731750347e-06
-5.45274027544867e-06
-1.79753650974138e-05
-1.95529102293108e-05
-1.97706172552295e-05
-2.56963947282948e-05
-3.58334791215511e-06
-1.54248377827241e-05
-1.19802018511899e-05
-3.18886007156769e-05
-4.68081471028539e-05
-2.56834170555937e-05
-1.97717620900226e-05
-9.25977268895336e-06
-1.40457612816785e-05
-1.37659549845911e-05
-2.45618920278698e-05
-3.91285930397418e-05
-3.07497785860644e-05
-5.35415177346161e-06
-3.40527363513188e-06
-2.30011085029931e-05
-6.25912832010153e-06
-2.54288122428907e-05
-2.06818170410891e-05
-1.11788102638196e-05
-2.07288676049324e-05
-3.08524918331069e-06
-4.44867410476319e-06
-1.63120915912903e-05
-2.68050412197199e-05
-2.01695667867105e-05
-1.40382259952849e-05
-2.02801472597787e-05
8.23908259051295e-06
-1.36499708237875e-05
-2.5805718140603e-05
-2.12505984045032e-05
-1.17817296427129e-05
-3.46954490517902e-05
-2.97022066268447e-05
-2.94309467554113e-05
-8.73605328687755e-06
-4.55937552904662e-05
-2.52837098412421e-05
-1.13932087582943e-05
-2.00080243533848e-05
-2.97270569239043e-05
-1.75236269099489e-05
-1.37362209801055e-05
-3.10161026489407e-05
-2.86074313098728e-05
-3.14186011666467e-05
-2.83395914814685e-05
8.72318342026752e-07
-2.88306820939627e-05
-1.29568618036418e-05
-7.25549169917665e-06
-2.66342511438097e-05
-3.18873448314353e-05
-1.23493087763315e-05
-3.900466047945e-05
-2.05316540488121e-05
-1.44019377833278e-05
-1.56753971590224e-05
-4.58568360554367e-06
-1.600654369673e-05
-3.42970711458692e-05
-1.98952405321156e-05
-1.344264109448e-05
-1.79443472776687e-05
-9.78976349564844e-06
-6.69563207739083e-06
-7.99182071008055e-06
-1.16001617714503e-05
-1.79171060101126e-05
-3.47677808890095e-05
-1.05616298117392e-06
-2.14504151711473e-05
-1.46906077211457e-05
-2.60044679763098e-05
-2.51162850421509e-05
-2.1982014773486e-05
-1.69632655724881e-05
-2.94297255325168e-05
-6.28256682296522e-06
-1.31902216073165e-06
-1.98483768232331e-05
-3.0324406121731e-05
-4.35508768233933e-05
-1.5221735494412e-05
-1.70736608159642e-05
-2.2583494655086e-05
-2.24812290225066e-05
-2.37831379554778e-05
-4.61542258628175e-06
-9.23723341166799e-06
-2.85557759459506e-05
-2.35609350146031e-05
-2.85775315940856e-05
-5.77385704570967e-06
-3.78670047876885e-05
-1.08672833731122e-05
-2.31339141123781e-05
-2.1274342159014e-05
-9.47250886466761e-06
-1.19563709525449e-05
-2.10734680038495e-05
7.37328715995405e-06
-4.0891369795542e-05
-3.82412128956971e-05
-2.7712453146637e-05
1.39817095093121e-05
-2.52540962198402e-05
-1.40968316112381e-05
-1.46202406033507e-05
-5.48398465266031e-05
-2.18858145462793e-05
-1.87461909844609e-05
-1.20073256442353e-05
-2.01705864394027e-05
-1.41378820624876e-05
-5.56210175744879e-06
-2.0600672353033e-05
-3.73308825077863e-05
-6.9115519321451e-06
-4.17146527650136e-05
-3.27847213721789e-05
-1.19440207084469e-05
-6.03058955297191e-06
-1.68512193233414e-05
-1.88324218410498e-05
-1.70061002983605e-05
-3.36014699368819e-05
-2.34363584583226e-05
-9.41487438313223e-06
-2.4116721261441e-05
-2.38188271444478e-05
-1.35567042181275e-05
-5.03966386147116e-06
-8.54523178257476e-06
-9.76865977540129e-06
2.02444007026969e-07
-4.08307734049468e-05
-5.37265808492553e-05
-1.86623188004266e-05
-2.97956373525086e-05
-1.68616856980814e-05
-2.80553926387283e-05
1.84795514128177e-07
-3.22635819701711e-05
-2.67271750274421e-05
-3.16994021091359e-05
-3.03147736413694e-05
-3.51099164268992e-05
-2.21610354748229e-05
-2.81374633951789e-05
-2.57263018692472e-05
-5.34573040419966e-05
-7.5802662633182e-06
-2.38006339776041e-05
1.09468320341068e-05
-5.86492806746295e-06
-2.01779865332838e-05
-2.11300141961089e-05
-1.44539447249276e-05
-7.61462432475033e-06
-2.78240110309438e-05
-1.4264367780228e-05
-4.09307564164362e-06
-3.17457915547831e-05
-2.32397014710413e-05
4.50693483100695e-06
-1.65491545529369e-05
-1.39090235343023e-05
-2.23345467996523e-05
-3.90114373775315e-05
-3.29936843383562e-05
-1.48514975383875e-05
-1.82026482750735e-05
-2.54252087651714e-05
-1.08662668590236e-05
-2.26789420169996e-05
-2.85072906987759e-05
-2.64306685745473e-05
-2.79780024031754e-05
-2.83392876328873e-05
-2.21995503631348e-05
3.59530104833416e-06
-1.5261589688886e-05
-3.40383667772745e-05
-3.1807820400756e-05
-1.02717931020512e-05
-4.49956591211805e-06
-2.01267542405528e-05
-2.15989479289046e-05
-4.08828489694952e-06
-3.47337575582274e-06
-1.59514954781444e-05
-7.89588178347288e-06
-2.16905431163913e-05
-3.65666140470308e-05
-3.6325418383613e-05
-4.64599198697724e-05
-1.98333811637569e-05
-1.45525225436546e-05
-6.08926042992952e-06
-3.2091928431725e-05
-1.4024683882114e-05
-2.40559347956881e-05
-5.49788134754392e-06
-1.21503783801458e-05
-1.08116389706132e-05
-2.72538131436337e-05
-3.19670680853216e-05
-1.83876191007114e-05
-4.23946971194075e-05
-2.56360737363872e-05
-2.00081255964987e-05
-1.32756219439271e-05
-2.58468640259453e-05
-2.17743532542646e-05
-3.6874181109973e-05
-3.16776285606971e-06
-6.88004797653633e-06
-1.74640276312602e-05
-1.12735758522511e-05
-2.11218821393819e-05
-3.01861497593258e-05
-3.1909088412011e-05
-2.41398972375749e-05
-2.84081659438339e-05
-9.54690924039882e-06
-1.62325328369657e-05
-5.31182563798354e-06
-2.93101770761892e-05
-2.59298959838087e-05
-8.9941461800121e-06
-1.66132287037146e-05
-2.05166263370635e-05
-2.70702523414774e-05
-2.40027559765199e-05
-3.79134615813065e-05
-3.59001351028019e-06
4.02364706496686e-06
-2.62575691254065e-05
-1.35409022736288e-05
7.99655543255323e-06
-1.47598701163709e-05
-2.38274165519577e-05
-2.43078228585931e-05
-2.27153734259544e-05
-3.52989162247833e-05
-2.54775445783908e-05
-2.91819136931904e-05
-2.22557855631667e-05
-1.46958793574714e-05
-5.73841370348432e-06
-2.2612395600771e-05
-1.91753822314658e-05
-7.74783535047334e-06
-3.10177759934733e-05
-5.000281310705e-05
-3.29985275276213e-05
-2.35584724132388e-05
-3.28352699283754e-05
1.89213599143821e-05
-3.87125748304129e-06
-2.05415053047559e-05
1.02663660459317e-05
-8.51389450617089e-06
-3.72740146774912e-06
-2.37748571410133e-05
-1.82557509154828e-05
-1.88519456450937e-05
-3.55801434257946e-05
-3.26624016486885e-05
-1.46547549763051e-05
-3.58858924010596e-06
-3.72371041098674e-06
-2.68259907491556e-05
-3.26901378312917e-06
-1.09148203032925e-05
-7.77010392519317e-06
-5.66297730274157e-06
-5.28157170290534e-06
-2.16005739857117e-05
-2.16994284998189e-05
-1.92929488459843e-05
-1.94999747745429e-05
-1.66045734021704e-05
-2.59985146485925e-05
-6.40698645493478e-06
-1.34013792044286e-05
-9.15306251299553e-06
-3.21298774707328e-05
-3.69708735546492e-05
-4.0123296995233e-05
-9.79647396893135e-06
-2.35748961631546e-06
-2.84169328313197e-05
-6.19656875822177e-06
-2.37937574382781e-05
-3.39615420641269e-05
-1.67626255350037e-05
-1.65135752727773e-05
-3.57489858586005e-05
-1.97827828948445e-05
-3.24661439465713e-05
-1.21333797462138e-05
-3.69855449833896e-05
-2.37121018913922e-05
4.92487194050593e-06
-1.87664473209685e-05
-1.90758559875949e-05
-2.0676160575143e-06
-3.72071216794471e-05
-2.8981155953106e-05
-1.54055931642288e-05
