# Supplementary material for: Research on computational propagation and identification of mine microseismic signals based on deep learning
Source: PLoS One. 2025 Oct 22;20(10):e0334641. doi: 10.1371/journal.pone.0334641 (PMC12543183; doi:10.1371/journal.pone.0334641)
Supplement: S3 Data — (ZIP) [file pone.0334641.s003.zip › 000100500002762.xlsx_0.txt_24.txt.txt]

-3.16762048490619e-05
-2.00108206890889e-05
-1.28101871625622e-05
-2.38178891393078e-05
-1.00311041695992e-06
-2.11557178010917e-05
-1.19398072890525e-05
-3.85986146593071e-05
-1.39367788734083e-05
2.92332411369651e-06
-2.26338232670018e-05
-3.06855131202038e-05
-1.58391696483037e-05
-1.55022188057254e-05
-1.87423577471017e-05
-1.43230779859296e-05
-1.16808160948135e-05
-1.79003570345712e-05
-3.15861763317216e-05
-1.37827839282517e-05
-1.14322028040877e-05
-1.90086262724471e-05
-3.48715292667373e-05
2.96099648619175e-07
1.07884690714246e-05
-2.18052472657451e-05
-3.98925221360022e-05
-1.72269767967384e-05
-2.03007420236258e-05
-3.9956903247524e-05
-2.89160678322737e-05
4.9968323241035e-06
-2.45066888389519e-05
-1.93812687843507e-05
-2.25492635979868e-05
-1.91146998771244e-05
-2.09822208526456e-05
-2.16632620335797e-05
-3.38263523742656e-05
-2.60126364777876e-05
-1.90323017936604e-05
-2.77124904233057e-05
-1.36690021533143e-05
-2.30670925678583e-05
-2.67937784240315e-05
-4.71364369653532e-05
5.29818323266857e-06
3.44761394773511e-06
-1.84850076706689e-05
-1.43147643227881e-05
-1.94392387625026e-05
-7.87661773388299e-06
-2.74118564106113e-05
-2.68276236656277e-05
-2.33678741229428e-05
-1.12291390227906e-05
-5.06927407384857e-06
-3.55376769474782e-05
-4.83495571577676e-05
-3.47924298704352e-05
-1.87655524613137e-05
-3.9816941149345e-05
-3.39660795295714e-05
-1.55952118345812e-05
-3.46385553748201e-05
-1.54315830114724e-05
-3.20281483249332e-05
-1.7419595805228e-05
1.27244478981889e-06
-1.270592380512e-05
-1.34372868406123e-05
-1.24375073384473e-05
-3.07720522382537e-05
-2.18268140395118e-05
-1.06525813590678e-05
-1.35043684386001e-06
-2.98396686622347e-05
-2.72979753184593e-05
-3.32324221010613e-05
-1.78873704044e-05
-9.86327853655351e-06
-1.72894148783834e-05
-1.63723932044517e-05
-1.32400946849402e-05
-1.19162756974734e-05
-7.32588185311521e-06
-6.01187703666378e-06
-1.59597586654446e-05
-1.46480999008405e-05
-8.10441544471023e-06
-1.23595218416683e-05
-2.5666416869362e-05
-3.61585913231297e-05
-1.3045610906591e-05
-2.05443356456108e-05
-2.42446030515265e-05
-2.82992589047459e-05
-2.15244809722733e-05
-2.56782096623738e-05
-2.86302681069371e-05
-4.44483168288361e-06
-1.08370465580488e-05
-2.47266435067303e-05
-7.81375642365465e-06
-2.55101413899951e-05
2.22639241610487e-06
-5.85302924389079e-06
-1.10935650046699e-05
-3.39332528417953e-05
-1.40826922761356e-05
-3.4696042744045e-05
-1.55897629421379e-05
-2.69708880862773e-05
-1.56297175681507e-05
-3.60119171110613e-05
-1.45109432389191e-05
-8.89473656006391e-06
-8.71820952406636e-06
-3.42512396733979e-05
-1.04283195353826e-05
-1.47634155238996e-05
-3.72134459257491e-05
-2.58234156766009e-05
1.03817804122345e-06
-1.56059220698411e-05
-3.14525331095811e-05
-1.91372369331671e-05
-3.45894375561313e-05
-2.64378949747552e-05
-1.56231270373253e-05
-1.25035639540022e-05
-2.03655460695138e-05
-1.8324633173619e-05
-5.05330709370385e-07
-7.20257088696398e-06
-3.13645453207882e-05
-1.91015733286377e-05
-5.7413322842356e-06
-2.96945463080434e-05
-9.29696997271647e-06
-2.07407295533876e-05
-1.02811604438507e-06
-1.64109834700176e-05
-4.30095531462774e-05
-2.38064022560359e-05
-4.37942891508792e-05
-3.31295461105237e-05
-3.03627064738916e-05
3.61898517570018e-06
-1.34078806632969e-05
-3.90742371313793e-05
-2.73621106113148e-05
-2.88949536744695e-05
-1.30878724792061e-05
-1.60713558440429e-06
-1.65386171340364e-05
-2.32896996863702e-05
-2.85381233755855e-05
-1.82168838767914e-05
-2.74934583974614e-05
-5.77316488182772e-06
-4.17433709344357e-05
-3.13951102459832e-05
-2.02173793160336e-05
-3.94205563022774e-05
-7.94134495414548e-06
-6.10608417150606e-06
-4.1244399227068e-05
-1.87295498342191e-05
-2.65948193844279e-05
-1.09866784499702e-05
-1.03207162037383e-05
-1.98514808911906e-05
-2.51009128880536e-05
-1.70873183415392e-05
-8.54985080549071e-06
-3.12262492677302e-05
-1.58577590380015e-05
-1.14905110049863e-05
-2.83511531058236e-05
-2.17175979719726e-05
9.68239354137809e-06
-1.5540302935755e-05
-1.05231563389815e-05
-3.02686290442719e-05
-1.74149309967416e-05
-2.81183844592612e-05
8.38487895067818e-06
-3.75120399136856e-05
-1.62375698742539e-05
-2.34434429035754e-05
-2.91827521593425e-05
-3.72323283877905e-05
-9.94426133232656e-06
8.46275820210686e-06
-1.3984974395956e-05
-3.00626516543651e-05
-1.69009545512589e-05
-3.01320202919409e-06
-3.07392430811332e-05
-2.71637918662582e-05
-3.38202489746484e-05
-2.87787261856498e-05
-1.38624476368871e-05
4.63601199076213e-06
-9.47415914543901e-06
-1.71251545386186e-05
-2.43580306930584e-05
-1.52930064028238e-05
-2.66730313945417e-05
-3.31583288155219e-05
-2.57371757742522e-05
-1.00908852040088e-05
-2.9271889710273e-05
-1.76839561350708e-06
-1.57381312026777e-05
-2.28620346043749e-05
-2.55725466203396e-05
-8.77491767397928e-06
-2.5338988957193e-05
-3.21226783739637e-05
-1.37546465434679e-05
-7.50812757976655e-06
-2.17942784890165e-05
-8.23467397342659e-06
-2.565953446619e-05
-1.20250353647987e-05
-4.86961564427991e-05
-2.39167872371076e-05
-1.31154036876513e-05
-9.46803499588454e-06
-6.6486558143841e-06
-1.21025136859542e-05
-2.70324398953695e-05
-1.17714478597472e-05
-4.34956263265796e-05
-1.81471096827083e-05
-1.90903801157652e-05
-2.40446062411358e-05
-2.569180423565e-05
-9.87631646409513e-06
-2.30199506322926e-05
-2.19624119960371e-05
-3.1096479647164e-05
-6.60736145842303e-06
-7.30835061149127e-06
3.43235235373133e-06
-1.84060932555785e-05
-1.04159614745494e-05
-1.10865918084699e-05
-2.33729762505153e-05
-3.32500907673735e-05
-2.73404341215871e-05
-1.719831690842e-05
-3.1856166955609e-05
-2.81204772687167e-05
-1.00300996383733e-05
-2.97826534308036e-05
-4.71142444384194e-06
-4.54554488167586e-05
-1.29236197322945e-05
-2.02958572614472e-05
-2.53879903143361e-05
-1.56368455528677e-05
-1.15675723240299e-05
-2.51791717307399e-05
-1.83633966798329e-05
-2.6490406219961e-05
-3.33859143537753e-05
-3.79109345034698e-06
-7.66696436738393e-06
-2.169037536391e-05
3.73864328258067e-06
-3.54569602622037e-05
-1.4250164297609e-05
-3.34994933383148e-05
-3.26292461062456e-05
-1.19350144398625e-05
-6.84029632946774e-06
-2.46992214493072e-05
-1.76174002084941e-05
2.31434985392178e-06
-2.38195882163314e-05
-2.58962749906232e-05
-1.78551035060364e-05
-1.43484526908861e-05
-2.23298030502168e-05
-2.76838195513938e-05
-1.60924763782725e-05
-2.74019757734666e-05
-2.55227646962454e-05
-2.44174513173161e-05
-2.85364666238745e-05
-7.48782606167743e-06
-2.73454287952304e-05
3.83529607033732e-06
-9.55480088991134e-06
-2.20143217220941e-05
-3.32652556319103e-05
4.2714074557641e-06
-1.75248546745526e-05
-2.44180363330263e-05
-1.35317168290371e-05
-3.35391460600214e-05
-6.10314034013981e-06
-8.57676850202654e-06
-2.68108594417313e-05
-4.3314518829553e-05
-3.74819762823349e-05
-2.25212262987704e-05
-1.4485055534371e-05
-6.67630678558869e-08
-1.92980778654763e-05
-1.48764681884316e-05
-3.51917922866486e-05
-5.15723503099103e-06
-5.65651919204717e-06
-3.83914733992558e-06
-2.20944199083717e-06
-1.46569793919172e-05
-1.87757334788089e-05
-3.34303907188822e-05
-1.15306014370522e-05
-1.68054891207274e-05
-6.46094414262403e-06
6.61002489703094e-06
-1.19644251143842e-05
-2.41198527406636e-05
-8.69949482653695e-06
-1.06338810609996e-05
-1.33445968779369e-05
-1.224715570331e-07
-1.02436920632281e-05
-2.3771940253304e-05
-2.86801153650243e-05
-1.22898877403293e-05
4.77095635172282e-06
-3.00192336561941e-05
-2.61912004240941e-05
-2.20560089647223e-05
-2.22874856464631e-05
1.24079414346707e-05
-2.13820111912095e-05
-2.45603999295817e-05
-1.33073908137754e-05
-2.9112758499733e-05
-2.66600150262977e-05
-1.63122661981767e-05
-3.30407822091146e-05
-1.05211423999836e-05
-9.72849041323975e-06
-3.34735938701875e-05
-5.34568852016895e-05
-1.97921781516528e-05
-1.53122760706309e-05
6.2924480015384e-06
-1.5471331142002e-05
-2.70140331555245e-06
-3.00036460828835e-05
-2.80957154325737e-05
-2.79861330841314e-05
-2.35029962366935e-05
-1.08557077464058e-05
-5.35430697054685e-05
-1.64457098353652e-05
-1.97884785136263e-05
-1.37308486350793e-05
-1.52776645929547e-05
-2.4366976579775e-05
-3.48006908883598e-06
-7.72672097519507e-06
-2.14398230075322e-05
5.70476671086306e-06
-2.72475543713465e-05
-1.56797083776213e-05
-5.82330158972929e-06
-3.82897637764291e-05
-1.50003394241913e-06
-1.29769968146089e-05
-1.60028334689173e-05
-8.6677273801432e-06
-1.95593596597288e-05
-1.12173756487244e-05
-1.93298089750965e-05
-2.48447346285888e-05
-2.09234041129542e-05
-2.66822319349222e-05
-1.33658897498924e-05
-1.32021761662043e-05
-1.54517634122626e-05
-9.78330746496772e-06
-1.4234271883458e-05
-3.31409876657556e-05
-1.44246058648715e-05
-3.43432785095063e-05
-3.4536680078103e-05
-7.81442531374138e-06
-2.76646177654299e-05
-1.62957311704286e-05
-8.05030266095879e-06
-2.71076959987823e-05
-1.73036340613913e-05
-9.59963992434225e-06
-1.58065220445093e-05
-1.50735195778523e-05
-3.76068965334575e-05
-6.36318662498694e-06
-2.49098723309883e-05
-1.37657848215327e-05
-3.38747375025117e-05
-4.69117923001131e-05
-2.75433842994756e-05
-2.52179982616438e-05
-1.75520999474149e-05
-8.31628483623842e-06
-1.35505656351185e-05
-1.75412334396903e-05
-3.95944617834199e-05
-7.07841021460823e-06
-2.73041453330805e-05
-4.21166657482125e-05
-6.47459590000033e-06
-2.75145485507111e-05
-1.38520968682522e-05
-2.22588925274191e-05
-2.42710101798979e-05
-2.50968041806225e-05
-3.31639774532729e-05
-2.72446493305336e-05
-2.81935821809177e-05
-1.19201605408568e-05
-1.20070180840517e-05
-1.62070297893995e-05
-1.25307018481312e-05
-2.20186344114709e-05
-2.80120162965072e-05
-2.36953414156995e-06
-1.62622762631748e-05
-1.79757464782744e-05
-4.62167584574615e-06
-2.23654930796654e-05
-5.38469954768373e-06
-2.44175441132051e-05
-9.97529980761879e-06
-3.53706535065025e-05
-3.5011179340256e-05
-2.58343017959938e-05
-2.47460246660671e-05
-1.02812461352547e-05
4.23084201344938e-06
-3.54894292349113e-05
-3.02779978053404e-05
-2.59949815004622e-05
-1.81078695157447e-05
-2.73141533370807e-08
1.12183903986183e-06
-2.8825686475407e-05
-1.14878192180547e-05
-1.69757910946127e-05
-3.10761709983004e-05
-9.89646899145236e-06
-2.33445759370461e-05
-6.70496789022497e-06
-2.30548321653963e-05
-2.67236138101659e-05
-3.61075579119871e-05
-1.28668260022685e-05
-1.18743142752317e-05
-9.43209445917029e-06
-2.56411429095648e-05
-1.9186494126238e-05
-2.0682465061574e-05
-2.68782570113325e-05
-1.73196442334745e-05
-2.33320011327046e-05
-3.68899258023063e-05
-1.35127281335793e-05
-2.18620252934989e-05
-3.55667151138782e-05
-1.6287624991087e-05
-1.63663913202139e-05
-1.97599636313799e-05
-1.43050913201114e-05
-3.73032181901292e-05
-1.63441167378767e-05
-2.63750108797096e-05
-2.58460269077291e-05
-3.00820963540794e-05
-1.82369207501721e-05
-1.76050635824946e-05
-3.00291702394135e-05
-4.41451803008714e-06
-1.05642992437158e-05
-2.87931799651995e-05
-1.00853910017918e-05
-1.90979776267849e-05
-1.93216806343019e-05
-2.04816784343184e-05
-8.00442296798814e-06
-1.17761089555716e-05
-2.45601004391049e-05
-1.15859068184925e-05
-2.22805011541849e-05
-1.11575353613923e-05
-1.08791506278281e-05
-1.45304135953462e-05
-2.28189152828527e-05
-3.37509814449894e-05
-2.19156553378424e-05
-2.42485012303301e-05
-8.47991231208571e-06
-1.46823816399978e-05
3.53459021357406e-06
-2.91504956145266e-05
-3.32764277478402e-05
7.8962175567354e-06
-1.31605634869022e-05
6.10880097022525e-07
-2.52680386742414e-05
-8.71519264810196e-06
-1.54826582649199e-05
-1.65468505882839e-05
-2.66939865305506e-05
-1.91441599124169e-05
-2.21080572090925e-05
-2.13483511200462e-05
-1.82021179678474e-05
-4.69978869892031e-05
-9.0506793149636e-06
-1.92263513789146e-05
-6.26587386352281e-06
-1.49202753973567e-05
-3.45593961237016e-05
-3.04853445160839e-05
-2.60295046065637e-05
-3.20227298896981e-05
-2.46999231791565e-05
-1.54037235215517e-05
-2.77546524576578e-05
-1.10290385337491e-05
-2.26443562944686e-05
-2.31073538674734e-05
-6.70384651251288e-06
-2.11558404799962e-05
-8.69199547109111e-06
-1.93142761547938e-05
-8.87114242305382e-06
-2.32964099313679e-05
-8.86877464221438e-06
-1.7527393850029e-05
-2.30448333744512e-05
-2.27301218847736e-05
-2.81872704810557e-05
-1.44057397157705e-05
-4.30781913469015e-05
-1.01155833518962e-05
-2.13088141466062e-05
-2.05293937536444e-05
-2.38803402369123e-05
-1.12131510441665e-05
-1.62350548281667e-05
-3.23543598877016e-05
-4.19124244490699e-06
-9.35096868182645e-06
-2.63609560656166e-05
-2.34586868391291e-05
-3.04313447551516e-05
-1.55768336892117e-05
-4.58418491146937e-06
-2.00077771763351e-05
5.4295210921811e-06
-3.5081309939137e-05
-4.06170612628784e-05
-2.44804505713485e-05
-7.48523780817079e-06
8.87764468951012e-06
-2.8075767058031e-05
-1.70161339273438e-05
-6.96923449883232e-06
-5.43625278576451e-06
-1.46389522608613e-06
-2.93960479029538e-05
-2.15070365459535e-05
-1.754657546738e-05
-3.07601983393579e-05
-2.49704641652743e-05
-2.92743368589906e-05
-2.42901667705073e-05
-1.69171276201737e-05
-4.17612177258149e-05
-4.87622684489609e-05
-1.68658278991123e-05
-2.23680016907412e-05
-3.17486834068821e-05
-3.02618356011915e-05
-1.06550741758251e-05
-1.79279179490185e-05
-5.98185515195177e-06
-1.42402115185794e-05
-2.17746520212724e-05
-1.14506194383707e-05
-2.43914521233949e-05
-1.40913975194966e-05
-1.25684516053205e-06
-1.55012473030203e-05
-2.30117961866492e-05
7.48651661397985e-07
-9.01025713301869e-06
-2.87656563691816e-05
-7.78452870686809e-06
-1.84239574143829e-05
-1.71271606370958e-05
-2.10492451679794e-05
-1.57762093235679e-06
-5.63210557027242e-07
-3.20569211355635e-05
-2.30014046963609e-05
-1.44000661804852e-05
-2.08290224161286e-05
1.38661690964824e-06
4.11908976618632e-06
-1.16499436644479e-05
-2.43548126985366e-05
-1.33072462779861e-05
-4.49040777245754e-06
-1.65127647569128e-05
-2.78325437776397e-05
-1.91488600432391e-05
-1.49811599916426e-05
-3.59027595981184e-05
-1.56577234309223e-05
-2.54010629866482e-05
-1.75819576008599e-05
-1.93951345961591e-05
-1.99260725677487e-05
-1.71783416748505e-05
-3.46874580136626e-05
-3.68640790626572e-05
-1.51217192243889e-05
-2.06590972071204e-05
-3.19369257717505e-05
-1.69452919587822e-05
-1.49296980741913e-05
-1.24802932753065e-05
-2.1369260227335e-05
-1.58326012037364e-05
-8.5364063122958e-06
2.59164087772846e-06
-1.18567868544321e-05
-3.382799485157e-05
-2.00125402407084e-05
-4.43224497729614e-06
-1.96830214681396e-05
-1.47198502913733e-05
-1.12819553158943e-05
-7.1984142425757e-06
-2.23401394302334e-05
-3.71412181187971e-05
-4.45538599943108e-05
-2.44133652529371e-05
-9.19036984266227e-06
-2.80396908239268e-05
-2.1192654394457e-05
-2.04305272509089e-05
-8.38516960872276e-06
-2.38873828128104e-05
-1.66117623847807e-05
-4.69931231187015e-06
-1.09547423497099e-05
-2.06391309484749e-06
-1.5225609702553e-05
-5.81624752639516e-06
-1.940312386425e-05
-5.65912131911812e-07
-1.56990068679799e-05
-8.96609869906986e-06
-1.96758460418637e-05
-6.80737967555762e-07
-2.52647009253077e-05
-3.89314011707731e-05
-2.25595406364904e-05
-1.52224773024352e-05
-1.68584361509673e-05
-1.44377961245592e-05
-1.26789212685229e-05
-9.30213741438007e-06
-4.50536272506386e-06
-1.77732397410896e-05
-2.53579089037237e-05
-2.33485926203466e-05
-2.56124168492786e-05
-1.58494269751866e-05
1.09209817387557e-06
-2.72227805127781e-05
-2.72412947303016e-05
-5.98952791722335e-06
-1.78889278915676e-05
-2.33016908750928e-05
-1.57763951373379e-05
-2.23834424999352e-05
-2.03762196302161e-05
-8.00156810712971e-06
-5.18118623815377e-05
-2.20582590054984e-05
-1.91387166946316e-05
-2.74972255010454e-05
-4.83848938317696e-06
-2.41152287946194e-05
-2.17117850880132e-05
-1.95306150021072e-05
-7.34648653747512e-08
-3.69768332538083e-05
4.34642353396632e-07
-4.29036218562019e-06
-1.39648531808514e-05
-1.83988229792237e-05
-2.75394752098241e-05
-1.62372884332027e-05
-2.40174223949597e-05
-2.52841326914847e-05
-2.73773639009672e-05
-4.38000816099505e-06
-1.79006200585725e-05
-7.08110369191e-06
-1.60812796667496e-05
-1.3109758605163e-05
-2.07053128674286e-05
-2.64742669034751e-05
-1.96227864754684e-05
-1.92131658149088e-05
-3.00542196087317e-05
-2.74389668301993e-06
-1.13479689092512e-05
-2.41161162225142e-05
-4.09870552445021e-05
-6.96771511068973e-06
-1.44386697393115e-05
-6.76347462615513e-06
-6.82948629492997e-06
-1.82175131940995e-05
-1.61486122582631e-05
-4.51731465643515e-06
-8.46302706292437e-07
4.57600422915478e-06
-2.8072937669274e-05
-1.85348534680868e-05
-1.8913716290409e-05
-2.79924976969001e-05
-2.57833395338765e-05
-2.77777584581158e-05
-2.31428022871421e-05
-1.2453255124944e-05
-4.89816105030113e-05
-2.19941288412717e-05
-2.71767208475214e-05
-1.99492942285256e-05
-1.9244129308571e-05
-3.1545877503262e-05
-3.7969311560918e-05
-2.71783794871543e-05
-3.19419784641347e-05
-2.72772599408008e-05
-1.51683864507913e-05
-2.25546552046254e-05
-1.39644105390002e-05
-1.45016718433567e-05
-7.28439366068804e-06
-9.37540929459326e-06
-1.27808474546251e-05
-2.09481955708398e-05
-1.97459874664196e-05
-2.9811651919005e-05
-2.03643687446197e-05
-1.27056471297038e-05
-2.05857677353288e-05
-1.10662160046356e-05
-6.661087844754e-06
-2.42741881722855e-05
-4.87089708891323e-05
-6.49594200175173e-06
-3.1101618939877e-05
-3.05428541740876e-05
-1.74216824456689e-05
-1.2686226454231e-05
-1.56565251404158e-05
-2.19664702203261e-05
-3.59338767502507e-05
-2.55156526797396e-05
-1.0960677128707e-05
-6.01720094860006e-06
-3.04225280123715e-05
-4.66721953245996e-05
-2.07997075264335e-05
-8.9696794098996e-06
-9.41071902422025e-06
-1.81569749245084e-05
-1.49383809810012e-05
-4.8682702877024e-06
-3.36848000601694e-05
-1.04583399302046e-05
-1.867705467288e-05
-3.10550640596995e-05
-5.14556352996616e-06
-2.43079015193397e-05
-3.6904256302204e-05
-2.51795144900635e-05
-5.27500126062604e-06
-2.21779548513693e-05
-2.38125518176138e-05
-5.2653606261135e-05
-2.25070079914269e-05
-1.70348224951561e-05
-2.34449585371725e-05
-5.47128303208254e-06
-2.99621192955039e-05
-2.05391526377359e-05
-1.98889327990396e-05
-2.17619133596375e-05
-1.99507870725429e-05
-5.15064948413759e-06
-1.560444174699e-05
-5.58457815727453e-05
2.6345427239363e-06
-2.9340301253639e-05
-2.78131702408135e-05
-2.20777030622292e-05
-4.18511757889327e-05
-2.33510796570584e-08
-2.28036011790753e-05
-1.30222970082113e-05
-3.93969432730441e-05
-1.61977588861233e-05
-2.36633372196342e-05
-2.17316141487377e-05
-3.9787801836286e-06
-3.38851832607001e-05
-3.00273318335397e-05
-1.78119006741018e-05
-2.17241175497403e-05
-9.07829215286492e-06
-3.17573777816242e-05
2.87366738515565e-06
-1.01798073038558e-05
-1.57247086247537e-05
-3.44122819108033e-05
-3.56833036615623e-05
-3.21244986402914e-06
-9.47282921006932e-06
-1.61777076754285e-05
-1.64517992045844e-05
-2.85715722717234e-05
-7.21137303737615e-06
-8.20233045372739e-06
-1.84226335017577e-05
-7.12656905237946e-06
-1.0435116643419e-05
-1.16562162491275e-05
-2.29219727893541e-05
-2.10249387831254e-05
-1.61328411944643e-05
-2.69666891140569e-05
-8.10797481406465e-06
-1.84370883311258e-05
-3.03352620343864e-05
-2.31700966895966e-05
-5.75013217799228e-06
-2.06080710821986e-05
-2.9439525510589e-05
-7.87599569005767e-06
-8.6147735436386e-06
-1.51331526729141e-05
-1.35121043797881e-05
-3.47434343239564e-05
-2.58576398551349e-05
-9.51560594999125e-06
-4.20429469179022e-06
-6.45650313340956e-06
-1.95977915522261e-05
-1.71327637839545e-05
-3.60792023617805e-05
-2.42337144021766e-05
-1.79872606353264e-05
-1.76625678427516e-05
-1.58249754091906e-05
1.03496520045667e-05
-1.15447380747688e-05
-3.24042312385271e-05
-2.02949415572689e-05
-2.39538857195105e-05
-5.2823334090275e-06
9.06252459180533e-06
-3.47906175981863e-05
-2.91737748349542e-05
-1.4967613232323e-05
-1.60722086441308e-05
-2.1150192294667e-06
-4.26468026620135e-05
-2.67886956281615e-05
-8.63759915717826e-06
-8.01666570730885e-06
-2.67091279270493e-06
-2.3689075387938e-05
-8.03631896368656e-06
-9.33789333815046e-06
-2.13639700853432e-05
-2.9019590975552e-05
-1.56092148239155e-05
-8.08835173651753e-06
-1.66161457872237e-05
-1.04520645416784e-05
-2.81727365322021e-05
-1.73757570994355e-05
-2.69774876574521e-05
-3.7488767526253e-06
-2.73389956603161e-05
-2.9236155888056e-05
-2.27952518655938e-05
-1.22489564847314e-05
-5.41063898956933e-06
-1.21441457061196e-05
-1.00147992265755e-05
-1.74384773533109e-05
-3.0400385430077e-05
-2.62001828474448e-05
-2.71247556167716e-05
-1.09748653230638e-05
-8.20092169596552e-07
-1.47019200709375e-05
5.54940702261805e-06
-3.7505935408313e-05
-5.84385344311052e-06
-3.12896337585207e-05
-2.97963441537523e-05
-2.56788827737071e-05
3.44420224660373e-06
-2.76385393722617e-05
-1.45633301716319e-05
-3.92274198001204e-05
-2.29178578845534e-05
-3.60522667472991e-05
-2.9935884238692e-05
-1.17245986985707e-05
-2.38632418288056e-05
-7.77868011997623e-06
-1.11306771821287e-05
-1.12233918904761e-05
-2.6116797307683e-05
-6.3606238898823e-06
-2.62960994923397e-05
-2.20280152576861e-05
-2.46964221688615e-06
-1.19617546113118e-05
-1.62621828882622e-05
-2.8395950737242e-05
-1.81486081631318e-05
-1.52587297041636e-05
-1.18131947995851e-05
-3.20039026884757e-05
-5.46493711343699e-05
-1.06743808088004e-05
-7.60201564144567e-06
-2.79917004573576e-05
-1.05942817291094e-05
-2.05647066733194e-05
-2.05860100420646e-05
-9.59145596712038e-06
-5.93447846599857e-06
-2.28787784461289e-05
8.8303535074787e-07
-1.28399567185944e-05
-3.16439227566211e-05
-3.05596598761275e-05
-2.08043110402686e-05
-1.47015610217052e-05
-1.48681254425701e-05
-4.6953242624654e-06
-1.2761862207837e-05
-3.98296864956666e-05
-3.15892498200945e-05
-1.47686654856008e-05
-2.35914425559735e-05
-2.18339597750887e-05
-1.27298103221529e-05
-3.66683174111657e-05
-1.57895896546218e-05
-1.34138422759041e-05
-3.64469130265288e-05
-4.74601472317487e-05
-1.97777640058595e-05
-6.5546492550094e-06
-1.36491516731405e-05
-2.37357756640513e-05
-1.2927159977152e-05
-2.57480809733335e-05
-3.78165398010769e-06
-2.58982336574034e-05
-2.77433168309533e-05
-2.85396203139778e-05
-2.20511674081435e-05
-3.16025160074856e-05
-3.09014244587598e-05
-4.34843683723291e-06
-1.81589256412087e-05
-8.90722923335765e-06
-1.88530890311367e-05
-1.07619366696437e-05
-1.70227556585336e-05
-8.15948653665808e-06
-2.75026405065794e-05
6.82147039973077e-06
-3.86545251314117e-06
-1.86338656507572e-05
-2.2502748702533e-05
-2.69412317149502e-06
-1.47488507433471e-05
-1.79727641235263e-05
-6.49627068199773e-06
6.40542775789073e-06
-1.20138362807457e-06
-1.72866436766002e-05
-1.4589066446474e-06
-3.43261102315216e-05
-2.08392107734558e-05
-2.64523169246644e-05
-1.70855560996924e-05
-2.49002385640367e-05
-2.64285226635013e-05
-2.88345687651148e-05
-9.39288641497796e-06
-1.68834740224562e-05
-4.12410810098753e-06
-4.27579475862753e-05
-2.35395712065307e-05
-4.22638537033575e-05
-2.07246323173949e-05
-8.98596078413084e-06
-4.20131358906054e-05
-6.05728097814957e-06
-4.12211850212757e-06
-1.98161569314862e-05
-1.80495813926023e-05
-3.48088838435077e-05
-1.16280922279688e-05
-3.60585720016313e-05
-2.09613918357119e-05
-1.31160652780443e-05
-1.62233936902945e-05
-3.66463276243251e-05
-2.42455456827368e-05
-3.41224731231686e-05
-2.62418521541737e-05
-9.53191823892878e-06
-4.08643346855971e-05
-3.16636211949692e-05
-1.35451547648783e-05
-2.41661204440123e-05
-3.91092295885888e-05
-2.11662932328921e-05
-6.18357831655043e-06
-1.98132070024307e-05
-1.29888789438775e-05
-1.28652109203559e-05
-1.66701350851268e-06
-1.62975733933888e-05
3.720488311657e-06
-2.96039566646102e-05
-8.32154478669329e-06
-1.87166352584872e-05
-2.23831759708338e-05
-1.10117163517109e-05
-1.04835698475841e-05
-2.02912165870447e-05
-1.43890261605602e-05
-1.77858368436163e-06
-2.79333483390469e-05
-1.38289215317194e-05
-1.81204625316037e-05
-2.8489248302032e-05
-2.00350856910358e-05
-7.74662063844553e-07
-3.01569791381447e-05
-4.57277095060542e-06
-3.54661110505829e-05
-2.43943131199464e-05
-1.27471015321682e-05
-4.71535518711748e-05
-2.84071730345485e-05
-1.14395731774746e-05
-1.77690599382805e-05
-3.23061443191931e-05
-3.44475278196311e-05
-3.41369464874683e-05
-4.89033816308897e-05
-2.52693968497943e-05
-7.49408205798285e-06
-5.8499637410933e-06
-2.51184055910424e-05
-2.15498523381321e-05
-1.24702727342666e-06
-2.50235629514406e-05
-3.02642886855157e-05
-2.13428868073516e-05
-9.83480964129985e-06
-1.67544291068259e-05
-2.2316221481509e-05
-9.10452476213388e-06
-5.05671719313291e-05
-3.10277951250072e-05
-2.48180596469648e-05
-3.10617517079088e-05
-1.32473966167963e-05
-2.43126698378535e-05
-2.51481356905793e-05
-1.67125078480446e-05
-1.47267210040018e-05
-1.30899250146551e-05
-2.25165782550086e-05
-1.38869563054636e-05
-1.37820439442472e-05
-2.64716613461617e-05
-4.26337139242451e-06
-2.32513367065148e-05
-3.47957583623432e-05
-1.92206792243971e-06
-1.53536196783895e-05
-1.63071386009343e-05
-3.96468138163144e-05
-1.92584031549786e-05
-9.20129147156635e-06
-1.59257657474182e-05
-4.10788616738594e-06
-2.96382873921478e-05
-2.85707943435322e-05
-2.21416591005374e-05
-1.20384439864888e-05
-3.30818325043229e-05
-1.05387700338647e-05
-6.67735030169734e-06
-1.43352240749532e-05
-2.59102644163095e-05
-2.25059522074344e-05
-1.21738228133281e-05
-3.90203788342938e-05
-3.12165528377574e-05
-3.79111084083577e-06
-8.49542588092892e-06
-2.82138535004986e-05
-2.08400289755677e-05
-1.28281523842336e-05
-1.05055060216453e-05
-1.43998866775194e-05
-4.38250196324113e-05
-2.79638171631803e-07
-1.57725986840408e-05
-1.79103317148082e-05
-2.13194587567059e-05
-1.50909194545043e-05
-1.2658097270821e-05
-2.44971217563296e-05
-1.77062215740603e-05
-1.17395629544693e-05
-2.42670063063545e-05
-2.48504773584853e-05
-1.03814958647374e-05
-1.50720051406231e-05
-1.34422762867166e-05
-1.78978351391043e-05
-3.93726622518852e-06
-9.24353447360909e-06
-2.40020119879756e-05
-3.53172226434743e-05
-1.89490249949901e-05
-1.38957936978731e-05
-3.07695555206479e-05
-1.98019065087578e-05
-1.82102211915067e-05
-1.96109530690249e-05
-3.35228918714952e-05
-2.37288432315319e-05
-9.75923692922466e-06
-1.3194155809978e-05
-1.55852855742575e-05
-3.34933313327962e-05
-2.00566902788775e-05
-2.08368672219209e-05
-5.94383749648061e-07
-8.17055377878288e-06
-1.98994152056797e-05
-3.15133049637233e-05
-5.28465416511449e-06
-3.21461071933448e-05
-2.79359836950706e-05
3.73956545720246e-06
-2.44923745998303e-05
-1.49292168922004e-05
-1.65636863937277e-05
-1.84491595621084e-05
-5.03918442297021e-05
-2.76475373926118e-05
-4.23726843671257e-05
-9.35594474244149e-06
-2.26914871474978e-05
-2.97390385742677e-05
-2.36608370233527e-05
-1.77475989367847e-05
-2.87379769906562e-05
-1.43551205676776e-05
-2.77478047517955e-05
-1.87958299898284e-05
-2.64464907844355e-05
2.3571082035882e-06
-1.66636018581098e-05
-1.77444659052937e-05
-1.02880001953798e-05
-2.10027255984159e-05
-3.41160514042824e-05
-2.52095004694586e-05
-3.30418483392374e-05
-1.2026581585973e-05
-1.35957529415698e-05
-3.04757016479542e-05
-2.05560581007205e-05
-2.55593886720226e-05
-2.52575687314207e-05
1.25952363397012e-05
-8.33966347969266e-07
-2.29178537403883e-05
-5.4066651155982e-06
-1.77156462599593e-05
-2.65502958726152e-05
-3.78989608973448e-06
-8.76779285823686e-06
-3.33995817911104e-05
-6.20946699387368e-06
-3.18486325410621e-05
-9.76959869698799e-06
-1.82028164884012e-05
-3.3275471026971e-05
-1.00547448506471e-05
6.9475028227632e-08
-2.98148873173456e-05
-1.70205406579996e-05
-9.0155147712999e-06
-2.63973863405501e-05
-1.8131171946705e-05
-2.14852930453861e-06
-2.27688807593659e-05
-3.59108616161187e-05
-2.65080111455277e-05
-3.66342613213909e-06
3.95798896138092e-06
-2.09496257014598e-05
-1.86026978578826e-05
-1.71380474527352e-05
-2.17295104189732e-05
-1.69396201181859e-05
-2.37232865542724e-05
-1.54255054588169e-06
-1.65699269804175e-05
-3.29846029677179e-05
-1.82450164307017e-05
-2.7993728715168e-05
-1.53097683013895e-05
-1.45152468154899e-05
-1.85903750900921e-05
-1.23609370262973e-05
-1.35832539984593e-05
-2.37340764744048e-05
-2.42811217022789e-05
-3.10211627860409e-05
-1.99433248062288e-05
-1.01476470134206e-05
-2.29915304230303e-05
-4.39873228889843e-05
-2.47322979070536e-05
-1.01755518755227e-05
-2.31400085502218e-05
-7.31713601448642e-06
-3.2258285744642e-05
-2.90082495394879e-05
-3.37297892064754e-05
-2.17239870586253e-05
-1.18931037233938e-05
-2.00879852154424e-05
-1.64116543168856e-05
-2.01748575074897e-05
-1.98853297375182e-05
-1.91855351120213e-05
-2.0806855873868e-05
-2.6165108652539e-05
-1.66126195276867e-05
-1.93205723185308e-05
-2.59864623728929e-05
-1.59109224449762e-05
-2.92273685069188e-05
-3.00273735868704e-06
-1.8061885726271e-05
-3.41230676454495e-05
-1.84670805503312e-06
-5.16149916509914e-06
4.93117638802049e-06
-1.45849176756028e-05
-3.05496026476966e-05
-2.00359461099663e-05
-8.29907242560357e-06
-2.30229853858449e-05
-3.4416193732792e-05
-2.56899833456406e-05
-3.05212233369818e-05
-2.45772680613365e-05
-1.88923597323336e-05
-1.15161607469034e-05
-2.26748455797129e-05
-3.23888139182635e-05
-2.53413877226415e-05
-1.89043425654825e-05
-7.65384191068977e-06
-2.09056123184415e-05
-3.59665743865089e-05
-3.75529938468886e-05
-2.68928438887399e-05
-3.22528417912037e-05
-3.15130242303087e-05
-3.11477402382109e-05
-7.4703662955208e-06
-1.75860888990878e-05
9.77741531277612e-08
-2.10940887774361e-05
-3.17561818767494e-05
-3.82877935332055e-05
-1.97030512354854e-05
-9.11019091172341e-06
2.71360490672902e-06
-2.06682931648353e-05
-6.34862941047693e-06
-1.75365341830161e-05
-1.9054786927601e-05
-3.36621071550722e-05
-2.39694401901289e-05
-7.81018503580412e-06
-2.69984537299537e-05
-3.35400255107433e-05
-3.16839001418254e-05
-1.07523381562222e-05
-1.05825942647237e-05
-2.74617479409756e-05
-1.83751350708797e-05
-2.62897377536568e-05
-2.80138497052043e-05
-1.89573923813241e-05
-1.20938133545582e-05
-4.12407495501282e-05
-7.75712341364987e-06
-1.95127375882527e-05
2.42864084556352e-06
-3.58223621437798e-05
-9.98546816296292e-06
-2.22962840050247e-06
-1.74338739034928e-05
-1.4714890838459e-05
-3.76057169334359e-05
-1.11855972506906e-05
-2.4719865274095e-05
-1.61787387610829e-05
-4.03746336885558e-05
-1.61771002802696e-05
-1.54734398231965e-05
-7.06212154545784e-06
-1.97349896763535e-05
-1.88730654036071e-05
-1.82671289285681e-05
-1.19441391890718e-05
-1.87205859358182e-05
-2.02994739884171e-05
-3.12761382785246e-05
-1.11706632944022e-05
-1.93117592341571e-05
-4.85374342223733e-05
-7.79413464324909e-06
-2.28549220808254e-05
-3.17236792535292e-05
-2.18931676657955e-05
-2.77466048867303e-05
-1.22518923354768e-05
-1.38767894084954e-05
-2.17185303666305e-05
-3.13930162753409e-05
-2.24622890536646e-05
-2.66822108753226e-05
-2.05569166056781e-05
-9.88270324602309e-06
-7.76291477104112e-06
-3.71496318419875e-05
-1.94075664875415e-05
-2.00632512006355e-05
-1.82270920528704e-05
-4.33272214372016e-06
-2.33657181748764e-05
-2.54539918086944e-05
-1.91975858878468e-05
-2.89216235301142e-05
-1.85001011505232e-05
-1.86208023970501e-05
-1.32984344953428e-05
-3.26796437848549e-05
-1.00959060964597e-05
-2.38893587900299e-05
-2.83646041209492e-05
-6.59390300406703e-06
-1.06466893943512e-05
-2.03861095069366e-05
-6.10456606748153e-06
-1.62501702145414e-05
-3.1763116398689e-05
-2.07995632751939e-05
-2.18783588480912e-05
-3.11623191807795e-06
-3.76587283595972e-05
-3.67149621092437e-05
-3.92092919636181e-06
-4.00443212931203e-05
-3.68637838246874e-05
-3.20158270621659e-05
-2.81336921278622e-05
-1.28231190760321e-05
-2.54162642119797e-05
-2.61853150204603e-05
-3.82696301545976e-05
-2.63238535361849e-05
-3.09449606808602e-05
-2.33424341556158e-05
1.80824833915547e-06
-1.1269676608372e-05
-4.14407554818759e-05
-5.20741911740352e-06
-1.47565436761142e-05
-3.01048694261487e-05
-2.93174096436726e-05
-2.34771283083783e-05
-2.70110845195397e-05
-2.76659570898738e-06
2.04088004705049e-05
-1.90062652363965e-05
-3.28508166253819e-05
-3.19029858261431e-05
-2.31438844191992e-05
-2.03905682229587e-05
-1.39031215936356e-05
-9.50785622981278e-06
-1.08378582381317e-05
-4.08685821323394e-06
-3.76232677506673e-06
-7.81568330065493e-06
-2.82545320668551e-05
-2.15468674585861e-05
-2.39166129475497e-05
-2.65964966605332e-05
-2.13466398475784e-05
-1.9445425473747e-05
-1.23400345256477e-05
-1.97532239905015e-05
-1.25023267719567e-05
-1.86951878874423e-05
-1.3801164085491e-05
2.83287590120844e-06
-1.33041201870288e-05
-1.06500969453262e-05
-8.9209764352628e-06
-1.7613553470835e-05
-2.08857723728423e-05
-4.21129836458569e-05
-2.29655502877768e-05
-3.5041368445869e-05
-3.73177413821107e-05
-2.2328644681001e-05
2.11091321466781e-06
-3.80590935853845e-05
-2.81023039465759e-05
4.37916447402892e-06
-2.39396116874203e-05
-4.54296590380814e-06
-1.62376400114797e-05
-2.50769462996479e-05
-3.12823570678678e-05
-2.33115793414893e-05
-1.03389314000601e-05
-3.33903298583898e-05
-3.67117191918846e-05
-1.96332145368923e-05
-1.23817462717045e-05
-6.73413576743889e-06
-1.76473598755762e-05
-7.65580751668809e-06
-2.3992229653592e-05
-1.59345067937236e-05
-1.55324505538903e-05
-1.76728975980028e-05
-1.363746033088e-05
-7.42608432548511e-06
-2.95513018288915e-05
-2.58336265081964e-05
-1.87786585414847e-05
-2.04789971368971e-07
-3.36697871929479e-05
-1.84887132778935e-05
-1.38364793978123e-05
8.79733348014292e-07
5.00715629209299e-06
2.64190071778999e-05
-1.19475900839039e-05
-7.46530028718777e-06
-2.35741215293986e-05
-2.13103276301154e-05
-2.72253856820083e-05
-1.24510832666419e-05
-1.89197961078921e-05
1.84154665777829e-06
-2.87675556716995e-05
-2.23312141759066e-05
-1.89209080827214e-05
-1.03217561668532e-06
-1.72781554926985e-05
-3.6780080529517e-05
-4.02825367927919e-05
-2.18665197930408e-05
-1.00521402011205e-05
-1.59722990064913e-05
-3.76282055994753e-06
-1.67136313151641e-05
-1.65994951276258e-05
-2.18373375799952e-05
-4.09483115890752e-05
-1.0825272572954e-05
-2.09743912424655e-05
-8.15076112643051e-06
-1.97458755173492e-05
-2.10974545430887e-05
-2.42405476725014e-05
-1.03992905567004e-05
-2.00061927415672e-05
-2.92451502614105e-05
-3.22308965115078e-05
-2.57215132185671e-05
-1.50737686450398e-05
-1.16588501043016e-05
-3.52271227658243e-05
-2.77500527642663e-05
-2.251770951492e-05
-5.45370968277585e-06
-1.3889021637093e-05
-3.80500330495653e-06
-1.143681908256e-05
-5.93537261100511e-06
-3.36925820884658e-05
8.67046992846951e-07
-1.22258101597926e-05
-9.34501948475473e-06
-3.79452500914468e-05
-2.70628923331368e-05
-3.30957543809826e-05
-2.04053166285142e-05
-1.95639297324843e-05
-3.20002051773965e-05
-1.95223268909587e-05
-2.38293789882383e-05
5.21132184870934e-06
1.25657612929038e-05
-4.74223517415916e-06
-1.6355625260279e-05
-1.81623007354049e-05
-1.18994485732465e-05
-2.40032479940662e-05
-1.34568148591003e-05
-2.07655629588807e-05
-9.97015395646048e-06
-2.14154929519391e-05
-2.77884876381234e-05
-2.09016233786763e-05
-1.84847167903025e-05
-3.80620090662963e-06
-2.51886194666589e-05
-2.36828929831038e-05
7.26942180712222e-06
-5.65937278418121e-06
-6.30253386064493e-06
-4.76618634309963e-05
-1.25905209892451e-05
-3.39001115254369e-05
-3.75055907719705e-05
-1.47162619565543e-05
-7.13505025756177e-06
-3.36608670927786e-05
-1.7491392251533e-05
-1.97121172289371e-05
-2.13706726606125e-05
3.46028403844533e-06
-9.90506521331519e-06
-2.7347635899637e-05
-1.32579641758093e-05
-3.93508443229276e-06
-2.22014841312853e-05
-1.8818261435108e-06
-1.66475316809105e-05
-2.66518090145515e-05
-2.98954040206433e-05
-1.54651230081637e-05
-1.76819053100652e-05
-2.29120914712983e-05
-3.17115998134146e-05
-1.20855155922489e-05
-1.25847359844855e-05
-2.3398480866517e-05
-1.3026996312139e-05
5.09707250443941e-07
5.80450237594059e-07
-2.79597154742875e-05
-5.34745645012779e-06
-3.13128842716884e-05
-2.45848501684687e-05
-1.42604255443102e-05
-1.32176828996539e-05
-6.93637152373439e-07
-2.30749787325144e-05
-9.76485516550952e-06
-2.42462989862936e-05
-3.55533523717507e-05
-1.22175939650152e-05
-2.110655687874e-05
-2.90674295102406e-05
-2.55816329017568e-05
-4.35920259526576e-05
-1.71752268242528e-05
-2.76694182597799e-05
-3.13198170731499e-05
-8.54334231056328e-07
-1.27557656892067e-05
-2.80344476517609e-05
-2.8281152788043e-05
-2.24158666620963e-05
3.66011691558767e-06
-8.01539054184908e-06
-1.33308386002683e-05
-3.3573965196093e-05
-1.02262082514346e-05
-1.47545907542215e-05
-1.89278999335488e-05
-2.07982154537392e-05
-2.49843504152432e-05
-2.2975108744678e-05
-3.03292076499303e-05
-1.79646149270253e-05
-1.59637166353324e-05
-5.89708868585455e-06
-2.86132637611781e-05
-3.30527441927213e-06
-1.56481241453454e-05
-3.14780428677385e-05
-2.83091100143231e-05
-1.8858098148425e-05
-1.76209345396898e-05
-2.38462392528529e-05
-7.23176153595467e-06
-2.46795356781279e-05
1.78114950958751e-06
-4.35409308124122e-06
-4.20566248262793e-05
-1.87133044498047e-05
-2.77108598104481e-05
-3.19976403710658e-05
-3.51866123243334e-05
-3.02130601356847e-05
-2.47412863049979e-05
-2.68974842003273e-05
-3.02136181605546e-05
-2.72304123638342e-05
-2.92857562766888e-05
-3.21373198540037e-05
-2.74967286836252e-05
-3.23118270261727e-05
-2.57683387053205e-05
-1.50875151670139e-05
-1.62158847356553e-05
-1.92850176864184e-05
-2.2652140169449e-05
-2.23416483813269e-05
-1.18359727050208e-05
-3.57649014890735e-05
-2.71203554885869e-05
-2.44171744457291e-05
1.84333485650853e-06
-3.23702308652825e-05
-2.78932606775266e-05
-2.7932810714731e-05
-4.92519107223762e-05
-1.97322461663104e-05
-1.4210663493104e-05
-1.51278500541396e-05
-1.87609648652282e-05
-2.10698508972229e-05
-1.59054216222582e-05
-3.56105029285759e-05
-2.89478198616725e-05
-3.39925825871726e-05
-4.73097387024462e-06
-1.31754301525319e-05
-1.6701849113473e-05
-1.9149653621868e-05
-1.48672813895016e-05
-1.2540163551745e-05
-1.72142707346774e-05
-3.96922673693331e-05
-2.25347287519632e-05
-4.19138961650144e-05
-1.44026517097547e-05
-2.13278965346676e-05
-3.33926034158578e-05
-3.85738375897761e-05
2.87417121761774e-06
-3.81526288957027e-05
-2.6021646070289e-05
-2.82941899724015e-05
-1.97550314873291e-05
-1.79415569168738e-05
9.8010524282129e-06
-3.62563236320006e-06
-5.54295141614196e-06
-1.78336909264825e-05
-1.50121021936163e-05
-1.93172270375181e-05
-2.94506432415661e-07
-1.78959571301484e-05
-2.46894339158011e-05
-8.47420219891819e-07
-2.1633730865058e-05
-2.70254161822543e-05
-2.14319375861409e-05
-1.02940699133873e-05
-2.66503822682809e-05
-6.98304582618646e-06
-1.62782668083951e-05
-1.92038779458507e-05
-4.1650856713609e-05
-3.85759651556236e-05
-2.73318828844419e-05
-2.00087853423032e-06
-7.9967355872576e-06
-3.43257866037867e-05
-4.05731618526801e-06
-1.44303658320024e-05
-4.03280330598224e-05
-4.32719367173933e-06
-3.02042801771355e-05
-2.53333579913028e-05
-2.690515512262e-05
-2.54400472976951e-05
-1.79432583671043e-05
-1.46956192415495e-05
-8.28206999612224e-06
-1.87508148367175e-05
-2.38739797966339e-05
-1.14943727999263e-06
-2.05248884339065e-05
-3.10384637288927e-05
-1.42945340162439e-05
-1.73183694330016e-05
-1.52444602343009e-05
-2.23706974152445e-05
-2.05903972605985e-05
-2.9737269101665e-05
-1.79741031777038e-05
-2.87141297093142e-05
1.15090526377355e-05
-1.15722907678553e-05
3.29127213685431e-06
-1.23633196248829e-05
-7.44851093214505e-07
-9.39427993456088e-06
-1.66695981983627e-05
-3.845627323165e-05
-2.84979356888754e-05
-3.00654324018836e-05
-1.81101183436717e-05
-1.55105784170895e-05
-1.53768007780695e-05
-1.48900580787254e-05
-1.86697963121015e-05
-2.39205174878227e-05
-1.78061974905917e-05
-3.82514031956864e-05
-4.73993452729886e-05
-2.41986636848108e-05
-2.8218437440041e-05
-9.49279904974219e-06
-2.88315164736409e-07
-2.30424373230045e-05
-1.58244346101779e-05
-1.82688547306114e-05
-2.52673793845586e-05
-1.96636796806983e-05
-2.63770691412449e-05
-4.78366444537788e-05
-9.68223637430902e-06
-7.65424232428235e-06
-1.32403019842765e-05
-4.42132033072917e-06
-1.19146322983189e-05
1.97546720035671e-06
-1.54185723855217e-05
-3.76671665383159e-05
-2.80617032853702e-05
-2.76137655297826e-05
-1.84301329122815e-05
2.85963522915536e-06
-2.44061841616262e-05
-1.84782050386911e-05
-2.05643591949837e-05
-1.69212161637204e-05
-2.30293303520354e-05
-3.14561788068977e-05
-8.31943401778033e-06
-2.53596548892223e-05
-3.67089240038126e-05
-7.65666093795716e-06
-3.71422972602309e-06
-9.41883611625016e-06
-1.58958725884215e-05
1.28321548902621e-06
-2.1585125001201e-05
-7.19204913144199e-06
-4.34920218167573e-05
-2.11603011850254e-05
-1.94813457018756e-05
-2.69789626056556e-05
-1.60331364650971e-05
-1.52744551396749e-05
-2.46601155306091e-05
-2.02089407866255e-05
-2.13859177340968e-05
-1.37929663891186e-05
-2.2760464992589e-05
-1.53426356852581e-05
-2.81502237602512e-05
-2.37749216528065e-05
-4.58723944122942e-05
-1.20755322524113e-05
-1.90817655919176e-05
-2.90222459855292e-05
-1.68796990948154e-05
-3.11356688186151e-05
-8.4546582476365e-06
-2.58570479699437e-05
-1.90100504039846e-05
-2.61493717548065e-05
-1.31257355203928e-05
-1.52963924859215e-05
-1.02481075807007e-05
-3.00917912340667e-05
-1.31111589859724e-05
-4.19053153282966e-05
-2.51486691667295e-05
-1.14092592274254e-05
-2.32826146718409e-05
-2.21369619999833e-05
-3.73918029851272e-06
-2.62083225782184e-05
-1.26948373990823e-05
-1.96517970924664e-05
-2.95458269088835e-05
-2.22809465577587e-05
-1.78516619004649e-05
-8.18417033296791e-06
-1.92398221916928e-05
-8.97873169924137e-06
-3.8852304909769e-05
-2.49000289742927e-05
-1.7038031100655e-05
-2.36267495587594e-06
-5.88141301040666e-06
-1.19733644041771e-05
4.2327985783976e-06
-1.52996487956496e-05
-1.38030021797055e-05
-1.09036164388148e-05
-1.94798923905429e-05
-1.13910385651184e-05
-2.69299234212404e-05
-2.69462556878828e-05
-2.66234835111673e-05
-4.45693139039147e-06
-2.30614171036555e-05
-3.4265705296083e-05
-1.19597179378585e-05
-3.00162461104846e-05
-2.8004780774706e-05
2.81933120066141e-06
-1.63911282463089e-05
-2.12328353845901e-05
-1.16457543769712e-05
-3.05773006501297e-05
-2.09877442303677e-05
-2.65090334860449e-05
-4.31592543678118e-06
4.87695541576366e-07
-1.72712557763347e-05
-1.15144910706319e-05
-7.10456733010156e-06
-3.35017362978046e-05
-1.20766600811009e-05
-2.83492157935767e-05
-5.32541442491402e-06
-1.07233420616597e-05
-3.91771770247393e-05
-1.74267577834321e-05
-2.82461981399077e-05
-1.02015272943771e-05
-1.49887040381007e-05
-3.24018821566014e-05
-2.60575141539524e-05
-2.0647713575201e-05
-2.42820051751624e-05
-2.85817730661316e-05
-1.96215661778615e-05
-1.93665677245077e-05
-3.57916255739688e-05
-2.99205410375099e-05
-3.57232285811433e-05
-2.59533062649339e-05
-2.39528308400437e-05
-3.06363702388232e-05
-3.69876198086792e-05
-3.45201333683664e-05
-2.62232354958455e-05
-6.61320909256436e-06
-2.71521544485416e-05
-2.48747418438632e-05
-2.48299847688697e-05
-1.32537894997182e-05
4.99166535133864e-06
-1.51351506218117e-05
-3.82534960446175e-06
-9.33746655710672e-06
-2.39216651960162e-05
-4.95746773340751e-05
-2.14817141841867e-05
1.33259091847809e-06
-1.58480879137043e-05
-3.36552612305769e-07
-4.5947180460283e-05
-2.26878685440897e-05
-9.99419302771986e-06
-3.99013908826537e-06
-2.29029430634313e-05
-1.49936583302732e-06
-1.45776067654061e-05
-7.88931713994545e-06
-9.57573035043396e-06
-3.83996227738065e-05
-1.03674164995218e-05
1.17926000830032e-05
-2.19233203151968e-05
-2.69263175735747e-05
-8.93627706266907e-06
-8.60378178159714e-06
-1.98445178470933e-05
4.17449967422406e-06
-1.09459290285072e-05
-2.43444898275302e-05
-3.15396630444788e-05
-1.7706975410553e-05
-3.26396779332915e-05
-2.10913946237087e-05
-1.90182742128175e-05
-1.6241797866283e-05
-1.24217290828692e-05
-3.65537989308493e-05
-3.73072220262146e-05
-3.55603405872451e-05
-1.43992941123109e-05
-6.72542489423972e-06
-8.35026354822672e-06
-2.87838085099458e-05
-9.45590245486293e-07
-3.70563858900603e-05
-4.48762119592135e-06
-3.06165717116901e-05
-7.98613390941524e-06
-1.2849748070812e-05
-1.69594696780358e-05
-2.39859214935358e-05
-3.54023257319222e-05
-2.70632842424516e-05
-3.72238976497735e-05
-2.35773303184503e-05
-2.72541757846161e-05
-8.2475128021965e-06
-1.75772436481516e-05
-1.71018462530432e-05
-2.55852555094658e-05
-3.63367210999708e-05
-1.81303556675743e-05
-1.4208054878592e-05
-5.81504497726629e-06
-2.7831815788226e-05
6.01187479469671e-07
-1.46348702635e-05
-3.16882375403592e-05
-2.49755722762006e-05
-4.26226668686317e-05
-1.23277428950177e-05
-1.11622945829656e-06
-1.6221387921711e-05
-1.01218110546531e-05
-2.08886381708563e-05
-8.8846875253403e-06
-3.59413293584651e-05
8.5821191193276e-06
-3.96900485912743e-05
-4.01857468112208e-05
-1.75164092656979e-05
-7.77356966945997e-07
-2.28409751614464e-05
-4.48867352550486e-05
-2.61778141980422e-05
-9.90947084476076e-06
-3.98364102044782e-05
-8.74341121665019e-06
-1.50703230531868e-05
-8.78319368833211e-06
-3.05711133144103e-05
-8.33704281284216e-06
-1.50056049491108e-05
-3.74393349669305e-06
-1.28483132269079e-05
-3.29205907077946e-05
-2.78668347756403e-05
-2.67372074480653e-05
-2.26609631852699e-05
-8.80762025225206e-06
-3.0942589135372e-05
-2.6145427692529e-05
-2.26243315195096e-06
-9.26614052476908e-06
-1.37069993546457e-05
-2.18959889868428e-05
-9.61031557367097e-06
-2.04493668726343e-05
-1.69311974077532e-05
-2.36427090222175e-05
-2.20838641469805e-05
-2.10885306410648e-05
-1.99848098637075e-05
-1.90334002390442e-05
-3.65774771581273e-05
-8.53073350963081e-06
-1.83579310629359e-05
-2.488634839987e-06
-2.46960888502464e-05
2.25894167046992e-06
-1.37100611072923e-05
-1.61996470314438e-05
-1.00203039837687e-05
-1.57291910394342e-05
-3.3394321341021e-05
-2.43221533539103e-07
-9.60162807555956e-06
-3.10810437965408e-05
-1.70025655913087e-05
3.35994422190673e-06
-3.35265337146719e-05
-1.86533094140511e-05
-3.00360392118124e-05
-1.77417430832864e-05
-1.32093160400659e-05
-2.35585760711171e-05
-3.11502269387359e-05
-1.58714959470369e-05
-1.34405809742134e-05
-3.12618134044227e-05
-2.66154995456664e-05
-7.73023506645599e-06
-3.07518409464555e-05
-1.85317112099279e-05
-3.26937291101366e-05
-1.92844428901253e-05
-7.89951961191704e-06
-1.85221034309145e-05
-1.15125153998915e-05
-2.74963094131015e-05
1.36410506230956e-05
-1.66881219199194e-05
-3.08602962528156e-05
-2.73937634199404e-05
-1.49556773277425e-05
-2.04321212568162e-05
-3.5879199243078e-05
-1.09524069816494e-05
-8.42128791314336e-06
-1.42024403871829e-05
3.79229535827733e-06
-1.018703391658e-05
3.90386413957278e-06
1.18628409509165e-05
-1.38940355351671e-05
-1.30914199027852e-05
-2.87489670752427e-05
-2.46442112148427e-05
-2.19561632984586e-05
-2.24179974717225e-05
-1.58949770272599e-05
-8.09670493927815e-06
-7.23626157794657e-06
-2.16002171140397e-06
-1.98296184168059e-05
-1.25061916480514e-05
-2.94550608212887e-05
-2.09761084211386e-05
-1.24820389891089e-05
-2.94236108824398e-06
-1.04303535468679e-05
-6.94667323095948e-06
-1.20011695631096e-05
-2.4811198258615e-05
-1.41704753281113e-05
-2.70619448018074e-05
-9.07413753688818e-07
-3.06591261429443e-05
-8.23496213060316e-06
-1.88740081914324e-05
-1.80031402990892e-05
-3.36569942873206e-05
-2.2590093810162e-05
-2.36884035320728e-05
-3.63178129516412e-05
-1.87155498395037e-05
-2.15543313700818e-05
-2.14911428621562e-05
-2.52090905811156e-05
-2.25064310844271e-05
-2.98933771405464e-05
-2.42543659265416e-05
1.58261973955707e-05
-1.40862415414457e-05
-1.86488683978911e-05
-1.70490160440616e-05
-2.24046882445335e-05
-1.72657000715754e-05
-2.01910727146518e-05
-3.10530351045898e-05
-1.1433499930038e-05
-7.99431652176098e-06
-2.63755309093723e-06
-1.75816743450283e-05
-1.32792597701785e-05
-2.40494386499944e-05
-9.72543682057515e-07
-3.29170764947057e-05
-5.86714485324038e-06
-2.33138520859577e-05
-3.05240709765958e-05
-3.95308083009126e-05
-2.56554902507896e-05
-3.56250783818957e-05
2.68984549376052e-06
8.79120777880921e-07
-2.82917984644397e-05
-3.5110818828634e-05
-2.73240712447298e-05
-2.63707067568335e-05
-1.51980241989684e-05
-1.20571039703534e-05
-1.78057110890051e-05
-1.36162405480436e-05
-2.93448083521749e-05
-2.72193410170164e-05
-2.18389840480761e-05
-1.45423606489179e-05
-1.05813809810026e-05
-3.87560013456963e-05
1.8212954911983e-06
-8.7455779465326e-06
-3.23103078341938e-05
-4.989864601825e-06
-2.21091352244397e-05
-2.37378084574092e-05
-5.12430517807139e-06
-2.68765041596443e-06
-2.66296618354395e-05
-4.1456785611039e-05
-3.78148607172021e-05
-2.85996441648805e-05
-2.41064749254176e-05
-1.36443692646426e-05
-4.69449393132317e-05
-1.0857781803998e-05
-4.16914836104127e-06
-2.10223587838389e-05
-2.00280101265187e-05
-2.86294657925937e-05
-6.54950450398147e-06
-2.06086200602163e-05
-1.93632148069266e-05
-1.15238118992033e-05
-3.92514979152546e-05
-1.9118554285137e-05
-1.12177960359119e-05
-3.30716258285008e-05
-1.31803285037242e-05
-1.25673988964715e-05
-2.68582199367121e-05
-3.4154620849035e-05
5.2278021505166e-07
-1.38133789198776e-05
-4.02631446590228e-05
-3.34961955637451e-05
-2.5951582029203e-05
-1.66151343566406e-05
-6.05375363305843e-06
-3.21566497422467e-05
-1.74798968707881e-05
-2.63466076067565e-05
-1.21581797525701e-05
-3.03557791490404e-06
-3.65683926299603e-05
-2.23459394654203e-05
-9.2904857535851e-06
-2.44847582171346e-05
-2.4647619458585e-05
-7.60845461914177e-06
-2.00981097949845e-05
-2.17136656774381e-05
-2.17609329737789e-05
-1.74164046079315e-05
-2.64737755630467e-05
-2.05183252707724e-05
-2.41668937586993e-05
-3.58261664963167e-05
-2.78506303561551e-05
-1.68109937303759e-05
-1.96907259125152e-05
-1.82500728303748e-05
-1.23761724023237e-05
-1.27788433801023e-05
-3.42272895962737e-05
-1.55796811669129e-05
-2.95164525812165e-06
-2.43537800666621e-05
-1.73123573158436e-05
-1.96619800568394e-05
-2.17150278202139e-05
-6.55033603561446e-06
-2.64710802327134e-05
-2.04938078818687e-05
-2.07999911194292e-05
-2.96499571222628e-05
-2.73914235472965e-05
-1.92846100889409e-05
-1.44523538933533e-05
-1.04888745096744e-06
-2.12171351476932e-05
3.08137063427729e-06
-2.18386999889202e-05
-2.75957160406434e-05
-3.1697195555228e-05
-1.79993907251537e-05
-2.04231193848836e-05
-2.82142701308359e-05
-8.47011265489132e-06
-7.70403456100461e-06
-1.8924019398473e-05
-3.42089782662893e-05
-1.19024581588553e-05
-2.88283215247294e-05
-9.90540692330327e-06
-1.09415788662863e-05
-2.99709432713793e-05
-2.62258329357264e-05
-1.6729304068871e-05
-2.42662420513019e-05
-2.54680552071438e-05
-2.15871951889935e-05
-1.78895358768415e-05
-2.14475156888493e-05
-6.72521722538884e-06
-2.42276990185141e-05
-2.07523920118079e-05
-5.63006559898912e-05
-3.89308551658643e-05
-8.7132712893289e-06
-6.04032263956973e-06
-2.38530697458798e-05
-1.23973161332104e-06
-2.31006662862737e-05
-2.17454420868094e-05
-2.12938585617092e-05
-3.1755111198116e-05
-2.6684549879932e-05
-1.01943705254975e-05
3.705544120363e-06
-4.39062266692778e-05
-5.10754532619975e-05
-1.41041744316232e-05
-3.94794374573455e-06
-1.65664062093101e-05
-1.04099817325999e-05
-2.24486722464842e-05
-1.66677649839878e-05
-2.10695361573361e-05
-4.15616807432348e-06
-1.69242951293336e-05
-3.28027814558645e-05
-1.65893918768604e-05
-2.08203398089475e-05
-1.59278064228833e-05
-1.78776884544337e-05
-3.62414570871931e-05
-8.94849688019898e-06
-4.39070969458306e-05
-3.42802266701053e-05
-1.63878746023027e-05
-2.68510166985083e-05
-1.8857154143985e-05
-5.35809171647891e-06
-2.29664674560205e-05
-3.70177087882459e-05
-2.11599769799322e-05
-1.84067765895221e-05
-1.92909437847658e-05
-1.50300852132027e-05
-3.92310232891796e-05
-1.25971147539541e-05
-1.40120441068064e-05
-1.2368761070583e-05
-3.19987155614117e-06
-7.6058626853143e-06
-2.07185633380571e-05
-2.2734019596697e-05
-1.79697122883368e-05
-2.20460666261154e-06
-1.97689126447869e-05
-2.16108692108167e-06
-8.31238836395775e-06
-1.02758311154162e-05
-2.67400119367115e-05
-1.90453901702221e-05
-3.13703188907005e-06
-3.63287873250415e-05
-9.51815381632386e-07
-3.0733888743604e-06
-1.16407523479729e-05
-2.32595019599185e-05
-1.42487081973387e-05
-1.65746321573668e-05
-2.57664832492768e-05
-3.3297680001569e-05
-1.05884962167147e-05
-2.71912380698301e-05
-2.57232852056392e-05
-3.51940148349938e-05
-4.17180787212515e-05
-1.05912377073268e-05
-7.2326169173119e-06
-2.15775929745819e-05
-1.18675537096036e-05
-1.65617817890122e-05
-3.56135170811993e-05
-7.2986304994855e-06
-3.66188538974857e-05
-1.08621866672421e-05
-1.69814926790605e-05
-1.76658569452971e-05
-2.67133308049007e-05
-2.28002484969249e-05
-8.64372182434836e-06
-2.62809663789147e-05
-2.92185396438529e-05
-3.03257932318034e-05
-1.98357545926584e-05
-2.13484256113527e-05
4.86041471885317e-06
-2.0873208611977e-05
-1.10210472269212e-05
-2.1788536222471e-05
-3.3062000224665e-05
-2.50585522627438e-05
-1.55955447628503e-05
-1.25708720251843e-05
-2.11023678582729e-05
-3.09263571449452e-05
-2.23242538202822e-06
-2.76050851198934e-05
-1.34741415470539e-05
-1.03091731454982e-05
-1.11359122000091e-05
-1.46204816146667e-05
-2.3194041586026e-05
-3.73994063014322e-05
-2.73384197607549e-05
-3.08167965916126e-06
-1.29698964243395e-06
-2.84615726419634e-05
-1.89618179870831e-05
-1.49627106299261e-05
-2.04309091094742e-05
-9.75463318570512e-06
-6.30395962570505e-06
-2.69465825198724e-05
-2.75310113386675e-05
-2.91735035806432e-05
-3.39853876854632e-06
-1.34829665633087e-05
-4.0014327200429e-05
-3.56897226013593e-05
6.96710871727169e-06
-2.67173341691202e-05
-2.10704993562564e-05
-5.32906771424507e-06
-1.09151697905173e-05
-2.9083514137585e-05
-3.29292594356552e-05
-1.69184367174884e-05
-2.42070962892913e-05
-9.03848555835284e-06
-9.43220901679136e-06
-2.62083094000044e-05
-1.87265411932223e-05
-2.2848327509278e-06
-1.59687371259194e-05
-3.04291225121488e-05
-8.2530371136968e-06
-2.38902769241703e-05
-1.73552340948972e-05
-2.74098793532532e-05
-1.23094126638923e-05
-1.4111402044182e-05
-3.89585270608039e-05
-2.84375703385012e-05
-3.16766744369087e-05
-1.21913371369327e-05
-1.46228232816727e-05
-3.67866948432127e-05
-3.62411482170134e-05
-2.533564340388e-05
-2.67808554153994e-05
-2.79315003373839e-05
9.14981898701891e-08
-2.50924502447805e-05
-3.55028900229985e-05
-1.09932444551974e-05
-2.02880493284393e-05
-2.49420302127123e-05
-5.4336943011781e-06
-2.42787122976924e-07
-4.58014597645424e-06
-2.48477912924325e-05
-2.80901095811924e-05
-1.65501961166219e-05
-1.01832850185058e-05
-3.17669300455054e-05
-3.01290276858851e-05
-1.40511799550192e-05
-1.92637827867103e-05
-7.49432828605128e-06
-2.09346016393812e-05
-2.66131049986306e-06
-4.1395949577286e-05
-3.21161525255474e-06
-4.34716345946355e-05
1.26674629059907e-05
-1.92572491553222e-05
-3.96025450478436e-05
-2.47916461941327e-05
-2.25304305381792e-05
-2.70469773437634e-05
-2.2476070819998e-05
-2.02514329444963e-05
-3.21837379851726e-05
-2.41892339786813e-05
-1.24774287432603e-05
-3.42407592112876e-05
-1.44119829416044e-06
-3.65498562183134e-05
-1.54227753510762e-05
2.92732560671866e-07
-8.92886423126289e-06
-5.86823219995621e-06
-3.40542670079821e-05
-4.35858217178114e-05
-1.3974303794222e-05
-1.26668446365958e-05
-2.08965893383286e-05
-3.18554836319285e-05
-1.19954847427034e-05
-4.2501461288983e-05
-2.07944151675498e-05
-6.16709062112985e-06
-8.36363008329002e-06
-1.19233098079545e-05
-3.53817033773659e-05
-9.72364742403542e-06
-2.04020943455284e-05
-2.72857982010913e-05
-2.74312703210212e-05
-2.6467803477394e-05
-2.44274982830185e-05
-9.78549672524888e-06
-3.182283276628e-05
-1.82094448594521e-05
1.3148086489362e-05
-3.35850904265591e-05
-2.78713963973412e-05
-3.54886798410943e-05
-5.0301124193824e-06
-2.40299273244068e-05
-2.58434005927043e-05
-1.05158951964199e-05
-1.37046311792811e-05
-6.83325429821308e-08
-2.0266505595945e-06
-1.9045149007765e-05
-2.35151834862958e-05
-1.61131355603016e-05
-1.30126546349273e-05
-2.57869431404367e-05
-7.2056813064369e-06
-1.67740118658076e-05
-3.06517491171062e-05
-3.37784642483789e-05
-2.13185743679905e-05
-7.4618039235726e-06
-2.99494165501723e-05
-1.88946456022984e-05
-4.93759925926537e-05
-7.59054283636495e-06
-1.68612918838036e-05
-1.38880281586661e-05
-1.11971054111453e-05
-1.28707953473724e-05
-2.35880191458639e-05
-1.10649708770199e-05
-2.83387861156924e-05
-2.10613236816893e-05
-3.25023327785475e-05
-2.20596085500447e-05
-2.71959496544077e-05
-1.47226704732635e-05
-5.54213085633626e-06
-1.42569255828963e-05
-3.52920826508295e-06
-1.03636117939137e-05
-2.78190128465782e-05
4.52001281134946e-07
-9.95413218261131e-06
-2.19579322642595e-05
-3.56598593969539e-05
-3.42087445179697e-05
-2.25212844233486e-05
-1.54167799855923e-05
-5.18469875487526e-06
-2.3457079232454e-05
-2.19720551520291e-05
-1.75628449329313e-05
-2.0475764783086e-05
-3.00914593019962e-05
-1.17844529953749e-05
-1.42299464855152e-05
-2.60186581983131e-05
-2.4425824742159e-05
-3.22332379996017e-05
-1.79010758645076e-05
-1.89292211419667e-05
-2.08993913731667e-05
-1.92569618511265e-05
-2.42940551715437e-05
-1.56315295701336e-05
-7.33393823386952e-06
-1.20198036374448e-05
-2.08005616733035e-05
-3.2609906611106e-05
6.38327157425459e-06
-2.71989148579471e-05
-2.68606482206252e-05
-2.16416080687731e-05
-1.41868501963808e-05
-1.19278841837173e-05
-1.34234429666392e-05
-1.64336284280408e-05
-3.40268204000129e-05
-1.06786228384841e-05
-1.37733582667729e-05
-6.81045369492199e-06
-4.33439661227108e-05
-1.45394647849982e-05
-2.86146847895809e-05
-1.27763521563255e-05
-9.66638703519111e-06
-1.97982386694366e-05
-1.39746116561642e-05
-3.55540776599315e-05
-2.56846205705701e-05
-2.8411241535209e-05
-9.90865397253681e-06
-3.86566482320245e-05
-2.47980111389676e-05
-2.9175176665671e-05
-3.69356037702168e-05
-1.19184052272604e-05
-9.2884534510245e-06
-4.99402309801112e-06
-1.09138905388574e-05
-7.04781442183037e-06
-2.51847284065669e-05
-8.50293788540866e-06
-2.67713528197299e-05
-2.57337769470628e-05
-2.13102491102899e-05
-1.04802008581081e-05
-1.81660573682454e-05
-2.90232503840985e-05
-2.06156556652068e-05
-1.56731760926245e-06
-1.09102878644756e-05
-1.7073177953394e-05
-2.34967406090761e-05
-2.71893687766116e-05
-2.97433184021562e-05
-1.74818053727147e-05
-2.15978230757559e-05
-2.69921595634542e-05
-6.69325860753851e-06
-3.34048202046524e-05
-4.15422018431697e-05
-3.3984403973687e-05
-1.40283220961199e-05
-3.56384407007116e-05
-2.22989619019323e-05
-1.30526053510025e-06
-3.62845801695688e-05
-1.66599592617305e-05
-1.94616476664516e-05
-2.42823907110183e-05
-3.31549779965115e-05
-2.92165982052124e-05
-3.57941310029008e-05
-3.06233373084667e-05
-2.51394707729184e-05
-2.86016039684465e-05
-2.02704761780635e-05
-1.90616504024877e-05
-3.65235580934384e-05
-1.36975049343228e-06
-1.80316791898073e-05
-2.06042817928281e-05
-1.09810657222911e-05
-1.24963791339268e-05
-1.52696414219951e-05
-3.66201812410327e-05
-1.62216640043699e-05
-7.66064912184135e-06
-7.98257386032976e-06
-2.6563368707142e-05
-1.86451524594665e-05
-2.81487160542753e-05
-1.01785509721902e-05
-2.30624579368594e-05
-3.6593334875098e-05
-7.10171586979032e-06
-2.65934457234665e-05
-3.05675382097003e-05
-1.37594985688605e-05
-2.33531288865201e-05
-4.27839699432018e-05
-3.24799659599605e-06
-2.98752945696798e-05
-3.34480986044433e-05
-2.14349914507904e-05
-4.81226810713434e-06
1.04449082189617e-05
-4.72109109169066e-05
-3.96220409583609e-06
-2.95205544842632e-05
-2.38294597262964e-05
-2.64103624872304e-05
-9.05454763540903e-06
-1.42884424818273e-05
-4.101860909971e-05
-9.75236838035979e-06
-1.83985448894671e-05
-1.40281141514178e-05
-3.38467085215616e-05
-2.46238500144807e-05
-9.55141984119414e-06
-1.63051388760451e-05
-1.87965859402081e-05
-2.76744167921185e-05
-3.69065700622076e-05
-2.57757193652168e-05
-1.07272479343871e-05
-1.20227313822278e-05
-3.16622581236451e-05
-1.52685441502494e-05
-1.53206441825437e-05
-3.24873648411049e-05
6.73133066540374e-06
-5.7255303118428e-06
-2.02123920594109e-05
-1.87075114872455e-05
-2.11426946491547e-05
-2.74045680714914e-05
-9.24921948364727e-06
-1.86950782843611e-05
-2.87829159693215e-05
-5.65691052988293e-06
-2.05478765270258e-06
-6.37110587789309e-06
-3.30780632534012e-05
-1.87013502847536e-05
-2.75310015651714e-05
-6.80201209207352e-06
-4.00489657688064e-05
-1.63417845965724e-05
-3.10775721023305e-05
-3.90156600114257e-05
-1.99806626052335e-05
-2.48409639131021e-05
-2.9282374803405e-05
-1.62154380164493e-05
-1.1764252646416e-05
-2.80559936212519e-05
-1.41177687062612e-05
-1.39272173238528e-05
-1.72923781888746e-05
-6.67311905047807e-06
-9.92021397389913e-07
-2.64990239843078e-05
-1.84080285989839e-05
-2.44973193302662e-05
-2.13211963211797e-05
-3.49600419960934e-05
-2.23026062524349e-05
-2.25920330104413e-05
-7.74355712562066e-06
-9.71042174438202e-06
-2.17458821572402e-05
-4.84884602342369e-05
-2.70424155293347e-05
-3.15201828600555e-05
-1.65048590702813e-05
-2.47204972012091e-05
-2.02275410731353e-05
-2.79701187467821e-05
-7.08799880972738e-06
-1.95242784980914e-05
-1.31461631609129e-05
-5.86733553193056e-07
-3.25769299983999e-05
-1.75348433747613e-05
-1.59612166945692e-05
-1.64501823418453e-05
-2.32684631976799e-05
-3.9937853641735e-05
-6.59686024303374e-06
-1.92168201567206e-05
-2.31131446377172e-05
-9.61708731721341e-06
-9.4595316441669e-06
-4.35418680590571e-06
-2.38525478768956e-05
1.52274091814123e-06
-1.25929284992835e-05
-2.01985044256855e-05
3.29542853758401e-06
-3.79158826282184e-05
-2.68925761516039e-05
2.61029023298426e-06
-1.22949268021797e-05
-3.52013714676357e-05
-2.15764285693147e-05
-2.58573778845533e-05
-1.5800893736181e-05
-1.88549662567703e-05
-3.00968567343199e-05
-2.47595385587029e-05
-1.03377046448745e-05
-2.71804399337544e-05
-1.10151847310099e-05
-2.09771352027597e-05
-2.50324704960277e-05
-3.0143951568093e-05
-1.67078682623631e-05
-4.32095861199988e-05
-2.81627584459501e-06
-1.68057231558143e-05
-3.3504947689616e-05
-1.98309488851662e-05
-5.08934128308971e-06
-1.1496100258479e-05
-2.86788904554915e-05
-3.41180537594631e-05
-2.38428610648199e-05
-2.72789837666434e-05
-2.01320310577245e-05
-3.05632789047911e-05
-1.39454594500204e-05
-1.29180649226082e-05
-1.52411629543419e-05
-1.75306177115191e-05
-1.08901743967705e-05
-1.50318013191871e-05
-3.30230429911569e-05
-1.30368366251751e-05
-1.44252023196501e-05
-1.01232217228572e-05
-2.81973430358342e-06
-1.92342600040404e-05
-3.19266229468241e-05
-1.19551605082308e-05
-2.31707866481677e-05
-3.77156726956473e-05
-2.36465147386694e-05
-1.96470737908592e-05
-3.72654175729353e-05
-1.86072551768195e-06
-2.40728325411555e-05
-3.68436704961183e-05
-3.55750518519144e-05
-2.2263027304485e-05
-2.15949082785398e-05
-1.01933958557246e-06
-8.71372917331932e-06
-2.36569540613138e-06
-3.45976414064554e-05
-3.38940334591482e-05
9.40652324205019e-06
-9.90324911945362e-06
-2.5362625435588e-05
-3.9423816953242e-05
1.18214639092089e-05
-3.18621576756333e-06
-1.04595709264367e-05
-1.99332824961837e-05
-2.0607312104822e-05
-6.9992007164913e-06
-6.08394191462481e-06
-2.46340507743845e-05
-2.4405365950363e-05
-3.06267715600418e-05
-2.45858204001508e-05
-2.27660305286348e-05
-1.04440156924672e-05
-2.15156774211463e-05
-2.26143115880932e-05
-1.44745273655118e-05
-3.91690625924371e-05
-1.704938459087e-05
-1.69114240939953e-05
-1.34028079932384e-05
-2.65021129904467e-05
2.39431283053967e-06
-2.47998407613166e-05
-2.34889654395231e-05
-1.90916828277513e-05
-3.89940101642187e-05
-1.36146825128394e-05
-1.87567250592591e-05
-1.46309131915259e-06
-2.5340425797291e-06
-8.65892880250408e-06
-1.3606693006547e-06
-1.95836116052618e-05
-3.55057551928347e-05
-3.03171397286002e-05
-9.92316662392077e-06
-2.24377328370805e-05
-4.92913081543984e-06
-2.57507542696435e-05
-8.71659515119488e-06
-1.35576346619991e-05
-9.47192879892996e-06
-1.71763250399345e-05
-1.51915251353282e-05
-2.32543080274369e-05
1.16556275181458e-05
-8.52800398081026e-06
-9.14799405208905e-06
-2.75367697391599e-05
-1.19242899165332e-05
-4.72860418243749e-06
-7.1511072442472e-06
-1.21056734967817e-05
-2.62033657393168e-05
-4.36461308371833e-05
-2.65129726368253e-05
-1.41084454310417e-05
-2.51476965012765e-05
-2.19588292298845e-05
-1.8288161245457e-05
-1.53413562022624e-05
-1.57980007218712e-05
-7.30574044205041e-06
-1.22610671517053e-05
-1.17594951789676e-05
-2.7662295659458e-05
-2.78987886704678e-05
-6.1295323775315e-06
-4.59355436306202e-05
-2.34646243443279e-05
-1.71771901109303e-05
-4.4648327284957e-07
-5.91031139567916e-07
-9.58528586254569e-06
-1.98626157455683e-05
3.18499847690364e-07
-2.55393958361597e-05
-6.70457796317617e-06
-3.96625498488598e-05
-4.60993703740683e-06
-2.25809311635205e-05
-2.5036912805791e-05
-3.31553982513302e-05
-4.57928696789647e-05
-3.41604068360972e-05
-2.77333531902662e-05
-3.16231731620279e-05
-2.29772764981999e-05
-5.27879200256705e-05
-9.59059424511827e-06
-1.51929867718264e-05
-1.80645747047018e-05
-3.20094815919567e-05
-3.7050385520009e-05
-3.40610569418652e-05
-5.00597112093886e-06
-3.02173361967899e-06
-2.3328599930066e-06
-1.96365059801369e-05
-1.98311537450973e-05
-2.12990839602202e-05
-1.10764582030048e-05
8.69384976504483e-07
-2.19836491505412e-05
-7.35263289004565e-06
-2.20159646895818e-05
-8.51428630275799e-06
-2.86222119068377e-05
-1.52764238001183e-05
-2.19151692120789e-05
-1.47725135804763e-05
-2.39344743461095e-05
-6.17010578875766e-06
-3.14398589835617e-05
-1.484676081294e-05
1.8031726673912e-07
-3.68730956619878e-05
-1.66688877944669e-05
-2.42802520150681e-05
-2.17245367690681e-05
-2.29493164286058e-05
-1.44290964778037e-05
-7.80817464460624e-06
-4.06374531022849e-05
-5.26881387118107e-06
-2.04667777882714e-05
-4.76640089474351e-06
-1.57142537737608e-05
-1.46105150905078e-05
-1.05437799243359e-05
-1.93226739048061e-05
-2.25977895158278e-05
-3.92614829065649e-05
-1.0444133873991e-05
-1.60234436471969e-05
-2.34893019099792e-05
-2.46286190284444e-05
-1.34058935699804e-05
-2.23421874989523e-05
-1.94183599783756e-05
-1.52801030960946e-05
-2.38633355183221e-06
-4.37843072763019e-05
-4.58415119415965e-05
-2.6328930334319e-05
-5.99736787754511e-06
-2.54667977143274e-05
-2.88552790317334e-05
-9.84384849384481e-06
-2.90730529037251e-05
-2.30656986790779e-05
-2.93818440519842e-05
-1.49789552091617e-05
-2.41201128171552e-05
7.58285975243516e-06
-5.57408454730258e-06
-3.39173901683355e-06
-2.81787569879023e-05
-4.06321639895759e-05
6.23015519502977e-08
-4.78469104515566e-06
-1.40351047829068e-05
-2.08408201862361e-05
2.14737319230533e-06
-2.39705585164193e-05
-3.72825788044372e-05
-4.26734451500682e-06
-1.46731101814708e-05
-1.51391138146701e-05
-3.98543378685313e-05
-2.13354528363673e-05
-4.36138159574823e-05
-3.37790136276805e-05
-2.26055421892697e-05
-1.5501439089843e-05
1.20388960066213e-05
-3.68974614784296e-05
-2.14183895095525e-05
-2.82641916942346e-05
-2.82468442000261e-05
-3.60947463094694e-05
-1.62617432531344e-05
-2.37679060791629e-05
1.59204828511688e-05
-1.88618150820277e-05
-4.17522431483667e-05
-3.21657251261049e-05
-1.40816599402228e-05
-2.23039120172671e-06
-2.75138913161807e-05
-1.02189078098263e-05
-2.64034138368892e-05
-2.48416304502942e-05
-1.31392147972822e-05
-7.55036508381554e-06
3.61574519732184e-06
-2.15045798683229e-05
-4.27486179343254e-07
-2.80619842919184e-05
-3.51040211591398e-05
-2.52562855863318e-05
-2.0707817332326e-05
-1.59666577277684e-05
-3.69628755640131e-05
-1.10357953405467e-05
-2.44021924189728e-06
-1.31280021639447e-05
-2.50474684161082e-05
-1.36269326307687e-05
-1.44303804598989e-05
-1.00424442325887e-05
-1.26124929294561e-05
-1.09131202595288e-05
-2.86948653202664e-05
-1.95048620859893e-05
-3.86883373882083e-05
-2.37815766758303e-05
-1.52475514557524e-05
-3.68420748258025e-05
-3.7243113588531e-05
-3.53138310378587e-07
-1.38221202214628e-05
-3.15871897342308e-05
-3.79645986184051e-05
-1.61646784362832e-05
-2.05080309160677e-05
-7.80652630012444e-06
6.48098014952335e-07
9.79010584809786e-07
-1.3889952458988e-05
-2.03055333946126e-05
-2.73126580367624e-05
-1.9454091684993e-05
-2.68599825262029e-05
-1.94134322106821e-05
1.13224858781255e-05
-9.89337480950061e-06
-1.98191837673262e-05
-2.81869766387297e-05
-7.503793860417e-06
-4.36206872449559e-05
-5.35152996543798e-06
-1.85472476425975e-05
-1.18517360594615e-05
-3.5999697551062e-05
-5.25127780548704e-07
-1.52392873629955e-05
-4.2652499982955e-05
-3.86148135799305e-05
-3.39472409057396e-05
-4.47547262088789e-06
-1.07726378932406e-05
-2.92682285878453e-05
-2.98706591488949e-05
-3.46560362943056e-05
-2.37344427391608e-05
-2.4733751304297e-05
-2.66877008713465e-07
-2.37439028689088e-05
-2.33515563557494e-05
-1.03167634634567e-05
-2.98286999589221e-05
-1.9967320333524e-05
-1.81535588273042e-05
-2.44603724085363e-05
-1.13823376752548e-05
2.01035681094656e-06
9.40434431086562e-06
2.45190677420438e-06
-7.52809091337991e-06
-3.68332803269844e-07
-2.69806977147255e-05
-2.09463116180231e-05
-1.22223687667622e-05
-3.26613975499182e-05
-2.49933851609074e-05
-2.31596333063172e-05
-1.00026899002612e-05
-2.77473698778268e-05
-3.54183918515316e-05
-7.91033471555865e-06
-2.05004547740363e-05
-8.52427449708026e-06
-3.03080426974931e-05
-1.22094744124366e-05
-1.60498469585711e-05
-1.77878177981575e-05
-1.08630291451849e-05
-1.33615214097917e-05
-1.96343081323192e-05
-1.17719651831807e-05
-6.56083020413504e-06
-1.75304802426772e-05
-2.10876416007877e-05
-2.89156749730854e-05
-2.6026568136798e-05
-1.8249963471732e-05
-1.4694439843957e-05
1.33305933863817e-05
-1.40701223123302e-05
-1.27882403120834e-05
-7.4726042390558e-06
-3.03713339961697e-05
3.29640413733155e-06
-2.78379891791418e-05
-1.21203671092893e-05
-2.55011449496143e-05
-2.40053816681607e-05
-5.72337531631542e-06
-3.08828056999877e-05
-3.07469996249096e-05
-1.69977877325713e-05
-1.38646895250557e-05
-2.46865509506807e-05
-1.25075253311095e-05
-1.11221519628494e-05
-1.0094524939382e-05
-9.80251940920675e-06
-1.98783544446908e-05
-1.67610226624979e-05
-2.32066574238363e-05
-1.93035186539082e-05
-2.76634896294969e-05
-2.36757851153444e-05
-3.32623646044688e-05
-3.37006930370228e-05
-2.64771424691949e-06
-3.24021110740232e-05
-2.54160026190729e-05
-3.67340526538695e-06
-3.13384545831943e-05
-1.78049780565787e-05
-3.03832833725756e-05
-1.41834388616406e-05
-2.45228303977103e-05
-1.29436962284833e-05
-3.7461332445723e-05
-3.00885702281922e-06
-9.97816294218947e-07
-1.54050608598247e-05
-1.87820964126548e-05
-3.74679388533876e-05
-1.5151390088882e-05
-2.05844955028152e-05
-3.30662549311963e-05
-1.9801330306121e-05
-2.05341407086469e-05
-1.52413919370679e-05
-2.37206635532334e-05
-1.44975871917426e-05
-2.30893769482291e-05
-1.15121845177552e-05
-2.45397734680352e-05
4.08597243188372e-06
-1.22335030868919e-05
-4.99256393982885e-05
-9.87908378294729e-06
-1.25456302645769e-05
-2.2245478111058e-05
-1.48102546780468e-05
-3.25433236002347e-05
-1.57298943598422e-05
-2.58672366647983e-05
-9.59617555957129e-06
-3.64976213263982e-06
-4.02547072260769e-05
-3.14728777688301e-05
-2.01969724813018e-05
-7.01212380455463e-06
-1.40273218588802e-05
-2.08320917557716e-05
-2.27772777331495e-05
-2.09065026016758e-05
-1.13211853062362e-05
-9.50101691002734e-06
-1.98501879095931e-05
-9.83882075633481e-06
-2.34965268297972e-05
-2.50590592024107e-05
-3.38654825613932e-05
-2.23920727947373e-06
-1.65441208032703e-05
-3.75533655496417e-06
-8.64576210924843e-06
-1.88672692543882e-05
-1.55680368983198e-06
-3.9207041089379e-05
-5.06044984963906e-06
-3.92470215446641e-06
-1.96150887595912e-05
-1.18446032510873e-05
-1.12737900231164e-05
-2.07295764534538e-05
-2.69756733906242e-05
-2.61666694820407e-05
-3.12844689948959e-05
-2.64579233713005e-05
-1.84638059243924e-05
-2.18981212595461e-05
-1.59001528662882e-05
-1.7822464765805e-05
-3.49324358789565e-05
-4.38768529264608e-05
-2.59475416002994e-05
-2.35854079682115e-05
-3.08360329787133e-05
-6.08610222092696e-06
-1.74512121044703e-05
-8.45529456560084e-06
7.66079715007289e-06
-1.24842320687182e-05
-2.25097754362769e-05
-1.04455994326785e-05
-2.45292108140431e-05
-1.94772362485716e-05
-6.13141604149838e-06
-2.65005491445586e-05
-3.32692504376236e-05
-2.31369091612537e-05
-3.37642691971997e-05
-2.59608066205659e-05
-2.62840464856606e-05
-2.82180649499424e-05
-2.17955145263592e-05
-1.40579848028462e-05
-3.2324050812744e-05
-1.69962130910488e-05
-2.47185088110653e-05
-1.33954104059023e-05
-1.71503379217049e-05
-3.1161908695209e-05
-5.54771923626706e-06
-2.02023267822358e-05
-2.80406308042033e-05
-2.00038251399695e-05
-1.44225710703938e-05
-2.12918990597365e-05
-3.28818501471925e-05
-1.52016793223019e-05
-5.09049919065183e-05
-1.29665943579242e-05
-1.20021023020027e-05
-3.56506395021232e-05
-1.71318650537236e-05
-2.59475575358514e-05
-4.01300531290484e-05
-9.30985239879816e-06
-4.75790547171402e-06
-1.60995004648729e-05
-2.41049926404696e-05
-3.51471557088549e-05
-1.63518714247722e-05
-1.80030199591946e-05
-3.65505296952519e-05
-1.05923144903327e-05
-2.58565117224455e-05
-1.61077814369014e-05
-7.6579721926066e-06
-6.29825636569562e-06
-1.62173092740203e-05
-3.83539381048392e-05
-1.27701870854394e-05
-2.65072574071343e-05
-2.84224608550729e-05
9.53341346921084e-06
1.94645012019017e-06
-1.0948164363021e-05
-2.74971457216225e-05
-4.10664636221125e-06
-1.59684315733255e-05
-1.33900824898505e-05
-2.03036447842464e-05
-2.10037581803785e-05
-3.21529607928638e-05
-2.27052447314422e-05
-2.43535395433844e-05
-2.94085923092726e-05
-3.35167319227426e-05
-2.32602460153292e-05
-2.31637665325819e-05
-2.6356462098466e-05
-2.88543792161217e-05
-1.86187832257377e-05
-5.6488023819272e-06
-2.92181919155496e-05
-2.17303055585451e-05
-1.71547186060412e-05
-3.16447889245483e-06
-1.64932109668805e-05
-2.51842085982674e-05
-2.13003100715801e-05
-1.27220482242672e-05
-1.10484734075201e-05
-1.0464092458136e-05
-8.84442425899983e-07
-3.22159543987806e-05
-3.37087746706949e-05
-2.5502155815631e-05
-2.29532833129606e-05
-2.12441668844201e-05
-1.14733065640111e-05
-3.49078307175055e-05
-1.63016941384555e-05
-1.39550749794669e-05
-8.42337608011026e-06
-6.27845187117032e-06
-1.56230356145169e-05
-2.77248894260544e-05
-1.68788522236138e-05
-1.3039708373183e-06
-2.71574730201684e-05
1.00339093834568e-05
-2.00353680563821e-05
-3.04806763476312e-05
-2.21039080039699e-05
-2.78944336011272e-05
-1.76399699556045e-05
-1.66974412206948e-05
-1.27118618150782e-05
-3.53283497937855e-05
-1.06461773595515e-05
-1.14104303360831e-05
-7.2747557333162e-06
-1.70790901184738e-05
-9.80972674913289e-06
-1.92539393486053e-05
-2.54673405297844e-05
-1.98356385232795e-05
-9.33716919061545e-06
-1.17296079620227e-05
-1.81443178604226e-06
4.31298793751023e-06
-1.26056102091479e-05
-4.14682074374066e-05
-2.23500227619604e-05
-1.99977290915198e-05
-2.33000432592551e-05
-1.62894204424255e-05
-8.02026796334851e-06
2.4872264237512e-06
-2.02571044995169e-05
-2.84709273212517e-05
-1.87674293965741e-05
-1.92011626885266e-05
-4.0716328017498e-05
-3.00672254586535e-05
-3.56660109478383e-05
-1.21037103497211e-05
-1.77893080892807e-05
-1.45250344085984e-05
1.86375588665359e-06
-1.51148201468479e-05
-3.4421468936486e-05
-2.14737940852106e-05
-2.28278261196184e-05
-1.34364112104599e-05
-1.19681213952717e-05
-3.23138087835389e-05
-2.79048284989129e-05
-9.90118325758891e-06
-2.50646154795555e-05
-1.30836675362728e-05
-3.49470500091305e-05
-2.29036256038894e-05
-3.01584348433601e-05
3.21807740581361e-06
-1.14495423749801e-05
-1.84250529285418e-05
-1.79973319116167e-05
-3.66265881867149e-06
-2.40745004734025e-05
-1.16147027070683e-05
-3.63757381880183e-05
1.04063646477183e-06
1.30593392330362e-05
-3.7033289834346e-05
7.94280705138275e-07
-1.93876220184786e-05
-2.37139628283193e-05
-1.81386049228571e-05
-2.52405629436892e-05
-3.60046766135058e-05
-3.29856608174408e-05
-3.78210268771833e-05
-1.24542327441261e-05
-1.29070823119976e-05
-3.11037486835063e-05
-1.33015017000217e-05
-4.34424535039028e-05
-2.92414406823607e-05
-1.78824597409907e-05
3.23111975273806e-06
-8.72181023146357e-06
-8.89486312544645e-06
-3.5293868919808e-05
-1.76003801116858e-05
-2.96450631353136e-05
-3.33471112198773e-05
-2.46253164963787e-05
1.81411694141623e-06
-2.11051342995896e-05
-6.54001976802054e-06
-4.36021898298482e-06
-2.40540503269644e-05
-1.46796198627085e-05
-2.74355146236412e-05
-2.24662620967989e-05
-3.2531203620097e-05
-1.97432205319518e-05
4.49434446069232e-06
-2.5625930367902e-05
-1.47339863677856e-05
-1.89240898496261e-05
-3.14369986753561e-05
-3.17483250956135e-05
-3.95135890842105e-05
-2.80775636499577e-05
-1.4063450295348e-05
-1.38335322959689e-05
-2.02903726699738e-05
-7.31760261932857e-06
-2.03279032640671e-05
-1.1229071203609e-05
-1.05538342795834e-05
-3.57728422631173e-05
-1.55791600495904e-05
-3.43518000148566e-05
-9.02789053282441e-06
-2.54596240136807e-05
-2.35677941389982e-05
-2.28345176619208e-05
-2.34355029041129e-05
-8.73352433025919e-06
-2.94118720791573e-05
4.77618196348758e-06
-1.25313564277471e-06
-4.43438183479264e-06
-2.99375810585183e-05
-1.89104847363977e-05
-2.36591959800323e-05
-1.96084101819898e-05
-2.65793533179505e-05
-2.2789369329061e-05
2.7049453140079e-06
-2.72700866316793e-05
-1.58163680769555e-05
-2.2705239953876e-05
-3.27213495822081e-05
-1.10651531910858e-05
-7.64142426324662e-06
-1.76905966256118e-05
-1.61290296632654e-05
-1.0497611294127e-05
-2.1099485261442e-06
-2.13466977377552e-05
-5.46929816039884e-06
-2.76234567736171e-05
-1.16875645509432e-05
-4.56580918339555e-06
3.23170378366629e-06
-1.32692982796192e-05
-3.89085739641223e-05
-7.50325920244682e-06
-3.31196307680716e-05
-3.12853623887801e-05
-8.52172012205891e-06
2.78142016916163e-06
-7.90342042903579e-06
-8.0954822513973e-06
-4.07896986868158e-05
-3.12705138325835e-05
-1.79793498229088e-05
-1.47506962884634e-05
2.86392046215006e-06
-5.70806965306485e-06
-1.08366584814772e-05
-1.64994269901088e-05
-2.38608027782037e-05
-2.56874442224093e-06
-2.87367777251677e-05
-2.07964497154285e-05
-6.38755211021976e-06
-3.05491552480517e-05
-1.32046821968481e-05
-1.7128623756981e-05
-1.74842068830107e-05
-2.7673114393732e-05
-3.28828688398511e-05
-1.63717100405789e-05
-5.76428207056747e-05
-1.74142102721752e-05
6.576315577611e-06
-2.74822911293363e-05
-4.1724891525921e-05
-1.29314109903151e-05
-1.3395294077143e-05
-8.31054457346475e-06
4.297584932472e-07
-1.35626551650898e-05
-4.19723516950594e-06
-4.58428862153017e-06
-1.60828274783979e-05
-1.83405741799217e-05
-1.48483406845356e-05
-9.83531852304883e-06
-3.19495554987209e-05
-1.74936006429723e-05
1.58649691332209e-06
-2.71893454608458e-05
-1.41477404831602e-05
-3.66432056671342e-05
-7.36205142269817e-06
-1.76886777081986e-05
-3.19444207750248e-05
-2.22488275527432e-05
-2.10414495879783e-06
-2.02423753515633e-05
-3.85955228974717e-05
-4.33889579091947e-06
-3.27612010932685e-05
-1.55418086017913e-05
-3.75997766065584e-05
-3.35224112688251e-05
-5.63441071059413e-06
-1.81672383786983e-05
-1.75667468872015e-05
-2.23930700628518e-05
-5.31182222099899e-05
-3.09727442198513e-05
-1.97331040926938e-05
-1.76535440343802e-05
-1.05195490129175e-05
-3.41193797774067e-05
1.0919605689705e-05
-2.7501030233841e-06
-1.48825162271548e-05
-3.17798812074363e-05
-1.17780568599686e-05
2.56719603190806e-07
-3.80124385434266e-05
-1.50497330753674e-05
-2.7480751192614e-05
-2.3451636998118e-05
-9.24702888970068e-06
-1.35939318384566e-05
-2.35616715883316e-05
-5.64878110517752e-06
-2.48893322366814e-05
-9.49529583729829e-06
-2.08296593216338e-05
-1.72113394567879e-05
-1.55941190293863e-05
-1.9540414323307e-05
-2.85638595254404e-05
-2.77640229957828e-05
-3.99266660891208e-06
-1.61813689321533e-05
-2.24037278758186e-05
-7.46232326937228e-06
-2.13102461050343e-05
-2.36258831644026e-05
-7.40851195965112e-06
-2.0600173282352e-05
-2.43273063610544e-05
-1.27283765672088e-05
-1.58373923690281e-05
-1.33325928351884e-05
-2.24457687429736e-05
-1.99253287081669e-05
-1.39387343433254e-05
-2.62223665656434e-05
-1.68582224732767e-05
-1.34546653438675e-05
-2.44123032785812e-05
-2.15245352915765e-05
-2.87144056744668e-06
-2.51497897155549e-05
-5.65142116470937e-06
-1.67413567826996e-05
-1.02759393783851e-05
-2.01370998762968e-05
-1.47859421124746e-05
-1.94056100441038e-05
-2.72271879682903e-05
-3.78068651920878e-05
-8.39513062940809e-06
-2.59554858630663e-05
-3.99605173031808e-06
-1.20867659771764e-05
-1.41701337461529e-05
-2.49360006604211e-05
-1.552487521858e-05
-2.90970894186669e-05
-2.37252403798613e-05
-2.72251587898882e-05
-2.86576292937185e-05
-3.04798468900197e-05
-2.22863527204711e-05
-5.49009662362406e-06
-1.70298050119474e-05
-2.39097247846309e-05
-2.44099492042881e-05
-1.84549150306261e-05
-2.68946267174981e-05
-1.5467224661559e-05
-1.45541051509241e-05
-1.94328214817681e-05
-1.13923308908676e-05
-9.37243203338701e-06
5.68604956982707e-06
-2.22163845889552e-05
-7.7793394216686e-06
-2.29556806562858e-05
-3.10543710622145e-05
-8.06078215754259e-06
-3.00971286381353e-05
-1.28812180537328e-05
-2.48739733446259e-05
-7.10475570344835e-06
-1.65481358911227e-05
-6.98682815336237e-06
-6.79298562553051e-06
-1.623447397295e-05
-2.16638805878145e-05
-2.48277368575626e-05
1.84515825828151e-06
-2.00404855377844e-05
-1.70092974747392e-05
-1.58406996538262e-05
-2.24543246542587e-05
-2.62661916267139e-05
-1.28928308222463e-05
-3.66058467475113e-05
-2.59737924242833e-05
-3.09791187439671e-05
-3.12707011474323e-05
-2.59761723063737e-05
-1.43319285081421e-05
-2.76214835009054e-05
-1.59311253733371e-05
-1.1072113863824e-05
-1.98873331231169e-05
-4.13348402167356e-05
-2.29701268489941e-05
-3.9889555198018e-05
-2.55099630593862e-05
-1.8456466137692e-05
-1.30005371825596e-05
-1.49774644990891e-05
-1.64276161504999e-05
-3.43330799178357e-05
-1.32380591642306e-05
-1.68080527631011e-05
-8.00173118322192e-06
-4.88118195521883e-06
-1.5914604059458e-05
-1.59641167855623e-05
-2.19850275459214e-05
-3.26844308070784e-05
-1.08475725886375e-05
-1.49312359502445e-05
-1.63666357457957e-05
-1.94049504976947e-05
-9.44762178268948e-06
-1.43971426254178e-05
-2.94625447001283e-05
-1.70775096780185e-05
-5.66740656950881e-06
-1.37511796498677e-06
-3.03638481469233e-05
-1.88937189189265e-05
-2.66716159569076e-05
-3.21776448465634e-05
-2.04448777939151e-05
-2.47525707817197e-05
-2.41636033498937e-05
-2.31596700445423e-05
-3.5141360428872e-05
-2.9422337898097e-05
-2.06171883892999e-05
-3.26745310519576e-05
-4.29364393687756e-06
-3.37316609650216e-06
-7.46659215888765e-06
-2.12946821650401e-05
-1.83992251869953e-05
-2.89993448739005e-05
-1.94706591349416e-05
-1.02364518542624e-05
-3.77850880139804e-05
-9.80404660055915e-06
-1.48454563772148e-05
-3.50571674654282e-05
-2.37667985990969e-05
-2.10474068375366e-05
-2.35279897693484e-05
-1.58349385766091e-05
-3.78462766101129e-05
-2.30547686243362e-05
-3.61712664662176e-05
-2.44658682606257e-05
-2.96048142089014e-05
2.56149679488546e-06
-1.23761416541664e-05
-7.01114042588516e-06
5.6493222745365e-06
-1.62330999291629e-05
-1.42222375555538e-05
-3.00324415855028e-05
-2.72714910220579e-05
-1.55624101615055e-05
-1.85470586080208e-05
-2.56287551065149e-05
-2.61338875230937e-05
-5.05052670904777e-06
-9.24428241983722e-06
-3.56044086466833e-05
-2.93592086032616e-05
-8.30109699053411e-06
-2.3006394371694e-05
-2.32930816632379e-05
-1.32001833653634e-05
-2.03388787530708e-05
-9.49739006704899e-06
-2.08405877917756e-05
-1.35069943789221e-05
-2.4262934286699e-05
-4.40880483478844e-05
-3.50372213296641e-05
-1.72668793629448e-05
-3.1823145977053e-06
-2.31532768336323e-05
-3.56636266957733e-05
-1.54016031956296e-05
-3.25532291219855e-05
-2.43417130946955e-05
-5.49238363634241e-06
-3.20634023622516e-05
-7.54861126354231e-06
-3.10526601956843e-05
-1.98934307981207e-05
-1.59814003409239e-05
-1.89029019946471e-05
-5.56243131745023e-06
-2.3787092153258e-05
-2.67429280352065e-05
-1.43667760967557e-05
-2.51144022841206e-06
-1.50249448222084e-05
2.13273474849128e-06
-1.02046391189474e-05
-5.26354566972191e-07
-1.10969003564295e-05
-1.26447198066591e-05
-4.33786094910324e-05
-3.10696167395068e-05
-2.91925598567417e-05
-2.33259851726546e-05
-3.78487727617976e-05
-4.45210658557042e-05
-1.91086653430638e-05
-7.31120535888017e-06
-2.60302103443598e-05
1.22494983598966e-05
-1.72401670235182e-05
-2.63787566209608e-05
-1.10584500493388e-05
-2.21819492622288e-05
-2.4063773340046e-05
-2.88003047317967e-05
-2.61502185213572e-05
-2.1115649993224e-05
-4.18495217991034e-06
-1.01056922599977e-05
-1.24006928397061e-05
-1.79484975642983e-06
-3.02875563198638e-05
-3.45652514585673e-05
-3.1781557199984e-05
-1.35949137660187e-05
1.25796120811303e-05
-1.06427842120394e-05
-2.53047937518252e-05
-3.05012067021209e-05
-1.63113790114057e-05
-3.79979597747296e-05
-1.4535012153656e-05
-2.25904709306748e-05
-1.31747939400887e-05
-1.79746062598409e-05
-2.00827390931432e-05
-2.64722567904821e-05
-3.08653400912086e-05
-3.3069465227772e-05
-3.75194575940768e-05
-4.68887695011142e-05
2.63849446755413e-06
-2.70316732033405e-05
-1.00771053964594e-05
-4.5387629109074e-05
-2.16009844285446e-05
-3.39152543995457e-05
-1.70738025332131e-05
-3.06100983900534e-05
-4.29894668642417e-05
-1.52514968456294e-05
-9.40730912818847e-06
-6.48344420862373e-08
-6.67191545841038e-06
-1.41211361938644e-05
-2.52727047579629e-05
-1.95476946779251e-05
-2.36996415730676e-05
2.30815991619327e-06
-1.11629010601413e-05
-2.77597253609166e-06
-3.12961504813668e-05
-1.35278361064648e-05
-1.45621054940663e-05
-3.54851411503584e-05
-2.33155055785315e-05
-3.73905442911293e-05
-1.10103653161513e-05
-1.36476406284327e-05
-1.12523508592036e-06
-2.24604333248242e-05
-2.43156574941115e-05
-1.49422474652448e-05
-2.40384971002138e-05
6.41844567960418e-06
-9.70680095180435e-06
-9.17794353583965e-06
-1.60807378517531e-05
-9.71021612739469e-06
-8.22243826723758e-06
-1.27344622739706e-05
-1.54971792866109e-05
-1.73343919693029e-05
-3.69444880267897e-05
1.71687563403832e-05
-4.4588969245952e-05
-1.651275634661e-05
-1.71792809179666e-05
-2.39665596531477e-05
-1.43943074420348e-05
-1.74730913443222e-05
-1.49289055811833e-05
-2.33595830417161e-05
-1.85144795794671e-05
-1.98620114359395e-05
-1.49289628609337e-05
7.26027185851521e-06
-3.36378246704985e-05
-2.19105006269268e-05
-2.7441582590833e-05
6.06666998950439e-06
-1.28241591666122e-05
-2.43135578173511e-05
-2.43719082153592e-05
-1.64813607407304e-05
-2.17147448117824e-05
-3.85732648214509e-06
-3.20932493684866e-05
-6.30281586161247e-06
-1.58082702306395e-05
-3.55387335899415e-05
-2.00574440897562e-05
-5.41823667782178e-06
-2.27165517622838e-05
-3.1210848969363e-05
-3.79518070142362e-05
-1.85938824306101e-05
-1.6765497178633e-05
-3.37866885487011e-06
-5.93462626816627e-06
-2.57783361542531e-06
-3.16699991069694e-05
-2.54541732768276e-05
-1.8694517665432e-05
-3.57753628650202e-05
-3.0777290827897e-05
-2.58765700932347e-05
-1.57366028520724e-05
-1.65024501346806e-05
-2.13808340035974e-05
-2.0659443346016e-05
-2.41302452085097e-05
-2.2901403363599e-05
-1.81637256777847e-05
-2.32839772111797e-05
-1.28748019862413e-05
-4.25073926094036e-06
-3.62850682895373e-05
-2.25219193143949e-05
-1.43773428821956e-05
-1.63275904710539e-05
-1.72282163267622e-05
-3.38786540204136e-05
-1.34651445131874e-05
-2.38056813456684e-05
-4.90522459030378e-06
-7.46609744601713e-06
-7.70793367051161e-06
-2.32291282814225e-05
1.33215627274273e-05
-2.0465578734329e-05
-2.90752297355488e-05
-2.7865468467364e-05
-3.40201978010946e-05
-1.65065642972567e-05
-1.77689597421747e-05
-2.61619998608811e-05
-2.26573771350753e-05
5.13989502053741e-06
-7.35987516220924e-06
-9.04206298362853e-06
-1.75559140408234e-05
-2.50413018807355e-05
-2.29854683072865e-05
-1.8278623163282e-05
-2.39602513517788e-05
-3.90839316221968e-05
-3.15475457360423e-05
-3.85588587820468e-05
-3.9322423434378e-05
-1.18682749986585e-05
-1.97417800761929e-05
-2.68225352459923e-05
-2.71843866353255e-05
1.05724672864447e-06
-3.37060226281654e-05
-1.7501800457776e-05
-3.35432575464135e-05
-2.59012770018777e-05
-2.60975726132554e-05
-1.70369289509344e-05
-1.27270874266952e-05
-2.74036238506388e-05
2.46041312564606e-05
-9.5808305637503e-07
-2.93906263808447e-05
-2.4191649082872e-05
-2.2476568324106e-05
-1.81278423151935e-05
-3.15613164777371e-05
-2.02017719638914e-05
-3.23163966083146e-05
-1.29262986089284e-05
-3.29755215390677e-05
-2.53368919171764e-05
2.61839118704923e-06
-1.75907471328952e-05
-2.22532777821283e-05
-9.4904239399548e-07
-1.10203912614676e-05
-1.80769137069301e-05
-3.3021283412588e-05
-2.51526293852531e-05
-1.09457778672636e-05
-2.24038070711028e-05
-2.81302843367992e-05
-3.32384989609146e-05
-3.55879944228383e-06
-3.38055700320516e-05
2.1746061295466e-06
-9.50196796827752e-06
-2.07797127559961e-05
-2.75213333201171e-05
-2.90188488609764e-05
-9.3189846019839e-06
-7.13324662952473e-06
-3.44546806030696e-05
-3.4480218365552e-05
-4.81641774689951e-06
-3.72796995091826e-05
-6.71138916698463e-06
1.0009083920927e-06
-3.75131993198106e-06
-1.35421548807468e-05
-2.53213644340391e-05
-2.00067207036978e-05
-4.94945986392187e-05
-1.0662773821001e-05
-2.05519991999949e-05
-3.05790443932521e-05
-1.67366445165583e-05
-1.10718359767724e-05
-3.61075684289342e-05
-1.82609504818099e-05
-2.95292449869181e-05
-1.01156742783306e-05
-1.50784622453731e-05
-8.03660728296418e-06
-2.39421494737413e-06
-3.97034872828062e-05
-3.4062899925527e-05
-2.09444607652188e-05
-2.03708859497345e-05
-3.75718851368042e-05
-5.31530877106133e-06
-1.51380816889983e-05
-1.8672543984703e-05
-2.73943812266992e-05
1.47824905344266e-05
-1.02499343789649e-05
-1.23251965028843e-05
-2.93370884566523e-05
-2.67747871616103e-05
-2.32099183028381e-05
-3.4107611063116e-05
-5.0667026396735e-06
-2.92119095992384e-05
-1.41435881907849e-05
-1.46359788819695e-05
-2.16261171628819e-05
-1.34894133854966e-05
-1.80663531166563e-05
-3.42290149944766e-05
-2.35685371455684e-05
-2.57245974858211e-05
-8.1593109960963e-06
-1.33593770330599e-05
-1.70646060477388e-05
-7.18259410786267e-06
-2.66539570651171e-05
-2.80012252780694e-05
-3.39945267172475e-05
5.77616994641691e-06
-1.22169168502482e-05
-1.33870551204536e-05
-6.88936953983862e-07
-1.10213266494868e-05
-5.03708566242696e-05
1.06616442478538e-06
7.13248526295885e-07
-2.84232078833296e-05
-3.69202468794523e-05
-4.45716416183182e-05
-2.27925984827224e-05
-3.61535988011024e-05
-2.01833571857941e-05
-3.25245294334759e-05
-1.82102737514673e-05
-1.87593687050877e-05
-1.28546142769869e-05
-3.09879155763015e-05
-2.7906019501142e-05
-3.04542064452678e-05
-2.77870227479109e-05
-1.89025218365131e-05
-2.75753907896988e-05
-1.25729159048764e-05
-1.4006105176696e-05
2.32953539969085e-07
1.16463858031348e-06
-2.6448905988273e-05
-1.10544053870458e-05
-2.74445429892993e-05
-3.22356191571905e-05
-1.47265310471963e-05
-3.0601862520466e-05
-3.29902539628321e-05
-2.67224240961653e-05
-4.07219112812686e-05
-1.7019380722989e-05
-1.63793665739353e-05
-1.12822895486347e-05
-2.57295875037245e-05
-1.5711599270852e-05
-7.19447978703236e-06
-2.56719503129787e-06
-2.19098174508141e-05
-2.16832467603036e-05
-1.37983016311682e-05
-3.8442829007856e-05
-2.9316409541156e-05
-1.73568851078595e-05
-1.60266049725677e-05
-1.87907989520525e-05
-2.03614293956028e-05
-2.5224629606783e-05
-2.67095341456308e-05
-2.65731971221336e-05
-1.32627650885082e-05
-2.06068048849783e-05
-3.66833099352821e-05
-8.94934335291692e-06
-2.14993312135763e-05
-2.89702688690575e-05
-2.07209264511229e-05
-4.49536876703812e-05
-2.24950620320849e-05
-1.15511839727732e-05
-2.10604670717188e-05
-3.31503210284136e-05
-7.18758481884793e-06
-3.01559364637222e-06
-2.29646902424721e-06
-2.33240000935314e-05
-2.23209670352399e-05
-2.30859973140898e-05
-1.49440918888821e-05
-3.35554614486759e-05
-1.94074781466133e-05
-1.96133503159905e-05
-1.95115485258032e-05
-2.04237600635999e-05
-3.03215494079234e-05
-2.85483265271637e-05
-1.08991390453516e-05
-5.89607785861905e-06
-2.27723060406999e-05
-2.13157250589554e-05
-2.62542315261663e-05
-1.82051919044033e-05
-1.94918239812851e-05
-1.55604822487944e-05
-2.119670559832e-05
-7.10317333522218e-06
-2.2884870123302e-05
-2.63461104715686e-05
-3.27450412608214e-05
-1.78980808110168e-05
-3.53059181914088e-05
-4.12660995871951e-06
-6.38962860782962e-06
-6.00862630779928e-06
-1.53777660160822e-05
-6.67790870538195e-06
-1.17418298181454e-05
-5.3323931105985e-06
-1.8405318649475e-05
-1.42381256223185e-05
-4.57414935350635e-06
-1.06183674324033e-05
-2.23333407831092e-05
-2.19897919165684e-05
-2.60154869779583e-05
-2.82915931841271e-05
-2.52639407782849e-05
-2.04989908114867e-05
-1.73919848380437e-05
-1.33667589212072e-06
-3.46097872278803e-05
-2.82133736282215e-05
-1.19468789442403e-05
-2.48563656081466e-05
3.34510558720444e-06
-2.917528394573e-05
-2.1432868124583e-05
-1.11330141152341e-05
-1.37511691702503e-05
-7.64287896120533e-06
-2.84715930350373e-05
-2.54793257202532e-05
-1.49256683764177e-05
-1.91983761137402e-05
-2.49009446073907e-05
-1.32136092627006e-05
-2.4620292447694e-05
-1.8783996356738e-06
-9.3908681276306e-06
-1.31148972512885e-05
-3.39065534028757e-05
-2.48263443268779e-05
-7.02243434618164e-06
-3.12560485075158e-05
-2.53426154703287e-05
-1.42558507981985e-05
-9.73638061834842e-06
-2.72575061326193e-05
-2.89569003176208e-05
-5.47450219836117e-06
-2.10214532848175e-05
-1.39804565051475e-05
-1.19991334168765e-06
-2.34524131080074e-05
-1.25518657183059e-05
-1.91587290491115e-05
-1.61889480126284e-05
-2.33935359049369e-05
-1.38483056378301e-05
-9.49183628770412e-06
-3.07684645513655e-05
-4.20239254642104e-06
-6.80099565157602e-06
2.57957929083088e-06
-1.75778677472618e-05
-2.13519495601932e-05
-3.65113006997451e-05
-1.39999079941178e-05
-3.15902256329939e-05
-1.33826598641693e-05
-2.80104303916552e-05
-3.08657150931383e-05
-3.72706663145019e-06
-1.47576673948966e-05
5.43886558523056e-06
-2.60800543552891e-05
-4.13087696989929e-06
-1.74874538346182e-05
-3.5154553245701e-05
2.83143533761153e-06
-1.79594624464073e-05
-2.31652360248959e-05
-2.41353896857585e-05
-3.48365470014113e-05
-1.86249372460742e-05
-2.13044032181658e-05
-2.12403847418653e-05
-1.90683001010027e-05
-4.79227006071971e-05
-3.16842105127749e-05
-2.77190118933294e-05
3.03738492565286e-06
-2.61421154555995e-05
-5.06520794283611e-05
-1.99822707221724e-05
-3.67672698131104e-05
-2.59145124927776e-05
-9.25208616489386e-06
-3.9158326529412e-06
-3.62316327057329e-05
-9.83773716020334e-06
-2.57338852547943e-05
-2.69412708946086e-05
5.96405476413339e-07
-2.27655243589844e-05
-2.50455633535859e-05
-1.06478404591347e-05
-2.31693832075086e-05
-3.16173043333969e-05
-5.41439571531034e-05
-2.49043241777411e-05
-1.38959178890534e-05
-2.71022260789436e-05
-1.84402907885812e-05
-2.9643908957957e-05
-2.04595460623881e-05
-1.88348958106522e-05
-1.49171519892445e-05
-1.73922674295585e-05
-3.52634375234344e-06
-2.65377684623312e-05
-1.36903088639284e-05
-2.00228698532202e-05
-5.35889790543766e-06
-1.40760483848504e-05
-3.1474922430494e-05
-2.56197363020239e-05
-1.52591276361693e-05
-3.93553896691585e-05
-2.14199228126301e-05
-2.47965650317603e-05
-1.49964104415147e-05
-1.63686245060157e-05
-3.24206859633902e-05
-1.26140129405214e-05
-1.75752724318573e-05
-1.30298935352903e-05
-1.87054354199323e-05
-1.89301160140957e-05
-3.60209899170702e-05
-1.6912450506169e-05
-1.33444875198545e-05
-3.22193432652167e-05
-2.08796172105022e-05
-1.16258301323207e-05
-3.77036076669918e-05
-1.90634667284489e-05
-1.356110916666e-05
-2.58783676469962e-06
-9.20332532261904e-06
6.33174375832464e-07
-2.73328699739972e-05
-3.08010865370997e-05
-1.86295707987686e-05
-1.15556868451661e-05
-1.75138303408362e-05
-1.1550361032403e-05
-2.87972690981201e-05
-1.41059545275457e-05
-2.91489631955976e-05
-2.33914570768524e-05
-1.1065630349373e-05
-2.34073750584346e-05
-2.50252576785105e-05
-3.28779487105834e-05
-2.43777090206525e-05
-1.83908141592938e-05
-1.96903636380237e-05
-2.01235277234696e-05
-9.21561510057464e-06
-1.45968863830802e-05
-1.71425075358631e-05
-3.66037486885201e-05
-3.53964868610843e-05
-1.0665511381188e-05
-3.06811380633355e-05
-6.98908829238751e-06
-7.27289048847455e-06
-1.12461645462461e-05
-8.00742243987838e-06
-2.71443531205945e-05
-1.1892632496233e-06
-2.55402522414252e-05
-2.40052799243307e-05
-2.16503709151962e-05
-3.21650188168414e-05
-1.65430758772833e-05
-1.59162501034563e-05
-7.46197309388604e-06
-1.40332986133849e-05
-2.71143027980461e-05
-2.16683757777534e-05
-1.86901706271931e-05
-3.75168867585747e-05
-1.58266034179039e-05
-2.05229290887938e-05
9.47764275291023e-07
-2.16220568473892e-05
-1.00555415775731e-06
-2.73416428169622e-05
-1.83018439614485e-05
-3.13782495246106e-05
-4.07356259586499e-06
-1.60203950201668e-05
-1.9522320035126e-05
-2.43829747861584e-06
-6.82404847409669e-06
1.43344500200756e-06
-2.96254338650748e-05
-2.43958491970581e-05
-1.91410561105734e-05
-3.96795698498422e-05
-2.62369329891682e-05
-3.19755794158542e-05
-2.56392071981537e-05
-2.47233423684647e-05
-2.41320986200935e-05
-1.80799556560651e-05
-2.59226866114828e-05
4.77693105349801e-06
-1.35383848743127e-05
6.31066829831613e-06
-6.18348825412426e-06
-2.06776500683663e-05
-1.08083695923861e-05
-3.14725376056764e-05
5.72075916812976e-06
-1.41965853268431e-05
-8.85235654757239e-06
-1.89710581588853e-05
-1.63052198449077e-05
-8.29736403475835e-07
4.96919261282477e-06
-2.43220284623158e-05
-1.13221129888348e-05
-1.66883441313179e-05
-2.92187163026346e-06
-1.95638668859957e-05
-1.36696008813502e-05
7.96055812621557e-07
-1.95443516271982e-05
-1.36247585370293e-05
-2.10421631241283e-05
-6.37238953944805e-06
-4.60328395921841e-05
-2.82999566969416e-05
-2.75437077958396e-05
-4.04909656674156e-05
-2.67495629910881e-05
-2.29846440208577e-05
-8.62328149064029e-06
-3.31555878425257e-05
-1.50354056975984e-05
-3.65883191815686e-05
-2.39648315541348e-05
-3.3288316352707e-05
-3.40718576155666e-05
-1.044086185145e-05
-1.49350559137985e-06
-3.04670805763896e-05
-1.00281810562701e-05
1.7110344559227e-06
-3.23639962401227e-06
-1.43957441874195e-05
-1.3607418338571e-05
-2.22770907117254e-05
-2.10732623620027e-05
-3.27752944096543e-05
-1.74245333186802e-05
-3.00934646269828e-05
-5.11101399100652e-06
-5.01018031152922e-06
-2.54342659144603e-05
-2.75665955506287e-05
-1.46146874858117e-05
-5.14106970044151e-06
-1.59777985860739e-05
-1.7184830012552e-05
5.99851252675807e-07
2.31625459709414e-06
-1.22032800324947e-05
-2.89317020903681e-05
-1.75903462829276e-05
-1.83472311454009e-05
-4.3714057278357e-06
-2.56150806084957e-05
-1.23875634010805e-05
-1.18746514799189e-05
-9.59948414358002e-06
-1.83714022764697e-05
-2.08494244289284e-05
-1.73294621532095e-06
-2.26829726362481e-05
-3.52777272621641e-05
-9.47101149460889e-06
-1.02220255986737e-05
-2.39891726610984e-05
-3.07454073239982e-05
-1.18176383330204e-05
-2.90815510176121e-05
-2.32286403822966e-05
-3.68977743314811e-05
-3.60543805452424e-05
-3.70386222836693e-06
-6.25241216979076e-06
-3.43756659068089e-05
-2.25803483949498e-05
-2.96441377431906e-05
-3.4051581893708e-05
-1.50379749611523e-05
1.53494644153623e-07
-1.2857928550335e-05
-2.09622725917874e-05
-1.40418830784858e-05
-5.09689751021081e-07
1.04946799766985e-05
-1.91236421051989e-05
-1.13255937879124e-05
-1.75876997000631e-05
-2.91911052140064e-05
-1.57314294083865e-05
-1.79417803530079e-05
-1.04868728912771e-05
-2.02778490066398e-05
-2.85702983868823e-05
-2.91933486780472e-05
-1.54390015128244e-05
-2.02558496338025e-05
-3.284189294593e-05
-1.65734322564015e-05
8.94388316723036e-06
-1.76408940861727e-05
-1.80612870068922e-05
3.05714487696763e-06
-2.83749395897208e-05
-6.3894834830965e-06
-1.54212016269704e-05
-2.3246175496154e-05
-1.22160494706235e-05
-2.93923523656992e-05
-7.57455046942679e-06
-2.68182903112026e-05
-2.68977786798537e-05
-2.72295571656327e-05
-2.7546698059066e-05
-2.73678299580719e-05
-3.43451324286838e-05
-3.04725930255249e-05
-1.90441063313817e-05
-3.78063622699126e-05
5.57894684275078e-06
-2.07110696051368e-05
1.39346710306354e-05
-6.03872757997791e-06
-3.79888819400264e-06
-3.85638141356461e-05
-2.09038040614948e-05
-1.07901565318578e-05
-1.14953218935195e-05
-1.83603345239282e-05
-1.93528457128408e-05
-2.3135386588573e-05
-1.72085994521033e-05
-1.81840317456288e-05
-7.59794725455279e-06
-3.68814784692958e-05
-1.20452133398054e-05
-3.16276957739345e-06
-3.98540185778499e-06
-3.48071570423331e-05
-1.64594990784996e-05
-2.09522031915413e-05
-1.5682745569363e-05
-1.52108817044473e-05
-4.62855813293878e-06
-1.71808062812952e-05
-1.45934155591581e-05
-1.73075970136704e-05
-1.12638629311659e-05
-3.12873399458849e-05
-9.33488097854144e-06
-2.63128676219049e-05
-2.13849511997272e-05
-1.34911621832766e-05
8.01664340444977e-07
-1.18955641192964e-05
-2.83426092755262e-05
-1.40589987431707e-05
-1.7659485140243e-05
-1.86239482323367e-05
-1.16432353401961e-05
-3.20739691736336e-05
-2.68830550136656e-05
-2.01823621748414e-05
-2.30345545196787e-05
-1.78544086738805e-05
-2.20551755066236e-05
-6.08744238591784e-06
-3.10041788994532e-05
-1.69596816437969e-05
-4.95851180048109e-06
-2.47716354641503e-05
-1.97991293573547e-05
-2.79195240381994e-05
-1.38325188627976e-05
-7.4342690417066e-06
-1.76040009346259e-05
-2.10827921751407e-05
-2.2715498954317e-05
-1.23113138551586e-05
-2.61077042475659e-05
-1.78860280244186e-05
-2.64660722056739e-05
-8.99968012260546e-06
-6.62945593542462e-06
-2.06750670488514e-05
-1.76688665037095e-05
-1.20912652614042e-05
-9.07298086159686e-06
-1.03909489132191e-05
-1.29539841366802e-05
-1.21510367871386e-05
-4.20392570185173e-06
-4.33830250967825e-06
-2.76507975680601e-05
-6.98440580118453e-06
-2.19744712567201e-05
-1.65637406248835e-05
-2.05443868701724e-05
-2.30888232814293e-05
-3.65141255586896e-05
-1.76600269386158e-05
-2.08578891004242e-05
-5.32015356598231e-06
-9.11830022062795e-06
-9.63483612979889e-06
7.45899674183542e-06
-2.14583458573299e-05
-2.84770143937787e-05
-1.23037559709929e-05
-1.1221434490023e-05
-2.08808388366241e-05
-3.358756608381e-06
-1.53463709554648e-05
-2.86757144964274e-05
-1.93823802245385e-05
-2.34682831100309e-05
-1.96207135878298e-05
-3.7438410750561e-05
-4.42902599638553e-05
-2.99582578173477e-05
-1.19948764243536e-05
-1.70135912447257e-05
-2.76955511313245e-05
-2.68551567674918e-05
-2.70458124983148e-05
-9.3975288503012e-07
-2.94786245158705e-05
-1.90133140016098e-05
-2.42547132636399e-05
-3.56717702179545e-05
-2.53772517795534e-05
-2.58196639120347e-05
-1.57521741085669e-05
-3.24357416687092e-05
-3.30477758126646e-05
-2.59131038288386e-05
-3.10640989024535e-05
1.18669015599073e-05
-1.83075739634166e-05
-2.57650223334282e-05
-2.41572461986837e-05
-1.83702253600641e-05
-1.62171111395804e-05
-3.4881226277081e-05
-2.02612783698011e-05
-2.37014737784146e-05
-2.44100274506768e-05
-3.94905791374183e-06
-3.28518807878601e-05
-3.06949058400488e-05
-3.40271788365135e-05
-3.3728464510191e-05
-3.58674406967399e-05
-6.8274346884189e-06
-1.47695762638491e-05
-1.53277379026933e-05
-1.12403094430873e-05
-4.62023466046207e-06
-2.29991041779059e-05
-1.79999638296699e-05
-1.0488995955801e-05
-4.27517907258901e-06
-2.07155433798594e-05
-3.24313157759891e-05
-3.34116089805679e-05
-2.4190126803498e-05
-4.88897001251193e-06
-2.13387271734914e-05
-2.79131752834901e-06
-3.03553211965073e-05
-2.30913785189854e-05
-2.94222120939826e-06
-1.71304508182315e-05
-4.06554875480685e-05
-1.59609451484182e-05
1.54118030106154e-05
-2.08589403413335e-05
-3.41571257762793e-06
-2.46722799383805e-05
-1.12122496814976e-05
9.48910520217071e-06
-2.94220496237184e-05
-1.86738379806931e-05
-1.26971159670887e-05
-1.87238701635204e-05
-1.54011677437115e-06
-3.89871885071032e-05
-2.24684111845186e-05
-1.89773602069275e-06
-7.78950925593717e-06
-2.06383714743546e-05
-1.98723534954149e-05
-1.93126703919969e-05
-2.54085255969504e-05
-2.01283765343598e-05
-2.82615081419417e-05
-1.755461884637e-05
-1.50024904290758e-05
-2.01668376855801e-05
-1.65457315789998e-05
-2.75686707939421e-05
-1.34795075835724e-05
-2.39613437092532e-05
-1.13829444545099e-05
-4.29374747395647e-05
-1.90997396938153e-05
-1.80420586481853e-05
-1.58697824860818e-05
-2.58620313245537e-05
-5.90359524504575e-06
-1.71521024791686e-05
-2.20640157833499e-05
-4.13251598954588e-06
-7.72016951535212e-06
-2.85412592556087e-05
-3.81181043707457e-05
-9.6061750318154e-06
-2.40380891439554e-05
-2.06793219030894e-05
-1.54117715237378e-05
-1.70469757984925e-05
-2.11315281760008e-05
-3.58180242740698e-05
-2.8869958967701e-05
-1.74381028852823e-05
-5.75522404202295e-06
-2.90000034613731e-05
-1.40786963351212e-05
-2.3368540879048e-05
-3.4185113191333e-05
-1.47464563139907e-05
-3.25617181725253e-05
-4.73069838601529e-05
-1.29553466730797e-05
-1.6625349236791e-05
-3.46505109839446e-05
-1.25444030469649e-05
-4.20413933904789e-07
-2.4768711317527e-05
-2.65777378983494e-05
-2.19161647621443e-05
-4.93657623027623e-06
-1.46914771170316e-05
-2.08314058770727e-05
-1.93348956941648e-05
-3.51189423184249e-05
-6.28608984045732e-06
-1.95889684981401e-05
-3.68367326344282e-05
-1.4634069824466e-05
-2.18491149209288e-05
-4.23990178003075e-05
-1.84761749618531e-05
-1.8588601668737e-05
-1.92454156178743e-05
-1.5433544245688e-05
-1.47565788144125e-05
-2.62776033399712e-05
-1.96113380836279e-05
-1.83918853156672e-05
-2.85173611622236e-05
-1.99287177531064e-05
-2.29000288571371e-05
-2.12305280837789e-05
-3.40812945338447e-05
-1.89630294111356e-05
-3.05842728083748e-05
-8.60717291196281e-06
-2.95629933144298e-05
-1.76960772368698e-05
-2.73194070664074e-05
-9.25263020487643e-06
-2.74420039416627e-05
-2.26348723480816e-05
-5.70099165722132e-06
2.9289409099572e-06
-1.6465571321174e-05
-1.7302863972127e-05
-1.7902236128671e-05
-2.44672744465645e-05
-8.60112521579778e-06
-1.5147050343327e-05
-3.95836506576478e-05
-3.05734555204513e-06
-1.76567100638537e-05
-1.55164902047504e-05
-1.70497640887036e-05
-8.80061151158987e-06
-2.49723157165453e-05
-1.2550842911518e-05
-4.59580462673942e-06
-6.71910922991528e-06
-2.05000106361952e-05
-1.89822892307925e-05
-1.94960161967699e-05
-1.18566961702029e-05
-1.56418631463535e-05
-9.33480390124778e-06
-3.29074882889039e-05
-2.65865470275492e-05
-1.84568038052733e-05
-2.3867669854383e-05
-1.66044713272772e-05
-1.4293154983354e-05
-6.01064979665721e-06
-3.62208530874896e-05
-1.78711909402526e-05
-9.00229820112269e-06
-2.38891507860033e-05
-3.81763596676371e-05
-3.4639989387762e-05
-1.14272653216694e-06
-1.08444551007789e-05
-2.61494589316022e-05
-3.86021810245036e-05
-2.70899465752088e-05
-1.11861421301812e-05
-3.16494206137776e-05
-1.72587740646622e-05
1.73381577796351e-06
-1.6357345407291e-05
-1.85369708988482e-05
-2.7323818787662e-06
-1.59989375850085e-05
-1.42432936279661e-05
-2.01657286136501e-05
-1.34447899603787e-05
-2.66217135984169e-05
-9.90267042218959e-06
-3.43230324955633e-05
-9.13471887607204e-06
-1.74580721844238e-05
-1.40998120281602e-05
-9.12048101062778e-06
-2.43398621766209e-05
-1.14708912201939e-05
-1.4136890220453e-05
-1.92053500866936e-05
-1.23041842247712e-05
-1.6754022161621e-05
-1.74013639529426e-05
-3.0197901656051e-05
-1.12273115480007e-05
6.68788066601714e-06
-2.34009898797417e-05
-1.63407332123479e-05
-1.58228377062303e-05
-1.13722506802614e-05
-9.35209495759181e-06
-1.2891048318065e-05
-1.29336113358359e-05
3.47896453957752e-06
-6.50038761678457e-06
-1.47800801323727e-05
-5.40105591543916e-07
-1.8674411534185e-05
-7.3153326024281e-06
-1.55507115951514e-05
-2.55720679875441e-05
-2.92859022199715e-05
-1.3470426338721e-05
-1.70908891834271e-05
-1.72533293778528e-05
-4.19178983327322e-05
-2.03868285843122e-05
-2.99183848769752e-05
-1.0648529151089e-05
-2.01061095046835e-06
-3.25775798909602e-05
7.29014777099936e-06
1.80939761613764e-06
-2.82333831686208e-05
-2.02653249616646e-05
-1.9276168278657e-05
-1.54595823127959e-05
-1.60173181327368e-05
-1.97142258784439e-05
-3.36142819910686e-05
-2.04838481552934e-05
-3.70140707988355e-05
-2.24743474656919e-05
-9.72418336744577e-06
-9.83783426839294e-06
-3.18897031888941e-05
-2.32031247779573e-05
-1.23029034982437e-05
-3.09217417668922e-05
-5.3593936162615e-06
-2.96018194985966e-05
-1.02487509044758e-05
-2.24884968759611e-05
-1.13722779154945e-05
-1.56281233102504e-05
-2.66717679437635e-05
-9.48701813798587e-06
-2.36393117675818e-05
-2.09693600576429e-05
-1.25577890356312e-05
-3.98315673494126e-06
-2.52716887951462e-05
-3.13064297605781e-05
-4.06876024364327e-06
-9.39163052882981e-06
-3.54215966929424e-05
-9.08208275416991e-06
-3.71715268327744e-05
-2.93942519300958e-05
-2.78661084007014e-05
-1.58413198198451e-05
-1.38870162606834e-05
-2.47564343841718e-05
-2.01152570974853e-05
-1.9583980398498e-05
-1.82710887023177e-05
-2.540958427764e-05
-1.1574206695887e-05
-3.20108189017438e-05
-2.95340757999765e-05
-1.17116197050382e-05
-2.03455610882463e-05
-3.29711985681158e-05
-9.17934041870504e-06
-2.06192107793254e-05
-2.29263859386646e-05
-1.22119763147528e-05
-1.9828005645989e-05
-1.04947128200648e-05
-4.16932956083351e-05
-2.75320845253961e-05
-3.42592293547836e-05
-2.578157753609e-05
-2.98525863853082e-05
-3.42698767802589e-05
-2.265995721421e-05
-2.71062531401494e-05
-2.0588732079043e-05
-1.9405303471974e-05
-1.34688395767685e-05
1.84276056386945e-06
-2.47425522511408e-05
-3.08566678407859e-05
-2.74725379958379e-05
-4.92963916192823e-06
-3.39522702711796e-05
-1.49858231482732e-05
-1.63873756793045e-05
-2.27594750496634e-05
-1.95562940338664e-05
-1.68508618186945e-05
-4.10285256117739e-05
-1.91839067403997e-05
-1.75333090059317e-05
-1.79612257746789e-05
-2.11576076713422e-05
-1.13036084243846e-05
-2.52182774080179e-05
-4.97297867508614e-05
-1.85055913792733e-05
-3.04050783421208e-05
-4.39190129684502e-06
-2.78891352250846e-05
-3.64146658928596e-05
-1.58055766252135e-05
-3.53615751640938e-05
-2.15597553697073e-05
-8.5186928959699e-06
-1.69734653027469e-05
-2.37349405651119e-05
-1.27576115410793e-05
-1.54690946606744e-05
-1.52022809937787e-05
-2.05244887941637e-05
-3.42658191382978e-05
-1.0346425039569e-05
-3.02115746680053e-05
-1.8043510684893e-05
-2.7565858924759e-05
-8.88967127563894e-06
-1.75092924769527e-05
-3.62744246035887e-05
-2.25733821838512e-05
-2.93909935794069e-05
-3.09996795564152e-05
-3.07596170528462e-05
-3.79084824466909e-05
-3.75031575572852e-05
-3.64886765154683e-06
-2.16630085708265e-05
-1.83100265233166e-05
4.69992395571692e-06
-1.41097926694796e-05
5.62087338264247e-06
-2.41338758648991e-05
-1.94386606908322e-05
-2.24336895956826e-05
-2.89606330016018e-05
-3.65236263354884e-05
-1.3243552098145e-05
-5.84758337855334e-06
-1.74940429481717e-05
-3.59711302518177e-05
-2.46317999908384e-05
-2.59364865100991e-05
-2.24056025816626e-05
-2.60778034472112e-05
-1.0280944799655e-05
-7.4079280874867e-06
-3.10300127361944e-05
-3.93718143960877e-05
-3.17151336189698e-05
