# Supplementary material for: Research on computational propagation and identification of mine microseismic signals based on deep learning
Source: PLoS One. 2025 Oct 22;20(10):e0334641. doi: 10.1371/journal.pone.0334641 (PMC12543183; doi:10.1371/journal.pone.0334641)
Supplement: S3 Data — (ZIP) [file pone.0334641.s003.zip › 000100500002763.xlsx_0.txt_24.txt.txt]

-4.3673805390732e-05
5.96844298369697e-06
-3.38404444275517e-05
-3.25126380794928e-05
-3.26107821302404e-05
-2.89818050079877e-05
-2.5830384938458e-05
-1.98534625109138e-05
-5.35175912440546e-06
-2.62220451092428e-05
-2.15019004005596e-06
-2.09977360428626e-05
-3.10980900169132e-05
-2.18038845141936e-05
-1.08264664876066e-05
-2.09106874238318e-05
-3.30587955614908e-05
-2.01861407977645e-05
-8.13471652300965e-06
-2.20029681598971e-06
-3.60992458521007e-05
-3.20425155994402e-05
-8.11885454265719e-06
-2.52006505264193e-05
-2.65767039082644e-06
-3.83818282306337e-06
-6.74787711071969e-06
7.58791722315933e-06
-3.6496905499758e-05
-2.14843622287253e-05
-8.79356562690766e-06
-2.98114606551381e-05
-2.29890382089714e-05
-2.35934568901436e-05
-2.33744209162791e-05
-1.28121999601449e-05
-5.79418116928186e-06
-4.15855617960172e-05
-2.0842244656436e-05
-1.99266047020271e-05
-1.32487033397116e-05
-2.34692569474874e-05
-1.52880788553157e-05
-1.60529476210449e-05
-2.50374464320564e-05
-2.94133334183505e-05
-6.75578909926973e-06
-2.47360492414048e-05
-1.36433494760529e-05
-4.7604428938082e-05
-1.03928893063877e-05
8.50167768396905e-06
-2.85655183158302e-05
-1.22498099243985e-05
-2.69839222410356e-05
-1.66298184911543e-05
-5.84681747703135e-06
-3.03487268110067e-05
-3.03066556811368e-05
-1.74925864447117e-05
-2.43496279134197e-05
-9.12959810015526e-06
-1.55398667684838e-05
-1.8203545761253e-05
-8.14474961089601e-06
-3.3440557372776e-05
-2.37335708553072e-05
-1.03707461857901e-05
-3.09481788543327e-05
-3.36436417229606e-05
-3.63472770883926e-06
-1.24856467819064e-05
-1.08991450094721e-05
-2.8390480279561e-05
-1.74165117866163e-05
-4.66426556786047e-06
-9.36988672309886e-06
-1.77823584417726e-05
-8.9020465201536e-06
-2.22735768833019e-05
-2.27813661732465e-05
-4.42340849348439e-05
-2.11829818943246e-05
-4.26266893404208e-05
-2.3208310765272e-05
-8.35110695000138e-06
-2.83497153406961e-06
-1.90755495751559e-05
-2.44029427440476e-05
-2.06972222817314e-05
-3.85267555834751e-06
-2.53643521791902e-05
-1.92084982052402e-05
-1.48517090964165e-05
-1.29161249929618e-05
-1.50550170344157e-05
-4.03103947448377e-05
-2.26236891815577e-05
-6.58437483477741e-06
-3.22120843310055e-05
-1.58316328608775e-05
-3.35181828610984e-06
8.10696450942407e-06
-1.34525812581682e-05
-1.71510565601348e-05
-1.59372598188291e-05
-3.33186524119584e-05
-6.80327682299876e-06
-1.78210906853608e-05
-2.98325034999425e-05
-3.5940557377967e-05
-4.13973242836303e-05
-1.03265650470357e-06
-9.13531784185635e-06
-2.35398210810088e-05
-8.58768581371575e-06
8.42055484809277e-06
-1.59824383408954e-05
-1.04110462300255e-05
-2.66476442972204e-05
-2.53361598926811e-05
-2.32666702936949e-05
-1.55671526115492e-05
-1.05293570895119e-07
-1.32684699835636e-06
-3.31958951123866e-05
-2.63915156553899e-05
-3.27221268677931e-05
-1.17096096674038e-05
-1.68486926358267e-05
-2.10717901835857e-05
3.40623249662971e-06
-3.25851101057155e-08
6.75651263089633e-07
-3.29697960383827e-06
-2.01523879787531e-05
-2.14685595649882e-05
-1.65930499194576e-05
-1.18674015093104e-05
-2.54543481025443e-05
-1.46044568383118e-05
-2.90772213668189e-05
-2.67008424485283e-05
-2.74102760053958e-05
-1.84114002873486e-05
-4.30372161291588e-05
-3.1426546824671e-05
-1.93601650700653e-05
-2.72135759363191e-05
-4.196674581563e-05
-2.00986066371014e-05
-1.73566145359836e-05
-2.17019984969285e-05
-2.50594995305851e-05
-1.19468373546169e-05
-1.91147629250447e-05
-2.99492425964097e-05
-2.74464762117196e-05
-2.1652137494223e-05
-3.01541322793188e-05
-3.53792854502135e-05
-1.00138161857228e-05
-3.82877228410637e-05
-1.18084049588869e-05
-1.52936635509916e-05
-1.90958173481041e-05
-2.60111346995264e-05
-2.0864447008476e-05
-3.20976043812714e-05
6.48746886824095e-06
-3.0660984065538e-05
-3.35735127626478e-05
-1.20824511519138e-05
-2.52708977934389e-05
-4.64471596092531e-06
-2.51460832753564e-05
-1.25195662661728e-05
-1.09033909852816e-05
-1.47565888833148e-05
-2.70961929257447e-05
-1.6134609121462e-05
-7.79369133533873e-08
-2.32037967487755e-05
-1.76229483927333e-05
-2.33054342749523e-06
-1.78113924358302e-05
-1.03778167762373e-05
-2.33380810408468e-05
-1.08658080137784e-05
-1.96128494367557e-05
-2.17118567813551e-05
-2.65899208522124e-05
-3.19355677368256e-05
-1.62452660193824e-05
-4.13280401847958e-05
-2.50667298282479e-05
-5.60042781599699e-06
-2.70863686015389e-05
-1.53562102468821e-05
-2.19235554725255e-05
-2.37428441410698e-05
-2.79339878106736e-05
-2.27859100926893e-05
-1.49343722462472e-05
-1.34888373851351e-05
-2.06571979108335e-05
-5.90540515524896e-06
-7.85660078946546e-06
-1.40276404269039e-05
-3.93854054098864e-05
-8.01066130777111e-06
-1.6943823135834e-05
3.23525870541739e-06
-2.22986944250635e-05
-1.54942996184099e-05
-8.04121394675046e-06
-7.94920331523207e-06
-2.51448463409008e-05
-3.70511431007637e-05
-2.13931509410744e-05
-1.91811463474699e-05
-3.10581506295878e-05
-2.67434845350738e-05
-3.25957957936905e-05
3.52881179581319e-06
-2.51602763977022e-05
-3.04864721397924e-05
-1.50703474427816e-05
-1.44405886871082e-05
-1.08580986019275e-05
-2.05413818187866e-05
1.18433912885497e-06
3.23560177615531e-06
-1.99669826950922e-05
5.76134125955642e-07
-1.88625465649948e-06
-2.10848944606416e-05
-2.70685251617133e-05
-1.76471757087788e-05
-2.74062321008319e-05
-2.51541453504891e-05
-2.0493854282982e-05
-2.57290256159458e-05
-2.24800105177387e-05
-2.65654637689897e-05
-3.41039048012995e-05
-1.116047839307e-06
6.81279436983947e-07
-7.46448808480484e-06
8.91298288807856e-07
-1.58221997946474e-05
-3.10947685931421e-05
3.70403235463918e-06
-2.44362389354899e-05
-1.7514088502409e-05
-1.29742722700803e-05
-3.11357157311111e-05
-2.34578648962719e-05
-2.90741823608953e-05
-1.47496929740879e-05
-1.92866248137708e-05
-2.92025174654233e-05
-3.83126017255947e-05
-3.09620203710565e-05
-9.66531522186084e-06
-1.17536623269609e-05
-1.82945794275613e-05
-1.4714358905138e-05
-8.54325718954118e-06
-2.40465988495562e-05
-2.51047080251946e-05
-2.06116076941502e-05
-2.39222638707792e-05
-1.12105992965533e-05
-8.86012171123801e-06
-2.29902735362598e-05
-2.49429686863707e-05
-4.32537360553144e-05
-2.29783322191697e-05
-1.25933901879548e-05
-4.03441892167148e-05
-2.90436131374907e-05
-2.29943107185409e-05
-1.24343488598368e-05
-3.7833089102683e-05
-5.34507287042835e-06
-2.58141809404043e-05
-2.07912044578922e-08
-1.62399095428575e-05
1.23099412286708e-06
-3.05305879062871e-05
-3.6276420971762e-05
-1.989445357211e-05
-2.69044191341192e-05
-7.02602874515168e-06
-2.2373086631201e-05
-2.2390706225086e-06
-2.5106605710686e-05
-2.25214699865792e-05
-1.45110773834762e-05
-1.57517202704928e-05
-8.50489026851285e-06
-4.03548277301277e-05
-1.03175172301985e-05
-1.4577651571797e-05
-2.28932281141415e-05
-2.11491914135104e-05
-2.268024884478e-05
-1.65277697957513e-05
3.84214759677691e-07
-3.14132471480727e-05
6.58160611409137e-06
-2.15199068913263e-05
-1.64829055209982e-05
-2.39496684108192e-05
-2.09804618675258e-05
-1.79001324127402e-05
-4.21674641595084e-06
-1.75736974581616e-05
-1.75065557939223e-05
-1.73348258692862e-05
-2.77735487127663e-05
-1.28823052156369e-05
-1.76361997520835e-05
-7.16001506773236e-06
-1.35764974238507e-05
-2.1881953985516e-05
4.60696761762775e-07
-3.99776671355075e-05
-1.01022607607196e-05
-1.37428995306136e-05
-1.41494543057285e-05
-1.93315057238131e-05
-1.41753608942575e-05
-2.19886848805279e-05
-2.34942035229506e-05
-5.26580441139744e-06
-1.2259550264108e-05
1.21313147475255e-05
-1.93431992456025e-05
-1.28856919815561e-05
-1.94116282057773e-05
-3.39427409530491e-05
-1.98741004774951e-05
-1.45049825456646e-05
-3.18867653800506e-05
-2.45110458793619e-05
-3.5301388003164e-05
-2.97861756756375e-05
-9.85508004317083e-06
-3.76595939910799e-05
-3.59041372846541e-05
-3.01458429068341e-05
-4.37035224887923e-05
-1.98748253128059e-05
-2.20423629278754e-05
-2.47492701040497e-05
-8.17350006855148e-06
-3.90287167131648e-05
-3.8952308322896e-05
-3.14352635086655e-05
-1.32310230673083e-05
-1.84282430626325e-05
-3.37555453725509e-05
-3.78006542449421e-05
-4.13512351557845e-06
-3.99771293532517e-05
-6.50754014350725e-06
-2.5848600403573e-05
-3.60302656130253e-05
-1.13507588504538e-05
-2.86998012940395e-05
-8.8443514931909e-06
-2.14662205717881e-05
-1.31974369268289e-05
-1.98116193712679e-06
-2.80827683700503e-05
-1.48807911758572e-05
-2.1931285689322e-05
-1.38866322918943e-05
9.01539080187324e-06
-5.19620054739999e-06
-1.35476062579362e-05
-3.01964457777092e-05
-5.47534273595057e-06
-1.40049140076219e-05
-1.97503932972743e-05
-2.02986661653802e-05
-2.58418806169719e-05
-1.34818170084911e-05
-7.98670929375924e-06
-2.78673465079653e-05
-2.34403320454277e-05
-2.74362596224942e-05
-7.59585741402258e-06
-6.98527663929411e-06
-1.79460662659206e-05
-2.48144063627809e-05
-1.21026995605316e-05
-2.43509374392681e-05
-7.48755385773511e-06
-2.40887774323732e-05
-3.79785071899275e-05
-1.90798348617429e-06
-8.33264269525871e-06
-1.87347976201787e-05
-8.63266964301315e-06
3.11614124299657e-06
-2.67168565789504e-05
-4.0147779161623e-05
-1.79149977134542e-05
-2.64382599832006e-05
-1.48231896950433e-05
-5.45512453648709e-06
-1.476647583014e-05
-2.68859182533703e-05
-1.47694736102336e-05
-1.71527143934591e-05
-2.45334877578573e-05
-1.13756380104124e-05
-2.73155802298327e-05
-2.56356994142446e-05
-1.51923952946581e-05
-2.76052588777861e-05
-2.39772955916612e-05
-2.77201736476265e-05
-2.88945254423265e-05
-1.23380052340248e-05
-2.50872917154091e-06
-3.70155731141544e-05
4.31309221490082e-06
-3.406150402172e-07
-1.35857353036177e-05
-3.03593340485417e-05
-1.99832197251732e-05
-1.34801039923087e-05
-2.24985612852772e-05
-4.15360231327081e-05
-4.07120987173951e-06
-2.75221364872026e-05
-1.96263735008184e-06
-2.47234273398084e-06
-9.16632526579354e-06
-9.86759466519093e-07
1.14677805174307e-05
-9.32323489855255e-06
-2.13167471521969e-05
-9.13102090139713e-06
-2.56102470875563e-05
-4.66211027614024e-05
5.30419874872377e-06
-2.57386719648517e-05
-1.66514517145665e-05
-9.30203287858069e-06
-3.3427313909968e-05
-1.57496583527384e-05
-4.35608969443422e-05
-1.78349237758412e-05
-2.02512053388474e-05
-2.74969943290162e-05
-9.86340927234638e-06
-3.15377213083137e-06
-2.50331465960221e-05
-2.36032563069925e-05
-4.23040650600592e-06
-7.78065320749401e-06
-1.04808987898544e-05
-2.125290235258e-05
-2.11816901979769e-05
-1.12735093676898e-05
-2.25607742413103e-05
8.4850250003965e-06
-2.86151758254976e-05
-1.69106722762224e-05
-2.54406579634125e-05
-2.65104593942041e-05
-1.11575846836851e-05
-2.17746076272561e-05
-2.84728053511191e-05
-3.49036624065644e-05
-2.04499788541581e-05
-6.25067637182345e-06
-1.98412006522968e-05
-3.09427352851373e-05
-7.55286659673682e-07
-4.79151940037875e-05
-1.69343261644152e-05
-8.73531399132958e-06
-1.26346758245325e-05
-3.00558389345258e-05
-2.97926769646957e-05
-2.50551636959591e-05
-3.39690115598576e-06
-2.82505764072988e-05
-2.78170535290208e-05
-3.02174714963167e-05
-2.31940713644498e-05
-1.37025620331059e-05
-3.03626197700302e-05
-3.07314372953604e-05
-2.98755024232022e-05
-3.65312286680412e-05
-2.84799404552989e-05
-1.92573153106612e-05
-4.337284248409e-06
-2.10938551303675e-05
-2.96820247569604e-05
-1.80850994274003e-05
-2.55108526238094e-05
-2.02681671881344e-05
-1.22349325131733e-05
-1.65053298288795e-05
-3.0769449326116e-05
1.60419571383788e-06
-1.84671220790255e-05
-4.02137672532873e-05
-1.56124803319644e-05
1.08488496305332e-05
-1.21683432760464e-05
-3.40932724721798e-06
-6.98849275881235e-06
-1.51347072342465e-05
-1.76220372585722e-05
-3.65919288172009e-06
-8.42784420067929e-06
-2.82417765840361e-05
-1.66176826323973e-05
-1.21842140492697e-05
-3.0574688769291e-05
-3.14372979232333e-05
-1.57748699612753e-05
-2.66494886818269e-05
-2.22364798604699e-05
-1.5946520721697e-05
-2.90777960759639e-05
-2.66948873931671e-05
-2.76131756316438e-05
-1.95714554724708e-05
-5.19772690307048e-06
-3.11493823618054e-05
-2.0674562307632e-05
-3.30061365579597e-05
-1.84327455072933e-05
-3.96402368595842e-05
9.43538218588133e-06
-2.32439162607012e-05
-1.70050180964193e-05
-2.0407241497332e-05
-1.50305681858625e-05
-1.84647268025106e-05
-2.78194932891787e-05
-2.83309296070634e-05
-3.65515637894598e-06
-3.13181629544216e-05
-1.62887504745575e-05
-1.31693916000326e-05
-1.63307517545598e-05
-1.8664703437714e-05
-4.9587766823313e-05
-1.84693279696132e-05
-1.20854428000639e-05
-5.1889838879619e-06
-9.74524790129462e-06
-2.62301569115308e-05
5.06645480784563e-06
-1.52710651041892e-05
-3.02014234872346e-05
-1.48380283357777e-05
1.50048939068772e-06
-3.88771750837624e-05
-7.8688448602388e-06
-2.09125429126975e-05
-9.83607053176502e-06
-2.11256024776969e-05
-1.99766508602145e-05
-3.33023370432456e-05
-1.88256477502047e-05
-1.314752983214e-05
-2.34287820044033e-05
-2.87514036133937e-05
-4.72228442938344e-05
-1.65694139676437e-05
-2.67224634302702e-05
-2.60100276750424e-05
-2.45823635487712e-05
-1.82130625785535e-05
-2.93239244422165e-05
-2.66775325937618e-05
-1.48525635636277e-05
-2.24517607089781e-05
-1.07472300436543e-05
-2.13972105601692e-05
-1.36909346188515e-05
-2.78242279992966e-05
-2.59139962476402e-05
-1.64620472108238e-05
-1.88170162043911e-05
-9.17726411125617e-06
-3.05975907526832e-05
-2.42119153191163e-05
-2.37995072246288e-05
-5.83619716095079e-06
-3.54736620012599e-05
-1.57731816977848e-05
-2.73923860767859e-05
8.82670689799785e-07
-2.10395102914169e-05
2.07639980983355e-07
-1.9226871531523e-05
-4.25685420671588e-05
-2.61358955502116e-05
-1.76153464058805e-05
-1.53818626265071e-05
-1.28547122556196e-05
-2.5306244609958e-05
-7.78696696723451e-06
-2.22721845226231e-05
-1.54609060924951e-05
-4.90464190511326e-06
-4.05956133682092e-05
-4.37317098038393e-05
-8.24650766259846e-06
-2.61221737150826e-05
-1.48388010148414e-05
-2.97367038881412e-05
-2.94355196783628e-05
-1.81420117875287e-05
-4.71889757237851e-06
-1.97451729707951e-05
-3.60106574923069e-07
-1.91791635506646e-05
-1.38283828202991e-05
-2.59515563103357e-05
-2.37570751712048e-05
-1.79585341783188e-05
-6.29751207064495e-06
-3.20464315467702e-05
-9.33021329073583e-06
-2.18702854025672e-05
-9.59464922312114e-06
-3.0964725361744e-05
-1.54746068939156e-05
-2.1989258815095e-05
-2.41213731195764e-05
-1.37687777167869e-05
-2.31332125896387e-05
-9.05080045365435e-06
-8.45520461593988e-06
-2.04512591658579e-05
1.0123622270901e-05
-2.11037473295498e-05
-1.48875692732598e-05
-2.53260253491601e-05
-3.88607202776777e-05
-3.51117008364902e-05
-3.48878400408011e-05
-2.65513712374024e-05
-1.86176773745352e-05
-1.6325542265299e-05
-3.96517313460004e-06
-7.71646799051793e-06
-2.46056737354781e-05
-1.43025726715712e-05
1.66973440923912e-06
-3.32581539429811e-05
-2.55129649419496e-05
-3.63448645497235e-05
-2.11774273877093e-05
-2.66685296956295e-05
1.44524220387694e-06
-7.07066482134113e-06
-1.08048114024031e-05
-1.96258827449386e-05
-2.15235024312068e-05
-1.23611251896478e-05
-1.762066677827e-05
-9.4868565739033e-06
-7.37086084000963e-06
-8.03473116951413e-06
-1.86236307175715e-05
-3.4300051825999e-05
-3.18914717701623e-05
-2.54601217516557e-05
-8.54626298721406e-06
-1.82514169181211e-05
-1.86004120076678e-05
-1.61281549811238e-05
-1.83755434902106e-05
-7.56983772257768e-06
-7.96404241426327e-06
-1.09799936189085e-05
-2.45835084980775e-05
-3.68618575186485e-05
-5.60956575473105e-06
-3.87710769601266e-05
-2.37715229375245e-06
-2.3390867377442e-05
-2.00515123366674e-05
-1.65658451731638e-05
-8.87905813264048e-06
1.64252061045153e-06
-1.0458972081678e-05
-1.36079862494671e-05
-8.93062488627557e-06
-3.17943061084418e-05
-6.36653895025593e-06
-3.20394198725234e-05
-1.11929955789225e-05
5.61664633692224e-06
-2.30591762780575e-05
-2.5126927970003e-05
1.81309291480418e-06
-2.36865405078315e-05
-6.89046916257281e-06
-2.6660526232409e-05
-3.7356550466044e-05
-2.12719054385049e-05
-9.46786148646565e-06
-2.21851423268888e-05
-2.95207820089972e-06
-1.68171327768818e-05
-1.58958789820868e-05
-3.32614086847277e-05
-2.37644999240711e-05
-2.09097177148028e-05
-4.49285498967571e-05
-8.1175041146486e-06
-3.06554819665272e-05
-1.30895775220072e-05
-1.09944205234323e-05
-1.11506485884395e-05
-1.94326459548043e-05
-2.14317680451783e-05
-1.37073420778745e-05
-3.12047789030043e-05
-1.22224010168146e-05
-4.2855482924985e-06
-1.75972315769671e-05
-3.71958169418788e-05
-2.33283011873294e-05
-1.29385648083892e-05
-1.50454800209595e-05
9.02525533218194e-07
-7.25356206939428e-06
-3.26595815826236e-05
-6.45734331066726e-06
-2.39740544258005e-05
-3.43968762167477e-05
-8.47375513281075e-06
-1.47429451043351e-05
1.44891439570707e-07
-2.17720679817776e-05
-1.28077209939348e-05
-2.53496989815405e-05
-2.38463568068931e-05
-1.85132919139964e-05
-1.32159679696515e-05
-3.42288448891622e-05
-2.44542591214316e-05
-1.4537582314243e-05
-6.99719655954567e-06
-1.52924093641522e-05
-1.87659215199667e-05
-9.09171212051365e-06
-2.00056160183128e-05
-2.76177592308008e-05
-1.73802790718278e-05
-1.58251574008782e-05
-2.11578059888576e-05
-2.62055595707745e-05
-3.0597095982126e-05
-2.27197451638919e-05
-1.5914407925214e-05
-1.64525828501099e-05
-4.19953504271513e-05
-1.39161576879966e-05
-8.78453242300735e-06
-1.27784900080964e-05
-3.02197702688661e-05
-4.18352040477066e-05
-2.08867730363813e-05
-1.1384911643594e-05
-2.87672092356967e-05
-3.11170727901548e-05
-1.30191519976196e-05
-1.96584771534332e-05
-1.6666364412228e-05
1.13583335777709e-05
-1.14004305916518e-05
-1.56372460556411e-05
-4.0633383244525e-05
-5.85028074801683e-06
-9.54843405149484e-06
-1.23375938556849e-05
-1.64836868361817e-06
-3.29250782100585e-05
-3.11369205489993e-05
-2.66650183177829e-05
-2.33177578214842e-05
-2.42573938095495e-05
-2.97507290142592e-05
-1.08632150317298e-05
-3.57039972313054e-05
-1.64166119782782e-05
-2.866687616981e-05
-1.56521839972162e-05
-1.9019543075907e-06
-3.02906537226991e-05
-3.47341690192097e-05
-8.11473263008132e-06
-1.54324289048644e-05
1.13793281601557e-06
-1.24900138542217e-05
-2.11627416377427e-05
-2.47588922170544e-05
-1.84437277971193e-05
-6.41740532331266e-07
-3.68109983872461e-05
-2.17983658467933e-05
-2.12593128560174e-05
-1.2602100021529e-05
-3.535198134462e-06
-3.23190151084045e-05
-4.33193636996932e-06
-2.03660522518047e-05
-4.38079415592235e-05
-4.26945199576416e-06
-2.99633279442983e-05
-2.67995668385511e-05
-3.78215756293546e-06
-1.78440645720977e-05
-2.46191372479387e-05
-1.07064797053029e-05
-2.34372597432835e-06
-5.21173968983584e-06
-2.72647477329647e-05
-2.53668976566804e-05
-2.72456338624945e-05
-1.7040222700707e-05
-8.06337555508231e-06
-4.0268747215141e-05
-1.15168064696772e-05
-1.48079362855445e-05
-3.15121819270765e-05
-1.57156841937961e-05
-1.13656586560329e-05
-1.12309635683186e-05
-7.18260305906981e-06
-3.23772154935213e-07
1.27928524338623e-06
-2.47862760661403e-05
-1.17365443766137e-05
-1.45566997116358e-05
1.85117419565284e-06
-1.77035608976454e-05
-3.41467600507219e-05
-2.37582998121134e-05
-1.80273409211181e-05
1.68053156977551e-06
-2.41413411727209e-05
-2.31518147936803e-05
-2.4752905560196e-05
-2.0023038590031e-05
-2.31168515671377e-05
-1.20929212762082e-05
-3.04759617683897e-05
-1.28459415044277e-05
-1.55683408950009e-05
-1.95249704384665e-05
8.92406354728322e-06
-1.28210446955485e-05
-1.94543005217047e-05
-1.49535695130698e-05
-4.80064709315148e-05
-4.2128503574688e-05
-3.01009747033912e-05
-4.96630569881092e-05
-5.93656802991196e-06
-1.24658020655952e-05
-1.68820460135705e-05
-3.08812377299411e-05
-2.68074325945171e-05
-1.7197484863948e-05
-1.71271580877497e-05
4.60102647017408e-06
-1.52339688534136e-05
-1.84608744808448e-05
-6.52451023751949e-06
-2.53176580068683e-05
-1.44413233797633e-05
-3.54623534105289e-05
-8.63380056078842e-06
-1.84075612422295e-05
-1.84804801439573e-05
-1.17778501190516e-05
-2.01883780636259e-05
-2.46115837903664e-05
-3.16324622500756e-05
-1.12010575235462e-05
-2.1204278351966e-05
-1.89395813968227e-05
-2.6028579381922e-05
-1.3695285459441e-05
-1.36753085661819e-05
-1.4522416785146e-05
-3.10874412037708e-05
1.26543182996034e-05
-7.78281925423621e-06
-1.9669231869364e-05
-1.51817896436486e-05
-2.17033281806861e-05
6.08015059382502e-06
-1.90243522735553e-05
-1.13706130547258e-05
-1.89565535424125e-05
-2.4375136068142e-05
-2.53131854094222e-05
-4.29087142144951e-05
-3.04270934239423e-06
-2.61139802837344e-05
-3.15623966580207e-05
-1.49258478560881e-05
-2.85895449385783e-05
-1.06174956649261e-05
-2.87845552542005e-05
-2.46710711336769e-05
-4.92789808538063e-05
-1.07421344702866e-08
-1.28908606809793e-05
-7.61392705299716e-06
-2.24300683181941e-05
-2.70164697521804e-05
-2.50666101536833e-05
-6.39168078612258e-08
-8.70087444793067e-06
-2.55294478076453e-05
-7.55911986597903e-06
-2.79844105763112e-05
-3.53202097556407e-05
-1.56417518797711e-05
1.17658162939723e-05
-2.53535267033098e-05
-1.18745492721178e-05
-1.55043537886474e-05
-1.179257697998e-05
-7.97114242115617e-06
-2.44277298887386e-05
-2.18498109777395e-05
-9.45847609382992e-06
-1.3345983109167e-05
-3.83764896671838e-05
-1.13009628480767e-05
-1.21055700470252e-05
-2.14444393956292e-05
-1.56102228323408e-05
-6.47847041772348e-06
-3.27769094986681e-05
-2.65912552070103e-05
-1.11333300552665e-05
-3.82466488197715e-06
-1.65393021439465e-05
-1.55213202089049e-05
-1.76360685568003e-05
6.46121091140712e-06
-1.95648890036225e-05
-2.58791914665938e-05
-2.58919817584222e-05
-3.33933418730788e-05
-3.87580653988573e-05
-1.8110240294872e-05
-1.52977281438562e-05
-2.34458078893357e-05
-2.00332437145793e-05
-1.56546266206011e-05
-1.39162933158057e-05
1.58116257034468e-06
-1.34845961892996e-06
-3.19646646430314e-05
-1.53899904599676e-05
-8.36337576649437e-06
-2.87631577089533e-05
1.15276588692552e-06
-9.49359604202929e-06
-1.77456925164785e-05
-2.94733332868187e-05
-1.40215292051806e-05
-1.53024169827179e-05
-8.28390933010713e-06
-2.36414725354452e-05
-2.81189555374492e-05
-2.5587157581662e-05
-2.4367407830021e-05
-1.91608737168462e-05
-3.71760180899889e-05
-3.55761299542594e-05
-3.11323596494167e-05
-2.01698331175144e-05
-2.6608281977264e-05
-2.16946253342252e-05
-2.27661257477843e-05
-2.12452069030536e-05
-1.35535313004111e-05
-2.50245694156777e-05
-2.97373512902803e-05
-3.13778712789221e-05
-2.38943485619613e-05
-1.95624506346682e-05
-3.4719862337392e-05
-4.58175864049251e-05
-3.52654191817251e-05
-1.04327237731128e-05
-2.41408338566827e-05
-2.39198327626627e-05
-3.93113202783075e-05
-3.16205402532627e-05
1.85505270822157e-06
-1.79964876903786e-05
-3.09094208893274e-06
-1.97205669892451e-05
-3.55414302036924e-05
-2.57923987869972e-05
3.55461071335357e-06
-3.65001981538223e-06
-2.89572018353618e-05
-1.98914352836542e-05
-3.26738204513596e-05
-1.62680719973313e-05
-2.34652402033546e-05
-3.63024289678639e-05
-1.42474562016943e-05
-2.38663945733157e-05
-4.06415280720318e-05
-2.80757412457727e-05
-2.13930292361315e-05
-1.66749022876274e-05
7.79929422336177e-06
-2.46078556157192e-05
-1.41294963153069e-05
-1.41226589418532e-05
-1.00862099936028e-05
-3.19180787559727e-05
-2.7971538819041e-05
-3.28934428683235e-05
-1.95780066093786e-05
-1.88696242974978e-05
-2.02944071795524e-05
-3.34437268160562e-05
-3.6139883987121e-05
-1.42601354227123e-05
-9.62242947815336e-06
-2.17550229391921e-05
-2.24375918466985e-05
-1.04372668794838e-05
-1.93216487845321e-05
-3.18958827012718e-05
-2.4407546149656e-05
-2.47827979663036e-06
-3.24727238259729e-05
-3.13208245395751e-05
-2.84862586938507e-05
-3.22142088664327e-05
-3.0603208024155e-05
1.2065820197963e-06
1.40014690691636e-05
-2.31484629566894e-05
-2.75670796417324e-05
-4.96270771301848e-05
-3.41705625876166e-05
-2.25499218472507e-05
-2.95832343204826e-05
-2.92827005954637e-05
-7.59766393470824e-06
-1.04098786455214e-05
-2.2013319631089e-05
-2.68815898744253e-06
-2.39488475616638e-05
-7.93121815967012e-06
-2.16198797238714e-05
-2.53888244456839e-05
-2.44981474947808e-05
-2.13289151722584e-05
-1.03404405699087e-05
-7.38044568635057e-06
-8.88996206403519e-06
-1.44893960489096e-05
-1.70821816018488e-06
-3.43828752395017e-05
-1.7548104030788e-05
-7.59111359197779e-06
-2.25447832275992e-05
-2.19507137946354e-05
-2.74560986410875e-05
-3.03495853354768e-05
-3.21202484207282e-06
-1.13584632592346e-05
-6.0636207902483e-06
-3.89061054355964e-05
-5.61626430810205e-06
-3.12384967313511e-05
-1.55247116467135e-06
-2.4577128665138e-05
-1.32832476174975e-05
-2.5777873164255e-05
-4.85292919796772e-05
-3.64255580491434e-06
-2.3595245463938e-05
-1.49220555246573e-05
-2.10361969087391e-05
-2.35682175886165e-05
-3.45460809901768e-05
-1.94805613374821e-05
-1.01833425638474e-05
-2.87872596606837e-05
-9.13691905667842e-06
-9.18605636590245e-06
-3.26997382894304e-05
-1.52220005249085e-05
-2.06573270951401e-05
-1.9359978075173e-05
-2.79042675830693e-05
-2.0374960119848e-05
-3.1653136230663e-05
-3.30870889639307e-05
5.41132439781232e-06
-3.14386206412972e-05
-4.59803784066449e-05
-2.49609617351509e-05
-3.21068933511874e-05
-3.03019526385219e-05
-2.1929501779283e-06
-1.87687133074503e-05
-1.34832817748085e-07
-5.93781523268192e-06
-1.55612968746302e-05
-1.64780639091255e-05
-6.62815059095754e-06
-1.30650787083861e-05
-1.61534864442134e-05
-3.42876072711107e-05
-2.31543153915379e-05
-1.61830147522989e-05
-1.28576330714606e-05
-1.82542517995248e-05
3.00902257764991e-06
-4.02014325530302e-05
-1.90293694164733e-05
-1.80269676566596e-05
-2.13512846464564e-05
-1.48607087958795e-05
-1.12541997027175e-05
-2.79441892137667e-05
-1.80485639491082e-05
-4.56634401977405e-05
-9.14759125429185e-06
-1.13629581906509e-05
-3.64336445452803e-05
-2.60343042039756e-05
3.35448358094791e-07
-3.08979578338009e-05
-1.0822911799617e-05
-2.82601142670144e-05
-7.4933541610179e-06
-4.81952514743877e-05
-1.16849137279184e-05
-5.20352024582655e-06
-6.27647806049474e-06
-1.97686200021891e-05
-1.55505246635902e-05
-1.97446706057728e-05
-3.28356630430141e-05
-1.71543635411382e-05
-3.95947184673116e-05
-1.49447751706392e-05
-9.87469078121644e-06
-7.25197120898229e-06
-1.00727710467379e-05
-9.68310428306505e-06
-1.07561226585357e-05
-3.80952638293125e-06
-1.68321171440774e-05
-2.93004974644101e-05
-6.41850896086691e-06
-1.79236328989137e-05
-1.23893667778864e-05
-1.99094911213198e-05
-2.06328165078575e-05
-1.42523963351957e-05
-3.43658057594791e-06
-3.54555691255709e-05
-1.84214768793388e-05
-1.7454987955353e-05
3.92511758964603e-06
-1.95967030958281e-06
-1.72597535563657e-05
-2.90774894837156e-05
-2.82373041425054e-05
-3.01487422459469e-05
1.01062570737203e-05
-2.43900371120933e-05
-3.40484556263207e-05
-2.0678912187535e-05
-2.16108495619066e-05
-1.63038366555809e-05
-2.45025444725902e-05
-1.55415939417735e-05
-8.68636391491959e-06
-1.80500774984059e-05
-2.59326329839028e-05
-2.00707829023017e-05
-1.64344631750463e-05
-2.34764449969036e-05
-7.86338193403871e-06
-3.78013909015167e-05
-1.88063913398344e-05
-2.77987232098411e-05
-3.16041895056167e-05
-2.87891956530448e-05
-2.73341511837798e-05
-2.44279649166152e-05
-2.25571072521209e-05
-1.41202727300313e-05
-2.9638683577468e-05
-1.83245874597522e-05
-9.38932767217501e-06
-4.6956816725601e-05
-2.06069527539551e-06
-1.16260586867734e-05
1.35465085816445e-06
-4.07542264594112e-05
-2.21126228813896e-05
-1.42761157260919e-05
-3.36185131918934e-05
-1.43045500093483e-05
-1.99214050588771e-05
-1.23238911204175e-06
-2.18436349793385e-05
-3.81538440953803e-05
-2.96485784567246e-05
-2.83387292942904e-05
-1.42657731531824e-05
-3.7031164850888e-05
-6.83770028299341e-06
-2.43455089357777e-05
-1.149407338689e-05
-3.90922885600949e-05
-8.15873514621538e-06
-2.17018738550205e-05
-2.66375922746152e-05
-2.09506251195736e-05
5.11391766398538e-06
-1.0168533497086e-05
-1.39834543749976e-05
-2.00518770957567e-05
-2.56539541983778e-05
-1.46592972405746e-05
-6.67291831026118e-07
-1.11257636591162e-05
-3.66044366098866e-05
-5.98142661152669e-06
-1.18209175756536e-05
-1.60930306941252e-05
-1.8759808167854e-05
-6.43177303526138e-06
1.32582846469965e-06
-2.40701533269727e-05
-1.0398997642898e-06
-1.45375261091875e-05
-2.03437388766939e-05
-2.68234353969625e-05
-1.69716103926623e-05
-2.02882675675516e-05
-1.97034918496368e-05
-4.12904446583063e-05
-1.0513251886104e-05
-9.38445154798857e-06
-9.50668549567255e-06
-3.37696239431397e-06
-1.98066644284424e-05
-9.03570695091374e-06
-2.11998678366808e-05
-3.90562080994039e-05
-1.32410670358094e-05
1.53349287710779e-05
-9.03383670007299e-06
-2.88793460211134e-05
-4.31002084548141e-05
-1.38853432126026e-05
-1.7469896770573e-05
-1.70090843752523e-05
-1.88780042556539e-05
1.03202941621439e-05
-2.60201135868105e-05
-4.35627581651455e-06
-1.4113054687919e-05
-4.62803495216861e-06
-1.89410931425076e-05
-3.70913576245804e-05
-3.99741029809336e-05
-1.53767266674331e-05
-1.3121830649713e-05
-1.46176759100692e-05
-1.36233953087895e-05
-6.47961766611382e-06
-2.57869434759998e-05
-2.33752494874375e-05
-2.3884728583236e-05
-3.24133851566279e-05
-1.83941039538081e-05
-2.70820586856306e-05
-7.56356032698979e-06
-2.01227929844566e-05
-5.14293930486027e-05
-4.81151301386713e-06
-1.80134631374805e-05
-3.8461153901539e-06
-4.21028012298146e-05
-1.2589579613823e-05
-1.81564561286855e-05
-3.8996750176498e-06
-5.80877611399463e-06
-1.20003870892665e-05
-9.29862979012453e-06
-1.1945105886551e-05
-1.70250135370031e-05
-9.7163944964955e-06
-2.62613492296306e-05
-1.2563443182063e-05
-3.41704942648933e-05
-1.20845644283345e-05
-3.42105104073116e-05
-2.01145088410441e-05
-1.7441386092226e-05
-1.67355275695168e-05
-3.00597606775374e-05
-2.3839796905174e-05
-1.90338136867423e-05
-2.90527775722618e-05
-3.42996496270039e-05
-1.11768728361842e-05
-1.02343471127426e-05
-1.56889867822975e-05
-1.80381395094179e-05
-3.06755613501783e-05
-7.48883716741163e-06
-1.7222711510238e-05
-2.50033277302287e-05
-1.2369247645858e-05
-3.63133816871609e-05
-1.58628842476315e-05
-2.81225225105718e-05
-2.91557908174361e-05
-1.61459908897831e-05
-3.96572583953558e-05
-6.71988447091197e-06
-9.2816834714201e-06
-3.77447610170441e-05
-3.42166548558732e-05
-2.01897316634678e-05
2.70380498487195e-06
-6.51586760723168e-06
-2.57348820114206e-05
-1.10660663646028e-05
-1.93343641507827e-05
-2.97999427715875e-05
-9.07762852304385e-06
-2.00781098691266e-05
-2.13631811157021e-05
1.13906078142092e-06
-2.61804178743249e-05
-3.31921664378691e-05
-1.62172200041593e-05
-3.61898637484697e-06
-2.883967547392e-05
-2.26484129483806e-05
8.49745963565119e-06
-2.1440587293668e-05
-2.60499296667647e-05
-1.16964848657244e-06
-1.48947539529647e-05
-6.1035223670965e-06
-2.53780785270757e-05
-1.24678596705698e-05
-3.24498621348716e-05
-1.87501051899808e-05
-6.40516400932944e-06
-3.14118399150686e-05
-8.15150609003279e-06
-5.94073667011692e-06
-3.66171881889476e-05
-1.70596316257582e-05
-5.64935794498581e-06
-1.0759584327319e-05
-3.06890206659955e-05
-2.05742677447908e-05
-2.46134231394005e-05
-3.54087746013045e-05
-5.48785260923421e-06
-1.85198858204207e-05
-1.31040706706876e-05
-2.80172156736311e-05
-8.18626412339204e-06
-2.44303041932081e-05
-2.3144973108088e-05
-2.92734953947936e-05
-1.09869728308408e-05
-1.434842110621e-05
-7.50887209062792e-06
-1.46588630576865e-05
-1.13799267514749e-05
-6.24988329544224e-06
-2.29421577580031e-05
-6.23260991925473e-06
-8.0197754901301e-06
-8.96661048853602e-06
1.41396236230114e-06
-3.29635238812003e-05
-2.59487753310594e-05
-1.74202037970571e-05
-2.38534287765654e-05
-3.27103549774347e-05
-2.50289166929201e-05
-2.6814836133983e-05
-3.85335081592067e-05
1.80932383549392e-06
1.13333211124681e-05
-1.84443364409987e-05
-1.5747695369719e-05
-2.3353564038432e-05
-1.63386888269716e-05
-1.50940349377273e-05
-3.39382836245312e-05
-6.19003593133403e-06
-2.39227206326014e-05
-1.5196817889332e-05
-7.92978437528023e-06
-2.40301467818541e-05
-2.46722076070334e-05
-1.89694403593871e-05
-1.39400397568605e-05
-1.34783482423558e-05
-2.6006573230215e-05
-3.05165963353765e-05
-2.53885322356544e-05
-2.52417672183423e-05
-2.12487732301977e-05
-5.23305069560297e-06
-2.652385019514e-05
-3.32099731578673e-05
-1.68661694429592e-05
-1.8106442513862e-05
-4.90814630066791e-05
-1.95819694786504e-05
-2.38643112914698e-05
-3.19014585407258e-05
-1.68360275479562e-05
-1.31923465781798e-05
-1.69850528685333e-05
-1.14118594201699e-05
1.43405089206061e-07
-2.14039346395086e-05
-5.86074407148684e-05
-1.35933584017188e-05
-2.53979156335196e-05
-5.08777407256418e-06
-1.90663100819072e-05
-4.28361511434181e-05
-2.28859505439593e-05
-2.25091814586375e-05
-2.4568870957312e-05
-1.19598688159713e-05
-6.03367342430522e-06
-3.25895486457573e-05
-9.58736292862027e-06
-2.82822865827943e-05
-2.55426958852462e-05
-3.35042082855143e-05
-1.0368306498549e-05
-1.3400133773256e-05
-2.91762771453171e-05
-1.24224583389703e-05
-1.40456348051351e-05
-9.21831868763682e-06
-9.72078570618206e-06
-1.81520793097622e-06
-1.68919068578759e-05
-5.30878257390743e-06
-2.10481002112369e-05
-1.622334180071e-05
-2.16862754930094e-05
-5.63895496984172e-07
-1.22918388214359e-07
-3.05180923234132e-05
-2.21027285090063e-05
-4.81846428190336e-06
-1.39157038076169e-05
-3.60548238342711e-05
-5.55213896973415e-05
-2.6270075719433e-05
-1.64212732485108e-05
-2.77827160644429e-05
-4.48910021681829e-05
-2.00635557333133e-05
-2.3297059867163e-05
-2.17169307250339e-05
-2.13710006827599e-05
-8.49248414189723e-06
-2.62626030936772e-05
-1.71998285749119e-05
-4.59062427693485e-05
-3.26273604585509e-05
-1.21338501465634e-05
-2.45435890402299e-05
-2.13062493815488e-05
-1.35162076530836e-05
-7.4199942334034e-07
-2.37762919472006e-05
-2.68089663062572e-05
-2.64122415884364e-05
3.54479857802975e-06
-9.11379762522175e-06
-4.64982277051615e-06
-5.41650321607094e-06
-2.97041455249226e-05
1.32105567667896e-05
-3.0741442603524e-05
-5.39322798055586e-06
-2.06848415166421e-05
-4.96221222368268e-06
-1.163224118568e-05
-2.81771588034403e-05
-3.41276309115096e-05
-8.2101369852727e-06
-2.51866247797965e-05
-2.96052254624243e-05
-1.49509590447636e-05
-2.05056043019461e-05
-1.82200050304108e-05
-1.55011704858326e-05
-9.14753846373839e-06
-1.57611792666266e-05
1.46373191731187e-06
-2.51048968117173e-05
-1.77012369931486e-05
7.66681133938453e-06
-9.59547355418141e-06
-1.79469745612204e-05
2.67181021212042e-06
-1.42536635696197e-05
-2.5412649997449e-05
-3.14531795862627e-05
-1.83443636414344e-05
-8.67953827977326e-06
-1.53751220682891e-05
-1.35130401054305e-05
-1.17444855121617e-05
-3.170426163039e-05
-1.03413823393586e-05
-4.6549633807673e-06
-3.27494084509864e-05
-2.6605937507121e-05
-3.27502530288014e-05
-2.30005050793928e-05
-1.38163829239389e-05
-1.71465793956176e-05
-7.92788647088476e-07
-1.55605935466187e-05
-3.28080008486235e-05
-1.60352769680873e-06
-3.76162901991852e-05
-4.11671478960664e-07
-1.367690247554e-05
-2.79040994985314e-05
-1.79917635872928e-05
-2.46385139356072e-05
-3.12100505303571e-05
3.86780027248698e-06
-9.85880460868633e-06
-1.21782807321092e-05
-2.02339291416746e-05
-1.8375145513939e-05
-4.23137815462545e-06
-2.60139894290889e-05
-1.9070462644029e-05
-4.2168322359104e-05
-1.62466480694758e-05
-1.10837817457603e-05
-1.73326360121636e-05
-1.30413414526494e-05
-1.75708426038419e-05
-3.66783496281122e-05
-2.43196147123678e-05
-1.18453788604153e-05
-3.17259893603013e-05
-1.90293025863857e-05
-2.45552844428473e-05
-2.25828630174931e-05
-2.50645717344284e-05
-2.28375437558026e-05
-2.45910194207414e-05
-3.72067597113335e-05
-4.34597156277377e-05
-1.84316620619089e-05
-4.16082975500505e-05
-2.06215573145431e-05
-2.27097076394863e-05
-2.64867695502186e-05
-3.32073429838359e-05
-3.75965712744091e-05
-2.01550861660271e-05
-1.8516133967403e-05
-1.63784134647925e-05
-1.59863975323096e-05
-1.23682688506603e-05
-2.41190389509408e-05
1.82977016367188e-06
-2.50885873393309e-05
-1.27285985281267e-05
-3.08787387102142e-06
-2.15913128106512e-05
-2.97753238712024e-05
-1.78014095220955e-05
-2.72235301672417e-05
-8.86434672812597e-06
-2.69884441685764e-05
-1.03101264848837e-05
-4.67674167061263e-06
-2.59628400961732e-05
-1.72105282774087e-05
-2.93967084832806e-05
-1.23972763117183e-05
-1.10667850343185e-05
-1.93201320577472e-05
-3.26676139959736e-05
-1.2416056424245e-05
-1.91472284896754e-05
-4.24913689245633e-05
-1.62471902154878e-05
-8.21088555871041e-06
-1.81862365843704e-05
-5.91341906655534e-06
-2.48244130070241e-05
-4.70389114403446e-06
7.22733390045173e-07
-2.10438723662987e-05
-9.59125922459654e-06
-4.92593781433248e-05
-1.23807518718506e-05
-2.05874980150452e-05
-1.57665913202313e-05
-1.26310224762935e-05
-2.32633810008902e-05
-2.33291629242481e-05
-1.35746127490788e-05
-2.29490798045054e-05
-5.71648756198841e-06
-2.51865612143472e-07
-2.03057310571783e-05
-1.64080890215e-05
-2.82934039084935e-05
-2.226241648369e-05
-1.36175827835795e-05
1.48919836717214e-07
-1.21958068575327e-05
-1.11359382571319e-05
-1.74338880047212e-05
-2.5304730804673e-05
-9.5016192428493e-06
-1.48926189369453e-05
-1.07863183290506e-05
-1.48487732000447e-05
-1.86730961364619e-05
-1.10461900500085e-05
-1.00708575367333e-05
-1.01399859140256e-05
-1.51981715447561e-05
-1.4310676784775e-05
-3.19427347939893e-05
-2.49700360109589e-05
-1.37363389599961e-06
-2.41104699433678e-05
-1.94077576264702e-07
-2.21989895361752e-05
3.40485252713924e-06
-1.6860596141051e-05
-2.22686912025627e-05
-4.60446727457837e-05
-2.49371132263035e-05
-1.32091921005618e-05
-2.18980802628934e-05
-1.91473264386587e-05
-7.23414291964869e-06
-4.6963630107759e-06
-1.85626978467549e-05
-1.018822434274e-05
-3.82214667714541e-05
-1.00539848257847e-05
-3.5242172791306e-05
-2.98346364571733e-05
-3.41323796049918e-06
-3.38940899285797e-05
-8.16749201632145e-06
-1.89024655737987e-05
-1.29262437233532e-05
-4.10292720323743e-05
-7.10455817240787e-06
-2.47549611445284e-05
-1.05294061279442e-05
-2.2642916308028e-05
-2.6335786469267e-05
-3.11898393871105e-05
-1.82660326990899e-05
-2.15528947021135e-05
-2.37162249190544e-05
-3.26997630535918e-05
-3.24433747382317e-05
-2.57911069733493e-05
-6.58565843390094e-06
-2.35389294315603e-05
-9.92697511234353e-06
-2.9723962837101e-05
-2.35561690169689e-05
-1.59532087566841e-05
-2.51439669111346e-05
-3.13319205672634e-05
-1.53587645977523e-05
-2.112945053768e-05
-4.43092540985575e-06
-1.94498593693132e-05
-3.57844484100248e-05
-1.53410339050854e-05
-2.94869403837528e-05
-1.01287901167962e-05
-8.15409289189206e-06
-3.15022303761007e-06
-1.92376926985086e-05
-1.26618362607962e-05
-3.02088122484556e-05
-1.54363012285983e-05
-3.44075711916668e-05
-1.86563356763245e-05
-1.69813243082089e-05
-2.0021118073951e-05
-4.04389289855394e-05
-6.37818333016162e-06
-1.67320137414043e-05
-1.4447640760042e-05
-6.49553045522e-06
-1.89108047756493e-05
-9.78057109086034e-06
-1.90074541672964e-05
-4.98428150577725e-05
-1.02251785298729e-05
-3.01643397177688e-05
-2.8780251101952e-05
-1.37911013007606e-05
-1.10414238691244e-05
-3.11163154969096e-06
-3.90892294205983e-05
-1.96525107043031e-05
-2.8872997523338e-05
-3.173821600884e-05
-2.83003682975772e-05
3.46460238999865e-06
-2.32274316371451e-05
-2.90017106586882e-05
-1.65916263208431e-05
-5.979678069644e-06
-2.15681697459409e-05
-1.15117116956629e-05
-1.59643867045039e-06
-3.10449257808865e-06
-1.10603936067263e-05
-3.42544019389318e-05
-1.72826168695311e-05
-2.47256005704879e-05
-1.44000947059417e-05
7.85650998388748e-07
-3.25382971553806e-05
-1.43745347969127e-05
-3.13816473790051e-05
-1.11885572174077e-05
-2.29567265959868e-05
-3.06246273320972e-05
-2.46910491737905e-05
2.2984897729575e-06
-2.85763136982389e-05
-4.40902078255753e-05
-2.18540050264053e-05
5.00966843476189e-08
-1.08104255630267e-05
-1.15397267800859e-05
-2.21825161017958e-05
-3.15814906744752e-05
-4.34779416455191e-05
-3.56558334863291e-06
-2.86508563762634e-05
-1.97581564964098e-05
-3.15522306232429e-05
-1.26516569936152e-05
-3.80709390112797e-05
-2.53230307562736e-05
-3.24364002648945e-05
-3.65118048269724e-05
-2.0360969425166e-05
-1.17650781815236e-05
-9.77049449471713e-06
-2.34645686561227e-05
-1.82597737389874e-05
-4.23855814644214e-05
-4.48052686025829e-06
-3.40779728770895e-05
-2.95145659554525e-05
-3.83877593350773e-05
-1.8910473910258e-05
-1.67997971636249e-05
-1.10205900071824e-05
-1.25568591189725e-05
-1.089957638395e-05
-2.94270432336253e-05
-2.1434410851352e-05
-2.80511097211632e-05
-2.26071386927899e-05
-4.00716201811538e-05
-6.00646192790261e-06
-2.76891682608176e-05
-2.3029928689463e-05
-2.1181613852994e-05
-1.05228728287877e-05
-6.89806421145905e-06
-3.19854849672924e-05
-1.57280528069074e-06
-1.83141122417474e-05
-2.37171866544575e-05
-4.10486093909704e-05
-2.71627727684929e-05
-2.92559802386477e-05
-4.7475769019271e-05
-3.9810985544791e-05
-1.1449579725273e-05
-2.84800256235761e-05
-3.9935336457291e-06
-2.67456976718503e-05
-1.73170095846712e-05
-1.96487298100653e-05
-4.16368903961222e-05
-2.51090163330377e-05
-1.82858833503961e-05
-3.6458154896271e-05
-1.83248699666124e-05
-1.7132647106083e-05
-1.49206691042796e-05
-1.13156958056018e-05
-1.15096274183139e-05
-1.3402903383361e-05
-3.21468777919124e-05
-3.15829004879183e-05
-2.03302661999391e-05
-7.80363794898399e-06
-3.36861475785301e-05
-3.24168912368175e-05
-4.42496337102444e-05
-1.11365745293573e-05
-3.52514575075945e-05
-3.63680609166171e-05
-1.63391567603259e-05
-2.1588137981731e-05
-1.14864643696015e-05
-2.21522418273172e-05
3.87626856146915e-06
-2.76835880234654e-05
-1.53687959618301e-05
-1.15965141779924e-05
7.88849808980271e-06
-1.68824169075403e-06
-2.11466216693332e-05
-9.36458856452246e-06
-2.70590003998449e-05
-8.46620222385079e-06
-2.79971929565867e-05
-2.59733033902577e-05
-1.80455772601123e-05
-3.13572829165755e-05
-2.36221855663948e-05
-1.19712887609637e-05
-3.41991445519454e-05
-2.44419681302051e-05
-1.8254501322291e-05
-1.0173792726921e-05
-1.74079879691731e-06
-3.02514144068157e-05
-1.84651851481508e-05
-2.24409591519552e-05
-1.90926821029902e-05
-1.45981650215482e-05
-3.64402822130943e-05
-2.19097391523176e-05
-2.99637043868243e-05
-1.29955444534443e-06
-1.424198190027e-05
-3.53513832278205e-05
-8.40856216762704e-07
-3.51035148062351e-05
-1.46330520812518e-05
-7.97858864800341e-06
-6.31145526069872e-06
-1.56898459257581e-05
-2.61808560753289e-05
-1.77742897857931e-05
-8.43261626200293e-06
-1.53325542509959e-05
-1.78198725127836e-05
-3.04285975022595e-05
-4.4880961214661e-05
-1.27765766927724e-05
-2.91699737030033e-05
-3.95451348666837e-05
-2.17134402172556e-05
-4.12246206213424e-05
-3.50369484404817e-05
-1.79590340548715e-05
-1.87171536810228e-05
-1.21956033899759e-05
-2.02621420605478e-05
-1.62813061486564e-05
-1.18730146181185e-05
-2.15522822753865e-05
-7.37868926139483e-06
-2.89269030932691e-06
-1.27541412411736e-05
-4.05682497000304e-05
-3.10991435711294e-06
-1.87630940270842e-05
-3.42858519277602e-05
-2.57113037618835e-05
-3.37690969415594e-05
-2.50728752177734e-05
5.05329410902702e-07
-3.60155492040073e-05
-1.47171376687699e-05
-8.30553754755523e-06
-3.28307328301872e-05
-2.84251893968648e-05
-4.92871812657356e-06
-2.01538448844368e-05
-6.01780236681557e-05
-7.53223823583754e-06
-1.81046698074665e-05
-1.04437905585055e-05
-7.60417452030691e-06
-2.75295694554147e-05
-3.69951105357408e-05
-1.39804437781369e-05
-3.4719948958668e-05
-2.54856124821819e-06
-8.57307886957507e-06
-9.85451979431884e-06
-1.90010523202204e-05
-2.8995725506312e-05
-1.57854845997031e-05
-2.29117435786946e-05
-2.19264135282547e-05
-1.22665608159579e-05
-5.63796483026854e-06
-1.4755778397015e-05
-2.27521942371754e-05
-2.1466605920557e-05
-1.93600464180431e-05
-2.42983442650517e-05
-3.58268782978484e-05
-3.36759811704359e-05
-2.85861028969141e-05
-2.79846291663644e-05
-2.0468366004048e-05
-2.61800295445032e-06
-1.62840128079159e-05
-1.87715995928622e-06
-2.88799771222372e-05
-4.57679700044593e-05
-2.82303561774147e-05
-1.51140713486577e-05
-2.18733307762999e-05
-2.184177893716e-05
-2.48175568905457e-05
-1.6804350670746e-05
-2.17615449284678e-05
-2.51868937703559e-05
-2.99081424473868e-05
-1.08465153972604e-05
-7.92888298136096e-06
-2.1658422477826e-05
-3.23955714869145e-05
-2.80370893050551e-05
-3.70793555581172e-05
1.4986928990537e-07
-2.93624845257652e-05
5.8318342287024e-06
4.2554400001729e-06
-2.4164610776143e-05
-2.58969223888553e-05
-2.1624876655157e-05
-1.79408128790327e-05
-1.48716380302545e-05
-1.49482070981732e-05
-1.47659207672005e-05
-4.19907885164313e-06
-7.55349159785709e-06
-1.28152473188498e-05
-3.3123256093175e-05
-1.94496033828938e-06
-3.3465914541302e-05
-4.77764359628305e-06
-1.0560503806554e-05
-2.67938283087089e-05
-1.18834370403439e-05
-1.59842556837923e-05
-1.21643916175656e-05
-4.27620434523804e-05
-2.43419494287126e-05
-1.5275715486983e-05
-2.58328624324448e-05
-4.08461189620297e-05
-2.79390440252311e-05
-3.08267388829223e-05
-7.84968628282951e-06
-1.12950461528802e-05
-2.06974334035595e-05
-2.14027338571056e-05
5.7429909024822e-06
-2.207155007055e-05
1.35877635709577e-06
-1.08981477457391e-05
-1.98026128456609e-05
3.128318772648e-08
-2.06379168499513e-05
-4.12025787819252e-05
-1.74706666292523e-05
6.94977311911951e-06
-1.58775149154995e-05
-1.50168768837542e-05
-3.24394830626355e-05
-9.4171421782084e-06
-1.62240172264186e-05
-8.17273606974905e-06
-1.84001005722758e-05
-1.64904607417674e-05
-2.16657945514653e-05
-3.93109978519042e-05
-1.7604700047604e-05
-3.79235251426285e-05
5.46836376820018e-06
-1.85865852703307e-05
-3.13026850928591e-05
-8.42679489465134e-06
1.82627167452265e-06
2.53560250696438e-06
-5.98702123636871e-06
-1.84020366518297e-05
-8.87731629994908e-06
-1.34801318158894e-05
-1.50508095216393e-05
-2.91552197063864e-05
-2.95254692293823e-05
-2.65150181135697e-05
-1.27256742987403e-05
-2.86377512145073e-05
-1.15678169247563e-05
-2.390332382489e-05
-2.3203308775585e-05
-2.44228590649823e-05
-2.18195476594918e-05
-1.67165656600716e-05
-2.1070236777065e-05
-3.03715543342338e-05
9.08172382954044e-06
-1.80818423448469e-05
-1.77066905928521e-05
-9.54618027679041e-06
-1.34566436858092e-05
-2.91425232916107e-05
-1.24140948263485e-05
-2.0778071660038e-05
-1.73201847656762e-05
-1.51513595299783e-05
-2.11416984598965e-05
-2.62426840668367e-05
-2.13566014552646e-05
-3.75692871822541e-05
-2.2517691480915e-05
-3.94463470789703e-05
-2.49868033386413e-05
-3.89934080898356e-05
-1.88228692813173e-05
-1.43385333588111e-05
-3.08451143711557e-05
-1.09136781698197e-05
-4.37128330837808e-05
-1.10009433850444e-06
-2.5137818470753e-05
-1.02426946086778e-05
-2.35651020355889e-05
5.44018886146554e-06
-2.34974505243439e-05
-7.79470860204302e-06
-3.22193931021231e-05
-2.24119000291968e-05
-1.46809034161594e-05
-4.38434669287923e-05
-1.6794587242684e-05
1.038696236185e-05
-1.90813985579038e-05
-1.45058801863622e-05
-2.66113220420133e-05
-1.6149862133167e-05
-1.19127937272616e-05
-2.04186481860777e-05
-2.52637285939164e-05
-2.7114056037281e-05
-8.57783762678187e-06
-4.31574614638482e-05
-2.18383388053084e-05
-6.55155588164111e-06
-2.46130399504734e-05
-2.34939543904736e-05
-1.86055256992017e-05
-5.53446382871629e-06
-1.19424658175846e-05
-2.04448245139267e-05
-2.78309778521755e-05
-2.52074258337045e-05
-2.17088835180034e-05
-1.9564498190267e-05
-3.9344954552803e-05
-1.57195469572201e-05
-1.32239481481254e-05
-1.83484006284667e-05
-1.47074618898977e-05
-2.84731736789216e-05
-6.02064351363395e-06
-2.30746058502443e-05
-1.99912048452625e-05
-1.56602757793932e-05
-2.54489156697836e-05
-2.62711123398619e-05
-1.96946260080179e-05
-2.9825005257262e-05
-2.20870838235176e-05
-1.49892049658634e-05
-5.38344120920814e-06
-1.62974897180598e-05
-3.45152517549204e-05
-4.76184849260615e-05
-9.11029475514408e-06
-3.2501189991838e-05
-1.77334163836899e-05
-1.64558967343494e-05
-2.34706931086023e-05
-3.40523947221028e-05
-6.13735929721002e-06
-5.15019147553599e-06
-1.70350950768412e-05
-2.90509962623978e-05
-3.24967741966082e-05
-1.67660292803076e-06
-2.53354541183076e-05
-2.59549296739689e-05
-2.15387171650493e-05
-2.60070489412541e-05
-1.23910837276028e-05
-1.16906324396724e-05
-1.11979736261409e-05
-3.35915407581801e-05
-3.28440047730743e-05
-3.75989148093083e-05
-2.43002713834292e-05
-2.63722072685995e-05
-3.79860081743829e-05
-2.23522554248654e-05
-1.79836751856663e-05
-1.60944842277308e-05
-1.79789903068753e-05
-1.82590169917699e-05
-3.81628914368234e-06
-2.03616407124027e-05
-3.84205040558088e-05
-1.48707321669634e-05
-2.8841474239722e-05
-2.48979326628528e-05
-2.79637154773294e-05
-8.00346139176609e-06
-2.73659972117169e-05
-1.80852777222421e-05
-1.37835398354369e-05
-5.26582503781839e-06
-3.41263212599395e-05
2.17757769885588e-07
1.0465969874395e-05
-2.72319738975291e-05
-2.26477791911365e-06
-4.88548305252391e-06
-2.58541789996282e-05
-2.14402304831497e-05
-9.42159683390864e-06
-2.22783150117426e-05
-2.89791911885743e-05
-2.32768598373688e-05
-2.02208338803675e-05
-3.67836117206086e-05
-2.37154161389389e-05
-1.94531469767591e-05
-4.68806337834126e-05
-3.17836479684303e-05
-3.94847432239765e-05
-2.01096528500703e-05
-3.15937068381844e-06
-2.67608737138358e-05
1.24134237530889e-06
-4.05364627194222e-05
2.69916544247418e-06
-5.77836464990614e-06
-2.08637821647146e-05
-1.08739109526475e-05
-3.17954035594174e-05
-1.48787708097142e-05
-4.41137672792801e-05
-2.46196689244274e-05
-4.67763131625299e-05
-3.76253637590522e-05
1.93495302252717e-06
-3.03161778215121e-05
-2.11608198580004e-05
-2.77802888469171e-05
-2.28607394145821e-05
-3.22503592716682e-05
-1.29939341219242e-05
-3.74738672325436e-05
-5.20718816743787e-06
-1.54318344280543e-05
-4.20223945327302e-06
-3.49340839982959e-05
-1.59227622320662e-05
-1.4361424018163e-05
-1.32853285050521e-05
-2.3816553575171e-05
-1.14927947669064e-05
-2.40033785766532e-05
-1.32354032225927e-05
-3.29442673342474e-05
-2.4338413487652e-05
-2.02542876922955e-05
-1.58010940939536e-05
-1.53848175218072e-05
-2.34693545353992e-05
-3.57308308716732e-05
-3.01936999205375e-05
-1.55521884314221e-05
-2.86878900871051e-05
-2.83192505118397e-05
1.61269299106243e-08
-9.95877363020431e-07
1.656406065418e-06
-2.15827514532393e-05
-2.86392103287689e-06
-1.95412034835767e-05
-3.98874112389847e-05
-2.74184768411154e-05
-2.73480400417671e-05
-2.98371348031828e-05
-8.53884452925208e-06
-1.27546308380438e-05
-1.51700572911823e-05
-2.94248489191445e-05
-1.98152977493415e-05
-1.397421635655e-05
-2.90871200500654e-05
-6.83642297648996e-06
-2.15723251418675e-05
-5.59179788890302e-06
-5.39218903364762e-06
-2.67291835211935e-05
-3.0832248886853e-05
-2.88258899685823e-05
-1.06162487234419e-05
-3.09265946337132e-05
-2.03611485665057e-05
-2.81656846747787e-05
-1.46781088135736e-05
-3.64246378241294e-05
-2.02318531638343e-05
-3.07700789460824e-05
-1.86344668153918e-05
-1.46646150135313e-05
-2.75919042871406e-05
-1.60689080248209e-05
-2.0701614738357e-05
-2.15243794323077e-05
-2.12769847657563e-05
-2.7442139371378e-05
1.83835721517153e-06
-6.05570557498173e-06
-8.51377024538274e-06
-3.56507727632044e-06
-1.74652007853271e-05
-2.39653959275705e-05
-4.35436545154658e-05
-1.20376383761437e-05
-1.61352970369773e-05
-1.07882182353316e-05
-1.99366154312607e-05
-4.28139019743676e-05
-2.56007262103999e-05
-3.14890683400144e-05
-9.83082255158557e-06
-9.76376343315753e-06
-2.27954674652446e-05
-2.40663817798483e-05
-3.67493378817779e-05
-2.50054902371755e-05
-1.52818571934858e-05
-2.34714321585346e-05
-5.86202804444208e-06
-2.96372278135891e-05
-1.66887327632689e-05
-3.22315960321453e-05
-2.77332364278378e-05
-5.8124267673959e-06
-2.42143267116593e-06
-1.39881152447487e-05
-1.75549635184718e-05
-2.10427325832312e-05
-1.06059081921333e-05
-1.17531764048793e-05
-3.78320766458983e-06
-2.17862322088492e-05
-2.2208221888781e-05
-2.72446839207672e-05
-1.57223641718734e-05
-3.26891325612396e-05
-3.76021273301821e-05
-1.9374261155428e-05
-1.72523746296687e-05
-3.04267674177411e-05
-2.66036162933374e-05
-1.91473493086584e-05
-1.17318660047649e-05
-1.88230170308328e-05
-2.8167925403857e-05
-2.11699298707713e-05
-1.28137406064755e-05
-2.58938464645733e-05
-3.08677325371072e-05
-5.0454327487354e-05
-8.77137050863523e-06
-1.31317002738284e-05
-2.27114595665651e-05
-7.41593456966209e-06
-2.25153743827679e-05
-7.57645343449266e-06
-1.34123429145632e-05
-4.61847225386523e-05
-3.43824840009638e-05
-2.05973208616175e-05
-1.65497149972954e-05
-2.11398905438088e-05
-3.29191589624661e-05
-2.77248884114412e-05
-1.7545704931462e-05
-1.15679165829085e-05
-3.0946600637593e-05
-5.68762172854762e-06
-1.58622772229824e-05
-2.47679100778823e-05
-2.4009512730599e-05
-2.18350482347249e-06
-1.8116226039502e-05
-2.81144815178047e-05
-1.36046387792436e-05
-9.89815838847696e-06
-2.540689557162e-05
-1.20910236396097e-05
-3.20713447369455e-05
-3.5729397512594e-05
-1.85504287657674e-05
-1.32726752004682e-05
-1.96119701592093e-05
-2.0783998751847e-05
-1.16745027879869e-05
-1.67676894266472e-05
-1.36713010596384e-05
-1.33354819306431e-05
-1.00177237446313e-05
-3.18582282670776e-05
-7.49316976910925e-06
-2.60681681462938e-05
-2.83542577064494e-05
-1.58069042635787e-05
-1.28681955368042e-05
-1.6471485019299e-05
-6.86265565131809e-06
-1.87909238652763e-05
-1.3551900223267e-05
-2.17651526861839e-05
-1.12311451317315e-05
-3.40161405532021e-05
-1.39686038562565e-05
-3.25068185817913e-05
-2.40315684669846e-05
-9.13267319358207e-06
-2.19066460601e-05
-2.39973927366136e-05
-9.71199561000877e-06
-2.65029517226129e-05
-7.04298948112621e-06
-2.88733891207567e-05
-3.86444014124736e-05
-3.81749036774775e-05
-1.93590751695669e-05
-4.92978087793687e-06
-5.30519885147139e-05
-3.28063144033394e-05
-6.13114620186669e-06
-2.79387754027038e-05
-2.4750038553399e-05
-2.39739711173478e-06
-2.51556590905032e-05
-2.38947883295977e-06
-1.48665230724154e-05
-2.1821874433058e-05
-3.3121296018189e-05
-6.74194781829106e-06
-1.362261660851e-05
-2.8128972556727e-05
-3.15793165816365e-05
-1.01256230971034e-05
-3.06061823015958e-05
-2.02062883803844e-05
3.4306394036257e-06
-1.58077199372006e-05
-2.52147928312836e-05
-1.04537760803076e-05
-1.78275374124977e-05
-4.24828821384959e-05
-5.93772393915371e-06
-1.58612664610003e-05
-1.78160314559267e-06
-2.62315903861646e-05
-1.83892790799095e-05
-3.14665264665174e-05
-2.89773766473057e-05
-3.8044523488205e-05
-8.59540668582536e-06
-4.74284036258557e-06
-1.75932706666392e-05
-5.5967450986938e-06
-2.73412006389342e-05
-2.84103954681391e-05
-1.43229445707171e-05
-3.18850680765701e-05
-2.31875949167279e-06
-4.20085550836007e-06
-1.85030971396561e-05
-2.4484419415609e-06
-2.85048447783475e-05
-1.31939204721906e-05
-1.26494988621734e-05
-1.91002580712232e-05
-3.93924518470878e-05
-5.40344848523385e-05
-1.91722950041992e-05
-9.57227328178032e-06
-2.64709870188035e-05
6.93357923502155e-07
-6.60973158381814e-06
-1.79431797391752e-05
-2.71932614977721e-05
-1.40448216574829e-06
-2.56426036308967e-05
5.03989119231628e-06
-1.49925514148272e-05
-8.19654790707189e-06
-8.24084586181041e-06
-3.29248344592374e-05
-1.89833768855762e-05
-3.92030504979592e-05
-1.26268997136382e-05
-1.27476484232803e-05
-1.49088251284385e-05
4.46174719120453e-06
-1.15943392055816e-05
-3.21394630378818e-05
-2.04758779274037e-05
-1.2452665712337e-05
-3.64805532610838e-05
-4.08898781879553e-05
-5.99528288943706e-06
-1.98622555680717e-05
-2.61183728140684e-05
-1.79143729053578e-05
-1.02413090307822e-05
-1.05191387638011e-05
-3.33089753332891e-05
-2.31278495886172e-05
-2.05729264847649e-05
-2.06735788938481e-05
-3.19543392301188e-05
-2.85986662301775e-05
-1.39496643387849e-05
-7.0774843857538e-06
-7.17418335132358e-06
-3.44843135676298e-05
-2.70790445147617e-05
-3.5857713825559e-05
-2.70032735543619e-05
-4.51437702181679e-06
-2.88635459142508e-05
1.74402247810851e-06
-2.06103497790905e-05
-2.19291948471364e-05
-2.76679592572513e-05
-3.62923801153484e-05
-3.11435203756885e-05
-3.34499963127921e-05
-1.03085316760686e-05
-1.67773369835412e-05
-2.56990987304125e-05
2.61316544721956e-06
-8.59777076738964e-06
-1.00708844653214e-05
-2.88972640134917e-05
-1.86949595337829e-05
-1.20215339899612e-05
-1.71963965192922e-05
-1.30116975255253e-05
-1.66467162061835e-05
-3.12518817042463e-05
-4.70971843117236e-05
-1.26134441321083e-05
-2.77367852639431e-05
-2.12873851199869e-05
-7.04976403695156e-06
-1.92930049994535e-05
-1.90829634721381e-05
-1.9733262027743e-05
-1.2530454908363e-05
-2.08592093412834e-05
-1.82380845108252e-05
-1.07189489942347e-05
-4.04448042196022e-05
-2.13101678078568e-05
-1.36988080903316e-05
-8.79143039552544e-06
-1.80571863749269e-05
-2.64578089433323e-05
-3.26832390729015e-06
-2.04487465558399e-05
-1.25088953557852e-05
-2.16693772238123e-05
-1.57163165838996e-05
-1.51463289302437e-05
-4.25558990176986e-06
-2.34844533213745e-05
-2.25308328250406e-05
-4.10306215242722e-05
-1.27325915633619e-05
-1.15319053666959e-05
-1.36849957007366e-05
-2.45095889434734e-05
-2.39110350452965e-05
-1.458464990011e-05
-2.07990410507778e-05
-2.2676016283918e-05
-4.25066449379262e-05
-8.71621459908567e-06
-1.52207428415467e-06
-2.81154241983264e-05
-1.46144969721699e-05
-2.37959829554664e-05
-2.33476441956811e-05
-2.199418955278e-05
-1.61286279522499e-05
-1.08633053069242e-05
-1.23704373002803e-05
-5.06199230514084e-05
-3.68274006856896e-05
-3.86842219263221e-06
-3.52116217680273e-05
-2.09065931703138e-06
-1.30976756402814e-05
-3.62592484948586e-05
-2.05695573210562e-05
-1.57134380289417e-05
-2.77095348779206e-05
-9.10829518154846e-06
-7.09952642772242e-06
-1.47529393407382e-05
-9.7075586849766e-06
-1.49905734657413e-05
-2.07240814943132e-05
-5.54383458936998e-06
-3.81908845944302e-05
-2.14979729611775e-05
-1.62931960852138e-05
-2.34753027888963e-05
-2.07948591098613e-05
-2.90684256677209e-05
-4.0244026051609e-06
-2.58939804684976e-05
-3.35320838621824e-05
-1.72287923275518e-06
-7.32083588751034e-06
-2.53899114156058e-05
-3.84073879009967e-05
-2.81801386939083e-05
-3.21973595732471e-05
-2.72991457137319e-05
-1.24981989511494e-05
-8.66997040052708e-06
-9.66007517210756e-06
-1.54666874702622e-05
-2.94374774091524e-05
-1.0601721444778e-05
-1.71349598464529e-05
-2.95525411461446e-05
-1.3062040352189e-05
-3.3952504734151e-06
-1.59221409265434e-05
-3.7245176337735e-05
-2.24138143323401e-05
-5.31437091857949e-05
-1.90620339318386e-05
-2.60124733053728e-05
-1.40729767166695e-05
-3.92069942996603e-05
-1.92416300688943e-05
-3.28184298184738e-05
-3.59538690833291e-05
-2.7046849502259e-05
-2.93032530680379e-05
2.55082697927475e-06
-4.19540881018675e-05
-1.19010306060785e-05
-1.74045834793037e-05
-3.5577960326533e-06
-1.77216140670405e-05
-6.90771039807994e-06
-1.22942662716604e-05
-2.24664257128751e-05
-1.97423575561853e-05
-1.7577714264799e-05
-3.31731221326497e-05
-2.75406131855405e-05
-1.39643959044356e-05
-1.05963201513219e-05
-2.46343135020547e-05
-9.80311899191792e-06
-3.76350472915825e-05
-1.64895603013084e-05
-1.28993250768094e-05
-2.0278031667487e-05
-8.93780193508908e-06
-1.05102662361988e-05
-2.206769273506e-05
-4.43422413081311e-05
1.69619905506813e-06
-2.10320665148648e-05
-2.63096593847611e-05
-8.77418042030895e-07
-4.42111318333898e-05
-1.76570208536112e-05
-1.02234043236421e-05
-2.37833631050001e-05
1.23229631106123e-05
-1.0998960761816e-05
3.87235665398964e-06
-3.70341676083983e-05
-9.43492650106246e-06
-1.81124872106681e-05
-1.64636961777993e-05
-1.86628819033137e-05
-4.27667467491178e-05
-2.4842716647186e-05
-1.98362955369517e-05
-1.51546055790748e-05
-1.57638988257944e-05
-5.81948619228142e-06
-1.70719815446545e-05
-2.19328298074934e-05
-1.2495200439547e-05
-2.02456042568988e-05
-1.68501755473925e-05
-8.42734731028988e-06
-2.67074757868596e-05
4.16318768062227e-06
-2.5140684066859e-05
1.2910777218995e-06
-7.63749320424906e-06
-3.27967352686878e-05
-2.7919695185158e-05
-1.86752907513137e-05
-5.04002001135854e-05
-1.64840079542325e-05
-2.63653924634664e-05
-1.99742721842524e-05
-1.06885634104628e-05
2.32021581109509e-07
-1.37001496611921e-05
-3.03881754494571e-05
-3.96127549173193e-05
-7.55216978621531e-06
-3.34561224075176e-05
-3.17895599469989e-06
-1.61975872869848e-05
-1.06232128514498e-05
-2.01081691685591e-05
-2.01624266868805e-05
-2.84263081974988e-05
-7.35917372834226e-06
-1.59247570507513e-05
-3.05100258422081e-05
-6.68040819396408e-06
-4.5430601544297e-06
-4.29996388214613e-06
-2.07502328578523e-05
1.22071973457881e-06
-3.03313168836847e-05
-3.1694651017367e-05
-1.60810016679076e-05
-2.03314082993778e-05
-3.83956042557048e-05
-1.11646558543168e-07
-4.64082968779429e-06
-1.35156499276528e-05
-2.94194088682451e-05
1.00856907459406e-05
-2.67692573666836e-05
-1.92120395143149e-05
-1.73428465196221e-05
-1.40903283470716e-05
-4.45255506673104e-06
1.4027758705267e-06
-2.10909153174696e-05
-2.52175503386843e-05
-8.62714564801394e-06
-2.51176780675289e-05
-1.80757836363658e-05
-1.96754479354396e-05
-7.7503607723858e-06
-3.41374195790849e-05
-3.15253128295373e-07
-1.17380797105542e-05
-1.7053721666843e-05
-9.66902504194269e-07
-2.23220502051053e-05
-2.87239436794983e-05
-2.04076811560237e-05
-1.41253026162164e-05
-2.48407637248447e-05
-3.35896122130826e-05
-2.06577753198687e-05
-2.82796820558024e-05
-3.96666555143594e-05
-2.75768546263698e-05
1.00037945161675e-05
8.48182697510372e-07
-6.73278428526264e-06
-2.05300757666224e-05
1.24291332548915e-05
-2.95660111034848e-05
-2.5151073966323e-05
-1.94302357964776e-05
-1.44969711732577e-05
2.9862146241651e-06
-1.75156871645835e-05
-1.02600553565713e-05
-9.31163822745917e-06
-1.76948205443463e-05
-3.13719791505259e-05
-3.63214119653218e-07
-1.20498472595411e-05
-2.00044252238371e-05
-7.66296569160149e-07
-2.16746949697836e-05
-1.44446819569567e-05
-1.70053185360996e-05
-4.45887585353753e-05
-2.38884321596599e-05
-1.67971961573381e-05
-3.09001306683007e-05
-1.41503409831144e-05
-1.39312015271368e-05
-2.80395134876756e-05
-2.14707571376406e-05
-1.72726566938002e-05
8.2113559214325e-06
-2.11846379950005e-05
-2.16788517018453e-05
5.33332441186513e-06
-2.85880347167407e-05
-1.8019700204618e-05
-2.71785786393061e-05
-9.07996519107543e-06
-1.62722434331124e-05
-2.61352379338922e-05
-2.55103273807637e-05
-6.81505436067937e-06
-3.54217026243338e-05
-1.0763658961369e-05
-1.805433491762e-05
-2.56298125592409e-05
-1.64903408770774e-05
-1.06198605125118e-05
-9.03206835976036e-06
-1.68731862600067e-05
-3.28975791959573e-05
-1.02050043386638e-05
-2.21837593365776e-05
-2.33143960241805e-05
-2.94571862753179e-05
-3.24821131843599e-06
-1.81760908011852e-05
-2.0698596052059e-05
-6.48685195858652e-06
-2.99205284194985e-06
-7.11997903335799e-06
-1.57865931979497e-05
-2.80030717395497e-05
-1.93354238521854e-05
-1.87430650321453e-05
-1.9487901819308e-05
-2.48458510326208e-05
-9.80177310304677e-06
-8.52011316867358e-06
-3.16908380854366e-06
-1.3660659334847e-06
-1.9004260996698e-05
-1.37683073855232e-05
-2.37423903754679e-05
-7.28389962656321e-06
-8.00128258766542e-06
-2.66967700692084e-06
-1.5620858490103e-05
-2.22876336112826e-05
-2.60623441084261e-05
-1.96897421325004e-05
-6.00225241104855e-06
-1.33828905699913e-05
-3.86768037809239e-05
-6.14319266728942e-06
-2.28991930363371e-05
-2.08907556665481e-05
-7.6228190669393e-06
-3.0290244921964e-05
-3.50482247900965e-06
-1.11800474580562e-05
-2.39904799471492e-05
-2.30687405590183e-05
7.33876312508304e-07
-2.11237357338635e-05
-3.19599990871077e-05
-3.31753758837798e-05
-2.17996482639502e-05
-2.49254381793987e-05
-4.2394257107844e-05
-7.10092341522801e-06
-9.09280052360808e-06
-2.7835333790134e-05
-4.11576608622206e-06
-1.92293681032191e-05
-3.47754474516555e-05
-2.48884171854271e-06
-2.1374588027188e-05
-1.91418325353358e-05
-1.92866735266032e-05
-3.99236825175707e-05
-2.89565406797968e-05
-3.97358579832533e-05
-1.10548907523419e-05
-1.60877727918117e-05
-3.25385077394219e-05
-1.45035853305003e-05
-1.99177580939174e-05
1.05376563630362e-07
-1.19560110073442e-05
-1.43734826771517e-05
-2.09538592094801e-05
-2.03930726485864e-05
-3.24338005485726e-05
-1.48813657221245e-05
-1.1919582426859e-05
-2.35847873451262e-05
-2.9914657399597e-05
-2.74402977126587e-05
-2.96200120484091e-05
-1.72642695818004e-05
-2.0426123592341e-05
-3.67958575506539e-05
-1.99654768531737e-05
-2.12379280065252e-05
-1.38494606860904e-05
-2.36647964918393e-05
-1.71121005862892e-05
-2.29047216948964e-05
-2.20558021942059e-05
-3.42006097048801e-05
-4.63199224628524e-05
2.00419417912053e-05
-8.98837657003822e-06
-2.27128891088055e-05
-1.6137413790162e-05
-2.99451248263469e-05
-7.44960778375301e-06
-1.89764469476831e-05
-2.30299751807169e-05
-2.04427473254854e-05
-2.32662252186656e-05
-1.98859935809597e-05
-2.76688708050417e-05
-2.98989142421161e-05
-2.21300737837879e-05
-3.61944115180436e-05
-2.00734276384229e-05
-1.2218205161574e-05
-3.06574299059369e-05
2.59201590759916e-06
-2.68223548948901e-05
-1.88022415658921e-05
-1.94749575643051e-05
-3.83420199454871e-05
-2.90611078069354e-05
-2.90124700550301e-05
-1.61965876442243e-05
-4.18384889121514e-05
-2.67265171625855e-05
-6.42232035483255e-06
-3.6846526842891e-05
-2.06495402665219e-05
-1.17156572181321e-05
-3.28612014852897e-05
-2.79806250996295e-05
-1.12221571567623e-05
-3.74061741379153e-06
-1.29077907010361e-05
-3.37495369447014e-05
-1.26737044231545e-05
-1.36580661449915e-05
-1.78558993254581e-05
-1.42387440620977e-05
-2.16711772251247e-06
-9.48001400874558e-06
-2.33912646724133e-05
-5.13632006022328e-06
-4.38959643259231e-06
-1.33142560868974e-05
-2.16293650145752e-05
-2.23414017719686e-05
-2.58030439615544e-05
-4.74146244501301e-05
-1.94364309850127e-05
-1.02327423979315e-05
-1.93895008856944e-05
-2.79151640621566e-05
-1.12822679718488e-05
-2.59718729587069e-05
-4.22095735314072e-05
-1.69153384918304e-05
-1.39353170540156e-05
-3.083964100261e-05
-2.77250463639196e-05
-1.80306279887363e-05
-2.700246428366e-05
-1.59917830030742e-05
-1.84198569461836e-05
-2.29294363682239e-05
-2.64951081488806e-05
-2.37645790326853e-05
-1.84585607113468e-05
-1.03992459777507e-05
-1.9674379221517e-05
-2.95172513066439e-05
-1.54642152039482e-05
-2.037160301129e-05
-1.51001061120858e-05
-5.81939276271234e-06
-2.77483565152274e-05
-1.69436661276667e-05
-1.27542274101545e-06
-2.26112658364307e-05
-2.90695272301339e-05
-2.76196994792042e-05
-1.3322335899004e-05
-3.00717386796794e-05
-2.11293432147437e-05
-2.23468087960396e-05
-2.10675556353835e-05
4.61941693292209e-07
-4.57953810514373e-05
-3.15616833611395e-05
-1.38888786914993e-05
-8.141387823839e-06
-2.97268738513098e-05
-2.02595933518885e-05
-2.11766485877776e-05
-1.90633893259057e-06
-1.82670463021312e-05
2.01161835290767e-07
9.21850919386416e-07
-9.26430099349422e-06
-1.8356449200351e-05
-2.23819791113466e-05
-7.1701359462697e-06
-1.54183771400528e-05
-1.19846575774522e-06
-2.13491845674473e-05
-2.05355613024044e-05
-2.88409768885922e-05
-3.6634060919472e-06
-1.01998334158311e-05
-8.45416111623441e-06
-3.45484709912428e-05
-3.46921603637207e-06
-2.97391292799996e-05
-1.13515595998618e-05
-7.35008208431312e-06
-1.62553846125378e-05
-2.46624087509734e-05
-1.75765830782442e-05
-1.86211131424121e-05
-1.72226431077298e-05
-1.14964621223952e-05
-3.01718668286186e-06
-2.91952845820321e-05
-2.49794359604588e-05
-3.96895635511708e-05
-2.53604984500984e-05
-1.68859264371811e-05
-1.98655029719521e-05
-2.3681301389732e-05
-1.62125350888524e-05
-3.47001006179845e-05
-1.04636695776211e-05
-1.4078634722664e-05
-1.43742398934254e-05
-1.60932965925417e-05
-1.40950465487149e-05
-1.33346592235434e-05
-9.15280806764004e-06
-1.92632334086637e-05
-1.83399740363065e-05
-2.37351516581345e-05
-1.95862202899584e-05
-1.1447217209897e-05
-1.04805224873732e-05
-2.85039324035749e-05
-6.69960127978054e-06
-1.74128521437331e-05
-1.65158983110942e-05
-3.86784706518388e-05
3.31275143432245e-06
-9.47105715642839e-06
-2.37205674701844e-05
-3.2769230959055e-05
-3.60112425493531e-05
-1.27399737660422e-05
-1.8992291567702e-05
-1.35316850007931e-05
-2.25459566590114e-05
-1.70016346475969e-05
-9.79177693826559e-06
-1.33355716521553e-05
-3.22527405754008e-05
-8.44479077645767e-06
-1.22033393214812e-05
-1.94345953147709e-05
-4.38782203725189e-05
-3.84689569358425e-06
-2.89021724469176e-05
-3.08821274860092e-05
-2.58404806646344e-05
-1.61237030094331e-05
-1.69637045636283e-05
-1.22533388014051e-05
-3.48682698667647e-05
-1.94069481952173e-05
-2.64765527896514e-05
-1.90706421501615e-05
-1.74954382962419e-05
-3.61964781983213e-05
-3.06469720199712e-05
-2.83231379057893e-05
-1.71259616300239e-05
-2.72143160607082e-05
-5.88040509997765e-06
-2.03938812081842e-05
-1.42973193957752e-05
-2.96259322846632e-05
-8.20299103510622e-06
-3.59732994017289e-06
-1.35541068490429e-05
-1.70881327550753e-05
-2.28838420018741e-05
-1.3532422264461e-05
-3.74929358112679e-05
-1.62420372136515e-05
-4.16799713134835e-05
-1.95037877528717e-05
-1.19600630640415e-05
-3.94684362162483e-05
-6.62309138958411e-06
-3.39000846945401e-05
-2.46698796387443e-05
-2.15027684942464e-05
-2.73066686986075e-05
-1.67729368022833e-05
-3.67822509803346e-05
-1.4228482646003e-05
-1.0946935731731e-05
-3.32140035981759e-05
-2.8141935161411e-05
-2.55348286077164e-05
-1.83166853336359e-05
-2.69278768166607e-05
-1.85987597529484e-05
-3.09514031807325e-05
-9.32842462113709e-06
-2.99719553111671e-06
-3.82305327866575e-05
-1.09681097564446e-05
-4.80090972268057e-06
-3.2777937158749e-05
-1.23235008119356e-05
-2.08493845787645e-05
-2.72685311637559e-06
-1.9324552073621e-05
-3.15189463606316e-05
-1.99488820800213e-05
-3.36247495422076e-05
-2.7346287853279e-05
-7.77041105668383e-06
-1.29059811466086e-05
-2.09008546479257e-07
-3.18648529626467e-06
-2.14651942373681e-05
-3.93793671971017e-05
-1.83361624643192e-05
-1.42259895835498e-05
-1.099337830341e-05
-1.82628727828211e-05
-2.00112220726036e-05
-1.59672121067419e-05
-2.34625246874047e-05
-1.39924558788996e-05
-1.25359683961507e-05
-1.66977985260823e-05
-1.73493891804969e-05
-3.56204949920485e-05
-1.61835681728528e-05
-1.29451500686358e-05
-2.5446560393014e-05
-3.68765218567595e-05
-5.42801233916086e-06
-3.01966544774954e-05
-2.62680852566694e-05
-2.9193622972021e-05
1.24282450830213e-06
-1.48524690725391e-05
-1.05501535960531e-07
-2.39199964749708e-05
-1.81256736512124e-05
-2.53174584523876e-05
8.77674435388395e-07
-2.14514990035227e-05
-4.14722439836865e-06
-2.43966954422767e-05
-2.1488333982566e-05
-2.96656840871567e-05
-3.81240965353578e-05
-2.39177033371197e-05
-1.36875852027901e-05
-3.1851449038859e-05
-1.25741622561862e-05
-1.37289267131848e-05
-3.98849578695434e-05
1.27363800326041e-05
-9.97714797385193e-06
-2.63878061859334e-05
-9.63847973158682e-08
-9.78881763784156e-06
-5.05367320756572e-06
-2.65044319292936e-05
-1.73617617569216e-05
-2.44548335200644e-05
-2.77249503577919e-05
4.87234587919796e-06
-1.13073700079857e-05
-4.23556880880447e-05
-1.3805389932548e-05
-2.46424020928994e-05
-3.43942350475915e-05
-2.78907948493319e-05
-1.60576666195818e-05
-1.10162959095995e-05
-4.20079722723132e-06
-4.88249216425162e-05
-1.41237575704743e-05
-2.26947759844182e-05
-1.10346897210024e-05
-1.61939714919533e-05
-7.1886800335955e-06
-2.27341935480767e-05
-3.09481971773206e-05
-3.21486275174265e-05
-3.95871371350066e-05
-1.86946832967589e-05
1.03009010398074e-06
-5.8310211702813e-06
-6.08617683174145e-06
-2.67943183778048e-05
-1.26458177521561e-05
-9.89854124288904e-06
-3.2529705694471e-05
-3.55803774503563e-05
-5.23364727955419e-06
-2.57527424179839e-05
6.77796443189915e-06
-1.12285963236395e-05
-2.76768680980813e-05
-4.86379383707892e-05
-2.25346589290774e-05
-1.19397068553844e-05
-8.66715671206419e-06
-2.88886250096174e-05
-2.734682324546e-05
-3.65620428100255e-05
-2.74102402162429e-05
-1.17593585165776e-05
-8.67556829441282e-06
-1.83112133085232e-05
-3.85506618489528e-05
-2.13325796416584e-05
-2.33503463358676e-05
-5.9217485337504e-06
-1.24191017252344e-05
-3.05647474988598e-05
-2.00048027296675e-05
-1.61956337576664e-05
-2.53829726843117e-05
4.36701553493175e-06
-4.04342501167678e-05
-1.65169203776619e-05
-6.68451535616924e-06
-1.15048897585069e-05
-2.31028011301236e-05
-1.46563076171121e-05
-1.64908008567894e-05
-1.62055250744212e-05
-1.29902282381125e-05
3.85016239984771e-06
-2.58081071866725e-05
-3.90391014630734e-06
-2.33475791501071e-05
-1.49537127851875e-05
-9.10940962134093e-06
-1.11499089318906e-05
-1.97047226160027e-05
-7.71652224732579e-06
3.84257525633648e-06
-3.96745442797373e-06
-2.30242157727489e-05
-2.0107606619835e-05
-1.26939098511067e-05
-1.60398691092961e-05
5.34014141223899e-06
-2.29797090707919e-05
-1.63077469577748e-05
-2.49379860060045e-05
-3.29384629194054e-05
-1.93025871234665e-05
7.41560864358094e-06
-2.06847447611625e-05
-2.19762585544891e-05
-2.40156438915565e-05
-9.89675395305799e-06
-2.51930151438847e-05
-2.44765160827794e-05
-3.17330391497861e-05
-1.72553580696027e-05
-1.25523151646902e-05
-1.89793314508219e-05
-1.44060472739488e-05
-2.90273129693449e-05
-1.18667341057614e-05
-2.07455892457912e-05
-1.45943751375603e-05
-2.22712744034465e-05
-1.29071141371666e-06
-2.36178859064714e-05
-4.81971526613306e-06
-5.72613521108952e-06
1.77116390001624e-06
-2.16622637841883e-05
-2.19527585579963e-05
-2.32921875542632e-05
-3.69749444616817e-05
-3.97673384355806e-05
-6.82893444195279e-06
-2.55538786049808e-05
-2.27389012547195e-05
-2.39195390994866e-05
-3.69229515620353e-05
-1.70078884523565e-05
-1.46051065140881e-05
-4.2876271237425e-06
7.86824263381224e-06
-1.09267534616111e-05
-1.56697606089838e-05
-2.39450239329898e-05
-4.06881604916242e-05
-1.97198550138036e-07
-3.38853066741666e-05
-1.62374983311521e-05
1.15924969375931e-06
-4.21130918827105e-07
-4.16521396120381e-05
-2.02311006769567e-05
-1.97256997018659e-05
1.14013981272807e-05
-1.50088743602623e-05
-1.92799340548732e-05
-4.12450890884459e-05
-3.02351033363417e-05
-1.42963292541579e-05
-1.52252073473185e-05
-3.11950986297578e-05
-1.74797861289653e-05
-6.25175577094668e-06
-2.27572796396255e-05
-2.32499676426831e-05
-3.5733965678055e-05
-2.46709692359299e-06
-3.78912154098454e-05
-1.62132754952437e-05
-4.31053036253286e-05
-2.27558231012561e-05
-1.80089468180007e-05
-2.34036936803789e-05
-1.19662081676505e-05
1.16908736203462e-05
-3.11960304236489e-05
1.31309188908782e-05
-2.17835295206985e-05
-2.79433894082598e-05
-4.22933252916269e-05
-2.10812829149501e-05
-2.11193155554961e-05
-2.50508641584969e-05
-2.56183961735757e-05
-1.4985142739435e-05
-6.87077464257885e-06
-1.80543363675374e-05
-1.33803539954405e-05
8.52175404849914e-07
-6.79644305012581e-06
-5.17372571670928e-06
-3.99064203323846e-05
-3.11617749164665e-05
-2.79627339248332e-05
-1.50967551041637e-05
-1.73631282803353e-06
-2.38394841085241e-05
-9.66039901837795e-06
-6.16895850380066e-06
-3.14841794489171e-05
-2.01603129427261e-05
9.41023840714492e-06
-3.12924374682431e-05
-2.14247322320674e-05
-3.25800521634528e-05
-2.52815694949408e-07
-1.02893741240591e-05
-4.1415407847367e-05
-1.17839046809898e-05
-3.2125950917217e-05
-1.04523430381882e-05
-1.20706873125688e-05
-2.75011763815121e-05
-1.46998648447997e-05
-2.47124823456603e-05
3.3602229694073e-06
-3.90453444449854e-05
-2.6608034399573e-05
-3.43511948338914e-05
-9.84471159412417e-06
-3.34008453992087e-05
-1.32347723617602e-05
-1.63955222463183e-05
6.63726893719173e-07
-3.00316070825847e-05
-1.09260001433119e-05
-3.19561283035313e-05
-1.49121785937748e-05
-7.21196220559575e-06
-1.1079381745185e-05
-2.06005422377213e-05
-2.31870338468477e-05
-1.50037678894259e-05
-1.15179346334437e-05
-2.51051550976066e-05
-1.1464921798649e-05
-3.71896133828434e-05
-3.86423884921602e-05
-1.05480267288821e-05
-1.78916963465484e-05
-2.26126346407666e-05
-2.28689320235258e-05
-3.20948434332076e-05
-1.48117227915438e-05
-7.94030397003316e-06
-1.57705762085331e-05
4.35905484939032e-06
-1.75734738456723e-05
-1.54062890428747e-05
-1.71383749688927e-05
-3.09180237555736e-06
-5.09869567894434e-06
-3.61459475169092e-05
-1.93961914260903e-05
-1.33213890730873e-05
-2.00088950330519e-05
-2.11872234405758e-05
-2.47348401380604e-05
-1.98565789056243e-05
-2.24527605100891e-05
-1.15581327721063e-05
-1.06723388823248e-06
-7.81824677528488e-06
-2.02175381060515e-06
-1.63914545140518e-05
-1.21113542335091e-05
-2.1102458707975e-05
-3.39541146246644e-05
-5.49085314879433e-08
-2.26428571481871e-05
-9.87278352266901e-06
2.67087285928343e-06
1.210345081355e-05
-5.38901396790348e-06
-1.67925766942262e-05
-1.23411908538415e-05
-6.58450176744245e-05
-1.41071422628039e-05
-1.10285988235134e-05
-1.77094345485027e-05
-1.43262278737218e-05
-3.89675193016471e-05
-4.49433306101001e-05
-1.46595921292905e-05
-4.27196724339017e-05
-1.92905758214419e-05
-7.45648977339976e-06
-3.30749042687145e-05
-1.50716626464058e-05
-3.36468089417826e-05
-1.81356716652603e-05
-1.89182125759809e-05
-2.00517227631206e-05
-2.79487768223299e-05
-2.32146363347762e-05
-9.01108959760849e-06
-5.79648558029492e-07
-3.28564601907856e-05
-1.35137596938648e-05
-2.08087143712384e-05
-1.91251677857888e-05
-2.91177843332769e-05
-7.44914589024297e-06
-1.34986824588302e-05
-8.44922539686076e-06
-1.80266255126084e-05
-2.15360641012663e-05
-2.40854271299182e-05
-5.58926296850777e-06
-2.83116667719511e-05
-2.36145500906779e-05
-3.22034932781203e-06
-2.68378251773593e-05
-8.30636622018038e-06
-4.00055518057358e-06
-2.44189418961964e-05
-4.33703207417063e-05
-3.10369310454171e-05
-3.67337658018814e-05
-4.64490292335522e-05
-5.71390991208077e-06
-1.9780698261197e-05
-2.55119964593745e-05
-9.23841578234701e-06
-1.06880973202574e-05
-4.5228994834671e-05
-1.48438736186281e-05
-2.04132101662697e-05
-1.95391857636519e-05
-3.34592195553797e-05
-2.21680578634735e-05
1.41183099324962e-07
-7.31835208237148e-06
-2.49655245739654e-05
-1.20922626481337e-05
-2.0771442478104e-05
-1.93073193706166e-05
-2.6182181068707e-05
1.59081352522038e-05
-2.19573430797957e-05
-3.76404640930224e-05
-3.39070140714339e-05
-1.09464939343677e-05
-1.15392992115708e-05
-2.89966615645582e-05
-2.41946425777595e-05
-2.24194601790493e-05
-2.55760654256257e-05
-2.66515647373693e-05
-3.22391112510267e-05
-7.92243048830698e-06
-8.291537274951e-06
-2.55695277010936e-05
-2.69635174689846e-05
-4.54867679516895e-05
-4.32711188072208e-05
-1.31524414194351e-05
-2.50966874744794e-05
-2.01428755049425e-05
-4.15524944359056e-05
-3.43812333741778e-05
-4.090330576806e-06
-2.84990778426067e-05
-2.11856836397401e-05
-1.63402477416977e-05
1.1975750535499e-05
-1.99660884297876e-05
1.06453744732175e-07
-1.61828206828418e-05
-1.32507129416378e-05
-1.57817821972292e-05
-3.0228903420508e-05
-2.39214089057892e-05
-4.72762128879555e-07
-6.32621630752392e-06
-2.51128966291999e-05
2.58420383818637e-06
-2.34450517904479e-05
-8.40680603296386e-06
-2.90216329898169e-05
-1.14041565056993e-05
-3.63011079901964e-05
-3.81710038190177e-06
-1.29063190429683e-05
-3.53149675721708e-05
-3.13710192098062e-05
-6.98782275919584e-06
-1.82432729471114e-05
-3.12893255530281e-05
-1.2253633789417e-05
-4.76173071931475e-07
-1.82937729863546e-05
-1.96792035502734e-05
1.53097635947399e-06
-3.77013570222598e-05
-1.13327868276663e-05
-2.44173718242549e-05
-2.56951928643098e-05
-5.89731164555562e-06
-3.6833192573603e-05
-1.00109396918268e-05
-2.19356688031017e-05
-2.26959789629134e-05
-1.45980769868071e-05
-4.02252073126642e-05
-1.86822444982732e-05
-4.74121408391289e-05
-2.79107277229875e-05
3.57077279584184e-06
-1.10222613822367e-05
-1.97294839235962e-05
-4.53736837279656e-06
-1.50556721396645e-05
-3.24942538547955e-05
-2.76270257666219e-05
-1.30429906831187e-05
-1.70926366188644e-05
-1.29268552745541e-05
-2.73541245729137e-05
-2.64871860745334e-05
-1.06559765601513e-05
-4.1153545314671e-05
-1.67620174499594e-05
-2.32093932169912e-05
-3.70370936233271e-05
-3.20501165752929e-05
-1.69757873682756e-05
-2.10901227255543e-05
-2.69522994751715e-05
-1.89556931744468e-05
-2.45581250488177e-06
-2.63178517059789e-05
-4.23788131164863e-05
-1.86120644993247e-05
-1.11440526726802e-05
2.80061740636089e-06
-2.11814485697427e-05
-1.41452205938488e-05
-2.6350986869261e-05
-2.1084410622238e-05
-3.31910707829345e-05
-3.20112211052411e-05
-3.55729925910481e-05
-2.55366864165376e-05
-2.94108323524567e-05
-2.75629154210446e-05
-3.17859913358664e-05
-3.80079985419793e-06
-2.94745961930789e-05
-2.01910342050332e-07
-4.84363785793142e-06
-2.82315806670748e-05
-3.75142343737909e-05
-3.2466388964582e-05
-2.226457676456e-05
-7.28594488299622e-06
-3.1468480357254e-06
-2.66767352818024e-05
-2.02964891661794e-05
-2.59495004510435e-05
-3.17278831960408e-05
-2.23093456004078e-05
-2.93579335906712e-05
-1.35734189422395e-06
-2.2102014589579e-05
-3.28092898713036e-05
-1.60706573969696e-05
-9.82563268016815e-06
-3.80023969943397e-05
-3.63299941794544e-05
-2.6887082248008e-05
-1.72838696993146e-05
2.32715641728617e-07
-2.92166336465083e-05
-1.02588902449223e-05
-2.7622149346365e-05
-3.23820609478464e-05
-1.37685838654975e-05
-4.33781082728692e-05
-1.54435512356419e-05
-1.05772856202092e-05
-2.87161712540608e-05
-2.84637238777187e-05
-3.83190155470522e-05
-2.51254060469691e-05
-2.0916534174783e-05
-1.54318340218239e-05
-2.96907583985139e-05
-1.98944528150318e-05
-1.99597143566998e-06
-1.04829352936629e-05
-2.18379115306401e-05
-3.44057112800535e-05
-2.23041113742088e-05
-1.93414057266103e-05
-2.62666832145993e-05
-2.68311006954951e-05
-3.18789980721953e-05
-6.92781541281226e-06
-3.73303535648243e-05
-2.03107601461947e-05
-8.40872989399232e-06
-5.75959158324855e-06
-1.26478693783242e-05
-3.17653811740731e-05
-1.78276107665242e-05
2.2785939867457e-06
-2.28713368938752e-05
-1.34625452323161e-05
-1.38359985403863e-05
-3.58468555602653e-05
-1.03249505023241e-05
-1.12077857931863e-06
6.8725565497494e-06
-5.45867068149915e-05
-2.74249966635093e-06
-3.46973007039167e-05
-2.41472433857429e-05
-5.1518588594337e-05
-5.32407003499637e-06
-7.81361433783137e-06
-2.97358035941926e-05
-7.59092157247578e-06
-1.18919560280042e-05
-2.36801399232935e-05
-1.78767857853155e-05
-1.97225568561307e-05
-2.57599598712408e-05
-4.07066885712609e-05
-1.01031635718831e-05
-7.26767556111555e-06
-1.26596422010383e-05
-2.25837510915477e-05
-2.21376689753375e-05
-2.97751774452862e-05
-2.46627035858826e-05
-3.88032890480055e-06
-1.40564204556766e-05
-1.23891121369531e-05
-1.09999187153261e-05
-9.53477530908995e-06
-2.40698201265741e-05
-3.06091386742065e-05
-3.004635801999e-05
-3.17684810325459e-05
-1.95672030564761e-05
-3.53564167862279e-05
-1.04778405956128e-05
-2.48296675003813e-05
-1.77533582705962e-05
-1.49795502999955e-05
-2.01546396247761e-05
-5.11433646392122e-06
-2.29079337706997e-05
-1.41481703945254e-05
-3.2336720836941e-05
-1.56725146521733e-06
-2.62211140570844e-05
-1.81645587077605e-05
-1.40204693390184e-05
-1.77099158283651e-05
-1.87729791561433e-05
-3.03420278038538e-05
-1.61922515641885e-05
-1.80813700563787e-05
-1.83334285333851e-05
-1.31662979057779e-05
-2.0052675452434e-05
-5.59694155252153e-06
-3.26520403504127e-05
-2.9184795535483e-05
-2.77379757824634e-05
-1.53373122300631e-05
2.13979450715503e-06
3.11392251074074e-06
-1.5843663029969e-05
-1.76267042907623e-05
-3.25380651164289e-05
-1.77253532193168e-05
-1.45615652075521e-05
-2.66796320198292e-05
-2.78636076800063e-05
-1.37138451231207e-05
-9.51430359968239e-06
-2.62387850879095e-05
-2.29752899051166e-05
-1.07400323232147e-05
-2.9605348514291e-05
-1.61188096063721e-05
-4.86035558727812e-06
-1.97291933840465e-05
-1.92712119782552e-05
-2.0024755288633e-05
-3.23981692032565e-05
-2.04599267231371e-05
-1.90144894518021e-05
-4.83651162325983e-05
-2.65484016923738e-05
-6.10820584783385e-06
-1.8396058430595e-05
-3.30272084741231e-07
-1.94532804252641e-05
-2.81253272219569e-05
-1.19289388460207e-05
-3.08929249418375e-05
-2.10159677746996e-05
-2.84712327852439e-05
-8.60045726450962e-06
-1.12408037372945e-05
-3.27986249702731e-05
-1.31590315599286e-05
4.43306768428093e-06
-1.45457059689471e-05
-1.28852569467724e-05
-2.43589984292545e-05
-1.73449614752824e-05
-3.27132457216768e-05
-1.68678298338451e-05
-1.58040738361334e-05
-1.87279747138688e-05
-8.61877969114427e-06
-8.74161246214354e-06
2.09234737187859e-06
-9.85293851055134e-06
-1.14845023910497e-06
-3.08410402637862e-05
-1.5998016073584e-05
-1.16296223268792e-05
-2.29302203605871e-05
-1.59942055806358e-05
1.64647089400588e-06
-1.00773956095536e-05
-1.17222699161248e-05
-1.87975373427966e-05
-1.39416110182296e-05
-2.69457126885821e-05
-2.02289103833745e-05
-3.28854005941641e-05
-2.76582952966679e-05
-2.6043093222767e-05
-6.43820958758742e-06
-1.54451001166884e-05
-1.63069194924967e-05
-3.2860697132085e-05
-3.04252697811087e-05
-2.75542545566462e-05
-1.261785755261e-05
-1.99983291016369e-05
-7.21172744075247e-06
-3.99244763027418e-05
-3.78139788673569e-06
-2.5715185089827e-05
-1.1962191614421e-05
-2.55942260090604e-05
-4.0977852986761e-05
-2.50173012078735e-05
2.8675684138986e-07
-2.76146552620892e-05
-1.38043907540617e-05
-2.14169330353938e-05
-3.86435077951345e-05
-3.04255348189154e-05
-3.35340095302779e-05
-6.57426017316787e-06
-1.79554645665219e-05
-2.03774112758524e-05
-1.30499122368658e-05
-3.15273413823473e-05
-8.17868617243013e-06
1.28920983254428e-06
-2.37926625791813e-05
-2.47298377839793e-05
6.07244832887279e-06
-1.07432611745069e-05
2.20031275293967e-06
-2.46956815978272e-05
-2.35969922145637e-05
-1.28901168618902e-05
-2.58339515157224e-05
-1.5762881031162e-05
-2.98326290062176e-05
-2.2684198230485e-05
-9.83848027483445e-06
-3.00820716560309e-05
-2.53278796295491e-05
-6.64806520884385e-07
-1.57118404474788e-05
-6.18512476630368e-06
-3.45370206128074e-05
-2.4494524193212e-05
-7.4196801041111e-06
-4.00504704580272e-05
-5.75008364007173e-06
-3.22806414423844e-05
-9.37916087845119e-06
-1.83874681136531e-05
-1.90741638924679e-05
-8.4901999563032e-06
-2.1787029337249e-05
-1.11089433415184e-05
-5.76691295522563e-06
-3.10749902635447e-06
-3.12110227834695e-05
-1.41435218463612e-05
-1.75193790078531e-05
-2.91357232118096e-05
6.10112252675972e-06
-9.90937051689759e-06
-2.52480281015953e-05
-3.88883047417045e-05
-1.51961915302621e-05
-3.22915734487781e-05
-1.20733197887218e-05
-2.65081996798282e-05
-1.259628121674e-05
-2.97099930176368e-05
-2.14062515192482e-05
-3.28565601579735e-05
-1.53208654640894e-05
4.2052681175516e-06
-1.67119324536139e-05
-2.54159116702167e-05
-2.04087193761006e-05
-1.6646938707941e-05
-3.36070805339302e-06
-2.28078340559477e-06
-4.6719961948866e-05
-3.33371834099614e-05
-1.44876085713999e-05
-1.09281887443588e-05
-1.6571099460128e-05
-1.10582153212323e-06
-1.88676708927767e-05
-8.71357125792608e-06
-1.83578920316418e-05
-3.48915306909543e-05
-3.27937829107139e-05
-2.46522146698528e-05
-4.10381135532513e-05
-2.20416325820137e-05
-2.49146117859237e-05
-1.05065505937581e-05
-2.80177371552919e-05
-2.62172272007325e-05
-2.90970213044489e-05
-3.06234064425422e-05
-1.80018757440261e-05
-2.13419023169156e-05
-1.13321907660767e-05
-4.63087102011773e-06
-1.9160133818276e-05
-7.70373337255793e-06
-3.47592311398627e-05
4.24527381558029e-06
-1.33958896746399e-05
-4.78983356859112e-05
-2.32016072715543e-05
-4.60660247662556e-06
-1.62854582905486e-05
-5.14016196683649e-05
-3.35712953690764e-05
-3.59457522972475e-05
-1.0882620252115e-05
-1.28623909045947e-05
-1.61753268470969e-05
-5.13279133326011e-06
-3.2684990016044e-05
-2.35420185091063e-05
-3.1971810573113e-05
-1.92332128139659e-05
-2.59484981518203e-05
-2.24640041045426e-05
-3.67279172743807e-05
-3.4609844952532e-05
-2.48618316438155e-05
-2.95073509157683e-05
-2.23188258546631e-05
-1.04061553865407e-05
-2.27148815486065e-05
-1.6968914503353e-05
-2.69030407269527e-05
-1.2213375207732e-05
-3.25992337983889e-05
-1.08660628175528e-05
-2.85526594773685e-05
-3.05997330548307e-05
-4.47768072948222e-05
-1.89304772004598e-05
-2.42836134868456e-05
-3.88216809906402e-05
-2.62589866372829e-05
-9.66758156112893e-06
2.39960048491558e-06
-1.89639731358175e-05
-2.12084608376931e-05
-1.11685342851281e-05
-2.22133976170294e-05
-2.29794426885777e-05
-1.52381944926189e-05
-2.18762519502317e-05
-3.54196264463652e-05
-3.51751262277457e-05
-1.74810055854873e-05
-4.08028751196628e-05
-3.0967791692559e-05
-6.29060662134319e-06
-3.1932528613809e-05
-9.05307534215947e-07
-2.02649780576162e-05
-7.23794871229286e-06
-4.31651817643389e-05
-2.03295610351993e-05
-6.20861725859398e-06
-1.67768790655302e-05
-1.15703449079096e-05
-1.29243468948639e-05
-2.81996218744705e-05
-3.50186504188053e-05
-3.63290034412088e-05
-9.67307045396251e-06
-1.90892900063928e-05
-2.42153842581455e-05
-3.56380801813399e-05
-2.37954894430099e-05
-1.10961553545189e-05
9.0561393943159e-07
-3.22141807850197e-05
-7.59759393708564e-06
-1.79099296683425e-05
-2.39588532456514e-05
-2.34084592641409e-05
-2.28225994455511e-05
-2.39323432118207e-05
-2.47459020805408e-05
-9.40605082298682e-06
-1.24474213943466e-05
-1.74095827760097e-05
-1.184677273031e-05
-7.97056089661133e-06
-1.09323210799119e-05
-1.40077642165583e-05
-2.61869741423412e-05
-3.39892317071768e-05
-1.0005214638563e-05
-2.79771535648578e-05
-7.79625973342719e-06
-1.70652027428246e-05
-4.46027694580663e-05
-9.4636542374861e-06
-1.97487037054791e-05
-3.55188725140552e-05
-2.4906267813394e-05
-2.83153043340597e-05
-2.55765346942136e-05
-4.0578335116047e-05
-1.69737596861834e-05
-2.04431205109656e-05
-3.8270636638423e-05
-3.10313613280001e-05
-2.86023343665348e-05
-1.81267412221186e-05
-2.73971954588558e-05
-2.9623256455622e-05
-2.82053370767177e-05
-3.15225695037661e-05
-2.64039036640437e-05
-3.06086675005982e-05
-3.1397035170908e-05
-2.05963405374653e-05
-1.50449195295101e-05
-3.41747332247072e-05
-5.24522018127651e-06
-2.81434015927804e-06
2.40179606797825e-06
-3.05007756930691e-05
-1.34589881023126e-05
6.25285474111894e-06
8.57801411819823e-06
-2.32758142628518e-05
-2.4659761654463e-05
-2.33036442829913e-05
-3.6230001142202e-05
-7.02495127395737e-06
-3.7505410621683e-05
-3.81434240384646e-05
-1.82850052410245e-05
-1.10227819408139e-05
-1.22194090058396e-05
-2.596236142514e-05
-9.49590259705236e-06
-1.78630053274116e-05
-1.19225600233826e-05
-2.78026914330821e-05
-3.72953831958294e-05
-2.20477489117475e-05
-2.23602958990981e-05
-2.59568471690355e-05
-3.91765813394352e-05
-2.57379198851758e-05
-4.6012492053414e-05
-1.38155846675365e-05
-1.67936252464669e-05
-2.2414637296177e-05
-1.79595728389485e-05
-2.85561237369891e-05
-3.13847073997969e-05
-7.18365998155545e-06
-2.38360585586387e-05
-2.38916507982583e-05
-2.12435422730315e-05
-8.40788057645187e-06
-2.63147188166466e-05
-3.90723795049544e-05
-2.71015872492029e-05
-1.99351038606389e-05
-2.05069406895279e-05
-4.16949207557587e-06
-2.649136685412e-05
-2.87094955729134e-05
-1.61603570545204e-05
-2.91191130445747e-05
-3.14850225953936e-05
-1.18144525953508e-05
-4.10615436564166e-05
-1.14548604930017e-05
-2.92601490850691e-05
-4.03650209505265e-06
-2.02157902288959e-05
-7.39777813516996e-06
-3.37908214052455e-05
-1.81276953675824e-05
-2.1556302349109e-06
-1.73299010724655e-05
-2.23628813241954e-05
-6.81886417382159e-07
-2.28767072023952e-05
-9.77050743801556e-06
-2.34659828704844e-05
-9.71612998860528e-06
-1.16484653785627e-07
-3.67962450857204e-05
-2.0279817975583e-05
-1.48767323245733e-05
-1.58025430229674e-05
-3.61064863426188e-05
-1.27175320031878e-05
-3.53290254486816e-05
-1.88234215073568e-05
-2.53470252461847e-05
-4.93999534184721e-06
-1.59040214984972e-05
-3.53332963523878e-05
-2.38302842166611e-05
-2.76316339638801e-05
-6.02401967934624e-07
-2.51192479381064e-05
-3.88167632731561e-05
-3.0083365320271e-05
-1.89724858901887e-05
-1.7763812860162e-05
-2.46596009504005e-05
-3.40884260621139e-05
-3.17105681299426e-05
-1.74694322290816e-06
5.66890792623476e-06
-6.51827156349666e-06
-1.18696084464159e-05
-1.16541245065062e-05
-1.86925782636681e-05
-1.63546852063223e-05
-2.02035858303365e-05
-7.91844985086322e-06
-2.46381371427842e-05
-1.59570202551136e-05
-1.12753479898371e-05
-6.88468084751376e-06
-8.81410576734079e-06
-8.1797240844128e-06
-1.22110461761143e-05
-2.90015074574534e-05
-1.63447687262299e-05
1.24276638801699e-06
-1.49021645929446e-06
-2.27959463797888e-05
-3.39829142369179e-05
-1.55915028963266e-05
-1.89379943978852e-05
-1.93251059715016e-05
-2.04251616276758e-05
-2.63424149111779e-05
-3.82096959102077e-06
-9.17307887552877e-06
-1.7339681938775e-05
-9.35321502757903e-06
-1.73522494341542e-05
-2.36180980722167e-05
-8.11786501243154e-06
-2.29758307747442e-05
-8.81635091551426e-06
-1.72652216198601e-05
-2.51847428099946e-05
-2.4672390723586e-05
-3.48732641034352e-05
-8.06268006691973e-06
-1.34632311517375e-05
-5.43882842763431e-06
-4.08251440034361e-06
-1.56744767495327e-05
1.59434920649092e-06
-4.03181249498372e-05
-6.85333840688211e-06
-2.02408300250374e-05
-3.92949225505117e-05
-2.05296889288904e-05
-5.17642965171348e-05
-1.72476707681107e-05
-1.44101391843399e-05
-2.43380571413096e-05
-9.08908434863904e-06
-1.95609488866662e-05
-1.74172118176607e-05
-2.92801132422005e-05
-3.8554471965868e-05
-2.86578132682797e-05
-3.86668347378165e-05
-3.42136183759853e-05
-2.930615695986e-05
-2.66291895376728e-05
-4.16321606834727e-06
-6.4720018858645e-06
-1.15494041973222e-05
-4.13624939869254e-05
-4.14091849945977e-05
-1.99756197551257e-05
-9.04490993441143e-06
-2.35434464975718e-05
-1.96628195932108e-05
-1.76723077056637e-05
-2.98014259463568e-05
-1.18021196456203e-05
-3.0147343173403e-05
-2.64041533713663e-05
-2.3451389496571e-05
-8.65465953169572e-06
-9.04611064327016e-06
-3.49113535561878e-05
-1.03657477828256e-05
-2.72219249039132e-05
-1.7348622460579e-05
-2.08040816411159e-05
-2.05741022939608e-05
-2.69211844043348e-05
-8.30253797642987e-06
-1.55342043730343e-05
-1.52047348753226e-05
-4.07855507877279e-07
-2.08986295348197e-05
-1.72353194667615e-05
4.40670587784245e-06
-4.14924118065863e-06
-1.16086326866891e-05
-1.90544671956086e-05
-1.05975222749919e-05
-1.02340922325885e-05
-2.43947124208196e-06
-1.5782050229681e-05
-2.7058831098857e-05
-1.66948488320613e-05
-2.34093717758985e-05
-2.54205632471925e-05
-2.71076303187254e-05
-2.993427910594e-05
-2.52993173956585e-06
-9.65093534028453e-06
-1.78949839945473e-05
-2.16348812531406e-05
-3.97886036871226e-05
-3.56164586751079e-05
-3.93429309052744e-05
-2.8814768917224e-05
-3.82897525255787e-05
-2.1300196650852e-05
3.87564821632915e-07
-5.95227007794961e-06
-1.91479815789e-05
-1.59855778393991e-05
-2.79044369037995e-05
-1.99700887495189e-05
-3.8268491126758e-05
-1.80344577662096e-05
-1.45629685017421e-05
-4.47604211169228e-05
-1.80282106575082e-05
-1.35369491953527e-05
-1.53844866508955e-05
-2.48036620820974e-05
-3.166086259879e-05
-1.85210020807352e-05
-3.88485366190868e-05
-2.10149183434493e-05
-2.45886085185785e-05
-3.09085028747399e-05
-2.72063990756333e-05
-1.82220827358355e-05
-4.11675703590287e-05
-2.97856581722908e-05
-2.53785471554118e-05
-3.27643804207466e-05
-2.05832059079097e-05
-2.86705754788179e-05
-1.69117969876474e-05
-1.18764904426737e-06
-1.23665274535649e-05
-3.0480037448673e-05
-1.93278931940642e-05
-3.88939594192062e-05
-2.55061451364238e-05
-4.00292628835981e-06
-3.09534193513614e-05
-2.199365577449e-05
-1.32396502279439e-05
-1.94650935549918e-05
-1.76565444560315e-05
-1.19948871722762e-05
-2.1377972401848e-05
-1.89229579489423e-05
-1.78594590470926e-05
4.56560482980356e-06
-3.3686008842982e-05
-5.21949260294857e-06
-1.19711974378623e-05
-3.01904937462899e-05
-1.40482369807861e-05
-1.22615060184873e-05
-1.90444213553505e-05
4.90099085954805e-06
-3.24332181786423e-05
-2.37080796930094e-05
-2.20103814885104e-05
-1.41844890091742e-05
-2.84633438999055e-05
-3.45976548239838e-05
-4.36158643294471e-06
-3.13449820581549e-05
-2.84638545265527e-05
-1.43147578500254e-05
8.1727724439285e-06
-3.53564996025009e-05
-4.12509816008656e-05
-1.62505521155708e-05
-2.02536822543996e-05
-2.49343211163226e-05
-3.05690374444373e-06
-9.64850805244484e-06
-2.69507520154315e-06
-2.02982430318849e-05
-4.00943806018187e-05
-2.09676396956856e-06
-2.77078275010698e-05
-2.29389426389339e-05
-3.96380513634437e-05
-1.57709863120658e-05
-2.85459384221059e-05
-4.6055158282685e-06
-2.57637184572738e-05
-8.77926077819553e-06
-2.65011853200599e-05
-3.8647499604373e-05
-3.25273325065649e-05
-2.73939558409059e-05
-1.38227518600948e-05
-3.17157725389512e-05
-5.53961633766343e-05
-1.3817524598735e-05
-1.82423839014936e-05
-1.97732326416041e-05
-3.03882381710852e-05
-2.13820761147314e-05
-2.43473892922454e-05
-2.61684416052309e-05
-4.14134981475373e-06
-2.52112620678562e-05
-3.79636905278565e-05
-2.88605929590921e-05
-2.14331169056656e-05
-2.42886849819157e-05
-2.52099667471076e-05
-9.23572915086079e-06
-7.76651656169414e-06
-1.55202581567796e-05
-2.06382135007089e-05
-3.14371840528902e-05
-3.87963368483657e-05
-2.58932419444877e-06
-2.76606421653921e-05
-1.99902172759123e-05
-1.32941617949558e-05
-1.47757334986062e-05
-3.84982250877232e-06
-2.90872801807336e-05
-9.90305756174589e-06
-2.40781497248269e-06
-3.80209932192922e-05
-2.21835651428919e-05
-1.68366806248123e-05
-7.03316254289482e-06
-3.92555975544527e-05
-4.22196114533961e-05
-3.60146867788149e-05
-1.59948659149073e-05
-2.77069075926638e-05
-2.48635520418189e-05
-2.65912021570876e-05
-1.20492684331665e-05
-2.93454310251106e-06
-3.88796137685429e-05
-2.60452735988008e-05
-3.72383592008147e-05
-1.6470829565419e-05
-2.95608359388483e-05
-2.34626105820379e-05
-2.26866266592939e-05
-2.52992048808489e-05
-2.23755392077264e-05
-1.51347127496146e-05
-1.04858866251852e-05
-2.25606146689914e-05
-1.4363133095564e-05
-2.04880169838242e-05
-2.05761363302775e-05
-3.72278690922798e-05
-3.84858249849827e-05
-2.08705241098249e-05
-2.30419948730957e-05
-7.42905311614818e-06
-3.18828196697713e-05
-1.90591353066739e-05
-1.91753830659689e-05
-3.29789829415803e-05
-1.21024689279036e-05
2.06636021960069e-06
-4.74465201035338e-05
-2.44325663024696e-05
-2.62533114371271e-05
-7.16020668044902e-06
-1.78669893830575e-05
-1.55212825631415e-05
-2.74358321544085e-06
-1.11348011283946e-05
-1.07238197544377e-05
-1.68063194204504e-05
-2.72327612416872e-05
-1.52811743037292e-05
-2.45829840219033e-05
-1.23649915777725e-05
-2.27314434625532e-05
-5.94679603419404e-06
-2.67752437637308e-05
-2.78536257336837e-05
-3.44226551245191e-05
-1.72875589437359e-05
-2.55109707082157e-05
-2.16445804335704e-05
-1.71083698386042e-05
-9.65152740208196e-06
-1.48500053323495e-06
-3.67716586703304e-05
-3.60083060502053e-05
-7.86628461151729e-06
-5.04024881319519e-05
-1.26357404941706e-05
-2.9075165814937e-05
-1.83007910885557e-05
-1.68515130513861e-05
-9.86740974771938e-06
-1.64495439335934e-05
-3.72581618169994e-05
-1.75528217914248e-05
-3.56484767078104e-05
-8.57521899246827e-06
-2.04292183771405e-05
-1.15414423492039e-05
-2.72055572214843e-05
-3.10102392163435e-05
-1.41855187794461e-05
-3.37379989192085e-05
-3.46024658972277e-05
-1.65005067654323e-05
-9.93452956560346e-06
-1.90315184465457e-05
-2.7578958977583e-05
-1.53576668303375e-05
-4.1697701963584e-05
-9.02115463116412e-06
-3.24989712534375e-05
-3.13780856088058e-05
-3.76858528690012e-05
-3.27876023230299e-05
-1.19967018549589e-05
-1.47848291626769e-05
-2.00244464985193e-05
-3.54736264399755e-05
-1.42709587267519e-06
-2.95532450956718e-05
-2.58504475021429e-05
-2.68895532893415e-05
-2.59582671454464e-05
-1.60980033807117e-05
-9.42983817131693e-06
-2.18589376516069e-05
-3.61903097906195e-05
-1.4432030738025e-05
-1.94970138882458e-05
-1.86052490489721e-05
-3.14854555841324e-05
-2.60528380643331e-05
-2.29130492452763e-05
-1.28467189428679e-05
-2.80167698438743e-05
-1.76916134945337e-05
-1.44185950016272e-05
-2.03357442384946e-05
-2.62401507687435e-05
-2.83227213107351e-05
-3.53115208546849e-05
-2.15575549627439e-05
-1.97107619822818e-05
-2.34775088606968e-05
-3.17975387183062e-05
1.79905073008252e-06
-3.09152592356533e-05
1.2703230560782e-05
-3.4138486270473e-05
1.32284956047998e-06
-4.55124323845679e-05
-3.53968253438585e-05
2.33973068760189e-06
-1.30700380630909e-05
-5.23632750475709e-06
-2.47720489161799e-05
-2.47051863446464e-05
-1.58280602565938e-05
-2.51196320865826e-05
-2.68917155623186e-05
-3.63062859860231e-05
-1.62227469944819e-05
-2.37995884261665e-05
-1.16301381899736e-05
-2.39870329079189e-05
-1.92997611832952e-05
-3.33207580829487e-06
5.4956639679683e-06
-2.98691191963002e-05
-6.90312021736258e-06
-7.7770754987172e-06
-1.45502356198224e-05
-1.47533924710442e-05
-2.07686789185568e-05
-1.70828893585622e-05
-3.98374953703188e-06
-2.36693362118971e-05
-6.45773670846518e-06
-4.03306977069628e-05
-3.18206570863772e-05
-2.82864524420667e-05
-1.17012596035694e-05
-2.83523087467778e-05
-2.9582611141956e-05
-1.34684349813583e-05
-1.32342130706805e-05
-1.13634079275981e-05
-2.39711621393769e-05
-2.81725702736897e-05
-2.9848490304977e-05
-2.13246454911647e-05
-1.8837298841128e-05
-1.30763827906911e-05
-2.83470966026546e-05
-1.18360523818946e-05
-3.04852348054489e-05
-1.97327024608152e-05
-1.64397366454311e-05
-4.96553731628106e-05
1.03261407411237e-05
-5.81130627205896e-06
-2.33034853240297e-05
-7.62730594727308e-06
-1.8288963642697e-05
-7.48535680595368e-06
-3.63492828482561e-05
-8.03761028167774e-06
-2.01982166079512e-05
-1.06295713366336e-05
-1.31977537786439e-05
-2.18162955822901e-05
-3.05743834377422e-05
-3.09359424107348e-05
-1.96244836326734e-05
-7.83484166865636e-06
-1.92425451274181e-05
-2.95578086130523e-05
-1.24916568907201e-05
-1.86718814004435e-05
-2.45662121666529e-05
-3.65805806333071e-05
-1.50900818792001e-05
-2.06187515760108e-05
-2.53826565893968e-05
-3.74610412326961e-05
-1.17796788234533e-05
-2.83592314966661e-05
-2.7471873388113e-05
-2.29614793182701e-05
-4.07743962528115e-06
-3.14497688702478e-05
-2.06820246896807e-05
-3.35060381903771e-05
-2.35767357167841e-05
-3.05095649126399e-05
-2.8683711408208e-05
-1.96351450738793e-05
-1.3261731623068e-05
-2.48714135438602e-05
-2.77066843671024e-05
-2.07475169143897e-05
-6.44573438394732e-06
-4.13787996345251e-05
-3.50253022046087e-05
-6.39046896446339e-06
-3.07448804472703e-05
-1.34513074052321e-05
-3.25179123781876e-05
-1.21202260394107e-05
-7.7875267477335e-06
-2.80403145364477e-05
-3.4223325782973e-05
-2.58199975444925e-05
-2.95047104203645e-05
-1.90990012707608e-05
-2.24087426749512e-05
-3.45071151591458e-05
-2.56368396657233e-05
-1.69917321946592e-05
1.72900413427952e-06
-3.74522584563408e-05
-1.54112226710277e-05
-2.78592620410584e-05
-8.48393563438784e-06
-3.20288119730135e-05
-5.3402122383157e-06
-2.41382182219159e-05
-2.85132231022556e-05
-2.10476330110772e-05
-4.36810914618257e-05
-4.00082979426946e-05
-2.52383104334292e-05
-9.76200737152115e-06
-2.03048499080087e-05
-3.76043439232075e-05
-6.66853444964327e-06
-2.08241703738633e-05
-2.26740100631867e-05
-1.10413455111388e-05
-3.92437517760523e-05
-2.40264596919554e-05
-2.70169506167992e-05
-3.17108593758129e-05
1.29423727867251e-05
-1.31896987847896e-05
-2.98989138876873e-05
-3.28055378107363e-05
-2.05307607247417e-05
-3.68746181639446e-05
-2.10669360260875e-05
-9.05175863959709e-06
-3.50750107553306e-05
-3.38381866340641e-08
-1.6631761177249e-05
-3.76650345691229e-05
-9.73366603452454e-06
-3.80751863354159e-05
-2.54099371688357e-05
-3.02537313793535e-05
-2.23134083874953e-05
-2.77400403534155e-05
-1.17471886908351e-05
4.31014047517028e-06
-3.21550405256489e-05
-1.00285840174982e-05
-1.40293968129566e-05
-2.45181163021209e-05
-3.85801419452505e-05
-2.17598567875241e-05
-1.85534277104526e-05
4.1598307808592e-06
-1.27639758744344e-05
-1.00956027719816e-05
-2.57430368387112e-05
6.43990130471661e-06
-1.2718356289959e-05
-1.46909418368265e-05
-3.64883969451345e-06
7.42097451961086e-06
-2.19492169206621e-05
-1.832882082515e-05
-1.61779126746549e-05
-3.1173400548332e-05
-1.59073179909502e-05
-2.84318225314237e-05
-2.12621715454301e-05
-3.52603707216e-05
-2.66546811170269e-05
-2.92626574037034e-05
-3.21859532223942e-05
-6.88834309177599e-06
-4.26722193453613e-05
-3.72147639672806e-05
-2.48345463669739e-05
-1.20087912593845e-05
-4.7450128165887e-05
-1.14871278502165e-05
-2.78303244019446e-05
-1.87292541974766e-05
-9.32795765954191e-06
-2.16692103252495e-05
-2.50410027374268e-05
8.79830128201269e-06
-2.61439458895823e-05
-4.40174372404796e-05
-3.42332479924688e-05
-1.77330854465125e-05
-1.98544287036462e-05
-2.8153016282419e-05
-2.52912997047098e-05
-1.60649299426688e-05
-1.35088390399127e-05
-1.7244045207803e-05
-2.54998310937011e-05
-2.52332240777931e-05
-1.04972489466127e-05
-3.19980464418277e-05
-5.75022785696471e-06
-1.45245030979421e-05
-4.89803200632709e-05
-2.04037352464639e-05
-7.24347389621994e-06
-6.27298345435568e-06
-3.01931548427676e-05
-1.7346298129733e-05
-2.68078039732512e-05
-2.16243355872413e-05
-2.32699467069053e-05
-8.07947883749759e-06
-2.90630211282572e-05
-1.45631713808269e-05
-1.95379996408303e-05
-3.07454904618551e-05
-3.1448133711906e-05
-1.1600228391778e-05
-2.33606354581634e-05
-2.54523906102546e-05
1.00626361580226e-06
-1.83117296051806e-05
-2.05443712170693e-05
-1.37531616632146e-05
-1.11325925051681e-05
-1.58393288620176e-05
-3.36418774696054e-05
-1.6018580191272e-05
-9.95249850806434e-06
-3.31113841987593e-05
-4.66434897045011e-06
-3.03090509969042e-05
-2.55882935856351e-05
-2.31868071318903e-05
-2.38931654434303e-05
-2.44487997124739e-05
-2.1185579866368e-05
-2.7004046734149e-05
-1.19392535648823e-05
-2.28817791808198e-05
-2.93979997006876e-05
-3.93983538772651e-05
-4.96486035587358e-06
-1.82224988326432e-05
-2.51971446775586e-05
-2.11912893612433e-05
-1.59501793062816e-05
-1.77028634519647e-05
-8.52608193151596e-06
-1.84208539916436e-05
-2.73029623428877e-05
-2.04041265614301e-05
-1.76422575942351e-05
3.61913742175516e-07
-2.9895541773222e-05
-1.05849650069051e-05
-3.53589913265508e-05
-1.65692947539549e-05
-1.23579958277918e-05
-1.96899279358054e-05
-1.63135255328217e-05
-1.48791800134648e-05
-8.64711764007291e-06
-2.29920794397051e-05
-3.50127597492746e-06
-2.66930814698867e-05
-2.37100770848096e-05
-3.25198995265572e-05
-2.18558492479398e-05
-2.10172513077906e-05
-3.30265838081413e-05
1.87088925577001e-05
-8.35513750076513e-06
-9.20654783184445e-06
-2.57264928446938e-05
-3.94259348997101e-05
-1.37885868819103e-05
-1.43659501586747e-05
-1.98650820770763e-05
-3.42317490022315e-05
-4.23966692552767e-05
-3.61416603191758e-05
-8.14933428869371e-06
-6.60259155901471e-06
-1.0411045997353e-05
-2.46766075136022e-05
-3.68473082035892e-06
-1.48899637175604e-05
-1.1022574343839e-05
-1.84866547825893e-05
-4.42791133241408e-05
-1.10649080886758e-05
-1.51634428499057e-05
-3.7032464085292e-05
-1.59567907915636e-05
-2.27252304478904e-05
-2.50376230177554e-05
-1.63044360704336e-05
-1.37303315025724e-05
-2.04354539828511e-05
8.85365507049396e-06
-1.64857129645289e-05
-1.84872487798589e-05
-3.09761085868139e-05
-2.62671828922892e-05
-2.39745573139179e-05
-8.31761942250062e-06
-1.91174300003143e-05
-4.13572934250362e-05
-1.9643333408306e-05
-9.70247047031116e-06
-4.87666201946434e-05
-1.90180715462281e-05
-2.96234279849252e-05
-3.24223824493058e-05
-2.46564666753763e-05
-2.36321892912855e-05
-1.9713120604184e-05
-2.87214127525773e-05
-2.00486426998445e-05
3.82548858508658e-06
1.27584992769351e-06
-4.62533804379144e-06
-3.08574232539835e-05
7.51416573558536e-06
-1.76716434345145e-05
-6.06695417792955e-07
-2.40599350996958e-05
-1.25178008242188e-05
-4.46642289799034e-06
7.5152319066547e-06
-2.07845675263137e-05
-1.82148884424158e-05
-2.0375688999859e-05
-1.80242597133596e-05
-1.43820697829897e-05
-1.94504147570293e-05
-4.18171687770437e-05
-2.45308687320319e-05
-4.24096192559979e-05
-1.31192590280472e-05
-1.9169609987895e-05
-4.01087387897827e-05
-7.4370287656904e-06
-2.76046390466702e-05
-2.14738570885331e-05
-1.49031050918947e-05
7.82709795394884e-08
1.84262364783561e-06
-9.21782605027231e-06
-1.90841734085814e-05
-1.50697499943924e-05
-3.07148315294456e-05
-1.12476004155299e-05
-4.59713370137149e-07
-5.17684688314006e-05
-1.80778295541279e-05
-2.93435979958119e-05
-1.93439194413394e-05
-4.23049224182338e-06
-2.30923401356518e-05
-2.80623706879432e-05
-4.74307653020655e-05
-2.73807643780626e-05
-3.99259330212994e-05
-2.82759933312559e-05
-2.43136871705564e-05
-1.90428609281785e-05
-4.86907060765032e-06
-4.24368092891067e-05
-3.8883584611739e-05
-2.37984208038664e-06
-2.80195308353518e-05
-1.40885083395124e-05
-4.12082180378716e-06
-3.17830859869533e-05
-2.12746445883569e-05
-1.54469717851667e-05
-2.32864812516466e-05
-5.26197628809809e-05
-2.58844654902208e-05
-3.37375790418094e-06
-2.66892796254957e-05
-1.4429058622876e-05
-1.14513484512964e-05
-2.35920597087188e-05
-1.96733628041813e-05
-3.92181671886608e-05
-3.22349264654863e-05
-3.31557193034749e-05
-1.47460712373008e-05
-3.35477770684707e-05
-1.24946327304939e-05
-2.16710117718645e-05
-6.00939265261688e-06
-3.78282308261729e-05
-2.91901614924784e-05
-3.82502320162702e-05
-1.35659284009391e-05
-5.70372341690548e-06
-2.82147844207653e-05
-4.34213088382032e-05
-1.98119573845875e-05
-7.69855369321327e-06
-2.35830181826658e-05
-1.60161627697601e-05
-4.62449281962105e-05
-2.47234580276402e-05
-7.26747928377236e-06
-3.35912250392817e-05
-3.86822132041946e-05
-4.72400094069312e-05
-2.50935841736245e-06
-2.41253457949215e-05
-1.44930661205696e-05
-4.02147231985994e-05
-1.88944005829003e-05
-1.21707959540565e-05
-2.53732421406827e-05
-3.59937693418586e-05
-2.50180001770558e-07
-3.22770121703916e-05
-1.36879920943267e-05
-2.898869314941e-05
-4.16735351030456e-05
-3.31597416622067e-05
-3.18317422832953e-05
-1.50903310883984e-05
-1.6309995961971e-05
-2.51409260506692e-05
-3.04568162344443e-06
-2.41223336870316e-05
-8.51251064050694e-06
-2.41625519967125e-05
-1.67504794015563e-05
-1.16455203192589e-05
-2.32756626740273e-05
-1.92004315061172e-05
-8.43732528929462e-06
-2.82236003795931e-05
-3.29281806775621e-05
-2.96183072637952e-05
-3.25938588427682e-05
-1.81003308052012e-06
-3.59329631024398e-05
-1.68397656558154e-05
-3.81488297354567e-05
-8.49927029684548e-06
-3.27494728508648e-05
-5.74921850446447e-06
-2.0018364567391e-05
-2.13954977501106e-05
-3.44636216624032e-05
-1.50468946864102e-05
-2.21472997842153e-05
-2.38452793249044e-05
-1.6934889591107e-05
-1.32229785226493e-05
-2.22826422390482e-05
-8.74092743819585e-06
-2.30727027005907e-05
-3.66996734337091e-05
-6.82328724051248e-06
-4.61087406450958e-05
-1.05757308844891e-05
-3.44952150361616e-05
-9.83285478620504e-06
-2.26367963844092e-05
-3.30596234306086e-06
-2.68266311703862e-05
-5.11593485189607e-06
-3.16629139034547e-05
-3.70016755559858e-05
5.95198492095194e-06
-2.36002395733e-05
5.53284261681486e-06
-2.81958071975191e-06
-1.3676670626379e-05
-1.95564534894324e-05
-1.05941949731316e-05
-4.08576585205296e-05
-1.93788754192619e-05
-3.23393703047139e-05
-1.77581155007423e-05
-1.86560210016569e-05
5.11487099131388e-06
-2.95957738351298e-05
-1.38429739768905e-05
