# Supplementary material for: Research on computational propagation and identification of mine microseismic signals based on deep learning
Source: PLoS One. 2025 Oct 22;20(10):e0334641. doi: 10.1371/journal.pone.0334641 (PMC12543183; doi:10.1371/journal.pone.0334641)
Supplement: S3 Data — (ZIP) [file pone.0334641.s003.zip › 000100500002764.xlsx_0.txt_24.txt.txt]

-2.27496794876199e-05
-2.54843744944507e-05
-2.16698127543937e-05
-2.12750299497076e-05
-3.04268315830663e-05
-1.51236536706219e-05
-1.27122725653393e-05
-2.71372602166183e-05
-2.73160958689421e-05
-8.0073831030341e-06
-1.93353780246286e-05
-1.92834363086414e-05
-1.48738007302595e-05
-3.6703443823961e-05
-3.73915095786791e-06
2.69570472767007e-06
-3.3568741836997e-05
-1.71308208503543e-05
-1.44391319173803e-05
-4.23763927626004e-06
-2.15009737380663e-05
-5.07627786181309e-05
-2.2678939659892e-05
-1.21358724003806e-05
-5.87794942857102e-06
-2.33604686165893e-05
-1.82170884730863e-05
-3.9375008311373e-05
-1.58685572022212e-05
-2.16178384243217e-05
-1.52922891831808e-05
-1.97841701789066e-05
-1.02413114094834e-06
6.31978812846288e-06
-9.69019879152812e-06
-4.40388367698726e-05
-4.33404100266742e-05
-2.09624689067738e-05
-1.92763697355875e-05
-2.10209337246647e-05
-2.14682612070031e-05
-4.46598104894345e-06
-8.22939534395555e-08
-3.487675623226e-05
-1.74989515893074e-05
-2.13461430316806e-05
-4.0853828929534e-05
-1.20944612717256e-05
-2.42894274164479e-05
-3.70060977008238e-05
-2.7934124272532e-05
-1.02433572290127e-05
-2.87569026724581e-05
-2.39986180772441e-05
-3.05172147643233e-05
-3.24596512749324e-05
-1.25286902717404e-05
-3.33011772513956e-05
-2.96473942445984e-05
-1.69245395659611e-05
-9.86854369678138e-06
-1.13956570091148e-05
-4.65748205466891e-05
-1.49732529683189e-05
-5.23887546030923e-06
-2.5580443487879e-05
-2.67743270127508e-05
-1.59746645760718e-05
-8.17050919113461e-07
-2.06635811411049e-05
-2.78263022253595e-05
-1.5054141108589e-05
-2.15324764829122e-05
-2.17725016195776e-05
-2.01177519218113e-05
-2.89884175899468e-05
-5.01242238400122e-05
-1.67568415101344e-05
-3.5148967138077e-05
-2.4387535130045e-05
-4.15571631274117e-05
-2.49322954880701e-05
-1.5285367916496e-05
-3.25937058395651e-05
-1.63450504719533e-05
-1.51946625330169e-05
-3.22905128024729e-05
-3.20693951677688e-05
5.74319612539015e-06
-2.87409353422122e-05
-1.43607056329053e-05
-2.13519720516908e-05
-6.08224966215129e-06
-2.12155695508565e-06
-1.19702624603421e-05
-1.185895379812e-05
-2.94893222105017e-05
-2.44365976073717e-05
-1.21268381386818e-05
-2.1640998221731e-05
-6.78782922723529e-06
-2.58335108818071e-05
-3.11486387399625e-05
-1.3791832314195e-05
-2.00559321730959e-05
-1.09063942761448e-05
-1.49116543021316e-05
-1.36449847590711e-05
-2.97758235461059e-05
-2.30799289009414e-05
-1.53922904488849e-05
-3.46964324012403e-05
-2.52312195457076e-05
2.15433067303837e-06
-1.61021279884949e-05
-1.13065655180376e-05
-9.9807209919244e-06
-1.86141272415531e-05
-1.71707875890804e-05
-8.1078870504036e-06
-2.86214550454654e-05
-3.4407184551066e-05
-1.28131690831019e-05
-7.28872253466751e-06
-4.06798874263677e-05
-3.11057053857618e-05
-3.87682647368079e-05
-8.50527220153093e-06
-1.30802950345116e-05
-1.88291412248568e-05
-1.18467974173119e-05
-3.48624936123819e-05
-2.4470132941739e-05
-3.1912372267681e-05
-3.52623553744172e-05
-1.58600373417535e-05
-2.56210912155258e-05
-1.53252550752282e-05
-2.03795590465293e-05
-3.36841263754516e-06
-2.82299428796683e-05
2.13110824604015e-06
-1.22152974695145e-05
-2.91647709769491e-05
-1.48015591710369e-05
-7.63251524604247e-06
-2.84632679294191e-05
-1.21777193179187e-05
-7.06863569679567e-06
-2.93958543709169e-05
-4.14817120378887e-08
-2.51579198437159e-05
-4.91530153643301e-05
-2.46667331556561e-05
-3.05249441721999e-05
-1.45916942999719e-05
6.81434220444051e-07
-1.8386725455774e-05
-4.45702244016207e-05
-2.20652991252141e-05
-6.69598724398723e-06
-1.7086497929603e-05
-3.20203449705501e-05
-8.22727472330021e-06
-1.95915114662103e-05
-2.20791266102465e-05
-3.00161254185313e-05
-1.11057898362469e-05
-1.24831849324028e-05
-1.58095634088582e-05
-1.13068614221478e-05
-2.45494729462372e-05
-1.50720890353732e-05
-4.70014463512825e-06
-1.86372947398202e-05
-3.76271855369911e-05
-2.46991345512891e-05
-9.48315351156649e-06
-1.19173511271682e-05
-5.47545848721061e-06
-1.49701249958939e-05
-3.05524069661851e-05
-4.04434226416502e-05
-3.89440899437062e-05
-4.84592764335524e-05
-4.90803240361656e-05
-4.13720305649641e-05
-4.51100546332079e-06
-8.11456481223145e-06
-4.25901682734587e-05
-2.73640341906628e-05
-2.70232060087957e-05
-4.1354414168665e-05
-5.98218168450803e-06
-2.49375562415248e-05
-3.73188034087613e-05
-3.19499107234142e-05
-2.19213021197828e-05
-2.25265632224684e-05
-1.71071345908391e-05
-2.62961332650844e-05
-4.07525987998796e-05
1.27455227908227e-06
-3.38782856613619e-05
-4.19070644162735e-05
-7.70702909756785e-06
-9.40273790505505e-06
1.02955089620314e-06
-9.19525615759862e-06
-1.73111971020917e-05
-1.18374229209495e-05
-3.39790034771786e-05
-2.77347278941885e-05
-3.80405507799495e-05
-1.6045749022937e-05
-3.56984307903829e-05
-2.69967215191583e-05
-3.09436647683842e-05
-1.37112790937212e-05
-2.25643143428272e-05
-2.620825125825e-05
1.78004030002534e-05
-1.61315367669338e-05
-5.13619665116293e-06
-6.27196789942599e-06
4.48941061905582e-06
-4.39235143949362e-05
-4.43430484726503e-05
-2.99417549650732e-05
-2.23846853500452e-05
-1.21055141687214e-05
-2.84329958796466e-05
-2.24665029773152e-05
-2.22705470249207e-05
-4.08644360880537e-05
-1.08078449384844e-06
-3.9606400984114e-05
-2.49423313049062e-05
-5.688832566839e-06
-4.94762895635282e-05
-1.27192928676964e-05
-4.81415768617164e-05
-1.00965606183584e-05
-3.39727265845461e-05
-4.16465875677496e-06
-2.0699145579226e-05
-2.27350772968955e-05
-1.2723682120702e-05
-2.60540989199964e-05
-2.71230899231281e-05
-1.22254707957255e-05
-2.23850233409748e-05
-2.65139894331426e-05
-2.25865972491327e-05
-1.82807320036988e-05
-1.7780469056615e-05
-1.28842297364108e-05
-1.038027399382e-05
-1.00774254672588e-05
-1.99687171027138e-05
-1.49101908192435e-05
6.2951277618763e-06
-1.92573063543718e-05
-1.24384289797437e-05
-3.68268962331422e-05
-2.1602915164303e-05
-1.49591917004911e-05
-3.06209010484726e-05
-2.45563352982402e-05
-1.37003206722522e-05
-5.28207084654523e-06
-3.19165267384192e-05
-1.04070927867588e-05
-3.25298472088309e-06
-3.34920912564741e-05
-1.63377196074233e-05
-3.1635728680725e-05
-1.42107580588569e-05
-8.04293837795257e-06
-1.83896155388315e-05
-1.06346647585447e-05
-9.57462985645432e-06
-2.69633768792803e-05
-2.53165382327695e-05
-1.05351088610188e-05
-2.29396002586943e-05
3.72157162377949e-06
-1.13469105874237e-05
-2.1431255706849e-05
-2.9740595147906e-05
-3.24523927034766e-05
-2.61062322622653e-05
-1.49468396110575e-05
-2.31207493499613e-05
-2.50737048925287e-05
-2.63755309375424e-05
-2.51664230916453e-05
-5.59156150357722e-07
-1.38716555249881e-05
-3.11059803180786e-05
-1.88126499456855e-05
-1.84750716507589e-05
-1.63729616593271e-05
-3.44213860401119e-05
-2.92368664140635e-05
-3.78117833441809e-05
-1.34129767029583e-05
-2.31105992780317e-05
-2.09768689758421e-05
-2.82631420731966e-05
-5.48890124775106e-06
4.6181070468591e-06
-2.96332714608075e-05
4.47497264538537e-06
-1.20029486192949e-05
-1.03655429589885e-05
-7.10976846536068e-06
-1.56027846925302e-05
-1.92063538795432e-05
6.17696500738895e-06
-1.38280717924744e-05
-1.16001230546283e-05
-4.93782776820484e-06
-3.11481862826069e-05
-7.98784755235724e-06
-2.57522903491109e-05
-2.7635572836142e-05
-1.06251314691021e-05
-3.05757448158844e-05
-1.28160990014606e-05
-2.08327260534938e-05
-2.07586046980059e-05
-4.21466344359378e-05
-6.62507883653386e-06
-2.02908662514711e-05
-1.46795650375028e-05
-2.28473946322337e-05
-4.13351771537366e-05
-3.27998113738079e-05
-2.75540189561984e-05
-2.04357980457178e-05
-1.9642083976132e-05
-1.82659710883853e-05
-2.10203606754689e-05
-1.34125502372178e-05
-2.67250426635598e-05
-4.22988249325658e-06
-1.61805490600914e-05
-2.91710769127042e-05
-1.85951754399241e-05
-1.06578260424357e-05
-1.78346239074034e-05
-2.98250019808491e-06
-2.55881890799973e-05
-2.80390752347834e-05
-1.02543624556402e-05
-2.76874046111551e-05
-2.41594432309879e-05
-9.75913788358702e-06
-3.81322734028764e-05
-3.25654822955822e-05
-1.32799791591956e-05
-1.15599427868179e-05
-1.91646584286958e-05
-1.79007329109874e-06
-3.90169905721779e-05
-9.08032070490564e-06
-3.30967508235063e-05
-1.2489250644803e-05
-1.79606380975151e-05
-2.42072370863139e-05
5.46219564378729e-06
-4.60236168045588e-05
-3.38511915629769e-05
-1.95408165894201e-05
-2.09052156940894e-05
-1.89733881221213e-05
-2.03777292066155e-05
-3.49288631089019e-05
-5.28045056136386e-06
-2.21160481978837e-05
1.79231065149515e-06
-3.46561197029121e-05
-1.54182973050852e-05
-4.06572296731278e-05
1.05000113227781e-05
-1.54139491273166e-05
-1.78752838099064e-05
-6.8019866603507e-06
-2.27379180785541e-05
-1.16837113696846e-05
-1.54935605872508e-05
-2.76638866085176e-05
-8.14952966877e-06
-4.38031820539522e-07
-2.34400554475877e-05
-1.88079423520489e-05
-2.38202420786953e-05
-2.81808725002119e-05
-1.34880514388044e-05
-1.21478309291571e-05
-3.36850562375088e-05
-2.90591263453744e-05
-3.01950728772765e-05
-3.82792380140278e-05
-2.683180711087e-05
-3.73941719294759e-05
-1.71396127474423e-05
-1.95431096047427e-05
-3.75279142707683e-05
-6.70201153468843e-06
-1.968271743714e-05
-1.39570776914325e-05
-1.06145360741281e-05
-2.08609589561826e-05
-3.11145627697101e-05
-1.90077033466116e-05
-3.17338773594982e-05
-2.58759437313819e-05
-2.14191967472169e-05
-2.74197823308037e-05
-1.15845392608016e-05
-3.15103445830212e-06
-3.95955252954005e-05
-1.59855691940725e-05
-2.04200907729895e-05
-2.10121778880598e-05
-1.53673475342532e-05
-9.25686619915746e-06
-3.36447104575061e-05
-8.40301103849179e-06
-5.35101596522453e-05
-3.31994516619229e-05
-2.42514170830646e-05
-3.93830173082108e-05
-5.80389204326469e-06
-1.46831315160016e-05
-8.14115080883724e-06
-4.32208047036469e-06
-2.59235434524734e-06
-3.55520090109994e-05
-2.61334232340612e-05
-1.10519220093569e-05
-6.79660166364897e-06
-3.38107740927814e-05
-1.77692615499136e-05
-6.77892643938893e-06
-2.79029244881233e-05
-1.19168005951222e-05
-2.81567498946064e-05
-1.16494753421955e-05
-2.56701325334364e-05
-9.30773526261799e-06
-1.56093476061301e-05
-2.06526956442298e-05
-1.80332107897804e-05
-1.29417271755425e-05
-2.19706731530615e-05
-1.4761358594882e-05
-4.25723394803519e-05
-2.32916009443833e-05
-3.5918656621358e-05
-1.5530996099751e-05
-1.22383467279164e-05
-2.72316370544331e-05
-1.19933767001727e-05
-2.02327000550111e-05
-1.57755773782528e-05
-2.5223989304421e-05
-2.01210120320374e-05
-3.41301565434414e-05
-4.47337509550015e-05
-5.16904961792979e-05
-1.66785559160242e-05
-2.95129750706401e-05
-3.6130134811949e-05
-3.19859815272956e-05
-4.86135900724624e-06
-3.23152034692599e-05
-1.02865856261867e-05
-1.60382315069866e-05
-2.83765811720536e-05
-2.43572136993641e-05
-4.87912488219345e-05
-2.92311378532104e-05
-3.17500925626813e-05
-2.72645727989261e-05
-3.45963457034101e-05
-3.52594149417192e-05
-8.27771715302189e-06
-1.84471215220122e-05
-3.05196537262101e-05
-1.80725070205183e-05
-1.72712156159383e-05
-1.50545014375508e-05
-1.56646648075619e-05
-2.11250978429323e-05
-7.72488544628772e-06
-1.98994366742292e-05
-7.81896221459776e-06
-1.51034536633073e-05
-8.61516133782721e-06
-2.64410628667929e-05
-1.41556192252555e-05
3.89787044431068e-06
-1.70755096932337e-05
-4.73593558419945e-05
-2.76346610971873e-05
3.97506743633678e-07
-8.88874809496011e-06
-3.60530636707211e-06
-2.31983024367116e-05
-3.30612506928998e-05
-3.69667510898239e-05
-3.80123579478837e-05
-2.74310378154619e-05
-7.31673210286675e-06
-3.03129296795229e-05
-2.13422194793982e-05
-3.26713133487674e-05
-2.61856057670812e-05
-1.1954922263924e-05
-8.90245258076665e-06
-1.60499114774728e-05
-9.95945075727589e-06
-1.02776043930072e-05
-2.64782238497458e-05
5.45495566166578e-06
-2.99015334117193e-05
-2.87747386014755e-05
-5.40763592976802e-06
-8.13113187975525e-06
-1.74571401649922e-05
-1.7183574873899e-05
-2.67674665122197e-05
-2.40928656020311e-05
-7.90179603148327e-06
-2.24045816156574e-05
3.38101750451522e-07
-2.50235091701092e-05
-3.29844151775538e-05
-4.72530452771027e-05
-1.79239105109012e-05
-2.76388535602256e-05
8.92015546672149e-08
-1.9297759212954e-05
-2.86903492051755e-05
-3.27726472054173e-05
-2.47116501059338e-06
-5.11581232296541e-07
-3.07836719032385e-05
-3.44563559156547e-05
-2.75297851169488e-05
-4.22617742048055e-05
-2.55761422425789e-05
-1.86029978770485e-05
-2.90900142295758e-05
-3.59396264168623e-05
-1.03419714036849e-05
-2.17178202498228e-05
-1.70146337574319e-05
-3.06778998411722e-05
-3.30665780999541e-05
-3.56893168227686e-05
-2.37374235445308e-05
-4.19082904026126e-05
-2.69084428101557e-05
-3.34134398203864e-05
-1.4010275616562e-05
-2.96909480191127e-05
-1.26318528495919e-06
-4.87343357114715e-06
-1.83976025654542e-05
-7.92319520831587e-06
-2.12519193507364e-05
-3.46102578911002e-05
-2.21736580839019e-05
-1.11062499225579e-05
-1.30881206244677e-05
-2.2680421761444e-05
-2.4422640612444e-05
-4.68348129213094e-05
1.38569861141833e-06
-1.25348605992715e-05
-3.80803288807524e-05
5.27459687055886e-06
3.00288582410391e-06
-2.76985093247906e-05
-2.43790468919373e-05
-9.66146435811184e-06
-5.49858180843471e-06
-2.49277293407553e-05
-2.54852536954508e-05
-2.58192700046823e-05
-2.88189116704413e-05
-1.18158133991626e-05
-1.35370276052795e-05
-2.5980771882846e-05
-2.95463070373976e-05
-1.33905494460762e-05
-1.13413963256049e-05
-2.88812585869137e-05
-2.9813134925887e-05
-3.09035726773683e-05
-1.63023738602332e-06
-1.8756797721466e-05
-1.54962325707281e-05
-1.73258875041631e-05
-2.48252975547235e-05
-2.39227266406796e-05
-3.42719885538283e-05
-1.55942902526517e-05
-1.04915267708254e-05
7.93388339229146e-06
-2.96774504978594e-05
-1.54845895499032e-05
-1.27072487197429e-05
-2.29328146851378e-05
-3.83403842877356e-05
-1.42292085114965e-05
1.35073916856702e-06
-1.8208959783403e-05
-3.32531313518606e-05
-3.929101323568e-05
-2.82432373088901e-05
-3.22296821375249e-05
-2.55821892585589e-05
-2.63747410879519e-05
-4.3901303510166e-05
-4.95151397397595e-05
-9.94045651526717e-06
-7.21048958395053e-06
-2.45213125655397e-05
-1.55308162301289e-05
-5.13963403424141e-06
-1.88294237769477e-05
-2.33788807660329e-06
-3.4781978095319e-05
-3.19700060205793e-05
-2.3054856426983e-05
-1.3966199477797e-05
-1.95764488789581e-05
-4.67634516689697e-05
-3.39303922381208e-06
-1.65900729740408e-05
-4.46103985130063e-05
-1.96266104901891e-05
-1.45136234451267e-05
-8.73473279900413e-06
-2.52488572983794e-05
-1.83217946283315e-05
-2.93551559978547e-05
-3.18466131418083e-05
-1.37112055485718e-05
-2.48467655464171e-05
-2.33319048299943e-05
-3.83643362971033e-05
-7.90345750090596e-06
-9.8654253405246e-06
-2.58329147362753e-05
-2.8678009694991e-05
-2.90052560874639e-05
-1.40680626003869e-05
-1.07629670281805e-05
-2.28642837153551e-06
-2.48226250174911e-05
-2.75922906084663e-05
-1.49130422543918e-05
-1.60772634731043e-05
-1.69444427786483e-05
-1.29266634992026e-05
-2.09721523018081e-05
6.65267820523677e-07
-3.05851939400417e-05
-7.5668990415081e-06
-2.22253925618692e-05
-2.37374569681917e-05
-1.74206128765234e-05
-1.25747429717175e-05
-1.09405807150294e-05
-2.22645093925722e-05
-5.42214630341108e-06
-2.7972235545362e-05
-2.31689952617328e-05
-4.20803715728256e-05
-7.16787033186422e-06
-2.8032476459954e-05
-2.54365660530113e-05
-2.69323859903103e-05
-9.91503886625038e-06
-2.4151790069005e-05
-2.78400423442575e-05
-2.46806758116788e-05
-3.59892073741344e-06
-1.2636180505663e-05
-2.84485684292898e-05
-4.23410018596109e-06
1.58350512745577e-06
-1.11414708103817e-05
-2.86726714722849e-05
-3.39709638749988e-05
-2.52174590218311e-05
-2.29005484197714e-05
-2.08286344732025e-05
-2.65145783307241e-05
-8.72301024956079e-06
-1.60180621266197e-05
-1.62585660805235e-05
-3.56989639273022e-05
-2.66004636500808e-05
-9.52106112875578e-06
-1.59245494021435e-05
-3.47790429539106e-05
-2.98330038851398e-05
-6.28227152830395e-06
-1.65904779481786e-05
-2.34054094541693e-05
-4.74435721770708e-05
-6.9796202009961e-06
-2.66987163741713e-05
-1.77394647606935e-05
-1.86982199283379e-05
-2.63474787751837e-05
-1.95219576129929e-05
-1.04373901613178e-05
6.50220392070207e-07
-2.08724037859312e-05
-8.66812048196648e-06
-1.25110643011179e-05
-1.91590730631924e-05
-2.32870247831407e-05
-3.69865506275321e-05
-3.09301835917686e-05
-3.08795890249907e-05
-2.09293406531116e-05
-4.30664275104432e-06
-3.28142147747668e-05
-2.49123651318234e-05
-1.42249868473258e-05
-1.42367231981014e-05
-3.63560521548768e-06
-2.10215759799292e-05
-2.60502135765006e-05
-2.53348694080036e-05
-1.10086699312349e-06
3.18903399502462e-06
-1.06951622785346e-05
-2.25228421002936e-05
-2.93195799586212e-05
-1.89187043592733e-05
-3.09095829809042e-05
2.58651112867436e-06
6.54065454065909e-06
-1.1242448036061e-05
-2.46296542210233e-06
-1.88616438247356e-05
-2.66305499899945e-05
-7.66923645666112e-06
-2.63351022959794e-05
-2.57805455526405e-05
-2.4650356202641e-05
-2.65188725515516e-05
-1.20319744667753e-05
-3.29077607175259e-05
-2.65828995275781e-05
-9.63587512255961e-06
-2.58877520178678e-05
-8.81486203545235e-06
-1.60306910900772e-05
-2.46184263422674e-05
-2.37365482810506e-05
-1.32353163764344e-05
-6.17314459564162e-06
-3.82511406663979e-05
-1.27121009559688e-05
7.83837873507611e-07
-2.91830138594184e-05
-1.34841782843379e-05
-1.32940483428907e-05
-4.71033475136609e-05
-1.75412111710455e-05
-2.24930062212505e-05
-1.05184476595724e-05
-2.1927638823507e-05
-3.79799852104747e-05
-4.1879699511163e-05
-1.77369202054262e-05
-2.71177310276885e-05
-9.99394233774479e-06
-3.39585245811622e-05
-2.23194903605089e-05
-2.42244191201339e-05
-1.34569572922195e-05
-5.9947740622676e-06
-2.77485116565729e-05
-2.26832559191141e-05
-6.47013113018718e-06
-2.6116317880323e-05
-2.09326744403691e-05
-5.23900791140449e-06
-3.00242444187872e-05
-8.35032916851462e-06
-1.65440307675838e-05
-1.95753353357986e-05
-2.20806655874829e-05
-1.97639457413725e-05
-2.66184227679599e-05
-3.20601573291563e-06
-3.12157228467887e-05
-1.4502029704363e-05
-3.51169922553101e-05
-1.80031340473639e-05
-1.95327805749331e-05
-1.78202229547529e-05
-2.12802670772166e-05
-1.41392140593449e-05
-2.40752405071561e-05
-3.47305762622041e-05
-1.86173928717597e-05
-2.70392112803837e-06
-6.17268222087463e-06
-2.69748400455801e-05
-8.62965804352899e-06
-2.73522851925456e-05
-3.49276643484049e-05
4.77268308168248e-06
-3.05814622982973e-05
-1.48381921140878e-05
-1.94003739631374e-05
-3.85579137382774e-05
-2.99613237297665e-05
-2.49462415787147e-05
-9.18220247051641e-06
-2.17141914902803e-05
-2.40954401708517e-05
-5.40982494091627e-06
-4.13783194931657e-05
-2.6184150197651e-05
-1.94310858035015e-05
-9.83595040258046e-06
-2.25926009940714e-05
-2.54897623494927e-05
-2.81166610193229e-05
-2.01114360513136e-05
-2.87725195290706e-05
-1.26682644669386e-05
-5.13727106625189e-06
-9.25848369496023e-06
-3.57377476186553e-05
-2.82405038722851e-05
-2.02614114265017e-05
-2.12613737383294e-05
-2.88426533237292e-05
-4.22481505129456e-05
1.83747429849657e-06
-3.12522083113276e-06
-1.71661847712099e-05
-2.95436957385114e-05
-3.7542703961204e-05
-1.92378077868937e-05
-1.75811983004274e-05
-3.46516455452904e-05
-3.57653944433573e-05
-6.44415544449403e-06
-2.10794819138709e-05
-2.51534513239124e-05
-1.47444538598729e-05
-4.03656669703703e-05
-2.4135553154588e-05
2.20011958661075e-06
-4.99141691820796e-05
-3.00868614917727e-05
-2.94307113980969e-05
-2.05764657967482e-05
-4.43001308472484e-05
-3.15109140920006e-06
-1.51993461531575e-05
-1.39489847768638e-05
-1.06505791364876e-05
-8.38821589914236e-06
-3.62450093742833e-05
-2.57442907359263e-05
-1.89729583268658e-05
-3.48353210295219e-05
-5.0361890570822e-05
-1.2629066553679e-05
-3.56922337962929e-06
-1.09739422705211e-05
-1.95206537921194e-05
-1.84877630925644e-05
-1.99715197046387e-05
-2.26937225808615e-05
-7.63752837094233e-06
-2.61637682179272e-05
-4.69309513278671e-05
-3.4760254122887e-05
-9.74116156257946e-07
-2.30088205503529e-05
-3.02637057951984e-05
-1.59765920187134e-05
-4.33262533507555e-05
-5.06776326586113e-05
-4.05987810726182e-05
-2.59113031691897e-05
-6.18760540912393e-06
-1.22772406751029e-05
-2.49178622927061e-05
-7.55836975982241e-06
-3.67878172303172e-06
1.46149335449715e-06
-4.39047338421555e-06
-4.22997064403063e-05
-1.42111200433121e-05
-2.6571543480987e-05
-2.47789586312868e-05
-2.88467051113776e-05
-1.12340743045386e-05
-3.40591533269852e-06
-2.31964845731151e-05
-3.13021633134907e-05
-2.28948250161947e-05
-1.55998582570159e-05
-9.88068340456077e-06
-3.08787658072286e-05
-6.60479705338623e-06
-4.54563977663351e-05
-2.85609915563809e-05
-1.86639256439297e-05
-2.36949513086856e-05
-1.38661896554857e-05
-1.0774354259288e-05
-2.15449322163665e-05
-3.39236520833702e-05
-1.20047363200836e-05
1.28703845562787e-06
-5.50790704665253e-06
-9.94114489756803e-06
-2.68063965987058e-05
-8.42126834044984e-06
-3.86014512832502e-05
-7.28650154706615e-06
-3.15702447247902e-05
-7.12052252717728e-06
-7.75415161697942e-06
-1.04816450976542e-05
-1.21208066390704e-05
-6.25942688829904e-06
-5.3180722336338e-06
-3.99296700879798e-05
-1.05874056648432e-05
-3.59027753967874e-06
1.16774025366562e-06
-2.31603339334319e-05
-1.27926805803443e-05
-3.20198682443231e-05
-5.94335097994773e-05
-2.59776783157146e-05
-1.81633655757543e-05
-9.98815041859131e-06
-1.97098278778197e-05
-2.69755556726802e-05
-2.08064414757812e-05
-1.72723199885675e-05
-3.86976007906802e-05
-8.2961234492919e-06
-1.40612407296905e-05
-2.88102982966063e-05
-1.63135027737136e-05
-1.52931769593318e-05
-5.23096362770201e-06
-2.53073498034043e-05
-2.50788966064455e-05
-1.95419492819524e-05
-1.45093257705811e-05
-3.72480740541573e-06
-1.38527942403404e-05
-1.12583668082502e-05
-2.64956752164295e-05
-1.80364891129779e-06
7.1495224032543e-07
-2.27219659857633e-05
-1.36862234815874e-05
-1.75520927177521e-05
-3.13843828317812e-05
-3.24143641698234e-05
-2.88852835604298e-05
-3.69447206953139e-05
-3.03353267034829e-06
-3.40997203172212e-05
-1.42540254541039e-05
-2.37144815137993e-05
-1.67699799845923e-05
-2.89571481832137e-05
-5.73198719751187e-05
-3.41534609587562e-05
-3.63813364043609e-05
-2.03788695507624e-05
-1.00795072384128e-05
-2.04249183264871e-05
-1.47374495963581e-05
-2.50435548718506e-05
-2.76482961025508e-05
-3.84599216673183e-05
-1.76953192898149e-05
-3.63716141452826e-05
-1.02833339860011e-05
-3.0397006960471e-05
-2.47447191235843e-05
-1.92029901695597e-05
-1.12916642713241e-05
-2.19102876086646e-05
-2.52319854260924e-05
3.46200900980884e-06
-1.7460779372789e-05
1.73592779305516e-06
-1.22083257151487e-05
-1.84686164951398e-05
-1.55817143902601e-05
-2.05885538863124e-05
-2.1902433435217e-05
-2.46108007496835e-05
-3.22436952279057e-05
-2.21652638933441e-05
-4.15852527912287e-05
-4.35851139952906e-06
-4.03405501096051e-05
-6.67860576151906e-06
-1.31484147358711e-05
-1.19938064896275e-05
-3.15123375300584e-06
-2.24142032752747e-05
-1.430429331638e-05
-1.76420016589369e-05
-6.47867612851497e-06
-2.15103796438889e-05
-6.73498156508418e-06
-1.97237099157267e-05
-1.21544398249505e-05
-2.38014885174423e-05
-8.96935183928818e-06
-3.92849783765336e-05
-2.2929108164599e-05
-7.20697783205762e-06
-1.94194393950124e-05
-2.35485567820876e-05
-3.12038603945843e-05
-3.13911958048407e-05
6.02027348294847e-06
-3.81709691005523e-05
-1.74986323418149e-05
-1.85696543350648e-05
-3.11587600247783e-06
-1.8316843244904e-05
-2.41064902904365e-05
3.24418817845202e-06
-5.71167599866343e-07
-9.67287221456117e-06
-2.58490261431293e-05
-2.63004709275887e-05
-3.23879844644226e-05
-4.4533656082586e-08
-1.42513433433795e-05
-3.93078790035013e-05
2.99986537382476e-06
-1.34267392856597e-05
-1.70347642868824e-05
-1.72892493942701e-05
-5.6719070614745e-06
-2.33755248251956e-06
-8.4515478898708e-06
-3.38325259013509e-05
-3.271313384898e-05
-2.87380879040572e-05
-2.19345651244554e-05
-2.75866147940883e-05
-7.78062744714612e-06
1.59508917295759e-06
-5.90865898939397e-06
-1.14259959451134e-05
-2.00318440988334e-05
-1.67011998819995e-05
-1.06498335137293e-05
-1.03281393386913e-05
-1.03572517925755e-05
-8.70828669066409e-06
-1.16118874602743e-05
-1.27020673948447e-05
-3.5309201760875e-05
-1.12928680050412e-05
-2.04559913703295e-05
1.00598767904949e-05
-4.26090692070988e-05
-2.30482966959983e-06
-2.15550947976164e-05
-3.20370139111313e-05
-1.13789943599518e-05
-2.41689793156021e-05
-1.31160912345896e-05
-1.62206329913389e-05
-1.86925323524353e-06
-1.74921440882899e-06
-1.46461964904855e-05
-3.56833350149733e-05
9.49713391905073e-08
-2.53960840305559e-05
-1.53780357487537e-05
-3.06756521998362e-05
-3.50388081149841e-05
-5.44452796108448e-06
-1.60150574877499e-05
-1.68675217925586e-05
-9.62018047238382e-08
-2.09571999751912e-05
-2.22465870362429e-05
-1.65319438922465e-05
-7.65087862018457e-06
-3.84909085662038e-05
-2.02380959942162e-05
-3.47241692740424e-05
-3.65438226263774e-05
-1.53801952893979e-05
-4.1077811357413e-05
-1.66491147641958e-05
-1.25963463937877e-05
-2.29387143640923e-05
-1.19863987382964e-06
-4.58701279325254e-05
-2.0221749249521e-05
-1.44681958380564e-05
-3.88990896662903e-05
-2.39153577980499e-05
-2.02096713163641e-06
-6.78475626344075e-06
-3.13140555994782e-05
-4.8096100038441e-05
-2.24046347591173e-05
-1.48668025378469e-06
-2.02041306853778e-05
-2.06949720046973e-05
-1.933360236193e-05
-1.87202933682078e-05
-3.556934436715e-05
-2.70888407298724e-05
-9.89915549864007e-06
-6.45089105317311e-06
-3.93283050298227e-05
-3.45018244789824e-05
-7.23495996348549e-06
-8.3442761463451e-07
-2.42855375281152e-05
5.68506315337559e-07
7.97981777789956e-06
-3.43209555963463e-05
-9.2168151303062e-06
-4.75094489259707e-07
-8.68473780040089e-06
-1.40858435197464e-05
-1.71437020455667e-05
-8.24326129524841e-06
-8.33577521904403e-06
-2.84502598534261e-05
-3.88215861825214e-05
-1.67235911723303e-05
-2.738324207069e-05
-2.86112598177835e-06
-9.59067024445027e-06
-1.59940570641494e-05
-1.48804877086703e-05
-1.78189679532487e-05
-6.29314623116071e-06
-9.74356072947952e-06
-5.90700093140615e-06
-2.33368267902045e-05
-3.37096430062764e-05
-3.21846497207796e-05
-2.01486143457874e-05
-1.75978723769575e-05
-2.38953190795158e-05
-1.35852371826369e-05
-1.61082657652103e-05
-1.24798708207313e-05
-1.64682932762562e-05
-4.60881285170721e-05
8.55347976604105e-06
-2.15959150708869e-05
-2.2972139549853e-05
-1.37222558085246e-05
-2.34161848365113e-05
-2.76906826646427e-05
-1.85171116361162e-05
-1.25543266179603e-05
-2.5976652227325e-05
-2.91170005280553e-05
-1.98924554430156e-05
-8.32528752998252e-06
-1.25556368811613e-05
-8.93556224758036e-06
-1.45807077248154e-05
-3.0854012630306e-05
-9.42111090581063e-06
-3.00987008180397e-05
-8.7711204105773e-07
-1.5064908613097e-05
-1.49479573971413e-05
-2.51564915698842e-05
-3.19364485577996e-05
-3.03045114042874e-05
-5.67308454742806e-07
-3.47063903259823e-05
-2.30517786457748e-05
-2.85328660852006e-05
-3.26185297457564e-05
-1.57116636621059e-05
-6.70385643890456e-06
-2.13050567413661e-05
3.63697900578788e-06
-2.88526958963078e-05
-1.65923300742138e-05
-3.89517002580806e-06
-5.53125153918655e-06
-1.65171545796061e-05
-4.31303259802196e-05
-3.11519864478869e-05
-3.88101446414775e-06
-6.45740464029722e-06
7.67504335991807e-06
-1.23619783796604e-05
-2.1526708091281e-05
-1.5384400135906e-05
-2.77965871637766e-05
-2.51349547572639e-05
-3.40309499906577e-05
-2.63678477178234e-06
-2.04956025856437e-05
-1.1596237277529e-05
-2.65918912042239e-05
-2.19678289120322e-05
-1.28146745421273e-05
-4.44626222640643e-05
-4.59040457607423e-05
-2.70782453586745e-05
-1.6976183373214e-05
-3.36956024716155e-05
-1.63897785764854e-05
-2.37956450322564e-05
-1.4150554743258e-05
-5.48176890026902e-06
-2.30267706911398e-05
-1.96777813615423e-05
-1.93742045210878e-05
-2.98323023464644e-05
-1.76638217939488e-05
-1.43926320260149e-05
-4.0437901085833e-06
-3.45692519667959e-05
-3.26844306988121e-05
-3.07179815218485e-05
-1.81819111297233e-05
-1.98610007151383e-05
-2.04791570966722e-05
-4.48202646749909e-06
-8.51198332240829e-06
-2.36821950218197e-05
-3.23955109926202e-06
-9.98396898723242e-06
-1.21307788544744e-05
-3.07599740503253e-05
-4.41232360548153e-05
-1.73545158162384e-05
-4.97968101663485e-05
-1.90640212431615e-05
-2.78741804747205e-05
-3.36225190123515e-06
-1.85944882101841e-05
-1.79423055726715e-05
-1.8533250913771e-05
-3.17011407250069e-05
-3.90127340940223e-05
-1.27551837642808e-05
-8.84938569186965e-06
-2.50991977099527e-05
-3.19321164045052e-05
-1.91291828405651e-05
-3.21151124490217e-05
-1.06696380537022e-07
-1.49682292241773e-05
-1.31526431798354e-05
-4.22080976875565e-05
-1.46601724039823e-05
-2.41855114750252e-05
-1.48949155864427e-05
-2.92498104920867e-05
-1.01119122694511e-05
-5.94052312418354e-06
-1.04968588598257e-05
-2.3355000254386e-05
-1.93641178626617e-05
-7.6825381754314e-06
-1.56434133420791e-05
-5.67370767853751e-06
-3.35902244361282e-05
-2.93883021770324e-05
-1.97598950964083e-05
-1.42851354583104e-05
-2.97664464505387e-05
-1.94478103061951e-05
-2.66951931128259e-05
-2.41503029746528e-05
-2.68508574518639e-05
-1.99568511112832e-05
-2.80252503259668e-05
-3.42014001896489e-05
-2.78616334475489e-05
-1.4807579860968e-05
-1.41967744486369e-05
-2.00869100553594e-05
-2.5157157451467e-05
-2.21709689453133e-05
-2.75261057381763e-05
-3.12819313524928e-06
-7.99773132149043e-06
-1.56498612675958e-05
-1.0643873925018e-05
-2.21538655009963e-05
-2.75095787066593e-05
-1.70892821202791e-05
-9.82679624798148e-06
-3.00913929318117e-05
-2.5345452118837e-05
-4.71004292338245e-06
-2.81718049147651e-05
-9.72822935950081e-06
-1.67880353582935e-05
-1.68347822625198e-05
-2.18146282859226e-05
-3.35837810517812e-05
-1.77829827139237e-05
-1.52963389468068e-05
-3.93395519174187e-05
-6.04662121180252e-06
-3.26869265022996e-05
-1.43296184662043e-05
-2.28952840364926e-05
-3.28706864644519e-05
-1.27475857925535e-05
-1.78245932794786e-05
-2.14609880355221e-05
-2.03300122500597e-05
-2.07311356412494e-05
-2.87819954296563e-05
-2.37858513712052e-05
-7.1558016110845e-06
-3.48476844209782e-05
-2.12782291605129e-05
-5.14998300589292e-06
-4.08327290481918e-05
-4.0994721557615e-05
-1.76771323481951e-05
-3.85777567404451e-05
-2.62009676250019e-05
-2.15561659670035e-05
-9.38861673411451e-06
-2.4319585044725e-05
-2.6948060318023e-05
-2.07969970553919e-05
-2.29295256330659e-05
-3.01904227988976e-05
-1.33031985790351e-05
-2.33353505459529e-05
-1.19305668334292e-05
1.27641542641798e-06
-3.58724043419159e-05
-1.67339668821521e-05
5.44015416064178e-06
-2.89615009037019e-05
-2.67452708157623e-05
-2.84678130917725e-05
-1.28055799852838e-05
-3.51002715296567e-06
-1.23116367440986e-05
-2.18857112841711e-05
-1.17340071029953e-05
-3.50154907027398e-05
7.90760960836821e-06
-9.63954083005127e-06
-2.80599893336534e-05
-3.69266874130539e-05
-3.91040864962606e-05
-3.07132055552006e-05
-3.32099510658784e-05
-3.50811758324769e-05
-3.56259561150177e-05
-2.21135244527333e-05
-3.21482773681312e-05
-1.08512065660297e-05
-4.37288870669634e-06
-4.20994050084346e-05
-2.54343376127883e-05
-2.27825831263788e-05
-1.34634736097139e-05
-1.18086021540355e-05
-1.12712641536779e-05
-3.90597087369437e-05
-3.19519097154544e-05
-3.08846138495855e-05
-2.63621051797418e-05
-3.69343111711132e-05
-1.44104359822405e-05
-5.40921021445746e-06
-2.90251270655816e-05
-1.9706949626329e-05
-1.37139765992432e-05
-1.71833772210686e-05
-2.24808040553951e-05
-1.45034499791811e-05
-2.5317113200562e-05
-2.66391818602841e-05
-1.41749953871764e-05
-3.50619708823661e-05
-3.52197178881425e-05
-2.41624333315033e-05
1.43277109186539e-06
-2.16708429339157e-05
-2.79471913003695e-05
-1.63816274836383e-05
-3.18141184240775e-05
-4.64756281148822e-05
-2.76979616912015e-05
-1.86796077851761e-05
-2.03477480100511e-05
-3.56012673167972e-05
-1.57832172192206e-05
-1.81740905732122e-05
-3.30207000093478e-05
-1.71626157315044e-05
-2.24493766657518e-05
-2.66570427810647e-05
-2.05057199941949e-05
-2.78057443708752e-05
-2.87397263167135e-05
-1.56934268510969e-05
-9.906154715754e-06
-2.41048926596485e-05
-4.91620356013585e-05
-1.9570986855196e-05
-2.61668790447541e-05
-1.91148846064582e-05
-1.28938366175055e-05
6.07938830671659e-06
-3.09461309042841e-05
-3.29614431108015e-05
-3.72950313932519e-05
-2.12415349480051e-05
-3.40957378990277e-07
-6.66551921340288e-06
-8.60857780433285e-06
-3.22344589589485e-05
-2.87200267687798e-05
7.12590379520878e-06
-2.6449196401118e-06
-2.86880115356976e-05
-2.57936480741799e-05
-2.32110298784306e-05
-3.09770174086787e-05
-1.25890183299034e-05
-2.27284468853135e-05
-3.83222052857813e-05
-4.53838049705809e-05
-2.89910438772978e-05
-1.7375272833932e-05
-2.22227385107513e-05
-2.29906917249711e-05
-5.69381298824653e-06
-2.12203426775815e-05
-4.14780259259382e-05
-1.7198454767314e-05
-4.32974202522541e-06
-3.00448110898988e-05
-1.8878556737677e-05
-4.49609593236548e-07
-1.5118097192757e-05
-1.21066732863e-05
-8.50742395229694e-06
-2.54684222402822e-05
-1.73691284487188e-05
-3.69644289401765e-05
-2.62776740268635e-05
-4.08738650198253e-05
-2.2928105549396e-05
-4.47095530308969e-05
9.73956985213883e-06
-3.06131626590233e-05
-5.00101445090871e-05
-2.84995905945407e-05
4.00870020561219e-06
-2.38232139089421e-05
-1.18350791735033e-05
-2.42164613554036e-05
-1.94812580021971e-05
-3.03065012010695e-05
-3.6178010892644e-05
-1.59474490546126e-05
-2.82702195832566e-05
-2.28309349171259e-05
-7.33992827419776e-06
-8.47690389177859e-06
-3.57720383080804e-05
-5.44924832423733e-06
-3.87064803825985e-05
-3.76443978035194e-05
-4.45376721510966e-05
-2.80232878474053e-05
-1.14755368300755e-05
-2.22759373432022e-05
-1.71910907834665e-05
-2.70482538704649e-05
-3.64765101329252e-05
-2.67914723540426e-05
-4.03628453923198e-05
-1.15236480996802e-05
-3.25711098595127e-05
-2.34719170074419e-05
-2.71521814162302e-05
-2.93121447467699e-05
-3.5550635086553e-05
-2.12853150050167e-05
-3.18697794463336e-05
2.67315491787646e-06
-1.63989179023391e-05
-1.03567994143838e-05
-3.45776148368332e-05
-2.81265363273727e-05
-1.03559962700399e-05
5.82458276585963e-06
-2.24901299379181e-05
-2.61826444350492e-05
-1.32140445732868e-05
-2.99382679018888e-05
-2.97948214860197e-05
-1.4403324465036e-05
-7.16993557072241e-06
-2.57391178146248e-05
-4.8981119978972e-05
-3.21733854835747e-05
-2.39888627785982e-05
-2.28941637912092e-05
4.73082482574542e-06
-4.71180123716783e-05
-1.42290167766332e-05
-3.30376661636495e-05
-6.92501249131765e-06
-8.23441443596109e-06
-3.53842585439077e-05
-3.27265602739143e-05
-9.18266865153983e-06
-1.50739614972652e-05
-1.43984731586091e-05
-3.22729726943414e-05
5.93168637990463e-06
-7.47240009701539e-06
-2.68059036952843e-05
-1.1759618280327e-05
-2.01518357497599e-05
-1.65149048625108e-05
-2.7413604140986e-05
-3.67917253884886e-05
-4.30755788787933e-05
-2.75242605603178e-05
4.04222250560167e-06
-3.00053321053654e-05
-6.74951815449459e-07
-4.03806379717508e-06
-3.05172406201536e-05
-2.01149443655789e-05
-5.12261677237092e-05
-2.30956322004938e-05
-1.45771186432677e-05
-1.31829631087643e-05
-3.17177787813585e-05
-3.13088548465143e-05
-2.36150637186952e-05
-1.17173425263336e-05
-3.66065978906234e-05
-1.5118465035997e-05
-1.82498511194153e-05
-2.75645509869627e-05
-4.0471753103378e-05
-2.01737670573073e-05
-2.61598850997859e-05
-8.89747905373226e-06
-2.08241353948339e-05
-3.1497378020724e-05
-3.1459047417047e-05
-2.87639883027775e-05
-2.21129780159518e-05
-8.40593916134726e-06
-1.0290501343979e-05
-1.30467370691946e-05
-7.23755064967843e-06
-1.02961288975165e-05
-4.22118206067959e-06
-2.32404224545642e-05
-2.37908131417653e-05
-1.28153170942234e-05
-2.6358950332665e-05
-2.65546410308609e-05
-1.43413432512256e-05
-2.40776055416665e-05
-2.54147273160019e-05
-3.56084690936145e-06
-3.91270570721251e-05
-5.6140754615976e-06
8.94344739085268e-06
-2.47487370139867e-05
-1.26042204598868e-05
-1.77616507173378e-05
-4.09975864248027e-05
-6.25949077138021e-06
-2.8260843130887e-05
-4.21821411680851e-05
-4.7712597362692e-05
-3.38975158714923e-06
-3.25955776084446e-05
-2.06758164320887e-05
-4.05892536674311e-05
-2.97315133392878e-05
-6.86369518223781e-06
-6.14885085813789e-06
-3.25514846707311e-05
-3.18939123742937e-05
-2.38211384984586e-05
-2.20586348497627e-05
-2.25321270706421e-05
3.64965444551972e-06
-1.87396017896235e-05
-1.56500794477878e-05
-3.91031791980526e-05
-1.78384533414076e-05
-3.50148179600807e-05
-1.87437090974337e-05
-2.7986674891185e-05
-9.80033685749557e-06
-1.48795143091684e-05
-2.78371776232436e-05
-2.40872166084116e-05
-3.55034833345805e-05
-2.43521304021462e-05
-3.35929136959823e-05
-8.57025515553626e-06
-1.63682773673731e-05
-2.51194478101697e-05
-5.1146186737295e-06
-1.95971197562421e-05
-4.62932163398689e-05
-1.57026365566465e-05
-1.54497540900628e-05
-2.71124671114763e-05
-1.42361261438633e-05
3.04266985914768e-06
-4.48857030268162e-05
-9.81377749325618e-06
-1.48991251618698e-05
-1.98935347138238e-06
-3.85499508699896e-05
-1.35495184162418e-05
-2.25935932401026e-05
-1.79558700400521e-05
-7.39008843214118e-06
-8.75912477109093e-06
-2.14445954025292e-05
-2.01518574084069e-05
-2.08285892944274e-05
-3.86352591261336e-05
-3.05950275047112e-05
-1.05791407452448e-05
-3.14199156594542e-06
-3.1907936075617e-05
-2.70226373931468e-05
-2.12564584213306e-05
-2.5400527023808e-05
-1.5469101005029e-05
-1.28020363375374e-05
-3.239066400605e-06
-2.28346763942027e-05
-2.59519269003948e-05
-3.7326836678391e-05
-2.80537640870741e-05
-1.06196565138939e-05
-3.81546549346346e-05
-6.32588912123684e-06
-1.85454069293387e-05
-9.73493360221077e-06
-1.39578960724876e-05
-4.04794426466466e-05
-3.99907444914222e-05
-1.13538560437738e-05
-2.9475513727178e-05
-2.84813915140926e-05
-1.75085435941494e-05
-2.04848023875263e-05
-3.37695132541493e-05
-2.807917628265e-05
-2.5903349531353e-06
-1.71985590664311e-05
-3.64868099564068e-05
-2.21153634866343e-05
-2.05125229464879e-05
-2.25130361802339e-05
-3.08681785562661e-05
-1.82856795547005e-05
-3.58949303130513e-05
-2.57897491674308e-05
-5.12497196011292e-05
-2.65627346753673e-05
-2.83421332152243e-05
-2.6072539823922e-05
-1.55127224266542e-05
-3.78833736390167e-05
-1.5202363536468e-05
-9.19607408988626e-06
-1.43286692130492e-05
-1.61302092813018e-05
-2.09591178209234e-05
-4.59701760312459e-06
-2.8926362268465e-05
-2.29451250935305e-05
-1.00231129554022e-05
-2.27523288578578e-05
-1.87301368868088e-05
-2.11127150082724e-05
-2.51892938232516e-05
-2.12109911607411e-05
-1.45335637449047e-05
-2.27517235314077e-05
-2.65660490909099e-05
-2.86697417690828e-05
-2.16284991996095e-06
-3.06867270289504e-05
-2.75399692460382e-05
-1.33861848081984e-05
-2.32808399758946e-05
-2.59248717177991e-05
-2.51240554229525e-05
-2.48003833831843e-05
-3.12963523749375e-05
-3.29133761931304e-05
-6.5096081310064e-06
-4.31195827143341e-05
-7.92054204204109e-06
-1.88149034766848e-05
8.12184407847796e-08
-1.92357365956896e-05
-1.73375264570143e-05
-2.17759725948348e-05
-3.57858272050258e-05
-3.18196961720011e-05
-1.87037460201707e-05
-3.1471743661467e-06
-3.87645269242234e-05
-2.76657383096664e-05
-3.18690646830981e-05
-2.1061663276612e-05
-3.88603431533905e-05
-3.90518868592937e-05
-1.64073781548155e-06
-2.86929488976974e-05
-4.23811812435017e-06
-1.19716357926513e-05
-1.38158183985677e-05
-3.09686003537596e-05
-9.2668248261801e-06
-1.3119268446131e-05
-2.68708046687874e-05
-1.2296651417394e-05
-3.39797204763026e-05
-3.54963041983092e-05
-2.15302345020474e-05
-1.75240241680668e-05
-1.29147597740822e-05
-4.4365531857308e-05
-3.73558320136788e-05
8.84278122235629e-06
-1.30270937671275e-05
-1.1201532642976e-05
-1.70997670249075e-05
-1.95270202513755e-05
-1.2227884109998e-05
-1.81742319620244e-05
-2.05262708671107e-05
-3.47221161863104e-07
-4.02458685828804e-05
-3.06196560436649e-05
-2.88535779511299e-05
-4.15019420299057e-05
-2.70162290129771e-05
-1.26995284734208e-05
-2.40867963666709e-05
-3.64010982119863e-05
-3.64603023870662e-05
-1.37206082365299e-05
-2.69025337550248e-05
-2.94105826559564e-05
-2.5372854575821e-05
-2.98517074110081e-05
-6.61365146857309e-06
-1.7255500756903e-05
-2.05669229314305e-05
1.08158092485073e-06
-3.16976248579924e-05
-4.72134735391166e-05
-6.12474063568576e-06
-5.28587656985015e-05
-2.01050401062427e-05
-1.90411104927365e-05
-9.59826501568942e-06
-1.45012755959312e-05
-3.18729775983771e-05
-1.66946578562832e-05
-1.57699559626819e-05
-1.22384359878963e-05
-2.07175913890689e-05
-1.79542947681823e-05
4.03500997591716e-07
-4.30545115457422e-05
-2.3610554917081e-05
-1.14379073372439e-05
-3.25324245810518e-05
-6.03930020136833e-06
-3.64572932959204e-05
-3.5865364855434e-05
-3.06966923420278e-05
-3.30135493272589e-05
-3.32184267685509e-05
-8.43262745852561e-06
-9.40424764821079e-06
-2.66884194226829e-05
-3.16318487680917e-05
-1.28435500214136e-05
-1.68771405715434e-05
-2.28715319540015e-05
-3.55950622098774e-05
-2.5888065084867e-05
-2.26174997991149e-05
6.01482193027294e-06
-1.63364695073004e-05
-1.95737105726886e-05
-2.22594165788343e-05
-3.98142718453269e-05
-6.02574129373594e-06
-3.27601402193608e-05
-1.015136659117e-05
-2.84291614194958e-05
-5.10695016455895e-06
1.54939232119059e-06
-2.8667733911531e-05
-3.98964726745807e-05
-6.6586966084782e-06
-1.10749276526166e-05
-1.66708956339709e-05
-1.71004491868536e-05
-2.8174101734925e-05
-1.06600708593303e-05
-2.31922467034852e-05
-3.15389362877561e-05
-3.87805290226266e-05
-7.7971486504608e-06
-1.23434199430201e-05
-3.17868996960939e-05
-2.17904473850941e-05
-2.22398346861801e-05
-2.09352883456247e-05
-4.24773324389166e-05
-4.31953703368768e-05
-2.64274136988428e-06
-2.63073152453792e-05
-5.0482380960986e-05
-2.943451688316e-05
-3.28937641734945e-05
-1.91430885505778e-05
-2.23645609918012e-05
-4.34743327427292e-05
-2.17731683244927e-05
-1.85681801285881e-05
-3.00606590853184e-05
-3.78019345786361e-05
-8.38017653895484e-06
-2.78730016954918e-05
-4.67099606477753e-05
-8.42826814540806e-06
-2.3352021580702e-05
-1.15435910162429e-05
-1.66287235326409e-05
-3.00229737960955e-05
-9.4951799256849e-06
-9.60168043119567e-06
-2.60624090947311e-05
-5.1639925040967e-05
-2.11598853897322e-05
-1.11037784679589e-05
-3.39389382631378e-05
-1.69436993156831e-05
-1.49975647630484e-05
-1.42466228006107e-05
-2.48686849181667e-05
-2.41036306128928e-05
-2.81723661916432e-05
-2.24108234833172e-05
-3.87574442412519e-05
-2.28681409878048e-05
-1.01249452206238e-05
-2.97368136186134e-05
-1.156858688693e-05
7.28294145557431e-06
-1.27491580702871e-05
-4.09541347972809e-05
-4.38170862778745e-05
-3.45422101912663e-05
-1.43942051834467e-05
-1.32854296472463e-05
-9.6321960316703e-06
-3.09950750972078e-05
-1.44075065160343e-05
-3.18493233876389e-05
1.07641161440339e-05
-1.51612122244295e-05
-2.48676756313813e-05
-1.70946845248477e-05
-4.47010245670161e-05
-1.64971773449687e-05
-2.78930712518191e-05
6.72627072386528e-06
-2.71159369211494e-05
-1.52792177536649e-05
-1.5862287732955e-05
-8.33063407616237e-06
-6.43010135184634e-06
-2.95470109916874e-05
-1.67665719489537e-05
2.20665397643232e-06
-3.28167883703347e-05
-8.13417052763963e-06
-1.12886616405635e-05
-1.29635722315589e-05
-3.06322406314745e-05
-2.00662412213413e-05
-3.51192003913703e-05
-4.22419272048684e-05
-3.66399309452772e-05
9.52694583176864e-06
-2.43144392761419e-05
-3.43271141652873e-05
-3.02384315417813e-05
-1.00266464142463e-05
-2.68948366165588e-05
-2.4739055597481e-05
-2.49266916194474e-05
-3.58105874575434e-05
-1.54182913056734e-06
-9.99686489824236e-06
-3.27774375276699e-05
-3.07393712454882e-05
-2.32344338177474e-05
-3.34867230097785e-05
-1.38285746981787e-05
-2.38085982606041e-05
-3.09491028559916e-05
-1.45229995819488e-05
-3.24438185800403e-05
2.32475103210294e-06
-3.22988600204254e-05
-1.98172276124214e-05
1.03026852820204e-05
-9.11937406771671e-06
1.08099274744475e-05
-4.28437674353072e-05
-5.3489419159318e-06
-2.003264413908e-05
-3.48835618128619e-05
-2.41795794861685e-05
-1.0887584654592e-05
-3.8698509670106e-05
-7.94390760105853e-06
-2.21901151673729e-05
-2.33204893045458e-05
-2.62287064658577e-05
-3.07982316239274e-05
-7.41587686060493e-07
-2.02186246140477e-06
-7.70267755909604e-06
-1.5809794429578e-05
-3.40021183705709e-05
-4.84835334425061e-05
-2.4941574362921e-05
-2.1369378576947e-05
-8.14765575973973e-06
-1.05036425698709e-05
-2.2309179399449e-05
-2.81629570734225e-05
-9.44890885700372e-06
-2.53851704739021e-05
-2.70053610787758e-05
-2.86404738767154e-05
-2.08393967876048e-05
-1.1989999865516e-05
-2.36307996886579e-05
-3.78858241961598e-05
-3.10194514229183e-05
-1.6620848141751e-05
-2.08200960954281e-05
-2.08275906252524e-05
-2.05768751063486e-05
-3.1851164300136e-05
-3.55551772842695e-05
-2.76250043656793e-05
-9.01371270438853e-06
-5.05229355973466e-06
-7.54880519434204e-07
-2.10409421127961e-05
-2.88201458408065e-05
-4.16047728006541e-05
-1.96374923337026e-05
-2.39674666057101e-05
-8.89064989313168e-06
-1.21475602134803e-05
-2.47587199685845e-05
-3.33854551403152e-05
-2.4841468582056e-05
-2.45959108681246e-05
-1.78176875208184e-05
-3.35506605870823e-05
2.43256317284285e-06
-2.74019612916253e-05
-1.18803732682809e-05
6.33594377946746e-06
-3.53765344176487e-06
-2.18656282897466e-05
-3.26164444019305e-05
-3.10889398331207e-05
-4.89974113128456e-05
-2.31323779279353e-05
-2.08111908130035e-05
-2.90081166916476e-05
-1.5516342475273e-05
-8.23015795713465e-06
-1.08658301500709e-05
-2.58988330957611e-05
-1.79671235417263e-06
-3.31332989357596e-05
-3.04711316790567e-07
-4.37450746199182e-05
-1.78501982379599e-05
-1.04056337613396e-05
-3.214289788691e-05
-2.2663439643103e-05
-1.00813580040463e-05
-2.2535757334073e-05
-1.41224437666083e-05
-4.36599150678246e-05
-2.40409743439683e-05
-3.5345575545028e-05
4.08370430453235e-06
-3.41722062366903e-05
-2.24895412180043e-06
-2.66763772595147e-05
-2.00809679650213e-05
-2.53221578643102e-05
-7.09570440180762e-06
-8.81069416094331e-06
-2.59002837749194e-05
-7.46572722072109e-06
-2.43295675315351e-05
-1.65049672150833e-05
-1.24377107639449e-05
-2.17908758176987e-05
-3.01117625431422e-06
-2.51822712598528e-05
-3.10186794642206e-05
-2.47747227327437e-05
-1.52488616290571e-05
-3.10284858255507e-05
-5.72509209881859e-05
-2.05788449403434e-05
-2.54631928064028e-05
-1.56665277260384e-05
-2.15454241284488e-05
1.01020006262128e-05
-2.01382174574233e-05
-3.07491669655927e-05
-2.11588903813518e-05
-3.49461714896007e-05
-2.68280856225964e-05
-2.64348246399197e-05
3.72091331842079e-06
-7.26644082554455e-06
-1.41850256483255e-05
-1.60254128841812e-05
-2.45763620937258e-05
-3.07083158607511e-05
-2.3295328253339e-05
-1.86163901394712e-05
-3.0146055912769e-05
9.45782096703422e-07
-2.51446812120371e-05
-2.61168700120927e-05
-1.45265635739503e-05
-2.67868381383235e-05
-6.95667507977777e-06
-9.97703115483809e-06
1.35592063635723e-06
-3.18671678349303e-05
-4.68294749168868e-05
-3.72702192322794e-05
-2.38172691508455e-05
-2.21332539507249e-05
-2.85305779694838e-05
-1.24631511410553e-05
8.64082384238439e-07
-1.31397572756543e-06
-2.66557081094426e-06
-3.5675397109006e-05
-6.98594757028925e-06
-2.5278678104429e-05
-3.66201964752504e-05
-2.58249984893646e-05
-1.77135552250644e-05
-3.52960944155239e-05
-3.31365532693961e-05
-2.18884817594415e-05
-1.2906222132905e-05
-1.99288389551083e-05
-3.77403058048653e-05
-3.23333554001534e-05
-1.66001411198748e-05
-2.34355137283809e-05
-9.86400106501126e-06
-1.75222156566831e-05
-2.7366738552986e-05
-1.1268533567544e-05
-1.4478930674066e-05
-3.58856404006123e-05
-3.35607868849268e-05
-2.54428780143253e-05
-6.05707734826836e-06
-3.46203088831576e-05
-4.56394910409762e-05
-1.44406807570961e-05
-1.67964571771756e-05
-2.95611564282466e-05
-5.92353182357605e-06
-2.45797991938993e-05
-8.9958096659773e-06
-1.39376128487478e-05
-2.82165237736497e-05
-1.31604322087553e-05
-1.81537166418456e-05
2.84068207075963e-06
-3.16083545661466e-05
-2.79031343612802e-05
-1.14886985104891e-05
-3.15820500268352e-05
-7.25612119701595e-06
-1.79290290411835e-05
-5.16354648934872e-05
-1.5153709977302e-05
-1.00661709872883e-05
-1.31408623322225e-05
-1.71386216918833e-05
-1.32001368868344e-05
6.7143000049949e-06
-4.06507996364578e-05
-1.93832903166159e-05
-8.00313288478528e-06
-3.25002045934798e-05
-2.26469817040426e-05
-9.40828618368289e-06
-4.3403416468672e-05
-1.84735929433088e-05
-9.79139926695347e-06
-3.46440484205831e-05
-3.89295739153212e-05
-2.7084245667706e-05
-1.53025899723366e-05
-2.52729754626891e-05
-1.33109642718923e-05
-3.83723009222255e-05
-4.41592090817453e-05
2.67685571846462e-06
-4.0742033213092e-06
-2.62547305986874e-05
-1.01443959851866e-05
-1.0817588402155e-06
-2.97394272837309e-05
-3.48847663097408e-05
-2.49903978754325e-05
-1.3755248559303e-05
-1.01268313339944e-05
1.75317313465502e-07
-1.40641504549248e-05
-1.02304625328117e-05
-1.78773698524208e-05
1.92669795359435e-06
-1.65919489435361e-05
-2.05964625342286e-05
-1.30825650934236e-05
4.63742287687119e-06
-1.89736739821231e-05
1.07300036398641e-06
-3.23877295806584e-05
-3.22726754950026e-05
8.86786138693948e-06
-3.32702501844183e-05
-1.09970883667922e-05
-3.33968835322866e-05
-3.56799658002474e-05
-2.4775416972063e-05
-9.45523369221417e-06
-3.33917766041281e-05
-1.3036169474788e-05
-3.02398323696238e-05
-2.25511410855709e-05
-2.44543394224047e-06
-1.61185568320461e-05
-1.35154205337082e-05
-1.46300513739578e-05
-4.44504888227513e-05
-2.65272076794447e-05
-2.58795802938537e-05
-2.58146082401885e-05
-1.30411246970896e-05
-2.44650099772199e-05
-5.09505207713985e-05
-1.71025511943487e-06
-1.13643891738868e-05
-2.33464753323809e-05
3.84556099019765e-06
-3.67076436187136e-05
-3.35493135178257e-05
-3.95346523481087e-05
-2.11531458465725e-05
-3.42727210905144e-05
-1.21847129104607e-05
-2.49661775494682e-05
-2.23051149508457e-05
-1.52628793230021e-05
-7.48044744231549e-06
-3.21677429402697e-05
-2.7934911596934e-05
-3.61774390142389e-05
-3.88477524551664e-05
-1.52832021854326e-05
-3.73031320720614e-06
-3.24466446054446e-05
-1.63178967097723e-05
-2.75737138245292e-05
-2.89672206324582e-05
-2.15295725541564e-05
4.43876749353245e-06
-1.0261245863068e-05
-2.02444070128721e-05
-2.5007712626115e-05
-3.0110801400583e-05
-1.27348325650756e-05
-2.39168299872171e-05
-4.193977752323e-05
-3.83989274640738e-06
-2.60304996930792e-05
-2.97317333119863e-05
-1.97148436109976e-06
-1.95967514138054e-05
-8.38031823021939e-06
-4.24174516372219e-05
-2.93056099378822e-05
-1.894427819108e-05
-1.22439632137655e-05
-3.29173931703863e-05
-1.36852730415867e-05
-1.54301026276445e-05
-2.89450702521202e-05
-2.73351446340308e-05
-2.74508122813727e-05
-3.93296375928687e-05
-6.74746403137203e-06
-1.86174874147809e-05
-2.13990413941978e-05
-2.78425556920738e-05
-1.76559676004193e-05
-1.36809785163797e-06
-3.97616422357663e-05
-3.14028585297825e-05
-2.68593833855025e-05
-3.26755645101992e-05
-2.53266208868504e-05
-1.06076753894532e-05
-3.15522553692314e-05
-1.24176670001894e-05
-5.47230216344306e-05
-3.42360934040048e-05
-5.49965869867277e-06
-4.09462245215794e-06
-2.407357801331e-05
-2.39676094017928e-05
-1.26284408547621e-05
-5.23022740950755e-06
-3.75715787847646e-05
-2.070512142699e-05
-2.73522273557235e-05
-1.46995388893063e-05
-9.80344412036251e-06
-3.58070747723022e-05
-2.72219472593271e-05
-2.38724601535438e-05
-2.53939581256294e-05
-3.71905384735654e-05
-1.6802148151181e-05
-1.10643844782334e-05
-2.19084132584094e-05
-1.53150395616248e-05
-1.76855859929805e-05
-1.46138512948295e-05
-3.46331378114842e-05
-3.85322477134796e-05
-4.11786062920548e-05
-2.27536799166643e-05
-2.02776896671923e-05
-1.65951885427422e-05
-1.45835654209525e-05
-3.48564176194841e-05
-1.12509156474728e-05
-2.99818496532125e-05
-2.70805970659041e-05
-2.32325404695966e-05
-1.63665900633451e-05
-2.00755460440094e-05
-2.72254793990869e-05
-1.78404035742397e-05
-2.72930965334029e-05
-1.06552183015234e-05
-2.84504689353236e-05
-8.37785245618323e-06
-7.84156076437937e-06
-1.9451920766063e-05
-3.45054972388295e-05
-2.5930319711703e-05
-9.07361003441071e-06
-2.8941927142895e-05
-1.46173306396054e-05
-3.38014232648896e-05
-2.8816253022281e-05
1.50729804174484e-05
-1.59311378305637e-05
-1.07711236063882e-05
-1.03532667806986e-05
-2.39151709534511e-05
-3.61048167085799e-05
-3.2507047413423e-05
-2.38120784378466e-05
-2.36170986801015e-05
-2.82820432877975e-05
-2.17973115750045e-05
-1.17668417452113e-05
-4.07636262902223e-05
-1.37742385993046e-05
-1.96915792581485e-05
-2.74804373019745e-05
-1.37910596275363e-05
-2.50490218231492e-05
-2.14972322085178e-05
-2.64115278119884e-05
-8.1181441539511e-06
-2.5573768691975e-05
-3.94096967386179e-05
2.02549762679177e-05
-1.79909495535441e-05
-2.45873655043674e-05
-2.03061764228432e-05
-2.41597841586699e-05
-2.50441369943172e-05
-2.53079489646757e-05
-3.18323108805478e-05
-1.15027706665157e-05
-4.54746305241099e-06
-2.90998441906621e-05
-1.86785001999065e-05
-2.82191991955649e-05
-4.07094759112204e-06
-1.11158278711305e-05
-2.3523092282417e-05
-1.78024335929714e-05
-1.66831671018367e-05
-1.52266666715626e-05
-2.42285222357935e-05
1.62456405117336e-06
-2.7893990976535e-05
-3.38074776026715e-05
-2.81843987745062e-05
-1.32209044422842e-05
-8.2554213239899e-06
-1.83748607113708e-05
-1.32041273840277e-05
-1.72610070512645e-05
-1.07839666329312e-05
-1.32114006055085e-05
-2.02037628319066e-05
-2.78317427099872e-05
-3.26133214559288e-05
-6.07487014592658e-06
-3.1882831277494e-05
-3.39988397560175e-05
-3.52458511867027e-06
-1.50790224597837e-05
-2.44873866750525e-05
-2.76458070354933e-05
-4.42744728572695e-05
-3.56574317217169e-05
-4.36753584561759e-05
-3.81573855104407e-05
-2.81642136949711e-05
-2.54833460299478e-05
-2.7870596580692e-05
-8.75619672725293e-06
-1.52109633165337e-05
-2.80516936155947e-05
-3.01161624901158e-05
-1.54469656720658e-05
-1.67368615245827e-05
-1.7832553487068e-06
-4.10205152007968e-05
-2.74136675236283e-05
-4.0303200101209e-06
-2.21438246174848e-05
-4.62746084946503e-05
-1.39416734139162e-05
-6.21171028907624e-06
-1.44158138879068e-05
-1.65496251111549e-05
-1.99669167439154e-05
-2.35581483096418e-05
7.54805236866191e-06
-1.04355429112611e-05
-4.57282954865793e-05
-3.18740967211268e-05
1.25378488613956e-06
-1.90377093333226e-05
-3.77856647668713e-06
-3.13424050143661e-05
-2.98942872395715e-05
-1.25410858541929e-05
-1.40830529485338e-05
-2.01832291508492e-05
-7.94317426556778e-06
-1.46922566858954e-05
-3.09863222273063e-05
-8.70069151764585e-06
-2.07996667158549e-05
-1.90912575593064e-05
-6.86851119291603e-06
-3.0769157315411e-05
-1.40674147228595e-05
8.08232164731234e-06
-2.82491657066466e-05
-2.83805608952706e-05
-3.18456066745575e-06
-1.61274881835543e-05
-1.34778208912054e-05
-4.31817694631391e-05
-2.79712611967181e-05
-3.12902462856586e-05
-1.66385918983855e-05
-4.99586085427291e-06
-3.37425338058262e-05
-3.04055108233518e-05
-3.42091980826625e-05
3.76894894970401e-07
-1.67062394079091e-05
-2.10879656709533e-05
-1.41045739547384e-05
-2.31675368341786e-05
-3.61393497265824e-05
-1.77632257714716e-05
-2.58563741746573e-05
-2.72887472413855e-05
-5.30454582095967e-06
-2.34086047011238e-05
-2.85060121467174e-05
-1.32992756373866e-05
-2.54334852352225e-05
-3.19501504303884e-05
-3.3149863481991e-05
-2.9954407600379e-05
-1.90438051982102e-05
-7.96269623284667e-06
-1.17350743749971e-05
-2.54343810937615e-05
-3.40192191440214e-05
-4.22629527182836e-05
-1.67571232245878e-05
-1.30149014484727e-05
-8.89150893382432e-06
-4.50756638506882e-05
-8.7306032781839e-06
-1.47785367357342e-05
-1.78813723706171e-05
-8.04242266954626e-06
-2.51600131703584e-05
-1.99241251912796e-05
-2.22011401607935e-05
-2.77052063314171e-05
-2.78108588793285e-05
2.13524036440532e-06
-2.30027476702267e-05
-1.60082567710166e-05
-3.47868322648672e-05
-3.01847502121825e-05
-2.45993003639359e-05
-3.43951571860075e-05
-2.95554423029408e-05
-9.57679588202577e-06
-1.64488889045207e-05
-2.36114334202518e-05
-2.7268578227964e-05
-3.20162782901107e-05
-4.46652684220381e-05
-2.5745799551032e-05
-1.39822693866758e-05
-2.0670487601252e-05
-4.56048379113909e-05
-2.82083353818355e-05
-4.00523728755472e-06
-2.91026129967693e-05
-2.10467951600466e-05
-2.4193275290284e-05
-1.49594303965011e-05
-2.60917381700643e-05
2.44439286845232e-06
-3.19770604290209e-05
-2.13818922982644e-05
-1.15993280285113e-05
-1.16843285649188e-05
-2.30059106398277e-05
-1.57091607590828e-05
-6.77834371606657e-06
-4.83544383796155e-07
-2.09324888328582e-05
-3.25085441510359e-05
-1.67477176554437e-05
-2.95003539702604e-05
-3.15070387064447e-05
-2.92417886115053e-05
-1.72142985768932e-05
-3.48676859659339e-05
-3.48492187936522e-05
-1.96719416815522e-05
-2.17404676442414e-05
-3.64396057204998e-05
-2.61559521134112e-05
-1.53257565554544e-05
-3.47071964667201e-06
-1.38849705101729e-05
-9.45122616352592e-06
-1.3002861529447e-05
-3.33201919589762e-05
-1.709924948578e-05
-4.08405973283084e-06
-2.85019079652925e-05
-2.34997424473108e-06
-1.67556258618156e-05
-1.45476612538875e-05
-1.51611865962969e-05
-1.18733172879806e-05
-2.50369074314811e-05
-6.71388510674209e-06
-3.40037896881993e-05
-3.38001556624686e-07
-2.90208850540155e-05
-1.3506851771877e-05
-3.24849223511858e-05
-9.25520179189497e-06
-1.43450530081674e-05
-2.55395875758121e-05
-1.06030634509582e-05
-1.66517855683198e-05
-2.68497484908057e-05
-1.68224130267449e-05
5.64422989168196e-06
-1.83427107662863e-05
-2.63124829296589e-05
-8.06888239477565e-06
-2.17940830785706e-05
-3.631842327908e-05
-4.75971397950643e-05
-3.2170767967984e-05
-2.39037721610665e-05
-2.61590350125485e-05
-1.81609438464658e-05
-1.11865881046828e-05
-3.31320216012047e-05
-3.64734125074696e-05
-1.6476124796844e-05
-3.36374480774754e-05
-1.47279913564798e-05
-1.20119879135443e-05
-2.85819744419015e-05
-1.88584176960597e-05
-1.5225416594507e-05
6.94021593158723e-06
-1.93999813980139e-05
-2.02110405852916e-05
-3.3112370765592e-05
-3.13697841171262e-05
-3.94397328003766e-05
-9.29858015369546e-06
-2.93419992639844e-05
-1.5139164149623e-05
-1.69212743070132e-05
-4.89184928371253e-05
-3.85478124105355e-05
-1.7000730116461e-05
-2.43735215647155e-05
-6.43937322476271e-06
-1.22101233224969e-05
-2.09012592854485e-05
-3.99431621405746e-05
7.782765806677e-06
-3.23426926150253e-05
-3.07891256548864e-07
-1.77512263558569e-05
-2.81511428064066e-05
-1.23075250942913e-05
-1.13108216494565e-05
-1.22279290349644e-05
-2.6737978716767e-05
2.30490907896023e-05
-4.56362336702557e-06
-2.05218385456002e-05
-1.43934132580368e-05
-2.68370137951336e-05
2.26454835737485e-06
-2.21372304287539e-05
-1.40151143325135e-05
-2.08920344561781e-05
-1.4323326252252e-05
-1.63294161849075e-05
-2.94438562386467e-05
-4.42718261817629e-05
-2.88964182698874e-05
-1.01781006688517e-05
-1.29561146191423e-05
-7.32895968246922e-06
-2.97629183839452e-05
-2.43092875608131e-05
-2.28845172603028e-05
-2.65708020500548e-05
-3.8737314501098e-05
-1.33995520302944e-05
-2.54369218839214e-05
-3.62239240945194e-05
-2.14557447576305e-05
-3.80695089054864e-05
-1.80388808994824e-05
-4.39498905517282e-05
-1.65669850728581e-05
3.4779378447297e-06
-2.62108128696867e-05
-1.68412294899475e-05
-1.98236280204253e-06
-3.14397220820259e-05
-2.83191986061797e-05
-2.20447031707376e-05
-2.99070498737844e-05
-3.58527947584097e-05
-1.60990567199775e-05
-2.49913423695096e-05
-3.32039442283912e-05
-3.12697016198728e-05
-3.37156586845086e-05
-4.01834551471776e-05
-1.23670591462233e-05
-1.95611504975518e-05
-4.4315222150118e-05
-3.08847928253967e-05
-2.48003757899781e-05
-6.37562513300126e-06
-1.26968368817063e-05
-3.00863440505626e-05
-2.58309488665154e-05
-1.49209263029766e-05
-3.01415284924032e-05
-3.86478982276422e-05
-8.26538196932821e-06
-3.10599670259112e-05
-1.32258572627642e-05
-9.71915622069488e-06
-1.04211454379002e-05
-1.91138603383016e-05
-1.4862223838309e-06
-2.99490296931656e-05
-2.26792398002178e-05
-4.276666305234e-05
-2.49289404849876e-05
-3.14193719692932e-05
-2.44732303914977e-05
-2.15552525807759e-05
-6.79810078568497e-06
-3.53291025332224e-05
-6.29514504605135e-06
-1.49517051983609e-05
-1.35569137806395e-05
-1.50043943868836e-05
-3.20773578857406e-05
-3.1762195500752e-05
-5.48304896834493e-06
-3.4057709261984e-05
-3.45931328014546e-05
-5.91073750878106e-06
-1.80491347295994e-05
-6.35682644853732e-07
3.1630841551844e-07
-4.94017610266595e-06
-3.08534343938289e-05
-2.27500728689069e-05
-1.53590878369498e-05
-2.37265017450089e-05
-3.78521102892898e-05
-3.50938711318936e-05
-3.11444962346407e-05
-3.01465176094466e-05
-9.18615025999191e-06
-2.2521039411226e-05
-3.72203117967012e-05
-8.20892458600239e-06
-3.77397724567808e-05
-2.77147839910376e-05
-1.3525383361043e-06
-2.09341490947931e-05
-1.93646105132657e-05
-1.31567862303125e-05
1.25183866528346e-05
-1.04775479540888e-05
-2.08581577407903e-05
-7.4447294180177e-06
-1.58681749803807e-05
-1.88876378509179e-05
-1.65002920019299e-05
-3.75112962044228e-05
-1.88212010871411e-05
-7.47804855411034e-06
-1.11904047547313e-05
-3.29925354467105e-05
-6.06632953070039e-06
-8.12618605330352e-06
-3.03964658136906e-05
-1.85418429293336e-05
-2.24000941365489e-05
-2.49099142445616e-05
-4.15105027558208e-05
-3.11316262089831e-05
-5.26282329809428e-05
-1.88407118049067e-05
-2.58586209440763e-05
-2.07675952667643e-05
-2.31340657880863e-05
-3.5567268622119e-05
-3.43067080188913e-05
-4.20988149438362e-05
-1.18723468576445e-05
-2.25979988229362e-05
-2.99990540999155e-05
-3.24755707403452e-05
-2.91031274355797e-05
-4.94472671826965e-05
-1.52071677228763e-05
-2.12766554516609e-05
-3.4499072075725e-05
-2.32825622080667e-05
-9.11925140163277e-06
-2.99584884837402e-05
-3.5175515902228e-05
-2.55170386488963e-05
-3.73964283425337e-05
-2.33912829812743e-05
-3.00163775229813e-05
-3.09772653027287e-05
-1.15135136143766e-05
-1.19097966719427e-05
-2.36606934652363e-05
-4.26462958136626e-06
-3.44840929263634e-05
-2.19591778688204e-05
-2.87771665211473e-05
-3.49100725054957e-05
-2.93142560283289e-05
-3.007439110247e-05
-3.41400000402092e-05
-3.09114333252874e-05
-8.03887394660038e-06
-2.49813715874727e-05
-1.31876965304613e-05
-1.61090717030827e-05
-3.99638614966108e-06
-3.74964472100996e-05
-5.27735190945142e-06
-3.58864549143186e-05
-1.67746615601559e-05
-2.98878286562939e-05
-1.53590368479557e-05
-3.54858078727055e-05
-2.58872478845924e-05
-2.26231743101445e-05
-1.01059296107509e-05
-1.20814758246788e-05
-3.7469322766828e-06
-2.54345926522595e-05
-3.77481042301982e-05
-9.39030083485635e-06
-4.01275465041784e-05
-2.85516289563957e-05
-2.55652536683342e-05
-1.70889701873672e-05
-1.08788238248872e-05
-7.19499071893249e-06
-3.10034771836899e-05
-4.47980211595174e-06
-3.56713183397906e-05
-1.12895105150376e-05
-1.20571250624356e-05
-3.509674382544e-05
-2.7197948266921e-05
-1.50951904317199e-05
-1.85256564921232e-05
-1.1083353335577e-05
-3.21701925674904e-05
8.62158581318618e-06
-2.19148164889254e-05
-1.57188160248145e-05
-2.27153665648076e-05
-1.9634998117555e-05
-2.75484928188469e-05
-1.04485201981675e-05
-2.18593300283872e-05
-3.32707295726984e-05
-2.11206567093217e-05
-2.07394316011323e-05
-1.64558446042054e-05
-5.19766174363455e-06
1.46842642126548e-07
-2.64467073109709e-05
-3.85870373621054e-05
-2.12696764394503e-05
-4.40524370710693e-06
-2.26118635666327e-05
-3.20989452004803e-05
-3.89181236478075e-05
-3.16810765573735e-05
-3.45139820933123e-05
-2.21300182550554e-05
-3.08046632816079e-05
-3.21056647302295e-05
-1.46806853715225e-05
-2.04613315733258e-05
-3.07391586543814e-05
5.15006678695606e-06
-1.85623554301478e-05
-2.71408635936307e-05
-2.66781822130418e-05
-1.61772458761952e-05
-1.2337488827921e-05
-3.06360645087869e-05
-1.09038760006327e-05
-2.88293657940258e-05
-3.54338328526744e-05
-2.26943105574309e-05
-1.85089951258304e-05
-3.08566768895338e-05
-1.54426363219712e-05
-2.79665083398828e-05
-8.61238824450433e-06
-9.83284297160318e-06
-3.64393635496246e-05
-3.26802182151637e-05
-1.91741437468658e-05
-2.62349836020719e-05
-1.96299073450955e-05
9.42427699008573e-06
-3.15386540085119e-05
-2.73335354876948e-05
-3.32856569060127e-05
-1.75250811850763e-05
-2.11715761106562e-05
-1.43177379542722e-05
-3.40399774419576e-05
-4.02119065283907e-05
-1.78867674970748e-05
-3.59670600456508e-05
-1.13911889574879e-05
-1.87242251367388e-05
-2.72539915804745e-05
-3.48489703696756e-06
-2.28003264593383e-05
-3.22214410001838e-05
5.47074951923034e-06
-2.07010708789574e-05
-2.66352887055719e-05
-7.12293325424099e-06
-1.85722406433481e-05
-1.80797901716476e-05
-1.97780313748228e-05
-2.02228796095493e-05
-1.41161633090204e-05
-1.36607317147965e-05
-1.8054994023642e-05
1.02526602222464e-05
4.15615718921576e-06
-1.83953126565671e-05
2.47954687668271e-06
5.51345595416801e-06
-9.10990172208213e-06
-2.96046123804042e-05
-1.18476326192086e-05
-1.56608155101858e-05
-1.97486006764185e-05
-1.34092738533123e-06
-3.70654194146882e-05
-2.20758034305644e-05
2.56722438956117e-06
-2.59881696530187e-05
-1.44791737500646e-05
5.34365841159401e-08
-4.48003030376111e-05
-2.43358393925032e-05
-2.53988746778719e-05
-2.92527276307122e-05
-1.15229261383858e-05
-2.26162058488011e-06
-1.40399878212811e-05
-2.56320134062107e-05
-3.16498403419459e-05
-2.65741512575662e-06
-1.46526443885731e-05
-2.06327282540348e-06
-2.29726038579539e-05
-1.96763768041685e-05
-2.25932187700967e-05
-7.73797149190009e-06
-1.62016515943571e-05
-1.63981559386305e-05
-3.53841050921294e-05
-1.70246409067209e-05
-1.12946987376367e-05
-2.12785751412294e-05
-6.18887581224744e-06
-2.33418864075885e-05
-3.40951937104015e-05
-2.18603846655505e-05
-9.76990229595283e-06
-1.79561421883052e-05
-1.48163042751076e-05
-4.28739752331665e-05
-2.7214668594324e-05
-9.62498351639066e-06
-3.52750405943837e-05
-9.71060844010058e-06
-3.55568762597214e-05
-4.29699362001654e-05
-5.03995015677211e-05
-7.29016584335083e-06
-2.48539180088958e-05
2.04893708485821e-06
-2.85909531570159e-05
6.84245065811484e-07
-3.86378453831076e-07
-6.36305535104619e-06
-1.95183021524743e-05
-3.58102486579614e-05
-2.90474850086066e-05
-1.25226978838484e-05
-1.57571012844343e-05
-9.7216138594497e-06
-3.13232646789127e-05
-3.92406905213813e-05
-3.42935131745152e-05
-1.40028497305642e-05
-3.42316092164753e-05
-8.0260488047298e-06
-1.89404310760426e-05
-1.53117621051665e-05
-4.11642714334558e-05
-2.90121686635218e-05
-1.78196277738168e-05
-4.24292613882569e-05
-7.44257376775376e-06
-2.46456936145596e-05
-3.28736288976801e-05
-3.20764988572519e-05
-2.87974298708684e-05
-3.11534666589634e-05
-3.66108394751645e-05
-1.75089711905243e-05
-3.60387045396764e-05
-1.92871681261337e-05
-1.83801069763481e-05
-1.83307103558627e-05
-3.00810686660865e-05
-1.17710805050709e-05
-3.68349964256623e-05
-4.92696774911216e-05
-6.78542875932828e-06
3.44384292605316e-06
-2.60599004379727e-05
-1.77130744217428e-05
-1.89558275205413e-05
-3.78289639674627e-05
-1.17578469240811e-05
-2.04120966686312e-05
-1.90635501592793e-05
1.3435348883678e-06
-1.94084813243682e-05
-1.9069279632779e-05
-4.37561731266392e-05
-1.99242629452529e-05
-1.90515524899555e-06
-2.75228999943561e-05
-2.15668317934599e-05
1.13371889637453e-05
-2.47032782552297e-05
-2.49403098252885e-05
-3.39923835746025e-05
-1.76064914669652e-05
-6.93494345542291e-06
-1.92333946717934e-05
-1.35907741035538e-05
-3.15963588381575e-05
-3.10196031356044e-05
-3.6002134787584e-05
-3.6708524756586e-05
-1.10482829303476e-05
-2.86205390259715e-05
1.95226676721416e-06
-3.52270937897082e-05
-2.3263322957911e-05
-2.18331519466753e-05
-3.88139780359394e-05
-2.8932985072988e-05
-1.7207247577522e-05
-1.7895645988877e-05
-2.51873304317828e-05
-4.21133586135935e-05
-2.24990631924627e-05
-2.8929280893743e-05
-2.61064645449829e-05
-9.88537851149054e-06
-3.84783067741202e-05
-1.91203565972107e-05
-1.78912598223899e-05
-4.15720818902289e-05
-1.65475386433176e-05
-2.6642709347124e-05
-1.87345496594266e-05
-4.0198643590567e-06
-3.18116309613221e-05
-2.21554797886182e-05
-2.33117168104523e-05
-3.15002423854199e-05
-7.11052952831503e-06
-3.83117102650193e-05
-1.35873746182466e-05
-7.11349221234649e-06
1.92362431493514e-06
-2.1699190611717e-05
-2.63490236261618e-05
-1.97765714141359e-05
-1.62987448206924e-05
-2.17921172464435e-05
-2.32341789089757e-05
-2.38174283170958e-05
-2.28526306264887e-05
-3.31606333134848e-05
-1.89306382587029e-05
-2.43056638036913e-05
-2.97120274359517e-05
-1.5702776680569e-05
-1.34540147382813e-05
-5.61726032434536e-06
-2.37910974997788e-05
-1.43469027994009e-05
-1.16538843327863e-05
-2.25525947441456e-05
-4.38889212829729e-06
-2.83982050109682e-05
-2.52615505323765e-05
-1.60949468480761e-05
-2.512289376689e-05
-2.39683057582862e-05
-2.44641776790161e-05
-3.30185459805404e-05
-6.68668947176513e-06
-1.63790022525558e-05
-2.56308020223856e-06
-2.30278628145019e-05
-3.21912735742444e-05
-3.54931944050397e-05
6.93006983679634e-07
-3.44624091425787e-06
-1.61506958585894e-05
-2.46136082173329e-05
-4.79536625960305e-05
-2.04578015780241e-05
-1.48428218845257e-05
-1.49574574340773e-05
-2.19909388723778e-05
-2.98181979356827e-05
-2.9202800839051e-05
-3.30354028508726e-05
-4.02309632372752e-05
-2.36861777062999e-05
-2.2007838352548e-05
-1.57654489757251e-05
-2.52538028698006e-05
-3.74115219027947e-05
-2.64060755039181e-05
-2.22420092898949e-05
-1.41255198051726e-05
-3.80032362200272e-06
-1.90741125504439e-05
-1.39974581802273e-05
-2.37700765327629e-05
9.86584462476902e-06
-4.46614068816407e-05
5.68410265084993e-06
-1.08666604369629e-05
-1.22075460836432e-05
-2.99256547639837e-05
-1.14833467351842e-05
-1.9311060459299e-05
3.04956945587881e-06
-8.73041088214027e-06
-3.11848784499669e-05
-7.62564391566404e-06
4.28852831478064e-06
-2.8361625651768e-05
-2.52640547038068e-05
-4.99609523379035e-05
1.30117856111582e-06
-3.74214866037457e-05
-5.64771476800771e-06
-1.26206857925462e-05
-1.56901867567207e-05
-1.59645015569767e-05
-4.47975319471461e-05
-2.08454707306453e-05
-1.1895407479702e-05
-1.91314283922971e-05
-2.92514675862513e-05
-9.52581730035259e-06
-2.19827194382047e-05
-4.92478838163543e-05
-1.32209335281168e-05
-4.07408273084615e-05
-1.07194769645399e-05
-1.99878402056772e-05
-2.18711265550527e-05
-1.50539696862846e-05
-4.58003829135107e-05
-2.19037903133008e-05
1.44927000582662e-06
-1.7114034962176e-05
-1.51898790849286e-05
-1.73590283814893e-05
-2.76371884227803e-05
-6.10851974300762e-05
-2.83402765240859e-05
-1.7089891321857e-05
-6.07768861636417e-06
-3.65076430220438e-05
-2.44680764638055e-05
-2.17083262287182e-05
-4.41624986922261e-05
-1.23334060273447e-05
-5.35605103221068e-06
-2.89487973429452e-05
1.52977660875063e-06
-8.25511750294015e-06
-2.18263341924297e-05
-5.32410806022181e-05
-1.45533361874141e-05
-1.02207488919786e-05
-3.14176986297003e-05
-2.69473042646685e-05
-1.96518468085942e-05
-4.64140284801032e-05
-3.15803280640533e-05
-4.28110949116196e-05
-1.78450052219887e-05
-1.46475562117747e-05
-1.93963766751365e-05
-6.45404165268872e-06
-3.90445309056322e-05
-1.98972979683181e-05
-2.42721682709956e-05
-2.43123625689532e-05
-2.5579256187393e-05
-1.74258916051123e-05
-6.62755689496826e-06
-1.2001699668253e-05
2.3287814568692e-06
-3.15401700321381e-05
-1.68874170051682e-05
-3.9105753086031e-05
-3.18636153939569e-05
-2.23542546094068e-05
-1.90153355837145e-05
-1.33521323365111e-05
-3.42640005537014e-05
-2.84499003440399e-05
-3.55867410586518e-05
-1.66208770651338e-05
-2.66147326649952e-05
-1.36610963831564e-05
-2.19458838406406e-05
-1.33285797026795e-05
7.73795018069586e-06
-3.63902204465304e-06
-9.36625192587991e-06
-1.91522610612299e-05
-2.18181801670731e-05
-2.86356267721315e-05
-2.16597249228628e-05
-8.5134933678645e-06
-3.22008897292255e-05
-3.95604150313377e-05
-1.93935745755165e-05
-3.12010763305019e-06
-2.07275057976478e-05
-3.91516441618957e-05
-3.76641548914418e-05
-2.64672879127284e-05
-1.39399038937586e-05
-1.71990569040983e-05
-4.22494959641438e-05
-3.31069441985095e-05
-3.47952973034615e-05
-1.59003079017745e-05
-9.09593438183821e-06
-1.68471388620632e-05
-2.284881797258e-05
-1.99293368825611e-05
-1.09543747934104e-05
-9.29425941402926e-06
-1.12178359866615e-05
-2.62442564497706e-05
-3.54714633896428e-05
-1.93065059666249e-05
-3.56891761883119e-06
-3.88080244856816e-05
-2.6607749397051e-05
-2.48700932396317e-05
-1.89047399177495e-05
-1.36634874745574e-05
-1.48101123577499e-05
-4.2677540451595e-05
-3.1891231304193e-05
-1.23201867470796e-05
1.03581781091001e-06
2.3186855574753e-06
-4.04033144968172e-05
-7.38551572564474e-06
-1.75960836432656e-05
-6.92195834344066e-06
-4.09977946818828e-05
-1.9644827057898e-05
-1.60462590610117e-05
-1.68020841906656e-05
-2.20608059540678e-05
-1.54027644969953e-05
-4.56976253363596e-05
7.73992056515561e-07
-8.16154748653087e-07
-4.74809555690456e-05
8.8903831988689e-06
-1.25424791374904e-05
-2.97576176238723e-05
-2.41995672275832e-05
-2.78202753783561e-05
-5.1434450995339e-06
-3.29432988473389e-05
-1.24049523152599e-05
-3.17244596898882e-05
-2.5318805727883e-05
-3.01461897115525e-05
-6.09457570746285e-06
-1.45870207200149e-05
-2.36099041650541e-05
-1.16030959625287e-05
-4.26395826363946e-05
-1.70378979354328e-05
-2.00004454019695e-05
-1.62394524991344e-05
-3.04453003305064e-05
-2.12176597529647e-05
-2.70305004672419e-05
-1.70165652942919e-05
-2.40104638178618e-05
-2.10673533537447e-05
-2.2459937145893e-05
-3.26806959352743e-05
-3.42554331606754e-05
-1.13805562899072e-05
-1.30756756273534e-05
-1.6670710344274e-05
-1.2507471656968e-05
-2.98376458138224e-06
-2.07468817443726e-06
-1.51451760834187e-05
3.20420587914078e-06
-1.67765501916836e-05
-3.29114532329211e-05
-1.56170658396184e-05
-1.56726244836071e-05
-3.69384198416355e-05
-1.33483622968215e-05
-1.72344954797091e-05
-3.17772550252151e-05
-3.08163810982769e-05
-3.9037370636672e-05
-1.56346654931249e-05
-1.22367138907823e-05
-2.18732508781754e-05
-2.32990749555184e-05
-1.92069406555133e-05
-1.08089854171875e-05
-2.33326992692171e-05
-4.50765199672946e-06
-1.5700757156694e-05
-1.81289298251168e-05
-1.13270042997825e-05
-1.65152504544411e-05
-3.51166224826019e-05
-1.23012556571488e-05
-9.28895961657581e-06
-1.31352072690769e-05
-1.88798681650233e-05
-1.62519643983711e-05
-4.64745130700349e-05
-2.99092190122496e-05
-2.85726275870627e-05
-7.9288120877522e-06
-1.05016536757289e-05
-2.68554853074376e-05
-1.52898995633344e-05
-2.7985084440207e-05
-2.4179898348387e-05
-2.58221790310284e-05
-2.65453040757179e-05
-2.93049994601125e-05
-7.41100018034481e-06
-8.39032162461322e-06
-1.3288599751997e-05
-1.32431534403898e-05
-8.09733147010906e-06
-2.25928418130732e-05
-5.9765306617168e-06
-3.54167045582033e-05
-1.32646489090488e-05
-2.51382731247909e-05
-4.04678285855307e-05
-7.19797694845729e-06
-1.85010790834087e-05
-1.02187836307332e-05
-2.96393702016978e-06
-2.4572033332939e-05
-2.02974710976749e-05
-2.30162196885269e-05
-1.023652286341e-05
-1.76229867624151e-05
-2.98134916432854e-05
-3.18482174922503e-05
-2.94027406881317e-06
-1.40365063725134e-05
-2.83729168565767e-05
-2.77289099975062e-05
-1.5048586430302e-05
-2.5093825454125e-05
-1.27962485716578e-05
-3.74855323045597e-05
-1.73928029140165e-05
-3.02063397428002e-05
-2.40911954734012e-05
-2.68870761449119e-05
-3.84692478553874e-05
-1.82464753463519e-05
-2.10205227772584e-05
-3.54303401410466e-05
-3.66979130747636e-05
-1.42054221234659e-05
-2.84238028121398e-05
-1.61731388567325e-05
-2.776793010484e-05
-1.70278915182554e-05
-2.15209516677574e-05
-3.53704531946096e-05
-2.25027349318849e-05
-1.05011204264352e-05
-1.30195352859854e-05
-3.96278726138709e-05
-1.55249808685958e-05
-1.36975793709836e-05
-2.45890727843668e-05
-2.34491873340138e-05
-1.20424609142871e-05
-3.26923209363346e-05
-3.39204423011993e-05
-2.25488901047669e-06
-2.60139410016621e-05
-1.66575232823776e-05
-1.92994154921883e-05
5.50714660973812e-06
-9.64037670178617e-06
-8.55249046003733e-06
-1.74466795966756e-05
-1.53604690917269e-05
-2.44411904960616e-05
4.22598852206461e-07
-3.40652831435461e-05
-3.79148469685619e-05
-1.434977342165e-05
-8.29971458973928e-06
-2.82229055664752e-05
-1.04867612692074e-05
-1.51213850335459e-05
-2.6528134217373e-05
-2.38313029511119e-05
-3.35646785293982e-06
-4.81788082681253e-05
-6.63278923966279e-06
-1.87641945604637e-05
-3.02809132401914e-05
-6.48548154312964e-06
-7.13591920250974e-06
-9.35083935192541e-06
-2.47154956755742e-05
-2.41875148461007e-05
-1.42657473257186e-05
3.93733029213972e-06
-6.5721695544999e-06
-1.2520445113624e-07
-2.42063533316221e-05
-1.3855903737996e-05
-1.6174230730141e-05
-1.42802714493011e-05
-3.12401592669548e-05
-2.05201191236543e-05
-4.20082435515688e-05
-8.67797422479603e-06
2.4827988178844e-06
-1.94365810558972e-05
-1.28250686452332e-05
-3.51175116597429e-05
-2.08745987123889e-05
-3.9196013292556e-05
-2.62297606628818e-05
-3.28495020409395e-05
-5.80615627336903e-05
-1.74479688308656e-05
-4.49534561823024e-05
-2.42943072368398e-05
-4.0976624334724e-05
-1.20900810634049e-05
-1.10895073443214e-05
-4.97625461460567e-05
-1.8188559173627e-05
-1.89119610898308e-05
-2.27864787670081e-05
-2.22018490763277e-05
-2.22858254424181e-05
-4.0448085118707e-05
-2.44248464074815e-05
-3.15773785036901e-05
-6.22404365673415e-06
-5.85562168874616e-06
-2.85133199443216e-05
1.13165886329664e-06
-1.63799887138393e-05
-3.60952345174022e-06
-2.65985856884066e-05
-9.54931841755085e-06
-1.12771541238876e-05
-2.00195129691225e-05
-4.44345549015717e-05
-2.62346055254843e-05
-1.4953180986909e-05
-1.44403429056637e-05
-1.44699266573548e-05
-3.36114744905843e-05
-8.17377372767498e-07
-1.26564851783704e-05
-3.07843923444532e-05
-8.96972247027474e-06
-3.76857788646714e-05
-3.39121985841445e-05
-3.54962465465373e-05
-2.05718369853747e-05
-2.84709243363125e-05
-1.8115665466584e-05
-1.10601348617265e-05
-2.81763817262894e-05
-2.09619945960723e-05
-3.77153883732175e-05
-2.5760837454225e-05
-1.7855573449841e-05
-3.29759391365764e-05
-1.70266246280502e-05
-1.50592338160653e-05
-2.2598860865379e-05
-1.5837522475569e-05
-4.76362575306339e-06
-2.21570273397771e-05
-1.63072070967326e-05
-9.72231127067672e-06
-1.18551093768176e-06
-1.24048914594536e-05
1.62890945594576e-06
-6.85791820401784e-06
-2.56779261218788e-05
-2.60472460135396e-05
-1.36263677079306e-05
-2.64455851676342e-05
-2.20903254619779e-05
-1.91733354872011e-05
-3.19618844641867e-05
-4.84867677630273e-05
-7.22210712028219e-06
-1.90797869737708e-05
-1.84060186242247e-05
-2.09717047828152e-05
-4.51457646100095e-05
-4.57207168987577e-05
-1.79238053866939e-05
-3.27885706852093e-05
-2.81519545765456e-05
-1.70126847238522e-05
-2.91884626990577e-05
-2.5914226375926e-05
-2.42882563051826e-05
-1.199251570886e-05
4.24788345045869e-06
-3.41428781296919e-05
-9.9934417343475e-06
-4.24061149489328e-05
-5.34848034410443e-06
-2.54026473907786e-05
4.99871977302831e-06
-2.21791286466364e-05
-1.94137563720234e-05
-1.99369800401744e-05
-2.59653185679603e-05
-4.38638682088393e-05
-4.14111172703249e-05
-2.27165451722479e-05
-3.71142782180839e-05
-2.25483319976362e-05
-3.0200197163669e-05
-3.87611751317089e-05
-7.60587509709887e-06
-1.60109708559095e-05
-1.92885727097526e-05
-4.18106849785193e-05
-3.56735293276284e-05
-4.06821400808259e-05
-1.76959999891525e-05
-2.75253479586357e-05
1.43553895817401e-05
-3.00478028519937e-05
-3.15564036354882e-05
-2.00381556489006e-05
-3.1596972252874e-05
-7.61558445283682e-06
-2.34174736740569e-05
-2.42665419372505e-05
-2.98227565015322e-05
-9.84194024455435e-06
-2.03076706418844e-05
-2.44773554616432e-05
-3.09977615591432e-05
-4.27612406659885e-05
-4.95080783535336e-05
-2.74647057987303e-05
-1.70863889004024e-05
-6.06217708396968e-06
-3.96653216157914e-05
-1.41597610198128e-05
-2.28831840175834e-05
-3.45134606662002e-05
-1.1467898386069e-05
-1.89464682156781e-05
-1.64868774522077e-05
-2.28251333970261e-05
-1.6884792228464e-05
-2.87463386928635e-05
-2.77022853282635e-05
-2.0853353607589e-05
-2.18229480597402e-05
-1.3417125902601e-05
-2.75469395204572e-06
-2.44454569323328e-05
-3.34137126164549e-05
-1.20123748462999e-05
-1.16171352506261e-05
-4.40609641618606e-05
-3.62405601919423e-05
-1.15394999938644e-05
-1.11119799324888e-05
-2.61690761271188e-05
-3.10440399066597e-05
-1.94614233322566e-05
-4.68415945611293e-05
-2.81271864550865e-05
-1.3952005235742e-05
-3.2063970767113e-05
-3.10636220951673e-05
-2.03100715344042e-05
-1.96222064783002e-05
-4.10930106999304e-05
-3.30048265421778e-05
-2.46407615493689e-05
-1.6807286724818e-05
-2.69235712655526e-05
-4.6438170426539e-05
-8.85879551008705e-06
-2.25650278109517e-05
-4.62863992879988e-05
-3.6883597538643e-05
-1.59077505262709e-05
-3.95302384914957e-06
-2.03315869681387e-05
-1.91344280652306e-05
-3.55107903609904e-05
-3.35605791895653e-05
-1.09081785326178e-05
-7.22901263688565e-06
-2.79231870156581e-05
-3.68075204152012e-05
-1.94748558932291e-05
-4.04683246380763e-05
-2.51281812383734e-05
-1.39527604482277e-05
-3.16591547431918e-05
-2.93697425963234e-05
-2.82265769573779e-05
-1.9942774462728e-05
-9.85875739930832e-06
-2.72352715051757e-05
-2.0562070936218e-05
-2.27389087522715e-05
-3.28097248138314e-05
-1.93656544169488e-05
-2.83847338415344e-05
-1.98145578968498e-05
-9.75951794593954e-06
-1.28917493709653e-05
-1.62600754513502e-05
-9.60901215888368e-06
-1.00365934699786e-05
-2.54788087085149e-05
-4.18740243669214e-05
-2.58249347738704e-05
-2.66573532173839e-05
-4.49000430208784e-05
-3.1824939272732e-06
-3.26910479459213e-05
-2.59911544109066e-05
-1.80890134682179e-05
-2.23209465538598e-05
-2.09588965924285e-05
-3.10108118358803e-05
-2.66192074022268e-05
-3.42522364148414e-05
2.20617992870522e-06
-3.43247485614763e-05
-1.89395214288984e-05
-2.75303732336109e-05
-2.42443877084426e-05
-1.58332873716453e-05
-5.09956808381248e-05
-2.93957229401912e-05
-3.1091426017485e-05
-2.73112619733267e-05
-1.63363338166028e-05
-2.41808717551707e-05
-1.69529304763331e-05
-4.58242938364881e-05
-2.24282555412293e-05
-3.48207402472465e-05
-3.51870486036619e-05
-2.27467416884219e-05
-1.72824818991382e-05
-3.83428371634943e-05
-2.98973277217159e-05
-3.89836153089369e-05
6.71213553610809e-06
-1.63368759299601e-05
-2.87902187994547e-05
-9.51310276436234e-06
-1.48911575663841e-05
-5.94346397097716e-06
-2.73990646865693e-05
-2.45056581787209e-05
-1.02825965794008e-05
-3.77437338917126e-05
-1.53286217290016e-05
-8.9817137115176e-06
-8.04350421324286e-06
-2.83495284798122e-05
-1.8040692088202e-05
-2.63992106779581e-05
-1.23186241070081e-05
-3.95518482277338e-05
5.00583394629031e-06
-1.67604772029841e-05
-1.23021723814647e-05
-7.95462639832703e-06
-1.83992298069606e-05
1.45972763224339e-05
8.07047439798292e-06
-2.17573743082994e-06
-4.1448341505311e-05
-2.66695717099319e-05
1.11898140113845e-05
-2.47558730583337e-05
-2.43604428774644e-05
-3.59059673399472e-05
-1.41026073823717e-05
-1.55758190490936e-05
-1.11434646343883e-05
-1.85042294677019e-05
-3.24199090988298e-05
-1.55934034628094e-05
-2.89778515998496e-05
-5.49656401109581e-06
-1.99821320602389e-05
-8.39542052218994e-06
-2.03951433210859e-05
-5.58494463592008e-06
-3.02868462210038e-05
-3.03638222353564e-05
-1.27816929652591e-05
-3.80165065016894e-05
-1.71884652134747e-05
-1.69700454829495e-05
-5.42945026836376e-06
-1.46828623186366e-05
-2.2393847976047e-05
2.1847911884837e-06
-2.1339496875694e-05
-2.22477296384541e-05
-1.35696589429661e-05
-1.58864688366409e-05
-1.73837609898137e-05
-1.26900371264258e-05
-3.45486558273522e-05
-9.27888681645041e-06
-2.62119045065925e-05
-1.97868861746116e-05
-2.45509217067525e-05
-1.58059605195712e-05
-1.19286913444157e-05
-2.58453320210336e-05
-1.78251455936841e-05
-2.66576469871207e-06
-1.87332244649544e-05
-1.5275907362981e-05
-6.01625700406615e-06
-1.2098546666962e-05
-5.19631147140059e-06
2.16081437900566e-05
-2.09980494657521e-05
-3.91788047508384e-06
-4.28130453589185e-05
-1.7443592966346e-05
-2.85044299086202e-06
-7.70774553024147e-06
-2.46739772412621e-05
-2.57446047617426e-05
-1.59063006811342e-05
-2.0282386033613e-05
-1.77830465743977e-05
-1.63719871978259e-05
4.9520553792669e-07
-1.32952062236917e-05
-1.36756185299183e-05
-3.08593094133512e-05
-8.91201650211131e-06
-1.23276179281257e-05
-1.75295738803776e-05
-2.29288885312676e-05
-2.90025505028438e-05
-1.95230397171601e-07
-3.91212470310407e-05
-2.74726575516774e-05
-1.43703034905787e-05
-1.86694349279179e-05
-8.60272234255844e-06
-4.24019435797418e-05
-1.6100214875887e-05
-2.17322755947688e-05
-6.75798970189506e-06
-1.71298026654577e-05
-2.19381925671576e-05
-9.33489236753699e-06
-1.76245020923961e-05
-4.6076467117604e-05
-2.80424274972398e-05
-1.68894841263014e-05
-1.87528317927933e-05
1.55951200324548e-05
-3.53703833558883e-05
-2.1524849074074e-05
-1.14249140253964e-05
-6.42780523251331e-06
-1.06242994687258e-05
-1.66766578612267e-05
-3.09319506149096e-05
-6.8819109006185e-06
6.70513870390649e-07
-3.17580601049812e-05
-4.23209764100142e-05
-2.00028669686236e-05
-3.75178167600037e-06
-4.32625702249253e-06
-5.96798124851959e-06
-3.55458058161487e-06
-1.89427948823338e-05
-1.72496539901185e-05
-2.20027424577014e-05
-6.72868766475331e-06
-8.62245257745398e-06
-7.33251901192884e-06
-2.67594544446134e-06
-1.06463751193121e-05
-1.62717144670593e-05
-3.57140325769534e-05
-2.14186800160482e-05
-3.50170219537549e-05
-1.53151366057364e-05
-4.6287297838149e-06
-3.18939967338566e-05
-6.8396407376704e-06
-1.80495437108919e-05
-3.00371446478526e-05
-1.62456139812817e-05
-1.1879309683881e-05
-2.01551373079606e-07
-1.56275052028983e-06
-4.16726472394313e-05
-4.55013922220647e-05
-2.38791327886686e-05
-3.85300474893471e-05
-1.86879526175652e-05
-4.06728895289824e-05
-8.41986007961426e-06
-1.8799040399235e-05
-1.38879904250579e-05
-9.4964276174804e-06
-3.20175405969742e-05
-6.01901690972967e-06
-3.80439075017408e-05
-2.59152470500046e-05
-3.10961825418298e-05
-2.30876822269783e-05
-5.32244724368229e-06
-2.41516464723663e-05
-2.49567994082761e-05
-2.37072804963279e-05
1.21548750932976e-05
-2.85472099911333e-05
-2.26421005752991e-05
-1.89957209577757e-05
-7.54729051027878e-06
-4.92401240255009e-05
-8.58260763481276e-06
-1.85509344826679e-05
-3.30066301628138e-05
-5.92211620332552e-05
-2.18743868371514e-05
-3.60049414523225e-05
-1.40442627665675e-05
-2.91727340185747e-05
-9.73705559478094e-06
-2.241458851787e-05
-3.01965751299096e-05
-2.98207486373683e-05
-2.66404444842184e-05
-1.56737166988863e-05
-3.01313780313607e-05
-3.29105529289845e-05
-5.71952934630624e-05
-1.39063279938345e-05
-2.08453501489275e-05
-2.02686394049225e-05
-3.34405521092361e-05
-5.22912102035349e-05
-2.22419228105497e-05
-1.14754009141561e-05
-2.9592850694195e-07
-1.81172626364231e-05
-2.25931088913091e-05
-1.93358561344687e-05
-2.68012868019855e-05
-3.24067070178018e-05
-1.42548694117524e-05
-1.36892258061653e-06
-5.64044799937411e-06
-1.45261272767303e-05
-1.33092049336819e-05
-1.12725554719027e-05
-3.10791826572144e-05
1.31417106559223e-05
-3.0006070367451e-05
-1.8594634503643e-05
-2.28524960510792e-05
-1.88558655017937e-05
-2.63407732907384e-05
-1.28312555207745e-05
-3.97515465671487e-05
1.90156349690069e-05
-4.72813120218997e-05
-3.59157620171611e-05
-2.40161909338092e-06
-1.26700547052155e-05
-1.73391596973363e-05
-2.21800710178436e-05
-3.50394545655047e-05
-1.58454926011576e-05
-3.8477811907944e-05
-2.96802879158131e-05
-3.0238123607921e-05
-2.33214481938071e-05
-3.86374904701973e-05
-4.00272996573567e-05
-1.18659598156692e-05
-2.85377698889215e-05
-3.46637264255901e-05
-2.03018596823396e-05
-1.7037634823692e-05
-6.41995104559605e-06
-2.35429898010289e-05
-1.74760052021592e-05
-4.58351895517909e-06
-4.2878855194328e-05
3.24001575852827e-06
-2.80088847246544e-05
-3.68143755288017e-05
-3.43613788655324e-05
-1.49479437381117e-05
-1.61740689758095e-05
1.13178276678527e-05
1.08675163137237e-06
-1.59985280446884e-05
-1.63289764163665e-05
1.38804246675226e-06
1.51228376007599e-06
-3.58389144175773e-05
-3.4336938805729e-06
-2.69779683548197e-05
-2.19326751989609e-05
-6.33308802410899e-06
-2.54441630507585e-05
-1.68409378973671e-05
-3.0774269293096e-05
-4.48636384043478e-05
-2.55728762252206e-05
-2.67988248864804e-05
-1.97052025284534e-05
-1.60575188691679e-05
-2.55536188398665e-05
-4.00094725025631e-05
-1.94367208501048e-05
-2.15374738065822e-05
-2.17531897956035e-05
-1.6556427183391e-05
-1.93925081651423e-05
-2.74120490131842e-05
-9.28293726151583e-06
-2.91667563254417e-05
-2.08559227378853e-05
-1.61492249594247e-05
-3.9744057552041e-05
-9.10419138760908e-06
-2.20258497685173e-05
-2.71505724309533e-05
-2.32941261249071e-05
-2.98751991403912e-05
-1.27216770155268e-05
-1.34652338404563e-05
-3.21545631090367e-05
-2.84507449971319e-05
-1.60008547898435e-05
-3.37618720947933e-05
-2.54149213885731e-05
-1.48574841760933e-05
-3.11502341578611e-05
-1.53600748249022e-05
-3.04613121902301e-05
-3.03181233092587e-05
-4.23334335760065e-05
-7.49362197885563e-06
-1.23049562129512e-05
-2.1962973580103e-05
-1.37788717801268e-05
-1.2685259185356e-05
-2.88745824918985e-05
-1.44948225153512e-05
-6.95417579581268e-06
-2.14057220450907e-05
-1.29854804557233e-05
-5.77676953256194e-06
-2.51294973239279e-05
-2.24455932125607e-05
-2.8249911583089e-05
-1.58752828869101e-05
-2.28649863274155e-05
-2.66801756973052e-05
-3.37887176489323e-06
-2.57233879744626e-05
-2.22057736119328e-05
-2.7047488258725e-05
3.34163725003794e-07
-3.46488725771536e-05
-1.50682003567098e-05
-1.82615083369887e-05
-2.0005834989936e-05
-1.62704626428117e-05
-1.18781939897509e-05
-8.50583027081693e-06
-1.66159348547629e-05
-2.10056979544382e-05
3.21892736363748e-06
-1.83505318238038e-05
-4.68174441529219e-06
-3.12267087034742e-05
-3.14805745938966e-05
-1.01562149358279e-05
-2.64585858829497e-05
3.04657730103707e-06
-3.07710482904621e-05
-2.8336517784493e-05
-3.12803025098696e-05
-2.82296807137374e-05
-2.20200774305237e-05
-1.2324092168257e-05
-5.03532687421678e-05
-1.36002762731188e-05
-1.66986566978917e-05
-3.86748340395897e-05
-2.82605100545146e-05
-3.54281189196635e-05
-1.64096766545195e-05
-2.36009855138444e-05
-3.0118604126387e-05
6.84239357146338e-06
-2.091033280959e-05
-3.37394729496508e-05
-1.5523248969138e-05
-3.73507791651166e-06
-1.30183248679172e-05
-6.60262927437984e-06
-2.10547718241418e-05
1.27640764769547e-06
-2.63285302833001e-05
-2.11321337897956e-06
-2.80414633694209e-05
-8.34024179010184e-06
-2.06231264486607e-05
-5.16128961164329e-06
-4.05720025372761e-06
-2.09117575076547e-05
-2.95225112430558e-05
-2.11941055317845e-05
-1.88614843444411e-05
-7.32261435053824e-07
-3.72351489589777e-05
-3.75667435697665e-05
-2.81198735737474e-05
-6.67864533373901e-06
-4.91989530113434e-05
-2.19738898015733e-05
-5.35068208796186e-06
-3.22240483150958e-05
-3.04523811726119e-05
-3.09239796839089e-05
-1.17461568519677e-05
-7.57363054199387e-06
-8.92707703205748e-06
-1.04724258649224e-05
-1.80902632002759e-05
-3.40879141194655e-05
-1.46015733804185e-05
-3.71728579100945e-05
-3.58055355393132e-05
-2.58869704343258e-05
-3.09433900529378e-05
-2.6355122487115e-06
-1.73760579078359e-05
-4.51500072195456e-06
-4.46317843947019e-05
-7.64965054313245e-07
-2.38301335574364e-05
-2.62337205919403e-05
-1.82576438976183e-05
-2.96697630010599e-05
-9.65445492346256e-06
-2.27018424319321e-05
-9.19542474815442e-06
-1.08885366241186e-05
-2.66976169624427e-05
-3.17420134365665e-05
3.35581110255187e-06
-1.15521248398191e-05
-1.7840940914646e-05
-1.43931098434127e-05
-1.12466472926289e-05
-1.46870827576695e-05
-2.3587276392465e-05
-1.69767543378923e-05
-2.25556377953277e-05
-3.08225446068945e-05
-3.58588011614836e-05
-3.34673144247392e-05
2.31812986191683e-06
1.0986413129851e-05
-1.03093766472818e-05
-2.56230363357185e-05
4.54044787082351e-06
-1.97014219027528e-05
-3.40127526542125e-05
-2.10171305563894e-05
-1.90582408946841e-05
-1.84392708815489e-05
-1.67832450799533e-05
-8.68116966606657e-06
-3.12500696642768e-05
-1.30179799919889e-05
8.21338868729073e-06
-2.32738805723597e-05
-4.16044487980335e-05
-1.47820584847221e-05
-9.1408899768028e-06
-1.16722071033574e-05
1.65859989984483e-06
-4.08897075790201e-05
-1.64851183852106e-05
-1.82212805399922e-05
-3.06182973470836e-05
-2.39307544021908e-05
-1.93090399959357e-05
-2.23292985337465e-05
-5.30222407114878e-05
-6.8834556169097e-06
-3.01048824633731e-05
-4.07631536349742e-05
-3.15350161355835e-05
-3.5100561993164e-05
-4.01372073659155e-05
-1.30920848660395e-05
-2.65728446031496e-05
-2.5047376327263e-05
-1.99391797587675e-06
-2.77480881636072e-05
-1.23819477548568e-05
-3.98134618125496e-06
-4.97204367470821e-05
-1.18635821260609e-05
-2.00959792953127e-05
-3.32669995660846e-05
-2.28498248965854e-05
-1.66516992992884e-05
-2.60535806008391e-05
-2.96054323215388e-05
-3.23034059433788e-05
-3.61855666595758e-05
-2.91556665767889e-05
-2.13814734106501e-05
-3.82292728233379e-05
-1.34065705336169e-05
-1.49039136144812e-05
-3.31151826925316e-05
-2.70837518786178e-05
-3.06152866184142e-05
-3.00451734236478e-05
-1.28982830420511e-05
-1.87181161387026e-05
-2.87233715391629e-05
-2.16797553481406e-05
-1.23337125285255e-05
-3.88054160817292e-05
-1.41638799684909e-05
-2.31835468188083e-05
-9.33867242922851e-06
-1.23454562602921e-05
-1.96608861930894e-05
-3.22563891092204e-05
-5.56309150394253e-06
-2.76520183377409e-06
-6.26391733131276e-06
-1.13456072181613e-05
-1.58074142922144e-05
-3.0895619858024e-05
-4.43811089702396e-05
-1.04655874949272e-05
-2.7537652590431e-05
5.71019789539961e-06
-2.99287569767633e-05
-2.3360812502229e-05
-2.39025005660428e-05
2.03974681074099e-06
-2.85511489232265e-05
-2.62607643308994e-05
-1.12270343800707e-05
-1.36964139199385e-05
-3.91618633945797e-05
-1.08861742910969e-05
-2.19227098510738e-05
-3.14945641709994e-05
-2.30269416904732e-05
-3.03957445820794e-05
-1.65917804132691e-05
-6.98312883656769e-06
-1.81413090323044e-05
4.36430159900622e-06
-2.41094656384989e-05
-2.90989064615473e-06
-3.37912643670372e-05
-3.55913900631456e-05
-1.20211564900793e-05
-2.96780130580837e-05
-2.35579359913244e-05
-3.66130940679383e-05
-4.05078457789595e-05
-2.06754324416046e-05
-2.2823852379459e-05
-1.62860236717702e-05
-6.98730591136127e-06
-9.25080171980361e-06
-1.94716968458631e-05
-2.04982175080097e-05
-2.00534581064913e-05
-5.63640869378456e-06
-1.36491171320387e-05
-1.81903412124341e-05
-9.50938690255736e-06
-1.4887196565573e-05
-3.78590895882672e-05
-2.48781234355612e-05
-1.73479331654125e-05
-1.70808004818543e-05
-3.39820862894361e-05
-1.17995159963088e-05
-2.31767371417328e-05
-2.46648771358296e-05
-2.75661109106496e-05
-2.01141779953721e-05
-2.30619295707121e-05
-2.62659383715815e-06
9.56723388867871e-06
-5.19300902143323e-05
-2.27135336174455e-05
-2.09767366278773e-05
-3.31149090419802e-05
-9.32281640724864e-06
-1.17500077012472e-05
-9.32634485020389e-06
-4.36762692438988e-05
-3.01867145917589e-05
-1.99512755347806e-05
-9.85459907191938e-06
-1.66054780295021e-05
-1.8079561588068e-05
-1.40842177632799e-05
-1.5128266551769e-05
-1.73429660461249e-05
8.87041741170317e-06
-2.18083670743479e-05
-1.7662584749104e-06
-1.66659761975408e-05
-4.38584786376518e-05
-4.47525525069809e-05
-2.82770348766566e-05
-1.65013458284068e-05
-2.39372938390143e-05
-3.01915696953153e-05
-2.61401271430747e-05
-3.3684606151705e-05
-9.31515361530177e-06
2.29792285024371e-08
-1.82926999692534e-05
-2.90222225297737e-05
5.92794184371906e-06
-2.78643562660596e-05
-6.97527131749366e-06
-4.45189561108027e-05
-1.01166040284275e-05
-3.72592213802769e-05
-1.2202911900337e-05
-9.881429421257e-06
-4.14836827402315e-06
-3.6393021759623e-05
-7.9885487607185e-06
-1.8875852250242e-05
-3.45235176353353e-05
-3.68778558302871e-05
-2.74328386161532e-05
-2.56868941667923e-05
-2.18026597870997e-05
-4.55123754428224e-05
-3.80711619286597e-05
-3.09244523316173e-05
-1.04155039080076e-05
-1.6806328095601e-05
-2.70408309485672e-05
-2.68280582861411e-05
-2.19611981725269e-05
2.87023551253432e-06
-8.39626871011709e-06
-1.64825889562191e-05
-3.60877772698115e-05
-4.51117798703415e-05
-3.81662057234472e-05
-2.6945149752967e-05
-1.54487567300803e-05
-1.88140434685486e-05
-4.7460940787494e-05
-4.15128101808655e-05
-2.18564327109796e-05
-8.15738040264435e-06
-4.35833210169413e-05
-3.64176704810728e-05
-9.31375994649522e-06
-1.25918675837904e-05
-1.69424365634437e-05
-2.89315742492017e-05
-1.2449622488363e-05
-2.37104289599094e-05
-9.9299203903571e-06
-1.86040873522525e-05
-8.87610583523138e-06
-2.92257736675524e-06
-2.92046740512844e-05
-2.66120502049715e-05
-2.88812655191383e-06
-6.79073603452018e-06
-1.57120436064495e-05
-3.03705188464604e-05
-1.99007886916909e-05
-1.84763940714176e-06
-3.17453817836306e-05
-3.36019432281245e-05
-2.36613070736009e-05
-6.53395601730134e-06
-3.05131312546878e-05
-2.87617308674332e-05
-1.78136511022923e-05
-2.75937631618874e-05
-1.78245116699742e-05
-6.03342430970785e-06
-2.91014758443207e-05
-3.49514893633579e-05
-2.53941397306253e-05
-1.66773476591231e-05
-2.59530516138099e-05
-1.89229019387536e-05
-2.08505581921344e-05
-3.00449533981672e-05
-1.52861447226213e-05
-3.31062907756444e-05
-1.38179541681092e-05
-3.23472242344153e-06
-2.56439077094316e-05
-2.53971091528027e-05
-3.05071176051124e-05
-1.39457730971295e-05
-2.37042880594551e-05
-1.80603659925501e-05
-8.11517372779217e-06
-2.52938944158431e-06
-3.76620659432309e-05
-1.39513845842903e-05
-4.88229654817795e-06
-1.95226660930916e-05
-2.48359065574666e-05
-3.26168216397523e-05
-1.20038875543629e-05
-1.02311956055349e-05
-2.24081488680572e-05
-1.70422177118536e-05
-1.69398746271739e-05
-2.15610391224019e-05
-5.44967868508809e-06
-3.78403408361678e-06
-1.46097267316978e-05
-2.27266958406367e-05
-1.0435652992461e-05
-1.69536039539773e-05
-1.16889270907148e-06
-3.45502510799431e-05
-3.82227841660961e-05
-2.8634712933508e-05
-3.6244244360061e-05
-4.69934218295666e-05
-7.09738968876198e-06
-1.4146337727824e-05
-1.66539804855497e-05
-1.46855053927558e-05
-2.19950932113768e-05
-1.86000906526761e-05
-2.13823299915353e-05
-2.10492397070396e-06
-1.57419959998548e-05
-2.08152488481673e-05
-2.0666424902963e-05
-3.7732867012152e-05
4.45535333750162e-06
-2.23084144409103e-05
-4.21507408311947e-05
-2.21421131317702e-05
-1.33253769272257e-05
2.20658772977673e-06
-1.1205110424407e-05
-1.95423918426445e-05
-1.37675607465816e-05
-1.39083753502478e-07
-1.52478763808137e-05
4.13944046762179e-06
-1.56800813867589e-05
-1.54885581504183e-05
-3.11575762289686e-05
-4.3619173014432e-05
-1.54473046416647e-05
-3.2937932387605e-05
-5.07842273976677e-06
-3.43808157337332e-05
-1.67634491310366e-05
-1.59244602506843e-05
-1.66947580163749e-05
-1.78391721351491e-05
-4.41210712970866e-06
7.08435758354776e-06
-2.76258983338156e-05
-5.15599960510148e-06
-1.46895170032243e-05
-2.96919711737358e-05
-6.07751606412087e-06
1.70699630748843e-06
-5.01465507803854e-05
-1.80803231173479e-05
-1.92144123880897e-05
-2.89965223007386e-05
-2.18597212308208e-05
-1.39683214228151e-05
-3.17410993704427e-05
-1.76284925505059e-05
-1.53178641762297e-05
-2.77473139302688e-05
-1.84828656013349e-05
-2.32580969789344e-05
-1.06735169384571e-05
-2.56464176572537e-05
-3.05841838232145e-05
-2.10771256369733e-05
-1.94504286275726e-05
-7.68947371290817e-06
-2.72548231826303e-05
-1.97936642179981e-05
-2.90825941376597e-05
-2.92888524290737e-05
-3.19008257170743e-05
7.4930456948856e-06
-2.37958713577854e-05
-1.67979183271924e-05
-1.7151995732294e-05
-2.9196503849796e-05
-2.2160621741456e-05
-3.69271682194636e-05
-1.44085557036761e-05
-1.76307120022791e-05
-2.40612509905064e-05
-2.31663354471068e-05
-2.11556749560351e-05
-6.85951502190313e-06
-3.03659860602487e-06
-1.50460610029008e-05
-3.1440478242983e-05
-7.77258549318645e-06
-9.40383430732654e-06
-3.11332112876768e-05
-1.12320042226381e-05
-2.34597913048904e-05
-1.82960769773382e-05
-1.38115890821729e-05
-3.580330194137e-05
-3.06661513852161e-05
-1.70391369346267e-05
-7.2044804535369e-06
-2.62058161802191e-05
-2.29467474334912e-05
1.56527140896587e-06
-1.38390516496751e-05
-2.14573668542736e-05
-1.5231506126369e-05
-8.94370852827552e-06
9.6846644187843e-08
-4.43436029607097e-05
-1.32834847680508e-05
-2.97666212433765e-05
-2.55624737182974e-05
-1.40067247843379e-05
-1.24918240278999e-05
-2.222850838081e-05
-3.45696744021838e-05
-3.31391699558504e-05
-7.99716864549957e-06
-9.27058534114319e-06
-1.90497783053577e-05
-1.93740623258773e-05
-2.7531435876747e-05
-4.52208548331327e-05
-2.16138691607428e-05
-2.94760236389961e-05
-2.79833722974081e-05
-2.39947227473589e-05
-2.21781272905223e-05
-2.74756726677409e-05
-2.2227423443132e-05
-1.36204843733814e-05
-3.52824851823238e-05
-3.7868324300472e-05
-3.25293136525648e-05
-9.54256680220592e-06
-3.20096555749367e-05
-1.78926599604368e-05
-2.05924484259844e-05
-2.51890880560883e-05
-2.72447406495644e-05
-2.3471642193894e-05
-2.08106356293739e-05
-3.11483592006153e-05
-3.31981442651831e-05
-9.66585431481623e-06
-1.89752473130681e-05
-1.68597055803064e-05
-3.72828767505693e-05
2.1676263272603e-06
-1.17188756280832e-05
-8.25767533821225e-06
-1.71279289309269e-05
-2.86958666850824e-05
-2.03309443370991e-05
-1.21140440874425e-05
-3.67348318312173e-05
-3.43463400480254e-05
-1.89690440637274e-05
-1.45432500094667e-05
-1.38331943546014e-05
-3.04808683671341e-05
-2.09527908405887e-05
-3.19683781513719e-05
-2.37661324917942e-05
-1.04770394368734e-05
-7.19587247321699e-06
8.06184725726209e-06
-2.09787466229196e-05
-1.15850634429723e-05
-3.52632446607683e-05
-2.57371044715693e-05
-1.90430719731262e-05
-4.09340198670197e-05
-2.46693242038863e-05
-5.24409820935447e-05
-2.17087775541317e-05
3.93592935451805e-06
-3.36235818415845e-05
-1.39567260015646e-05
-3.1718042953736e-05
-4.35254572972757e-05
-1.87398498574464e-05
-2.12571532832087e-05
-1.8557414877335e-05
-3.29246372904214e-05
-1.54596534797074e-05
-2.98418961758311e-05
-3.41464027245118e-05
-8.50565914037655e-06
-2.63478642315959e-05
-8.59004087448218e-06
-2.56350102958308e-05
-2.09662098691099e-05
7.9313504302388e-07
-1.78215297683299e-05
-2.52992108324911e-05
-1.01253188462632e-05
-4.36880179415006e-05
-1.69419103097602e-05
-4.07844901070126e-05
-2.14434190698827e-05
-6.07147250609986e-06
-1.49270561643124e-05
-9.35108607129203e-06
-1.28335915231443e-05
-1.61671887026688e-05
-3.23461441321305e-05
-1.53853843506177e-05
-5.52588209369962e-07
-2.27227047634534e-05
-1.18279849085562e-05
-3.79859056143314e-05
-2.51849354326278e-05
-6.06146030802485e-06
-4.10228524585855e-05
-3.0149443687031e-05
-1.59375007542072e-05
-2.43858683629051e-06
-1.55726460221197e-05
-1.98386173227948e-06
-4.24099066702137e-05
-1.71640289487689e-05
-2.03191479754303e-05
-1.83128476390101e-05
-2.70763373752817e-05
-3.22557592695817e-05
-2.18920535884246e-05
-4.8845992343023e-06
-2.48064216850491e-05
-2.04827481129213e-05
-3.16260227254529e-05
-3.67444915762242e-05
-1.99875882706878e-05
-1.47523862054882e-05
-4.06718700026436e-05
-3.87640951121623e-05
-1.96340534481368e-05
-1.8445714417234e-05
3.27360958332006e-06
1.90412805711466e-06
-3.03749694775754e-05
-1.04763697800081e-05
-4.89970862115238e-05
-1.26659231022295e-05
9.80249055683172e-06
-1.83429877316622e-05
-3.99455297147296e-06
-3.90799825079664e-05
-1.57773110534078e-05
-3.79901322587423e-05
-3.23984181487235e-05
-2.26720797335921e-05
-3.43292898452522e-06
-5.92537806761999e-06
-4.0070176891193e-05
-1.73572909491442e-05
-3.60458894570453e-05
-3.34513769852475e-05
-3.83621393104678e-05
-3.01777954663833e-05
-1.1269163416388e-05
-3.54210205599827e-06
-1.57556640063801e-05
-9.37349723346931e-06
-2.99527621107995e-05
4.64141411813522e-06
-6.83566773534843e-06
-2.42658181362088e-05
-1.93597522954798e-05
-2.45770134549665e-05
-2.1130488906102e-05
-8.8917566566179e-06
-1.28891520759662e-05
-1.32396282291199e-05
-1.44340284918402e-05
-8.19260406935032e-06
-2.51907733648399e-05
-3.28221652642178e-05
-1.86506852163461e-05
-7.95776934764695e-06
-1.27150090175428e-05
-6.53195879551952e-06
-2.40143412804716e-05
-1.18251714982737e-05
-1.92934097046394e-05
-2.92088380853121e-05
-4.20194673502877e-06
-8.37155820996146e-06
-2.82456701930376e-06
-2.04036961010256e-05
6.73597379617251e-06
-3.33785529822698e-05
-2.62115664033325e-05
-2.3176844131801e-06
-2.93763755215091e-05
-1.48102754146994e-05
-2.74050645544097e-05
-2.85975450576517e-05
-2.46045434699183e-05
-3.54039026634296e-05
-7.46846148505497e-06
-4.34220816015575e-06
-6.08618973673016e-06
-3.20680203753583e-06
-2.5154970903031e-05
-2.91714591144973e-05
-1.82550949799915e-05
-3.41183272083843e-05
-4.33402078072545e-05
-1.43344142079152e-05
-1.59129417374648e-05
-1.6842637192905e-05
-1.96079425634397e-05
-2.45299721000051e-05
-2.85297576838146e-05
-1.43214892663599e-05
-2.14457966111464e-05
-9.30473268894468e-06
-1.70638004914763e-05
-3.40165170559963e-05
-5.35287286608129e-06
-1.20372208702817e-06
-1.40523477430468e-05
-1.08383916385604e-05
-1.68939934072948e-05
-1.49121798652193e-05
-2.97831152987142e-05
-1.74295660093247e-05
-2.04159562721541e-05
-1.4658256245256e-05
-3.0521670035517e-06
-4.25915782574081e-05
-1.94565306734103e-05
-3.05341526331978e-05
-1.570303557936e-05
-1.35771163936968e-05
-1.34654996096779e-05
-1.91231957814035e-05
-8.31284499058302e-06
-4.52601874544375e-05
-2.81777876532122e-05
-1.69219808720251e-05
-1.22656834186179e-05
-3.8813007633569e-05
-3.196508672654e-05
-1.54911163916592e-05
-1.267380208944e-05
-2.81161049105343e-05
-2.79612104055373e-05
-3.0892044609314e-05
-3.0890513393304e-05
-2.21796479600836e-05
-1.48256173230849e-05
-2.42453237232364e-05
-2.65371172020084e-05
-2.4946942762969e-05
-3.1652556282226e-05
-1.3786049692514e-05
-1.48474831787115e-05
-2.35377454454505e-05
-3.41348061100936e-05
-5.21491484068342e-05
-2.1930723450927e-05
-1.94199240348828e-05
-3.28519252255043e-05
-1.56324842213245e-05
-2.30793336922106e-05
-2.81285331965913e-05
3.96132990412139e-06
-1.05013396529407e-05
-1.68647934793088e-05
-7.34895812549053e-06
-3.73750512853836e-05
-2.39450819360265e-05
-2.2882862716379e-05
-2.87945573938007e-05
-3.78694818095243e-05
-2.67020492515304e-05
-5.24847210837374e-06
-1.06821114173672e-05
-2.08145479963754e-05
-4.11035584440464e-05
-2.29920524214536e-05
-2.12741719169476e-07
-1.68364824713455e-05
-1.45736544866066e-05
-5.60302717028325e-05
-1.6532005270688e-05
-1.51030166303069e-05
-1.91972309363264e-05
-1.67236946399741e-05
-3.57221905239967e-05
-3.12756767292213e-05
-1.40671868389321e-05
-1.61552551791155e-05
-2.48070210875196e-05
-1.99549082773959e-05
-1.18911708200338e-05
-2.23236355823823e-05
-2.03465694058143e-05
-3.07972729796089e-05
-1.78544707038369e-05
4.2322097955017e-06
-3.76160326997286e-05
-1.92667463482789e-05
-4.81537737407808e-06
-4.45124827249562e-05
-4.24852824076611e-06
-1.8956447360913e-06
-6.39681382012562e-06
-3.70616755779662e-05
-3.37232297764031e-06
-1.2271611170108e-05
-3.44877461002247e-06
-4.18049295103962e-06
4.17936863408192e-06
-2.17006391304577e-05
-6.62047175877022e-06
-1.8600406766364e-05
-2.5482936002216e-05
-3.33831175407084e-05
-1.87975346367907e-05
-3.05888695357412e-05
-1.06805627499551e-05
-1.92300531609136e-05
-3.95520894418347e-05
-3.34012627061684e-05
-2.36440393666916e-05
-9.26568687605425e-06
-4.08826400077856e-05
1.09993208218996e-06
-2.79644152013824e-05
-3.1856843937399e-05
-3.08766074760685e-05
5.63446125734772e-06
-1.60896738385005e-05
-2.8986692740593e-05
-2.3661908269271e-05
-5.49769958520854e-06
-3.06687564592648e-05
-5.033758902035e-06
-3.37214022661129e-05
-1.17600644594156e-05
-1.41488714973645e-05
-1.29565051781482e-05
-1.48711707557677e-05
-3.13537182081908e-05
-2.29463054539102e-05
-1.90653482775724e-05
-3.45161670782158e-05
-3.36457639697691e-05
-7.05073810224474e-06
-1.30926736182336e-05
-1.78147864081886e-06
-1.00355160099625e-05
-1.12290246350417e-05
-2.84292882560168e-05
-2.49073992123337e-05
-2.84673493542105e-05
-8.21809873278462e-06
-2.2818917966881e-05
-3.69185684393133e-05
-3.35583796655813e-05
-4.00095961798222e-05
-1.77977548729788e-05
-9.36523673476676e-06
-1.44814328187124e-05
-1.25189839429361e-05
-3.88076552734439e-05
-1.90238676106842e-05
-2.83975759133827e-05
-1.63798648072267e-05
-1.59762200860927e-05
-1.30043909037717e-06
-3.22621261256593e-05
-2.10485567827208e-05
-1.46656774160543e-05
-2.8844137414356e-05
-2.62557404347354e-05
-3.36476016903245e-05
-9.62209608903986e-06
-1.0581343228526e-05
-1.15390632024608e-05
-7.11158332265812e-06
-8.09488188681338e-06
-9.45739291614256e-06
3.06449841731292e-07
-3.43139487282632e-07
1.50906465792699e-06
-3.10464344821152e-06
-2.31822116323682e-05
-1.81403120205237e-05
2.37408102291109e-06
-2.46176424572625e-05
-2.05576812641208e-05
-3.01243191454873e-05
-9.38686009033345e-06
-2.94389566005724e-05
-4.78353699340504e-05
-2.79715679983053e-05
-2.3598625566135e-05
-2.01220751586929e-05
-3.40388786012269e-05
-3.00671807324945e-05
-2.65452067894558e-05
-1.00331778974148e-05
-3.24223022978075e-05
-2.10980520288698e-05
-2.29721043886896e-05
-4.72462297493722e-06
-1.40971019923024e-05
1.56996289481788e-06
-3.03080754728277e-05
-2.06537000500142e-05
-1.57535704808145e-05
-3.05393040127874e-05
-2.8447234436089e-05
-1.50252151784724e-05
-1.64227384571394e-05
-2.73970825166834e-05
-2.92219280917236e-05
-1.95412190524636e-05
-1.51952106765893e-05
-3.68408293637592e-05
-1.71523015068692e-05
-2.33215501023759e-05
-1.32006561433057e-05
-2.92980571551682e-05
-3.57257706188151e-05
-3.87411634060162e-06
-1.44625696034726e-05
-2.39201931287034e-05
-1.40240814714616e-05
-2.1232323115479e-05
-3.18443875553555e-05
-1.86437770333419e-05
-2.66158825459331e-05
-1.61788237000521e-05
-5.83747359349736e-06
-2.33535392373843e-05
-3.32010848253811e-05
-2.14312271916207e-05
-1.39270156479896e-05
-1.46462280073156e-05
-1.42035772993695e-05
-2.14588318476547e-05
-2.68234605035237e-05
-1.95538752061839e-05
-3.4534521100343e-05
1.20202323983182e-05
-8.02116496119098e-06
-2.16699625685518e-05
-3.32183220169021e-05
1.62688176756638e-06
-1.06354299976414e-05
-2.91903532780428e-05
-1.85761092948646e-05
-2.31534984429537e-05
-1.94569261059773e-05
-3.77290945473601e-05
-1.71019255982276e-05
-2.56778210031597e-05
-9.16075295741832e-06
-2.03382122432301e-05
-1.72804703275271e-05
-1.13069714222514e-05
-1.23227215427297e-05
-1.42112436820952e-05
-2.49693945578133e-05
-1.6333614854704e-05
-2.05348724614929e-05
-1.28342264995205e-05
-3.41602268165312e-05
-1.69241618511822e-05
-4.96840015362376e-05
-2.0911559688529e-05
-1.87781370744064e-05
-6.86859565849413e-06
-2.63472343480763e-05
-1.1351255045296e-05
-8.58187186447033e-06
-2.66444396354266e-05
5.14539759568281e-06
-6.69776097645154e-06
-2.52646976978058e-05
-1.22281778618405e-05
1.10976699854838e-05
-2.24910019102263e-05
-2.43455291957767e-05
1.35377186389263e-05
-2.31410506298852e-06
-1.04500694094704e-05
-1.60741103765861e-05
-3.34365615474609e-05
-2.67691430776782e-05
-2.02571377014982e-05
-1.16246334768614e-05
-1.77445783753289e-05
-3.57667750586813e-05
-2.25518389116119e-05
