# Supplementary material for: Research on computational propagation and identification of mine microseismic signals based on deep learning
Source: PLoS One. 2025 Oct 22;20(10):e0334641. doi: 10.1371/journal.pone.0334641 (PMC12543183; doi:10.1371/journal.pone.0334641)
Supplement: S3 Data — (ZIP) [file pone.0334641.s003.zip › 000100500002765.xlsx_0.txt_24.txt.txt]

-2.44272317700498e-05
-1.95448026929671e-05
-2.52766402253246e-05
-2.47444204926584e-05
-1.68563183212773e-05
-3.09015156496843e-05
-1.79788974951838e-05
-3.57758014119843e-05
-2.5614535701781e-05
-1.18980862430839e-05
-3.12090034060997e-06
-5.1871678415023e-06
-2.58591836933531e-05
-2.35594443213417e-06
-2.40113541189652e-05
-3.46485610179591e-06
-2.08260655929375e-05
-2.6437069339855e-05
-1.5443855519612e-05
-1.53074036987461e-05
-2.66967430118281e-05
-2.90378489788481e-05
-1.9100892047463e-05
-4.41986071725563e-05
6.03803735789231e-06
-3.67624503614819e-05
-1.87100463383759e-05
-2.98778423926407e-05
-3.90895147735552e-05
-1.1932000591347e-05
-1.76770987557578e-05
-5.45756032519706e-06
-1.91286695766766e-05
-1.65114202755144e-05
-2.44032739374535e-05
-3.57820525826128e-05
-6.93999522792185e-06
-1.0761923043147e-05
-2.91837377618672e-05
-7.85333944328234e-06
-2.76496693991287e-05
-3.02350847541263e-05
-1.83522926103792e-05
-3.62510746698402e-05
-2.09725765000126e-05
-4.116277420689e-05
-3.42464112818009e-05
-2.34118909550349e-05
-3.18482931001383e-05
-3.21109701185822e-05
-1.94228489251885e-05
-3.04467963596523e-05
6.13694497304455e-06
-3.96401430446891e-05
1.85150612901276e-06
-3.57873772378121e-05
-2.76624388783451e-05
-4.02523126179399e-05
-2.00988406390789e-05
-2.21552815070925e-05
-1.04464935696355e-05
-2.5205800037947e-05
8.59904948983946e-08
-2.18128422824514e-05
-1.6589630911407e-05
2.58235491293072e-06
-3.90278319607376e-06
-2.55120855097911e-05
-3.81585087367074e-05
-1.78561821228265e-05
-2.01827798994696e-05
-7.90748084527275e-06
-1.75063995815178e-05
-2.31865878653946e-05
-1.59232186305444e-05
-1.41959623964569e-05
-2.42436269236239e-05
-3.46426360602054e-05
-2.40371243927288e-05
-2.58063050957428e-05
-4.77604101833259e-05
-1.88796930363695e-05
-2.98995815008341e-05
-3.20240542862651e-05
-2.12085433471234e-05
-2.22441166031013e-05
1.08293444417166e-05
-2.22329037136666e-05
-2.87410254770935e-05
-2.60261971035311e-05
-3.36575682946296e-05
-2.72147816058388e-05
-3.34239649741223e-05
-3.61005786116204e-05
-1.49857025374273e-05
-1.4027321023631e-05
-9.04294531620456e-06
-6.40808801697489e-06
-3.89096905842128e-05
-3.53367018210486e-05
-1.07082872473364e-05
-3.4837406143031e-05
-2.58068591823186e-05
-8.53657041101642e-06
-2.16972436753707e-05
-8.74440320238425e-06
-3.23766558029674e-05
-1.58155485895522e-05
-1.09169002953883e-05
-3.99385844928909e-06
-1.91242808653183e-05
-3.25610219153973e-05
-8.40599354740623e-06
-3.30489758200248e-05
-1.77906179753335e-05
-2.52628779298022e-06
-2.71089624639435e-05
-1.39918094277532e-05
-1.96733610686073e-05
-2.31478915527381e-05
-1.51299541442616e-05
-3.845538099462e-05
-6.44500496163877e-06
-2.90624434463933e-05
-8.65347357561194e-06
-2.94734697448967e-05
-2.83087601931909e-05
-2.39486232159081e-05
-2.10055282282825e-05
4.84813647367624e-06
-1.87764610138918e-05
-2.0555715597215e-05
-1.39902961532967e-05
-3.41899070862653e-05
-1.96752491121062e-05
-3.49296626300199e-05
-2.51090654594786e-05
-8.5129159715035e-06
-1.96529449477027e-05
5.26498553366435e-06
-2.05562223384403e-05
-1.81027859593155e-05
-1.96092329144898e-05
-3.77782315777709e-06
-2.7531631422304e-05
-1.76842838654554e-05
6.67311317239675e-06
-3.73717090458652e-05
-1.28736529840555e-05
-1.70588064160354e-05
-2.21339290946993e-05
-3.369673267504e-05
-1.55458141361195e-05
-2.14381558687818e-05
-2.98607338281495e-06
-1.76863702069966e-05
-4.16166843252122e-06
-1.80064164921373e-05
-1.60115746291695e-05
-2.11690367793075e-05
-3.23279493378147e-05
-3.18560328630167e-05
-2.51593360357138e-05
-1.04940716211172e-05
-1.68646680386954e-05
-1.31532277288254e-05
-1.23751955663412e-05
-2.68425898055539e-05
-2.71480160666708e-05
-1.97344622178465e-05
-2.16333426366736e-05
-2.48974845392751e-05
-2.25256190569694e-05
-2.17283206451772e-05
-3.15693913131168e-05
-1.4015092991263e-05
-1.45738586932507e-05
-6.48866782503209e-06
-2.17094564724962e-05
-1.62618511452336e-05
-2.54793363163984e-05
-4.00198015304986e-06
-2.89093410693318e-05
-4.01976780189141e-06
-3.78722591434971e-05
-2.6188715293993e-05
-2.00762947678346e-06
-1.77299789054198e-05
-1.67376525925488e-05
-1.67883994568176e-05
-1.70757117140479e-05
-1.83184483192051e-05
-1.20339375113254e-05
-1.10639770058441e-05
-2.84956355484163e-05
-2.60906818195003e-05
-1.25132063771623e-05
-3.98458071984653e-05
4.13127873831666e-06
-1.48422956945603e-05
-1.61062989382705e-05
-1.19765271151605e-05
-5.55772680400757e-06
-1.60812487361035e-05
-2.07126574519822e-05
-2.86358614953977e-05
-6.25446190595307e-06
-4.27456618694437e-05
-2.3903520271532e-05
-2.51823677099546e-05
-2.44131069221353e-05
-2.62488759155105e-05
-1.83777884138781e-05
-3.57343855419293e-06
-9.40155648927576e-06
-2.19558371114509e-05
-2.15053268621634e-05
-3.0319473267268e-05
-1.46371420819888e-05
-2.7430244014851e-05
-9.65518263616073e-06
-1.89516090509954e-05
-3.58413088823136e-05
-2.02880047220551e-05
-6.97836303330919e-06
-1.50617890045919e-05
-1.35379074110307e-05
-2.82375964409393e-05
-1.84212825871543e-05
-9.56394553800227e-06
-2.34904836692864e-05
-5.06091163810398e-05
-1.68592503307938e-05
-7.83389302171779e-06
-2.60228357094545e-05
-2.69742534121191e-05
-1.40144703706742e-05
-4.16784773596297e-05
-3.22823492381337e-05
-2.44781340789611e-05
-1.51834272055637e-05
9.00279986505331e-06
-2.05009354993967e-05
-8.01844335484514e-06
-3.40043392930942e-05
-4.4030895078271e-05
7.16730193063594e-06
-2.16235239967706e-05
1.24694554836026e-06
-1.99838896371515e-05
-3.51976531514928e-05
-2.11044441732591e-05
-2.18429182927829e-05
-2.79597029654038e-05
-2.02670055081749e-05
-2.27862246948379e-05
-2.6028126521509e-05
9.21566559604007e-07
-4.79901223385158e-05
-1.598262118738e-05
-1.46790974676854e-05
-2.26013086846241e-05
-1.03515571219376e-05
-1.76997176897276e-05
-9.00137320918905e-06
-4.24918175746203e-05
-5.0052453994475e-05
-2.84796932959217e-06
-2.79625693338383e-05
-3.68207820374634e-05
-9.12508274327965e-06
-3.65119649559197e-05
-1.39156907371405e-05
-2.28342974967148e-05
-1.55674705954435e-05
-2.6227832409692e-05
-2.08711638090425e-05
-3.64702396279073e-05
-8.69628782483647e-06
-1.39449473965518e-05
-3.49828981630881e-05
-2.33401075383795e-05
-1.743691122142e-05
-4.28058406289607e-05
-2.40162622047399e-05
-1.4786675052496e-05
-2.15929970913465e-05
-9.49871176874476e-07
-1.49555005515215e-05
-1.91311597496508e-05
-1.91645063852052e-05
-2.32612171649434e-05
-8.70800809102289e-06
-2.30604158169378e-05
-1.92121465810472e-05
-2.34702869108938e-05
-1.95818419234959e-05
-3.2409144357945e-05
-1.65483824104056e-05
-1.60114181998094e-05
-1.51955868216448e-05
-2.38849900966003e-05
-3.29120373721766e-05
-1.40268883376347e-05
-1.45905720290062e-05
-2.72547779618552e-05
-1.86387502126458e-05
-5.02467093916402e-05
-9.33455837658807e-06
-3.65974250373573e-05
-3.79226602819365e-05
-2.45750334799552e-05
-2.14555017268052e-05
-1.40921263359756e-05
-3.37491458685163e-05
-6.07432197913078e-06
-2.81038329439343e-05
-2.70977941869734e-05
-3.52757900578487e-05
-1.9584883685909e-05
-2.06211771180595e-05
-2.69528295423765e-05
-3.10495771710164e-05
-3.90081908121401e-05
-2.15078812132357e-06
-8.9778072613845e-06
-2.77804876756876e-05
-1.71509533688415e-05
-2.119591022827e-05
-1.40895792130067e-05
-1.54429579737226e-05
-3.15563350379102e-05
-7.19120399443937e-06
-1.82857104232866e-05
-3.7665122283934e-05
-1.78924802720993e-05
-2.18488168888764e-05
-8.06871370188566e-06
-2.3672876988519e-05
-1.36513185108122e-05
-1.59784497425585e-05
-8.41489865602915e-06
-3.58931882035984e-05
-1.06698840847616e-05
-1.63191634372704e-05
-2.85276032316567e-05
-1.09991792298278e-06
-3.06951232506897e-05
-1.6120993849877e-05
-1.51797818245764e-05
-8.22469149370014e-06
-1.03740634243449e-05
-2.56023288643989e-05
-1.19517514934888e-05
7.27705379328256e-07
-3.16975202016877e-05
-8.38731719566108e-06
-1.90875171007662e-05
-1.775555172367e-05
-4.38055544040986e-05
-1.27534402389828e-05
-3.6843671298976e-05
-2.72447311694575e-06
-9.93462170477365e-06
-3.23324463695271e-05
-3.1436043764693e-05
-6.65260317581683e-06
-9.59861277911747e-06
-3.75548949843916e-05
-2.33200030736611e-05
-2.75842913861622e-05
-6.97103632462904e-06
-1.10046239409243e-05
-2.31567331490724e-05
-9.77468520236506e-06
-1.32545590669213e-05
-2.50517829877795e-05
-2.74743568782101e-05
-1.53074765570834e-05
-3.99063466893586e-05
-2.44862374055975e-05
-3.39618064470663e-05
-2.49970216035626e-05
-6.57925784064047e-06
-1.81555923297705e-05
-5.21287381795769e-06
-3.7443224604776e-05
-3.66947677693545e-06
-3.5923953039606e-05
-3.27731866209864e-05
-1.32282342464599e-05
-7.12685402167552e-06
-1.87980059810278e-05
-7.83617796130644e-06
-1.69844905915291e-05
-1.53565460280924e-05
-2.30131631804544e-05
-9.8530771238986e-06
-2.48036309591405e-05
-9.1564765710947e-06
-2.28757331531324e-05
-8.61894937357344e-06
-9.14852618391364e-06
-9.78524197642124e-06
-2.59188601534105e-05
-1.82234068085353e-05
-4.23442920111591e-05
-8.35515630132501e-06
-2.79901442026605e-05
-7.76096805169076e-06
-5.32929313180101e-06
-2.51693784429733e-05
-4.08542202544707e-05
-9.35069838262156e-06
-4.46023386755429e-05
-3.23068302277331e-05
-1.38105311976276e-05
-2.88150317362084e-05
-4.3361648483176e-05
-3.72506700414261e-05
-2.69969126954301e-05
-3.17564202351854e-05
-1.98860835909312e-05
-2.53028250552482e-05
-1.27640896971707e-05
-6.47609390385515e-06
-2.48759690766619e-05
-1.93729062689278e-05
-2.29587914110726e-05
-1.53882635251759e-05
-4.72145576854773e-06
-1.67248078821997e-05
-1.66459910229602e-05
-3.80338902886616e-05
-1.22946032325119e-05
-4.84459811944998e-05
-1.74231513201475e-05
-1.67083322394212e-05
-2.42511056806969e-05
-3.11211520953847e-05
-2.61428512096672e-05
-2.91754548858047e-05
-1.22697716344599e-05
-7.58588754755629e-06
-1.76568951056727e-06
-4.01264821543731e-05
-1.15087780126908e-05
-2.48354439641082e-05
-3.07377664854326e-05
-1.34638970536706e-05
-3.17624841808232e-05
-4.18970950456336e-05
-2.56535721785016e-05
-3.91267426812513e-05
-4.53815793137986e-07
-1.10717580276009e-05
-3.40068729191165e-05
-1.48853363889212e-05
-2.92468080539428e-05
-1.16929345492523e-06
-2.93934545107586e-05
-2.70758214366883e-05
-2.98258725531873e-05
-1.62978733339222e-05
-1.76237808175366e-05
-3.35703012609423e-05
7.20376792964272e-06
-2.20542445818526e-05
-2.07085308519796e-05
-2.94382225339773e-05
-2.40121725853205e-05
-4.80594180952438e-05
-1.90070617703254e-05
-2.93247717129148e-05
-3.51790965598368e-05
-1.36636705187861e-05
-2.48559274278128e-05
-3.97093926949619e-05
-2.19153854732685e-05
1.00274470578688e-05
-2.41977627422209e-05
-1.15106453016965e-05
-1.85671527856737e-05
1.81700129600017e-05
-2.71495447374086e-05
-2.30171371738711e-05
-2.09400108129635e-05
-2.27161308057471e-05
-2.17480338412387e-05
-1.17962354069439e-05
-9.15186395666653e-06
-4.09473908197456e-05
-4.04305237869956e-06
-1.48254921835136e-05
-3.06144489552776e-05
-2.38791486242902e-05
-1.49423751626381e-05
9.07934822689142e-07
8.32325066336487e-07
-1.84191556521435e-05
-3.71830006285091e-05
-2.94134862146293e-05
-2.19105817274163e-05
-1.20392234395558e-05
-4.62547839713117e-05
-1.30745416027048e-05
-1.77714458475774e-05
-2.61532345428796e-05
-1.85657457821641e-05
-3.26594269019653e-05
7.85372694509276e-06
-2.55849615736975e-05
-2.98551684832056e-05
-2.81009537117806e-05
-8.64824002204231e-06
-1.8918017881081e-05
-3.75130862701151e-05
-8.61504495780757e-07
-3.24509310022403e-05
-3.3605950052561e-06
-1.07787530852606e-05
-1.72622664892084e-05
-2.18116349784316e-05
-1.88162388769192e-05
-2.91889065313214e-05
-4.94180781885577e-05
-2.66978092853019e-05
-1.46569976688784e-05
-5.36746873933012e-05
-2.56571461565766e-05
-2.01751985454726e-05
-1.97013289840109e-05
-2.92518729377448e-05
-2.49168733925908e-05
-7.14285382440773e-06
-2.034476363396e-05
-3.76481185475656e-05
-1.12108042225303e-05
-1.29532747025706e-05
-1.51201124650701e-05
-1.32588287123754e-05
-2.70235083791867e-05
-1.1591009954653e-05
-1.9548001314368e-05
-2.53033907282693e-05
-2.14024926177233e-05
-1.25916731997679e-05
1.80982533694524e-05
-3.16346067845843e-05
-2.62831556200363e-05
-2.37476742969871e-05
-2.59826779722243e-05
-1.13045740160819e-05
-2.93824077595248e-05
-1.80362826818834e-05
-1.55263216541296e-05
-2.72547656617226e-05
-1.97972136840741e-05
-5.50059475141725e-06
-2.26049188045402e-05
-1.19064954716917e-05
-7.04600560977711e-06
-2.81621037343525e-05
-2.25467661105299e-05
-2.8506278138229e-05
-1.94894453100748e-05
-1.5640060398965e-05
-6.65920676437015e-06
-4.02921772184693e-05
7.82376588718877e-06
-2.11451658793361e-06
-1.41612810248765e-05
-3.29703579785632e-05
-1.67912976475488e-05
-1.75280848899228e-05
-2.90364728169614e-05
-1.1858378917369e-05
6.40032412195336e-06
-1.56531715440011e-05
-5.36559020319627e-05
-2.34640875502493e-05
-3.05565390310716e-05
-1.11409738644181e-05
9.67385017742585e-06
-3.07916427475846e-05
-3.23453767207838e-05
-3.90500438088227e-05
-2.41610721521135e-05
-2.20470362428167e-05
-2.61341504500608e-05
-1.53569020479716e-05
-3.15968446366236e-05
-2.00059372119573e-05
-2.89722275230461e-05
-3.11112461953092e-05
-3.72773801269624e-05
-4.40383482915728e-06
-4.978337688629e-06
-9.50563091267533e-06
-3.72954209375482e-05
-1.4521181018725e-05
-3.01918393450164e-05
-1.45347888684233e-05
-1.80960995198819e-05
-2.19807189810193e-05
-3.52893134298834e-05
-2.80087498082074e-05
-2.24774584532879e-05
-4.65939541954595e-05
-4.62031690960175e-05
-1.27171519544618e-05
-1.63929817400874e-05
-2.94800719028046e-05
-3.77483988844259e-05
-2.92292248631127e-05
-2.5010087876078e-05
-7.45558675622724e-06
5.59346481102953e-06
-1.86047138756491e-05
-1.50181065089986e-05
-3.55487071684758e-05
3.65281449558008e-06
-1.63826260885873e-06
-1.26827035175639e-05
-2.80940813498848e-05
-1.1298470880279e-05
-1.32879840460221e-05
-1.13978218665465e-05
-5.07877129545979e-05
-5.83922785325293e-06
-2.12071429743573e-05
-1.96533472690325e-05
-1.53770029137994e-05
-1.44870529505468e-05
-9.86128286152011e-06
-1.45414114556594e-05
-1.85950660420302e-05
-2.21513237349857e-05
-1.91747837975703e-05
-1.18977840973788e-05
-8.84724877951504e-06
5.29923189554322e-06
5.12828323557928e-06
-3.38688092123553e-06
-5.03814460494532e-07
-1.41670790351621e-05
-2.36500886231297e-05
-3.57428931764497e-05
-2.98617410260663e-05
-1.27195121732605e-05
-2.15437707109427e-05
-4.42661207702141e-06
-1.80427065108236e-05
-2.80691951478362e-05
-1.8025021992396e-05
-2.64951891157083e-05
-2.30957739471371e-05
-2.50353506465146e-05
-6.81368611392334e-06
-8.74339738124098e-06
-3.34883026260151e-05
-2.07812670002872e-05
-4.23633060839726e-05
-2.66694738748797e-05
-2.88559546538213e-05
-1.5866269464145e-05
-1.5453423444166e-05
6.66060458832774e-06
-1.95608527851361e-05
-2.15124708443462e-05
-3.66566206883629e-05
-1.39931664024133e-05
-1.72385019443743e-05
-2.5492975274771e-05
-1.5985392887808e-05
-1.84368189485917e-05
-1.24566627441767e-05
-1.64711726945327e-05
-2.58321960411472e-05
-1.52056393154922e-05
-7.10942498581409e-06
1.84746180795704e-06
-2.34563165119999e-05
-9.77423589626561e-06
-2.32541074051212e-05
-3.26137665151102e-05
-7.62612854746568e-06
-1.98528145675283e-05
-7.03225016168511e-06
-2.18141433585884e-05
-1.09667505636141e-05
-2.80474699823942e-05
-1.34313665691214e-05
-1.31001738962478e-05
-5.16561100202788e-05
-2.70293718583981e-05
-1.49319021650397e-05
-2.03025887596799e-05
-4.12566149831171e-05
-1.34944218497759e-05
-1.34304691224283e-05
-2.87422359166804e-05
-2.61706134928231e-05
-2.00393047640123e-05
-1.81580503997613e-05
-1.08335861840709e-05
-4.98886011397981e-05
-1.75058656996706e-05
-2.28567114073846e-05
-2.08953850660748e-05
-2.63091094165726e-05
-6.49013105140799e-06
-1.47373748018724e-05
-2.27127734846647e-05
-4.20813609313772e-05
-9.3543831535171e-08
-1.87266609658715e-05
-2.06284222921173e-05
-1.3418541076629e-05
-1.85460260371653e-05
-3.25743709619296e-05
-2.74718417679765e-05
-9.71612427745515e-06
-3.17082694673823e-05
-9.50686415534329e-06
-2.77105955228162e-05
-1.83400146362355e-05
-1.46253182081409e-05
-1.64629327800537e-05
8.82642849024262e-06
-1.99227321980618e-05
-2.61948486208804e-05
-3.70077401553441e-05
-1.77838916114393e-05
-3.7448739121777e-05
-1.82549944690323e-05
-1.20414635342824e-05
-2.78409116868743e-06
2.3438070453181e-06
-1.11227016024894e-05
-2.90865164417982e-05
-2.0891137503005e-05
-9.93920817242971e-06
-2.0492806241417e-05
-5.91519080122095e-06
-1.19176003192936e-05
-2.87236046497466e-05
-2.74714595591612e-05
-2.57197944802884e-05
-1.65975586939138e-05
-1.93751702040352e-05
-2.08999953682452e-05
-8.1737147898104e-06
-4.84636506163819e-05
-3.15637072467904e-05
-3.08192094853552e-05
-2.43414571037052e-05
-5.6573185439674e-05
-1.24000456658155e-05
-1.0771478113461e-05
-2.72145720052686e-05
8.11584984198248e-06
-2.04702023227971e-05
-4.19557212755699e-05
-1.86169076291635e-05
-3.9514286105332e-06
-1.4246397084241e-05
-2.54468417491794e-05
-1.63648405768174e-05
-2.95325348242945e-05
1.30975046945118e-06
-2.25284189817788e-05
-1.53291566207395e-05
-1.13087415980554e-05
-1.8736498004457e-05
-2.74203241114964e-06
-1.34480083584052e-05
-1.24637199562732e-05
-3.14015707637188e-05
-1.44301899114253e-05
-1.97288175105701e-05
-1.1675628853487e-05
-2.58506078756595e-05
3.0360982876501e-06
-2.0030214565273e-06
-7.54321416900523e-06
-2.18834185896751e-05
-3.88571219040078e-05
-1.83582211526938e-05
-1.33162452288883e-05
-3.49634725734984e-05
-2.83516002423479e-05
-8.71847500897757e-06
-3.21744865648226e-05
-3.40080035864815e-05
-2.84381301888054e-05
-1.65909501300052e-05
-2.52024450970608e-05
-1.8417110458169e-05
-2.96473085346689e-05
-7.73504460678753e-06
-1.17548229014912e-05
-2.91181384680315e-05
-1.81701548721531e-05
-2.31073557004579e-05
-2.27937877007588e-05
-2.91581973234252e-05
-1.6469772813117e-05
-2.20113166474195e-05
-1.56197952539544e-05
-6.03589678675381e-06
-1.45711114062033e-05
-1.56011187352603e-05
-1.87050527152521e-05
-7.64879237104772e-06
-5.99775854791201e-06
-3.10296506703319e-05
-2.40402869884635e-05
-2.67102305555077e-05
-2.41003729262793e-05
-2.38011645351706e-05
-1.89722563749785e-05
-1.59938536059601e-05
-2.39498431811301e-05
-4.79593469586639e-06
-8.38386906426318e-06
-4.03928519667393e-05
-2.9117772791223e-05
-8.46424560585063e-06
-2.58098176791244e-05
-1.04461586248161e-05
-1.75763033032563e-05
-3.43469318953316e-05
-3.64891819780933e-05
-2.28428016351868e-05
-2.89188593075404e-05
-2.07116728850972e-05
-1.05292865673709e-05
-1.46677304620619e-05
-3.35396390942705e-05
-1.8840848176988e-05
-2.58110020737024e-05
-3.68215759884492e-05
-3.26620655003587e-05
-2.87301741482737e-05
-5.18042250054337e-06
-2.2846164814774e-05
-1.03442365672666e-05
-1.48706344465625e-05
-2.55104815675231e-05
-2.30152752881659e-05
-1.03668936987368e-05
-2.71029987969893e-06
-3.02384343378987e-05
-3.05169025001365e-05
-3.56915876217353e-05
-1.58235752112977e-05
-1.13211992426956e-05
-2.00621925359668e-05
-1.61342694347478e-05
-1.20452597609545e-05
-1.4522736324162e-05
-2.28889797007691e-05
-2.55971615891586e-05
-1.09501318195357e-05
-2.25355388071346e-05
-2.05222757663278e-05
-4.30692898565327e-05
-1.07362435273489e-05
-4.40360379345779e-05
-2.03863838703741e-05
-2.65681461495479e-05
-8.29431293399392e-06
-2.31395793355736e-05
-2.085000026019e-05
-3.35445011260604e-05
-2.58202524402772e-05
-9.02792280789602e-06
-4.28996856269831e-05
-2.79477516695477e-05
-7.6357403266984e-06
-2.01180452719104e-05
-3.46475517635585e-05
-2.11998492886199e-05
-3.19762495104817e-05
-1.88422377162986e-05
-3.65203181819936e-05
-1.413085974904e-05
-1.10996418391985e-05
-1.19350368635657e-05
-8.73678768882693e-06
5.63244460606386e-06
-2.95103427822488e-05
-1.33073922472455e-05
-2.09694764336512e-05
-1.9923932309301e-05
-1.13594121622159e-05
-1.29545258442573e-05
-2.63198581329319e-05
-2.62213605791363e-05
-2.13234638845982e-05
-1.4853875241614e-05
-1.25030385347874e-05
-4.05498143213068e-05
-1.60492421493137e-05
-2.64103151021907e-07
-1.7210922501724e-05
-2.30616784330948e-05
-2.69316050221844e-05
-3.50917951388283e-05
-2.61761927865086e-05
-9.55196821300331e-06
-1.81005714569943e-05
-1.19941938753369e-05
-1.70098279963939e-05
-9.57940822084667e-06
-2.93462327144082e-05
-2.68010660719331e-05
-8.0962749071097e-06
-2.44668879006215e-05
-1.89817021688721e-05
-9.6198781576976e-06
-4.42749867000456e-05
-2.39116509548041e-05
-1.81131001945056e-05
6.97092388847131e-06
-1.85110404882635e-05
-1.24175348474026e-05
-9.80052539644669e-06
-4.77208154849602e-05
-4.07034326086439e-05
-9.03554346531584e-06
-1.97677565994348e-05
-2.64581696574233e-05
-4.4719436674929e-05
-3.82318961550471e-05
-2.90393852518985e-05
-6.15483412557276e-06
-8.03307244474765e-06
-1.77883179155172e-05
-2.66418333471062e-05
-3.0807987343564e-05
-2.32146410016518e-05
-8.48538645834214e-06
-1.09748164303808e-05
-3.30595466248282e-05
-1.45560220071302e-05
-1.31479505198993e-05
6.7872307058133e-06
-3.74174009327675e-05
-2.43219956302081e-05
-2.70794568556531e-06
-1.46703725599061e-05
-6.04498340022788e-06
-1.51077902751769e-05
5.16026481134e-06
-1.88816600555638e-05
-2.24849579054347e-05
-3.20357199491556e-05
-1.56126588137489e-05
-1.39824408619855e-05
-5.8441060259314e-06
-2.99065389364047e-05
-1.07486176262684e-05
-3.65117886415881e-05
-2.1784681052992e-05
2.60349107237164e-05
-3.60163181236307e-05
-8.34632286020001e-06
-1.92726547709939e-05
-1.87322068999529e-06
-4.18924920799816e-05
-3.01743745038367e-05
9.14083450950978e-06
-2.64789702229772e-05
-1.34432739640614e-05
-1.24777877146231e-05
-3.24610450986049e-05
3.90360222561238e-06
3.86965768104591e-06
-2.29878982173036e-05
-2.26895911703723e-05
-4.26890813472904e-05
-2.03587260530054e-05
-1.90256209766718e-05
-1.32360600566616e-05
-6.18913103494016e-06
-2.74169305601905e-05
-2.83259934889129e-05
-2.23534473431827e-05
-3.55758873159887e-05
-1.16628973061194e-05
-2.490488224441e-05
-2.20154690751095e-05
-3.59229084064035e-05
-1.39188939628804e-05
-1.59458253462524e-05
-1.87902524831104e-05
-2.22957321667144e-05
-1.64184417139586e-05
-4.39936758365925e-05
-2.39564869325233e-05
-2.30139952097003e-05
-1.09546580945915e-05
-4.32954607769039e-05
-1.34950372505685e-06
-4.99847750811749e-05
-1.97445573236243e-06
-3.1123010272405e-05
-5.17725135104939e-06
-1.84210903800275e-06
-9.40019978101181e-06
-2.21082799687408e-05
-5.78197922238365e-06
-9.89240240360793e-06
-2.94668247810735e-05
-2.46572655005719e-05
-2.27125682708822e-05
-1.37659553161738e-05
-2.65225477539131e-05
-3.24405652882815e-05
-1.58311358978145e-05
-4.4578466021812e-06
-2.46738666336311e-05
1.14278694973923e-07
-3.2151172264586e-05
-1.38129604986185e-05
-1.2726937108839e-05
-6.20148563616788e-06
-4.84836917806699e-05
-6.76667722641257e-06
-3.7433006239489e-05
3.25329812687019e-06
-1.58364072036918e-05
-2.59724587909077e-05
-1.39834538067311e-05
-8.65081445094657e-06
-1.9152119382051e-05
-2.64880871661135e-05
-3.65225257564032e-05
-2.78113093576205e-05
-2.65216521745874e-05
-2.5420953580417e-05
3.94428850143859e-07
-2.65309234004756e-05
-1.23031848667499e-05
-1.88361602643586e-05
-2.52100475683398e-05
-2.00249033680355e-05
-7.28767875309973e-06
-2.28413352970625e-05
-2.54557694984916e-05
-2.23869417002591e-05
-1.61719267959998e-05
-2.47831538843016e-05
-1.63158494353179e-05
-1.65616870156442e-05
-3.22564297004303e-05
-2.80686288489538e-05
-3.72697070013039e-05
-2.96663158340056e-05
-4.47977534060955e-05
-3.06572137653277e-05
-1.21212460021114e-05
-1.67338370486675e-05
-2.64447634195151e-05
-2.17973406111634e-06
-2.81120236802179e-05
-1.35611933242495e-05
-2.02639891162082e-05
-2.63663301757237e-05
-2.27123468339881e-05
-9.87921478338238e-06
-1.29952040513725e-05
-2.9030378005006e-05
-1.45491697834669e-05
-1.06165517040372e-05
-3.38788892938478e-05
-2.65370695639934e-05
-8.28134999278394e-06
-3.25916026515238e-05
-5.6174415523372e-05
-2.59756893681763e-05
-3.33608675108413e-05
-1.85722034989384e-05
-1.66523067038564e-05
-3.07648870512304e-05
-3.86672500726598e-06
-2.70271701508398e-05
-3.73319355098946e-05
-3.89838433721952e-05
-8.16991753085563e-06
-2.09298353311938e-05
2.05140551828129e-06
-2.56738101890279e-05
-1.86765521514964e-06
8.48724705904981e-06
-1.65555141850447e-05
-1.32572114258881e-05
-1.30771911905533e-05
-6.80376764298388e-06
-1.59057997220174e-05
-2.78177695789606e-05
-3.81483349550083e-05
-1.20898775971974e-05
-2.11536497473108e-05
-1.70240051779884e-05
-3.02025491623018e-05
-3.68052845949001e-05
-2.09624382642084e-05
-2.48799010553216e-05
-4.4662681425343e-06
-7.96556187598261e-06
-1.00849505377059e-05
-2.52099489509445e-05
-2.90877100430872e-05
2.5851185397296e-06
-3.94703496576664e-05
4.76153558190945e-06
-2.46728267642173e-05
-2.73363950920878e-05
-7.43318142158112e-07
-2.56555665276115e-05
-7.10482503825322e-06
-1.07351778171933e-05
-1.4327147642329e-05
-3.19658608714273e-05
-1.94243035845141e-05
-3.14822833347049e-05
-8.5826130115602e-06
-3.68292941595608e-05
-2.33516436064549e-05
-2.27141166412473e-05
-1.06458086725823e-05
-3.83010313325066e-05
4.05679838750044e-07
-2.66487827223577e-05
-3.28488827110602e-05
-1.50790449159745e-05
-2.08510834483946e-05
-1.73088030511433e-05
-2.49057165935724e-05
-3.60691734206742e-05
-2.44792903764559e-05
-1.77123609873071e-05
-3.26249023153963e-05
-1.68864421427211e-05
-1.66538127467496e-05
3.14364359397996e-06
9.16828193973875e-06
-3.43781526893885e-05
-2.26821399958457e-05
-2.25350607780985e-05
-1.49413693827244e-05
-2.10320924778946e-05
-1.09675780153108e-05
-2.50926458658513e-05
-2.8938077505612e-05
-1.95090690902277e-05
-2.66932748501394e-05
-5.59748337655769e-05
-1.92135257768925e-05
-3.14262364637882e-05
-1.51492439545422e-05
-1.85935041319252e-05
-2.93375074442622e-05
-3.4579509591724e-05
-1.14164901253078e-05
-2.59264411073422e-05
-2.49277784441172e-05
-1.81039812837542e-05
-1.51923990327007e-05
-2.227733294119e-05
-7.32619669494549e-06
-1.57596919693699e-05
6.97757519914099e-07
-1.36779600654598e-05
-4.68726065520538e-06
-1.80893638844799e-05
-3.22372479540712e-05
-4.4434869473691e-06
-1.0235503066837e-05
-3.71307435192532e-05
-1.86664451488835e-05
-2.95624949108491e-05
-3.47160923878974e-05
-2.02829511252961e-05
-2.37188806589883e-05
-8.16643817489823e-07
-2.34110812550635e-05
-3.05432892823896e-05
-7.76074120910856e-06
-9.62197089043293e-06
-2.0133064255785e-05
-1.72495207810493e-05
-2.97640659476514e-05
-3.84311242841267e-05
-3.50088582958283e-05
-1.19485346533784e-05
-6.61400437576545e-06
-2.31010011897941e-05
-4.32692496266799e-05
-3.29687588566609e-05
-1.46665904354634e-05
-2.44964875282722e-05
-2.54485292834547e-05
-2.61831379384172e-05
-2.11848107452637e-05
-2.72329072089201e-05
-1.83098398126742e-05
-1.0995251302389e-05
-2.97828814159165e-05
-1.24409750649179e-05
-1.2738429401239e-05
-3.46705744711291e-05
4.4057050923425e-06
-1.2756044294348e-05
-4.29811701671122e-05
-2.97348130040105e-05
-2.56668030753726e-05
-1.60345274105108e-05
3.07907856957539e-06
-2.32955385205792e-05
4.4667262875316e-07
-2.06053916985587e-05
-2.39754025302709e-05
-2.27799219857255e-05
-2.63976961122397e-05
-1.57620498794862e-05
-7.75052973601883e-06
-1.09284972731508e-05
-1.6533249854845e-05
-3.9367462634292e-05
-2.70118240104404e-05
-2.72048014288487e-05
-1.45178643111219e-05
5.80379186480962e-07
-4.73217715902359e-05
-3.69469778913297e-05
-4.11277163116049e-05
-3.73594354402914e-05
-1.80224554165002e-05
-1.46961495120639e-05
-4.33741847290461e-06
-3.21401235506269e-05
-2.17454312704162e-05
-2.57047996624148e-05
-9.43242256403484e-06
-1.4421166205319e-05
-6.08366138704036e-06
-4.31251341259708e-05
-3.26865688582152e-05
-8.6925349904566e-06
-2.64880641625534e-05
-1.59052506140575e-05
1.31632267297522e-05
-2.87834205739014e-05
-2.14285028791708e-05
-3.90454178088794e-05
-2.34144976513666e-05
-1.24254068041465e-05
-2.94032514859683e-05
-3.75115968968934e-05
-3.42697735129564e-05
-4.88826969571413e-06
-2.42609948837612e-05
-1.88593936872636e-05
-1.82563058160611e-05
-3.7751923634358e-05
-1.29371490371518e-05
-1.1227065000413e-05
-2.11913295035926e-05
-6.66084361095372e-06
-2.50111245792067e-05
-2.82652008175665e-05
-1.38206643003907e-05
-1.69460926998982e-05
-2.2582337801961e-05
-1.71723101646779e-05
-4.10466893367312e-05
-2.89290407943042e-05
-2.1121739388133e-05
-3.59299769485432e-05
-1.9526081173254e-05
-1.61240993556912e-05
-2.21661272152145e-05
-6.07442827818331e-06
-2.65549562687602e-05
-1.36335354479398e-05
-2.80281193956726e-05
-1.92616716806665e-05
-1.87985091789298e-05
-7.27439447198878e-06
-4.65852940726501e-05
-1.61728929561493e-05
-2.0913088557782e-05
-6.53582368895046e-06
-1.30139653779394e-05
-2.6759600436022e-05
-1.90582617709058e-06
-2.83017748748946e-05
-2.89385562375875e-05
-1.92763138030412e-05
-2.50018294223448e-05
-4.6506952037749e-05
-1.61898763857522e-05
-1.71529741577e-05
-2.1938600382593e-05
-2.56065535953924e-05
-3.68423426621071e-05
-1.25706602485243e-05
-4.38465225380039e-05
-8.91611250323754e-06
-1.2311305126227e-05
-3.80477658817259e-05
-2.43188823724808e-05
-3.71954338067887e-05
-2.03643749705832e-05
1.22571056259222e-08
-2.51011537322035e-05
-1.48956292167056e-05
-2.31768053172599e-05
-2.04634532158389e-05
-2.07925719081749e-05
-3.16772013030307e-05
8.17678969681021e-07
-1.28915911934002e-05
-3.49594462196052e-05
-3.82325831394789e-05
-4.90985654115469e-06
-1.48956721078219e-05
-2.85790489773834e-05
4.83515630420597e-06
-1.99242306289851e-05
-2.09918271414243e-05
1.00330795254987e-05
-3.27072232135656e-05
-1.91355205581245e-05
-3.27036552100925e-05
-5.71335079034624e-05
-9.33893030921092e-06
-1.50131095005364e-05
-1.17817671742939e-05
-4.53159378063966e-05
-9.56238755243428e-06
-4.41575493936753e-05
-1.31178212211887e-05
-7.6757497082712e-06
-3.47142605548034e-05
-1.76520175232808e-05
-1.75883116718292e-05
-2.62013463395209e-05
-3.02157809032834e-05
-2.75511745477092e-05
-1.4694336265111e-05
-2.3670900785466e-05
-1.07290819909554e-05
-4.09452658277158e-05
-1.4605285095226e-05
-5.95314040456077e-06
-3.31883303585695e-05
-2.4844191224444e-05
-3.0871617582178e-05
-3.49436876246973e-05
-2.04272693430111e-05
-5.05679065035305e-05
-2.10610280269105e-05
-1.25818921557503e-05
-4.37627374504804e-05
-2.8042009122065e-05
-1.57549676987017e-05
-6.37489916824075e-06
-2.48118215444001e-05
-3.3923633127432e-05
-3.26843988044454e-07
-3.44223450478623e-05
-1.63563622604832e-05
-2.78092204176768e-05
-2.84969532753925e-05
-1.80835147859218e-05
-2.90867428243985e-05
-3.71219750381576e-05
-3.35907774027472e-05
-3.52233488604647e-05
-1.11469997095795e-05
-2.67897592824156e-05
-4.19942068000595e-05
-1.7534771832931e-05
-4.01714032619669e-05
-2.73611556038715e-05
-1.95662933219868e-05
-9.20133116838843e-06
-3.0433429432228e-05
1.70730094850248e-06
-1.06244228763348e-05
-2.53858416065739e-05
-1.02112976647229e-05
-1.99387422901866e-05
-5.10742156497774e-05
-3.36755174644231e-05
-1.43048723219818e-05
-2.05258497620837e-05
-3.30432666946636e-05
-3.0477284734729e-05
6.85358570658476e-06
-9.19008245807759e-06
-1.21201320477448e-05
-1.42920228040723e-05
-1.71653881582944e-05
-4.30872560938632e-05
-2.86345324105427e-05
-2.98422668760683e-05
-3.49113585531069e-05
-3.04504924295787e-05
-4.72567266173258e-05
-3.81305884401939e-05
-1.53636068996499e-05
-3.00684595383563e-05
-3.58655374433529e-05
-2.55196805660621e-05
-3.38734576815059e-05
-6.83393278738602e-06
-2.17592305104197e-05
-7.38120005970672e-06
-8.0932322730856e-06
-1.83030080356106e-05
-1.89547856196284e-05
-1.54999231597937e-05
-1.41948473348452e-05
-3.15558319514511e-05
-5.875124556962e-06
-2.69604783054894e-05
-2.29728913805783e-05
-3.07591849557505e-05
-6.96299667992686e-06
3.92190708838503e-06
-2.77271443573051e-05
-2.59871752183629e-05
-4.1791402681258e-05
-1.72249826445916e-05
-1.18866593780456e-05
-8.83921875309707e-06
-4.81576770464972e-05
-1.89119233131731e-05
-4.86701074322007e-06
4.35861092356624e-06
-1.48129081893285e-05
-2.72175320111391e-05
-1.70261678873618e-05
3.52090669213536e-06
-2.09725475140197e-05
-3.58529579221859e-05
-2.49091175204676e-05
-2.14922749098945e-05
4.33439794288353e-06
-1.60970576661157e-05
-8.73697289988676e-06
-1.35789077494651e-05
-2.40227988562641e-05
-3.47678035975763e-05
-5.14618145868148e-06
-1.94640625818142e-05
-3.25324730833603e-05
-5.10857439809336e-06
-2.4827620901688e-05
-1.88494206875099e-05
-1.65003702015055e-05
-2.94195134640387e-05
-2.97837387696809e-05
-3.32629387523996e-05
-2.42775359046388e-05
-2.30214730568675e-05
-2.15498409066135e-05
-5.34883245832894e-06
-3.99428212765087e-05
1.33853308505857e-06
-2.14107497618309e-05
-1.05165932678386e-05
-1.1843676043883e-05
-2.32186259918534e-05
-3.75063767068756e-05
-2.47393205374179e-05
8.60961066734984e-06
-3.42345424339743e-05
-1.01195386520444e-05
-4.63916095911152e-06
-2.44571000533223e-05
-2.05884974376745e-05
-2.91109771887034e-05
-2.23565226215016e-06
-3.34700700534644e-05
-2.34547362524969e-05
-2.51215806595167e-05
-7.72017969937681e-06
-4.46456973165194e-05
-1.07761767021863e-05
-1.68971603123911e-05
-7.66748581184791e-07
-1.59264184220941e-05
-3.82176455453082e-05
-6.08110254582123e-06
-1.35077777441314e-05
-1.49638609210979e-05
-2.35651704037426e-05
-3.23405848612654e-05
-4.541301764088e-05
-1.73827102349426e-05
-3.91301461528087e-05
-3.15794748403202e-05
-2.44880463931875e-05
-4.44078481909233e-05
-4.12542477995684e-05
-2.87557907921005e-05
-1.20447945382317e-05
-2.250080147401e-05
-2.97723191327978e-05
-1.53816926251833e-05
-2.20848508666131e-05
-1.95885228685036e-05
-2.02640450155948e-05
-2.50882098932745e-05
-3.71643643788611e-05
-3.04256111463227e-05
-2.04863375751582e-05
-2.66227376907729e-05
-3.91208529479416e-05
-3.1502403904234e-05
-1.14562344964466e-05
-7.70591078126087e-06
-1.16227654548416e-05
-1.33619264153657e-05
-1.77637138564503e-05
-2.13481332478868e-05
-1.41967696462703e-05
-2.57711781291136e-05
-3.79487809907103e-05
-2.57942469846963e-05
-2.12758993440206e-05
-3.72441658577579e-05
-7.30074536739167e-06
-2.49466980912481e-05
-8.52236688963937e-06
-1.47473435558025e-05
-1.98044396299748e-05
-7.47057467879006e-06
-3.56650258031318e-05
-2.50907270168636e-05
-4.33670869729212e-05
-1.86255068716322e-05
-2.29523084652662e-05
-2.06666254359285e-05
-1.09561176846583e-05
-2.59643904000783e-05
-2.76117471739629e-05
-2.48441045044302e-05
-1.95186936094248e-05
-1.75934024020044e-05
-1.75435337447494e-05
-3.57518638557173e-05
-1.81924876649817e-05
-1.13188248670056e-05
-2.76932359069407e-05
-1.59941807367962e-05
-1.66202841580498e-05
-1.3365248848041e-05
-2.7097376660196e-05
-2.2557522835599e-05
-1.86204572956042e-05
-1.07459447131618e-05
-2.56070989375171e-05
-2.21227806544672e-05
1.6137637333916e-05
-4.24650185762516e-06
-7.49226614372069e-06
7.67306288517157e-06
-2.81656943489696e-05
-3.62202818216578e-05
1.76081281511055e-06
-6.9483251279249e-06
-2.28645840928142e-05
-2.54277041936124e-05
-3.73095784075198e-05
-2.97768087584511e-05
-2.50893698388522e-05
-3.85675503120255e-05
-1.12751290953714e-05
-1.33488069317482e-05
-3.15275585676851e-05
-3.2814474609818e-05
-2.31310687223941e-05
-1.49107632256583e-05
-1.74817764070545e-05
-1.62858662035643e-05
-5.88674165166334e-06
-6.78134816299168e-06
-2.5793082705354e-05
-2.21578342643114e-05
-3.49997591254239e-05
-1.14326525050437e-05
-2.75423899014008e-05
-1.51346871127873e-05
-1.52123208857596e-05
-9.53132094763267e-06
-2.24137937198904e-05
-2.66783439723697e-05
-9.57614803468385e-06
-3.42988317502239e-05
-3.08232068896855e-05
-2.7491209654323e-05
-1.30196476511489e-05
-3.17031827045762e-05
-4.13205299484278e-05
-8.96262981320176e-06
-1.57035612242226e-05
-4.09049703442022e-05
-2.85331836146027e-05
-3.01519444002919e-05
-3.13304193205925e-05
-2.6198645402321e-05
-1.19871135241629e-05
-4.82038293786194e-06
-1.75900432220115e-05
-1.4245590280425e-05
-3.56591326280984e-05
-4.91873434674122e-05
-1.87555839292344e-05
-9.26785290234924e-06
-9.43087494672318e-06
-1.38598318100369e-05
-1.05045962989435e-05
-3.73154258904915e-05
-1.6026242267239e-05
8.16161175206335e-06
-1.67393350344765e-05
-4.7353838961175e-06
-1.93143585400979e-05
-2.11022022855321e-05
-1.00796630031026e-05
-1.48137071392975e-05
-3.2398490083793e-05
-2.18227179357143e-05
-1.0701228069777e-05
-3.12492019509068e-05
4.81039887451242e-06
-1.74682697362526e-05
-3.05330852838644e-05
-3.51958927209588e-05
-5.85987382923666e-06
-3.23424722014875e-05
-8.84921706674118e-06
-2.36517955080332e-05
-1.66269315433237e-05
-3.30064961461129e-05
-2.22170896156242e-05
-1.96906291616911e-05
-1.61559977704171e-05
-2.08044635065621e-05
-3.47892888236879e-05
-3.62661695518597e-05
-3.90287972691812e-05
-3.08089705245115e-05
-7.89172119924792e-06
-2.73345354367943e-05
-5.14094273814013e-06
-1.59474185171718e-05
-1.60508274339578e-05
-2.12858699560758e-05
-3.37831527029842e-05
-1.46751411980115e-05
-4.98348894644398e-05
-7.19827322458103e-06
-4.26805487912575e-05
-2.91725300708093e-05
-2.10697233306718e-06
-8.25476055477783e-06
-1.48681314196123e-05
-2.92661023040361e-05
1.60483971062328e-05
-3.94929139994348e-05
-4.03837620240718e-05
-3.19877688850409e-06
-1.51325079567492e-05
-2.63893139891866e-05
-2.25067150391622e-05
-2.06042438852856e-05
-3.29664887587764e-05
-2.36347408733922e-05
4.68888049810279e-06
-2.78354159649915e-05
-2.40697579064326e-05
-1.68501402777637e-05
-3.37858909700219e-05
-2.64216870356847e-05
4.27903258107411e-06
-1.53855729449327e-05
-2.2003547402844e-05
-3.1108245830567e-05
-1.93692756532977e-05
-1.44561658292988e-05
-6.29404198645502e-06
-1.82093061771897e-05
-2.77817192942732e-05
-2.0198117750173e-05
-1.11149625760186e-05
-4.18257961852665e-06
7.19276160857008e-07
-8.60438448724148e-06
-2.24848713631091e-05
-1.96733663932321e-05
-4.00126395416276e-05
-2.19502791575244e-05
-2.86616397206191e-05
-1.16929412135076e-05
-3.376784030421e-05
-2.40252557589117e-05
-2.4829074106726e-05
-1.705287638548e-05
-2.79398612627355e-05
-2.52310162390645e-05
-2.49401758736777e-06
-2.71133337027764e-05
-1.84593532657626e-05
-4.20976863291314e-06
-4.21429021592153e-05
-1.08905832736333e-05
-2.39803895515476e-05
-2.27361048245479e-05
-7.60859345236321e-06
-2.62144748054906e-05
-2.13604773958646e-05
-1.91725392443249e-05
-2.1770261595508e-05
-1.66455617424076e-05
-3.15344531311714e-05
-2.53397328779881e-05
-2.22581960380001e-05
-1.77009394887116e-05
-1.82185601796678e-05
-7.80431878672788e-06
-3.67993238366521e-05
-4.6476130007741e-05
-7.473684355559e-06
-5.79815394985055e-06
7.85694851186926e-06
-2.22970839151665e-05
-3.82110819410035e-05
-2.91370472348117e-05
-1.66640850746983e-05
-2.15581323811393e-05
-1.2703733616839e-05
-2.65199538668205e-05
-2.34692950781899e-05
-1.46169129418044e-05
-1.20083105307976e-05
-1.55950945010996e-05
-2.79559244617998e-05
-2.73629366532285e-05
-1.37830890319336e-05
-8.39553662778206e-06
-3.27020678580539e-05
-2.88968567270093e-05
-2.16960806250531e-05
-4.29051719329363e-05
-3.03851965373336e-05
-2.67822202935586e-05
-2.5783298190981e-05
-6.61328853119574e-06
-4.36095969299386e-05
-1.97259028419969e-05
-3.94218163662094e-05
-1.40655718416967e-05
-1.60915130288247e-05
-6.72992943704992e-06
-6.2088380680302e-06
-3.50435686290009e-05
-2.96071251340409e-05
-3.12056277933046e-05
-8.56537407262507e-06
1.04863930659391e-05
-3.34416715718092e-05
-1.06134775725762e-05
-1.59803424226575e-05
-2.18876475644966e-05
-1.65715944310076e-05
-2.09471650980378e-05
-2.04950674008588e-05
-1.9119681310892e-06
-2.0719362753808e-07
-1.21767602094548e-05
-1.24076462822001e-05
-1.07937119741667e-05
-1.48835113223829e-05
-3.27543489186306e-05
-3.64813388018604e-05
-5.34375706885933e-05
-3.39494080871442e-05
-3.57011547932286e-05
5.07720242154802e-06
-3.19802564816721e-05
-2.04652529879908e-05
-4.13294420106155e-05
1.03860483977685e-06
-9.48088425864684e-06
-3.05911780784397e-05
-4.2907671224024e-05
-1.47837589712557e-05
-2.16678910991386e-05
-6.41164580774082e-06
-2.55544574936072e-06
-2.76319668260902e-05
-1.46897879928703e-05
-4.01212992283319e-05
-1.98468328872878e-05
-4.08904076493216e-05
-1.02052087534655e-05
-1.896172852473e-05
-3.35402952476575e-06
-2.53376531122379e-05
-5.97227143240745e-06
-1.07583507022039e-05
-4.42444280809545e-05
-2.41522782967678e-05
-8.29875813909659e-06
-2.75500690700454e-05
-1.3991544132275e-05
-1.92593043620106e-05
-1.18616424034386e-05
-4.63910676918361e-06
-8.8363276876513e-06
-3.95751191734465e-05
-4.36788586569689e-05
-3.07024293842997e-05
-1.44986729692762e-05
-2.50660514232314e-05
-2.84610413569283e-05
-2.8724038169898e-05
3.02518375173819e-06
-4.26413424616736e-05
-2.81503267741779e-05
-1.96927774476633e-05
-6.89517305075483e-06
6.2751592607841e-06
-3.85560931098182e-06
6.17574513612663e-06
-1.29990026377605e-05
-3.88647867164464e-05
-4.74514540407598e-05
-7.77222846111853e-06
-2.38255631203321e-05
-1.60388962472098e-05
-2.14626478135885e-05
-2.32300266594436e-05
-1.74272641668729e-05
-1.53237287809587e-05
-4.88113695594404e-06
-5.06183294110647e-06
-2.8970014959193e-06
-4.32321346349531e-05
-5.97754034737839e-06
-4.66147307439521e-05
-2.87679028866337e-05
5.57295631557426e-06
-1.87934559616958e-05
-8.91207230326e-06
-7.52596006766949e-06
-1.8706012071382e-05
-2.84414869745766e-05
-3.90455658286457e-05
-4.63988331698971e-05
-2.466403648464e-05
-3.75833259218439e-05
-4.35055965666651e-05
-3.40113690507389e-05
-5.17044546435188e-06
-2.0082782627635e-05
-1.54348420092392e-05
-4.97957184253909e-05
-1.89290720407674e-05
7.76278371696326e-06
-4.70346439269788e-05
-3.98195740692548e-05
-3.75713642390577e-05
-1.43886584565808e-06
-2.63399207615606e-05
-3.56924244063939e-05
-1.94671557601676e-05
-3.81201144172616e-05
-2.22177106572069e-05
-3.12186423498922e-05
-4.00205772730345e-05
-1.89789740176937e-05
-1.00202148076512e-05
-1.22075380023224e-05
-1.3524428123131e-05
-2.99094130202209e-05
-3.14537429072713e-05
-2.07259728850206e-05
-5.94103511521524e-06
-3.88833446067497e-06
-1.22086847786191e-05
-1.94766559322812e-05
-1.70172409994967e-05
1.12726775137828e-06
-8.19778379659334e-06
-2.24786235817503e-05
-2.71995169310359e-05
-9.47334440371543e-06
1.60772968560092e-05
-1.60153558073158e-05
-2.61791375266898e-05
-2.96174857456982e-05
-3.5320247776144e-05
-2.52499529698272e-05
-2.0597688372517e-05
-1.18057631423976e-05
-3.31732836371691e-05
-1.66608967817857e-05
-1.1424171711289e-05
-2.11031165292738e-05
-8.03685544309228e-06
-3.64046171012811e-05
-1.90287904931358e-05
-3.4012128502929e-05
-1.97304079427299e-05
-3.95222341556912e-06
-2.85558482276293e-05
-2.7456342365472e-05
-1.74050268665043e-05
-3.98766774642669e-05
-2.9840710832109e-05
-1.02103341052543e-05
-3.95642435730853e-07
2.13602484664191e-06
-2.33348893466924e-05
-1.50148334690787e-05
-2.14641058468039e-05
-5.18605785946499e-06
-2.92539012176655e-05
6.666335068872e-06
-1.70377864309025e-05
-1.34220334034655e-05
-2.70822518986471e-05
-3.83237519309246e-05
-2.59303474075525e-05
-1.96898441347662e-05
-4.18928826924175e-05
-2.09245495298023e-05
-2.42822477234227e-05
-1.16353319789417e-05
-1.08935333242612e-05
-1.79926410218173e-05
-1.68110424811939e-05
-1.47265275460438e-05
-2.44757265963365e-05
-2.01405926250308e-05
-2.2931549042079e-05
-1.61334748434024e-05
-3.20643006524874e-05
-1.64467626829656e-05
-2.80443304286302e-05
-4.548268773406e-06
-1.91870634261325e-05
-3.61421551308158e-05
-2.7453361209413e-05
-1.60354124825893e-05
2.82114269249101e-07
-2.95385790697297e-05
-2.36383573969453e-05
-1.91557948382608e-05
-1.060766732735e-06
-3.26555853899144e-05
-2.98238161970305e-05
-2.54478842327563e-05
-3.26168981458324e-05
-2.26436966354956e-05
-1.2059558736636e-05
-2.07714588492965e-05
-2.22103156653579e-05
-1.14310073163912e-05
-3.39075790897406e-05
-9.58435506927182e-06
-3.11927029451788e-05
-1.79790613297787e-05
-2.01239157411825e-05
-2.04425364980477e-05
-2.57510887368737e-05
-2.57741164347478e-05
-2.76871513381347e-05
-9.72016650942674e-06
-3.56252435710665e-05
-4.36786189126291e-05
-2.90986299395772e-05
-1.50364341519628e-05
-3.61082175668479e-05
-3.40955596084002e-05
-2.54324450936875e-05
-1.25443518820791e-05
-2.54168716997505e-05
-2.90376803996188e-05
-9.0888323915027e-06
-2.49602335319523e-05
-1.62416757188949e-05
-1.05417257852693e-05
-2.12777467735004e-05
-1.82678901319694e-05
-3.92785883044318e-05
-1.00021909613168e-05
-2.99985210547114e-05
-2.08127831500587e-05
-2.48267321836918e-05
-4.80514429836503e-05
-2.35205548558425e-06
-1.98987341582861e-05
-2.31370993056706e-05
-3.10494345230924e-05
-1.72529650032303e-05
-1.22054231153223e-05
-3.53780545999089e-05
-5.20467345637998e-06
4.29597413319735e-06
-1.57743142431553e-05
-3.09825402031118e-05
-3.437632776533e-05
-5.11836815514952e-05
-5.5911936926467e-06
-1.63813897922889e-05
1.67078806359697e-05
-1.78760413738156e-05
-2.74944119864589e-05
-1.76336912598986e-05
-1.33105060067717e-05
-2.77887783822504e-05
-2.90929411546311e-05
-1.61462148267967e-05
4.68262125176297e-07
2.99161881982828e-06
-1.86627042929926e-05
-4.10256004012173e-05
-1.20304957622134e-05
-1.71169211406058e-05
-2.77431416884616e-05
-2.30954346364547e-05
-1.54101312989111e-05
-2.36209668652645e-05
-2.99535617376592e-05
-2.46260461729769e-05
-3.93679309524237e-06
-5.60325928503092e-05
-2.79482102008473e-05
-3.3869214802394e-05
-2.12504685753402e-05
-2.45888129334667e-05
-2.94109111642748e-05
-2.73968579132474e-05
-8.67866064836486e-06
-6.32227797526796e-06
-3.03940265504632e-05
-2.08908940204168e-05
-3.71213783056066e-05
-1.94263940238106e-05
-2.02840724245185e-05
-2.29890958788981e-05
-3.31375286407107e-05
-1.91552257904758e-05
-3.04281960600869e-05
-2.60882727531632e-05
-2.00076688843341e-05
-1.70723084164291e-05
-1.20725515595992e-05
-3.23108653089803e-05
7.29806159953688e-06
-5.62489975869935e-06
-2.77663957791029e-05
-3.55933084395161e-06
-8.32791025307204e-06
-3.18077041134055e-05
-3.23772015625624e-05
-2.91378276203556e-05
-4.0504591796377e-06
-1.77572458363949e-05
-1.43863006296087e-05
-2.30845947774246e-05
-5.42670713965792e-06
-2.33922229086693e-05
-1.13314685979742e-05
-4.47393700174061e-05
-2.94634086644228e-05
-8.55290629951594e-06
-2.75707001308676e-05
-1.39380263732943e-05
-1.20257470597365e-05
-3.00190235409041e-05
4.02370101290327e-06
-2.20375551564072e-05
-1.83808024184156e-05
-2.68560112749859e-05
-4.5839745640576e-05
-2.36474917667594e-05
-2.74310700809389e-05
-3.5821099329202e-05
-1.6475392508556e-05
-1.72836727219029e-05
-3.45891482664648e-05
-2.63417624901405e-05
-4.80498541713569e-05
-4.18959110130034e-06
2.46418234486061e-06
-4.3608287347999e-05
-3.38810574712987e-05
-9.89369082645212e-06
-1.41073567628236e-05
-2.92317962739111e-05
-1.30626245965171e-05
-4.2936627250299e-05
-3.95447649644649e-05
-1.94241525413248e-05
-1.68373852298114e-05
-2.61450556097343e-05
-1.14170135368022e-05
-3.5601813823881e-05
-2.12905627289195e-05
-1.57259638479511e-05
-1.17674121645675e-05
-1.38494435322263e-05
-2.68773960949356e-05
-3.36553727220874e-05
-9.09461740198816e-06
-1.61676995103004e-05
-2.68616761093886e-05
-3.12760465942249e-05
-2.6215732108555e-05
-1.14496463715316e-05
-3.98547005835559e-05
-3.6501536527728e-05
-3.20364746939525e-05
-2.01918549407991e-05
-2.05095404385661e-05
-9.855350611674e-06
-4.83965973470868e-05
-3.05489480248195e-05
-9.56113132534462e-06
-1.72598639282344e-05
-2.66502006891468e-05
-2.90931811394239e-05
-2.73956788770695e-05
-2.94345411505474e-05
-4.18872615357429e-05
-1.19673346416899e-05
-1.17737056810189e-05
-3.46416807326204e-05
-2.22858291524832e-06
-2.12658588173007e-05
-1.78899945090503e-05
-3.56301491467636e-05
-2.14581395715521e-05
-2.21781784821563e-05
-2.10813694440986e-05
-2.65012917557847e-05
-8.62665314104881e-06
-2.67047338175203e-05
-2.66569137863737e-05
-3.19663878252264e-05
-2.42343158710042e-05
4.89880324372347e-07
-2.78138234189815e-05
-1.43496674780638e-05
-6.46289801331401e-06
-2.89859144757761e-05
-3.09081059106605e-05
-2.93725505379167e-05
-2.38985969543152e-05
-1.68345247784457e-05
-2.89675186145299e-05
-2.3514736447791e-05
-2.46125011272734e-05
-3.51900511663675e-05
-3.54156875897139e-05
-1.47853614653007e-05
-1.87870903847851e-05
-3.95285398722123e-06
-1.64737838242645e-05
-1.12338672970273e-05
-2.33639147290879e-05
-7.12062904585942e-06
-3.40608084278758e-05
-2.49398155057171e-05
9.45915636943238e-07
-9.68063199719547e-06
-1.24918218758356e-05
-1.04562430297953e-05
-1.60262057322988e-05
-1.00534476127917e-05
-1.91270821007281e-05
-3.47732345569194e-05
-1.64938096010874e-05
-2.08587524877332e-05
-3.82345820354692e-05
-4.29158974870569e-05
-1.90546101171695e-05
-4.11368797187208e-06
-3.98479844076658e-05
-8.43336011462299e-06
-1.60531867460402e-05
-3.83518673987854e-05
-2.82474129570602e-05
-3.00768515350942e-05
-7.58520635428864e-06
-1.64662507504064e-06
-2.04638536003058e-05
-7.78847137684351e-06
-3.59824590770943e-05
-4.48626262725615e-05
6.20349966828949e-06
-2.18920313026601e-05
-2.25449859077713e-05
7.94701851978305e-06
-1.12164155636906e-05
-2.55094981201169e-06
-1.82038398160626e-05
-2.20747369026136e-05
-1.58253472217868e-05
-5.2492552749708e-06
-3.43757560254703e-05
-2.53919682077936e-05
-1.33405671852206e-05
-1.64662833531274e-05
-8.29880205860624e-06
-2.13675119967368e-05
-7.82587428697604e-06
-2.1976905258832e-05
-2.12784157926635e-05
-2.87463550402217e-05
-2.09850994744311e-05
-2.92328045357991e-05
-1.52068227563985e-05
-2.99199649765517e-05
-2.81694821009752e-05
-1.72355248433931e-05
-8.10588692295939e-06
-1.22634103763295e-05
-3.88663602058176e-05
-2.00301410335552e-05
-1.14791304262878e-05
-1.57994414701231e-05
-2.10063747302699e-06
-1.36513172903905e-06
-2.85470885239884e-05
-1.36527219723591e-05
-3.6215950795667e-05
-2.72742747815813e-05
-4.73139710851444e-05
-1.94496498658408e-05
-2.37735543101804e-05
-1.71713352661664e-05
-2.36588648877214e-05
-2.65864670763544e-05
-1.34521895115597e-06
-1.35128481481017e-05
-4.64136779806734e-05
-1.23696480042993e-05
-2.4390086472508e-05
-1.47488101244704e-05
-6.64362030924832e-06
-4.31368345347414e-05
-9.61635510092268e-06
2.67424540705758e-07
-2.3204700636594e-05
3.09505757344313e-06
-1.92617339109117e-05
2.44051819295351e-06
-2.00861287993228e-05
-3.41989278177069e-05
-8.17148693515646e-06
-1.63206839795483e-05
-5.96682319337579e-05
-1.02051840430521e-05
-2.31214764688709e-05
-4.08586653950237e-05
-2.75305564163681e-06
-3.5477418090874e-05
-1.70286497731615e-05
-1.51001756497293e-05
-2.48330041771836e-06
-1.82065528662293e-05
-2.53318023691574e-05
-2.67107782462625e-05
-2.26579197190919e-05
-1.9566681880076e-05
-1.20305497257487e-05
-2.61746880935742e-05
-1.5258193581135e-05
4.69148324856976e-07
-2.06868434444407e-05
-1.34122448327569e-05
-2.80561516833459e-05
-2.95335617381947e-05
-1.2752710273798e-05
-3.01374166050652e-05
-1.73255174719328e-05
-3.74909719098959e-05
-4.05512014013915e-05
6.04999786277065e-06
-1.12855254126941e-05
-1.80085090121761e-05
-5.23110070279298e-06
-2.10425473650162e-05
-1.38938403945796e-05
-2.93340370732672e-05
-1.52518450861298e-05
-1.9765222716483e-05
-1.44583251582322e-05
8.24852768631162e-06
-2.763330653542e-05
-1.58119779137694e-05
-3.26969665882847e-05
-3.83529905923542e-05
-2.39572318396234e-05
-2.84149636391847e-05
-4.01354780157715e-05
-2.63034620380923e-05
-2.85474030101475e-05
-2.08753333086243e-05
-2.92392846576422e-05
-2.24681858411427e-05
-2.2680214881629e-05
-2.03200921290152e-05
-3.75845823117056e-06
-2.7622880476644e-05
-1.2655903534204e-05
-2.29528807771699e-05
-4.28155952242152e-05
-3.33381369690608e-05
-2.55573050895907e-05
-4.22365608031928e-05
-2.16792995369237e-05
-1.95509903656917e-05
-2.84577811977408e-05
-6.2023343406674e-06
-1.60875814238613e-05
-1.6181488194975e-05
-2.71415583720325e-05
-3.83245689343791e-05
-2.02374186453181e-05
-3.59572440417319e-05
-2.28081283809318e-05
-1.92510739700818e-05
-3.05615148998385e-05
-4.26710186384356e-05
-1.42010057730137e-05
-2.11462994779138e-05
7.30248394747297e-06
-6.09568550897572e-06
-2.93114143549905e-05
-2.18540268160302e-05
-1.8015879012871e-05
-2.52106126117403e-05
-2.05716918905973e-05
-8.21072845647861e-06
-4.22812617802039e-05
-1.89363711210304e-05
-4.31532660201516e-06
1.45516593989841e-05
-1.86814151392106e-05
-1.33861103974331e-05
3.6495757328684e-06
-1.72587258323347e-05
-6.07431657626715e-06
-8.81315477133834e-06
-2.33730080669247e-05
-1.89620256837135e-05
-1.17908195656677e-05
-2.85937459890899e-05
1.31403155132856e-05
-1.70432273826448e-05
-2.03268144870221e-05
-2.73865100779827e-05
-2.10595006487773e-05
-2.48336595470826e-05
-1.07748712473388e-05
-1.97456002198106e-05
7.10307932070873e-06
-1.45881454451918e-05
-1.24988325608671e-05
-3.02915430230083e-05
-1.1832196113401e-05
-3.65764197328926e-05
-5.80675734537712e-06
-1.18060575908285e-06
-1.82251301435033e-05
-1.29270778511314e-05
-1.94679514796872e-05
-3.09003990023098e-05
-1.88754180753821e-05
-9.18483654702376e-06
-2.31853611546316e-05
-2.84484725859973e-05
-1.39954807642953e-05
-1.1158044811252e-05
-1.80373325032047e-05
-2.76983648737765e-05
-1.09235206877506e-05
-1.77809838768379e-05
-2.61974902263474e-05
4.88020664055793e-07
-1.80087748510084e-05
-4.28399510756779e-05
-4.99214088965746e-05
-2.3405414836891e-05
-1.71592828280091e-05
-2.53725587541391e-05
-3.82322522753836e-05
-4.00970504589397e-06
-2.67957353205544e-05
-4.61097874884274e-06
-2.27705905224121e-05
-2.41680212900247e-05
-1.41044785414689e-05
-8.09952949464012e-06
-1.76653364930207e-05
-3.09557636321297e-05
-9.51032334884965e-06
-2.86864010628625e-05
-2.62418655051228e-05
-8.14859990434778e-06
-2.62682389460172e-05
-4.08033353355515e-05
-1.59216245310547e-05
-1.51320042044753e-05
-3.11962414543041e-05
-2.30418888759171e-05
-2.74149060556874e-05
-3.15309516662823e-06
-2.82022483183787e-05
7.17685941070521e-06
-2.34873471362509e-05
-2.91624651818999e-05
-3.56714150359645e-05
-2.62626020480714e-05
-2.42419280469266e-05
-4.33877852215405e-05
-2.16842416760121e-05
-6.46342833287435e-06
-4.31722557733354e-05
-4.30381612659272e-05
7.61544326992009e-06
-1.20696256355057e-05
-5.33408761210301e-05
-2.53996867537177e-05
-1.92377565665968e-05
-1.03930733547383e-05
-1.86155740883784e-05
-2.35922198075284e-05
-3.39882899272085e-05
-1.52457900049194e-05
-2.70819147491437e-05
-2.76942463471436e-05
-3.02112722923178e-05
-2.824521740085e-05
-1.51605282731272e-05
8.86779295598421e-06
-1.38678091551203e-05
-2.74267835598627e-05
-1.72114999026594e-05
-9.1792928076606e-06
-2.96269006073405e-05
-9.24589153992442e-06
-6.61001701206446e-06
-2.53709200900514e-05
-2.65058384079315e-05
-2.39313775308271e-05
-3.63434701987272e-05
-2.43728430705385e-05
-2.22419063677709e-05
-3.80734447925279e-05
-1.99734784553829e-05
-8.7238404194086e-06
-3.73309582000589e-05
-5.17443185078626e-05
-2.10537212774164e-05
-1.51579703696202e-05
-1.15809242728134e-05
-2.8819013167658e-05
-1.78466769899106e-05
-1.9292367078148e-05
-2.70310542524232e-05
-1.80410877317226e-05
-2.62520461509515e-05
-2.27280845371471e-05
-2.3520256338603e-05
-2.05132544321738e-05
-1.12145029963496e-05
-9.25739937666844e-06
-2.74972228506745e-05
-1.09609241628225e-05
-7.21821988347959e-06
-2.71489174766251e-05
-2.74512763108857e-05
-3.07091852547455e-05
-1.19524823241131e-05
-3.82647698620424e-05
-2.12253200474245e-05
-1.62106093883864e-05
-1.71758331883749e-05
-2.16065945096696e-05
-3.03764313402049e-05
-9.3254450391281e-06
-2.10123172300428e-05
-7.15806902494998e-06
-3.18691390256473e-05
-3.74586718143095e-05
-7.021108066958e-06
-1.09790660891148e-05
-3.58709365167259e-05
5.78298430996488e-08
-3.03397044283177e-05
-2.94292280303587e-05
-3.28095593587978e-05
-6.34463455920185e-06
-3.67323718626379e-05
-3.98886905995039e-05
-2.40436313176342e-05
-2.71688878331658e-05
-6.09025011792642e-05
-8.89220020967766e-06
-2.72375070867369e-05
-1.90650202988043e-05
-1.13019686355162e-05
-3.1438496211278e-05
-3.69412765222579e-05
-1.65151076745733e-05
1.82021621352846e-06
-3.29330353727691e-05
-2.82337747257046e-05
-1.76867628400852e-05
-2.95449125384989e-05
-1.57606366791799e-05
-2.73486320503334e-05
-1.44701166861631e-05
-2.07121026981246e-05
-1.12265768398561e-05
-5.87432632449989e-06
-2.54130937526659e-05
-8.76606076187749e-06
-1.43133074959531e-05
-3.5065222406333e-05
-2.12316502993975e-05
-8.94869513274064e-06
-3.27744941917568e-05
-3.44825216067159e-05
-1.20540056253445e-05
-1.91600933053923e-05
-8.83393324190724e-06
1.32228806075985e-05
-2.91342880927488e-05
-1.82174300424755e-05
2.9705754510037e-06
-8.29073979513109e-06
-2.17260445778967e-05
-1.65357285548076e-05
-3.59439623126351e-05
-6.5760758109499e-06
-1.81140675110831e-05
-1.38838369990105e-06
-1.59552348524504e-05
-1.71109418642219e-05
-2.65579391696978e-05
-3.68453849495065e-05
-1.9224664239546e-05
-2.36445734520744e-05
-2.44326947064622e-05
-1.28715986562347e-05
-1.51526573981324e-05
-1.73789283146117e-05
-2.90404928694651e-05
-1.22714573150993e-05
-4.24457468005116e-05
-2.28474910798723e-05
-1.52740725368541e-05
-1.46174625716314e-05
-2.99550347648659e-06
-8.29932765085743e-06
-3.3369131940185e-05
-1.16653064216989e-05
-1.10399269872864e-05
-1.50024077638928e-05
-2.33844136173224e-05
-3.03172335817389e-05
-2.39548081408424e-05
8.55263622149695e-06
-1.86541756438883e-05
-2.37988762100192e-05
-2.9061058327211e-05
-2.28695791312979e-05
-1.90228247341983e-05
-1.47326358620414e-05
9.69131201616634e-06
-4.12178181247282e-05
-2.56918520107576e-05
-3.64289001198322e-05
-1.83921732978594e-05
-6.62817480930506e-06
-4.59126606826101e-05
-3.89488335111582e-05
-2.71241211573288e-05
5.51910157926936e-07
-6.29585018728049e-06
-3.06829348470663e-05
-2.7205708069206e-05
-2.97652192691053e-05
-2.81289532390962e-05
-2.5556073479018e-05
-2.23440677578238e-05
-3.21134778932187e-05
-2.19531837268841e-05
-3.1707990321413e-05
-2.4609061027854e-05
4.88090380208074e-06
-1.92549069511612e-05
-1.92615940827166e-05
-3.39121706841191e-05
-1.71050669094041e-05
7.7348939180944e-07
-3.0290260695414e-05
-8.5860480409789e-06
-1.97443004781878e-05
-1.75586241627835e-05
-2.10135340845422e-05
-2.56379259849035e-05
-1.46523294258075e-06
-1.16762629437416e-05
7.83818973987183e-06
-2.1407127809779e-05
-2.07139502935713e-05
-1.2524970661526e-05
-2.84893205765236e-05
-2.58405627378322e-05
-2.80871358351298e-05
-3.43356762114359e-05
-4.18839890395904e-05
-4.47533992330325e-05
-2.33840232625769e-05
-5.33991261007001e-06
-3.55640416768231e-05
-1.74477595627438e-05
-1.35516117783344e-05
-2.22187828909331e-05
-3.26826993911695e-05
-1.3037333078227e-05
-6.91683016983626e-06
-3.23069575989329e-05
-2.16438464312242e-05
-1.54324684551007e-05
-1.11604190839233e-05
-2.19633318079866e-05
-2.68678472376016e-05
-3.57634943131427e-05
-2.66371686252804e-05
-2.31746347282831e-05
-8.31121067901112e-06
-3.01663965579324e-05
-1.93538416211137e-05
-1.65570036842131e-05
-1.221840547573e-05
-1.08621223815604e-05
-5.95701934769163e-06
-4.1622489794678e-05
-2.65291603156405e-05
-4.76317094422066e-05
-1.12514408249705e-05
-2.47510170356801e-05
-3.3456423924518e-05
1.32728292963622e-05
-2.09231501384007e-06
-2.91099959465373e-05
-2.20570836532066e-05
5.3371039605106e-07
-1.57274563447946e-05
-1.8216723752199e-05
-4.04046831290402e-05
-3.09219644894269e-05
-3.8506557756088e-06
-3.00252524497132e-05
-6.39186427585498e-06
-1.59101871968168e-05
-1.38238955430664e-05
-3.19532006679054e-05
-3.43288702341185e-05
-1.44323686790204e-05
-2.84299414100472e-05
-1.68599350822092e-05
-2.44979950351479e-05
-3.98005182877008e-05
-1.27503414293649e-05
-2.07511960629668e-05
-3.87348120987012e-05
-8.29278877076101e-06
-3.20174676153653e-05
-2.61013658165485e-05
-2.2944848548899e-06
-1.07994701855467e-05
-1.07282497970172e-05
-2.77303932159706e-05
-1.35116103694323e-06
-2.69967331165262e-05
1.12139963003754e-05
-2.88220669991725e-05
-2.32767609544748e-07
1.08984023648037e-05
2.80699479069992e-06
-2.47769950129736e-05
-2.26936103529286e-05
-3.27872133077761e-05
-3.32888914673581e-05
-1.81751991487874e-05
-2.47944695999106e-05
-1.58827460697527e-05
-1.16356554507561e-05
-2.55829015019471e-05
-1.06331630733756e-05
-2.35160625983298e-05
-4.36518363627106e-05
-1.82146624024594e-06
-1.39443053303639e-05
-2.76153612169985e-05
4.08788328268699e-06
-1.78499360741708e-05
-3.1925794751706e-05
-1.43743201265088e-05
-2.35015008000134e-05
-9.20319483009325e-06
-2.07572528219144e-05
-3.91459639684554e-06
-2.19573969665124e-05
-8.28544273620805e-06
-2.96485361150694e-05
-1.79020726897027e-05
-9.5859609883185e-06
-4.01385987014007e-05
-9.86952247756028e-06
-2.35250639535021e-05
-4.03229896967727e-05
-4.16213809567872e-05
-2.3298493685786e-05
-2.7272494727465e-05
-1.76480344869579e-05
-1.80750608897271e-05
-1.11967077383627e-05
-1.27273759113177e-05
5.09750979080514e-06
-6.89452765266311e-06
-3.57943246710094e-05
-1.13613300740668e-06
-2.46493860201227e-05
-2.11438325469059e-05
-6.11038432559467e-06
1.48062736035526e-06
-3.78017329664188e-05
-2.72759524283726e-05
-1.47501042822456e-05
-1.90611169563158e-05
-2.232831693849e-05
-1.29058972368108e-05
-3.17489643659202e-05
-1.42135685101995e-05
-2.5363647939546e-05
-2.57858810738724e-05
-1.26658259899687e-05
-1.45860449840705e-05
-4.33412085467143e-06
-3.64933891772448e-05
-1.91527236770891e-05
-2.97830563274779e-05
-3.24417597656543e-05
-1.00996818161691e-05
-2.38709455180269e-05
-1.15340488148203e-05
-1.45968829865505e-05
-5.60061364609116e-06
-3.15307395912496e-05
-1.29596717601051e-05
-3.14175313781565e-05
-2.30557477867606e-05
-1.58660984151423e-05
-1.5122675972782e-05
1.23581495627741e-05
-2.18564774101825e-05
-4.26258283127543e-05
-4.2435232322347e-06
-1.65865582216555e-05
-3.19460363999157e-05
-1.46469316105796e-05
-2.97609105295816e-05
-2.05447515886276e-05
-9.62369058231922e-06
-3.17233265264759e-05
-3.36617668544462e-05
-3.3949298606545e-05
-2.61613335073513e-05
-2.35852981589762e-05
-3.09663309724481e-05
-2.29251204907312e-05
-7.38767979694825e-06
-4.50003447149537e-05
-4.74592995451173e-05
-2.50350178777549e-05
-1.3645779679556e-05
-2.10083374991196e-05
-4.20470676562152e-05
-5.03812369241199e-06
-1.11486782020171e-05
8.27046905878248e-06
-2.08365836977562e-05
-2.53847972006784e-05
-2.51685836610957e-05
-1.84441386332792e-05
-1.99986506192736e-05
-8.78516376009488e-06
-2.38585206953833e-05
-3.00294940614463e-05
-4.81366826259509e-06
-1.33352583834359e-05
-1.50501930163652e-05
-7.48387688695277e-06
-2.86014878989977e-05
-1.12225322332816e-05
-1.20086312992953e-06
-2.681718154501e-05
-1.61754519862888e-05
-6.19933493608413e-06
-1.87639069869567e-05
-1.64801351025225e-05
-4.86253421721327e-07
-3.01169917841346e-05
-2.97319611387113e-05
-2.31987173893964e-05
-2.27074465358446e-05
9.51494944028209e-06
-1.84949242870292e-05
-1.23485002723641e-05
-1.51722003706072e-05
-1.43743337598503e-05
-2.74565578668092e-05
-2.71559287442236e-05
-2.46150783158816e-05
5.03818131916051e-06
-2.41623490436642e-05
-2.56344775444964e-05
-1.88561123017699e-05
-1.86813998108633e-05
-8.48657288488675e-06
-3.08888430726421e-05
-3.44771404355476e-05
-2.60324640301671e-05
-6.1291006970407e-05
-9.1829365697686e-06
-3.09905683186694e-05
-8.55267438031592e-06
-2.52271770118592e-05
-2.01179727858685e-05
-1.99819827678899e-05
-1.32800101189796e-05
-7.35698303906165e-06
-1.62504421167859e-05
-3.32836390407679e-05
-2.81531845924002e-05
-1.83814609329226e-05
-3.95106272537868e-05
7.26287896069601e-06
-2.2690389600043e-05
-2.10304190141179e-05
-1.00565478697108e-05
-2.91873307944934e-06
-8.58564473150232e-06
-1.29730226737548e-05
-2.33674807339977e-05
-1.84877484818818e-05
-3.79663501022111e-05
-1.81433529431003e-05
-2.7071524027783e-05
-1.92840382307126e-05
-4.98750641061496e-06
-6.30248125676879e-06
2.56587917165202e-06
-2.32470089364703e-05
-3.94302532964015e-05
-6.53478527303707e-06
-2.16511645009853e-05
-1.13432433983757e-05
-4.58574069989849e-06
-3.06925549553372e-05
-2.72905024099703e-05
-2.84657772759423e-05
-2.12208680781767e-05
-2.05540482523619e-05
-3.24173531657424e-05
-4.15348226048799e-06
-3.25386680946791e-05
-3.79693946483862e-05
-1.73488573243433e-05
-4.50786355809514e-05
-1.75817512689692e-05
-1.14416385309393e-05
-1.31898940326323e-05
-3.69855037517002e-06
-3.56460985943029e-05
-1.15271406242137e-05
-5.28913727957557e-07
-9.91069568874342e-06
-1.41208621062208e-05
-7.7281881139079e-07
-2.29294491350944e-05
-2.28418766698107e-05
-2.41011999304091e-05
-1.14938433481063e-05
-1.70234344353174e-05
-2.99040457926157e-05
-1.94772753224733e-07
-5.15476000294995e-06
-2.55052914493864e-05
-9.53341498444613e-06
-2.55699429398756e-05
-8.84355575872862e-06
-1.89015186469062e-05
-2.23510517550491e-05
-4.61650648809654e-05
-2.25631025865365e-05
-2.74244410453916e-05
-2.12016480989484e-05
-1.96271892573886e-05
-6.11800797044774e-06
-4.14745363987844e-05
-2.30872469878605e-05
-2.21439819728133e-05
-3.00882178844461e-05
-2.42359675166976e-05
-2.33422986988469e-05
-1.77464694150654e-05
-2.31178691062567e-05
-7.257398947458e-06
-3.00492068671829e-05
-3.05773498112177e-05
-2.23138778576863e-05
-2.15976504029507e-05
-1.65048281369647e-05
-3.16606911722615e-06
-2.68347207406896e-05
-2.89115982514337e-05
-4.41241846616528e-05
-3.18959321186068e-05
-3.82744636247517e-06
-1.95601517342015e-06
-1.44160386784646e-05
-6.22361966684763e-06
-2.50763170115224e-05
-1.9312716015559e-05
-1.05041701711065e-05
-1.94674397514921e-05
-2.31881983896734e-05
-1.84191090601795e-05
-2.55051312874223e-05
-2.27765110810252e-05
-3.27366263725728e-05
-2.15389964230915e-05
-1.47712753243314e-05
-2.87720774727537e-05
-9.11339594838463e-06
-1.94435811674207e-05
-1.35788062654964e-05
-2.40267998379794e-06
-6.29461209424392e-06
-2.31291866321488e-05
-4.15730169701454e-05
-1.65175646813567e-05
-4.39203199466732e-06
-2.00674167410245e-05
-1.77167160337697e-05
-2.54517142599433e-05
1.68629498205284e-07
-2.69044883261933e-06
-2.3885599717244e-05
1.49114077933794e-08
-3.68450383307054e-05
-1.43340659134211e-05
-1.03568045554568e-06
-3.16785381344469e-05
-2.05898084113528e-08
-5.77362161916311e-06
-2.96873895760953e-05
-2.05866209753983e-05
-8.87940335790254e-06
-1.85072046889027e-05
-1.36585416898785e-05
-2.18634203219184e-05
-3.8802295606114e-05
-2.50244694471157e-05
1.62658913417375e-06
-3.42619068267793e-05
-1.72724261074768e-05
-1.18762450246847e-05
-2.42498804597423e-05
-3.19526076608053e-05
-2.29306434859812e-05
-1.93047125215234e-05
-1.25197678657088e-05
-1.64524109347285e-05
-4.52362845589584e-05
-2.56749618549893e-05
-4.49318150846954e-05
-2.86138588288786e-05
-4.04423758534784e-05
-2.76912844309706e-05
-1.18055698312704e-05
-2.00812736492837e-05
-2.22716605057349e-05
-4.32747902466261e-06
-1.06440265030051e-05
-2.32108908810722e-05
-1.8864811582813e-05
-2.07072772901761e-05
-2.028819471183e-05
-1.09239581754447e-05
-4.15447368203498e-05
-3.25474902840787e-05
-3.58060938427443e-05
-2.50880941064963e-05
-6.20743570399433e-06
-4.09651269260606e-05
-1.07763400875686e-05
-2.66993809436602e-06
-2.98486352918088e-05
-2.26830049420513e-05
-1.10067678696036e-05
-3.16880823277042e-05
7.9708330372127e-06
-3.52113562010553e-05
-1.61227244085056e-05
-6.33085695805891e-06
-2.82814200360253e-05
-4.70865215660792e-05
-2.07338641946579e-05
-2.1329755591294e-05
-3.03677127176219e-05
7.05832364499511e-08
-2.17545960627817e-05
-3.17313067561278e-05
-2.17444446241207e-05
-2.41230295477497e-05
-5.18499745912084e-05
-1.22032559491614e-05
-5.63350288946715e-06
-3.71403451806176e-05
-2.17325604278158e-05
-3.69675718886535e-05
-2.0940897858226e-05
-7.44970610209232e-06
-2.13317534403475e-05
-3.69657192464659e-05
-2.54304941245568e-05
-2.2878220417605e-05
-2.97499348109913e-05
-1.74050488387408e-05
-3.25640617509179e-05
-1.18341226508806e-05
-2.10932929012704e-05
-2.16374310989578e-05
-9.48636519093638e-06
-2.82547300372858e-05
-2.09125774689316e-05
-4.20804323052e-05
-3.19129120507224e-05
-1.94827736662277e-05
-2.47271923197795e-05
-1.65112585871949e-05
-3.52888655121095e-05
-6.01359614953104e-07
-4.46965563833418e-05
-2.40326543455463e-05
6.70209553891852e-06
-1.07428965532953e-05
-1.11802397035561e-05
-1.48827138729672e-05
-1.18298162848772e-05
5.47393946523679e-06
-1.71086158512956e-05
-3.7813616408676e-05
-1.33375229256228e-05
-1.47212829021453e-05
-2.63205128484035e-05
-3.43219712867043e-05
-1.40850442256922e-06
-9.4105419992664e-06
1.57457293630039e-05
7.01055003365394e-06
1.11382394701676e-06
-3.68406531684156e-05
-1.53601327505245e-05
-1.4881985296338e-05
-7.25120538572834e-06
-2.38238056266413e-05
-2.01549461637096e-05
-4.89391465620438e-06
-2.01271416889249e-05
-1.33984316832186e-05
1.14908398503044e-06
1.679182170678e-06
-4.49855514999805e-06
-3.24059943782781e-05
-3.2518945249195e-05
-2.01886400557673e-05
-9.03094615754876e-06
-7.7977194471035e-06
-1.59788760128349e-05
-2.66964148370111e-05
-2.73344471941147e-05
-1.57964919773333e-05
-1.26317254900277e-05
-1.21194024038613e-05
-1.74743245620301e-05
-2.28535572263856e-05
-1.58553084026287e-05
-1.75566770654963e-05
-3.45770390360282e-05
-1.41168588138019e-05
-4.84255326843677e-05
-1.3955090602453e-05
-8.93771417784947e-06
-2.11649396251913e-05
-1.81442839857167e-05
-1.72123568085776e-05
-4.48922098142737e-06
-3.73799755635024e-05
-2.44041048808455e-05
-3.24725929829329e-05
-2.08703485011724e-05
-4.31885749235594e-05
5.34013887902595e-06
-2.4222853092985e-05
-1.58235358008951e-05
-4.18130811915889e-05
-1.59406674643013e-05
-5.52349814099924e-06
-4.44078518475857e-05
-2.79349444415838e-05
-1.95670841160703e-05
-1.52001893676892e-05
-1.24816940075807e-05
-2.41237322741237e-05
-1.86614864015603e-05
-1.16634445235727e-05
-3.42990119786171e-05
-2.84758957802497e-05
-1.50165226502368e-05
-4.80331986419787e-05
-3.32668487605533e-05
-2.26785496667488e-05
-2.18492021996386e-05
-2.57477551853981e-05
-4.13451748964788e-06
-1.8761754787066e-05
-3.63229806255354e-05
-1.79566772345117e-05
-1.68667128455222e-05
-2.42747325135475e-05
-1.61087294487647e-05
-1.98841432155606e-05
-3.24070616276497e-06
-1.81388065725541e-05
-1.39374089612262e-05
-2.00406709970704e-05
-2.55083917159993e-05
-3.49695440783128e-05
-2.51973503238245e-05
-3.06435395352547e-05
-2.96339548745672e-05
-2.72616039667675e-05
-5.34301257751656e-05
-2.04616451626841e-05
-2.59091423383689e-05
-3.31692282825942e-05
-3.31946417490074e-05
-3.27719333758903e-05
-2.76299727931358e-06
-7.80364467041023e-06
-2.45390027008271e-05
-9.49656596837655e-06
-2.15237322382325e-05
-1.56853566835875e-05
-2.1722027317357e-05
-2.53290885499647e-05
-2.82814183283865e-05
-3.0557335756043e-05
-1.40804878589128e-05
-4.09733671769287e-05
-2.43492543333184e-05
-3.11409762335968e-05
-1.89699500109832e-05
-2.12668982316936e-05
-2.83915497859828e-05
-3.26043639831327e-05
-3.10569886664643e-05
-2.21283614408499e-05
-2.44413085043975e-05
-1.86410316661806e-05
-3.66915339440053e-05
-1.98536835582091e-05
-4.76007909736207e-06
-3.43380161408482e-05
-1.1177857254599e-05
-1.33339757569831e-05
-2.01172851406124e-05
-2.08753796803933e-05
-2.57832029083482e-05
-2.03888625706737e-05
-2.00514962239128e-05
-2.10461384999997e-05
-3.90120567623677e-06
-1.67307021118254e-05
-4.78823258460527e-05
-8.49796581746101e-06
-2.09752456775628e-05
-1.50583684657346e-05
-1.59996097742349e-05
-4.05951606719222e-05
-4.92095771224496e-06
-2.44344480070301e-05
-1.09968238794167e-05
-1.329914166081e-05
-4.83337466099076e-06
-1.68768408621551e-05
-4.14609022560963e-05
-1.86597950308303e-05
-3.05494863042569e-05
-1.80183304644595e-05
-1.44610949444191e-05
-2.06497394561184e-05
-2.37761928817612e-05
-5.81750661790967e-06
-1.6421625318764e-05
-2.98251943995327e-05
-4.79051361918301e-05
-2.57181127869749e-05
-2.97494957546054e-05
-3.85749068734445e-05
-2.67966268902226e-05
-1.92995558827664e-05
-2.33026290343121e-05
-2.64725202357792e-05
-1.86402654500955e-05
-3.5354180936833e-05
-2.20617591342864e-05
-2.03569453378198e-06
-2.58412962008883e-05
-3.70916741736972e-05
-1.56487933160153e-05
-2.18800199409332e-05
-1.6972010367936e-05
-4.06838332504148e-05
-3.28886132975714e-05
-7.49486432761011e-06
-3.81482670447179e-06
3.42745132690563e-06
-1.03384471269986e-05
-2.3798739755527e-05
1.4363035662632e-05
-2.18014678181083e-05
-3.73657084446145e-05
-2.51636555796911e-05
-1.47585303315039e-05
-1.27605406843234e-05
-2.9055653832562e-06
-4.29120057944642e-05
-2.13069564464175e-05
-1.63932059015343e-06
-3.06017804115054e-05
-2.31258707639467e-05
-2.51605497856397e-06
-4.55077894352441e-06
-1.23516950250643e-05
-6.20600085448038e-06
-1.13432262534622e-05
-2.63481532840443e-05
-3.19250991067386e-05
-7.79717950571688e-06
-1.92288943006474e-05
-1.86004810276264e-05
-2.02496764674175e-05
-2.22336434425505e-05
-4.51134461680078e-06
-2.56820628192434e-05
-1.18284125294575e-05
-2.4904522355297e-05
-2.94769387622167e-05
-9.1737232211537e-06
-2.90997883548715e-05
-3.66314760728255e-05
-2.67114367147067e-05
-3.24185249569659e-05
-1.89547088581063e-05
-2.3828888999683e-05
-1.5607368409999e-05
-1.64937499463144e-05
-3.27093186523074e-06
-3.25895312328709e-05
-1.42595656411084e-05
-2.85497128237693e-05
-3.68954771984822e-05
-2.93552207986703e-07
-5.65686552751217e-06
-5.31751845571513e-05
-2.96441328819306e-05
-9.50474207543815e-06
-3.87921251944214e-06
-1.17033969892725e-05
-1.14858945679289e-05
-1.95949912508811e-05
-2.8775730425406e-05
-1.24553914834336e-05
-3.46827338202756e-05
-2.10641115049251e-05
-2.36113949722108e-05
-1.24520510223175e-05
-7.57026428087453e-06
-3.19910873062465e-05
-1.21397604560875e-05
-1.48309165468207e-05
-2.51192524940115e-05
-2.33955917480009e-05
-3.32869980231532e-05
-2.69551390089379e-05
-2.54770341983793e-05
-7.83076789880216e-06
-1.07205802551003e-05
-2.60639944083544e-05
-2.84355370811326e-05
9.65502037050422e-07
-2.62115523195018e-05
-2.55683393215874e-05
-2.40139638756198e-05
-4.06638783013886e-05
-8.31299911595405e-06
-2.88845299432561e-05
3.16604832721927e-06
-2.83949139230761e-05
8.70767512918043e-06
-2.9540180851518e-05
-2.13054528560531e-05
-1.74389358459459e-05
-1.3606977094898e-05
-2.79389675699818e-05
-3.51581144519594e-05
-3.76402644510483e-05
-2.69854003169611e-05
-1.51507297959884e-05
-1.70454942337196e-05
-4.05801571792428e-05
-1.48431829323272e-05
-1.28929053027373e-05
-9.44873551521357e-06
-1.01726195181039e-05
-3.46247190210152e-05
-1.53040529489883e-05
1.28449492172529e-05
-1.13212226269736e-05
-2.57754386428504e-05
-4.53402336742902e-05
-2.22422087343e-05
-1.58855934913402e-05
-2.57626972359704e-05
-1.88570001743723e-05
-2.74691022163496e-05
-1.60840678048793e-05
-3.27912359335034e-05
-3.78765912835812e-05
-3.07482065706802e-05
-1.19522756538768e-05
-4.23590851671577e-05
-2.77403583644675e-05
-3.54852014844688e-05
-3.6353589022268e-05
-7.79750859922752e-06
-2.24453008315745e-05
-2.38980261010344e-05
-2.22670835386779e-05
6.54697366148082e-06
-2.78665932896479e-05
-2.27672600208675e-05
-1.86374811861943e-05
-2.02405794737982e-05
-4.78143603642638e-05
-2.32262519537653e-05
-1.83178783602086e-05
-1.62958667510089e-05
-1.14095332142051e-05
-2.94678150977178e-05
-2.20058894825884e-05
-3.27629816234982e-05
-7.32332523104636e-06
-2.51498568353525e-05
-2.94358830839588e-05
-2.42472611335894e-05
-9.16976380747613e-06
-3.00763997559772e-05
-1.11169225104151e-06
-1.70607146308162e-05
-2.62037532840991e-05
-1.33424989418347e-05
-2.79736990981479e-05
-2.94688276624654e-05
-9.13083141340365e-06
-1.12386163623124e-05
-1.84751610095074e-05
-2.17716879130843e-05
-1.68257953538264e-05
-2.17558219902195e-05
5.52297462569559e-06
-2.178960160572e-05
-2.84418401272465e-05
-9.81410827247949e-07
-4.50196323187309e-05
-1.47270701453233e-05
-3.41731742035465e-05
-2.04319926964741e-05
-2.28542117010799e-05
-2.50600578412727e-05
-2.93678307838689e-05
-3.16954524954164e-05
-3.8739541722496e-05
-7.92127323701098e-06
-2.74773219568566e-05
1.37047827060046e-06
-1.0007092584254e-05
-2.30072472553599e-05
-2.38994144267566e-06
-3.12017941551059e-05
-1.46834909316185e-05
-4.18675363749313e-06
-5.60377592529329e-05
-2.04808143426161e-05
-1.24242093279431e-05
-1.26735039728472e-05
-3.86233994779044e-06
-1.51085550492423e-05
-1.8682007075816e-06
-2.55637767729345e-05
-1.04437972365519e-05
3.80139007425562e-06
-7.52258524725194e-06
-2.89995317048172e-05
-3.9988442134059e-05
-8.64064015191514e-06
-2.61997965373301e-05
-4.16876530224075e-05
-1.26117691361266e-05
-3.90627298408453e-05
-1.52489204660734e-05
-4.07391103927099e-05
-1.42085389417761e-05
-7.01243246919479e-06
-4.32348176838186e-05
-1.68043063772584e-05
-1.03562357763264e-05
-1.85065985579654e-05
-2.19393792573923e-05
-3.13994370190319e-05
-1.26628043119514e-06
-6.20060305937964e-06
-2.64378823062594e-05
-2.36555600749098e-05
6.50574708393061e-06
-2.10378291770643e-05
-1.86673477035469e-05
-2.40493828659194e-05
-9.95349427491437e-06
-1.27666639642546e-05
-1.61362399043277e-05
-2.4605526090605e-05
-3.82496490600443e-05
-2.60104979623377e-05
-3.60552769606099e-05
-1.5995116304179e-05
-3.61463450311811e-05
4.86047860070458e-06
-1.52943959755345e-05
-2.55356762194339e-05
-1.73729097026916e-05
1.57256875486358e-05
-1.95319408006754e-05
-3.6611568393023e-05
-4.20049061477422e-05
-2.04533992320731e-05
-3.42261579546744e-05
-4.31283887369763e-05
-3.36929964925786e-05
-2.29469040825026e-05
-4.54526091009511e-05
-5.64306056412691e-06
1.06958571776707e-05
-1.02260922256671e-05
-4.36709577754318e-05
-1.92589574898966e-05
-1.05380998943152e-05
-4.25233080519557e-05
-3.50340254862595e-05
-3.06158884046907e-05
-1.38863464737459e-05
-9.69089628563631e-06
-9.04460794826387e-06
-2.91130070648844e-05
-2.83538694762941e-05
-1.00331530025328e-06
-2.50287072671053e-05
-2.99251679313675e-05
-1.2363967036468e-05
-1.67921129963827e-05
-7.001559402848e-06
-2.37792941464095e-05
-6.32075317420205e-05
-1.16782347651543e-05
-1.33562261757748e-05
-2.48491286454692e-05
-2.31175168172757e-05
7.6089809291242e-06
-1.09319744726931e-05
-1.58013156366887e-05
-1.08529116199619e-05
-1.46740154976991e-05
-2.32206364758424e-05
-2.83887994460015e-05
-1.90377109572406e-05
-8.74254253417594e-06
-1.69016921433381e-05
-1.33674469568707e-05
-3.33998511879382e-05
-1.85840406766588e-05
-1.44679934246593e-05
-1.48354167769508e-05
-2.28344378252933e-05
-1.13399812826926e-05
-1.43040795562799e-05
-3.74895419034223e-06
-2.53464552350508e-05
-2.66424715529192e-05
-3.47940204417783e-05
-2.60970931938053e-05
-1.16055550306466e-05
-2.04703118970658e-05
3.78957639337244e-06
-2.28858457115827e-05
-3.42950222415321e-05
-1.16884943736576e-05
-2.28567341287131e-05
-1.65267034556176e-05
-1.91215027976139e-05
-2.08883564219534e-05
-7.50126202740257e-06
-9.42488728453871e-06
-4.26249545877337e-05
-2.83136079576102e-05
-2.88048329174727e-05
-8.99764941151933e-06
-2.88056033480391e-05
-4.17557454253718e-05
-2.34624422398954e-05
-1.89365947290934e-05
-2.56915950846962e-05
-2.05154264208019e-05
-2.53530355456831e-05
-2.27884877150673e-05
-1.51634582026386e-05
-4.07354327209604e-05
-1.93734002460002e-05
-3.1078483065019e-05
-2.61196527693245e-05
-1.42114524853966e-07
-1.86779631886927e-05
-7.80897065026071e-06
-1.11565421740031e-05
-2.37554784971535e-05
-2.70794059237927e-05
-4.75112731731693e-05
-3.91956361022077e-06
-4.37080914824816e-07
-2.85356339726997e-05
-4.50222399549924e-05
-2.20169288234878e-05
-2.53924529935652e-05
-5.71606865029772e-06
-1.41448885841609e-05
-5.37344449261375e-05
-3.92420443580604e-06
-3.47524525266279e-05
-2.66799105105092e-05
-1.08126261213597e-05
-2.8493131279094e-05
-3.08810640276796e-05
-2.16412191149378e-05
-3.79351250454053e-05
-3.79677203922506e-06
-3.56054263114179e-05
-1.85178686342699e-05
-2.84473157392846e-05
-1.77610144289753e-05
-1.64541210438432e-05
-1.9761316212501e-05
-2.21281436986813e-05
-1.82052387381606e-05
-6.79210468342896e-06
8.13407844012308e-06
-1.8957322539839e-05
-4.08023814801554e-05
-4.54828947140095e-05
-1.35854221569186e-06
-1.70732780488288e-05
-2.34990453521665e-06
-3.33439432923366e-05
-4.08731803292363e-05
-1.78682361444321e-05
-3.4479711904709e-05
-2.03805903167555e-05
-3.29023339099432e-05
-2.09882152301424e-05
-1.9810855516009e-05
-2.44757907058366e-05
4.64018676196729e-06
-5.31585310695584e-05
-6.75595334350649e-06
-1.43637907972781e-05
-2.24623927813382e-05
-7.89977439241545e-06
-2.55063239348659e-05
-3.90069870130108e-05
-7.80287815602891e-06
4.07073658353764e-06
-5.31892547046734e-07
-1.38037921000581e-05
-1.50113374534113e-05
-2.88232606379236e-05
-2.99651718518536e-05
-1.55659996341986e-05
-3.31709170306734e-05
-4.37541052810789e-05
-3.27732743843864e-05
-1.29524639312475e-05
-2.38429606275791e-05
-3.12612952233587e-05
6.36948132226992e-07
-1.69483491472975e-05
-1.78934124158474e-05
-1.29068720219674e-05
-1.05248986516018e-05
-3.53844515616828e-05
-1.77977682797831e-05
-5.03617416559812e-06
-2.47961258639584e-05
-7.84336513604484e-06
-4.6054544512507e-05
-2.11998469772248e-05
-5.43159119055658e-06
-3.14629298829236e-05
-1.62236775374307e-05
-1.83331583296571e-05
-4.07622767335e-06
-1.82430818160793e-05
-2.71749079707511e-05
-1.41433907919963e-05
-1.68256035155987e-05
-9.24582451247689e-06
-1.30580134787534e-05
-1.61519289450624e-05
-2.27055967232934e-05
-1.03758714872781e-05
-1.12925227615445e-05
-2.10895113992426e-05
-2.17415156181281e-05
-8.35026008653336e-06
-4.14065714597001e-05
-1.44109915478148e-05
-1.75552262871519e-05
-2.99965414401766e-05
-9.36821875132833e-07
-3.30310537720043e-05
-2.52432350339597e-05
-2.38513933997639e-05
-1.41223355390699e-05
-3.30783018123371e-05
-2.00287842872703e-05
-1.48282949436723e-05
-4.28755922986495e-05
-2.50777928595276e-05
-2.04243910338849e-05
-1.03307900566055e-05
-5.76852918827328e-06
-1.47752229309777e-05
-1.99718176914083e-05
-3.17321352561365e-05
-3.03744799019181e-05
-4.2779856128323e-05
-2.79899993182648e-05
-3.04200458399983e-05
-2.89705625103558e-05
-7.3351565935117e-06
1.9138737618706e-06
6.72705590713516e-06
-4.38378962361147e-06
-4.3727250765998e-05
-2.08146026454749e-05
-1.57568733107523e-05
-3.11838813955894e-06
-4.37181825092797e-05
-2.40990687663889e-05
-7.07826554258605e-06
-1.21055430596767e-05
-3.79081662630007e-05
-6.37731876466878e-06
-6.77799384887596e-06
-3.0085999899133e-05
-2.50144484920791e-05
-3.08309235669042e-05
-1.77496582821087e-05
-1.91457297118107e-05
-2.43595213031284e-05
3.02972868734626e-06
-3.40914025725426e-05
-5.25986145795118e-06
-1.3146547472111e-05
-2.05515565029045e-05
-1.43293243531064e-05
7.32739157182197e-08
-2.3947592877527e-05
-2.23495483198553e-05
-1.21091135194031e-05
-4.19725718403404e-05
-1.62266756595255e-05
-3.11951402121848e-05
-6.41653674834892e-06
-2.5739172183139e-05
-1.53602786397261e-05
-3.52468422410368e-05
-1.45644461433127e-05
-2.64006759941664e-05
-1.57780316137862e-05
-8.3571441138123e-06
-1.62039637301807e-05
-1.10813456343209e-05
-3.32878276564715e-05
-4.19256508033514e-05
-1.54227657674944e-05
-3.34230939277327e-05
-1.18511780851059e-05
-3.64232873184029e-05
-3.30715675233778e-05
-3.31863532965407e-05
-1.66856802796476e-05
-1.65974148148937e-05
-3.99622330608701e-05
-4.90809370508511e-06
-9.86829800056893e-06
4.12583454309454e-06
-3.48156138384947e-05
-3.55677036655042e-05
-2.86510615045828e-05
-2.01264253922146e-05
-1.59370355839884e-05
-1.84402007793599e-05
-2.0418326383972e-05
7.76089055705524e-06
-2.65670947684244e-05
-1.54663957019875e-05
-1.99452347816199e-05
-1.28938509375558e-05
-2.51526078522629e-05
-2.827105516789e-05
-2.21583525531382e-05
-1.87633885451664e-05
-3.50552090758538e-05
-1.33571371274969e-05
-3.22993282281125e-05
-2.57643630641431e-05
-1.65082762900386e-05
-2.04026712899789e-05
-4.43302842584855e-05
-3.00064297637876e-05
-1.11801119410474e-05
3.82604915209245e-06
6.11122986040178e-07
-2.38202186972125e-06
-3.03856846157985e-05
-1.68994118945206e-05
-2.12631315507707e-05
-1.43999780960155e-05
-1.78543578825264e-05
-2.46008163256688e-05
-1.43364372830959e-05
-4.17493969032739e-05
-4.14527843455408e-05
-5.15689953719953e-06
-1.13528751524738e-05
-2.88370186037861e-05
-2.31735937226314e-05
-2.73169783721956e-05
-1.08909291534349e-05
-2.12765220471888e-05
-3.81790313159971e-05
-4.29787426282962e-05
-4.22925237114528e-07
-2.7569848894557e-07
-3.420632588881e-05
-2.54784774839193e-05
-1.91480693627082e-05
-8.77656005275577e-06
-2.02940743369501e-05
-2.24962460358103e-05
-2.12293328610435e-05
-3.13784944512333e-05
-4.69301421555153e-05
-1.88054551369838e-05
-1.33145991833211e-05
-5.12844856534387e-06
-3.94849331867123e-05
-3.76211262040738e-05
-1.65806470232116e-05
-1.93579669438434e-05
-1.30255561053693e-05
-7.67523607269657e-06
8.83416711726157e-06
-3.34324525851396e-05
-3.33667944246033e-05
-2.48982244899295e-05
-2.16794688970391e-05
-2.51977503044016e-05
-2.3086046222772e-05
-1.85227259834609e-05
-2.56963395221147e-05
7.07361051591195e-06
-1.18770219814255e-05
-3.37710902261225e-05
-1.00198290904548e-06
-1.1142296541533e-05
-2.64331700062447e-05
-5.13543051129057e-06
-2.59746001826959e-05
-1.68435151647396e-05
-2.61914616732583e-05
-1.57185371623092e-05
-1.39534157675359e-05
-8.97071970238346e-06
-2.68846582854678e-05
-1.58560171568027e-05
-2.96435744996308e-05
-3.47830842606658e-05
-2.97801642476945e-05
-3.30235910024733e-05
-7.18704180830334e-06
-3.29280453741339e-05
-2.7746435062706e-05
-5.4920548372868e-06
-3.45304219925025e-05
-1.96230059751607e-05
-2.26534528482466e-05
-4.99777254963685e-07
6.55457904589578e-06
-1.18544385013559e-05
-2.77738262543221e-05
-1.0396786433682e-05
-1.99647512751415e-05
-3.00371020615733e-05
-4.86790480179501e-07
1.08117202951466e-05
-1.49288596767091e-05
-3.44725802026343e-05
-8.06888536686337e-06
-1.9224354788274e-05
-2.54291035241356e-05
-2.4072604661955e-05
-2.10327060666091e-05
-5.79275820296097e-06
-1.78716703992507e-05
-2.46211622576671e-05
-2.43219153217326e-05
-4.03617825740644e-05
-3.39019089652005e-05
-1.75395557469271e-05
-2.14213948987378e-05
-5.88381848048898e-06
-2.02980440111577e-05
-1.66317059199181e-05
-2.3843745790764e-05
-1.692616001262e-05
-1.79647112275488e-05
-2.98786925229663e-05
-9.93705667717356e-06
-1.20983004179632e-05
-9.64731286941834e-06
-9.3479722348515e-06
-5.83839032704682e-06
-2.52432396496575e-05
-1.614563203399e-05
-3.46581041107348e-05
-2.50923459206183e-05
-1.42761248140769e-05
-1.44045311849929e-05
-3.38445187817264e-05
-3.67274756385948e-06
-2.19164657455253e-05
-1.92679366842212e-05
-4.06439668156757e-05
-5.12363372980187e-05
-3.39450477352677e-05
-3.00713041801375e-05
-2.04556641191947e-05
-4.10258904808207e-05
-1.63596818837615e-05
-2.67706949510873e-05
-1.97398498440355e-05
-4.97175502994926e-06
-9.51383808721308e-06
-2.80154943924771e-05
-1.77039938278649e-05
-4.38926972491743e-06
-1.16217400891634e-05
-7.54119030413848e-07
-3.28414819150754e-05
-6.10475230871643e-06
-2.4547637750523e-05
-2.14009409995672e-05
-2.99996323539107e-05
-9.0958061461754e-06
-1.85263233690588e-05
-2.19458701915386e-05
-3.35801085436874e-05
-1.60998739644749e-05
-2.04005913077868e-05
-2.09751781709184e-05
-1.72197080066039e-05
2.70854711107538e-06
-1.68176204030087e-05
-9.60559485294586e-06
-2.46866864045255e-05
-5.04144185213105e-05
-2.20017431638528e-05
-1.97839437118493e-05
-7.51051713835979e-06
-2.26296637778086e-05
-1.87480743649654e-05
-1.21152437679433e-05
-2.52559344949826e-05
-2.47778778203306e-05
-3.25137430156595e-05
-2.83837089753576e-05
-2.41656209580491e-05
-1.94008097926816e-05
-1.93722887825078e-05
-2.54148156855661e-05
-6.24673547654608e-06
-1.85987452568979e-05
-1.86968130888037e-05
-3.94549259312599e-05
-1.72780900617422e-05
-1.70377773646894e-05
-2.63483794942784e-05
-2.42257916787146e-05
-2.8908414296951e-05
-2.81937177996996e-05
-7.65151983314695e-06
-1.04056290665539e-05
-7.88979857530016e-06
-2.46239514599787e-05
-1.94676566830925e-05
-1.5682831243479e-05
-1.16428214659088e-05
-1.23768918878246e-05
-2.46242662698911e-05
-2.36099774950841e-05
-2.93424267636354e-05
-3.04057818662254e-05
-2.4224624159522e-05
-3.28780285337708e-05
3.72051986685114e-07
-1.84402059647105e-05
-1.05005594437654e-05
-1.83133006458163e-06
-2.60970803409949e-05
-2.49916853668549e-05
-1.52865477916336e-05
-3.32560368232347e-05
-1.64720647963157e-05
-2.79331977397602e-05
5.90827708288869e-06
-1.30719282447543e-05
-3.59778779818444e-05
2.93242088914357e-08
-5.44094992085699e-05
-3.03875904344013e-05
-1.95164153091574e-05
-1.15881451772684e-05
-1.91387356336819e-05
-2.52399630417466e-05
-1.82783404193575e-05
-3.99027354013365e-05
-2.50751544769568e-05
-2.97103162285978e-05
-3.76922543409882e-05
-3.76543891627483e-05
-3.6863499914226e-05
-6.2682648540157e-05
-1.93760691551688e-05
-1.05395355014357e-05
-1.97168234055477e-05
-5.62030784798753e-06
-1.31450000157048e-05
-3.85476581332866e-05
-1.27443410747603e-06
-8.02097888998847e-06
-2.8508075618286e-05
-3.46456750825805e-05
-1.49764411033706e-05
-3.70723901211907e-05
-3.19464617532884e-05
-2.07433618444595e-05
-1.26047208240593e-05
-3.75362645907278e-06
-1.49554813815238e-05
-2.34034292360673e-05
-3.30667594409407e-05
-5.56217456807976e-06
-8.91433727590217e-06
-1.40719123459062e-05
-6.11559640954281e-06
-1.250876609972e-05
-1.38053925908808e-05
-1.71482872658133e-05
-3.53371529991244e-05
1.32121079313068e-06
-2.45464803761272e-05
-2.06193608033019e-05
1.61511546583295e-06
-2.77762555290687e-05
-4.51173938358823e-05
-1.69570823146125e-05
-4.64772316168926e-05
-3.41089528379467e-06
-8.04998926856108e-06
-2.01541765430295e-05
-3.05008433101335e-05
-1.91316608150881e-05
-2.20117370377712e-05
-2.77325923924341e-05
-2.142068907231e-05
-2.05707095383541e-05
-1.29372390882298e-05
-2.99345602386794e-05
-2.71739588903404e-05
-3.66631224629198e-05
-2.93217966887417e-05
-1.84971949346629e-05
-1.56876721847043e-05
-1.29023277892962e-05
-1.7516266290935e-05
-4.81543321744497e-05
-2.00511331416951e-05
-9.63106390592568e-07
-1.65375076791741e-05
-2.57053921750674e-05
-3.13997159765422e-05
-1.76942075922121e-05
-2.81289272552366e-06
-2.13983176208617e-05
7.76878878750149e-06
-4.10629940967871e-05
-1.24260231824984e-05
-3.46569568578577e-05
-2.12617977325138e-06
-2.54913633435938e-05
-4.21825902142499e-06
-3.17661030793253e-05
-1.74747542463309e-05
-4.93088380343638e-06
-5.65902172423749e-06
6.86655275749085e-06
-6.48588297006418e-06
-1.25945046981324e-05
-3.34068901700979e-05
-1.28216591135305e-06
-1.10702363764501e-05
-3.66050129458117e-06
4.77820806024561e-07
-9.17621627098708e-06
-1.07050291781269e-05
-2.86854196542617e-05
-3.76788249978616e-05
-1.79408371638636e-05
-1.17625250835129e-05
-3.37043922471699e-05
-1.57989244629178e-05
-2.91904418671965e-05
-1.77591383020961e-05
-1.31316709763094e-05
-8.19485095058255e-06
-1.07224093397341e-05
-1.45474775799694e-05
-8.61300338232571e-06
-2.12168080384226e-05
-2.86089986344205e-05
-7.39728565540561e-06
-1.21931269749963e-05
-4.9419634174699e-05
-7.44137627179948e-06
-3.55859453238819e-05
-3.17317694157588e-05
4.24226108302069e-06
-1.33926502533977e-05
-3.12155976267944e-05
-1.79468502556373e-05
-3.25145179837668e-05
-3.03245334981007e-05
6.67697745970331e-06
-7.93652790007579e-06
-2.01140510087227e-05
-4.13904411829688e-06
-9.78998431570878e-06
-3.04933164348581e-05
-2.66589659279197e-05
-1.06503304488448e-05
-2.62740661247753e-05
-3.2605103403999e-05
-1.21656173678015e-05
-2.73944968164018e-05
-2.47243329363803e-05
-2.55021013266507e-05
-9.59268932576507e-06
-2.06132201052403e-05
-1.20860856167562e-05
-1.84992028939506e-05
-3.46656018446642e-05
-2.79145241755692e-05
-2.86619597886705e-05
-8.38689749857643e-06
-1.18554461502666e-05
-2.96956531105559e-05
-3.17527034366294e-05
-1.62826787021571e-05
-1.5237846898168e-05
-1.89553187489404e-05
-1.4046918071492e-05
-3.25401908442601e-05
-2.0483670015626e-05
-1.87398505317933e-05
-1.70469452684731e-05
-1.95975498096278e-05
-2.35233873469026e-05
-1.74928347101992e-05
-3.78067780904215e-05
-2.03972969981271e-05
-2.16201785032837e-05
-2.42424388900372e-05
-4.39620014581201e-06
-2.44341751348221e-05
-1.44928876630837e-05
-2.73695131373535e-05
-1.30102098615518e-05
-6.11826643388449e-06
-3.70201023041034e-05
-3.50390216880487e-05
-2.59650740841911e-05
-1.62190060917128e-05
-8.3165861112388e-06
-5.60428764145822e-06
-3.50713735154113e-05
-4.62971323847263e-05
-1.69406894545403e-05
-1.18196576738567e-05
-1.98548613391852e-05
-2.33128928919063e-05
-4.07427357056324e-05
-1.05951279083936e-05
2.26349219221592e-06
-1.26863627630807e-06
-2.70617948745165e-05
-3.25011463293015e-05
-1.30178781842102e-05
-2.01974164239941e-05
-2.30946768484801e-05
-2.81531873023891e-05
-3.19389863071479e-05
-2.70754268746803e-05
-2.52682577432353e-05
-3.65846500247773e-05
-1.41230614557186e-05
-4.98633716023805e-05
-6.9011786210776e-06
-8.34535204445028e-06
1.09672112627159e-06
-2.49499655734392e-05
-1.53959658127409e-05
-2.65394578765894e-05
-2.09339305773648e-05
-3.04647305522287e-05
-1.21210144790242e-05
-2.88614833408901e-05
-2.43420356195686e-05
-3.14526844660306e-05
-1.54792380499947e-05
-4.20321465586835e-05
-4.86533821353254e-05
-1.81159775095651e-05
-1.89119708997201e-05
-3.63105969881746e-05
-1.430819013004e-05
-9.67455563566372e-06
-1.17740857599897e-05
-3.16608921170645e-05
-1.28975033895866e-05
-2.9161300948295e-05
-2.78698786809306e-05
-2.27201348732437e-05
-2.49963014772361e-05
-1.29452833650241e-06
-4.32179793781615e-05
-2.14794451298207e-05
-7.67635151416722e-06
-1.82510261865336e-05
-1.21318133746655e-05
-1.02885223905251e-05
-1.00461292708646e-05
-1.16855997068322e-05
-3.36088499343914e-05
-4.32857781509635e-05
-1.85303574228414e-05
-1.67124548810562e-05
-1.7047614193192e-05
-1.82337816824022e-05
-2.42262699565059e-05
-1.24134940696878e-05
-1.420249046726e-05
-1.23876193742497e-05
-2.13762386637363e-05
-2.65096703366827e-05
-4.21739394091921e-08
-2.66163876159641e-05
-3.28985402206104e-05
4.75873071569173e-06
9.3798085208089e-07
2.20034508972543e-06
-2.75407369602882e-05
-9.51258160921959e-08
-4.82065392733777e-05
-4.98042090963144e-06
-3.17330209763752e-05
-1.06785317194074e-05
-1.97240339639742e-05
6.87247615880688e-06
-1.83750391474058e-05
-1.56196021421965e-05
-1.42317115379692e-05
-1.81731637390608e-05
-2.63754892428477e-05
-2.21135445094096e-05
-1.93170467869118e-05
-3.42125291543506e-05
-3.30616379889854e-05
-3.09107697446633e-05
-1.09924052868553e-05
-1.60061611615401e-05
-2.05881526291881e-05
-3.66714530632806e-05
-1.09703864011833e-05
-2.12953744224813e-05
1.0566334379914e-05
-1.76316617538342e-05
-1.17823570371002e-05
-2.72643571814325e-05
-9.01044148737885e-06
-1.37353520517074e-05
-2.35369429215912e-05
7.4941623565437e-06
-3.47346073080788e-05
-1.94699205573362e-05
-3.66747760464196e-05
-2.77468765034805e-05
-2.79172703301076e-05
-3.25783937248767e-05
-1.46195595028252e-05
-2.5218873293832e-05
-2.44844010655834e-05
-1.44867504158673e-05
-2.5220347668991e-05
-7.74823351044651e-07
-6.67905155775542e-06
-1.64616397447936e-05
-3.06062311565303e-05
-3.53941023033739e-05
-3.66522528908583e-05
-3.28445227333413e-05
-1.54024295539185e-05
-2.17829579279585e-05
-1.17102999955267e-05
-1.74553755340713e-05
-2.05506383071337e-05
-3.3492233283131e-05
-2.74440852332041e-05
-1.31848892423184e-05
-4.73443277307735e-05
-1.95429955979629e-05
-2.75546545405132e-05
-8.91662295013195e-06
-1.61114383990828e-05
-2.08946611610152e-05
-2.56512185390053e-05
-1.2264796698253e-05
-2.58835049697795e-05
-2.04099005434122e-05
-2.04212594051533e-05
-1.81712231193592e-05
-3.05727360066988e-05
-2.47931274620498e-05
2.34015485462757e-07
-2.33613456876328e-05
-3.02220575972886e-05
-2.15797263709899e-05
-2.47043897065921e-05
-1.1783962367138e-05
-1.30463526810642e-05
4.72448107416106e-06
-6.11284162658124e-06
-2.5799814977849e-05
-5.2244145214331e-06
-3.37196099465886e-06
-1.37701370264545e-05
-1.59695371787132e-06
-4.3570989946753e-05
-1.75434174982586e-05
-4.25190399629781e-05
-1.27359404388432e-05
-1.73653079349064e-05
-4.40148069816851e-05
-1.54405463040186e-05
-1.75784716547768e-05
-1.99167711130543e-05
-1.87654800893856e-05
-1.6657363430319e-05
-2.76193942821226e-05
-2.73688940355071e-05
-1.30404670440281e-05
-2.92037326556582e-05
-2.63883967860116e-05
-2.47513374178163e-05
-5.66318351064775e-06
-2.92183335647231e-05
-2.62988909873804e-05
-3.12801211266971e-05
-1.30862378935286e-05
-1.66011809439062e-05
-2.60576151350074e-05
-3.97954394773139e-05
-1.22418264458417e-05
-2.73262812291274e-05
-1.52536755325818e-05
-8.21142534969793e-06
-3.84409178962755e-05
-2.04829278097261e-05
-1.40850254455626e-05
-6.27527329516819e-06
-4.00909440875586e-05
-3.60180419807925e-05
-1.40059409161666e-05
-9.3664916956099e-06
-2.23644998681426e-05
-2.02057421272232e-05
-2.23334080114526e-05
-1.40943335530608e-06
-3.45973858446031e-05
-2.2706634263939e-05
-2.1656875530952e-05
5.40549564943962e-06
-3.60706055584245e-05
-5.88190165666954e-06
-1.84829437911912e-05
-4.58077462007039e-05
-2.41492250260661e-05
-3.04566878745868e-05
-2.76794317185451e-05
-1.08373653501243e-05
6.83374359460076e-06
-2.60110047284402e-05
-1.89411841647934e-05
-1.97137469122987e-05
-1.21130075286591e-05
-3.59916411038876e-05
-2.13386977491817e-06
-2.37044555841583e-05
-2.18848932552522e-05
-1.71884785113039e-05
-3.78807195496192e-05
-1.03421256124516e-05
-1.44210525676611e-07
-1.42230790451228e-05
-2.02938594112411e-05
-3.31410637114374e-05
-2.8342696898209e-05
-2.46896226284814e-05
-1.59254583185216e-05
-9.35539323523166e-06
-1.96113636959441e-05
-3.05589505361044e-05
-1.87464042672371e-05
-1.00059184930556e-05
-8.61534167141124e-06
-1.07870508411609e-05
-7.71627797242035e-06
-3.81002950356382e-05
-1.59892219442619e-05
-4.24746243646582e-06
-4.41447357178156e-05
-1.2131225446581e-05
-2.79350109764772e-05
-1.15788670133934e-05
-1.47682335804395e-05
-2.48471486232097e-05
-1.06280493807793e-05
-2.34214049948614e-05
-1.54499744135767e-05
-2.61673088322628e-05
-4.8987990068371e-05
-1.19493503857222e-05
-1.48359924799004e-05
-2.2015333557401e-06
6.30578500559322e-06
-1.04216675759193e-05
-2.39059523441858e-05
-8.7500594415127e-06
-3.22428794051482e-05
6.82077913844478e-06
-6.71660534697311e-05
-4.13020245802612e-05
-2.81947289419896e-05
-3.82414790356666e-05
-8.77334939009135e-06
-3.70452695488158e-05
-2.01869366370356e-05
-3.3383232658349e-05
-3.0003045557303e-05
-1.226927045778e-05
-1.69342271049881e-05
-1.28486356546789e-05
-1.19116834505847e-05
-2.14470019270876e-05
-1.48514931709401e-05
-2.62039115335284e-05
-6.94430132069432e-06
-3.28339564745006e-05
-7.91680744717113e-06
-3.57047337531752e-05
-1.81754783442118e-05
3.13287919079517e-06
-2.18043705430277e-05
-3.56788169144593e-05
-4.42073604446595e-05
-2.70574742693423e-05
-1.93765149766488e-05
-2.51908603498404e-05
-2.90986963264072e-05
-2.04591441551524e-05
-6.04541165029389e-06
-3.34982896271537e-05
-1.51905365605253e-05
3.27282753662234e-06
-7.65390057066824e-06
-2.7663328520452e-05
-1.42922325130348e-05
-9.41999200452111e-06
1.14837455009986e-06
4.19028136693128e-06
-2.54956748928387e-05
-2.79446076187985e-05
-1.38576478770595e-05
-1.90280127786329e-05
-2.52711298693826e-05
-1.86161543457406e-05
-6.33174364279487e-06
-1.74953034351943e-05
-3.13419477582467e-05
-2.55087038911833e-05
-3.03025712266885e-05
-1.79266551502193e-05
-2.19796272587988e-05
-9.67651586770866e-06
-1.11335200417761e-05
-2.07437507573623e-05
-1.82311994854382e-05
-1.06703940749832e-05
-4.03281298324894e-05
-1.72949254548831e-05
-4.54674184515504e-06
-1.80559167360932e-05
-1.6823379224567e-05
-3.34774717513991e-05
-5.53095699053887e-05
-1.67861500250419e-05
-1.07111190232767e-05
-5.70445859355707e-06
-1.99883199645131e-05
-1.42283085592726e-05
-1.43684022448406e-05
-3.10603618957805e-05
-2.05485551956731e-05
-3.13035966787328e-05
-2.33799409616983e-05
-1.63708450347339e-05
-1.37541932947818e-05
-1.20501944030233e-05
-6.53597759585048e-06
-2.02776556866998e-05
-2.0372384763617e-05
-1.94017364750141e-05
-3.05722676796937e-05
-8.03971848801316e-06
-1.59488234319892e-05
-3.9848790688167e-05
-2.64644916255855e-05
-4.1502771494544e-05
-2.62522638548248e-05
-1.67304726812885e-05
-1.94175852740247e-05
-1.95292127966949e-05
-1.43852626640288e-05
-3.49003096359268e-05
-3.54752601234221e-05
-1.74170797138416e-05
-2.47298053151778e-05
-2.49111252037027e-05
-2.13694399140445e-05
-2.31601159539805e-05
-2.66938224191692e-05
-2.44196476450552e-05
-3.44164339604998e-05
-3.56102628666093e-05
-2.79633894427767e-05
-6.63532041060833e-06
-2.50943586139702e-05
-9.49233626455846e-06
-3.24803676668216e-05
-3.78833164894812e-05
-2.42238679429179e-05
-6.19343041233502e-06
-1.40514222448741e-05
-1.7971902523286e-05
-2.76182278363435e-05
-2.23399510576982e-05
-3.7536279211545e-05
1.11069227462009e-05
-3.08452376321228e-05
9.11028178672908e-08
-3.20211497820969e-05
9.05817771696056e-06
-7.04812799799279e-06
-1.3064559367585e-05
-3.61431182297083e-05
-1.53552912408003e-05
-1.91518992565847e-05
-1.21702827208487e-05
-3.97526062511896e-05
-1.84862275355485e-05
-2.76574188514373e-05
-1.28057464118053e-05
-2.15295701441371e-05
-1.45221315608015e-05
-1.99190293846623e-05
-2.53352317459757e-05
-3.80661531730484e-05
-3.74753310860486e-06
-3.3020171912813e-05
-2.36596597233877e-05
-2.98895022892125e-05
-2.45859678917168e-05
-2.68847075748839e-05
-1.59342687643222e-06
1.09416120559941e-06
-3.08827878760592e-05
-3.39774098523489e-05
-1.55397775789457e-05
-8.81706541127753e-06
-3.49705147430738e-05
-4.44806556833919e-05
-2.83740548235224e-05
-1.7833402843732e-05
2.87051850278278e-07
-1.84118371545297e-05
-2.74855342663687e-05
-1.3140757208479e-05
1.29082829825345e-06
-2.70166382380154e-06
-1.72619924896093e-05
-1.96578942660638e-05
-2.06020157848999e-05
-2.9078375345829e-05
-1.74864649425478e-05
-2.19975272154697e-05
-2.86763072182169e-05
-1.96268683440119e-05
-1.09326644175399e-05
4.47306031325648e-06
-3.00259963279601e-05
-1.71106884299459e-05
-2.23914040031018e-05
-3.5050409487469e-05
-2.52456045013538e-05
-3.03403099404173e-05
-4.54405075856497e-05
-2.5132335260934e-05
-2.89438928387183e-05
-3.80565959475552e-05
-1.42442062613759e-05
-1.46320588130377e-05
-4.92590022049611e-06
-6.3335475488582e-06
-1.82850723993397e-05
-2.16458341465853e-05
-3.58269784922804e-05
-5.20344417568512e-06
-3.2694332803993e-05
-1.21440036525666e-05
-2.38775186151594e-05
-7.97483827904433e-06
-3.22868578426591e-05
-3.28627719880154e-05
-2.5445647577285e-05
-1.44417064660007e-05
-2.27812764773592e-05
-3.47198998564611e-05
-2.93436262979984e-05
-7.54957341943775e-06
-3.66271053701623e-06
-2.77808673813037e-05
-1.88320005736295e-05
-2.4803310402245e-05
-2.0538179032501e-05
-2.08512293819332e-05
-3.26971595283602e-05
-1.64171068928503e-05
-1.55265223250633e-05
-1.58317050851522e-05
-2.02380937930898e-05
-1.45724657850729e-05
-2.66509769227483e-05
-1.9169812866229e-05
-2.16901258705423e-05
-2.18918975392697e-05
-9.10275102544194e-06
5.0874654798456e-07
-1.81369860804005e-05
-3.7106526413749e-05
-1.79534294545789e-05
-2.81880534916339e-05
-3.88992020683902e-05
-2.77217218840482e-05
-1.78437225788411e-05
-1.32161065757185e-05
6.25550639078925e-06
-3.47250390349685e-05
-2.36283915912973e-05
-1.82056083657096e-05
-3.12871345881743e-05
-1.81147232677945e-05
-7.85633802911248e-06
-9.17844527892403e-06
-2.01932397645201e-05
-1.1259836361081e-05
-2.45722985292421e-05
-1.28746577721908e-05
-2.77789506636543e-05
-2.80097700376709e-05
4.60761200934865e-06
-1.35834833508062e-05
-1.69503074672814e-05
-2.16869984838201e-07
-8.27246070059668e-06
-2.72269970244902e-05
-1.26086808393417e-05
-4.24787798658273e-05
-4.05707202709831e-05
-1.21572188131795e-05
-1.84002704632903e-05
-3.00070875018163e-05
-2.227081871572e-05
-4.84552640888934e-05
-1.80505254686718e-05
-1.99126871686448e-05
-1.42300606932309e-05
-2.27881323411929e-05
-1.90160202701681e-05
-2.301266606324e-05
-1.01974729118501e-05
-2.30983288809798e-05
-1.72198364282764e-05
-1.45487729663937e-05
-3.1094765479812e-05
-1.98095218397026e-05
-9.62536015459547e-06
-1.97735321717606e-05
-2.18891879696711e-05
-2.81622301963861e-05
-4.4988511792186e-05
-7.72635495060556e-06
-3.27208331524138e-05
-2.27442024000549e-05
-2.23571913253518e-05
-1.62518416895057e-05
-1.72630732990155e-05
2.71683235967595e-06
-2.01177204594877e-05
-4.31103117144733e-05
-1.03960786080659e-05
-4.16130907648093e-06
-3.12976355500819e-05
-2.2360983887486e-05
-4.81308740471031e-06
-2.80393048841637e-05
-1.1914147837403e-05
-5.425261205545e-06
-3.1328387569677e-05
-2.04016145569293e-05
-3.50102146155795e-05
-1.30472524662355e-05
-1.42137469954211e-05
-1.70363631142893e-06
9.95609312450815e-06
-3.58711030878195e-05
-1.56998760515038e-05
-4.78107323785907e-06
-4.58593938742378e-06
-1.15681853680131e-05
-1.88655210236696e-05
-2.75583689329014e-05
-3.79398138527557e-06
-2.90614429144583e-05
-2.94754880399972e-05
-1.97865408470535e-05
-1.97308053331153e-05
-1.50965161255287e-05
-4.41630034520015e-05
-7.75532280684843e-06
-7.80126865329643e-06
-2.17393619252228e-05
-2.00266826871689e-05
-9.02685159058175e-06
-8.59874499958943e-06
-3.84050481284256e-05
-1.79823389744728e-05
-2.53286871376454e-05
-1.93840203454683e-05
-4.24696065991762e-05
-3.05215779696629e-05
-1.79504787925306e-05
-2.93231404334544e-05
-9.59107685521072e-06
-1.91150295560999e-05
-2.81306988214707e-05
-2.63463984262456e-05
-1.45964085439597e-05
-1.20661446884192e-05
-1.53962101404518e-05
-2.55184555972049e-06
-3.40822411829168e-05
-2.95601266827032e-05
-1.10363966073236e-05
-4.26270927376844e-06
-5.45283033996775e-06
-2.33878208682782e-05
-2.78141205038477e-05
-2.84941559552715e-05
2.51903250048133e-06
-1.73999632374512e-05
-4.3655534983586e-05
-1.47122942984486e-05
-2.52680262440237e-05
-2.82414855766731e-05
-1.78948174179035e-05
-3.2660507263317e-05
-3.74395294760176e-05
-9.98822942692079e-06
-9.43772743973849e-06
-2.85542663182373e-05
-1.76328151228766e-05
-1.81634060291862e-05
-2.87655162713465e-07
-1.61332011592811e-05
-1.08805962262167e-05
-1.2737390357295e-05
-1.69323959084027e-05
-4.16228261073901e-05
-3.74310209006422e-05
-2.0182041852075e-05
-1.72493358090438e-05
-1.89485246102681e-05
-1.41120154372813e-05
-1.0881830257291e-05
-2.14396935546554e-05
-1.96657982250817e-05
-1.6069106067983e-05
-1.8548515310694e-05
2.51714591097548e-06
-1.90039493314563e-05
-1.17420305164821e-05
-3.1463637992962e-05
-2.74224639421764e-05
-3.79964770255174e-05
-2.66940269345749e-05
-4.54648826648833e-05
-2.8090892256125e-05
-3.63181680291869e-05
-2.85898297064445e-05
-1.67773760510994e-05
-2.72333978964951e-05
-2.62753855114247e-05
1.1334145909859e-06
-1.61040534487573e-05
-1.55636054461394e-05
-2.41515701863477e-05
-2.87185842236288e-05
-3.90758136944594e-05
-2.68093322903822e-05
-1.99630859698543e-05
-1.20753548675147e-05
-4.42874096185752e-05
-2.94381046069246e-05
-1.20962620043253e-05
1.14301837015182e-06
-2.69332253437294e-05
-2.7125721703554e-05
-1.1291711096999e-05
-2.80120713996726e-05
-2.81182386894926e-06
-3.39776737501022e-05
-2.59445434270373e-06
-2.43363587264251e-05
-1.21344351648518e-05
-1.73611814406796e-05
-3.19612248500764e-05
-2.21943971223957e-05
-1.42779803368612e-05
-1.89305868013643e-05
-1.42321062457374e-05
-2.43814811779752e-05
-1.09262910852221e-05
-2.87292242833258e-05
-3.65448796953697e-05
-1.43980179222234e-05
-2.99646798992267e-05
-2.17842874262043e-05
-2.69115975851334e-05
-4.53655616742556e-05
-4.30957335648573e-05
-1.90791554418656e-05
-1.28632618078536e-05
-1.02571636316568e-05
-1.11968792907193e-05
-3.12331377369138e-05
-1.43035259545364e-05
-2.32440192311095e-05
-2.63643275717965e-05
-2.30646750901464e-05
-2.18327253295923e-05
-9.28355208277828e-06
-3.4030367739083e-05
-1.46359562936135e-05
-3.4932621385433e-05
-3.17623978257661e-05
4.50764128584883e-06
-1.79901887306962e-05
-2.43876603877367e-05
-1.25037002916121e-05
-2.53515220637843e-05
-6.41779918720536e-06
-2.12131373776075e-05
-3.03659905090355e-05
-9.18427849646921e-07
-1.1374552223559e-05
-2.06216434743457e-05
-1.76657519457811e-05
-1.78355326965657e-05
-2.88897824283735e-05
-1.78398201590377e-05
-3.61580337324171e-05
-3.41169180328456e-05
-1.01539976696028e-05
-2.03949614917411e-05
-3.02326315533821e-05
-2.85083222880455e-05
-1.97007329798615e-05
-3.74759789944053e-05
-3.66515123091689e-05
-2.25279647987035e-05
-2.71585626511831e-05
-2.35979133103013e-05
-3.54157641862971e-05
-1.35302028906896e-05
8.82778898993545e-06
-1.23794076730597e-05
-3.93916891356093e-06
-2.36871143695418e-05
-1.90766555959856e-05
-3.75298696498496e-05
-2.47014681856547e-05
-2.43461016369883e-05
-4.49748849656528e-05
-2.49531330960958e-05
-1.06261030612394e-05
-3.75254470899167e-05
-3.74905812994257e-05
-5.92847540237549e-06
-3.8776603840757e-05
-1.28809476832073e-05
1.45772841959816e-05
-3.30441579357501e-05
-2.90561962858441e-05
-4.14188916083817e-05
-2.16856126444147e-05
-2.79012076560119e-05
-1.88853728283609e-05
-2.40407762969532e-05
-1.57027414222454e-05
-2.24498404596367e-05
-1.80261118290538e-05
-1.86257780933577e-05
-3.11705965915548e-06
-3.70824184808436e-05
-2.451466335797e-05
-4.13936990092027e-05
-1.84573119172308e-05
-2.75285854717748e-05
-2.13542216121883e-05
-1.90179976407246e-05
-2.26765556677982e-05
-1.49493805036791e-05
-3.6278869389838e-05
-1.63925491689757e-05
-1.46009183780949e-05
-1.15617904030927e-05
-5.01234797991471e-06
-1.30176236075693e-05
-2.58238042412123e-05
-1.11548380813503e-05
-1.49832911110049e-05
-2.64594535481419e-05
-3.46185928777693e-05
-3.94400355925575e-05
-3.85973911931476e-06
-1.44583521909134e-05
-1.76478995072535e-05
-2.88244022404371e-05
-2.28276202957748e-05
-2.54559905883494e-05
-1.63588462102025e-05
-2.24860253653852e-05
-3.15687627678141e-05
-3.57999905248174e-05
-2.62498121144672e-05
-1.95282327686563e-05
-2.70683614368957e-05
-5.03885680881058e-05
-1.01276103680319e-05
-2.27261195260195e-05
-3.18762993557593e-05
-1.89387098839341e-05
-1.17219299057373e-05
-2.07092306470805e-05
-3.73450593529202e-05
-1.90547661638114e-05
-1.44183704398417e-05
-3.54754827077829e-05
-2.2333221197958e-05
-4.19573905697957e-05
-2.34301430431433e-05
-1.16502015623491e-05
-2.14287030919213e-05
-3.17289565290214e-05
-5.09862269310912e-05
-2.24124968527196e-05
-8.83532343816684e-06
-6.08506016882604e-06
-3.3755028612577e-05
-8.3975057674957e-07
-2.57801409043212e-05
-2.71487772875467e-06
-9.22797051233249e-06
-1.21178025906949e-05
-2.87510951487853e-05
-2.95033654794704e-05
-1.32901820030654e-05
-1.94970397300143e-05
-2.72548916057271e-05
1.02751333331746e-06
-1.26776831223384e-05
-1.7373615150908e-05
-1.35468142377752e-05
-1.94989460191067e-05
-1.81678154663452e-05
-2.85666947139943e-05
-6.51618293615039e-06
-3.69665431467157e-05
