# Supplementary material for: Research on computational propagation and identification of mine microseismic signals based on deep learning
Source: PLoS One. 2025 Oct 22;20(10):e0334641. doi: 10.1371/journal.pone.0334641 (PMC12543183; doi:10.1371/journal.pone.0334641)
Supplement: S3 Data — (ZIP) [file pone.0334641.s003.zip › 000100500002766.xlsx_0.txt_24.txt.txt]

-1.04907705107448e-05
-3.13189878299285e-05
-3.05363441780569e-05
-2.99145223207659e-05
-1.45327801525093e-05
-1.86692450734503e-05
-1.18394280832575e-05
-5.84037880572075e-06
-2.58078290244993e-05
-3.72476112392706e-05
-2.02906239347359e-05
-1.6149116420656e-05
-2.63402561099581e-05
-1.87466181322895e-05
-3.8391180838157e-05
-1.48085583811472e-05
-1.81043471879452e-05
-2.50163227842025e-05
-1.76953249308256e-05
-1.31315539572211e-05
-6.17550724519208e-06
-3.58250934959061e-05
-1.0642022098736e-05
5.75731021760686e-06
-3.46596384626319e-05
-4.07459935400638e-05
-9.65755261464506e-07
-3.16032861633192e-05
-1.96000744788944e-05
-3.29882212337774e-05
-6.46512095242293e-06
7.87528610117277e-06
-3.52987644456668e-05
-2.14962698759232e-05
-3.01506995022087e-05
-1.65094115876672e-05
-2.34095621826692e-05
-3.19497569719512e-05
-2.70217786558853e-05
-1.88929796767526e-05
-2.45716303491055e-05
-3.74035654194858e-05
-1.40054724598224e-05
-2.2834800067239e-05
-1.86732051199719e-05
-1.08542161301589e-05
-1.41013869981183e-05
-3.62463376583027e-05
-2.80273489134249e-05
-2.39031198691668e-05
-1.88320214993782e-05
-1.47365666575554e-05
-7.64132944661442e-07
-2.86179997670426e-05
-1.32627180441148e-05
-1.39787899651019e-05
-1.75399298028756e-05
2.47116703662999e-06
-7.96901834036894e-06
-3.68425752978636e-06
-1.11496508135366e-05
-3.31604633144247e-05
-1.41054813524886e-05
-1.58832343606586e-05
-2.53929214089427e-06
-1.31086142363312e-05
-1.05533957582565e-05
-3.61138508895858e-05
-2.41593145452293e-05
-2.31253366348806e-05
-2.00689820715516e-05
-1.98474751716216e-05
-3.44236391047619e-05
-6.79906816532617e-06
-1.0840058846792e-05
-8.49395965715084e-06
-4.03042177890219e-05
-1.00250671054332e-05
-1.99218248768174e-05
-6.15367229244166e-06
-3.2415834724726e-05
-2.55697386357872e-05
-4.49497389872473e-06
-2.7716187033864e-05
-1.13487027207982e-05
-3.79572743179836e-05
-2.9413314297802e-05
-5.02208242679363e-05
9.49554117146618e-07
-4.03806899945801e-05
-3.75927405740584e-05
-1.96275511480132e-05
-1.95001780737905e-05
2.03712772921616e-06
-2.12456391642148e-05
-2.52677616928148e-05
3.29732978181127e-07
-1.12304758118682e-05
-2.32867095730885e-05
-2.56137439269546e-05
-3.63104720254913e-05
-3.44758115229043e-05
-2.40200279417963e-05
-3.68568529586055e-05
1.01257521369469e-05
3.61334237262491e-06
-2.03464226516472e-05
-3.936622443794e-05
-2.28419810522495e-05
-1.78426650715558e-05
-3.41510249483481e-05
-2.72972098787212e-05
-2.3623599227866e-05
-3.11607455225881e-05
-1.903912337481e-05
-1.1333023220248e-05
-4.31651771047065e-06
-1.57258245392806e-05
-2.56954450728958e-05
1.01203814951996e-06
-1.1222576112157e-05
-2.12074968336436e-05
-2.33467563930503e-05
-4.48415295508717e-05
-3.64149153170414e-05
-2.01551304724253e-05
-3.5208978686968e-05
-3.84616687053435e-05
-1.46026173980162e-05
-2.93492480683451e-05
-2.34945362092281e-05
-8.94208363652072e-06
-2.15308059204291e-05
-1.87207113919805e-05
-1.45398492725999e-05
-7.90397475183429e-06
-1.24964545535666e-05
-3.33363656814227e-05
-3.37037995093258e-05
-1.7903996786338e-06
-2.00359399381259e-05
-9.84898385875598e-06
-1.77468472218702e-05
-5.50360370236549e-05
-9.95690267287903e-06
-1.51350795419886e-05
-1.69373192241354e-05
-3.33248725326886e-05
-1.12864072844039e-05
-1.33987449835352e-05
-1.92843354059902e-05
-1.69067726710325e-05
-2.80049487661423e-05
-2.89969800874231e-05
-5.20995938014366e-05
-1.53588501004803e-05
-2.08026367461147e-05
-3.23105977909001e-05
8.40945463298074e-07
-1.31874438877402e-05
-2.55814236088643e-05
-2.24330509723539e-05
-1.08262373694647e-05
-1.74353450642063e-05
-1.24264691335191e-05
-2.46074347385065e-05
-3.26542978113768e-06
-3.99669984266023e-05
-1.68057298370323e-05
-2.20641770813675e-05
-1.99332649023619e-05
-3.50339450434169e-05
-1.19584227241562e-05
-6.30985693167177e-06
-1.6514835155019e-05
-1.37635707995181e-05
-6.4246052478796e-06
-2.5907415597281e-05
-3.62568143109551e-05
-1.57769476779233e-05
-3.16311579277568e-07
-1.3461435429452e-05
-1.24217731736264e-05
-3.09457325685066e-05
-4.05471677649764e-05
-7.93273143309038e-06
-2.64090368980248e-05
-8.50409619417864e-06
-1.26714693094633e-05
-2.32245680637723e-05
-1.70898347479206e-05
-2.39371436922435e-06
-1.63102383387194e-05
-3.27753824856992e-05
-4.77805293138935e-05
-4.6493315995847e-05
-2.26996018199704e-06
-8.63230557350753e-07
-3.0541649369348e-05
-1.78732418152485e-05
-2.90895725189471e-05
-2.40134951396819e-06
-5.08771384346571e-05
-1.77133557272164e-05
-3.1678109019034e-05
-4.1939262712758e-05
-1.42048765327202e-05
-2.64999559287695e-05
-2.88798096318507e-05
-1.36397661408484e-05
-3.20131823353583e-05
-3.84132679429947e-05
-2.37793516533522e-05
-2.36951927373616e-05
-2.45593027691722e-05
-1.65157907875604e-05
-1.21688982894565e-05
-2.99611539844306e-05
-1.50271404395922e-05
1.0867600975615e-06
-2.14567498690228e-05
-4.48358394046363e-05
-2.24412199164416e-05
-1.68624468495467e-07
-3.38982434723013e-05
-3.16709375709402e-05
-7.9093105087675e-06
-2.96493079598499e-05
-1.53952366580429e-05
-7.15381678351856e-06
-2.18382677669902e-05
-2.46660828758892e-05
-2.21624332958796e-05
-1.16488581544437e-05
-2.24868953080293e-05
-2.11578763236836e-05
-4.3656498024035e-05
-1.88799127382082e-05
-4.71753510316861e-06
-2.508062460026e-05
-1.34571583441528e-05
-2.2095178825848e-05
-2.58884110819549e-05
-1.27797079831908e-05
-3.51411296558968e-05
-3.08061139492256e-05
-1.36608911313602e-05
-4.19032728337544e-05
-1.56516593984509e-05
-3.6046786961817e-05
1.78314595324358e-06
-6.71143883776951e-07
-2.61382592159061e-05
-1.56531937930925e-05
-3.69851183187226e-05
-3.36550393822496e-05
-2.98278410507395e-05
-2.41788264860774e-05
-4.52432850643835e-05
-3.17147305086052e-05
-1.62102574397059e-05
-2.6906162723598e-05
-1.7924388301971e-05
-2.16442169417319e-06
-4.59036127753626e-05
5.05524857886453e-06
-3.15075676165798e-05
-2.21887337605029e-05
-7.58290649267478e-06
-3.69795845542274e-06
1.1355414804496e-07
-4.61865613454606e-05
-4.01996284289009e-05
-1.91965720576961e-05
-2.1196556738485e-06
-3.35659246625762e-05
-1.56281114891539e-05
-3.85649699569874e-05
-2.08720688590081e-05
-1.51671896226253e-05
-2.714135861755e-05
-4.14167644274714e-05
-1.35478832624342e-05
1.82462638163402e-06
-2.93574431266726e-05
-2.21059459405811e-05
-1.85408270062741e-05
-8.31235434921656e-06
-2.5460565171776e-05
-2.72972086887198e-05
-2.30420438528727e-05
-1.08285876619563e-05
-3.47834255101939e-06
-1.27702121902837e-05
-1.64854311329869e-05
-5.65714287991824e-06
-2.58712581482524e-05
-2.64461570983368e-05
-4.80640468863493e-06
-4.44198775689851e-05
-2.58628820402909e-05
-3.29475871993767e-05
-2.30859996698683e-05
-3.2000765992603e-05
-3.60868806384293e-06
-2.97692167395321e-05
-4.10031239478545e-05
-6.28119167504263e-06
-7.66704766552911e-06
-3.64315822196544e-05
-9.25699069516848e-06
-4.17903083111791e-05
-1.12304947788012e-05
-1.59924576362254e-05
-3.14036165575774e-05
-3.6685564688944e-06
-2.85016675960237e-05
-4.70549576075138e-05
-2.69670896976869e-05
-1.24815591440714e-05
1.56309852793017e-06
-3.69803988684656e-05
-3.07386546334795e-05
-1.53376423588479e-05
-1.05393051911898e-05
-2.27422009309984e-05
-6.27804332655657e-06
-1.23605453758785e-05
7.55538983285771e-06
-6.81822543005299e-06
-2.42221417703388e-05
-1.2156103141627e-05
-1.35094712371946e-05
-2.29584124614929e-05
-2.68117289728935e-05
-3.45817545106137e-05
-4.95600540947108e-05
-9.82423077592621e-06
-3.65883159236073e-05
-4.77974929997224e-05
-1.82467437183472e-05
-2.5176232605736e-05
-2.4366544418478e-05
-3.74146749933182e-05
-1.79900451904184e-05
-4.2928688315865e-05
-4.00417818420518e-05
7.71608609539347e-06
-1.38114473961786e-05
-1.88475337306991e-05
-9.54828965282563e-06
-2.00469212883546e-05
-1.0165968287328e-05
-6.0223905864073e-07
-1.31397033362512e-05
-3.64825792650476e-05
1.79473305985129e-06
1.59947646425954e-07
-8.48828179023054e-06
-4.54122841633662e-06
-2.32513912290293e-05
-2.95878048530827e-05
-3.40212810689624e-05
-2.4298038862615e-05
-1.17016170854554e-05
-3.72223314438913e-05
-1.52339914010938e-05
-2.39530405830929e-05
-2.76331806269272e-05
-2.06995464153418e-05
-2.62207989716745e-05
-3.3260011809615e-05
-1.97579596246658e-05
-1.81849734217789e-05
-1.18321566838794e-05
-2.14162100385651e-05
6.60028484433318e-06
-2.26196292526111e-06
-5.06228927285779e-06
-4.37023273997926e-05
-3.56900827532127e-05
-2.67345883935177e-05
-5.7684119815475e-06
-4.31689655259248e-05
-4.17995894142358e-05
-1.04286742352656e-05
-2.03647514386687e-05
-1.8447188150716e-05
-3.92987771191707e-05
-5.63695251012034e-06
-4.20576081529765e-05
-4.49382412510288e-05
-1.32685085748437e-05
4.68130507733465e-06
-2.81082081719962e-05
-3.40642716935795e-05
-2.62050037793891e-05
-1.31615225377422e-05
-1.42828106027281e-05
-2.5677740332876e-05
-4.80841608350956e-05
-3.27983563118347e-05
4.56891660691025e-06
-1.97360434454367e-05
-2.90091179637543e-05
-7.24640732494523e-06
-1.65130338795927e-05
-5.97608103446823e-06
-3.83446138584883e-05
-2.72697448466641e-05
-1.36381798135332e-05
-2.88611756105595e-05
-9.22637691137033e-06
-1.79222401799921e-05
-4.52597088492761e-05
-1.47617999217141e-05
-2.1357037060941e-05
-2.7222416679793e-05
-1.91856557812284e-05
-2.97148378175801e-05
-2.3786150623817e-05
-3.7819771165852e-05
-1.11414263838871e-05
-1.62647318667447e-05
-8.37653573545263e-06
-2.12210838347025e-05
-1.36970657364038e-05
-1.21185117372603e-05
1.54748871862867e-06
-1.35376323173068e-06
-1.62322027267143e-05
-2.63215130160772e-05
-3.19117504114771e-05
-1.18735235714742e-05
-1.02674585795125e-05
-3.71478553173555e-05
-2.96305990896508e-05
-2.08117281505371e-05
-3.33385091106437e-05
4.58287330826602e-06
-5.26119094342947e-06
-1.46662211425864e-05
-3.11436809484144e-05
-1.77029701686285e-05
1.8687384466315e-06
-1.76225801456767e-05
1.05077119373951e-07
-1.32689806345785e-05
-2.75539784566987e-06
-1.66879398834026e-05
-1.82197196370336e-05
-1.25891518567881e-05
-3.87823416681494e-05
-2.63274996576508e-05
-2.0494860900273e-05
-2.30092598339746e-05
-1.76360142561762e-05
-2.77659130906539e-05
-3.03905491462203e-05
-1.73442205837451e-05
-2.82558617683399e-05
-2.77370750006818e-05
-1.19120990508873e-05
-1.83839698810849e-05
-1.75290461496601e-05
-1.71627365024918e-05
-5.17439431228983e-05
-2.59731499961953e-05
-5.80719002461381e-06
6.63360681475364e-06
-2.39337385264453e-05
-3.45219763964974e-05
-2.39876165852326e-05
-1.64665973560145e-05
5.94106583930458e-07
-8.06325314101546e-06
-3.91586749022206e-06
-3.22763459417877e-05
-2.49730907821236e-07
-1.85803108147102e-05
-4.59973501243768e-05
-2.28648070260319e-05
-1.14482615348547e-05
-2.45391755197843e-05
-3.99010529934924e-05
-1.18112585041537e-05
-1.82027232572153e-05
-1.35988391285201e-05
-3.61623703811028e-05
-3.06927978235149e-05
-1.1858557473885e-05
-2.39176130883518e-05
-1.22461517934327e-05
-3.35242715113666e-05
-3.01108742841601e-05
-1.76645453029088e-05
-1.648271802143e-05
-2.58159322385996e-05
-2.24758042321386e-05
-1.33214034892685e-05
-1.84472107367608e-05
-3.45365053456302e-05
-1.34931412893007e-05
-2.70016542686731e-05
1.8746751789426e-06
-1.11330011556809e-05
-8.42370104634667e-06
-3.69697118192057e-05
-3.55208660087722e-05
-3.69234456467629e-05
-1.78761156640591e-05
-4.79506400281219e-05
-1.01138651678477e-05
-9.66770585397872e-06
-2.95428083236034e-05
-3.02682581858931e-05
-2.5639628729384e-05
-2.64174063331095e-05
-7.10647666783849e-06
-1.64666825139396e-05
-2.70887797420766e-05
-1.73124728823203e-05
-9.06248766822422e-06
-2.92917483167784e-05
-1.59958931803903e-05
-2.56573019370944e-05
-2.63240823235895e-05
-1.36041355024796e-05
-4.090497582618e-07
-7.80888141400025e-06
9.04976726851506e-06
-2.14838529476798e-05
-2.33477189346422e-05
-1.19538310400524e-05
-1.43327237039103e-05
-8.97472162825112e-06
-3.13887796103994e-05
-1.61867939029488e-05
2.98552408507504e-06
-1.05645220863982e-05
-3.63419750400792e-05
-2.51708162362749e-05
-1.19989683078617e-06
-4.51737755596297e-05
-2.51506834308809e-05
-2.89932118257103e-05
-2.71118864325905e-05
-9.9922013491484e-06
-4.18916990360419e-06
-1.778398989738e-05
-2.39903627811877e-05
-3.46845105033928e-05
-2.65738165132362e-05
-3.77223714832913e-05
-2.52435366962302e-05
-7.1821889428146e-06
-2.36812381928518e-05
2.95263610732735e-06
-2.0260960456948e-05
-3.54747915272015e-05
7.63578121453485e-06
-5.36816742571027e-06
-1.33654180243054e-05
-1.47510097459737e-05
-2.79574963570718e-05
-3.7595741087343e-05
-7.58495659785682e-06
-2.39939848366988e-05
1.17976615814756e-06
-1.01488244795563e-05
-3.50898802022188e-06
-5.03198041617244e-05
-1.83071835877373e-05
-3.3582984478738e-05
-1.90063131778525e-05
-1.35526163170743e-06
-1.87051083652887e-05
-2.66160665765722e-05
-2.13404957201619e-05
-4.28492806474301e-05
-1.53645021154046e-05
-2.94854896804602e-05
-1.72098223286114e-05
-2.85908385535714e-05
-8.47736211508017e-07
-1.37050528809224e-05
-2.98993460789649e-05
-6.07684338388738e-06
-1.71442479911583e-05
-1.1088865138659e-05
-2.1789049930828e-05
-2.08536530112912e-05
-1.31698246658055e-05
-2.95914220859261e-05
-2.28786620581259e-05
-2.00626376164425e-05
-2.75727226728518e-05
-2.08938993440697e-05
-2.88595172905729e-05
-2.16421964089947e-05
-2.04305667475108e-05
2.36094055251202e-06
-6.28895034376589e-06
-2.70398873595341e-05
-6.68429558447155e-06
-4.19833838437952e-05
-2.40295228155407e-05
-1.99210483587732e-06
-9.23737108235482e-06
-1.96982954248216e-05
-5.05643184675043e-06
-1.38021784668515e-05
-3.19882652452075e-05
-1.89873851968413e-05
-2.96707396112406e-05
-5.077885492531e-06
-3.30965229784351e-05
-2.76193315885526e-05
-2.9978684763526e-05
-3.64294956040772e-05
-3.53479304491891e-05
-3.41280543926762e-05
-2.25208802875052e-05
-1.55860685306375e-05
-4.92098593711702e-06
-1.15726844890164e-05
1.41921852386294e-07
-3.05907005064642e-05
-5.52997349703488e-06
-3.27899576612108e-05
-3.85031629061538e-05
-1.6585011541186e-05
1.71849001491776e-06
-2.35106550565501e-06
-7.09794112550746e-06
-1.86167610519055e-05
-1.59729368713897e-05
-3.1066559330923e-05
-2.78664670914494e-05
-2.14138171487344e-05
-2.96543437707412e-05
-1.30896889481625e-05
-8.44851328243294e-07
-4.70207100207189e-05
-4.4943531431893e-06
1.00673206311164e-05
-2.17876966767037e-05
-2.74506931825002e-05
-2.09995001556268e-05
-9.20544102078481e-06
-2.72562059532797e-05
-3.98866462801437e-05
-1.41236404882226e-05
-1.98540458086572e-05
-1.24383349333486e-05
-5.26762293354438e-05
-2.11055321402988e-05
-8.24664740357615e-06
-6.80538693149979e-06
-5.88951111816504e-06
-1.3526881960932e-06
-4.94347263571783e-05
-1.7749260394598e-06
-3.9408287319586e-05
-1.67898029277658e-05
-1.6689209596035e-05
-1.1761929914597e-05
-4.81346513519522e-06
-3.39692310716754e-05
-1.71750367663292e-05
-3.68457108775007e-05
5.57177965747067e-08
-2.4095971413219e-05
-3.16386974172074e-05
-1.76544347529832e-05
-3.46532533348675e-05
-2.65695503967409e-05
-1.28447977665345e-05
-3.02502664412513e-05
-2.69419857772575e-05
-2.29930457774285e-05
-2.55495999920718e-05
-1.3881210199104e-05
-3.25330640171355e-05
-1.13965242924689e-05
-9.67897923560863e-06
-7.19614632604384e-06
-3.77815406379149e-05
-1.41236529915543e-05
-1.87927752135622e-05
-3.86862579354486e-05
-2.05882289221069e-05
-1.40372444546106e-05
-3.17105229837302e-05
-4.11376766843692e-05
4.02448220889618e-06
-2.90040137055122e-05
-2.98666048170997e-05
-2.46127857337405e-05
-3.01240595633833e-05
-3.81252018108009e-05
-3.54436973381401e-05
-9.60894678863419e-06
-9.61596275291204e-06
-5.73128148142019e-05
-5.81448287849136e-06
-1.8356794659508e-05
-2.33260522760805e-05
-2.6303416736943e-05
-2.08391463237299e-05
-1.19585860421113e-05
-2.43530514683845e-05
-1.41004248409098e-05
-3.00049547749153e-05
-4.5130431904643e-05
-3.41964417563448e-05
-3.09760864698309e-05
-2.94470937862881e-05
-9.05103322901528e-06
1.56830967843742e-07
-1.96512869153972e-05
-1.8386442840009e-05
-1.45781883929092e-05
-2.55444039551492e-05
-1.83131453763055e-05
-1.50720561613562e-05
-2.02033979406838e-05
-3.18015943712205e-05
-1.65431640284421e-05
-6.97268866175679e-06
-7.54578073424003e-06
-2.73583722346894e-05
-4.36818670023247e-06
-2.68622866209226e-05
-3.75529290190079e-05
-3.77178545100124e-05
-2.39683868833813e-05
-4.45752536632619e-05
-3.11245734709342e-05
-3.17331238895875e-05
-1.46614805619103e-05
-7.21373360284817e-06
1.81559595179331e-05
-2.26208021171965e-05
-8.4369648289012e-06
-2.55417086329517e-05
-2.71604564150289e-05
-2.36536981550066e-05
-1.47502709480103e-05
-1.8182702026469e-05
-2.13716980908873e-05
-2.6768203135127e-05
-2.43338873173642e-05
-6.85591690031854e-06
-6.03674660513889e-06
-1.36154575200676e-05
-2.60914347167265e-05
-1.95242630394403e-05
-1.79732003961818e-05
-1.22627238376052e-05
-1.37094922483089e-05
-4.31377315712614e-05
-1.9748745157984e-05
-2.17462923546473e-05
-2.942238305419e-05
-2.97431347560016e-05
-1.84823494355927e-05
-2.86046478022224e-05
-2.50823081931414e-05
-2.17424294345874e-05
-2.62487861337451e-05
-1.14554618608672e-05
-9.58928764928461e-06
-2.71665612230562e-05
-8.04563702404468e-06
-3.22480022837548e-05
-1.90176992146167e-05
1.12478551683613e-06
-2.06726289995321e-05
-1.06625176501122e-05
-2.34540507796682e-05
-2.00790565857587e-05
-2.58797491639428e-05
-1.78867656877614e-05
-2.21193946932736e-05
-9.67153833742557e-06
-2.25974136895737e-05
-3.54560300151081e-05
-3.38472579399935e-05
-2.65922881763518e-05
-2.61688991373283e-05
-1.76951774810727e-05
-7.51922437322705e-06
-1.79178469296437e-05
-3.23379656314507e-05
-6.36657067285214e-06
-1.26193502745333e-05
-2.65006105741501e-05
-1.69363398519588e-05
-1.32683322663681e-05
-4.23270726798919e-05
-2.03877391080793e-05
-2.0277849762088e-05
-1.91079797978036e-05
-1.3314988362306e-05
-3.05599004600743e-05
-5.32257293637926e-06
-4.07596425188288e-05
-3.32774092705174e-05
-2.22900190961248e-05
-1.70994846281539e-05
-1.26164580291854e-05
-1.99422370033361e-05
-1.17233598533138e-05
-3.52402772835832e-05
-1.3143018390914e-05
-6.70676414284032e-06
-1.84009418109584e-05
-2.98977965963934e-05
-1.12731846214648e-05
-1.1946717118881e-05
-3.99158460871034e-05
-1.73798207354285e-05
-1.66530519436511e-05
-1.67318781907669e-05
-1.20823281351273e-05
-2.97718497215214e-05
-2.25910427446623e-06
-1.24231961667253e-05
-9.2529173816964e-06
-3.17899428358445e-05
-3.73222550284458e-05
-2.46045807266906e-05
-6.31280590535884e-06
-2.43242117020916e-05
-4.17506450120149e-05
-4.99724769330183e-05
-2.04952430301416e-05
-1.47012330423542e-05
-3.16172708364604e-05
-1.94161783378868e-05
-2.02729272070414e-05
-1.48274372017127e-05
-1.79042014306377e-05
-4.00057279843102e-06
-1.4844197251388e-05
-3.07545918297768e-05
-2.42321643283036e-05
-3.06804427948936e-05
-1.5034100433107e-05
-3.35835250076238e-05
-2.7144616463302e-05
-3.65780349571614e-05
-3.83528050316953e-05
-2.62940030692681e-05
-2.24907080938971e-05
-3.47319246050966e-05
-2.21276980580085e-05
-2.53938352604456e-05
-2.49034759248224e-05
-1.22935362399688e-05
-2.12763456384302e-05
-2.16806461530573e-05
-3.30521899419239e-06
-2.80339689200785e-05
-2.61927546396828e-05
-2.23190403547172e-05
-2.1282226381217e-05
-1.55263183802688e-05
-3.68928567279361e-05
-1.69445340600109e-05
-1.82951542799957e-05
-2.20536911811969e-05
-2.26261908418531e-05
-1.64918914162446e-05
-2.28822013468377e-05
-1.95234246942888e-05
-5.1026540206141e-06
-3.72276157297858e-05
-2.04682380418655e-06
-3.09018586517532e-05
-3.73870715006745e-05
-3.5409260561255e-05
-1.38681167440549e-05
6.48484630903773e-07
-3.93514933035079e-06
-5.88192299446024e-06
-2.88496834518935e-05
-1.78322796545821e-05
-1.7627806828936e-05
-7.88568285997192e-06
-2.93014194357821e-05
-1.38725058079028e-05
-2.852196396602e-07
-1.37859604039394e-05
-1.21227162187241e-05
1.2599975198017e-05
-2.12804878435194e-05
-2.80042581910285e-05
-2.50580175513696e-05
-6.59247581361062e-06
-3.89952711208597e-06
-5.97602419256844e-06
-2.33567344898058e-05
2.71905070736994e-06
-8.58342263847906e-06
2.4776421679901e-06
-1.52203818598321e-05
-3.02132671356044e-05
-1.55874468269965e-05
-7.58903376381813e-07
-1.95617724326417e-05
-2.84080937908506e-05
-2.81043540928975e-05
-2.29799094630107e-07
-4.40106880674209e-05
-1.55822862825875e-05
-3.86199459039594e-05
-1.47836642565105e-05
-1.91498485473265e-05
-1.20777002006795e-05
-1.50613997269065e-05
-2.28364534350771e-05
-1.92837178153412e-05
-4.58385038382064e-06
-3.81032848503628e-05
-1.4143102167913e-05
-1.19870662426748e-05
-9.34280982937401e-06
-2.82582941141683e-05
-1.85521680777246e-05
-3.62512231805467e-05
-2.69264362158338e-05
1.51058985720771e-06
-4.45294903730439e-05
-1.76590368874069e-05
-3.0154845458672e-05
-1.92114411881638e-05
-4.06973759209908e-05
-3.8590957606332e-05
-1.53141734387287e-05
-2.82670283063215e-05
-1.57811353655643e-05
-3.25999326209629e-05
-7.11703736656702e-06
1.37694495011291e-05
-3.0537538823416e-05
-3.85161066000523e-05
-2.29415533003948e-05
-2.40636059711259e-05
-1.66274245814877e-05
-2.9048806451676e-05
-2.29715555325882e-05
-3.91442711697119e-05
-1.57551347888226e-05
-1.36564103495679e-06
-4.16622532655961e-05
-2.58908545499124e-05
-1.55434006422514e-05
-1.80893485829023e-05
-1.75371966411054e-05
-1.37745799991782e-05
-2.86140415673534e-05
-1.70603304643561e-05
-2.33684018538197e-05
-8.88218135381542e-06
-2.39356856435381e-05
-3.8096591648179e-06
-3.1391352418237e-05
-1.96892071855769e-05
-1.78730226681189e-05
-2.29591397490724e-05
-2.79859857825945e-05
-3.03095556181416e-05
-1.51532251024044e-05
-1.93807890543059e-05
-2.39140286351713e-06
-5.04792230818417e-05
-3.34393944546033e-05
-8.58272533719351e-06
5.03754506455589e-07
3.62947882628209e-06
-4.86959937206805e-05
-2.95903464379835e-05
-2.78267878518566e-05
-2.21438430803497e-05
-2.53549678024209e-06
-1.46193721999829e-05
-2.40353474032413e-06
-1.37039986723675e-05
-2.73481106768753e-05
-1.70738010810168e-06
-2.09395610849298e-05
-1.15740267781526e-05
-6.89132766476448e-06
-2.72051024813437e-05
-3.93597841957969e-05
-3.98283938006639e-06
-2.9272254246495e-05
-1.66944837263036e-05
-2.01604831823327e-05
-3.47079222132321e-05
-2.28016232280223e-05
-6.55939226897328e-06
-3.67046031679906e-05
-1.65844340024998e-05
7.62763929462662e-06
-1.96950473981494e-05
-1.56799878361218e-05
-2.26505575730302e-05
-1.22847181004557e-05
-1.98337957959895e-05
-4.17030677579735e-05
2.48310733260179e-07
-3.41055546148038e-05
-4.12240252997276e-05
-2.46828776652945e-05
-2.05656929975518e-05
-3.06330096582555e-05
-8.01175389690004e-06
-1.71830699495323e-05
-2.17044980138274e-05
-2.07588917631906e-05
2.1242582004777e-06
-1.46547796764937e-05
1.35739848501485e-06
-3.10586235576948e-05
-1.99222856935147e-05
3.57287666811126e-06
-9.77799454684113e-06
-1.5143034253348e-05
-1.3958937379632e-05
-1.89572247883298e-05
-3.29572860021434e-05
-2.37943166608135e-05
-2.0265927749338e-05
-1.22798145418953e-05
-1.93627736602349e-05
-1.48315301195419e-05
-1.63960150543269e-05
-2.78261585177622e-05
-5.62218234410899e-06
-1.07025768127162e-05
-2.12037394648232e-05
-2.96550872854156e-05
-2.04544452157898e-05
-6.29163629822856e-06
-1.25013412901269e-05
-4.11093896109796e-05
-2.85074049158581e-05
-1.65608264048912e-05
-3.06382653899977e-05
-2.75669138290364e-05
-2.78677700477711e-05
-1.94756717848686e-05
-3.96832791362716e-05
-2.06173693756996e-05
-6.43113180055024e-06
-4.46796070132992e-05
-2.43364592267858e-05
-2.1093076231254e-05
-2.12070422534445e-05
-3.09590524989951e-05
-2.91336468611367e-05
-8.23698291214728e-06
-3.15119786353403e-05
-1.70254320210467e-07
-1.72619858149149e-05
-1.07963833664963e-05
-3.88095201990765e-05
-3.73493928301839e-05
-8.56600311405883e-06
8.6521740887599e-07
-2.9366553680981e-05
1.38916168136187e-05
-3.08945021423524e-05
4.43530382503915e-06
-1.27178545386404e-05
-1.24401627305085e-05
-1.56742785267438e-05
-7.88106518457101e-06
-2.23750694189088e-05
-3.01703902420658e-05
-1.84620714858787e-05
-3.01309013770084e-05
-3.18397761650356e-05
-2.19280832352093e-05
-2.07750562100436e-05
5.90449255989461e-07
-2.94756940445615e-05
-1.86496917196626e-05
-2.12886356362519e-05
-2.10343967342414e-05
-2.14744484382686e-05
-1.98040746104669e-05
-4.82438117367799e-05
-1.91216258798031e-05
-2.85347371519088e-05
-2.07600363931521e-05
-2.52518290280219e-05
-1.43615753790637e-05
-4.07770225769882e-05
-2.43900947088504e-05
-1.22056836787568e-05
-4.27838543324438e-05
-2.31420266609623e-05
-3.48817226877288e-05
-2.17888811899782e-05
-1.76691897232117e-05
-2.21516931184918e-05
-2.14225578451464e-05
-2.76280536674331e-05
-2.5692569848035e-05
-3.12413645898108e-05
-1.86849821173996e-05
-1.70133896539959e-05
-1.20287197109222e-05
-2.08089331364613e-06
-1.6191289016659e-05
-9.27532388518475e-06
-2.25292422157462e-05
-2.1149115734574e-05
-2.96862267966821e-05
-1.136575009754e-05
4.52935306596825e-06
-3.19607456040775e-05
-2.0759324853529e-05
-1.95548769129296e-05
-2.43196191130358e-05
-1.89422644155849e-05
6.16039646412483e-06
-3.66240148945282e-05
-5.72298877069136e-06
-1.99411471003789e-05
-1.00727215857831e-05
-7.38008779172139e-06
-1.80440600080779e-05
-2.55015829673608e-05
-1.1133620553809e-05
-2.28107984787798e-05
-2.51208058629423e-05
-3.93052159392822e-05
-1.13243010379612e-05
-2.29769268979737e-05
-1.02602903447156e-05
-1.03596606541794e-05
-3.25737140136311e-05
-2.91412553410316e-05
-5.16829629698255e-05
-1.68901821752829e-05
-3.34671228666999e-05
-1.20960708258543e-05
-7.11424856124733e-06
-2.70515104286291e-05
-4.13552155899999e-05
-1.85127921345847e-05
-4.9934425476591e-06
-7.40254747189732e-06
-1.48906914601798e-05
-2.91110744242029e-05
-2.24910045588853e-05
-1.41204825245664e-05
-3.07122187655446e-05
-4.79868864868729e-06
-2.91990034508762e-05
-1.54925156697255e-05
-2.46833573949746e-05
-2.04746348981151e-05
-3.3631327299108e-05
-2.44234437856251e-05
-3.5147677543077e-05
-1.21911300867383e-05
-2.11319640404085e-05
-2.18834829525541e-05
4.06972444439308e-06
-3.13454104241484e-05
-3.11514230360547e-05
-2.00865381472834e-05
-4.45917883601941e-05
-3.34384644817708e-05
-1.54372211833865e-05
-2.03384584740224e-05
-4.128163548679e-06
-1.41882190820341e-05
-3.5496931605325e-05
-2.5580730738604e-05
-2.62462561121193e-05
-2.80646987695865e-05
-3.71763196906554e-05
-2.14885531472831e-05
-1.34856193305549e-05
-3.85864800638238e-05
-3.51149782796978e-05
-2.11315379673251e-05
-1.44783368499714e-05
-2.45001727405804e-06
-4.44864812958337e-05
-9.19141258040227e-06
-3.22827719567365e-05
-2.31556681983574e-05
-3.33807046976764e-05
-2.49171267661674e-05
-3.87744538183039e-05
-1.77799235079221e-05
-3.40951257640146e-05
-2.66703708990483e-05
-1.33880084826802e-05
-2.50650658545475e-06
-1.65471066538852e-05
-1.71550263267929e-05
-4.02547098335735e-05
-2.23688250227086e-05
-3.5484807897099e-06
-2.74901417522943e-05
-2.00620467526868e-05
-2.32667430884315e-05
-1.37070737207982e-05
5.53340823525043e-06
-1.98166228348858e-05
-6.73294769505495e-06
-2.0165256077123e-05
6.47588646220159e-06
-2.11932548381374e-05
-2.12365986934641e-05
-2.21076601836941e-05
-2.72567078841747e-05
-2.88282271238816e-05
-2.49058797119174e-05
-1.99725838335135e-05
-4.01749408010554e-05
-3.33951350917497e-05
-1.67983947750653e-05
-1.61780737285211e-05
-3.08490049557578e-05
-3.34313898002612e-05
-8.74437006851912e-06
-1.154723825516e-05
-4.7296322418403e-05
-3.78591308542713e-05
-2.36129329142325e-05
-1.48128102621194e-05
-2.0028026846645e-05
-2.9488941013644e-05
-1.992310099217e-05
-1.03077004381086e-05
-4.10964099967348e-05
-2.98255727416107e-05
-2.12195237154938e-05
-2.83034713606208e-05
-2.86215732335942e-05
-3.0569214050416e-05
-1.86088801641083e-05
-2.89132803509983e-05
-1.15873599826285e-05
-4.94816078256345e-05
-1.09952955967895e-05
-2.12249640559154e-05
-2.59475655829627e-05
-1.42756983794431e-05
-2.18820672079987e-06
-3.8178779453028e-05
-2.35175927982254e-05
-2.02296716472711e-05
-1.50122343617131e-05
-2.93221574056767e-05
-1.71588745976449e-05
-1.37364482468778e-05
-3.63868261839599e-05
-3.17111933120372e-05
-2.38162876033262e-05
7.86351674297387e-06
-2.01257091634115e-05
-3.07819611049483e-05
-2.09328442059126e-05
-1.12290716713784e-06
-1.7590810722712e-05
-7.12810160356958e-06
-3.16298713695162e-05
-3.31041483344891e-05
-1.20036852261574e-05
-6.03398612311694e-06
-3.15334799065838e-05
-2.67439508118292e-05
-3.53751146022788e-05
-2.35593516286039e-05
-1.7417002440876e-05
-4.94654670879653e-05
-8.17205256730134e-06
-3.90615066597713e-05
-3.13121406758649e-05
4.20203492325274e-06
-1.80408680520098e-05
-2.41620820794469e-05
2.06910734609983e-06
-2.66205880512817e-06
-4.11778459351717e-05
-3.12349059386919e-06
-1.38823870682203e-05
-2.93082828787813e-05
-2.44012392663846e-05
-2.45201432219931e-05
-7.29254515747854e-06
-9.57926134944148e-06
-1.60879977618249e-05
1.26781637161026e-05
-6.64049877999627e-06
-2.9681580560451e-05
-3.52950264304648e-05
-4.75280966870972e-05
-2.8052675184306e-05
-1.38784880792428e-05
-6.48420420791007e-06
-2.16562175107153e-05
-3.96990307622168e-05
-2.65343931648383e-05
-1.31496380990201e-05
-4.37592195288806e-05
-2.63869011992812e-05
-1.59052761673004e-05
-2.35117769270056e-05
-1.60013871338131e-05
-6.86230676597881e-06
-1.33649586540017e-05
-3.07898459036342e-05
-2.15768308603433e-05
-4.05495845751427e-05
-2.45084593151137e-05
-1.81827767587383e-05
-2.17318270983755e-05
-2.36345730479181e-05
-1.8822431596567e-05
-2.16003294115529e-05
-2.09996934772115e-05
-1.43553086623442e-05
-1.67906365282111e-05
-1.5711416705957e-06
-2.70882334965496e-05
-4.95649952193817e-06
-4.68914280743268e-06
-1.28928625009396e-05
-1.03966512121684e-05
-3.65584681358749e-05
-7.05710751767514e-06
-1.9175403337672e-05
-2.51151897187452e-05
-2.67323412686173e-05
2.46267731544464e-06
-2.29142260609377e-05
-1.18024000319119e-05
-2.31228246099498e-05
-1.59166779116507e-05
-2.29770556559622e-05
-2.62826923449481e-05
-1.45363097631241e-05
-2.57617156093657e-05
-1.48593032841451e-05
-3.85290517595744e-06
-1.03071969197454e-05
-2.68618541958802e-05
-1.2334760456043e-05
-1.29198092791447e-05
-4.50318199821374e-05
-1.58844716041021e-05
-2.6020722570185e-05
-6.35952449396955e-06
-2.75138555300832e-05
7.50191856892363e-06
-2.10188346736816e-05
-1.20555236071106e-05
-3.44365650418387e-05
-1.57322557947457e-05
-3.46973334309731e-05
-2.42959445700095e-05
-3.36055059298929e-05
-1.61450422533676e-05
-2.37961253397219e-05
-3.97279976594597e-05
-4.47192675267654e-05
-2.26675629070064e-05
-3.95486895914094e-05
-1.99555162227673e-05
-1.28369168191867e-05
-3.18959367692516e-05
-1.76797210364062e-05
-2.63267931387634e-05
-1.562530327871e-05
2.41068488653586e-06
-2.65176696066537e-05
3.52266922547399e-06
-5.86520663893487e-06
-2.87286853196694e-05
-2.729951953702e-05
-1.66538538515725e-05
-8.12676907619888e-06
-1.2125398574577e-05
3.45259378198321e-07
-4.04872654470287e-05
-2.96731115315359e-05
-2.6779030124825e-05
-3.0019734331649e-05
-3.04043369857031e-05
-8.49244132355146e-06
-2.56420715099913e-05
-2.82173803016753e-05
-9.0324075457024e-06
-3.43474544374268e-05
-2.00981445061668e-05
-2.38563246489242e-06
-2.08630939581769e-05
-2.72480166229919e-05
-2.1419827857704e-05
-1.65803457680912e-05
-3.18894925758294e-05
-4.51779150569034e-05
-2.00116771993397e-06
-8.49899447250665e-06
-3.96131207573026e-05
-8.37872785613368e-06
-3.50412178257127e-05
-1.5920585917211e-05
-4.23886333532484e-05
-2.78722542372519e-05
-7.64803771636984e-06
-2.29910030249924e-05
-2.24376026008761e-05
-1.95089879569742e-05
-2.00799079803047e-05
-2.6481557366676e-05
-7.42297478695697e-06
-2.16672717367885e-05
-2.14921650616465e-05
-1.21236755034088e-05
-1.13458193586393e-05
-2.30144395835748e-05
-1.25129783233161e-05
-1.98907770659186e-05
-1.954093506845e-05
-3.0360801423184e-05
-3.82297615439931e-05
-1.23985604764474e-05
-8.27392578517279e-06
-3.21034144557723e-05
-1.04953349761076e-05
-1.90837664103154e-05
-2.73167066407062e-05
-7.50609092385553e-06
6.96683507674791e-07
-3.68120758740043e-05
-4.52471396439884e-06
-3.2896943125868e-05
-2.59365539538564e-05
-6.77714887392731e-06
-1.36342995700275e-06
-2.44387233019923e-05
-1.25606634859132e-05
-1.18832818359671e-05
2.91585029413538e-06
-1.19515645200556e-05
-2.66300008604146e-05
-1.72322133933638e-06
-7.21077464070551e-06
-3.37982704726217e-05
-8.01830702387419e-06
-2.99852381110055e-05
-2.34737241420566e-05
-1.31339536640009e-05
-4.37853375790205e-07
-2.84358920793858e-05
-1.86070723076176e-05
-9.36317361374858e-06
-9.76529772285269e-06
-2.55740121956832e-05
-1.21795262359791e-05
-8.20444194774097e-06
-1.27045841743947e-05
-2.18973535727483e-05
-1.48402515279613e-05
-2.05669450553178e-05
-2.16469543083717e-05
-2.67156428491316e-05
-1.14972027957159e-05
-2.90551795573989e-05
-1.3171947767552e-05
-2.00724985141424e-05
-5.16099176356173e-05
-4.443882314977e-05
-1.57013829223891e-05
-6.62115899726626e-06
-8.20858868979567e-06
-3.83466554485048e-05
-1.06031823824429e-05
-3.43299104775433e-05
-3.9759914940983e-05
-1.1174799854321e-05
-2.73819957261444e-05
-1.83481166802177e-05
-1.68983861400592e-05
-1.8036277692485e-05
-2.24907071239648e-05
-2.01429831157031e-05
-3.36740371459707e-05
-1.67201292945106e-05
-2.61852943814428e-05
-2.15168237750748e-05
-2.79900384847404e-05
-1.17028825612452e-05
-1.53583651386844e-05
-3.27172894471031e-05
-1.82327263600729e-05
-8.35555481769546e-06
-5.06862518671552e-06
-1.06664892989984e-05
-2.53282738513085e-05
-4.0991846493961e-06
-1.46700324038274e-05
-3.56817687819847e-05
-1.27524374448026e-05
-1.8441913814684e-05
-4.01310893651618e-05
-2.97380429084418e-06
-6.01578390946854e-06
-3.37578296336925e-05
-3.00198158318195e-06
-2.91567388579314e-05
-3.48643318230479e-05
-1.51036522646671e-05
-1.96750846244367e-05
-4.12823320871809e-05
-1.75784826270254e-05
-4.23793892929707e-07
-1.69895330252347e-05
-4.31947772482785e-05
-1.97599973811248e-05
-1.76298475532348e-05
-1.19953076315087e-05
-1.07491464133419e-05
-2.28706857138653e-05
-2.3224309844777e-05
-3.61882842745978e-05
-1.00907790987508e-05
1.56954125719832e-06
-1.15048328372847e-06
-8.04178854436315e-06
-3.41599902679977e-05
-4.33874529782645e-05
8.50679566071921e-06
-2.69405248111802e-05
-1.89693031002017e-05
-3.08473861446362e-05
-1.50065883952779e-05
-1.43987455309413e-05
-2.30152460250272e-05
9.81485368109365e-07
-2.82846425145122e-05
-2.88504259191008e-05
-1.00325060607855e-05
-3.8368689539948e-05
-1.84789364504646e-05
-1.01995768238403e-05
-2.05434251083432e-05
-2.52151101703774e-05
-2.8499080883303e-05
-2.74040648226859e-05
-1.85741897126988e-05
-2.32794950637996e-05
-5.61084598963661e-06
-1.44082364738821e-06
2.10565501740881e-06
-1.32183895276028e-05
-1.66255817637444e-05
-2.88906687760105e-05
-2.13597655482837e-05
-2.75820809441843e-05
-2.60695967725645e-05
-7.79587051131411e-06
-1.72133814497825e-05
-2.07603294107675e-05
-3.06110991619187e-05
-2.80496404712168e-05
-2.82008086124669e-05
-2.45578626383389e-05
4.18909972369844e-06
-2.59235112906351e-06
-3.08284627171365e-05
-2.41224546871065e-05
-2.65570176689522e-05
-2.70792276077902e-05
-2.6895478665405e-05
-3.05678321741611e-05
-2.25999447037757e-05
-1.80990516034128e-05
-1.79281156623653e-05
-8.87493748233945e-06
-1.48898621570955e-05
-2.28493854054733e-06
-1.47919087146374e-05
-4.39041677170019e-05
-3.22079457733867e-05
-2.25795087114023e-05
-3.85342926682787e-05
-5.67624036893384e-06
-2.6735304908111e-05
-2.31334583061924e-05
-2.75765270773278e-05
-1.96898437990513e-05
-1.50742594145773e-05
-3.10623521928443e-05
-1.35258680133317e-05
-2.71413684600188e-05
-3.19326461026226e-05
-3.19677284607098e-05
-4.62916475926307e-05
-1.22171619081817e-05
-2.03212377340214e-05
-8.4231700028048e-06
-2.2637929222598e-05
-3.10509284600785e-05
-1.90912155846632e-05
-9.2179804812282e-06
-1.04243281014845e-05
-9.11474060623979e-06
-2.05609682579706e-05
-1.88059435720542e-05
-2.29919661664409e-05
-4.80123189802802e-05
-2.96648943997136e-05
-2.82600284744971e-05
-1.4182639073731e-05
-9.39627867937316e-06
-1.3547452192676e-05
-2.46927103810142e-05
-3.52847689933688e-05
-7.30313503467192e-06
-1.22442888533516e-05
5.5111468020928e-06
-3.60757061963992e-05
-2.28910762863062e-05
1.64407176679869e-06
-3.11964668084364e-05
-7.50929529506391e-06
-1.58020844785195e-05
-3.1731619776885e-05
-1.83113143820985e-05
-1.98487024991493e-05
-1.25130888560165e-05
-1.46639057424418e-05
-2.76074498647716e-05
-1.93048789516349e-05
-3.35957407018871e-06
-1.07818953216489e-05
-4.72894494915534e-05
9.27630850328211e-06
-2.01804395546509e-05
-3.65830182510084e-05
-2.32202224647269e-05
-2.21932729369475e-05
-2.65555823521647e-05
-3.51692969955567e-05
-2.90853641901708e-05
-2.22811828669897e-05
-2.86889145831826e-05
-3.10589715610624e-05
-9.50247071916819e-06
-4.4197591105754e-05
-2.37405955002183e-05
-2.08754007935601e-05
-3.02094947706606e-05
-1.33962828148209e-05
-1.08716572767953e-05
-2.14964124718096e-05
-2.91407253533808e-05
-2.30076768814645e-05
-2.46892464008722e-05
-9.70808086545285e-06
-1.65032328952467e-05
-3.11771473813356e-05
-1.60953608379841e-05
-1.76345061452332e-05
-3.30852570089097e-05
-2.41566620536784e-05
-2.63313499401775e-05
-2.28648051527631e-05
-3.39062231077199e-05
-5.39907635648813e-05
-8.32818716460255e-06
-2.17089166724362e-05
-2.65607469430194e-05
-1.57067364274345e-05
3.81520848786447e-06
-7.77409712943372e-06
-2.04533026867609e-05
-3.85085159086325e-05
-1.75554266865334e-05
-2.38816822083005e-06
-4.10478014247194e-05
-2.7230150933636e-05
-3.72234328255951e-05
-4.05389971603019e-05
-1.84849887307708e-05
-2.12797045605103e-05
-3.12012118530443e-06
-1.25997705197365e-05
-2.84466476572028e-05
-1.23350429011577e-05
-2.93860379915222e-05
-4.25193971595547e-05
-2.16197541366758e-05
-2.70396320108447e-05
-2.78373393293652e-05
-2.77126548271853e-05
6.79609547071739e-06
-6.3794053827972e-05
-2.65404134581288e-05
1.60431336741857e-05
-3.60249053339642e-05
2.07478711189806e-06
-2.76675223805847e-05
-2.79479444530754e-05
-1.72570984898162e-05
-2.72572135138561e-05
-1.17577800574097e-05
-1.75491866196927e-05
-7.97450496305399e-06
-1.6396965799469e-05
-2.21068526105095e-05
-2.20320830563514e-05
-4.35058495427145e-05
-2.0612121769104e-05
-1.61071039321039e-05
-2.98125703098863e-05
-2.29495004711111e-05
-4.32591087157524e-05
-4.38322821449918e-06
-5.69607104347377e-05
-2.14501853704902e-05
-1.26183688602846e-05
-2.244424682688e-05
-2.18977850292402e-05
-1.98433035673795e-05
-4.4921435812741e-05
-2.2272696827056e-05
-1.44260082643647e-05
-1.35527962650093e-05
-2.83879402413358e-05
-1.60530355154254e-05
-1.51949508600474e-05
-2.40999722575533e-05
-1.99146643700284e-05
-2.34232373092963e-05
-3.20716395694921e-06
-8.0441022447058e-06
-3.55091614271392e-05
-8.96908671434959e-06
-1.95520127273969e-05
-1.95459991850697e-05
-2.75566837989186e-05
-3.64294696529652e-05
-1.67716289025575e-05
-1.57498701103959e-05
-3.95135018013337e-05
-8.48287368869393e-06
-1.78747935290024e-05
-4.07501533332354e-05
-3.24887914591378e-05
-3.04145891243893e-05
-9.80285757581957e-06
-1.57629526762073e-05
-1.04645531417362e-05
-2.15147252061523e-06
-1.26690451914114e-05
-3.97551096028015e-06
-3.45083515856516e-05
-2.67774939894444e-05
-1.90876350990706e-05
-1.37596470829248e-05
-3.08541524393998e-05
-9.81251364282026e-06
-3.19481501289815e-05
-3.34821846386339e-05
-1.91438829826571e-05
-3.42165491779181e-05
-3.21960960246159e-05
-3.13297534196532e-05
-1.49413533428692e-05
-3.89534654353931e-05
-3.58434997341976e-05
-1.1781026744117e-05
-2.78969699213053e-06
-1.7530496881748e-05
-1.1281624302866e-05
-7.57880331551175e-06
-4.39581118816247e-05
-2.28670783942814e-05
2.77769759281629e-06
-1.61511791230337e-05
-1.211470302489e-05
-2.28236875382812e-05
-3.62947420320181e-05
-4.36557925774774e-05
-2.37544935513045e-05
-4.93042381151821e-05
-3.27841818187538e-05
-1.85086214210234e-05
5.23569122559205e-06
-1.42121814064588e-05
-2.94877953203512e-05
-2.27561404881928e-05
-2.67758323973489e-05
-3.14141643115258e-06
-1.58185163570244e-05
-3.94695854384137e-05
-6.63408577405243e-06
-2.50225485102842e-05
-1.13709745283193e-05
-3.09807632371355e-05
-1.55736194443491e-05
-2.44972187990002e-05
-1.44277449689969e-05
-1.68277649978304e-05
-1.54544548676161e-05
-1.28330561954006e-05
5.2631358156296e-07
-2.2186676921777e-05
-1.72102300726134e-05
-5.53308750797561e-05
7.03685061642352e-06
-2.36699838420489e-05
-9.22212272879101e-06
-5.56964411493947e-05
-3.30667468038367e-05
-1.74013705118099e-05
-3.62261008205197e-06
-1.73124311920065e-05
-1.7422643641638e-05
-7.24866190831767e-07
-1.85860591593981e-05
-6.97851382016405e-06
-1.21158763895932e-05
-1.08878309181667e-05
-3.54074489563539e-06
-3.41187970199871e-05
-1.78522749659983e-05
-1.22787515152936e-05
-3.74867999135867e-05
1.72021385247686e-07
-1.95793753797753e-05
-3.65912730509098e-05
-2.27170325801437e-05
-9.34991749152505e-06
-3.95028699984758e-05
-1.49109759623754e-05
-2.16805867197967e-05
-4.26244109515707e-05
-1.40775539710738e-05
-3.43001358177476e-05
-2.09687588651531e-05
-2.99195378650487e-05
-2.3992642853642e-05
-2.4885936031877e-05
-3.59535969788521e-05
-1.99182118322578e-05
-1.73330293182041e-05
-2.29600643116581e-05
-3.19986070089156e-05
-9.26267704960476e-06
-2.30096093920286e-05
-3.02831967322811e-05
-3.49374822046867e-05
-2.15769902933985e-05
-2.77073481434776e-05
4.13802098509517e-06
-3.10969854910053e-05
-2.74257419206128e-05
-8.06826211924164e-06
-2.68969374591862e-05
-3.25079048154353e-05
-2.19702750962185e-05
6.81373598658891e-06
-7.5702393221622e-06
-2.74106934249344e-05
-1.03834362030667e-05
-1.15856178862639e-05
-3.57505685385718e-05
-2.87130156077272e-05
-2.37657044227364e-05
-1.63529014689115e-05
-1.44074960966514e-05
-8.76137119838445e-06
-1.30812118580539e-05
-2.89651714847195e-05
-2.97948645814502e-05
-2.68598509973236e-05
-2.11186864768807e-05
-2.62343429391213e-05
-3.80977267389095e-05
-1.53866788280153e-05
-3.51318610299197e-05
-2.17562184297794e-05
-2.96743065360749e-05
-3.34847474677323e-05
-4.00284297317683e-05
-1.8406445523982e-05
-1.5949360942926e-06
-2.37280265374921e-05
-2.44366075971454e-05
-3.63066321265852e-05
-3.24586118298027e-05
-3.17516509435621e-05
-2.90116379323647e-06
-3.06022082514482e-05
-1.7486051098011e-05
-3.00977346549512e-05
-1.03155403992908e-05
-2.71481323434923e-05
-3.79809236833717e-05
-1.40050999276299e-06
-2.17980492711256e-05
-8.29680076422952e-06
-2.77366119394558e-05
-1.85514013609203e-05
-3.164193468876e-05
-4.92300344203719e-05
-3.00988510949484e-05
1.29976348636393e-06
-2.70874016492832e-05
-1.28038363705119e-05
-1.99291094057086e-05
-1.9319773986668e-05
2.31461499143396e-06
-4.84258884356868e-05
-2.75305792187538e-05
-3.31969499039389e-05
-2.89288327928031e-06
6.34163313320967e-07
-1.41121689913324e-05
-3.1895409654221e-05
-3.15818319417626e-05
-4.11679601646412e-05
1.51068762494663e-07
-2.74560833372002e-05
-2.08240004429022e-05
-4.30398296835727e-05
-3.75965200164492e-05
-2.0198735588312e-05
-1.24856881548246e-05
-2.07365741604005e-05
-1.82283659094819e-05
-1.85534690469308e-05
-1.50154576089513e-05
-4.22609885345382e-05
-3.81124161256446e-05
-1.80148907989488e-05
-4.12306004363807e-05
-3.7956253807328e-05
-2.17205400410533e-05
-3.10817708736494e-05
-1.56218438176611e-05
-2.12826626885903e-05
-3.31769547150461e-05
-3.52962294030733e-05
-2.38224807633087e-05
-2.81588588335371e-05
-4.9869733638248e-06
-2.50589187685888e-05
-1.95100890530308e-05
-8.98139384010801e-06
-2.11926132457964e-05
-2.92153667955117e-05
-8.32567753463697e-06
-3.48525335381441e-05
-1.59686414696492e-05
-2.42753800286074e-05
-2.65223732963386e-05
-3.11820378615551e-05
-2.4370167561549e-05
-2.57094927497731e-05
-2.59537285231933e-05
-1.59458006422628e-05
-4.69835628097274e-05
-1.74723123622896e-05
-8.29799539850278e-06
-1.6838052082188e-05
-1.67800459992641e-05
-2.70809032844906e-05
-3.95349036443383e-05
-2.10857553912511e-05
-7.63368735226013e-06
-4.50200277676769e-05
-3.55183054555611e-05
-1.08026656276758e-05
-2.10086230668284e-05
-2.08850057699182e-05
-3.25184649993721e-05
-2.56022785363599e-05
-5.26063820855894e-06
-1.47890150940348e-05
-4.72988349178804e-06
-3.24169135910663e-05
-4.4636629532964e-06
-1.70297484954076e-05
-1.6992757712197e-05
-1.3643343663292e-05
-3.19697504150136e-05
-9.26920255039042e-06
-7.29203451135715e-06
-2.77584501294551e-05
-1.79184046577436e-05
-1.59130187239631e-05
8.17806747465157e-06
-5.05894291430622e-06
-4.35237275247e-05
-2.12950684794949e-05
-1.15503825017468e-05
-1.83156471623489e-06
-1.10170593487735e-05
-3.79318169227242e-05
-1.72296908350139e-05
-1.9578117955806e-05
-1.42445243966702e-05
-9.32843061580288e-06
-3.82848103843424e-05
-1.83526164911132e-05
-3.3359138359793e-05
-3.25584624343353e-05
-9.70347208906686e-06
-4.41040536080546e-05
-1.77790080524772e-05
-1.1104158680184e-05
-1.5420003679446e-05
-1.70423891851708e-05
-6.53125415916455e-06
-8.69322587373986e-07
-2.05859266672797e-05
-2.20290407759284e-05
-2.56792833439594e-05
-2.54406978675473e-05
-2.49960165329011e-05
-1.3953237971907e-05
-1.22069763897443e-05
-1.79975760641701e-05
-1.28091646296457e-05
-1.86394696235662e-05
-2.23219470652509e-05
-2.56698109227652e-05
-2.10410113576834e-05
-2.58238160002884e-05
-3.36212964495021e-05
-4.12378622390568e-06
-2.61964633648755e-05
-1.04609954700351e-05
-5.94347057675232e-06
-1.14158035032705e-05
-2.22353587032759e-05
-3.70395736476751e-06
-4.02453702713892e-05
-2.57033665421007e-05
-2.31688873284402e-05
-3.1197712884107e-05
-5.44146459864944e-06
-4.03741353082877e-05
-2.66422785380386e-06
-1.79580829512861e-05
-5.58686057792453e-06
-1.56295838209864e-05
-1.33635987069163e-05
-3.77395871560223e-05
-1.85334253469991e-05
-2.82433426777986e-05
-3.05582007895037e-05
-2.49351590538386e-05
-1.87443555079268e-05
-2.58374844994429e-05
-2.43717482122567e-05
-8.85509320482419e-06
-1.94897685659575e-05
-3.18913821822157e-05
-2.70248648985002e-05
-2.53467114529106e-05
-2.96154182217273e-05
8.45402829437514e-08
8.78935073176804e-06
-1.50633778425701e-05
-1.08461541492772e-05
-2.09122405701807e-06
-2.1929683016145e-05
-2.71667676871423e-05
-1.81122875678235e-05
-1.31015130389392e-05
-1.22565960013105e-05
-4.31555818037474e-05
-2.44360624778549e-05
-2.16480145508764e-05
-2.6897873692687e-05
-2.51065952291427e-05
-1.76599637972014e-05
-5.90468105357386e-06
-3.85340088706228e-05
-1.14623433736354e-06
-4.20446997913885e-05
-1.57985187152185e-05
-2.33646912589096e-05
-2.17561494703702e-05
-3.20923161329094e-05
-8.54043405247484e-06
-1.7342915525813e-05
-1.97976938632498e-05
-2.32104512276304e-05
-2.65035534259727e-05
-1.5002113508776e-05
-2.80870041469131e-05
-1.39018827540327e-05
-1.07460209478094e-06
-3.3156393713875e-05
-1.89370008709554e-05
-2.44690588507051e-05
-1.93325981215661e-05
-9.9132655114148e-06
-2.15155714179021e-05
-8.56762564270696e-06
-3.74439804459003e-05
-2.64205695032041e-05
-2.8928169609379e-05
-1.94173437234782e-05
-2.22160699270853e-05
-2.9189038588847e-05
-1.32068792026294e-05
-1.68196798928227e-05
-2.36519305113616e-05
-1.58254681211648e-05
5.27932281901736e-07
-1.30497307174591e-05
-3.18378860302598e-05
-3.65351386451576e-05
-1.67528116194978e-05
-1.78266023343622e-05
1.01001127666855e-06
-1.03235319360418e-05
-2.8281638114302e-05
-1.06700405588523e-05
-1.96209544091777e-05
-1.51938417120351e-05
-8.11293717513178e-07
-2.83657933235703e-05
-5.96978311962351e-06
-6.2267808339686e-06
-2.56410727086562e-05
-3.49111951617111e-05
-1.94159438224133e-05
-7.41214752626474e-06
1.81935627286558e-05
-2.47212224516836e-05
-2.58270852410101e-05
2.58416225242349e-06
-2.13014749859897e-05
-2.31584787309727e-05
-2.34983084235481e-05
-2.4711743080749e-05
-6.44375740561371e-06
-1.40990072115552e-05
-2.42818653785342e-05
-3.88117708373401e-05
-2.46746087044461e-05
-2.86448006758078e-05
-9.56208813018113e-06
-2.64967252057994e-05
-3.68701031231573e-05
-1.92782175384185e-05
-1.86974755062924e-05
-1.88443083003318e-05
-8.78564392065015e-06
-2.33467440705216e-05
-1.63207256887535e-05
-4.38448074775876e-05
-2.79796965529652e-05
-8.70445643087229e-06
-2.37682701984956e-05
-9.99240696964912e-06
-4.46915992088849e-06
9.4066828712842e-07
-2.1948967934314e-05
-2.48919813367193e-05
-3.98590365395104e-05
-2.7383225431944e-05
-4.70938416021017e-05
-3.33500689874004e-05
-3.17181617221675e-05
-2.69475748498395e-05
-3.16535869357406e-05
-3.45817189110975e-05
-3.6793119666282e-05
-2.9858379301299e-05
-2.25461504263198e-05
-1.32832966964641e-05
-4.71947437807406e-05
-7.90927709755086e-06
4.22019229257399e-06
-3.2087620455741e-05
-2.27971071530312e-05
-2.21849924027624e-05
-1.55302230337747e-05
-3.71987838044969e-05
-7.34055629620425e-06
-1.56335209742261e-05
-2.76283483917901e-05
-2.92871167456419e-05
-1.620688573531e-05
-6.63084392391219e-06
-2.15519013641264e-05
-2.02010651868565e-05
-2.56220087462385e-05
-2.78518145463112e-05
-4.42220646122409e-05
-3.66266717950466e-07
-1.23034555909719e-05
-3.74853245542378e-05
-3.4495469425487e-05
-1.23011760078362e-05
-9.11755920277782e-06
-1.76226743602606e-05
-9.06509881456718e-06
-1.7659204633744e-05
-1.77601074135945e-05
-5.88371488264589e-06
-1.51826345382889e-05
-2.89461892193595e-05
-3.37280666882181e-05
-3.3908265413471e-05
-1.45392649817064e-05
-3.87921165769238e-06
-8.6322270027632e-06
-2.37699226127327e-06
-2.87486265339424e-05
-2.2957278892677e-05
-2.57501448836904e-05
-1.35545270072173e-05
-1.80147505274267e-05
-6.09172290413746e-06
-2.34054044561068e-05
-2.35245076003409e-05
-2.6670894163272e-05
-4.73737780722471e-06
-7.9303816861658e-06
-2.80799149614732e-05
-1.92894097635686e-05
-2.6203154632862e-05
-1.62623453305589e-05
-4.13775010431487e-05
-2.20716706045586e-05
9.13499547964863e-06
-3.11549855620236e-06
-3.62365520691001e-05
-4.37736385096627e-06
-2.20467222497301e-05
-4.12690665760762e-05
-3.94400607424108e-05
-3.67516346506099e-05
-3.42503271535979e-05
-1.61920330199746e-05
-2.71143436629361e-05
-2.11476036863494e-05
-1.81115163355978e-05
3.2224245355644e-06
-1.50762095416588e-05
-2.66657791955166e-05
-3.94369656416657e-05
-3.23999132210567e-05
-7.35101571540381e-06
-7.06154103007027e-07
-3.14455138925274e-05
1.3945960704358e-06
-3.28505328090112e-05
-1.83191984879564e-05
-3.36620485530514e-05
-1.05026083697697e-05
-4.63078580700398e-06
-2.27869179784069e-05
6.86839875820414e-06
-1.42276419211593e-05
-1.6864126148192e-05
-4.91408847454493e-05
-3.59653656267548e-05
-1.25539626607782e-05
-2.51934835773324e-05
-3.51056028068107e-05
-2.38679188338352e-05
-2.49364320228282e-05
-3.08449548883565e-05
-2.18898021660666e-05
-1.37847599922845e-05
-2.28249057358614e-05
-1.7308440932696e-05
-2.51105090238296e-05
-3.0214255853394e-05
-7.78359955221843e-06
-2.81916560718603e-05
-1.67421367953623e-05
-2.64415935489367e-05
-2.36496936835577e-05
-2.30298490895844e-05
-2.89843894756991e-05
-2.4556343302745e-05
-6.58530749477705e-06
-8.26119853637787e-07
-1.79985552918571e-05
-2.86189968705153e-05
4.50145266074233e-06
-1.99009406120996e-05
-2.35819263427902e-05
-1.39518150187065e-05
-1.4920851453803e-05
-2.39555592112639e-05
-2.53835558917715e-05
-2.00973499937731e-05
-2.38736355814014e-05
4.42471305557478e-06
-2.36813562588729e-05
-2.3554448458747e-05
-1.53931527648515e-05
1.2432845512831e-06
-9.35363599097685e-06
-2.44203459057869e-05
-2.91606731334938e-05
-2.0958308158664e-05
-2.62038102449985e-05
-2.59107057629131e-07
-3.37679644585974e-05
-3.57831469317071e-05
-1.3562310166066e-05
2.55276325200559e-06
-2.59424225914588e-06
-2.19978877003688e-05
-6.00269897494657e-06
-6.71609116594083e-06
-9.05230067501404e-06
-3.05222391188842e-05
-1.05256192128024e-05
-1.12701012773937e-05
2.28704325139081e-06
-1.08470569775954e-05
-4.99467124002551e-05
-1.52345480349599e-05
-2.65056413112954e-05
-1.75818938657384e-05
-2.19487126082945e-05
-3.76526002357638e-05
-2.09664111206845e-05
-3.11769718225245e-05
-3.3032452343536e-05
-2.15005649577215e-05
-2.13206578697104e-05
-3.36063834215611e-05
-2.85347803670022e-05
-1.80367234674447e-05
-9.69949313285975e-06
-2.07994467614182e-05
-1.61234110115017e-05
-1.86449824729115e-05
-2.31840531404879e-05
-1.93586682856965e-05
-2.33465802830347e-05
-4.50254690377547e-05
-3.61120501672e-05
-2.81287589019823e-05
-8.73110816156546e-06
-7.78331533248151e-06
-2.7932562714581e-06
-4.80253444394721e-05
-3.49920441455192e-05
-4.83635839196729e-06
-3.27481599396518e-05
-3.07524969795128e-05
-9.78587945306088e-06
-3.25124077968984e-05
-1.68771485719174e-05
-2.28852016241426e-05
-1.67222715679249e-05
-1.6519921969712e-05
-1.33350411325568e-05
-2.78270912936182e-05
-1.11600004663342e-05
-2.33893989161524e-05
-1.92649180637345e-05
-7.77228708892851e-06
-1.4637251690155e-05
-1.32729458756396e-05
-2.80166577439897e-05
-2.94588513402564e-05
-1.30365908751915e-05
-1.81924994818706e-05
-1.31150842078348e-05
-2.51049201692312e-05
-1.99855799412536e-05
-2.92953666424935e-05
-3.46830747667699e-05
-2.42310261814301e-05
-4.47279614741887e-07
-2.17502034672984e-05
-1.80278729984158e-05
-2.21943028103991e-05
-2.94263258168619e-05
-4.81024986373012e-05
-1.37091803633605e-05
-3.35573732594873e-05
-2.58120938340059e-05
-2.71180841528651e-05
-1.49877163672897e-05
-2.45225605644871e-05
-2.49771579442932e-05
-2.30455713998886e-05
-5.03560013148093e-06
-2.11894904888523e-05
5.40759703454133e-06
-3.73937368807464e-05
-2.59664247135712e-05
-1.28817019661588e-05
-1.58209289688695e-05
-7.18342310606041e-06
-3.2096013102774e-05
-1.87287718255536e-05
-2.44494413799449e-05
2.50792601252751e-06
-1.43842596271603e-05
-5.07057659852559e-06
-4.28382109527707e-06
-3.08583346087572e-05
-2.38531921445471e-05
-1.24400821096317e-05
-3.51270806895936e-05
-1.48745769445664e-05
-3.67779197258755e-05
-1.27660800712968e-05
-2.03839580447856e-05
-2.07496441899824e-05
2.16158041601883e-06
-1.18672557673713e-05
-2.56394366779495e-05
-1.68728604365553e-05
-2.72909789796513e-05
-3.01009043450557e-05
-1.70778986087435e-05
-1.63786778221071e-05
-2.39225850261806e-05
-1.00567988412829e-05
-4.73862115603752e-05
-3.67457308972143e-06
-1.3320102823736e-05
-3.72825714968674e-05
-1.06702049916484e-05
-6.03474983430327e-06
-2.17712525127282e-05
-3.17767844707479e-05
-2.03795165197026e-05
-4.99019642472466e-06
-1.34740051738352e-05
-2.33374602136559e-05
-4.71355316999541e-05
-2.36409680797487e-05
-3.64628996335217e-05
-3.54171307568839e-05
-2.17166759121082e-05
-3.57503190385566e-05
-1.33193383773577e-05
-2.26717917161834e-05
-1.07691692889067e-05
-2.61098802060265e-05
-9.94318861324669e-06
-2.14945265118129e-05
-2.37869970383095e-05
-1.73542006346928e-05
-3.29251295030343e-05
-3.3072897034727e-06
-3.85625117548944e-05
-6.67065497355321e-06
-2.73154048468104e-05
-3.55415834526153e-05
-3.99351634662655e-05
-1.56496771764017e-05
-3.73886932275532e-05
4.7016201417522e-06
-1.01521138728379e-05
-3.07041382190814e-05
-3.39348912504879e-05
-3.92059931310954e-06
-2.44894563749078e-05
-4.53951431414549e-05
-4.04269641219382e-05
-7.94694233818202e-06
-8.9952876888134e-06
-2.69782579195832e-05
-2.81146030840124e-05
-2.12371325700538e-05
-1.99116822975269e-05
-4.6392440479847e-05
-4.33801374542505e-05
-2.39153443015162e-05
-2.28629699933877e-05
-1.14609018607034e-05
-2.98527109289031e-05
-2.1899092427528e-05
-3.21452704395742e-05
-1.41493436881361e-05
-2.32796562865122e-05
-1.92451108882682e-05
-1.13036116238661e-05
-2.50525337531606e-05
-4.44226749163558e-05
-3.84520112572323e-05
-2.11905808927687e-05
-3.09712332585613e-05
-3.0241638406557e-05
3.85171246334802e-06
-2.47508781867685e-05
-3.10936865323518e-05
-1.42009756960953e-05
-1.94576451319199e-05
-2.6086396498467e-05
-7.64651749711739e-06
-9.1519783351303e-07
-6.31147616957207e-06
-1.00536802769985e-05
-1.52536431247954e-05
-3.29808606564251e-05
-1.06701108502281e-05
-1.38256535471281e-05
-1.65828622388948e-07
-2.82327728126935e-05
-5.19050744656542e-06
-1.30537312984854e-05
8.27661089499933e-07
-8.78703216823894e-06
-3.21679418901479e-05
2.20869623168734e-06
-7.60936952544493e-06
-2.09365168088108e-05
-1.79536736740986e-05
-1.32321235244133e-05
-2.26450053638341e-05
-1.72880974023718e-05
-3.3152479876224e-05
-2.445518186445e-05
-3.73273501021499e-05
-1.99521312098547e-05
4.16157937741116e-06
-9.91163307854836e-06
-1.61823180488666e-05
-4.03494831985414e-05
-4.3759861281667e-05
-1.49087534328758e-05
-2.08504021301502e-05
-3.31412209542142e-05
-5.13846514489905e-06
-3.16541916727163e-05
-1.78392096103729e-05
-2.13751308762324e-05
-1.76453377063134e-05
-3.2348028086041e-06
-1.08244178999311e-05
-2.89652082185707e-06
-1.41882704513643e-05
-2.64937087129242e-05
-2.69907095105532e-05
-3.69884096500015e-05
-2.83712835706984e-05
-2.04323513957947e-05
-3.93483169776468e-05
-2.54377704323142e-05
-3.36991680645955e-05
-2.94443623690751e-05
-1.48811869717571e-05
-2.52747217313516e-05
9.69931711914191e-07
-1.09247469652686e-05
-1.9802767744639e-05
-3.38386150147674e-05
-1.16708181953755e-05
-2.76469098181701e-05
-3.36598932183494e-05
-4.22047341839776e-05
-3.60968496231096e-05
3.96960432807088e-06
-1.57750594691683e-06
-3.05684267144287e-05
-3.64258778905746e-05
-1.0439760640698e-05
-4.14910800748897e-05
-2.77791081400889e-05
-3.01601845401797e-05
8.96788619388179e-07
-1.84051356901736e-05
-2.4012783329749e-05
-2.03778799158213e-05
-9.61253172847199e-06
-2.23085513510526e-05
-1.53130044452709e-05
-2.77939819079807e-05
-1.39543146416907e-05
-4.93199714415775e-05
-3.27200178655188e-05
-2.2944783261121e-05
-1.85719288901706e-05
-5.70342729988988e-06
-3.28495430906826e-05
-1.52900486679807e-05
-4.15391985953123e-05
-4.30333270192409e-05
-1.73856340294148e-05
-2.31165160093677e-05
-1.64607041906057e-05
-3.00634648375269e-05
-3.48272391108397e-05
-2.64747566747284e-05
-2.74168865434233e-05
-3.55005795251272e-05
-2.5008925711741e-05
-1.99459966701939e-05
-2.04872743525046e-05
-1.87589230431805e-05
-2.89858329929388e-05
-3.29165699483179e-05
-2.63628863723122e-05
-1.53728915766216e-05
-2.00306495834169e-05
-2.2247965990442e-05
-3.14227550787521e-05
-2.12980148964488e-05
-5.91049636622262e-06
-3.62153545511907e-05
-2.80050248250449e-05
-3.68375969308183e-05
-4.08990093060539e-05
-2.08222461779432e-05
-1.94566046054326e-05
-1.2218468211656e-05
-1.1037758729283e-05
-3.3282338616995e-05
-2.29495601847706e-05
-3.70822375729588e-05
-2.38644457729577e-06
2.57752567317236e-06
-3.03034110306914e-05
-2.61700111094304e-05
-1.53111808087736e-05
-1.001477265049e-05
-2.06552420746388e-05
-3.63138270781234e-05
-1.90844726412173e-05
-7.83326678938716e-06
-2.1687251861784e-05
-2.34016972448702e-05
-8.67081492863824e-06
-8.52503898075041e-06
-2.15284442868744e-05
-9.5751295745836e-06
-5.04753876662826e-06
-1.78932731948447e-05
-3.55495708139441e-05
-2.52446013501089e-05
-3.41233291429098e-05
-2.20750373193953e-05
-3.0731165257957e-05
-1.23151697190065e-05
-1.28674332699163e-05
-1.02145581258943e-05
-3.22580639750087e-06
4.90210679417229e-06
-3.2128757264807e-05
-3.71007573097944e-05
-5.50669667319526e-05
-2.01840502576006e-05
-1.43340664344565e-05
-1.15855159870328e-05
-4.32143577127668e-05
-1.4504478777699e-05
-1.34932844159995e-05
-1.85846194597989e-05
-3.26041671036707e-05
-8.75805775722673e-06
-1.98329321307116e-05
-2.2353950315589e-05
-3.08900824288477e-05
-1.85533931467895e-05
-2.2381381170132e-05
-3.49354384896069e-05
-3.55155370266718e-05
-1.00056234657726e-05
-2.7721842268594e-05
-2.71519730022367e-05
-2.33341304008148e-05
-2.78037397681658e-05
-3.10886473742456e-05
-3.71675222025295e-05
-1.77426090597597e-05
9.4648444646979e-06
-1.77102716982055e-05
-1.9200559664101e-05
-3.70802209943559e-06
-1.43856868376785e-05
-3.84276563894009e-05
-3.64329141528822e-05
6.62146079438069e-06
-2.45975774258625e-05
-2.31372424011551e-05
-4.06608125461154e-05
-1.96155874824517e-05
-6.75974323494629e-06
-1.84922531133389e-05
5.26648706256903e-06
-2.69112292441953e-05
-2.90333953364142e-05
-1.08295497922357e-05
-1.45407286873951e-06
-7.73570769101513e-06
-2.44821788277725e-05
-1.46915929919312e-05
-2.30969015806801e-05
-2.96949808130253e-05
-2.08390967815046e-05
-2.12785741807301e-05
4.31730906230444e-06
-1.88552183053612e-05
-1.44836533491613e-05
-1.69785131098689e-05
-1.18811486376945e-05
-1.12891367285952e-05
-1.73176536029487e-06
-1.86085333967613e-05
-6.44336372022028e-06
-1.24221222087043e-05
-2.40328146470481e-05
-2.23499244100523e-05
-2.52634205918962e-05
-1.35166056080978e-05
-2.54844905850234e-05
-8.79143011254011e-06
-4.16682673476109e-05
-2.27674489789406e-05
-1.68549176503981e-05
-1.67322324368941e-05
-3.80848759178438e-05
-3.29252532594357e-05
-3.54605989099842e-05
-2.63102634191706e-05
-9.87989539438922e-06
-3.15774411356327e-05
-1.43143582257699e-05
-2.56117718687661e-05
-4.23758779050052e-05
-1.07067122024866e-05
-4.13828012622244e-08
-3.3358933598332e-06
-1.66725548843822e-05
-1.72655864663869e-05
-2.27762398542415e-05
-3.12546831339327e-06
-1.64093715941746e-05
-8.7323167878065e-06
-9.30549757923807e-06
-3.94689989768553e-06
-2.84050838606746e-05
-1.8145405397039e-05
-8.75172115724518e-06
-3.90426301472448e-05
-1.8042339372757e-05
-1.64453597336587e-05
-3.26178535206278e-05
-2.09154057157678e-05
-1.95388752650699e-05
1.92142652733122e-06
-3.05460763421537e-05
-4.71567860820718e-06
-2.28442795384003e-06
-1.82970657242366e-05
-5.21150470111316e-05
-1.46911470402837e-05
-8.48790431435537e-06
3.34674925508341e-06
-2.27054867145737e-05
-1.65320825409131e-05
-1.3381619066294e-05
-2.65463700658143e-05
-2.70902530521259e-05
-1.6669312213806e-05
-8.32532635034299e-06
-2.71548377308491e-05
-1.34996445004251e-05
-2.02411196096422e-05
-2.5122945219688e-05
-1.41156294938325e-05
-2.8116880408351e-05
-3.88961292881604e-06
-1.85624854352171e-05
-1.73135176840113e-05
-2.2830350943746e-05
-1.17225610233162e-05
-3.05026186655689e-05
-1.90550286801446e-05
-5.18605158185792e-06
-3.69843296579449e-06
-2.94622807907624e-05
-1.69137366022034e-05
-6.2439677405209e-08
-6.80571755494974e-06
-5.06962554901374e-06
-2.93419944185902e-05
-1.34284041925202e-05
-3.1424185968175e-05
2.7884735833163e-06
-4.55749185173002e-06
-3.69941844877688e-05
-3.02385820242335e-05
-1.00382260190808e-05
-1.4754356955891e-05
-2.10958025859557e-05
-2.74872418096943e-05
-3.99467876604017e-05
-1.00277362920501e-05
-1.84584947099567e-05
-2.16305351142356e-05
-1.76469469049864e-05
-3.50613751498987e-05
1.22043604244263e-05
-2.53740686855233e-05
-1.70423196984415e-05
-3.6507041429565e-05
-1.45972356721562e-05
-2.74265307294275e-05
-3.39166327007489e-05
-1.49055982131215e-05
-1.2286319297692e-05
-3.03346013382335e-05
-9.49751860884766e-06
-1.76959186283731e-05
-3.39511813547713e-05
-1.98440935795746e-05
-2.58186225496393e-05
-6.32226171555579e-06
-2.1132256946113e-05
-6.37711026547265e-08
-3.57428656722106e-05
-1.32929505886754e-05
-6.41847979285895e-06
-3.42137285905476e-06
-1.42800448996937e-05
-3.40913561879858e-06
-3.92045976835734e-05
-3.9937470948604e-05
-5.32929423014249e-05
-2.44283909448106e-05
-1.48538268695987e-05
-1.25211640136647e-05
-1.88916696194661e-05
-1.6368916853277e-05
-5.10946771317475e-05
-1.97138373646636e-05
-1.31035205142524e-05
-2.16718051397819e-05
-4.57163382563101e-06
-9.02382882695303e-06
-3.14396575196289e-05
-2.16323852300489e-05
-2.39602044173075e-05
-1.89022599053446e-05
-1.68375020950922e-05
-3.50722123199677e-05
-2.14932201762119e-05
-3.56665328710782e-05
-1.49073070330526e-05
-2.89305483253624e-05
-3.78498410466696e-05
-2.87834431153038e-05
-1.63321699000203e-05
-2.04145002954123e-05
-1.06493156593555e-05
-5.89346042814238e-06
-1.01639083404076e-05
-1.97249745765398e-05
-1.98138878305164e-05
-2.80700797964814e-05
-2.70813889334608e-05
-2.00134080333933e-06
-2.17105855981384e-05
-2.31841923026784e-05
-3.48863783642989e-05
-1.94265335431845e-05
-2.00009293774745e-05
-4.21148022153759e-05
-1.05934494418088e-05
-2.15415793107147e-05
-3.39452998520197e-05
-3.66968154629642e-05
-3.13272763787899e-05
-2.31952869779981e-05
-2.81778910088139e-05
-7.59238315331098e-06
-5.69142382112732e-06
-2.14907116986741e-05
-2.05656739445308e-05
-2.33845355935512e-05
-2.68307906417641e-05
-2.69534653956825e-05
-2.04480863154694e-05
-2.65567724852638e-05
-2.84659525005439e-05
-2.43716204070047e-05
-3.76508868561909e-05
-1.66715051529162e-05
-2.00717243124352e-05
-2.7412516126278e-05
-4.47984142855571e-05
-1.55199051358061e-05
-1.22705439051485e-05
6.13989546589701e-06
-2.48474374531115e-05
-1.27315161819623e-05
-1.58042589584674e-05
-3.10812773266404e-05
-8.60635295368446e-06
-1.62313152313828e-05
-1.60037534834442e-05
-3.25664534032429e-05
-2.89177993136549e-05
-1.14119722737958e-05
-2.30917686873274e-05
-1.84767125066652e-05
-2.17582629841959e-05
-1.9325985474073e-05
-2.43718371292986e-05
-4.50234869768294e-05
-1.21837576845052e-05
-3.0140905710787e-05
-1.53348345852815e-05
-1.77181627757896e-05
-3.2129083704132e-05
-1.23554168530975e-05
-2.79269898184654e-05
-2.41678511086938e-05
-2.7131502911909e-05
-1.86328439399851e-05
-2.77946413697822e-05
-3.81929806264371e-05
5.52204692762657e-06
-1.73502078918333e-05
-2.8450230996378e-05
-3.78367371292417e-05
-3.23415653100333e-05
-1.41398173931371e-05
-2.20837944590247e-05
-1.74340611522883e-05
-4.57976444696804e-05
-9.05627815591555e-06
-1.38134578457958e-05
-3.05399535973707e-05
-3.77759112481826e-05
-1.4937834478545e-05
-2.02126302513598e-05
-2.49129708831377e-05
-2.466837320973e-05
8.43893378841023e-06
-1.30956504631805e-05
-5.21707906118004e-06
-4.71683901844148e-05
-3.68988089374509e-05
-4.78111346283774e-06
-3.41288061634485e-05
-1.42440539242557e-05
2.70446437992544e-06
-2.45671481234153e-05
-4.19749869832539e-05
-9.14867039329889e-06
-2.53615542126095e-05
-2.12082569317573e-05
-3.4411334860463e-05
-8.80339852871341e-06
-1.54743885616226e-05
-2.2912835439175e-05
-1.34271022762123e-05
-3.59168687840511e-05
6.23650642535862e-07
-1.31669135714454e-05
7.90247785000688e-06
-2.05616352313403e-05
-2.44085054964509e-05
7.01824546705961e-06
-1.91794248131017e-05
-6.71507987642344e-06
-5.08942804021745e-06
-1.07254516968313e-05
-3.1514325831007e-05
-1.12929860887623e-05
-2.00373396558573e-05
-1.48327789071728e-05
-1.48182382214255e-05
-3.05375918525242e-05
-6.97042005392577e-06
-2.69435939320532e-05
-3.00320915204e-05
-5.01018347140194e-05
-1.81941846178701e-05
-2.12520272025094e-05
-1.3602270286708e-05
-1.06331906718317e-05
-3.58008361105957e-05
-2.68776314886644e-05
-2.25243798621485e-05
-2.45920089391221e-05
-1.40330487125909e-05
-1.11590069364153e-05
-2.36999469698665e-05
-1.01733103895175e-05
-3.48973409072521e-05
-1.26117145473116e-05
-1.57544865260381e-05
-1.61518903625382e-05
-2.13345905032908e-05
-3.23029834651175e-05
-2.87976988426703e-05
-2.63871173715492e-05
-1.08707760558081e-05
-6.28075296694002e-06
-2.46411794122373e-05
-1.37238547593383e-05
-1.1158086829891e-06
4.9225893010691e-07
-4.767637829737e-05
-3.30354951966454e-05
-2.95779172319004e-05
-8.05937022715559e-06
-3.26048429195027e-05
-1.52302366201142e-05
-2.57629481824499e-05
-4.36647625843936e-05
-1.4257240991885e-05
-2.83199535383965e-05
-2.47258498277821e-05
-1.27447103836141e-05
-2.49342995756973e-05
-6.3982513309509e-06
-1.94780772313022e-05
-2.53794026948814e-05
1.02836299624101e-05
-2.62405051582205e-05
-3.59547381306425e-05
-3.19228156030864e-05
-8.30270166582063e-06
-2.67401773384594e-05
-3.97779338187464e-05
-1.87494095868213e-05
1.08430251919142e-05
-2.504748323684e-05
-4.55240267290758e-05
-3.45917721942306e-05
-1.93257440922355e-05
-2.46222750231981e-05
-1.83860094489575e-05
-3.49100213987395e-05
-1.88039841224299e-05
-1.29898400769832e-05
-1.87656812347659e-05
-2.87604868709806e-05
-1.07302911961243e-05
-1.13343475137079e-05
-8.37833844338694e-06
-2.90081976516466e-06
-2.31229922466137e-05
-4.79371034029157e-05
-1.93186926736127e-05
-8.42693207257597e-06
-2.27735068408607e-05
-2.917090852566e-05
-2.73160850932597e-05
-1.38051964099121e-05
-2.65364841839696e-05
-2.10530327648184e-05
-3.03613262019138e-05
-1.13651627717714e-05
-2.82283754591917e-05
-1.52556530258015e-05
-5.47224769896767e-06
-3.01989023689101e-05
-1.4434920040254e-05
-2.77319373455261e-06
-2.62020846669308e-05
-3.1881151034673e-05
-2.11441061837068e-06
-1.81818012262309e-05
-2.16139527349033e-05
-3.62898229745467e-06
-2.44366147043546e-05
-1.36420868809709e-05
-4.74479740198533e-05
-8.27056838681867e-06
-5.54612907615372e-06
-3.44368983155198e-05
-2.94274450125152e-05
-4.18525581374497e-05
-1.07431492907169e-05
-3.07723028754897e-05
-4.5641787416997e-05
-2.03974003743969e-05
-4.02393708401778e-05
-3.44956543512134e-05
-3.07450613487499e-05
-2.57683721538647e-05
-2.77818135564239e-05
-2.9962852931813e-05
-1.11410434850682e-05
-2.45405036699158e-05
-4.67828380038952e-05
-3.84961114950909e-05
-7.16142072796143e-06
-2.73393527468726e-05
-1.11714826753387e-05
-1.51177593320632e-05
3.98422137212477e-06
-2.05351973924967e-05
-2.7618398849356e-05
-1.83713281050872e-05
-5.42184508697204e-05
-3.03352283100135e-05
-3.08162239139606e-05
-2.63553266456614e-05
-2.40800746928528e-05
-2.03136153120871e-05
-4.10721254010642e-05
-1.89572978390783e-05
-3.03195105264649e-05
-1.30556826513881e-05
-7.30810931867105e-06
-2.14391904922251e-05
-1.68418471281051e-05
-6.07901550147815e-06
-7.03900099721233e-06
-1.14226702094586e-05
-3.03696097329825e-06
-1.17939507703848e-05
-2.04089104748446e-05
-1.94061796209586e-05
-4.08295845426614e-06
-2.88228776483856e-05
-4.16791197514545e-05
-2.72154585338469e-05
-1.63413809973492e-05
-2.63485111961169e-05
-2.08594724034079e-05
-4.83780687741599e-05
-2.79990785015364e-05
-1.72604170046362e-05
-1.48567247439535e-05
-1.76321301646889e-06
-7.89945246245415e-06
-4.25930729641711e-05
-2.31152639018785e-05
-1.35873734308459e-05
-3.34703780272939e-05
-1.39827823168082e-05
-1.24683845059563e-05
-1.33412514079957e-05
-1.50556491314509e-05
-1.63477369517705e-05
-7.45465825932818e-06
-1.98399332916544e-05
-3.27443056030575e-05
-9.13481991736607e-06
-7.58027812458996e-07
-4.25543636742031e-07
-3.71522617448759e-05
-2.07988825983885e-06
7.79949042686682e-06
-3.96412256306055e-05
-2.23674590164575e-05
-2.84545263863289e-05
-2.35121410738554e-05
-2.50411170851189e-05
-2.57926837416966e-05
-1.55455024521305e-05
-5.46554619306706e-05
-4.67654534776497e-05
-2.12514497176824e-05
-2.34791191541202e-05
1.07532388311959e-05
-2.35419578675751e-05
-1.03064892883517e-06
-1.34706762662438e-05
-3.52552025982084e-05
-2.97161050741282e-05
-1.14453155558731e-05
-2.0127279376975e-05
3.50080975328507e-06
-1.83483394583357e-05
3.80568818131794e-06
-3.31628061688923e-05
-1.74517854116697e-05
-4.11021468399689e-05
-1.50889351104478e-05
-1.92197494358595e-05
-2.46406347235836e-05
-2.64233721534608e-05
-2.66019507069843e-05
-4.25896614503964e-05
-2.18327013279831e-05
-1.49911980431305e-05
-2.99041537361171e-05
-3.23740053781924e-07
-1.60107241548345e-05
-2.31060366370732e-05
-7.19923376600017e-06
-1.26995514086296e-05
-2.83924540444144e-05
-1.63659287309798e-05
-1.12146463451434e-05
-1.16248940902314e-05
-9.58988040614321e-06
-1.63405934203281e-05
-2.71398389568396e-05
-1.23351725476142e-05
-1.68816780114598e-05
-8.87370623919263e-06
-2.45681309260601e-05
-8.72753564578223e-06
-8.63613125931988e-06
-3.31363476127322e-05
-9.9509028616443e-06
-1.35457570551667e-05
-3.57731651971685e-05
-3.34116637489276e-05
-4.07155569847919e-07
-8.53412795052388e-06
-2.20885116568256e-05
-2.58921033704809e-06
-1.87091441108853e-05
-3.75443435509886e-05
-2.4459905858004e-05
-1.57003812324821e-05
-3.2620954272404e-05
-1.07118603717672e-05
-1.67464175238983e-05
-1.90705155179728e-06
-3.69353657648588e-05
-2.20753097812466e-05
-1.04045306129465e-05
-1.9913675063199e-05
-7.37526775269184e-06
-3.24673710268026e-05
-2.62187688990884e-05
-9.92825818400347e-06
-3.19547691981711e-05
-1.5084366398457e-05
-2.33397646417471e-05
-1.2457830065508e-05
-2.01409959101424e-05
2.7036024519458e-06
-6.13624183714943e-06
-2.24144107484009e-05
-1.71244081293322e-05
-1.94237174415018e-05
-1.90600641161992e-05
-3.31058184080277e-05
-3.27750444823201e-05
-1.40931187597944e-05
-2.88967646345073e-05
-5.30383821142632e-05
-2.74262759496956e-05
-1.63739850026139e-05
-3.39464498255845e-05
-6.43088496340904e-06
-9.89279804123526e-06
-1.42612492206951e-05
-1.0256308726849e-05
-2.83264670837894e-05
3.1605836706165e-06
-2.57531904316191e-05
-3.82869102557734e-05
-2.84111812025658e-05
-1.28120383384084e-05
-3.84107698152267e-05
-5.75555702901836e-05
-1.7856958869183e-05
-1.88977328881848e-05
-3.25906121513943e-05
-2.72547811566773e-05
-2.82623364437662e-05
-3.61384792154238e-05
-1.61117838925698e-05
-3.12873104547365e-05
1.24746299279913e-05
-2.47189043171984e-05
-2.54030609199502e-05
-1.57828223026083e-05
-2.85918176552377e-05
-1.59969247669376e-05
-3.11753307423603e-05
-1.63763106553407e-05
-1.15616828082321e-05
-2.23369398079591e-05
-1.32345836886029e-05
-1.45205560085348e-05
-3.57286895951964e-05
-3.30068618494982e-05
-1.63370799001141e-05
-2.01601680088386e-05
-4.00366722268812e-06
-4.38367008828273e-05
3.0091469193841e-07
-1.45043141596779e-05
-1.15706179495331e-05
-5.26461229076638e-06
-1.27209030529484e-05
-2.17771517012228e-05
-2.28250170135681e-05
-3.19373631853566e-06
-2.57902361828042e-05
-2.02711797773918e-05
-6.19391903214767e-06
7.53906629879909e-06
-2.10733696535481e-05
-2.4748959345628e-05
-1.41269922753166e-05
-3.10075193706763e-05
-2.03711415329057e-05
-2.54640265495773e-05
-1.50385010889561e-05
-1.78384387336223e-05
-1.55745032315928e-05
-2.52388955112542e-05
-2.64464428731461e-05
-2.35999657434787e-05
-2.40230383005897e-05
-3.45822481621399e-05
-1.75352377391744e-05
-1.53446865812858e-05
1.50507508255291e-06
-1.6895316802331e-05
-4.40579921125133e-05
-1.83967615817812e-05
-3.43939831545426e-05
-2.68580374632937e-05
-3.72383609534996e-05
-3.97292073984011e-05
-1.66888785591944e-05
-3.95707886478465e-06
-1.7437066473865e-05
-9.79921846754875e-06
-1.42333045522257e-05
-1.80568984845863e-05
-3.59413437887197e-05
-1.83662179021128e-05
-7.51311516474723e-06
-1.4715190923069e-05
-1.17958852523852e-05
-1.89110369344359e-05
-4.54738457019056e-06
-1.81942971566168e-05
-1.95567183121747e-05
-2.16172954723881e-05
-2.01416952968483e-05
-1.94193580820393e-05
-1.07322443243796e-05
-9.84726540047273e-06
-1.78541342558872e-05
-3.12951292272837e-05
-2.28473568410666e-05
-1.68941990294098e-05
-3.14825621507149e-05
-3.05986727843377e-05
-1.18923076829236e-05
-3.44587939994297e-05
5.60656159456337e-06
-1.61790815535236e-05
-1.91414091724038e-05
5.08559040618483e-06
-1.60155527370835e-05
-1.52341083983864e-05
-3.30035384430613e-05
7.98902005883506e-06
-3.75880088625601e-05
-3.29577705255777e-05
-3.15860497404573e-05
-3.19442909208411e-05
-2.70094493250919e-05
-2.65282543208095e-05
-1.94572531179647e-05
-2.27453660731165e-05
-1.13361565953201e-05
-2.45172904985818e-05
-1.31325155444404e-05
-8.17192265846944e-06
-1.15743375038294e-05
-2.90088169455406e-05
-1.9955152901785e-05
-2.58923646365222e-05
-2.28294827957822e-05
-2.33155451946913e-05
-2.4687572157815e-05
-7.38539906415564e-06
-1.6502645191547e-05
-9.64299857648683e-06
-3.19356450976179e-05
-7.39430369514581e-06
7.70280859652175e-06
1.40814529371881e-05
-1.66780603285272e-05
-2.96432625048125e-05
-2.68510179089327e-05
-1.24387698534224e-05
1.14191479235913e-05
-3.29985331768191e-05
-9.20390895892225e-07
-2.68093685516849e-05
-2.9735254740898e-05
-2.09194715951199e-05
-1.28439814830571e-05
-5.26069243260119e-05
-4.2311976315933e-05
-2.25605550578052e-05
-2.44349860337856e-05
-3.19629260921193e-05
-3.55738573826042e-05
-1.64906877844195e-05
-3.61995368154318e-05
-4.18364165316366e-05
-3.77095785087339e-05
-1.88994704214021e-05
-1.37769587898243e-05
-1.44715320262203e-05
-2.87092839717934e-05
2.10397148929185e-06
-2.86848677316112e-06
3.35260291060274e-06
-7.93366116249294e-06
-1.73907915017061e-05
-9.94583563999159e-06
1.97882740638364e-06
-1.43788987169381e-05
-3.5209654637052e-05
-1.79431599729339e-05
-2.51010793197227e-05
-1.85674331827322e-05
7.08021863544334e-06
-3.82158889965616e-05
-1.67585511914934e-05
-5.85596735412872e-06
-2.13457224711726e-05
-1.05812764037491e-05
-1.54376618366115e-05
-1.26702904178433e-05
-2.29331608751781e-05
-4.08755235046683e-05
-2.00840801307944e-05
-1.07192607266853e-05
-1.64031980886215e-05
-8.35858923861433e-06
-1.29560456869801e-05
-1.661311363405e-05
-3.63668071874709e-05
2.89218850164533e-06
-8.28189049627231e-06
-2.61102888074068e-05
-3.10822493102331e-05
-2.28443120900034e-05
-1.71622361365288e-05
-3.04890018515727e-05
-2.5733269258138e-05
-1.76216115869702e-05
-2.41160278290206e-05
-2.72700417897035e-05
-1.20865483258646e-05
-1.6039057384037e-05
-3.52955860939345e-05
-3.6145909460514e-05
-2.31267754398292e-05
-6.45408674988861e-06
-1.17456237399691e-05
-4.43536575302298e-05
-1.57420614631983e-05
-2.70033912101485e-05
-2.62623552831023e-05
-2.50135898854902e-05
-2.13705821065472e-05
-1.65773626094442e-05
9.37963377303426e-06
-7.98907855846666e-06
-2.69796477150191e-05
-2.08114702671164e-05
-1.50230382203085e-05
-2.91390426782039e-05
-4.25701277775338e-06
-2.22052945439941e-05
-2.66393539984284e-06
-7.29262001694416e-06
-1.34289421360027e-05
-2.46775563358186e-05
-3.57465029474263e-05
-8.30527485826588e-06
-2.24201207097512e-05
-2.95269368116864e-05
-2.15381707985329e-07
-2.11600310995192e-05
-4.70079411814222e-05
-1.5160466264052e-05
-7.62392199818877e-06
-4.68133290386355e-05
-3.71717903512487e-05
-2.82712767808109e-05
-4.57484175525025e-05
-1.4805512315473e-05
-3.47363690689409e-05
-3.06518171821366e-05
-1.8507351522481e-05
-3.04290478898261e-05
-7.41830222238184e-06
-3.87160534197341e-05
-1.55765207372095e-05
-1.72589303943773e-05
-1.46118638550271e-05
-1.42946212637903e-05
-2.74558401868795e-05
-9.50725050630521e-06
4.11646061944272e-06
-6.71580540658566e-06
-2.44701414779485e-05
-1.89588122504604e-05
-2.43249563942752e-05
-1.15709929842841e-05
-1.32713676398733e-05
-2.40152908459859e-05
-2.29763781666602e-05
-3.11743619345409e-05
-1.26737681622129e-05
-3.03879553937767e-05
-5.8102753613324e-06
-3.5673195955599e-05
-2.40607632432192e-05
-2.55228284196675e-05
-3.45748202124112e-05
-2.24187104116829e-05
-2.63470462549643e-05
-2.38360119212574e-05
-2.44932517565968e-05
-1.80860614744062e-05
-3.15976100697895e-05
-2.7982312296999e-05
-3.86691908377891e-05
6.34827998233873e-06
-3.90388331905642e-05
-1.67753174558533e-05
-1.00653820553868e-05
-2.08386308416905e-05
-7.31641110551118e-06
-2.79785464522179e-05
-2.49145294546416e-05
-1.29875761098584e-05
-1.77761675398049e-05
-2.12041910419722e-05
-4.32636466659988e-05
-2.52041412742842e-05
-1.22481309169776e-05
-4.31699008490385e-05
-1.04524940469979e-05
-1.06515021169912e-05
-3.16291847770062e-05
-2.54929748913934e-05
-1.65482945855373e-05
-4.01522109901758e-05
-1.73348596889104e-05
-2.35303020315328e-05
-1.41098286045343e-05
2.09183569262404e-06
-2.99150584069683e-05
-9.90151682842006e-06
-1.16937932504195e-05
-1.80654159767587e-05
-2.04645918154157e-05
-2.48187771198566e-05
-2.05374212032005e-05
-1.07915376834015e-05
-3.1540746671923e-05
-3.50391302405864e-05
-9.53309680523116e-06
-2.19069232239127e-06
-2.17941414379782e-05
6.93799363661581e-06
-3.28614709559376e-06
-9.56755384770448e-06
-2.4506672244829e-05
-2.00644523562316e-05
-2.5131074181475e-05
-8.84611893616878e-06
-2.8427808476152e-05
-1.16717136990635e-05
-3.85283274717444e-05
-5.87757818873358e-06
-1.6676229869792e-05
-3.00578936093137e-05
-1.17164517687017e-05
-3.79540504089933e-05
-1.45926220069957e-05
-4.01505669158106e-05
-1.94274037235015e-05
-2.08572261113564e-05
-9.39342600182249e-06
7.38343474570819e-07
-2.57858588024628e-05
-3.14790291624522e-05
-1.32379111857312e-05
-2.19047918527897e-05
-3.6946844316725e-05
-9.50334474176282e-06
-1.49153345001802e-05
-2.01839571275291e-05
-2.87872398255002e-05
-2.57844677010794e-05
-2.71644903439838e-05
-1.76816252967462e-05
-2.43525949087792e-05
-1.92447987446214e-06
-3.0574542722429e-05
-7.7674241307571e-06
3.397823829629e-06
-1.08458836849507e-05
-2.48777708548114e-05
-2.3998881157143e-05
-2.16373215639694e-05
3.85417130194217e-06
-3.72545571990872e-05
-5.42418406585299e-05
-3.28494867305573e-05
-1.07348902827587e-05
-2.83380439821813e-06
-3.58169085478675e-05
-1.73353302890039e-05
3.08545767694469e-06
2.36717952726389e-06
-3.07890509274226e-05
-8.68296338417752e-06
-3.42171890051101e-05
-2.65781573092799e-05
-3.62200369887669e-05
-1.72712789301647e-05
-1.59901192209327e-05
-2.0330504998125e-06
-1.43910557108326e-05
-4.13236939986827e-05
-1.93887015542771e-05
-3.01456404921713e-05
-1.58920029904221e-05
-1.06745355150735e-05
-2.99238355310046e-05
-3.7758218445483e-06
-2.63591564853262e-05
-1.87719819765773e-05
-3.06782503694533e-05
1.89780433487678e-06
-1.71112513518514e-05
-2.63333936254541e-05
-2.53614229993705e-05
-1.88952957157697e-05
-1.83617360281189e-05
-1.46386213969671e-05
-3.32261353078345e-05
-1.27251495253012e-05
-2.74514086030558e-05
-9.49170465162641e-06
-9.00477140518416e-06
-2.85757849620479e-05
-1.3588564479978e-05
-3.8880795184279e-05
-2.77219837512728e-05
-1.80915890246081e-05
-1.58965898701648e-05
-3.10769494836398e-05
-2.98992113525036e-05
-2.20669088632741e-05
-1.24244563765313e-05
-1.02590815601918e-05
-1.99186295879754e-05
-1.95070940563926e-05
-8.07820166515243e-07
-2.23608223012025e-05
-2.8843267496499e-05
-1.75999196295145e-05
-2.12978345777028e-05
-1.46012784259152e-05
-6.82616790349609e-06
-1.64724192506148e-05
-4.21230251300853e-05
-7.57811461090331e-06
-1.88745226422135e-05
-2.17611565814812e-05
1.49106758882517e-06
-4.05994774490274e-05
-1.25574773401501e-05
-3.64206492596898e-05
-4.95587533335301e-05
-1.21110370827752e-05
-1.43715694800934e-05
-1.76318679512647e-05
-1.84673724710018e-05
-2.28383863699507e-05
-1.43414538664966e-05
-2.72891562542533e-05
-2.66954322553629e-05
-1.82104549709951e-05
1.21202596597205e-05
-4.51644503824389e-06
-4.12491910408518e-05
-4.11499199373153e-05
-2.72619781389612e-05
-7.99210042894569e-06
-3.07135247035185e-05
-1.8459476639033e-05
-3.01701529779823e-05
-8.92630014556585e-06
-2.98537547555293e-05
-2.02034767675017e-05
-1.83860870289611e-05
-1.57666905751415e-05
-1.27176035894736e-05
-1.0600697084097e-05
-3.78663936611001e-05
-8.09131520935798e-06
-4.50079383321575e-05
-4.54358583468164e-05
-2.61108412828794e-05
-9.4537199695594e-06
-3.84218933527228e-05
-3.54581047438977e-05
-2.78470202313961e-05
-1.92753196821622e-05
-1.03118380227493e-05
-2.42740838202588e-05
-4.29554383545048e-06
-1.68233081484415e-06
1.34207281620021e-06
-2.60414651671634e-05
-6.55120395443122e-06
-2.42797024101271e-05
-2.52008582966271e-05
-3.00142153206653e-05
-2.64039014198084e-05
-2.6128001372731e-05
-2.31934996705333e-05
-2.19317770813132e-05
-2.01018342078362e-05
-3.95090390094154e-05
-2.41211958871427e-05
-6.27886264408391e-06
-1.67768797867025e-05
-3.37616360872201e-05
-2.81303020924378e-05
-2.319132849315e-05
-1.80632922066753e-05
-5.50370185985743e-05
-4.18502098853939e-05
-2.93928130346688e-05
-1.28724271842699e-06
-3.13178249519635e-05
-1.97887140195141e-05
-1.71310110273318e-05
-2.35210997117653e-05
-1.51611317713059e-05
-1.77095564791512e-05
-1.66098847553616e-05
-2.5235727028085e-05
-1.94556323463717e-05
-3.12139404406003e-05
-3.30365129809347e-05
-3.02839299130198e-05
-1.20398579683049e-05
-3.58562388760046e-05
1.93631767764882e-07
-1.69521202249643e-05
-2.79485370888105e-05
-3.0181304127842e-05
-2.11040506809447e-05
-1.52164266338456e-05
-2.5959091493683e-05
5.60262381879884e-06
-1.82552937066575e-05
-7.58232945658357e-06
-1.17898697042131e-05
-3.39983609554063e-05
5.1092491251304e-06
-6.50153015019093e-06
-2.37706337478592e-05
-2.21936310562675e-05
-3.57804724469378e-05
-9.08764743883496e-06
-9.05822728796835e-06
-3.79669601988358e-05
-3.25826458176489e-05
-1.1189474365555e-05
-4.86356902480496e-05
-1.32159869603835e-05
-1.81281502893585e-05
-3.55719442744894e-05
-1.07645971320222e-05
-7.88921879478677e-06
-2.37563524154038e-05
-1.86732377437306e-05
-5.15988384124908e-05
7.82619503860677e-06
-2.17489970848497e-05
-6.76762068009062e-06
-1.98373187531444e-05
-5.7847417574374e-05
-1.31081100863034e-05
-1.54061167452351e-05
-2.36087056376977e-05
-6.08624694173628e-06
-3.53965277989385e-05
-2.76332975553315e-05
-2.74921720006153e-05
-2.71748092137518e-05
-1.84890932814871e-05
-5.1649859955125e-05
-2.10758479307169e-05
-3.88275325999998e-05
-1.56451778565963e-05
-1.2021635274071e-05
-1.93285669800758e-05
-1.60414617743999e-05
-9.05722226943089e-06
-3.2810066711595e-05
-3.73673903173824e-05
-2.91023550265915e-05
-3.80626747096468e-05
-2.86091148141794e-05
-1.34698825484268e-05
-1.35029748967359e-05
-2.47281257428e-05
-7.52800663795276e-06
-3.30098713429198e-05
-2.18399873368209e-06
-2.35956930358519e-05
-2.65203716609764e-05
-2.14682666393158e-05
-2.81761452808217e-05
-3.63889372322636e-05
-1.45448870644772e-05
-2.67427141581764e-05
-3.15183047352015e-05
-1.48774360595738e-05
-3.39620130038152e-06
-2.10548394996044e-05
-1.9429228719216e-05
-1.15005910946705e-05
-1.54982690822948e-05
-1.92370816733853e-05
-2.32255277772205e-05
-2.58872609760068e-05
-3.70152794540905e-05
-3.62966585744869e-05
-3.49049115634482e-07
-1.91534805021745e-05
-2.30141664268136e-05
-2.15839387103836e-05
7.02788109387244e-06
-1.25332903300434e-05
-4.7967376477059e-05
-2.02771450143394e-05
-2.55966876021375e-05
-6.06509594353547e-06
-2.4443320383062e-05
-8.03108524028007e-06
-1.77698210762047e-05
-3.77202463615892e-05
-4.65673674716052e-05
-2.96160545356373e-05
1.04600293443784e-06
-1.89135878338946e-05
-3.00498811584288e-05
-1.87349565843526e-05
-3.44728267315571e-05
-8.41553181112022e-06
1.51294535547538e-07
-4.58344274633962e-05
-8.46552247689846e-06
-1.95274205610171e-05
1.21048204375289e-06
-1.43378223294947e-06
-1.53012710240592e-05
-1.023072620148e-05
-4.05747489414498e-05
-3.18064014457133e-05
-1.10036031619613e-05
-3.79328607519552e-05
-1.30712952868984e-05
-1.20293344908107e-05
-1.01852172186061e-05
-1.33126111771948e-05
-1.14905830728939e-05
-3.91761014447272e-05
-1.57753200051872e-05
-1.56601029637254e-05
-3.43656597024972e-05
-2.60664143659933e-05
-2.98308607610112e-05
1.82919553287732e-06
-2.61458638030319e-05
-1.47018224308014e-05
-1.28923675786161e-05
-5.48533971453585e-06
-2.72734154398147e-05
-2.17098592154701e-06
-2.70064416757791e-05
-1.70132435823181e-05
-1.52176270467222e-05
-3.01430098376358e-05
-1.91178442895914e-05
-1.75906820581446e-05
-1.76135540526487e-05
-3.68937724056317e-05
-2.63179043515688e-06
-1.2286058386789e-05
-2.146238222865e-05
-3.44024923729804e-05
-2.92276781335083e-05
-5.88703863098807e-06
-3.53991665060545e-05
-4.24790391267458e-05
-2.1532230103394e-05
-1.69693778788809e-06
-1.93421095348124e-05
-3.02531504964626e-05
-1.81521203146641e-05
-2.28333751142173e-05
-1.10987771711432e-05
-2.84266893455818e-05
-1.64647452693178e-05
-9.43861065757107e-06
-8.90127247775932e-06
-4.7316990148256e-06
-1.82796934733582e-05
-9.54476816215749e-06
-2.91406830027921e-05
-1.74421316506233e-05
-2.11824245121706e-05
-2.49635383495421e-05
-2.43523344878736e-05
-1.36846754254633e-05
-5.26071373865853e-06
-1.21530309611957e-05
9.42688678853669e-07
-6.24240694129092e-06
-2.02625143139995e-05
-4.14749804227378e-05
-4.96472376568012e-05
-1.57279082524347e-05
-9.16819147129491e-06
-1.04507980087919e-05
4.31407624483539e-06
-2.93943772437638e-05
-2.85339078931557e-05
-2.61333684534114e-05
-2.69494378170754e-05
1.51630039672393e-07
-4.00482721173987e-05
-2.34931719384426e-05
-3.02579139539369e-05
-2.62802955592568e-05
-3.04929288763529e-05
-3.35054743792913e-05
-2.48448160977868e-06
1.85978880909641e-06
-8.80881860623088e-06
-2.30519674293994e-05
-1.23374476242338e-05
-2.92872489539868e-05
-1.02726764613889e-05
-3.35908929310744e-05
-6.88666559021889e-06
-3.1211485430823e-05
-3.55498305354183e-05
-1.61834907573577e-05
-4.0031599366544e-05
-2.36874145698576e-05
2.02565169177216e-06
-1.11677173860375e-05
-1.86961587089048e-05
-4.60453251480546e-05
-4.41001508632711e-05
-2.05038218600594e-05
-2.47680619456045e-05
-1.41725199360097e-05
-2.40887086591268e-05
-2.51946593197384e-05
-2.99736641030203e-05
-2.5920994890083e-05
-2.38811463635171e-05
-3.28593241955113e-05
-2.9057488676866e-05
-3.38526998277309e-05
-1.48709736122813e-05
-9.49642824131465e-06
-3.04903108153898e-05
-2.55144201695812e-05
-1.61169171520346e-05
-1.20010986595521e-05
-2.220493407606e-05
-3.73129356084864e-05
-2.05223292454003e-05
-4.42576286899177e-05
-2.71996862520489e-05
-2.27249678117636e-05
-5.99309647128002e-06
-2.54013189343539e-05
-1.22982323097101e-05
-1.73402811858534e-05
6.54677583118646e-07
-8.29344826127377e-08
-1.61954941257988e-05
-3.11414805727005e-05
-1.47871378155713e-05
-2.48913804667096e-05
-9.72157944162642e-06
-3.74515438031563e-05
-3.32443028139957e-05
-3.12968743160382e-06
-1.22041033050455e-05
-3.01310208686787e-06
-2.54313600208474e-05
-2.20801925605161e-05
-1.56659457714249e-05
-1.70858758728466e-05
-1.94078923694535e-05
-3.20724417366522e-06
-8.28758674290081e-06
-2.00916362994213e-05
-1.61127745990329e-05
-2.59586358796943e-05
-8.61758661557543e-06
3.91556193085647e-07
-4.08382184113864e-05
-4.12892630384492e-05
-1.33798471749445e-05
-7.78892925936651e-06
-1.48500934247773e-05
-2.47523802249973e-05
-4.16212823085278e-05
-2.19982301382512e-05
-2.44541236933879e-05
-2.57120667816851e-05
-3.13455968936011e-05
-9.14950017415568e-06
-3.73040100503664e-05
-1.83835462154305e-05
-2.09470085400296e-05
-3.04899787305781e-05
-1.7714560879244e-05
-1.67071534780269e-05
-4.08805444577414e-06
-4.92638946875959e-06
6.14053186436529e-06
-2.06469713699925e-05
-7.47469704792362e-06
-1.96662503374562e-05
-1.20062453835238e-05
-1.52016032868295e-05
-2.99108146059581e-05
-2.47956350034233e-05
-2.46426706305955e-05
-3.27854324689397e-05
-7.83630288506568e-06
-2.35113595711221e-05
-2.86757620172112e-05
-3.02896556719336e-06
-2.81964467766191e-05
-5.0187116439018e-05
-3.33402318253801e-05
-2.65708477336248e-05
-1.54900001849267e-05
-3.13577215317299e-05
-3.49922637735335e-05
-3.16087868157139e-05
-2.46869532676033e-05
-2.87515442824671e-05
-1.70671742665196e-05
-1.41085009199044e-05
-2.82316604043677e-05
-2.08083968306881e-06
-2.55560954483746e-05
-1.90847407408441e-05
-3.8569454071543e-06
-4.08424482851253e-05
-9.05259464230894e-06
-3.31109136021159e-05
-1.95487531196648e-05
-1.18487533845011e-05
-3.38994084204909e-05
-1.27819431413322e-05
-1.29124409356633e-05
-2.40896765433267e-05
-2.2682720524889e-05
-4.57185494136695e-05
-1.33242011714418e-05
-2.74781766100801e-05
-3.41713173807218e-05
-8.25139344046457e-07
-5.29166066228086e-06
-2.22084333648603e-05
-2.49355202823371e-05
-1.41232327802574e-05
-4.05693501181363e-06
-3.99171082329831e-05
-9.83499827132895e-06
-8.18363216283756e-06
-2.40427110618948e-05
-3.13922761285208e-05
-7.12244783708998e-06
-8.75816633016697e-06
-7.70104468430223e-06
-1.75939390615566e-05
-2.10344583589424e-05
-2.75566110268807e-05
-3.48049129211474e-05
-1.29364125902047e-05
-1.16144586805601e-05
3.08159257561626e-06
-2.54022265031887e-05
-1.72318289685079e-05
-9.86566806681732e-06
-5.36940889663373e-06
-2.6264295704088e-05
-3.67224411915623e-06
1.23470929583485e-06
-4.90927537637106e-05
-1.7381264588413e-05
-1.0504093144211e-05
-2.56729969131188e-05
-4.12787421989664e-05
-1.95871002676374e-05
-1.17240802882127e-05
-9.29132597249355e-06
-1.14268429476695e-05
-3.31852567883997e-05
-1.39956756732973e-05
-2.71948978225707e-05
-1.66472822513159e-05
4.83162658649627e-06
-1.87291707892145e-05
-3.33710014194277e-05
-2.4566515529566e-05
-3.17754793902164e-05
-3.25779608718425e-05
-4.57768019735718e-06
-1.37953180232972e-05
-9.26076854724485e-06
-4.30799522909633e-05
-2.19465116346972e-05
-2.54777159942965e-05
-1.28595969529987e-05
-1.7783046492079e-05
-2.1540863924405e-05
-2.66686388508252e-05
-1.32429519063598e-05
-2.4442441342581e-05
-2.9079169292639e-05
-1.7144443098467e-05
-1.8381359289167e-05
-1.82700700046914e-05
-2.63460823517613e-05
-1.71843114467693e-05
-2.31543679862663e-05
-1.47659204107582e-05
-1.55019766706212e-05
-2.79090781176514e-05
-1.30196228884703e-05
-8.87844829914778e-06
-3.09805804678369e-05
-7.87664049998591e-06
-2.77433297677805e-05
-3.33065470952403e-05
-2.59045844215038e-05
-2.25067625050106e-05
7.14087120620263e-06
-2.2853159748753e-05
-7.6508772340686e-06
-5.58707409625919e-06
-1.61500349324756e-05
-1.92189115369079e-05
-1.12369110523766e-05
-4.54831727636021e-05
-2.01417039626423e-05
-1.75275673852979e-05
-2.61226991876134e-05
-3.166851394212e-05
-1.94181257425249e-05
-1.81654968882476e-05
-1.68907551266683e-05
-2.63033541783186e-05
-2.97366316500203e-05
-3.26830038193952e-05
-4.01782658850549e-05
-1.88782267866464e-05
-2.9262174545669e-05
-1.71883291046509e-05
-1.63250838719416e-05
4.28205505016548e-06
-2.55669679794724e-05
-2.59934852940275e-05
4.85300772106587e-06
-3.33254390847376e-05
-9.41386981745602e-06
-4.04567218554005e-05
-9.75760582947958e-06
-3.19350689625699e-05
-2.04785546108807e-05
-3.1662281715073e-05
-2.18812819075658e-05
-3.58262835460177e-05
-2.09323369415488e-05
-3.49697121349446e-05
-1.98754282821398e-05
-6.15295144347371e-06
-2.77217592624346e-05
-1.25467238093369e-05
-2.03002583571838e-05
-2.5667557154758e-05
-1.91488015716669e-05
-9.93336903887644e-06
-2.92447688406821e-05
-3.19840792456044e-05
-1.53965960215523e-06
-3.3954502957715e-05
-2.17953538030516e-05
-3.6835998205301e-05
-1.60193111564462e-05
-1.60970483278097e-05
-1.56708786349176e-05
-1.35574971170669e-05
-5.45579336751262e-05
-1.88774692585261e-05
-2.30152231492389e-05
-2.47312675382982e-05
-8.62958471585054e-06
-2.5798537973332e-05
-3.53971091381462e-05
2.18676840567315e-06
-1.99616239605345e-05
-1.51531778559548e-05
-1.71883346730087e-05
-3.56921654013631e-05
-1.95104610700036e-05
-7.34195493952907e-06
-2.43381661229243e-05
-1.32671123299329e-05
-3.88931883624482e-05
-6.58546906193331e-06
-1.14440137534402e-05
-2.6775052619401e-05
-3.23441484919502e-05
-2.47387067004428e-05
-1.08739782011467e-05
-4.41068560666933e-05
-2.88046780588304e-05
-3.75294680494824e-06
-2.36718519492887e-05
-8.65288409632964e-06
-1.23839077766959e-05
-2.56409172784e-05
-1.48797979199402e-05
-1.97211387453575e-05
-2.28432259582198e-05
-2.64272135786869e-05
-2.86970303630231e-05
-2.49913634870269e-05
-3.95859029259279e-05
-3.37857869137349e-05
-1.08939968532139e-05
2.95258295882147e-06
-2.64905202066958e-05
-3.01776194245869e-05
-2.7556538899784e-05
-2.60056764998472e-05
-3.69654752889716e-05
-1.10713323812866e-06
-1.43021295704826e-05
-2.50751395527363e-05
3.51493213442994e-06
-2.11658819966444e-06
2.27007534153031e-06
-3.67392906576833e-05
-7.47033559610722e-06
3.57873275505341e-06
-2.08661603898823e-05
-2.85770482344717e-05
-2.08005787180979e-05
-8.51049592639205e-06
-3.38138074727223e-05
-3.16992228400558e-05
-1.64813659036398e-05
-1.63341056788818e-05
-3.10625436966832e-05
-4.64369276241741e-05
-2.17905237832669e-05
-1.11165254359845e-05
-4.24133117836026e-06
3.55724279433912e-06
-2.2536439145159e-05
-2.02903583540859e-05
-1.38474101454425e-05
-3.13185368351322e-05
-2.53592723371009e-05
-2.31586334701275e-05
-3.40807184127783e-05
-1.45819047592585e-05
-2.37008113514351e-05
-1.27329661494965e-05
-1.72437775690298e-05
-2.13080702387798e-05
-5.74765902500624e-06
-3.88793245795122e-05
-9.87609668060296e-06
-4.00988283928851e-06
-3.06507843714014e-05
-2.06263404672058e-05
-2.32365143519851e-05
-1.41689592742374e-05
-2.99666484797419e-05
-4.51077709810604e-06
-1.55166657819431e-05
-3.31530050545548e-05
1.01401854391322e-05
-3.48555007845021e-05
-3.40177164313624e-06
-2.54842062249903e-05
-2.74266661755282e-05
3.73841523510898e-06
-1.94276653072731e-05
-2.35061075862464e-05
-2.00866575471075e-05
-1.80530855130025e-05
2.84828514023832e-06
-2.55413012292267e-05
-5.22962501620999e-06
6.80065988718195e-06
-1.48009388332403e-05
-1.40340923707171e-05
-3.30342729024966e-05
-2.51803967045993e-05
-3.2384522072213e-05
-3.62563226588745e-05
-5.90215298082054e-05
-2.87682204951849e-05
-3.01957653332126e-05
2.001150277458e-06
-3.90988447733432e-05
-2.86080674076637e-05
-9.67555523205316e-06
-1.31280390398708e-05
-2.51620699020797e-05
-1.21691587988489e-05
-8.7882357649935e-06
-2.30323546684625e-05
-1.6847699741041e-05
-1.4032591030077e-05
-2.40205313161834e-05
-3.12060463965283e-05
-2.2917349455828e-05
-3.07042574968216e-05
-3.12018936493706e-05
-2.14376700611199e-05
-6.2322434953664e-06
-3.89212374053134e-05
-3.07693278996392e-05
-1.95400284393908e-05
-4.39215288657139e-06
-8.15440722560029e-06
-3.10490430321447e-05
-3.33662424573182e-05
-3.43771738259131e-05
-1.99554715436266e-05
-2.45284273026214e-05
-1.52618753957715e-05
-3.34879663257655e-05
-2.81111633364291e-05
-1.12250587282093e-05
-2.19758118481953e-05
-4.02994430890224e-05
-1.36607976537074e-06
-3.00988727486841e-05
-2.45541937021839e-05
-3.86545392773241e-05
-3.06107308023661e-05
-2.08885968443728e-05
-1.20495700955562e-05
-4.48970694850972e-05
-1.91482485551528e-05
-1.3490253580276e-05
-1.12831307192491e-05
6.96889299417799e-06
-2.18984518786972e-05
-1.27219428720778e-05
-2.72910075123111e-05
-1.54486919703982e-05
-2.77886734910329e-05
-3.75627666623054e-05
-2.29198444812132e-05
-3.17560443520135e-05
-2.34543918823335e-05
-2.70455998807987e-05
-4.67721772740624e-05
-2.05260473555401e-05
-3.78467445296978e-05
-1.64476529840763e-05
-8.52183011732055e-06
-1.51846081264968e-05
-1.90891882953819e-05
-3.96953031171391e-05
-2.03523742131204e-05
-1.84634263241853e-05
-4.32702415766394e-05
-2.40656408468771e-05
-7.35497215541899e-06
-4.54101187715986e-05
-5.73244914520828e-06
-4.54138637882449e-06
-2.58886371101588e-05
-7.29364457197563e-06
-1.21433560082481e-05
-1.06773426488408e-05
-1.9228978827639e-05
-2.70241819574216e-06
-2.55931029407618e-05
-3.15523201548597e-05
-1.93547895334802e-05
-4.18441346338269e-06
-1.82343999482559e-05
-7.0481248311179e-06
-1.5513053765504e-05
-1.12249210714366e-05
-2.30862096209677e-05
-1.93968695440265e-05
-2.2645625504704e-05
-2.44012948912825e-05
-2.20275881397117e-05
-2.64150723622127e-05
-1.24463835907844e-05
-2.28844114590139e-05
-1.49542052438295e-05
-4.08611959098732e-05
-3.7081244540068e-05
3.88501363170617e-06
-1.71426679428944e-05
-2.55390386337506e-06
-1.87993739151084e-05
-3.41819867402449e-05
-2.7540846371283e-05
-4.57756846715463e-05
-1.75761963981717e-05
-9.19832655870521e-06
-2.19771969894454e-05
-2.43788233577636e-05
-8.93725649383126e-06
-1.59926880057373e-05
-1.40895296633718e-05
-1.99185694270021e-05
-3.20337194219801e-05
-2.24349957834136e-05
6.50245371241954e-06
-2.66727925253851e-05
-1.99889946219714e-05
-3.10584438192454e-05
-4.99164809368157e-05
-4.38765041725142e-05
-3.15069174146834e-05
-2.24801849796934e-05
-3.10550815538518e-05
2.02652926190151e-07
-2.01137606998721e-05
-2.94789760161745e-05
-2.51731123950218e-05
-1.53089643536064e-05
-3.51681179132464e-05
-8.14444116794356e-06
-2.09043813151064e-05
-1.89298612795988e-05
-2.10784050673447e-05
-2.23769841646835e-05
-3.14790100994557e-05
-1.65584911743984e-05
-8.94113251492469e-06
-7.84572510219212e-06
-1.52895074570035e-05
-1.70877864245329e-05
-1.95862176183954e-05
-2.30330458355606e-05
-1.82300451661839e-05
1.29391608313381e-05
-1.45745890997366e-05
-3.16036149057482e-05
-1.44663674113629e-05
-1.48770389450908e-05
-2.82457563707092e-05
-3.09610355279062e-05
-6.30692159942079e-07
-4.06367091397843e-05
-1.84397672399106e-05
-1.40306737265473e-05
-8.04028037292409e-06
-1.83692256478739e-05
5.2743127925484e-06
7.64362109742609e-06
-2.9021478942387e-05
-2.22033701341356e-05
-1.25462946932651e-05
-3.45043813291309e-05
-3.34659859670727e-05
-1.24961650817502e-05
-1.2475998173103e-05
-2.90948472325242e-05
-1.01495856192608e-05
-1.67816427263874e-05
-8.7642905853682e-06
-2.73506983081572e-05
-2.57634119994628e-05
-3.31673192457016e-05
-8.30342282300977e-06
-4.34244705104576e-05
-3.01292001281538e-05
-2.27724485551671e-05
-7.21362284953493e-06
-4.15666992238114e-05
-1.49656496834746e-05
-2.57730562057809e-05
-2.62058359816488e-05
-1.75272935369125e-05
-2.06306693077657e-05
-3.04643964401965e-05
-2.62926921585762e-05
-2.58609761214264e-05
-4.30490370269168e-05
-4.52274972306815e-05
-2.44571358609215e-05
-2.93741296500365e-05
-2.37279651876557e-05
-2.11205864092947e-05
-1.2869594576835e-05
-1.08150054588912e-05
-3.90222453506651e-05
-6.94724100344548e-06
-2.3656215738069e-05
-2.40153732205287e-05
-3.2889784513039e-05
-1.27134393173642e-05
-3.22543107410814e-05
-4.22241114706868e-05
-3.16130388753786e-05
-2.40746877901955e-05
-1.5208434196749e-05
-2.29094619654828e-05
-3.35038659731588e-05
-2.78659549532362e-05
-2.79756324242022e-05
-9.38264788652319e-06
-2.90515533860264e-05
-1.83700485356073e-05
-1.45329562271965e-05
-1.15168520405332e-05
-3.16079458502259e-05
6.64939199345114e-06
-5.22155156067233e-06
-3.24619393496375e-05
-3.12336057379919e-05
-2.64305817415083e-05
-2.98286620577535e-05
-4.24751109344468e-05
-3.77830977662345e-05
-2.00420476390427e-05
-1.87118197969089e-05
-2.1380652825017e-05
-2.57002822982212e-05
-1.67600326616135e-05
-2.02869542167811e-05
-4.25426847340363e-05
-2.48700589524138e-05
-2.60158270118057e-05
-2.3833742864232e-05
-3.15538396314677e-05
-2.34555115537149e-05
-2.11371604240407e-05
-2.39155855351357e-05
-1.53742154752778e-05
-1.57179879339955e-05
1.81252192360389e-07
-2.4399434768379e-05
-2.9825102878143e-05
-2.82779379223412e-05
1.41789910588011e-06
-1.39412024824238e-05
-6.54463894656669e-06
-3.09091466227745e-05
-1.75004222457423e-05
-1.97813420222199e-05
-2.62739674227491e-05
-3.24622299038632e-05
-4.10467889943903e-06
-2.50947198052974e-05
1.29552075979451e-05
-3.76931796060848e-05
-4.76469080548091e-05
-3.4205901717604e-05
-2.95839966639705e-05
-2.90025715293724e-05
-2.07092148125975e-05
1.84728214214492e-06
-2.13628597559743e-05
-2.8739643305078e-05
-7.53518885999855e-06
-3.83638152699687e-05
-3.18600326701798e-05
-1.96463585743e-05
-3.93560572602778e-06
-2.43555061258947e-05
-1.29890719462469e-05
-6.34272726526709e-06
-2.84401416306941e-05
-2.29062453179326e-05
-1.22959220118545e-05
-2.7816231952491e-05
-3.98941727214776e-05
-1.60255928383845e-05
-3.07459702817283e-05
-3.33578923911665e-05
-2.14116157829082e-05
-2.77663707994427e-06
-1.2487815851635e-05
-1.96272425962441e-05
-2.79949842000568e-05
-2.47079729790501e-05
-4.32703943081629e-05
-2.6439140731413e-05
-1.309359245064e-05
-1.4213890869814e-05
-2.66929914080723e-05
-2.10077966764326e-05
-2.82288034101314e-05
-9.12441273053838e-06
-4.80502433275667e-05
-2.00002623303879e-05
-2.96740450479451e-05
-1.79047243086246e-05
-1.75582255189654e-05
-1.96046855948239e-05
-3.0679556056164e-05
-3.54522224438026e-05
-1.19716030133596e-05
-3.3458715013508e-05
-2.33108084016268e-05
-2.55223632650186e-05
-2.76400017074513e-05
-3.17929438753272e-05
-1.57847693339921e-05
-1.4272874875186e-05
-1.28062888762128e-05
-2.7230091039685e-05
1.15093265875027e-05
-1.61173251517011e-05
-1.72937171232976e-05
-1.8511490932425e-05
-2.40436485270933e-05
-1.39381153475824e-05
-3.23906091196602e-05
-3.71111209083925e-05
-1.15143098687967e-05
-2.71535118352126e-05
-2.00650381881628e-05
-2.67860591456626e-05
-2.4906812269725e-05
-2.44228947536323e-05
-2.77463994497307e-05
-3.05530275281809e-05
-4.3273836675505e-06
-8.16203524215115e-06
-2.77270609073013e-05
-2.08931749985465e-05
-5.85081127341947e-06
-3.07083208212366e-05
-2.94339340296874e-05
-1.2907652835271e-05
-6.03859176273662e-06
-7.68422181817668e-06
-1.43920902513168e-05
-2.6990143148534e-05
-3.31613776593934e-05
-2.80167266840314e-05
-3.95487913626976e-05
-1.34136258966011e-05
-1.11558623669045e-05
-1.80579878086072e-05
-1.63772383455322e-05
-2.65230527633156e-05
-4.25792477611043e-05
-2.22152144529172e-05
-1.5733022164308e-05
1.0941002698472e-06
-4.28082813198145e-05
-1.12427397452235e-06
-2.20892240376231e-05
-1.58850526435265e-05
-2.67957367847184e-05
1.32889921026957e-06
-2.03545524648325e-05
-1.10307006713757e-05
-8.23663846778756e-06
-1.69187037627419e-05
1.09701043364808e-05
-2.76374642068097e-05
-3.68005918929674e-07
-1.51816772868477e-05
-3.51924249087396e-05
-8.29835183793456e-06
-1.17246559216613e-05
-1.2292686725299e-05
1.24791756116918e-06
-2.57733516200981e-05
-2.34556481308443e-05
-2.22354914895012e-05
-2.98735267664178e-05
-3.50859153131362e-05
-1.68556166594607e-05
-1.16875268597389e-05
-2.70131181305582e-05
-2.97187514601888e-05
-9.24386201541109e-06
-1.66624356595399e-05
-1.81973579571844e-05
-2.32208018959965e-05
-2.22932154418387e-05
-3.06975569132037e-05
-1.47236083578696e-05
-2.53801775948965e-05
-2.93476962400375e-05
-1.89977584600487e-05
-1.60479710836008e-05
-7.08208549979269e-06
-2.922152326148e-05
-3.96855199926212e-05
4.35055456542494e-07
-2.66283272017701e-05
-4.22903479590463e-05
8.35891706564731e-06
-9.33431201834238e-06
-2.77330344893341e-05
-1.30494308329053e-05
2.57222239774843e-06
2.6818338672226e-06
-2.69536714663113e-05
-6.53027329899831e-06
-1.97111409548337e-05
-2.90673220038567e-05
-3.32479244995469e-05
-3.01568686596433e-05
-1.63228437239327e-05
-3.970338726473e-05
-9.02179426489477e-06
-1.02557943943157e-05
-1.69256832642553e-05
-2.14896261776031e-05
-3.08495720643065e-05
-2.75487934130167e-05
-2.27339976245005e-05
-1.22532115084648e-05
-7.13366957277773e-06
-3.23291932768615e-05
-3.98866674341923e-06
-2.09665189712482e-05
-4.80804462338399e-05
-9.98014289152158e-06
-1.17813366786569e-05
-1.93843592277637e-05
-4.18393773112454e-05
-2.28280194430418e-05
-1.3006143105639e-05
-3.69850137286343e-05
1.12089388369404e-06
-2.29691857920988e-05
-1.77866624801045e-05
-1.34460538079717e-05
-2.86751891656892e-05
-1.68940386498066e-05
-4.79373017040764e-05
-1.77568164398553e-06
-1.45115288837364e-05
-9.18440894010232e-06
-1.60985856343408e-05
-4.33409610832288e-05
-1.2354316023625e-05
-2.81462830730039e-05
-3.53731261631211e-05
-2.08683598021932e-05
-2.85887424022671e-05
-3.49831917141616e-05
-1.61864009585519e-05
-3.22952400605572e-05
-3.1611230266524e-05
-2.34583677185069e-05
-3.57273078151002e-05
-1.83580100667891e-05
-2.01401987129146e-05
-2.86562989007468e-05
-2.84578952681076e-05
-2.39701926915677e-05
-1.67791558362776e-05
-1.4215906215593e-05
-3.68144897342431e-05
-2.0950406095332e-05
-3.36239095725328e-05
-3.82473247691185e-05
-3.06302486092243e-05
-1.94902978954197e-05
-1.49006876200192e-05
-8.80513562288933e-06
-2.51924237897712e-05
-1.37048817052058e-05
-2.21693410910711e-05
-4.23560955494052e-05
-3.50148655374286e-05
-3.13948174380901e-05
-1.05104454101381e-05
-4.42827655845766e-05
-3.56445615970764e-05
-9.61729408886665e-06
-1.61051331114835e-05
-2.90358883196728e-05
6.28432918153865e-06
-5.62419940543919e-06
-2.63206825138107e-05
-5.1172907189544e-05
-2.67985881374465e-05
-2.03702621814863e-05
-2.17014353393927e-05
-2.71829454464485e-05
-2.05113773336779e-05
-2.75907762641155e-05
-1.56324062784351e-05
-3.1776835558842e-05
-3.65277173859439e-05
-2.15039971242364e-05
-2.51279011013425e-05
-3.33393839158964e-05
-2.87421050220199e-05
-1.03828872647211e-05
-3.40148745810939e-05
-3.34147446273425e-05
-4.8611573913504e-05
-2.57136175843938e-05
-3.10219867979194e-05
3.37782080035723e-06
-2.34666304441905e-05
-1.08125033719356e-05
-3.84011332475871e-05
-3.11879209748516e-05
9.95470351220373e-06
-2.62341646198167e-05
-1.45199947870102e-05
-3.38838696125794e-05
-2.45217362110977e-05
-3.51350576547776e-05
-3.41752309859096e-05
-1.35168124015583e-05
4.02322378734342e-06
-4.4553469283148e-05
-9.18344877861534e-06
-6.36728006555546e-06
-2.36258907409495e-05
-3.89646903060506e-05
-9.03643282365162e-06
-2.32580635276834e-05
-3.55306453702439e-05
8.6413394090124e-06
-2.14061560190754e-05
-1.14964086881031e-05
-1.30754623564391e-05
-4.0326060508856e-05
-3.06553483839193e-05
7.45946680382315e-06
-2.79789955151737e-05
-4.04010507448615e-05
-2.44928995885746e-05
-2.90435592930355e-05
-1.64622399914772e-05
-1.58947347175736e-05
-1.46543289274177e-05
-2.02437141484154e-05
-3.57563751214893e-05
-1.81010922291264e-05
-3.69174412186364e-05
-3.67635107678473e-05
-7.00180830030624e-06
-7.79756339700106e-06
-2.0357510449883e-05
-1.16651700705728e-05
-1.16323601379892e-05
-3.70673252832103e-05
-3.57708698582175e-05
-3.17505650846651e-05
-2.16131760722428e-05
-1.69827669066067e-05
-6.23686212179093e-05
-9.47745802466804e-06
-5.96137911781525e-06
-5.00019402100576e-06
-2.04641661249149e-05
1.0983995401015e-05
-1.08483405487548e-05
-1.9681059957113e-05
-1.43004000611586e-05
-4.67208569802573e-06
-4.06160425166169e-05
-2.45183950833741e-05
-3.47214101054457e-05
-1.77588255771475e-05
-1.04841311449679e-05
-2.06357658427415e-05
-1.25196036009965e-05
-3.04977981646632e-05
-9.99628771088562e-06
-2.36255815018672e-05
-2.2551722395127e-05
-2.35212062578899e-05
-4.77594027321832e-06
9.964800453607e-07
-2.75066540511655e-05
-6.24642965010696e-06
-2.3179615518922e-05
-3.06939957865975e-05
-1.04614585653058e-05
-6.37142189895398e-06
-1.41525995671973e-05
-1.95148654748737e-05
-3.75479551010915e-05
-4.23496854671122e-05
-1.67087785340184e-05
-3.59890513470989e-06
-1.32441361745168e-05
-2.96748395098745e-05
-3.72529165875348e-05
-3.27100596646892e-05
-2.20585857443021e-05
-3.03097150464734e-05
-2.8197225945475e-05
-3.2764761550507e-05
-5.84604942470544e-06
-1.3346573364433e-05
-1.97849907146082e-05
-2.35794589838864e-05
-7.90916349464664e-06
-3.15707556528164e-05
-3.33705383262409e-05
-5.20275091025264e-06
-2.82676750815446e-05
-2.675490150384e-05
-1.53863555500681e-05
-1.02590946555183e-06
-2.65061215752138e-05
-4.51138187726176e-05
-3.91324657028042e-05
-3.92099955132929e-05
-2.24960943194279e-05
-1.49567950199502e-05
-3.10704104189838e-05
-3.03792951415044e-05
-1.26616238530311e-05
-1.30783263975798e-05
-3.37006206035184e-05
-4.67227885973384e-05
-3.56341707676594e-05
-4.2001586771855e-05
-2.91940078955665e-05
-3.26496756155743e-05
-2.76584065998744e-05
-3.58559614385625e-05
-3.58730594023084e-05
-4.34494921007124e-05
-1.87177218867428e-05
-1.5503319060515e-05
-2.25817533648714e-05
-2.01080385910807e-05
-2.35801561788155e-05
-6.6201660678458e-06
-1.85415706385678e-05
-1.96100451192167e-05
-6.86685830612934e-06
-3.1987883965197e-05
-2.99151672300507e-06
5.21047992173623e-06
-1.76366990561119e-05
-1.82888169532509e-05
-1.53829349990113e-05
-2.83441027580761e-05
-2.53549986935901e-05
-2.61003552345653e-06
-2.86007330019858e-05
-4.83498947776533e-06
-2.37704223336567e-05
-3.24743430117457e-05
1.24582226663204e-05
-1.43203458947651e-05
-1.0254887528312e-05
