# Supplementary material for: Research on computational propagation and identification of mine microseismic signals based on deep learning
Source: PLoS One. 2025 Oct 22;20(10):e0334641. doi: 10.1371/journal.pone.0334641 (PMC12543183; doi:10.1371/journal.pone.0334641)
Supplement: S3 Data — (ZIP) [file pone.0334641.s003.zip › 000100500002767.xlsx_0.txt_24.txt.txt]

-3.71965615137039e-05
-2.67607390423758e-05
-2.01470516383712e-05
-2.43742925854901e-05
-4.32885206214256e-05
-3.86274437817444e-05
-2.92718218382825e-05
-9.78660380107991e-06
-2.944258661176e-05
-2.33283182080997e-05
-2.22702768206999e-05
-3.08911233625079e-05
-2.52966155015853e-05
-2.63222383499196e-05
-1.43682917018639e-05
-2.41224033277638e-05
-1.84457414735566e-06
-3.06709908089464e-06
-1.64510444316684e-05
-2.00999578977848e-05
-1.56031165644856e-05
-2.26422026572594e-05
-1.76516790713512e-05
-1.95379623447459e-05
-2.19109715610521e-05
-1.05860294482661e-05
-1.53072404288444e-05
-1.02295353536869e-05
-2.12444082196072e-05
-3.0850150186454e-05
-1.28216373698719e-05
-3.59437568774772e-05
5.88022108614883e-06
-2.35543734208857e-05
-2.82309766152511e-05
-1.98075333203108e-05
-1.63428375835845e-05
-1.54081787141615e-05
-1.91200637624628e-05
-2.90242929338118e-05
7.15730749592592e-06
-1.19565813168526e-05
-2.74934545510853e-05
-2.96193078554062e-05
-3.11556908567376e-05
-3.54641612463437e-05
-3.39688499754102e-05
-1.79977478336978e-05
-2.4873106316866e-05
-3.17181004036144e-05
-2.35345647336358e-05
-2.87251349993116e-05
-3.49650938702592e-05
-1.64986946868782e-05
-1.72244411275126e-05
-3.28396940684866e-05
-1.15055592001019e-05
-2.58685445362404e-05
-3.94040950464814e-05
-1.08909829143311e-05
3.0997712827653e-06
-1.88926409589989e-05
-3.16302012702143e-05
-2.98529651847958e-05
-1.0824388486352e-05
2.16911116372327e-05
-3.5745234045386e-05
-1.36616846840599e-05
-2.07561500327383e-05
-1.44634966828665e-05
-2.44808814053867e-05
-1.72092261306342e-05
-1.52836967608733e-05
-3.41645203258815e-05
-3.80033685661298e-05
-1.76870458222654e-05
-2.16267077778383e-05
-1.47024132671943e-05
-3.75587588862474e-05
-2.2816195538272e-05
-2.82013569261964e-05
-2.12221733604272e-05
-3.27685466674719e-05
-3.70151670105776e-05
-3.7499935750148e-05
-9.51932225108947e-06
-1.94722841155051e-05
-3.69840350855469e-05
-8.83429268492608e-06
-4.30206584822047e-05
-3.02232005323568e-05
-2.90580601847547e-05
-1.14664396440937e-05
-1.1352910589284e-06
7.18785243207986e-06
-1.28479984811391e-05
-7.14509770485811e-06
-3.75999985548536e-06
-4.98470438823302e-06
-2.93346154956265e-05
-1.52193410725623e-05
-3.11131563569616e-05
-2.75597842617257e-05
-2.03542833508935e-05
1.04937519900067e-06
-1.68059876940222e-05
-2.61682539072295e-05
-3.30962011128964e-06
-2.25121291370663e-05
-1.9478815725456e-05
-2.3066459864657e-05
-3.23072168431987e-05
-2.12349353443401e-05
1.447779038573e-06
-3.51813163387842e-05
-3.13022921673896e-05
-1.81999747622607e-05
-1.67021862143388e-05
-3.32145834273254e-05
3.90803025081108e-06
-3.03547063507907e-05
-9.17554433390459e-06
-2.69080956552352e-05
-2.59524406812778e-05
-1.76758239474926e-05
-2.59646299132227e-05
-1.61029745586035e-05
-2.92699239981809e-05
-2.57773630795881e-06
-2.02258496034674e-05
-3.78291365178215e-05
-2.25397883433829e-05
-7.43501652429963e-06
-2.18728705105058e-05
-1.45339945671661e-05
-1.05589309996599e-05
-2.23387723736146e-05
-6.82274844972304e-06
-1.23308465832754e-05
-3.46942543484353e-05
-1.7838515716242e-05
-2.92099081193257e-05
-3.96381104877485e-05
-1.73226093743875e-05
-2.41164356433863e-05
-2.53858685858993e-05
-2.32067506549157e-05
-3.33568028468458e-05
-2.07474123102758e-05
-9.15867601051751e-06
-7.91754150565013e-06
-1.26772467536814e-05
-1.99985624892814e-05
-3.09096456681493e-05
-3.21013701889762e-05
-2.68419989237414e-05
-7.05692392953677e-06
-1.65422673517221e-06
-3.85309393803092e-05
-7.4332127461616e-06
-3.92898341988448e-05
-2.04768112428043e-05
-2.43829805601122e-05
-1.70858342530625e-05
-2.02410267167439e-05
-3.27091781535461e-05
-2.86399033180685e-05
-2.39496435758879e-05
-3.02159416588941e-05
-8.2192012716644e-06
-2.03764346447976e-05
-2.400782499971e-05
-1.45388965766527e-05
-2.289817440818e-05
-1.91870398558413e-05
-1.50883686994747e-05
-1.58946111830576e-05
-2.51540138643817e-05
-2.34328547568171e-05
-2.8765647995926e-05
-3.29137041719485e-05
-2.22690726377863e-05
-4.02107158937808e-05
-1.83441848774066e-05
-5.07517792119463e-05
-1.85474150255495e-05
-3.43648819093345e-05
3.63120908159704e-06
1.33654901873805e-06
-3.29393597299225e-05
-4.14727608560576e-05
-2.47804957953256e-05
-1.68206936253926e-05
-2.21002493961978e-05
-9.63025038036972e-06
-2.27285620457791e-05
-4.35609710795427e-05
-2.0740189571378e-05
-1.63840786758449e-05
-2.56018949211592e-05
-1.56541579674872e-05
-2.85429292319004e-05
-6.14244656825262e-06
-3.60893326804525e-05
-2.56348002228958e-05
-6.38499460871862e-06
-2.40487342527514e-05
-8.87692899441147e-06
-2.42496693202645e-06
-1.64154154292113e-05
-3.33300523668536e-05
-1.94541453672858e-05
-1.99612241375835e-05
-4.36501389037183e-05
-3.7251720341914e-05
-3.63463676581827e-05
-3.04247847379184e-05
-1.64153036483026e-06
-2.2235220140404e-08
-2.3934373994404e-05
-7.52651345124109e-06
-1.23259319465462e-05
-2.04918670908274e-05
-7.86651052645456e-06
-1.65805944387051e-05
6.73762780841728e-06
-2.18143249057047e-05
-3.72949234245878e-05
-1.9624127784127e-05
-1.76551041407982e-05
-2.12077652725248e-05
-1.58575731037577e-05
-1.54259681654381e-05
-2.21378552334325e-05
-1.44910171983046e-05
-3.26174211135565e-05
-3.78409443474601e-05
-1.54407849130181e-05
-1.01460110582623e-05
-1.86424984374896e-05
-3.34005575008985e-06
-3.33165511419424e-05
-1.33756659187955e-05
-2.81437180369269e-05
-1.90604936205639e-05
-2.76521056281752e-05
-1.77567088013433e-05
-2.21830617655504e-05
-2.20191593623192e-05
-3.03909521229846e-05
1.01674447078099e-08
-3.82273643960486e-05
-6.9336746388437e-06
-3.73733479575399e-05
-1.50885745878363e-05
-2.48847110220261e-05
9.25843933733494e-06
-2.70426803028744e-05
-1.24107644536496e-06
-2.22638621868605e-05
-2.57196010159154e-05
-6.40002980182613e-06
-6.39341063737749e-06
-5.40753963166234e-06
-4.48352694119166e-05
-2.27528550928417e-05
-1.87750958811382e-05
-2.99334619368833e-05
-2.45721506151966e-05
-2.79984147909614e-05
-1.41922148655866e-05
-8.28706789620038e-06
-2.67795466107246e-05
-3.10612138606601e-05
-3.21747411368337e-05
-2.20966145108024e-05
-2.26309778570664e-05
-2.66988101567038e-05
-2.74342522861359e-05
-3.68466746952335e-05
-2.23228651800342e-05
-3.15275814730298e-05
-5.14187252089063e-06
-2.46506671487923e-05
-7.92081892404232e-06
-3.15169434415699e-05
-1.26462301136911e-05
-1.78938405285965e-05
1.24561400797837e-06
-8.01726790045214e-06
-1.92393424151404e-05
-1.19014097908207e-05
-2.36156605998046e-07
-8.35622144158399e-07
4.88703507944431e-09
-2.27414794638456e-05
-2.91910746010606e-05
-1.39261244519584e-05
-2.94682346768593e-05
-3.39287593624063e-05
-2.83274896580962e-05
-6.62039060825841e-06
-1.35320996263755e-05
-3.2270676482835e-05
-3.80374703750468e-05
-2.05494394279011e-05
-4.57967315194568e-05
-1.56663095179116e-05
-1.5939899355647e-05
-4.03295088128306e-05
-2.36697619426565e-05
-3.42712903204073e-06
-3.02765518166668e-05
-2.83643776725636e-05
-3.32746258828597e-05
-2.65851354956077e-05
-3.77106086284614e-06
-2.32343723796171e-05
8.34651734890348e-06
-3.31752378122107e-05
-2.09012485568133e-05
-1.57963252387758e-05
-1.98868498816481e-05
-4.58369782408273e-05
-2.85068692715737e-05
-1.326320118373e-05
-8.28122576695695e-06
-3.58649008188545e-05
-1.29561093438795e-05
-3.17757815487085e-05
-8.76162549020617e-06
-6.85715714741102e-06
-1.72875231227927e-05
-5.4346107599062e-06
-1.31359197617654e-05
-1.80236394404351e-06
-1.12361651552734e-05
-2.64951283440664e-05
-2.60033450537679e-05
-4.4383610069457e-05
-2.01216787712817e-05
-1.71748652359354e-05
-9.07070292624823e-06
-2.3103681774248e-05
-9.00442302864685e-06
-2.8620881193708e-05
-4.94662874343928e-06
-1.12041228770528e-05
-1.72961613772123e-05
-2.99162899762097e-06
-1.55782069872353e-05
-2.70628698997483e-05
-1.30229596833368e-05
-2.17364923781442e-05
-1.71444509096568e-05
-1.09910623950752e-05
-3.66258105095023e-05
-2.94494081488617e-05
-2.11775327429644e-05
-2.77455478620554e-05
-7.40722670121561e-06
-6.52041765035093e-06
-1.69837698202931e-05
-2.97398465379694e-05
-1.10541673510558e-05
-6.33990341152754e-06
1.21221120750567e-05
-2.23577869705187e-05
-4.28264630662744e-05
-9.0319075279525e-06
-8.46045843766153e-06
-2.97241813588447e-05
-4.04039589374399e-05
-1.26114823363258e-05
-2.65451130981224e-05
-1.74227955911706e-05
-3.70582379301009e-05
-6.7430649175644e-06
-2.1356579588798e-05
-1.7551780551433e-05
-1.05614187529991e-05
-2.44513067567155e-05
-3.58024122838756e-05
-3.41898288277385e-05
-3.10687150665322e-05
8.96570093425266e-06
-2.42944389462898e-05
-2.51613388008004e-05
-1.40034702936256e-05
-1.47449884769383e-05
-3.13435354715229e-05
-5.10842789984445e-06
-3.85240708171822e-05
-3.01444494191926e-05
-3.76949506888509e-05
-4.4060088174414e-05
-1.54575085812179e-05
-1.28588767940365e-06
-2.97266106347275e-05
-8.36914504333335e-06
-2.36435148296312e-05
-2.32114641734818e-05
-2.70171246476633e-05
-6.15431556719838e-06
-4.69905084054673e-06
-4.59428905527214e-05
-2.31193371915993e-05
-1.63063203206703e-05
3.14996899919769e-06
-3.30153873230469e-05
-1.44192985103547e-06
-3.32631412131852e-05
-2.35946528089565e-05
-2.33669522254107e-05
-4.26983538744193e-05
-3.13868377287708e-05
-1.69922211388668e-05
-4.54562975911248e-05
-2.71752928784155e-05
-1.19704411478935e-05
-1.95578351125894e-05
-1.85440133389564e-05
-2.25803488065712e-05
-2.58585241502095e-05
-2.39104182599179e-05
-1.93286630962992e-05
-3.03422797242098e-05
-2.74494217938867e-05
-2.16356395865443e-05
-2.47857795148466e-05
-4.58495930369006e-05
-3.00226195938105e-05
-1.37850914684836e-05
-2.77332152978653e-05
-5.09781208445718e-06
-2.80388957192839e-05
-3.58788895608416e-05
-2.45923340096202e-05
-2.34619439077384e-05
-1.49963308887486e-05
-3.7212850121895e-05
-1.83521990645085e-05
-3.67002557770856e-05
-2.76858257267997e-05
-2.79292489230976e-05
-4.30879122108855e-05
-3.10529615784027e-05
-1.01727954793017e-05
-4.53227091652206e-05
-1.50911193370027e-05
-1.05007351146432e-05
-2.76649484599526e-05
-8.50588137831367e-06
-5.16241992316347e-06
-1.57344472700528e-05
-1.08129487577158e-05
-3.95244263549471e-05
-2.83004621120154e-05
-3.72415877701536e-05
-2.66381776745917e-05
-3.19795594469083e-05
-1.48549461655747e-05
-3.46772328435022e-05
-3.67183100845261e-05
-3.76335726536823e-05
-1.41788086569637e-05
-2.09075066308815e-05
-1.66228246452972e-05
-1.22458881722714e-05
-3.03981203086386e-05
-8.52349629806417e-06
-3.11850791089635e-05
-3.17257146906601e-05
5.25932385137725e-07
-1.56576906212413e-05
-8.65701367582455e-06
-2.70118916253258e-05
-2.17170066728547e-05
-2.17811950300487e-05
-8.51099101413792e-06
-3.4621261056175e-05
-2.27825235757348e-05
-5.95444467600724e-06
-1.8152787421919e-05
-8.10989866604854e-06
-1.55389967768759e-06
-2.39652849471869e-05
-2.80279869102726e-05
-2.16356015211069e-05
-3.38552014365632e-05
-1.38766485620381e-05
-1.09241927598283e-05
-2.3270629044482e-05
-1.34232372030456e-05
-5.02248231580055e-06
-3.89810530708057e-05
-2.58382531559596e-05
-2.55635778876164e-05
7.81972644693117e-07
-1.48193895752251e-05
-1.72037754502284e-05
-2.64821534025877e-05
-3.57074997868061e-05
-1.52754106000577e-05
-1.70596354999331e-05
-2.33883809149483e-05
-1.71941449480869e-05
-1.76483488236214e-05
-2.89079768032762e-05
6.54573881219818e-06
-1.65548684323864e-05
-2.80905029853577e-05
-1.61994427812985e-05
-1.61197556784808e-05
1.13039593101164e-05
-4.56564839137068e-05
-6.29964742960553e-06
-3.03721111873153e-05
-2.94158932160361e-05
-2.78720118422776e-05
-1.91682557431056e-05
-1.42567905509833e-05
-4.18303957991263e-05
-5.21552536177511e-05
-2.76642611264052e-05
-2.23600819877419e-05
-2.02895621887615e-05
-1.53302155402196e-05
-2.86895245228893e-05
2.88304677835867e-06
-3.54229619328788e-05
7.69150112399029e-06
-1.39480544126116e-05
-6.98108114116581e-06
-8.30390921880606e-06
-3.27941076500437e-05
-2.59960238777768e-05
-8.00803509230875e-06
-1.64838191329981e-05
-1.56134126338573e-05
-4.45774363220293e-06
-3.15828565889257e-05
-1.90991304196103e-05
-4.80346975487254e-06
-3.4220770153278e-05
-1.06108539185044e-05
-5.10258514390332e-06
-3.83132919455852e-05
-4.00202363963204e-05
-3.09774193937304e-05
-3.22952614544574e-05
-1.26505975628846e-05
-4.88562933991661e-05
-2.17580978454919e-05
-1.53646338626275e-05
-3.41379765584149e-06
-1.43299304735091e-05
-5.84735659154988e-06
-3.29641145070323e-05
-2.29875918990213e-05
-2.09154241665111e-05
-6.36878497940884e-06
-2.96474311741658e-05
-9.88459666421281e-06
-3.43576515389734e-05
-2.1828633278709e-05
-3.7806228313787e-05
-1.65969457232494e-05
-3.02187408155935e-05
-2.10819174653867e-05
-2.1349113095484e-05
-1.32173497079465e-05
-1.54319712605542e-05
-1.85084067758174e-05
-1.90254494707623e-05
-2.70569142895104e-05
-2.46334770247184e-05
-1.30614525779199e-05
-4.28314880225065e-05
-2.25398906954582e-05
-2.43330472469165e-05
-4.76353717681759e-05
5.829290464602e-06
-1.33360782954335e-05
-1.35714920547637e-05
-1.58497335122595e-05
6.77431308920268e-06
-1.48497890810855e-05
-3.19571278069061e-05
-1.07892799336274e-05
-3.88040211249686e-05
-3.90927111160442e-05
-3.32779877444918e-05
-1.72807841715354e-05
5.44225983185204e-06
-3.65753368008509e-05
-2.34428995988816e-05
-3.09640458712593e-05
-4.11776553356194e-06
-3.12749469082887e-05
-2.74874577861826e-05
-4.93425367065545e-06
-2.25051444062825e-05
-1.13111170741272e-05
-1.67878608971863e-05
-2.00693784462343e-05
-4.87537951954197e-05
-2.49829405831967e-05
-3.53178242863854e-05
-1.79342503712729e-05
-2.17443913920642e-05
-4.57148332816618e-05
-1.87824023138021e-05
-1.17225655605853e-05
9.03215677588689e-06
-2.43175949960277e-05
-1.85006325196563e-05
-5.11210538823562e-06
-1.51787948934492e-05
-1.71465751718329e-05
-2.20985490486593e-05
1.39970702208922e-05
-6.73941676698371e-06
-2.6140531310219e-05
-3.94185609908739e-06
-2.52656274146156e-05
-5.08387326132637e-06
-1.75015718991878e-05
-1.72991218743279e-05
8.92026505389588e-06
-1.1638600111316e-05
-3.25757753082262e-05
-3.36513003760951e-05
-2.65933078829321e-05
-3.21048823077617e-05
-1.39361720328447e-05
-3.697115222575e-05
-3.47775443691129e-05
-1.67844190004907e-05
-1.76847967328885e-05
-2.42380219931242e-05
-4.35547025500071e-06
3.1959112956239e-06
-2.1233737339053e-05
-2.74500313368437e-05
-1.04004120941784e-05
-3.45394211579285e-05
-1.67312369942203e-05
-3.53478327899806e-05
-4.26104672240437e-05
-7.0123845528023e-06
-3.16311189768899e-05
-3.96871214269662e-05
-2.45872236336674e-05
-3.79901024337456e-05
-5.15608937930697e-06
-2.33281556604326e-05
5.37280257494116e-06
-2.29817614366729e-05
-1.35456949043492e-05
-1.47970519597654e-05
-3.61262755199102e-05
-4.02793296526901e-05
-5.32574717693257e-07
-7.10737012384228e-06
-2.30195683145416e-05
-1.99438679258365e-05
-1.92780824718944e-05
-2.84283237605851e-05
2.16671366859942e-06
-1.27567897491321e-05
-3.22632605353709e-05
-1.06212885098494e-05
-5.19402992570471e-06
-8.88081870873259e-06
-2.25715727143238e-06
-2.0507505910432e-05
-1.07244681274907e-05
-5.20094378144652e-05
-2.32809820598306e-05
-1.98960316195281e-05
-4.26443554120936e-05
-2.75345440720411e-05
-1.75277962580008e-05
-4.75843164871286e-06
-9.37733884412529e-06
-4.10281315970558e-05
-7.79378717353586e-06
-5.90239090690403e-06
-2.08036599652209e-05
-1.02526562434234e-05
-2.68522704733182e-06
-2.11296535065196e-05
-2.56355312731603e-05
-9.04742185066765e-06
-5.12789299228794e-06
-1.97592946192403e-05
-1.43169587250552e-05
-1.9145410294984e-05
-9.84166021168516e-06
-2.57151904726713e-05
-6.54782317467546e-06
-1.60064274447878e-06
-2.9071232786968e-05
-1.10721863928077e-05
-1.99090369521982e-05
-2.85289304040471e-05
-1.23554124124837e-05
-3.41335098521305e-06
-2.15368778576111e-05
-1.71639892366967e-05
-2.29122788523063e-05
-3.68528132234123e-05
-2.31714019882464e-05
-3.43623625490502e-05
-7.11694636291103e-06
-2.79283467106823e-05
-4.0978751710047e-05
-4.94641838508631e-05
-2.54767232859724e-05
-1.07130587828448e-05
-1.67272272147852e-05
-1.44313152288342e-05
-2.05249684124714e-05
-1.96022709169697e-05
-1.98399899544724e-05
-3.18073420905061e-05
-1.18916195270256e-05
-2.01727497617266e-05
-2.44864146974645e-05
-1.15942406454239e-06
3.89886625774073e-07
-1.3832410569302e-05
-1.25196680366652e-05
-2.09929431250877e-05
-1.61766418060388e-05
-1.76531654861918e-05
-2.22058567220296e-05
-1.24471228118096e-05
-2.23487914352391e-05
-3.53631068372006e-05
-1.3790567960436e-05
-2.13220230496033e-05
-2.29644527617019e-05
-8.8871823046294e-06
-1.84060419147537e-05
-1.67420352855321e-05
-4.09424726413036e-05
-1.99685361844598e-05
-2.87790871764713e-05
-3.84418945151436e-05
-1.05986549941612e-05
-1.00918082655544e-05
-3.23390399110182e-05
-2.56664651513367e-05
2.5958986753584e-07
-1.46597384699115e-05
-1.03939609895759e-05
-4.16885160450228e-05
-3.93097796763429e-05
-3.68997535680712e-05
-3.12666332584668e-05
-1.46656807528826e-05
-1.60919839066954e-05
-2.65103355428244e-05
-4.02403980244515e-05
-3.09640620190086e-05
-4.45301113956613e-05
-1.53163693307589e-05
-1.80322734240218e-05
-1.0368767186913e-05
-2.53048545942013e-05
-4.88446653958054e-05
-1.88470951917251e-05
-3.89194015542529e-05
-1.54267635318671e-05
-2.37069484210573e-05
-3.01833039083449e-05
-2.06160372615214e-05
-3.96998071416563e-05
-4.05916585128579e-06
-2.49932223444418e-06
-2.61142356988781e-05
-3.89678176745921e-05
-2.18739731024493e-05
-3.35166020020426e-05
-2.78467017655766e-05
-2.36815044018484e-05
-7.80671929744531e-06
-2.34579928751655e-05
-3.29918278861718e-05
-1.55924724107837e-05
-2.91970361202041e-05
-8.71145661902143e-06
-2.28170014964655e-05
-1.62965994169461e-05
-2.41899477654875e-05
-2.75579831604787e-05
-1.35827685636338e-05
-1.7752220757744e-05
-1.89524952893747e-05
-2.70558292044262e-05
-4.7613756388681e-06
-1.86329884300616e-05
-1.63981270653967e-05
-4.57406871792028e-05
-3.31849137120977e-05
-6.62904839910882e-07
-5.30047680561306e-06
-4.49503085157147e-05
-6.62156651350675e-06
-4.43799575676503e-06
-2.73340565557776e-05
-3.33779562507819e-05
-2.32048087850072e-05
-1.22281099054125e-05
-2.73049514867774e-05
-1.3722553923361e-07
-2.24237341304113e-05
-7.45242742315035e-06
-1.40277635916966e-05
-1.59903885607063e-05
-8.38766312649044e-06
-1.85083527801035e-05
-2.47938443354909e-05
-1.40653967547182e-05
-6.32326552372705e-06
-2.6989256823922e-05
-2.21141799821349e-05
-1.95470791265304e-05
-9.15793906065093e-06
-2.3028971496678e-05
-2.86408481497828e-05
-2.50289626147807e-05
-2.57830731852732e-05
-1.09366873050761e-05
1.05188849044847e-05
-8.66034268174085e-07
-7.60364589667877e-06
-7.13261295938218e-06
-3.27387721046106e-05
2.87756695837678e-06
-4.32349538413513e-05
-2.92554028787248e-05
-1.9104117693984e-05
-1.33755105627652e-05
-2.60223965267927e-05
-2.19974558324165e-06
-1.27684984903817e-05
-2.473838608611e-05
-1.56845088208762e-07
-2.18612434852817e-05
-2.92996924123912e-05
-5.5298262253053e-06
-3.06089001616899e-05
-2.55397543813499e-05
-2.74149845495041e-05
-7.17272230933912e-06
-2.64235285607389e-05
-2.11388151545551e-05
-4.37845009990527e-06
5.57111209243476e-06
-3.11042433841519e-05
-6.3635374959832e-06
-3.64038468026137e-05
-2.99809430136862e-05
-1.8344945980453e-05
-3.43687285030536e-06
-1.75219099222923e-05
-1.41280625423946e-05
-3.33286541391265e-05
-2.80137259018356e-05
-1.66688015945957e-05
-2.71574277225803e-05
-4.60616506782501e-05
-2.49809096640895e-05
-2.27133182974817e-05
-3.74227966482447e-05
-1.76291218677421e-05
-2.46473076763893e-05
-2.93169012582582e-05
-1.48233636970121e-05
-5.01797754636858e-05
-1.99064330698318e-05
-1.29939354072374e-05
-3.95936711344468e-06
-3.70214874352904e-05
-2.29117987312869e-05
-2.35126239163867e-05
-1.44754056571573e-05
-2.94208539374091e-05
1.63902262987323e-05
-3.84886591166361e-05
-1.7152135976984e-05
-1.64531431973086e-05
-2.26762261697859e-05
-9.14780498896932e-06
-5.83783134707737e-06
-1.46351919892937e-05
-1.74493971862242e-05
-3.56081361018023e-05
-2.5428445645279e-05
-9.91296511931287e-06
-2.40784141367902e-05
-1.19424796628316e-06
-2.61746376664985e-05
-2.2747588629287e-05
1.37211882944574e-06
-1.27253020025366e-06
-2.6934344873198e-05
-3.60083998415178e-05
-1.28145228276861e-05
-2.72709251340423e-05
-1.92082336417339e-05
-4.86727172019255e-05
-7.51439664453874e-06
3.95035060793034e-06
-6.62192492107433e-06
-4.3130090603137e-06
-2.15543977887324e-05
-1.77030005992582e-05
-3.29296152063153e-05
-3.19044035885367e-05
-3.74425265158619e-05
-6.02982873802541e-06
-3.59012827825855e-05
-5.67325627390087e-06
-4.44234008725629e-05
-1.31261341944765e-05
-3.86473563049709e-06
-1.01398013051746e-06
-2.32730549126746e-05
-3.46740769732802e-05
-1.79081962493384e-05
-2.30725962686075e-05
-4.51649536137402e-05
-2.31923536710268e-05
1.05667788802359e-05
-2.32939579143631e-05
-2.94833675709234e-05
-2.81748528846765e-05
-4.03929435838571e-05
1.45645490204765e-05
-1.37201504534359e-05
-1.82470062899587e-05
-2.18215689394165e-05
-4.40428792581625e-05
-4.34878319375077e-05
-7.83451452447205e-06
-1.13789991571519e-05
-2.13960600291833e-05
-4.30645546602351e-06
-1.72599574072013e-05
-1.04245870881877e-05
-4.17677035053283e-05
-4.65159151391779e-06
-2.34738445714704e-05
-3.13023996327989e-05
-3.68715189662845e-06
-3.81657641797277e-05
-2.56681896285792e-05
-1.53950522370975e-05
-2.48958286511106e-05
-1.8334223122837e-05
-1.85535593981934e-05
-3.77026814283595e-05
-6.93650926971472e-06
-3.46341366736306e-05
-1.61780845768704e-05
-1.94560731557124e-05
8.6703610299391e-06
-1.72984016119134e-05
-2.12622696046178e-05
-4.60601809032254e-05
-2.08904515290779e-05
-2.35092151126553e-05
-1.05223742157562e-05
-4.19924912492482e-05
-2.84772980104738e-05
-6.15869158323385e-06
-3.87175026312015e-05
-2.47500291167261e-05
-1.83151530078608e-05
-3.25907896401338e-05
-3.06396346910519e-05
-3.34413938739885e-05
-1.61875953869591e-05
-3.25707641834372e-05
-2.80127301581583e-05
-4.58909871498176e-05
-2.97258776554167e-05
-1.87446981125669e-05
-2.63990604506186e-05
-3.64491462096067e-05
-4.30685198826678e-05
-4.25885134276517e-05
-2.5082827259622e-05
-2.91387436685656e-05
-1.39600447143749e-05
-3.40069418214866e-05
-1.71084869862063e-05
-3.06593139093086e-05
-3.17949612853148e-05
6.14590698189405e-06
-2.22148886860568e-05
-3.08778951483158e-05
-2.97122026823416e-05
-2.5725010363796e-05
-5.27190778159379e-06
-1.49422162084298e-05
-2.90336737178492e-05
-3.51480709946497e-05
-3.72092604984295e-05
-2.57903177370935e-05
-3.89454842626516e-05
-3.82799373872879e-05
-1.03627640647087e-05
-2.25907200821252e-05
-1.9484397342271e-05
-3.86321432675406e-05
-2.48346636556103e-06
-3.63756870454373e-05
-1.42830939151488e-05
-1.54406766255024e-05
5.11493771397916e-06
-1.82381941254692e-05
-3.27659285918973e-05
-1.29695787323709e-05
-7.1609870479159e-06
-6.78860099542359e-06
-3.97081640226611e-05
-1.82398645172428e-05
-2.7068212366443e-05
-2.60234987130638e-05
-3.28300143466352e-05
-4.88236710962939e-05
-9.7641494209376e-06
-2.83230522935607e-05
1.24158685547721e-05
-9.90295678815947e-06
-3.69692590199533e-05
-2.18053439644377e-05
-3.85866775608295e-05
-2.7574787902937e-05
-2.09437392873702e-05
-2.25376998268916e-05
-2.48320945684641e-05
-1.33429190968948e-05
-3.29844721177508e-05
-3.53624185713783e-05
-2.00777235695388e-05
-2.06439573174198e-06
-3.34082275675505e-05
-1.27064010251058e-06
-1.42730900997431e-05
-2.94807952502937e-05
-1.83961683248507e-05
-2.75604252403702e-05
-7.49380875055983e-06
-1.45400202257232e-05
-8.31374373025097e-06
-1.42606593857066e-05
-8.90162329710898e-07
-3.238078162456e-05
-2.72594891783112e-05
-6.61095243028256e-06
-2.56006726264029e-05
-5.53994386569068e-06
-2.40901666457286e-05
-2.62707115738813e-05
-1.68012690008379e-05
2.53280204942494e-06
-2.52226159069887e-05
-8.21423650429637e-06
-1.62499177426741e-05
-3.11934184601821e-05
-8.77832659208835e-06
-3.99192590454167e-05
-3.79021614436588e-05
-1.43797736593017e-05
-1.22207782683773e-05
-9.4157796018243e-06
-1.34456905898342e-05
-1.03744792640012e-05
1.72360272487496e-06
-1.95560627094747e-05
-1.51990227423187e-05
-2.11312888809801e-05
-1.36637449609875e-05
-7.63748909767208e-06
-2.94104422202073e-05
-1.01867662313681e-05
-1.58407890090206e-05
-3.79435861202202e-05
-1.72265235755056e-05
-9.53709079653077e-06
-1.72156335527092e-05
3.96690678325236e-06
-8.30407999998462e-07
-2.50745725326445e-05
-2.51047626134748e-05
-1.10019495511693e-05
-1.1499356274277e-05
-1.0122134743535e-05
-2.96590250111663e-05
-1.43459383113675e-05
-1.97395783845643e-05
-5.02091381398754e-05
-2.83762370345858e-05
-3.14025417827755e-05
-1.7635192567745e-05
8.54977579625467e-06
-7.61053477150393e-06
-1.07657907698652e-05
-8.16341932816193e-06
-2.39459909240445e-05
-2.21267200575493e-05
-1.95890471270688e-05
4.06803476206111e-06
-2.33480461835539e-05
-1.85061460202523e-05
-3.04178854065786e-05
-2.07573337801375e-05
-2.19050706617338e-05
-1.45781896241691e-05
-2.11088571154714e-05
-1.91882917754285e-05
-3.40091723347365e-05
-2.55366377678425e-05
-1.89997998991755e-05
-1.50398366495016e-05
-1.42644921788926e-07
-1.38660043729041e-05
-2.9487845775212e-05
-1.21418364784308e-05
-2.95871038767998e-05
-3.31399365372283e-06
-2.52583141255429e-05
-3.02438194310352e-05
9.88294110248144e-07
-1.36609821242303e-05
-3.95945496203534e-05
-2.56763390491374e-05
-2.48344262275661e-05
-1.97802249978936e-05
-1.98051792022109e-05
-2.29060176059872e-05
-2.30221476701651e-05
-9.66255864654104e-06
-2.86552967017989e-05
-9.21686653066861e-06
-1.2631863738012e-05
-2.58356185926872e-05
-2.10591006007659e-05
-3.91722418566605e-05
-2.76767935613961e-05
-1.34949321264053e-05
-3.70733268579302e-05
-1.97238548580968e-05
-2.16031406060493e-05
-1.7718973191025e-05
-2.54093512080556e-05
6.20222078582934e-06
-5.87474958255515e-06
-4.01995751116767e-05
-3.02203862339413e-05
-3.87491546302651e-05
-1.34033175999648e-05
-2.2074836450531e-05
-2.9234983584927e-05
-2.12939432509568e-05
-2.53975473904205e-05
-3.50207429257137e-05
-4.51889953951345e-06
-2.27432700591431e-05
-2.93721574629421e-05
-1.22249362878692e-05
-2.70086263977514e-05
-6.08573422813854e-06
-2.68140460408299e-05
-2.42160113384698e-05
-1.73095344848571e-05
-4.49080273567442e-06
-2.284299715505e-05
4.78910002638993e-06
-1.88240785942551e-05
-1.50626265979813e-05
-7.20761823182644e-06
-1.5130451860403e-05
-2.68551670741563e-05
-3.55388410409746e-06
-8.93759233340639e-06
-1.8391671766184e-05
-1.61405520780928e-05
-3.66265732852967e-05
-1.47309193214945e-05
-1.28360871388175e-05
-2.88065755317264e-05
-2.77034644721629e-05
-5.87500498809372e-06
-5.94548659017736e-06
-4.25148203016606e-05
-9.28373785707623e-06
-1.22220853999393e-05
-2.06279240099593e-05
-6.58327642589021e-06
-1.73667875813466e-05
-1.9661304361711e-05
-2.51880904951304e-05
-7.41254690663347e-06
-3.45692384876878e-05
-2.63715566951448e-05
-1.55717117888631e-05
-1.72644461567486e-05
-1.79999426622152e-05
-6.73158886433081e-06
-3.37089067736488e-05
-1.81658171566418e-05
-2.59378410270447e-05
-2.15566510611283e-05
-7.87821984917704e-06
-4.23479001944382e-05
-3.8203797714992e-05
6.76562727422754e-06
-1.67763110221197e-05
1.89655198617767e-07
-1.18216833986829e-05
-4.15788172911064e-05
-2.13506659295289e-05
-1.82641985031586e-05
-1.76621740816254e-05
-1.73060260575895e-05
-2.52498245114651e-05
-7.57290477356148e-06
-3.0298098898671e-05
-8.59632643149116e-06
-3.24920333741141e-05
-2.37696293763945e-05
-2.20554259570354e-05
-1.36045793921629e-05
-3.76687916498803e-05
-3.29062184290802e-05
7.43075644608115e-06
-1.23716943611925e-05
-4.30182081276654e-06
-1.74345016460435e-05
-2.53694034935089e-05
-1.96951110716428e-05
-4.78309904820549e-05
-2.33782169159954e-05
-4.84039917851619e-06
-1.74815933250575e-05
-1.77395871383614e-05
-5.37081795374272e-06
-2.7758552873028e-05
-1.90949724351753e-05
-3.85929057088017e-05
-4.09978207879614e-05
-3.5933296040939e-05
-2.1483306112205e-05
-4.76271008346461e-05
-2.08798920851999e-05
-1.09363719855381e-05
-1.87679509337446e-05
-4.56044982620495e-05
-2.59774219580517e-05
-1.16017959555633e-07
3.58002036868201e-07
-8.73271932235483e-06
-2.56090722721718e-05
-1.37180646826761e-05
-1.9171976573235e-05
-8.03070963375505e-06
-1.69929759377086e-05
-3.28533230098194e-05
-2.21455881944824e-05
-1.93240981704779e-05
-3.07045462165561e-05
-3.82333737649278e-05
-2.03414940609823e-05
-1.16097997300304e-05
-3.04415198308161e-05
-4.42871370176922e-05
-3.09817686545724e-05
-2.51470659812711e-05
-2.10493310198329e-05
-1.99965888631486e-05
-1.67851582285549e-05
-1.72973813474538e-05
-1.41768419178403e-05
-1.12480628781463e-05
-2.03414507850821e-05
-4.05778962482038e-05
-3.875244046442e-06
-1.77413536165142e-05
-2.58038866885374e-05
-2.00540404789028e-05
-1.45161303515627e-05
-2.53162028665012e-05
-2.3165921235097e-05
-4.71734574350737e-05
-4.56606250474038e-05
-1.85309349766996e-05
-3.00837334642409e-05
-1.68584664179037e-05
-9.17419313321459e-06
-3.64537217600722e-05
-6.58952256911216e-06
-1.67266104373006e-05
-3.6522102957981e-05
-2.46983421126388e-05
-1.4955365608701e-05
-3.90308012034379e-05
-9.95314305597542e-06
-3.08465497318617e-05
-2.50640220862771e-05
-2.21234213927501e-05
-4.28789708406038e-05
-2.26909478050569e-05
-2.76692540023056e-05
-1.05399878320732e-05
-1.61445451611284e-05
-2.35120567176947e-05
-1.91779389237524e-05
-1.65728425959382e-05
1.2261639213468e-06
-2.3996438030142e-05
-3.20113254650085e-05
-2.64772907410598e-05
-2.86752037775486e-05
-8.99394424253096e-06
-2.26243803819832e-05
-3.99694253602565e-05
2.79478649799053e-06
-4.15155962665436e-05
-3.83331738083105e-05
6.8790191154273e-06
-4.47164910503394e-06
-1.33743671515913e-05
1.06073177760423e-05
-3.49911200124745e-05
-2.37039135204126e-05
-1.95718081628733e-05
-6.23876233121558e-06
-6.83392674119895e-06
-3.25429578769849e-05
-2.0548585434535e-05
-2.3095230957619e-05
4.23234946785761e-06
-3.53013552007909e-05
-3.32254077185805e-05
-2.58658913325091e-05
-1.8717344656875e-06
-1.84648180133743e-05
-2.64405974145628e-06
-2.35122216309937e-06
-9.078866865135e-06
-4.4908155977316e-05
-2.6838711200114e-05
-2.01858079668532e-05
-3.26097408939029e-05
-5.98003186167874e-06
-3.37502351882041e-05
1.9249048783783e-06
-1.79755972325481e-05
-1.39041574795181e-06
-1.38775371544068e-05
-4.31756286658487e-05
-2.68268876222631e-05
-3.60776438931216e-05
-1.43266039499448e-05
-3.86334701827481e-05
-2.4228904961148e-05
-2.12385084856137e-05
-4.2893800923984e-05
-3.77825367630683e-05
-1.86135554918658e-05
-1.40163696001173e-05
-1.05077204332576e-05
-5.74216261529557e-06
-2.55877760621638e-05
-2.23959442711742e-05
-2.95173744687948e-05
-1.71737331975329e-05
-7.82658042861494e-06
-1.27387958863297e-05
-1.43092906811669e-05
-1.49437451924615e-05
-2.17746519534521e-05
-5.93671933088797e-06
-4.53845386834779e-06
-1.64496737023234e-05
-3.93699463648539e-06
8.5188063626797e-07
-3.33413213838986e-05
-3.65497351173346e-05
-2.69191378246767e-05
9.37863515874255e-07
-5.75760398278158e-06
-1.94454728827732e-05
-2.14399118443461e-05
-1.68879961716842e-05
-1.6570896396449e-05
-1.94777459362657e-05
-4.09808212558264e-05
-2.76115754735456e-05
-1.80230907750654e-05
-4.43593901229387e-05
5.85583692354365e-06
-3.28045960489341e-05
-3.25694606664477e-05
-1.20917064772565e-05
-1.22248140032768e-05
-3.51978831360832e-05
-2.62995014203781e-05
-2.52043128994365e-05
-2.13670022822736e-05
-1.68124426750713e-05
-3.58038003515989e-05
-2.00960314808346e-05
-3.25702337012242e-05
-3.55935122365569e-05
-1.58521602713097e-05
-3.44085357442009e-05
-2.84403946959255e-05
-1.0769974876049e-05
-2.17654182139104e-05
-6.01249451670214e-06
-1.91410938133575e-05
-9.51776778124518e-06
-4.54782767982865e-05
2.48428987988047e-06
-1.93257450629582e-05
-1.7538556827888e-05
1.64905945861544e-05
-3.23285607968832e-05
-1.43363724501254e-05
-3.35890866167939e-05
-1.12002511301083e-05
-3.35815662381519e-05
-2.09033182858879e-05
-1.7788879235058e-05
-1.57287470047116e-05
-1.51561065306296e-05
3.36137781120267e-06
4.02975486827009e-06
-2.92138165223927e-05
-2.1347022583601e-05
-4.95405664562951e-05
-2.64679314429049e-07
-2.00468774317028e-05
-3.54034488439639e-05
-3.85800061380799e-06
-3.01797393917803e-05
-3.43511187398297e-05
-7.36708671011408e-06
-1.94175753974228e-05
-1.95116993622494e-05
-1.32623230890086e-05
-1.67021579238181e-05
2.82882259668238e-06
-5.77384609191562e-06
-1.42602537972557e-05
-3.56250203256775e-05
-1.14567621632028e-05
-4.00208286895585e-05
-1.90938968551224e-05
-3.19418398624588e-05
-3.64677271765967e-05
-2.73043374131988e-05
1.13502757830106e-06
-2.06907650160381e-05
-4.88451315534146e-05
-1.70180984323194e-05
-2.51125779077299e-05
-2.36405163791544e-05
-2.02399203408417e-05
-1.6063970801974e-05
-4.57563358925853e-05
-6.47285838896273e-06
-3.70458006671851e-05
-2.01944435241524e-05
-1.06347331452113e-05
-1.47896871511352e-05
-2.96455409682049e-05
-1.51867602564537e-05
-2.53735097411495e-05
-4.97192017928941e-06
9.50853690603366e-06
-2.66925533173238e-05
-1.01017943454049e-05
-3.40796441820633e-05
-1.11070835616844e-05
-1.96936032745422e-05
-1.76713097659255e-05
-3.17684815570869e-05
-4.48830890019867e-06
-3.05856853063947e-05
-1.50175361279674e-05
-4.96647209556894e-05
-2.52117832142768e-05
-1.49904619382295e-05
-3.40472613156952e-05
-3.82788168757571e-05
-3.07041590237492e-05
-3.09953393365285e-05
-1.71776431851275e-06
-1.91155374593704e-05
-2.12606884901355e-05
-3.02160266181855e-05
-3.49956818959481e-05
-2.55611400340808e-05
-1.20419060578426e-05
-6.49907354014855e-06
-9.83489549762494e-06
-1.48154504799811e-06
-3.9051646405028e-05
-2.10238457891893e-05
-3.85152226905056e-05
-2.17826445102501e-05
-1.49852966064747e-05
-2.24523646827859e-05
-9.06904660404814e-06
-2.3061888354606e-05
-3.1735985841345e-05
-9.2756201331921e-06
-1.62230437679433e-05
-5.77439782280719e-06
-5.93740129178371e-06
-2.3420313779839e-05
-2.04311613586854e-05
-1.25392653049964e-05
5.34262452804856e-07
-1.2069937959687e-05
-2.43781468252371e-06
-4.56547742831146e-06
-1.93618470816103e-05
-1.8433373948164e-05
-2.09122560621597e-05
-2.00196410399937e-05
-8.43939599131844e-06
-2.19532662536915e-05
-9.32506566898894e-06
-3.09692139155289e-05
-3.75919555035753e-05
-1.1835688233419e-05
-2.18270959879705e-05
-3.19131200155757e-05
-2.83708794593539e-05
-4.31267544493978e-05
-1.41948140436364e-05
-2.59920557721149e-05
-3.29817721048619e-05
-1.64200430604922e-05
-2.83917307674355e-05
-1.69442060979373e-05
-1.56227114907575e-06
-2.76101393246398e-05
-6.35476653245394e-06
-1.86016826385592e-05
-1.7987170336691e-05
-1.45086997282264e-05
-1.7678032931163e-05
-3.04547972038544e-05
-1.58646440887886e-05
-8.69181567852882e-06
-3.36379421791693e-05
-1.96683827316809e-05
-9.07629561193236e-06
-3.5687838544019e-05
-1.81324513522202e-05
-3.34719591926043e-05
-2.40290927442024e-05
-2.1316939164532e-05
-3.53540551749505e-05
-2.99565268469994e-05
-2.13138802679674e-05
-1.21514710915634e-05
-3.26340045189864e-05
-2.49442714808681e-05
-2.9668738922634e-05
-5.1245447062701e-06
-6.76033542221077e-06
-3.18988623056939e-05
-4.25299674561352e-05
3.16166648075231e-06
-1.67921223602094e-05
-4.62288397410835e-05
-1.52128726644165e-05
-3.53512055309039e-05
-2.91406598439138e-05
-1.76339109541892e-06
-2.06061972068124e-05
-1.07293745473668e-05
-2.27704537752691e-05
-1.78688594732692e-05
-5.03000155304576e-05
-2.86459494204053e-05
-1.34210171047788e-05
-1.74402530085974e-05
-4.62502586514827e-06
-4.15962883825359e-05
-3.98101601201671e-05
-1.4709781531007e-05
-3.40016452081088e-05
-3.91497049540204e-05
-3.45104192058477e-05
-1.3261780584877e-05
-2.14547582088469e-05
-1.01155142831599e-05
-4.73802400363803e-06
-1.36013651618652e-05
-3.80279967632574e-05
5.79544772740128e-06
-2.76824244370324e-05
-8.37112705561282e-06
1.18279632271832e-05
-7.32366190587317e-06
-2.40836263778125e-05
-2.26764396858622e-05
-9.79489114062306e-06
-2.06819955351007e-05
-3.93629411787155e-05
-1.47282189937731e-07
-2.2345245005383e-05
-2.46276557077027e-05
-2.1040562018612e-05
-7.82415095676431e-06
-4.34190255419927e-06
-2.10531962581803e-05
-2.51697569055644e-05
-3.43484468038325e-05
-2.39396924160335e-05
4.35296051293379e-06
-3.53225360551987e-05
-1.82507194364383e-05
-2.73796550754891e-06
-2.30191260936856e-05
-3.45783143844938e-05
-8.17643532494126e-06
-1.0766876636079e-05
-8.88846450674619e-06
-2.10083701607068e-06
-2.49824798956986e-05
-3.73730378499328e-05
-2.10704867423175e-05
-3.2545232386823e-05
-5.02684408594683e-06
-7.06857651312712e-06
-5.98854146485407e-06
-2.28801726868393e-05
-3.63313657741074e-05
-9.43905303433558e-06
-3.0862226986798e-05
-3.38649323438568e-05
-2.10314152446666e-05
-1.71878283563118e-05
-9.00377939488473e-06
-1.84195115168325e-05
-2.14856999776712e-05
-4.63240393835549e-05
-2.78996024220678e-05
-1.25567785096779e-05
-3.77083584927615e-05
2.40079054442551e-05
-1.29007273527087e-05
-3.75968923578689e-05
-3.51655691561261e-05
-1.28006215437994e-05
-2.123067190316e-05
-7.97599119487451e-06
-1.44017343393794e-05
-2.98992399864345e-05
-6.9489904692949e-06
-3.00551658973447e-05
3.96358838627051e-06
-2.56256406975191e-05
-1.90335282396533e-05
-4.08159825680599e-05
-2.70863227493231e-05
-4.88730634920704e-05
-2.74646463115726e-05
-3.38837771418377e-05
-2.56754037223222e-05
-2.70950178929732e-05
2.88658578514962e-06
-8.48499604451337e-06
-2.04378901658458e-05
-1.27689753998929e-05
-2.85647338581474e-05
1.03454175834396e-05
6.12320772299064e-06
-1.83226144381947e-05
-2.61232796042069e-05
-2.8895741070527e-05
3.94587823074413e-06
-9.90442024482489e-06
-2.77262838860077e-05
-2.070140816179e-05
-4.66963718595993e-05
-2.83297614356923e-05
-1.69341759419035e-07
-4.66568787706589e-07
-3.38813968639823e-05
-1.09780172860244e-05
-2.05247623641069e-05
-8.25163828958394e-06
-2.49102176377061e-05
-2.28102074756404e-05
-2.87631491868909e-05
-1.54258354583945e-05
1.60894364217074e-05
-1.67092180009263e-05
-1.09834055915024e-05
-3.50228125549311e-05
-1.48238543700694e-05
-4.28640010338421e-05
1.44806635366644e-06
-2.01153066759521e-05
-7.44879734217698e-06
-1.32854070140249e-05
-3.60707178718813e-06
-5.11254690309819e-05
-3.20749893244505e-05
-9.90146896001583e-06
-1.0959418300098e-05
-1.32079427305301e-05
-3.61502626728863e-06
-3.86154426690266e-05
-1.52249852500566e-05
-3.3377806870053e-05
-1.08478908014506e-05
-2.70215749110625e-05
-3.32046782394224e-05
-1.06237176810551e-05
-8.14251482316874e-06
-3.08501429870119e-05
-3.40901889857185e-05
-4.43854745594611e-05
-3.31295152512232e-05
-5.32426447296947e-05
-2.25185970171168e-05
-3.21873609787342e-05
-8.66621950248828e-06
-3.81685238799142e-05
-1.63902702258637e-05
-1.95803769459112e-05
-5.90717587711015e-06
-2.23090100660358e-05
-2.32020224130515e-05
-5.29388431921953e-06
-2.68015679217919e-05
-1.86231843908713e-05
-3.30800968105694e-05
-3.51476615350983e-05
-2.79513636721907e-05
-3.10330659840162e-05
-1.91114617271256e-05
-1.07058074474851e-05
-1.88483082692965e-05
-3.08505803777031e-05
-1.52802685988078e-05
-2.43326595237748e-05
-2.47204362056291e-05
-2.46547977127149e-05
-1.46074140184818e-05
8.32929738496215e-07
-1.52020561116966e-05
-3.54437431831638e-05
-3.03565518729907e-05
-2.97584746307878e-05
-2.14428744004639e-05
4.82223503107693e-06
-2.67875602321786e-05
-3.07488245835407e-06
-1.31268703384211e-05
-1.00549281415522e-06
-1.96214171403703e-05
-1.02228894375176e-05
-4.63212688521443e-05
-3.26872604020851e-05
-1.18010737548685e-05
-2.37660369093244e-05
-2.86188884341094e-05
-1.14310097318166e-05
-3.06953941846464e-05
-1.59957525112487e-05
-3.18530941718089e-05
-2.0428720440728e-05
-2.19185080562591e-05
-3.19346929602815e-05
-2.490092981506e-05
-7.02012798609798e-06
-3.07816095172909e-05
-4.61783437472257e-06
-1.95326568863813e-05
-2.43764035998792e-05
-1.39775676070249e-05
-1.97530993098361e-05
-2.6572359437035e-05
-3.93145270743685e-05
-4.36371303876557e-05
-2.27193998244826e-05
-1.56092447828124e-05
-3.04739902628141e-05
-2.26663123782537e-05
-1.37495764893909e-05
-2.63681777812867e-05
-2.33835796892005e-05
-1.78033812531492e-05
-3.97520733595627e-05
-3.22432929771583e-05
-1.4006021922509e-05
-3.99037147302603e-06
-2.56727966010711e-05
-3.15518172095033e-05
-2.47240221412908e-05
-1.87565597175536e-05
-2.3650332925107e-05
-5.73894565678111e-06
-1.49417545323141e-05
-1.24413535270105e-05
-3.73214581673739e-05
-1.78324634565866e-05
-2.9155478889289e-05
-2.63675364925486e-05
-2.36089019436724e-05
-2.67430325892107e-05
-4.38088094574181e-05
-7.94666964140093e-06
4.74945563149519e-06
-3.59419059141288e-05
-1.3420706352523e-05
-2.83262673227137e-05
-3.69302217127842e-05
-3.0348280603484e-05
-1.96037568179742e-05
-4.0446381562798e-05
-4.00247274774616e-05
-2.1485333771009e-05
-3.31920723720053e-05
-1.53265399129458e-05
-1.6494647795459e-05
-2.50033507059553e-05
-2.91171112389666e-05
-1.30830328144063e-05
-2.05482577978667e-05
-3.50606742533744e-05
-2.15158546250661e-05
-3.57644783171174e-05
6.90352102495864e-06
4.13322061939713e-06
-4.70926223633306e-06
-3.06302521300396e-05
-3.53832074852431e-05
-7.67154777167914e-06
-2.77228964794852e-05
-2.16635054675982e-05
-2.13092904793277e-05
-3.38368057142316e-06
-1.67439995046043e-05
-2.50944672304316e-05
-3.29722667306153e-05
-1.0048420562646e-05
-1.5254849857146e-05
-3.5769768135752e-05
-7.54459068531457e-06
-3.48781644566654e-06
-1.52697080085421e-05
-2.88187425688598e-07
-2.49839465063435e-05
-2.17599651120337e-05
-1.92980367344763e-05
-1.5763618556243e-05
-2.39131114757466e-05
-1.56146669667919e-05
-3.01083315224637e-05
-1.70587399955222e-05
-2.39937089687446e-05
-3.06132646029136e-05
-8.43518203863725e-06
-1.47688571289853e-05
-1.13911710808757e-05
-2.04519223815947e-05
-3.65127776693801e-05
-2.90651854607661e-05
-2.41199399300551e-05
-1.2850972360526e-05
-8.64766775527504e-06
-2.20723829558672e-05
-2.84370481925509e-05
-2.16975936551119e-05
-3.34210269598051e-05
-1.77827180581162e-05
-2.11356916993694e-05
-1.10673873016562e-05
-2.6282789584561e-06
-2.51020521951495e-05
-3.24432447492688e-05
1.37856845160034e-06
-2.86808062126191e-05
-2.84109613468034e-05
-2.11603273393514e-05
-2.96983214342107e-05
-2.67820111165707e-05
-1.27860128343285e-05
-1.54543665850479e-05
-1.82084736993667e-06
-6.40840905311854e-06
-2.2609569101552e-05
-3.09484748629066e-05
4.83746377988028e-06
-1.91238961024498e-05
-3.04352928659384e-05
-2.98448565322818e-05
-3.9119729671812e-05
-2.00336358195918e-05
-1.65356174672974e-05
-7.69637786645572e-06
-1.79390559651285e-05
-1.41136794260728e-05
-4.15672134304964e-05
-3.5399487267499e-05
-3.40498799273373e-05
-1.96955026799995e-05
-4.3418921114473e-05
-1.12285136860489e-05
-2.04551827325573e-05
-2.69169961076784e-05
-1.85136301150108e-05
-1.87291127589999e-05
-2.18522165960085e-05
-2.2214103359357e-05
-2.96089338188604e-05
-1.77208496760677e-05
4.04831972700023e-06
-1.06944958020799e-05
-2.71524383998831e-05
-4.572447164427e-05
-2.23104290362668e-05
-2.40986669281983e-05
-3.8775524602075e-05
-1.35612585563387e-05
-2.49802899347508e-05
-1.70835589017762e-05
-2.2023548226538e-06
-1.4563212302793e-05
-2.66673123647073e-05
-1.81100709343269e-05
-3.55015012179821e-05
-1.20782392347149e-05
-3.24414517191687e-05
-2.78390612930706e-05
-1.71125510742928e-05
-3.73806295419978e-05
-4.10008752142905e-05
-3.33638991045872e-05
-1.88996639401329e-05
-2.1997312292202e-05
-2.28262557814389e-05
-2.25817895228537e-05
-2.87527371910741e-05
-1.2860307779042e-05
-1.34915031423944e-05
-2.7337499684708e-05
-1.34160527531821e-05
-1.0085337820783e-05
-3.15604250437815e-05
-3.71863636073618e-05
-4.70886899676009e-06
-4.08646314582016e-06
-2.56181645614267e-05
-1.7814020213163e-05
-1.3467047978902e-05
-3.38738266288731e-05
-1.13671277035427e-05
-7.73124444386296e-06
-1.91552377521039e-05
-2.28649408615238e-05
-1.13840404465491e-05
-1.85232604179335e-05
2.21099617743538e-07
-2.32418555097016e-05
-1.26084677223019e-05
-3.16185152373716e-06
-2.13026391241185e-05
7.98831130096854e-06
-2.46779468595404e-05
-2.37406237651801e-05
-2.16487578444309e-05
-1.59505191439666e-05
-1.05213546047986e-05
-2.40543897699507e-05
-3.26783511336244e-05
-1.63434962957898e-05
-1.27075711056616e-05
1.86617869160125e-06
-3.26636293166624e-05
-1.31999610356726e-05
-2.54401848558023e-05
-3.01426382090399e-05
-3.84159380614001e-05
-2.62632759253974e-05
-2.58510831121822e-05
-7.47936193167782e-06
-2.24664391026887e-05
-1.54379151941509e-05
-3.25700041224965e-05
-5.94767590992078e-05
-4.59101848838799e-05
-3.12599849745545e-05
-8.14161543580367e-06
-3.182897954831e-05
-3.69726095219884e-05
-1.99870603587561e-05
-2.3761058565056e-05
-3.47535758823105e-05
-1.92155706679867e-05
-8.06351991874616e-06
-3.39146541524017e-05
-2.9263602901396e-05
-3.69429367012028e-05
-1.36432038696522e-05
-3.35385902877204e-05
-1.58399579427027e-05
-2.94959035522889e-05
-2.17181549611639e-05
-2.60486481525869e-05
-2.2836353452995e-05
-8.32902835521899e-06
-3.41319052579714e-05
-1.47976623861936e-06
-2.99127209596114e-05
-3.04795451566707e-05
-2.63165692122837e-05
-1.59093475690288e-05
5.62841002299586e-06
-1.62630294516467e-05
-2.97437516754049e-05
-3.81639186479104e-05
-2.29072833805812e-05
-3.86849005108857e-05
-2.43201487220772e-05
-2.29694103875373e-05
-2.08818078266721e-05
-2.83537166181068e-05
-1.93619043438052e-05
-1.69755923620328e-05
-1.33444387356812e-05
-3.12439088414895e-05
-5.96760795798126e-06
4.83621238675434e-06
2.14400130913442e-06
-1.13582807940712e-06
1.24575675931384e-08
-6.11314497326126e-05
-4.27439604077516e-06
-2.37833693569371e-05
-5.82331411950339e-05
-1.35518721566204e-05
-2.45762503534373e-05
-3.13281935990146e-05
-3.52263750872158e-05
-3.00983679942673e-05
-2.2799225871249e-05
6.89676341743693e-06
-1.47482992403544e-05
-1.87603480750092e-06
-3.4918534388446e-05
-8.5390900402907e-06
-3.20945713016914e-05
-1.70857412119462e-05
-2.1443324148884e-05
-3.91527615844584e-05
-2.69197983629351e-05
-1.49031400619672e-05
-2.26886141363781e-05
-3.71366574223407e-05
-9.41101780013239e-06
3.80655888430983e-08
-1.99196162967063e-05
-1.70534182043602e-05
-4.53928388122376e-06
-3.93057587903396e-05
-2.52678701784042e-05
-7.49567830243378e-06
-2.94226227685467e-05
-1.04665803342556e-05
-2.52014556742589e-05
-1.73553540482835e-05
-2.10474181088313e-05
-3.24416443336346e-05
-2.36004107268535e-05
-3.03691550637232e-05
-2.31266329625264e-05
-1.72040679785543e-05
-2.84523906806035e-05
-2.00420228658168e-05
-4.60023445643402e-05
-4.41053202974299e-05
-1.47799955371807e-05
4.40168708592532e-06
-1.99146261348415e-05
-2.60531948044696e-05
-2.2758715630702e-05
-1.00953479169293e-05
-2.04657382827897e-06
-1.18248098537814e-05
-2.35316654529839e-05
1.20348713287146e-06
-2.48393546124645e-05
-2.15084957737007e-05
-2.18034000645832e-05
-4.3860288062849e-06
-5.37919886045409e-05
2.16946261438594e-06
-2.97495941645049e-05
-7.36122552439315e-06
-2.6628018761247e-05
-3.36742628323506e-05
-2.13868122569292e-05
-1.11912575070811e-05
-4.10364340966416e-05
-1.98600782156397e-05
-2.89913869218202e-05
-9.45330491780406e-06
-2.21934536204755e-05
-3.63396661862251e-05
-1.56027544069024e-05
-2.13416084451443e-05
-1.20451247203469e-05
-3.28985017479786e-05
-4.58714136117161e-06
-2.34419498336848e-05
-2.02443317726555e-05
-3.68374895282403e-05
-2.24977440133173e-05
-1.87057682297293e-05
-4.99742855302029e-06
-1.93739857764518e-05
-2.79165482775374e-05
8.70049415340408e-06
-1.58756124840377e-05
-1.0971820276166e-05
-5.39519793989004e-05
1.13196367937401e-06
-2.29932719090632e-05
-1.622763848745e-05
-9.68487624071554e-06
-3.80000721981828e-05
-1.35803264690921e-05
-5.34309126186905e-05
-2.47547476056744e-05
-1.93563143800651e-05
-1.92617766696317e-05
-1.04593176833754e-05
-2.92062368069796e-05
-2.29138933619511e-05
-3.13997814729706e-05
-3.47171341371211e-05
-1.55179335607758e-05
-1.46627169497662e-05
-2.78314506544295e-05
-1.859896012066e-05
-1.78196119410353e-05
2.22650269315875e-05
-2.47133125433582e-05
-1.42806055966673e-05
-1.65883938011458e-05
-4.33723544562012e-06
-3.27400802303483e-05
-3.84889723622436e-05
-1.94671318828215e-05
-1.68902952375356e-05
-1.03291721113905e-05
-1.67131814508517e-05
-3.23383501928955e-05
-3.74714122257758e-05
-1.02152613469607e-05
-1.06441823234989e-05
-1.35667037238339e-05
3.4930302499947e-06
-3.96633443475119e-05
-2.49516088825927e-05
3.96969708825302e-06
-3.07239939232334e-05
-3.45237086911536e-05
-1.21025406013558e-05
-1.29024254692151e-05
-2.47828420952976e-05
-2.26934465329745e-05
-3.39050929617756e-05
-8.27814843697062e-06
-2.93497455210171e-05
-2.01239074815433e-05
-1.60452429580699e-05
-2.73355934261293e-05
-4.87343544019869e-06
-8.92879110801231e-06
-1.98223991581892e-05
-2.1959452845902e-05
-2.38594560152747e-05
-1.84328664059728e-05
-1.9059242377438e-05
-1.79166588398813e-05
-1.49189412952441e-05
-2.73895873219944e-05
-1.41490652633694e-05
-1.28004946177596e-05
-2.29212835977117e-05
-2.8697165969282e-05
-1.69834892642739e-05
-1.10819943146526e-05
-3.9312093369726e-05
-1.46230999971232e-05
-1.35318274165173e-05
-1.5233006202157e-05
-1.74902929859299e-05
-2.44868985140935e-05
-3.31573492529647e-06
-4.03880439969326e-05
-1.87825037177995e-05
-2.94137334690235e-05
-3.02133513025679e-05
-1.03823407119919e-05
-2.70992814812397e-05
-1.89273642984125e-05
-4.52331811680012e-05
-9.2641107512373e-06
-1.13022052106336e-05
-1.14059958033157e-05
8.9728097635196e-06
-2.31665884266897e-05
-4.52720009785723e-05
-6.26859519957589e-06
-2.53091753766305e-05
-2.67431076095036e-05
-1.37921752289441e-05
-4.83384158388187e-06
-4.00822624347479e-05
-4.20654486689723e-05
-3.36046546885176e-06
-9.67412698657734e-06
-3.50932770745706e-05
-2.90198552877541e-05
-1.78473644360882e-05
-1.20483283775853e-05
-2.41768803339685e-05
-3.11942756759326e-05
-1.48885254957797e-05
-8.67428276599453e-06
-7.81564467648114e-06
-4.61897149462715e-05
-1.993463136899e-05
-8.47134434179746e-06
-2.06233100391302e-05
-2.0991132794996e-05
-3.49131698725559e-05
-1.55642835738496e-05
-5.67124152139107e-07
2.55473644837465e-06
-4.10519118632312e-05
-1.35330564229023e-05
-1.90468099227635e-05
-2.09889204020013e-05
-1.77229459105817e-05
-3.41290732084377e-05
-3.90489732714293e-05
-1.46702009046312e-05
-1.82514578565115e-05
-1.13121993169029e-05
-2.24867227110759e-05
-2.05738417372982e-05
-2.11460382100716e-05
-1.21392488413495e-05
-1.13715681399043e-05
-5.82886455438504e-06
-1.09144992648171e-06
-3.24160553599141e-05
-1.08691836248121e-05
-1.85197642622517e-05
-2.49937463947172e-05
-3.31878473225032e-07
-6.89314194557145e-06
-3.90946819693459e-05
-2.10894132486126e-05
-1.53673506711485e-05
-1.65816313452088e-05
-6.83582145311226e-06
-2.15417353299276e-06
-5.1044186442616e-06
-1.94521013889296e-05
-2.97390285873139e-05
-3.01478192830638e-05
-2.27707313007298e-05
-2.49193360125732e-05
-3.49527406875329e-05
-2.10128420280258e-05
-1.70768150087106e-05
-3.68461770174668e-05
-2.11329697851874e-05
-1.06531282826505e-05
-2.1415714207999e-05
-2.92264203954552e-05
-1.7054345364086e-05
-4.43113749209952e-06
-1.14227827091143e-05
-2.67834763855798e-05
-1.50167505061294e-05
-1.81392937505937e-05
-1.8988400237257e-05
-4.02818687243175e-05
-1.62809646676847e-05
-1.55097482510561e-05
-2.93324278183217e-05
-2.40198054102634e-05
-1.63491943450671e-05
-3.92787885863767e-05
-2.20964585825283e-06
-2.88445233730047e-05
-4.32049322716637e-06
-2.8101713006563e-05
-2.62078967108233e-05
-3.82077465369973e-05
-7.03954731871786e-06
-7.80722938037882e-06
-1.99062752112556e-05
-2.53263296998086e-05
-3.05391764739319e-05
-1.81263417572039e-05
-1.50024683196149e-05
-5.02871650639405e-05
-2.91340608400006e-05
2.51825976810511e-06
-1.36454195968185e-05
-1.12190842975191e-06
-4.16548837597481e-05
-1.48203086743147e-05
-8.0244637226802e-06
-2.24887014264052e-05
-2.8123976471445e-05
-3.98652017905377e-05
-1.79301723843641e-06
-1.69287561792713e-05
-3.10091709716682e-05
-1.0096477745205e-05
-1.90681207438984e-05
-1.07948353538279e-05
-2.26554621023674e-05
-2.73158346948638e-05
-8.2599353570224e-06
-3.23268344775418e-05
-4.48255935105925e-05
-4.3536652707922e-06
-2.03755069653272e-05
-6.70818716925246e-06
-1.41702191426611e-05
-4.59415152102855e-06
-1.13950783901034e-05
-2.64754001542819e-05
-1.64810149900109e-05
-1.90926662185666e-05
-2.53301540812939e-05
-2.3294522821027e-05
-3.13397430295537e-06
-1.33386428125652e-05
-4.09253642866001e-05
-3.5851813863833e-05
-2.31501419657461e-05
-6.78150772853397e-06
-3.81237358915756e-06
-4.60153128525766e-05
-2.05228584686289e-05
-2.71821182109798e-05
-2.93727729188357e-05
-2.4662294393952e-05
-2.10433797469105e-05
-5.56071588992921e-06
-1.3797517412838e-05
-2.19464309278183e-05
-8.65345454454416e-06
-2.58641559830086e-05
-2.84236726084636e-05
-2.92809522569283e-06
-1.93651118023212e-05
1.11784128977053e-06
-2.76601827667086e-05
-9.46371168517489e-06
-8.45174459929137e-06
-3.40728353380211e-05
-1.44614761227576e-05
-2.63838102985265e-05
-1.62097484277742e-05
-3.87104027754433e-05
-2.5886340184401e-05
-3.75845052340833e-05
-1.80185319092059e-05
-2.8483433720227e-05
-2.988260981801e-05
-1.64271088451317e-05
-4.17476633943986e-05
-2.57430308739498e-05
-2.14042890565471e-05
-2.29769208112254e-05
-1.15228827632966e-05
-2.23042623344227e-05
6.07903222082444e-06
-3.61188018930627e-05
-3.4343289759296e-05
4.13508958351051e-07
-2.57984715528713e-05
-1.94011917178325e-05
-8.07462843114576e-06
-2.9127667668724e-05
-1.88469009705385e-05
-8.84149488602407e-06
-2.87764284550737e-05
-1.81945268653176e-05
-1.40547492869279e-05
-1.40357940961087e-05
-1.08007149504723e-05
-1.18206444136626e-05
-1.91622466175839e-05
-1.34961323117714e-05
1.11250074930445e-07
-3.28007424264782e-05
-1.46609603481103e-05
-1.60742150454718e-05
-2.30474840641962e-05
-1.78814025682759e-05
-1.80738889476923e-05
-1.77944766504484e-05
-2.32228661371529e-05
-4.31312143470681e-06
-8.38753780245879e-06
-3.4540824912772e-05
-2.44159164372844e-05
-2.12474303968395e-05
-3.6721291744461e-05
-3.76625424441288e-05
-7.73822951145209e-07
8.96885591607459e-07
1.92042767201441e-05
-3.5980762655051e-05
-2.92248682342394e-05
4.96147904879099e-07
-1.66160929990531e-05
-1.90693310795275e-05
-3.2893960589695e-05
-8.77531272113656e-06
-1.98264797919263e-05
-1.49420958219932e-05
-1.59120762961682e-05
-2.98749560394816e-05
-8.55747318221477e-06
-2.41141442661227e-05
-6.28547218014311e-06
-3.68204673706234e-05
-3.50549280393432e-05
-2.07360388152518e-05
-1.59775317877536e-05
-3.15249424413588e-05
-1.83018479132382e-05
-2.88034133422292e-05
-4.95273102079264e-05
-1.06918694371373e-05
-2.38769735105635e-05
-3.8944554538039e-05
5.75046586185453e-06
-1.75270312269239e-05
-5.0278508308874e-06
-4.57075125654269e-05
-3.6025267609346e-05
-1.7629184456714e-05
-5.53379377473421e-06
-3.65204032305063e-05
-3.03870937295956e-05
-9.62395808332928e-06
-3.86181351754424e-05
-1.43025670912408e-05
-3.74441726481071e-05
-1.5549883270748e-05
-2.46191802023676e-05
-2.39080479596526e-05
-3.21823926790661e-05
-1.09897454163793e-05
-9.74906940605524e-06
-1.61923126506177e-05
-1.51681695425113e-05
-2.9534465802206e-05
-3.23008517359097e-05
-2.15661272835098e-05
-2.89951877410506e-05
-2.03532220993002e-05
-3.01569054710187e-05
-1.72607324975622e-05
-2.86194284572599e-05
-2.89680882019416e-05
-2.78147409483648e-05
-1.77440687916216e-05
-5.6034900621455e-05
-1.64501132465765e-05
-2.08613934031252e-05
-8.51999323135106e-06
-3.33207539432601e-05
-6.65137614305414e-06
-2.91796976502512e-05
-3.27073969309324e-05
-2.23605246970421e-05
-3.18232869240865e-06
-2.45428165483039e-05
-4.05575962689391e-05
-2.49888929389868e-05
-3.28196045908664e-05
-1.63344383657117e-05
-3.27195179561468e-05
-8.70829984102329e-06
-2.56672612060542e-05
-2.1375372467438e-05
-1.04169468961279e-05
-3.34322914318314e-05
-2.58018828539919e-05
-1.95410350519844e-05
-2.87273612535778e-05
-1.11342095832239e-05
-1.89989942722096e-05
-2.25328997566879e-05
9.18895193521616e-07
-1.46545318486183e-05
-1.7858944636608e-05
-1.48335702402403e-05
-2.67224763404357e-05
-1.74623007307969e-05
-1.2391206990808e-05
-1.16361134484585e-05
-2.57614920086569e-05
-8.241835888446e-06
-1.9219162378421e-05
-3.10043911001176e-05
-4.00069428025202e-05
-3.04138612148994e-05
-2.14952253106545e-05
-1.39715942503731e-05
-3.24220366378398e-05
1.92554584619333e-06
-1.69735716067239e-05
-7.31556050771834e-07
-9.56853540310739e-06
-3.42106892981123e-05
-1.98024675868231e-05
-3.69498307213055e-06
-5.45985416081313e-07
-1.24655198742689e-05
-8.01939318496055e-06
2.22447492336181e-06
-3.9005086498806e-05
-2.33780829834307e-05
-3.76486321168294e-05
-1.33066539791722e-05
-1.90923697249118e-05
-4.19466751756255e-05
-1.52073678929455e-05
-2.14674064968711e-05
-3.0380746759059e-05
-6.73799544678656e-06
-2.88497699786404e-05
-2.31730528336409e-05
-6.65765428057642e-06
-3.39176692790237e-05
-6.1409786987574e-06
-2.86372716888434e-05
-2.63807094742702e-05
-2.21447068715304e-05
-1.26066060083679e-05
-1.03364054590113e-05
-3.69744195231482e-05
-2.35554913027392e-05
-8.20763099479991e-06
-2.60442149997198e-05
-1.39087285308494e-05
-3.21692596496779e-05
-2.48188025632489e-05
-4.03726384651214e-05
-1.19639272253322e-05
-1.70115038732395e-05
-4.98419438589125e-06
-2.24612260372031e-05
-3.25946811501881e-05
-1.20075178721691e-05
-3.02635255776359e-05
-2.51223430412687e-05
-1.69739874367312e-05
-5.03098252905607e-05
-3.09608829622502e-05
-3.27102387941219e-05
-2.70820272598613e-05
8.27766995557023e-06
-3.78072893764201e-05
-3.39756167248296e-05
-2.32034239749966e-05
-3.47974602437687e-05
-6.1398858017463e-06
4.40167696349034e-07
-1.5044505543992e-05
-2.14792739582068e-05
-2.08783234430809e-05
-3.89046970136934e-05
-1.55942787755007e-05
-2.40916110378372e-05
-4.10812332676217e-05
-2.09854606992277e-05
-3.38109339990714e-05
-1.229973164784e-05
-4.30684566049067e-05
-6.98143732916302e-06
-3.79905521449619e-06
-2.12020327131212e-05
-2.00897402478543e-05
-3.96488469222519e-05
-4.00261746125954e-05
-3.13419465909513e-05
-2.13659608186178e-05
-3.2815877727813e-05
-2.48290436789318e-05
6.11607613045565e-06
9.83328488033909e-06
-3.22678950379366e-05
-8.24855237293755e-06
-1.95462859436212e-05
-1.0684006455936e-05
-2.67372309967311e-06
-5.06582094602556e-05
-2.9126157694628e-05
-2.67213567467768e-05
-3.78830869480021e-05
-2.295042159552e-05
-4.73711921471995e-06
-3.26824596010213e-05
-2.14935142954206e-05
-9.11836862435286e-06
-1.73327392721922e-05
-2.38639950680023e-05
-2.26665882162126e-05
-3.90332437205513e-05
-2.91473086385073e-05
-2.24121055881545e-05
-1.18787751492659e-05
-2.88359047971486e-05
-7.04370102946344e-06
-1.29949324405799e-05
-1.92255807740747e-05
-4.78226379437573e-06
-8.74817556857249e-06
-2.50603854642158e-05
-2.5515249641997e-05
-5.0843055804838e-06
-1.42994848992342e-05
-1.38900908022869e-05
-2.37257660410924e-05
-2.21716522073875e-05
-1.4095250159071e-05
-4.02665830261493e-05
-2.32021700630247e-05
-3.87133652451653e-05
-1.1659169107352e-05
-2.76445342626696e-05
-3.89837787222911e-05
2.20006566806603e-06
-1.06718067636115e-05
-1.32427048290031e-05
-2.78138791467239e-05
-2.29788336530667e-05
-2.4630499146281e-05
-3.31591704606022e-05
-1.82071150410227e-05
-1.00020074566122e-05
-2.26362433879763e-05
-5.34148260578768e-05
-5.60277721391756e-06
-1.4363500824652e-05
-1.8363183311193e-05
-3.62062415649148e-05
-2.96644239039057e-05
-2.20208335799189e-05
-2.22524680450518e-05
-2.04977726936016e-05
-2.93481652180604e-05
-3.15316179800191e-05
-1.19090460080294e-05
-4.43132360508156e-05
-1.86780968044e-05
-3.8536745180839e-05
4.08469059733705e-06
-1.67422267200127e-05
-3.61381709589044e-05
-1.61618449527506e-05
9.7511450755119e-07
-1.48809184207503e-05
-4.48010186360368e-05
-1.55682703972799e-05
-2.78812332082325e-05
-1.27237859901191e-05
-2.03903909453266e-05
-2.62885857614693e-05
-4.39739580238004e-05
-2.14431615473457e-06
-1.34086946214126e-05
-3.09154255890654e-05
-1.29536430929471e-05
-2.02625801169519e-05
-1.6381524000833e-05
-1.81704745045248e-05
3.94511874684346e-07
-2.59660881686405e-05
-8.96058339301263e-06
-6.16206131724607e-06
-9.90333110499644e-06
-2.2518793873216e-05
-2.68638482444506e-05
-3.3844072661277e-05
-2.74450245926561e-05
-1.62833471288412e-05
-2.79633511415478e-05
-1.27410613232905e-05
-1.79071574428815e-05
-9.47945892437114e-06
-1.66515702032632e-05
-4.28044966066159e-05
-9.12209092970949e-06
-2.02689879644335e-05
-1.18411652124985e-05
-1.93758172492801e-05
-2.22950085322178e-05
-4.91567335592271e-06
-3.73216761372976e-05
-2.14920711723202e-05
-3.55384701898404e-05
-1.41882821850189e-05
-4.87470699999474e-06
-1.69057188268917e-05
-4.5741180887508e-05
-1.63303010838365e-05
-3.09032762014744e-05
-2.04505873263281e-05
-3.4376243044179e-05
-2.76079253736498e-05
-2.71308113454279e-05
-1.69070065916771e-05
-1.43614623833255e-05
-4.47752374713077e-05
-6.59250059467465e-07
-2.45546543587596e-05
-1.06551709099319e-05
-2.54226621951343e-05
-2.29447746790437e-05
-2.38428156713909e-05
-2.99102996775727e-05
1.2097501412389e-05
-1.62833622203214e-05
-4.45583057397666e-05
-2.98965603880212e-05
-2.78130217276519e-05
-3.15388009553167e-05
-1.42834379010202e-05
-2.49745437611988e-05
-2.33384178397517e-05
-4.19627988729942e-06
-1.87866815062744e-05
-6.04468289140816e-06
-1.76028794318178e-05
-8.33043673895369e-06
-2.60337249791644e-05
-2.29702875264936e-05
-1.5108785597294e-05
-1.82159978679556e-05
-1.69025842191801e-05
-5.91142522292321e-06
-2.61921840384713e-05
-2.38757382517109e-05
-1.01307622310586e-05
-1.92896391537085e-05
-4.10147397271996e-05
-1.38842215830223e-05
-1.80838872491027e-05
-3.81532296466599e-05
-9.40113060995632e-06
-2.12515515840478e-05
-2.76593296663925e-05
-1.70291920225067e-05
-4.72084380950743e-05
-3.17053864551047e-05
-1.44123877023386e-05
-5.14310773152181e-06
-2.02488234542308e-05
-3.18422455750228e-05
3.13475391809174e-06
-1.34821662824841e-05
-1.81471923716361e-05
-1.73984904229194e-05
-1.62451713753018e-05
-2.94409680262051e-05
-1.38809525290997e-05
-9.70446277413493e-06
-1.49824362624637e-05
-3.41013315902573e-05
-1.72057423419879e-05
-2.82257014382468e-05
-2.73876189155953e-05
-6.71497909030819e-06
-3.8771156111291e-06
-2.98413493808728e-05
-2.06694593144572e-05
-2.46744174881952e-05
-3.00999099827494e-05
-2.01159904277655e-05
-1.10855699475007e-05
-1.93051566553934e-05
-1.48851831571399e-05
-1.0599397360931e-05
-2.88739006938744e-05
-1.45397912946577e-05
-4.71592873182611e-06
-2.85817202703856e-05
-2.27290488672583e-05
-5.6373889432516e-06
-1.28363957733505e-05
-3.26085626981345e-05
-4.39189059507661e-05
-1.5458640194141e-05
-1.48052367451528e-06
-2.8541936336899e-05
-1.32746798515903e-05
-2.61970638764188e-05
-1.04365960679494e-05
-2.28496174771703e-05
-1.77957749321516e-05
-1.36264864021314e-05
-1.2177313819452e-05
-2.93619323474884e-05
-3.25853291517878e-05
-4.12369132925822e-05
-2.13471111213665e-05
-2.12879760646716e-05
-1.4220342079417e-05
-1.2501023935379e-07
-3.68381796453776e-05
-2.17157091019856e-05
1.71744317557143e-05
-3.91667787027885e-05
-3.58267509293208e-05
-1.8526297301887e-05
-1.44741371203099e-05
-3.083732516378e-05
-3.12420338958776e-05
-1.36809868846456e-05
-3.27729296241554e-05
-1.10260342335091e-06
-2.01514895215123e-05
-2.56744982297436e-05
-4.2423267723589e-05
-2.59125290440176e-05
-4.1475696218056e-05
-1.64781591670675e-05
-6.9007944345283e-06
-2.13536140007879e-05
-4.40610774097691e-06
-4.24235002377433e-06
-2.88339449350298e-05
-2.96564347087546e-05
-8.73778509941831e-06
-1.69612528922545e-05
-2.77178851340797e-05
-2.46738612861872e-05
-2.65560985735889e-05
-1.78797905430605e-05
-2.51622292513404e-05
-4.80089741499526e-05
-2.40746308292843e-05
-2.07731044018049e-05
-4.06048853124262e-05
-7.61065278306605e-06
-2.08582229365686e-05
-4.36305412097191e-05
-1.26936280840426e-05
-3.23615963337719e-05
-1.27104253894206e-05
-3.09154704933963e-05
-2.36519079555262e-05
-1.92744776498256e-05
-9.7715076957213e-06
-3.33979708726707e-05
-3.2399561658818e-05
-2.48696443716895e-05
8.37962448304211e-06
-2.18495191150533e-05
-2.02868417805408e-05
-2.86821337575477e-05
-2.15134601879065e-05
-2.67537755282685e-05
-2.44608886665728e-05
-1.80600607896211e-05
-1.60930933396374e-05
-3.11674863506563e-05
-2.4134880913491e-06
-1.74962350302275e-05
-1.01323022162511e-05
-1.41402050469516e-05
-2.10963653190197e-05
-2.47750611620132e-05
-3.10734669601716e-05
-1.19642868097977e-05
-1.06445466356939e-05
-1.37728473942869e-05
-3.60704158476003e-06
-3.35600243728605e-05
-2.17856765390998e-05
-7.93181188184884e-06
-2.23212938541084e-05
-4.51863154665251e-05
-1.59285674993763e-05
-3.06459452780949e-05
-2.12792310288872e-05
-2.38282675775337e-05
-9.16779287012853e-06
-1.58031059525942e-05
-4.64635422226585e-05
-1.18034604378242e-05
-1.74517515409182e-05
-5.24853051540338e-05
-3.77476437751614e-05
-4.119903104843e-05
-2.11159125205658e-05
-2.74345948062113e-05
5.17278475604097e-06
-3.71621789456109e-05
-1.26456604398701e-05
-7.9312382610599e-06
-2.59569580456124e-06
-2.35747548204879e-05
-7.65602340329367e-06
-3.00042232302476e-05
-1.86445407185612e-05
-4.26219685253093e-06
-3.0036820637703e-05
-4.10043057382083e-05
-9.04524327352784e-06
5.381835889403e-06
-5.7381259963156e-06
-1.64769393344526e-05
-2.70531031486853e-05
-2.76991633273721e-05
-2.7642178658407e-05
-1.52618547067333e-05
-3.3992406755561e-05
-1.00376107127081e-05
-1.04314985889732e-05
-3.43899790055489e-05
-2.28474456075462e-05
-8.11316504081722e-06
-3.22438231222162e-05
-2.10981576809278e-05
-2.13130744446331e-05
-2.90203493294591e-05
-1.58897213076389e-05
-1.39835286971712e-05
-3.94831891980295e-05
-1.54607482566386e-05
-1.29449758225349e-05
-3.22753269609474e-05
-2.19371968459403e-06
-9.50334172879648e-06
-6.55101982904272e-06
-5.03296480540399e-06
4.56744313965572e-06
-1.73893030151882e-05
-1.94374439253245e-05
-4.15254903574554e-05
-4.58686613546905e-05
-3.12141810063822e-05
-1.0955184291692e-05
7.3762589908401e-06
-2.95457032717947e-05
-1.46137903222765e-07
-3.44298810344893e-05
-1.81154776802395e-05
-2.83971282219953e-05
-2.20711399348964e-05
-6.41603596260278e-06
-3.59761098456201e-05
-2.752681122413e-05
-7.87776522487419e-06
-1.76273209418175e-05
-1.39855402760315e-05
-1.07528870135501e-05
-1.87330996879945e-05
-2.61736554492287e-05
-7.70178783544828e-06
-1.75244749893298e-05
-6.62560954182256e-06
-1.33251957588364e-05
-4.29524625267715e-06
-2.00996448024794e-05
-3.37099840822627e-05
-2.46246635514443e-05
-2.63087143770136e-05
-1.58355460560939e-05
-2.98245597670282e-06
-2.04884873813435e-05
-3.20517965586857e-05
-3.07521578766583e-05
-2.6084283018734e-05
8.22976577299972e-06
-1.06504515243204e-05
5.50856904344374e-07
-1.87397801364271e-05
-1.09882677016661e-05
-1.93610137801194e-05
-3.47359689563634e-05
-3.29710502698351e-05
-7.84755497054659e-06
-2.05252068833783e-05
-3.4309298786551e-05
-3.33627761636422e-05
-2.17725595888958e-05
-2.06334878000405e-05
-1.609023510543e-05
3.76885774750195e-06
-2.33772763664748e-05
-2.89255124712008e-05
-2.26535808404364e-05
-2.88304582218534e-05
1.10052795123816e-05
-1.88087303183555e-05
-3.95617698078231e-05
-2.22955043422368e-05
-2.0523880830649e-05
-4.05632789711178e-05
-2.87588984236615e-05
-1.94258081618918e-05
-2.90937804486137e-05
-2.069587520422e-05
-1.43761946032357e-05
-3.07399624396186e-05
-2.93619934211982e-05
-1.29473336209805e-05
-2.48844987273796e-05
-5.8579785955445e-05
-1.19212666807681e-05
-2.65350239458037e-05
-3.47213044398268e-05
-2.60667532369882e-05
-2.16318908128071e-05
-1.58962729052738e-05
-2.97907399770332e-05
-2.83702357287659e-05
-1.70705668504252e-05
-2.67554154556794e-05
-4.56000090280759e-05
-2.67156606202704e-05
-2.68223129379698e-05
-6.44899150874494e-06
-8.48777151775137e-06
-2.27851639826932e-05
-2.84119673561086e-05
-4.08482454080377e-05
-1.55530624909009e-05
-1.35105105772143e-05
-2.77103240202681e-05
-1.25241141787334e-06
-1.62275482985866e-05
-4.23412164076485e-05
-2.64182327600895e-05
7.47889867755475e-06
-1.13883651271054e-05
4.251687740023e-06
-2.22695670246422e-05
-1.82392298616093e-05
-1.93723519712207e-07
-3.56260075422853e-05
-2.80446407091104e-05
-1.29279461934089e-05
1.82244610212892e-06
-1.77936948611227e-05
-3.76113329736215e-05
-1.56483197420882e-06
-1.03091927097009e-05
-1.004920610979e-05
-4.73504656382363e-05
-1.30338574185854e-05
1.0991997242627e-05
-3.22520035177115e-05
-2.48229164640548e-05
-3.57824660239831e-05
-2.00670025539933e-05
-1.67181598577126e-05
-4.81177121491397e-06
-2.57334941329843e-05
-2.52388005374804e-05
-1.78731114517877e-05
-1.75097959330305e-05
-2.71508633682403e-05
-3.47942193104688e-05
-3.81063696288005e-05
-3.11345533585567e-06
-1.54564214624716e-05
-1.97382542715089e-05
-2.92018021868808e-05
-1.22018131169824e-05
1.28278035647317e-05
-8.92992408061244e-06
-2.52894427590366e-05
-1.94967872686626e-05
5.32350117270487e-07
-1.8522015091484e-05
-4.13892865584331e-05
-1.53008128669679e-05
-4.57747187970905e-05
-2.99707360395216e-05
-2.49116883664896e-05
2.08319628430959e-06
-1.92011123466182e-05
-4.32211049894009e-05
-2.19239433724364e-05
-3.6704780109369e-05
-9.97929342125533e-06
-1.90372930327307e-05
-2.61138233860234e-05
-3.61041367339964e-05
-3.1087805489486e-05
-2.19796478051006e-05
-3.39817204904758e-05
-2.76304162698051e-05
-2.62286413325952e-05
-1.83949483001795e-05
-2.92237069290465e-05
-1.82724355731223e-05
-2.12204759785704e-05
-4.57917704920377e-05
-4.17512885032541e-05
-2.39066297461001e-05
-4.75043625050551e-06
-3.0567729045927e-05
-5.12275327815404e-05
-2.20325226118907e-05
-9.7889612087158e-06
3.15903037054882e-06
-1.58007629930538e-05
-9.08105982826323e-06
-2.39778860410527e-05
-2.68262070227419e-05
-2.67220343940793e-05
-2.7605097645077e-05
-1.06720607525057e-05
-4.44994554297438e-05
-3.21534913024089e-05
-1.00882606836993e-05
-4.68317011000125e-05
-4.10098377921639e-05
-2.50383934736575e-05
-2.09562512203059e-05
-2.99912281768159e-05
-2.54307700231638e-05
-2.58366416327564e-05
-1.33211399331827e-05
-6.78381930736493e-06
-3.90023588754254e-05
-1.70344900800264e-05
-2.63729989672131e-05
-1.33681274800619e-05
-2.24687237321605e-05
-2.14444758222187e-05
-1.15535705057949e-05
-9.08128145233602e-06
-4.14781452983298e-05
-3.22219014593826e-05
-1.89930114435728e-05
-3.94040697920954e-05
-1.6198955276877e-05
-3.06649088888668e-06
-2.36920325696799e-05
-7.01889743713303e-06
-3.45973213391021e-05
-9.47853795611986e-06
-1.17708854113018e-05
-3.34000626230981e-05
-1.3851528815521e-05
-8.96586926860702e-06
-2.3855911206689e-05
-4.0136488218213e-05
-3.61080269254074e-05
-4.62994159422939e-06
-3.24901908059662e-05
-2.47429236330793e-05
-2.66861467803836e-05
-4.57244023108797e-06
-3.23422216877392e-06
-3.46038001423446e-05
-1.13064613026726e-05
-2.52146018700509e-05
-1.42765482778888e-05
-2.63643202440468e-05
-5.61430726829454e-06
-3.40959757011474e-05
-1.57941874004157e-05
-4.08383390864663e-05
-2.84495885231071e-05
3.65222630124585e-06
-3.66437244251687e-05
-6.59701326640471e-06
-3.29392081440771e-05
-3.87501385149202e-05
-7.82657764559867e-06
-1.65236288446455e-05
-1.59725251743793e-05
-1.18872793239825e-05
-2.8279419818643e-05
-3.41543681016461e-06
-2.61874971569482e-05
-3.00765331593447e-05
-1.35742793617359e-05
-1.70426939797444e-05
-6.3438087569883e-06
-1.35505834051774e-05
-2.23492413512099e-05
-5.66248101223528e-06
-1.48057959351617e-05
-3.21914562772359e-05
-1.22839545772813e-05
-5.43848757883478e-06
-3.53732186782159e-05
-4.06351572312551e-05
-9.63673156645323e-06
-1.90273184517486e-05
-2.55538633380667e-05
-3.2245919098647e-05
-1.9944813685274e-05
-3.98101342684423e-05
-1.66506891195434e-05
-8.83138472531659e-06
-2.12622546554947e-05
-1.72947955771665e-05
-2.01930999281665e-05
-2.92864662245849e-07
-2.8951868065009e-05
-2.35098635945075e-05
-5.04257925536882e-06
-1.96192846482191e-05
-2.1217292144321e-05
-2.50792734810034e-06
-2.22866392550316e-05
-2.99261078931115e-05
-3.40046092251821e-05
-2.61432832256588e-05
-1.01921910696296e-06
-2.11980143359285e-05
-1.98007820650557e-05
-7.80920135312906e-06
-3.74765896660584e-05
-2.63297386445499e-05
-2.84847522068257e-05
-5.23641835773299e-05
-7.57352600755938e-06
-3.31466754672123e-05
-2.39547672814635e-05
-1.82197338810332e-05
-1.78710438648908e-05
-7.5452477512964e-06
-8.46432672755258e-06
-3.99191612196547e-05
-1.44585125003841e-05
-1.40044435661712e-05
-3.61971773781269e-05
-2.70249655931154e-05
-1.46643757328544e-05
-4.26280299659095e-06
-1.53676328414986e-05
-3.37762773990403e-05
-2.07349598660399e-05
-1.26196171839838e-05
-2.75231353076127e-05
9.75167443171717e-06
-2.2247793892261e-05
-2.6647224041721e-05
-1.98725231985069e-05
-2.28058148342873e-05
-1.04036701768979e-05
-4.08319676039797e-05
-2.60800768611647e-05
-2.40225958790409e-05
-3.81893111452646e-05
-1.57844890272876e-05
-2.6108125501109e-05
-1.73510912351204e-05
-2.69145350024204e-05
-3.55748581492028e-05
-6.68062112676033e-06
-1.18200845350273e-05
-1.56987442873711e-05
-2.83913142014023e-05
2.24495016045693e-05
-3.10458483274993e-05
-2.70026726332333e-05
-1.41467760797196e-05
-1.69072193763909e-05
-2.79520216781619e-05
-9.75472913989667e-06
-1.62402620525458e-05
-2.25403378538125e-05
-1.56885317287787e-05
-1.88673381674429e-05
-8.08605734494984e-06
-3.14021086067649e-05
-4.27935580565029e-05
2.34489281407622e-05
-9.88323960528048e-06
-1.6150267515298e-05
-3.57499638803052e-05
-2.85175287071864e-05
-1.50014700214707e-05
-1.59071604091706e-05
-2.95451239939261e-05
-3.62138727904818e-05
-2.61046195349033e-05
-4.98515040934461e-06
-1.26106154031698e-06
-2.65688319647898e-05
-1.79465263869918e-05
-2.31889445526008e-05
-3.4748344177739e-05
-1.48384200188521e-05
-3.40334304925834e-05
-2.53478670489118e-05
-3.15483709875734e-05
-4.35671867283969e-05
-8.69007262330637e-06
-3.26929864559587e-05
-6.82386055970775e-06
-2.44041649862608e-05
-3.19105404631693e-05
-2.39592300392359e-05
-1.94684988703505e-05
2.49135517513803e-07
-2.58797430737322e-05
-2.71678637343698e-05
-2.50426329046081e-05
-4.32904402406655e-05
-1.1537056653233e-05
-3.09955834887897e-05
-2.628336062971e-05
-2.35168084344032e-05
-2.63300837882792e-05
-3.38459553358278e-05
-2.0140478695617e-06
-2.58404397814116e-05
-3.33106005156353e-05
7.62627915998691e-06
-3.23535360881013e-05
-4.19558264065088e-05
-3.95521975810446e-06
-1.40549174539418e-05
4.97678780605664e-06
6.74498820748194e-06
-1.14762885246139e-05
-3.50353591704911e-05
-1.58596500910307e-05
-1.94188965819607e-05
-4.89529145416402e-06
-6.07501932268583e-06
-1.93051347436454e-06
-1.54364075042783e-05
-1.00151187208814e-05
-1.67477000531115e-05
-2.79997054226429e-05
-2.33313311318281e-05
-1.97840509736224e-05
-2.84049958911748e-05
-2.20038093465215e-05
1.24009779053495e-06
-1.05594157860879e-05
-1.5092546847356e-05
-5.25112327639282e-05
-2.57618384553263e-05
-2.92788284148444e-05
-2.53108926925438e-05
-3.3852842813746e-06
-1.22297423596925e-05
-2.17775264016315e-05
-2.71127512698832e-05
-7.47652860400375e-06
-2.34670677965809e-05
-3.30607402406119e-05
-9.340544108402e-06
-3.61175831130697e-05
-2.42498318642155e-05
-1.97013157493423e-05
-3.94897538896014e-05
-2.93259638149412e-05
-3.65263227529376e-05
-3.35237060892864e-05
-2.04671973184357e-05
-1.8642613102708e-05
6.01208613714719e-06
-1.3608911250445e-05
-1.9932992206121e-05
-4.0674057662471e-05
-2.41335116671154e-05
-1.33783941721751e-05
-1.32818047813233e-05
-3.14582945474877e-05
-9.85765064407923e-06
-2.14774469948679e-05
-1.41863210329135e-05
-1.28848565925433e-05
-1.23993375134793e-05
5.79664401621454e-06
-2.36334799434862e-05
-2.47303981366468e-05
-1.42458879059722e-05
-9.50203768392879e-06
-4.51961921247458e-06
-1.63598704123467e-05
-8.52803876102464e-06
-2.61150157481508e-05
-2.9894189142657e-05
-1.49042991133469e-05
-3.81254616450005e-05
-2.40741409910844e-05
-3.00778481132722e-05
-1.3051829684485e-05
-7.44647762818984e-06
-4.33293556871901e-06
-4.54244228183052e-05
-1.87179209083695e-05
-9.51454523747532e-06
-1.63380589288626e-05
-2.46063907365532e-05
-4.1103575503818e-05
-1.56660816212219e-05
-1.95478026323449e-05
-1.68902094535336e-05
-1.88271800652311e-05
-1.7184718069389e-05
-2.96466408850816e-05
-2.09713346481422e-05
-2.91023463071939e-05
-3.21022841330616e-05
-3.74854215036049e-05
-3.37077461326992e-05
-1.97495904290134e-05
-3.48450838668254e-05
-2.39275987936327e-05
5.03231378874568e-07
-1.67148383031407e-05
-2.77370664264834e-05
-1.79158105726912e-05
-3.26506932695401e-05
-1.81050154244036e-05
-1.71845543884351e-05
-2.70716630912827e-05
-1.74212695475026e-05
-1.15561392716238e-05
-1.61762052268244e-05
-3.72066246919344e-05
-4.16523556905739e-05
-3.99143832867337e-05
-1.20449595023039e-05
-2.67152129808736e-05
-3.11834844139064e-05
-1.2111969933606e-05
-9.70947546312299e-06
-1.85615998046688e-05
-1.27930334985253e-05
-3.87608180587467e-05
-4.86888249941652e-06
-1.35592679671019e-05
-2.31378186196583e-05
-1.98076366124915e-05
-3.02267772361224e-05
-3.24622538911528e-05
-1.01005053387621e-05
-2.36779598854073e-05
-2.65977402010764e-05
-4.03069963043053e-05
-2.06570504627278e-05
6.37566892898887e-06
-6.21178375929057e-06
-1.51997675125062e-05
-1.58275707342291e-05
-7.03422944352701e-06
-1.54904438440669e-05
-1.76417656585943e-05
-3.77789211719381e-05
-2.0982377396483e-05
-3.26848971021965e-05
-1.08708064648941e-06
-2.36817823573497e-05
-1.60427433240005e-05
-1.73577239329662e-05
-1.78015417027115e-05
-1.08011850129869e-05
-5.5790650728872e-06
-1.06204350029927e-05
-2.04989023612521e-05
-5.4357726993533e-05
-1.64873314412433e-05
-2.45484184016154e-05
-1.07518780909164e-05
-1.69654296353166e-05
-3.10858141838404e-05
-1.33808994648702e-05
-9.44290059832083e-07
-5.16000607915036e-06
-2.20308127221289e-05
-3.91663387701539e-05
-2.55846806108174e-05
-1.50375172600177e-05
6.04466206810047e-06
-1.07554821126225e-05
-1.97748826898251e-05
-2.16698336339128e-05
-4.21365776454784e-05
-2.45476183583885e-05
-2.25888264562854e-05
1.6695366804768e-06
-4.63928572986184e-05
-1.94336853655256e-05
-1.73467555790178e-05
-2.72279608805882e-05
-1.11685617325127e-05
-3.81043380524114e-05
-2.02113560916916e-05
-2.2014424633516e-05
-3.55879783927055e-05
-2.64703999331619e-05
-3.04653767775251e-05
-1.51475253024582e-05
-3.34784846734058e-05
9.93289147734621e-07
-2.1471769477299e-05
-2.819691394608e-05
-1.21995959676474e-05
-1.94093547988388e-05
-8.61402255597213e-06
-3.06239649084582e-05
-3.52708390205843e-05
-2.03618544223086e-06
-2.97071207062271e-05
-1.71861689538383e-05
-1.89040077674048e-05
-8.45151264855831e-06
-9.81671280096218e-06
-3.00234803371041e-05
-1.71026163087979e-05
-1.08096581789957e-05
-9.45156407910944e-06
-2.72274606134298e-05
-3.27469040682248e-05
-2.11772226187047e-05
-2.13887005189128e-05
-3.79982066615615e-05
-1.84805293839565e-05
-2.23550586267866e-05
-3.17994943284069e-05
-3.44958641099676e-05
-3.69416139294429e-06
-2.10656413744247e-05
-2.38512995291261e-05
-3.16727041018774e-05
-2.991144640881e-05
-2.22994871912511e-05
-1.94982809002512e-05
-1.50376714770018e-05
-3.33751319503675e-05
-3.04407410325669e-05
-3.87701077646429e-05
-2.92721759975312e-05
-1.12030872002336e-05
-6.0904359113753e-06
-6.21267293032558e-06
-2.73786478434926e-05
-1.94907282988378e-05
-1.54926172663217e-05
-3.97935696391707e-05
-4.25500703235001e-06
-2.20009522462824e-05
-2.85015962862766e-05
-2.42496977921216e-05
-9.11547207186769e-06
-2.58126412611202e-05
-1.73041047335255e-05
-2.98607569952368e-05
-2.38000448779964e-05
-2.98415985494515e-05
-1.59184158730808e-05
-7.41531938612479e-06
-7.63408900879852e-06
-1.38837467009574e-05
-2.44382415854224e-05
-1.84935584184697e-05
-2.43386900574673e-05
-2.78323066037421e-06
-1.25450069506882e-05
-1.62417799895563e-05
-1.60084817023826e-05
-1.55469878194087e-05
-2.61777122691333e-05
-1.47700223707103e-05
-2.81683641322289e-05
-2.84949119866574e-05
-2.1075635638693e-05
-2.4306058555303e-05
-1.16559881390127e-05
-9.53345353124801e-06
-2.63419162804369e-05
-3.1830426578223e-05
-1.64590711559977e-05
-2.60226403957745e-05
-1.58227839248699e-05
-8.23348990390787e-06
-1.21736996789222e-05
-2.55018686918617e-05
-1.70907460303814e-05
-3.06225230999351e-05
-2.36074447136901e-06
-6.31519625450744e-06
-7.89829283388702e-06
-1.35557944577311e-05
-7.85925575692379e-06
-3.16779527755987e-05
6.57150114365725e-06
-1.05150731338925e-05
-1.81282838421475e-05
-3.35205494935835e-05
-3.41777574985029e-05
-3.67405990335532e-05
-1.17111379833684e-05
-2.41454147977857e-05
-2.12258961859466e-05
-3.6490978553638e-05
-2.64063594637277e-05
-2.76596725994444e-05
-3.71698187149687e-05
-1.6469817237185e-05
-3.10953852869833e-05
-3.36745318071116e-05
-6.75536745653172e-06
-1.77609340600555e-05
-1.892669303256e-05
-1.14797375149383e-05
-5.46247022340922e-06
-3.58337071441489e-05
-1.77589227224185e-05
-3.0111070586877e-05
-2.97402504511915e-05
-1.3196329177019e-05
-1.99596061261059e-05
-2.15544784982836e-05
-2.23727257866469e-05
-1.19217271191396e-05
-3.58237931824395e-05
-1.25369877858291e-05
-1.6360888377803e-05
-4.21660946040081e-05
-2.0070722532022e-05
-3.39845949288048e-05
-1.515748058302e-05
-7.37224823515797e-06
-1.8667295966021e-05
3.62341842222455e-06
-1.91392468532158e-05
-9.16620330055495e-06
3.91547013392017e-06
-9.83853252314345e-06
-2.23973871437181e-05
-1.85021894192507e-05
-2.04868134720312e-05
-3.22491043848197e-05
-2.36147460395203e-05
-1.62966808603155e-05
-6.77180004043879e-06
-1.35644080497121e-05
-3.94296769659175e-05
-4.14910624273993e-05
5.79583914990234e-06
-3.78638967784211e-05
-9.28473536196008e-06
-1.0771520522624e-05
-1.89561066549217e-05
-1.25823372150271e-05
-1.16801490440395e-05
-2.52337230615787e-05
-4.05135767771229e-05
-2.11108957484397e-05
-2.39626786300439e-05
-1.2930869093094e-05
-2.22689011625246e-05
-1.98895063001416e-05
-2.95414678109244e-05
-4.62066422136826e-06
-1.15820873141177e-05
-1.87182061824711e-05
-1.85941497176706e-05
-2.86126179873578e-05
-3.01802825151285e-05
-1.09441805873055e-05
8.78571269480478e-06
-1.44446619700589e-05
-1.83463608038969e-05
-2.09103278729725e-05
-3.639343294137e-05
-2.74090648719418e-05
-1.29677329488038e-05
-2.20415783966243e-05
-4.95332812288176e-06
-2.47831254263002e-05
-1.73013408326114e-05
-7.98790788421082e-06
-1.55644820799007e-05
-1.16526277996827e-05
-1.28384719850614e-05
-3.26146793047488e-05
-2.61682993351481e-05
-3.09001435203546e-06
-1.35653872805876e-05
-2.51787127942801e-05
-1.89069984568021e-05
-2.79596134369668e-05
-3.11782256564418e-05
-1.23497938007819e-06
-5.37154371520465e-06
-3.66525430463906e-05
-1.25761460048763e-05
-1.81571377950102e-05
-2.00679610412652e-05
-3.42334471685072e-05
-2.42176980638042e-05
-3.44448994163177e-05
-1.59889421545168e-05
-1.6204480201398e-05
-1.72360953911248e-05
-2.44632698991997e-05
-9.30211827845852e-06
-2.45449841218854e-05
-2.37709731384371e-05
-3.33364468329342e-05
-1.15260750121652e-05
-2.03830275526602e-05
-2.37408092494424e-05
-3.4253766939426e-05
-1.67195493338203e-05
-1.12236748527395e-05
-1.28852623041551e-05
-1.40678105468394e-05
-1.109012413973e-05
-9.10741664466791e-06
-2.73154306299625e-05
-3.36012419558675e-05
-3.62677433940398e-05
-8.44833163335552e-06
-1.1155655374017e-05
-2.31079904475049e-05
-3.13716187111816e-05
-1.23045018983974e-05
-3.94746765784031e-05
-2.25341597154151e-05
-9.26971703395005e-06
-1.36007769318785e-05
-1.22282216870233e-05
-2.41307028565887e-05
-1.38524320891276e-05
-2.79392799532288e-05
-3.07558359614111e-06
-2.90022845483747e-05
5.87728700563864e-06
-2.65998219700839e-05
-1.49682086759103e-05
-8.70206503789347e-06
-2.0028216210327e-05
-1.38072124165186e-05
-2.06001417178872e-05
-2.33303926261011e-05
-3.93858375520025e-06
-1.481976200239e-05
-1.09676031409776e-05
-1.98411742609167e-05
-1.96749668069773e-05
-3.47725221689844e-05
-4.58811485889714e-05
-9.40732482990702e-06
-6.25668519510486e-07
-4.03668028346713e-05
-4.19547777247869e-05
-2.41170709143486e-05
-6.29198429968154e-06
-1.77437413528976e-05
-2.47851204669546e-05
-2.5666877744921e-05
-3.44308367976005e-05
-7.42872660371738e-06
-1.80117979454097e-05
-9.27910109960986e-06
-2.09610837937763e-05
-1.00846134734947e-05
-1.84410314590562e-05
-2.09872698174813e-05
-2.58735706663654e-05
-6.67505163752845e-06
-3.17435835097062e-05
-1.59110390677252e-05
-1.13855774435255e-05
7.24123150459501e-06
-2.02641303633701e-05
-4.00448012383829e-06
-1.65395515179662e-05
-1.47599217156783e-05
-3.43924883407717e-06
-1.99429051261665e-05
-2.53213711589768e-05
-2.21792513368607e-06
5.33150026550851e-08
-2.68488973223277e-05
-2.46786030233084e-05
-1.77109940619454e-05
-1.6276400494683e-05
1.43674107714272e-06
-1.05338246152205e-05
-1.35656454621321e-05
-2.82639576596395e-05
-2.70818693882177e-05
-3.62569621591742e-05
-4.10673218347066e-05
-1.47254394212254e-05
-6.42163319756091e-06
-2.32689981016055e-05
-9.14838431945461e-06
-1.0677702886121e-05
-2.53416852375286e-05
-1.97468340637381e-05
-3.31335090895425e-05
-2.35363839191494e-05
-2.54332043695258e-05
-4.93859002676239e-05
-3.26406447404507e-06
-2.27184409751326e-05
-1.89659221129877e-05
-4.97520476908504e-05
-9.6015046730477e-06
-2.94997892593239e-05
-8.41715277277008e-07
1.90030790487459e-07
-1.53197450690658e-05
-8.37800221999013e-06
-2.89359682587602e-05
-6.19086866151975e-06
-3.70037904450969e-05
-2.1162634216961e-05
-4.83557950152127e-06
-3.21782214660917e-05
-1.77812740112502e-05
-1.07524171135218e-05
-2.20151851701978e-05
9.89785989816835e-07
-3.60939736108186e-05
-1.50132933936846e-05
-2.91069716089119e-05
-1.43122395792197e-05
-1.50529308504535e-05
-3.1977138711175e-05
-2.72863645464762e-06
-2.80955655003958e-05
-6.30213525129581e-06
-6.62052421577377e-06
-1.07352597355214e-05
-3.8645549982131e-05
-3.746974724365e-05
-8.4571256396195e-06
-1.983320269663e-05
-1.33854383870597e-05
-1.09809343131661e-05
-1.65654884949376e-05
5.98790381809528e-06
-1.41903031460945e-05
-1.6314410108774e-05
-5.30595042774824e-06
-2.997846523995e-05
1.90901535822132e-07
-2.08090539128601e-05
-2.71258691405223e-05
-1.95233315844233e-05
-2.22515909619725e-05
-2.67486545201364e-05
-2.32540857706298e-05
-7.08821304495038e-06
-1.50713308279632e-05
-2.44537798483774e-05
-8.4438924343529e-06
-2.75164472008629e-05
-3.49756045641183e-05
-2.42516970380914e-08
-9.56997402264325e-06
-1.14320059750407e-05
-2.55328993798654e-05
-3.53804134051199e-05
-1.6897229596157e-05
-3.0094580086984e-05
-4.40476014457258e-05
-2.36378415123735e-05
-1.67693487100642e-05
-2.04366513714068e-05
-3.19184646742598e-05
-2.25336976706541e-05
-1.15971083709156e-05
-1.07827801390623e-05
-2.54498329317851e-05
-2.32657523265115e-05
-3.47651264623037e-05
-6.58248850678856e-06
-3.5037694150149e-05
-2.70468953022875e-05
-1.99528406704435e-05
-3.8968233085251e-05
-2.99686643976571e-05
-3.74922177973469e-05
-1.33664586750596e-05
-3.11794384055968e-05
-2.85923249911899e-05
-1.90684878600555e-05
-1.56944680378672e-05
-9.89391238474695e-06
-3.86961154791394e-06
-2.7205302648528e-05
-4.39879136226173e-05
-1.29446067562645e-05
1.02606886360132e-06
-2.13579423776221e-05
-2.24488637610406e-05
-1.08789767206776e-05
-2.55870565616655e-05
-1.00351115549857e-05
-2.39460596715501e-05
-3.43601094703924e-05
-3.10841053293689e-05
-1.14019670436001e-06
-2.70028139613256e-05
-2.08946305048019e-05
-2.49298725245501e-05
-3.21788026950939e-05
-2.36788775606929e-05
-1.0349597949654e-05
-5.5216659884763e-06
-1.28092270948605e-05
-8.13098664528086e-06
-3.48309494760364e-05
-9.75665911479624e-06
-2.2230144902296e-05
-3.34136964232241e-06
-8.88520591949175e-06
-1.91745295642454e-05
-3.05387928392769e-05
-2.07114304600218e-05
4.20289924573853e-06
-3.52724426066153e-05
-4.59478779138755e-06
-5.4006972893158e-06
-2.2610731220168e-05
-6.92539528983241e-06
-1.59654320187138e-05
-1.46842712464669e-05
-1.71749760307971e-05
-2.19517386227703e-05
-2.87420299928487e-05
-3.3930824488301e-05
-3.35505886219335e-05
-2.64934538600471e-05
-3.02643988824985e-05
-1.96503760681889e-06
-1.1606254875233e-05
-1.20924857798692e-05
-1.71426320970636e-05
-2.53044469661061e-05
-4.70478739679532e-05
-3.47903631530027e-05
-1.57096882348864e-05
3.83331626107419e-06
-1.27704292714505e-05
-3.57462891115807e-05
-1.95528893747415e-05
-1.40010093118709e-05
-4.01018915167406e-05
-2.3490298566628e-05
-5.17023652366918e-06
-2.85379692164299e-05
-1.72069490448049e-05
-1.043962998953e-05
-1.76503914228674e-05
-2.91531252305051e-06
-1.14426427693709e-05
-2.13633598958434e-05
-2.89460910781039e-05
-3.63403403393941e-05
-2.46914619339306e-05
-2.38809597712005e-05
-1.83314665145512e-05
-2.25574237440889e-05
-4.56053291650641e-05
-5.59736695597131e-06
-1.51978058943981e-05
-2.09159655957389e-05
-2.47102385352118e-05
-1.61370561369963e-05
-1.82235533214922e-05
-3.68888143755224e-05
-2.75812319461045e-05
-2.32428796809953e-05
-2.41025343916993e-05
8.76029354146967e-06
-2.39790762278346e-05
-2.10369783878565e-05
-3.60387911904929e-05
-1.79423090925564e-05
6.27023240428776e-06
-2.08502547124734e-05
-2.21014191049842e-05
-2.48781474583175e-05
-2.24993939665481e-05
-2.72675235867577e-05
-2.02051881075347e-05
-1.66605940193414e-05
-2.88350158733238e-05
-2.41980320396619e-05
-7.03632929923487e-06
-2.41842943411834e-05
-2.32130640335399e-05
-1.22372364497267e-05
-1.08530560304019e-05
-2.76599654941827e-05
-1.64443224001608e-05
-3.15267596013233e-05
-9.96929044133974e-06
-1.51371894531456e-05
-1.59885621372573e-05
-1.58300928564497e-05
-9.34304908005447e-06
-1.52406530335146e-05
-1.37680643613472e-05
-3.76829165666323e-05
-2.20035451086028e-05
-2.21522468781113e-05
-2.35800295699314e-05
-9.26425854182408e-06
-2.63740118122749e-05
-1.14390163717275e-05
-1.14272366916608e-05
-8.44598860175691e-06
-3.07164221250604e-05
-3.15206800906579e-06
-3.40402635584449e-05
-3.90868084974375e-05
-2.87733813075887e-05
-3.7056979916443e-05
-9.10894032363052e-06
-3.19606171072522e-05
-4.5823454216563e-06
-2.78601657819766e-05
-1.76697079259882e-05
-1.30748109502612e-05
-1.68228277082528e-05
-1.71505810288426e-06
-2.59286551948776e-05
-1.46830551971434e-05
-1.40730767854694e-05
-2.04046496597102e-05
-1.51429973106147e-05
-2.26957821514364e-05
-1.2386569240296e-05
-1.31777596017894e-05
-4.80105726593479e-06
-2.33515226555295e-05
-1.37969661428105e-05
-4.1230008985357e-06
-3.13745779839834e-05
-1.95616757053911e-05
-9.73923298064318e-06
-2.47447007624842e-05
2.09046331642251e-06
-2.6421125667432e-05
-3.89133041106212e-05
-3.28393712645552e-05
-1.30559778370268e-05
-2.38180866408746e-05
-2.46387034159659e-05
-1.4573635020394e-05
8.21582932867575e-06
-2.13627595054145e-05
-6.46620334660975e-06
-2.05610711256631e-05
-2.96319872581433e-05
-3.93784865723608e-05
-2.8516578369633e-05
-4.01879007863142e-05
-2.53040888447139e-05
-2.50025641064876e-05
-1.99334966959157e-05
-4.1207409490153e-05
-1.43175747557038e-05
-2.67759123715383e-05
-2.08692982273965e-05
-3.09390788605249e-05
-1.28697967584131e-05
-3.04039794596797e-05
-2.35962313989307e-05
-3.89114828918879e-06
-5.54447354109662e-05
-7.6235335283109e-06
-1.61967848853286e-05
-1.04323856674142e-05
-3.1104062349445e-05
-2.66443630311584e-05
-1.12478635632933e-05
-1.15273661685054e-07
-1.02926856785182e-05
-4.35557349045998e-06
-4.17372809485356e-05
-1.20832064724045e-05
-3.19108006304026e-05
7.40067047685281e-06
-1.83178877935296e-05
-1.86930241891597e-05
-3.27786514398371e-05
-1.99338546808106e-05
-2.37531359720712e-05
-1.54290039399748e-05
-1.47304191093445e-05
-4.08112678478023e-05
-1.81575981685068e-05
-1.77166110265848e-05
-3.13905085859448e-05
-3.22792450084027e-05
-2.46752148455277e-05
-1.06458773447485e-05
-1.55472150032705e-05
-2.42588999048396e-05
-1.21135502038364e-05
-5.94061881319558e-07
-3.28590268020108e-05
-2.15881862289749e-05
-5.81947345498657e-06
-1.44071965227547e-05
-2.18832053908041e-05
-1.54742096236803e-05
-1.76020089828906e-05
-2.41603274017883e-05
-1.86535475494272e-05
-1.69359996797086e-05
-1.00004045935369e-05
-2.7730383592895e-05
-2.68212542397365e-05
-2.14372753023743e-05
-4.22687741230084e-05
-2.96204608613611e-05
2.95755933563332e-06
-1.86119499847393e-05
-2.53723570044419e-05
-2.45892559192145e-05
-1.29536396413734e-05
-3.52614480095081e-05
-1.36663994508139e-05
4.57495647670019e-06
-1.9052682453603e-05
-9.25828473419345e-06
-2.71419048412088e-05
-2.08191414257724e-05
-3.41413853654376e-05
-3.89547275686709e-05
-2.71750082234591e-05
-2.6109445311957e-05
-2.79533405327089e-05
-3.99861682112817e-05
-8.03624097340985e-07
-2.90416009496201e-05
-1.39593995846479e-05
-1.98125950054229e-05
-2.9053332096258e-05
-3.42845470458407e-05
-1.16266725085735e-05
-8.76972547086344e-06
-1.62792350060266e-05
-1.74927706564048e-05
-2.41980597172997e-05
-1.22515619738586e-05
-3.78873294369975e-05
-3.37014314479848e-05
-1.65479076022492e-05
-3.70281712169526e-05
-3.15835347230094e-05
-2.43044673819107e-05
-1.03483522596394e-05
-4.35763472781639e-05
2.32179255432886e-06
-1.28880437282927e-05
-2.23591381065857e-05
-2.24158090732113e-05
-7.96704239160942e-06
-3.21075513128699e-05
-1.77668191655022e-05
-8.8591087271543e-06
-1.52394514464414e-05
-1.89021502789337e-06
-6.26126034086606e-06
-1.50124136720611e-05
-3.26610583693949e-05
-3.45633038209168e-05
-2.69850919617023e-05
-2.06237520292752e-05
-1.32536199698853e-05
-6.25268152862263e-06
-1.51042003868463e-05
-2.37038290796818e-05
-4.7672438591009e-05
-3.23000794870352e-05
-2.66781729081605e-05
-1.01234199953997e-05
-2.72757930276545e-05
-1.91007283976467e-05
-2.69364629506004e-05
-6.63148197613006e-06
-2.55694657189204e-05
-9.38026395402218e-06
1.53977056830992e-05
-1.44209868076622e-05
-1.38159998441822e-05
-3.03604519470365e-05
-1.45953914584504e-06
-2.71057275451531e-05
-2.48661394413095e-05
-3.82626381467183e-05
-3.52756245853933e-05
-1.67792539234866e-05
-2.13122994206532e-05
-3.49320683904582e-05
-4.88972850179446e-05
-1.81910736511644e-05
-3.07321388161745e-05
-1.30926785274161e-05
-2.0554328906148e-05
-1.11382386472328e-05
-3.32054452313986e-05
-1.81795618806972e-05
-2.10260801691637e-05
-2.18510199793949e-05
-1.41049814970655e-05
-1.69349354362349e-05
-2.5433040965237e-05
-8.25586735090997e-06
-3.19300249522402e-05
-2.1754237213976e-05
-1.02542090946124e-05
-2.18396339235957e-05
-1.31268962625633e-05
-7.49343141682063e-06
-1.31548572980427e-05
-1.92432627010924e-05
-2.15445349607174e-05
-1.75266157397463e-05
-1.76906539929274e-06
-2.31339330607544e-05
-3.9717293711582e-05
-3.28769799828692e-05
9.06976004502796e-06
-1.78694384370222e-05
-1.80129422527718e-05
-1.13504313607112e-05
-1.89304192389117e-05
-2.71122897867072e-05
-1.99359719504819e-05
-3.36132347807279e-05
-2.05189723219781e-05
-3.50965520036282e-05
-1.72948220745607e-05
-7.49911542311946e-06
-9.95543798096528e-06
-8.19165435724228e-06
-4.28379803995571e-05
-2.6725466326169e-05
-1.62646529136048e-05
-2.18027504714991e-05
-1.99699648576816e-05
-6.26958068682906e-06
-3.09424771322864e-05
-3.62586653688869e-05
-2.66852283679475e-05
-6.6023910962595e-06
-4.10503419569703e-05
-9.35729759449237e-06
-2.34644481197292e-05
-2.81519851385469e-05
-2.19568100576078e-05
-1.32054666106429e-05
-7.82510905070764e-06
-1.00320098945772e-05
-1.44006372547398e-06
-2.10868074687881e-05
-2.71495716331923e-05
-3.22718780197338e-05
-1.1426677058738e-05
-8.85205891748361e-06
-3.1967183778779e-05
-2.36870544850947e-05
-4.04822760146285e-05
4.47940139500382e-06
-1.58717235123261e-05
-1.55468175441036e-05
-1.45817409054953e-06
-1.5743604508116e-05
-2.60983488015836e-05
-2.5178170176962e-05
-2.99038164430423e-05
-2.47678243104378e-05
-1.47336895791624e-05
-1.938790046608e-05
-1.05474405206484e-05
-7.68951519644486e-06
7.62759821320286e-08
-1.97048156928006e-05
-5.11139976402057e-06
-2.9968415282256e-05
-3.29885596153704e-05
-1.3306659764865e-05
-2.10931397515029e-05
-1.57719360619089e-05
-3.32580376514597e-05
-3.05179697394375e-05
-1.51488933305169e-05
-1.44725789090166e-05
-3.75695019077151e-05
-1.1294574019379e-05
-1.96749881433454e-05
-2.01507428447629e-05
-2.74275278866633e-05
-4.80961497139507e-05
-2.60477671156192e-05
-1.31210847787506e-05
-2.52493923882292e-05
-1.13828478411854e-05
-1.65556034960282e-05
-4.14411050912681e-05
-2.84695939638124e-05
-2.46978728170658e-05
-1.42420187115371e-05
-1.06233187830019e-05
-2.76431847685655e-05
2.09656723980526e-07
-1.80512393583949e-05
-2.82338147272695e-05
-7.22199704787027e-06
-2.40871998074339e-05
-1.33652647109036e-05
-2.7586569158098e-05
-2.74872165427503e-05
-1.41214787726629e-06
-2.00714981123168e-05
-6.83334352565704e-06
-2.75569933419096e-05
-2.82693635413864e-05
-2.3849097912659e-05
-2.23561997657044e-05
-2.07649746696308e-05
-1.99060835964114e-05
-2.24037154114248e-05
-2.30949960909223e-05
-1.36939637491576e-05
-1.97387305928824e-05
-1.84069872884205e-05
8.10055325680933e-06
-3.28529783827645e-05
-1.90441599080476e-05
-2.64897939567913e-05
-3.45952865732929e-05
-1.51288299335665e-05
-3.2737240176807e-05
-6.07212845183536e-06
-3.11747722585223e-05
-2.70888847069709e-05
-6.95558627561072e-06
-2.21667104183128e-05
-2.472752761084e-05
-1.83485572000741e-05
-2.67959262489273e-05
-1.39566841263777e-05
-3.04058229486108e-05
-1.5399351120512e-05
-2.14081336289166e-05
-1.24021376130949e-05
-2.95037191219235e-05
-2.30746211562939e-05
-2.50758101321524e-05
-2.09229177024207e-05
-3.2137009347092e-05
-2.30306114963607e-05
-2.00513149090301e-05
-4.69893393231992e-05
-2.35433274643037e-05
-2.25017593281743e-05
-2.83405834849125e-05
-2.84534150539959e-05
-2.86227463731443e-05
-2.19032820176094e-05
-2.42460043837321e-05
-2.09001623821445e-05
-2.17318729902833e-05
6.60404633883316e-06
-2.42918499370638e-05
-2.72319921462687e-05
-2.97576805107371e-05
-5.78001209977425e-05
-1.02242787811234e-05
-6.38122940658993e-06
-1.46089343974747e-05
-2.69024624318729e-06
-2.18263213780997e-05
-2.12972196867467e-05
-1.05493473435213e-05
-8.80070110430253e-06
-2.15770589512073e-05
-4.44762013473591e-05
-1.97129953241537e-05
-2.10457361567032e-06
-3.22562126749232e-05
-3.76844354809653e-05
-1.606039168483e-05
-8.29101819756278e-06
-1.85703097500301e-05
-2.78162159802133e-06
-1.99524865175516e-05
-2.1613898593186e-05
-1.03095963930363e-05
-1.76436824425539e-05
-1.83870007736728e-05
-8.44857452226021e-06
-2.45624337420863e-05
-1.27549392404624e-06
-4.69039245025256e-05
-1.95831859912873e-05
-2.02858165089627e-05
-1.43100353236741e-05
-1.09788159645997e-05
-3.13198171447911e-05
-4.46912334730579e-05
-8.43759577517114e-06
-1.31733143072341e-05
-1.32887625784411e-05
6.27041431376897e-06
-2.9229603263425e-05
-1.44568684140888e-05
-9.25681703239845e-06
-2.05094299416975e-05
-1.3965298775486e-05
-1.22120355014856e-05
-4.00869537346991e-05
-2.31303339738338e-05
-2.12277006501623e-05
-6.42723268598255e-06
-3.13272561357958e-05
-9.58058683039419e-06
-1.693139346735e-05
-3.90735618362472e-05
-2.56136268603497e-05
-3.67907278065571e-05
-1.11541178616458e-05
-2.27749233688506e-05
-3.78764215067709e-05
-4.00150632913922e-06
-1.53881742747447e-05
-1.60332320308453e-05
-1.93580804501965e-05
-2.26119994373497e-05
-2.27904166171641e-05
-3.86099023439221e-05
-1.84297154479763e-05
-2.80989993611686e-05
2.2602110540705e-05
-3.90737818547731e-05
-1.22897736127798e-05
-1.48275331902224e-05
-1.68967621623073e-05
-2.97142791093821e-05
-9.13227086799307e-06
-3.4998227142112e-05
-3.08716030106457e-05
-1.77618222557335e-05
-1.33896789929093e-05
-3.76016004114507e-05
-3.26695913477949e-05
-5.13494607665487e-06
-1.39355281791962e-05
-1.8749679227085e-05
-2.73874668639135e-05
-1.0844728960045e-05
-3.32748423982693e-05
-2.30364741111735e-05
-1.48394062684017e-05
-2.6842702135164e-05
-4.13174062228543e-05
6.07123841400678e-06
-2.81914365997291e-05
-2.85568108625816e-05
-4.17138409728928e-06
-2.79294815179238e-05
-9.74684021935089e-06
-4.41919997345887e-05
-2.45630736399757e-05
-3.03425087700257e-05
-6.82723565400211e-06
-1.4354893738909e-05
-2.56515901002151e-05
-4.11557692370046e-05
-1.25930848293967e-05
-2.91748526543176e-05
-7.745235964794e-06
-1.02328999883265e-05
-2.23304872391918e-05
-5.48785474547661e-06
-1.64894712157343e-05
-3.18626663224949e-05
-3.0829210244728e-05
-3.15288250498597e-05
-3.3297250134165e-05
-1.33027748317846e-05
-2.88799964989485e-05
-2.08667501691941e-05
-1.79523236601917e-05
-2.68192590136256e-05
-1.38024817715834e-05
-3.06676568001398e-05
-1.75998453866607e-06
-3.05072425089677e-05
4.74432290874242e-06
-2.71989187676423e-05
-2.56057652527195e-05
-4.14354871230582e-06
-1.93704029120852e-05
-2.7098571398941e-05
-1.52077103603584e-05
-2.31571951422288e-05
-2.46754439450327e-05
-1.57938917347795e-05
-3.25527593758844e-05
-3.00168156325577e-05
-2.09224288151968e-05
-2.250344005865e-05
-1.93822914849908e-05
-1.55972553126578e-05
-2.2115791661256e-05
-1.90060809395581e-05
-2.88164957761024e-05
-2.1018192567097e-05
7.2320503928708e-06
-4.45470517039442e-07
-1.4835718591172e-05
-7.95809530953865e-06
-1.20550255235189e-05
-3.12099427812438e-05
-1.14320021591071e-05
-8.456188843216e-06
-4.25391833392839e-05
-1.68861768467572e-05
-6.75481096040316e-06
-6.03153101454194e-06
-1.30877832286589e-05
-2.74825571536517e-05
-4.92879911033932e-05
-1.19936824905764e-05
-3.28810486922952e-05
-3.18046042442169e-05
-1.85887415358165e-05
-1.99024576878778e-05
-1.42627813458492e-05
-3.17128789474557e-05
-1.61286960541489e-05
-1.60201886398776e-05
-1.86596042819841e-05
-2.09374242224345e-05
-1.79056524833508e-05
-2.3182504344764e-05
-1.74750410758671e-05
-3.14040394780373e-06
-2.76648766709128e-05
6.70305270591715e-06
3.9374188110775e-06
-2.98225053253663e-05
-2.01529177330314e-05
-2.1353989415321e-05
-9.57263105244859e-06
-4.05293894272757e-05
-2.25498764608733e-05
-2.31568390710566e-05
-2.65346284070435e-05
-1.14848791579579e-05
6.22090642530209e-06
-3.01182389449803e-05
-3.13537574331424e-05
-3.17608114045687e-05
-7.16324193602487e-06
-1.55866299053345e-05
-2.67213236852183e-05
-1.71321375123518e-05
-2.1527043958613e-05
-1.33377607786921e-05
-2.13642933081724e-05
-2.77420230266833e-06
-1.30044648262304e-05
-5.33066790382578e-06
-3.5888218259555e-05
-2.39234572799385e-05
-2.30039617712109e-05
-1.4077581024916e-05
-2.88036143775244e-05
-2.07679562716199e-05
-2.45688862929089e-05
-1.91859720727409e-05
-1.07600997717529e-05
-8.08136207177764e-06
-7.22836486049766e-06
-1.70743030225174e-05
-1.57639730256187e-05
-2.99887179714694e-05
-4.72041028535847e-05
-3.33424366061963e-06
-1.84365271559598e-05
-1.0849357960304e-05
-4.41536304748592e-06
-1.53293947098321e-05
-8.77611735749072e-06
-2.42224811938236e-05
-3.2432924861682e-05
-4.60669192211447e-06
-3.04848909826471e-05
-3.62249673272135e-05
-2.34404055706736e-06
-3.78630172816348e-05
-2.77742487511275e-05
-1.05716316538705e-05
-3.97056686070391e-05
-3.48557231851208e-05
-1.29316450137615e-05
-4.58234753224726e-05
-2.63316603348674e-05
-3.61627053056169e-07
-1.20892557922411e-05
-2.40748256884786e-05
-3.56169014966921e-05
-2.2327618061499e-05
-2.14190467113683e-05
-3.56231925051989e-05
-1.69088873127201e-05
-2.87631561278957e-05
-2.85880541552909e-05
-2.74821977281952e-05
-3.20237066431708e-05
-5.55317188197459e-06
-1.71568778393126e-05
1.5431100614333e-06
-2.09552553237144e-05
-2.2791415926701e-05
-1.86195376723766e-05
-1.17687919646833e-05
-3.45506729643805e-05
8.36818934906863e-06
-1.81983118917981e-05
-1.94262669985202e-05
-1.30586376431916e-05
-2.21487190223722e-05
-2.65570157278687e-05
-2.87591542746419e-05
-2.23548737079123e-05
-3.4771535198628e-05
-2.03346864841975e-05
-1.90346254264135e-05
-1.99157658072714e-05
-2.5116750885496e-05
-3.44492436283629e-05
-2.73989705021211e-05
-3.904625663104e-05
-2.15695760221656e-05
-1.03047613936022e-05
-2.62451687093734e-05
-2.72550156902357e-05
-1.34965698408582e-05
-1.31953430108401e-05
1.46830362018057e-05
-2.42802095748126e-05
-3.32927469829759e-05
-3.12268125777875e-05
-1.81135527018929e-05
-2.63430431645881e-06
-8.23056106486783e-06
-1.1228879930095e-05
-4.17094820583724e-05
7.04056567161301e-06
-1.49556236275098e-05
2.57647480759991e-07
-1.30121235503747e-05
-2.75712656086944e-05
-2.13124360263899e-05
-2.02216943704131e-05
-8.83048064577365e-06
-6.42877182367959e-06
-2.7965647340754e-05
-3.69508776165569e-06
-2.73666813871137e-05
-2.95731208506508e-05
-1.73464366053766e-05
-1.19758052001982e-06
-4.03733214723477e-05
-1.39908122624683e-05
-1.55619227613062e-05
-2.14712332605018e-05
-3.78435446611134e-05
-7.8581850063442e-06
-2.54497787240784e-05
-7.29999275712487e-06
1.24715768336151e-06
-2.09961790645849e-05
-1.651245372731e-05
-3.23206994367717e-05
-2.05357088840514e-05
-2.23820959218447e-05
-2.68428308774089e-05
-7.05980071864387e-06
-2.70086336498323e-05
-2.50758191006359e-05
-1.64967446229873e-05
-1.41729939351447e-05
-3.17224864915515e-05
-1.15960657073304e-05
-1.69962311039464e-05
-1.94127727134472e-05
-2.20800658016441e-05
-3.75383504969262e-05
-1.00668553087121e-05
-3.61930323001721e-05
-3.08641676320835e-05
-1.383806458296e-05
-1.05073488822138e-05
-2.58155241950081e-05
4.3054665947814e-06
-2.18373505783249e-05
-1.94337829010407e-05
4.16827953394631e-06
-2.30646846376466e-05
-4.66618060464131e-05
-2.40621337726495e-05
-2.15489828728909e-05
-1.96253277775213e-05
-8.60406355210878e-06
-2.42816002272459e-05
-1.14324359249898e-05
-1.45646742774517e-05
1.47944408829882e-06
-3.05225690642249e-05
-2.62299547315566e-05
-2.56228379535345e-06
-1.17120472139727e-05
-2.20503621565472e-05
-2.76751947243701e-05
-2.13143556823093e-05
-1.56868018646914e-05
-3.01072099627769e-05
-1.45136481600602e-05
-2.91485569746253e-05
-1.4593360453416e-05
-9.55024371310996e-06
-5.29316228402214e-06
-6.80883873541422e-06
-4.01394664209298e-05
-2.68915502066539e-05
-1.01207642194685e-05
-2.48419044213713e-05
-4.31073529572801e-05
-3.04637495414381e-05
-2.70519140982636e-05
-2.13414453200469e-05
-3.33605515745671e-05
-1.36511460493196e-05
-1.41288174220509e-05
-1.82417076372141e-05
-2.86780437999888e-05
-2.94492601467156e-05
-2.80419009970794e-05
-3.01534608450319e-05
-1.29043828117531e-05
-1.36951938040379e-05
-4.83015095094625e-05
-7.75805078116244e-06
-1.1112236680019e-05
-1.01026691441239e-05
-9.0107828213041e-06
-2.77842421339286e-05
-2.07548742012804e-05
2.3781914142634e-06
-1.63247852358218e-05
-3.37764878374714e-05
-4.99320181839753e-06
2.77875167085361e-07
-2.1683726067177e-05
-1.78835021451163e-05
-2.58429512015071e-05
-5.73674506730156e-06
-7.30354857313886e-06
-1.7939591012033e-05
-2.09532005182389e-05
-2.07023400469617e-05
-3.47640805676016e-05
-2.30847611680188e-05
-3.7990428845094e-05
-2.21934276569757e-05
-3.10559478271634e-05
1.71332692712997e-06
5.48455574843672e-06
-1.6064388031955e-06
-4.44611482343945e-05
-1.03420479371811e-05
-1.41792965713413e-05
-2.52357667904185e-05
-4.07537252217904e-05
-3.13827353453962e-05
-3.68700602610808e-05
-3.60152376562859e-06
-1.5927822762905e-05
-7.28583446792333e-06
-2.81675373468483e-05
-1.19552103025309e-05
-2.32407524376477e-05
-1.18503988161939e-05
-3.2032725989655e-05
-2.94908980891315e-05
-3.51479419181229e-05
-2.01748763212341e-05
-5.50044134155855e-05
-4.85238690845764e-05
-4.00005053799685e-05
-1.27458168010612e-05
-4.30675534939412e-06
-7.31424579007416e-06
-1.43008685545533e-05
-5.19669910996184e-06
-2.10773049782051e-05
-3.40079806290398e-05
-2.60946850819752e-05
-9.49364340486995e-06
-2.55163977634923e-05
-1.58398834080703e-05
-2.8965553347911e-05
-3.99727607332569e-05
-4.41029254354862e-05
-1.52868052609874e-05
-1.74237885139486e-05
-2.82435787196133e-08
-1.31396146351326e-05
-1.31793585262161e-05
-3.30141709423834e-05
-3.91750816903529e-05
1.32043205874191e-06
-2.20027084099408e-05
-2.20057552202399e-05
-2.02971045187833e-05
-4.46344412281024e-05
-1.48055402113878e-05
4.99789386336245e-06
-6.24986941234535e-06
-2.7476434206287e-05
-6.07582025388099e-06
-1.89376524610312e-05
-2.68214260607563e-05
-9.99578961158719e-06
-1.44959748641733e-05
-1.53733858576974e-05
-1.36286881599374e-05
-1.74034059772529e-05
-1.41965870439601e-05
-2.16376812633623e-05
-1.23927375935161e-05
-2.07894760354794e-05
-3.43228968723609e-05
-3.54239452299708e-05
-1.7565855022715e-05
-3.37690897786811e-05
-1.12535893903926e-05
-1.34334152128574e-05
-1.94933363411212e-05
-2.57413063822494e-05
-2.18334230575525e-05
-7.83297811125986e-07
-1.24785666485741e-05
-1.29108503347981e-05
-1.42383424877955e-05
8.94757808368351e-07
-8.12693889870844e-06
-1.91648285347466e-05
-1.75532188925299e-05
-2.49424479116116e-05
-4.4310913107657e-06
-3.19394665127886e-05
-2.27184422351193e-05
-2.67075552556549e-05
-2.17998577056933e-05
-2.10017942143797e-05
-3.73944803035727e-05
-2.26249425366319e-05
-2.48396457618441e-05
-1.39787176155498e-05
-1.73120624286683e-05
-3.40330557174249e-05
-4.20370357667906e-05
-1.17479705822937e-05
-2.81579424527103e-06
-3.02961774426943e-05
-1.94969260656009e-05
-3.4097664995341e-05
-1.42021732033978e-05
-2.95238025627485e-05
-3.28436345125892e-05
-1.44353546080171e-05
-3.53272006275692e-05
-1.03966474481289e-05
-2.17613891848487e-05
-1.63498495824318e-05
-2.02550614879168e-05
-1.42575621300065e-05
-2.63095717058382e-05
-3.28538118266546e-05
-2.01172273619144e-05
-1.9753977277266e-05
-1.8203062615607e-05
-3.474863783922e-05
-4.61110317113127e-06
-2.29478416545714e-05
-1.70254695455722e-05
-1.63712008116531e-05
-5.53163570839809e-05
-2.33144567948149e-05
-2.11658810580803e-06
-3.04303001518551e-05
-9.62030919242452e-06
-1.65604295112431e-05
-2.67911740602742e-05
-2.80914553338897e-05
-9.03839465377577e-06
-3.11924354600614e-05
-3.23775237203493e-05
-1.35554116462897e-05
-3.1710217349653e-05
-3.02807148403453e-05
-1.41139446281861e-05
5.95440010670385e-06
-1.34654458735363e-05
-3.74923026370162e-05
-2.07291513456089e-05
-7.49333828727512e-06
-7.56920840566227e-06
-4.34441179028973e-06
-1.35945726520721e-05
-1.72870266563881e-05
-9.56719898658101e-06
-7.73751624296771e-06
-1.85668593079142e-06
-9.32992306194091e-06
-8.57479930513111e-06
-1.79227923934159e-05
-2.44051787361594e-05
-8.6880372735311e-06
-3.12611717861454e-05
-3.72549927769111e-05
-3.49631286198772e-05
-6.58773080731549e-06
-4.11748448478875e-05
-5.81825131807447e-06
-1.53159468917475e-05
-3.63314591672844e-05
-1.49834765471633e-05
-1.12837770156046e-05
-1.5335195805351e-05
-1.02446734002603e-05
-2.71243228385057e-05
-8.05220319802652e-06
-3.02174213981588e-05
-2.35192825759785e-05
-3.01568494342244e-05
-2.97213030327188e-05
-1.74855294210631e-05
-2.79303742389439e-05
-2.62412073701527e-05
-2.05809017302156e-05
-2.81287622246394e-05
-1.42561419614404e-05
-3.2346328256365e-05
-2.41694333637286e-05
-1.61420165495765e-05
-1.41318825792098e-05
-4.46393445003961e-05
