# Supplementary material for: Research on computational propagation and identification of mine microseismic signals based on deep learning
Source: PLoS One. 2025 Oct 22;20(10):e0334641. doi: 10.1371/journal.pone.0334641 (PMC12543183; doi:10.1371/journal.pone.0334641)
Supplement: S3 Data — (ZIP) [file pone.0334641.s003.zip › 000100500002768.xlsx_0.txt_24.txt.txt]

-1.26410861385304e-05
4.76297207341017e-07
-2.8301498861792e-05
-1.8138256163353e-05
-1.68376039019711e-06
-1.87227507249622e-05
-1.49125375717205e-05
-2.75121332074106e-05
-2.4593906870267e-05
-2.64573285555992e-05
-2.62687343375576e-06
-3.40301824304485e-05
-2.38492094691502e-05
-2.05289745892473e-05
7.91656103520322e-06
-1.88637186012741e-05
-4.81377570744168e-05
-1.90559918868112e-05
-2.94306171695055e-05
-2.49766123923793e-05
-1.27478912337712e-05
-2.16293784613656e-05
-3.47412053297236e-05
-1.25404357121692e-05
-1.23379874989912e-05
-1.04516843977962e-05
-1.91116454808507e-05
-3.11138195978251e-05
-1.07537844054937e-05
-2.48559377366405e-05
-1.37615407456266e-05
-1.2914135610916e-05
-1.53488324099104e-05
-1.958709409105e-05
-1.36887870290205e-05
-2.27669860763708e-05
-9.71709321594877e-06
-1.52001554742771e-05
-3.18346234071848e-05
-9.35479277973646e-06
-3.02130117273165e-05
-2.31719502767816e-05
1.24451161033616e-08
-9.00287906043036e-06
-3.01168248475868e-05
-2.12486952858592e-05
-3.32015948575998e-05
-1.58604370977659e-05
-2.05184947160703e-05
-3.18396002542046e-05
-2.56597752802707e-05
-1.39105121753108e-06
-1.88772911515908e-05
-2.43339688437497e-05
-3.45337714169741e-05
-3.85894641295959e-05
-1.73007074469376e-05
-1.61730406400998e-05
-1.3164395040614e-05
-2.45055940797387e-05
-2.31604676451829e-05
-1.62897303982515e-05
-3.03172680523423e-05
-3.74505775101832e-05
-2.49135795452255e-05
-2.27639383828673e-05
-2.75836900439666e-05
-1.24671813253722e-05
-1.7857724096013e-05
-2.69237752243265e-05
-2.55898506769397e-05
-3.11451332366423e-05
-1.18198988457426e-05
-2.19618010322653e-05
-2.93285335939029e-05
-2.45194612672199e-05
-3.07991810037217e-05
-4.28212636470938e-05
-4.73630041951523e-05
-4.75152748113909e-06
-1.62786619405798e-05
-2.98491598489127e-05
-1.61651007868278e-05
-2.79508646871348e-05
-3.20168734965685e-05
-2.29799644945027e-05
8.56120753877199e-06
-3.32457578526707e-05
-2.74856361382811e-05
-2.92375683658445e-05
-2.57908609700167e-05
-2.43372261754662e-05
-2.94968489148848e-05
-2.18685683274114e-05
-3.1290131589331e-05
4.03822896406215e-06
-4.71576585247994e-06
-3.07115318255971e-05
-1.5903419785354e-05
-3.09401010933983e-05
-2.23136018473688e-05
-2.58359534793512e-05
-1.73497091155643e-05
4.61382288936304e-06
-1.40733268863584e-05
-3.238683574746e-07
-6.72234239796455e-06
-1.22785773353056e-05
-8.26067080634551e-06
-1.80477246939013e-05
-2.2239905372702e-05
-1.50307573755223e-05
-1.73217701466753e-05
-2.06400972360896e-05
-1.66683078433348e-05
-2.20452577918121e-05
-1.14524117024208e-05
-3.88781649955607e-06
-7.20691428467031e-06
4.40052759593416e-06
-2.19102146878776e-05
-2.20087256438881e-05
-4.66004694115923e-05
-5.24314630137999e-06
-3.46757545786171e-07
-2.26555684119638e-05
-2.13521816060487e-05
-3.07128689138613e-05
-3.71152920786756e-05
-1.53092825688568e-05
-7.08068433132086e-06
-3.59910952835268e-05
-1.99850218297643e-05
-2.33940961347284e-05
-2.62277975253121e-05
-1.15531547348893e-05
-8.48150705100508e-06
-4.44096610396426e-05
-3.80895814872584e-05
-3.60993921649477e-05
-1.21841238806198e-05
-3.3044869815472e-05
-2.7642997122955e-05
-4.83034806258607e-06
-2.59768018980763e-05
-9.25143170677715e-06
-1.94007517162229e-05
-6.90157236358308e-06
-1.22714225107202e-06
-3.0519208813282e-05
-1.64101152803658e-05
6.76135518934404e-07
-2.87962924069697e-05
-5.24051174104738e-06
-2.65276102223635e-05
-2.10474819103578e-05
-1.21528930584402e-05
-3.13446692087923e-05
-3.61386425838604e-05
-3.71921759872247e-05
-2.11043397341283e-05
-5.62044408662691e-06
-1.37195838765465e-05
-2.28146096352274e-05
-2.05616549853473e-05
-1.62615177564438e-05
-1.59024601139769e-05
-3.69525024517955e-06
-2.86664390047669e-05
-9.96815051650335e-06
-2.25403762193584e-05
-1.34260574833535e-05
-1.53416480439921e-05
-2.64451308391243e-05
-2.73088241865755e-05
-8.53063219858355e-06
-8.81354840967528e-06
-1.81281156427838e-05
-2.39004855492885e-05
-1.96024509110316e-05
-6.0670957384622e-06
-2.91866620105751e-05
-1.46339478992294e-05
-3.50901905796241e-05
7.19956731521054e-06
-2.81626245933e-05
-3.99227803364042e-05
-1.78228672926968e-05
-1.87446973301396e-05
-2.39284630677434e-05
-1.664522634505e-05
-1.75989047325788e-05
-1.49765148104791e-05
-2.87360439900769e-05
-1.30253186932804e-05
-8.54372790826077e-06
-1.30751255259609e-05
-3.31512543657585e-05
-3.39452135447062e-05
-9.65469474998415e-06
-1.9298606906215e-05
-8.50223357936417e-06
-1.98592726254371e-05
-1.15557252628038e-06
-1.28698880217965e-05
-3.9661583704739e-05
-3.90045808289691e-05
-1.66461269628623e-05
-2.50500482544749e-05
-1.33827068704085e-05
-2.12748367010722e-05
-8.6741661144918e-06
-3.63337037463348e-05
-2.2199071065378e-06
-3.07314473999771e-05
-1.69285777421088e-05
-9.51998333075786e-06
-3.77396110628553e-06
-2.40925487342615e-05
-1.99649729371872e-05
-7.56704742080642e-06
-1.78486403260471e-05
-2.60895238924976e-05
-1.51217511306745e-05
-2.50510809065675e-05
-1.40984583237836e-05
-1.24796597084043e-06
-6.24051006449616e-06
-4.7145442367641e-05
-2.91708029679199e-06
-2.65724183311578e-05
-1.97362392298238e-05
-1.72250559198014e-05
5.04798744147282e-06
-2.31806314644713e-06
-4.80709045303459e-05
-9.52927734578143e-06
-3.35549460420196e-05
-1.47910910952271e-05
-2.66715072521073e-05
-3.46609666258996e-05
-1.11585916356508e-05
-2.27493732025737e-05
-2.94633516874684e-05
-8.47641288973565e-06
-2.36027983990281e-05
1.10012127053688e-06
-9.66315115810665e-06
-2.61890280179594e-05
-3.15133564534598e-06
-1.496193591089e-05
-2.51913989191785e-05
-1.84094336624919e-05
-1.16373815770442e-05
-2.41754700741881e-05
-3.13923777867764e-05
-2.83258501823659e-05
-2.5517881319905e-05
-1.10145024004244e-05
-2.85481425942067e-05
-1.7437847724177e-05
4.63379997390628e-06
-3.03155961080119e-05
-4.05467522149473e-05
-4.36462877664255e-05
-2.38074922168027e-06
-2.28006060497406e-05
-1.75133865899771e-05
-2.00267044192484e-05
-1.74100659347378e-05
3.28704681912157e-06
-6.39030480702802e-06
-1.38703894714736e-05
-1.23042864033332e-05
-2.62959846925878e-05
-2.06804809686403e-05
-2.63968722660148e-05
-4.80450647956258e-06
-3.39713503262607e-05
-4.10733114922909e-05
-8.88032888992747e-06
-1.17910556592739e-05
-3.61678110505757e-05
-1.85792844379158e-05
-1.69750229792903e-05
-2.78737583492746e-05
-7.31863131048556e-06
-1.20927651142124e-05
-5.27223966054451e-06
-2.35325196580142e-05
-3.88413725177439e-05
-2.79750169219269e-05
-8.79254807859291e-06
-2.13317537724975e-05
-1.26771152861286e-05
-1.69438782583577e-05
-8.32970193719455e-06
-3.93718137471631e-05
-2.52504206212865e-05
-1.35781716446161e-06
-3.27538249580025e-05
-1.95109024439703e-05
-3.17159533733097e-05
-2.73799528790287e-05
-8.51054496839709e-06
-1.28705581534554e-05
-1.22935815782283e-05
-4.6307973600651e-05
-2.67221883598716e-05
-1.97000605214224e-05
-2.96760847906007e-05
-3.72678838497618e-05
6.31196988912124e-06
-2.23486860672656e-06
-1.43878738106268e-05
-2.00696963272256e-05
-1.8935788138132e-05
-2.79217214607125e-05
-1.40019020341646e-05
-1.84205304879833e-05
-2.51776932149778e-05
3.38650528760512e-06
-1.44124918266139e-05
-1.48080795734078e-05
2.40386021224923e-06
-1.68577235795056e-05
-1.79118333374113e-05
-2.29433621416144e-06
-5.79425076669968e-06
-3.18823392777935e-05
-8.06130658212828e-07
-3.04859094762992e-05
-9.58471693343056e-07
-3.14009063325254e-06
-2.80600198176417e-05
-2.06290935486324e-05
-1.71469424070397e-05
-2.9520370456572e-05
-2.77372253694626e-05
-2.71143889318514e-05
-2.34795621815407e-05
-3.1512989214242e-05
-9.86700514182922e-06
-2.47378146762236e-05
-3.30134349142245e-05
-1.24878555462682e-05
-3.5483131690645e-05
-1.42262176135944e-05
-1.57046987088356e-05
-1.34973950533673e-06
-3.87624887532601e-06
8.92777799470526e-07
-2.84835900393523e-05
-1.99370194369519e-05
-3.35564164240438e-05
-3.06988928922615e-05
-2.7936128525831e-05
-1.05937822546506e-05
-3.95319104916001e-05
-2.49737972557099e-05
-2.60472212266986e-05
7.50856458498227e-06
-1.75459946397135e-05
-3.38742814445179e-05
-4.0139777529333e-05
-6.09961755689101e-06
-1.07751834945556e-05
-9.82560062718034e-06
-2.7789305644489e-05
-2.19247574012716e-05
-3.32613467079499e-05
-2.68330887727911e-05
-1.97777641747548e-05
-2.42069291146291e-05
-1.89491789782747e-05
-4.28261607643555e-05
-4.00825959318421e-05
-3.04987273702706e-05
-2.85489702650095e-05
-3.68297599801832e-05
-2.3126693658861e-05
-2.89414274071688e-05
-2.35551278028954e-05
-6.01062982445068e-06
-5.81840143405646e-06
-1.65768051991877e-05
-1.57568657625004e-05
-5.94423151082745e-06
5.9984633773989e-06
-2.93590044784517e-05
-2.10319077305068e-05
-2.61999364386818e-06
-7.56622754166907e-06
-2.51385016673275e-05
-4.93433061143221e-05
-3.74797114268382e-05
-3.15429019561209e-05
-4.89390183365821e-05
-7.58105082855483e-06
-1.0078919673891e-05
-3.53173683663868e-05
-1.1635306946851e-05
-2.3259201382768e-05
-1.44175442815001e-05
-1.88165387214076e-05
-2.75113267049086e-05
-1.87238145748945e-05
-2.4824618926786e-05
-2.0365067667814e-05
-3.49114761366591e-05
-3.6446975995392e-05
-2.90899761845185e-05
-2.88469869339516e-05
-2.77350249119619e-05
1.82070646480588e-05
-1.14972155653585e-05
-3.37386484191279e-05
-2.81290304136011e-05
-3.50980614865092e-05
-8.00955833613333e-06
-3.62929478279039e-05
-2.50502702220765e-05
-1.11580808996488e-05
-2.43794248615762e-05
-3.20844683995812e-05
-2.02749795531959e-05
-1.74005884389132e-05
-2.81476778940986e-05
-2.94746425962492e-05
-3.92930060157475e-05
-1.24701633352297e-05
-1.03207694486089e-05
-8.97329400042217e-06
-1.65737236364865e-05
-4.31658658722334e-05
-7.5668663287325e-06
-1.80512339338725e-05
-2.10467212636165e-05
-1.83900725358238e-05
-3.46143012025418e-05
-1.80285686040948e-05
-4.06629238186928e-05
-2.61472979590293e-05
-2.76191790258491e-05
-2.39093645195848e-05
-2.11885227858306e-05
-9.87508212572396e-06
-1.01210337316153e-05
-3.10024735011101e-05
-2.00394000014525e-05
-2.25920217166018e-05
-4.94093844244528e-05
-1.55002828282335e-05
5.91208406539188e-06
-2.29494307668718e-05
-3.37023508893406e-05
-4.32745074709614e-05
-3.58473679081107e-05
-1.93982200873802e-05
-1.19192715446919e-05
-6.724759325215e-06
-1.4431549851581e-05
-2.24793180271787e-05
6.66953113563764e-06
-5.16482466782402e-06
-4.07121220851946e-05
-5.87783360902968e-06
-2.40944155723746e-05
-2.48081666087632e-05
-1.58980413020118e-05
-1.03735246203889e-05
-1.00168156734986e-05
-1.58656565520974e-05
-1.26956546472749e-05
-2.11103879335444e-05
-2.26218408345559e-05
-1.49651932556099e-05
-1.83542414656047e-06
-4.03366102092598e-05
-1.32666812696731e-05
-4.30638452106544e-06
-3.0103105712321e-06
-9.40590011388933e-06
-3.56796540634793e-05
-1.07209667943562e-05
-5.06310916801127e-05
-3.48121394486081e-05
-4.10216344346518e-05
-3.050381896408e-05
-2.72137069691966e-05
-1.90409764143386e-05
-5.67860897905257e-06
-2.52120849757988e-05
-6.37818761523411e-06
-1.31562207087464e-05
-1.07230985854928e-05
-8.36611408722262e-06
-1.90789997605438e-05
-3.89929433733529e-05
-1.94312320987094e-05
1.12928395844279e-05
-3.63596225099406e-05
-5.23364195652424e-06
-1.07517772006121e-05
-2.42216024760886e-05
-1.28224737858368e-05
-1.50915815785505e-05
-2.21991957537528e-05
-3.70400327935641e-05
-3.06209959789505e-05
-1.67549540368387e-05
-1.674165388175e-05
-1.93466789206181e-05
-1.28868325563051e-05
-9.92691639585841e-06
-2.31874188177598e-05
-8.43601249193799e-07
-1.10562609933198e-05
-2.63964985013942e-05
-1.62343037992914e-05
-1.19812653191481e-05
-4.73954166976615e-05
-1.63891300144845e-05
-2.60045644152803e-05
-8.88177177450191e-06
-1.83307572888078e-05
1.50913960133707e-07
-3.0423989164782e-05
-9.09022291377626e-06
-1.02242963563849e-05
-2.48250887854594e-05
-9.39727561339272e-06
-1.8551111042916e-05
-2.01393224616301e-05
-3.56193240710844e-05
-3.42537326735619e-05
-3.0048268707358e-05
-8.28421669750889e-06
-3.17989866993134e-05
1.20660300260536e-06
-2.95919185604528e-05
-1.14435422300449e-05
-1.54051241463485e-05
-1.83145840787665e-05
-2.10624683949143e-05
-1.30668438746876e-05
-1.68399246191255e-05
-3.87082142796421e-05
-7.29456306273158e-06
-1.83823016446091e-05
-3.26020762784246e-05
-4.0333757802909e-05
-2.00908413730239e-05
-7.1034882837259e-06
-1.8220555547349e-05
-1.79325959696285e-05
-1.62498903790194e-05
-2.50724717562549e-05
-2.30629369681871e-05
-1.29514415273043e-05
-2.43057116919501e-05
-1.57821234452988e-05
-1.99286658785406e-05
-1.32061948832701e-05
-7.19511023777783e-06
-2.31545265171647e-05
-4.25000768867305e-05
-7.74912993272675e-06
1.58288745510404e-05
-1.48842098827425e-05
-3.62270015896737e-05
-2.05523653989043e-05
-3.73718993038216e-05
-5.6183228978089e-06
-3.55317843722507e-05
-1.46187789023356e-05
-6.62269050078015e-06
-1.73083741667046e-05
-2.17871887065641e-05
-6.13167987528716e-06
-2.59354751799538e-05
-4.10823763278932e-06
-2.73622722992888e-05
-7.22687105683513e-06
-1.89058804459082e-05
-1.78021722980046e-05
-2.6554622496852e-05
-1.01245864169542e-06
-2.06946457933672e-05
-5.03486124460952e-06
-1.12927691157013e-05
-3.48950204996139e-05
-1.21173725365407e-05
-4.38768353323732e-05
-2.84662500629851e-05
-7.39732525880874e-06
-1.7341469144307e-05
-1.03382653858672e-05
-2.98044726902463e-05
-2.71405283808522e-05
-3.53547271595815e-05
1.07937795579581e-06
-1.99842645673283e-05
-4.70481968302814e-05
-1.90555106016419e-05
-2.04743948931549e-05
-1.72725412139506e-05
-2.72457550316854e-05
-2.89069233059992e-05
-2.45581448340435e-05
-5.83489184909341e-05
-2.04912602558444e-05
4.05357034795321e-06
-6.32623833579316e-07
-1.16720387154207e-05
-3.34070964890348e-05
-4.35123165875548e-05
-2.23448885447284e-05
-1.93258774163624e-05
-1.93049031680098e-05
-1.33069540952759e-05
-4.62670595277435e-05
-1.88984503507559e-05
-2.55767431602746e-05
-3.55630790605156e-05
-2.25875572818309e-05
1.16851745351083e-05
-1.21123836811417e-05
-2.58795472811364e-05
-1.73190341380737e-05
-1.48687956149481e-05
-2.68418067861405e-05
-1.45419957486811e-05
-1.81213002796551e-05
-1.14632446610807e-05
1.16534785159431e-06
-7.64507784033355e-06
-2.2306738532416e-05
-2.04348469157295e-05
-1.33568868879285e-05
-5.33450196368971e-06
-6.90143579386415e-06
-1.76911550842329e-05
-1.38864600405773e-05
-3.54892062959138e-05
-3.83287451159854e-05
-1.0133371236895e-06
-4.31922618493935e-05
-5.08238728440358e-05
-1.28295973387949e-05
-1.80433080103189e-05
-2.9786484192731e-05
-1.5334987125973e-05
-2.56462266567487e-05
-1.04198159979175e-05
-3.01383716446901e-05
-1.05870191497443e-05
5.95033790362443e-06
-2.37580245256902e-05
-2.43812001958351e-05
-9.11901122542886e-06
-2.04687802691528e-05
-1.55146766523211e-05
-1.26519817953862e-05
-9.19505243604537e-06
-1.015487853718e-05
-1.60649547122027e-05
-2.88503562611343e-06
-6.80847190014516e-06
-1.08820946169965e-05
-5.87036808377128e-06
-1.89471183345122e-05
-1.11424954195997e-05
-2.4946802704806e-05
-1.04152021499538e-05
-1.49681315059186e-05
-3.02355863677684e-06
-2.21243454700393e-05
-2.14754251834959e-05
-3.22679363610355e-05
-8.7607441384368e-06
-2.01476050828134e-05
-2.36698386699763e-05
-4.00196957362699e-06
-1.74194758802566e-05
-6.69740793374408e-06
-3.31293146166781e-05
-1.85512856615771e-05
-1.18174059386887e-05
-1.57505011209701e-05
-3.05284768037046e-05
-1.81099674589849e-05
-1.88759549355053e-05
-1.89324311927391e-06
-1.33064162946713e-05
-1.99568664689388e-05
-1.11289413644829e-05
-1.81269934084636e-05
-1.33475899492985e-05
-3.11427392991818e-05
-1.74046941584426e-05
-7.42374326450059e-06
-2.36842162049016e-05
-3.31634205716656e-05
-1.53894292867201e-05
-2.91447722955692e-05
-3.76159051180304e-05
-3.31551746348476e-05
-1.0919833661622e-05
-6.83828614299135e-06
-3.48837300881985e-05
-2.99096012341514e-05
-7.77663118648195e-06
-3.96936408467447e-07
-7.84194817131768e-06
-2.22084171633455e-05
-4.12545106865596e-05
-1.30734694332165e-05
-1.62996065830852e-05
-2.58343626064989e-05
-2.74131896095847e-06
-1.81640949147503e-05
-1.08306529300098e-05
-8.54484954441106e-06
-6.55028957281818e-06
-2.6086235414676e-05
-3.71016683715443e-05
-3.22617570396176e-05
4.05194204985685e-06
-2.1483712388439e-05
-3.56450160871737e-06
-1.35819579151943e-05
-1.63014197979363e-05
-1.32201162968825e-05
-4.23610428407227e-06
-1.09388862542243e-05
-2.71060739876242e-05
-3.43264172521868e-05
-1.3833428492917e-05
-2.91254387067909e-05
-7.9814865160028e-06
-1.6195784414325e-05
2.00425413265329e-07
-3.27540518565515e-05
1.26824047842462e-05
-4.3202106818196e-06
-1.58890206104915e-05
-2.57408081733762e-06
-2.96598285266082e-05
-1.44451572782996e-05
-9.37373151051723e-06
-5.08520747950454e-05
-3.67943782333268e-05
-2.18591539893227e-06
-2.9424892107488e-05
-2.03846387806514e-05
1.81759501486923e-05
-3.27591012521262e-05
-2.50816777269899e-05
-8.68083401117473e-06
-2.37653381429834e-05
-5.68456718613934e-06
-2.69218804326234e-05
-2.75100976873397e-05
-1.89723245083723e-05
-2.19299981868903e-05
-5.2195737578578e-06
-1.10472177669686e-05
-1.87506510642393e-05
-4.35633110497784e-07
-3.19137059560134e-05
-2.45976665527987e-05
-2.35216115085378e-05
-1.84766937833543e-06
-2.52675060823437e-05
-3.38578403861865e-05
-2.0972431618424e-05
-3.43226070175582e-06
-1.78502234074634e-05
-2.42348098258591e-05
-1.70037413265348e-05
-1.96973816762512e-05
-1.26964368682284e-05
-1.64316445466432e-05
-2.48824463094419e-05
-1.65565198856046e-05
-3.88265256581852e-05
-7.17359079278416e-06
-1.24390168182371e-05
-1.99068415478896e-06
-3.11573748378839e-05
-8.78075033654785e-06
-4.96739516868606e-06
-3.39847955921365e-05
-1.38619944723862e-05
-5.51806832748147e-05
-3.81431294544045e-05
-3.24072847423013e-05
-1.11418595894755e-05
5.8464290812818e-06
-6.52061441309163e-06
-4.35157710445279e-06
-4.62961507073034e-05
-4.65134029670858e-05
-3.18134233806141e-05
-1.85592234051261e-05
-1.28311843152184e-05
-2.04619857258225e-05
-3.52435340364604e-05
-2.71717231343878e-05
-4.88378286152375e-05
-1.82386635580729e-05
-2.30250071422115e-05
-2.43396900312796e-05
-1.34625877751881e-05
-2.81562999237949e-05
-3.43692474307494e-06
-7.26868921589073e-06
-1.97251340115029e-05
-1.91271963181555e-05
-2.81644604137989e-05
-3.08984427272029e-05
-1.37503809978242e-06
-6.47151190145686e-06
-1.16266989441136e-05
-1.2423268828891e-05
-1.89870642018191e-05
-1.75790953051226e-05
-2.53839861120939e-05
-3.83293868824693e-05
-1.14604221516195e-05
7.42526566673375e-06
-2.62842505986736e-05
-2.63218087282224e-05
-2.0157517941928e-05
-3.78083773157036e-05
-1.47519295600358e-05
-2.51205366949784e-05
-3.13107572797073e-05
-7.68735360781285e-06
-2.34900767603941e-05
-3.57145212982765e-05
-1.60213632559939e-05
-9.57577605906422e-06
-2.39632106036953e-05
-1.64042982492569e-05
-2.86895454963502e-05
-3.18536641893381e-05
-1.91030068950996e-05
-2.96997379833284e-05
-2.3584788756658e-05
-2.41042812858865e-05
-2.59865837725025e-05
-1.23931983550794e-05
-1.50851093404686e-05
-2.02421008815772e-06
1.84935655086341e-07
-1.7194202620038e-05
-1.86012155036276e-05
-2.99060755410054e-05
-1.88480793626276e-05
-1.04417507946408e-05
-3.57140306685146e-05
-2.39526258148313e-05
-7.99810334688e-06
-2.07524967043264e-05
-7.78612100465838e-07
4.27478040836919e-06
-2.08329537952443e-05
4.01869349716144e-06
-1.42772748108831e-05
-2.79020432379121e-05
-1.70226848942553e-05
-3.11848241666596e-05
-1.06034710012319e-05
-9.70921948158682e-06
-8.96897027483422e-06
-1.66601089223136e-05
-3.50539318547245e-05
-5.90070443363183e-06
-1.40850838718199e-05
-3.83125326086726e-05
-2.8713555171278e-05
-2.74047104450668e-05
-1.91255180198411e-05
-2.07106218787264e-05
-4.08560166825447e-05
-5.11355362872011e-05
-3.10085449999944e-05
-1.99016296334995e-05
-1.30813452952022e-05
-1.27706184402935e-05
-2.53833542125852e-05
-6.0931795491255e-06
-2.24855927712239e-05
-3.11989700588259e-05
-1.89013456251434e-05
-1.02806468655083e-05
-2.2633290167962e-05
-1.63418394641653e-05
-7.34602872529726e-06
-2.79509946946353e-07
-4.45087688659695e-06
-1.92325225922317e-05
-2.74325448121292e-05
-1.1124109135464e-05
-3.02115855793354e-05
-3.36480424109167e-06
-3.33222377653419e-05
-2.5970618261828e-05
1.05701632344371e-06
-1.87919708868984e-06
-3.2785917425966e-05
-1.7595472295185e-05
-9.93861521049457e-06
-4.18189877455615e-05
-8.26987957926658e-06
-1.69049681070716e-05
-2.75087535214314e-05
-4.27975702961897e-05
-1.61045790270935e-05
-9.03250689562374e-07
-3.82671606267635e-05
-1.48626043911663e-05
-1.10475471664226e-05
-1.81165566951207e-05
-1.8207620644687e-05
-1.20246251688948e-05
-1.72216689649209e-05
-1.27972186095714e-05
9.00386771017375e-06
-2.41742141470193e-06
-2.83994521924007e-05
-2.54409451170636e-05
-8.43999530249401e-06
-1.6809689988698e-05
-2.63336826588306e-05
-2.66882877150647e-05
1.85562155208221e-06
-1.87556934047999e-05
-1.7980605058825e-05
-1.36113026155785e-05
-5.02430599909417e-05
-1.94236090533867e-05
-1.56140314690865e-05
-1.98747008125989e-05
-1.98434863254798e-05
-1.43141711552291e-05
4.46551986128678e-06
-3.82350834677849e-05
-3.52714660406789e-05
-2.07895167312534e-05
-4.26051581167487e-05
-2.23613605350777e-05
-1.7465961020688e-05
-2.91460949150057e-05
-3.90571407767913e-05
-1.69881195447969e-05
-7.7465536135305e-06
-1.75205127443438e-05
-1.72196429931969e-05
-1.84256639411494e-05
-2.78124445454316e-05
-2.84939138715109e-05
-6.48524422466578e-08
-1.27802632141569e-05
-2.48614391344439e-07
-2.56345838671196e-05
-2.09720034370747e-05
-3.89021580660794e-05
-2.77455961370806e-05
-2.81851662302502e-05
-2.39337622020306e-05
-3.29537487055429e-05
-3.32874843379525e-06
-3.93030490108685e-05
-9.12801370253259e-06
-2.82471333430697e-05
-9.02743432140759e-06
-2.14414346758198e-05
-3.05342663019414e-05
-3.7199806629075e-05
-1.58002422025432e-05
-2.21350225386676e-05
-1.88286478416669e-05
-2.77938304670894e-05
-4.67258240456928e-05
-2.86337500683316e-05
-1.09267547742912e-05
-1.2788618496632e-05
-3.51336811798383e-05
-2.12182466199835e-05
-2.95281035171463e-05
-2.80088497024676e-05
-2.32039056720486e-05
-1.19341888275623e-05
-7.26567179729403e-06
-2.49764332601111e-05
-2.53585602365881e-05
-1.14888904010176e-05
-2.19643396202731e-05
-2.77644307401264e-05
-3.98692045479189e-05
-3.65560777996131e-06
-4.53163492087945e-06
-1.93791248349769e-05
-2.65830475280386e-05
-1.60727616414265e-05
-2.09768127224721e-05
-4.09578323860095e-05
-1.69747936455105e-05
-2.60092509081289e-05
-1.99535201184411e-05
-1.61081066467557e-05
-7.5515597034248e-06
-2.68688158877788e-05
-2.34039701719226e-05
-1.23851828480155e-05
-2.01342928528181e-05
-9.95615190950783e-06
-2.26765697940596e-05
-1.01415812609447e-05
-1.38201533747244e-05
-1.91253749511364e-06
-2.60103367622654e-05
-7.11223873347333e-06
-8.35445152337024e-06
-1.12623384039403e-05
-1.68281001191608e-06
-1.52996657482429e-05
-2.59531468609226e-05
-2.50494383836426e-05
-8.00881562756984e-06
-1.64390433319833e-06
-3.84985397378704e-05
-4.74029243741124e-06
-3.6439555021506e-05
-3.07425976163337e-05
-1.80275738320644e-05
-3.30250942757732e-05
-3.23665167870927e-05
-1.05778598151738e-05
-1.9677346296959e-05
-2.51334492426364e-05
-3.69273832597168e-05
-2.89948879128894e-05
-2.99762960506006e-05
-2.00233725046976e-05
-1.4864577968163e-05
-2.8135326645818e-05
-3.04295929287089e-05
-2.02403561585321e-05
-1.35550510724367e-05
-2.3794290189782e-05
-2.43647827844458e-05
-2.54010981676398e-05
4.32358387365437e-07
-1.94015535362362e-05
-2.65685876437743e-05
-4.0448417688281e-05
-5.89315515775185e-06
-1.77537671334157e-05
-2.87593812555326e-05
-1.35357338338059e-05
-2.36270333518736e-05
-2.70037453469678e-05
-4.19919140197792e-05
-2.15221115441593e-05
1.17641933103268e-05
-2.52723833434392e-05
-3.24713717270217e-05
-6.86856549726055e-06
-1.77872330337186e-05
-1.74486575944463e-05
-1.28950213672474e-05
-9.49358623413254e-06
-1.34106069995356e-05
-9.52817435682352e-06
-1.91653510957705e-05
-2.41414085332555e-05
-3.91358748814992e-06
-2.45945960718519e-05
-4.54900762635301e-05
-3.4587444464821e-05
-1.44553255065416e-05
-2.83130744316754e-05
-5.44949252966402e-05
-3.98705407217383e-05
-1.63665570727201e-05
-4.15339034348883e-05
-1.7500536881708e-05
-2.94741507347897e-05
-4.51286602518896e-05
-1.06012977349271e-05
-2.1404323084023e-05
-1.4376557123289e-05
-5.11549546091047e-05
-1.20752161186325e-05
-1.23753767299266e-05
-1.95464552940384e-05
-2.66185955730675e-06
-1.62509583034739e-05
-8.62629955714303e-06
-2.64963914405762e-05
-2.94936393417872e-05
-2.07937310107483e-05
-2.06156120847181e-05
-1.93525155052507e-05
-3.74735718036779e-06
-2.26798400044222e-05
-1.80160443930141e-05
-3.59747613047034e-06
-2.76352144257236e-05
-2.39994609011028e-05
-5.05276584104372e-06
-9.20777817120354e-06
-2.24111108604236e-05
-1.67978471179669e-05
-1.39812238217074e-06
-2.07939227368302e-05
1.28422830631868e-05
-7.33256864250756e-06
3.52116014627601e-06
-1.98213993699963e-05
-2.50941853357338e-05
-3.37587543532063e-05
-2.55712703475423e-05
-3.82452901551124e-06
-3.1357331388781e-05
-1.0323703926348e-05
-4.7152116131216e-05
-1.67407780506499e-05
-6.04989532839221e-06
-3.38273693985248e-05
-2.26332128219296e-05
-2.85468830931266e-05
-1.86804332983814e-05
-1.39997655500155e-05
-2.77932105868283e-05
-1.79472439026823e-06
-3.32375816908954e-05
-3.60172218932103e-05
-2.81818024359516e-05
-1.74924005992836e-05
-1.44291825541531e-05
-1.59466677530206e-05
-2.54995688849442e-05
-1.79177278109552e-05
-2.82264082420013e-05
-2.2501471708506e-05
-2.40646621213367e-05
-1.36957119121422e-05
-4.83267159194588e-05
-2.287946713135e-05
-1.81507875396667e-06
-1.15346823335128e-05
-2.39370084454131e-06
-3.81589108197741e-05
-4.00618040439353e-05
-1.63458164981682e-06
-2.75311879902134e-05
-3.01506216953963e-05
-9.52626115496921e-06
-2.93307425648512e-05
-2.16296519282883e-06
-1.18630901607947e-05
-6.79929308486e-06
-2.01183388601215e-05
-3.13691912168539e-05
-2.26351064376262e-06
-1.85351810218005e-05
-1.73756744848086e-06
-2.06942727557375e-05
-7.88228677556146e-06
-1.16999585335994e-05
-8.69848969743758e-06
-1.98074877743414e-05
-1.5556039997098e-05
-1.87590878575754e-05
-2.09572296631998e-05
-5.79614289710242e-06
-1.79272991166765e-05
-2.40024162372665e-05
-1.50362829134288e-05
-2.41726768510759e-05
-2.61355153104141e-05
-1.95740463697529e-05
-2.91105428681414e-05
-2.45845488056489e-05
-3.09752002389171e-05
-1.38261335223548e-05
-2.85511396238557e-05
-2.58742781148666e-05
-1.08080514738388e-05
-8.48735489888277e-06
-5.77452866972732e-06
-1.2053462050106e-06
-3.8752860479701e-05
-2.84613215053001e-05
-2.46735360901157e-05
-9.7696369687027e-06
-2.14947233524457e-05
-7.80849569923752e-06
-3.49341925318597e-05
-3.0615507675096e-05
-3.30038711679738e-05
-1.43787975023297e-05
-3.78435181692406e-05
-2.44801473747055e-05
-2.89960516797335e-05
-1.6251262413859e-05
-4.17825485823418e-05
-9.35231231873149e-06
-1.70931349584723e-05
-3.58726063589592e-06
-1.54524456549194e-05
-2.3897282747676e-05
-1.5491120275395e-05
-2.19596063149283e-05
-1.66942774748837e-05
-4.26835380391779e-05
-2.76536994686776e-05
-1.6592324864918e-05
-2.784930252943e-05
-1.14980547418091e-05
-3.06894745189812e-05
-3.94597827708575e-05
-3.01895880443687e-05
-5.78916813983543e-06
-1.47045429245895e-05
3.77820202102897e-06
-7.44785379270908e-06
-2.0361463366323e-05
-1.23921601287035e-05
-1.19438242823651e-05
-4.54096107223717e-05
2.25010508664064e-06
-6.25043227496175e-06
-3.6358227041758e-05
2.35615636090798e-05
-2.33010332609948e-06
-2.46309104093384e-05
-2.45514346238623e-05
2.18971828505997e-06
-1.22082230562479e-05
-1.62269522825523e-05
-2.51654521870035e-05
-2.12082096629008e-05
-3.5559213494251e-06
-1.86996186966703e-05
-1.6764273814688e-05
-1.27218407712273e-06
-1.37924789838847e-05
-1.58635667016415e-05
-1.61801032652999e-05
-1.34574304100334e-05
-1.0891624496535e-05
-2.58500150477334e-05
-4.40496141785489e-05
7.22356488287816e-06
-2.09477610234213e-05
-2.49248029584194e-05
-2.81351301232027e-05
-3.42131843680161e-06
-1.59474556814131e-05
-2.52587141308909e-05
-1.26963335890129e-05
-4.06442424329261e-05
-1.65937611969765e-05
-2.01448423338892e-05
3.53348282832848e-06
-2.04700804731335e-05
-3.06785682697762e-05
-1.87552519926229e-05
-2.20183775443958e-05
-2.47065058694369e-05
-3.48231374318227e-05
-2.00068846874277e-05
-2.10687458976287e-05
-1.4560546251669e-05
-3.91847197093316e-05
-2.57518445794598e-05
-2.88259852962597e-05
-1.76155951079183e-05
-4.81352238258084e-05
-2.84651561596305e-05
-3.71285300882987e-05
-1.41780623857481e-05
-3.88611101075818e-05
-4.32691773979254e-05
-2.37816458391036e-05
-2.17332191358111e-05
-1.31746234462042e-05
-2.44773515218796e-05
-2.14501699682546e-05
-2.114877151759e-05
-4.64264229712855e-06
-3.61049691982864e-05
-1.85055388251742e-05
-9.31819322023948e-06
-1.56247417037663e-05
-1.81700605711926e-05
-1.85143024343749e-05
-2.77112152843155e-06
-5.52965051823772e-06
-3.09104444292895e-05
-1.30120417632439e-05
-1.50211042017499e-05
-1.62375332109092e-05
-2.63375656506717e-05
-2.2088207551183e-05
1.90815144212035e-06
-1.69216893899838e-05
-1.8472369469081e-05
-2.24410979698892e-05
-3.81911421653995e-05
-1.58320555523959e-05
-2.55274251870411e-05
-1.51600962509469e-05
-3.70808267548421e-05
-6.75241212424703e-06
-1.27616399698442e-05
-2.17448935325723e-05
-2.15101403515814e-05
-1.05312728140962e-05
-1.02561576207508e-05
-5.75432776892315e-06
-1.45824387597702e-05
-2.53288878472702e-05
-3.74456573123971e-06
-1.92546135150983e-05
-2.79417615260634e-05
-3.78654448813234e-05
-2.78405345667016e-05
-5.93636915972656e-06
-3.08093536697955e-05
-1.95435469205599e-05
-3.53157225568562e-05
-3.82439174873967e-05
-3.41645454867728e-05
-2.45397946277972e-05
-1.50705589344421e-05
-1.80862112149064e-05
-1.62889555354059e-05
-1.12806842681629e-05
-1.06322256137592e-05
-8.75107079142525e-06
-6.08352773037214e-06
-6.74389797600343e-06
-3.14464151409126e-05
-3.03939258467654e-05
-2.26207476383598e-05
-1.0192036780845e-06
1.35871863456882e-06
-3.79618464699407e-05
-3.38795307048418e-05
1.02949835213591e-05
-1.4566928261984e-05
-2.09290191367552e-05
-1.42594338519299e-05
-1.45584799176956e-05
-2.04772571346232e-05
-6.95094398809064e-07
-1.62306088340624e-05
-2.52906409935408e-05
-1.19463542557953e-05
-1.39414380510456e-05
-9.58683176416147e-06
-1.6492322940849e-05
-6.00050795701498e-06
-1.9675290897858e-05
-1.90689056221222e-05
-1.39909324606557e-05
-3.12985933456338e-05
-5.09102493911337e-05
-3.00967780090825e-05
1.78250421660384e-06
-3.53673151271054e-05
-2.17911157309616e-06
-2.59513130543127e-05
-2.02876823709801e-05
-1.6000404538938e-05
-2.62878649604864e-05
-1.47021478176756e-05
-8.23781436247093e-06
-3.27508440334607e-05
-2.8515360113822e-05
-1.21023974879052e-05
-3.44898379167051e-05
-4.27491420717299e-05
-2.45326726449723e-05
-2.02486776875262e-05
-9.03157323452078e-06
-2.89722669117334e-05
-3.32500113757665e-05
-1.87037344363128e-05
-1.90209983160581e-05
2.76665070372509e-06
-4.18351103180203e-06
-2.73070015261906e-05
-2.86927247335009e-05
-2.4371136194733e-05
-1.45251062183489e-05
-3.14779926356548e-05
-2.94191520624561e-05
-3.81861788396774e-06
-7.83741477455534e-06
-2.39717385209867e-05
-1.81064590817379e-05
-2.4256125417257e-05
-1.80889727324478e-05
-1.75066674080211e-05
-3.20269125639305e-05
-2.4117636554534e-06
9.86905419974933e-06
-2.30622439749304e-05
-1.52108252213816e-05
-1.31501575548617e-05
-2.90825164910582e-05
-1.66799726563979e-05
-1.3722771206655e-05
-1.0740968348975e-05
-1.75559115590636e-05
-3.7452343626564e-05
-1.03881972407353e-05
2.74004199535119e-06
-1.16263244753954e-05
-2.85978980489819e-05
-1.04676652751737e-05
-2.47953205841623e-05
-6.97105578036268e-06
-1.4330842475185e-05
-9.37736189283074e-06
-1.93579597896402e-05
-1.0481673983202e-05
-6.84157588669869e-06
-1.67705266982659e-05
-2.03381126025846e-05
-3.92197087432423e-05
-5.27259080736162e-06
-3.2152959689576e-05
-1.30338200887233e-05
-1.01828039891122e-05
-3.69936524876658e-05
-1.92696193675548e-05
-1.39574661726713e-05
-1.41569558823661e-05
-1.68197425274367e-05
7.95523383350228e-06
-4.54369982041641e-05
-3.08557647262046e-05
-2.16739318422548e-05
-2.83623346054322e-05
-1.38188083717216e-05
-1.51814632095152e-05
-2.14834404005724e-05
-1.60808043667934e-05
-2.38541632529439e-05
-2.95652693453581e-05
1.34216175223256e-05
-1.92241754586655e-05
-1.47903003711299e-05
-2.48766663678715e-05
-7.16246472603824e-06
-6.88656434054624e-06
-2.14344286798609e-05
-1.30182807862183e-05
-8.8980538251316e-06
-1.54898509953105e-05
-3.17426760869623e-05
-2.42191010755102e-05
-1.85431714356488e-05
-1.45041659075761e-05
-2.19357518965876e-05
-1.45743944580584e-05
-2.34365967825381e-06
-1.91164482196735e-05
-3.42918526693763e-05
-2.38383156914296e-05
-2.67519014481663e-05
-2.9310482207506e-05
-2.68043910596311e-05
-2.91654416548545e-05
-3.0026929215106e-05
-2.15665950487076e-05
-1.4282412753664e-05
-3.02728535715812e-05
-9.40064523717981e-06
-1.36509791019582e-05
-3.35315101451175e-05
-2.99936329309271e-05
-1.88231119737185e-05
-1.38890665435885e-05
-1.31819594666299e-05
-4.67460311630355e-06
-2.65121301411083e-05
-1.49716813877858e-05
-1.95748017743186e-05
-1.87565591859156e-05
-1.67862638473997e-05
-2.26854653528171e-05
-2.67480800269758e-05
-2.75196149737077e-05
-1.34573724547368e-05
-1.227618849793e-05
-1.97100158646841e-05
-3.41245574343846e-05
-2.60799544769432e-05
-2.0028464921396e-05
-1.0740673743172e-05
-1.7881012745486e-05
-1.5452161593829e-05
-5.69022701583673e-06
-1.58767289695017e-05
-1.81951321897037e-05
-3.32987599542352e-05
-2.41422171355423e-05
-2.42133688591845e-05
-3.96048249362597e-06
-3.69671534270249e-05
-2.70707683950013e-05
-2.08911770127807e-05
-1.43548706170336e-05
-5.42769880434052e-05
-2.18433603786045e-05
-4.49347371577632e-05
-2.80966937824797e-05
-1.27139805687042e-05
-1.18012021297449e-05
2.98818176698747e-06
-2.11009741937769e-05
-1.40983469162654e-05
-1.96173974737456e-05
-2.89077465509082e-05
-2.34625471007423e-05
-2.33747599300699e-05
-2.95690555939548e-05
-1.24687010260172e-05
-3.16553415199901e-05
-1.45458738450977e-05
-4.16824996125287e-05
-2.72143281407036e-05
-2.36738583782309e-05
-6.62626718962035e-06
-2.90377900262142e-05
-2.29694433851619e-05
-1.31710243139345e-05
-2.49697596031021e-05
-4.58769388610388e-05
-2.41094276070388e-05
-3.82108276972885e-05
-6.63822253433065e-06
-4.78706741861452e-05
-4.07524648690178e-05
-1.79095622192051e-05
-2.27851896526533e-05
-2.57235819233132e-05
-2.73116548159687e-05
7.95451378104621e-06
-3.93516226182847e-05
-2.29600967967515e-05
1.88451699002563e-06
-3.18711335603871e-05
-3.30175074417394e-05
-2.49890959433663e-05
-2.81446787057998e-05
-3.77105982331797e-06
-1.58585050084614e-05
-9.14150886080197e-06
-1.51233831783198e-05
-2.15816619029935e-05
-3.23191868019346e-05
-2.67978609524287e-05
-2.02373089764117e-05
-4.34798004793965e-05
-1.82740430275036e-05
-2.86867321514897e-05
-4.46511666844388e-05
-5.07474919435555e-05
-7.37818179383011e-06
-1.12849963873549e-05
-2.73739460286917e-05
-2.64461654985823e-05
-2.72192893514787e-05
-3.83296593744595e-05
8.2890627270195e-07
-1.56100613866757e-05
-8.55264194061884e-06
-1.68169888010434e-05
-4.00356478852859e-05
-1.30141556416988e-05
-3.49844789554502e-05
-1.91822528731637e-05
-3.19940920789345e-05
-3.4220798198289e-05
-3.6114497794424e-05
-2.22850469437208e-05
-2.57884025528666e-05
-4.43792092800029e-05
-1.30565341375359e-05
-7.82363128676084e-06
-1.03761138368299e-05
-1.95094821241492e-05
-1.17204520680294e-05
-1.13995563147981e-05
-3.2705523644842e-05
-6.65496895084833e-06
-1.37419286579176e-05
-9.29965210873794e-06
-1.67522897385724e-05
-1.76816209690214e-05
-7.65523836492873e-06
-5.93463546627311e-06
-1.56510718756436e-06
-2.09957653054629e-05
-1.78861823374283e-05
-9.34871766578466e-06
-3.86620913551744e-05
1.45901138397619e-06
-5.97643062704179e-06
-2.60316065575326e-05
-1.99104949594034e-05
-3.09258734322414e-05
-2.22288284600036e-05
-1.97625312029818e-05
-3.72974145175186e-05
-8.57275152745653e-06
-3.09664104885269e-05
-4.94483466690683e-06
-2.99430769118985e-05
-2.71181312342008e-05
-2.33454120384822e-05
-1.81842856202675e-05
-1.93064970295819e-05
-3.79009330498728e-05
-1.71468170372645e-05
-2.62235812473544e-05
-3.84368693270996e-05
-1.62396937238378e-05
-2.59543499402115e-05
-2.0250567190705e-05
-3.40548489636012e-05
-8.38956957576628e-06
-1.28683911826268e-05
-2.63971390936476e-05
-1.15427481604067e-05
-5.95441153850542e-06
-1.4753131539027e-05
-4.84162883318775e-05
-3.52279957882428e-05
-1.22648909111174e-05
-3.03180396270586e-05
-3.31256354261892e-05
-1.66257344066857e-05
-1.95954039638415e-05
-1.43625710033661e-05
-4.10657585497904e-05
-2.09428088831537e-05
-1.0776948137298e-05
-1.86343926864813e-05
-5.70163743427239e-06
-2.27572753748402e-05
-2.39632730243467e-05
-2.79851998861488e-05
-9.44416274761213e-08
-3.37121182419265e-05
-1.73938554869375e-05
-1.85288158242511e-05
-1.23190304699194e-05
-4.55808926714236e-06
-1.95798785472133e-05
2.22981532710634e-06
-1.64353060504833e-05
-3.56340714164754e-06
-2.12351802730142e-05
-1.06940653358266e-06
-6.43970434804416e-07
-2.72680916043115e-06
-1.07083003179343e-05
-1.79316226695432e-05
-2.94178142814184e-05
-2.54705415615603e-05
-3.7473381646377e-05
-7.25047874062313e-07
-1.75073498599326e-05
-4.77636304735333e-05
-9.27777890041784e-06
-3.51897032264302e-05
1.43071199882828e-05
-3.7881319822512e-05
-3.26021850370133e-05
-2.27416407962611e-05
-1.62513950700313e-05
-2.57361361115706e-05
-2.99249913508932e-05
-2.88586538392026e-05
3.65283113496225e-06
-2.47027625732178e-05
-1.13639218277635e-05
-1.36357507355715e-05
-1.75746224297117e-05
-3.17223048946114e-05
-3.12423730238648e-05
-3.2611728726891e-05
1.55102290362171e-05
-1.0517366083321e-05
-1.16591327169363e-05
-2.23859644786401e-05
-4.04592131643804e-05
-1.11643575395835e-05
-2.04820335992627e-05
-3.16410439855901e-05
-7.33084511993084e-06
-1.44879619970071e-05
-1.51083167993958e-05
-1.76161134448785e-05
-1.9382106980157e-05
-4.73500375017285e-05
-1.61071366376671e-05
-2.79025002704471e-05
-3.68190223280522e-05
-4.17475445251393e-06
-3.58207128889223e-05
-3.20060000414502e-05
-3.04904620700195e-05
-2.75192450245062e-05
-3.08532927532754e-05
-2.26464069312037e-05
-4.39924006941894e-05
-2.43537877502708e-05
-2.70908657680742e-05
-3.00120636049758e-05
-1.91093796640363e-05
-2.97531264540786e-05
-9.04781249522837e-06
-2.11269286690985e-05
-3.42142319398822e-06
-5.52941566524877e-06
-3.47905709423418e-05
-3.18690872672976e-05
-1.97139844881745e-05
-1.32093527400087e-05
-1.95597969280199e-05
-4.12194666652183e-05
-1.75639005719146e-05
-1.58260973169328e-05
-4.5815827469274e-05
-2.00913884208514e-06
-2.97034477026957e-05
3.35535107004496e-07
-2.52990149221358e-05
-4.12059625313462e-05
-1.32515822434491e-05
-2.84309928764586e-05
-2.22496604251225e-05
-2.55066436287606e-05
-1.67835878006894e-05
-3.47384413778433e-05
-2.82237042890045e-05
-1.06917518410621e-05
-2.42218748197834e-05
-8.56056262290281e-06
-4.57222134147615e-05
-1.65710014995111e-05
-2.8249215737956e-05
-4.30848564595032e-05
-3.69831733721005e-05
-2.61991831697657e-05
-2.18557589321028e-05
-3.69412312605413e-05
9.70039206570502e-06
-1.84377440801847e-05
-1.89060487540087e-05
-5.37823366794858e-06
-1.07866796575964e-05
-2.8235825039033e-05
-2.87766227520317e-05
-4.89817889325281e-06
-7.65788942162003e-06
-3.55571640644082e-05
-2.61662400033315e-05
-3.94939167876168e-05
-3.16404078273679e-05
-2.22178619627139e-05
-2.9254779024362e-05
-2.33439976700432e-05
-2.76331569148333e-05
-1.93076479633583e-05
8.23297638895172e-06
-2.41397545138333e-05
-8.58867096688702e-06
-1.98079434778229e-05
-3.32612661613655e-05
-3.97735631642548e-05
-2.76286549480662e-05
-1.05489627863966e-05
-2.86175539821773e-05
-2.2419038323765e-05
-1.64257927959099e-05
-3.00193968985791e-05
-1.57153250516374e-05
-4.01478127912623e-05
-1.2365212598816e-05
-2.61983159397893e-05
-1.08032058290386e-05
-9.10240524052162e-06
-2.87626699059744e-05
-3.04100203376227e-05
-1.00595356883754e-05
-5.31283260911515e-06
-1.79382003986319e-05
-2.10759747723162e-05
-3.72327915666127e-05
3.65858178337195e-06
-6.8628143746749e-06
-9.9145326030293e-06
-2.59855385649901e-05
-3.05161206545799e-05
-3.44652491643311e-05
-2.4358250137192e-05
-1.44729927301397e-05
-3.58249307557358e-05
-1.66568178840675e-05
-1.98991542149419e-05
-2.70836738658552e-05
-2.14057403005282e-05
-1.62352555506098e-05
-1.53629995380435e-05
-2.38759658987383e-05
-2.47293912145205e-05
-3.91105362884546e-06
7.35768446792075e-07
-2.27888312737069e-05
-3.15674566565846e-05
-1.52888789732369e-05
-6.06795815397381e-06
-1.16698517387681e-05
-4.27729192131587e-05
-1.18625572374907e-05
-5.13788789842621e-05
-2.59461393779685e-05
-1.90384580036733e-05
-1.28354787870244e-05
-2.35541009356438e-05
-3.02762083874084e-05
-1.78002798581683e-05
-2.97057236673684e-05
-1.37206100077909e-05
-3.03190487354704e-05
-1.26031058768114e-05
-2.31987353692423e-05
-3.19822506899012e-05
-4.35823134134222e-06
-3.51080067558444e-05
-1.81585335729654e-05
-3.79405631600615e-05
-4.569833543087e-05
-5.05707032162127e-05
-2.14175842929652e-05
-3.88973762058784e-05
-9.3190193377486e-07
-3.88512809627622e-06
-3.43185644795145e-05
-1.80398458617578e-05
-1.63357345612628e-05
-2.49982804235019e-05
-2.64448077241564e-05
-1.35832049473905e-05
-3.68332747267555e-06
-3.49182854444356e-05
-2.76110793757594e-05
-3.2878531258241e-05
-2.40642829374195e-05
-2.5637657464933e-05
-3.605023862843e-05
6.56915573964743e-06
-1.64794256025733e-05
-1.9560814394213e-05
-2.91591033135579e-05
-1.78106682182221e-05
-4.07122810102138e-05
-3.14089515932966e-05
-4.90796284763647e-05
7.55761326550006e-07
-3.47801335610406e-05
-1.84711431113314e-05
-2.35707588232764e-05
3.82067744806439e-06
-2.0806013871165e-05
-2.45130990079081e-05
-1.89099382314786e-05
-1.93923157696417e-05
-3.08511122225189e-05
-3.67751762102471e-05
-2.51669413929029e-05
-3.14631440180684e-05
-1.35722359927174e-05
-2.04401670376898e-05
-3.35674291563435e-05
-3.36581259261544e-05
-6.85572918025352e-06
-4.93162225279435e-05
-3.2351804651821e-05
-2.4060120471543e-05
-1.18392653595127e-05
-1.214608889663e-05
-1.44165913582104e-05
-3.39222371193195e-05
-1.13012077194659e-05
-3.89587581762174e-05
-1.66832629718364e-05
-3.03372572809037e-05
-2.67366466075099e-05
-4.13183894948039e-05
-1.37284572261224e-05
-3.21930677144362e-05
-2.77177207771877e-05
-9.28988117442844e-06
-2.47936749480684e-05
-1.50611801836861e-05
-1.35509019232829e-05
-8.35406869734456e-06
-2.94428905811313e-05
-3.11396407309166e-05
-1.57368520139401e-05
-2.41127546467645e-05
-8.91094245999595e-06
-3.03714817379021e-05
-1.09605523528545e-05
-2.16130290754955e-05
-1.20112837323662e-05
-2.1997428077899e-05
-1.35652269888191e-05
-5.27349353723983e-05
-9.52743989195203e-06
-3.53048332823539e-05
-1.25244299806262e-05
-2.88641740169915e-05
-2.4608974047322e-05
-2.38727231299157e-05
-6.70774060135757e-06
-3.47592698152624e-05
-1.25370958452755e-05
-8.02568108518464e-06
4.7581989374769e-06
-2.79569116298526e-05
-3.19231091921875e-06
-2.34301990705732e-05
-2.52464158973577e-05
-2.46953861228621e-05
-3.78635044705398e-06
-1.77052910815261e-05
-1.32553466757768e-05
-2.0025408173093e-05
-2.62977271726492e-05
-2.29002659375962e-05
-7.54040668738356e-06
-3.38965713931901e-06
-1.14682984598792e-05
-1.12753204789856e-05
-3.90807632304843e-05
-2.85146034698669e-05
-3.20289052439911e-05
-4.35319216823438e-05
-2.37745892104933e-05
-6.40509689185165e-06
-1.3370771974209e-05
-2.4777512207803e-05
-2.01232897149738e-05
-3.61138927827757e-05
-1.27985459539755e-05
-2.07066182805388e-05
-4.26172643529937e-05
-2.81406112399647e-05
-2.09770649796521e-05
-9.71220136300061e-06
-1.31981728869512e-05
-5.72339507641687e-06
-3.03853878966431e-05
-2.54214746773057e-05
-1.3749723216494e-05
-2.29745022802557e-05
-3.35576989995826e-05
-3.80500046647816e-05
-5.70109483599878e-05
-1.34326730072868e-05
-3.86065640434028e-05
-1.27980241129431e-05
-2.73567451628949e-05
-3.10103667942474e-05
-1.92152329567969e-05
-2.55606573365918e-05
-3.03557572755138e-05
-3.11331614970961e-05
-3.20459624079331e-05
4.03777423572772e-06
-1.59258544619208e-05
-2.28612689171542e-05
-1.0105400695104e-05
-3.88874577706138e-06
-2.43838885628391e-05
-1.8743644767703e-05
-2.27074319038629e-05
1.02102820504615e-06
-1.64159309805521e-06
-1.79176240479714e-05
-1.8538341930298e-05
-2.59890869554738e-05
-8.04550987966657e-06
-2.37262708119037e-05
-1.36627293088467e-05
-1.79324684383393e-05
-2.97749949914144e-05
-1.6799755810377e-05
-1.90569113057251e-05
-2.55370733239892e-05
-3.69166586060112e-05
-1.23282417854269e-05
-2.27027618013555e-05
-5.99731996861491e-06
-1.94491639794915e-05
-2.33369974795968e-05
-3.84822356807876e-05
-1.65273257737166e-05
-3.96201344343353e-05
3.25981933703503e-06
-3.56620913995358e-05
-1.54732369965543e-05
-1.40527360457201e-05
-2.54346769386209e-05
-1.76828025862155e-05
-2.74223327223388e-05
-2.98797160352998e-05
-2.7135670597448e-05
-1.36031395461043e-05
-3.38091883454566e-05
-1.30771750739589e-05
-1.81641675834721e-05
-2.88717322407881e-05
-3.352907707597e-05
-3.05647993645078e-05
-3.30355556858169e-05
-1.04762744127166e-05
-2.24860261848916e-05
-2.22991495763647e-05
-1.73163112515184e-05
-4.63262419826721e-06
-2.6854977677087e-05
-2.04312206596663e-05
-2.71041192034125e-05
-2.79772689877228e-05
-3.58475678156746e-05
-1.88934950228548e-05
-2.09091051283916e-05
-3.60481998898852e-05
-5.57616801120884e-06
-8.90564565453985e-06
-1.26745731806325e-05
-1.85527606003891e-05
-8.01639579691047e-06
-2.81260833128152e-05
-2.18235892899982e-05
-1.82742252945609e-05
-1.34744872888884e-05
-2.84458302048608e-05
-6.8410428400667e-06
-2.06180195355148e-05
-2.3372729462857e-05
-1.73461504334749e-05
-1.20902075474932e-05
-9.3188485362638e-06
-1.81277613127446e-05
-6.26455783398433e-06
-4.30129428341375e-05
-2.23123613301594e-05
-2.41247928884535e-05
-1.50180402754528e-05
-2.23504664010256e-05
-2.79875425999184e-05
-3.40823855902939e-05
-1.33787146544261e-05
-7.68289945506972e-06
-2.15455630875541e-05
-1.99148585516033e-06
-1.62270997359733e-05
-3.67412759036732e-05
-1.90723184214177e-05
-2.99317427333633e-05
-2.20697391989743e-05
-1.7139735468951e-05
-3.04656906545428e-05
1.46077103169729e-05
-1.93967847837676e-05
-1.87626180112827e-05
-8.87720459211747e-06
-1.82552167327241e-05
-3.39934349741158e-05
-4.41136377885905e-05
-1.91724090016256e-05
-1.22988942717255e-05
-2.54835205058517e-05
-9.47043408330751e-06
-3.31985444681437e-05
-2.17019521702246e-05
-1.98988731671796e-05
-1.25283953842433e-05
-2.3863149296777e-05
-3.16870511014604e-05
-5.5365455713419e-06
-2.7219116802261e-05
-2.11248486762844e-05
-1.9164385911707e-05
-3.00675876335044e-05
-7.11975080200411e-06
-2.38634627171525e-05
-3.41861344579857e-05
-8.68403045466121e-06
-1.18429701034732e-05
-2.44343136357893e-05
-3.13186408432207e-05
-1.94038035691669e-05
-7.07384584294358e-06
-6.27874020404977e-06
-2.7957731023867e-06
-2.88678275758458e-05
-1.09967382848686e-05
-3.40213210229711e-05
-4.18153611351083e-06
-7.2074597572864e-06
-3.34027715886606e-05
-2.88127115698898e-05
7.01179460857843e-06
-3.36945156690257e-05
-2.4795063495994e-05
-2.81107536660124e-05
-1.30088316526258e-05
-2.29827990657231e-05
-2.7006763801575e-05
-1.6994753955638e-05
9.7839760938157e-07
-2.61126558476567e-06
-3.08646499580916e-05
-3.85978007482211e-05
-2.49388077201853e-05
-3.31667623816973e-05
-1.26229399576595e-06
-9.23877929500175e-06
-3.41518122555866e-05
-1.86921649762828e-05
-4.20442660234849e-05
-1.74529780822774e-05
-2.511626055209e-05
-2.41718249526095e-05
-2.75439938443742e-06
-2.55967735286327e-05
-1.68749893158254e-05
-3.42456126891447e-05
-1.15195223992715e-05
-3.14546232453442e-05
-8.80926973865475e-06
-2.49547315808381e-05
-2.88551471104956e-05
-1.64845515152526e-05
-9.34502120012413e-06
-2.35733171458931e-05
-7.38433954356482e-06
-2.67194054682618e-05
-1.01913905483383e-05
-1.00064908913809e-05
-1.60934595648674e-05
-4.1555733919217e-05
-9.44187060454338e-06
-2.44082184250253e-05
-5.96965218740834e-06
-1.19633021678429e-05
-2.81221782231525e-05
-2.63720460403816e-05
-3.29073393695349e-05
-2.03250244622944e-05
-1.07730687121335e-05
-3.62329832770905e-05
-1.34890381131454e-05
-1.6121843000592e-05
-1.50061862922598e-05
-7.84068238414812e-06
-2.42803042706615e-05
-1.9102640882257e-05
-2.01702446571049e-05
-2.28382553652443e-05
-2.04365896252424e-05
-3.74301652594439e-05
-1.06077747360543e-05
-3.66437090608918e-05
-1.11573657530816e-05
-4.15294286731829e-05
-1.01043208503739e-05
-2.32722242433703e-05
-2.40985437342117e-05
-2.95540042504976e-05
-1.97424104578685e-05
-2.83480939284463e-05
-3.09568135550721e-05
-1.68531650271983e-05
-1.59067637287598e-05
-1.36657986362537e-05
-4.08199557623857e-05
-7.2444901640075e-07
-8.24378298033353e-06
-3.17436896594152e-05
-2.00990919365449e-05
-1.99714982339418e-06
-1.12358528527382e-05
-1.79317407527083e-05
-4.55264604152786e-06
-1.04335439262264e-05
-3.24642069385518e-05
-3.03280327009308e-05
-1.43858155762865e-05
-2.35141165239056e-05
-3.37537709604889e-05
7.99398893434096e-06
1.65083134070568e-05
-2.27495203300077e-05
5.92826353574731e-06
-1.12899870877775e-05
-2.30417686430958e-05
-1.82141606334403e-05
-1.0612870329645e-05
-2.32772460705836e-05
-5.18443363511502e-05
-3.57513049754427e-05
-3.22776593382477e-05
-3.3754699591087e-06
-2.54338046023326e-05
2.10436051415162e-06
-3.17754514934173e-05
-2.73397639812084e-05
-1.99138758433616e-05
-1.81428396930528e-05
-5.22083872819882e-06
-1.48973778504858e-05
-2.82000288631145e-05
-2.55015445651814e-05
-3.39778087978364e-05
-2.46492319580224e-05
1.16105678211715e-06
-6.45162231794962e-06
-3.85513259253508e-05
-7.0602771454435e-06
-2.3032130432003e-05
-4.368798016608e-05
-1.01909738819819e-05
8.4892855466886e-06
-4.38000473220899e-06
-3.0323850099115e-05
-2.49007677143264e-05
-7.7583181754011e-06
-2.18566417345029e-05
-4.54674505808542e-06
-2.78229610979623e-05
-2.34389082948397e-05
-3.69689272182795e-05
-2.15689291135034e-05
-4.0358625887711e-05
-4.07912196359617e-05
4.90631264271293e-06
8.00235065963736e-06
-1.50150837496903e-05
-1.6690763622925e-05
-2.53351936693686e-05
-4.67724676577025e-05
-3.24986306744163e-05
-2.62364231036959e-05
-2.01458756618242e-05
-1.34166763042683e-05
-1.68400901580824e-05
-1.74538888386473e-05
-2.12461440915503e-05
-2.17751532002613e-05
-3.38851216697061e-05
-1.19508593700301e-06
-2.4747991790963e-05
-2.05520467558025e-05
-2.06723439832112e-05
-3.29675865423512e-05
1.3039662426702e-05
-1.33316395590748e-06
-2.13631530806058e-05
-1.44080892926661e-05
-1.71364902953712e-05
-3.98169479011864e-05
-2.00490433272999e-05
-3.99207562072672e-06
-6.79586425730722e-06
-2.39968025898197e-05
-2.26602627441718e-05
-3.55852354361878e-05
-1.41295762441725e-05
-4.11923765414647e-05
-2.95627040218936e-05
-2.39418355051566e-05
-3.11565605582979e-05
-2.54364524503403e-05
-2.40562576645221e-05
-2.5407785349495e-05
-2.5640872786745e-05
-4.57315993489812e-05
-2.13073855292809e-05
-2.42099091429226e-05
-4.42606510660393e-05
-2.54258843644574e-05
-9.07924701989816e-06
-2.63380532732987e-05
8.72172128694315e-06
-8.7668940026398e-06
-2.73044169234253e-05
-3.4294766531249e-05
-1.45987896984821e-05
-1.1486599970236e-05
-3.23528271687123e-05
-2.68777434093813e-05
-3.07534339841463e-05
1.72288178138995e-06
-4.18256859438831e-05
-2.72974519913623e-05
-3.19169503742501e-05
-4.31766759840052e-06
-3.82464119114667e-06
-2.28115395700426e-05
-1.9985234748923e-06
4.63935085275115e-06
-1.75780339161354e-05
-1.19652260936757e-05
-1.32053618288113e-05
-2.31758464946886e-05
-1.03566942741567e-05
-1.4195765584069e-05
-2.69208278808588e-05
-1.43628675051839e-05
-3.23445276845787e-05
-1.21063047313485e-05
-1.9614812546656e-05
-5.212215585135e-06
-1.58012184626246e-05
-1.55313621115185e-05
-2.45461232039776e-05
-2.40967846524052e-05
-2.23566962399665e-05
-2.94421143630709e-05
-3.36882480637124e-06
-1.94460073000186e-05
-3.47358934516769e-05
-8.80742124002669e-06
-1.9088111551511e-05
-4.15018376553128e-05
-3.92007545706495e-05
-3.87261981365354e-05
-2.33106999464097e-05
-3.08673037360298e-05
-1.02918170335298e-05
-2.45118277047697e-06
-1.97111823351516e-05
-1.68912818185096e-05
-2.50237013323488e-05
-1.41912633168374e-05
-3.34026640776187e-05
-3.18854185944144e-05
-6.34773053641139e-06
-2.03397635231859e-05
-2.19868667976055e-05
-1.47707622695268e-05
-1.5634127154802e-05
-9.79575860146828e-06
-8.72580009299271e-06
-2.09229284471731e-05
-1.85803434558283e-05
-2.75628675627484e-05
-2.08577953835274e-05
-7.87237231137628e-06
-2.30331879739386e-05
-2.40454741970793e-05
-3.9589344073762e-05
-3.19934848441348e-05
-1.17304477035941e-05
-1.41920698160809e-05
-2.2115298762802e-05
-3.49312658928147e-05
-3.2505069545532e-05
-3.12723941173173e-05
-1.35616586182375e-05
-1.83176501781431e-05
-3.99484218292416e-06
-3.00061617565403e-05
-4.86248466937935e-05
-2.76965126760087e-06
-3.20663262899451e-05
-1.63270449304801e-05
-2.91843612338057e-05
-3.53309136769492e-05
-3.25778685479853e-05
-2.81259922829444e-05
-3.83824092307917e-05
-3.03532976005398e-05
-2.99422121420575e-05
-3.56582556686088e-05
-1.72605350499071e-05
-3.52260421623555e-05
-2.25058111855753e-05
-2.87277503848886e-05
-1.36271965068094e-05
-8.48458309840369e-06
-2.15208446995426e-05
-8.72410563494235e-06
-3.19058633724858e-05
-2.81375208956013e-05
-3.03244807840743e-05
-2.54983079545617e-05
-4.9946797179066e-06
2.78865003847566e-06
-1.28212245458525e-05
-2.59845764480079e-05
3.18598874777046e-06
-1.77992251090294e-05
1.28704834809905e-06
-4.34581285517498e-05
-4.54842646050828e-05
-1.23238821831107e-05
-1.55678764826956e-06
-1.77756933592791e-05
-2.66998739670564e-05
-2.5486778878919e-05
-3.51569504990593e-05
-2.29176831555614e-05
4.61134812370025e-06
-2.69907201080044e-05
-2.88494273439355e-05
-1.4320625526588e-05
-1.13373819005301e-05
-1.48071853219798e-05
-2.89885835975826e-05
-1.81435002039745e-05
-1.6568464394135e-05
-2.60956952486512e-05
-2.48137961725686e-05
1.42519245311852e-05
-2.05256498440137e-05
-1.76819084544062e-05
-1.46935310701678e-05
-3.50673297963619e-05
-1.4204247174851e-05
-2.92382755508793e-05
-2.9307513524222e-05
-3.43405266748573e-05
-3.48984917395263e-05
-4.55380904574916e-05
-2.11715359664375e-05
-2.53514240585458e-05
-4.13848618323002e-06
-2.36876746720553e-05
-1.95020552231416e-05
-3.73677144162376e-05
-2.27780895273381e-05
-1.94873081057186e-05
-2.03943142776078e-05
-2.10411213725783e-05
-2.87229314331556e-05
-9.30484315703368e-06
-3.09866190667751e-05
-3.12126512204151e-07
-2.72643166689432e-05
5.18758784493135e-07
-3.51333622438416e-05
-2.43661097342124e-05
-1.84725047590779e-05
-1.73486856204312e-05
-2.31540090540433e-05
-1.1899097090463e-05
-1.23931359035178e-05
-1.03936136208074e-05
-2.10836900910957e-05
-7.60142658288972e-06
-3.0967869133225e-05
-7.48553116031071e-06
-6.25543915294896e-06
-1.6659142912864e-05
-2.04329106504895e-05
-1.83695408880755e-05
-7.71916644079674e-06
-1.82458298505788e-05
-4.03363718221087e-06
-3.88579696309511e-05
-3.15926151861023e-05
-3.91731130765594e-05
-3.5438574346042e-06
-2.57574986754006e-05
-4.77024323588106e-05
-2.30003040677919e-05
-2.58265992348911e-05
-1.59555858801594e-05
-1.11467726890942e-05
-2.64413167472877e-05
-2.07016763286286e-05
1.03751532915732e-05
1.08428035965755e-07
-3.08187702808261e-05
-2.08919624521375e-05
-3.29471401039981e-05
-2.01507636160373e-05
-1.78024053704783e-05
-2.13151263981033e-06
-2.75246242344499e-05
-2.05946231002436e-05
-3.08864685572235e-05
-1.33335628474892e-06
-2.26715293327444e-05
-3.16786361279347e-05
-1.24376443174081e-05
-1.97879836800211e-05
-1.77874874558031e-05
-5.67616072581531e-05
-2.22170303827693e-05
-1.72662318565175e-05
-2.60353866115899e-05
-2.3329631153205e-05
-1.19093843121118e-05
-1.31502215712159e-05
-1.02634641490868e-06
-2.62395904213223e-05
1.8397616739895e-06
-3.43982833888151e-06
-1.98098401096763e-05
-1.28498669758683e-05
-3.29263741926655e-05
-1.74834021882247e-05
-2.31733970835047e-05
-2.63751029221001e-05
-2.19652877043542e-05
-2.83796624285049e-05
-2.28894475126216e-05
-2.83559985458463e-05
-1.97116918718291e-05
-1.85103609019431e-05
-1.03025860634489e-05
-3.82028149488795e-05
-1.52966053706438e-05
-6.95336359108702e-06
-2.15646718221831e-05
-6.97513835199379e-06
-1.72595631167938e-05
-1.98946948671575e-05
-1.64564904705654e-05
-3.07304752634556e-05
-2.85573676485256e-05
-1.50734897952293e-05
-2.64674743160927e-05
-2.45975016319173e-05
-3.04107421774581e-05
-4.47131914325983e-06
-5.75988250623843e-05
-1.71758771241172e-05
-1.85119579577414e-05
-1.00642820900227e-05
-1.3960237518436e-05
-9.55487838242031e-06
-2.23643582782204e-05
-5.45369739184381e-06
-1.54747932174692e-05
1.21107589017201e-05
-2.25095825310395e-05
-2.38230607990089e-05
-1.04275996296134e-05
-3.29339398923682e-06
-3.74305769644401e-06
-4.15557811334949e-06
-3.44451919119011e-05
-1.20610189860586e-05
-1.87927830790633e-05
-6.63351968309906e-06
-2.08509496961672e-05
-3.21312007344421e-05
-1.99519161954665e-05
-9.13739327484298e-06
-2.10110507999779e-05
-4.54892088829291e-06
-5.82107823115671e-06
-8.23024641165428e-06
-3.23423089867018e-05
-1.50161690753069e-05
-1.53595512168223e-05
-3.97273129198878e-05
-1.30204819387247e-05
-2.13947808461832e-05
-2.95940998265294e-05
-1.08899739963967e-05
5.81134252077146e-06
-3.42387424568895e-05
-2.46008086919814e-05
-1.57093309694916e-06
-1.11664696871048e-05
-3.47844677398348e-05
-1.20564842420589e-05
-2.28004682308851e-05
-1.52323844099219e-05
-2.36945241872677e-05
-1.12650807096509e-05
-1.83208174659106e-05
-3.20185988250536e-05
-2.16018816970708e-05
-2.79920002021688e-05
-2.8111604943816e-06
-8.22577146721552e-06
-1.56247104660384e-05
-2.35276169575059e-05
-2.08366255402691e-05
-2.20727752402175e-05
-3.32920800675088e-05
-3.30157092994462e-05
-1.42115772826417e-06
-3.14482124317987e-05
-1.40436434966541e-05
-2.39278039052486e-05
-4.5867709006635e-05
-2.03844837194419e-05
-3.57497739952126e-05
-3.11252807228634e-05
-3.32883242822435e-05
-2.84667790301861e-05
7.06991550903669e-06
-1.43344303664683e-05
-3.20496741413664e-05
-5.83499041126807e-06
-4.00278984684892e-05
-3.08237253968344e-05
-1.81442576659283e-05
-3.57908233112226e-05
-3.05426708693483e-05
-3.0691652173064e-05
-2.80467830852214e-05
-1.64248330863364e-05
-2.68622302504208e-05
-3.43187392003799e-05
3.14044948628368e-06
-1.59349118509975e-05
-6.7844204150222e-06
-1.45592416869827e-05
-2.00447512184548e-05
-1.72041053956175e-05
-1.69854563689181e-05
-2.57868455865853e-05
-4.5294987261244e-06
-2.80681279869331e-05
-2.81843712902363e-05
2.64532679993352e-07
-5.62816026342871e-06
-2.73400220780832e-05
-2.95667072482143e-05
-1.70846689855671e-05
-2.90408751928469e-05
-3.8365575986832e-05
-4.35507998047386e-05
-9.56060098755399e-06
-1.14753535299116e-05
5.8427029314298e-06
-2.47953367406748e-06
-7.01762069932155e-07
-6.75588709044444e-07
-1.59464618303478e-05
-4.54188565304372e-05
-1.89508235165739e-05
-3.04970790780465e-05
-3.98886767722921e-06
-3.34928435127692e-05
-1.37353736028017e-05
-3.7733353930286e-05
-5.66224149908347e-06
-3.91059361267821e-05
-3.9180189495114e-05
-1.98955744301209e-05
-3.17725719549546e-05
-1.03325361671607e-06
-2.37148492724877e-05
-9.46684355775754e-06
-3.20141594319996e-05
-1.98847855895354e-05
-1.86899546768957e-05
-3.05656084274192e-05
-2.55098135160313e-05
-2.02293596724277e-05
-2.0873936016816e-05
-4.47409496286419e-05
-1.29248472058631e-05
-1.60091899228186e-05
-2.77321740525615e-05
-8.32696286980921e-06
-1.1287679316393e-05
-2.39599559395731e-05
-1.79078303731704e-05
-4.27303420115139e-05
-1.09257858753559e-05
-1.48446722262612e-05
-3.41526025663893e-05
-2.0478294498626e-05
-2.4554858235711e-06
-3.63019593750021e-06
-1.51906007568284e-05
-2.80711894790017e-05
-2.18175440992198e-05
-1.1887772473492e-05
-4.1220218827986e-05
-3.74582040703644e-06
-1.15048366691285e-05
-1.38621921742997e-05
-1.76202501040883e-05
-4.45637411379487e-05
-2.55080075343948e-05
-2.80697181334029e-05
-3.11501147801465e-05
-2.158277680449e-05
-4.80360720483889e-06
-3.0486596462787e-05
-1.78790538605236e-05
-2.06085224459719e-05
-2.47358447998829e-05
-1.8490689503363e-05
-2.00630195443533e-05
-1.18241376741685e-06
-2.64176678065422e-05
-7.28804466583829e-06
-2.05317080178596e-05
-1.09997658462467e-05
-1.11054841552918e-05
-1.83248123466587e-05
-2.11012035969461e-05
-1.05393518505531e-05
-1.39891861810928e-05
-3.14455566060473e-05
-6.59894998146983e-07
-1.83007784262823e-05
-9.32685223415631e-06
-3.71092274156282e-05
-2.58267702877732e-05
-1.48679500391674e-05
1.62793674639181e-05
-1.1972036067189e-05
-5.01544045858506e-05
-2.53798315931055e-05
-3.08401176390527e-05
-1.68094648403248e-05
-1.75925332544093e-05
9.86937114809006e-06
-6.98377825704555e-06
-1.69088763287389e-05
-2.10711996011853e-05
-3.27943176600257e-05
-3.09565606802467e-05
-2.08852887192479e-06
-1.01845028767889e-05
-1.66375457003983e-05
-3.1272692576319e-05
-1.50153025642905e-05
-3.05657907977479e-05
-1.02951053058028e-05
-3.80950208794228e-05
-3.10280293877629e-05
-9.93193556146227e-06
2.12767317397389e-06
-1.21329760297349e-05
-2.06600364047521e-05
-2.79611720939036e-05
-1.12522668394425e-05
-1.75349509972998e-05
-1.51412552882505e-05
-1.06300113200955e-06
2.45241798837616e-06
-1.88693268310435e-05
-1.53684003325109e-06
-1.88968434961567e-05
-1.70569078294322e-05
-1.13372618694326e-05
-2.31633458076473e-05
-3.26361602265007e-05
-2.66239711188004e-05
-1.70654001659174e-05
-1.59785267472109e-05
-8.56090087813973e-06
-1.70637129416141e-05
-3.38334115819968e-05
-1.72582906027876e-05
-3.00316640629208e-06
-7.73764866018835e-06
-2.62977857937814e-05
-1.69614870526791e-05
-2.50472375677419e-05
-3.0185968115964e-05
-3.89083005864305e-05
-2.51342060821916e-05
-4.23115519722213e-05
-2.1016766500858e-05
-2.86548702126119e-05
-1.80966208377924e-05
-2.43513732660045e-05
-2.56970592321308e-06
-2.9608858400589e-05
-3.40664233995796e-05
-2.00454625219895e-05
-2.42451846051296e-05
-1.3735195141112e-05
-3.44296310618785e-05
-2.18892931370411e-05
-3.40080614938568e-05
-1.51069425805061e-05
-1.63882052285967e-05
-1.86379524342382e-05
-4.36558965791333e-05
-4.18979364630315e-05
-1.92706254991164e-05
2.63379498121806e-06
-1.13285078141811e-05
-5.05068254323161e-06
-7.34697919327835e-06
-2.81336165330899e-05
-3.08994998335655e-05
-3.87310118075373e-06
-2.09973009175958e-05
-1.92602092864218e-05
-4.67879880022993e-06
-3.00910169911274e-05
-1.86868495412065e-05
-8.34353890563984e-06
-2.2335132187114e-05
-3.4833628808041e-05
-1.64055359913639e-05
2.04630386137735e-06
-3.4489950083928e-05
-1.85068689534715e-05
-7.50715567545653e-06
-2.19228250808067e-05
-9.11730050511876e-06
-3.41301939108781e-05
-1.31176336951286e-05
-3.07371694405199e-05
-1.13154439810372e-05
-1.20046799142874e-05
-1.32582748136671e-05
-1.0280532035193e-05
-2.04309431933525e-05
-2.52695282516431e-05
-1.02912745220018e-05
-4.5335379522154e-05
-1.10451830883002e-05
-3.16111252424136e-05
-1.62778693248031e-05
-3.35975870625571e-05
-1.8338215069918e-05
-3.6563809427996e-05
-1.85274728075203e-05
-3.01888366093543e-05
-2.53238559760395e-05
-2.3211823697973e-05
-3.06957898366088e-05
-2.29270906468266e-05
-3.09403438077479e-05
6.69918340326841e-06
-1.9088732212659e-05
-9.74554890915111e-06
-1.79904233094429e-06
-2.33403949628367e-05
-1.83064336173027e-05
-1.66107170640433e-05
-1.43091194384665e-05
-1.88721317044537e-05
-7.44507277584668e-06
-3.16239794926516e-05
1.24238070583582e-05
-3.45017887669434e-05
-1.78792246391157e-05
-2.54701976309925e-06
-2.27940032928148e-05
-9.79992497537313e-08
-9.30820128180451e-06
-3.15661932398395e-05
-1.81486602669537e-05
-1.90277601685867e-05
-4.99477102724889e-06
-2.22997747918782e-05
-1.1679860385546e-05
-4.34927019522695e-05
-2.07554248959918e-05
-2.82344337624422e-05
-2.51638007411684e-05
-7.39326019488771e-06
-1.38329871581598e-05
-1.30905832662118e-05
-2.04476973122174e-05
-3.3223748212289e-05
-2.78599447572086e-05
-1.47164889313592e-05
-1.59589415547207e-05
9.68758996947195e-06
-1.65276903755506e-05
-2.39475644214492e-05
-3.21236650835059e-05
-1.50369680626768e-05
-2.12651216268858e-05
-1.97412647178774e-05
-1.55503068254541e-05
-2.17142505958217e-05
-3.55859415068126e-05
-4.15734775555555e-05
-1.47703604507279e-05
-6.09105155714701e-06
-2.4314253430684e-05
-3.51483075385616e-05
5.69791858095653e-06
-1.57343032291661e-05
-6.11743598186836e-06
-1.33191539374886e-05
-1.13722304893945e-05
-1.30801163576142e-05
-1.66658643053532e-05
-1.37640052335291e-05
-2.93089169113983e-05
-1.67932997705162e-07
1.37067715933475e-05
-2.21980412490782e-05
-2.51524247663101e-06
-1.50594138827995e-05
-3.11317634248595e-05
-2.22856546869594e-05
-4.57668598479342e-06
1.37394601793754e-06
1.86381962874695e-05
-2.30932703853752e-05
-2.31891240384287e-06
-2.64759992972836e-05
-1.23657902825823e-05
-2.21130042878837e-05
-2.25655943387162e-05
-1.01537323211304e-05
-1.37171259585438e-05
-3.66979122750584e-05
-2.37103522396515e-05
-3.84837753861756e-05
-2.62445131525535e-05
-1.39335101023836e-05
-3.97245666567911e-05
-1.2109609314743e-05
-1.05189959581377e-05
-2.13367377564217e-05
-2.41464600458101e-05
-7.17240505879214e-06
-3.65500886007313e-05
-1.47153148186255e-05
-3.65523435653268e-05
-2.85746881827531e-05
-3.35605718281372e-05
-8.9869816188267e-06
-4.61872262933705e-05
-2.80639780583293e-05
-3.50076855974289e-05
-3.26259463511463e-05
-3.17077309093115e-05
-1.03571022582522e-06
-3.21088070515682e-05
-2.61416987317068e-05
-2.82536877960117e-05
-1.39475937372486e-05
-2.30917206766995e-05
-2.01686032009155e-05
-1.70834097387097e-05
-2.16842184547147e-06
-1.21200260595593e-05
-2.99219372379248e-05
-3.02999513148076e-05
-3.87478989729933e-05
-4.93738647692891e-05
-6.46513720750158e-06
-2.07381618975649e-05
-1.53063203845298e-05
-1.58394203435168e-05
-3.07722131229045e-05
-2.42786471577409e-05
-2.8686158764069e-05
-4.53494330504383e-05
-3.13855631759037e-05
-3.28113122455691e-05
-2.73780793692768e-05
2.15697585819569e-06
-1.91105711685004e-05
-3.50430308855501e-05
-2.26030244611925e-05
-2.59260296365852e-05
-8.28016085716399e-06
-1.36951806858341e-05
-2.69041534126418e-05
-2.83936421081956e-05
-1.55086870724744e-05
-7.21531011881805e-06
-2.98742568554654e-05
-2.02480008931046e-05
-1.72727181732017e-05
-1.04474247401419e-06
-2.01129034449858e-05
-2.711313081084e-05
-3.8420063160536e-05
-7.08484997144698e-06
-1.08476022805305e-05
-2.02221062382293e-05
-1.30015862461028e-05
-3.38694266173206e-05
-2.03438942825651e-05
-2.34719726833667e-05
-1.27759369599011e-05
-1.24516287674011e-06
-9.78856595194935e-06
-3.02608667483828e-05
-2.6346648978837e-05
-4.56361969312895e-05
-3.12819943160276e-05
-2.53893850123003e-05
-3.04548456455994e-05
-2.39207037259201e-05
-1.08885490546735e-05
-1.68981266077291e-05
7.15256377350366e-06
-3.53111881918813e-05
-2.99311233778792e-05
-1.86622383448422e-05
-2.00423812483938e-05
-3.51895023223583e-05
-2.09251378603074e-05
-1.92825207420491e-05
-1.19988269260779e-05
-2.58292152691273e-05
-2.96016577457324e-05
-3.3040916787144e-05
-2.56228929283859e-05
-2.30770561426211e-05
-2.39164991597395e-05
-5.68408563445349e-09
-1.74351313170501e-05
9.32140671725747e-06
-2.44079277106552e-05
-8.78710491442415e-06
-3.8299441645174e-05
-1.96036791939562e-05
-1.68568568048222e-05
-2.58142700490066e-05
-2.64189740579126e-06
-3.96524897345065e-05
-1.67517818925271e-05
-2.25723293645112e-05
-3.3613876751202e-05
-2.44667261095709e-05
-7.01701029186704e-06
-1.57818483091746e-05
-2.24682137567257e-05
-4.88077126042981e-05
2.91797961972341e-07
-1.17099950492952e-05
-2.98161046001612e-05
-3.61403895741587e-05
-3.17632084035967e-05
-1.25623941602554e-05
-1.02104177250841e-05
-3.54620928638066e-05
-1.65754171500763e-05
-2.20753032232803e-05
-2.24929068346191e-05
-2.02108889640502e-06
-1.91737631051661e-05
-4.25867978714183e-05
-7.97212010822078e-06
-1.48231582212763e-05
-8.58849052473106e-06
-3.32132123720574e-05
-3.15455685684597e-05
-1.77914813802296e-05
-1.35097211322926e-05
-3.72769902295818e-06
-1.06021048396722e-05
-1.402738990638e-05
-1.83362032141943e-05
2.66779686928749e-06
-1.51899476649901e-05
-1.31621613568737e-05
-2.83218875444423e-05
-1.33735613838207e-05
-3.02659122417148e-05
-4.29585265569619e-05
-1.87956243965637e-05
-1.59884514608314e-06
-3.7030602029583e-05
-1.83720632458308e-05
-2.19102406070944e-05
-2.66018452152919e-05
-1.50181597156001e-05
-2.82218365711422e-05
-2.49879214193312e-06
-1.2776612416009e-05
-2.89464457269724e-05
-4.55774910922967e-06
-8.47444342578876e-06
-1.01442145280414e-05
-2.43801415508092e-05
-3.48959400984786e-05
-1.8240705804459e-05
-1.80716933819463e-05
-4.57798065718512e-05
2.02711349219086e-06
-2.35531094154567e-05
-2.82742678918206e-05
-5.77367609420688e-05
-3.15913513546379e-05
-2.41628981244233e-05
3.17478349554046e-06
-4.44426010901931e-05
-2.66868754145311e-05
-2.37152169731415e-05
-1.76277626965104e-05
-2.74157559595449e-05
-2.20852508473779e-05
-3.022887432672e-05
-3.77257447168027e-05
-5.3442431875888e-05
-1.60497482986883e-05
-2.50050806176866e-05
-3.05228996240603e-05
-3.18855671881714e-05
-8.70490263374764e-06
-5.7286816380043e-06
-5.45404503428036e-07
-3.30377239164718e-05
-3.54849203967349e-05
-2.9174099694882e-05
-6.91250683242204e-06
-1.8348754175717e-05
-2.158658059856e-05
-1.39208744728843e-05
-2.05103861238427e-05
-4.19462064984829e-05
-6.50355405982342e-06
-1.11356230879536e-05
-1.72696857630078e-05
-2.01582402819016e-05
-2.70051087721618e-05
-3.87048551396851e-05
-3.70244460020829e-06
-5.06700190275635e-06
-2.82430994820392e-05
-4.98844206559883e-06
-2.08336127547791e-05
-3.09829443781084e-05
-3.14126337406412e-05
-1.88119075241455e-05
-7.44494362725491e-06
-2.34869513864542e-05
-1.27912267521951e-05
-2.05882284096942e-05
-4.20128607110412e-05
-1.61988549687278e-05
-1.00604869039726e-05
-2.07508273273423e-05
-4.00233298257662e-05
-2.69649967858983e-05
-1.19487937554698e-05
-3.0530406406208e-05
-1.41422923135602e-05
-2.44462883667824e-05
-2.30313578445705e-05
-1.70358131954058e-05
-4.38076015686092e-05
-2.31321102249002e-05
-4.58736134495483e-05
9.00789421492976e-07
-1.30820387050562e-05
-1.9034461540496e-05
-3.75025030191104e-06
-1.47813359689737e-05
-2.18507297056318e-05
-2.30655034304126e-05
1.10448331066176e-06
-2.05512932216411e-05
-2.75147611352927e-05
2.20748699642791e-06
-1.48003894737929e-05
-4.18287536043425e-06
3.95364185385386e-07
-2.40903495023211e-05
-3.25286623472205e-05
-2.78562256167335e-05
-2.72043373975139e-05
-1.9428647061607e-05
-1.72041728824058e-05
-3.13426638005956e-05
1.93541479388384e-06
-4.46910824505462e-05
-2.19557020128405e-05
1.20678080484863e-05
-2.43417495953813e-05
-2.7212133910052e-05
-2.31265251857123e-05
-2.89283159479488e-05
-2.54379815944737e-05
-4.314639282461e-06
-3.33117283797393e-05
-3.88184628321809e-05
-3.36874243028891e-05
-3.23888177304569e-05
-1.23508830335261e-05
-3.99483556623785e-05
-1.87907580805379e-05
-2.18680173540825e-06
-1.91653543956685e-05
-2.20726326172343e-05
-2.74867886597911e-05
-1.66555535765593e-05
-1.58524587470536e-05
-1.214445795006e-05
-2.03699721644016e-05
-2.78987951361129e-05
1.71164829210293e-06
2.02193396953891e-06
-1.28615255116361e-05
-1.73408418739783e-05
-3.99089738951558e-05
-4.4530357246115e-06
-3.02662811098288e-05
-1.9509418123147e-05
-2.53322263461613e-05
-1.26014881477994e-05
-1.12103632739652e-05
-2.48567488258649e-05
-2.69358561520772e-05
-7.37399551970927e-06
-1.78370917987688e-05
-1.21856393222222e-05
-1.07590549879148e-05
-3.07984926293019e-05
-2.03380245500018e-05
-3.87463317897737e-05
-2.4457929958604e-05
-4.22410512650819e-06
-2.29327790101788e-05
-3.09754659639786e-05
-3.51856538988169e-05
-2.16260998262363e-05
-1.87631076115512e-05
-8.9875057077078e-06
-4.29901891098825e-05
-1.83818682213746e-05
-1.09907185470371e-05
-1.00897772235104e-05
-4.02089740568065e-06
-3.70632705096168e-05
-5.2591774864271e-06
-2.01138083739516e-05
-1.43106631463385e-05
-1.57301860461976e-05
-2.68649214415175e-05
-2.81182499189537e-05
-7.88255077718534e-06
-1.14982987335188e-05
-3.68726489780978e-05
-9.0594446359315e-06
-3.18060101066134e-05
-2.12541339823931e-05
-5.84266790628622e-06
-1.60215152414018e-05
1.37033370565818e-06
-4.03019934518421e-05
-3.94224569988162e-05
-5.46443898013464e-06
-1.65593077799262e-05
-2.78560988565597e-05
-2.47939918374629e-05
-2.73265829429324e-05
-1.75049444661793e-05
-1.33648530041181e-05
-2.6872194903948e-05
4.06625262372829e-06
-2.70060027947283e-05
-7.45524446002486e-06
-4.05389055092174e-05
-1.52495040757978e-05
-3.63308043984684e-05
-7.99894952247292e-06
-6.8187488319177e-06
-3.14596315740136e-05
-9.63013137658262e-06
-1.13083471081433e-05
2.66975866695975e-06
-1.77042980722375e-05
-4.24373856642833e-05
8.10630783894932e-06
5.33303990116733e-06
-2.0053201560152e-05
-2.2369923629933e-06
-7.92056855005356e-06
-4.26668700735981e-05
-3.92640132880663e-05
-3.53583781960296e-05
-3.79782257872055e-05
-1.94237383074586e-05
-2.26413166007117e-05
-2.03893402012282e-05
-1.36702124816426e-05
-4.24781486613759e-05
-2.71964948745074e-06
-2.36782493718114e-05
-4.15913403048513e-05
-2.24978327928478e-05
-2.62394623435947e-05
-2.45492675023456e-05
-3.32041458220316e-05
-3.44007332970199e-05
-2.62246049700342e-05
-2.99396587419336e-05
-2.6850963878928e-05
-2.33959551034163e-05
-3.26637082531569e-05
-3.290036648901e-05
-9.54015874037049e-06
-1.63104125661767e-05
-1.85266304330569e-05
-2.92757912914251e-05
-1.5682518322896e-05
-1.90767685139255e-05
-2.83857757378383e-05
-1.30733965641667e-05
-1.74010687438317e-05
-1.04275983205841e-05
-1.06037782711426e-05
-1.80079857472998e-05
-2.47695981076677e-05
-2.42760214535809e-05
-2.7258728114492e-05
-2.33924702116708e-05
-1.71741948273259e-05
-1.84224962818891e-05
-2.99658711917416e-05
-4.04081966694361e-06
-4.59453512861875e-05
-1.17333543454499e-05
-1.56180007621869e-05
6.48092595657436e-06
-4.02962075733081e-06
-1.71187925814226e-06
-3.3030941118403e-05
-1.7574164924454e-05
-1.31778537620321e-05
-2.57810749156151e-05
-1.2302073981004e-05
-1.87154630380338e-05
-3.69912505632401e-05
-4.00803943981406e-05
-1.60654256488995e-05
-2.73233630890042e-05
-1.01226896000207e-05
-3.42624185492606e-05
-2.9612695036399e-05
-1.13038351053962e-05
-2.75166272658293e-05
-1.07038060047185e-05
-7.5915797626601e-06
-1.83660547611061e-05
-2.00393711825716e-05
-8.82743254312573e-06
-4.95100618820956e-06
-2.37439062208641e-06
-2.06707244928211e-05
-3.4010606318397e-05
-2.54989075853212e-05
5.13196262140205e-06
-3.23805051524308e-05
-5.71880002637703e-06
-2.01512702462287e-05
-1.44013235923639e-05
-1.6048085314614e-05
-2.53794508941107e-05
-2.14835343382424e-05
-1.36862696131546e-05
-2.44988233631719e-05
-2.67966120984741e-05
-2.60090463851998e-05
-4.1725030349451e-06
-1.26975650627117e-06
5.95951586521325e-06
-1.87268936191455e-05
-2.70975085819455e-05
-3.2086586661994e-06
-2.61994081386601e-05
-2.78102423340085e-05
-8.51524532755083e-06
-9.77592495321583e-06
-7.72638478353055e-06
-1.27856031351222e-05
-1.74095301860068e-05
-1.56932980410243e-05
-1.57270277814016e-05
-1.66746082268933e-05
-3.26089282011628e-05
-1.87724478345511e-05
-6.76340838550163e-07
-2.49942372041099e-05
1.37514117913666e-07
-4.16066381223222e-05
2.08590292589499e-07
-1.96435095169785e-05
-3.55930051879957e-05
-2.24739667253783e-05
-3.24435391547793e-05
-1.5999656282106e-05
-3.21895630771596e-05
-5.60116970189924e-05
-1.12489905111682e-05
-2.34235633782259e-05
-1.92406506219742e-05
-4.12356694997623e-06
-3.05049415245963e-05
-3.22249386474154e-05
-2.85139178759893e-05
-1.60054886214358e-05
-1.33509058289784e-05
-3.16028054307474e-05
-2.76705098561064e-05
-2.86497556951983e-05
-9.2257924470275e-06
-1.45020313746472e-05
-2.06323378557652e-05
-4.1002763376101e-07
-2.34127669023938e-05
-3.0764148311068e-05
-3.51511729099562e-05
-1.52158031422239e-05
-2.45919732082633e-05
-2.49874144170659e-05
-6.63088991352153e-06
-3.86410201125732e-05
-1.58467682167332e-05
-1.26163451942174e-05
-3.77164178215395e-05
-5.58505327069875e-06
-3.47476808908201e-05
-2.4862448194181e-05
-2.22384715398081e-05
-1.87234008087276e-05
-1.07336039029219e-05
1.23098202278519e-07
-2.0611601136628e-05
-1.77961507242105e-05
-2.76218582007478e-05
-1.13046384738726e-05
-7.05813899378046e-06
-3.53072083871791e-05
-3.50581347575658e-06
-1.27229052400333e-05
-1.95998064531105e-05
-1.18394897841779e-05
-2.22440572436633e-05
-1.55365120896415e-05
-2.04022911512917e-05
-1.27089478335359e-05
-1.03691699368384e-05
-3.26824633883808e-05
-1.26805383899218e-05
-8.96167200551673e-06
-2.99131551115459e-05
-2.04585541703473e-05
-2.89832443802211e-05
-1.1618862205409e-05
-3.38468021656445e-05
-2.35175894495809e-05
-2.11260132484444e-05
-3.57596137359496e-05
-1.17766399272022e-05
-1.6318918810089e-05
-1.51602081072544e-05
-3.56182450680505e-05
-2.7056009755675e-05
-3.50549219428611e-06
2.05647820668713e-06
-2.0909500723617e-05
-1.93000260750109e-05
-2.02546025335452e-05
-4.25693536453399e-05
-2.3843772635703e-05
-2.09088541020506e-05
-2.96473112132382e-05
-2.5561844742562e-05
-3.14395024411196e-05
-1.88853551780669e-05
-1.77171085490038e-05
-3.22061031573573e-05
-1.03848904205776e-05
-2.2945265303207e-05
-1.01635659610481e-05
-3.34234259924822e-05
-2.5896190053251e-05
-1.98211730213517e-05
-2.24843454886915e-05
-2.03450996644273e-06
-4.08810657556344e-05
-2.80603158587931e-05
-1.6202965961896e-05
-2.96765337481729e-05
-9.28311401077809e-06
-1.83790534625876e-05
-1.79498936079366e-06
-2.97094650794262e-05
-4.37621534025368e-05
-2.38067036966911e-05
-2.27105211550734e-05
-1.94702346563424e-05
-1.78743132385939e-05
-2.2630732588997e-05
-3.20073638940892e-05
-2.66583476108711e-05
-1.87538695329245e-05
6.75241320379267e-07
-2.94281776087728e-05
-2.92280040989838e-05
-3.00495563653473e-05
-1.90446235893294e-05
-9.55831179019565e-06
-2.56759470287137e-05
-3.06467786991441e-07
-3.02520960131878e-05
-1.51643613468407e-05
-9.3330391547634e-06
-3.5820206332692e-05
-1.69247905721847e-05
-1.04469616391687e-05
-1.54050505652013e-05
-1.22085368703188e-05
-3.00762525714898e-05
-2.14132402041718e-05
-3.20580784871847e-05
-2.36267629692439e-05
-5.03627225540678e-05
-3.47891659856391e-05
-2.03159257103026e-05
-3.34449671666865e-05
-6.76678203233026e-06
-9.36573422531476e-06
-2.22695235116446e-05
-6.50249485193463e-06
-1.96052225801452e-05
-2.29681772735389e-05
-1.08498562210844e-05
-2.0491651032533e-05
-1.30819426174638e-05
-2.92550906128168e-05
-3.48369558982951e-05
-2.41171307310899e-05
-2.67702358758378e-05
1.6878937643675e-07
-1.09718504796611e-05
-1.66769373514506e-05
-2.063106343507e-05
-2.1389501630445e-05
-3.13822031845959e-05
1.56011846009114e-05
-3.06546319648659e-05
-6.3991314052313e-06
-5.35276465026183e-05
-1.87657964926835e-05
-3.75564474693785e-05
-1.60340531870217e-06
8.99914368887886e-07
-1.42934256798404e-05
-2.35811627990498e-05
-1.85612271582373e-05
-2.40420254075698e-05
-2.48985443687633e-05
5.87537436987767e-06
-1.1947219267849e-05
-5.0227050634725e-06
-8.43978817655989e-06
-1.80839638402491e-05
-2.20783051977993e-05
-4.94956173151336e-05
-4.18014885975964e-05
-1.36419641085844e-05
-8.86810331341241e-07
-2.05902534191194e-05
-2.4906703727284e-05
-1.43071564023612e-05
-2.29006731976914e-05
-1.74319153467034e-05
-3.73848355248564e-05
-1.30364279618958e-05
-5.53029951231075e-06
-4.00243570983448e-05
-3.51550033400225e-06
-2.21714029407246e-05
-1.20563188166573e-05
-2.92726037010789e-05
-3.03779343240759e-05
-2.72717773769604e-05
-1.86056935025328e-05
-2.20506257290414e-05
-2.95271102374123e-05
-2.16320188656552e-05
-2.9169194933691e-05
-3.12715948217497e-05
-3.19544376115611e-05
-1.7677089270949e-05
-3.18793523713159e-05
-2.04360541630572e-05
-9.98634205179525e-06
-2.89689234026734e-05
-1.79991280084628e-05
-2.23371695760827e-05
-2.7443036435926e-05
-4.5694789412991e-06
-2.53881992314298e-05
-4.71067780372766e-06
-4.87377833596706e-05
-3.93506026575409e-06
-3.94674696888155e-05
-9.83652122389124e-06
-2.1762272604614e-05
-5.03547990982658e-06
-1.91108642021854e-05
-3.26344474311743e-05
-1.71751950349882e-05
-2.83227802913623e-05
-1.58375737981022e-05
-9.32490339990629e-06
-1.22522494310721e-05
-3.93330544935669e-05
-2.08283897678503e-05
-1.96471359293026e-05
-1.02292011071834e-05
-4.88234389385228e-05
-5.76774077651578e-06
-2.88350130783789e-05
-2.30339659724011e-05
-1.52974400495542e-05
-1.18480327393862e-05
-1.38034442382035e-05
-1.25063678604641e-05
-3.55236725062878e-05
-9.52372999726358e-06
-2.47304038664415e-05
-3.38506464264195e-05
-3.06082958124456e-05
-3.90974379911216e-05
-2.28030823173211e-05
-2.88264757133581e-05
-1.67380221162734e-05
-1.80931281399508e-05
-2.96449035863452e-05
-2.52846204835681e-05
-3.34449436825705e-05
-9.48456118238258e-06
-3.19429967388421e-05
-9.45604972333124e-06
-1.03393797690031e-05
-2.62266426231005e-05
1.88692332384824e-07
-1.63309679336832e-05
-1.13307397170443e-05
-1.1906952420932e-05
-5.89026124218238e-06
-1.97857480789258e-05
-2.41165884723085e-05
-1.60948515119744e-05
-1.04790067664956e-05
-2.14202155000495e-05
-3.77517095719607e-06
-9.52065920812432e-06
-4.43780987725926e-05
-3.0707172753089e-05
-2.3719003573896e-05
-3.03281325470444e-06
-4.03445205159573e-05
-3.4884768025331e-05
-3.34389228879883e-05
-1.94730764816682e-05
-2.4628198977211e-05
-2.3919355818823e-05
-2.70194288444539e-05
1.23554917881075e-05
-3.02143709817046e-05
-1.81331454759242e-05
-2.64894670071407e-05
-3.3957446424349e-05
-1.20785576594981e-05
-5.44477599583105e-06
-1.72919211384652e-05
-2.47989344550921e-05
-2.31003355513012e-05
-3.33431733934114e-05
-1.74481615856567e-05
-3.76221101501255e-05
-4.04194711727833e-05
-1.05532098877336e-05
-1.20798999840291e-07
1.37625280357937e-06
-1.1990504066674e-05
-1.33741512734773e-05
-4.21527438437127e-05
-2.33832256414991e-05
-1.01065732045171e-05
-1.43622118323553e-05
-2.58753615590073e-05
-9.32028156939408e-06
-3.41121763268953e-05
-4.16186241483596e-05
-4.20538545176692e-06
-3.16145927674662e-05
-1.9922439433492e-05
-1.98617565882224e-05
-2.62983896066083e-05
-2.6269599098603e-05
-8.62647934642371e-06
-2.55414879457295e-05
-2.09828208232061e-05
-3.29155999913377e-05
-5.98120440028892e-06
-8.65258119980015e-06
-3.51573417273908e-06
-3.1518548662541e-05
-2.97587445072671e-05
7.2791932788292e-06
-1.04522001066351e-06
-2.38360935271693e-05
-1.0555995526609e-05
-2.48740431874429e-05
-9.82421294812428e-06
-2.44784854650198e-05
-2.42115402115101e-05
-3.30109506704118e-05
-4.15619697526468e-05
-2.31254121798906e-05
7.65998335352474e-07
-8.18897638495269e-06
-1.81964907458866e-05
-9.45826280916484e-06
-1.68020283410696e-05
-2.39216661703917e-05
-2.43200970105216e-05
-1.30275754701172e-05
-1.27101092475236e-05
-3.76629267779264e-05
-2.38261186071738e-05
-5.32113054958528e-06
-1.8964317887837e-05
-3.8003419125723e-05
-2.85122128635178e-06
-2.29602333160217e-05
-2.49427729016346e-05
-2.09005521932795e-05
-2.74782088496777e-05
-3.36512007116411e-05
-2.09771331698984e-05
-3.27218604672683e-05
-2.3258570681911e-05
-2.24434251939683e-05
3.4991723811656e-06
-3.32337980792408e-06
-3.09041466886607e-05
-5.07710465268709e-06
-3.06043303019068e-05
-1.89415910799299e-05
-2.49090087090443e-05
-3.04225094391225e-05
-1.50178311566942e-05
-1.93296076393501e-06
-2.08979009026802e-05
1.51998887707375e-06
-4.67839426580769e-06
-2.53070919136585e-05
-7.33104821348905e-06
-2.42500146897072e-05
-1.48961714083392e-05
-1.92648113993192e-05
-4.3553124198581e-05
-1.63827427541318e-05
-2.59642734890291e-05
-1.76483212414524e-05
-2.1323563862201e-05
-2.64792224350417e-05
-1.60518741059063e-05
-3.79570295418771e-05
-3.76773109202311e-05
-3.53482504662966e-05
-1.80106363037638e-05
-9.45813154914358e-06
-2.6598754947235e-05
-2.46456774081201e-05
-1.5327286611702e-05
-2.81080512380423e-05
-2.46739611049577e-05
-2.40204275030052e-05
4.21670897424487e-07
-2.34701324172909e-05
-1.23012098362166e-05
-2.33491994363393e-05
-3.79477429829835e-05
-4.04319934670246e-06
-2.36881146753415e-05
-3.84480585325336e-06
-1.1842611679033e-05
-6.923927687963e-06
-7.53354246075977e-06
-2.33806901086025e-05
-2.27279737601685e-05
-2.29348523809829e-05
-1.78686199529727e-05
-2.50755836632717e-05
-3.31867396727804e-05
-1.43094649919614e-05
-3.69384036755707e-05
-4.15548124981827e-05
-2.86694826047029e-05
-2.14407615064437e-06
-1.45608920843899e-05
-2.50183272894615e-05
-1.5257831554151e-05
-1.89644774868899e-05
-1.4220825240621e-05
-1.07230221763872e-05
-2.32877081980046e-05
-1.16597654424411e-06
-7.02860255046125e-06
-2.53598690014807e-05
-3.0777719704513e-05
-1.18713951918173e-05
-2.94223032809928e-05
-3.63581381384597e-05
-1.40775004117718e-05
-7.38227827910446e-06
-1.34047837682373e-05
-1.3733090790251e-05
-3.25425073075333e-05
-3.55871301268091e-05
-1.81542666220635e-05
-3.61059678576745e-05
-4.14250658684583e-05
-9.92567780118984e-06
-3.5564225681411e-05
-1.020693050839e-05
-1.60110288002845e-05
-2.94989426916375e-05
-1.01559412032495e-05
-6.10514784603883e-06
-4.3782506934267e-05
-2.10473122689097e-05
-1.703136772071e-05
-8.17505369629995e-06
-2.39292098886565e-05
3.21146347419922e-06
-1.99646446504415e-05
-3.56497761609053e-05
8.52720079844938e-06
-1.53090221413495e-05
-3.17077836450823e-05
-1.32126622521837e-05
-1.14945600304163e-05
-9.54766258811313e-06
-2.27970329022717e-05
-2.40487670226042e-05
-1.45030775960654e-05
4.22165383998036e-06
-4.19709621564065e-05
-1.67385600794273e-05
-1.73595937420047e-05
-2.75107966491431e-05
-2.22363976851332e-05
-1.41642917738244e-05
-1.88746054677404e-05
-3.37409292073374e-05
-2.73213528426733e-05
-3.09228298445727e-05
-3.07518353919037e-05
-2.07938235619622e-05
-5.89550700568937e-06
-2.5947366237247e-05
-2.12336918296146e-05
-3.19618409161379e-05
1.58687849093622e-06
-2.17094453576733e-05
9.45340046863669e-07
-9.03270567364422e-06
-2.5015662737466e-05
-5.17049067918055e-06
-1.46669041283275e-05
-1.81831267735719e-05
-1.80277328233062e-05
-1.81105300491623e-05
-2.71689803209331e-05
-4.89004710380294e-06
-5.2049696056624e-06
-5.42607755420804e-07
-3.64216581902804e-05
-2.87785339382839e-05
-2.28871935353195e-05
-3.25206164365579e-05
-2.53513287290115e-05
-7.53129484353227e-07
-3.99364132037112e-05
-1.91857091500636e-05
-3.60820936325608e-05
-2.22642407820615e-05
-1.87006155185096e-05
-1.72886505144301e-05
-2.41222287620651e-05
-2.50010728835454e-05
-2.49363704982387e-05
-4.06967827670776e-05
-2.15770513340123e-05
-8.4173584054732e-06
-3.21487366622393e-05
-3.77069269261289e-06
-2.33597466783524e-05
-4.31311776291796e-05
-9.10308697459779e-06
-2.79270152113815e-05
-3.10374897793348e-05
-3.58534525651148e-05
-1.40368543557549e-05
-9.36149620229942e-06
-2.62414007330445e-05
-3.07453544766491e-05
-2.32424200379121e-05
-1.39975634491145e-05
-1.87251930187022e-05
-2.72219220734749e-05
-1.16121354766206e-06
-1.62836718986418e-05
-2.52378799919177e-05
-2.51415347983367e-05
-4.71563755990681e-05
-1.55826079801358e-05
-2.59426044080784e-05
-2.671358970537e-05
-1.51165943033932e-05
-4.92287307510678e-05
-1.28115940478588e-05
-3.38927107668005e-05
-1.1406989637205e-05
-2.57749834240165e-05
-1.86940343168428e-05
-1.07648297583696e-05
-1.13158456979731e-05
-1.66311468740074e-06
-3.50706887112875e-05
-3.28128347072266e-05
-1.96437438165751e-05
-2.85574607002526e-06
-3.10883221740998e-05
-1.67385166542385e-06
-1.08027918310607e-05
-2.39080749100284e-05
-1.78081562272485e-05
-1.72428041400803e-05
-1.34812180533467e-05
-1.83803298392514e-05
-4.52388457751011e-05
-1.20272986277292e-05
-2.33923600739181e-05
-8.69299935006835e-06
-5.81624619015078e-06
-1.02582520884628e-05
-2.53076621504889e-05
-2.28257150246342e-05
-1.89558474797898e-05
-2.08056326098792e-05
-3.95429205535176e-05
-3.51186722988629e-05
-3.21622864058871e-05
-2.46164109588485e-05
-1.16427278923748e-06
-4.24291609190773e-05
7.23107066099509e-07
-2.84526377764604e-05
-2.51057134937805e-05
-9.38236591920554e-06
-2.46187517137656e-05
-2.46235180894045e-05
-2.30028792473778e-05
-9.31790548324617e-06
1.43006255416756e-05
-3.10857257320887e-05
-1.41505592371113e-05
-1.41937062259807e-05
-3.40989823280848e-05
-2.44197487630968e-05
-2.4740952993459e-05
-1.74960358540933e-07
-9.57019489778479e-06
-3.69020556569621e-05
-9.25110417328825e-06
-1.93716460383762e-05
-2.91650009473235e-05
-2.56645220852581e-06
-3.68460341848174e-05
-7.6467222908683e-06
-2.74524685958695e-05
3.08071458587777e-06
-1.57244442698045e-05
-2.20841413358778e-05
-2.32586351278082e-05
-5.99143903773333e-07
-3.28779598651521e-05
-2.60684663454746e-05
-1.51992030290988e-05
-2.74345746871666e-05
-5.03585179806904e-05
-1.9261776118499e-05
-2.29192805665738e-05
-2.40092083182585e-05
-2.20474137013106e-05
-2.16197167005323e-05
-5.41747436384335e-06
-2.43814566919898e-05
-2.1613781522493e-05
-1.3990305295739e-05
-1.1598835727099e-05
-1.62429597987625e-05
-1.38211639460306e-05
-1.92068399447281e-05
-3.65543429684179e-05
-1.40815019355243e-05
-3.58340923484418e-05
-8.15988849187069e-06
-5.00206594245343e-05
-3.44398407785242e-05
-9.3907709612334e-06
-2.34855269808773e-05
-2.89268531417775e-05
-2.46284800489342e-05
-1.75117890859077e-05
-1.74335220404792e-06
-1.31693289105848e-05
-1.04039177603337e-05
-1.27929676648704e-05
-1.53892752382376e-05
-3.42960543377439e-05
-2.44384560985597e-05
-1.05804458263336e-05
-2.05128238185162e-05
-3.12362806863564e-05
-3.21201817053455e-05
-1.16069184965943e-05
-2.51922525366133e-05
-1.62642531448954e-05
-5.80494323026324e-06
-4.23127358273088e-05
-2.92648379888179e-05
3.79586781173837e-06
-3.01771211856282e-05
-1.92785949472095e-05
-2.51313811787371e-05
-2.15485570279095e-05
-7.60084215576421e-06
-6.98291342311693e-06
-1.08448216259027e-05
-9.27662797573563e-06
-7.0279583966614e-06
5.90368723510927e-06
-2.29585132888976e-05
-1.53861275518307e-05
-2.53881817329088e-05
-1.55249123360411e-06
-1.21300421502617e-05
-2.75441816549068e-05
-1.16428330946279e-05
-1.85642654458661e-05
-9.81283679476745e-06
-2.62935562207207e-05
-1.53940661261225e-05
-2.68942815957103e-05
-1.20989684078561e-05
-2.45333918052434e-05
-1.67429703966639e-05
-5.29160223500792e-05
-1.79892246384074e-05
-8.90755990909352e-06
-2.8345792786287e-05
-9.49918614749342e-06
-1.7849660244312e-05
-3.47292080044394e-05
-2.22027358519736e-05
-4.95786811851857e-05
-1.49985141834003e-05
-7.68117666652301e-06
-2.87552810667072e-05
-2.74894810275085e-05
-1.12953387413301e-05
-2.66914506334544e-05
-2.69037288690541e-05
-5.10165153266454e-05
-4.02466872845608e-05
-2.1064323627247e-05
-3.35068709501032e-05
-3.09020122830718e-05
-4.59119849715821e-05
-2.0251510266094e-05
-2.65337872505082e-05
-1.25272120617313e-05
-1.78925174829767e-05
1.35390048709872e-05
-2.84535411640657e-05
-2.97873166641211e-05
-2.89352320196726e-05
-3.16969533055184e-05
-4.45839226118997e-05
-2.7879332649415e-05
-3.08743276768547e-05
-2.36814626419876e-05
-3.14575392789552e-05
-1.94569273656392e-05
-1.78735332446865e-05
-2.1927816612356e-05
-1.82173979893602e-05
-4.23023527270864e-06
-2.10213287403687e-05
-1.59702129212695e-05
1.07991649714877e-05
-2.25104124264767e-05
-4.33002543194388e-05
-2.92708470850825e-05
-1.81918412260578e-05
-2.12330782680684e-05
-1.30419469309638e-05
-2.53375219139301e-05
-2.56686905197202e-05
3.52637170201314e-06
-4.00558653304062e-05
-3.74348704696908e-05
-3.78488403492925e-05
-2.01150628263356e-06
-1.37301091164478e-05
-2.52178183539768e-05
-2.94994930137105e-05
-1.18001589285291e-05
-1.7505218729395e-05
-9.844678192101e-06
-2.99566752220466e-05
-2.76344457930587e-05
-1.52587866527158e-05
-1.61284709373289e-05
-8.84524773048692e-06
-2.26018502207958e-05
-1.91459297162497e-05
-2.00932682187191e-05
-2.18561687281874e-05
-2.86964485630188e-05
-2.23902484539914e-05
-4.74586334697081e-05
-2.20297111990212e-05
4.16306773084364e-06
-1.37184097461529e-05
-5.63389014816917e-05
-3.4541589390647e-05
-2.530889258503e-05
-4.29913985898818e-05
-2.94487520167067e-05
-1.64757020001923e-05
-7.77736614698816e-06
-3.26926243197288e-05
-1.97302760743462e-05
-5.05641282277733e-05
-3.28596807122757e-05
-4.74834648034244e-05
-3.22074390399769e-05
-2.60663958803952e-05
-1.00344353540559e-05
-1.24682842641426e-05
-2.60760583118196e-05
-1.53492610455804e-05
-3.09830224266567e-05
-1.1297315762152e-05
-3.02513656912942e-05
-6.25883690971486e-06
-1.6998457544056e-05
-3.78987340716196e-05
-3.0902820520884e-05
-1.78480110971929e-05
-2.81424782354293e-05
-2.64400584598215e-05
-4.40766593701973e-05
-1.63161350612265e-05
-3.63097692424125e-05
-2.32766231143382e-05
-3.19103281160054e-05
-2.46633166210733e-05
-1.11291186551998e-05
-2.88501661694049e-05
-3.79074338272084e-05
-2.58626087470042e-05
-1.06010559615335e-05
-2.60922777005909e-05
-3.61097631874658e-05
-2.24169381609712e-06
-8.1559832248845e-06
-2.46053883408736e-05
-3.09922856499252e-05
-3.24002870761183e-05
-1.46027172354374e-05
-1.778370465244e-05
-2.48552585568742e-05
-2.31483887907249e-05
-9.17249408064561e-06
-9.06338740042087e-06
-2.25284755655608e-05
-1.19551647757381e-05
-2.37986904220677e-05
-3.09604421267432e-06
-4.2368117155147e-05
-2.96221428659362e-05
-2.39092915228067e-05
-3.05893725471089e-05
-3.33693390074256e-05
-4.17355045498194e-05
-3.70578257800548e-05
-3.53145517148465e-05
-1.89400651981938e-05
-2.37587750172637e-05
-3.67121708482549e-05
-1.61221178655563e-05
-3.35239280909248e-05
-3.56561869201903e-05
-2.40192587753867e-05
-2.23124690870755e-05
-3.1914918776835e-05
-2.64199306529931e-05
-1.29730362057543e-05
-1.28084903151602e-05
-2.24006417191892e-05
-1.72645345223884e-05
-2.03517646946019e-05
-4.04864796037116e-06
-2.53349148177837e-05
-5.28490129772528e-06
-2.75677257511597e-05
1.08253397133937e-08
-1.77900019073525e-05
-4.22198284327251e-05
-4.26613057534214e-06
-6.453859961647e-06
-4.94798799453567e-07
-1.60940020324506e-05
-4.05562272748918e-05
1.23499533437846e-06
1.41943542850442e-06
-2.57012218548489e-05
-5.39023136450754e-06
-3.80315090865893e-06
-1.70503282492796e-05
-1.21240141737186e-05
-1.62724776735804e-05
-1.68017931717679e-05
-1.42467519018888e-05
-3.39046947373191e-06
-1.55226367106933e-05
-1.04160947574365e-05
-2.07985098426079e-05
-2.72196393409095e-05
-1.09169274535087e-05
-5.20828084078661e-06
-5.09847549169676e-05
-3.52339432066415e-05
-2.8557486393303e-05
2.16486919727781e-06
-2.56435328155037e-05
-2.36009210016278e-05
-1.25321793033703e-05
-3.8502860137378e-05
-1.66418159837014e-05
-2.40255368616451e-05
-1.77302276233005e-05
-2.11747969733039e-05
-2.86579134465816e-05
-2.24379620456991e-05
-9.62340569351777e-06
-4.8886995537411e-05
-1.49831196849445e-05
-2.30089211177737e-05
-2.44521277127061e-05
-1.8065164353926e-05
-1.84335129490463e-05
-1.27138758690095e-05
-1.85009429091289e-05
-1.97644484802382e-05
-1.17292743167886e-05
-1.11579548744406e-05
-1.1826108560711e-05
-1.1865938395568e-05
-3.48712154603724e-05
-3.15000429309163e-05
-2.11143587123799e-05
-3.97658407726637e-05
-2.38587448434819e-05
-7.52689963367477e-06
-1.39738550350097e-05
-2.95702951224195e-05
-2.4911424133321e-05
-1.07391373881209e-05
-1.48263619758371e-05
-1.62702657091891e-05
-1.86133483730644e-05
-2.8160418806071e-05
-1.14458538267244e-05
-9.41510611811277e-06
-1.94168915386499e-05
-7.1455331438494e-06
-2.65540476766017e-05
-3.61533083987892e-05
-3.79860810461139e-05
-2.79569121772472e-05
-1.48781417272411e-05
-2.22533357731863e-05
-3.01145141400292e-05
-2.37285677424179e-05
-1.21704574294805e-05
-2.75130426703766e-05
-1.84607466600114e-05
-4.23155090229747e-05
-1.46707697421285e-05
-5.06657881334997e-05
-5.35075918314953e-06
-2.42502714851846e-05
-1.72722668695683e-05
-2.39366203815939e-05
-1.87224467200542e-05
-1.60586787064495e-05
-1.7349884458043e-05
-2.5011549485366e-05
-1.78494014226844e-05
-3.01635006792298e-05
1.11658976371648e-05
-1.5091500557392e-05
-3.82054473852192e-05
-1.45455977063963e-05
-2.5267542974644e-05
-1.16465268971544e-05
-1.37842071619644e-06
4.94820347246824e-08
-7.38430137190927e-06
-1.91468523700949e-05
-2.1341029228664e-05
-2.83910892547758e-05
-2.0397788617377e-05
-2.54802073219295e-05
-3.28813652329042e-05
-7.58901888727948e-06
-2.16045971342296e-05
-2.50509932194113e-05
-2.17718882997098e-05
-1.40824840261402e-05
-3.87861455811391e-05
-4.60713474332922e-05
-2.5372790036741e-05
-1.17752625817354e-05
-6.63237946853123e-06
-3.28410898917372e-05
-1.01661207709116e-05
-2.22934892796344e-05
-3.58347412133083e-05
-2.24101271425616e-05
-2.13805224564204e-05
-1.61915197258194e-05
-2.05989060245274e-05
-2.91737567798385e-06
-1.41659436196343e-05
-3.27192158196064e-05
-3.00792877279203e-05
-1.84181236976726e-05
-2.54215891448633e-05
-3.15049142779095e-05
-1.89208534158996e-05
-5.24334366554285e-05
-2.74785255927193e-05
-2.95216184408936e-05
-3.18723981430165e-05
-2.93996538487579e-05
-3.98796472967333e-05
-2.15403483123918e-05
-8.88091403860739e-06
9.76151874345163e-06
-3.74217969982854e-05
-4.53702407300944e-05
-3.35871880799006e-05
-2.78911350703625e-05
-2.15116414152689e-05
-1.19878487174192e-05
-1.52782754939836e-05
-2.58718799820643e-06
-2.3530240608341e-05
-1.74143685686715e-05
3.10467638138557e-06
-3.81293125862516e-05
-6.42861315887217e-06
-3.01301007933737e-05
-1.35585042446027e-05
-2.04406775016402e-05
-4.29086958642884e-05
-2.44363611917334e-05
-1.56774987166846e-05
-2.87337614517839e-05
-1.34422133095318e-05
-1.52273221102989e-05
-3.335436831414e-05
8.11582068189705e-06
-4.63472523905579e-05
-3.41442498229141e-05
-3.45932322038046e-05
-3.70205562780591e-05
-2.27942609567364e-05
-2.83537769544334e-05
-4.33220190920563e-05
-2.7020405684431e-05
-3.19275669485056e-05
-1.83406610421487e-05
1.14735951940008e-05
-1.85772121723628e-05
-7.78654487677179e-06
-1.64072665887494e-05
-1.35336991662298e-05
-2.52938389058854e-05
-1.25220470678668e-05
-7.44853854943891e-06
-1.33430867063364e-05
-2.65602835804389e-05
-1.69129948311844e-05
-1.76090583973825e-05
-2.08592311332495e-05
-6.25554347169818e-06
-1.44634919897797e-05
-9.00824427909664e-06
-1.91688887373343e-05
-2.46582328515857e-05
-4.89743128435139e-06
-4.22625292633249e-06
-3.05191558033452e-05
-2.58664023835272e-05
-3.21709002410101e-05
-2.89050416290837e-05
-2.75192218200236e-05
-1.8581012101019e-05
-1.91609298662431e-05
-3.57355965709082e-05
-1.98947284370905e-05
-2.38996619268267e-05
-1.91254408941976e-05
-2.46415718554695e-05
-3.49684248108384e-05
-2.57754594302384e-05
-5.04256999753594e-06
-2.34574953709305e-05
-1.09547491741725e-05
-7.62199633656537e-06
-4.92292058148535e-06
-1.78666920376887e-05
-1.23843862436429e-05
-9.58161670692528e-06
-1.04295631760955e-05
-2.48466810668501e-05
-1.76301435652704e-05
-1.73497205864405e-06
-2.56292875633288e-05
-8.16011501389372e-06
-2.26152392915877e-05
-6.3761229098975e-06
-3.66957187210394e-05
-1.80788246271403e-05
-2.85538694239748e-05
-3.63526302001366e-05
-7.7106694904767e-06
1.00755023213559e-05
-1.72956734616952e-05
-1.46503162979436e-05
-6.79426775198033e-06
-3.73681038832667e-05
-1.21287392717732e-05
-1.1275564393869e-05
-2.07954365003574e-05
-9.3995907899576e-06
-3.071899848751e-05
-2.63826052679568e-05
-1.8170383358426e-05
-1.21572138948267e-05
-2.71791066982481e-05
-1.42470562582686e-05
-3.5422536443853e-05
-7.49346333115164e-06
-2.34596804961958e-05
-1.69300830290087e-05
-3.17588235077287e-06
-2.25694723805423e-05
-2.17191092360467e-05
-3.1648644626394e-05
-1.93967318911001e-05
-1.24131561746575e-05
-1.61250986380294e-05
-1.47952715853597e-05
-2.30337289989733e-05
-8.84212501178923e-06
-2.27248678567599e-05
-2.79848340976028e-05
-2.62243078069351e-05
-3.81580620131879e-05
-2.57400601142614e-05
-1.80840046362081e-05
2.05365128945364e-06
-3.15508510976399e-05
-3.47405897644551e-05
-3.66461064283911e-05
-3.26011309204964e-05
1.80330197219087e-07
-2.13140869632158e-05
7.85676018498948e-07
-2.91813089804666e-05
-2.8618157305056e-05
-2.44277239119553e-05
-1.49954986583656e-05
-1.75990275137733e-05
-3.03843599226224e-05
-3.14749478586803e-05
-2.23957466047313e-05
-1.58887653447978e-05
-2.04478272867408e-05
-2.89126200877073e-05
-2.2862626961301e-05
-1.72667313651633e-05
5.9264778882523e-06
-3.38128263600199e-05
-2.87320539889014e-05
-1.55354034572514e-05
-8.51594446427443e-06
-2.37121390063329e-05
-8.79687270541501e-06
-4.93292918762937e-06
-1.72740274052873e-05
-1.77020918270707e-05
-1.18351353223524e-05
-3.99841420512127e-05
-7.27249190097492e-06
-2.52775906690196e-05
1.03214322581266e-06
-1.34798100867084e-05
-3.25946337893054e-05
-4.71066978782401e-05
-1.30327177663032e-05
-1.47602322626167e-05
-3.26683494667545e-05
-2.67945578240233e-05
-1.60144956680469e-05
-1.72342171493028e-05
-3.19205158583422e-05
-1.94890091997928e-05
-1.31603721672393e-05
-2.44726501160017e-05
-9.09975036615896e-06
-1.68147526088439e-05
-2.83979651132895e-05
-2.71359331742544e-05
-7.74890629807869e-06
-1.01782332965097e-05
-2.15805927621974e-05
-1.75691832410228e-05
-3.97304579257649e-05
-7.63311208654043e-06
-4.37906150086504e-06
-3.44982378788563e-05
-1.80093462021645e-05
-2.07557776572509e-05
-1.80245040726272e-05
-2.87498425308758e-05
-9.48761391812202e-06
-3.17288658177999e-05
-4.21775736883498e-06
-2.4282069401249e-05
-2.5969337788726e-05
-1.06611350109907e-05
-4.01464102027754e-05
-1.73538183862307e-05
-1.3924369216228e-05
-3.30088631174707e-05
-1.84618593386023e-05
-3.36496202705241e-05
-3.4757816256029e-05
-2.69353651517901e-05
4.5385022434684e-06
-1.67843472735194e-05
-2.19537287687656e-05
-3.07203846610942e-05
-2.89770553131328e-05
-1.77273864585828e-05
-2.52196159117738e-05
-3.51946991348329e-05
-2.13148138396161e-05
-3.016192644091e-05
-3.80439318624301e-05
-2.39821592186357e-05
-2.48082671348935e-06
-9.05063158182447e-06
-1.44550353523456e-05
-1.96833016670623e-05
-2.91538931347948e-05
-1.88444891763654e-05
-3.6005478201772e-05
-1.8315613221911e-05
-2.8040402739148e-05
1.11719478455321e-05
-1.78265339107527e-05
-2.90579768357913e-05
-2.59194552836058e-05
-2.92769443733259e-05
-2.42714337413081e-05
-1.79860016003765e-05
-2.36832709957364e-05
-2.15706224864989e-05
-6.73311332144979e-06
-2.73263325044814e-05
-1.9290701262839e-05
-9.84749114874529e-06
-1.17806621222693e-05
-1.72738567406311e-05
-1.26566437151186e-05
-1.11260864416298e-05
-3.50423407560896e-05
-1.24128615663771e-05
-1.09384881892391e-05
2.02582732060033e-07
-2.96204142835807e-05
-3.16881095303953e-05
-2.12275650489137e-05
-7.48284048726996e-06
-5.10486266947304e-05
-2.28155941258822e-05
-4.67510716406363e-05
-1.39977715821447e-05
-1.83818474208119e-05
-1.79006864425314e-05
-1.65632810874645e-05
-2.94459153471844e-05
-1.15214986981489e-05
-3.63485751315963e-05
-2.02726797115794e-05
-1.67429058033778e-05
-1.03337746458046e-05
4.33622761804962e-08
-1.11624822977715e-05
4.00602058654708e-06
-3.88867497516829e-05
-3.17597837333309e-05
-3.84352255105572e-05
-3.08962516603982e-05
-3.7769777224124e-05
-1.84784515300352e-05
-2.789777708366e-05
-1.17108342173147e-05
-2.4157902849726e-06
-1.8548235071253e-05
-1.91340658401609e-05
-2.69104908594793e-05
-1.77137159137039e-05
-3.59458161098622e-05
-8.46923159362156e-06
-6.26900170264345e-06
-2.4694162287128e-05
-1.87478804349047e-05
-2.36998432415685e-05
-9.36574888836968e-06
-2.43600247202566e-05
-2.24635367615948e-05
-1.48116129014372e-05
-1.04784830127403e-05
-2.11763777639877e-05
-2.66793272039889e-05
-3.23516949371739e-05
-2.39790106548711e-05
-2.04156338746884e-05
-2.14645497249173e-05
1.94414245295756e-05
-1.2878864510346e-05
-2.41087293826459e-05
-2.52152928153667e-05
-4.32552924256336e-05
-3.34777112438834e-05
-4.60348343086265e-06
-2.39758979082967e-05
-1.25918462256268e-05
-1.05663570168972e-05
-2.52340250770301e-05
-2.66922976646999e-05
-2.12855637305008e-05
-1.02249037964644e-05
-4.91044437958221e-06
-3.66475098550016e-05
-5.82423853244744e-06
-2.26052721074063e-05
-1.35628378627569e-05
-2.83513026446802e-05
-3.2874602053692e-05
-4.08425444908854e-06
-2.17823452285894e-05
-1.4696112560003e-05
-1.8842427044874e-05
1.26195364660812e-05
-3.06635372993581e-05
-1.37751987620772e-05
-1.83064769892174e-05
-2.48991185060862e-05
-4.40119766040167e-06
-2.06698987024057e-05
-2.17771418131271e-05
-2.77773819707409e-05
-3.73377457921497e-05
-1.7270021746264e-05
-3.75857148252569e-05
-1.14966620547184e-05
-1.26267225684204e-05
-2.7994702924162e-05
-3.17197951788884e-05
-3.01529502955234e-05
-1.48002545127088e-05
-1.18842742172316e-05
-2.25601811365611e-05
-2.24056978996415e-05
-2.72026722516606e-05
-1.77002560182008e-05
-3.54144811613463e-05
1.43655460958783e-06
-2.22230057672582e-05
-4.0438513478612e-06
-2.58634194672868e-05
-2.88038906358889e-05
-3.54683563605469e-05
-2.51662771407344e-05
-9.83903018498313e-06
-9.24437261589726e-06
-1.28678239312301e-05
-2.05705311425394e-05
-3.78497392470502e-05
-2.02975733690909e-05
-1.58336720758374e-05
-1.61503431628186e-05
-4.38683305786993e-05
-5.36016193259795e-06
-3.25068279386623e-05
1.16353760112952e-06
-3.73620827200862e-05
-8.00974028266924e-06
-3.07537559927148e-05
1.04709321100983e-05
-3.09759015354859e-05
-2.3315374939898e-05
-2.85998377416243e-05
-4.56688944908389e-08
-1.42544778350067e-05
-2.24716015641841e-05
-1.99322743323535e-05
-3.15702220044817e-05
-3.44452180801406e-05
9.68208424962349e-07
-2.19246975821986e-05
-9.3985812476361e-06
-1.99278830449794e-05
-1.80089448198209e-05
-6.70521052503717e-07
-8.53020385241698e-06
-2.96790533359523e-05
-3.14805967291187e-05
-1.92703295258009e-05
-2.55377783468921e-05
7.96999446278417e-07
-3.15255236140779e-05
-4.10513518514269e-05
-4.2825796711912e-05
-3.02569907338738e-05
-2.56599855534722e-05
-7.21753708758976e-06
-1.70673778101712e-05
-1.40206614173564e-05
-2.17210637658377e-05
-1.77883511994277e-05
-3.06592048980798e-05
-3.10225933817334e-05
-1.38305512536161e-05
-1.47479155673206e-05
1.92401722616664e-05
-2.98887939261846e-05
-1.47388408768145e-05
-1.4009813404906e-05
-2.90712712130821e-05
-2.59681624125759e-05
1.98320225109137e-06
-2.02723457674701e-05
-1.44913776845058e-05
-2.03454104508475e-05
-7.53003425801025e-06
-4.69998150885283e-05
-3.78371077850075e-06
-9.02581103752832e-06
-3.62268826502339e-05
-2.37384334384356e-05
-1.10750231406134e-05
-8.40489991222121e-06
8.16707203021537e-07
-3.11297538606497e-05
-2.39083718977932e-05
-1.1129865303816e-05
-1.99711355496775e-05
-2.6502188484419e-05
-3.41962973691488e-05
-2.21473764122754e-05
-2.52561612161469e-05
-3.60288110518027e-05
-3.33292079706999e-05
-5.6418937332933e-06
-2.52454694107524e-05
-6.00034839576728e-06
-1.74500890018306e-05
-2.40597844376172e-05
-2.48140444218242e-05
-1.23920944682197e-05
-3.58983193224493e-05
-1.55107719304328e-05
-2.36548820442139e-05
-1.36980647517961e-06
-2.57038429945847e-05
-3.73446280450333e-05
-2.53332649612044e-05
-3.54340145107622e-05
-1.60458514613938e-05
-6.40239769662818e-07
-2.95786201451414e-05
-2.17537159810196e-05
-2.91842056016656e-05
9.75261289051302e-07
-1.70965462653152e-05
-4.977141891196e-06
-3.45508341401741e-05
-1.49951421850609e-05
-2.19462464135112e-05
-5.12703653504687e-06
-1.99475084300803e-05
-4.01552369039058e-05
-1.66578266778351e-05
-3.91990758269115e-05
7.50156188737902e-07
-3.98597803941899e-05
-2.38833621091241e-05
-9.58672378817784e-06
-1.36260379684295e-05
-1.92899759816724e-05
-1.35221647528862e-05
-2.95352510715207e-05
-9.58463101532103e-06
-1.06978323425084e-05
-1.71286175291158e-05
-2.41940260419316e-06
-1.34435561941722e-05
-2.02769700673334e-05
-2.12655131365303e-05
-1.24554176580333e-05
1.60732838567919e-05
-1.45949763868499e-05
-1.46362479043129e-05
-2.29320631051743e-05
-2.95665794767288e-05
-9.00636150134093e-06
-2.47347980855263e-05
-2.48830215989914e-05
-8.08857994976315e-06
-2.32543715772907e-05
-1.46342416342355e-05
-2.41214545895611e-05
-3.35693871687205e-06
-1.99272906979874e-05
-2.39532365123504e-05
-2.14451707281102e-05
-1.78388017906383e-05
-4.48985002634924e-05
-1.21946916055145e-05
-1.40393165387445e-05
-1.24915967237901e-05
-3.53602211869852e-06
-1.88633558609477e-05
-5.76200145317191e-06
-4.64753401672841e-05
-3.16979857412608e-05
-2.69960399993274e-05
-1.17253132576858e-05
-2.43321235856758e-05
-1.39629642642752e-05
-3.67194526584506e-05
-2.35035375629538e-05
-3.91271578068344e-05
-1.92565241873745e-05
-5.71738929259951e-06
-3.57156703722866e-05
-4.78518103266841e-06
-3.22276889787174e-05
-2.7816768992405e-05
-1.64139316461021e-05
-1.81592285104615e-05
-1.84946234978178e-05
-6.04239967763249e-06
-5.97139667775132e-06
-1.15565980699181e-05
-6.29133169202993e-05
-3.68933170524366e-05
-3.23348555921651e-05
-2.05982010835145e-05
-3.81843960464427e-05
-2.55297919739788e-05
-2.77404216003801e-05
-6.47187547749805e-06
-1.78282621324711e-05
-2.41993424591506e-05
-4.18977434305267e-06
-2.27559747219315e-06
-1.28063230405041e-05
-3.95714710558113e-05
-5.2561693978033e-05
-2.06131791312351e-05
-3.0804133841979e-05
-3.72276191148064e-05
-2.03280054421482e-05
-1.89469401410678e-05
-1.14629518428693e-05
-9.45027506123934e-06
-2.96192053444195e-05
-1.06124518527562e-05
-1.86442713246598e-05
-1.53240783992726e-05
-3.12607931747471e-05
-2.48017761917387e-05
-2.60111367531256e-05
-1.40980038590113e-05
-7.1021883090398e-06
-2.25603359449101e-05
-4.23327958391568e-05
-2.29470657239945e-05
-1.32755638174236e-05
-2.53159593759105e-05
-1.50987354708526e-05
-3.32894624678826e-06
-3.1402017628001e-06
-2.8509964016542e-07
1.51531505325024e-06
-2.06805023012218e-05
-9.49112000966123e-06
-2.14010257118779e-05
-3.6844827539296e-05
-2.55843308457431e-05
-2.89898283746451e-05
-2.51992104275525e-05
-3.58831080658411e-05
-1.52214786020405e-05
-1.14617172393313e-05
-1.875779046531e-05
-2.80413967629638e-05
-2.58836441608817e-05
-1.0093887260571e-05
-2.08605688289705e-05
-2.37736160837229e-05
-2.74360798555199e-06
-2.8788113780229e-06
-1.97077996663123e-05
-1.83409699612677e-05
-2.81200156662487e-05
-1.61979820346985e-05
-2.5343376936783e-05
-4.48315475133092e-05
-2.2186670078873e-05
-1.96637377930285e-05
-2.73703830326233e-05
-2.8247731070709e-05
-2.83559466687963e-05
-2.01567227437664e-05
-1.85727308285965e-05
-1.92142370797561e-05
-1.25779331815204e-05
-3.39081461351851e-05
-1.64116614050404e-05
-3.35804527986621e-05
-1.5912239745508e-05
-2.60787108705302e-05
-3.22988536717645e-05
-3.49857599843463e-05
-1.88598460238443e-05
-2.70688799872977e-05
-1.02127234540896e-05
-2.5273897795443e-05
-1.84760360229653e-05
-1.56261475596699e-05
-2.68537598115855e-05
-2.96812992253424e-05
-3.76223512931677e-05
-3.71144952474603e-05
-2.10889440373951e-05
