# Supplementary material for: Research on computational propagation and identification of mine microseismic signals based on deep learning
Source: PLoS One. 2025 Oct 22;20(10):e0334641. doi: 10.1371/journal.pone.0334641 (PMC12543183; doi:10.1371/journal.pone.0334641)
Supplement: S3 Data — (ZIP) [file pone.0334641.s003.zip › 000100500002769.xlsx_0.txt_24.txt.txt]

-3.53978096869803e-05
-1.74584428576793e-05
-1.22308499419214e-05
-1.95441805037528e-05
-5.93977718578539e-06
-2.78778542813142e-05
-2.37779718597103e-05
-1.88776559036539e-05
-3.72413048306386e-05
-2.54789124739654e-05
-3.6415826910331e-05
-6.76766949806486e-06
-1.77386713232304e-05
-1.99030729514215e-05
-2.52031102872727e-05
-1.35428045856698e-05
-7.79080689347314e-06
-2.07003267490362e-05
-2.50960054337124e-05
-3.26016338405953e-05
-2.74033409236719e-05
-1.67790583458364e-05
-1.08192458437537e-05
-1.5168253043007e-05
-1.46466155943043e-05
-1.21758219720581e-05
-1.30084646298752e-06
-8.76938599006663e-06
-3.04246310251096e-05
-1.81123512009125e-05
4.16365553289323e-06
-9.5150485893559e-06
-1.70897078923872e-06
-1.04292928901298e-05
-2.27305040649882e-05
-2.98894771249027e-05
-1.94394170461307e-06
-1.86812974360919e-05
-2.99529658649364e-05
-6.48522964829185e-06
-1.6354222194457e-05
-2.39744011173471e-05
-1.43252459599165e-05
-1.47127109918587e-05
-1.83561317322234e-05
-1.41335004317852e-05
-8.42627249092057e-06
-2.50456355275569e-05
-2.61738925077148e-05
-2.64180670063691e-05
-1.18288017533886e-05
-2.11456672870343e-05
-2.03886681836255e-05
-1.26161417419403e-05
-1.4723449518893e-05
-3.02008819241049e-05
-2.3858297582144e-05
-3.94885884590685e-05
-2.69750133554974e-05
-3.85553017835607e-05
-2.45738042756675e-05
-2.38196575598867e-05
-3.14907541174014e-05
-3.39868357217727e-05
-1.0208194589524e-05
-2.31509456290188e-05
-2.44644033507975e-05
-2.37220964476194e-05
-2.03774723144113e-05
-2.18265026086061e-05
-1.63383037973991e-05
-2.75452820034819e-05
-1.50635934834348e-05
-3.06029280328422e-05
2.78774250615131e-06
-2.33752899242286e-05
-1.80757295789507e-05
-2.05752791319102e-05
-2.7781634199055e-05
-1.79230063035965e-05
-2.6225868770416e-05
-1.32142877668564e-05
-2.44154651723977e-05
-1.36254366197955e-05
-2.52354769195334e-05
-3.59750968054062e-05
-2.68198885532888e-05
-3.79387490781241e-05
-9.1114448823104e-06
-1.06314237344635e-05
-2.83320775188321e-05
-1.92640059954818e-05
-3.18386381734708e-05
-1.59252818044404e-05
-2.16223563323978e-05
-1.33903455342373e-05
-4.88016629499044e-05
-2.31948743631023e-05
1.66178844720915e-05
-7.96741301291229e-06
-2.10058608507825e-05
-4.80301243733572e-06
-4.34294823923642e-05
-1.20397190522065e-06
-9.59460028127509e-06
-2.32137173647452e-05
2.77865838923435e-06
-3.35793101477797e-05
-1.25832988474218e-05
-3.53746910957733e-05
-4.25494350496982e-05
-1.00377967884328e-05
-2.96612712682796e-05
-2.23373051812847e-05
5.17420342730302e-06
-3.11376942905281e-05
-2.84578884289724e-05
-5.4834754662306e-06
-2.20694812617808e-05
-2.34881301270344e-05
-9.69874975905122e-06
-6.89989973965518e-06
-3.60563174848269e-05
-1.3507721001184e-05
-1.58808264417647e-05
-1.61294274036661e-05
-2.46374478414775e-05
-2.98429532128917e-05
-1.01707372323202e-05
6.08363583967752e-06
-3.40008104000531e-05
-8.62679332185792e-06
-1.85953973295342e-05
6.0648283319905e-06
-1.80279771096701e-06
-3.11472464843955e-05
-2.5915735220471e-05
-1.76315193827163e-05
-1.05414898726183e-05
-2.56801142096986e-05
-1.62171115242071e-05
-4.68993678137881e-06
-2.26721693371387e-05
-3.48098935111969e-05
-2.13201389718551e-05
-2.99060779666877e-05
-2.01129877928563e-05
-4.05931029704316e-05
-1.96258539125644e-05
-4.20415499427019e-05
-3.5066218183073e-05
2.93797190340941e-06
-2.59562685105543e-05
-2.14127183890736e-05
-3.53626623358068e-05
-2.40292832303608e-05
-1.89909691683844e-05
-5.7020255892689e-06
-1.97562154690279e-05
-3.20966836510009e-05
-5.66094506428514e-05
-2.47695175936528e-05
-1.39437627879682e-05
-4.30701142951177e-05
-3.27187581803659e-05
-9.75661381924326e-06
-2.79447933043473e-05
-3.32855659672906e-05
-8.7346614613658e-06
6.55837818789748e-07
-1.41981503236058e-05
-1.5897737304822e-05
-2.9473456730234e-05
-2.57653468751369e-05
-1.20541972818906e-05
4.53974709912177e-06
-4.77041370996359e-05
-4.07730810492039e-05
-1.12302124014131e-05
-1.94532058800325e-05
-1.62966747648203e-05
2.42905987007383e-06
-2.64582169743896e-05
-3.70335192976713e-05
-3.20181638003205e-05
-1.82866344333579e-05
-2.66515712754252e-05
-2.88675775611825e-05
-3.3698979776435e-06
-1.21074326266006e-05
-3.05551040467259e-05
-2.45899695428985e-05
-1.40496700813677e-05
-3.81116314747401e-05
-1.23470889341784e-05
-1.32462300077686e-05
-2.37720010882854e-05
-1.96210442791521e-05
-1.64953572530576e-05
-2.14776440012911e-05
-3.2727698435937e-05
-4.76158899197449e-05
-1.42602282987758e-05
-3.33779593145019e-05
-2.20756293176302e-05
-2.95021273288538e-05
-2.20903185193442e-05
-1.5310261505141e-05
-1.34125785498661e-05
-5.70487684430885e-05
-1.8813845862304e-05
-3.02109817611729e-05
-3.00189315964463e-05
-3.4388194988189e-05
-1.3114706216212e-05
-1.36448634304978e-05
-1.58107857460249e-05
-1.67793266351202e-05
-8.25606338426134e-06
-7.87680191628229e-06
-1.35369181446727e-05
-1.90007535491071e-05
-2.86567460591357e-05
-1.93981994375e-05
-3.207671690011e-05
-1.85683046874725e-05
3.20009912417299e-07
-1.16928634357044e-05
-4.93525974740248e-05
-3.63070299928121e-05
-2.94171724745379e-05
-1.99313738881313e-05
-3.17956659731565e-05
-3.14932361586685e-06
-1.56967861493233e-05
2.31075213647181e-07
-1.24676054760301e-05
-4.64637145482472e-06
-2.92631611154794e-05
1.44896514336874e-06
-3.65758704746628e-05
-1.18308458504492e-05
-2.74494519647042e-05
-2.42977172775922e-05
-4.48475916770198e-05
-2.39854737081647e-05
-2.29519442616205e-05
-2.97879413363431e-05
-2.53862128162116e-05
-2.96381785632592e-05
-2.05354448084434e-05
-1.0068209096702e-05
-1.82832548456551e-05
-2.29434169621411e-05
-7.31160452333797e-06
-2.87215694684259e-05
-3.19370770697656e-05
2.6180578035365e-06
-1.80765340325541e-05
-1.33521023489855e-05
-1.84649904499148e-05
-2.06324217374755e-05
6.87947544406154e-06
-9.12973862480332e-07
-2.34460814295609e-05
-4.14988697019539e-05
-2.73819047615696e-05
-2.70137163971758e-05
-4.15436538232286e-05
-3.01175461353636e-05
-2.71465087994578e-06
-3.28855918936107e-05
-4.56255961319715e-05
-1.27980186476393e-05
-1.23140123283573e-05
-9.66776190773084e-06
-1.37905395488517e-05
-2.89219220463392e-05
-2.87515618064554e-05
-1.86471420184013e-05
-2.06537756762862e-05
-4.31060356075208e-05
-1.51544036040719e-05
-3.26641845286328e-05
-2.35354095185573e-05
-2.48703977478777e-05
-1.28880822408185e-05
-1.02714846381276e-05
5.88234468487444e-07
-3.34822142191039e-05
-2.56616172055062e-05
-1.06285342085667e-06
-1.92257950969127e-05
-2.69506740709825e-05
-5.91493750950864e-06
-5.33196166714204e-06
-1.9875308134542e-05
-2.31484326961281e-05
-8.09658295075025e-08
-1.80500712574477e-05
-2.12164581096037e-05
-3.20318963909208e-05
-3.92895251342839e-05
-2.06206660153745e-05
-2.6140641272948e-05
-3.13743712941704e-05
-2.44915073636437e-05
-3.29230465280474e-05
-2.31506071276075e-05
-3.05550621075588e-05
-2.46755654241828e-05
-2.95544442962522e-05
-2.8173579437878e-05
-2.59253573581343e-05
-3.10678168457443e-05
-2.9824392774582e-05
-2.66608026279391e-05
-2.09764620564574e-05
-3.90118155377888e-05
-1.66186145773225e-05
-2.0781588380273e-05
-2.25296425242204e-05
-3.43991030313008e-05
-3.3261108217633e-05
-2.92816113713744e-05
-3.385313454541e-05
-1.29351617988649e-05
-1.61022355527972e-05
-1.76414736509069e-05
-3.56384186301419e-05
2.64800425394248e-06
-1.64898314874293e-05
-1.38591480957968e-05
-2.53337314261655e-05
-2.63021491489947e-05
-2.95520448504591e-06
-1.80445157741121e-05
-9.6329586489496e-06
-9.81522740309822e-06
-1.09059205698021e-05
-2.40981866407187e-05
-3.42153230301025e-05
-2.05553164635621e-05
-3.6283690548857e-05
-3.53154194628005e-05
1.97205270437853e-08
-2.67049135001366e-06
-3.75786326956236e-05
-3.16229816035489e-05
-3.52703139151444e-05
-9.75610448250994e-06
1.25068525035766e-05
-7.61112521279653e-06
-2.85254622622708e-05
-1.07922940151483e-05
-2.26946337977912e-05
-2.04286989723942e-05
-1.20222254860837e-05
-1.94056742145255e-06
-2.0652462184112e-05
-1.50037605852384e-05
-1.52784980438949e-05
-1.18913087854949e-05
-3.18852022615728e-05
-2.90864209251378e-05
-2.30245942618797e-05
-1.08247533809722e-05
-1.91774833894236e-05
-2.90458156552455e-05
-2.36252470742397e-05
-2.29387058290759e-05
-9.41073500799924e-06
-1.95347546902241e-05
2.8122600007725e-07
-1.71196948659735e-05
-1.56663285746956e-05
-2.38152371887391e-05
2.65628233317181e-06
-6.40623635224269e-06
-2.81592193467525e-05
-2.05573013457294e-05
-1.87390826070708e-05
-2.98844270005951e-05
-1.86198448020601e-05
-2.10102308189915e-05
-2.56568846854407e-05
-1.29369560282577e-05
-5.0494656554456e-05
-2.65173220066187e-05
-2.74389772621106e-05
-2.60371374780442e-05
-1.08047626389537e-05
-3.03627520154091e-05
-1.60609846375439e-05
-6.46296195104767e-06
-2.07525303140827e-05
-2.61556451243938e-06
-3.07356980153432e-05
-3.42847479818201e-06
-2.49295832757794e-05
-1.92015124546434e-05
-1.10811842396007e-05
-2.05186769545525e-05
-3.03834653410739e-05
1.29334734305644e-06
-4.60992884226453e-05
-1.03513847579104e-05
-1.83453784101268e-05
-2.73393713825925e-05
-5.13738844835251e-05
-1.12879451390896e-05
-2.48352042493889e-05
-3.9195575458598e-05
-1.05274521380051e-05
-2.82543826780798e-05
-1.77349308645239e-05
-4.36134373793455e-05
-1.23627034461734e-05
-2.84654585374726e-05
-4.10295974800291e-06
-2.74606062210218e-05
-3.6648986230752e-05
-8.20894338301734e-06
-1.72315370446647e-05
-3.79281019712871e-06
-1.42027007253364e-05
-2.53184640655297e-05
-6.78699945984429e-06
-2.72918722260264e-05
-5.10523028795245e-06
-8.49836756412819e-06
-1.2540930468905e-05
-5.9993981401081e-06
-2.40201532240571e-05
-2.6246430218987e-05
-2.26732497937725e-05
-2.84066048394112e-05
-8.05538472970169e-06
-1.85128259415092e-05
-6.95835786058883e-06
-7.48160531291931e-06
-1.27840183973416e-05
-2.57797119160646e-05
-1.81738534300093e-05
1.06556267697768e-06
-1.78309453083669e-06
-1.50453677935618e-05
-2.72643221520153e-05
-1.01937656121679e-06
-1.16214626623479e-06
-3.54658635588093e-05
-5.94454271362203e-05
-6.12879905716381e-06
-2.86991274738797e-05
-2.13307060579578e-05
-2.64775285349333e-05
-2.12448475700248e-05
-1.03888798700686e-05
-7.17610839457769e-06
-1.71903677967885e-05
-1.99630128359408e-05
-3.00221796507417e-05
-1.35341039034484e-05
-2.24285132492731e-05
-2.20666634936914e-05
-2.49012611298499e-05
-1.07962787949592e-05
-2.66103053235798e-05
-3.27599918079593e-05
-2.78894788715634e-05
-1.24149311222145e-05
-2.64555248244788e-05
-3.29883358332643e-05
-1.77878414965945e-05
-1.51475519438256e-05
-1.21194446645092e-05
-2.50266145269653e-05
-5.55444605930961e-06
-3.69935794019523e-05
8.27184066212445e-06
-2.34980268769476e-05
-3.39741156226544e-05
6.40858949177435e-06
-1.1895946854191e-05
-1.87828813673449e-05
-1.15359419670629e-05
-3.02132103268821e-05
-5.74851323646341e-06
-2.14861943146457e-05
-1.74697464010221e-05
-2.80087590267794e-05
6.93832378860053e-06
-2.70164845492783e-05
-3.5910673761696e-05
-1.41038857041466e-05
-1.85116748823312e-07
-1.99777979010819e-05
-3.39561508442822e-06
-4.63303531698298e-05
-6.63923442909396e-06
-2.75040346355987e-05
-1.14306885168138e-05
-1.63567462120476e-05
-1.25746318984588e-05
-1.62047921523086e-05
-1.03225928250774e-05
-3.66600960477776e-05
-2.38887376905286e-05
-3.5554939708771e-05
-2.71086503647392e-05
-1.9400426116688e-05
-2.88071389512174e-05
-2.99989111969882e-05
-2.95489863701325e-05
-1.52580988556305e-05
-1.00554314879648e-05
-3.21968113095239e-05
-1.25374853706429e-05
-2.31491374681601e-05
-2.27909369457059e-05
-9.03198600021906e-06
6.00740349530647e-06
1.97073045419964e-06
-2.62197756029212e-05
-1.51454519844994e-05
-2.34287381153815e-07
-9.19990090933001e-06
-9.42293035027474e-07
-2.98494157037325e-05
-1.37144845371006e-05
-1.38294559551893e-05
-8.1051123941497e-06
-2.25168541479416e-05
-1.64721052971258e-05
4.11904705796654e-06
-2.70688034488911e-05
-2.70972972182207e-05
-1.30375154521986e-05
-1.95991795933687e-05
-2.99906430761008e-05
-1.30155573108948e-05
-2.65581207755574e-05
-1.17727061855599e-05
-1.76892416832495e-05
-4.68579774861279e-05
-4.19374626664509e-07
-2.57049494661532e-05
-2.25569486352599e-05
-2.20024837681754e-05
-9.18407186951965e-06
-2.61643419471034e-05
-3.77304668004866e-05
1.3893622528472e-06
-1.94346224444867e-05
-1.98395247627783e-05
-2.82282892849839e-05
-2.73028109719417e-05
-5.84119074493234e-06
-2.42819063334504e-05
-2.6721808747632e-05
-1.31214269258208e-05
-2.02299502656738e-05
-1.39760133962843e-05
-3.21187103798927e-06
-2.24125976999363e-05
-2.75581199166783e-05
-3.18517943557236e-05
-9.78209925724219e-06
-4.21849474262931e-05
-1.98730597016925e-05
9.66188404382866e-06
-9.95072381287542e-06
-2.34327775737042e-05
-4.40607917659204e-05
-2.15151792827387e-05
-4.86142093341736e-05
-1.91069141041206e-05
-2.92934645261432e-05
-2.40795780600521e-05
-4.08238767870567e-05
-4.12527707126367e-05
-1.14772085139693e-05
-2.90708827263702e-05
-1.49879068446169e-05
-2.98123138029952e-05
-2.8121368923998e-05
-1.33051943939175e-05
-1.40193064508519e-06
-8.74774773262748e-06
-1.22470934958014e-06
-1.23651020485701e-05
-1.46645767201315e-05
-3.17884657031295e-05
-2.35897233623656e-05
-1.57726990543509e-05
-1.40351144623729e-05
-2.48829695077608e-06
-2.62145117438908e-05
-1.72276004144352e-05
-4.10134123198948e-05
-1.70333708792595e-05
-6.43615390621569e-07
-1.00952045391434e-05
-6.3384174694018e-06
-6.93107047278457e-06
-2.22631600401215e-05
-6.34395342090294e-06
-3.38199683936804e-05
-2.05305400266457e-05
-3.17775653138298e-05
-2.64027258799451e-05
-4.8154287253753e-09
-3.52812864531517e-05
-1.65290927462297e-05
-2.6555636622194e-05
-3.40757103452079e-05
-1.39733688600478e-05
-3.37901654238599e-05
-2.6270577792738e-05
-2.08516349160218e-05
-3.21610287088799e-05
-3.52012263596715e-05
-7.87783821246199e-06
-3.71293706616174e-05
-2.67139807269411e-05
-4.41519095720949e-06
-2.7969528392378e-05
-1.59610782704265e-05
-2.6031317490272e-05
-2.54864572368529e-05
-3.49404377612941e-05
-2.30441231136269e-05
-1.582692238656e-05
-7.94733544184105e-06
3.05642942416207e-06
-1.15378379265559e-05
-1.83897443148588e-05
-1.63866653038538e-05
-2.87101448639848e-05
3.01700722670039e-07
-4.64684719743849e-06
-3.2791678400067e-07
-3.52334313940081e-05
-1.74475341135198e-05
-1.72569217428892e-05
-1.23054717540981e-05
-1.13398936237217e-05
-2.46197463499581e-05
-2.24052606229481e-05
-2.91231104159232e-05
-1.56175719246579e-05
-8.60719687713218e-06
-2.1711747861085e-05
-1.58873404046098e-05
-3.24700967909988e-05
-1.82252456898235e-05
-2.54087159464752e-05
-3.82746057174129e-05
-1.67446127446237e-05
-2.64544675330527e-05
-1.6526372534284e-05
-1.89457221397878e-05
-7.29981820001829e-06
-2.51168141296396e-05
-1.36245918114884e-05
-2.63567534094281e-05
-3.5079176414615e-05
-3.35266375707194e-05
-2.22256159797105e-05
-4.9220563612585e-05
-2.54749046313348e-05
-1.62752599704813e-05
-1.81115713060109e-05
-3.45274853958383e-06
-1.92149668240455e-05
-6.942728170204e-06
-1.11898539957474e-05
-2.09320049605014e-05
-1.77067500140484e-05
-3.4218552758624e-06
-2.73456107313758e-05
-4.02762591144456e-05
-2.72415199700418e-05
-5.17438023007219e-06
-1.64826089394474e-05
-1.05223451665657e-05
-2.37461528635261e-05
-3.3341451316694e-05
-1.63106110443889e-05
-1.41719385231581e-05
-1.37667670818711e-05
-3.68887036367639e-06
-1.19199537794397e-05
-2.37946980772392e-05
-1.22454008342614e-05
-2.88682645922716e-05
-1.71661262178517e-05
-3.42763606686307e-05
-1.19395544146409e-05
-6.22282306507603e-06
-2.94314532819898e-05
-2.70467479644062e-05
-3.56657224848171e-05
-1.39856994952571e-05
-3.52808218098472e-05
-4.19962222908196e-05
-2.69039874442846e-05
-1.1645121839677e-05
-1.38005235065966e-05
-3.33269087753558e-05
1.59597184340547e-05
1.19488864323919e-06
-2.33464704278046e-05
-3.01869656241025e-05
-2.91381961697308e-05
-7.25525642687691e-06
-1.64516914376677e-05
-4.61748109748521e-05
-4.14889477800578e-05
-3.09728127661061e-05
-1.73464686668698e-05
-3.80674069850079e-05
-1.90580038463058e-05
-2.37151077543022e-06
-1.19242404047113e-05
-2.68465877898089e-05
-2.13044174603039e-05
-2.5502264946738e-05
-1.74609934870381e-05
4.1972630473819e-06
-1.46035993505392e-05
-2.19111975284528e-05
-4.02056299223354e-05
-3.10650523478639e-05
-1.29243738145031e-05
1.71356820263098e-06
-3.38869117654263e-05
-2.86669386965206e-05
-3.77471659242713e-06
-1.36379412852439e-05
-2.44942771065482e-05
-7.26729203509738e-06
-2.17034536351947e-05
-2.65602391582876e-05
-2.41873756956799e-05
-3.9115425285494e-05
-1.94868607432445e-05
-3.90869128184416e-06
-3.89733427924281e-05
-2.26363506047387e-05
-1.09556570730798e-05
-6.54368824188202e-06
-2.60907321746314e-05
-6.38025002338423e-06
-1.19901081559329e-05
-3.05541663187998e-05
-1.42808100916943e-05
-2.09333367489981e-05
-1.84457084732681e-05
-1.80366947022481e-05
-1.81397718944694e-05
-2.89458753595372e-05
-2.51675654485606e-05
-2.90678085822122e-05
3.97824610204443e-06
-3.05281518695477e-05
-1.49863086980891e-05
-2.3440638416873e-05
-8.18375736793805e-06
-2.93488258859587e-05
-2.62034303539659e-05
-2.77372391782107e-05
-3.6370164813879e-05
-1.64641120578264e-05
-4.5875697133069e-05
-1.89272199955342e-05
-2.99763705457073e-05
-3.85625580041201e-05
-1.88553432494259e-05
-3.14623694689732e-05
-3.25957774341333e-05
-1.68962357752337e-05
-1.6699064050082e-05
-1.33039015107117e-05
-9.45556892395631e-06
-2.90626153924426e-05
-6.73878711780627e-06
-6.79119583860768e-06
-1.83580869262296e-05
-1.25691118399682e-05
-2.31498567892018e-05
-3.73318487221923e-07
-1.84133910858948e-05
2.01826054412921e-06
-6.34751869895232e-06
-2.80710938691368e-05
-2.68141386411888e-05
-2.84526616570167e-05
-2.01418545200819e-05
-2.26242629043811e-05
-6.69567002469824e-06
-2.43791969749787e-05
-1.09319116391796e-05
-3.32461169905549e-05
-3.99186252284362e-05
-1.49222367731042e-05
-1.18343183408085e-05
-2.81224414761996e-05
-2.66117002387905e-05
-5.69610422041406e-06
-1.84799413034488e-05
1.00044066836158e-05
-3.94179137459072e-05
5.2821496839309e-06
-3.81733561767789e-06
7.02206337097305e-06
-1.01316689395247e-05
-2.30102636770678e-05
6.5050205709192e-07
-9.79895160672702e-06
-2.46155540475483e-06
-1.80160708448528e-05
-4.97315568128441e-05
-2.03980053117062e-05
-1.48074131441283e-05
-2.82160793366068e-06
-4.84942819318982e-05
-1.91270260697432e-05
-3.51944029746401e-06
-2.2068628766732e-05
-1.6197781998847e-05
-1.22613202937321e-05
-4.02629819141331e-05
-1.25826764017533e-05
-4.04283431344477e-05
1.16097252046898e-05
-1.14919726895391e-06
-3.46749515383937e-05
-2.21836574116018e-05
-1.93997825026733e-05
-2.3548146153151e-05
-3.27014451381288e-05
-1.99095470150575e-05
-7.74030972814496e-06
-7.85927647204283e-06
-2.33654286769568e-05
-4.82134519980488e-06
-1.50041799408529e-05
-1.91448337808472e-05
-4.75455531771112e-06
-3.23552333429334e-05
7.5472879854728e-06
-3.12603893283547e-05
-3.08134376751156e-05
-5.08706338539414e-05
-2.04024432113127e-05
-1.25142274189193e-05
3.70398381634661e-06
-2.4112042829166e-05
-2.6269061045658e-05
-1.96242302304828e-05
-2.11392718206415e-05
-1.94319674541789e-05
-6.1017007117299e-06
-1.41100685038357e-05
-1.20747030833122e-05
-1.24244609025367e-05
-9.22480029131803e-07
-1.02237700244748e-05
-1.95877836160574e-05
-3.23637468136046e-05
-2.09328326526426e-05
-1.56969565051513e-05
-1.71309372010456e-05
-5.1417213110637e-05
-1.54341169501218e-05
-3.0853566582567e-05
-2.70517053657742e-05
-1.31580310958747e-05
-2.2168501516352e-05
-1.12600169522403e-05
-3.19000674112598e-05
-3.3385314538984e-05
-9.29105827568606e-06
-1.96995898407796e-05
-3.08702997993779e-05
-1.02593220924987e-05
-2.97663044481937e-05
-2.01446923923583e-08
1.20805439586921e-06
1.30917774670727e-06
-2.47467306953402e-05
-2.07847193309933e-05
7.34974458520969e-07
-4.8846933921792e-05
1.19171183603746e-05
-2.83244164460525e-05
-2.0130752525821e-05
-2.50611253821771e-05
-7.87563116480124e-06
1.15316227372404e-06
-9.37675803550565e-06
-3.09840725884349e-05
-1.28890262910862e-05
-1.97437306086256e-05
-1.79674711400047e-05
-1.40648864169294e-05
-2.16333907194756e-05
-3.02354288444368e-05
-3.18823001558623e-05
-7.09327435653387e-06
-2.48594419373324e-05
-2.12589029410461e-05
-1.93520562375745e-05
1.48228168708343e-06
-2.40176739492071e-05
-1.5104217530529e-05
-8.68540066356846e-06
-1.45141009771817e-05
-3.16714592771056e-05
-2.09984802898369e-05
-1.84678727781029e-05
-2.15542300830497e-05
-1.53883405266207e-05
-8.3078456028359e-06
-3.03378458912084e-05
-2.3437342977882e-05
-2.07324784583672e-05
-2.30554789880067e-05
-5.9327205152577e-07
-1.43675060311455e-05
-2.6181998760061e-05
-2.01262615571903e-05
-1.32669980765293e-05
-1.49813748251605e-05
-3.47100918604976e-05
-2.48037519347808e-05
-1.96997336941099e-05
3.53600886405712e-06
-1.7701446591926e-05
-3.60361147970352e-05
-2.17343213890154e-05
-2.33680752871194e-05
-2.84033112457714e-05
-2.70434398742441e-05
-1.27400507491281e-05
-3.43487531915449e-05
-5.23141969007104e-06
-2.56781089658685e-05
-2.18187871478166e-05
-2.54069997860083e-05
-1.93754677429175e-05
-1.93303029800163e-05
-1.7630703619205e-05
-2.49868108939366e-05
-1.78225259502606e-05
-3.74407845952469e-06
-1.85443669380197e-05
-9.38873542374604e-06
-6.71728606621962e-06
-1.07442172150033e-05
-3.8368069998764e-05
-1.76376460385669e-05
-1.77154706212912e-05
-2.83244116814068e-05
-1.10747715812259e-05
-1.62789927594848e-05
-3.28255497421757e-06
-1.34174432995299e-05
-2.31613197983711e-05
-2.76270332744482e-05
-2.25443007247326e-05
-1.72581627167537e-05
-3.34361061236308e-05
-3.23521872316899e-05
-3.10548593238703e-05
-3.74075964306796e-05
-1.94255698132562e-05
-2.03425524638789e-05
-4.79965143078819e-05
-5.27204097636995e-05
-3.51050475246095e-05
-4.38337296305125e-05
-2.50067155747838e-05
-5.64801568838572e-06
-3.13538157697887e-05
-2.28654964145881e-05
-6.40704695122775e-06
-7.68883728699367e-06
-1.64054782273373e-05
-2.30307446441623e-06
-3.19056960679965e-05
-2.17648453906744e-05
-2.30825004464794e-05
-1.06087220799891e-05
-9.44502087942972e-06
-2.01157355064773e-05
-3.5382560077528e-05
-5.93589156629042e-06
-7.47380821116722e-06
-3.29926757998135e-05
-1.4138093614405e-05
-1.35107543973002e-05
-2.49065983426843e-05
-6.4640108831643e-06
-3.20123074919509e-05
-2.74329040937451e-05
-1.87481078977517e-05
-2.4264990136346e-05
-3.15257422360746e-07
-1.31498600091057e-05
-7.14813274490217e-06
-1.77256379590414e-05
-2.21407348855494e-05
-1.56644503805928e-05
-2.4060423580706e-05
4.66511298964178e-07
-3.10689400794554e-05
-3.28153082449457e-05
-3.67026082361237e-05
-2.90142714859002e-05
-3.64961764317428e-05
-1.64807684613e-05
-1.89388628190738e-05
-2.35036788581647e-05
-1.51414608511614e-05
-4.05462376028752e-05
-1.42959901931046e-05
-1.26991065430674e-05
-2.45807785382831e-06
-1.0819367414103e-05
-2.18312808581917e-05
-1.84803280050281e-05
-2.87536119366869e-05
-1.31498727838611e-05
-2.25195058200958e-05
-2.39658311071787e-05
4.96844657439437e-07
-2.59751649883826e-05
-1.45116880939651e-05
6.93464701440263e-06
-1.76191036738313e-05
-1.83233574300416e-05
-2.45293387749189e-05
-1.29503407939699e-05
-8.30552555355341e-06
-2.45357064556252e-06
-1.49757252829546e-05
-1.63112705334792e-05
-2.08747431232681e-05
-2.67441836065522e-05
-9.47911045110406e-06
-2.85832806197157e-05
2.47023057137849e-06
-1.41355034542534e-05
-2.2857160100753e-05
-2.89277826864139e-05
-2.54371307148571e-05
-3.7702140609306e-05
-2.2799785773068e-05
-1.72586261700679e-05
-2.75832857721649e-05
-1.66911635272092e-05
-1.69947038872096e-05
-1.27918021525695e-05
-1.22297483702919e-05
-4.67972372820137e-06
-3.52971512527253e-05
-3.65738434691052e-05
-2.27663032315322e-05
-1.70866262497297e-05
-1.04368896612533e-05
-1.52484786354928e-05
-3.8863201605708e-05
-1.22687411045944e-05
-2.4011349460296e-05
-1.90568932510278e-05
-5.3644447259517e-06
-1.32282388531202e-05
-2.41296481646154e-05
-6.47183825980496e-06
-2.71564657606477e-05
-3.99719738405528e-05
-3.45538005933754e-05
-2.00405762552345e-05
-3.2283043112919e-05
2.16144958269861e-06
-2.23460573353989e-05
-3.68784463447237e-05
-4.60559963145578e-06
-3.27311315695725e-05
-1.88997247869655e-05
-2.54165596377381e-05
-2.38739741198255e-05
5.97844455403056e-07
-1.69426623605044e-05
-2.77041572072136e-05
-4.43285201694893e-05
-2.97158335402455e-05
-2.22263880007374e-05
-3.91295253795548e-05
-2.13691067698187e-05
-2.23525909924458e-05
-8.76546728480486e-06
-6.85784812408066e-06
-2.96857472778102e-05
-5.44041050094302e-05
-3.10490647175816e-05
-1.34381907614894e-05
-1.54986308155626e-05
-4.31525726590272e-05
-3.6101025787077e-05
-2.42802695000867e-05
-1.67661056714575e-05
-1.75487080783346e-05
-1.05558241033895e-05
-1.51804196486942e-05
-9.52164166812413e-06
4.73997440528413e-06
-5.67346039569187e-05
-1.44725835743792e-05
-3.97203007673493e-05
-3.16632004709062e-05
-2.11329722519666e-05
-4.27593489799194e-05
-2.67321110158524e-05
-4.38006088220918e-05
-1.83567520861786e-05
-4.13153302000417e-05
-2.27848700223839e-06
-2.82381878997326e-05
-2.68633479677612e-05
-2.28787074483917e-05
-2.27444747763476e-05
-2.63613125684753e-05
-3.26520102075539e-05
-2.80642470551269e-05
-6.56693721136258e-06
-2.6695945039634e-05
-1.18455115167796e-05
-3.60042140435677e-05
-1.0153610038006e-05
-3.27710708855829e-05
-2.81062862370497e-05
-3.77452255383316e-05
-2.01827299476951e-05
-4.37684072939649e-05
-1.60164284379893e-05
-2.27103629235162e-05
-8.28608487241918e-06
-2.25109754982476e-05
-1.89032519694141e-05
-3.46063246549113e-05
-1.48680920051918e-05
-1.11482399254026e-05
-2.17125700343324e-05
-7.95037045767766e-06
-1.39853204874954e-05
-4.55593355767804e-06
-3.86208610791101e-05
-2.46850987730517e-05
-1.68199910931842e-05
-2.34137261790586e-05
-3.17101585971666e-05
-2.86924746223394e-05
-1.64122666742627e-05
-2.98943517242648e-05
-9.82294358058667e-06
-3.24909932702887e-05
-3.72508402283192e-05
-2.11187618453395e-05
-1.74278510359269e-05
-1.17762021094771e-05
2.21532248645214e-06
-1.142672097143e-05
-1.12543962944933e-05
-7.09417950469298e-06
-1.95220364784895e-05
-1.58358955203416e-05
-4.31320977652275e-05
-2.40508272506304e-06
-3.03905887184278e-05
-3.01866636648059e-05
-1.85458067775827e-05
-2.60029773402811e-05
-9.37186499268872e-06
-2.42197077125691e-05
-2.69277615864481e-05
-3.24292544700833e-05
-6.86313104961065e-06
-1.01668065947709e-05
-2.42662581783257e-05
-2.36986541155897e-05
-2.34143232447156e-05
-1.23504209512744e-05
-1.27436332769899e-05
-2.11383809485877e-05
-1.43737395298381e-05
-1.8301475548212e-05
-1.57823842874781e-05
-2.23359151422319e-05
-3.5795661120817e-05
-4.08076388588001e-05
-2.03333693693532e-05
-1.44535946052842e-05
-2.62263742045777e-05
-2.92060241554393e-05
-1.6049001646234e-05
-9.46819012262993e-06
-2.8259336209147e-05
-4.91609983642586e-06
-2.28390398719544e-05
-1.08367225852134e-05
-1.72259207686462e-05
-3.69064689400957e-05
-3.16904882481261e-05
-3.09231018522658e-05
-4.55548453058975e-06
-2.53299065093094e-05
-2.6213679546594e-05
-1.96246613623421e-05
-9.36520593696391e-06
-2.75686948706657e-05
-1.36174230627449e-05
-6.13979049421326e-05
-2.07608484721265e-05
-1.4817601042118e-05
-2.07741960674618e-07
-2.97258539148886e-05
-3.41626742301471e-05
-3.99576022085823e-05
-2.26996334055516e-05
-1.47383797500769e-05
-2.17580446656783e-05
-2.38647752128077e-05
-2.55089262803955e-05
-2.30608095348761e-05
-1.81682447498996e-05
-4.5393089530062e-05
-4.51230749552615e-05
-2.24294996790215e-05
-2.50541148107873e-05
-2.70594143228889e-05
-1.40222689666388e-05
-1.98078874629831e-05
-1.03800525137553e-05
-1.71542304091419e-05
-2.89364370067526e-05
-2.47072371695928e-05
-1.46292363218035e-05
-2.92347616215634e-05
-2.81835005363129e-05
-2.18559700320929e-05
-9.33604903674415e-06
-2.07821505408688e-05
-8.82183169322169e-06
-1.77365714499934e-05
-2.48346486550845e-05
-2.29704262239189e-05
-2.22368310036399e-05
-2.8134725014328e-05
-2.41136195310663e-05
-3.55246906569517e-05
-1.91714279680726e-05
-2.69518448082272e-05
-1.16846595360092e-05
-2.83032578255763e-05
-2.95532715703637e-05
-3.37364162840147e-05
-1.50529523405738e-05
-7.13137452384316e-06
2.60808384014662e-06
-1.19287182556614e-05
-2.31345551667537e-05
-9.25213822586152e-06
-2.28297458022827e-05
-3.28151747651114e-05
-2.14160928883843e-05
-2.00203014828362e-05
-1.14508374562025e-05
-2.76557822672563e-05
-1.12884048738101e-05
-1.98730620819539e-05
-2.18745346873595e-05
-5.16271613432501e-06
-9.18069565252958e-06
-3.82129168144796e-05
-2.28322736745454e-05
-6.96119793877718e-06
-1.49135722579141e-05
-2.50571986873846e-05
-1.54114407524123e-05
-3.17730065071381e-05
-3.7498235426755e-05
-1.03481560162632e-05
-2.61539505315249e-05
-4.47003698856293e-05
-3.41154159962462e-05
-2.15109363062054e-05
-1.87772041720022e-05
-1.29346392927722e-06
-1.90166565325101e-05
-4.40656796744452e-05
-1.19463067470225e-05
-1.84040994615789e-05
-1.71552355517486e-05
-9.42014487498577e-06
-4.25200526177938e-05
9.98340320203992e-06
4.68107802093426e-06
-4.05902613647528e-05
-1.941673308686e-05
-1.39721451021478e-05
-2.4625848293596e-05
-1.2822292173016e-05
-2.6265764897276e-05
-1.97394694534766e-05
-2.66563417958319e-05
-1.27145884036998e-05
-2.90596344463283e-05
-2.93535899842555e-05
-1.90064445789214e-05
-1.39074441435104e-05
-3.3552246805104e-05
-1.028854500066e-05
-1.6011231425677e-05
-2.53223906690737e-05
-3.55944922996279e-05
-3.27852850882382e-05
-2.38658586952305e-05
7.5378078187909e-06
-3.72566944039143e-05
-9.0341154706859e-06
-1.70326418569972e-05
-2.39170696593223e-05
-1.08852878576005e-05
-3.63233247004149e-05
-1.55496986776155e-05
-1.60113343893189e-05
-4.02966572694048e-05
1.54700367431782e-05
-1.34177139447489e-05
-1.87812278080268e-05
-2.45481561083022e-05
-2.3288676591075e-06
-2.49738087931822e-05
-1.96593203951226e-05
-4.94931238914836e-05
-9.84120211163503e-06
-3.8420312128173e-05
-3.74275697734042e-05
-2.00481158022898e-05
-3.00571716082851e-05
-1.69031038085075e-05
-1.47059922055278e-05
-1.6558333845593e-05
-1.40142814940777e-05
-2.17069566817534e-05
-2.9803793580924e-05
-1.55939432134651e-05
-3.14059511657233e-05
-7.72053404351653e-06
-3.01378797997086e-06
-3.43248100799454e-05
-3.28916088555599e-05
-1.51946896718068e-05
-2.31992062799843e-05
-2.37637215891804e-05
-2.19752520255807e-05
-6.87358726607565e-06
-1.87422089140208e-05
-2.87157322203426e-05
-2.77507081992819e-06
-7.23983012233348e-06
-1.62687345105693e-06
-3.06515035295235e-05
-5.95484412933956e-06
-4.38542668795267e-05
-1.40232396925594e-05
-2.07962495668861e-05
-2.11896517105948e-05
-2.11116316396756e-05
-2.09821026079803e-05
-2.42617198878259e-05
-1.81218953512939e-05
-2.2834571641527e-05
-3.23842470677472e-05
-1.94485218752621e-05
-2.15610515475784e-05
-4.21256313025242e-06
-1.12049490106529e-05
-4.01858661680244e-05
-9.43486084069988e-06
-1.28779977113171e-05
-2.05049825544275e-05
-3.63160559557355e-05
-1.25057632299213e-05
-1.34143222303838e-05
-5.57089277332285e-06
-1.65289818262745e-05
-8.04134210493309e-06
-1.86969432227576e-05
-2.33304508244814e-05
-1.73010310180141e-05
-3.85684591018263e-06
-1.57615509615684e-05
-9.57250899441948e-06
4.84936255655541e-06
-4.50803866546055e-05
-2.16847843309183e-05
-8.55315756709783e-06
-3.69949162912247e-05
-1.80053466142322e-05
-3.05677049548988e-05
-3.45006568913541e-05
-2.17737964770774e-05
-4.83232056149071e-05
-1.95568162574891e-05
-1.45727266586831e-05
2.14259333820264e-06
-2.51657932032642e-05
-2.39800582621192e-05
-2.42296202505031e-05
-7.66780365637288e-06
-6.16099072407634e-06
-1.90327179616295e-05
-1.11838668831357e-05
-3.48791793965764e-05
-3.98305352846558e-05
-3.64864071517904e-05
-1.52238801287082e-05
-1.8443184585896e-05
-3.0044497307904e-05
-2.3784236689338e-05
-9.28449605126375e-06
-1.94627227211646e-05
2.65758000161761e-07
-1.89393053403725e-05
-1.7512031133639e-05
-9.20287269684221e-06
-3.91694868153984e-05
-1.96691363585902e-05
-2.19994595539226e-05
-2.11343016655773e-05
6.98355991041669e-06
-3.08977379478146e-05
-3.95159948868203e-06
-2.38411073348497e-05
-8.96275996649057e-06
-2.48472581274111e-05
-2.53352759681891e-05
-6.06536609135226e-06
-2.21883122806681e-05
-1.09917625331183e-06
-3.03530083013296e-05
-3.64332390048801e-05
-2.03329255167697e-05
-4.18539129571507e-06
-2.77875811700013e-05
-3.19933905221378e-05
-7.40483003241363e-06
-2.9093700581101e-05
-8.28935355366145e-07
-8.71794581417875e-06
-1.43632631240716e-05
-2.10540617557279e-05
-3.74563360619284e-05
3.12911358557432e-06
-1.34052002820286e-05
-2.32144841541119e-05
-4.56363058781484e-06
-1.6523949800313e-05
-2.2703853699517e-05
-2.41753587855721e-05
-1.3272803006612e-05
-2.16260642597962e-06
-2.46549275491019e-05
-2.68953614019874e-05
-1.88225963475254e-05
-2.70985833833847e-05
-5.66726937438676e-06
-2.91261342183762e-05
-1.41245544420281e-05
-1.06641606911322e-05
-2.11035920760469e-05
-1.68581180534443e-05
3.21344053068901e-07
-1.55433405098417e-05
-7.79598722096754e-06
-1.29137342813458e-05
-1.16968842889107e-05
-1.56128365933522e-05
2.44988723422855e-06
-2.80299515550962e-05
-1.51836303841788e-05
-2.12484864863112e-05
-9.29322569760124e-06
-1.58998293732771e-05
-2.42454899648953e-05
-2.97621034543774e-05
-2.50442894540736e-05
-1.62632550009571e-05
-2.1111984213729e-05
-2.37585118467003e-05
-8.79959590718192e-06
-6.81895760927007e-07
-1.53480637604589e-05
-4.53702207350763e-05
-9.45142982703537e-06
-3.16845410485728e-05
-3.92118823702914e-05
-1.03163834994014e-05
-3.16062427739823e-05
-2.21203066622899e-05
-2.09977836433312e-05
-1.12154026677519e-05
-1.20517914368733e-05
-2.92729870055294e-05
-3.86061658408434e-05
-9.19047838119796e-06
-1.7627683067153e-05
-3.81866153097563e-05
-1.05124502677721e-05
-1.07826779336005e-05
-2.01724447280268e-05
-1.89521917351752e-05
-3.56154505528074e-05
-3.27179995436253e-05
-1.44151620636059e-05
-3.76638110893015e-05
-3.09590109700526e-05
-3.29853128752812e-05
-3.10247146198587e-05
-1.89401205011479e-05
-1.30641452763915e-05
-3.53041475349238e-05
-2.17503117940809e-05
-3.30030250232554e-05
3.47557085472053e-06
-2.27558485179285e-05
-1.50488831219535e-05
-5.54230744741107e-06
5.95390660297494e-07
-7.60409016451903e-06
-2.28778994706264e-05
-1.78982014175136e-05
-3.52664199510095e-05
-1.47878674948483e-05
-1.749963610936e-05
2.88165189571712e-06
-2.59618849455672e-05
-2.07885873660854e-06
-2.99815921216352e-05
-1.44004517251577e-05
-1.98232518002771e-05
-3.96451525615237e-06
-2.45769906243599e-05
-1.82230139680978e-05
-1.48070694105651e-05
-3.89489997360076e-06
-1.2215086122108e-05
-3.7605975301132e-05
-4.26061054230296e-05
-1.65358177456922e-05
-1.99495688019898e-05
-3.72366512583472e-06
-2.18962798780759e-05
-1.84200626271239e-05
-2.15027381063777e-05
-2.84329726730286e-05
-3.43681255944943e-05
-7.85267917703302e-06
-1.28994978940911e-05
-2.05947536555718e-05
8.64989507615392e-06
-7.59745647741255e-07
-3.3495969829111e-05
-1.63990766149504e-05
-2.82731775626415e-05
-3.00341394255872e-05
-1.68235641010936e-05
-1.50511054855934e-06
-3.93699097947409e-05
-3.06685786257079e-05
-3.2966195312668e-05
-3.14938562022061e-05
-2.50700957801236e-05
-1.07819451218935e-05
-2.03097215912046e-05
-3.24628736247157e-05
-1.75149909487982e-05
-2.64304539560098e-05
-1.07647517522075e-05
3.70460798740861e-06
-2.53657319725109e-05
-2.83091693043226e-05
-2.76009502560748e-05
-2.07771755281895e-05
-2.19243530954698e-05
-1.90152116568692e-05
-3.45561088412668e-05
-3.00037828361136e-05
-1.10643932365784e-05
-1.23130911370369e-05
-2.32713499087007e-05
-1.4999252216877e-05
-1.29499651137905e-05
-8.73594835828219e-06
-2.70196324267068e-05
-2.61556562795288e-05
-9.36552952875935e-06
-4.17329453565672e-05
-1.8919483606036e-05
-4.76357084558074e-05
-1.30837115649953e-05
-1.75828903743969e-05
-9.74818094351784e-06
1.66341524811223e-06
-2.76606823638614e-05
-4.08980779305327e-05
-2.63138411477433e-05
-2.62923785823725e-05
-1.49276929316508e-05
-5.79054986216131e-06
4.80542431581932e-06
4.33753307591635e-07
-2.35030091959015e-05
-3.04609657907684e-05
-1.21472090574881e-05
-1.3672935638725e-05
-2.77885363356733e-05
-2.61331701230138e-05
-2.22883627221372e-05
-1.95624186904506e-05
-9.17691244229769e-06
-2.91254822602341e-05
-1.81502968990532e-05
-1.5897953839802e-05
-7.19623659558687e-06
-3.6138087727278e-05
-3.95333154089786e-05
-1.55621177531488e-05
-1.15939823629187e-05
-2.32224141269338e-05
-1.17320068162693e-05
-3.46107553525137e-05
-3.33024426365413e-05
-1.67845550916155e-05
-1.20177667140398e-05
-1.47872871297489e-05
-1.9271719633044e-05
-3.77816913134737e-05
-8.00284792795634e-06
-6.20250823485727e-06
-1.40362744908426e-05
-1.39381348469981e-05
-2.29235045588822e-05
-2.14279166595492e-05
-2.12181536433502e-05
-1.06899190714371e-05
-3.22658478209358e-05
-7.46779583402946e-06
-1.52690422357922e-05
-3.49238831377221e-05
-1.97772932539e-05
-3.08753486589167e-05
-1.04664209357506e-05
-1.33743355032687e-05
-3.67956129299124e-05
-4.50057821437859e-05
-2.07810915210218e-05
-3.48997603247751e-05
-2.62959498938636e-05
-7.32475056927341e-06
-5.42549838384915e-05
-8.8123420136581e-06
-1.5759003271757e-05
-1.77823785815712e-06
-2.56446442010432e-05
-2.75653391923579e-05
-3.26831872703989e-05
-1.80289819232536e-05
8.91448832105439e-07
-3.67924128317598e-05
-1.0239197977065e-05
-2.09957381858621e-05
-4.63362156750444e-05
-3.27144404693178e-06
-6.36526354701061e-06
-1.29352849341966e-05
-1.5332059473608e-05
-4.39657987008767e-05
-9.409448294291e-06
-3.33589131674028e-05
-3.65541597965784e-05
-1.6506913146831e-05
-5.40119792256138e-06
-2.54709869968563e-05
-6.96294237015032e-06
-2.36350852932793e-05
-4.2084121836714e-06
-3.6160894495201e-05
-1.84377323597923e-05
-1.98912861224269e-05
-4.59615100864487e-05
1.10308176039755e-05
-3.62785834219237e-05
-3.33005115766411e-05
-3.19297594274608e-05
-1.50597277018091e-05
-4.39956901401004e-05
-1.76380794232013e-05
-3.01986166245771e-06
-5.01141021841758e-06
-5.95626532822711e-06
-4.88870843755942e-06
-2.64770387062218e-05
-2.79633854507095e-05
-1.41012464843336e-05
-1.19413944922486e-05
-3.32977343721915e-05
-1.15045989908821e-05
-1.29982403143573e-05
-5.91226747907502e-06
-9.98971411568323e-06
-1.42321711192324e-05
-1.78350160090774e-05
-1.66775456634979e-05
-1.78752684322789e-05
-3.73225813496378e-05
-3.48490954574189e-05
-2.34743974896224e-05
-1.13072774518873e-05
-2.18374833881086e-05
-8.51137763763601e-06
-1.92794029066048e-05
-1.32080458100969e-05
-3.41712892952295e-05
-1.46191955970733e-05
-3.34602931937235e-05
-1.46883091615459e-05
-5.13209910442924e-06
-1.41790139945168e-05
-2.37516611611793e-05
-1.9234866357027e-05
-3.45241413038849e-05
-2.5473509819493e-05
-1.83979777659662e-05
-1.86770050504652e-05
-4.33562735933519e-05
-3.4440527943945e-05
-3.93509808969404e-05
-3.53690048721696e-05
-1.18466674175712e-05
-2.09662453471318e-05
-2.24960148285143e-05
-2.62043613646642e-05
-1.63781619566504e-05
-1.63750498348867e-05
2.73018188313482e-06
-2.1138120505905e-05
-2.27419490903939e-05
-3.59208040289225e-05
-2.88761209721317e-05
-1.27326983530543e-05
-1.66947591659411e-05
-2.97440030079642e-05
-1.95120501866178e-05
6.76704167548182e-06
-1.1107746641167e-05
-3.53522531200786e-05
-3.24645109053428e-06
-3.55507175990859e-05
-1.82097503946181e-05
-2.45138839162207e-05
6.34586566112866e-06
-2.38707018330821e-05
-2.83332801802915e-05
-3.3293575535474e-06
-2.27340467668031e-05
-2.04016327999348e-05
-2.9939278241936e-05
-3.35089058059704e-05
-3.78929598590272e-06
-1.00106395431886e-05
-2.57906767346472e-05
-2.4633014010769e-05
-1.68607893968231e-05
-2.43803314192833e-05
-2.14679357656559e-05
-3.44055253225569e-05
-2.25212073127263e-05
-7.79146286958022e-06
-3.30786384458257e-05
-2.46100979904913e-05
-2.64389033734032e-05
-1.39847884455421e-05
-1.1446106045734e-05
-2.04630830343451e-05
-3.65397973338503e-05
-3.74304811175754e-05
-2.59382752819738e-05
-2.04881085033921e-05
-6.64536089774595e-08
-1.88884400031838e-05
-3.02914276048271e-05
-6.42688704199185e-06
-1.36247189334152e-05
-1.69846073099821e-05
-4.13849561371628e-08
-1.79607201740204e-05
-2.48738538549624e-05
-2.54424970319581e-05
-9.22523017452364e-06
-7.89772624339506e-06
-5.92453831637748e-05
-2.08800160394969e-05
-9.55442763665883e-06
-2.95386819274503e-05
3.25599785485948e-06
-6.19278768199773e-06
-2.60187083252764e-05
-1.63464160767824e-06
-7.01966707377504e-06
-2.5199950444885e-05
-2.7219514066203e-05
-1.50080517229089e-05
-1.14900579742186e-05
-5.15013872602687e-06
-1.1919640704797e-06
-4.26057565662196e-05
-1.52819194739754e-05
-4.72268489070955e-05
-3.25638553794597e-05
-3.53117064441931e-05
-1.03414977642649e-05
-1.51358981496314e-05
2.34518737199562e-06
-5.71985094033151e-06
-3.19690488964006e-05
-3.07842847716576e-05
-4.47351796926519e-05
-4.31539847121799e-07
-1.962600163255e-05
-1.90525974760364e-05
-3.35686273742914e-05
-3.27121612132296e-05
-3.14323771799865e-05
-2.24875929985676e-05
-3.00000298090158e-05
-1.52866446124119e-05
-2.12705742124671e-05
-1.86402083899187e-05
-4.05049938341473e-06
-9.22396046057395e-06
-1.64508966284872e-05
-2.31404744009009e-05
-1.89251058568951e-05
-1.60603895303391e-05
2.06717624409856e-05
-1.38271821609498e-05
-2.39365874535518e-05
-1.45876576592586e-05
-1.66425349231819e-05
-2.98488298701531e-05
-1.63234456402407e-05
-6.99655639461094e-06
-3.76400871636154e-05
-2.51739440721241e-05
-2.39401183230267e-05
-4.2359604707947e-05
-1.34222780113461e-05
-2.79389228318241e-05
-1.9703110437685e-05
-8.96091700289889e-06
-8.99735249617476e-06
-8.44934270615577e-06
-1.66627729924411e-05
-3.41125810098821e-05
-1.40561720133908e-05
-1.68871939577912e-05
-2.58293929136076e-05
-1.24271251728913e-05
-1.19449293116916e-05
-1.82040544771923e-05
-1.5637079429903e-05
-5.45967128521099e-06
-1.10915459760748e-05
-1.01658582601591e-05
-3.1096785331969e-05
-3.9846494876955e-05
-3.15631587709774e-05
-2.53989036995371e-07
-1.74623508492542e-05
-1.81847784702691e-05
-1.61877962861711e-05
-3.53235141783566e-05
-3.20131146396547e-05
-1.70532611166026e-05
-1.54588320033825e-05
-2.9120910345011e-05
-3.85983376484318e-05
-1.99464582916007e-05
-3.37851111854775e-05
-1.54837966842032e-05
-4.81624468705578e-05
-1.63305812049542e-05
-7.96617688527616e-06
-3.87973038492454e-05
-7.350721157021e-06
-3.99304242872522e-05
-2.56130159409173e-05
-3.80887223260813e-05
-2.47409755830255e-05
-2.08267164445517e-05
-1.37238614249084e-05
-3.17007054740172e-05
-2.83848556456515e-05
-3.1088179872062e-05
-2.28721411097171e-05
-4.39274599523955e-06
-5.02073596814157e-06
-2.09184884374626e-05
-1.50978146826036e-05
-2.27892231066285e-05
-2.07495832498329e-05
-3.32423961778501e-05
-1.53060921482098e-05
-4.16069194560065e-05
-2.21138560752654e-05
-2.19450516783205e-05
-1.14370022227002e-05
-2.92215206744086e-06
-2.41761885123643e-05
-1.14770346722449e-05
-3.28976484325061e-05
-1.58855253012689e-05
-1.73427173943568e-05
-2.3529467572953e-05
-2.63899232838011e-05
-1.55642719108246e-05
-1.21431263378857e-05
-1.49624273298658e-05
-1.10055801816732e-05
-3.10761626194646e-05
-1.15385830983146e-05
-2.08585035934411e-06
-1.92256516734284e-05
-3.25813001896529e-05
-1.09088627321605e-05
-1.86651784383446e-05
-8.27548284413251e-06
-2.02845924725128e-05
-1.51340538454318e-05
-3.49914253657948e-05
-4.35509997864528e-05
-1.70268655973219e-05
-2.70047766695558e-05
-3.55736529478523e-05
-7.33784224854089e-06
-2.0566208470354e-05
-3.08406060230659e-05
-3.1392417421496e-05
-1.32358153077392e-05
-3.9371572106635e-05
-3.40706730985679e-06
-4.19105628684371e-05
-1.3204050062212e-05
-2.59561465459192e-06
-2.28959432991949e-05
-2.31299480873616e-05
-2.61371198009386e-05
-1.6960870328553e-05
-6.74446012155739e-06
-4.04712788064892e-05
-8.38902160530049e-06
-3.3096573871696e-05
-8.92573279739238e-06
5.23061555441252e-06
-1.1604565209329e-05
-1.23178966764849e-05
-4.52868403210514e-06
-3.52204605514182e-05
-2.16633204872238e-05
-1.08987398503491e-05
-3.90356517430352e-05
-2.55986833111318e-05
-1.98196602573986e-05
-2.13337678907285e-05
-1.37155658914759e-05
-2.20554854754871e-05
-1.76058775415895e-05
-3.82961797110243e-05
-2.43458802045386e-05
-1.49740808845546e-05
-2.79578260925776e-05
-1.29760311625068e-05
-2.27120046209013e-05
-3.09626590338193e-05
-3.52836773503602e-05
-1.68953481850606e-05
-3.27985812102103e-05
-1.39049679073578e-05
-2.66983765982377e-05
-2.07929462141616e-05
-1.60203186760944e-05
-1.45530270847127e-05
-3.71798907374844e-06
-9.43514809827514e-06
-4.61379901250843e-05
-9.76078855715877e-06
-2.70443653622344e-05
-3.65666131326744e-05
-2.0513448161793e-05
-1.48217745511137e-05
-2.81396559220265e-05
-2.63995298425295e-05
-3.01570639536715e-05
-1.02598663229447e-06
-3.64573223189218e-05
-5.97610312143959e-06
-2.49557131459973e-05
-2.18960897381725e-05
-6.48729181006694e-06
-2.83044894664819e-05
-1.48279988409204e-05
-1.7394667819903e-05
-2.08014669486962e-05
-7.50470885453815e-06
-2.22682982794769e-05
-1.3386850243442e-05
-2.80126579458315e-05
-2.35776256087845e-05
-3.80598739075998e-05
-2.48026401459186e-05
-1.47205751455633e-05
-3.12227858050337e-05
-2.25532945191748e-05
1.72755368019547e-06
4.04803337530624e-06
-2.59368340392027e-07
-3.5977573809865e-05
-2.62872233483306e-05
-2.14772730951301e-05
-1.98525052458442e-05
-1.96687129449959e-05
-1.21380981878871e-05
-2.04070487409325e-05
-4.83875267859632e-06
-4.16543165847051e-05
-5.69353256352469e-06
-3.29785288300982e-05
1.53922038058119e-05
-1.95264239112822e-05
-1.79513175031948e-05
-7.24511029808512e-06
-2.08260424742854e-05
-2.74306996085323e-05
-2.56183172481221e-05
-3.43473725454452e-05
-2.70314887268761e-05
-3.51201815907112e-05
-9.65691663931712e-06
-2.86141068975995e-05
-2.42285962583911e-05
-7.21560039097923e-06
-2.41284199879281e-05
-3.91413428896403e-05
-2.55136702063005e-05
-2.89235820412843e-05
-2.99395482224825e-05
1.77638377763356e-06
-2.20963217249277e-05
-2.38246931700106e-05
5.31653529737866e-07
-1.17172324123081e-05
-1.45372111617224e-05
-2.57837429847051e-05
-3.13279390469732e-05
-2.00789444639915e-05
-1.86917279193709e-05
-4.50793973382806e-06
-1.9657431891069e-05
-3.9207193986279e-05
-3.1482567492805e-05
-3.96871981772426e-05
-7.79927791681617e-06
-1.27928392915538e-05
-3.10118778123733e-06
-2.92671090624333e-05
-2.31224633729642e-05
-2.55115909879223e-05
-4.05614541037314e-05
-2.67565723925672e-05
-7.28059919392211e-06
-1.63411593039655e-05
-7.48531788783222e-06
-1.88446036703216e-05
-1.99919627998323e-05
-3.14875850386487e-05
-4.28624267621889e-05
-2.2103272140075e-05
-5.1652032328647e-06
-2.53208993380744e-05
-1.70779901423704e-05
-2.30282979620701e-05
-3.16266716286523e-05
-1.48989809352631e-05
-3.23100882858884e-05
-2.66837046291259e-05
-2.28046422864819e-05
-2.86114553578841e-05
-2.33927718835488e-05
-2.28058802949731e-05
-8.96382908478521e-06
-1.00902410961598e-05
5.06446126253101e-06
-1.25017713809715e-05
-2.85901046212495e-05
9.02161559774711e-06
-1.74941863397129e-05
-1.05418735675475e-05
-3.4400514027343e-05
-3.86888468306401e-05
-1.55494814645395e-05
-8.5138737007293e-06
-2.43633210214601e-05
-3.41091143654178e-05
-1.05766485201614e-05
-7.40276663003509e-06
-2.1408735251137e-05
-1.65287761627138e-05
-3.10816091550097e-05
-1.37684438772245e-05
8.97881868331843e-07
-1.51694453046964e-05
-1.01813024775304e-05
-2.68589911139831e-06
-2.97666059434644e-05
-1.98611908335492e-05
-2.88838750994392e-05
-3.21765270875156e-05
-1.63028029372582e-05
-3.68479160370141e-05
-1.48641083594967e-05
-2.72595140807386e-05
-9.28231501562485e-06
-2.89025377735982e-05
4.65323929010068e-06
-2.6605566964322e-05
-3.78155194582839e-05
-3.81317197202307e-05
-1.45778889985047e-05
-9.76819788267255e-06
-1.79925289390387e-06
-1.09970412383089e-05
-2.05716034398448e-05
-2.62383770779564e-05
-1.46017162209164e-05
-2.65120342361146e-06
-1.41381063423945e-05
-1.57491526659617e-05
-2.74573716383984e-05
-2.13619411507425e-05
-2.74850256391129e-05
-3.91465549258995e-05
-2.38794541204711e-05
-1.48652359223898e-05
-2.84031630025564e-05
-3.45905813975632e-05
-6.91331797788278e-06
-9.38249143398287e-06
-1.53081189387541e-05
-1.22832349846592e-07
-3.26573678747382e-05
-1.24138365549951e-05
-2.36611754745749e-05
-3.5491736820538e-05
-4.01477529243173e-05
-1.43142094553986e-05
-2.22795916334976e-05
-4.35874102291323e-05
-4.62798409745771e-06
-6.93649610568501e-06
3.15174272343911e-06
-2.30118853622257e-05
-9.14861772363293e-06
-2.00729808907024e-06
-2.3293912821459e-06
-1.10168749974686e-05
-1.77524906944853e-05
-7.18568125260647e-06
-8.49653221015652e-06
-2.2574162158377e-05
-1.48627519840111e-05
-4.32818873888531e-05
-1.88301419897825e-05
-2.79552710721148e-06
-2.28028936179879e-05
-9.25329629087019e-06
-1.66152510944383e-05
-1.79396579346769e-05
-2.15066653124129e-05
5.75860370793578e-08
-2.64541553071393e-05
-1.51134623516316e-05
-2.63427220567998e-05
-1.21157151345562e-05
-2.21478300412128e-05
-1.90384611004602e-05
-1.86056351344185e-06
-2.60860031221778e-05
-3.19755540264247e-05
-2.49660855673915e-05
-2.42971009908409e-05
-1.40004423897125e-05
-2.24171901241909e-05
-6.9539100785687e-06
6.84582020025126e-06
-1.85129775047459e-05
-2.00734784654628e-05
-2.11150904832833e-06
-2.55667679795921e-05
-1.22857792668634e-05
-2.24590580744446e-05
-3.26567911884468e-05
-3.09527603809679e-05
-2.12000485595376e-05
-8.75897262794075e-06
-2.42961796542671e-05
-2.43492763431586e-05
-5.70776334555183e-06
-3.27976555156498e-05
-3.22752720639198e-06
-6.27010977449623e-06
-2.49764321997316e-05
-7.49793486028469e-06
-1.69704042805493e-05
-8.22241406012302e-06
-3.71772218776277e-05
-1.12625433850294e-05
-4.1137907931739e-06
-9.81116757633641e-06
-1.95853562322574e-05
-1.95398157497476e-05
-2.04777620892331e-05
-2.00766842259083e-05
-1.80791790852396e-05
-1.73535940315532e-05
-2.01680289086995e-05
-1.92947091133472e-05
-2.09646409075762e-05
-5.56373413855463e-06
-4.19658071771815e-05
-2.40137537033235e-05
-1.56620315984329e-05
-2.43996522618037e-05
-3.12808101217589e-05
-3.74759590553596e-06
-2.82324285609294e-06
-9.81931789999244e-06
-1.72290251195928e-05
4.46657472433732e-06
-1.78985120079433e-05
9.46248491835327e-06
-2.70888145295441e-05
-1.70720287275064e-05
-1.54742376001706e-05
-2.96457921149542e-05
-1.41003203671551e-05
-3.54455701299899e-05
-2.84691004790692e-05
-2.31167256311291e-05
-2.12770808936411e-05
-2.36137179966784e-05
-2.14717450743684e-05
-6.48864528818444e-06
-1.39428259228448e-05
-4.11110468988821e-06
-2.51423634018776e-05
-1.01277521933111e-05
-1.72608900855099e-05
-2.35789004583111e-05
-2.14587302802225e-05
-2.95329983005715e-05
-2.08577423521387e-05
-3.81829085231538e-07
7.22342872945718e-06
-3.94229029637583e-05
9.78503622961171e-06
-1.40372570904145e-05
-2.48026027123553e-05
-3.00725953337301e-05
-1.75910632989298e-05
3.97888383750406e-06
-2.67390414702797e-05
-1.23233918021967e-06
-2.25505110199061e-05
-1.63245825561203e-05
-4.71220543833693e-05
-5.05553852060058e-05
-2.22657320595236e-05
3.29815108096928e-08
-1.17218432118149e-05
-2.94612102982813e-06
-6.67301607148282e-06
-1.08410170138747e-05
-1.90702215484273e-05
-1.72394556999833e-05
-2.73198307147414e-05
-1.95304733943032e-05
-1.87301392432501e-05
-3.89804689597545e-05
-5.00148076348299e-06
-2.35417291707777e-05
-2.22460805890899e-05
-1.87039719710413e-05
-1.6795207939983e-05
7.0763340636209e-06
-2.04541796688765e-05
-2.36276266773443e-05
-2.98584228298138e-05
-5.75566022399743e-06
-8.10999916302781e-06
-3.79173131932958e-05
-3.1031072800505e-05
-1.15640778160916e-05
-5.03821537412693e-05
-2.56733358021732e-05
-1.96235518010907e-05
-1.06005365673834e-05
-3.60411106750832e-06
-5.81849199552943e-05
-4.06284113762419e-06
-2.53426208061263e-05
-2.93513948085798e-05
-2.79656862878441e-05
-1.47644925566265e-05
-4.23586376868761e-05
-3.40863346207404e-05
-2.0392459623202e-05
-2.18738498346518e-05
-1.75201762228578e-05
-1.26888345871726e-05
-2.26708941813758e-05
-1.73096515047099e-05
-3.37039646620455e-05
-2.49747422859201e-05
-2.64809436191139e-05
-4.016886541964e-06
-3.35759249886764e-05
-8.33993137474901e-06
-3.19679430665363e-05
-2.10095130980794e-06
-4.37177074745957e-05
-4.5323550439613e-05
-3.19478982195315e-05
-1.51121062279554e-05
-1.07961914363528e-05
-1.84174229169435e-05
3.94795514755981e-07
-5.89514852233431e-06
-1.65641987681872e-05
-3.24973499642666e-05
-3.24679991031143e-05
-2.92995606247338e-05
-3.60925014478145e-05
-1.23033297082287e-05
-1.53444100771568e-05
-3.53589362226975e-05
-2.21930871990436e-05
-2.58156704563286e-05
-9.00491085541656e-06
-2.80568119168324e-05
-4.90009999150668e-05
6.22213654503489e-06
9.46953105371882e-06
-2.57884575700678e-05
-3.63035037629085e-05
-3.32124352303895e-05
-1.69182284214647e-05
-3.08850722231554e-05
-2.28073261612615e-05
-1.67617037169182e-05
-1.34325643318357e-05
-1.44860857696274e-05
-2.39880786387656e-05
-2.68702913632535e-05
-2.3470944675135e-05
-7.50989046189086e-06
-1.25196941274047e-05
-8.02917943027945e-06
-5.03799033264983e-06
1.53934127744714e-06
-3.64731158134852e-05
-3.87452142856481e-05
-2.03693654785467e-05
-3.1489989651641e-05
-3.45221528004981e-05
-2.21503485816543e-05
-3.16493478657266e-05
-1.56177140673867e-05
-4.07864633743044e-05
-5.27072437085075e-06
-1.38101020634223e-05
1.22112668281472e-06
-7.94395392286412e-06
-9.54097171440143e-06
-1.62298301013526e-06
-1.36002002376602e-05
-4.71908177977314e-05
-3.12397958279264e-05
-2.61468900787381e-05
-1.47229644365768e-05
-3.27717901464101e-05
-2.73089228640381e-05
-3.28074312783997e-05
-1.62135459598524e-05
-2.43195330230774e-07
-2.45898899244949e-05
-5.33224696936186e-06
-1.48593729675201e-05
-1.24407636621251e-05
-2.41272841363334e-05
-5.28758772840817e-06
-2.22106684858672e-05
-2.79194245605266e-05
-3.82168490377777e-05
-1.27656906846522e-05
-2.25633874268014e-05
-6.75356265343059e-08
-1.71509252012833e-05
5.33640388918499e-07
1.86093857586333e-06
-2.43245821622455e-05
-8.78913256041243e-06
-1.07152222951322e-05
-3.93222657523391e-05
-2.25311281603587e-05
-8.22476569971922e-06
-1.18923182630641e-05
-3.03981476209905e-05
-1.87683820052653e-05
-1.65855064126715e-05
-2.50254885065284e-05
-3.19085870585021e-05
-2.3593618860591e-05
-1.68027067779067e-05
-2.31355848991764e-05
-1.2916841011946e-05
-4.43248440002067e-05
-2.9861061389523e-06
-3.49926935361878e-05
-3.46311032276326e-05
-1.8506403722219e-05
-2.20690641841198e-05
-1.92998235075382e-05
-1.41782140039223e-05
-1.037259080868e-06
-4.59365786391305e-06
-1.90472021263342e-05
-1.4537676612712e-05
-2.7291848508432e-05
-1.89298013742441e-05
-3.7577540521431e-05
-3.44848304732487e-05
-1.32299354429346e-05
-9.28128060504236e-06
-2.8388414812737e-05
-2.10104970205414e-05
-7.52053318385539e-06
-2.69542435720758e-05
-3.3455232816363e-05
-3.36989593116881e-05
-3.36041674182678e-05
-9.99020658506006e-06
-1.04465132757922e-05
-2.66950208803102e-05
-2.61371412566605e-05
-3.12339187638932e-06
-6.76518215057962e-06
-3.01881990205508e-05
-2.48687916133461e-05
-2.25678272122252e-05
-2.16810242696078e-05
-9.27406572757871e-06
-6.22932529049928e-07
1.25516109258701e-06
-1.55185748997139e-05
-1.62037733003111e-05
-3.17028121055343e-05
-1.0123216898994e-05
-2.46969261747329e-05
-1.90318157138083e-05
-1.58097781898812e-05
-1.58311297992629e-05
-2.25546131857818e-05
-8.27067554511417e-06
-2.40503584646113e-05
1.51741699162066e-05
-1.0061769839829e-05
3.27133720997008e-06
-9.69808215774105e-06
-1.24555145829761e-05
-2.73197781693346e-05
-1.90239185113367e-05
-1.76949353911183e-06
-2.50368258106353e-05
-2.74197398678391e-05
-2.67409886056027e-05
-1.31788488878226e-05
-3.46278151360001e-05
-2.50831357246036e-05
-8.00061305169432e-06
-2.70993063201274e-05
-3.59138886600685e-05
-3.65734902488892e-05
-7.64172045887003e-06
-4.22032605833119e-05
6.62751371374498e-06
-4.94093165288132e-06
-2.74830807020623e-05
-1.85290284791523e-05
-3.54193086160003e-05
-1.67110744404305e-05
-2.83668422441343e-05
-1.11163801820742e-05
-8.81690114169001e-06
5.30340562521902e-06
-9.45769506326223e-07
-4.2069171686697e-05
-1.81324871831566e-05
-1.72767618853601e-05
-2.22683132213804e-05
-2.22572280232505e-05
-5.73553645312514e-06
-3.43896612054571e-05
-1.95109580956876e-05
-3.00201239201032e-05
-1.93931967673986e-05
-3.85807955797998e-05
-1.30776772080386e-05
-2.51230433892955e-05
-7.50531008423999e-06
-1.87602709286654e-05
-2.05512074069393e-06
-1.895708784213e-05
-9.95841916881623e-06
-1.69449654120118e-05
-1.95549556930992e-05
-6.52656782566406e-06
-1.24947378954408e-05
-3.11452947782621e-05
-4.07853544648823e-05
-3.15190856900967e-05
-2.3787393582927e-05
-1.16898246263527e-05
-3.93838495248294e-05
-2.57233832362379e-05
-9.43960733679153e-06
-3.53799433957629e-05
-1.70036106952591e-05
-9.11024356806659e-06
-1.16317069186626e-05
-2.54160885557352e-05
-2.17587759697668e-05
-3.89862673471688e-05
-2.3312768965026e-05
-2.40110231854115e-05
-2.32570375559641e-05
-5.81827428337627e-06
-2.83099248145375e-05
-5.32776166629025e-05
-2.86183894268593e-05
-9.94061463907789e-06
-2.55602891639522e-05
2.11894603056818e-06
-1.68100284994309e-05
-1.55521305146061e-05
-9.34110114153346e-06
-1.68287135321919e-05
-2.05496884530788e-05
-7.4997258697841e-06
-6.73930930302893e-06
-3.53764833650904e-05
-2.53082507243519e-05
-1.62704079308178e-05
5.91069599922954e-06
-3.32728945974879e-05
-3.42945008471624e-05
-8.12499878173458e-06
-2.26090792365965e-05
-1.67406671287923e-05
-1.04328860942566e-05
-2.26504733230433e-05
-3.53928611168831e-05
-4.29664310807531e-05
-1.54435602271691e-05
-2.1880041904474e-05
-2.34670585338322e-05
-1.72726035948513e-05
-1.67028727745012e-05
-2.09080062108147e-05
-1.63030115894176e-05
-3.10930701769946e-05
-2.59895336446799e-05
-1.26658767481594e-05
-2.81382704670021e-05
-1.8680140024399e-05
-5.79529839560818e-06
-2.15676656812233e-05
-2.20078474633999e-05
-3.33233301011032e-05
-2.41983117677166e-05
1.15434741770676e-05
-2.62047934919532e-05
-8.48151164665024e-06
-2.35808125651361e-05
-3.0676047870686e-05
-2.36167387907768e-05
-3.26529044336956e-05
-1.99260818461864e-05
-1.706636901849e-05
-2.54578217577464e-05
-1.98445125496381e-05
-2.26783905863187e-05
-1.18799009703068e-05
-4.3253830554174e-06
-2.50225236937882e-05
-5.47724569442638e-06
-6.55548737759915e-06
-2.29472620324881e-05
-2.66175242542082e-05
-2.92851440224534e-05
-2.22678799235167e-05
-3.38549792626566e-05
-3.28218010248474e-05
-3.94219650980637e-05
-1.06318410545356e-05
-2.54906625147226e-05
1.84041797144459e-06
-2.88245842324271e-05
-1.73463947225676e-05
-1.10638988465272e-05
-3.27017333532409e-05
-2.50429283689051e-05
-9.5171710210115e-06
-1.62631055150123e-05
-2.29759734265337e-05
-3.1506460250617e-05
-2.00743866080183e-05
-2.26494969730466e-05
4.02849056968399e-06
-1.64816499058582e-05
-9.00927255834796e-06
-2.08968016874225e-05
-2.65888094407879e-05
-2.26384213759549e-05
-2.26410024619953e-05
-4.004962468853e-05
-2.70547687457371e-05
3.61948972455373e-06
3.6657414717348e-06
-3.12915578765854e-05
-1.67035814839534e-05
-9.64007944877162e-06
-2.95116222006435e-05
-2.31591964961685e-05
-2.44807744204052e-06
-1.54807932470185e-05
-2.24145651762517e-05
-2.09456541957673e-05
-1.53689540333959e-05
-2.98411139991588e-05
-2.8797342384094e-05
-2.02987289396168e-05
-1.27753074730369e-05
-7.01993472187631e-06
-4.46534159717216e-05
-1.96208395075987e-05
-1.41050151933527e-05
-6.34926957344865e-06
-2.64773381298559e-05
-4.60571522669427e-05
-2.54712822055201e-05
-1.63430195845138e-05
-3.13017288791371e-05
2.57994309624027e-06
-2.12887263285797e-05
-1.35394445705872e-05
-1.40064189204475e-05
-1.76730381630519e-05
-1.69062674198513e-05
-3.5720968082706e-05
-2.02886308908675e-05
-6.20995304082201e-06
-2.73917783081165e-05
-4.52174943404855e-06
-2.25880558165782e-05
-3.36064798987393e-05
-3.77763443915992e-05
-1.84397195407774e-05
-1.66983085102715e-05
-2.11329847550657e-05
-3.03302642539158e-05
-1.6258854619293e-05
-1.78456291234439e-05
-1.85213350336889e-05
-3.17989290752753e-05
-3.58147603943077e-05
-3.40526930591871e-05
-2.41990551571675e-05
-1.91941398857191e-05
-3.29175053662955e-05
-1.54412321119313e-05
-2.43940392487823e-05
-6.27831357039041e-06
-4.57179153225805e-05
-1.27491387695681e-07
-3.38458627678293e-05
-2.49910659396407e-05
-1.7956367731806e-05
-1.09379032875615e-05
-2.78162449769448e-05
-2.51038274956337e-05
-4.22592681227237e-05
-2.60675595856434e-05
-5.5397311280564e-07
-1.58812783142203e-05
3.88140439940088e-06
-1.03701688211078e-05
-3.28560042183285e-05
-1.59990039668087e-05
-2.40023085785068e-05
-3.27736177966085e-05
-1.68060552887021e-05
-1.24668019376199e-05
-2.46540895945255e-05
-1.11297604881411e-05
-8.56521303969563e-06
-7.70316724082013e-06
-1.38883207864709e-05
-1.11899324160941e-05
-1.59447672799054e-05
-2.89833405493548e-05
-1.36037947139878e-05
-9.48141035346903e-07
-2.48087366315467e-05
-1.72462817917492e-05
-1.17644133633586e-05
-1.46060519895998e-05
-2.53659223934812e-05
-1.35462325138927e-05
6.746223349832e-06
-4.25059651654556e-05
-2.12185082987893e-05
-1.98818421391682e-05
-2.85031296823032e-05
-9.37563644401444e-06
-1.46758504870102e-05
-4.45880659169111e-06
-1.40492669159172e-05
-2.42620588060261e-05
-3.2733984389416e-05
-3.4023258454013e-05
-6.84796056368199e-06
-1.33506501688328e-05
-4.07296716601034e-05
-7.07385439897254e-06
-9.53463735122197e-06
-1.3708130371281e-05
-1.6355074741993e-05
-2.47241077633606e-05
-1.09414074713395e-05
-3.46373074078782e-05
-1.24923071885487e-05
-2.49613588675467e-05
-3.01623111777975e-05
-3.13013342895918e-05
-3.27060587987247e-05
-2.1751136499985e-05
-1.22309545877086e-05
-2.65000268087354e-05
-1.28311106977383e-05
-2.01473060241392e-05
-3.0213455556521e-05
-3.43460716694777e-05
-1.28324473985849e-05
-2.24659294503727e-05
-3.38172651191302e-05
-1.0670145311641e-05
5.3781117154941e-06
-1.4573580516706e-05
-4.24107018728417e-05
-3.11361894387009e-05
-2.2649521334571e-05
-7.25963329916189e-06
-1.56934075326519e-05
6.95211920984626e-06
-2.36808850709824e-05
-2.01758775757902e-05
-3.12860018059933e-05
-2.80781294232865e-05
-2.12778614280855e-05
-1.98833480482292e-05
-1.14214563422818e-05
-2.04249479725525e-05
-2.51225302879461e-05
-2.25474863666795e-05
-2.49453277138115e-05
9.04856598089077e-06
-2.96001044221715e-05
-9.37589231641303e-06
-3.5383444612897e-05
-6.00663888308703e-06
-3.44330556663294e-05
-2.57824261805767e-05
-8.26802818529559e-06
-2.78498373818745e-05
-2.25768349129728e-05
-1.59883149604398e-05
-3.44734624283424e-05
-1.86921567361743e-05
-2.710039068558e-06
-2.62685204983034e-05
-1.29126481680154e-05
-1.78141863439539e-05
-2.29793648300686e-05
-1.42763485326807e-05
-2.5441572230885e-05
-2.51784631233355e-05
-2.69198578463804e-05
-2.29989281119536e-05
1.26267525306744e-05
-2.58776079242687e-05
-1.68464028337651e-05
-1.1108524684236e-05
-1.71961172822528e-05
-8.83279227702471e-07
-3.23190645131279e-05
-2.68818124501817e-05
-1.38320014791621e-05
-2.27368396579592e-05
-1.97711601993156e-05
-1.76367867799574e-05
-1.40132423295996e-05
-1.54068761296583e-05
-2.51940139671742e-05
-2.80855456998805e-05
-1.8473780764822e-05
-3.64620309152092e-05
-2.67796754454967e-05
-7.80468310962402e-06
-3.10708095734443e-05
-5.02871795037505e-06
-1.81572966672012e-05
-1.25212310725608e-06
-1.5563259657573e-05
-2.79892867739934e-05
-5.66949941449457e-07
-2.49237744126572e-05
-3.21677558425641e-05
-8.0805496714506e-06
-9.6761230632264e-06
-4.44948180069243e-05
8.97307169798405e-06
-2.87204781794118e-05
-1.53514847320632e-05
4.82581419388194e-06
-3.58179868207584e-05
-1.51193910687874e-05
-2.3176153558707e-05
-2.53594916616943e-05
-1.66744201107609e-05
-1.64260595733519e-05
-4.63632156796421e-05
-1.88808134106549e-05
-3.12694718634076e-05
-2.47604403603155e-05
-2.1346251755893e-05
-8.85811052498443e-06
-2.71534138381929e-05
-2.96028163336331e-05
-3.10954224070752e-05
-1.33145601397282e-05
-7.33141313522563e-06
-1.42881176829845e-05
-2.89036796226748e-05
-2.61038238727393e-05
1.08484226045138e-05
-3.0185000312156e-05
-4.57996734271149e-05
-4.10515396680848e-05
-1.49173840987611e-05
-2.41387993528906e-05
-3.24338478265353e-05
6.98482294832475e-07
5.55923436995366e-06
-2.70081731710644e-05
-1.72678325386006e-05
-9.9765749301833e-06
1.40635606405674e-05
-1.13892345772022e-05
-4.07024439907237e-05
-3.67313537913122e-05
-8.72571810675623e-06
-2.59931756891748e-05
-4.93445230063054e-06
-1.78411209475759e-05
-1.45268733179243e-05
-2.06715513050827e-05
-3.2597430818581e-05
-3.44946304001567e-05
-2.87942166813145e-05
-1.73188640430967e-05
-3.40162801185913e-05
-1.61002715902029e-05
-3.66410357936912e-05
-3.39295540260233e-05
-1.21320717719766e-06
-3.89891523667211e-05
-1.16428402010115e-05
-3.95260973369083e-06
-2.16052119086618e-05
-5.41915991213307e-09
-2.78558874111033e-05
-7.25432810898768e-06
-7.09491986291434e-06
-2.48298697457496e-05
-4.26728197527398e-05
-2.5085722855807e-05
-2.29062029845863e-05
-2.18222695176099e-05
-2.47571763318284e-05
-2.7380669129196e-05
-2.25094136254477e-05
-2.43285090779378e-05
-1.60627428479433e-05
-2.07105148489011e-05
-1.78285802851333e-05
-2.37723192100543e-05
-1.110519115323e-05
-1.526301810222e-05
1.39429875269531e-06
-1.36357187535752e-05
-1.06286098637209e-05
-8.60862222645168e-06
-2.33366078134383e-05
-2.48273737958255e-06
-1.90314437424071e-05
-3.89316561488713e-05
-2.8528411013225e-05
-2.26743679376087e-05
-1.35557136708248e-05
-2.9048244410068e-05
-2.78854771121816e-05
2.59867940383926e-06
-3.7547584346707e-05
-4.42266457993195e-06
-2.71195002537621e-05
-1.84950481248559e-05
-1.85162154834644e-05
-1.58673712451066e-05
-2.19061238343134e-05
-2.19639955446321e-05
-2.40437568656444e-05
-2.07154555177844e-05
-1.20841613892644e-05
-3.02697399882473e-05
-3.47885690608408e-05
-1.87413745708062e-05
-3.67802051206496e-05
-3.61092222542191e-05
-3.30444916530287e-05
-1.67973951036578e-05
-1.88510282082893e-05
-2.04866600494676e-05
-1.21912804164794e-05
-1.59443371996224e-05
-1.0617142242874e-05
-5.23413899475544e-06
-3.62986817045037e-05
-4.07498229074422e-05
-1.29806673461572e-05
-3.04657487341653e-05
-2.19199065266635e-05
-2.46129891480577e-05
-1.50190425675429e-05
-2.55476508239278e-05
-3.96759474566792e-05
-2.91803083918155e-05
-1.33684174560919e-06
-2.5360167805298e-05
-8.85545202070732e-06
-1.57525898825112e-05
-3.33550172866585e-05
-5.80465444004302e-06
-1.75834614352748e-05
-2.54244265254873e-05
-3.87448314524582e-05
-1.51811253102847e-05
-3.23816513230565e-05
-2.53284404663582e-05
-2.92296906306669e-07
-1.26411215425937e-05
-2.36170193979454e-05
-1.73180614545282e-05
-2.25199761630629e-05
-1.02697350964113e-05
-2.43623347553899e-05
8.62301392442391e-06
-2.37518957321965e-05
-1.60865721104725e-05
-1.31476221126139e-05
-5.97069704294547e-06
-3.26287317507777e-05
-9.03625913798999e-06
-2.39460821470129e-05
-2.2150062093803e-05
-1.02705988140298e-05
-2.55477726416468e-05
-3.55967648518308e-05
-1.67882451172846e-05
-6.2811834623231e-06
-3.17940005642424e-05
-1.20844628874005e-05
-3.71452816735285e-05
-2.74294000504328e-05
-3.26932571489074e-05
-3.26695768207144e-05
6.54489621115798e-07
-2.70677199498485e-05
-4.09231908513251e-05
-4.31397676475583e-05
-1.36180778832088e-05
-1.13255481591357e-05
-1.24757241538902e-05
4.49324159847156e-06
-1.22622685765446e-05
-3.0863104357833e-05
-1.9502735423628e-05
-3.38396672983958e-05
-2.65539247463725e-05
-2.02362363579255e-06
-8.39138229141819e-06
-2.88380410319776e-05
-1.94476428698294e-05
-2.3412780643022e-06
-5.34282482185335e-06
-2.3763312892691e-05
-8.01941251562128e-06
-2.7289738562241e-05
-1.18872562127547e-05
-3.60691075168351e-06
-3.59606021336388e-05
-1.19746584293191e-05
-2.27976365585152e-05
-3.07216858303073e-05
-1.68020138771672e-05
4.82145329251044e-06
5.03448171694351e-06
-2.17719653366036e-05
-3.0204063836716e-05
-4.00193581710874e-05
-9.6812282826502e-06
-9.42373899150811e-06
-1.73411127297948e-05
-1.28006701555834e-05
-7.60690929226595e-06
-2.43899926670863e-06
-9.67049602613205e-06
-2.22741992871876e-05
-1.7829304203428e-05
-2.09877289381877e-05
-2.42491207471256e-05
-4.47754160682836e-06
-2.29131751745042e-05
-3.84557532118656e-05
-1.49021806735384e-05
-1.6165947232454e-05
-7.4818289450488e-06
-1.33954515570024e-05
-1.95927978646719e-05
-1.89628508559293e-05
-1.2177921839965e-05
-2.30084153018335e-05
-1.99526291106083e-05
-6.81115627829964e-06
-1.14730894840591e-05
-2.01848483966896e-05
2.93177171027302e-07
-1.80261694172236e-05
-1.38335479134414e-05
-1.7279455490597e-05
-3.95261324336881e-05
-3.58754028533662e-05
3.20011571030806e-07
-2.92888391532667e-05
-1.25765885965307e-05
-2.21617581311396e-05
-3.52625426436605e-05
-4.37263617428616e-05
-4.18082347741612e-06
-9.14909210206371e-06
-2.1086995851008e-05
-1.33433604046302e-05
-2.52427266199593e-05
-2.68186021710404e-05
-1.89277759134604e-05
-3.19155908150259e-05
-2.41726037943853e-05
-2.4258425327674e-05
-2.29285615150667e-05
-3.48751962977291e-05
-1.62250851165282e-05
-1.07017639142959e-05
-3.4541844084306e-05
-3.53413657627012e-05
-3.81751302049399e-05
-1.50722217153087e-05
-2.62480497442932e-05
-2.36829388260845e-05
-3.59898124165869e-05
-3.05398594444248e-05
-2.15067778145968e-05
-3.20279066190555e-05
-1.37232586163147e-05
-3.19944089877103e-06
-3.37149466161838e-05
-1.15809291293301e-05
-1.29860823421818e-05
-2.32277345634188e-05
-2.15342942124186e-05
-2.25392120173733e-05
-2.8003206934169e-05
-1.38358599957252e-06
-1.26647253560912e-05
-2.90242682960113e-05
-6.93264494349629e-06
-1.25950833803629e-05
-2.47658618908868e-05
-2.20242690000576e-05
-6.85569004292903e-06
1.17146411719686e-05
-1.37236662967225e-05
-2.68102449803382e-05
-3.21714797203593e-05
-2.73125129079423e-05
-3.32549829024559e-05
-4.13067020856439e-05
-2.02255389094016e-05
-4.38757002544659e-06
-7.2210705164347e-06
-3.13685978496477e-05
-3.00900206354762e-05
-4.09059452701968e-05
-1.81804907583722e-05
-2.68490061501339e-05
-1.25540058676677e-05
-1.53301268302603e-05
-2.59174604563114e-05
-3.32662202300591e-05
-3.15442887612561e-05
-2.30680027084597e-05
-3.21372013721764e-05
-2.67581497734268e-05
-1.95706818230628e-05
-2.71027011072273e-05
-4.76920532988839e-05
-9.07357292243396e-06
-3.39795453247172e-05
-3.77680223601176e-05
-2.36252122957121e-05
-2.16081081149145e-05
-2.10037594514516e-05
-1.09770288700581e-05
-2.69262959248037e-06
-1.56574449085227e-05
-1.468708597268e-05
-3.07634693826501e-05
-3.32579477513313e-07
-1.03013749347931e-06
-2.02604592748022e-05
-1.35371691083656e-05
-1.99549153443853e-05
-2.04456850435578e-05
-1.4623253931751e-05
-2.53515816210402e-05
-1.90889863569152e-05
-3.0817261748367e-05
-5.62959697357075e-06
-1.85408243612665e-05
-2.79571413218692e-05
-1.5834389898614e-05
-2.78877030217092e-05
-2.43837435530784e-05
7.69952091453371e-06
-8.99929307053784e-07
-4.63199360814517e-06
-1.48041923368268e-05
-2.09086950502941e-05
-1.20762280718187e-05
-1.69759495884378e-05
-3.35119601093432e-05
-4.40117504694627e-05
-1.96789750760134e-05
-3.89426828707856e-05
-2.25050894177758e-05
-2.3214057393652e-05
-1.64247281564762e-05
-4.45358810939694e-05
-3.34547750777512e-05
-2.64448199470045e-05
-3.02648402948232e-06
-8.62705677500829e-06
-1.60738170177612e-05
-1.91695336078322e-05
-3.37834331922947e-05
-3.11176343403153e-05
-2.60696497266604e-05
-1.11411546917124e-05
-1.30955291969796e-05
1.2714660024625e-06
-1.00901240082022e-05
-3.0779157732074e-05
-1.62328444743114e-05
-2.84656498723055e-05
-2.70116114485681e-05
3.34010870056032e-06
-1.09979058724544e-05
-2.34766904038652e-05
-3.48784344342528e-05
-2.07390283342507e-05
-3.19844647052868e-05
-2.81998344960194e-05
-2.96991052655371e-05
-1.87036432176866e-05
-3.48796325362608e-05
-1.10363434221616e-05
-4.26832930163598e-05
-2.82545819735867e-05
-2.87415359340089e-05
-1.96912797758562e-05
-1.9462492078721e-05
-3.32602295786088e-05
-1.75384090596324e-05
-1.68057949260705e-05
-5.17714426776242e-06
-5.30445198286e-06
-3.63249534083879e-06
-1.30956899420836e-05
-2.18090353693235e-05
-2.15828355948482e-05
-3.0395512810352e-05
1.74949395092889e-06
-2.78428886737027e-05
-5.55293334406687e-05
-2.91926687814132e-05
-2.81734157459473e-05
-2.71743515466463e-05
-1.55393680309214e-05
-1.78091513119983e-05
-2.24099531308261e-05
-2.03090000859946e-05
-7.26684893158684e-06
-9.43481170432019e-06
-2.13881450643245e-05
3.85424094167486e-06
-4.01855833890761e-05
-1.23484156920891e-05
-1.20396675116144e-05
-3.0574446552268e-05
-3.14431546325762e-05
-2.09717847739013e-05
-6.91530684872944e-06
-2.70176763508313e-05
-2.68945069659226e-05
-3.93466698896119e-05
-8.68622166738451e-06
-2.11404429662278e-05
-2.73182705053348e-05
-2.07743973607054e-05
-1.82856641737012e-05
4.03661463276086e-07
1.0378406490822e-06
-1.44818514501101e-05
-1.60397575961551e-05
-2.7931880537365e-05
-2.89824128437546e-05
-2.55948435106904e-05
-1.93761774008458e-05
-3.06726873641146e-05
-3.98015251236908e-05
-2.29833967441937e-05
-1.85108482213842e-05
-1.49924648010106e-05
-1.76005111091796e-05
-7.30653876363088e-06
-2.2917828415925e-05
-3.61531608338159e-05
-2.91458240991856e-05
-2.01020126816091e-05
-9.81251968646492e-06
-1.21478622523503e-05
-1.74264404403296e-05
-1.4945241013139e-05
-3.93059473261534e-05
-1.58162873053729e-05
-2.59755833338627e-05
-3.3181229838379e-05
-3.21947049644346e-05
-4.0704671395076e-05
-1.98548783947318e-05
-2.41343079297026e-05
-1.09303766675876e-05
-5.33799908687443e-05
2.1804545625036e-08
-3.71502369869751e-05
-1.73915452836712e-05
-2.64614369511508e-05
-1.01278857972019e-05
-4.70710779195729e-05
-3.51266722059099e-05
-9.13134506505312e-06
-3.94568391143675e-05
-2.57461392241903e-05
-3.88103201853584e-05
-2.77566664333486e-05
-1.20628210828076e-05
-1.62458052346821e-05
-2.02048326594771e-05
-2.60576828230351e-05
-2.88145275533708e-05
-3.64278878894722e-05
-2.81389953602701e-05
-1.23913179278727e-05
-3.29054887139543e-05
-3.69357359931418e-05
-1.72678618604701e-05
-2.0979095011651e-05
-1.42768147962877e-05
-6.06129699394837e-07
-2.58313030918101e-05
-3.23253314834921e-05
-2.36344758133295e-05
-1.71044250158809e-05
-1.83768944100725e-05
-4.44431652683213e-06
-2.62332859003775e-05
-1.55844927528635e-05
-1.71354087655872e-05
-1.79605240392528e-05
-2.88414485286257e-05
-3.56940015788346e-05
-1.82708582029218e-06
-2.46851392451494e-05
4.99793606109103e-06
-2.59784565583715e-05
-1.6267528510056e-05
-2.05370742718889e-05
-2.5168167277484e-05
-2.40625125663514e-05
-1.98210964716643e-05
-1.53217031506514e-05
-3.87349334334365e-05
6.35471544281809e-06
-2.91740866648604e-05
-6.09495555700428e-06
-3.77556076344152e-05
-1.8753675544515e-05
-2.00874960783251e-05
-1.49299762051545e-05
-1.71907657474068e-05
-2.52924266895729e-05
-2.2619545095115e-05
-3.22154981854624e-05
-2.93806213500658e-05
-1.93344712655536e-05
-3.68533165829511e-05
-2.95530151820701e-05
1.10147566991569e-06
-2.99173800659475e-05
-2.87204881204976e-05
-2.43396739509119e-05
-3.39365514417743e-05
-4.10779808319709e-05
-5.80530837469307e-06
-5.48921723878566e-06
-2.0441133160427e-05
-2.55811272909795e-05
-1.84493215745221e-05
-2.90204851716396e-05
-4.07433587605545e-05
-2.03071304352016e-05
-4.28209334931689e-06
-6.97948671647312e-06
-2.62757324196393e-05
1.99552066831164e-06
-7.30569206109182e-06
-5.03925990051022e-06
-6.56412061886298e-06
-1.86595436169978e-05
-7.15140208626773e-06
-2.72587142453322e-05
-2.66078136098111e-05
-2.82767874576028e-05
-1.94355975746505e-05
-4.13238439474058e-05
-8.54936257585683e-06
-1.05432454229015e-05
-2.7367094356097e-05
-7.35634647368927e-06
-1.07096319808597e-05
-2.0758003365352e-05
-1.87987303914069e-05
-1.21120194843701e-05
-6.99242180392141e-06
-1.173296619621e-05
-3.7063025332861e-05
-1.53386473684794e-05
-1.99527615103763e-05
-1.61784616975725e-05
-1.87166136912091e-05
-8.12274491606214e-06
-2.32850982657751e-05
-4.39536432730946e-05
-1.33557952749795e-05
-1.77786288448341e-05
-2.51984551313009e-05
-1.78971561181297e-05
-3.37939297641108e-05
-3.67508455500539e-05
-1.83592321503689e-05
-1.13881228504219e-05
-2.63563945980819e-05
-2.12187007406855e-05
-1.38825901591371e-05
-1.37022113530529e-05
-3.33232924951129e-05
-2.28889215016178e-05
-1.63008221415664e-05
-1.40312142939471e-05
-8.00143952477698e-06
-8.60657419636178e-06
-4.10205585464504e-05
-1.6677088678235e-05
-2.70938991213012e-05
-1.45871869731689e-05
-1.80129530969579e-05
-2.10132516404752e-05
-2.32699888839179e-05
-8.67249527304662e-06
-3.2871005706035e-05
-2.79868313537748e-05
-2.63974383522199e-05
-2.69088775861108e-05
-1.36144677454522e-05
-7.66084987418916e-06
-2.23293991519925e-05
-1.91502747656405e-05
-3.41749543692145e-05
-1.08266107009779e-06
-1.57360897633561e-05
-9.19534690767873e-06
-2.26004027364653e-05
-1.25226314576007e-05
-3.18487708007445e-05
-2.13526035082991e-05
-2.6148575859784e-05
-1.92232449792685e-05
-4.73717389370465e-05
-1.53119049735527e-05
-2.33297840661312e-05
-2.36979627660721e-05
-2.28513950899094e-05
-2.91521392896451e-05
-2.11435970225744e-05
-5.59097135659655e-06
-3.15892960276727e-05
-1.40942739470567e-05
-5.04418208840873e-06
-2.17577076690844e-05
-4.63307141480839e-06
-1.73804899162451e-06
-2.50969716089654e-06
-2.9703418253064e-05
-5.96764399054533e-06
-7.08884197164522e-06
-8.60890958589813e-06
-2.9654260979358e-05
-1.13928718106314e-05
-2.11133003149614e-05
-1.31931295659446e-05
-1.20086246427503e-05
-2.08031619190392e-05
-1.42470706642567e-05
-4.68698993846746e-06
-3.19062954548041e-05
-4.43394256214147e-06
-4.48460507326356e-06
4.38281201010543e-06
-3.95267154318427e-06
-2.2724935245793e-05
-3.5714379544089e-05
-1.95098645407899e-05
-4.31363707406554e-05
-1.26220708029743e-05
-2.17649586326286e-05
-2.20871971216939e-05
-1.50305356736124e-05
-2.35681253658906e-05
-1.66337172082633e-05
-2.56427685605604e-05
4.08308692590656e-06
-1.68252155535185e-05
-2.56927279402352e-05
-2.24475083712422e-05
-1.96421868507247e-05
-2.92161295348782e-05
-2.63334882811891e-05
-3.69554688136597e-05
-2.71338570862615e-05
-2.75289226706292e-05
-5.18234319521522e-06
-3.07484726161246e-05
-2.11065856788203e-05
-2.60322063766176e-05
-2.66286760897821e-05
3.83935765637162e-06
7.39236442273777e-06
-1.29189375532323e-05
-3.88482879897338e-05
-2.30629647162871e-06
-3.23549383242187e-05
-1.72006477523358e-05
-2.58428891511023e-05
-4.35469997207418e-06
-3.91329279697925e-05
-3.26831571964379e-05
-2.25300441334266e-05
-4.07313875681986e-05
-2.57321682228623e-05
-8.19165124664592e-06
-1.704253682415e-05
-2.29724202815045e-05
-8.7490450167237e-06
-3.82945919987265e-05
-1.80369835105432e-05
-1.91632799306787e-05
-1.74208349389086e-05
-2.65882290082814e-05
-6.99150209657834e-06
-2.6125016341719e-05
-3.04701042236763e-05
-3.92974172401315e-07
-3.43452068073464e-05
-4.4766635517806e-05
-3.12985023004948e-07
-4.16807786720819e-05
-3.84619117345125e-05
-4.41551333040251e-05
-2.31947406226718e-05
-3.58248346176013e-05
-2.43424792953368e-05
-3.34212030140018e-05
-2.42386956131237e-05
2.57109404525931e-06
-1.86532039769023e-05
-9.01230507676938e-06
-1.465510930174e-05
3.16489210371386e-06
5.88342412952991e-07
-2.60906124286912e-05
-2.54102135978314e-05
-3.86125099950798e-05
1.50978080636254e-06
-3.61316242236766e-05
-1.5903257021048e-05
-7.82719341505809e-06
-3.08478263809026e-05
-1.61736307893244e-05
1.39647411850285e-06
-1.67985132439158e-05
-1.49762741928254e-05
-2.97609702062272e-05
-1.50006636219748e-05
-1.62761742937992e-05
-3.51711868147186e-05
-8.7223107588298e-06
1.07402405547179e-05
-1.34427493404921e-05
-2.29055054448968e-05
-2.00200321485227e-05
-1.69662499883256e-05
-2.28656655921193e-05
-2.85318513178989e-06
-3.52210711738481e-05
-2.10223125402172e-05
-4.06667420240166e-07
-3.6191597416896e-05
-1.27505205399975e-05
-1.64786141475839e-05
-3.32353025815766e-05
-1.85149487535473e-05
-1.18232797496244e-05
-2.21440674939721e-05
-2.76368761309756e-05
-7.63860563706696e-06
-2.14718381055016e-05
-2.97120362751779e-05
-2.39848759908286e-05
-3.89213254195216e-06
-3.57767498405227e-05
-9.85889994866915e-06
-7.64484095413939e-06
-1.78308852088169e-05
-3.86636553262318e-05
-3.11640137530871e-05
-2.27335458353056e-05
-2.65076996580588e-05
-4.48577838567414e-06
-1.69459599238447e-05
-4.09205326922624e-06
-1.60226831112766e-05
-5.91105348699687e-06
-3.5573388265335e-05
-3.60029672786407e-05
2.5256082255889e-06
-2.94809713112991e-05
-1.17783007424711e-05
-2.68877303411568e-05
-3.67323166502322e-05
-2.16067435581428e-05
-2.09482003474746e-05
-2.27981295234991e-05
1.13772857209323e-06
-2.07464932780345e-05
-1.56065447865455e-05
-1.06973198337182e-05
-2.13566565754821e-05
-3.72384055271927e-05
-6.11614083108403e-06
-2.3064291306633e-05
-3.21435091487802e-05
-3.1414535190593e-05
-2.56775686524127e-05
-2.45296408097948e-05
-9.32288710440891e-06
-3.87393649432825e-05
-3.08453936225779e-05
-3.03159149237496e-05
-3.00980646179732e-05
-1.09007289796713e-05
-3.70409853673785e-05
-2.10947921241829e-05
-2.06392405550798e-05
-4.37065684923348e-05
-3.21902911424726e-05
-3.78288453872774e-06
-2.58841366886394e-05
-1.86744276738892e-05
-2.66189352565229e-05
3.78157678593017e-06
-3.57370512160777e-05
-9.82257634613983e-06
-5.64068348306252e-06
-3.27513633740986e-05
-3.08606549681358e-05
-3.48248105206245e-06
-5.52270749722218e-06
-2.92992356826542e-05
-1.53954751251376e-05
-3.23334506621753e-05
-2.96453614980933e-05
-7.56629971773977e-06
-4.19262726548903e-05
-2.36505371550323e-05
-2.73768675244244e-05
-1.23206159510723e-05
-2.04464392924261e-05
-1.36642517734284e-05
-1.63732153681734e-05
-1.08213304397585e-05
-3.49722631989892e-06
-1.7015282788606e-05
-4.07641544419491e-06
-6.71936349561989e-06
-1.96890762091279e-05
-2.78847248839565e-05
-1.83216620161923e-05
-7.41236305765374e-06
-1.97606554825286e-05
-4.20913378562597e-05
-1.22995748150791e-05
-2.96198709847557e-05
-1.01577092117105e-05
-4.48446354421948e-05
-1.65705482776281e-05
-3.08440108079441e-05
-1.14959356252888e-05
-1.97944726818592e-05
-1.22236220236699e-05
-3.55777265731613e-05
-4.19359876516312e-05
-1.26634539897085e-06
-1.39307417276078e-05
-2.81152649619289e-05
-2.83955827242773e-05
-2.11788999554226e-05
-3.2941533648156e-05
-2.45050450852108e-05
-3.66686744040133e-05
-2.04440040792162e-05
-2.69709518261606e-05
-2.37462740425401e-05
-1.91992537471309e-05
-2.19532681905011e-05
-6.65456549219119e-07
-1.448565928173e-05
-2.60065328430149e-05
-9.6572841719552e-06
-2.39978160328538e-05
-8.05984709386324e-06
-5.35933597777959e-05
-1.07201069932665e-05
-1.74049897415779e-05
-3.4013391364606e-05
-2.59395261201444e-05
1.30907080487156e-07
-9.18254998924673e-06
-3.96495514801347e-05
-2.84688897977895e-05
-2.25134467887698e-05
1.00388045107191e-05
-1.99742269042577e-05
-1.6495875133332e-05
-2.12833318709445e-05
5.94673123386532e-06
-3.02637141046284e-05
-1.95192325715303e-05
-1.86918719714784e-05
-1.65691760920168e-05
-2.29745155922687e-05
-1.47883096595628e-05
-2.07876562946424e-05
-2.09466045509478e-05
-2.21263039850675e-05
-2.20176214783665e-05
-2.21834898122862e-05
-1.22983300313326e-05
-1.19020854694295e-05
-7.56338877463049e-06
2.06746740067549e-06
-4.46568718593381e-05
-1.89119926465159e-05
-1.08968115438074e-05
-2.43134724068526e-05
-1.79233749631926e-05
-2.48635292738767e-05
-3.65393847909822e-05
-1.62802493976282e-05
-3.10403866593516e-05
-9.4123466760801e-06
-1.33168311107413e-05
-1.1945558572799e-05
-1.61660158577753e-05
-1.37974266217395e-05
-3.12937083266018e-05
-2.07733531629156e-05
-2.41414256591459e-05
-3.13862399037925e-05
2.87201649988335e-06
-4.64685605047953e-06
-1.79102933178819e-05
-4.85511766048691e-06
-1.97687672456605e-05
-3.09745167723754e-05
-2.06685606339931e-05
-1.78014284008662e-05
-4.00976623764948e-06
-2.58157029447904e-05
-3.49512117611933e-05
-4.07443335284437e-05
-1.93232152507816e-05
-2.20948420967431e-05
-9.57327355207542e-06
-2.0760891158555e-05
-1.04741692341513e-05
-3.42067541246551e-05
-2.66350337040795e-05
-1.99821047222932e-05
-7.73908310020678e-06
-2.251120982329e-05
-8.74644699426291e-06
-3.0762659057338e-05
-3.76465546771874e-06
-3.81375445229321e-05
-3.90296167152759e-05
-2.88829112577096e-05
-2.42849450893246e-05
-6.27528693230238e-06
-3.07831548954554e-05
-2.55015213920622e-05
-6.19474822343515e-06
-5.32426949972537e-06
-1.9414504167155e-05
-1.10869220454458e-05
-5.02881802559975e-06
-1.4420890640162e-05
-2.28575063405838e-05
-2.23041899479877e-05
1.37309239364435e-06
-2.23437289601743e-05
-1.36016014234192e-05
-3.09897821222341e-05
-1.56061346174414e-05
-5.69425677506984e-06
-1.54715694119618e-05
-4.74130554407356e-06
-1.96693145582586e-05
-5.10214396137972e-05
-1.78012457742696e-05
-1.43340570280517e-05
-3.63637785539256e-05
-1.02803785790704e-05
-2.325650350734e-05
-9.41103259936528e-06
-2.75507855747145e-05
-4.31141364348251e-06
-1.68704853123186e-05
-1.9141099928724e-05
-2.21460105184696e-06
-1.65238717293064e-05
-3.59219985522203e-05
-1.12509955049295e-05
-2.34131647775386e-05
-2.58026296756361e-05
-1.22333260953071e-05
-3.41404988349247e-05
-3.15851252297835e-05
-1.94523895405607e-05
-2.81226656402662e-05
-3.45487467056219e-05
-1.75733382340865e-06
-1.96699139940031e-05
-6.91238001255339e-06
-1.16693035671622e-05
-3.33429613634067e-05
-2.20310372085059e-05
-7.49485110489154e-06
-1.81498346297929e-05
-3.70708888169875e-05
-2.36362217530664e-05
-2.35837048400233e-05
-3.90368977916748e-05
-8.32230223865913e-06
-2.16412078930193e-05
-2.01973557843671e-05
-2.68694598956709e-05
-1.74367315103709e-05
-5.46752198411577e-06
-1.84080104408747e-05
-1.16350960707107e-05
-2.22794744399043e-05
-3.00118206821359e-05
-8.50346402318102e-06
9.434620703902e-06
-1.64267810442522e-05
-1.01966548938424e-05
-2.09680143944746e-05
-5.61476244231536e-06
-1.475076716118e-05
-1.50625910469262e-05
-3.09883809004331e-05
-2.21546664658971e-05
5.18627902754028e-06
-1.81814840176669e-05
-3.16512761078239e-05
-1.02284544913305e-05
-3.16697743478939e-05
-2.20566605325782e-05
-4.90554845868723e-05
-2.79491960495437e-05
-3.37139696860637e-05
-4.20379393810598e-06
-7.56092129706829e-06
-2.18905183616484e-05
-2.60838048663795e-05
-1.65915147072195e-05
-8.17986416082049e-06
-2.8593519773456e-05
-1.27226842385887e-05
-3.59936602562282e-05
-9.28978597482343e-06
-3.24342924979308e-05
-3.71388614377451e-06
-3.74091011179017e-05
-1.01590877576254e-05
-1.76562811909131e-05
-2.563139623602e-05
-1.46443838956963e-05
-2.79668062184502e-06
-3.29046282809968e-05
-1.79482008139505e-05
-2.56754125749115e-05
-2.99297462030663e-05
-3.00686755460649e-05
-2.80062580420981e-05
-3.78186998250312e-05
1.38671803047717e-05
-3.00802376994539e-05
-2.08509996696689e-05
-2.23798553900572e-05
2.34231467274655e-05
-3.24336305804099e-05
-1.64928730128677e-05
1.37377390567086e-05
-1.5129264321305e-05
1.46964983912436e-06
-3.2136472182527e-05
-2.90879761185921e-05
-2.07442997589109e-05
-3.03112379651932e-05
-2.31930566764071e-05
-3.51842259363103e-05
-3.15507709348875e-05
-2.41976720843236e-05
-1.8605960381161e-05
-1.39213697569816e-05
-2.15900108199012e-05
-2.92539713137128e-05
-3.23426432234703e-05
-2.02596488651621e-05
-2.95547504656245e-05
-3.01725951429764e-06
4.64931102805629e-06
-1.75981532849745e-05
-1.56051899924265e-05
-1.12323539450867e-05
1.09305933835366e-05
2.69870888605353e-06
-3.65113061336613e-05
-3.66805175910975e-05
-2.09192950730418e-05
-2.73828327699447e-05
-1.99811319421557e-05
-3.34065680416838e-05
-5.27336326711127e-06
-1.57273702241147e-05
-3.06956738928293e-05
-8.40407978360524e-06
-3.08590662940072e-06
-1.85287916732057e-07
-2.1481583458731e-05
-1.16546526815375e-05
-2.03300848425518e-05
-6.29404477714176e-06
-7.01038444357103e-06
-1.92637249490835e-05
-3.15134223548421e-05
-3.21236086845183e-05
-1.85116750118751e-05
-2.53221693770729e-05
-1.43894259517077e-05
-2.2802456804759e-05
-7.99693564249169e-06
-1.57982845804651e-05
-2.70530143920636e-05
-2.37597830114656e-05
1.57754105294325e-07
-2.43356951682342e-05
-5.25588786069918e-05
-1.57749520940767e-05
-1.47470699577318e-05
-4.43733413655268e-05
-2.29887337634117e-05
-3.92490048780612e-05
-8.6660165462824e-06
-2.10445756107763e-05
-2.04197033681519e-05
-1.23787793999472e-05
-2.35653953567024e-05
-1.6016300284923e-05
-2.22356796616472e-05
-1.19593482883687e-05
-4.53866952068826e-05
-2.18533718308767e-05
-2.22925567337641e-05
-2.05290557018007e-05
-1.36788651797227e-05
-2.00187689566339e-05
-2.04838692915552e-05
-1.58098487285947e-05
-1.92026831745572e-05
-3.06136696282603e-05
-1.47250860666806e-05
-6.54726672024129e-06
-2.48375260112114e-05
-2.00766598456265e-05
-2.08766125756344e-05
-1.91597999337781e-05
-2.00973732521245e-05
-2.60957725847646e-05
-1.65420991353605e-05
-2.47578422788581e-05
-1.84498909108131e-06
1.01077655863684e-05
-1.11363614426378e-05
-1.04300610462366e-05
-4.23292781248619e-05
8.28282641798238e-06
3.43654722647356e-06
7.88094694779139e-06
-3.04746969986159e-05
-1.17825540157937e-05
-2.95853862376708e-05
-5.14095830704831e-06
-2.25832292201156e-05
-2.89899799609298e-05
-1.3555316465808e-05
-1.86609186891185e-05
-1.13474304371288e-05
-2.66625895977875e-05
-2.94589009697058e-05
-3.77753176770335e-05
-6.48630089375302e-06
-2.10411636897087e-05
-7.95074862747452e-06
-3.03526080657994e-05
-9.35449675361299e-06
-2.59517645291251e-05
-1.33953231537632e-05
-2.70004325341389e-05
-3.02024388307879e-05
-2.52226256059742e-05
-2.91008313945844e-05
-1.17019588672836e-05
-2.20517447882523e-05
-1.26218651705176e-05
-1.63329443907601e-05
-1.19524677498389e-05
-1.64417405682447e-05
-1.86402938914519e-05
-1.66288742565886e-05
-3.09190808291595e-05
-3.38334893631563e-05
-1.4839058293084e-05
-2.37951195499707e-05
-3.31206447960201e-05
-2.66970995316942e-05
2.19495025439803e-06
-8.14717486759784e-06
-2.54587527456271e-05
-1.10484970960957e-05
-3.71701107901465e-06
-7.90509123381942e-06
-3.79719573116245e-05
-3.7513468799348e-05
1.64154153788907e-06
1.06093578202103e-05
-3.96530256642179e-05
-1.19665344329474e-05
-3.02534446273722e-05
-6.93831841261199e-06
-1.37924515754889e-05
-4.10362032571775e-05
-2.87555179777233e-05
-1.65033153783269e-05
-2.80273942954109e-05
-7.84428453852161e-07
-1.17263623927676e-05
-1.13625031115687e-05
-2.7383726231208e-05
-3.34733927983225e-05
-7.20220099981521e-06
-5.57598012990085e-06
-2.3702200339943e-05
7.70182951652334e-06
-2.0453481416834e-06
-1.47243860622514e-05
-6.8562150708449e-07
-1.36711945339546e-05
-5.05532700093095e-07
-1.98968877651113e-05
-2.85229704862756e-05
-2.69380983131223e-05
-3.02010886322608e-05
-2.37315531305091e-05
-1.67091165190016e-05
-1.33885850544729e-05
-2.12353001924846e-05
-3.13283887986645e-05
-4.52814565229878e-05
-2.31219380686316e-05
-1.78591284829783e-05
-1.02906806127108e-05
-3.21017278331895e-05
-6.15674568249076e-06
-3.47971675409927e-05
-7.21322582062944e-06
-2.49260406958864e-05
-1.99623388914029e-05
-1.39062508673477e-05
-3.32166198848955e-05
-1.26083477782165e-05
-2.67903538515586e-05
-1.18184452176579e-05
-1.28816939548446e-05
-2.92412813751239e-06
-1.41304038630895e-05
-1.27674697142671e-05
-3.85274990471885e-05
-2.97749111607404e-05
-1.61715936851885e-05
-5.82219820756526e-06
-1.99912746333393e-05
-1.81914483555388e-05
-2.28686842675331e-05
-3.86802633545124e-06
-1.52898438702117e-05
-1.47629273774837e-05
-5.6963689933493e-06
-8.45535413762744e-06
-2.05994751728968e-05
-1.80655352422048e-05
-9.51107605877037e-06
-6.64922985397741e-06
-2.15707910792163e-05
-1.86766831702385e-05
-3.67780010373168e-05
-3.87880611137179e-05
-2.09541106879691e-05
-1.8603854590338e-05
-1.69767946303209e-05
-1.91611392243411e-05
-3.33593810717501e-05
-2.6640001744256e-05
-1.70150836361298e-05
-1.41900887985438e-05
-2.54763995760054e-05
-3.89616877324128e-05
-2.56173613929326e-05
-2.57240690321933e-05
-1.87634414051691e-05
-2.44562419609511e-06
-5.48233720899199e-06
-1.28742034944808e-05
-2.95101904440849e-05
-2.23111108306249e-05
-3.21080528650139e-05
2.72561319614164e-06
-2.37504184340243e-05
-1.31387290172064e-05
-2.20759653650285e-05
-2.94960263363584e-06
-3.51792993049334e-05
3.77432563824659e-06
-2.95477265666554e-05
-2.87292011236078e-05
-2.20379567025479e-05
-1.53139617879638e-05
-8.09501073852975e-06
-2.81952566100586e-05
-1.03732088937283e-05
-3.85945864974727e-05
-2.63007866408234e-05
8.13774458019958e-06
-1.29427702423322e-08
-2.76813308624913e-05
-3.27876377666624e-05
-3.76554214908858e-05
-1.08433938246394e-05
-3.81706661597526e-05
-3.91737133313124e-05
-4.27807306958464e-05
-4.22209338319871e-06
-1.13927603569488e-05
-1.47189575506003e-05
-1.43799202978827e-05
-3.98695331460927e-05
-2.09485357629084e-05
-2.82702589581916e-05
-2.89121019188904e-05
-2.63511111395854e-05
-1.83492061058256e-05
-3.19902206899013e-06
-2.39605358952339e-05
-1.66129930594115e-05
-2.3694924604979e-06
-3.19455277376537e-07
-9.62291645940283e-06
-2.16982973812167e-05
-3.34618094904538e-05
-2.27142796234012e-05
-2.99053818528503e-05
-1.92011600110536e-05
-1.11941451836018e-06
-2.26728159088937e-05
-3.1922664381021e-05
-1.85674108746499e-05
-1.50135700323979e-05
-1.57703538180033e-05
-2.77193547991489e-05
-2.02641533979712e-05
-2.05188358626336e-05
-4.93995404942354e-05
-9.12324129882202e-06
-2.85622691358029e-05
-5.39969602108163e-06
-3.44617795549011e-05
4.30619522451573e-07
-1.65085758399054e-05
7.81857234247509e-06
-1.60312489880957e-05
-1.751655104323e-05
-2.31775115603676e-05
-3.27460978152445e-05
-2.34371698773229e-05
-5.46042000371431e-06
-2.81061252952317e-05
-1.93647387723252e-05
-8.93269024687266e-06
-1.14511711712229e-05
-1.94919972050553e-05
-4.12792507998695e-05
-2.89970344715076e-05
-2.49416777529191e-05
-2.76622802016311e-05
-2.06154646411143e-05
-4.99415760398425e-06
-2.94357896917566e-06
-1.02793735827037e-05
-2.31924746357455e-05
-2.13371933442947e-05
-3.13937470115298e-05
-1.16851797193926e-05
-2.94080958087432e-05
-1.80751623071118e-05
-1.05803669450311e-05
-2.05719623106779e-05
-2.70387346188832e-05
-3.39197155586672e-05
-2.08845469290381e-05
-1.56147220050973e-05
-1.70747434339174e-05
-4.28264333592571e-05
-8.34730171251765e-06
-2.12411105896736e-05
-2.09541505461e-05
-1.17713931586327e-05
-2.24563170937351e-06
-3.13562210771602e-05
-1.11890174259875e-05
-2.43902437124014e-05
-1.27586899161816e-05
-3.781359314883e-05
-4.73088737450139e-05
-9.44372893166577e-06
-2.07387938661599e-05
-8.01377888057349e-06
-1.61393080123446e-05
-3.0285591483739e-05
-3.4101155722271e-05
-1.09960375370899e-05
-2.36825206848198e-05
-1.96334911590182e-05
-3.13124649777523e-05
-1.68235549779815e-06
-2.20366030681933e-05
-2.73977695072251e-05
-2.558473840314e-05
-2.15841732596255e-05
-5.22153398146485e-06
-7.27348120616687e-06
-2.48141996726576e-05
-1.67182261866364e-05
-2.25347427691756e-05
-1.71110701505546e-05
-4.41092148300641e-05
-3.18501597169618e-05
-2.16884750043508e-05
-2.35003577214607e-05
-7.47174394868147e-06
-2.56614593893522e-05
-2.52984219200368e-05
-8.74403181895567e-06
-4.41409871453189e-05
-1.15894830529159e-05
-1.12733530666658e-05
-2.12322440843898e-05
-3.06888232722742e-06
-1.4728406548405e-05
-7.18675146849848e-06
-4.63127433093856e-05
-1.76303899810079e-05
-2.25028414417592e-05
-1.27055460537943e-06
-2.48537335899773e-05
-4.79783826031922e-06
-3.65376885480105e-05
-3.0514180535108e-05
-2.72712993320125e-05
-1.89040555803882e-05
-2.37883321522597e-05
-4.34526920152333e-05
-2.46751043127549e-05
-2.80028276441995e-05
-9.11504533758932e-06
-2.56822332817054e-05
-5.01565124165302e-05
-1.43774706579337e-05
-2.3677429969692e-05
-2.03347622415824e-05
-1.09208943559419e-05
-2.99080310127271e-05
-1.13342661069976e-05
-3.08124976459548e-05
-2.05480339957618e-05
-2.66491173553138e-05
-5.80093590837244e-06
-3.55424716347598e-05
-9.01630170253142e-06
-3.12299818034984e-05
-3.52127811372818e-05
-5.1641547041937e-06
-6.36671657473971e-06
-1.78705373071406e-05
-3.38525945379425e-05
-3.17619140879326e-05
-2.19665506641906e-05
-3.93957306812203e-06
-2.388021681302e-05
-2.24205673563726e-05
-2.2763882256528e-05
-2.86077579319167e-05
-3.36876701006061e-05
-2.95477955881615e-05
-2.35203314579275e-05
-1.39161465441575e-05
-6.95324306617503e-06
-6.11832518289547e-06
-1.2616326392005e-05
-1.81747949141423e-05
-2.2813600317262e-05
-1.18050522132541e-05
-7.8494443614967e-06
-4.17489884747349e-06
-2.67505066140289e-05
-1.95458814125412e-05
-1.42597435450519e-05
-5.67918840339915e-05
-1.84903428175441e-05
8.55987190410548e-07
-1.14839390823072e-05
-3.32774784882629e-05
-9.16992923342914e-06
-2.8693879496148e-05
-2.18443934541252e-05
-9.16698398451959e-06
-3.17015081200089e-05
-4.91209933729565e-06
-3.62282436136523e-05
-2.97305091201415e-05
-7.42400137363056e-06
-3.57012695913992e-05
-8.01054134632331e-06
-2.23773103436228e-05
-1.57130337525548e-05
-2.95866733251054e-05
-1.68722629891928e-05
-2.18536062147418e-05
-5.21977207262868e-06
4.44546646516357e-06
-2.62812352622558e-05
-8.53894549318771e-06
-1.09980864970426e-05
-1.52975961829811e-05
-1.12301733386263e-05
-2.62803134214984e-05
-4.77912182017781e-06
-5.03560011067195e-05
-2.76045345233795e-05
-3.98349729193956e-05
-4.58063549865631e-05
-2.53031529844224e-05
-7.14545944955462e-06
-3.26324525654889e-05
-2.47845608330672e-05
-2.48617536400864e-06
-2.28411693456248e-05
-9.03555190214011e-06
6.3063032403935e-06
-3.9881555032384e-05
1.99588678489017e-06
-3.95830018964493e-05
-3.09764926912365e-06
-1.74194855716341e-05
-1.42722006542068e-05
-1.94943788446986e-05
-4.2790309221241e-05
-1.19680659954269e-05
-8.70388573664659e-06
-5.41278431251652e-06
-1.39247911991873e-05
-3.02668301661885e-05
-2.4487873633723e-05
-1.47221881289931e-05
-1.68304500411875e-05
-2.22546396773599e-05
-2.8435707832706e-05
-2.36364929571621e-05
-8.53245332610314e-06
-2.93104686044339e-05
-2.06943330335397e-05
8.01726275157579e-08
-2.91352798839312e-05
4.69333839554544e-06
-4.13239824167192e-05
4.10986969922097e-06
-3.50146392725622e-05
-2.41791590326676e-05
-3.10943800355616e-05
-1.61856693591838e-05
-3.23986719408015e-06
-3.08993849175921e-05
-2.88288584244448e-05
-1.95593201954188e-05
-3.10275020581836e-05
-3.11325198778296e-05
-2.09784525510107e-05
-3.19063293470862e-05
-4.21068311010811e-05
-2.99158174104308e-05
-2.50783517842448e-05
-3.82522879451888e-05
-2.44811509361807e-05
-3.84167569798125e-05
-2.52717624906454e-05
-1.57951067349685e-05
-1.87936582064897e-05
-4.18310480523641e-06
1.59201187993709e-06
-2.27926816788425e-05
-1.36873878468077e-05
-1.02777015350265e-05
-1.898776316197e-05
-2.77466633985612e-05
-1.00662588907382e-05
-3.3861837156275e-05
-1.53056280408411e-05
-2.40119232999391e-05
-1.20339105838206e-05
-8.37958142657108e-06
-4.15558653688982e-05
-3.27155200012543e-05
-4.46629881692364e-05
-1.14866712323841e-05
-1.78210997636263e-05
-3.4121361914951e-05
-3.27413270465627e-05
-1.2311112540488e-05
-2.52811835652492e-05
-1.5524012823228e-05
-1.47646849816096e-05
-2.70867268592049e-05
-1.7327682893041e-05
-2.05391154134653e-05
-1.35905871511969e-05
-2.81888743474908e-05
-3.08845545158109e-07
-1.81043702064934e-05
-3.09680905798592e-05
-2.51882580656297e-05
-2.84434333930726e-05
-8.3208261140327e-06
-1.8465024490556e-05
-1.13722850306451e-05
-1.62685543386104e-05
-2.94481366179516e-06
-1.62314292140085e-05
-2.75070002878304e-05
-1.33253451425466e-05
-1.07828628470788e-05
-3.0169301926142e-06
-4.42351052163656e-05
-2.34024041916216e-05
-5.73658314188975e-06
-2.17556998054771e-05
-8.241189530047e-06
-2.14559525663987e-05
-1.58516337865765e-05
-7.77418326430677e-06
-4.36204138803831e-06
1.49829454246387e-06
-5.0407414432889e-06
-7.22764893772934e-06
-3.46316689534486e-05
-6.52376696635184e-06
-2.92053314225618e-05
-1.15870686505735e-05
-3.73691932445829e-05
-2.63074169999682e-05
-3.09385503633549e-05
-1.58164256299769e-05
-2.12806727795222e-05
-3.75178302693165e-05
-1.46893149916433e-05
-1.5557979872556e-05
-8.93838788518902e-06
-1.10297646677707e-05
-2.86052100729425e-05
-1.10617152162211e-05
-4.04022475426649e-05
-2.34925331728578e-05
-1.39067785080824e-05
-2.39428085441326e-05
-1.76304874927108e-05
-4.60239228921913e-06
-1.95955285532463e-05
-3.60116741016618e-05
-1.58212611913695e-05
-2.18818817879318e-05
-1.36763342126753e-05
-1.19927253012452e-05
-3.59794886143298e-05
-1.71309826979081e-05
-2.9492549072086e-05
-1.68068200590753e-05
-1.26046799154769e-05
-2.00243955086506e-05
-3.43447727077846e-05
-2.2971959545164e-05
5.92391921267005e-06
-6.94774103397491e-06
-3.11006206551159e-05
-1.86402622159977e-05
-2.62703925719475e-05
-2.96160704090299e-05
-2.88884255425049e-05
-2.22618869397206e-05
-6.74228916863929e-06
-1.06167378512261e-05
-9.02115804555905e-06
-7.85145919288386e-06
-3.89354347804368e-05
-3.26681550786414e-05
-1.45250821647224e-05
-3.70591766202518e-05
-3.10507564285886e-05
-4.16356241167524e-05
-4.0396988463042e-05
-1.06283982446677e-05
-1.66088713435352e-05
-3.24232077404338e-05
-1.52676987694446e-05
-2.12727177321918e-05
-1.985437085164e-05
-4.98348750820537e-05
-8.03770368681489e-06
-2.42262560210372e-05
-2.48691000354301e-05
-2.66366436434445e-05
-2.29828976991815e-05
-2.13917444382695e-05
-1.6757614731342e-06
-7.09372555859388e-06
-1.92098093049225e-05
-9.53350147118077e-06
-3.90399924329724e-05
-3.66219199685908e-05
-2.64324709217599e-05
-1.66796919339892e-05
-9.65978134568652e-06
-1.65258791800408e-06
-3.37229286238599e-05
-1.40168766159665e-05
-1.34873760928823e-06
-2.43973744389361e-05
-1.22054236983827e-05
-2.79046408824965e-05
-1.10792006611422e-05
-3.50912877276443e-05
-2.78810119702222e-05
-2.70283083930474e-05
-3.81838004655174e-05
-1.48779409938389e-05
-3.14329397101254e-05
-2.59878883164153e-05
-1.63163029718295e-05
-1.51681179008578e-05
-1.83382064216513e-05
-4.09646875391917e-05
-1.31308217333137e-05
-2.04622707246358e-05
-1.75460620899003e-05
-3.30298644830081e-06
-2.49084716958593e-05
-2.31776041544572e-05
3.24830427629636e-06
-3.82386881652634e-05
-3.29216263151567e-05
-1.59115362215795e-05
-2.88858371540986e-05
-3.50683715328804e-05
-2.43191075647965e-05
-9.12674556841912e-06
-1.38638973739203e-05
-2.04558869610413e-05
-2.88838524839602e-05
-1.24091025355206e-05
-2.56648901992283e-05
-1.6813704136747e-05
-2.28304798957705e-05
-1.16176240324761e-05
6.4765897246809e-06
-6.8157669264435e-06
-1.39922869208749e-05
-3.61110128543233e-05
-1.53984444274864e-05
-3.84990836446115e-05
-2.10144436004372e-05
-2.78051000113552e-05
1.18341353886121e-05
-2.51514260320359e-05
-3.06095908704805e-05
-2.27773591325723e-05
-2.35906816871732e-05
-2.97124612259303e-05
-2.28833085821154e-05
-2.85008091072003e-05
-1.64943364794031e-05
-2.23511632273815e-05
1.19740534830199e-05
-2.3688660905569e-05
-1.78995040316386e-05
-1.83797793761359e-05
-2.39885900817211e-05
-1.57164545992995e-05
-2.68918781477837e-05
-3.61986315276229e-05
-3.49482130429113e-05
-1.49190633455707e-05
-5.33468530742888e-06
-3.12403992560385e-05
-1.88419701746265e-05
-1.22368740159673e-05
-3.17540981292955e-05
-4.74041594389614e-05
-4.07405495620027e-05
-3.4446737243303e-05
-2.8755632252011e-05
-1.22341847613206e-05
-3.92757709155438e-05
-2.49019485795954e-05
3.33063428593324e-06
8.13647899964283e-06
-1.94196346119222e-05
-2.14875449332736e-05
-1.89227757112913e-05
-9.91335451277086e-06
-3.40919351868705e-05
-1.6331561555185e-05
-4.11203961967016e-05
-4.57330955168266e-05
-1.94430283720473e-05
-1.38121312254431e-05
-3.81138267552592e-05
-2.34198999286367e-06
-4.79666545881699e-05
-3.07049577631882e-05
-2.74640149714249e-05
-1.61294003454247e-05
-1.23119024102562e-05
-2.15630190496912e-05
-2.26163146654365e-05
-2.48871597577705e-05
-4.90268434369384e-06
-4.34522573993827e-05
-1.86369402700747e-05
-2.95811808327061e-05
1.53757617429272e-07
8.94468171899088e-06
-4.40987616704768e-05
-3.04113076893605e-05
-2.33254702889698e-05
-2.41999085740686e-05
-2.19419027860558e-05
-1.45341315414711e-05
-2.9062296109256e-05
-2.15431490363629e-06
-9.5637350526479e-06
-2.44406205385454e-05
-5.59208415274559e-06
-9.51005860431669e-06
-1.81468510945945e-05
-4.33394391030489e-05
-3.55664128669452e-05
-7.57908973589089e-06
-2.56858111943631e-05
-1.38681284907135e-05
-2.67166973797048e-05
-1.88584604724674e-05
-3.40228491934456e-05
-1.5152047826558e-05
-3.92011796665327e-05
-3.4504463222442e-05
-2.59347169349455e-05
-3.76124833331058e-05
-1.30064786055645e-05
-2.26245446464775e-05
-4.88517091985149e-05
-2.25636538410021e-05
-2.19359470296106e-05
-1.13637610551306e-05
-1.43067337519392e-05
-3.45583789158106e-05
-1.61170155950089e-05
-1.99925773620786e-05
7.56875713386151e-06
-2.9412765359304e-05
-5.70124287876859e-06
-2.56726411385012e-05
9.91883698485673e-06
-2.94719403710265e-05
-2.30470903096277e-05
-2.66310923764972e-05
-1.13297403507036e-05
-2.10966907300278e-05
-1.77262667877017e-05
-6.10833572701956e-06
-3.26789851743675e-05
2.60248461772333e-06
-1.58627383505672e-05
-3.3570211525014e-05
-1.87524124375015e-05
-2.20458170496145e-05
-2.35136981345142e-05
-1.28876048556028e-05
-8.66359941794985e-06
-5.71106092125871e-06
-2.49662146268951e-05
-1.06497208167741e-05
-7.18313548319386e-06
7.62727164017465e-06
-2.67396605769292e-05
-1.25142326640841e-05
-2.01099273005833e-05
-1.50966153720634e-05
-1.19157727206023e-05
-1.28391081498147e-05
-3.21146945066144e-05
-3.93931666121936e-05
-2.60269895682988e-06
-1.59235648234662e-05
-1.8797021004517e-05
-1.57086497193638e-05
-1.38182114908135e-05
-2.70029355268368e-05
-8.83721887523888e-06
-2.34852976482131e-05
-2.01650455897972e-05
-1.93319668316439e-05
-3.70409502352314e-05
-2.74179923712514e-05
-2.38423833165633e-05
-1.97668627649786e-05
-4.41366633227656e-05
-3.61825488242311e-05
-1.23739008363646e-05
-1.66090912174209e-05
-1.21171428535414e-05
-1.82674698618643e-05
-2.24372786529671e-05
-6.37632472303977e-06
1.89238797299642e-06
-2.15046758994865e-05
-1.34057192328797e-05
-1.82013507035377e-05
-2.64536922052679e-05
-2.24515555975205e-05
-2.22171602707532e-05
-1.04310830028288e-05
-1.10150665324645e-05
-3.23715370023392e-05
-1.80231377627222e-05
-2.94042219492893e-05
-2.66634780684416e-05
-1.91021020267169e-05
-2.46631390900024e-05
-1.91845721358472e-05
-2.20535070653004e-05
-2.28932694089763e-05
-3.44975656222149e-05
-2.11047823105301e-06
-1.38460117182489e-06
-1.69868543493698e-05
-3.98511059440193e-05
-1.87065825161049e-05
-2.02793120291397e-06
-1.47939517463101e-05
-1.61554037414703e-05
-3.78767723466599e-05
-5.63976425280432e-06
-1.81149273820861e-05
3.00224257524064e-06
-5.92251759827775e-06
1.01094459009612e-05
-1.28887987323713e-05
1.34307975246767e-06
-3.50956043559526e-05
-4.36274864718065e-06
-2.6823064730483e-05
-2.01638053960761e-05
-5.11094172012725e-05
-4.6646922333322e-06
-1.34393084943363e-05
-3.49043069448894e-05
5.28230552162991e-06
-1.39642991433163e-05
-2.71453022446539e-05
-1.80331316040208e-05
-1.24437995532286e-05
-2.06348194194529e-05
-1.92819009990704e-05
-3.38027929745978e-05
-5.29858045970786e-06
-2.04557725450016e-05
-2.04665410157568e-05
-3.52825006056559e-05
-1.69291577118178e-05
-2.09422466382809e-05
-1.57980599356004e-05
-1.61456360550445e-05
-2.97992966119253e-05
-2.07704710692778e-05
-2.26007954799749e-05
-3.12155255226623e-05
-2.04432065345776e-05
-1.81144049236446e-05
-2.49416425292587e-05
-2.85849254535297e-05
-2.40939776025809e-05
-1.98762457778476e-05
-1.44673907286861e-05
-9.71815163079914e-06
-5.83555000152795e-06
-8.87724102767023e-06
-4.29406126263637e-05
-1.95196066732379e-05
-1.39950776907861e-05
-2.29530803389458e-05
-1.5535233196895e-05
-1.29464155954571e-05
-2.03093219029443e-05
-3.76032217554112e-06
-2.31032190786263e-05
-1.5631993302965e-05
-1.82244182930271e-05
-2.61164117659499e-05
-3.42580990177418e-05
-1.08333817206494e-05
-3.50836027051936e-05
-2.35217529634309e-05
-3.04418550459032e-05
-3.44106454688679e-05
-1.59470689556394e-05
-2.10729683111584e-05
-1.9566446497066e-05
1.53041577734085e-06
-1.66942130110744e-05
-2.82174673222076e-05
-2.57596548000628e-05
-5.24884499686955e-05
-1.87265830794271e-05
-2.24672380267608e-05
-7.74687556225935e-06
3.42379293403088e-06
-1.20727833816301e-05
-2.4560711395394e-05
-1.80122412510441e-06
-1.31586454111674e-05
-2.1340070776951e-05
-1.50131181600004e-05
-2.68360432487671e-05
-1.46770669720728e-05
-2.53769897518034e-05
-2.5718819856583e-05
-2.76911857191006e-05
-1.56677198545183e-05
-3.79963010248209e-05
-3.74715670113209e-07
-1.35866092264856e-07
-2.84909085726229e-05
-1.96017985320667e-05
-1.07412010702274e-05
-1.74285414444473e-05
-2.98831020852378e-05
-1.47389244503856e-05
-8.06579722861379e-06
-4.06949338103784e-06
-2.133647489539e-05
-2.02089404980427e-05
-1.2130012321901e-05
-4.22703828795048e-05
-1.44679752671541e-06
-4.01126908316587e-05
-1.10180103538483e-05
-3.15134192561932e-05
-1.40009906060441e-05
-2.56256947215133e-05
-2.39478952725075e-05
-2.1595948294135e-05
-2.30339043207986e-05
-2.7294996230439e-05
-9.49888955805204e-06
-3.62263085453288e-05
-4.01478439417077e-05
-1.24894784056485e-05
-2.22890561606025e-05
-4.33640082200249e-05
-2.16399163823439e-05
-1.78919699829765e-05
-2.49980468594664e-05
-1.11366415153683e-05
-3.38624856220234e-05
-8.06496137449733e-06
-7.98020624739436e-06
-3.53526271570504e-05
-1.92730020420882e-05
-3.52395043379102e-05
-2.34493132531153e-05
-2.07813603588996e-05
-3.10040974200848e-05
-3.40068807777704e-05
-2.38642252762159e-05
6.75480296469442e-06
-3.19153392284183e-05
1.85703643492515e-05
-1.98521089591157e-05
-2.4978522254928e-05
-2.17533750173054e-05
-2.26751834043069e-05
-3.32880150625165e-05
-2.95356128076796e-05
-5.77768417944325e-06
-2.50220095950929e-05
-9.09342857326325e-06
-3.24692878473968e-05
-3.80786395247117e-06
-2.9845900911474e-05
-3.89023553834611e-06
-1.24317399796591e-05
-3.1931215744364e-05
1.91695744956588e-06
-2.33433243473589e-05
-2.63149849421869e-05
-1.87736135405043e-05
-3.10050509917833e-05
-2.37966032233719e-05
-1.9801680603815e-05
-2.09724791874886e-05
-7.988323829041e-06
-3.08801042987692e-05
-2.2698787466363e-05
-1.32064439915816e-05
-2.43178381868782e-05
-6.42551926444765e-06
-2.30242519045299e-05
-3.03386095731497e-05
-1.69399237931556e-05
-2.95085814898677e-05
-3.7532220986964e-05
-1.4236758053273e-05
-3.2600202537402e-05
-4.79369539464621e-05
-1.96440233331224e-05
2.52140661711183e-06
-3.92119495308962e-05
-3.19013423053074e-05
1.66279188255154e-07
-5.17651410583887e-06
-4.09648869879741e-05
-9.163516305223e-06
-2.17459831719427e-05
-8.17813694995702e-06
-2.75191504125634e-05
-3.30994808227493e-05
-2.5945485541305e-06
-1.89588819334405e-05
-1.6731813483428e-05
-1.34281067992744e-05
-1.91355825990314e-05
-5.84896071917998e-06
-3.24201534410681e-05
-7.91222244166097e-06
-2.11205281282125e-05
-1.32532346151638e-05
-2.82089296713945e-05
-2.02438214096155e-06
-2.87253050424643e-05
