# Supplementary material for: Research on computational propagation and identification of mine microseismic signals based on deep learning
Source: PLoS One. 2025 Oct 22;20(10):e0334641. doi: 10.1371/journal.pone.0334641 (PMC12543183; doi:10.1371/journal.pone.0334641)
Supplement: S3 Data — (ZIP) [file pone.0334641.s003.zip › 000100500002770.xlsx_0.txt_24.txt.txt]

-2.30808837360393e-05
-1.80335718130523e-05
-3.35290369801904e-05
-2.89491917519466e-05
-3.55742600385507e-05
-8.6173268988344e-06
-1.96143541054421e-05
-3.54842158020206e-05
-3.58330140660051e-05
-1.34102333499025e-05
-3.54519417774006e-05
-6.11443662951906e-06
-1.64191239451148e-05
-5.63379450678034e-06
-2.43261868464613e-05
-4.55909301188718e-06
-2.5803053544837e-05
-2.65384046992301e-05
-2.68026117516543e-05
-2.15244220861771e-05
-2.75856089204309e-05
1.32083601704767e-05
1.60513503614926e-06
-7.59638075428432e-07
-4.22083775508479e-05
-4.36759889381772e-05
-2.57032292307359e-05
-1.99690403978869e-05
-1.64241264271075e-06
-8.78956185104377e-06
-1.88001702127242e-05
-1.5678822386425e-05
-2.44263412077105e-05
-1.32492165256622e-05
-1.78761494624673e-06
-1.80225723505064e-05
-2.55593277311665e-05
-1.30767689903365e-05
-2.24466988858593e-05
-1.83616218150743e-05
-3.75073384835311e-05
-2.87118332901087e-06
-1.90073212190442e-05
-2.96050493640917e-05
-1.53821542184585e-05
-1.93303298694967e-05
-1.83091130999933e-05
-7.0523046784449e-06
-1.38656446032784e-05
-1.32873449395153e-05
-3.56647284973637e-05
-2.24014638470991e-05
-1.51254234312046e-05
-3.39931274886085e-05
-1.66366221000285e-05
-4.33564426853649e-05
-2.93914687774785e-05
-2.65690233055198e-05
-3.70002204250665e-05
-2.12829812416237e-05
-2.05848107517434e-05
-1.36098165144908e-05
-1.16232783514827e-05
-3.46590617065631e-05
-1.34980926972068e-05
-1.55003853581668e-05
-2.35596378454314e-05
-2.1239999259422e-05
-1.94838407821104e-05
-7.71287907411661e-06
-1.92086183510498e-05
-7.16144227764987e-06
-1.48390277956955e-05
-1.38193174156227e-05
-3.04506895743377e-05
-2.35445284578221e-05
-3.45707909520859e-05
-1.83945595508376e-05
-2.19516413564532e-05
-2.16023536140225e-05
5.80704064704085e-06
-4.35086720383603e-05
-1.78832625255225e-05
-3.19774300275334e-05
-6.95423928379937e-06
-8.92176137870216e-06
-3.17760652175174e-05
-2.56513081403916e-05
-2.58173395020727e-05
-1.14713795852253e-05
-8.7147346625731e-06
-2.38850333223216e-05
-2.88467656561828e-05
-1.50043593355751e-05
-5.4770918056129e-06
-3.73185612313994e-05
-2.23626836108598e-05
-6.36454970525842e-06
-1.54699584110605e-05
-4.47157171679634e-05
-4.84703437403077e-05
3.40812821643795e-06
-1.45361874443527e-05
-2.68102999537888e-05
-2.21168192317976e-05
-2.13900632274936e-05
-3.61316408339316e-05
-3.48506014555822e-05
-1.2763158839554e-05
-3.98113426082114e-05
-2.18744186855339e-05
-3.24998569973835e-05
-2.44713141121296e-05
-2.97699719213262e-05
-2.5501835317673e-05
-2.74132012585851e-05
-2.99733580990285e-05
-3.35926366704364e-06
-1.69524252809064e-05
-2.16989619901901e-05
-1.47929213736758e-05
-2.36985345804117e-05
-3.63561744789404e-05
-2.66486747764675e-05
-1.06875826000158e-05
-2.00561683195279e-05
-4.31713475237221e-05
-3.90631929261723e-05
-2.89661210464755e-05
-6.42705306332247e-06
-3.51767913519023e-05
-2.09501710880671e-05
-4.27528973539915e-05
-1.27070260821703e-05
-2.92347372965267e-05
-4.29703579443957e-05
-1.78855271167706e-05
-2.948869218648e-05
-2.61735792042318e-05
-2.81101562456436e-06
-2.3272498900951e-05
-2.00611824262257e-05
-2.4622775984267e-05
-2.92148222779489e-06
-2.06647999239825e-05
-3.29696027346184e-05
-2.93526966844644e-05
-4.15455222418856e-05
-2.47976478200565e-05
-3.17260429228257e-05
-1.00483684985504e-05
-3.6125694051466e-05
-1.98827595616377e-05
-2.3855860550683e-05
-1.67643726167072e-05
-4.69797642513134e-05
-2.21397699250226e-05
-8.484807027953e-06
-2.35375216305951e-05
-1.62013051308133e-05
-2.54667666921369e-05
-3.36634960102414e-05
-2.04648090422767e-05
-5.46584084843995e-06
-2.37605557271497e-05
-1.38402956104693e-08
-1.25719598104393e-05
-3.01438511484357e-05
-1.5951826260998e-05
-2.39119863359083e-05
-4.57912370274646e-05
1.56310880637619e-05
-2.26091309274711e-05
-2.21901812258703e-05
-3.20355710559416e-06
-3.1399677129767e-05
-3.18425284672782e-05
-3.3289499407522e-05
-1.26340658662806e-05
-1.54487122506811e-05
-1.37370379620595e-05
-9.3797853791245e-06
-1.24179905190773e-05
-2.28383557066074e-05
-3.2990561975687e-05
-2.09913512714997e-05
-2.16027179384774e-05
-3.45245661534606e-06
-1.79383298573092e-05
-1.77239110147976e-05
-2.03807823457112e-05
-2.9156136961908e-05
-7.77759123072518e-06
-3.12764053653602e-05
-2.05482341704036e-05
-1.7277520231989e-05
3.2921056480951e-06
-3.89478864281923e-05
-3.10134490856938e-05
-3.09728760585169e-05
-2.65220901809003e-05
-2.36465037703688e-05
-2.35980352213035e-05
-4.61594118134248e-06
-1.66981453363128e-05
-2.31650024423087e-05
-6.72914014150509e-06
-1.88018141379076e-05
-2.94178577990795e-05
-3.77253754031283e-05
8.21535910846917e-06
-2.38800486438692e-06
-1.6318674701982e-05
-8.81648115202898e-06
-4.16313321716605e-05
-1.84098923298129e-05
-1.31688659089295e-05
-1.59573500298738e-05
-1.67082623237028e-05
-3.0745570005151e-05
-2.13232709643185e-05
-3.07023807575356e-05
-2.64066136548104e-05
-1.49084239379419e-05
-1.23163240532941e-05
-1.61869726754253e-05
-2.8602243514895e-05
-3.31923183155378e-05
-4.03796658233911e-05
-1.81037195794832e-05
-4.20469261268558e-05
-6.39875602257456e-06
-2.88584278275941e-05
-1.15928622370812e-05
-2.24237426627746e-05
-1.28620740437584e-05
2.8811632998416e-06
-3.01940461545716e-05
-2.2596964265793e-06
-1.34477068139211e-05
-1.53902242772903e-05
7.59290063374808e-06
-3.54728326788441e-06
1.74406450532323e-05
-6.7443822887822e-06
-1.61951632021322e-05
-1.48514919300419e-05
-2.9400176206017e-05
-3.96934826463509e-05
-2.32570550572324e-05
-2.65488804548875e-05
-2.39037841033287e-05
-3.52766202735424e-05
-2.81544767360511e-05
-7.19708657149236e-06
-3.24480845545842e-05
-6.71724945217746e-06
-3.33987115951189e-05
-1.00590618177417e-05
-2.12282549302906e-05
-5.60524214319964e-05
4.21206339846376e-06
-2.66815818824464e-05
-2.97102349902293e-05
-1.98605979344526e-05
-2.47684730190337e-05
-1.63865447483334e-05
-3.4276159498371e-05
-4.40158633680937e-05
-3.52091733265553e-05
7.45016296392128e-06
-2.26107941669646e-05
-3.33590883297464e-05
-1.1604397970543e-05
-8.95435754933434e-06
-1.75507946915556e-05
-4.66821610947721e-05
-3.73497366161363e-05
-6.22201429456561e-06
-2.13451613899999e-05
8.73663342647257e-06
-3.67073800315845e-05
-1.86714762573839e-05
5.29849144631447e-06
-1.67810082271335e-05
-1.58396447412811e-05
-3.59501993081624e-05
-2.41261024298013e-05
-4.60736083300924e-05
-2.31692824022439e-05
-3.432960296293e-05
-3.22066512729049e-06
-2.58586423901196e-05
-2.35560695348559e-05
-3.89770987249288e-06
-3.15202074913152e-05
-1.18464677267743e-05
-2.51972328329725e-05
3.30799418432322e-06
-9.59259454561447e-06
-1.95587676418563e-05
-3.11183908609445e-05
-1.91532762982001e-05
-2.68620379000897e-05
-2.29961892591587e-05
-3.74556798594913e-05
-7.64226642117425e-06
-4.21604757884126e-05
-3.76818068205153e-05
-1.87645588535802e-05
-2.30039340575268e-05
-1.16385532205152e-05
-2.27289161763117e-05
-3.22444179521137e-05
-4.5839729141495e-05
2.20938677622532e-06
-2.06663838415677e-05
-2.92065299315792e-05
-5.33302624922459e-06
-3.63292771532979e-05
4.95172941090022e-06
-1.25052653526536e-05
-2.27947053223485e-05
-2.27301725525067e-05
-1.34903112122911e-05
-3.66098536850649e-05
-1.80430889826952e-05
-1.27770959245715e-05
-5.01718747756685e-05
-3.88643429174704e-05
-3.79184870143936e-06
-3.57480006380956e-05
-2.97406390896458e-05
-2.3539581278913e-05
-2.08406183855908e-05
-2.87327531665038e-05
5.60846391509114e-06
-1.86366357426935e-05
-4.41336688323295e-06
-2.6988960077732e-05
-1.65392444746814e-05
-3.2627141070214e-05
-2.65933541269034e-05
-1.86362737837353e-05
-2.31076000842285e-05
-1.80728669184405e-05
-1.28223414352064e-05
-1.84030808908549e-05
-1.79481723929206e-05
-2.88963247239098e-05
-3.32210359178789e-09
-2.08586488439456e-05
-3.06128982579225e-05
-3.07286659226164e-05
-2.13159190672313e-05
-1.68835026824272e-05
-2.12355817498205e-05
-2.59579425825761e-05
-1.86323894811225e-05
-1.56408642124121e-05
-8.09577150005268e-06
-9.90083062381331e-06
-2.23240809828953e-05
-1.77702249035681e-05
-2.06285772757128e-05
-2.59443993246704e-05
-3.74951305237971e-05
1.07926578202876e-06
-2.39923624404231e-05
-1.95611684483093e-05
-2.21281840308303e-05
-2.19579714354144e-05
-2.3674057421487e-06
-2.70177712856712e-05
-2.46886087240973e-05
-8.45869953355637e-06
-9.05837274408836e-06
-1.995442335408e-05
2.44828279405451e-06
-1.71229741784353e-05
-6.76414640845747e-06
-2.73059101255575e-05
-2.01186123217904e-05
-2.09084641324869e-05
-2.57365672480845e-05
-1.29084458726039e-05
-1.03267425431857e-05
-9.43373351429976e-06
4.81189493934381e-06
-1.82601842410594e-05
-3.28726879872859e-05
-2.25636861899671e-05
-1.33348932080886e-05
4.46522496370551e-06
-1.92587113122752e-05
-2.71678395274267e-05
-3.55949612720844e-05
-2.78133481789096e-06
-1.26306923767307e-05
-1.82844178006676e-05
-8.57789765132835e-06
3.25395221821342e-06
-7.0136481602631e-06
-1.12311434439826e-05
-6.43749730858764e-06
-2.62700162807276e-05
-2.9893706957411e-05
3.3478795135765e-06
-3.15019649928901e-06
-4.54142996153442e-06
-2.99405528968507e-05
-2.8684396906171e-05
-3.79872952777098e-05
-2.20541067320755e-05
-1.19031230565513e-05
-2.59857043822326e-05
-2.62182308825614e-05
-3.34751543982775e-05
-3.24587489007367e-05
-3.90411609083201e-06
-2.85877079165004e-05
-2.93530248856846e-05
-2.87597306728182e-05
-6.94116458496268e-06
-2.24772208621418e-05
-5.72775569248978e-06
-1.00526969373606e-05
-1.96436620538595e-05
-1.43441564279542e-05
-1.77011829918222e-05
5.18492025913308e-06
-1.84108197102977e-05
-2.14773251949283e-05
-2.47071760614057e-05
-5.65287650932883e-06
-2.94123000790238e-05
-3.47168250670347e-05
-2.29549767421206e-05
-1.44996910010117e-05
-1.5058364003479e-05
-3.07984568314847e-05
-8.29151154083781e-06
-3.9835992146348e-05
-2.70209173343146e-05
-2.37199879103995e-05
-5.28692359304032e-06
-2.80202720091907e-05
-2.97028882047495e-05
-3.22400998351765e-05
-1.57914231499756e-06
-2.26311615987473e-05
-8.28586417649721e-06
-2.68184642163588e-05
-1.60331680236069e-05
-3.16436290017736e-05
-1.94831678565266e-05
-3.8507775815771e-05
-3.5082335959333e-05
-2.96292449477991e-05
-1.56976269952239e-06
-1.33861861798346e-05
-2.37332223527084e-05
-2.76095524315254e-05
-2.0915845623709e-05
7.51207372992169e-06
-1.02615378816826e-05
-2.84185867383864e-05
-1.75131832553154e-05
-3.04195902915949e-05
-3.00036321828013e-05
-2.18983346067013e-05
-2.95496873946886e-05
-2.46484169234536e-05
-2.86600803010853e-05
-2.21253274063945e-05
-1.63927044654123e-05
1.12561574458865e-05
-3.38452616184824e-06
-2.85082001829851e-05
-8.41398742843462e-06
-3.6492930305512e-05
-2.18181992166397e-05
-2.64827907914169e-05
-3.50267196346721e-05
-1.33790082605845e-05
-1.21287601025713e-05
-3.28818700361177e-05
-2.24564545038023e-05
-1.57102518926495e-05
-3.12644271374793e-05
-1.64451097338638e-05
6.20746228239227e-06
-2.31382895775429e-05
-2.94423484818161e-05
-2.72227924712835e-05
-3.36969129466416e-05
-3.49781380202843e-05
-1.86120579030957e-05
-3.04985651660891e-05
-4.97336665902952e-05
-2.35036832324065e-05
-9.35828249646812e-07
-2.82402747279941e-05
-2.75728699720758e-06
-6.71763805309283e-06
-1.66389228639405e-05
-8.28520512418794e-06
4.09228296267701e-06
-1.57741591985509e-05
-3.0107072033407e-05
-1.86661558521325e-05
-1.78357879518235e-05
1.33635270434051e-06
-1.02356119082609e-05
-2.33143021169747e-05
-1.51870348920015e-05
-2.60531633172003e-05
-3.86344786852792e-05
-8.09793376176324e-06
-6.45094465958701e-06
-9.89453466954136e-06
-2.56998106806873e-05
-1.29935801608225e-05
-3.61167490888388e-06
-2.93112639171923e-05
-8.67075475124894e-06
-1.44082675216485e-05
-3.69117347454421e-05
-1.34214280638425e-05
-1.84230531952937e-05
1.04484552329732e-05
-2.05689461442904e-05
-1.89460068742704e-05
-2.22858390536726e-05
-1.05968651246122e-05
-4.67644020041695e-05
-2.76930641508108e-05
-2.37521892509106e-05
-2.95672331263732e-05
-9.60767099723221e-07
-1.87538637846654e-05
-2.11856783351774e-05
-2.02917129808635e-05
-3.17814864021718e-05
-2.18309220594011e-05
-3.42004850299304e-05
1.14696334116355e-05
-2.09323597017614e-05
-3.62173895198189e-05
-2.81023640752352e-05
-2.9520785920659e-05
-1.59495505145299e-05
-1.39201693058021e-05
-1.33647640908073e-05
-1.23950932458207e-05
-3.05722587266632e-05
-1.62509981877193e-07
-3.38637436488181e-05
-2.51705265749193e-05
-3.54277807194358e-06
-8.05786288386139e-06
-4.44047614273598e-05
-1.63309191146863e-05
-3.49295496958092e-06
-2.0038892345762e-05
-1.62776646605433e-05
-1.49960106375132e-05
-2.64388056831385e-05
-4.67458161198315e-05
-2.74210166219768e-05
-2.20866637466203e-05
-3.90476970687855e-05
-1.79091921228795e-05
-1.9892326408376e-07
-8.97176229640496e-06
-1.40667109308702e-05
-1.84960817376732e-05
-2.8454074839184e-05
-1.86479038894465e-05
-5.14831451076242e-06
-5.51378171196624e-06
-2.08514588050092e-05
-1.77052023165941e-05
-4.02647898310144e-05
-1.37706689490362e-05
-2.37657838401198e-05
-1.83395333983059e-05
-2.78051316172928e-05
-2.67720362229857e-05
-1.85897212152858e-05
-1.97918687356098e-05
-4.4022782646067e-05
-3.91655879157399e-05
-9.63360384458561e-06
-3.17508931291746e-05
-9.42782587862281e-06
-1.39549239369061e-05
-3.12726306471113e-05
-2.44414729347853e-05
-5.6556875300626e-06
-2.96862556814243e-05
-2.08170772542386e-05
-8.75649886773267e-06
-1.41092357727122e-05
-2.14765019701013e-05
-2.60009008136745e-05
-2.62380553100504e-05
-3.15660578618692e-05
-2.50120836406161e-05
-2.13868435766551e-05
-2.44631066605646e-05
-2.35173008591675e-05
-1.22455967221663e-05
-3.55478702303895e-05
-3.08287122004861e-05
-2.69532267129929e-05
2.13493508422298e-06
-2.15619267756089e-05
-8.26216986198396e-06
-2.15455620184924e-05
-1.82320032606924e-05
-1.98083735909462e-05
-2.23543824848585e-05
-1.63652553654295e-05
-4.35968817858043e-06
-1.79317841516759e-05
-2.20460575003037e-05
-9.24340868899578e-06
-1.18651791725018e-05
-1.07742810693872e-05
-4.26021721635289e-05
-2.7175796124675e-05
-3.54065889195328e-05
-2.39213147948583e-05
-4.92164826022182e-06
-1.22035616903117e-05
-3.59407210156813e-05
-1.67801415167944e-05
-3.26205113863072e-05
-2.31924217113363e-05
-2.17107924160503e-05
-2.74412444568577e-05
3.74245519397078e-06
-9.47569612612657e-06
-1.32670290087638e-05
-2.63838894819503e-06
-2.40397726706405e-05
-2.05535010494547e-05
-3.04789988283424e-06
-1.42591283972101e-05
-8.42321376796086e-06
-2.56375605795598e-05
-3.39866531551483e-05
-1.45771600127065e-05
-3.08740421983951e-05
-2.47715058776591e-05
-1.96895477383336e-05
-1.48897067425815e-05
-1.60567922080142e-05
-2.42371563508083e-05
-2.89888942694184e-05
-3.92538749239268e-05
-1.84034502104457e-05
-2.82718167823773e-05
-2.47982135391267e-05
-1.77663781626193e-05
-3.1529610314848e-05
-6.21480787233496e-06
-2.28920488858135e-05
3.73981498094088e-06
-9.51876452896097e-06
-3.43974607615781e-05
-1.63428843417952e-05
-2.6652072931527e-05
-3.15499483073635e-05
-1.91216560483831e-05
-9.28598801768737e-06
-2.58251724395162e-06
-3.28112658173529e-05
-2.35542883907095e-05
-2.3385526434973e-05
-2.18981069798117e-05
-2.15190221982519e-05
1.47529526029537e-05
-4.17551112968915e-06
-1.63055917870858e-05
-1.01587910058986e-05
3.6479012425738e-06
-2.7912905247801e-05
-1.74608987254883e-05
-3.23514969502997e-05
-1.41449806876049e-05
-3.1261750040154e-05
-9.56891787383857e-06
-1.3579794459833e-05
-1.98269214715101e-05
-1.88974706800841e-05
-4.05801255808081e-05
-1.68374666291856e-05
-2.71476471221156e-06
4.42814670957029e-06
-1.104973262368e-05
-2.9230245934821e-05
-2.52739713310348e-05
-2.10936930690551e-05
-7.4099649570589e-06
-2.33348378405636e-06
-1.74259612559946e-05
-3.26078984939212e-05
-2.6349306697015e-05
-3.29528057155209e-05
-3.16642153316638e-05
-4.97352425144943e-05
-9.32363116448391e-06
-3.72675762630731e-05
-3.84402710584862e-05
-2.64519345024369e-05
-2.00272230339118e-05
-2.17348591749675e-05
-2.68447085802904e-05
-1.66550826098157e-05
-1.67109257654564e-05
-2.67669745445993e-05
-1.71046067335705e-05
-6.95947558926582e-06
-1.44672946894194e-05
-1.17778604709068e-05
-1.44676339620489e-05
-4.51511605131172e-05
-1.97794009974367e-05
-2.20399937178539e-05
-3.85889972651283e-05
-1.33133061636986e-05
-2.61933156848395e-05
1.24762915312678e-06
-3.16829137215332e-06
-2.84597254486888e-05
-3.82184732636731e-05
-1.45343104811853e-05
-2.84906621861011e-05
-6.96555589886326e-06
-6.48565588755395e-06
-4.27602720269134e-05
1.68320558151413e-06
-1.99345459893593e-05
-2.03222097540882e-05
-1.20515954564616e-06
-9.44834827715957e-06
-1.78431673553524e-05
-1.43117986898766e-05
-2.03245820069661e-05
5.82740645869545e-06
-2.210460663258e-05
-2.27762153651508e-05
-1.67731484784311e-05
-1.94291571150518e-05
-2.11226415427793e-05
-2.65187693343792e-05
-2.47116829895805e-05
-6.225470381426e-06
-2.26945262649437e-05
-4.80984334190079e-06
-2.24558766643702e-05
-1.48541374915649e-05
-4.24914350549537e-05
-3.24947134835244e-05
-1.49046589075748e-05
-1.95689762378438e-05
-4.04536066094345e-05
-3.21123212303062e-05
-5.71714684560336e-05
-2.14502734820593e-05
-2.34215337348979e-05
-3.94956626226627e-05
-5.04547804974535e-05
-1.52811164507476e-05
-1.57601526144113e-05
-2.49653627161612e-05
-3.21245154819622e-05
-2.10435616458835e-05
-2.15767205624414e-05
-4.60981587125004e-06
-9.87087896459199e-06
-1.8614313932712e-05
-1.92906013071746e-05
-8.05165191434148e-06
-1.76477568582679e-05
-3.13224390053435e-05
-6.78868552452507e-06
-4.15432289300116e-05
-1.44034461635538e-05
-1.26800797691592e-05
-2.12333751697073e-05
-2.82847132356459e-06
-1.79111248511708e-05
-1.74403802278179e-05
-1.33081471782405e-05
-1.30442547201538e-05
-4.56072279694668e-05
-1.63068822048397e-05
-3.49587598073669e-06
-4.69252946390258e-05
-1.65674442274718e-05
-1.20104342225178e-05
-1.31100653522652e-05
-3.99407846127162e-05
-2.39415254869702e-05
-1.77943168371205e-05
2.76196388386397e-06
-1.62403605494397e-05
-4.46062934293967e-05
-1.01307074341805e-05
-4.02007518003709e-05
-5.13590984522227e-06
-2.04372481789144e-05
-1.59476192343243e-05
-1.71746441431542e-05
-1.52501443850849e-05
-2.22212695148062e-05
-1.92923667709598e-05
-2.21073309702086e-05
-1.63725638673583e-05
-1.40830853756407e-05
1.00770608831777e-05
8.27845385325426e-06
-2.51817821488663e-05
-1.77974192997348e-05
-7.94171207205696e-06
-3.27645476943523e-05
-2.93958804837915e-05
-6.72781540627328e-06
-8.32645539309832e-06
-1.79764590424466e-05
6.34456147835996e-07
-2.21870195637427e-05
-1.62483922363174e-05
-2.84977911085827e-05
-2.36897101423753e-06
-1.99514573457257e-05
-3.29397055721485e-05
-2.23596976877364e-05
-2.78733800464474e-05
-2.77041460756676e-05
-1.80267907959279e-05
-2.34291230756744e-05
-3.25871954054523e-05
-2.05306050125876e-05
-1.16610108712707e-05
-2.47096189598427e-05
1.10916405328828e-05
-2.8778198268556e-05
-2.00748385735685e-05
-1.35849910424553e-05
-1.45022258882851e-05
-3.2583088175945e-05
-2.38328218029953e-05
-2.18955784403925e-05
-3.74777679314921e-05
-2.16654886332264e-05
-6.31640020078725e-06
-3.45078670863761e-05
-4.08902794388328e-05
-4.57731207067686e-05
-2.30662582205739e-05
-7.76890910302986e-06
-7.45321513156229e-06
-1.56394798794462e-05
-7.72981837459696e-06
-3.79750074621832e-05
-3.59212753700863e-05
-2.73847330264897e-05
-5.7260808091274e-06
-3.41032518609304e-05
-1.91928627554439e-05
-1.33463172387025e-05
-3.81370227213759e-05
1.23231697683877e-05
-3.2040534066047e-05
-9.99021607380083e-06
-1.24823896724343e-05
-4.37094639655266e-05
-5.38851206493004e-06
-4.57122684788082e-06
-2.68594825399969e-05
-2.48446871858787e-05
-2.64524439499116e-05
-2.32838357469255e-05
-2.05285559484582e-05
-1.72521529922269e-05
-8.25890337693309e-06
-3.23283777840423e-05
-1.4034257522297e-05
-1.11537082779064e-05
-1.26286523543697e-05
-3.585587885197e-05
-3.05662848104892e-05
-4.05078566022224e-06
9.26460660558879e-07
-1.85137631652108e-05
7.82398184657215e-06
-1.64588788637701e-05
-2.28907233876986e-05
-2.62800861079644e-05
3.97844318975205e-06
-1.92995491930285e-05
-3.5792398864975e-05
-1.98230020020877e-05
-4.81076737854993e-06
-2.26987535965037e-05
-3.34702998219008e-05
-2.81118162977275e-06
-4.36950351831193e-05
-1.81416081733867e-05
1.10387827684801e-05
-8.28937379740272e-06
-1.61161232052731e-05
-1.97291201464935e-05
-2.37926258659515e-05
-2.14898209057125e-05
-2.01403904739947e-05
-1.72472366102249e-05
-3.24794830484055e-05
-2.7084870511844e-05
-1.48638964701238e-05
-2.89164146037702e-05
-1.88863905659049e-05
-1.17506489563581e-05
-1.39194415616123e-05
-2.21028990811433e-05
-1.22034024956395e-05
-2.46643984436822e-05
-3.11037000103483e-05
-3.41279507188116e-05
-9.30154989635419e-06
-2.3485972867957e-05
5.9701371124876e-06
-2.18310173256785e-05
-7.19924750609327e-07
-2.03667364477652e-05
-2.48066779535371e-05
-1.08962379728252e-05
-1.46785117838905e-05
-1.00330711828537e-05
-2.59849946790854e-05
-4.28473616958471e-06
-3.49388310447207e-05
2.4140288443292e-06
-1.24287743893206e-05
-1.3152386034594e-05
-1.32186877737957e-05
-3.27557816714659e-05
-1.83009414879732e-05
-2.69343801343371e-05
-2.02359989075093e-05
-1.15464263009723e-05
-1.29861810630016e-05
-1.25218178717772e-05
-1.65595054251331e-05
-3.06935678801812e-05
-3.63723862973798e-05
-3.5441930040819e-05
-1.46834869604495e-05
-3.78052315508622e-05
-2.59431828908483e-05
-1.01037880848148e-05
2.73949467448514e-06
-3.30038320099242e-06
-2.65311312338207e-05
-2.52193410166481e-05
-2.39384146155937e-06
-2.45545739877246e-05
-3.3000984740593e-05
-3.94450493855008e-05
-1.7749276418757e-05
-2.61665229374084e-05
-4.46229169744554e-05
-1.73419455830151e-05
-1.64899496059578e-05
-1.70371295028238e-06
-2.20269448566062e-05
9.41332691999419e-06
-1.46867672468047e-05
-4.60131999863174e-06
-6.16795330211442e-06
-1.67138609875399e-05
-2.62626371913516e-05
-2.63376390540805e-05
-2.16716071443316e-05
-2.40796751740375e-05
-3.25015022943816e-05
-1.35013767192427e-05
1.69667947779059e-06
-2.47560303145047e-05
-8.98620869803794e-06
-2.79405443441791e-05
-2.2066402786916e-05
-2.27838877184604e-05
-1.82916164874609e-05
-3.19273072619734e-05
-2.54933737730863e-06
-1.02713498866687e-05
-4.96100605667447e-06
-1.87903182598638e-05
3.70411261039604e-06
-1.65697419789053e-05
-2.65799694876317e-05
-3.79861017604509e-07
-5.53055934950565e-06
-2.860006546348e-05
-1.96842049208883e-05
-2.3553239520008e-05
-1.72934461265332e-05
-1.84001983316968e-05
-3.69517818205105e-05
-3.78379099245406e-05
-3.21348646571726e-05
-2.86119156087028e-05
-1.55642694737233e-05
-2.99037058447759e-05
-2.19076839922708e-05
-3.81891011064603e-05
-7.13004545361773e-06
-2.79827423215859e-05
-3.56324567751286e-05
-2.3363902829212e-05
-3.62434605318022e-05
-7.63339710706584e-06
-2.76927459431779e-05
-1.66680690279937e-05
-1.95753883124866e-05
3.89598818881907e-06
-1.38471153325942e-06
-1.98753997497814e-05
-2.37668857177768e-05
-3.5888046692025e-05
-3.75184650562342e-05
-8.74517668869264e-06
-3.78616332158809e-05
-1.89699462507532e-05
-1.62853351347022e-05
-2.3442242020911e-05
-2.71007635801147e-05
-4.13532309201895e-05
-2.546017653998e-05
-9.62657275001464e-06
-3.17411113205273e-05
-3.29878381521655e-06
-6.28808286606584e-06
-2.92903189126855e-07
-1.08299777921581e-05
-3.24270820825425e-05
-1.37607596163178e-05
-2.63048814468716e-05
-1.22189285915759e-05
-4.76070800998833e-07
-1.67425110162927e-05
-1.4600595962293e-05
6.77794505811163e-06
-2.58967337373278e-05
-1.31452434274029e-05
-1.91286901750999e-05
-1.01947335536869e-05
-3.42384712996212e-05
-1.9226408283281e-05
-3.09949163757391e-05
-1.15993452210422e-05
-2.81624115382297e-05
-2.63830722131791e-05
-2.22821254917834e-05
-2.50080401062178e-06
-1.95358734178246e-06
-3.51474722516378e-05
-1.16632941824878e-05
-3.23021217333662e-05
-2.69164339786284e-05
-2.02252830295873e-05
-1.57547836878609e-06
-2.18932261442325e-05
-3.4454384342546e-05
-3.22298500040928e-05
3.15850071069456e-06
-1.17276167866304e-05
-3.08638435840702e-05
-2.93674035249157e-05
-3.01666138648416e-05
-9.55082711564964e-06
-3.63120162642024e-05
-2.93626152618855e-05
-2.75443755621421e-05
-3.74409119504923e-05
-4.16467477764831e-05
-2.83124706724576e-05
-3.3820416220335e-05
-1.79666267006321e-06
-2.16586012353386e-05
-1.96030061778724e-05
-2.47855914432284e-05
-1.15497995295505e-05
1.81227530337409e-06
-1.87820388789591e-05
-2.14409348457192e-05
-2.22388320069342e-05
-2.71420889984645e-05
-3.48139632437894e-05
-3.99002446182886e-05
-2.98268418982995e-06
-7.04453870351833e-06
-6.6269089549445e-06
-1.76654856170024e-05
-2.02081991982854e-05
-5.96758733285907e-06
-2.51871763113036e-05
-1.78504778063268e-05
-2.00157436269753e-05
-3.37294171543167e-06
-2.28737363868516e-05
-3.11701762542097e-05
-3.54210616733475e-05
-2.34788850263656e-05
-4.05667798940317e-05
-3.59331053985322e-05
-5.41394629859175e-06
-2.38952311899416e-05
-4.01789226224953e-06
-2.06152655579335e-05
-3.16906676409929e-05
-1.35070307170352e-05
-1.5446233654068e-05
-2.76621775144509e-05
-3.78784360281432e-06
-1.32573758281325e-05
-4.2794329449313e-05
-3.89838382533734e-06
-2.0838270659699e-05
-1.76139702754898e-05
-3.16440911797325e-05
-2.88460245789395e-05
-2.54799484739305e-05
-2.89575402499972e-05
-8.53589132464395e-06
-1.53821661107759e-05
-1.07199143635345e-05
-2.45523239985025e-05
-1.63049221880777e-06
-1.89596295618809e-05
-1.92710074563539e-05
-1.05353587962035e-05
-2.26884419555543e-05
-2.65093518613938e-06
-3.42904667591196e-05
-2.68631267175071e-05
-7.72521646044169e-06
-1.24639642003231e-05
-2.46433394412976e-05
-3.1857858540437e-05
-2.19795926537178e-05
-2.53089370036248e-05
-1.52060093511721e-05
-3.02233195707766e-05
-1.62709077735766e-05
1.48407882933048e-05
-2.08486662726673e-05
-1.80588885810436e-05
-2.38584670300412e-05
-3.27853708532246e-05
-5.53694579183985e-06
-3.63673853670777e-06
-8.86200178729375e-06
-8.95093735994255e-06
-8.76348752372142e-06
-2.79157499707698e-05
-2.2130126589883e-05
-7.67961580082787e-06
-2.82693982979371e-05
-3.72310146783062e-05
-3.15695233260556e-05
-2.86767372962353e-05
-2.71238670669867e-05
-2.95188278526429e-05
7.16883311076039e-06
-2.92802591094779e-05
-1.0544034437956e-05
-2.48264987542797e-05
-2.9773313338608e-05
-2.11669635358393e-05
-2.20334814742328e-05
-3.18526307556054e-05
-1.83729730350266e-05
-4.09878859134676e-05
-2.6035314609704e-05
-2.90256535152149e-05
-1.79378672541451e-05
-1.32283794239535e-05
-1.07002362606303e-05
-1.72184470489049e-05
-1.99212665149862e-05
-1.39659060648978e-05
-3.28002154818771e-05
-2.11363480175392e-05
-2.77573809337973e-05
-3.88075415318905e-05
-1.92228268569169e-05
-3.30679147233285e-05
-2.00767588379762e-05
-4.47049843082903e-05
-1.08833431419495e-05
-2.43071772664611e-05
3.66788588171769e-07
-7.09959103297194e-06
-1.36810709881085e-05
-3.77470880329498e-05
-2.2714062871475e-05
-2.99147359598748e-05
-2.09514626102738e-05
-1.3491607539272e-05
-6.69570365055695e-06
-1.93871597901632e-05
-1.90161633837125e-05
-2.18807009510522e-05
-1.73726275716841e-05
6.03828346290448e-06
-1.30776220193715e-05
-3.93255016618105e-05
-2.70157157527978e-05
-3.05684099479409e-05
-2.25418033059453e-05
-2.08401727558324e-05
-3.35739671144583e-06
-3.55457561487779e-06
-2.32679326518114e-05
-1.24413008850045e-05
-3.28233774876861e-05
-3.17862563619319e-05
-2.55393137203289e-05
-2.40413906004945e-05
-2.0331561670677e-05
-1.00563265340313e-05
-1.31136246124723e-05
-2.11995295254509e-05
-1.83855728345742e-05
-2.67403925089234e-05
-1.19436849435955e-05
-2.78903929997223e-05
-4.22631907940407e-05
-3.1130909798321e-05
-1.9744426046273e-05
-1.39882898369885e-05
-3.39351769961829e-05
-5.06604509818127e-05
-4.72876549345289e-07
-2.57084127922181e-05
-6.00294223433433e-06
-2.36210955578866e-05
2.94654169378237e-07
-3.40993417861861e-05
-3.14445325604364e-05
-4.28172992088286e-05
-1.75341754040091e-05
-3.95315499573926e-05
-2.73519874229365e-07
-1.14764834799516e-05
-2.48731838788695e-05
-1.87730960473594e-05
-5.0584017331103e-06
-1.45690420329092e-05
-1.58165374392881e-05
-2.74777711985319e-05
-1.9494807744163e-05
-2.27669286452238e-05
-2.71879099182753e-05
-1.6272669865487e-05
-9.31573635925331e-06
-2.06722965959666e-05
-8.41010344705792e-06
-3.45260203535605e-05
-1.7790191240435e-05
-1.06658309267338e-05
-2.83135257089425e-05
-1.67741399484058e-05
-3.31055380451764e-05
-1.8572482796888e-05
-2.92250896669763e-05
-1.28222804424006e-05
1.63676563980792e-06
-3.11132429222446e-05
-2.10837926693289e-05
-4.53264354531216e-06
-7.90593372141552e-06
-2.09417209101557e-05
-2.13954266299433e-05
6.04571600950252e-06
-3.02096835084976e-05
-2.40462526046896e-05
-1.09844144738856e-05
-1.60434749027765e-05
-2.45643458221098e-05
-2.53132761986183e-05
-9.65728854679002e-07
-6.95926004095678e-06
-2.56495253900609e-05
-2.61756656294066e-06
-1.60946638751069e-05
-2.31525900088009e-05
-9.16032193541678e-06
-1.99593264282834e-05
-1.5780438491396e-05
-3.37202165970462e-05
-1.22338033571984e-05
2.45646176052315e-06
-1.53406809104615e-05
-1.66546722344776e-05
-2.28571623279973e-05
-2.24789792572289e-05
-1.74020764769465e-05
-3.32051018051825e-05
-2.37002051073619e-05
-3.47155338075705e-06
-2.64003282134151e-05
-3.27456997054652e-05
-2.71417921755507e-05
-3.91040814429017e-05
-4.50434909233262e-05
-2.02182571268544e-05
-2.51182369486289e-05
-3.06315804691587e-05
-3.19338292715513e-05
-2.58499762868881e-05
-1.06525659566651e-05
-4.33087411555305e-06
-2.88113775296053e-05
-1.53232681264251e-05
-4.31351671435613e-05
-2.44663890966069e-05
-2.77832932842851e-05
-3.09913145109486e-05
-1.8561772500858e-05
-2.2866939961161e-05
-7.45516559015127e-06
2.03202954961242e-06
-2.43325537422783e-05
-2.62239813330179e-05
-3.23100250648452e-05
-3.74448820138655e-05
1.57778138997311e-06
-2.96782778361122e-05
-3.32643915899148e-05
-2.86848037362121e-05
-3.11511053438378e-05
-3.32368357925786e-05
-7.57389055729172e-06
-7.6902689040134e-06
-2.65502169152129e-05
-1.15762925316129e-05
-8.20575235091988e-06
-3.03192746847588e-05
-3.46191130415448e-05
-3.01709670709854e-05
-4.09849353320842e-05
-6.4580681712232e-06
-3.21004792636281e-05
-3.39475389578657e-05
-2.54124273626822e-05
-9.0554350420414e-06
-1.13621118877257e-05
-3.68432204674311e-05
-3.14623903918414e-06
-1.64646322612213e-05
-2.05001985534101e-05
-6.69118844361115e-06
-1.72625244624796e-05
-1.97575823235446e-05
-1.0049490121798e-05
-3.73245371059861e-05
3.35556747392572e-06
-2.2705998664991e-06
6.81661081365884e-07
-1.37036236023018e-05
-2.14347108714904e-05
-5.11305717267571e-05
-2.37145747842175e-05
-6.01125652849238e-06
-3.23375843853339e-05
-1.99275316041814e-05
-1.71652839537195e-05
-9.86497121178177e-06
-2.8096756165396e-05
-1.12403828933428e-05
-1.59501358381917e-05
-1.25522442571108e-05
-3.09752485999789e-05
-1.03877799447944e-05
-2.57363168265612e-05
-1.35235301154289e-05
-3.16317539263908e-05
-7.29142398843306e-06
-1.26007786012428e-05
-1.87973986288891e-05
-3.2211208185065e-05
-2.51461586830269e-05
-2.02329191894768e-05
-1.99424059374277e-06
-2.23152335991332e-05
-1.42222674399823e-05
-4.41553632818906e-06
-1.79478029646019e-05
-1.4854497528859e-05
-3.19931974889567e-05
-1.82021306664417e-05
-1.46002260131055e-05
-1.08975118056673e-05
-1.82661398452088e-05
-1.28524969882686e-05
-2.59534067529796e-05
-1.59526140435068e-05
-2.48073068668749e-05
-2.8373618946688e-05
-3.36432992241396e-06
-1.37745178143049e-05
-1.14469956195782e-05
-1.90575982634776e-05
-1.95139903927216e-05
-8.89706223808331e-06
-2.00642431873991e-05
-1.90180295411602e-05
-8.21752818032125e-06
-2.0957992376931e-05
-1.53194487825462e-05
-8.80231266070921e-06
-1.77870837235811e-05
-2.23023334910012e-05
-3.83777641582594e-05
-2.85552943566027e-05
-5.87002436805426e-05
-8.93534415888853e-06
-1.29454622715978e-05
-3.33583734917008e-06
-5.64651387014579e-07
-2.84341286630823e-05
-1.76736002301376e-05
7.48970390089315e-07
-1.92857711692149e-05
-4.21117504424591e-06
-4.3070354751601e-05
-2.00211815675531e-05
-1.53171227913909e-05
-4.30652384722255e-05
-2.46081493502836e-05
-1.06714857095395e-05
-1.29095297830983e-05
-1.58086687422016e-06
-2.32590494116586e-05
-2.17643177336018e-05
-2.18429671090334e-05
-9.94939935696332e-06
-2.56237769290681e-05
-3.53177499070251e-05
-2.08954719571002e-05
-2.03569137683235e-05
-3.2496661238878e-05
-2.27898372332887e-05
-3.66977174138096e-07
-9.92287264037493e-06
-3.79093238654062e-05
-3.1745694856807e-05
-3.4019592451641e-05
-1.96518655284225e-05
-1.81561048507755e-05
-4.97998959357876e-06
-2.8224213953038e-05
-7.73615923088772e-06
-1.36418485514259e-05
-2.75747704642779e-05
-2.43757111172334e-05
-4.27022452554465e-05
-3.2010005217219e-05
4.24058081172815e-06
-2.11378686447186e-05
-3.67505883018752e-05
-2.70875572659791e-05
-3.7376318929374e-05
-3.0726365219827e-05
-6.90269777308897e-06
1.00571910635138e-05
-8.99581757583536e-06
-2.02077997644821e-06
-2.36024045692066e-05
-1.39083267514702e-05
-1.99849003493564e-05
-4.04419157405329e-05
-1.89327705394677e-05
-2.91577163530965e-05
-2.79051567863431e-05
-1.80246031062273e-05
-5.83773263596264e-06
-4.12733609048835e-05
-4.12208923243124e-06
-2.2317126855715e-05
-4.62458496855709e-05
-2.51044657589562e-05
-1.68217024584041e-05
-2.41466608939733e-05
-1.95861690913458e-05
-1.09054702776978e-05
-2.47370939592373e-05
-4.19574944150344e-05
-3.73356803641262e-05
-1.60443341526758e-05
-2.97500864654736e-05
-1.74900124731578e-05
-1.39860724198492e-05
-1.95487311069416e-05
-2.11000275645085e-05
-5.77120319751774e-06
-1.48058258719111e-05
-1.9093266866179e-05
-2.41860404812481e-05
-3.08934516671225e-05
-4.70804644337296e-06
-1.59755974778679e-05
-2.75909252393232e-05
-2.12196614496482e-05
-8.9280728800447e-06
-1.56606735264985e-05
-2.79785505032673e-05
-1.89137469499496e-05
-1.80416783225295e-05
-1.18779953569208e-05
-1.38858249285868e-05
-2.73309214016017e-05
-7.00302042445243e-06
-2.15820639995483e-05
-2.49868000802207e-05
-2.93109357397243e-05
-9.52859842407681e-06
-3.19220605361315e-05
-2.7784329222263e-06
-1.47670350208296e-05
-2.26121573897152e-05
-1.67717459448814e-05
-1.76153026179483e-05
-2.41844624571096e-05
-2.78265201029924e-05
-2.13389921228094e-05
-2.01994227527432e-05
-3.2432237873292e-05
-3.7834404549792e-05
-4.26167050752551e-05
-3.03393913441502e-05
-2.4938798788732e-05
-2.0742635470363e-05
-2.04845266500363e-05
-2.75773635329425e-05
-3.28912097257175e-05
-4.06432107114953e-05
-1.56871618552117e-05
-8.39620482725043e-06
-1.85664895489799e-05
-1.83420135996023e-05
-3.22213379577836e-05
-2.37973136449691e-06
-4.4855156851112e-05
-4.10673239335499e-05
-1.26603063399621e-05
-1.4516709158107e-05
-3.90032989112786e-05
-2.68649437880026e-05
-1.05883751438318e-06
-2.77485207530536e-05
-3.16155023401122e-05
-6.73751830598105e-06
-3.65714206456979e-05
-1.78390901603225e-05
-3.12384320861013e-05
-2.56107735074084e-05
-1.98395182053028e-05
-2.3425749812724e-05
-8.62786425405727e-06
-4.60702740874673e-06
-1.01043579661126e-05
-3.82103292629588e-05
-2.81580310549476e-05
-9.58785994454942e-06
-2.26308246425121e-05
-1.16927795941916e-05
-3.37035456189096e-05
-1.24295291209609e-05
-2.81304624639972e-05
-2.48053352135202e-05
-4.7609641289061e-05
-8.24537978611704e-06
-1.78237605858894e-05
-2.16064701482654e-05
-3.12694110089921e-05
-9.23147113565648e-06
-2.75972813979955e-05
-3.70890303359345e-05
-1.61711199575269e-05
-2.41081381281375e-05
-2.12488867583007e-05
-2.88879019428602e-05
-2.31599892097347e-05
-3.92294957045093e-05
-4.11606518151427e-05
-1.32754307464627e-05
-2.7963100867825e-05
-2.68923305418773e-05
-1.09091957633395e-05
-1.76715195429397e-05
-2.58530090139824e-05
-2.22780205562735e-05
-1.70368169320124e-05
1.34176533040085e-06
-3.56896473769017e-06
-1.72625489673534e-05
-1.76858337726794e-05
-1.37714469346519e-05
6.83074561875981e-06
-3.16779599069374e-06
-1.28029861537683e-05
-9.42139259230486e-06
-3.66047509719574e-05
-4.62540185438547e-06
-3.71633389390537e-05
-1.68516867318367e-05
-1.49102943021491e-05
-1.97517986369871e-05
-3.37038767928898e-05
-3.19482539209689e-05
-2.03516709923545e-05
-1.63233186214914e-05
-3.26524895595849e-05
-2.60365916899419e-05
-5.98032183686229e-06
-2.21598963678337e-06
-2.18042888910192e-05
-2.00369334465133e-05
-2.94650637038782e-05
-5.44898829123034e-05
-3.07647612633955e-05
-3.10183935338101e-05
-2.46234946057283e-05
-1.57351320741574e-05
-1.39077518597822e-05
-1.87943131816504e-05
-2.66441424638272e-05
-1.90658441316027e-05
-1.67960764028966e-05
-5.4456216479086e-06
-3.96360158457322e-05
-1.1062788205445e-05
-4.25759278707061e-06
-2.35277805676263e-05
-2.52354528126852e-05
-2.0886304696253e-05
-2.61403058543546e-05
-6.74051596955655e-06
-5.72984062600182e-06
-1.0757579908616e-05
-3.03283453181075e-06
-1.23740885211018e-05
-9.8095286681468e-06
-2.43563351925766e-05
-9.95918838218357e-06
-2.47084135619598e-05
-1.06438632850794e-05
-1.11296751829107e-05
-9.93344823160929e-07
-3.40005412163125e-05
-1.56116418866549e-05
-1.25722472460883e-05
-4.37000788647495e-05
3.02982517648051e-06
-1.40400615188151e-06
-5.62590663672514e-06
-3.319466576225e-05
-1.0488339469633e-05
-2.75779314490432e-05
-1.22392603984301e-05
-2.91514599380071e-05
-2.88222003474512e-05
-2.3676417154645e-05
-3.93108145526693e-05
-2.15308844051358e-05
-2.07778036477585e-05
-1.85343236179673e-05
-1.53038285601854e-05
-1.52829115883729e-05
-2.75896321439473e-05
-4.12586415303883e-05
-1.96534504291188e-05
-3.22761394001991e-05
-4.86506786609305e-05
-2.36592255541768e-05
-2.22825696874718e-05
-1.97275291989597e-05
-2.73916018904894e-05
-1.5184051241693e-05
-1.05444475484699e-05
-2.31696101301217e-05
-3.75025397849723e-05
-1.65616724091954e-05
-2.15891913552576e-05
-5.2530794546569e-06
-2.51132164442521e-05
-3.5352896750389e-05
-1.54746298243162e-05
-7.25234711655684e-06
-2.53206578104267e-05
-1.8714497561857e-05
-1.1627464023992e-05
-2.47130590598144e-05
-2.98214552171254e-05
-2.02898632700833e-05
-3.36547849644709e-05
-1.71320905578581e-05
-6.56545412147803e-06
-2.38266563083943e-05
9.29465618083078e-06
-2.73284143447363e-05
-2.87712467624963e-05
-1.28449781731768e-05
-3.61068293457489e-05
-6.06733388294448e-05
-4.74775686869826e-05
-2.55727385644042e-05
-2.15561066404404e-05
-2.09271215992362e-05
-2.94735714861463e-05
-3.40803381679132e-05
-3.85980879787442e-05
-1.87355834890398e-05
-1.03083171756422e-05
-2.17684434044594e-05
-2.40956057486637e-05
-1.14522309573095e-05
-2.51155478587385e-05
-2.28383063235151e-05
-4.29099608950051e-05
5.96675626502493e-06
-2.06335667642085e-05
-3.12739038612299e-05
-5.06444898946851e-06
-1.42130707818998e-05
-2.4327408853097e-05
-3.93829108007016e-05
-5.89565638516855e-06
2.41504562905196e-06
-4.81727254252299e-06
-3.93640119398752e-05
-4.47577198544338e-05
-5.94837881837047e-06
-3.22124473190388e-05
-2.18347000399832e-05
-3.14481228153499e-05
-1.0985987282487e-05
-2.06430453978495e-05
-8.79939688972612e-06
-2.31448943830393e-05
-3.59859505506227e-05
-3.60572425659744e-06
-2.99031716285939e-05
-2.15555913783671e-05
-2.62041408129979e-05
-2.1406976662686e-05
-1.36968365710641e-05
-3.0699869011024e-05
-1.58834475953004e-05
-3.13017819618714e-05
-2.35505611053712e-05
-1.37638304958203e-05
-1.88146102737324e-05
-9.67252456607622e-06
-2.88131230731618e-05
-2.64911980811669e-05
-3.37198240485855e-05
-9.68964564016275e-06
-2.37652200355043e-05
-5.66170622025095e-06
-9.18370878053779e-06
-2.96922093134436e-05
-1.57751071015298e-05
1.95316865636087e-06
-4.4231527292722e-05
-2.54913332915116e-05
-2.69348699640221e-05
-1.18254834224578e-05
-2.12749159295746e-05
-2.04785102769511e-05
-3.73373984241881e-05
-1.8377323858902e-05
-4.2615574289949e-05
-2.88555279111438e-05
-3.8233886595273e-05
-9.07116861031651e-06
-5.7144555968971e-06
-1.9328154377816e-05
-1.80124059132265e-05
-9.72224196621516e-06
-1.4469890913141e-05
-2.93552620545621e-05
-2.15052047271552e-05
3.04006712356466e-07
-2.0879922649736e-05
-2.28528977860218e-05
-1.15804493362037e-05
-1.86193246078364e-05
-1.37835061921906e-05
7.27923476379455e-06
-1.81049106954246e-05
-4.39128665470607e-06
-9.26830371238737e-06
-2.28366037482781e-05
-2.56757117020731e-05
-3.5738776472214e-05
-1.40286660927187e-05
-3.37178789002979e-05
-2.72311030841442e-05
-1.54197030818152e-05
-1.48616513928707e-05
-2.3863562021333e-05
-8.97395393199526e-06
-2.93969160331923e-05
-2.31503213856068e-05
-4.39883955163248e-05
-7.14662130466552e-06
-4.4105650327091e-05
-2.39795380508404e-05
-1.81443897044128e-05
-2.04480642161188e-05
-2.13645078870058e-05
-5.34329129623919e-06
-9.3715084447966e-06
-3.10542399813914e-05
4.53569140931758e-06
-2.01859946556355e-05
-2.43304578627644e-05
-2.85782757727375e-05
-3.33212743864653e-05
-1.56755502847935e-05
-4.61599478858661e-05
-1.76311490071311e-05
-9.09652096358483e-06
-2.60432895021108e-06
-2.79811569269448e-05
-1.39249271994393e-05
5.51808070286559e-06
-7.85359355574273e-06
-1.42146680139076e-05
-1.17320967993594e-05
-2.3665476524043e-05
-2.34893420089475e-05
-1.58569269728292e-05
-1.89217760612003e-05
-3.24790786380103e-05
-1.21381722056132e-05
-2.7703480493983e-05
9.11988976334583e-06
-1.36551664296982e-05
-6.23100572655621e-06
-3.43629999234275e-05
-2.69731805179865e-05
-2.73175994715399e-05
-9.70794035994153e-06
-1.35132486056937e-05
-1.44588152093768e-05
-1.40755182017881e-05
-3.9189508575807e-06
-2.6536830815871e-05
-2.33712973098236e-05
-9.93153095687403e-06
-1.49105371738529e-05
-1.33949415576603e-05
-2.54493851221128e-05
-2.30928570509314e-05
4.48603844695595e-06
-3.55640059520026e-05
-1.371634939458e-05
-2.19777169943865e-05
-1.80479241429666e-05
5.07514612364685e-07
-1.79586081777619e-05
-2.62027320175243e-05
-2.73139075844665e-05
-2.16913816226719e-05
-1.91601917911805e-05
-2.71554326455155e-05
-2.43357374175072e-05
-1.34938120695478e-05
-2.13474654937245e-05
-3.35779344646074e-05
-9.45950171441971e-06
-2.47927509664212e-05
-1.50248787691043e-05
-2.20049301517134e-05
-2.07338518687334e-05
-2.54905432257545e-05
-1.11040025156249e-05
-1.18579997425235e-05
-3.05196383098625e-05
-4.11490147063134e-05
-9.4973239689422e-06
3.99519682639445e-06
-1.6057194194315e-05
1.14602384026562e-06
-1.08512242043658e-05
-9.96663537327045e-06
-3.59081310867853e-05
-4.85981140306275e-05
-3.47118701936182e-05
-6.73360901338941e-06
-3.10897065289972e-05
-2.41041573716975e-05
-2.49696109362818e-05
-1.17512751150546e-05
-1.79078872381894e-05
-2.02414187517153e-05
-3.49440925209289e-05
-2.27725288037601e-05
-2.2703627551292e-05
-1.55738576611215e-05
-2.02962802181667e-05
-9.48868198684339e-06
-5.53997387471581e-06
-3.70114757152913e-05
-2.82312990273918e-05
-1.35201768440923e-05
-2.42776436033275e-05
-7.80289393549448e-06
-4.36172143621602e-05
-4.82130731972922e-05
-9.47759245780117e-06
-1.67460854487442e-05
-1.39042021788718e-05
-2.52134384635819e-05
-7.74640919075365e-06
-1.98433650036155e-05
-1.31663993588882e-05
-3.52208707784347e-05
-5.41695491913181e-05
-2.18302262667519e-05
-2.357590843064e-05
-1.02960164250246e-05
-2.13203168977263e-05
-8.36712234465026e-06
-1.08068625954784e-05
-4.60558254910017e-05
-1.59797242742522e-05
-3.05496868909732e-05
-1.58485635655795e-05
-1.78626649589907e-05
-1.78801506286968e-05
-2.22881417769465e-06
-6.73317576935693e-06
-5.78240414007808e-05
-2.68636278808472e-05
-2.13080710597569e-05
-2.28418779815329e-05
-3.86373143459476e-05
-6.90689819328861e-06
-1.75280927308025e-05
-1.23430949725026e-05
-1.79422172572449e-05
-2.37905170783492e-05
9.74276409849155e-06
-1.9860073906405e-05
-3.7451037015169e-05
-3.0179405846758e-05
-2.34917930732187e-05
-2.48470528610097e-05
-8.91176602740542e-06
-2.31835933442208e-05
-2.19512664596602e-05
-5.00850837646559e-05
-2.30649074404998e-05
-2.42614802518255e-05
-3.85706345411925e-05
-4.23749287386265e-05
-8.49917880785878e-06
-1.64567126261219e-05
-4.65324035370762e-06
-1.45747640893105e-05
2.83944885401405e-06
-2.80289157090869e-05
-3.3372398764304e-05
-1.71576975420926e-05
-3.160542490521e-05
-1.44829558687968e-05
-1.701091745352e-05
-6.9008392125562e-06
-2.80558618871117e-05
-2.09638269005486e-05
-5.52041515437377e-06
-2.50866691633378e-05
-4.24654112444263e-06
-1.36495258160386e-05
-3.27558119959075e-05
-1.42079434640611e-05
6.25998465573891e-06
-2.10977151134693e-05
-1.35678173065748e-05
-6.80695187494377e-06
-3.52111841028856e-05
-4.27217633462881e-05
-1.42127324302133e-05
-1.67225684805317e-05
-2.4330041257015e-05
-2.88068893032566e-05
-3.11991228204778e-05
-9.52783168110755e-06
-1.46896175780557e-05
-2.7711854208178e-05
-2.84182057040504e-05
-1.87411348429423e-05
-4.60635489959203e-05
-1.63055709378813e-05
-1.27010913192299e-05
-2.08197946761758e-05
-3.20181259116244e-05
-4.23395095719871e-05
-7.18038040631201e-06
-1.9218040193855e-05
-2.87605890418939e-05
-3.28832751864333e-05
-3.45458976866413e-05
-3.75789927071781e-06
-1.89819487951519e-05
-1.14694141258207e-05
-1.27246359074482e-05
-4.64191826420643e-06
-4.11467186248625e-05
-2.33975390525316e-05
-4.8251370719816e-05
-3.63239931479065e-06
-2.03535680594625e-05
-7.60442020039584e-06
7.48149022903294e-07
-1.82975721797752e-05
-1.3582676630319e-05
-1.61826714561823e-05
-1.76897240876703e-05
-1.50016664148955e-05
-1.7310940720292e-05
-3.72871539303056e-05
-3.38373396545547e-05
-3.85554532133699e-05
-1.43434236234783e-05
-7.50827985416662e-06
-1.58814555229838e-05
-3.73582895159023e-05
-1.90199404344464e-05
-9.15846780560736e-06
-2.23691485119138e-05
-2.23850565028899e-05
-1.47734050692814e-05
-1.83829967684105e-05
-2.94411907920617e-05
-4.70764798282418e-05
-3.01442263005352e-05
-2.1189254526992e-05
-1.21230379811042e-05
-4.40863148580779e-06
-1.60767902052783e-05
-2.732529020848e-05
-2.19860091540371e-05
-2.12576875484436e-05
-2.69587406410459e-05
-8.14202545540732e-06
-3.68171033933259e-05
-3.23416160931193e-05
-3.89184037344182e-05
-7.20084483219304e-06
-3.51104586771112e-05
-1.86569800203647e-05
-3.6472695444616e-05
-2.71310409941126e-05
-3.45746777819764e-05
-2.37747574619217e-05
-1.71277389827394e-05
-2.20993243922475e-05
-8.5914601919515e-06
-9.66129489992351e-07
-2.09060272291889e-05
-2.22613229012328e-05
-4.72809464814858e-06
-2.1677507241965e-05
-3.8766543613045e-05
-2.25174695761426e-05
-4.6126629098455e-05
-3.77294280464493e-05
-2.19914162990106e-05
-3.08030590368444e-05
-2.93310704596358e-05
-3.25675060846576e-05
-3.3158432728363e-05
-2.17688017038708e-05
-2.76553325315744e-05
-2.76169306746808e-05
-3.54542875547323e-05
-1.46477486672139e-05
-1.06995467540937e-05
-4.26099862527479e-05
2.83327415091524e-06
-1.6991592669745e-05
-3.30852532532546e-05
-2.04137025654954e-05
-1.83668673704635e-05
-2.51580427211636e-05
3.10785008953753e-06
-2.81520347914935e-05
8.55013132740682e-06
-4.56330665153025e-05
-2.08599940316414e-05
4.7814640324405e-06
-1.41019152963157e-05
-3.34475463349621e-05
-9.43107923788211e-06
-9.83912403092858e-06
-2.74717660202431e-05
-2.04043878789103e-05
-3.36300856444672e-05
-3.73532764148763e-05
-2.1109581710669e-05
-1.79990369193642e-05
-2.9478651063887e-05
-2.27260098947423e-05
-2.95482054023103e-05
-1.70136904573534e-05
-2.04219148823131e-05
-2.39663030988552e-05
-1.9648487906129e-05
-1.26755162041976e-05
-2.01435741018799e-06
-4.95437513059677e-05
-1.7821938108759e-05
-1.83771026389954e-05
-2.09210230089454e-05
-9.2587658122342e-06
-3.06264280858156e-05
-1.06421307583085e-05
-2.0025561490612e-05
-1.46013992047026e-05
-2.22009857126459e-05
-2.03659174797264e-05
-1.72018366470929e-05
-1.56911446564562e-05
-3.73973580874949e-05
-2.7468962567158e-05
-2.35664145312439e-05
-1.43522288809049e-05
-9.48753422729043e-06
-1.57857847592953e-06
1.02290669696788e-05
-4.06305232409854e-05
-2.67239270121676e-05
-2.89795380210949e-05
-1.42537881594479e-05
-2.31964890907708e-05
-3.17790234968414e-05
-3.62782573590476e-05
-2.03108628834735e-06
-1.42256628697491e-05
-1.67637838680136e-05
-1.69823055884524e-05
-2.80555639781036e-05
4.56203050045172e-06
-1.81527857894289e-05
-3.16685135928136e-05
-3.87681157248696e-05
-5.26763319528288e-05
-3.61158093963071e-05
-2.10244805107764e-05
-3.67506487697258e-05
-8.2451695611848e-06
-1.26831037654391e-05
-2.96884164991292e-05
-4.18297257437568e-05
-1.78891949734488e-05
-2.29612263702933e-05
9.66898943590774e-06
-2.0087519461833e-05
-3.91277158957119e-05
-1.67297036333051e-05
-5.39384181652695e-06
-3.32989442096907e-05
-1.91843809731369e-05
4.72448159250456e-06
-2.53637907496038e-05
-1.04378560171861e-05
-3.088599570659e-05
-1.51376523613149e-05
-2.54180287551651e-05
-1.03480868746583e-05
-2.68084556787629e-05
-2.37160552813266e-05
-1.34808284611897e-05
-3.52847799007626e-05
-1.48301486014153e-05
-4.30173591057697e-05
-1.26692245793203e-05
-2.11450315871744e-05
-3.97647918488425e-05
-2.80463254024794e-05
-3.81254554619393e-07
-2.09399112030205e-05
2.72180546626253e-06
4.9105170233106e-06
-3.12482544378056e-05
-2.04259854628901e-05
-2.48135205406578e-05
-2.56935774843517e-05
-2.28078572119715e-05
-7.1987237967276e-06
-8.40450015154373e-06
-2.21391778727183e-05
-2.71724629818228e-05
-8.81757369842452e-06
-9.39586311225956e-06
-3.61559399970686e-05
-2.85157269786139e-05
-2.16774439198897e-05
-8.1875757534211e-07
-3.28845759254824e-05
-2.46805079987601e-05
-1.02659949428192e-05
1.0526070150404e-06
-2.09689456919818e-05
-2.48768920382633e-05
-2.65899597266226e-05
-1.91010530512191e-05
-9.49547211460614e-06
-5.07984219020206e-06
-9.0035691789088e-06
-6.63684122998817e-06
-7.59593932652557e-06
-2.18252801174941e-05
-1.35762724210065e-05
-2.31236789799983e-05
-4.2237272630899e-05
-1.17803051066165e-05
-2.50616734919106e-05
-2.59868748087908e-05
-1.17035627408287e-05
-1.02814135799214e-05
-2.88873721243927e-05
-3.33358170327354e-05
-1.89830904412644e-05
-1.70021961323241e-05
-3.08251057944329e-05
-2.95806420696549e-05
-7.00604681910184e-06
-4.14660638920548e-05
-3.27692895188602e-05
-2.0365096735878e-05
-2.88899378947361e-05
-1.99084054983584e-05
-3.4665865839748e-06
-1.6820754180373e-05
-3.48733111067436e-06
-4.5937010577482e-05
-1.25957921704473e-05
-2.14339843640573e-05
-8.31153760254755e-06
-1.36930385171283e-05
-1.25636551458262e-05
-4.83446857608824e-06
-1.64325316047326e-05
-1.30922333784376e-05
-5.07603506703007e-06
-2.12412772889491e-05
-3.04162945889743e-05
-1.94338993890045e-05
-1.41238012782807e-05
-2.27632887003948e-05
-5.41342539121636e-06
-1.62502118582322e-05
-1.28286290384125e-05
-1.94734194831061e-05
-2.7253015358183e-05
1.19765280251388e-06
-2.1643964029531e-05
-1.13761537011122e-06
-4.26389530365701e-05
-2.06852899408953e-05
-2.23195060525656e-05
8.61241796452891e-06
-3.6926385469796e-05
-2.73583378020644e-05
4.22758237079523e-06
-3.88332757216476e-05
-9.67403710926796e-06
-5.24832523558466e-05
-2.97317942507135e-05
-1.82173771310997e-05
-1.87823773306502e-05
-2.84466867680549e-05
-2.91808295356625e-05
-6.9012059856466e-06
-3.25643919445948e-05
-1.26435784630049e-05
-1.76714018172184e-05
-1.74713502266957e-05
3.32271963609227e-06
-1.08369725672073e-06
-2.98545000360924e-05
-2.40299523160203e-05
-1.43643340995248e-05
-1.52276933119071e-05
-3.13949541128151e-05
-2.24494760624517e-05
-2.52745551522336e-05
9.46368502484299e-07
-2.12477925005993e-05
-5.61865143027046e-06
-2.47310482187097e-05
-3.20503535658601e-05
-2.25256918821909e-05
-1.79991624970236e-05
-2.29759789993556e-05
-5.00935477383213e-06
-1.55590348192344e-05
-9.47865378875006e-06
-1.8285571675604e-05
-1.55152252580056e-05
-2.7935175704244e-05
-1.71898955638488e-05
-3.07025731199093e-05
-1.55080894794281e-05
-1.10040639382058e-05
-8.38085331219225e-06
-2.66190368284083e-05
-1.41610476554437e-05
-1.86954946657976e-05
-2.38494638455102e-05
-3.54666595731181e-05
-3.35073762557776e-05
-2.06051142019475e-05
-2.61513747418169e-05
-2.89759793827102e-05
-2.29544163099079e-05
-1.25868358885313e-05
-1.22084189436696e-05
-2.95181401111187e-05
-7.20079631400837e-06
-1.34437818079557e-05
-5.69429676129172e-06
-3.08054942529748e-05
-1.21796519646903e-05
-2.87396347873892e-05
-1.16126649566543e-05
-3.69064101290962e-05
-8.42564808711863e-06
-1.35758095456285e-05
-1.89062088164004e-05
-2.32985167331982e-05
-2.65922122754674e-05
-5.65241049582366e-05
-1.50361331574692e-05
-1.12753251798585e-05
-3.53732651392179e-06
-2.11457665729656e-05
-1.33185988876817e-05
-1.34472281369174e-05
-2.596595716891e-05
-2.1729751065935e-05
-2.7080288997852e-05
-4.11278206102485e-05
8.51590296326111e-06
-2.06442042349429e-05
-2.36064838706527e-05
-1.77626060733073e-05
-1.56341454804535e-05
-2.14417087472025e-05
-4.25871329115407e-05
-2.5651136409441e-05
-1.87457951255877e-05
-1.29244286546228e-05
-6.78251147559002e-06
-9.63836730865947e-06
-7.92030239202882e-06
-2.79887650288131e-05
-2.84395002576427e-05
-3.32138599661692e-05
-9.78006422840495e-06
-2.53917511593988e-05
-1.70019856048981e-05
3.0073750565342e-06
-2.98049101713012e-05
-3.82508625439945e-06
-2.08522989578819e-05
-2.98433642745739e-05
-1.12640568857786e-05
-1.41267660600591e-05
-3.48344427033161e-05
-3.25111387109166e-05
-9.41348274167947e-06
-1.15424230249833e-05
-4.70342629945094e-05
-3.63334406181684e-05
-2.01507298096083e-05
-1.9396428815455e-05
-1.59135756612108e-05
-1.96568047972909e-05
-2.52519577888455e-05
-3.04227256846547e-05
-1.46708772090845e-05
-2.65239984273223e-05
-3.96766657971315e-05
-1.13839867777284e-05
-2.11048304252836e-05
-2.27058162245074e-05
-1.62979470106441e-05
-3.34415010369086e-05
-3.70795949526769e-06
-3.47134571778164e-05
3.95951585688684e-06
-4.70392134473722e-05
-1.91457823324682e-05
-3.26483840901808e-05
-2.18455143457373e-05
-1.48155019897125e-05
-8.11020890837501e-06
-2.62965847450479e-05
-2.08574388310864e-05
-2.81038946132775e-05
-7.12703246083287e-06
-3.40735848346449e-05
-3.04595758273459e-05
-1.4128803926345e-05
-1.06782940526982e-05
-6.90805773281708e-06
-1.53249292734653e-05
-1.13234429063854e-06
-1.86418004586231e-05
-2.65825126613196e-05
-1.44871623913545e-05
-3.71596118900317e-05
-5.76185032070317e-06
-1.07947796231489e-05
-1.92171577288717e-05
-1.28231023257061e-05
-2.6471127614686e-05
-1.35373535814406e-05
-2.67344700675638e-05
-1.61941231598936e-05
-2.52286530807406e-05
-2.18226431944024e-05
-4.71074058484297e-05
-1.82967158752139e-05
-2.65395295628979e-05
-1.20838356559798e-07
-9.2290910859513e-06
-1.65606027420846e-06
-1.40898005511464e-05
-2.66639531838753e-05
-2.12849379570363e-06
-1.64398520842924e-05
-2.93199849223077e-06
-8.43663975441979e-06
-2.18810832527559e-05
-3.61307900079527e-06
-2.14920866118812e-05
-2.91316074728044e-05
-3.73019344632765e-05
-2.00496248107654e-05
-1.52364170382423e-05
-2.27957869449457e-05
-2.36802989185967e-05
-4.38281675242068e-06
-1.61947021596335e-05
-3.61660542413259e-05
-2.43634176969959e-06
-3.62016541076335e-05
-1.96855888633996e-05
-6.31210552754744e-05
-1.18452371364593e-05
-2.50792447383308e-05
-1.17849588429079e-05
-5.36264926407794e-05
-1.52906439378115e-05
-2.64463305572204e-05
-2.29987214546526e-05
-1.20570693236336e-05
1.51711882513697e-05
-3.51426077340492e-05
-6.3155275096578e-06
-2.95449640764281e-05
-3.19840655886801e-05
-2.07559754836201e-05
-3.36509095817735e-05
-1.84102322205091e-05
-2.80423125921242e-05
-1.89195184893004e-05
-3.17598447675124e-05
-3.04652146005593e-05
-3.80277951856236e-05
-2.5330847689708e-05
-2.83042799944439e-05
-1.31190664117691e-06
-4.75403712302507e-05
-1.41465961253568e-05
-2.06776488092218e-05
-4.35080520235724e-05
-1.23054985162086e-05
-1.06057635438483e-05
-1.26284305082317e-05
-3.77238667060658e-05
-1.25486199446867e-05
-4.76790376658701e-05
-1.87625989412546e-05
-1.50910639638868e-06
-3.02273303423348e-06
-1.8428340822925e-05
-3.50543577045805e-05
-3.12543617678043e-05
-2.76070129980487e-05
-2.08726443673646e-05
-2.81427057147468e-05
-1.92629285558369e-05
-2.07973890745476e-05
-9.8829950952141e-06
-6.81532689399791e-06
-7.86560706249105e-06
-1.99924619145563e-05
-2.92981376660556e-05
-3.24902708390859e-05
-3.4131111207363e-05
-4.16337847562023e-05
-3.36699887345838e-05
-1.77321244072665e-05
-2.92222467219696e-05
-1.77826267197544e-05
-2.81627544213969e-05
-3.36033035446143e-05
-1.6460824080185e-05
-3.28449143581002e-05
-2.67115313520174e-05
-2.81878760394606e-05
-3.28571372284085e-05
-3.50796617030801e-05
-8.18942866536268e-06
-2.42537531615957e-05
-4.56481329411346e-05
3.05380726747209e-06
-1.69347295858127e-05
-8.15209803547723e-06
-1.29392567534009e-05
-1.87734269626156e-05
-1.59250484760511e-05
-7.08024287309164e-07
-3.11445771204423e-05
-1.74571589342162e-05
-2.86377091913145e-05
-2.20148994602432e-05
-3.39733307651214e-05
-1.73115994801456e-05
-1.81279761410541e-05
-4.23971113297048e-05
-3.04043705203867e-05
-2.32392143448086e-05
1.73062571645297e-06
-3.58258526320729e-05
-3.15073769727822e-05
-1.8174209642148e-05
-2.57850647426144e-05
-2.34112068823326e-05
-5.26417467615997e-06
-2.22878698988611e-05
-1.81165549608622e-05
-1.34227705825573e-05
3.03289431173388e-06
-1.04831946554377e-05
-1.85270375890844e-05
-2.14250220785865e-05
-2.8740158963671e-05
-2.6575310100856e-05
-1.62711058016661e-05
-1.51955096238252e-05
-5.57452943877042e-06
-1.36820594776516e-05
-2.47251399555998e-05
-2.02443258414398e-05
-1.75471726408164e-05
-1.20933032935872e-05
-2.27147083199748e-05
-1.73307066696373e-05
-3.2006438380545e-05
-4.0170992711017e-05
-1.73392591641602e-05
-3.21760853316342e-05
-2.8419294756239e-05
6.74225643315191e-06
-3.04484213926613e-05
-1.66374127825572e-05
-3.41950793915605e-05
-1.09601138137275e-05
-2.6200354447382e-06
-3.07222247666604e-05
-1.77143350599965e-05
-4.31228169596546e-06
-3.52022937946053e-05
-3.59744463833553e-05
-4.97617407307095e-05
-1.90722005273151e-05
-3.28982411200015e-05
-2.69891326909647e-05
-1.03529712546271e-05
-1.0380635070037e-05
-1.81028291107542e-05
-4.58325309877193e-06
-1.27858372931578e-05
-2.99057594134149e-05
-5.70942190194627e-06
-1.03776471026285e-05
-2.29739752924662e-05
-2.01003480260355e-05
-4.41878464076435e-05
-6.45294441826524e-06
-2.14913979425888e-05
-2.29861039363272e-05
-1.8826852211361e-05
-1.1156255104318e-05
-4.59489123606222e-05
-2.33265398400434e-05
-1.86235622958444e-05
-2.11125547038875e-05
-2.79428572404042e-05
-3.54558247373401e-05
-4.20498134876924e-05
-1.299890532773e-05
-2.32551234700636e-05
-1.48710087349564e-05
-2.06565145759883e-05
-2.12874415290349e-05
-1.91106089143651e-05
-1.58588932617578e-05
1.70930941651906e-06
-3.30389820843556e-05
-1.34779533044845e-05
-1.20080473455811e-05
-2.09445184964675e-06
-1.40175382059439e-05
-4.49088135398123e-05
-1.84509145452923e-05
-3.63444698997842e-05
-2.43557492092899e-05
-1.80449572268133e-05
-7.20490761957647e-06
-3.5212284007474e-05
-1.60760634977198e-05
-2.63510086847022e-07
-2.87178432889273e-06
-5.15111791811057e-06
-2.72410827613831e-05
-1.8746467810109e-05
-4.45959638596631e-06
-2.2693223767521e-05
-2.96995999088585e-05
-3.11280738042789e-05
-1.43897281796301e-05
-1.21639568060987e-05
-2.63783130833114e-05
-1.74215469897188e-05
-2.50876569242854e-05
-3.25817767530663e-05
-2.05494106306091e-05
-5.60994718741572e-06
-9.35896179108842e-06
-3.57959565850174e-05
-4.69225699555984e-06
5.80202439256175e-06
-1.7089244210824e-05
-1.7837874594597e-06
-4.82653876517057e-05
-3.69049850225877e-05
-2.47876072988534e-05
-6.55148521052072e-06
-2.03270972962168e-05
-1.91359888767318e-05
-2.22288877907568e-05
-1.84779756085284e-05
-2.17921434011334e-05
-3.64586112565611e-05
-1.54486893952843e-05
-3.21808830431684e-05
-1.89312828390062e-05
-2.19877825043723e-05
-2.13134228253789e-05
-3.60319789178822e-05
-3.14254531391637e-05
-2.77703705217252e-05
-2.70828456252305e-05
-2.67382002993987e-05
-2.24586663741024e-05
-3.24224967925162e-06
8.87549396659958e-07
-2.51224164564947e-05
-1.18706552936698e-05
-2.26808913721966e-05
-2.78772103940187e-05
-1.23122366187976e-05
-3.60879892962406e-05
-1.30690265077036e-05
-3.60895672409322e-05
-1.77421075742566e-05
-9.28188452296173e-07
-6.85806113742515e-06
-1.43192909112834e-05
-1.89827319800475e-05
-1.11078850935729e-05
-3.0734323197163e-05
-2.72528224073036e-05
-3.67813469629545e-05
-3.38367869324882e-05
-6.27353020742932e-06
-2.84314773897226e-05
-2.91133990962177e-05
-2.53531300799212e-05
-4.11987656073007e-05
-2.91223988957938e-05
-9.8334267039623e-06
5.84874002868747e-06
-2.59059256044153e-05
-1.48058037429145e-05
-3.05335426540272e-05
-3.22795471073801e-05
-3.33979539493755e-05
-1.68054231120397e-05
-1.28949423296861e-05
-3.23509305837576e-05
-1.49559310486672e-05
-8.70451942019787e-06
-3.53627414276063e-05
-3.59300157269735e-05
-1.6927162473487e-05
-1.53130735514983e-05
-3.54894766680962e-05
-8.82291378402501e-06
-3.6327643795131e-05
-3.45097509371873e-05
-4.48659484370696e-05
-3.68130024223172e-05
-5.27235016096971e-06
-4.62787438168217e-06
-1.40887174301502e-05
-1.48393725150772e-05
-3.50129252963579e-05
-2.35618889998198e-05
-2.24667229711187e-05
-4.89477490168153e-06
-1.45688847337089e-05
-1.55364545235924e-05
-3.70024018201661e-05
-2.11238607246571e-05
-1.26033489449219e-05
-1.33418468451931e-05
-4.88807893376883e-06
-2.7606905673874e-05
-1.86659850740186e-05
-3.12163408391731e-05
-2.76235151470945e-05
-2.93256228045762e-05
-9.91830123335073e-06
-1.28393958521571e-05
4.68510577216934e-06
-9.34191915053236e-06
-1.17106807045831e-05
-2.86378323917037e-06
-8.56849011819556e-06
-2.63238621001018e-05
1.40606962786851e-05
-3.30353213089413e-05
-1.3326233754781e-05
-2.92251703519724e-05
-2.31839050370578e-05
-1.67345023537255e-05
-2.25451724764754e-05
-1.72347989345531e-05
-2.27568164621625e-05
-1.25524096868273e-05
-3.81091961606014e-05
-2.44754769099842e-05
-2.69763076967794e-05
-3.00081979409506e-05
-8.9476392320898e-06
-1.91518893023066e-05
-2.4716608598264e-05
-9.91189813810641e-06
2.88967907569692e-06
-2.73986512945291e-05
-3.62926418755533e-05
-1.96926141553393e-05
-2.27999282223706e-05
-2.52355461727354e-05
-2.20423640085286e-05
-1.86122399740582e-05
-5.74536849226998e-06
-4.56918773203428e-06
-1.27198424212669e-05
-2.94720826654328e-05
-2.5155096324789e-05
-3.65683259121254e-06
-1.86140502152072e-05
-1.51067315552234e-05
-2.97594960276363e-06
-5.48982484335832e-06
-9.67745566883404e-06
-3.70650912586139e-05
-2.8153725864028e-05
-2.10418700548145e-05
-1.45847128305293e-05
-3.68246238797908e-05
6.0297921952599e-06
1.70649809979127e-05
-1.26768082232138e-05
-3.25625005041793e-05
-2.69220339252566e-05
-4.85973069536968e-06
-3.35963202432028e-05
-1.30746913383859e-05
-3.13627752805415e-05
-9.76807762602831e-06
-1.58245692849926e-05
-1.39724253264358e-05
-1.99037948192721e-05
-2.15816497771476e-05
-2.50014569520622e-05
-1.61297822578551e-05
-3.1544505334878e-05
-2.16402430771673e-05
-1.26180378365041e-05
-7.27083410210009e-06
9.78161322659504e-06
-1.1978161383714e-05
-1.49674957218688e-05
-1.53615754558701e-05
1.49358072663752e-06
6.90683428815773e-07
-2.08635262909919e-05
-2.04043178570267e-05
-2.26411540198705e-05
-4.82544527122099e-05
-2.14169229657935e-05
-2.2454760984807e-05
-3.20012354475134e-05
-1.55243433595029e-05
-2.52528900420948e-06
-2.65276094786797e-05
-2.29362666731449e-05
-2.08205896909475e-05
-3.76470849042657e-05
-2.6482651573098e-05
-2.47402295941498e-05
-2.20064301638199e-05
-2.30680117383218e-05
-2.89490234206181e-05
-1.37225381450905e-05
-2.14630412432195e-05
-4.10850203284648e-05
-3.44710103500413e-05
-2.42970720560044e-05
-1.92579358143824e-05
-2.68418573516886e-05
-3.18226573291899e-05
-1.36044191385254e-05
-6.91204891772806e-06
-9.0674521453881e-07
-4.18524038838951e-05
-8.47266311538098e-06
-1.92601303905606e-05
-1.65936112576068e-05
-6.91076070549238e-06
-3.64999065832488e-05
3.75822969579279e-06
-7.00171153766062e-06
-5.9524793824294e-06
-2.7284918124739e-06
-3.67352790611091e-05
-1.55409647256993e-05
-8.06392765670718e-06
-2.37704073161798e-05
-9.33251552080118e-06
-1.66630826620991e-05
-1.68686088147881e-05
-2.77869596107767e-05
-8.77844530337449e-06
-1.67177726814952e-05
-2.28769737031892e-05
-1.17692495841645e-05
-1.58164345460435e-05
-2.70882476306824e-05
-7.0085700678297e-06
-4.7907795019528e-06
-2.72011411922609e-05
-7.85222435473852e-07
-9.88579183492027e-06
-1.80270115458638e-05
-2.99444305907827e-05
-4.58030471969766e-06
-1.36492979747074e-05
-2.92389119755342e-05
-2.080982579952e-05
-3.46372554291144e-05
-1.38002370146145e-05
-6.40893940329397e-06
-1.4880613456792e-05
-3.45328622848866e-05
-3.118777978401e-05
-1.39912221254519e-05
-2.42573714194697e-05
-5.43043190389682e-06
-2.62876193829575e-05
-1.14002710816061e-05
-2.64858181780873e-05
-3.77823351954728e-05
-1.69329386232538e-05
-3.22278464075569e-05
-3.36639655200345e-05
-8.83982309424822e-06
-1.81836499885027e-05
-2.78940295772883e-05
-3.01102875027948e-05
-1.44620323283172e-06
-1.6234136130774e-05
-1.27873845827242e-05
-2.09125271758969e-05
-1.47805719948093e-05
-1.78824846032055e-05
-1.67325399606457e-05
-1.22614696790377e-05
-3.64991081702632e-06
-1.62610338126083e-05
-2.40172983461422e-05
-1.14471019623086e-05
-2.60999711369353e-05
-3.71471136608413e-05
-2.1271063389265e-05
-2.82972833138843e-05
-2.01488270483716e-05
-2.87697936533796e-05
-1.82633958149486e-05
-2.81200620896964e-05
-2.12549367977774e-05
-1.19090661225615e-05
2.42557578366874e-06
-1.20647599422094e-05
-1.60336567374097e-05
6.3418971512129e-06
-3.65825174395163e-05
-2.03094198759578e-05
-1.65571159726994e-05
-7.95904939203854e-06
-7.73016430757896e-06
-2.03952467120609e-05
-2.03149511584382e-05
-3.3596191145482e-06
-3.52402690202667e-05
-1.81218428444537e-05
-1.34283062733054e-05
-1.55852876046403e-05
-7.91877566315167e-06
-2.90544878002137e-05
-1.00050909581096e-05
-2.18114214743738e-05
-2.68484979456985e-05
-2.50260433481263e-05
-9.58698575287002e-06
-1.57245791723833e-05
-1.70600076860439e-05
-1.46004565536938e-05
-2.46233062855084e-05
-1.41728239591932e-05
5.7494886978952e-06
-3.35368381917827e-05
-2.77681191561207e-05
-3.5875304096501e-05
-1.71998482053262e-05
-1.17119572222828e-05
-2.21871916399535e-05
-9.40932962738377e-06
-8.22072015390748e-06
-1.83804843164568e-05
-1.60440088781996e-05
-1.19106073942086e-05
-2.79227241018957e-05
-5.08345566506378e-06
4.81095685297019e-06
-1.28924967734982e-05
-2.19319390497581e-05
-7.76397820925511e-06
2.3391805474533e-06
-1.7850854687041e-05
-7.12036166808633e-06
-2.13989790786788e-05
-8.20276601054774e-06
-1.99453674791621e-05
-1.35640632901591e-05
-1.72021091411148e-05
-2.98926794899041e-05
-2.46530985049136e-05
-8.79701689815825e-06
-2.43913668317133e-05
-2.24643451916268e-05
-2.97443714213086e-05
-2.6431184049814e-05
4.54165188146761e-06
-2.12442739060703e-05
-1.82932035219452e-05
-2.16216941411451e-05
-4.40315659966549e-05
-4.25086727618479e-05
-1.16259097567348e-05
-1.79770827077154e-05
-4.63966904684765e-06
-2.34301377466503e-05
-8.55365599651587e-06
-1.79051318043662e-05
4.30910158665455e-06
5.22247138179847e-06
-1.81541512653796e-05
-1.77919797699236e-05
-3.21315568335257e-05
-1.48359254335913e-05
-3.79324993077935e-05
-5.96067450111056e-06
-1.52034451984131e-05
-1.30822961738038e-05
-1.20705559904317e-05
-1.35572894331941e-05
-4.87827474248472e-06
-2.24418293737384e-05
-2.88581574095946e-05
-2.87154366816978e-05
-9.89360728224165e-06
-3.01643667110342e-05
-2.04587664183637e-05
-6.6951031824742e-06
2.45648851793426e-06
4.0737565732269e-06
-2.13685084231752e-05
-3.43775032108671e-05
3.84350641790267e-06
-1.93197738189415e-05
-1.72145651771932e-05
-2.12726056080097e-05
-1.45630622226836e-05
-5.1791865416497e-06
-1.05947576381456e-05
-6.64242684705706e-06
-1.87448303956658e-05
-3.02889642655533e-05
-3.97547123488557e-05
-2.98721426082311e-05
-1.2920810242858e-05
-5.24395457926362e-05
-3.11610567997106e-05
-2.77789560236163e-05
-2.68724700638625e-05
-1.95422952414451e-05
-1.66959036200487e-05
-3.50262596992636e-05
-1.76167961458573e-05
-2.94104848993937e-05
-2.7966416874968e-05
-1.54961514993972e-05
-1.95412724334637e-05
-3.08933618914774e-05
-4.0025584934129e-05
-2.82857310427888e-05
-3.94043204695936e-05
-2.54124958287679e-06
-2.04589036118062e-05
-2.99432213414878e-05
-1.82194757256329e-05
-2.38571149919804e-05
-2.08142362139304e-05
-3.48489159304334e-05
-2.31496932864168e-05
-1.82349502959899e-05
-2.92658074800257e-05
-1.37897549134944e-05
-1.29270437982321e-05
-1.47395626353339e-05
-9.61873638925729e-06
-9.93159155657155e-06
-3.75352648630953e-05
-2.47723601725225e-05
-2.49616913832777e-05
-2.37544703961188e-05
-9.02538909563135e-06
-1.12604695636036e-06
-1.90397537261521e-05
-1.90214062593156e-05
-2.40496754404916e-05
-1.19120552299087e-05
-3.55539726765545e-05
-2.19816139055195e-05
-1.29589380619359e-05
-2.10937667598313e-05
-1.22662041123701e-05
-8.01780719273333e-06
-7.36461371423357e-06
-1.29139159822918e-05
-1.9209218235841e-05
-2.2146019703082e-05
-1.9435751385492e-05
-5.81277287813296e-07
-2.58357449117981e-05
-3.01156106732114e-05
-1.12310866909974e-05
-3.41178979334186e-06
-1.1090366738088e-05
-2.54356209214575e-05
-2.09378529947025e-05
-2.27625765107278e-05
-3.39962362558598e-05
-2.07715470644534e-05
-4.32543733040413e-05
-1.1666190104446e-05
-1.69829670757222e-05
-3.15150250176883e-05
-3.35697641426725e-05
-2.15365924484762e-05
-1.63528201989368e-05
-2.39920187463509e-05
-1.34017595091327e-05
-1.2021666964397e-05
-7.21144272536367e-07
-1.35175538459929e-05
-2.40968632954297e-05
-3.13410848580172e-05
-2.11661221989004e-05
-4.54697440784374e-05
-2.39578836440205e-05
-2.08781179242008e-05
-2.19044447275285e-05
-3.14501927401852e-05
-2.31945455108916e-05
-1.25590106889943e-05
-1.04436491902448e-05
-2.97466511059249e-05
-2.91539339307177e-05
-1.97742253198898e-05
-9.06573330357837e-06
-2.72648214995081e-05
-1.3572958745863e-05
-4.05562192948293e-05
-2.53538853841381e-05
-1.64894690649571e-05
-1.74154487563755e-05
-2.32111397079515e-05
-2.48024610849217e-05
1.04570757304462e-05
-1.70998053053068e-05
-3.92314822843183e-05
-2.87394785221227e-05
-1.36490162784223e-05
-2.16499403617969e-05
-1.86753983542406e-05
-4.34930091746837e-05
-7.05188120530536e-06
-3.65334911609464e-06
-2.03938695554666e-05
-2.57980546421613e-05
-1.64341892728789e-05
-2.88654254973615e-05
-4.51998065011198e-05
-1.43718442785389e-05
-2.93983847511733e-05
-9.79191009323037e-06
-2.46007749976729e-05
-1.7173693283775e-05
-4.54293746438573e-06
-3.60436757686215e-05
-1.17904968339952e-05
-7.6771833438672e-06
-1.21518172868248e-05
-1.87147495091071e-05
-2.04589413040403e-05
-4.44636163616376e-05
-4.26461048038877e-06
-2.62144992158197e-05
-2.80085513925308e-06
-2.33800699647348e-05
-3.14841392197888e-05
-1.45986222458225e-05
-3.86851262008773e-05
-2.73531793368405e-05
-9.31808965269436e-06
-3.07806117996596e-05
-4.42597910712709e-06
8.98158574168984e-06
-2.5100514880865e-05
-2.65826539061285e-05
-3.38617246113857e-05
-2.61872048052731e-05
-2.75125909837335e-05
-3.20932826512445e-05
-2.39980787396863e-05
-1.10944284556742e-05
-6.24340650547032e-07
-1.18025530919306e-05
-1.92760803769895e-05
-8.14642491211528e-06
-1.05532696231246e-05
-1.86163629851251e-05
-1.40843776257511e-05
-1.05916819421478e-05
-3.18540137008413e-05
7.81478593846721e-06
-1.43764167694065e-05
-1.37978197558966e-05
-1.71952549121021e-05
-1.54672743417526e-05
-2.83906759552732e-05
-3.3138412527526e-05
-3.11000483689283e-05
-1.85353166870685e-06
-2.33639633655592e-05
-1.99085510638611e-05
9.71716991834351e-06
-2.63805438315897e-05
-3.07968504468232e-05
-1.53400196429326e-05
-2.60561845799974e-05
3.43677985290759e-07
-1.64178008069343e-05
-3.01102222522381e-05
-2.85461064730465e-05
-3.11182845617837e-05
-1.2303970450718e-05
-3.03910314454474e-05
-4.29979493109921e-06
-2.18599898606159e-05
9.27566930482472e-06
-3.51127415138895e-05
-4.32107508545178e-05
-1.37540268653722e-05
-3.63489737229646e-05
-1.47052206538004e-05
-1.83003006390807e-05
1.38947981937311e-06
-1.15570659548537e-05
-1.84210141079971e-05
-1.18291233295979e-05
-3.13441443260483e-05
-2.96469265402148e-05
-1.91776356433785e-05
-2.17449827790933e-05
-1.60085819941776e-05
-1.18362439744536e-06
-2.47348022926542e-05
-2.15893001238013e-05
2.5092576572784e-06
-1.60518216721215e-05
-9.89691887935193e-07
-3.8158575324328e-05
-2.46725595811927e-05
-2.04728947670767e-05
-2.54798161951639e-05
-3.46630819751348e-05
-4.07093619467151e-05
-3.10151046081554e-05
-2.44684850848527e-05
-3.99790113957939e-05
-2.54235029820499e-05
-2.16364678518634e-05
-1.31491655796182e-05
-5.53273925126679e-06
-2.16640742181789e-05
-2.96821116241034e-05
-1.05359776313221e-05
-2.955374137326e-05
-1.60815737644894e-05
-3.89465773174045e-05
-3.00138531807472e-05
-2.65509512191375e-05
-2.17866232755506e-05
5.51259790751922e-06
-4.91678392928206e-06
-4.99474287576193e-06
-2.20186355824143e-05
-3.36549665506996e-05
-2.86558295922919e-05
-1.81978832365076e-05
-2.32170666863011e-05
-1.33802263701376e-05
-1.44388862761745e-05
-2.22828028830677e-05
-1.8657777662436e-05
-3.74897096695639e-06
-6.77731572528974e-06
-3.02767174056185e-05
-3.53327185615402e-05
-2.95504229911908e-05
-2.47627182897181e-05
-3.14507258281499e-05
-3.98447906879918e-05
-2.45275036812053e-05
-3.65718481532823e-05
-2.19607512084312e-06
-1.35816594583062e-06
-2.8243481797652e-05
-2.26076802409702e-05
-1.6316105560425e-05
-3.72229370076677e-05
-2.33954883420702e-05
-2.10498849865114e-05
-3.26288585499128e-05
-1.19402894576684e-05
-5.03185439695596e-05
-5.68656261600529e-06
-1.55137391020535e-05
-2.96413359575167e-05
-3.90823259267755e-05
-1.73157449450123e-05
-1.59307658440903e-05
-9.43640124303145e-06
-1.01025685074883e-05
-2.53302422265305e-05
-9.24711776566764e-06
-2.59714252519224e-06
-1.91436451976311e-05
-1.76435979050027e-05
-2.04911216165582e-05
-2.45673589305538e-05
-2.820049941021e-05
-9.68757139027094e-07
-1.56148994431477e-05
-2.7233659982476e-05
-4.91612452789046e-05
-4.30732282592747e-05
-1.37475647283877e-05
-8.07918887771158e-06
-1.14362489040188e-05
-3.30947587582339e-05
-1.29318131585739e-05
-3.04217823307665e-05
-4.04023447623226e-06
-1.674480219104e-05
-1.17013681054428e-05
-1.7704137217149e-05
-3.94277127080213e-06
-1.11236820718461e-05
-1.3891854329305e-06
-4.68929053007809e-05
-3.00417865810786e-05
-3.28889286069314e-05
-1.20437679894399e-05
-3.75359975042259e-05
-2.19420030513959e-05
-2.19228285863947e-05
-2.81904388446423e-05
-2.76992274774392e-05
-1.46940320793224e-05
-4.36412272776763e-05
-3.75184125826498e-05
-2.00279344862571e-05
-3.48363477280409e-06
-3.26432719898045e-05
-2.45254041234129e-05
-5.7117390315148e-06
-1.3583335534458e-05
-3.70039800428424e-05
-4.42783540260051e-06
-4.29963052441446e-05
-1.8385646057749e-05
-9.60688530666219e-06
-2.53937880276239e-05
-8.47871184233016e-06
-1.66634131637296e-05
-2.38215309689956e-05
-2.42966850251811e-05
-2.43504633957712e-05
-3.16294094369409e-05
-3.02279249658349e-05
-2.70444757371338e-05
-1.09994563145771e-05
-2.29973106191032e-05
-3.17790847360361e-05
-8.55267180575577e-06
-3.16470619070056e-08
-1.55626785780373e-05
-6.18676385856535e-06
-3.96875066428269e-05
-1.46397394665805e-05
-1.17783402265209e-05
-1.14384270377954e-05
-1.86737560919073e-05
-2.76405985180049e-05
-3.42530402919422e-05
-2.1003664741705e-05
-2.69450906985139e-05
-1.02693343035412e-05
-3.48296957654911e-06
-2.98997233349198e-05
-2.94750731376791e-05
-2.5866273040076e-05
-9.39712617209382e-06
-1.60048054775673e-05
-2.1849637470874e-05
-1.9479121467462e-05
-1.57659291339526e-05
-2.07912027199941e-05
-1.62633418888499e-05
1.24195026397277e-05
-2.14357174172087e-05
-1.50264628251767e-05
-2.75347303756441e-05
-1.486511354816e-05
-1.67028524300961e-05
-4.05574674300402e-05
-1.80687581752358e-05
-1.43345022747306e-05
-2.89207849511783e-05
-1.55470891061451e-05
-9.8593975803777e-06
6.52109532542443e-06
-2.46155509572588e-05
-1.84100686909037e-05
4.02202260677711e-06
-3.59619036551144e-05
-4.36509151910123e-05
-4.46169902865122e-05
-1.04922603599514e-05
-6.24889177082039e-05
-2.50885477797162e-05
-1.21354531041145e-05
-1.17355649196127e-05
-1.27556600261539e-05
-2.6457700435425e-05
-1.00244687609144e-05
-1.77806071695438e-05
-8.21440462113947e-06
-2.30506479019464e-05
-1.58783270353672e-05
-2.26840299994988e-05
-3.26940091943888e-05
-3.80357056424718e-05
-7.21051867197367e-06
-1.0929439853412e-05
-2.60243656361854e-05
-4.62609184536134e-05
-4.37064977914892e-06
-2.76379150758525e-05
-4.30051350293779e-05
-1.92004369110445e-05
-4.32322217686271e-05
-3.74128704524034e-05
-2.92182882105964e-05
6.56880859940507e-06
1.71110751970555e-06
-3.738029415946e-05
-1.49425231570399e-05
-4.54218075704914e-05
-1.6404071607272e-05
-2.31610879801706e-05
-2.44562014702316e-05
-1.99023196847618e-05
-1.27490776324918e-05
-2.71397739497349e-05
5.86142411749624e-06
-3.15131827538593e-05
-3.28934032368064e-05
-2.92220831279153e-05
-1.09078570957262e-05
-1.48046082047522e-05
-4.5434790797608e-05
-2.40446793081298e-05
-3.81068466524395e-05
-3.10334276060741e-05
-8.60487166764165e-06
-1.10643005745599e-06
8.66396066936522e-06
-1.79479465983543e-05
-3.0129239891764e-05
-2.24976985548089e-05
-3.04454084768963e-05
-3.87790713759489e-05
-3.49964724488936e-05
-1.59668478107415e-05
-2.67811795441037e-05
-1.58854082701307e-05
-2.32036767435149e-06
6.96014756520638e-06
3.76063123738748e-06
-1.45145157026167e-05
-1.55842835051903e-05
-2.90658740336983e-05
-2.98827748898974e-05
-2.16066719301155e-05
5.24922242300296e-06
-3.72053217860028e-05
-1.30887748807143e-05
-2.13235353952907e-05
-4.05913107614903e-06
-1.50580259532487e-05
-3.25605259586808e-05
-3.46496193142993e-05
-3.19229579450321e-05
-4.32940441919685e-06
-1.20604253953435e-05
-3.21368474261478e-06
-1.62210058028657e-05
-3.49858247769113e-05
-3.8726256531009e-05
-2.64793444840767e-05
-1.24399617582676e-05
-2.2777511608677e-05
-2.62639878428189e-05
-2.48338124174532e-05
-3.0974893598453e-05
-3.56153372238139e-05
-3.41731997094233e-05
-1.05306933751292e-05
-2.20061336084702e-06
-1.17744606917621e-05
-4.25566252769606e-06
-1.38169694812457e-05
-7.00484498375881e-06
-1.22601307669126e-05
-2.26127810913428e-05
-7.03940834234188e-06
-2.11460909701241e-05
-1.88820774200326e-05
-1.93756526239597e-05
-3.36993241973565e-05
-2.79061821926646e-05
-7.58586626021207e-06
-3.1564703484697e-05
1.15675469398936e-06
-2.77663749375827e-05
-2.60181563788225e-05
-1.11025827499289e-05
-1.74259195438051e-05
-1.77655185441859e-05
-3.37053274524429e-05
-3.43721424131767e-05
-1.95539292138031e-05
-1.96344149221364e-05
-1.95595009716007e-05
-2.54125860539693e-05
-2.95390770574467e-05
-6.9041031844162e-06
-6.95545957625634e-06
-3.10594725528541e-05
-3.05520553571799e-05
-2.71538975818314e-05
-1.72536906851891e-05
-3.76303711369414e-05
-3.10489703431526e-05
-8.57196002799061e-06
-1.20318750622798e-05
-2.4912192692612e-05
-3.17943180568902e-05
-1.38118248207682e-05
-2.33167399605814e-05
-2.86918709004972e-05
-1.74263628184553e-05
3.86043833165944e-06
-1.34176460037339e-05
-1.81179741863119e-05
-2.56028970158446e-05
-3.39517665717314e-05
-1.36053150416415e-05
-1.68158787572581e-05
-3.09013700891743e-05
-1.63549773151066e-05
-3.45734084146121e-05
-3.03371883385201e-05
-2.11119814680665e-05
1.74233059744412e-05
-1.2592458370209e-05
-1.98272738256029e-05
-1.99068378007985e-05
-1.80504795826371e-05
-2.56420858466878e-05
-2.67355494590604e-05
-3.66266707486526e-05
-1.68148151485515e-06
-3.8362867771573e-05
-5.2963532529937e-06
-2.70942183572885e-05
-2.04332785211054e-05
-6.7852653221414e-06
-2.96625991458256e-05
-3.90979362961416e-05
-4.95297755556249e-06
-1.30707800261867e-05
-3.72837280200793e-05
-2.48558225778583e-05
-3.60483552650149e-05
9.51735842961428e-07
-1.28492576486215e-05
-3.53421519343269e-05
-2.70735875991275e-05
-2.91996473836893e-05
-1.24928916465868e-05
-2.20141000693618e-05
-2.65385713397139e-05
-2.39853480212315e-05
-2.12986759430492e-05
-3.16028254554851e-05
-2.74663133627167e-05
-1.66769850538757e-05
9.93602250736405e-08
-4.05528935922294e-05
3.61594539019454e-06
-5.37492773388668e-06
-2.19959268489227e-05
-2.8487515467139e-05
-2.04342716282311e-05
-1.91404125096104e-05
-1.62036494526363e-05
-2.92118371028076e-05
-3.39530864441923e-05
-3.1565178120278e-05
-2.33207912690606e-05
-5.01512761211502e-05
-2.48537155074719e-05
-1.28299873268383e-05
-1.97396559394939e-05
-3.98308279200286e-05
1.02735758275975e-06
-4.76354882524493e-06
-5.8066307156027e-06
-2.96524012089704e-05
-3.29300892804102e-06
-1.77250504911059e-05
-1.72555496473081e-05
-2.81808241746703e-05
-7.98793308752638e-06
-2.40554571584056e-05
7.16451435106932e-06
-2.34691464517848e-05
-2.14211629785384e-05
1.19641946512807e-06
-2.78993671595858e-05
-1.80128090057937e-05
-2.56052459035109e-05
-4.6160446756934e-05
-1.02944448623432e-06
-2.83439499292594e-05
-1.72097285201633e-05
-2.1464976266035e-05
-4.60883732178854e-05
-2.33831745858012e-05
-2.65261991150173e-06
-3.63204237426853e-05
-2.14400286053462e-05
-1.70641643950135e-05
-2.81367267244372e-05
-8.62513432990811e-06
-9.33580934005985e-06
-1.76519899276222e-05
-2.49752020104944e-05
-1.90049705855699e-05
-1.66148407041462e-05
-1.04197054141801e-05
2.99818636322835e-06
-1.46123640161258e-05
-2.68930083500375e-05
-1.02888382940293e-05
-3.40151421568534e-05
-1.62805841563789e-05
-8.94832570955355e-06
-2.24551022856908e-05
-4.27389025473441e-05
-1.8522614722946e-05
-1.17483194080039e-05
-1.21763472501416e-05
-2.85355510279202e-05
-3.15043930416909e-05
-2.03209735064173e-05
-2.18378306762721e-05
-1.18110604977273e-05
-1.52238060520402e-05
-5.57434783395732e-06
-3.66032597191987e-05
1.38921270340265e-06
-2.47869067924406e-05
-1.89798625223466e-05
-3.85254977706298e-05
-1.83879977390681e-05
-2.29435934865441e-05
-1.77456179964497e-05
-2.23333206747171e-05
-3.18168941862938e-05
-9.19951916340545e-06
-5.44142861851918e-06
-2.98378818747894e-05
-1.30138889650595e-05
-3.5751214039565e-05
-2.96625870995447e-05
-2.15962013364653e-05
8.42648621426156e-06
-1.20105543439083e-05
-3.1101279009475e-05
-1.39807660035547e-05
-6.62460837838802e-06
-2.87050692702465e-06
-1.80265027546019e-05
-1.34278592759081e-05
-7.53717894215622e-06
-3.05550277015614e-05
-3.95386344482075e-06
-2.6992991201696e-05
-3.28474771218751e-05
-2.36490166990401e-05
-9.16046760955579e-06
-1.12399872703037e-06
-3.07690570997512e-05
-4.04490283485367e-05
-1.09430317670541e-05
-3.17914017586303e-05
-3.6112103012546e-05
-1.20144557193346e-05
-2.96045661684526e-05
-2.28070418879371e-05
-2.45742396820043e-05
-2.17186801788349e-05
-2.22678621062707e-05
-2.54254506380303e-05
-8.46808311906241e-06
-2.40835689114794e-05
-3.29042172423687e-05
-1.76930485455694e-05
-4.54377811122863e-06
-1.33870831105182e-05
-3.07699395196177e-05
-2.02263592757477e-05
-2.90918271276008e-05
-2.55766286732278e-05
-8.76711642121957e-06
-1.37409147393441e-05
-1.44986342004569e-05
-1.06623237935735e-05
-4.32923357655722e-05
-2.49818443749013e-05
-2.82206854703814e-05
-3.37484419677467e-05
-3.11666289408953e-05
-3.17867769291859e-05
-1.62833242269287e-05
-4.31322617363454e-06
6.25927758350379e-06
-2.65290792705466e-05
-2.93330785569473e-05
-1.56203977465571e-05
-2.65418437564726e-05
-4.0789973287783e-05
-1.30850714405795e-05
-2.82675835677638e-05
-2.65846208207871e-05
-9.16243325541655e-06
-1.80716065991303e-05
-1.20648065956448e-05
-1.10174665415299e-05
-2.65255104900076e-05
-2.2160977278502e-05
-1.72633531991387e-05
-2.86667214839653e-05
-2.96110395095397e-05
-1.43155972487467e-05
-2.66786503745057e-05
-1.64332171599687e-05
-8.12573192325248e-06
-1.85353055371395e-05
-1.71471358505622e-05
-2.60999711347571e-05
-3.08618415173194e-05
-1.51946287241503e-05
-8.78019078605029e-06
-2.16011045323254e-05
-1.9382698269611e-05
-1.65005606052775e-05
-4.1536415373167e-05
-1.05153816883836e-05
-2.78705290971691e-05
-3.44887133358539e-05
-3.81942024541833e-05
-3.24533343109309e-05
-4.67585381121261e-05
-1.64475193526916e-05
-2.45298255161956e-05
-3.51787891082279e-05
-1.88282640756578e-05
-1.12394993386882e-05
-1.04632104736484e-05
-1.94514853810006e-05
-1.80612079725231e-05
-2.66770018139574e-05
-3.24403566379746e-05
-3.55534815046083e-05
-3.26396494644632e-05
-1.62201582092976e-05
-5.77230552993549e-05
-1.46649582711898e-05
-1.93696928774138e-05
-3.73182803126155e-05
-2.87985197505176e-05
-2.82539543218109e-05
-1.92615079555333e-05
-2.77673338568318e-05
-2.07717937591855e-05
-2.80760165989329e-05
-3.84228111963082e-05
-1.20922992275191e-06
-5.37187250858557e-06
-1.31519497608748e-05
-1.34111673760707e-05
2.95368375137704e-06
-3.19562348542037e-05
-1.55712173521458e-05
-2.13756908011968e-05
-3.41130969786519e-05
-4.04196545211879e-05
-2.33687443717254e-05
-1.39268147059334e-06
-2.67026567214249e-05
-2.27399629937688e-05
-1.31704124304213e-05
-1.51757078599362e-05
-5.93968613577239e-06
-2.70990167635686e-05
-4.03892109925645e-05
-1.63191608309869e-05
-1.99986702360401e-05
-1.91360358619486e-05
-4.3830686653756e-05
-2.07202675622779e-05
-4.07038944176627e-06
-2.1463348496311e-05
-2.08773663702325e-05
-1.02714870979547e-05
2.64743983795095e-06
-3.88760342160515e-05
-3.0605759977617e-05
4.21608064797148e-06
-5.70145129215711e-06
-3.38860308907368e-05
-4.72051626408717e-06
-1.73023164509523e-05
-5.74602977381221e-06
-3.05050720376689e-05
1.85580982101595e-05
-1.68865549125866e-05
-1.91530485679629e-05
9.39650861218671e-06
-8.24141295311534e-06
-3.37276250723376e-05
-2.90479022121819e-05
-2.28648622466316e-05
-1.05671152463016e-05
-2.18190564461717e-05
-4.90367326772066e-05
-1.81851412071083e-05
-2.02765703365661e-05
-1.16346609314281e-05
-2.90505992308108e-05
-4.28097110957566e-05
-6.63728667691937e-06
-1.33710175763501e-05
-7.36453167391434e-06
-3.06842555682472e-05
-7.62343869796639e-06
-1.28114105780595e-05
-9.2403724905217e-06
-2.17169097446878e-05
5.36611602179395e-06
-3.56941599711947e-05
-8.00035658339936e-06
-5.71846872148326e-06
-8.54290102792197e-06
-3.11839055584245e-05
-1.75067678264142e-05
3.39396738989927e-06
-1.48834052066172e-05
-3.22973353032948e-05
-1.81321106770904e-05
-2.64170475591841e-05
-2.88828572229384e-05
-1.87585715338363e-05
-3.39291951224788e-05
-2.23169333620695e-05
-1.65947823354647e-05
-1.30172173540386e-05
2.73597454561216e-06
-9.58798228731383e-06
-7.31321969313015e-06
-2.26891102569768e-05
-2.05866571857684e-05
-3.52137211471307e-05
-3.4030323274903e-05
-2.50593626781737e-05
-3.15030186875555e-05
-2.65763904522161e-05
-2.15594253906697e-05
-2.21816246162902e-05
1.30876681120817e-06
-3.27719303254366e-05
-4.65480346242403e-05
-2.94256793660274e-05
-9.84068902006102e-06
-2.1587976087264e-05
-3.06654634463167e-06
-2.90540817957857e-05
-4.14077867702722e-05
9.17044541223034e-06
-1.15739258201795e-05
-1.82373619554402e-05
-3.32357815099419e-05
1.86945300057285e-06
-3.54380398696383e-05
-3.37468908182526e-05
-1.86452913981455e-05
-5.12222399717974e-05
-9.48898874129948e-06
-1.54898146308786e-05
-1.8696017295758e-05
-2.9612641283652e-05
-3.82787533151368e-05
-3.05407218426769e-05
-2.38449761352206e-06
-3.27678749091728e-05
-7.72020398812557e-06
-2.25373350751095e-05
-3.34174453338961e-05
-2.64551593946797e-05
-4.77353243972509e-06
-1.91839272697621e-05
-1.92594611504023e-05
-5.26135376584534e-06
-3.01086188942164e-05
-1.41036973738754e-05
-5.98014370234348e-06
-1.31444431944651e-05
-4.47270529815335e-05
-2.15410942143785e-05
1.84443459696406e-06
-1.73472744006092e-05
-8.16784491258777e-06
4.98041372808214e-06
-3.868078211136e-05
-2.09158137117652e-05
-2.25047968912276e-05
-3.14062709378935e-05
-3.21845605422554e-05
-3.8685872821461e-05
-1.04947600666583e-05
-1.81700167915415e-06
-2.33027492286414e-05
-1.55598432745942e-05
-3.1532744471281e-05
-3.00555096087979e-05
-2.45382512612692e-05
-3.05063119743619e-05
-1.10536440395338e-05
-2.91518722559442e-05
-2.56945820787786e-05
-2.24641397427966e-05
4.74488969672135e-08
-3.71304408611606e-05
-9.0699532089373e-06
-2.41244932403406e-05
-1.15650751344554e-05
-2.49799894701163e-05
4.15993945971428e-06
-4.45221192311752e-05
-1.79010580431141e-05
-2.82799080723426e-05
-2.10787152807714e-05
-2.47015046864626e-05
-4.15616450723453e-05
-4.12697355899428e-06
-3.32202536784156e-05
-1.07276173304313e-05
-2.23904164244442e-05
-1.43541557144393e-05
-2.20491276983569e-05
-2.2758437125954e-05
-3.1336025650634e-05
-4.48998273607946e-06
-2.94767339348334e-05
-8.70351678009784e-06
-2.61145017976886e-05
-1.77459745071579e-05
-1.38730626167865e-05
-1.24195884491755e-05
-2.08104915637207e-05
1.90752254730981e-06
-3.26834951388593e-05
-2.97768905728796e-05
-8.46897674335626e-06
-1.46030124165886e-05
-2.77672350278656e-05
-1.96827235822439e-05
-4.39313504542948e-05
-1.8258503504567e-05
-1.35682525138356e-05
1.31726355911576e-05
-1.10377698153935e-05
-2.96607525745006e-05
-2.07119529381651e-05
-1.727837965026e-05
-3.85858080951706e-05
-1.08094439878269e-05
-4.5438722347765e-05
-3.36683429293695e-05
-5.74361798903977e-05
-3.47761080116082e-05
-4.99576706036242e-05
-2.87716587801274e-05
-2.28499206884882e-06
-1.06357442454724e-05
-1.43573926475223e-05
-1.45919855878682e-05
-2.92358425248985e-05
-2.81538021072784e-05
-2.68930871646117e-05
-3.23301990039362e-05
-3.03398739848495e-05
-2.92624722256207e-05
-2.10462064597988e-06
-1.08199957529513e-05
-2.74333665582084e-05
-7.65172088065953e-06
-1.10483733393872e-05
-8.07784567674318e-06
-5.61270798046522e-05
-9.28592766923615e-06
-1.17677783080334e-05
-1.16340083639479e-05
-2.0785408129433e-05
-7.96059329887186e-06
-2.64987824782609e-05
-3.30586289319369e-05
9.3858368992211e-06
-2.40861295610373e-05
-2.5887951467845e-06
-1.71466236705965e-05
1.31600216188224e-05
-3.62173412233675e-05
-9.07425443211581e-06
-1.77709804102311e-05
-1.18219947572848e-05
-2.73501867723103e-05
-2.62669643960585e-05
-1.36423584182681e-05
-1.27069098208191e-05
-3.90034331701127e-06
-2.13360831798077e-05
-1.45200565103553e-05
-2.36250388812176e-05
-2.88395858751514e-05
-7.75385849154949e-06
-5.49660834908946e-07
-1.30688900418512e-05
-3.85538691211395e-05
-2.79530411567237e-05
-1.68109136039186e-05
-4.85754332966699e-07
-1.78626933629384e-05
-6.67136608321232e-07
-2.47857691409286e-05
-4.42549628107404e-05
-3.13045244135137e-05
-2.99001021500088e-05
-2.8847080438311e-05
-4.14000070347064e-05
-2.43847811581035e-06
-1.63598720877451e-06
-3.09939069883233e-05
-1.2875715844494e-05
-6.55837964154308e-06
-4.6484545639168e-06
-6.8123662593227e-07
-2.14547190554795e-05
-1.8469804257524e-05
-5.21566004848614e-05
-7.27398934801518e-06
-1.94197420028701e-05
-2.51989603182763e-05
-2.52898001475215e-05
-7.22638000274686e-06
-2.82643245383876e-05
-2.21765150162003e-05
-3.57391140616707e-05
-2.89079416540685e-05
-2.31111878369104e-05
-2.70811596782543e-05
-1.89629379483721e-05
-1.54820742647019e-05
-5.65626004621098e-06
-3.30550711094455e-05
-3.20663835427483e-05
-2.79826220420684e-05
-2.96870031906119e-05
-2.43729979772576e-05
-1.99658660256223e-05
-1.11147064112922e-05
-8.61207507212816e-07
-2.03564845419607e-05
-3.57482343506519e-06
-2.98684498786211e-05
-2.594673128411e-05
-1.49673995193016e-05
-8.71125326244282e-06
-1.9492813957559e-05
3.38984386622288e-06
-3.64485201327217e-05
-2.02751167899803e-05
-1.06249663180656e-05
-3.46804474495835e-05
-2.42171962959948e-05
-1.07609550901896e-05
-2.29902464957003e-05
-1.00860925856151e-05
-3.25450877365646e-05
-2.21290496028962e-05
-3.54018679270249e-05
-2.09104987821152e-05
-4.04378322083389e-05
-8.58333093431343e-06
-3.80527453060527e-05
-3.18731790408475e-05
-1.5051775738529e-05
-2.05203556348153e-05
-2.55218379914175e-05
-1.01280446509865e-05
-3.0641530298945e-05
-3.15400738262394e-05
2.74419420559186e-06
-7.89394259239631e-06
-2.2857526699595e-05
-1.80899647222909e-05
-4.07557665364586e-05
-4.63204992068132e-05
-1.28527190110661e-05
-2.15807468872179e-05
-2.20193405589064e-05
-1.64784146170218e-05
-2.08660563958179e-05
-1.20919725638e-05
-2.07433439044577e-05
-1.64464916497051e-05
-2.70018923042857e-05
-6.67346632701228e-06
-1.46525700596615e-05
-1.14873610894656e-05
-1.00393108626715e-05
-3.13354299405134e-05
-2.37741564258317e-05
-1.0298963720255e-05
-1.57822833395708e-05
-3.45874041360116e-05
-2.04685561264009e-05
-3.3044745466907e-05
-3.18268834243166e-05
-2.69235668111209e-05
5.55507085241786e-06
-1.69555095647065e-05
-2.185734623371e-05
-2.86166394616024e-05
-2.25261564143958e-05
-2.11771765407279e-05
-3.81601360217014e-06
-2.69263687971007e-05
-1.16636183988502e-05
-1.55281114439915e-05
-3.24055528103411e-05
-4.17855903306739e-05
-1.80352227377975e-05
-1.65204232085306e-05
-1.9007390900877e-05
-3.56908740808845e-05
-4.01109736705328e-05
-2.42954838252109e-05
-1.57511141858316e-05
-2.93807583974957e-05
-3.84343414666505e-05
-4.35373856943176e-05
-1.33614815067112e-05
-1.34873177854459e-05
-9.11107590706647e-06
1.33074356816116e-05
-1.63013096368122e-05
-1.52064207612724e-05
-1.9201848985635e-05
-3.79327483214375e-06
-1.8100315229988e-05
-3.29661407081952e-05
-3.97726925022555e-05
-1.81186884518047e-05
-1.30577576802228e-05
-3.04580965638726e-05
-1.96446274215836e-05
-2.08782678180679e-05
-3.27226371773325e-05
-9.32376971948545e-06
-1.80858812912747e-05
-3.45514686635847e-05
-4.34922167235111e-05
-2.2031062469227e-07
-2.33568437931974e-05
-1.43841300163951e-05
-6.09036353788357e-06
-1.77482748768658e-05
-1.62447338686908e-05
-2.03706642407497e-05
-6.90936021886143e-06
-1.43033926906836e-05
-2.37693247352763e-05
-4.15860639540577e-05
-3.99500057446088e-05
-2.46152339537378e-05
-2.70336789922792e-06
-1.6326267830604e-05
-2.35392920884547e-05
-2.75671130856982e-05
-2.76839820544223e-05
-1.9543317791671e-05
-3.46597105092681e-05
-6.96882808052028e-06
-2.94000565623142e-05
-4.87057925107177e-05
-1.85551465569471e-05
-1.15813111684714e-05
1.8416715351313e-06
-1.36947590905685e-05
-1.3288279106803e-05
-2.62681799983009e-05
-1.41646988382631e-05
-1.56440344367488e-05
-4.02096065937176e-05
-4.53796242396824e-05
-4.13389699478644e-05
-3.02702512829257e-05
-1.88454871218344e-05
-2.5026029876998e-05
-1.52323973910133e-05
-1.46615243601433e-05
-3.1833379386183e-05
-9.4354184911537e-06
-3.05121997436478e-05
-1.00391302368106e-05
-1.56017343512369e-05
-1.65914693307609e-05
-2.09515807280368e-05
-3.2237624099594e-05
-2.24646094748834e-05
-2.3081341947362e-06
-3.0515053329909e-06
-1.40514961854189e-05
-2.77573525653326e-05
-2.49473832947316e-05
-1.4732978258718e-05
-4.42746849831814e-05
-5.78484754060243e-06
-4.13007519483951e-05
-2.39327331595986e-05
-2.6929948505687e-05
-2.12746352623242e-05
-3.61287326266527e-05
-1.62943140869583e-05
-2.29233065636557e-05
-2.7812256570387e-05
-9.11821515032936e-06
-3.06030924647222e-05
-7.25537437567958e-06
-3.60805155801104e-05
-2.64382359885115e-05
-2.35746569547982e-05
-4.92131517578374e-06
-8.02847623523687e-06
-2.48089323566279e-08
-1.36246425874799e-05
-2.6403109343575e-05
-2.65173565602002e-05
-1.70405056530463e-05
-3.8484144226393e-05
-1.57760159808341e-05
-8.79531224583222e-06
-2.2309301138421e-05
-3.81123447554606e-05
-2.42672984030133e-05
-1.15409387096046e-05
-9.87105152649509e-06
-4.01941082349421e-05
-2.08857852752079e-05
-2.91634572461801e-05
-1.91948334985731e-05
-3.39651047751396e-05
-3.70309565773498e-05
-8.74461051572557e-06
-4.02120697747387e-05
-2.32781565715615e-05
-1.99482015187873e-05
-3.78136408887547e-05
-2.80322094461925e-05
-3.93714967521526e-05
-3.32496636969391e-05
-3.795025681914e-05
-3.68378927100173e-05
-2.42785695343087e-05
-1.28004214575101e-05
-2.1692584823491e-05
-2.76562315520716e-05
-1.85409839969479e-05
-1.24627948719186e-05
6.60258948569331e-07
-4.10679501265126e-05
-2.54024025769798e-05
-2.64120183103648e-05
-3.56383823959872e-05
-2.05604730027056e-05
-7.88075699345516e-06
-1.58280754965368e-05
-7.87399850941511e-06
-5.09523210860362e-05
-1.67855991421953e-05
-1.50593388618871e-05
-3.52762672088627e-05
-1.43569016704826e-05
-1.38559131601549e-05
-2.61064990159657e-05
-2.4487538918621e-05
-1.60897881267497e-05
-4.94567023966163e-06
-1.25228517202384e-05
-1.96862072013594e-05
-3.52123840648188e-05
-2.17188530425016e-05
-5.6677180062557e-06
-1.84327653387877e-05
-4.43977417112972e-05
-2.32726947523243e-05
-2.84291183378167e-05
-2.97340649423583e-05
-1.59640006601211e-05
-1.71922325710786e-05
-2.70011799109771e-05
-1.63901760928282e-05
-1.78703630006202e-05
-2.64777911080331e-05
7.08574036363549e-07
-2.05403161819724e-05
-3.32721255976785e-05
-5.09783845582907e-05
-1.2997856012799e-05
-2.2200432412062e-05
-3.46517726640702e-05
-2.2454384628683e-05
-2.63795281696509e-05
1.18016982137869e-06
-2.45892726350487e-06
-3.80896516089996e-05
-2.11357339113164e-05
-2.89699073775581e-05
-3.01771428898289e-05
2.03762450687298e-06
-2.69632567375715e-05
-1.34370330495318e-05
-9.86487409525491e-06
-1.78958211656766e-05
-3.2573051702504e-05
-3.85386390964392e-05
-3.05838166251486e-05
-2.37059518178321e-05
-3.06663918021029e-05
-2.05600087670649e-05
-1.98909318919736e-05
-8.87771361574927e-06
-1.22668459998044e-10
-3.43508447338e-05
-1.03853051877586e-05
-8.67086136276777e-06
-7.98835428547714e-06
-6.22864089787283e-06
-9.8307118680936e-06
-3.62391694597176e-05
-1.33768651339286e-05
-4.3900707383671e-05
-2.22515861328864e-05
-2.96957980835595e-05
-2.46429975011852e-05
-1.64006931909508e-05
-2.34537857744544e-05
-2.73323015055839e-05
-2.11888978666122e-05
-1.31171179742242e-05
-3.01427301195848e-06
-3.81892148850269e-05
-3.21164353449892e-05
-7.53133510281827e-06
-3.05009155784498e-05
-1.51372332207653e-05
-1.76217104324019e-05
-1.37540750908928e-05
-1.3021428181724e-05
1.80943351263304e-06
-3.06529651316889e-05
-1.62159122873525e-05
-3.48926612139301e-05
-3.58316635102009e-05
-2.63370032964925e-05
-1.05012752685891e-05
-6.41979501997107e-06
-2.11091703064126e-05
4.147359254353e-06
-1.23912363393607e-05
-2.79382628047625e-05
-2.15877911107832e-05
-2.41531355117079e-05
-3.72618429815531e-05
-2.58915644934479e-05
-1.24483347958883e-05
-3.51401139942669e-05
-3.05458542091547e-05
-2.67379311465598e-05
-2.13560665139494e-05
-2.78628930382793e-05
-1.95582368986818e-05
-1.43669154256049e-05
-1.58362082700981e-05
-2.03427347383598e-05
-2.51640235311872e-05
3.43251943128816e-06
-3.17221101482359e-06
-1.71297553950955e-05
-2.39595276682791e-05
-1.47091674942642e-05
-1.50312001922929e-05
-2.37597524360763e-05
-1.11640660159895e-05
-1.99259697527017e-05
-3.01901464758065e-05
-3.63784335160778e-05
-6.88723969980507e-07
-2.19156829588403e-05
-2.03469566332504e-05
-1.53398604641272e-05
-7.82171661976813e-06
-2.74650044081408e-05
-4.4837241064804e-06
-1.37905217631854e-06
-2.79811249456351e-05
-3.98199151540862e-05
-1.92103185466196e-05
-2.2479567669822e-05
-3.11191401983434e-05
8.57030284449046e-06
-2.68707564860525e-05
-2.57923323050898e-05
-4.03651865895055e-05
-2.00286850227887e-05
-3.5411966934935e-05
-1.93739007620613e-05
-2.18101352963113e-05
-1.01981618016127e-05
-4.07539849442127e-06
-3.04123516753627e-05
-1.06091305712615e-06
-3.81243766713146e-05
-2.19246952248027e-05
-7.48471055032004e-06
-1.43167207989176e-05
-3.64256274713826e-05
-1.62278003281213e-05
-3.3040241124998e-05
-3.46185164179383e-05
-1.39828055615341e-05
-2.76094097594312e-05
-2.65050679020054e-05
-3.09382352126566e-05
-2.1139189044865e-05
-3.8174825603388e-05
-2.754790702711e-05
-1.66297711749817e-05
-2.34020756321633e-05
-3.44922671035028e-05
-2.12656934723678e-05
-2.62821101975755e-05
-2.07673506824965e-05
-2.83509832067374e-06
-5.16820230128533e-06
-3.37452789271482e-05
-2.64006306924592e-05
3.73610369287682e-06
-1.7385978580037e-05
-1.13961715041639e-05
-2.62292629352287e-05
-3.07849481903094e-05
-3.45624157455733e-05
-1.92635833560101e-05
-2.85075157418178e-05
-1.63476306917786e-05
-2.95101651422111e-05
-3.69015510463837e-05
-3.00356447124952e-05
-1.77834025558875e-05
-1.1821096832955e-05
-2.34208045449766e-06
-2.6388557260205e-05
-8.28728551383094e-08
-2.20755358085407e-05
-2.19197507317771e-05
-1.50103145460179e-05
-2.44919272835939e-05
-1.54009344412729e-05
-2.33480697326741e-05
-1.23864845598434e-05
-1.85111565504031e-05
-2.77769331303835e-05
-1.72745469275674e-05
-3.29875949070306e-05
-1.89759476613626e-05
-3.10881977252168e-05
-2.35584836430948e-05
-3.10533652632161e-05
-2.17537929797963e-05
-3.48275168766138e-05
-3.68124618561128e-05
-2.61762777476454e-05
-1.97366245962456e-05
-7.10317714884522e-06
-2.61045607176472e-05
-1.00991749387765e-06
-1.93236268259704e-05
-2.42103763860064e-05
-4.81077107580325e-05
-2.22296713282819e-05
-4.79421576550417e-06
-1.69869039599219e-05
-3.54732378800242e-05
-1.23863559484151e-05
-9.83580297210886e-06
-3.91092920748209e-05
-8.9316632565916e-06
-1.42306824435032e-05
-2.30304920097795e-05
-4.47318840620803e-05
-3.67749643114437e-05
-2.18570027136741e-05
-2.12320438868202e-05
-1.99275908117042e-05
-3.73759732959011e-05
-1.46402083588122e-05
-1.83104248137016e-05
-2.80399304081236e-06
-2.54510982093382e-05
-1.81344428182512e-05
-9.5777452223577e-06
-3.2031961127417e-05
-2.73789274794293e-05
-3.02785413675819e-05
-2.25919100913028e-05
-9.99333955706173e-06
-2.11212479702943e-05
-2.90142780824774e-05
-3.89237585911037e-05
-6.86750727811063e-06
-1.22413926918018e-05
-3.99810159533751e-05
-1.64674866061395e-05
-1.1611328257995e-05
-1.44257954706931e-05
-3.13557864565336e-05
-3.6790475309704e-05
-2.31196434835469e-05
-1.48952182110825e-05
-1.2219606158343e-05
-1.72817806965986e-05
-2.14736613311216e-05
-2.51410484743858e-05
-2.93853845352414e-06
-1.49855886143219e-05
-2.42595717068237e-05
-2.78462407218101e-05
-1.07483187412294e-05
-3.66923131180321e-05
-1.1325014610776e-05
-4.16980091241502e-05
-1.65870207532041e-05
-6.7981706637124e-06
-1.49585317654995e-05
-4.46718868222148e-05
-3.16771437889027e-05
-2.77414820167801e-05
-2.90256762750362e-05
-1.1058923600098e-05
-7.28243417150686e-06
-5.15030089839346e-06
-2.02912664080049e-05
5.58300166067225e-06
-2.84957459404214e-05
-2.90442288806129e-05
7.81001167793372e-07
-4.21281669573432e-06
-4.16154550758832e-05
-2.24980011979676e-05
-1.47031456140766e-05
-9.29755073796646e-06
-1.87497386296158e-05
-1.42565781972936e-05
-2.7835338679672e-05
-2.356711184688e-05
-3.41058931782548e-05
-1.50052356031306e-05
-8.43938892023864e-06
-2.69395574662756e-05
-7.42435314240047e-06
-7.98393777991271e-06
-1.54585800312525e-05
-2.53757358594663e-05
-2.59089138081176e-05
-1.45342647692974e-05
-2.83644164373447e-05
-1.98122556500354e-05
-3.62397138088418e-05
-2.37193663801009e-05
-1.08998088075477e-05
-1.83510655454747e-05
-2.11426117920576e-05
-4.28606996509837e-05
-4.86818502127174e-05
-2.72390879500158e-05
-1.47983196969265e-05
-1.40235736197492e-05
-1.75465463786521e-05
-3.18660816563764e-05
-9.07310799058319e-06
-2.07941778964412e-05
-2.57615673836652e-05
-1.93778299358763e-05
-2.54967743420628e-05
-8.55462327007107e-06
-2.79447225880394e-05
-1.6669926061549e-05
-6.1177241477002e-06
-2.29879112792016e-05
-1.58475924001142e-05
-1.90127018009638e-06
-1.90480529860638e-05
-3.26788299854649e-05
-3.21150703416122e-05
-1.59031626757577e-05
-2.08241644251349e-05
-2.78637644931929e-05
-2.50404450356205e-05
-2.27654470209453e-05
-6.39214355401916e-06
-2.86664713830151e-05
-2.04041126805059e-06
-2.24895785336562e-05
-3.81190325413363e-05
-1.34548203206726e-05
-4.1686989178819e-05
-2.92970882137782e-05
-3.35363452786248e-05
-2.38908839565559e-05
-2.64260234845926e-05
-1.25753629260003e-05
-2.02496254475893e-05
-9.895310894712e-06
-1.52585636325916e-05
-3.06493353550305e-05
-2.29161079193843e-05
-1.92010955981585e-05
5.67153836616035e-06
-3.66028688409152e-05
-1.00385026160098e-05
-3.04526767914727e-05
-2.51258761980042e-05
-3.53037268689582e-05
-2.21670596143143e-05
-3.06527056948199e-05
-3.26881485560888e-05
-1.74285752284064e-05
-1.5981698200396e-05
-2.11880490173724e-05
-2.71801383370305e-06
4.49489541182945e-06
-3.89466995179332e-05
-2.53463122534676e-05
-1.27802470362819e-05
-7.59820377126798e-06
-1.41744626359798e-05
-7.42839807959897e-06
-3.24876821022724e-05
-6.30248140665603e-06
-3.64495545620786e-05
-2.59510601830096e-05
-5.56219370053936e-06
-5.15600254937562e-05
-9.97205841530003e-06
-1.35451897535923e-05
-2.54584776940958e-06
-1.40690637987127e-05
-2.30327908007406e-05
-3.62052592740408e-05
-3.46148729323953e-05
-2.66302830177044e-05
-2.90422252637883e-05
-6.40620906318202e-06
-9.20937831432566e-06
-5.84866607857743e-06
3.46424001126007e-06
-2.69170481062926e-05
-1.37994186249373e-05
-2.62570966270858e-05
-2.16653846881726e-05
-2.3665124640372e-05
-1.05109259699351e-05
-2.68452701015901e-05
-2.03658339227688e-05
-1.33533627830781e-05
-1.07329533527206e-05
-2.24263590905131e-05
-1.48830989455348e-05
-1.79099188685148e-05
-1.41864130678391e-05
-4.54516159503264e-05
-1.34636552608721e-05
-3.10914215612155e-05
-4.271487753531e-05
2.46099738078983e-06
-2.71442839723918e-05
-4.26896148005458e-05
-2.87225244835007e-05
-1.98121637240213e-05
-3.05444289896859e-05
-2.52564448236328e-05
-3.01560318905215e-05
-2.74257679709152e-05
-4.74004086517833e-05
-4.46602928695737e-05
-3.13644280132889e-06
-1.96555270907808e-05
-2.09998569587816e-05
-1.8057367456742e-05
-2.75582117233194e-05
-3.52218693257965e-05
-1.79284533118452e-05
-2.21502525348431e-05
-4.90057903939933e-05
-4.0320518507106e-05
-4.69271043304077e-05
-2.01340717301797e-05
-1.84580527375756e-05
-1.56315984910136e-05
-2.54336610377247e-05
9.9806758413288e-07
-3.18802600750187e-05
1.37781755484676e-06
-2.93567682938764e-05
-1.83966214420881e-05
1.26811172751566e-05
-1.33967532305496e-05
-1.29500119743511e-05
-1.74191098497206e-05
-2.81528140870254e-05
-4.14163771712231e-05
-1.35013656515102e-05
-1.51541347979811e-05
1.05228673024556e-05
-1.26944974411267e-05
-4.9662565554165e-07
-4.06224347815124e-05
-3.70392190167272e-05
-7.89739767573108e-06
-1.60280021287686e-05
-1.37314727400199e-05
-2.62442225307493e-05
-1.11912566487904e-05
-1.08654411131201e-06
-1.16236331172121e-05
-2.82612387136893e-05
-3.01323662522226e-05
-1.21845919149118e-05
-1.82794458930364e-05
-1.27487024960537e-05
-2.95364565646635e-05
-1.90575532884841e-05
-1.81978151615608e-05
-4.24815582839983e-05
-2.74335026192925e-05
-3.0151102419212e-05
-2.68189200456945e-05
5.34937116066708e-06
-9.83527939666259e-06
-2.07755166068078e-05
-1.04281890026975e-05
-2.37342674389584e-05
-3.03452354274238e-05
-2.68661277791031e-05
-3.73807971158676e-05
-3.27705735088463e-06
-1.99496695337501e-05
-1.44059709871065e-05
-1.83529225770438e-05
-7.90588564512469e-06
-1.20030435586729e-05
-2.12973001854245e-05
-2.21666891974001e-05
-3.33106391206591e-05
-5.25542796889499e-06
-9.0143834102169e-06
-4.72319784082374e-06
-4.20544745268649e-05
-1.40807886052678e-05
-2.54371991573332e-05
-3.53676962698784e-05
-6.37272951089284e-06
-1.98383137943029e-05
-8.38817015659485e-06
-2.44234857205617e-05
-1.82158920051928e-05
-9.34658821788911e-06
-2.30381961482472e-05
-2.90870580634212e-05
-9.41008820916374e-06
-3.81835535588824e-05
-1.22611419726744e-05
-3.23800981294236e-05
-2.37223032303351e-05
-3.61071945401276e-05
-2.32820758671885e-05
-2.38561720633001e-05
-2.14116769455298e-05
-2.33536848430783e-05
-2.08518765947578e-05
-1.57542782963885e-05
-4.28108096976919e-06
-2.67885881069349e-05
-2.91502578501022e-05
-1.04103845228027e-05
-2.76191483547904e-05
4.76049226525506e-06
-1.59755242416218e-05
-3.92027987684244e-05
-5.10614396603669e-05
-5.59242270091526e-06
-3.24344883382478e-05
-1.28798341615322e-05
-1.40221324819749e-05
-1.70328906250964e-05
-1.97577599243902e-05
-2.83710680654112e-05
-1.59265992203597e-05
-2.75772584014341e-05
-1.03785479587328e-05
9.01868543049572e-06
-2.47314353355199e-05
-1.27691743245474e-05
-4.86139638519113e-05
-1.97076126032395e-05
-2.3993662858171e-05
-2.92049555795728e-05
-1.36935360515519e-05
-1.30981376139204e-05
-2.58264318507123e-05
-2.14781606880956e-05
-2.12635786113433e-05
9.96788253175023e-06
-1.57661983623357e-05
-2.34130167575522e-06
3.12985338280665e-06
2.61975568739869e-06
-2.33297054510827e-05
-9.5862180017239e-06
-2.3626238892107e-05
-2.62446109198546e-05
-2.9096931535994e-05
-9.90365512515237e-06
-1.85678165515693e-05
2.51677349701142e-05
-2.38647969381433e-05
-2.95780159507246e-05
9.04930436939469e-06
-2.30406354346516e-05
8.2921558037423e-06
-3.88964144425431e-05
-2.84673111194153e-05
-2.00453595241574e-05
-8.70790520444554e-06
-1.03201701165755e-05
-2.24930089915357e-05
-2.55824692022341e-05
-1.32087577090482e-05
-4.70694317201075e-05
-1.36673918082792e-05
-1.06269521618222e-05
-1.75078359896602e-06
-2.60202746243092e-05
-5.44513001344798e-05
-6.61735549589271e-06
5.72550133419488e-07
-3.08966584831024e-05
-8.70840050190222e-06
-8.88918130288847e-06
-1.49107853363011e-05
-2.31685450610426e-05
-8.58016511719805e-06
-3.34114388721576e-05
-1.48440345534113e-05
-1.02383709829328e-05
-9.16277462201405e-06
-1.76238574920333e-05
-3.31178139734053e-05
-2.52834462719406e-05
-2.39118584547792e-05
-8.95504189004904e-06
-2.35517215684339e-05
4.57903152622551e-06
8.95052609386219e-07
-2.45783647332534e-05
-8.65152002831589e-06
-1.82953006326893e-06
-1.96027928145895e-05
-3.29824541751943e-05
-1.16243578583851e-05
-2.13281191432135e-06
-1.68838032078464e-05
-1.29131384636526e-05
-3.39220682859989e-05
-3.27836410152411e-05
-3.99694368230969e-05
-1.85251074547908e-05
-7.84326048976615e-06
-2.75678449887066e-05
-1.37787905899121e-05
-2.03669419661566e-05
-2.40671110991898e-05
-2.32476552535817e-05
-4.00133074810597e-05
-3.5304030296364e-05
-3.71998903441098e-05
-1.50190640076889e-05
-4.39144295495762e-06
-1.27064119523515e-05
-1.37802714899971e-05
-6.71664942129053e-06
-3.24429124731036e-05
-2.64796698619738e-05
-2.06280235151442e-05
-2.81165749070116e-05
-1.08357764918268e-05
-3.37494174970881e-05
-5.1707508892094e-07
-2.36704987140999e-05
-1.02386713008232e-05
-2.44175240479966e-05
-2.18912609831015e-05
-7.30882550395671e-06
-1.61641483433544e-05
-2.55859491449105e-05
-9.35441998098038e-06
-2.77240796408518e-05
-1.3793474302508e-05
-2.43915417648232e-05
-5.95505879911994e-06
-2.12087479401503e-05
-1.95311738673853e-05
-1.56019816631875e-05
-1.47448393840811e-05
-7.96009814467779e-06
-2.99214568179417e-05
-1.98607808284732e-05
-4.56009889269645e-05
-3.34652488682025e-05
-2.39884379976419e-05
-4.23632413280403e-06
-3.95925105171821e-06
-1.91660846445409e-06
-2.16248397209799e-05
-1.13176904636043e-05
-2.42359814421243e-05
1.45534362356416e-05
-9.64549768083903e-06
-2.3981949575063e-05
-4.13464321560422e-05
-1.77837125985616e-05
-8.6855328343411e-06
-3.35779286526187e-05
-2.3991497863918e-05
-3.0366145478413e-05
-2.33378702395698e-05
-1.59907921455659e-05
-3.15984173841494e-05
-1.57443173894295e-05
-2.14232510726851e-05
-6.81674918466939e-06
-4.74853861134114e-06
-3.46732684520797e-05
-3.108750846367e-05
-6.01993238034498e-07
3.03891356173666e-06
-2.37197647769292e-05
-1.4518220883964e-05
-2.61199720120774e-05
