# Supplementary material for: Research on computational propagation and identification of mine microseismic signals based on deep learning
Source: PLoS One. 2025 Oct 22;20(10):e0334641. doi: 10.1371/journal.pone.0334641 (PMC12543183; doi:10.1371/journal.pone.0334641)
Supplement: S3 Data — (ZIP) [file pone.0334641.s003.zip › 000100500002771.xlsx_0.txt_24.txt.txt]

-1.50121525451996e-05
-1.76856577709009e-05
-1.94072139812399e-05
-2.22649073373975e-05
-3.21651513662878e-05
-4.08300864190299e-05
-4.07374900405633e-05
-2.61820319188247e-05
-1.90751412628295e-05
-3.85230163155938e-06
-1.93452656949623e-06
-1.74005305474401e-05
-1.5447221435786e-05
-1.37995929838448e-05
-3.37078869361881e-05
-2.96647059539163e-05
-7.98505488044126e-06
-2.98372521418581e-05
-1.94583002735388e-05
-2.74688590062993e-05
-2.88251277994989e-05
-1.39779028942897e-05
-8.94166787045957e-06
-3.34396356849232e-05
-2.10675975044475e-05
-3.57894185779373e-05
1.36153439028967e-05
-8.700573856656e-06
-5.54482461390358e-05
-1.14450702304108e-05
-2.56641951257793e-05
-1.32157204646226e-05
-1.41346110862842e-05
-1.69757380235392e-05
-1.92638252915967e-05
-2.89716428443363e-05
-1.27336663148024e-05
-2.19716478252845e-05
-2.11213461032367e-05
-2.3769722693411e-05
-2.91389528315281e-05
-1.46190458442259e-05
-2.23425396622229e-05
-3.99544976570983e-05
-1.5596675982722e-05
-1.41119248040599e-05
-1.3957263201714e-05
-2.89835776583376e-05
-2.22963024848405e-05
-2.87293915791812e-05
-1.60544055204149e-05
-3.21059840505131e-05
-2.20118018049336e-05
-2.07267738697544e-05
-3.40859124307023e-05
-2.46507188840505e-05
-5.15365460054628e-05
-1.24487896543231e-05
-8.37101393201995e-07
-2.72538689188046e-06
-1.68967938593673e-05
-7.93826788818997e-06
3.42164775746708e-07
-1.89389218766753e-05
-3.1604136279893e-05
-1.42593799900214e-06
-2.87480356733035e-05
-3.1844740413231e-05
-3.77823326378919e-05
5.09509438292921e-06
-1.39630680222613e-05
-6.65738886896853e-06
-1.85551140855574e-05
-3.01736811287956e-05
-2.24738102535839e-05
-9.28424201515784e-06
-3.62389196705381e-05
-1.20277413465339e-06
-2.19768591183964e-05
-1.54478157537585e-05
-2.23021735656316e-05
-1.84351907863009e-05
-1.29374727489763e-05
-1.57719729092062e-05
-4.50113071851604e-05
-2.56980631736358e-05
-2.53589299295689e-05
4.20187856681572e-07
-5.44902734897873e-06
-2.49812841615352e-05
-3.18854220263343e-05
-3.17856180617399e-05
-2.09056616059817e-05
-1.43266832199012e-05
-3.20353710441087e-05
-2.73811080153073e-05
-1.65624368487892e-05
-3.09907917358027e-06
-1.60989292513264e-05
-2.26657972715323e-05
-7.83479059517568e-06
3.91863280459291e-07
-2.52741677433078e-05
-3.0728168246823e-05
-3.06976474655637e-05
-6.41705897180132e-06
-1.55475125237029e-05
-2.79531255487694e-05
-2.44982014427972e-05
-2.34058154535724e-05
-1.57741983563458e-05
-4.06317182509722e-06
-1.99725192942631e-05
-9.42400059132216e-06
-4.45013381325343e-06
-4.25096743607232e-05
-2.13723296174445e-05
5.32314580821739e-06
-2.16896390563095e-05
-1.47352646955019e-05
-2.25965346519352e-06
-2.70619303531763e-05
-4.44391914452048e-05
-1.80687298229763e-05
-6.53656426845897e-06
-2.07562627214505e-05
-1.65843150774328e-05
-7.39030223600407e-06
-7.75702069079531e-06
-2.05229781360714e-05
-1.58901644362847e-05
-2.89442120732827e-05
-3.14709271486514e-05
-1.46482640985247e-05
-5.26889096491548e-06
-7.04763441977738e-06
-3.71903814680495e-05
-1.27570192570728e-05
-1.8275369304903e-05
-3.04315314883448e-05
-4.01174684953979e-05
-1.17312847687389e-05
-2.11082045234094e-05
-2.27114488718704e-05
7.4094043203516e-06
-6.55964638044918e-07
-2.87481762194891e-05
-6.17894970000653e-06
-1.99668590126051e-05
-2.66825801853836e-05
-2.29203836174131e-05
-3.36256716323675e-05
-1.56712142113198e-05
-2.02658731277906e-05
-2.59845413425049e-05
8.0018224364919e-06
-3.61383651795959e-05
-1.27971180768109e-05
-2.88903744722049e-05
-1.06672757942403e-05
-1.55658548313886e-05
-2.52780025957956e-05
-3.33135470301041e-05
-2.83307863970944e-05
-3.10269353401286e-05
-1.98771363169696e-05
-1.58561277480761e-05
-3.10636640677713e-05
-4.29515898222732e-05
-2.31471976382291e-05
1.6390108264413e-06
-2.529574825405e-05
-1.36982748875702e-05
-1.37750682768491e-05
-1.9684100148124e-05
-4.37029232332564e-05
-3.38325557163417e-05
-2.28879188740355e-06
-5.95443905933306e-06
-8.43090721867527e-06
-2.24655273980744e-06
-2.18548813304539e-05
-2.13286424438583e-05
-1.60882044901323e-05
-3.0059765517171e-05
-4.00838243340794e-05
-2.21912116974324e-05
-2.58074038327737e-05
-2.46270452471844e-05
-4.13700161081756e-05
-6.30467956480839e-07
-1.02605832932655e-05
-1.75266975625912e-05
-2.43908908332425e-05
-1.4091592923311e-05
-1.93495445517406e-05
-1.08970903757681e-05
-1.99455768249727e-05
-2.79548379493126e-05
-2.98224150142685e-05
-2.94692604851832e-05
-1.75356953091558e-05
-3.40504888052735e-05
-9.7286900095212e-06
-1.5934096079181e-05
-1.18800578264827e-05
-1.50774169139056e-05
-1.11423881117937e-05
-1.66656364884575e-05
-2.92239495401596e-05
-2.07734272579745e-05
-3.78358309875117e-06
-1.48379483101001e-05
-6.80244248483388e-06
-1.76741421656899e-05
-8.02626327842034e-06
-1.75764248263244e-05
4.31004554979954e-06
-4.04723280189404e-05
-2.53726827632936e-05
-2.41031655699174e-05
-3.76135247816916e-05
-2.41466941652362e-05
-1.99242812897306e-05
-1.10456420274136e-05
-3.48916219348964e-05
-2.76038421550867e-05
-3.31265501405419e-05
-1.61037394381784e-05
-1.88400727350064e-05
-1.53619033511595e-05
-6.75899813908153e-06
-3.53714547318407e-05
-6.43949858866905e-06
-1.98546849640718e-05
-3.73984616406863e-05
-3.52761226565298e-05
-1.29453241662689e-05
-2.34971873999388e-05
-2.68046091374745e-05
-2.46214229267341e-05
-2.3849864928634e-05
-3.95805292039489e-06
-3.36268885044207e-06
-4.3735099492029e-05
-1.98710825926905e-07
-2.0473562321741e-05
-2.47782657084468e-05
-4.82644723418737e-05
-1.09803102988462e-05
-1.73701434570742e-05
-3.88831814955358e-05
-1.03452198809607e-05
-4.35628614449809e-05
-2.11313055564252e-05
-7.63092499571443e-06
-1.90194290116296e-05
-3.82286010104013e-05
-2.49852777554921e-06
-3.14722245215211e-05
-2.41896091352538e-05
-2.79482469564041e-05
-1.24546645275721e-05
-2.38562875645291e-05
-2.83293172713268e-05
-2.41943406642868e-05
-3.96658848005848e-05
-4.33071392059597e-05
-1.50350846314432e-05
-2.26784847611534e-05
-3.28199250249915e-05
-2.84756602442713e-05
-3.93060370579231e-05
-1.84493474669578e-05
-1.98794039782105e-05
-9.73028767632731e-06
-1.33721964382447e-06
3.29539399958366e-06
-1.97054823244008e-05
-1.18919413110607e-05
-1.11764745765661e-05
-2.40288984760583e-05
-2.58296417697932e-05
-3.58439142244086e-05
-3.15837744541283e-05
-1.2353819162203e-05
-1.16699297838788e-05
-1.94238186067095e-05
-3.87551522295585e-05
-1.45789256557811e-05
-1.49664357997322e-05
-3.40076406548246e-05
-2.50526107049139e-05
-2.41084383499628e-05
-3.15045357979944e-05
-2.02219390938737e-05
-1.02658978498347e-05
-3.36528521848678e-05
-2.95491321559748e-05
-2.72332232882971e-05
-1.64620431226339e-05
-2.90139288695606e-05
-6.19658829018269e-06
-1.73627108437164e-05
-1.2302426985805e-05
-1.87184475865482e-05
-2.57443901015769e-05
-1.55342516581105e-05
-1.67492972341218e-05
-1.65635827824474e-05
-2.48214432869925e-05
-8.16001657344067e-06
-2.13035092520242e-05
-1.48857700153109e-05
-4.55602645816479e-05
-2.5043668922349e-05
-1.78698663353161e-05
-2.69024970323203e-05
-1.90088482319789e-05
-1.76430788248927e-05
-9.26250528478737e-06
-4.84077160895729e-06
-4.12692714773159e-06
-2.88747347634092e-05
-2.96475015486887e-05
-2.13212867668894e-05
-2.51155124395269e-05
-2.27715450350992e-05
-3.00293015388281e-05
-2.41838626428269e-05
-1.23007414681533e-05
-1.59873335777215e-05
-2.15939231790984e-05
-1.78826002767228e-05
-8.58214260942898e-06
-1.69538050163223e-06
-2.09175779168201e-05
-1.3333275968442e-06
1.27825561348095e-06
-8.7873237788428e-06
-1.66788684261382e-05
-1.54864069801423e-05
-7.24876115934044e-06
-1.33982025183687e-05
-1.76243633356256e-05
-1.93265063425869e-05
-1.03620813369944e-05
-2.86162425534782e-05
-1.64264383727121e-05
-4.90670714538062e-05
-2.17222543955143e-05
-2.87560826163456e-05
-3.52635860135209e-05
6.52375579247173e-06
-2.50510613881774e-05
-1.70956105403363e-05
-3.6813365651536e-05
-2.45974808655125e-05
-3.30748137752932e-05
-3.52805884896356e-05
-3.14674538347743e-05
3.68686425171794e-06
-2.76500170859077e-05
-2.13883873982148e-05
-9.23713801750852e-06
4.04395817439079e-06
-3.62553832366751e-05
4.63530016729983e-06
-2.15314957754943e-05
-2.48383569276952e-05
-3.32313505813331e-05
-2.4720916900315e-05
-2.82885620748004e-06
-3.20891660062564e-06
-2.81290641163343e-05
-1.43109897389388e-05
-2.10359926363104e-05
-2.54023847899684e-05
-4.64021622151897e-06
-2.36717112046629e-05
-1.3380429361621e-05
-7.69877882988257e-06
-1.46587206567746e-05
-3.75180197002538e-05
-5.82201871258169e-06
-5.42392037558059e-06
-3.74598575616068e-05
-3.49890704277174e-05
-1.78339699628698e-05
-2.60138054926493e-05
-2.02743151857021e-05
-2.02552102356881e-05
-2.18921869702154e-05
-2.49560365398808e-05
-2.04945842784409e-05
-1.97839440741504e-05
-2.92839901787248e-05
-2.70529693528232e-05
-3.33191495674287e-05
-5.54320775254655e-06
-2.4111038487479e-05
-1.56843044147403e-05
-2.53097423867113e-05
1.4064031723472e-05
-1.63102618749928e-05
-2.17275418569179e-05
-1.86090154342965e-05
-2.37312769636785e-05
-2.9825155650041e-05
-3.53224396737958e-05
-2.57785359924065e-05
-3.95822318998222e-05
-1.84932715443272e-05
-2.18333304652801e-05
-6.8379321567415e-06
-5.66632698804574e-06
-1.63893145483261e-05
-1.45548187438953e-05
-2.90220956839774e-05
-2.40973200027568e-05
-2.45917984384083e-05
-1.53014761002162e-05
-3.175097919584e-05
-4.02755493981683e-05
-2.93005691487414e-05
-2.49746877168854e-05
-4.15296519629795e-05
-2.82328883209263e-05
-2.94043752726806e-05
-8.58041892950658e-06
-1.11974050056539e-05
-1.49209584464906e-05
-1.69597606121694e-05
-1.18757980821458e-05
-5.77725835241047e-06
-1.68571417980107e-05
-2.6482134631897e-05
1.28308330039171e-05
-1.78193085744692e-05
-2.03132951092039e-05
6.18788522091485e-07
-3.39579486898703e-05
1.27148100516884e-07
-1.84032893832876e-05
-9.91931764893673e-06
5.73088289780242e-06
-2.53462684253076e-05
-2.12307041664693e-05
-3.37810544346905e-05
-3.2487666782033e-05
-3.21350163722198e-05
-2.79239166315868e-05
-3.09344371041273e-05
-1.23236264190653e-05
-4.83978576949705e-05
-1.85190211936344e-05
-1.85388283783552e-05
-3.44205803917989e-05
-2.76264886840838e-05
-1.97500540394317e-05
-1.96247713395147e-05
-8.92449540078569e-06
-2.7107368427739e-05
-2.52681556666296e-05
-3.48663388050802e-05
-2.48939733741064e-05
-3.38318475884353e-05
-1.40065918039995e-05
-2.17231417713262e-05
-1.62899976133267e-05
-2.08773649962718e-05
-7.54026445394531e-06
-1.09903744540551e-05
-3.03575244870506e-05
-2.56896421500006e-05
-3.39543701589564e-05
-3.10005148448419e-05
-1.21459629414339e-05
-3.37399552870411e-05
-2.57385909546704e-05
-2.12776565636362e-05
-4.98477922367332e-06
-1.85949471044074e-05
-3.43521166799395e-05
-1.53536342925663e-05
-2.888897051983e-05
-2.09269203867946e-05
-2.98365367493443e-05
-2.67934365611275e-05
-1.93824803454069e-05
-7.75740928874262e-06
-2.08832966776719e-05
-1.38444867149552e-05
-4.12361411904297e-06
-3.75510884075702e-05
-3.92039018661444e-05
-8.91596540665281e-06
3.66979042951667e-06
-1.62124129486479e-05
-2.27263857540938e-05
-3.11707039706175e-05
-1.86710143018493e-05
-2.44958589916402e-06
-1.08213630512373e-05
-3.19151604791239e-05
-2.53863774845139e-05
-1.1564458662462e-05
1.82618667175677e-06
-2.87998506134246e-05
-1.95171812386125e-05
-1.63916248203569e-05
-1.03861623728413e-05
-3.60012296075929e-05
-2.04856178849699e-05
-2.63507967079507e-05
-3.1682760223143e-05
-3.87620323838385e-06
-1.98768539257535e-05
-2.55835602108201e-05
1.24457995728883e-05
-1.75950388991231e-05
-2.02166843157858e-05
-1.08049527297082e-05
-1.25003196965379e-05
-1.03748528519781e-05
-2.8151540344939e-05
-3.38122391482787e-05
-7.40987437169721e-06
-3.76733624213978e-05
-1.98896406414178e-05
-4.92110036702073e-05
-1.82493409654326e-05
-8.7757499544189e-06
-3.76878820625746e-05
-6.47857173018777e-06
-6.57402096558432e-06
-3.22511496398882e-06
-2.73467273147888e-05
4.73242920134902e-06
-5.66035463269195e-06
-3.27952713540964e-06
-1.61393818827557e-06
-4.49811145486179e-05
-1.6593991336541e-05
-3.31604912526071e-06
-2.0630416372319e-05
-2.16325791751118e-05
-1.85503243894263e-05
-3.00003228189859e-05
-2.73983454005836e-05
-1.55690078357951e-05
-3.67937795783798e-05
-1.57770768365512e-05
-2.54558830107631e-05
-3.38375339404001e-05
-2.60682961009339e-05
-3.30124750949525e-05
-5.21762555790287e-06
-1.78209534277064e-05
-2.49275445529083e-05
-2.64573122484657e-05
-3.48957657041116e-05
-1.98309969365499e-05
-1.96967717924238e-05
-1.7036272609757e-05
-3.65892588772695e-05
-1.03475613343575e-05
-2.87274337913943e-05
-3.51584759180126e-05
-2.45433311258885e-05
-1.77168354649811e-05
-8.09151270404238e-07
-3.33478850845826e-05
-2.08914051941913e-05
-1.27966787439562e-05
-2.70885191068896e-05
-1.98273844622368e-05
-4.14657359462092e-05
-6.93554629231527e-07
-2.0669888029657e-05
-4.06087668310771e-05
-3.19900398707358e-05
-1.73731040012729e-05
-3.42476888160084e-05
-2.63334634328667e-05
-1.25835687510983e-05
-2.16878105522716e-05
-2.37517981507478e-05
-1.03348517300543e-05
-4.11037254206146e-05
-5.63985483193294e-06
-4.42672834250583e-05
-1.88455646167428e-05
-3.66603039016005e-05
-3.24721138930582e-05
-2.51411503045092e-05
-2.67146730943253e-05
-2.99721079307953e-05
-4.27590091870843e-05
-1.07663283144687e-05
-1.73145980242375e-05
-2.72533036559325e-05
-2.61341301917405e-05
-1.00219727882289e-05
-3.90657835386855e-05
-1.69014473488788e-05
-3.63447519959472e-05
-1.95910719041923e-05
-2.24703165926944e-05
-2.07246555215625e-05
-2.10747729787473e-05
-1.40443051789537e-05
-2.22660539629149e-05
-9.97124692591405e-06
-1.81259343461222e-05
-2.32046663357178e-05
-3.31617084689001e-05
-1.40231546135074e-05
-2.38278886070502e-05
-1.58179371130036e-05
-3.56648322626403e-06
-2.21383604579317e-05
-3.6554610734436e-05
-4.28242143923152e-05
-1.2655532073184e-05
-1.97697491490533e-05
-1.0673520485198e-05
-9.6211632424193e-06
-1.64311577204456e-06
3.17389174208515e-07
-1.34251660231102e-05
-5.62750520778933e-06
-3.1074288050928e-05
-3.7101888772678e-05
-1.00418395301893e-05
-3.77574748071195e-05
-1.66997528595243e-05
-4.04639361120438e-05
-2.18519534455755e-05
-2.35044701708183e-05
-2.15874143027845e-05
-1.2965983079849e-05
-2.87119319646941e-05
-2.85943296152701e-05
-3.02291387496777e-05
-3.4798129020795e-05
-1.71701245640375e-05
-1.41469961771275e-05
-3.12075637281269e-05
-4.42797969046611e-05
-2.04915108847004e-05
-2.68036831952065e-05
-1.90337132469584e-05
-1.1561610553895e-05
-2.95766827746085e-05
-6.42285211463029e-06
-1.65569387500358e-05
-2.23711868065977e-05
-1.71928295105977e-05
-1.9420740294031e-05
-1.13935339663278e-05
-2.88521354092864e-05
-2.1496585280813e-05
-1.02247407840176e-05
-1.54599758401221e-05
-2.80327617273e-05
-9.29187914969753e-06
-1.28353891411159e-05
-1.56561911000516e-05
5.0178579805377e-06
-1.92289137737579e-05
-3.58235676080366e-05
4.25810969787433e-06
-8.2390001080695e-06
-4.96503928086508e-05
-1.21078272493918e-05
-2.54724986846519e-05
-1.83220737963665e-05
-2.25780240461844e-05
-2.31256894195365e-05
-5.10142574561737e-05
-1.56648659710489e-05
-3.50217294132045e-06
-5.51313465913809e-06
-1.92860134600163e-05
-2.46288758722338e-05
-1.55376664273506e-05
-9.65672291995553e-06
-3.84284865800265e-05
-5.01382566397348e-05
-1.84561066311377e-05
-2.65079084183245e-05
-1.74614008770435e-05
-3.13813762756602e-05
-2.10960144935847e-05
-1.39755832886685e-05
-2.04923776094762e-05
-1.8821224515082e-05
-2.85482052267797e-05
-6.47940142999523e-06
-5.24380711438656e-05
-3.41278447568273e-05
-1.63573918878135e-05
-2.3612535286085e-05
-1.81660098945638e-05
-1.96808443130687e-05
-8.78320206889603e-06
-6.3600230519575e-06
-1.96763883588014e-05
-2.25968377623198e-05
-1.63243889508844e-05
1.55682698207795e-09
-1.65819081368056e-05
1.05520218632416e-05
-3.49195559818697e-05
-4.28335421720028e-05
-3.17376675350767e-05
-2.82256322950181e-05
-1.12532358782786e-05
-2.20898945332923e-05
-3.16730442216476e-05
-8.19786187526978e-06
-2.29025750124239e-05
-1.53886959038976e-05
-5.25486030652792e-06
-2.12391697153426e-05
-2.27886154281007e-05
-1.27927054699875e-05
-4.67074095687438e-05
-1.19443294526823e-05
-3.80348415018325e-05
-8.30613400379399e-06
-2.48716117618394e-05
-3.62810289510784e-05
-2.30067200583062e-05
-1.73764525055366e-05
-7.73838990934898e-06
-3.13566618530383e-05
-2.33036945003695e-05
-1.6715290011682e-05
-3.31509776082184e-06
-5.87342267846734e-06
-2.50672915259123e-05
-2.06240977875031e-05
-8.88055963337776e-06
-2.32390448133665e-05
-2.59786414039505e-05
-1.12833188163474e-05
-1.63298636055002e-05
-4.9936746180314e-06
-2.26776283399193e-05
-2.77024582221802e-05
-2.30326083851866e-05
2.17809505613618e-05
-4.10402200184994e-05
-1.94732919886558e-05
-1.97834677756138e-05
-3.00295169378693e-05
-8.67310632082182e-06
-3.54317485890498e-05
-2.50455861197427e-05
-2.4610032242756e-05
-4.86301933926069e-05
1.03353339481931e-05
-2.37173277272095e-05
-2.18574390504407e-05
-2.24553272949217e-05
6.48574117353427e-06
-2.65153723349917e-05
-8.34454628975363e-06
-2.76040593137479e-05
-5.50124506896109e-06
-2.54948671454274e-05
-9.53137787843611e-06
5.6004674889125e-06
-3.11743652612677e-05
-2.03837006197255e-05
-1.44297933113594e-06
-1.71383266066541e-05
-1.40391955670683e-05
-8.1217528454404e-06
-2.06693526416117e-05
-2.54213577311916e-05
-1.03744157088443e-05
-2.97165736082919e-05
-3.61859358767715e-05
-2.72323475822502e-05
-1.87472215934291e-05
-1.1034502286151e-05
-1.72457855477279e-05
-1.89390665679946e-05
-2.38371634652809e-05
-2.20750450488339e-06
-2.15929651490315e-05
-1.85902310583273e-05
-1.99737202110063e-05
-2.33318814174524e-05
-2.52347147306294e-05
-1.13844287513454e-05
-6.3793258944335e-06
-1.8137757509254e-05
-1.8283431088555e-05
-9.8902620537771e-06
-8.91442490212577e-06
-3.67888988837774e-05
-2.3065307750293e-05
-2.01744828236228e-05
-4.21930302832738e-05
-2.61018608046531e-05
-3.18114160506648e-05
-2.24065336863109e-05
-1.27046447737681e-05
-2.16388487169067e-05
-3.09510020374431e-05
-3.34376793957014e-05
-1.43800823319525e-05
-1.73709786427891e-05
-2.60032593835221e-05
-2.46699886696857e-05
-2.27773397312878e-05
-1.07662728250701e-05
-7.8062500958922e-06
-1.64987101169246e-05
-2.30515737847974e-05
-2.45513705411014e-05
-3.0098022993843e-05
-5.38620578296952e-07
-2.98371298007766e-05
-2.2254720018256e-05
-3.17207174053325e-05
-1.27094441714583e-05
-3.78902279804795e-05
-8.3839171823476e-06
-1.72900554594774e-05
-3.02980417239751e-05
-1.2185248692796e-05
-1.02387281644061e-05
-2.22996462970767e-05
-1.10503728151738e-05
-1.04637455411365e-05
-4.16665632540867e-05
-2.01719806934905e-05
-1.39464075304026e-05
-1.85504191008359e-05
-3.34264688187579e-05
1.89923266082657e-06
-1.03775811603602e-05
-2.75318510771388e-05
-7.58327984012161e-06
-1.80023551347611e-05
-2.97897740118204e-05
-2.62928951230839e-05
-1.40768985802089e-05
-2.75636494651082e-05
-2.6958790927362e-05
-1.72980675574916e-05
-1.7029838744707e-05
-2.66970543089641e-05
-3.09072278002443e-05
-2.57753586128999e-05
-2.48361526295071e-05
-2.04265615809113e-05
-1.89255442998362e-05
-3.86954874601227e-05
-2.0649515816363e-05
-1.12960280833295e-05
-3.36217278587333e-05
-3.97748386101503e-05
-1.34514131539832e-05
-3.6237569559812e-05
-4.03196259926944e-06
-3.50460291896959e-05
-9.568468393938e-06
1.49340933175027e-06
-1.72368236413358e-05
-1.55948454688847e-05
-6.02211295206857e-06
-2.16001946491229e-05
-2.12608671005414e-05
-1.26764069674155e-05
-1.96059355019034e-05
-2.92543336528232e-05
-3.92336854763413e-05
-1.30107027663632e-05
-2.57110880531204e-05
-3.80976729683609e-05
-1.4451031998165e-05
-1.19471264611265e-05
-2.94563236753277e-05
-3.87293769863704e-05
-1.59614971448723e-06
-4.4464984492075e-05
-3.00326960671974e-05
-2.87649621325827e-05
-1.59508981616349e-05
-2.27147669079532e-05
-1.67305519254928e-05
-2.91365103220713e-05
-2.76389680062563e-05
-1.07521855397416e-05
-2.20477976058156e-05
-1.91927222135663e-05
-2.8797069896683e-05
-2.21177988628113e-05
-2.93994180014458e-05
-2.15433600072662e-05
-3.71161092456769e-05
-3.15348055802436e-05
-3.15027785739263e-05
-5.19497679083606e-05
-2.09935917116262e-05
-2.9844275000258e-05
-2.533427490982e-05
-2.24077007935214e-05
-6.17852067358257e-06
-2.46184413382711e-05
-2.87269769284292e-05
-2.96779384461659e-07
-2.07537305239774e-05
-2.53653024294328e-05
-1.43826076635361e-05
-1.09472169538319e-05
-1.36628603448465e-05
-1.05743941933631e-05
-2.18763332616944e-05
-2.71426127801105e-05
-2.72738625859198e-05
-1.42822182796928e-05
-1.68026625775238e-05
-9.4100731842128e-06
-2.32501745637794e-05
-2.41818581103271e-05
-3.10029030972101e-05
-2.55917059089669e-05
-3.91516972525618e-05
-7.22740091348672e-06
-9.32501910909462e-06
-2.33502588293666e-05
-1.736880972508e-05
-2.19887198936235e-05
-2.28147219565402e-06
-2.73844964933461e-05
-1.48777458055249e-05
-1.87206140396254e-05
-1.26747519134196e-05
-2.01090895759517e-05
-2.32982389591975e-05
-3.74057711340601e-06
-2.51083310270278e-05
-1.38459661556656e-05
-2.90586922062895e-05
-1.11116072303223e-05
-1.51137704704289e-05
-6.0832820273163e-05
-3.84483005666004e-05
-2.12857685751871e-05
-1.21057805050197e-05
-8.26730105812586e-06
-2.88214790425973e-05
-1.54446858908501e-05
-9.63699902459056e-06
-2.48471713385961e-05
-1.5486718368949e-05
-3.44717398475473e-05
-5.93980716968284e-06
-1.77952706204131e-05
-3.50211643590345e-05
-2.99271036293393e-05
-1.99159148296684e-05
-2.00592990775763e-05
-2.03252566231088e-05
-6.27824380580666e-06
-8.32721122966264e-06
-2.94490465519223e-05
-1.47045334117248e-05
-1.01401820459469e-05
-2.51971036839387e-05
-1.65996381505759e-05
-5.32025300603769e-05
-2.87135250009161e-05
-2.21355815875902e-05
-2.02506334049267e-05
-1.46613818000445e-05
-2.503854116312e-05
-2.65717190399425e-05
-2.54513570022013e-06
-1.48189801289642e-05
-1.97928301435837e-05
-5.9846247872082e-06
-2.9548861176246e-05
-8.29591140712801e-06
9.7263845895275e-07
-1.84723547683804e-05
-2.80725953522671e-05
-2.50661501977872e-05
-3.11868621115214e-05
-2.67804666120895e-05
-2.36471909625673e-05
-2.48052424401446e-05
-1.30501952950849e-05
-1.65636117406842e-05
-6.91418500913673e-06
-2.98511475455287e-05
-2.46360535596185e-05
-3.56697886126884e-05
-3.01716822207719e-05
-2.15345971616157e-05
-2.07452570432655e-05
-1.50231146864226e-05
-1.39068304976402e-05
-1.34191323651364e-05
-3.10830454639414e-05
-1.25163442875609e-05
-2.44212931457339e-05
-3.69860216695024e-05
-4.5924854316515e-05
-1.44101954690602e-05
-2.20343230925433e-05
-2.50505261730676e-05
-1.31364175006311e-05
-3.8823182708811e-05
-5.38390826891034e-06
5.85286719370077e-06
-3.03382011142374e-05
-3.75170149254326e-06
-2.66558363294185e-05
-1.71916385456231e-05
-4.30317628196127e-05
-1.71277478569887e-05
-2.90971111889825e-05
-8.7745992040187e-06
-2.66041810587494e-05
-2.47305589274409e-05
-2.9961098479302e-05
-4.33101688832112e-05
-2.87990401731666e-05
-8.33619123308386e-06
-3.05634443766273e-05
-2.97915323407731e-05
-3.0468436065454e-05
-2.67812564197974e-05
-1.87597026274824e-06
-1.859250023146e-05
-3.64215519472339e-05
-1.22685884478189e-05
-1.75463279619502e-05
-9.36711176012248e-06
-2.17523742848475e-05
-2.00160352159509e-05
-8.34135396531412e-06
-2.38927136940217e-05
-6.60866049332493e-06
-2.27292749612967e-05
-7.9011995328972e-07
-3.23078116401246e-05
-3.21844578465361e-05
-2.20115405783495e-05
-2.52952570484584e-05
-4.49554473478583e-05
-2.42816893149143e-05
-2.48893220701727e-05
-1.39714959980629e-05
-2.11203090605312e-05
-2.55509309179568e-05
-3.9128310303783e-06
-2.26374800405235e-05
-3.76526893622627e-05
-1.96283177739158e-05
-3.8926431938709e-05
-3.08298164683685e-05
-1.55537165811345e-05
-1.34207326630121e-05
-3.6221472355417e-05
-4.94141487542159e-05
-1.36847095578547e-05
-9.54176834243529e-06
-1.30387096377188e-05
-2.40456863493351e-05
-2.09723957585146e-06
5.17566259702378e-06
-5.58324555869815e-05
-1.79430066918061e-05
-2.76411832411977e-05
-1.85691093021526e-05
-3.05067923581547e-05
-4.53584029361127e-05
7.70945134005963e-06
-2.6692562790756e-05
-4.23467401182542e-05
-2.20914847498996e-05
-1.83955334066608e-05
-1.29060789398943e-06
-2.30051087624951e-05
-1.74956721805634e-05
-2.82679677809551e-05
-2.03373167503852e-05
-3.79688561567146e-05
-1.57602959704276e-05
-3.58101634793542e-05
-2.31899413179069e-05
-3.62802620273492e-06
-1.76075880963155e-05
-2.60733720373848e-05
-2.95537815391433e-05
-1.23024226105222e-05
-3.36657466430901e-05
-2.84894759136542e-05
-1.42532058121663e-05
-2.76780770585927e-05
-3.8275363151588e-05
-1.84649670475245e-05
-2.05863843599898e-05
-1.32140982894225e-05
-3.88005614116226e-05
-1.14879290450339e-05
-4.365687928901e-05
-8.91634690355169e-06
-2.79841220545455e-05
-1.45001704621614e-05
4.60265967536213e-06
-3.35086400328198e-05
-1.43190904143247e-05
-3.08256177945131e-05
-2.60150879537598e-05
-3.25461422104516e-05
-2.56862258088857e-05
-3.14017645522151e-05
-2.68966849403255e-05
-1.44308587221607e-05
-7.03340037292023e-06
-2.63734756318566e-05
-1.62336458829797e-05
-3.78299011457782e-05
-1.42425376264928e-05
-2.02364205338453e-05
-2.2799790160951e-05
-9.13549281630799e-06
-3.32437728604959e-05
-2.14758829601265e-05
-7.10064103289704e-06
-3.98956999213827e-05
-1.89901374384799e-05
-4.19651124918296e-05
-2.0396020188195e-05
-2.01450226540933e-05
-1.45255067580916e-05
-3.4465884455748e-05
-3.09078093780204e-05
-6.31150433167309e-06
-3.07839126524605e-05
-1.26686810050248e-05
-2.22127907757013e-05
-2.31695150419768e-05
-4.16078388087549e-05
-3.70652455874375e-05
-3.06985299211792e-05
-2.38646194701253e-05
-2.94784954582771e-05
-2.10920759726397e-05
-4.44185081884057e-05
-1.94796241943346e-05
-2.5140472984077e-05
-3.19634885641997e-05
-1.72324329735779e-05
-1.05811774264685e-05
-2.33087827951329e-05
-2.8420238343022e-05
-1.7840340925947e-05
-1.70748597899543e-05
-2.33055783028517e-05
-9.21544687013913e-06
-1.05464677100629e-05
-1.76079892912484e-05
-3.09306922389544e-05
-1.40607611744148e-05
-2.66424679503997e-05
-5.31348203492177e-06
-2.41745703027877e-05
-2.79353345861128e-05
-2.47640471007228e-05
-7.57429872963237e-06
-3.14596285796888e-05
-2.85941230161297e-05
-8.65158454218441e-06
-2.62359424239917e-05
-2.4443436623966e-05
8.97741163521303e-06
-1.61210072292536e-05
-3.46945626975111e-05
-2.98525370802393e-05
-3.20353722435929e-05
-3.58064070874158e-05
-4.31526989676536e-05
-2.80933566128532e-05
-2.89590382659759e-05
3.32297017710957e-06
-2.42334076673192e-05
-1.58976295300803e-05
-4.3700164706116e-06
-2.42151520661299e-05
-2.0724637013869e-05
-4.41212336962416e-05
-4.08895141132427e-05
-4.52151641632725e-06
-3.43800937890561e-05
-1.78157221018074e-05
-8.53952980452922e-06
-3.2794526588073e-05
3.83026255436152e-06
-3.49602535214261e-05
-1.70547692253869e-05
-3.13661400279606e-05
-2.48561385626665e-05
-9.55586288829969e-06
-1.81639193515594e-05
-3.10937969705485e-05
-3.00388976761392e-05
-2.29091285194977e-05
-6.74621800921285e-06
-8.54743525221094e-06
2.27057413462544e-06
-1.61670931885037e-05
-1.74976951405039e-05
-7.58763675365442e-06
-2.00192348106167e-05
-1.33563005594468e-05
-3.64636244139783e-05
-1.99847985786701e-05
-3.14547376448463e-05
-2.54183106424387e-05
-3.08956896129108e-05
-8.36719839228402e-06
-1.31409102346976e-05
-2.12745438502399e-05
-1.26324723497589e-05
-5.73005280390861e-06
-2.10801763129938e-05
-1.50851306000784e-05
-2.77154293504604e-05
-1.44164311309783e-05
-7.70094998983553e-06
-3.3995053828984e-05
-2.13187282158151e-05
-2.58072296147457e-05
-3.59904788796933e-05
-1.16882862626199e-05
-4.24069327234381e-05
-3.61657584244015e-05
-2.86409126032426e-05
-1.3956140102946e-05
-2.85056297457662e-05
-3.42012341092113e-05
-4.30548860942963e-05
-1.84144704285511e-05
-9.3684134692899e-06
-1.11354590581151e-05
-1.39648817018957e-05
-7.29189640571499e-06
3.34764600100898e-06
-3.07173276555386e-05
-2.15116809167124e-05
-1.98110464469525e-05
-1.13370234298151e-05
-4.62804829769281e-05
-1.88811819807367e-05
-6.93494802977446e-06
-2.94691078435154e-05
-2.65330267636069e-05
-2.2137032635788e-05
-3.25075776393003e-05
-2.95987171027579e-05
4.50912746115633e-06
-2.14944439726232e-05
-3.24783418794097e-06
-3.01073748610304e-05
-2.45064345434734e-05
-9.79920954918547e-06
-2.24808942288227e-05
-2.73892852076561e-05
-2.93590177703262e-05
-2.97692621028854e-05
-1.89339376975458e-05
-3.39547311881459e-05
-1.81308353820939e-05
-3.8134627428266e-05
-1.68915902619064e-05
-2.40206970195102e-05
-2.82883550223839e-05
-2.15279536074007e-05
-2.71383673367137e-05
5.46411934878868e-06
-7.35859201591284e-06
-1.35163685242889e-05
-1.77771030115893e-05
-2.14147939718525e-05
-3.04366312265868e-05
-1.56840740450666e-05
-5.9316286905313e-05
-1.94624945222907e-05
-2.07534800842324e-05
-1.86498474824643e-05
-3.09897868151772e-05
-2.79731196374446e-05
-3.89349625180176e-05
1.89559258435624e-06
-7.71146299480251e-06
-2.12005270801223e-05
-6.8707898552181e-06
-1.2601268911629e-05
-2.14147032492991e-05
-2.45692932336379e-06
1.38040581840942e-06
-2.4913488498813e-05
-4.14837350581726e-05
-2.67914089966317e-05
-5.73665065977837e-06
-7.9030259366837e-06
-8.72840429140825e-06
-1.33025315905066e-05
-1.35597371603115e-05
-1.81970192130266e-05
-1.51437912117916e-05
-4.06756536108211e-05
-2.36308970295754e-05
-2.57650200754488e-05
6.09987824655549e-06
-5.15557740175616e-05
-1.84144949490542e-05
-2.85535146520715e-05
-1.06431425688512e-05
-2.83650770342565e-06
-2.74036906716628e-05
-2.88637554807078e-05
-8.38234234932377e-06
-2.49140409907422e-05
-3.30216926803988e-06
-1.16263061330144e-06
-1.45893051829709e-05
-1.20882806522673e-05
-3.04219444368694e-05
-2.65626330729154e-05
-2.12134751338223e-05
-3.53159929083195e-05
-3.00028469174129e-05
-2.67620189233758e-05
1.86613528005107e-06
3.62057786267293e-06
-4.11065836670656e-05
-2.88384995817109e-05
-3.65118225158456e-05
-1.89237215724083e-05
-2.65469744372014e-05
-2.44992490324209e-05
-9.1620430558987e-06
-2.83919872912199e-05
-1.76786663684351e-05
-1.06382162245739e-05
-2.36909258786986e-05
-1.70396006805819e-06
-1.14930094497531e-05
-3.66059890278779e-05
-8.56671211690079e-06
-3.5586077220581e-05
-1.67257909764321e-05
-2.3283819096847e-05
-2.96330674539805e-05
-1.45212514374456e-05
-1.87907541501078e-05
-1.56402739033535e-05
-3.5769653425089e-05
-2.88825250919251e-05
-2.77143894818459e-05
-1.52739197882696e-05
-6.65447376873202e-06
-1.66662897729597e-05
-4.00969373627142e-05
-4.29481668525149e-05
-1.13106810614774e-05
-1.79436192896173e-05
-8.28644884072006e-06
-3.4935557518364e-06
-2.81311007257677e-05
-1.86046334323728e-05
-2.84649716136314e-05
-2.59419106081834e-05
-1.88141981754259e-05
-1.45443845840452e-05
-3.72908995778761e-05
-6.57227750849332e-05
-2.1404104441854e-05
-1.86773414060766e-05
-2.64786485049901e-05
-2.21306544695274e-05
-2.51173925821379e-05
-2.70866324186201e-05
-2.86116163604112e-05
-1.07711572423685e-05
-1.09868890570713e-05
-2.16032401922385e-05
-2.04498691331359e-05
-3.56017675734327e-05
-2.0819676387705e-05
-1.85272828025806e-05
-1.78187450787946e-05
4.15819771925227e-07
-3.8704347245259e-05
-3.76534517672636e-05
-5.21433069171107e-05
-2.2672833933996e-05
-7.11596891733399e-06
5.07782936978146e-06
-1.36392519483587e-05
-1.74221272287911e-05
-4.27018709831734e-05
-1.70087672502356e-05
2.88361873987643e-06
-2.20281601002153e-05
-4.60120881759153e-05
-2.38188650937196e-05
-3.13834153098468e-05
-1.01108357780636e-06
-5.29046907823467e-05
-4.9594083983947e-06
-1.13485730437487e-05
-1.60945900884524e-05
-1.98204733395878e-05
-1.04392147786008e-05
-2.06277234953453e-05
-2.48452138979617e-05
-1.11987101844402e-05
-2.34063013443755e-05
-2.11733135772538e-05
-3.72640255355472e-05
-2.44367273104615e-05
-1.91121888978658e-05
-1.90958983364385e-05
-2.85706773089941e-05
-2.00548462751494e-05
-6.53850910129089e-06
-3.45383787903912e-06
-5.62106949157688e-06
-8.50396821967569e-06
-1.36988580780193e-05
-2.4139162771429e-05
-3.0720343926974e-05
-2.05152515825329e-05
2.50998451068381e-06
-3.98417751537197e-05
-2.64866260987242e-05
-1.39515035705429e-05
-5.12567941484315e-05
-2.42349360737678e-05
-1.45905549598748e-05
-2.8567460022025e-05
-4.9556380095347e-05
-1.61101997502402e-05
-1.67614839942969e-05
-2.55280556625425e-05
-2.56457403096628e-05
-1.85192760953198e-05
7.29164101857048e-06
-3.48103592660953e-05
-3.05711336085018e-05
-1.73916164273358e-05
-8.19974332242572e-06
-3.0830603601773e-05
-1.5756176645594e-05
-2.14714985942938e-05
-1.51367269889238e-05
-7.34042664623419e-06
-2.9417085756266e-05
-8.67223004655611e-06
-2.93334103025062e-05
-3.90375501989372e-05
-2.53007628333913e-05
-1.74108530136362e-05
-2.56937905051484e-05
-7.60251475598661e-06
-1.86288022588945e-05
3.99886838976509e-06
-7.94060112824588e-06
-5.365518073934e-06
-4.28496442569237e-05
-3.16901455045718e-05
-2.10572303468285e-05
-2.60228158031785e-05
-3.95868511842561e-05
-1.50386640678146e-05
-1.42982301025637e-05
-3.16484619754589e-05
-2.35704143804454e-05
-7.15574547098565e-06
-2.73696308571373e-05
-3.26066605880623e-05
-1.09677916194765e-05
-7.22526293967854e-06
-1.97881877272978e-05
-1.65266733436031e-05
-1.92277659595363e-05
-9.44252106055758e-07
-8.91248656432288e-06
-1.69580169185061e-06
-1.76025569074724e-05
-1.9853000198122e-05
-3.02098438548794e-05
-3.48480414092962e-05
-1.79206941193119e-05
-2.51146386187993e-05
-1.99396417722481e-05
-2.81023388378038e-06
-1.3907075993686e-05
-2.42707164711186e-05
-3.38321799477857e-05
-2.31884566723084e-05
-1.17339305134434e-05
-3.33282411054664e-05
-7.87191220681467e-06
-2.14936049195111e-05
-7.79912450699549e-06
-4.05067621399868e-05
-2.48593144307631e-05
-2.45213300203641e-05
-2.03070405173598e-05
-1.24329603335155e-05
-6.90744055276025e-06
-1.00353782808916e-05
-3.05226237184756e-05
-3.56763828308387e-05
-3.73072191122613e-05
-1.88821719383406e-05
-3.00682139445921e-05
-3.60464312361845e-05
-1.63663262387486e-05
-1.22339590120545e-05
-2.59626442516562e-05
-1.83008410262213e-05
-1.97008263884548e-05
-2.21365900488658e-05
-8.93314161846563e-06
-1.4641404067297e-05
-2.08720055763893e-05
-1.40281521750551e-05
-2.05443290314408e-05
-1.87872266060988e-05
-2.85138552028952e-05
-5.49311036013988e-05
-1.14962961975139e-05
-6.07956540509306e-06
-1.2125188270673e-05
-1.24690917009178e-05
-1.33707718887938e-05
-2.04529750832569e-05
-2.0847622807586e-05
-1.94352272021732e-05
-2.00886643004407e-05
-6.46571969983958e-06
-3.00763858882409e-06
-1.02335170147847e-05
-2.98827047294294e-05
-2.26744437991065e-05
-2.10539925476791e-05
-3.07120529769063e-05
-1.68332742511113e-05
-9.55949347532312e-06
-1.30302797127484e-05
-1.51829198800437e-05
-6.25388622670887e-07
-3.46081984141948e-05
-3.1357426647557e-05
-1.36728313327153e-05
-1.54315838962706e-05
-2.38183667011734e-05
-3.66936297928178e-06
-3.36717983876099e-05
-3.86006665246745e-05
-1.52640978917214e-05
-2.58211907321124e-05
-4.06970033323634e-05
1.22179793387943e-06
-1.1500420247875e-05
-7.56808897516115e-06
-1.65749993256826e-05
-3.22207984500803e-05
-1.1143866952803e-05
-2.61471855807956e-05
3.79598225705235e-06
-3.23527852805846e-05
-2.15297564772811e-05
-1.52290710184967e-05
-1.97999966479208e-05
-2.30135432985409e-05
-4.22641263880604e-05
-1.61236547829558e-05
-1.86595379144687e-05
-1.08236718334807e-05
-3.60385453961917e-05
-1.83876232207301e-05
-2.45303243997924e-05
-2.13687948844759e-05
-2.5900452139553e-05
-1.33870262799966e-05
-1.4941383411331e-05
-2.22581745119877e-05
-3.2618146336963e-05
-2.66148396802294e-05
-1.60866886555621e-05
-1.06802077996868e-05
-8.71204724705644e-06
-2.94445533435416e-05
-6.19190265047397e-06
-9.2382130237502e-06
-2.16835818689528e-05
-5.26682693079226e-05
-2.21295765954242e-05
-1.49852961228873e-05
-2.11801088573984e-05
-1.47183065004101e-05
-2.44418964262294e-05
-1.83187268688618e-05
-3.67751593645353e-05
-2.6695141050403e-05
-5.03478033831097e-05
-3.92977988106081e-05
-2.58936786076237e-05
-1.89240183916717e-05
-1.34103978878543e-05
-2.37350819138076e-05
-1.33169163503151e-06
-3.42428421293243e-05
-3.41358984964866e-05
-3.27730605095428e-05
-2.13863955783049e-05
-2.48812839234331e-05
-3.32648589406058e-06
-2.08823978963779e-05
-9.09187194464803e-06
-2.73580660931737e-05
-2.09730940520206e-05
-2.53364159581032e-05
-9.10988749406135e-06
-1.49386203392353e-05
-2.43275449880426e-05
-2.4027696249091e-05
-1.19254953023898e-05
-2.0400627730586e-05
-2.47726377578899e-05
-1.69645097798494e-05
-1.79241426958917e-05
-1.09357884921878e-05
-8.55043722763748e-06
-1.98026444793036e-05
-1.35944286774646e-05
3.23897374184926e-06
-4.07986673992349e-06
-2.33143660463264e-05
-1.5162635182295e-05
-3.90474150977869e-05
-2.01443614042162e-05
2.34774132324498e-06
-2.33530151475038e-05
-2.59929727101901e-05
-1.80511344963892e-05
-3.67797744336525e-05
-2.21092970590243e-05
-2.9176446518159e-05
-4.52507608505296e-06
-1.94062641246749e-05
-1.80717265246632e-05
-2.81542247300974e-05
-1.5140384906945e-05
-2.9930077186204e-05
-1.70753131429279e-05
-1.61285567735831e-05
-4.24469983384862e-05
-1.87339993642885e-05
-1.95673692842e-05
-4.62271612052737e-06
-1.48320043872421e-05
-4.95422918509271e-06
-2.44562979172024e-05
-3.3004442646945e-05
-2.7922798073109e-05
-2.8217088792498e-05
-1.75797377730854e-05
-3.05014406060583e-05
-2.00784676857783e-05
-1.05584980825648e-05
-7.69984258547673e-07
-4.45779641112005e-05
-2.49853905372108e-06
-8.33876703063571e-06
-2.51049666416851e-05
1.0460458502481e-06
-4.74336169273053e-05
-3.290544544256e-05
-1.32947470424449e-05
-3.08822171336292e-05
-8.07394978138085e-06
-1.901348598416e-05
-1.96126748671243e-05
-2.92723590638408e-05
-1.40943153498074e-05
-2.03764471686282e-05
-1.57870735940152e-05
-2.33204795564283e-05
-1.68237003318957e-05
-9.82750472753224e-06
-3.43151945755525e-05
-2.45735518703156e-05
-1.07284416744343e-05
-2.90074664218256e-05
-2.45809525328684e-05
-3.62603956696354e-06
-7.3555214333876e-06
-7.71876543551907e-06
-1.15965764796857e-05
-2.57201991323715e-05
-3.01824606846637e-05
-1.99644967753049e-05
-1.10040947609297e-05
-4.2709816603241e-06
-8.08968356297332e-06
-1.49508731960869e-05
-1.90349677545167e-05
-2.7879786775482e-05
-1.12244147098722e-05
-3.89833776988135e-07
-1.52060806640043e-05
-3.69441989656196e-06
4.71906184790938e-06
-2.45834755288237e-05
-3.90076525952989e-05
-3.7483156385582e-05
-7.68787397352744e-06
-1.65130900459171e-05
-2.61318202443244e-05
-2.20427891268911e-05
-1.440105507498e-05
-1.94460910324029e-05
5.86536287629668e-07
-2.87958563936083e-05
-7.08224980336591e-06
-1.48283230808521e-05
-2.40548153419411e-05
-3.01513951525826e-05
7.90689070635696e-06
-1.06019559939147e-05
9.98965707991838e-07
-4.17324965147469e-05
-1.39299027808695e-05
-2.59789509670395e-05
-1.43821886581791e-05
-2.14919159002258e-05
-3.17249447465004e-05
-1.6214392018653e-05
-3.38218550859028e-05
-4.46492311111514e-05
-1.19145703739303e-05
-3.24661746519304e-05
-3.76003175391077e-05
-3.32345798897512e-05
-1.15693805115866e-05
-8.78431988720313e-06
-2.90423682378041e-05
-1.71605049015416e-05
-2.47036721545608e-05
-3.10600366467392e-05
-1.39641769591356e-05
-3.30427628598346e-05
-3.50466459692394e-05
-1.41398423308646e-05
-2.22654254897971e-05
-3.10392837237324e-05
-1.55082043840718e-05
-1.04366384380293e-05
-2.68269578689126e-05
-1.43795447265855e-05
-1.51964963549575e-05
-1.59714797286694e-05
-2.07159156028225e-05
-1.65854471707123e-05
-4.28689887405652e-05
-2.87034242692067e-05
1.94443370220273e-06
-3.30458704560608e-05
-3.56713362606778e-05
-1.3004937938785e-05
-2.79841222514337e-05
-2.04144946104288e-05
3.09612007057808e-07
-1.77825508617093e-05
-1.99884523727455e-05
-2.33364491210475e-05
-3.95515748172943e-06
-2.695642819881e-05
-1.24595880461009e-05
-1.52246673244261e-05
5.5308724866144e-06
-1.49022785136283e-05
-1.25844691606824e-05
-3.96437585375333e-05
-5.99458244715271e-06
5.45023957555252e-06
-3.03081897758068e-05
-2.61803087334736e-05
-2.12947480421674e-05
-3.34434643455726e-05
-1.12694153126287e-05
-2.3785568036488e-05
-3.43563459156679e-05
-2.09779264153014e-05
-1.54660774736031e-05
-3.19194195710433e-05
-2.11448390440718e-05
-1.39216556942794e-05
-3.91680563782649e-06
-1.56165971731625e-05
-3.79225317185118e-06
-2.2991665251829e-05
-4.34777428345238e-06
-9.43455246026477e-06
-2.33660209070625e-05
-1.95897655068817e-05
-3.69184213200237e-05
-2.32225710546041e-06
-1.07217842104884e-05
-1.13614679897585e-05
-1.71077278141775e-05
-2.44150319421849e-05
-1.10969546844082e-05
-2.39775536553561e-05
-2.47937289739225e-05
-3.08114664917385e-05
-3.14711455869394e-05
-3.13124056361533e-05
-2.78051157675482e-05
-3.95004176274614e-05
-8.2707234153514e-06
-4.55863740002461e-06
-3.12043583174209e-05
-1.7972801919709e-05
-2.9198329153108e-05
-6.55314619881581e-06
-4.7186865021745e-05
-3.1668300290086e-05
-1.37815294059688e-05
-3.0771637960808e-05
-1.67114289461352e-05
-4.25764181423011e-06
-2.30419601077973e-05
-8.71997239453308e-06
-1.92313751129704e-05
-1.17514609014996e-05
-2.6160203892873e-05
-1.23016778657369e-05
-2.81912834378295e-05
-5.0219970828091e-05
-2.72821644513739e-05
-2.69152941188455e-05
-1.76456053851528e-05
-8.33861670405093e-06
-3.83199930950827e-05
-3.78694659129725e-05
-2.80207178944557e-05
-1.13626010451836e-05
-1.25728688698966e-05
-3.45400768584558e-05
-7.75412666306647e-06
-7.09264939904549e-06
4.05852152364808e-06
-1.77376873733708e-05
-4.09430637854114e-05
-1.20827394755746e-05
-1.92983108335055e-05
-3.37764929729853e-05
-3.5899131661195e-05
-3.65335607925183e-05
-1.86026600786032e-05
-2.09189719166332e-05
-4.55298566562175e-05
-2.88140436406871e-05
6.4310560230979e-06
-3.39550469385311e-05
-2.15373394099309e-05
5.44974623032848e-07
-3.71327529354762e-05
-2.80114121028031e-05
-2.89644859205339e-05
-3.39668016591175e-05
-1.89964238127059e-05
-3.11209556367041e-05
-3.56469145381772e-05
-1.17356509139177e-05
2.59779305322485e-06
-2.12993731652369e-05
-2.46884013194339e-05
-1.85731693510843e-05
-2.79103405961978e-05
-4.38868698101619e-05
-1.78203472968781e-05
-1.65582013926734e-05
-2.04182982598261e-06
-1.62160961800007e-05
-6.96291199840014e-06
-2.33264089883203e-05
-3.00668218850795e-05
-1.11867482890218e-07
-5.97087866753926e-06
-3.27134946591505e-05
-1.37125546755829e-05
-2.471109541472e-05
-2.42229164378521e-05
-3.92637685816506e-05
-3.94612088761448e-05
-6.15228480408572e-06
-2.12409562626786e-05
-1.57143229743786e-05
-2.73643888532441e-05
-3.43379174778735e-05
-2.55504859183747e-05
-2.4463550072468e-05
-1.24928088817235e-05
-4.68003216329854e-06
-1.67012202363543e-05
-1.33333416182642e-05
-1.63855507691994e-05
-2.48957580212047e-05
-2.99434957635328e-05
-3.5339171227016e-05
-1.2710837410496e-05
-9.78739420347895e-06
-2.31770595090737e-05
-1.07143401633946e-05
-6.69936415030508e-06
-1.9857874543729e-05
-1.46492224614624e-05
-1.85273069000642e-05
-3.02823399235873e-05
-6.41083344904201e-06
-1.02663843844791e-05
-3.13868830519745e-05
-1.69675468821109e-05
-6.95757125312835e-06
-3.47411216337783e-05
-3.40730734613311e-06
-2.63926905096274e-05
-8.19567340667837e-06
-1.10167186935767e-05
-1.53480914827947e-05
-1.57444177648573e-05
-8.59073307719802e-07
-3.32011814026714e-05
-3.25463762255189e-05
-1.18711695853297e-05
-2.05606738190568e-05
-4.27609439637848e-05
-2.49715313770651e-05
-2.55983985180066e-05
-3.55915739810721e-05
-5.2519010654171e-06
-2.2801446414611e-05
-2.87540753752458e-05
-1.7565434782388e-05
-2.15931512620322e-05
-8.15874771762387e-06
-3.10868449914503e-05
-2.854403926036e-05
-1.3864662810084e-05
-4.12151890445099e-05
-3.44522154919814e-05
-2.23154244382039e-05
2.02747853880225e-06
-1.66097179519015e-05
-3.39426040635679e-05
-3.02164578465157e-05
-2.24153755416617e-05
-3.2789215452825e-05
-1.45556724900756e-05
-1.48018909929325e-05
-2.3441155288186e-05
1.51711467279821e-06
-1.97241383579873e-05
-3.01717013285225e-05
-2.18498902322395e-05
-2.63295400126687e-05
-2.4266242610281e-05
-1.67334783869218e-05
-2.98458777649378e-05
-2.48775837277157e-05
-1.99605086814557e-06
-1.27426642147655e-05
-9.49942571901924e-06
-4.34760821591902e-05
-2.44862084059822e-05
-8.67455772293176e-06
-1.16105048258721e-05
-1.34576088447891e-05
-2.63686592951094e-05
-2.1241981045681e-05
-1.78153224433496e-06
-3.08706717366929e-05
-3.00849053942622e-05
-2.50502490365496e-05
-4.01814229289561e-05
-4.63929324619756e-06
-2.18958009672241e-05
1.23028280381563e-05
-1.28531570843398e-05
-1.86285563809895e-05
-3.00630427276318e-05
-4.09955098103836e-05
-2.05237327065137e-05
-9.88195992984549e-06
-3.92883070113287e-05
-4.31711302360716e-05
-1.53203982479785e-05
-2.65588118510007e-05
-2.02728795365547e-05
-2.19972726128157e-05
-2.17639760701991e-05
-8.31117496306041e-06
-1.90032980347933e-05
-2.87988040305259e-05
-1.65839564380654e-05
-3.21259440396287e-05
-1.3417751158652e-05
-2.19437094654017e-05
-5.28320400829507e-06
-1.1020366559851e-05
-2.7094424921558e-05
-8.32118431439266e-06
-1.33330136891012e-05
-2.00781246191551e-05
-3.6243437515404e-05
-2.85031855781231e-05
-9.20950638257359e-06
-2.5389958356242e-05
-2.02252863576646e-05
-2.3356186519747e-05
-1.99294237336185e-05
-2.92842629214949e-05
-2.05879630674664e-07
-2.79219268207803e-05
-2.06680518030606e-05
-9.82857400287448e-06
-2.54177463518521e-05
-9.5025035109861e-06
-2.60151246065251e-05
-1.68735894989519e-05
6.37171735994219e-06
-1.72367949867453e-05
-1.81302069693469e-05
-3.43359906480601e-05
-2.12418762259649e-05
-1.44524056203124e-05
-3.0508032802399e-05
-6.80361830385031e-06
-2.30452324470409e-05
-1.29440185945303e-05
-5.6236031497659e-05
-3.01854468549802e-06
-1.63448973383259e-05
-2.8757699916319e-05
-3.53586554924806e-05
-1.53696951047745e-05
-1.95795043472215e-05
-3.07255357898207e-05
-1.99073526780567e-05
-2.46767792950255e-05
-3.07748694276839e-06
-1.97295947367412e-05
-2.23631433039509e-05
-2.73262136904499e-05
-2.96665638977362e-05
-1.06886840168006e-05
-2.0004840736471e-05
-2.41843646166041e-05
-8.21347680629217e-06
-1.61090406389336e-05
-9.75350180677001e-06
-1.67125726687869e-05
-3.34944374214083e-05
-4.01681929231023e-05
-1.27901941679314e-05
-2.21651548016724e-05
-2.4434515117853e-05
-9.43458182245515e-06
-4.13041295579725e-05
-2.78086794002446e-05
-3.9617920816045e-06
-1.64270866729691e-05
-4.87001607896672e-06
-1.25695968713266e-05
-2.97299741846526e-06
-3.42229052580953e-05
-8.09632312639847e-06
-1.73004723169048e-05
-2.28348214917543e-05
-1.74784201793953e-05
-1.85228556202631e-05
-2.58880473742933e-05
-1.09182712213203e-05
-2.30171430740836e-05
-1.67757574110514e-05
-1.4403693768921e-05
-2.12615813178092e-05
-2.91064184339984e-05
-1.68518290765063e-05
-3.16109875974662e-05
-2.84164534392465e-05
-2.38522617838089e-05
-1.00274286801408e-05
-1.46213031259203e-05
-3.44736690208635e-05
1.22300768783052e-05
-8.25963027237022e-06
-1.78192605950608e-05
-1.24474808923323e-06
-2.8454468808525e-06
-3.88205614079454e-07
-1.86346756201813e-05
-1.01198080949601e-05
-2.98006178950739e-05
-1.20292089546739e-05
-2.04700311116393e-05
5.41251544057448e-06
-3.9239791403804e-05
-3.1726758553038e-05
-1.77219734134453e-05
7.67703009159307e-07
-2.8286522526243e-05
-2.30762293439135e-05
-3.35235943299836e-05
-3.67585256575233e-05
-1.35142634062752e-05
-2.62258565631909e-05
-2.2473611603673e-05
-8.64181643783185e-06
-1.57729312806536e-05
-2.40299433741561e-05
-1.7627182148495e-05
-1.49736454009506e-05
-3.5789814288586e-05
-2.2880408013777e-05
-9.00054821982063e-06
-1.24141944035468e-05
-2.33867498859563e-05
-1.49490885807592e-05
-3.13577928865471e-05
-2.74228634044795e-06
-2.62927800644535e-06
-2.41172949422817e-06
-2.11439353375658e-05
-1.10101612406541e-05
-1.134875582399e-05
-1.22667069269388e-05
-2.50419927063318e-05
-1.1979772004792e-05
1.79468275533684e-06
-4.79390164304887e-05
-1.7674116310478e-05
-4.1854972386597e-05
-2.13477662191614e-05
-1.30517137960376e-05
-2.81507639111325e-05
-3.798772601734e-05
-2.50507142256106e-06
-2.50714811712977e-05
-1.42483735517779e-05
-3.1852408302755e-05
-1.03480777549827e-05
-1.53460464428358e-06
-2.68301219334452e-05
-7.11509872286422e-06
-2.82618289284859e-05
-2.60497759024455e-05
-2.50802176654231e-05
-1.90706118312922e-05
-2.63088826691785e-05
-2.0546971311133e-05
-1.91175995955434e-05
-2.24505049531225e-05
-1.27979462837542e-05
-6.6622080309051e-06
-3.84577926836303e-05
-2.63280940046354e-05
-2.11274194624267e-05
-3.10101027372963e-05
-2.60248355959955e-05
-2.35564235781374e-05
-3.36564780197406e-05
-9.86571793244057e-06
-6.4627402434789e-06
-1.98753845949091e-05
-3.45002203247772e-05
-2.44357028577282e-05
-2.82659915121356e-06
-4.82247029307612e-06
-2.29758687150872e-05
-3.2909292073272e-05
-4.95566861540868e-05
-1.31167916749433e-05
-2.3237043944869e-05
-1.92010671540286e-05
-3.77821224564658e-05
-2.87948965980631e-05
-5.58852417118064e-06
-9.61907249501732e-06
-2.64886667047935e-05
8.0997451361719e-06
-3.20660458781512e-05
-2.66831112554664e-05
-4.01800775757544e-05
-3.03950570931376e-05
-2.0741587145882e-05
-2.54239668274167e-05
-2.2216024506102e-05
-2.26703871033035e-05
-1.76513677609823e-05
-2.26049216504564e-05
-2.71304383251368e-05
-1.53676479072832e-06
-5.27027650772794e-06
-2.13967925521902e-05
-3.63542801667764e-05
-2.0679553286631e-05
-1.89383432543296e-05
-4.00827816094824e-05
6.16198191519745e-06
-1.03990885960541e-05
-2.70365527874999e-05
-3.25599579271418e-05
-2.40243455780933e-05
-2.26256958507805e-05
-2.90368826658114e-05
-2.70969415756028e-05
-3.97524867909796e-05
-3.60323519388563e-05
-3.3687697681547e-05
-3.20793884126763e-05
-2.6900198079443e-05
-2.09983869977357e-05
-5.66792076797999e-06
-2.28177570794825e-05
-1.74854241533627e-05
-1.93110640728695e-05
-1.10953453880313e-05
-3.02748381468628e-05
-3.65375650594677e-05
-8.17175658523587e-06
-2.19800826633701e-05
-2.48943878991616e-05
-2.43046625738319e-05
2.24663758582806e-06
5.45196770113243e-06
-2.77292441920525e-05
-3.37975468029158e-05
-2.96556640350826e-05
-1.59489913137917e-05
-1.58989602500638e-05
-3.73498337067972e-05
-2.65839511807768e-05
-2.42320818507462e-05
-4.29044472059772e-05
-3.30967865372394e-06
-1.24186653565752e-05
-1.55255298031185e-05
-1.85026833188664e-05
-2.79435745336758e-05
-3.16159256385466e-05
-1.08000601980582e-05
-2.53054128820399e-05
-1.4855867079427e-05
-3.81076182133915e-05
-1.80216958214928e-05
-2.80860066672887e-05
-1.06042138315894e-05
-1.84694720173581e-05
1.84878846350601e-06
6.72745155587631e-06
-6.99631138299924e-06
-4.96891881739868e-05
-4.34826921324935e-05
-2.16493630108905e-05
-2.6460138335166e-05
-3.8074793885218e-05
-1.95127013837654e-05
-6.1351650699249e-06
-1.02987842702559e-05
-3.89858575330107e-06
-2.40113443936189e-05
-2.52171587197425e-05
6.21702741432119e-06
-1.39957998775689e-05
-1.80658053068285e-05
-3.53240590069187e-05
-3.36392420978717e-05
-3.75532872486567e-05
1.76029374924263e-06
-3.15506068177341e-05
-3.44767930968225e-05
-1.54685164321922e-05
-1.51311616026441e-05
2.61706101004995e-06
-1.65665460089842e-05
-1.50542490134399e-05
-3.7709534132314e-05
-2.66503287137995e-05
-3.91576531967398e-05
-2.15185125328359e-05
-2.1097216005701e-05
-4.83468343329552e-06
-1.32922770667452e-05
-3.1251984932902e-05
-2.45467017079869e-05
-2.24842324985189e-05
-1.34775757659162e-05
-7.31485861829699e-06
-1.21305139947835e-05
-3.83357725527693e-05
-2.09971777523419e-06
-3.61683899617556e-05
-2.41820545308999e-05
-2.40767534654936e-05
-2.71930880266078e-06
-8.67905643213689e-06
-3.00308174977495e-05
-4.71008513891372e-06
-2.11133090953624e-05
-2.27405800647543e-05
-4.09826701603892e-05
-1.28658944262108e-05
-1.74272221631964e-05
-2.10791423438733e-05
-1.81015912331134e-05
-1.46720508463434e-05
-8.18917726528824e-06
-4.41692934487773e-06
-4.28763439443266e-05
-1.90168640704047e-05
1.30867045574729e-05
-1.86897684901401e-05
7.77561421369152e-06
-3.80753391378004e-05
-2.26124991255779e-05
3.33364318191942e-07
-5.71065677480526e-06
-2.69787299143016e-05
-1.62327098984904e-05
-3.09635885670113e-05
-3.62330058719557e-05
-8.60243958412732e-06
-1.39341595736819e-05
-1.97378454930367e-05
-1.71809623023652e-05
4.71525804702418e-06
-9.07288197366861e-06
-1.95141648260482e-05
-1.6022711510282e-05
-1.38415830524844e-05
-1.03720867018054e-05
-2.00569042139993e-05
-7.91386134605366e-06
-2.53926089282123e-05
2.13060674227095e-06
-2.3320876216449e-05
-3.29630608694293e-05
-1.46119294838346e-05
-6.49570109606918e-06
-1.72335192635615e-05
-1.71679082285295e-05
4.41343694021057e-06
-2.54864080841247e-05
-1.89498919120106e-05
-3.50564846133155e-05
-1.84575883371797e-05
-3.84149620204034e-06
-4.19470133122081e-06
-3.33579112819597e-05
-4.93751315110577e-05
-2.2297901915852e-05
-2.26268630779354e-05
-1.03462462242207e-05
-4.3189768151032e-05
-2.06540964954097e-05
-8.97744706710655e-06
-3.85192349686708e-05
-1.68194932169667e-05
-1.46723370807947e-05
-1.37681757832534e-05
-3.21691316074258e-05
1.45082113102785e-06
-3.87867343261961e-05
-1.57084147972591e-05
-1.67443486025014e-05
-1.78706503245183e-05
-2.2765771389227e-05
-3.82992491679786e-06
-3.79517025356106e-05
-2.176714204565e-05
-2.29201973278525e-05
-1.2637662200727e-05
-6.30725609066956e-06
-4.13215315192156e-06
-1.37422785751374e-05
-2.22616062087749e-05
-3.06936801119278e-05
-1.63461086741881e-05
-1.96074726663126e-05
-1.68245026685763e-05
-4.0907201144074e-05
-1.52691028273554e-05
-2.44517092577196e-06
-2.91841374602247e-05
1.22401501593522e-05
-3.31355186808997e-05
-2.86007674867803e-06
-3.78768531955487e-05
-2.72619732864349e-05
-1.88768955449597e-05
-2.85923879429527e-05
-9.68890826790787e-06
-3.39740989079756e-05
-2.8151955242083e-05
-1.39017226426613e-05
-1.14204525406639e-05
-1.10705801446867e-05
-3.62689721677611e-05
-1.59508161483345e-05
-2.78099585525577e-05
-2.57980688018059e-05
-2.92628361801924e-05
-2.43423983921164e-05
-1.70624780407326e-05
-1.44596055546233e-05
-6.8660711265584e-06
-3.79751676876131e-05
-2.62143397824659e-05
-3.17092524086381e-05
-2.04861188647033e-05
-8.83200964740519e-06
-5.05203631808365e-08
-1.82121722586924e-05
-5.19918576637437e-06
-1.07766601792936e-05
1.61068945955604e-05
-1.1859820198619e-05
-2.05878268123637e-05
-2.06527403854366e-05
-1.3237372327512e-05
-1.04473669281296e-05
5.82670721345831e-06
-7.16832907694427e-06
-8.91325483779597e-06
-2.63260982211484e-05
-1.07267873318051e-05
-1.84407162781466e-05
-1.75356890578904e-05
-1.45572689462811e-05
-3.81853100345244e-05
1.25883194866894e-06
-2.86308996642315e-05
-2.77048209746825e-05
-4.44017940458844e-05
-8.03375987423451e-06
-2.78350659294657e-05
-4.01552363020366e-05
-3.30450011111251e-05
-2.55570917446297e-05
-3.2413882869378e-05
-1.92389399497083e-05
-2.84273211218253e-05
-3.6231867611547e-05
-4.39697386572564e-05
-1.08545457292924e-05
-1.45158119199983e-05
-3.46037862740299e-05
-1.02892125286558e-05
-3.74756176195156e-06
-1.02946953788124e-05
-3.51334483379995e-05
-1.24465519832324e-06
-2.76915746888461e-05
-2.56698716034917e-05
-1.01603178755439e-05
-1.70971994224814e-05
6.37920400833477e-06
-1.151879652073e-05
-9.4814106096927e-06
-1.50860508553236e-05
-2.20154086338258e-05
-1.25795418357448e-05
4.80549482361419e-06
-1.2697616295002e-05
-7.15432428197679e-06
-7.31601774161854e-06
-3.23039370049126e-05
-1.52049547174957e-05
1.90689384124686e-05
-2.24211711905214e-05
-3.30803576413209e-06
-3.34830844116343e-05
-3.02197880798709e-05
3.11946313013062e-06
-3.9189452348149e-05
-1.43595918736973e-05
-3.79107537613678e-05
-2.01661813130083e-05
-3.73300552925115e-05
-5.22467729999438e-06
-9.76600111120612e-06
-1.84959553013479e-05
-1.68966440246424e-05
-2.55681531590172e-05
-2.14516273361725e-05
-1.08424932351552e-05
-4.73700449522729e-05
-1.10259994295443e-05
-1.86103120539715e-05
-2.35108923294006e-05
-4.0302885716336e-05
-4.09717450663521e-06
-1.22082164679295e-05
-3.79675292539743e-05
-2.82816735755131e-05
-2.46430432778983e-05
-2.78931627432563e-05
-1.92086042229944e-05
-1.80099858028217e-05
-1.16752054078286e-05
-3.1444266333248e-05
-1.68048014279044e-05
-1.63383948796552e-05
-3.9023041488635e-05
-1.91192441745726e-05
3.14187401929048e-07
-2.32988784399945e-05
-2.0544568069689e-05
-3.63104892760732e-05
-1.6210601641035e-05
2.64915294106986e-06
-9.73905037461735e-06
-2.40425301701333e-05
-1.97793883636942e-05
-2.8029376179703e-05
-4.44740826697834e-06
4.15585000706523e-07
-6.59979421546198e-06
-7.52624834495099e-06
-3.87336129919769e-06
-3.20412747853038e-05
-2.94027497432061e-05
-2.38654927782599e-05
-3.82737773740827e-05
-2.11007498665299e-05
1.03337208125053e-06
-6.1100968564669e-06
-1.26113548379249e-05
-1.52710815382064e-05
-2.37063129251292e-07
-9.04199676355142e-06
-2.31421189780886e-05
-3.36924596721576e-05
-2.04779906865779e-05
-3.04656927150175e-05
-2.54107017135977e-05
-1.14853926446145e-05
-1.68612960814389e-05
-3.41003096886763e-05
-3.31180664640744e-06
-7.37101885104047e-06
-5.98347618346282e-06
-7.26066002300141e-06
-1.31773560843504e-05
-3.12790813757279e-05
-6.8246530532557e-06
-2.84180138716799e-05
-2.90106061571665e-05
-2.99434825746374e-05
-3.0164003619658e-06
-2.05180814716081e-05
-1.05200732202893e-05
-2.26628450531901e-06
-2.08553541172828e-05
-3.01269855479153e-05
-2.32742574161729e-05
-2.61672530524854e-05
-2.29607933357438e-05
-3.68944544038871e-05
-2.33913024479649e-05
-2.53506192904734e-05
-4.09266205836182e-05
-2.71400871274439e-05
1.86464228752791e-06
-2.06845123794276e-05
-4.05498532785203e-05
-4.87486253054912e-06
-2.86754721454001e-05
-2.16920661371907e-05
-2.8317182091298e-05
-4.49448839469379e-05
-3.13180527991083e-06
-3.33084117503529e-05
-1.43193529527558e-05
-1.97219227889874e-05
-1.01132053942105e-05
-3.53831636575659e-05
-1.89358434871644e-05
-4.10684143497777e-06
1.06135484185626e-05
-1.72265348188142e-05
-3.46048967250202e-05
-1.10514594035191e-05
-2.227307073984e-05
-2.45580799772843e-06
-2.90951164319153e-05
-1.86328536075601e-05
-3.43490873581362e-06
-2.10141299203341e-05
-2.96183738853925e-05
-2.1760400796295e-05
-3.14514709711281e-05
-1.47074113880098e-05
-1.6664310403059e-05
-6.96735401247659e-06
-3.16508141125793e-05
-6.49600456815706e-06
-2.53070321520409e-05
-4.00243869700367e-05
-1.17853512208702e-05
-3.47617689847839e-05
-2.27725296068762e-05
-1.09968156852358e-05
-3.51774259197122e-05
-1.47708238937985e-05
-1.20013163327889e-06
-1.35177859941246e-05
-1.53709521903722e-05
-2.156821817258e-05
-3.83268224325589e-05
-2.68087072800072e-05
-3.70057909595261e-05
-2.1402330473492e-05
-2.37134690236442e-05
-3.4326645685484e-05
-1.25192389639189e-05
-2.61395373073689e-05
-1.37005454697945e-05
-2.3489318281867e-05
-3.74320382036517e-05
-4.67209301932864e-06
-1.9298266877869e-05
-2.75133345784212e-05
-1.97908932750057e-05
-1.31312678047716e-05
-1.74377191493018e-05
-1.58898900089312e-05
-2.24650785294148e-05
-2.34324478606028e-05
-8.18121504976697e-06
-2.17183901912204e-05
-2.2537529862375e-05
-1.61484832352706e-05
-8.72156481217198e-06
-2.26409350468007e-05
-2.72122373338264e-06
-4.0058289684332e-05
-1.21361164555141e-05
8.65012454712915e-06
-2.31191315051349e-05
-2.02008493795839e-05
-4.25495796220983e-07
-1.35325466408659e-05
-2.4662160998003e-05
-4.90327752682002e-06
-8.00819554059348e-06
-7.88159294546212e-06
-3.07734280812768e-05
-1.99550493631744e-05
-2.20178669086642e-05
-3.9517830659429e-05
-6.89283379027438e-06
-4.95954689846389e-05
-4.56204157676217e-05
-1.96478877502506e-05
-1.470721374406e-05
-3.10836364607179e-05
-2.13458937527742e-05
-2.60800742372426e-05
-3.81524982269185e-05
-2.4859238615379e-05
-7.1534531383604e-06
-6.21358525764568e-06
-8.45553125335935e-06
-1.43369684887781e-05
4.97090633623321e-06
-2.65841191684379e-05
-2.46178422791157e-05
-1.62211614767783e-05
-4.00006153965238e-05
-1.72869161744961e-05
-4.63662773095644e-05
-1.79649191252138e-05
-1.40083970138189e-06
-1.70333892584168e-05
-2.33429168444449e-05
-8.90891293908382e-07
-2.23413831502198e-05
-3.83741527388599e-05
-3.56098155557675e-05
-2.70795327368557e-05
-3.1240947835617e-05
-3.13148927016074e-05
-1.91588127169304e-05
-4.12856786113058e-05
-3.25988117857236e-05
-9.63883566725832e-06
-1.00374678191136e-05
-2.4271479542295e-05
-2.94801163529666e-05
1.62549482710777e-06
-2.26552082931184e-07
-2.82363734167423e-05
-1.33178541314188e-05
-2.23122101562171e-05
-1.39970512304846e-05
-2.6084375348674e-05
-2.10367803157618e-05
-1.34271582680201e-05
-2.20720237569429e-05
-2.21514593261264e-05
-1.76165096627688e-05
-1.38844943347458e-05
-3.12856332109823e-05
-1.92334778359774e-05
-3.70845343760899e-06
-2.56583771705497e-05
-2.37816064697435e-05
-2.24314250934727e-05
-1.65315071593858e-05
-3.16286258179424e-05
-1.53687384749467e-05
-2.12388904893909e-05
-1.35578150771726e-05
-1.81732210553313e-05
-2.3287717979829e-05
-1.0335661507329e-05
-2.96391087665525e-05
-3.16491291950473e-05
-2.4917461150144e-05
-2.9908836784608e-05
-6.54541724020265e-06
-2.27031698852662e-05
-2.50790066855944e-05
-2.15071949834301e-05
-1.62366853517217e-05
-3.18842786628172e-05
-1.73908874020519e-05
-3.729656222359e-05
-1.06506512374133e-05
-1.51372290285025e-05
-3.04952375755379e-05
-2.5744722906705e-05
-1.4919333250818e-05
-3.17420773592475e-05
-2.29573253323472e-05
-5.1094164381396e-05
-1.40622353460949e-05
-1.6950480113748e-05
-2.86036174603233e-05
-1.65548756088107e-05
-4.48772290760481e-05
-2.50676681685234e-05
-4.01075331762403e-05
-1.39954855858757e-05
-7.86232987601102e-06
-1.77338153257004e-05
-4.15585129079032e-05
-1.83600609444317e-05
-1.57043051852164e-05
-7.59768361592838e-06
-1.4000358269596e-05
-1.3453735530235e-05
-2.89735396482119e-05
-4.4833439612938e-05
-1.82517185268744e-05
-2.84136698278781e-05
-3.55349707425562e-05
-4.29649047516159e-05
-2.67733417788659e-05
-2.07721822192342e-05
3.96358234638712e-06
-3.01619279972678e-05
-2.73873351558231e-05
-4.34933988978392e-05
3.77558174343367e-06
-2.08146593553355e-05
-9.00950337495907e-06
-3.29779423276904e-06
-3.13496208311859e-05
-3.05752380583269e-05
-2.34120795125103e-05
-1.51493961922103e-05
-2.87237644197443e-05
-2.10096492129407e-05
-2.32248424384706e-05
-2.88593826647973e-05
-1.35376674765955e-05
-9.90357852292889e-06
-2.12108664589535e-05
-1.84060767101129e-05
-1.64720997018531e-05
-1.53295755007984e-05
-1.46808143005939e-05
-3.04888128222239e-05
8.76925276275459e-07
-3.25844543268453e-05
-3.89495227202063e-05
1.10084006846606e-05
-3.33430000328309e-05
-1.98224702536322e-05
-3.20011299358143e-05
-2.05022629723595e-05
-3.23593199737411e-05
-1.32310217944123e-05
-1.06685210292494e-05
-3.40999846460393e-05
-1.649634216236e-05
-2.46455014761234e-05
-4.42593536166367e-05
-2.14492767460809e-05
-2.96318538317133e-05
-1.1685239160828e-05
-3.06406129461355e-05
-2.75629125463639e-05
-1.87316917827999e-05
-9.11511204833704e-06
-1.26130529179471e-05
-5.33414532313628e-05
-1.94238714419317e-05
-1.33555547050193e-05
-1.84880173411463e-05
9.19341238825366e-06
1.7432419276591e-06
-1.85246758704626e-05
-3.57569604013371e-05
-2.06457479311135e-05
-1.15481968305862e-05
-6.82591334312406e-07
-2.24259680540004e-05
-3.18444695870977e-05
-2.66225633867351e-05
-2.01665468735046e-05
7.88449862632742e-06
-1.2523332112446e-05
-2.52126259637332e-05
-1.71995317147912e-05
-7.8313408585302e-06
-2.61588707651966e-05
-2.80264253543009e-05
-2.92679109889453e-05
-3.10209106581685e-05
-5.72207341951068e-06
-1.20105322770813e-05
-3.048403393741e-05
-2.61927293155377e-05
-3.54388297626731e-05
-3.18684511104582e-05
-2.64245079914102e-05
-7.34471097609971e-07
-2.09818901729833e-05
-1.37308899154128e-05
-2.27830333255195e-05
-1.65300993202462e-05
-9.98444158617936e-06
-6.41137206306383e-06
-4.06769457241272e-05
-2.93053680674009e-05
-2.14767787190206e-05
-1.96359907165421e-05
-2.45696000140432e-05
-3.75440737384215e-05
-3.27070786233991e-05
-1.33165774680156e-05
-4.45120946850764e-05
-3.50671342300483e-05
-2.02415183112134e-05
-1.94431074759163e-05
-2.00328987036244e-05
-2.30081738258341e-05
-2.16505084632283e-05
-2.03562818701288e-05
-9.60076623698248e-06
-2.03122963753388e-05
-1.85954096632623e-05
-7.09626095009018e-06
-3.3050534675514e-05
-1.87429419242783e-05
-2.31483906677576e-05
-5.19966304091048e-06
-2.16009100161254e-05
-2.94717458835579e-05
-2.38208542257034e-05
-1.06375941645949e-05
-2.95381539901504e-05
-2.02909802804312e-06
-2.04198536571494e-05
-1.95318132740757e-05
-3.620959701091e-05
-2.52575054874536e-05
-2.7373002486704e-05
-1.48698790802376e-05
-7.6467470333224e-06
-2.50877542893162e-05
-3.72736006928462e-05
-2.00446089901384e-05
-3.24779977428547e-05
-2.58373000313933e-05
-1.17228726155248e-05
-8.81040563776028e-06
-3.04711654362492e-05
-2.88724492612488e-05
-1.97033997226446e-05
-1.24119449528459e-05
-2.26284466890531e-05
-1.61792611381074e-05
-2.91421082963632e-05
2.82804338549146e-07
-3.36357537306937e-05
1.47206117764579e-06
-2.66344041634561e-06
2.19682163780381e-06
-3.2651291832401e-05
4.72168292020642e-06
-1.11953918156926e-05
-2.3906161226513e-06
-2.67376800516903e-05
-8.44338504106668e-06
2.2346228149652e-06
-1.25424513489223e-05
-2.41368778509263e-05
-2.14990892157339e-05
-2.6873443188012e-05
-1.40778645421507e-05
-2.44308443086312e-05
-2.96530978371038e-05
-1.3185533144692e-05
-9.43777276030513e-06
-2.78905357282258e-05
-2.3617536859026e-06
-9.76609946431851e-06
-1.0431741209246e-05
-3.35334314194071e-05
-1.20619989927424e-05
-3.19723389416771e-05
-4.72983109404118e-05
-2.88539397791037e-05
-7.91750167037483e-06
-2.7161581859656e-05
-8.96295357182646e-06
-1.62141905825015e-05
-3.32127477126796e-05
-3.11626653711343e-05
-7.38427104186247e-06
-2.31717878816275e-05
-1.8316737741315e-05
-2.43165243607193e-05
-1.02933139447418e-05
-2.23090383861636e-05
-2.61594705549753e-05
-1.38959821527771e-05
-1.28812158888046e-05
-2.08727297241582e-05
-1.88032024117414e-05
-7.08461039118233e-06
-1.31505318968124e-05
-3.51074142960851e-05
1.09572674543427e-05
-4.28604301451941e-05
-4.18236082304834e-05
-2.09900484977826e-05
-2.2349640434009e-05
-1.86635398862351e-05
-2.67997860471175e-05
-1.55293964773861e-06
-2.83207198773338e-05
-2.8525899254534e-05
-2.24662373853191e-05
-1.64490114191392e-05
-2.47663154378061e-05
-5.65863126275428e-06
-6.4659189236552e-06
-4.30075130994295e-06
-3.49083931806223e-05
-1.85284705681496e-05
-3.50235836752737e-05
-3.91322333615853e-05
-7.61271181593585e-06
-2.71108366077795e-05
-2.91177541399275e-05
-7.01922197721951e-06
-2.51784800554901e-05
2.70542344768867e-06
-2.47401881332897e-05
-9.42502655200188e-06
-1.02314757702931e-05
-1.74902878366451e-05
-4.01780473282669e-05
-1.16870424775899e-05
-2.34878774282618e-05
-9.76936559686731e-06
-2.02492872741489e-05
-1.25545482756327e-05
-1.9645940371815e-05
-1.56402110547671e-05
-2.9108503498604e-05
-2.77736850884505e-05
-1.93299593022818e-05
-3.53074632318423e-05
1.05564814199153e-06
-2.53376862584331e-05
-1.82964117069489e-05
-1.89430701040476e-05
-1.65463175061047e-05
-2.43751248670442e-05
-1.16858447851597e-05
-2.47870125310423e-05
-3.59329880397442e-05
-3.05663743212007e-05
-7.69854295950073e-06
-6.36738213591341e-06
-2.48804828910296e-05
-3.9658338940847e-06
-2.46593192433038e-05
-1.06032583244056e-05
-3.98513539710322e-05
-1.72004281213153e-05
1.10060763083352e-05
-1.95451968864226e-05
-2.73991130840455e-05
-2.37973187787726e-05
-9.12849706541339e-06
-4.81643369483756e-06
-2.09250651866184e-05
-2.25260727029091e-05
-1.85561055321201e-05
-2.96791918998444e-05
-1.77042379641461e-05
-8.66589184232821e-06
-1.44978945049103e-05
-3.99990793766136e-06
-1.61850053668515e-05
-8.64446360058062e-06
-6.80473309991854e-06
-3.05233025093957e-05
-1.08533982338011e-05
-2.32200976350579e-05
-2.27167423157074e-06
-4.02403575483419e-05
-4.3261246594139e-05
-3.51028113320833e-05
-1.44999717802871e-05
-2.48362005562354e-05
-1.59157446234778e-05
-3.45887588220813e-06
-2.70406669262696e-05
-2.17357869554268e-05
-8.04037688267886e-07
-1.97531904803246e-05
-2.55923800841134e-05
-9.27699330738125e-06
-1.75618973248052e-05
-1.90525303188131e-05
-3.28331677077718e-05
-1.5560119299895e-05
-1.62779163889219e-05
-2.32121584521557e-05
-5.75491754826534e-05
-2.29848952262007e-05
-3.08991641921148e-05
-1.18037478525317e-05
4.27519348407937e-06
-1.34534979656339e-05
-3.24832140851534e-05
-7.33589319338269e-06
-2.42419947643903e-05
-4.24257591917634e-05
-3.15880977546987e-05
-2.71038241822351e-05
-3.4018129864909e-05
-4.0442328499591e-05
-1.4728621898598e-05
-2.01012487768547e-05
-2.53035315344697e-05
-2.19951394848884e-05
-1.83020598486328e-05
-1.91545298856391e-05
4.01128489577516e-06
-6.94696652848538e-06
-3.79215397465157e-05
-3.22833762388922e-05
-3.49517914303251e-05
-6.48096969182719e-06
-1.29382467862749e-05
-1.19391612387239e-05
-1.33864687667524e-05
-2.92820981076432e-05
-1.63318824904219e-05
-1.63632187640345e-05
-1.52509598389412e-05
-8.70096207493485e-06
-8.6202698585013e-06
-8.04753469547227e-06
-2.89510998088106e-05
-1.84815578866528e-05
-6.05360642960172e-07
-2.09972000216964e-05
-1.74498076257408e-05
-2.6412266883354e-05
-4.1453603805669e-05
-1.77812027397872e-05
-1.71505122744913e-05
-1.99959443830779e-05
-1.17748814304894e-05
-8.05310475097821e-06
-5.82556906272899e-06
2.16628766176045e-06
1.48331971928082e-05
-8.18247790396805e-06
1.25231824610008e-07
-1.24325100536795e-05
-4.46521346035701e-05
-1.47441197213202e-05
-1.00905434487677e-05
-3.09908161666176e-05
-1.12270138546772e-05
-3.08223370292316e-05
4.19405080647591e-07
-1.09274256902815e-05
-1.9436254447019e-05
-3.04055764066425e-05
-1.63163248610758e-05
-1.46369629546504e-05
-2.36557340711418e-05
-2.20471240336862e-05
-1.97651480335089e-05
-1.59325412297551e-05
-3.52051229237729e-05
-2.63604275330112e-05
-1.7679140370505e-05
-2.13966743957931e-05
-1.60820294451674e-05
-9.30657577179815e-06
-1.98610410397919e-05
-2.68384260262835e-05
-3.20799463920312e-05
-2.64794236940432e-05
-3.61025922457238e-05
-1.25833598549073e-05
-4.10064317691277e-05
-1.99321746377261e-05
-1.93894134042045e-05
-6.4532960400823e-05
-8.47920008254587e-06
-2.80996528224677e-05
-1.01262309945256e-05
-2.89938611667457e-05
-1.6458305668456e-05
-1.94417889704281e-05
-2.04445401101619e-05
-2.2632290016571e-05
-3.69858845890982e-05
-1.77479290619908e-05
-7.55093247044378e-06
-2.61344314352542e-05
-3.32549492389832e-05
-2.59172860482196e-05
-2.43852067148277e-05
-3.83409177406753e-05
-3.10582552991429e-05
-3.31747460102263e-05
-1.53880745443013e-05
-7.79911275266062e-06
-3.69309532752898e-05
-8.19836618326738e-06
1.94770499120392e-06
-2.25869882602204e-05
-2.752548663876e-06
-3.3429343850046e-05
-1.7799865874151e-05
-1.46541475306876e-05
-1.40197658480323e-05
-3.10918278256845e-05
-5.62825355033499e-05
-1.55523392354813e-05
-2.02973829014117e-05
-3.30412102934856e-05
-2.27083001866623e-05
-1.29618605003005e-05
-1.42008124169012e-05
-8.27940470333423e-06
-3.4947941449927e-05
-2.01565025515889e-05
-1.2610266629774e-05
9.35131140337159e-07
-6.89945076755376e-06
-9.97911883177987e-06
-8.78164624449088e-06
-2.38863915161194e-05
-2.89302311417519e-05
-1.6670881226295e-06
-2.28850091381014e-05
-2.97733664671947e-05
-2.4690518382326e-06
-1.56513188791447e-05
-1.42733518700244e-05
-2.01925179865361e-05
-1.32071810344629e-05
-1.61865288227222e-05
-2.63538359835044e-05
-3.86380350182135e-05
-3.67227063653108e-05
6.94330134589285e-06
-2.40751625544778e-06
-3.55734716310004e-05
-1.86641001191193e-05
-3.50723840188763e-05
-2.92869456638803e-05
-2.49987214658637e-05
-2.23114150568789e-05
-1.92336597733551e-05
-2.0905412732262e-05
-1.95062295573336e-05
-2.47563814980089e-05
-3.6879328727865e-05
-1.51985798768627e-05
-1.96405949491536e-05
-1.99654007050763e-05
-1.86133068198042e-06
-6.74116141655401e-06
1.33270441347389e-05
-2.11770488312341e-05
-2.86862873997046e-05
-4.73797338242687e-06
-1.48636141199901e-05
-3.38094755329184e-05
-3.34773559988198e-05
-1.96758246780509e-05
-2.317744958085e-05
-7.36812993201201e-06
-7.27841435100217e-06
-3.63565292529976e-05
-3.99147104821498e-05
-1.71863006373909e-05
-3.95039374210747e-06
-1.50682272522696e-05
-1.85822635896454e-05
-1.57064536277707e-05
-1.75103500648475e-05
-3.47615052654412e-05
-2.39596986297426e-05
-3.13312972857483e-05
-5.31995844460465e-05
-2.81179405130893e-05
-6.19765127810244e-06
-1.93333300540658e-05
-1.91280630636902e-05
-1.81669436459049e-05
-3.77155642407541e-05
2.68126725792618e-08
-1.10077327773082e-05
-7.39175880296065e-06
-8.3828683017612e-06
-2.64983331502013e-05
-3.07178917445949e-05
-2.56351584572823e-05
-3.18960451615147e-05
-2.1351470937968e-05
-3.59653223360345e-05
-4.02207950344798e-05
-1.87306405019604e-05
-1.69814162278913e-05
-4.01916553534109e-05
-3.12249421267005e-05
-3.17373773090863e-05
-1.7754066308962e-05
-9.0098126220985e-06
-1.39520737738937e-05
-2.75436914217016e-05
-1.09140090042796e-05
-2.07568753860889e-05
7.17096916230617e-07
-2.74680451827603e-05
-1.38591765742718e-05
-4.00350960459238e-05
-2.4788828771223e-05
-9.99293568711613e-06
-1.91685866000776e-05
-2.28426748340248e-05
-1.56329039520515e-05
-1.69226291050355e-05
-1.81590624557178e-05
-1.29848972058171e-06
-1.09900701088989e-05
-1.50650519059639e-05
-2.06227457566318e-05
-2.87626704242654e-05
-2.62235441842722e-05
-2.12997133171717e-05
-1.62348784484347e-05
-2.7960663763608e-05
-1.23016257413268e-05
-2.41763466884292e-05
-1.04937475298157e-05
-1.41868507426776e-05
-1.57114173975295e-05
-5.40188001536248e-06
-1.98184327407747e-05
-3.04933368454076e-05
-2.08178210551555e-05
-2.2554471180296e-06
-3.05387115446791e-05
-2.68212914311781e-05
-3.54564078977666e-05
-2.43516063926394e-05
-1.61675684876474e-05
-2.34805025219024e-05
-2.78757433902616e-05
-3.33178340783941e-06
-1.60730586720382e-05
7.16432057055991e-06
-1.1975488858642e-05
-3.97222701315319e-05
-2.37608001839221e-05
-1.94229745336505e-05
-3.96465510865405e-05
-3.17389798982712e-05
6.97017285561495e-06
-1.26611205746881e-05
-1.69613104917738e-05
-1.78331895466629e-05
-8.0012439601515e-06
-3.01686728848035e-05
-1.7960169794966e-05
-4.01022010427523e-05
-2.75228300391969e-05
-1.6321031028624e-05
-2.14554545714158e-05
-1.05156306086381e-05
-1.61378288308999e-05
-3.47744855250592e-05
-4.2910534134755e-05
-1.65807960074979e-05
-2.90259150271665e-05
-1.55019989840332e-05
-1.7862212909163e-06
-6.80892374034031e-06
-2.05803207993754e-05
-2.58733806989164e-05
-1.85462173258114e-05
-1.65079446435751e-05
-2.12429118763962e-05
-7.26491410493965e-06
-8.99389097512014e-06
-1.23610539615539e-05
-4.259539695486e-05
-1.82934993682766e-05
-2.26772829685452e-05
-3.16020838028858e-05
-2.87181106983973e-05
-8.62866114532121e-06
-5.60552597891691e-06
-3.30669378510121e-05
-8.15184876786825e-06
-1.35974790853634e-05
1.30420947550334e-05
-3.01640699811078e-05
-1.50446432631179e-05
-1.99297225254711e-05
-3.9682089293844e-05
-5.76190656606421e-06
-1.16438653958501e-05
-2.01652291033616e-05
-3.73151974291782e-05
-3.23659952890751e-05
-1.1230506892578e-05
-1.01821370497198e-05
-2.13213326358699e-06
-1.86934233026738e-05
-2.54356746430746e-05
-2.6505283992501e-05
-2.27415032789018e-05
-4.00053292358985e-05
-2.10643361413393e-05
-2.6580464116292e-05
-3.1051505905162e-05
-3.68377839528256e-06
-2.16173678401039e-05
-3.76593357097527e-05
-1.3362379867265e-06
-1.26946582014432e-05
-7.17186006095144e-06
-3.49590777664264e-05
-4.72234456953228e-06
-6.45715822072745e-06
-1.87731930964482e-05
-1.61021375354588e-05
-1.72172546575263e-05
-1.68977969295949e-05
-7.71029008606372e-06
-1.31222730157272e-05
-1.47921811041746e-05
-2.05708134640109e-06
-3.9196135014325e-05
-1.47800482041423e-05
-3.1826382182104e-05
-1.93342161433119e-05
-2.90422364548525e-05
-1.59424308186201e-05
-1.15867313760087e-05
-3.77933947986416e-05
-4.00517650012464e-05
-6.82715863730643e-06
-1.34457845165032e-05
-1.90511155348272e-05
-1.00734709729708e-05
-2.44450446731264e-05
-6.75021851301102e-06
-7.14284782019703e-06
4.18646977720116e-06
-3.98390833611945e-05
-2.19740696591389e-05
-6.97397749159099e-05
-3.08266779145471e-05
-2.66925863638526e-05
-3.10175443803678e-05
-3.76125311238753e-05
-3.18683292045912e-05
-2.63970782005693e-05
-1.9944597015822e-05
-2.58338424590017e-05
-5.20490589314122e-05
-1.84593435237209e-05
-3.10015532205451e-05
-2.91872967938825e-05
-1.23655848594585e-05
-4.02022110382605e-05
-1.26112406180739e-05
-5.20018305383834e-06
-2.46669290335822e-05
-3.25994036117678e-05
-1.85770632552526e-05
-4.39137544312263e-06
-2.43337335441891e-05
-9.43800460804392e-06
-1.00132078532865e-05
-1.72720025813154e-05
-1.26505220043882e-05
-4.01759131213578e-05
-1.33775819955563e-05
-1.57942405317487e-05
-3.29847215629071e-05
-1.45917653453749e-05
-2.57890796529684e-05
2.3420599923314e-06
-2.95025846649811e-05
-2.59253448590441e-05
-5.8959668949192e-06
-3.00082468820748e-05
-1.63454897129153e-05
-1.65274403518539e-05
-2.13937592956208e-05
-1.90570998257684e-05
-1.16090614475055e-05
-1.38115887979635e-06
-1.82521763566279e-05
-6.92082499310903e-06
-3.60904470341113e-05
-6.2751944844683e-06
-3.37051049175079e-05
-1.75634484521117e-05
-4.36447222251372e-05
-2.75184866330223e-06
-8.18316766334445e-06
-2.53511781774121e-05
-1.67155487251114e-05
-1.66666829270504e-05
-2.43103065004458e-05
-6.67458600993975e-06
-7.2600447806118e-06
-7.55051483748967e-06
-1.31713131110554e-05
-2.38995863872041e-05
-1.21051018491165e-05
-2.26974646700439e-05
-8.20033324355709e-06
-2.41106768844762e-05
-3.51475872398093e-05
-3.87430114134317e-05
-3.48653392943723e-05
-2.46689720536445e-05
-3.32140799502794e-05
-2.14824637877414e-05
-1.95006601357105e-05
-3.01079982221207e-05
-1.96864971301439e-05
5.2529086073592e-07
-2.08829122119371e-05
-2.43418104244994e-05
-2.74990871578997e-06
-7.59653359618692e-06
-2.29659120239032e-05
-3.33040467617068e-05
3.57423897055997e-06
-2.26845087989074e-05
-2.26073926389493e-05
-2.58640300681371e-05
-7.58062382631673e-06
-4.74093564083757e-07
-1.7634484094131e-05
-2.80934928711198e-05
-6.56169525098448e-06
1.08482619498616e-06
-2.74408196125004e-05
-1.66902236970294e-05
2.2175699838498e-06
-3.25635267458071e-05
4.91070981242344e-06
-2.41090965053228e-05
-1.28652630608927e-05
-3.14874135229211e-05
-1.37964518292785e-05
-3.90364390522262e-05
-2.88792374056265e-05
-1.84627029967623e-05
-2.59409246368004e-05
-2.21791832749269e-05
-3.75633320903632e-05
-2.91054083176688e-05
-9.78197508456116e-06
-2.27917012240525e-05
-4.01312935376745e-06
-1.959549925466e-05
-3.56047332536774e-05
-2.3608207953234e-05
-5.56072332455509e-06
-1.19892770850073e-05
-1.78982298106559e-05
-2.68999357142676e-05
-1.35176671162251e-05
-1.88991511054614e-05
-3.11633649881478e-05
-1.21516324923417e-05
-2.64032641779021e-05
-8.90337788336039e-06
-1.96246389870164e-05
4.339819915517e-06
-4.53788057418902e-05
-2.23935174788221e-05
-1.1987878957899e-05
-2.42987633793455e-05
-1.74966876190173e-05
-1.30828113072319e-05
-2.30658927664397e-05
-1.18888534766424e-05
-2.21039807540388e-05
-2.91316009145205e-05
-3.96308448303755e-05
-2.12446645029068e-05
-2.25904874710095e-05
-2.22062316077422e-05
-3.18530863718738e-05
-8.41911183180926e-06
-7.48602084439819e-06
-3.23640806011065e-05
-1.39465545570752e-05
-1.87637682848474e-05
-2.89317722122981e-05
-3.90737526570132e-05
-2.31341216748244e-05
-3.49745872351787e-05
-1.14047972006395e-06
-8.44468918747705e-06
-3.93518399291981e-05
-3.30481995337723e-05
-4.97277172067805e-05
-3.24700525931133e-05
1.8987272249887e-06
-1.54941573147323e-05
-3.67956460564965e-05
-1.97984593573246e-05
-1.06415777498445e-05
-1.22805101199602e-05
-2.43461867921671e-05
-1.26852435253121e-05
-3.158004647702e-05
-1.03392053490357e-05
-4.29474896002172e-05
-3.74139483414089e-05
1.03552679041358e-05
-8.55128129609989e-06
7.78661036112119e-06
-1.38046532395868e-05
-3.44477816817612e-05
-2.46306644071596e-05
-1.88881238054141e-05
-2.17841671492803e-05
-3.1165241208545e-05
-3.0987709704818e-05
-2.34188859743013e-05
-2.63420250739045e-05
-2.23638024446741e-05
-1.60245456553516e-05
-3.54602170598649e-05
-1.26255097394397e-05
-1.48441072782852e-05
-3.14972176622823e-05
-3.55088004005489e-05
-3.31610844456616e-05
-9.99853709899514e-06
-4.44971331469866e-05
-3.20316146443014e-05
-1.65937772768915e-05
-2.20300970933059e-05
-2.49971199792823e-05
-2.42484742402945e-05
-2.51010061119528e-05
-1.50058279660146e-05
6.81555184328599e-06
-3.18837662068113e-05
-3.83074367992623e-05
-2.50514595043029e-05
-2.53022535935476e-05
-2.75758316778084e-05
-1.27359501377056e-05
-2.91606340932644e-05
-2.26430096354014e-05
-1.49517702636656e-05
-4.91298035033957e-05
-3.09843119750271e-05
-2.36768942262082e-05
1.40855178937258e-05
5.50978087319083e-07
-2.95430793988346e-05
-4.049005046848e-05
-5.51529851667055e-06
-4.11194310988324e-06
-1.12717545504734e-05
-1.69676108719372e-05
-2.53787532220473e-05
-1.8804770657555e-05
-1.84379650608055e-05
-1.8304051561659e-05
-1.45513325287582e-05
-2.08027471335255e-05
-2.11962540718521e-05
-1.80381083919635e-05
-2.73343695694884e-05
-2.01093312080267e-05
-8.53135061922952e-06
-2.24207417424855e-05
-1.42002546085609e-05
-3.04066133449984e-05
-1.16540557376751e-05
-3.00544917815583e-05
-2.41873109481492e-05
1.01825877787826e-05
-2.07312883925829e-05
-1.44852352776072e-05
-3.39461000481977e-05
-1.20716337968391e-05
-9.05136063730587e-06
-6.42646832671688e-06
-2.19070891435583e-05
-3.01890305113077e-05
-4.02930534861219e-05
1.03010496464621e-05
-1.53954018648843e-05
-1.36087045380556e-05
-2.31317814885104e-05
-1.10758905147749e-05
-1.65281286381072e-05
-4.10179832213723e-05
-1.73518139410481e-05
-3.03680292799844e-05
-1.16878814519718e-05
-8.67578594693376e-06
-4.30986294530291e-05
-1.22956065562866e-05
3.35855105961641e-07
-3.51846319055509e-05
-1.7805167719175e-06
-2.32182334424271e-05
-2.36074457022949e-05
-7.57833767508811e-06
-3.15344569595407e-05
1.06787113856429e-05
-3.82864749497234e-05
-2.84663128170821e-05
-1.6695839478614e-05
-3.00589492437221e-05
-1.73762575485017e-05
-2.06334580806848e-05
-2.62802853303153e-05
-8.44597098303828e-06
-7.30941557170282e-06
-4.37391907666039e-05
-2.12696595577932e-05
-3.85307312065443e-05
-2.27023175271906e-05
-3.18434283553927e-05
-6.21047720410629e-06
-4.36215759219732e-05
-1.5543708375475e-05
-1.22816938919731e-05
-3.23936686394285e-05
-1.58549171199385e-05
-2.23595422751932e-05
-2.62426451797228e-05
-1.30629883203705e-05
-1.93106246473077e-05
-4.44223762405644e-06
-2.32250434252776e-05
-1.8746862398933e-05
-1.59711628420441e-05
-3.26574227541067e-06
-3.99920567889284e-05
-1.98285673278753e-05
-1.89996359155532e-05
-2.52679496843734e-05
-2.02454458172454e-05
-7.31620449006568e-06
-1.84781707547002e-05
1.94729997776395e-07
-1.92314505796141e-05
-8.94451573237031e-06
-3.73452855015595e-05
-2.53266947649149e-05
-4.49282413993377e-05
-2.26652380052189e-05
-3.07855909584007e-05
-1.70172431902012e-05
-2.79870992626381e-05
-3.60473071371767e-05
-3.27796991557772e-05
-1.08875143827451e-05
-3.19209482781862e-05
-4.43626124016336e-05
-1.26159380569352e-05
-4.38728252313924e-05
-7.48232387868039e-06
-2.47917937185854e-05
3.97815607527137e-07
-6.93408358176319e-06
-1.86938445867617e-06
-1.89634812861077e-05
-4.30801875218517e-05
-3.93619298165985e-05
-8.85921051145027e-06
-2.53930154062001e-05
-6.92481762297757e-06
-7.86071570757835e-06
-1.64637219845184e-05
-2.93121572982338e-05
-3.80868769879284e-05
-7.56415340188783e-06
-1.76427358700874e-05
-2.72036407975494e-05
-1.35445346080507e-05
-2.18585582659447e-05
-1.10035747794977e-05
-1.40239676411556e-05
-1.91654136276501e-05
-3.80194172762149e-05
-2.99605500243388e-05
-2.53871745132155e-05
-4.17971774122575e-06
-1.51762324373665e-05
-3.21508840239747e-05
-1.49170583693221e-05
-1.61699103263201e-05
-3.03458051985307e-05
-4.59515160703224e-06
-1.20234049231722e-05
-2.17496360776581e-05
-3.84571565021003e-05
-2.56044889438659e-05
-1.42233138963644e-05
-2.55920539594089e-05
-4.8269467873923e-06
-2.29513622550263e-05
-1.55168113369876e-05
-3.00076443218229e-05
-3.64297766128988e-05
-1.16524890629368e-05
-1.77451284778626e-05
-1.6016338153076e-05
-2.73834732229799e-05
-2.15048270460958e-05
2.83463596834878e-06
-1.70126819582924e-05
-3.6168450484741e-05
-3.49905208923264e-05
-4.24649238475322e-06
-3.08586767655261e-05
2.32238371462536e-06
-2.56699570197832e-05
-3.29904290370644e-05
-1.26378731012389e-05
-2.99038753074526e-05
-2.68504073593224e-05
-2.16577190270774e-06
-1.0859347844256e-05
-1.64996291535728e-05
-1.70801938012822e-05
-4.75082094235542e-06
-1.53029358106313e-05
-3.42860602297291e-05
-6.30662952396511e-06
-1.43035305548882e-05
-3.64571998152915e-05
1.7930827181463e-06
-2.59340093689642e-05
-5.82592464399641e-06
-8.48066313894753e-06
-9.0855104508188e-06
-3.26008628952513e-05
-7.88069847316981e-06
-1.55711675423556e-05
-1.60905603386595e-05
-1.13367219103684e-05
-2.98630768029921e-05
-1.11345384962183e-05
-1.59649197987024e-05
-3.05515222195031e-05
-1.65288073633035e-05
-3.57252028176948e-05
-2.28408889118957e-06
-2.54127034213628e-05
-6.32771949079349e-06
-1.99913430808875e-05
-2.46660344657208e-05
-9.54359709354256e-06
-1.61396645859822e-05
-1.49407813745441e-05
-3.9674077900888e-05
-1.8966625247136e-05
-3.76081576634385e-05
-7.82638211621156e-06
-1.52124830291429e-05
-5.43138182520104e-05
-2.29699752959768e-05
-3.4784970737977e-05
-2.87924080851267e-05
-1.2518963534887e-05
-4.32039971472642e-05
-1.16119219556743e-05
-2.11439257479043e-05
-8.05413761714658e-06
-1.01069181178591e-05
-2.19921566846687e-05
-2.71732949844937e-05
-1.64827654354419e-05
-1.48255412542428e-05
-2.90979858325527e-06
-2.4465297553318e-05
-2.94596505722405e-05
-1.15626542562904e-05
-4.20861158090245e-05
-5.24903926179951e-06
-3.30815734601639e-05
-2.41048848488824e-05
-2.5918363628516e-05
-1.44311242516137e-05
-1.45124745493126e-05
-2.29704847574447e-05
-2.62726480874817e-05
-8.53102136909731e-06
-9.75142012179851e-06
-1.89155313942631e-05
-1.58476206505053e-05
-2.5861061060195e-05
-1.71940152670569e-05
-2.81111882566252e-05
-1.56979319393619e-05
-9.43639701237257e-06
-1.37330075750562e-05
-1.6943331709931e-05
-1.88453419034963e-05
-2.50093213342417e-05
-4.54397531630907e-05
-2.14845108840764e-05
-3.95831858237321e-05
-1.92132281687206e-05
-1.98219744488759e-05
-1.34087886953935e-06
3.03976429945227e-06
-4.60785079539019e-06
-3.17931605735507e-05
-4.21583410919475e-05
-4.22597336496488e-05
-3.23512025000656e-05
-2.81757831149353e-05
-1.2585928176253e-05
-2.93383635218284e-05
-2.3724311547928e-05
-3.46057703118666e-06
-1.96578393980439e-05
-2.25274084606379e-05
-1.25314224400653e-05
-2.95819481447113e-05
-1.68053645028588e-06
-1.71385896614422e-05
-1.23422353270312e-05
-3.34620077125169e-05
-1.59711713219274e-05
-3.60022778823138e-05
-1.25739045321644e-05
2.57932316177545e-06
-1.39109538813743e-05
-3.63099845849322e-05
-2.91406794873335e-05
-1.98229966724916e-06
-1.70002695662107e-05
-3.21476321675653e-05
-2.29336235543715e-05
-3.23474657871773e-05
-2.09444470205063e-05
-2.79461103804987e-05
-2.39335550982161e-05
-1.94991564792366e-05
-1.44531170128549e-05
-3.44617782582813e-05
-1.32624298405605e-05
-2.13000178092343e-05
-2.09334240035202e-05
-3.08709524262289e-05
-2.15494148936244e-05
-1.92760083488716e-05
-2.43224031609557e-05
-4.72905113265905e-06
-3.02186803732328e-05
-3.30063780143396e-05
-1.01519381464857e-05
-1.45485507857398e-05
-2.99404669761803e-05
1.5661284739664e-07
-1.89407290477926e-05
4.28862572694156e-07
-2.93530017053109e-05
-1.96299377630454e-05
-2.23655744889986e-05
-7.38953158782749e-06
-2.6316333865084e-05
-9.76502768791899e-06
-2.67294852935799e-05
-3.41179632754386e-05
-1.99886505771548e-05
-1.60202153679684e-05
-2.37012856573623e-05
-1.75709793308031e-05
4.65484948487859e-06
-6.54852025902297e-06
-1.91983165382587e-05
-1.88516276091579e-05
-1.3228351891296e-05
-1.73382754835799e-05
-7.01529535601122e-06
-1.87191464881495e-05
-2.020788454135e-05
-2.00841774418432e-05
-2.77038376388665e-05
-2.22935703583364e-05
-6.3272375968176e-06
-2.79795734164067e-05
2.2747193248237e-05
-9.36728295094934e-06
-1.9527194995345e-05
5.74708944116789e-07
4.67970862004757e-06
-1.69534039550864e-05
-8.68929671343119e-06
-2.11778092050141e-05
-3.59601096190494e-05
1.34843676018728e-06
-5.90272459568152e-05
-1.48625113924374e-05
-1.98445438549714e-05
-3.33376040281595e-05
-1.5190060062501e-05
-2.17554661915291e-05
-3.89838401184417e-05
-2.13448745427092e-05
-2.08952681054172e-05
-9.7374223983958e-06
-1.62617148481181e-05
-2.98016142688661e-05
-5.52837885306836e-07
-4.31568966810779e-05
-2.16487453723752e-05
-2.18959237099344e-05
-1.98966944393173e-05
-2.1420242832314e-05
-2.97356364425143e-05
-2.23882446684868e-05
-3.3355945100629e-05
-2.57659800322291e-05
-1.19912266092888e-05
-1.30802177006021e-05
-1.57367484801212e-05
-1.78114084960756e-05
-1.12389139686414e-05
-3.03079757654456e-05
-3.77262975017837e-05
-7.8089685380414e-06
-1.71118333229395e-05
-2.18256997896516e-05
-2.54351672067014e-05
-2.70456498189586e-05
-3.17995322905527e-05
-1.57393388731466e-05
-2.06736446539645e-05
-2.66511564850382e-05
-1.44301146962399e-05
-2.12420395461278e-05
1.69207747748295e-06
-2.68237341696556e-05
-7.58720192697443e-06
-1.81507722624229e-05
-2.75392935507553e-05
-1.51847741035717e-05
-1.00920761056981e-05
-2.58882547561548e-05
-3.25965060030088e-05
-8.58670935239783e-06
-1.95121844984772e-05
-4.08640932758609e-06
-3.19119837442023e-06
-2.30453502502218e-05
-1.891724012306e-05
-2.62282605739493e-05
3.29788544025911e-06
-5.46946038948624e-06
1.54605909413746e-07
-2.85386362573669e-05
-1.11147953575712e-05
-2.99655353228178e-05
-1.39876162149061e-05
-2.15361218539909e-05
-1.79964898352825e-05
-1.18411942386576e-05
-5.7692374890415e-06
-3.34625112575834e-05
-1.66117570755192e-05
-2.17300258963073e-05
-4.8949162299623e-06
-1.68462887557698e-05
-2.24588477814855e-05
-5.80502718108447e-05
-1.78855928644492e-05
-5.08183064324649e-05
-2.54635662034974e-05
-2.69406992175333e-05
-4.34891788036426e-05
1.65171915866703e-06
-2.9510545344761e-05
-3.2483795453761e-05
-3.38602191743583e-05
-8.27235106192289e-06
-1.72917920659724e-05
-3.21169742444937e-05
-4.6631593863227e-05
4.67765945907128e-06
-3.23646935918955e-05
-4.66023459243395e-05
-9.86682636657168e-06
-1.84930134374754e-05
-3.88649016347959e-05
-3.15741674541976e-05
-2.4648412427074e-05
-1.3129373058985e-05
-2.56806167680996e-05
-1.22380574640651e-05
-1.66960840796905e-05
-2.99415989042995e-05
-2.50087888093363e-05
-1.95782855065103e-05
-1.10463844219327e-05
-1.88115046786536e-05
-1.85132934243242e-05
-2.1532406042449e-05
-2.85071559754001e-05
-2.3423604335231e-05
-3.50903291812843e-06
-2.47841973558415e-05
-3.51576828092986e-05
-2.61654334048351e-05
-1.78918856527999e-05
-1.24551376227719e-05
2.31347484571714e-06
-1.67107268164035e-05
-2.64429526525469e-05
-1.5628008022072e-05
-4.46308655239421e-05
-1.58921521901751e-05
-3.63763121774333e-05
-8.89028881362446e-06
-2.95187063260303e-05
-1.92541761376058e-05
-2.47059317551106e-05
-3.41313453435573e-05
-1.69939546028184e-05
-2.85223927150729e-05
-1.26301116838696e-05
-1.39558905826e-05
-2.44683876059088e-05
-3.15922672671583e-05
-2.7102647070992e-05
-2.81227115131463e-05
-1.8770844420008e-05
-2.2998025974608e-05
-7.63796805445407e-06
-2.61389310332857e-05
-1.18117982341296e-05
-2.42404455117884e-05
-1.65492362208366e-05
-3.53115011798509e-05
-3.29359517877325e-05
1.32912518340234e-05
-1.739016487982e-05
-1.33942911399566e-05
-2.17056596319959e-05
-2.75204149358436e-05
-2.17837443760448e-05
-4.4472811145693e-06
-1.48289072237755e-05
-3.19731074497384e-05
-7.45485745215198e-06
-3.58688873062666e-05
-2.76115398571909e-05
-1.6714095538702e-05
-2.16517527532701e-05
-1.84399054070972e-05
-2.90052752003488e-05
-2.85015521187347e-07
-4.0587016614642e-05
-4.87215992772379e-05
-3.04713024077622e-05
-1.65711013344062e-05
-3.03921827447798e-05
-2.15823016982148e-05
-1.54075346827657e-05
-3.38033773005477e-05
-8.51117719928993e-06
-1.21655891553989e-05
-1.80633744367052e-05
-2.13259389117814e-05
-3.70074720232856e-05
-1.7368789312146e-05
-1.42167941538839e-05
-1.92532518002056e-05
-6.42984532613697e-06
-1.78323346079115e-05
-2.04244360301177e-05
-1.18410413147713e-06
-9.12825308454409e-06
-1.79458065078214e-05
-1.79833992971041e-05
-6.45811978247602e-06
-2.47109454151726e-05
-7.50318457988982e-06
-2.62330986258027e-05
-3.00177179747058e-05
-2.77789918397583e-05
-2.8635660374772e-05
-3.47399607271862e-06
-2.36242329655946e-05
-3.41709831397647e-05
-2.16958201704857e-05
-3.21515619595848e-05
-1.50836272024834e-05
-2.68980984649049e-05
-1.97417444192607e-05
-2.03704642733902e-05
-3.07242770592645e-05
-5.12539554893003e-05
-1.84063508658657e-05
-3.25670560672708e-05
-1.5892914809106e-05
-1.80677187473249e-05
-1.55594645029409e-05
-1.24754264674125e-05
-9.15047073260717e-06
-2.31766221909383e-05
-1.56561063235113e-05
-1.8398834665951e-05
-4.34016396841349e-05
-3.21235390504112e-05
-5.59489000999418e-06
-2.28192321930163e-05
-1.78016556635182e-05
-3.12582199433314e-05
-2.77468308370863e-05
-1.09436125805368e-05
-1.91502965030508e-05
-1.26162068168275e-05
-3.66647010800703e-05
-2.95971768533887e-05
-1.92653788657523e-05
-1.78756669406579e-05
-2.3681520720387e-05
-3.46407633910345e-05
1.06500946319545e-05
-1.76568027632323e-05
-2.38937143907909e-05
-1.82659483854128e-05
-3.72784441072468e-05
-2.61299224583226e-05
-1.45623598135383e-06
-3.72167395180078e-05
-4.01658781361289e-05
-3.72626559710836e-05
-2.2986117838642e-05
-1.23935930821557e-05
-2.6016794804843e-06
-1.70222739277408e-05
-3.57552698249026e-05
-9.11725874661247e-06
-6.75630126487863e-06
-9.31162143885852e-06
-1.78193028255084e-05
-2.39870321615463e-05
-3.14691446816352e-05
-2.76361871527139e-05
-3.1145548784637e-05
-1.71310537971002e-05
-1.65664545064725e-05
-1.04120460922103e-05
-2.47924086365767e-05
-6.68105560233652e-06
-2.90012817692526e-05
-2.25154492822977e-05
-1.8327936870366e-05
-1.81977911296422e-05
-2.57127174601499e-05
-1.46618384511603e-05
-3.02441407740521e-05
-4.38816310412486e-05
8.16983529105594e-07
-6.98816544787856e-06
-5.70156037040133e-06
-4.11483787490509e-05
-6.31290532796688e-06
-3.00007316682815e-05
-9.25853684154207e-06
-1.48435251424576e-05
-3.79191274641894e-05
-3.94609671934511e-06
-2.99297897530584e-05
-2.27139956685901e-05
-2.4672705128148e-05
-1.02566684845509e-05
-2.17485108419534e-05
-1.84751031034146e-05
-2.5126604279437e-05
-1.12324079077162e-05
-2.995514748832e-05
-1.83481860471619e-05
-4.01212122992917e-06
-3.07730697373406e-05
-3.31203203555591e-05
-1.61510332314051e-05
-2.77203486304183e-05
-2.89195273896678e-05
-1.17245909771324e-06
-4.22469635608518e-05
-2.95757980395478e-05
-2.56905352088659e-05
-2.77170799126356e-05
1.17037981141778e-05
-2.86034277703095e-05
-1.86844128823579e-05
-2.15182113394094e-05
-1.19931884255142e-05
-2.91391467806304e-05
-1.70117440567959e-05
-2.98615909324753e-05
-1.5974984336319e-05
-2.78659532148583e-05
-5.23535637128196e-06
-9.99484879715549e-06
-4.73009202642337e-06
-1.21013054672836e-05
-1.04587848469966e-05
-3.17296283937945e-05
-6.41762792146905e-06
-2.7367209803502e-06
-1.19052331662693e-05
-2.73976584357975e-05
-2.28617651376262e-05
-3.70535328633274e-06
-2.18291886187306e-05
-2.53055453978961e-05
-1.42739577997761e-05
-3.24035020618929e-05
-2.53658554563525e-05
-3.79526071639767e-05
-3.07236599856986e-05
-4.28725946593004e-05
-9.95419369059961e-06
-1.92267504602564e-05
-2.57273616490757e-05
-3.2028989917852e-05
-1.22853045449821e-05
-9.74721331455934e-06
-1.14357059320744e-05
-3.22285844670784e-05
-1.36080404793033e-05
-6.27834731897982e-06
-1.14112492718001e-05
7.75818560853858e-06
-4.68328692187312e-05
-2.54705977406359e-05
-1.46639913846433e-05
-1.12557230950453e-05
-9.48653711849641e-06
-3.12142755077775e-05
-3.84437519773547e-05
-5.76163943455535e-06
-8.57469759980308e-06
-1.49933728958983e-06
-5.0354205557951e-05
-1.28491130290497e-05
-6.89556608616544e-06
-1.00307940971885e-05
-1.73248410846529e-05
-1.43167687450115e-05
1.07081227796599e-05
-3.57127889346963e-05
-5.81164171890754e-06
-1.388181123274e-05
-2.47129294681399e-05
-2.74829477404153e-05
-1.00012363359417e-05
6.07729110601589e-06
-3.466441083551e-05
-1.36766617823838e-05
-3.38298991263611e-05
-2.0916860516784e-05
-4.41423279952282e-05
-5.18546000155544e-05
1.79723405163347e-05
-2.13669845279664e-05
-2.60310467734842e-05
-1.74949860791847e-05
-1.82489710872398e-05
6.10479936239014e-06
-6.4615779236323e-06
-4.22051681007202e-05
-3.10885335995149e-05
-4.69162424564989e-05
-1.3355160067329e-05
-2.03783694536501e-05
-6.53191187852753e-06
-1.54842923563916e-05
-4.45894444075014e-05
-2.52970395296694e-05
-1.90512030942223e-05
-9.64159628937914e-06
-2.00891303706073e-05
-1.40837487041987e-05
-1.16673629768465e-05
-6.25440911589224e-06
2.55775997065012e-06
-9.48726644578822e-06
-2.48607146516923e-05
-1.55116177881793e-05
-4.22947984383588e-05
-3.73125810556061e-05
-3.33388503483052e-06
-2.7632876293542e-05
-1.32203290044156e-05
-1.39264743203434e-05
-2.95497324332212e-05
-1.89914914909869e-05
-9.51937568229721e-06
-3.43796221245368e-05
-4.57458987232809e-05
-1.52481290612351e-05
-2.9686165013504e-06
-4.71759537663609e-05
-9.68214743166397e-06
-4.63902364131512e-06
-1.76658406405735e-05
3.75881673867615e-06
-4.43836384244408e-05
-9.3898178784221e-06
-2.75080666804543e-05
-2.41518497107335e-05
-3.46708477306964e-05
-2.39726427906331e-05
-3.41637850921022e-05
-2.1339709639483e-05
-2.52349688363107e-05
-2.02082945629888e-05
-2.79591201357279e-05
-1.55649288547421e-05
1.19171958809655e-06
-2.51209282287033e-05
-2.26622734004228e-05
-1.39561341107201e-05
-4.26415301735652e-05
-9.44141668028697e-06
-3.59777460317335e-05
-1.43948033885454e-05
-3.92887976227614e-05
-2.91649900895062e-05
-1.62658932776625e-05
6.56163314231454e-07
-3.41016630191247e-05
-6.22947282213243e-06
-8.6313176703575e-06
-4.92816546438241e-07
-1.10303312591899e-05
-1.18811430667273e-05
-1.77740531744926e-05
1.17611182334141e-06
1.73471750694181e-06
-3.03060389848898e-05
-2.18913624645241e-05
-1.63362946123285e-05
-1.74660827912088e-05
-7.50768415260762e-06
-9.77599359861187e-06
-1.1000200538793e-05
-1.20245858166874e-05
-3.87612910353312e-05
-4.36850745252565e-05
-1.81159344230175e-05
-2.04580280264882e-05
-1.69199630999334e-05
-2.16391656000104e-06
-1.15172590875833e-05
-3.65182695430413e-05
-2.99851799886964e-07
-3.14941811970844e-05
-1.44191241676722e-05
-4.18765957344739e-05
-2.92579684658034e-06
-3.45936758826916e-05
-1.41115890652676e-05
-2.60805236777207e-05
-8.35783633020139e-06
-1.56137489733434e-05
-1.00382617033522e-05
-1.07810974139142e-05
-3.50508693299365e-05
-1.51969401360539e-05
-1.58658492213469e-05
-3.20893135287397e-06
-2.43292393516456e-05
-2.26788609829793e-05
-3.5121600379854e-05
-3.3612192630043e-05
-3.47839730340114e-05
3.9261730784084e-07
-3.43367103574159e-05
-1.28286279418371e-05
-2.23181731322214e-05
-2.82785250574025e-05
-1.9021191885349e-05
-1.63741842672859e-05
-2.47689834644136e-05
-1.12700020544175e-06
-2.63926314261737e-05
-1.93757863874331e-05
-2.38986658762751e-05
-1.56287609556197e-05
1.00262468295455e-05
-1.08063637402835e-05
-3.31477518268759e-05
-2.9767663717272e-06
-2.55646340932746e-05
-2.15739171554016e-05
-2.01118144212704e-06
-1.41176422396588e-05
-2.2551104510566e-05
-5.07172552301152e-06
-8.65384415375037e-06
-9.61639788251375e-06
-2.20039957738206e-05
-1.71165998897692e-05
-2.73174769174708e-05
-3.79966728724836e-05
7.13512193791759e-06
-4.08884265057566e-06
-1.91378690675363e-05
-3.02121003076359e-06
-2.31645760758028e-05
-1.90983349587831e-05
-3.10625451566416e-05
-3.45090630317815e-05
-1.32916509858287e-05
5.96734144973085e-06
-2.70830688171556e-05
-2.06483199153697e-05
-1.71627007594739e-05
-1.80057920913916e-06
-9.4275168132009e-06
-1.87455872053263e-05
-2.4653943001128e-05
-3.51125209981905e-05
-1.06097437908957e-05
-3.16457346147555e-05
-1.38738021190352e-05
-3.16516248201523e-05
-4.23673974578857e-05
-3.07298008916882e-05
-9.02740002193431e-06
-3.9135047470663e-05
-2.15759020553549e-05
-3.29251683749264e-05
-2.26134704160106e-05
-2.79905555541514e-05
-6.05266776433103e-05
-2.07006001846011e-05
-2.83002035729774e-05
-1.37690573125528e-05
-2.16671192378732e-05
-1.25081768535688e-05
-4.49472768540032e-05
-7.36149711547906e-06
-1.98363954625873e-05
-2.97605708269229e-05
-2.02316309327331e-05
-1.76551161357116e-06
-1.93310809991643e-05
-1.932149485347e-06
-5.5878244675183e-06
-1.89790456827324e-05
-2.59549711392721e-06
-6.87408339412779e-06
-2.04314950938467e-06
-3.14586121020632e-05
-2.26113112954067e-05
-3.21092390999931e-05
-2.34027327867154e-05
-1.03100113135629e-05
-6.99220650771366e-06
-1.95823645898734e-05
-2.48100334649326e-05
-2.21059995247695e-05
-3.32160801785185e-05
3.44507941510942e-06
-3.17296863410701e-05
-2.68552678448193e-05
-9.03945749432897e-06
-1.72431215595119e-05
-3.89012837914911e-05
-4.45434731051107e-05
-2.91515805095338e-05
-1.19991383646547e-05
-7.81146500747107e-06
-3.81418259668824e-05
-3.45399652004951e-05
-4.04440323810552e-05
-3.04424909701232e-05
-1.28333847209924e-05
-1.29417256122933e-05
-1.38240261840639e-05
2.69498549402374e-06
-2.13769237395262e-05
-2.3574126346816e-05
-2.50895383775183e-05
-1.59572875214857e-05
-2.15203033409731e-05
-7.52003812279523e-06
6.07459656371048e-06
-2.68276376883457e-05
-1.41000868827411e-05
-3.24197177622013e-05
-6.24926414088326e-06
-3.08044185293612e-05
-1.976989898459e-05
-1.9566152717982e-05
-2.21245179658836e-05
-3.25845037938267e-05
-4.60460033797135e-05
-1.97197994974134e-05
-1.86464729134985e-05
-2.28959945222472e-05
-2.16930782582313e-05
-2.06600914531756e-05
-1.63542026412754e-05
-2.54748442788624e-05
-2.03572024614026e-05
-1.99702455623455e-05
-2.13647875543238e-05
-6.42730130273589e-06
-3.08643546622514e-05
-2.27457260268404e-05
-2.64944024049355e-05
-3.23444068451623e-05
-1.52091093590013e-05
-3.49598515386773e-05
-2.58090882293773e-05
-2.04962539036106e-05
-1.410844587406e-05
-2.77717299061049e-05
-4.76300348563925e-06
-6.88443835979891e-06
-3.39905575022885e-05
-1.87984796719128e-05
-4.81508919924812e-05
-3.4023890014379e-05
-3.49953074676571e-06
-4.22515499709951e-05
-2.07636357890063e-05
-3.15467266247589e-05
-1.61751150624586e-05
-2.44664321928568e-05
-3.59554840714081e-05
-1.06708967774812e-05
2.97051993145169e-06
-2.0931794454758e-05
-2.13690531737581e-05
-2.97640273178083e-05
-3.41340329417621e-05
-3.20625071182375e-06
-1.72786913604251e-05
-6.74547603316716e-06
-1.63615312095332e-05
-6.09712264770996e-06
-3.14015934433501e-05
-8.09507470474613e-06
-2.69745711720757e-05
-2.19859872724287e-05
-2.81919816811572e-05
-3.0377369771455e-05
-3.65404769083526e-06
1.75205717835973e-05
-5.72320590190339e-05
-8.13621082623074e-06
-2.27153199786364e-05
-1.81924326831577e-05
-2.48861220501689e-05
-5.49314092709723e-06
-1.93433981089635e-05
-2.93781867120052e-05
-2.06991840549524e-05
-9.47369812082588e-06
-3.46721852253563e-05
-2.21427943855796e-05
-1.37170907884428e-06
-1.06510075151108e-06
-1.06934697213236e-05
-2.47749880427422e-05
-3.0455777834264e-05
4.70066984631984e-07
-9.89841861331271e-06
-2.99619240547927e-05
-1.79227348854162e-05
2.59642983359795e-07
-2.31113349388173e-05
-2.12865453404919e-05
-3.43106612513955e-05
-2.45030249561724e-05
-2.91447916589818e-05
-1.57259616664488e-05
-3.4227054860949e-05
-1.97892919567372e-06
-1.48164275551055e-05
-2.72214126755178e-05
-1.20137038866158e-05
-2.21170101735782e-05
6.01609338085282e-06
-2.20062624877025e-05
-3.7502787720997e-05
-1.0294843938373e-05
-1.41737949454866e-05
-3.85706904441282e-05
-2.91787282550221e-05
-2.45446754646387e-05
-1.47617173217755e-05
-1.59961063253435e-06
-2.25236471590346e-05
-4.29356686376882e-05
-3.93763499657993e-05
-1.71223599319025e-05
-6.85040721057866e-06
-2.36488940914132e-05
-1.46659768455541e-05
-1.37434833715762e-05
-2.33106340739817e-05
-2.09842375231881e-05
-4.17793387374199e-05
-3.58868450000578e-05
-2.28462426926002e-05
-2.37893686042105e-05
-1.2273953384893e-05
-8.46690662984859e-06
-4.32703417371548e-05
-1.38910773829663e-05
-4.22600396233271e-05
-3.6559186572606e-06
6.32530779575179e-07
-8.25352391088011e-06
-1.09898051387548e-05
-3.76904459929292e-05
-8.34421472767261e-06
-1.37453853002579e-05
-9.34252460104187e-06
-3.07339223090571e-05
-1.87580467444994e-05
-4.37152845835205e-05
-2.6610751790835e-05
-3.68920548681627e-05
-1.93932619305314e-05
-2.40741846694714e-05
-1.96057939053531e-05
-1.99885653172333e-05
-1.975030414284e-05
-1.41814247055749e-05
-2.46612167581815e-05
-2.67990030537629e-05
-1.67942387017439e-05
-3.33704925749296e-05
-9.65005617980829e-06
-1.71547148024581e-05
-3.02429451249242e-05
-6.78651508592063e-06
-2.73736973280256e-05
-3.5332641375636e-05
-1.59270318294733e-05
-1.88552811162259e-05
-2.98681391936906e-05
-1.87553813249906e-05
-2.75269412882933e-05
-2.03421427630215e-05
1.3236566010104e-06
-1.66511508574514e-05
-2.87164824257818e-05
-4.87042154572726e-06
-6.4774875264163e-06
-4.99608748695281e-06
5.23165845865329e-06
-1.56470101091184e-05
-2.69800905643227e-05
-1.41887148325615e-05
-1.53390909062082e-05
-2.99114845537397e-05
-1.34118535246229e-05
8.30659717404109e-06
-3.01503403738389e-05
-1.19247567313322e-05
-3.75828267688393e-05
-3.47863493438818e-05
-3.44115874492781e-05
-1.83859675304713e-05
-2.71252236506433e-05
-2.44745439051206e-05
-1.71117502300426e-05
-3.34483905078686e-05
-1.43435599377709e-05
-1.12287943152046e-05
-9.94443672807949e-06
-2.66231550888951e-05
5.88065563948782e-06
-3.43428952374315e-06
-1.19991363977176e-05
-1.8345426886781e-05
-2.31136827216403e-05
-4.6317657230187e-05
-1.87334967957206e-05
-2.94780077571815e-05
-2.54056213529231e-05
-1.53253661974249e-05
-3.64662528365271e-05
-8.9362704769409e-06
-1.95089963019999e-05
-2.66780446722658e-05
-2.44267471636927e-05
-3.7629941577981e-05
-2.07968709635846e-05
-2.70967227765092e-05
-3.27633554593459e-05
-2.25141084117e-05
-1.70793761060054e-05
-1.4185808191102e-05
-1.35013229233008e-05
-3.22141132057185e-05
-3.21302202886279e-05
-1.11846808099177e-05
-2.51165786727461e-05
-2.20981180327736e-05
-9.26819692388791e-06
-3.87034019100363e-05
-2.68865881880578e-05
-2.18342178860368e-05
7.93133061676629e-06
5.52571560889583e-06
-3.3989291690156e-05
-2.40125082019898e-05
-1.70943765717078e-05
-1.65876597050445e-05
2.79258130436627e-07
-2.34778958226548e-05
-2.49746712639541e-05
-1.239818516568e-05
-2.32183562584049e-05
-8.84907968671764e-06
-1.05768530880965e-05
-4.51862640023063e-05
-3.3704630309253e-05
-1.58642341268345e-05
-3.81274635620538e-05
-1.04873202637388e-05
-1.93142493682449e-05
9.50584664486404e-07
-1.17956691832586e-05
-3.15764425445222e-06
-7.26809486606727e-06
-1.5929830773122e-05
-9.31248945155563e-06
-2.00307323949061e-05
-2.01536491070239e-05
5.42693754461074e-06
-1.19846849832704e-05
-3.72084208766329e-07
-3.66490345548536e-05
-1.6582911109061e-05
-1.54199156365368e-05
-3.66054318310293e-05
-3.20788183730231e-05
-6.51163351475424e-06
-2.12858418450952e-05
-3.22991099397541e-05
-2.02969920508693e-05
6.38677305651422e-06
-2.53207015540887e-06
-1.9519193777091e-06
-2.45994153060959e-05
-4.93305796505682e-05
-1.57158446876843e-05
-2.35856152990492e-05
-2.76881346440891e-05
-1.91193526525093e-05
-2.6834549245186e-05
-1.90520815684065e-05
-1.80150940841022e-05
-4.48456756556913e-05
-2.68863165700165e-05
-3.76423284343646e-05
-2.71118430263324e-05
-1.01254123957271e-05
-3.70880606275781e-05
-3.04365171174058e-05
-1.15300446156796e-05
-1.62367113491016e-05
-2.20267781773342e-05
-8.62694468648731e-06
-1.29497060109081e-05
-1.29199161814424e-05
-8.90096946208602e-07
-2.04211447707106e-05
-2.07237742945981e-05
-3.12470887914411e-05
-1.74723300697538e-05
-1.2541031939794e-05
2.80809379725215e-06
-1.88659105378496e-06
-3.14767385413397e-05
-3.37138180036122e-05
-5.3710746984605e-06
-2.24491872577872e-05
-9.85490390673009e-06
-8.91558512533629e-06
-2.21715674492025e-05
-2.63819563158649e-05
1.4336735562814e-06
-2.23598732243896e-05
-7.66638198303006e-06
-3.17869924148772e-05
-1.53946537724866e-05
-3.21421950956383e-05
-3.87418873348027e-05
2.1045560559332e-06
-1.32589208803275e-05
-1.46618397744113e-05
-1.97875549504327e-05
-1.44271871238058e-05
-9.93178847628113e-06
-4.24922600804849e-06
-4.63012227698789e-07
-1.72847617891846e-05
-3.62550250217799e-05
-3.41681771915173e-05
-1.10400696143699e-05
-6.00260092721631e-06
-3.12186080853e-05
-1.49462879298979e-05
-2.97883380500285e-05
-2.33373031591449e-05
-1.98744491800896e-05
-3.4955890900137e-05
-1.23977960840204e-05
-1.55433299197488e-05
-2.82306551622151e-05
-1.75423688891941e-05
-3.28832335963724e-05
-3.30326560152388e-05
-1.99433153727793e-05
-6.40243541367405e-06
-3.34607846512422e-05
-1.62447422770809e-05
-1.94276866027213e-05
-4.83313451219813e-05
-1.50135872666874e-05
-2.13676181836047e-05
-3.67263779918899e-05
-1.02325931104387e-05
-1.53607512880996e-05
-1.09914472974534e-05
-1.60655497329783e-05
-3.07380428984247e-05
3.07797750831864e-06
-1.06342221210734e-05
-2.74336665028837e-05
-1.82443239171211e-05
-4.33640130506835e-05
-8.66055015112535e-06
-5.54358730487382e-06
-2.88832250375534e-05
4.63839974334378e-06
-1.86873331475162e-05
-2.19010129009965e-05
-2.88791729617613e-05
-2.00980858815393e-05
-3.51707023591709e-05
-9.57544698586667e-06
-1.57747614814596e-05
-1.86639494817299e-05
-1.9377835491817e-05
-1.17814186648442e-05
-2.04322128720161e-05
-2.27425488777986e-05
-1.41357716865351e-05
-9.97310495847405e-06
-2.10116499831058e-05
-2.3535499200187e-05
-5.10283567572964e-06
-1.62902325980053e-05
-3.02934817160631e-05
-2.25082991492534e-05
-1.60899301816035e-05
-6.59769517321582e-06
-2.70105760579853e-05
-1.16028388302661e-05
-3.60965160402975e-05
7.25823184365557e-06
-5.64434863947932e-06
-3.02539102023636e-05
-2.53798327750134e-05
-1.04182391167244e-05
-5.902684383533e-06
-2.24711764701515e-05
-6.93165199237521e-05
-1.67136009724707e-05
-2.99904363603541e-05
-1.17040527980823e-05
-1.77042794277208e-05
-2.14370266195497e-05
-1.93604075374701e-05
-3.13327060948986e-05
-1.66972605041522e-05
-1.60893433039438e-05
-2.40616903687012e-05
-1.63711903973384e-06
-1.37764408121742e-05
-1.71811400404006e-05
-1.78824807267118e-05
-2.67105497492934e-05
-2.92479442679502e-05
-4.45427980471204e-05
-3.57213220492617e-05
-3.66683712444996e-05
-6.37805017201566e-06
-2.9527878424336e-05
-2.64440591738795e-05
-9.12360380668749e-06
-2.39904590266085e-05
-2.07222795388647e-05
-3.30395645893057e-05
-7.95048476719449e-06
-2.29665596737364e-05
-2.629617988134e-05
-1.73786026668144e-05
-2.56963838933243e-05
-3.1719087337444e-06
-3.97758291076362e-05
