# Supplementary material for: Research on computational propagation and identification of mine microseismic signals based on deep learning
Source: PLoS One. 2025 Oct 22;20(10):e0334641. doi: 10.1371/journal.pone.0334641 (PMC12543183; doi:10.1371/journal.pone.0334641)
Supplement: S3 Data — (ZIP) [file pone.0334641.s003.zip › 000100500002772.xlsx_0.txt_24.txt.txt]

-2.03492928022662e-05
-2.15364323872158e-05
-3.8600207644203e-05
-1.28399931495858e-05
-2.43835118269659e-05
-1.28699426429679e-05
-9.89927498554057e-06
-2.07629562015945e-05
-8.89389078626386e-06
-2.06785568437951e-05
-4.13404308913878e-06
-3.73175230477397e-05
-3.32273390734118e-05
-3.42727113447266e-06
-2.70015562263984e-05
4.10643860905765e-06
-3.44161781547484e-05
-1.26526095728511e-06
-2.40161833624893e-06
-2.1210179719159e-05
-3.55646925025251e-05
-1.81303536576102e-05
-3.11034145200231e-05
-2.72053605465634e-05
-1.461522338573e-05
-1.64520135741922e-05
-4.2208585019026e-05
-1.07695093415864e-05
-1.71112300617213e-05
-1.75354220311591e-05
-2.5871751902673e-05
-3.38701031437078e-05
-2.08492333730458e-05
-2.2568886194467e-05
-1.08223790599131e-05
-3.53916726800046e-05
-8.31036689520356e-06
-2.1072133860089e-05
-3.45324926846701e-05
-3.32615156077866e-05
-3.35526615682812e-05
-1.87337872918353e-05
-7.65212461578393e-06
-1.37825601218331e-05
-5.22257955640318e-06
3.12069006766104e-06
-1.32414243201489e-05
3.35875590005159e-07
-2.29751271236168e-05
-2.16634326066099e-05
-1.85330857142194e-05
-1.10378730253585e-05
-9.24166730072821e-06
-1.68302517977479e-05
-2.21411765956917e-05
4.32583489429392e-06
-2.35074027254439e-05
-5.73684601264645e-06
-1.71226022969269e-05
-2.34818990309534e-05
-8.42989461207261e-06
-3.25191228645366e-05
-1.20874428845098e-05
-2.05021309077792e-05
-2.59982121796488e-05
-1.79970393077963e-05
-1.27803493978021e-05
2.02955999521163e-07
-1.03633127810856e-05
-3.87316535777076e-05
-1.13154630860032e-05
-2.64816745191604e-05
-1.77679822034358e-05
-3.53370744508944e-05
-6.26133752816028e-05
-1.76907808088831e-05
-1.09637395163549e-05
-2.26717233184548e-05
-4.60316777011981e-06
-2.31861102756349e-05
-4.46610352651682e-05
-2.46145059569121e-06
-2.17568101697397e-05
-2.0251542143548e-05
-1.03397846256318e-05
-1.05111874430624e-05
-1.74084062743376e-05
-4.41324282014259e-05
-5.45324707491086e-06
-3.60056222087819e-05
-3.52755199058406e-05
-1.95419577922864e-05
-3.57795907528447e-05
-2.19544322159674e-05
-2.71699422981675e-05
-1.68233664465224e-05
8.94607983209108e-06
-1.5719843831181e-05
-5.49806330193754e-06
-2.28492876553031e-05
-2.47251972840573e-06
-2.19350667775963e-05
-1.26378416343744e-05
-1.15509220853388e-05
-1.66795993112366e-05
-2.09740297553977e-05
-1.35334381713965e-05
-1.1218891039296e-05
1.27026534578365e-05
-1.86983932958747e-05
-2.6710576253937e-05
-2.2676927630234e-05
-2.28223200489058e-05
-6.74899672751398e-06
-3.91930732241903e-05
-3.68879946074543e-05
-1.30345289246124e-05
7.01257401994916e-06
-1.29950735563842e-05
-7.98669999854138e-07
-3.65185779949582e-05
-3.51057664801378e-05
-4.23054513501893e-05
-1.01092277615612e-05
-1.55129451914909e-05
-1.74397776055771e-05
-2.15451684525351e-06
-3.12024529236842e-05
-2.04059398826279e-05
-3.21242043658314e-05
-2.69479998625175e-05
-8.30772265178045e-06
-2.74681394042101e-05
-2.71747289271155e-05
-9.15516701613683e-06
-4.06820067190152e-05
-1.98731225288028e-05
1.60624110031857e-06
-1.35967679039015e-05
-1.75447902255872e-05
-1.44493362518842e-05
-5.75864322765052e-06
-3.56238662396182e-06
-2.14828650979305e-05
-5.40026973301614e-06
-2.53392426924897e-05
-3.17158928501407e-05
-1.68664290553779e-05
-3.2593023295564e-05
-1.60228042946816e-05
2.55065969700273e-06
-3.12811002132493e-05
-3.51404517612843e-05
-3.53626190437155e-05
-1.87814422105928e-05
-1.22283543066594e-05
-2.73569308642709e-05
-1.98718305130963e-05
-2.06149589991639e-05
-1.96542371084139e-05
-2.6061571679603e-05
-1.43571611082006e-05
-2.31831969494305e-05
-3.89718794931747e-05
-2.53767415703427e-05
-1.18088543635155e-05
-2.9407930909088e-05
-1.86088511939472e-05
-2.68851619416117e-05
-1.76079382411801e-05
-1.47035593619015e-05
-2.51872214864955e-05
-1.60579696033317e-05
-2.40567745754371e-05
-1.78332284610244e-05
6.09206886839652e-06
-1.46959499566716e-05
-3.7868173731695e-05
-2.23845941829005e-05
-9.31326752806722e-06
-2.81644938936244e-05
-1.86130186774294e-05
-1.98630773875412e-05
-1.83336785090747e-05
-1.24513554925428e-05
-2.86880024155087e-05
-2.36807425003945e-05
-3.22562482115872e-05
-2.53714826550981e-05
-1.70172243611654e-05
-2.74001190751622e-05
-6.75553402414517e-07
-6.46099565173821e-06
-2.36632453521861e-05
-1.98558740965813e-05
-5.63556145292692e-07
-1.84455729913749e-05
-2.11685985163837e-05
-6.90056897947561e-06
-3.84458134781135e-05
-1.96058584140084e-05
-2.3350182270045e-05
-1.82480236342595e-05
-6.17755504542655e-06
-4.51961806245079e-05
-7.05614802811797e-06
-3.56408788658727e-05
-2.2001140611226e-05
-1.8679181674295e-06
-1.60297100736626e-05
-2.485356888224e-05
-3.13683490725658e-05
-1.86488964476263e-05
-9.45689927287626e-06
7.97909681650615e-06
-3.42821571634742e-05
-1.94840185588506e-05
-2.08485076800228e-05
-3.36093679391849e-05
-3.07953472665339e-05
-2.27870390359439e-06
-2.23952546989191e-05
-1.99212009309164e-05
-4.72548953160253e-05
-1.51966169269287e-06
-3.2263183580853e-05
-1.40007913802941e-05
-1.45471650309228e-05
-1.09117672452388e-05
2.64330294888293e-06
-2.58239173186975e-05
-1.13119685716004e-05
-3.99163771645797e-05
-2.29144128101356e-05
-1.23793815957692e-05
-3.38849345428901e-05
-1.61482975831545e-05
-1.08607490439325e-05
-3.42749390927841e-05
-1.11248101723318e-05
-4.49579124232911e-05
-3.64173338597825e-05
-1.73130354162753e-05
1.09816502215267e-05
2.53663177686748e-06
-6.86550545765036e-06
-3.0355502212185e-05
-2.73654802402208e-05
-2.21097799952509e-05
1.12536479785394e-05
-1.6871303268697e-05
-6.11101294880533e-06
-1.66834810363625e-05
-2.55014363209364e-05
-1.82954926179218e-05
-1.4179448550367e-05
-1.30889993035903e-05
-1.96057885218711e-05
-8.84709607310711e-06
-3.88550780693542e-05
-2.74649312666561e-05
-3.14722941925134e-06
-3.44554893287507e-05
-1.77540218955074e-05
-2.68871090735742e-05
-1.2625374015189e-05
-2.35619259996391e-05
-2.54059409864606e-05
-2.75488491217204e-06
-1.62500509421806e-05
-1.81101672631493e-05
2.54102323982886e-06
-2.6845579006972e-05
-3.86759829548032e-05
-2.03246832026654e-05
-9.36148120663536e-06
-2.22115185669055e-05
-2.33303509280607e-05
-7.85774220119881e-06
-1.33052696879819e-05
-1.78584983147188e-05
-2.97214257274804e-05
-2.38237262759946e-05
-2.91385672562176e-05
-6.56536126103673e-06
-1.7846900636092e-05
-8.70395372438181e-06
-4.40573584561576e-05
-4.38102938870314e-05
-2.37087204455979e-05
-2.34634020831416e-05
-2.37151203613425e-05
-3.32267211540257e-05
-7.01097006537827e-05
-2.99644236584515e-05
-3.51216954978063e-05
-2.20834194289396e-05
-2.44645453144594e-05
-3.139616017142e-05
-1.82534910168617e-05
-2.90614561256464e-05
-1.93289436172283e-05
-1.61004365440933e-05
-2.2716107355363e-05
-4.08391858737218e-05
-1.65800812427868e-05
-1.77927388274725e-05
-1.34198061219746e-05
-2.22115874418505e-05
-1.58614019965356e-05
-1.66297250803486e-06
-1.09960238585897e-05
-1.14879252228729e-05
-3.24303285656258e-05
-6.57220357141283e-06
-2.51681542163414e-05
-1.84347562967737e-06
-1.3181621395094e-05
-2.14907397107258e-05
-2.51606022592637e-05
-3.12278343675815e-05
-2.9385781252334e-05
-2.82588319645061e-05
-6.56857976887485e-06
3.43495778990969e-06
-3.30625988475836e-05
3.13204060426742e-06
-1.75461666960227e-05
-3.07512273941586e-05
-2.21062681500343e-05
-3.03638569311236e-05
-1.10601360544754e-05
-1.65283055523776e-05
-2.29111055897144e-05
-7.39864104866062e-06
-2.66987172923973e-05
-1.05958794057854e-05
-2.50670458576266e-05
-1.19807808549733e-05
-5.57303866598738e-06
-2.26297260582081e-05
-4.68744851573171e-05
-5.16517437540623e-06
2.75036650072493e-07
-3.14841181771762e-05
-1.04876125973522e-05
-3.15444223067131e-05
-1.7128527068559e-06
-1.13672268216747e-05
1.38438671368428e-05
-3.87635468550821e-06
-1.98835617592975e-05
4.42810089137198e-06
-2.94479159434852e-05
-1.73107816038975e-05
3.97860136649653e-06
-3.23597977637759e-05
-3.14006169663305e-05
-8.37727636308062e-06
-1.5958913525359e-05
-3.25804914340687e-05
-1.36183900815177e-05
-3.41378777527731e-05
-6.28677725068433e-06
-1.3501556659678e-05
-1.10470924067324e-05
4.96370159603295e-06
-3.0578004684439e-05
-9.77459335988778e-06
-1.82255740478293e-05
-2.89157421105989e-05
-2.28825132512339e-05
-1.74095801249766e-05
-2.73438734277145e-05
-4.24163386967724e-05
-1.7648193512453e-05
-2.93733096510647e-05
-2.82449156013166e-05
-2.30291566259914e-05
-4.56944258209391e-06
-1.81556143337206e-05
4.36491232260312e-06
-1.58255800855818e-06
-2.66081817425309e-05
-3.63822166683409e-05
-6.39583365440596e-06
-1.91859923327364e-05
-2.60838724412894e-05
-1.83061151096438e-05
-2.57176105081015e-05
-1.68627671279168e-05
-2.49610161362466e-05
-2.23558478577322e-05
-2.28407263791975e-05
-1.98989216157323e-05
3.51793066676886e-06
-1.99349718816363e-05
-2.38798081767954e-05
-2.85723073027771e-05
-2.48547693297235e-05
-3.32496558534699e-05
-1.40479564570841e-05
-1.48914441162869e-05
-4.68039545085973e-05
-3.6736571721149e-05
-1.2289809423014e-05
-1.80220625020743e-05
1.84078735986476e-06
-8.87014364673705e-06
-5.04521689517657e-05
-2.64563256069701e-05
-1.85451764668163e-05
-2.24484198187626e-05
-2.74116703964739e-05
-3.45322403414324e-05
-2.76122867966777e-05
-2.27263731789217e-05
-3.21476365597856e-05
-1.01238194677268e-05
-2.41275419813369e-05
-1.99508220866561e-05
-4.47137563923516e-05
-1.89576432077736e-05
-1.36017549752201e-05
-3.20206086035343e-05
-2.00332973682115e-05
-3.58474936042753e-05
-5.30312940120563e-06
-4.20880077010566e-05
-1.55038841893255e-05
-6.76688649695366e-06
-2.33067738718244e-05
-2.97581965543311e-05
-2.54730672951088e-05
-6.00813807267881e-06
-3.74098039383368e-05
-1.66126467876205e-05
-5.2994577617751e-06
-3.67218655192595e-05
-1.08291124641483e-05
-1.09239172879073e-05
-2.15472371754869e-05
-1.71984004586605e-05
-3.45871653152745e-05
-2.58482904741144e-05
-1.70029804494581e-05
-1.43087499612992e-05
-1.02859684871368e-05
3.24229693708599e-06
-1.4896650279071e-05
-8.71686643153704e-06
-3.73969038653976e-05
-8.41266108292333e-06
-2.20716613554422e-05
-9.93835015660921e-07
-3.57761708855387e-05
-6.64310695751481e-06
-2.47687049376073e-05
-1.40671097532304e-05
-3.974234000727e-05
-2.91298526730499e-05
-4.58390258230915e-05
-1.91819078504173e-05
-1.22207797848801e-05
-3.91765559660136e-05
-6.90463637384197e-06
-2.91260210742194e-05
-2.12572067481292e-05
-3.5158174461241e-05
-3.18053424453765e-05
-3.36117498190943e-05
-6.20451616615599e-06
-1.6295404780562e-05
-2.49555357931255e-06
-2.75046006280393e-05
-2.55970428275121e-05
-1.9407978095219e-05
-3.64080566362481e-05
-1.41634345452168e-05
6.31314919883674e-06
-2.52347611997646e-05
-8.87591048717704e-06
-2.44576028279885e-05
-2.22744461997167e-05
-1.78606488920053e-05
-3.54758890468678e-06
-1.01626068588625e-05
-3.49036465493876e-05
-2.82044449224859e-05
-1.62269931074875e-05
-3.75928607811614e-06
-2.80507666807945e-05
-4.77898744886222e-06
-1.96763955274002e-05
-1.47861892324425e-05
-5.02689964397348e-05
-1.83726275768329e-05
-2.28044046110841e-05
-1.8970957255693e-05
-2.78119774076007e-05
-2.62630156141384e-06
-1.5018345545311e-05
-3.80845951159341e-05
-2.99896072972717e-05
-3.45226481628859e-05
-1.18642239493521e-05
-2.31416664570715e-05
-9.83564946954104e-06
-1.312766211274e-05
-5.11329181943876e-05
-5.17256975052467e-06
3.74094241280392e-06
-2.78838601843598e-05
-1.52803339665279e-05
-1.35062548704427e-05
-2.70838476391241e-05
-1.65458069080641e-05
-1.19388467880516e-05
-3.17762814646181e-05
-1.62893121734487e-05
-2.61320265312683e-05
-1.06196800984861e-05
1.04161070948013e-05
-3.81385691094017e-05
-1.46794253836311e-05
-2.20804094581899e-05
-2.49311905463058e-06
-2.64158759750245e-05
-7.3530180660169e-06
-3.7185856482825e-05
-3.76591129273224e-05
-1.85326409177541e-05
-3.05280443445253e-05
-2.48090848437144e-05
-3.33181804094813e-05
2.36245669086906e-06
-1.41956500545065e-05
-2.76701130503259e-05
-2.17094971839059e-05
-1.61568504583136e-05
-2.15856230991833e-06
-1.3070184092822e-05
-3.34646255374712e-05
-4.7621040357926e-05
-3.66979138404034e-05
-3.28175949978317e-06
-3.33607890813367e-05
-1.6218731208556e-05
-1.30043031835997e-05
-3.62171794865783e-05
-2.90441019881485e-05
-9.50499860499199e-06
-1.26329512020478e-05
-1.45490525795393e-05
-2.42631229360541e-05
-1.8477554052101e-05
-1.51276973225067e-05
-4.64268262921402e-05
-1.88828304235997e-05
-1.41526652558304e-05
-2.2271497027981e-05
-2.35062471799581e-05
-2.1187192718349e-05
-1.80119691349567e-05
-3.59662261435316e-05
-5.26338196095386e-06
-3.90853920864378e-05
-2.32629729715964e-05
-1.30508750544338e-05
-4.62049750760605e-05
-3.14148825097452e-05
-1.22882334806025e-05
-2.28782922252031e-05
-3.35351101576153e-05
-1.1786643212969e-05
2.37532849721422e-06
-3.71855139407017e-05
-8.01698517020485e-06
-5.16109035336675e-06
-1.4690805166081e-05
-2.50030336664736e-05
-4.02034653346522e-05
-2.31452576589701e-05
-1.5426114899004e-05
-2.09402578975568e-05
-3.64444790904077e-05
1.09859670821983e-06
-3.02143945465858e-05
-3.30279261201702e-05
-1.77819101566661e-05
-1.31831146149997e-05
-2.47284664033324e-05
-3.16460090894044e-05
1.57201893474943e-06
-2.63264939003948e-05
-2.15599647931521e-05
-3.42011467374922e-05
-3.2076264817012e-05
-2.48095574567327e-05
-2.60133785548382e-05
-3.834301911724e-05
-2.91949516717681e-05
-1.38942645847609e-05
-2.11318304287452e-05
-1.28148471701354e-05
-2.38556925433662e-05
-1.32842978861167e-05
-2.70416654063608e-05
-5.15346266059331e-06
-1.58588917146774e-05
-2.20257481757367e-05
-2.41591303375267e-05
-4.06962759290991e-05
-2.01287620207775e-05
-1.33800061059338e-05
-3.32083486852163e-05
6.18883730156249e-06
-3.24072067964228e-05
-9.35909570079099e-06
-1.27655403943509e-05
-1.98223410861461e-05
-2.14157466428682e-05
-2.60854784933081e-05
-9.8846578395451e-06
-1.29299653134652e-05
-2.39498250998123e-05
-1.26891121503164e-05
-2.98957869018605e-05
-2.33037744603216e-05
-5.5688481753578e-06
-1.47505509595067e-05
-1.92730769862548e-05
-1.46971917552555e-05
-1.31776309793825e-05
-1.22148993314909e-05
-2.73047354455655e-05
-1.92942975437851e-05
-3.18402825865106e-05
-1.78319938838657e-05
-3.18489518106209e-05
-2.52966667302174e-05
-1.49556854672129e-05
-5.69089256177381e-06
-2.31734218383227e-05
-3.06164284799877e-05
-1.2607428034323e-05
-1.24292095987462e-05
-1.8409375862584e-05
-1.92411489785838e-05
-1.66544698836975e-05
-2.96161548432908e-05
-8.93083623890318e-06
-1.49171764990993e-05
-3.22798769873377e-06
7.563970195741e-06
-9.97872268027957e-06
-9.08010488985661e-06
-3.72243987053761e-05
-2.57932356024521e-05
-1.05145063795102e-05
-1.85724465918374e-05
6.55599824429195e-06
-4.28293135130668e-05
-3.6067473997737e-05
-2.31993205825194e-05
-7.66617588122809e-06
-1.09531746779446e-05
-3.87682809661505e-05
-3.07108011112827e-06
-2.15608433221853e-05
-2.66812958056169e-05
-1.92400282914011e-05
-3.38358604750484e-05
-2.66207605291306e-05
-4.71531023737458e-05
-3.07008832643695e-05
-2.56533929957003e-05
-1.10391424226671e-05
-2.04054689674111e-05
-1.76712630438437e-05
-1.94078186533193e-05
-3.31834115699896e-05
-2.80029466221358e-06
-6.13512226146971e-06
-4.4316320875686e-05
-4.07147280318437e-05
-8.0203416013031e-06
-3.29257410854366e-05
-1.79323867623484e-05
-3.5793782620017e-05
-3.75311954371054e-05
-5.31903865717964e-06
7.27886117454073e-06
-3.01851800171256e-05
-2.31559227512358e-05
-3.95242744154379e-05
-3.60085532548057e-05
-1.10634462083742e-05
-5.62278737950417e-05
-3.70679022939638e-05
-4.74165434454921e-05
-2.02845004703436e-05
-2.10195479709166e-05
-2.6774477507781e-05
-1.18257907308617e-05
-3.2505007118895e-06
-2.33091333305816e-05
-1.76045874261068e-05
-4.96109978107888e-06
-1.89442862376698e-05
-2.71458920452266e-05
-3.15051041416082e-05
-4.61530584221632e-06
-1.18835536139053e-05
-1.94729271806695e-05
-3.81579576111505e-05
-3.80849332018742e-05
-3.2702583717009e-05
-3.019723647806e-05
-2.14661770168118e-05
-1.33477719262096e-05
-2.07136573154388e-05
-4.49004710108691e-06
-2.32647807136768e-05
-2.36129771938708e-05
-1.53257236993123e-05
-4.1417632962445e-05
-3.75511522151102e-05
-2.04816675656509e-05
-1.57363587316263e-05
9.30751214253003e-06
-6.52604023842e-06
-1.28486399642502e-05
-2.73113284109206e-05
-3.73811077071369e-05
1.30911987577454e-05
-8.79389083628806e-06
-1.90882957249238e-05
-1.69709998717676e-05
-2.92029131111891e-05
-5.90132075853112e-06
-2.84022514030839e-05
-1.84743859883964e-05
-2.2149759094048e-05
-3.35433314577172e-05
-3.48483415316138e-05
-2.82927968424146e-05
-1.67770881980973e-05
-2.66889857650414e-05
-4.05629291335872e-05
-2.76286364069466e-05
-2.95573420497143e-05
2.47235172115026e-06
-1.68262709162735e-05
-3.09301346675925e-05
2.46626892104574e-06
-2.20600171154152e-05
-2.70493426894294e-05
-1.50637779237242e-05
-3.69877666669962e-05
-2.3535423311867e-05
-1.69680859834472e-05
-8.59287781694422e-06
-2.37629863167793e-05
-2.22963041957647e-05
-1.56040187565716e-05
-2.24505179748976e-05
-3.43198992905421e-05
-3.08023602256378e-05
-4.03630452259768e-05
5.39434803658228e-06
-3.8228083643716e-05
-9.87477394595682e-06
-7.62831613098533e-06
-1.06961768719138e-05
-2.42627247596599e-05
-1.73243499796287e-05
-2.20228145961171e-05
-2.87509571840378e-05
-2.64148552000767e-05
-3.27023192039758e-05
-1.09817081590993e-05
-2.49360431470588e-05
2.13005943380879e-06
-3.56366776099196e-05
-2.10664778632973e-05
-8.64993089365182e-06
-2.97514143154749e-05
-1.90923447288624e-05
-3.7286046172313e-05
-2.05620930817426e-05
-3.47369776580515e-05
-4.98284615666121e-06
-5.01581636517896e-06
-1.63809466313747e-05
-9.91638807819806e-06
-3.64496718451103e-05
-3.28891892436208e-05
-2.77006343782372e-05
-1.93425767063044e-05
-1.78675912521189e-05
-2.17679171416813e-05
-1.25066565968626e-05
-3.44719275969565e-05
-3.13182661499989e-05
-2.18801600046995e-05
-2.37564684590074e-05
-1.55875305597504e-05
-2.891149270454e-05
-1.47874091265081e-05
-7.93550090672209e-06
-3.52699791640872e-05
-3.17349967553832e-05
-5.23169327309513e-05
-3.59767827963562e-05
-1.84331445480869e-05
-2.56635284321569e-05
-1.76956569140686e-05
-2.57902419161417e-05
-1.82443875771734e-05
-2.84039007128054e-05
-2.73772378420888e-05
-2.50086001947126e-05
-2.08055314819862e-05
-8.97969150485299e-06
-2.15577285105944e-05
-2.16195238878836e-05
-2.69587370793171e-05
-2.4121382134561e-05
-3.28146353208957e-05
-2.23365920128269e-05
-2.28743392287874e-05
-1.07811126223379e-05
-4.53244661845144e-05
-2.64022581379856e-05
-1.76959941838898e-05
1.23061657186425e-06
-2.98249889507533e-05
-2.59723047137005e-05
-2.55247284077219e-05
-3.34791862446094e-05
-2.86846729263616e-05
-2.33653808706835e-05
-3.14819919211002e-05
-2.52898353047949e-05
-1.72489690156467e-05
-1.2759829503256e-05
-6.69307696691053e-07
-8.98730891465924e-06
-3.67409785767524e-05
-3.76521445355871e-05
-2.15929017174682e-05
-2.19429231305202e-06
-2.56099430147646e-05
-1.76504116018149e-05
3.83142582764247e-06
-3.86887278237645e-06
-2.56730805629006e-05
-1.32745322739502e-07
-1.81636958913277e-05
-2.58497517844739e-05
-5.21119313035263e-05
-3.40111502373608e-05
-1.56213618215968e-05
-1.32983105662994e-05
-1.53903136232693e-06
-1.16494985479281e-05
-1.79024004094981e-05
-3.25682462627968e-05
-3.25546284370383e-05
-4.90010082519271e-05
-1.98171344764495e-05
-2.81337356908174e-05
-2.7187691098742e-05
-3.0135751766663e-05
-3.05349586388236e-05
-1.52209325850061e-05
-8.46839955179632e-06
-1.25423804678368e-05
-2.77441513213661e-05
-3.74035261918098e-05
-3.54917438528467e-05
-2.16947573295624e-05
-1.67087794481107e-05
-2.20994545587758e-06
-2.62224435496109e-05
-1.0461629868112e-05
-2.11368746547429e-05
-1.30955692384831e-05
-4.24888579684619e-06
-9.01244469680723e-06
-3.4908840240108e-06
-3.55116041429681e-05
-4.57914306130937e-05
-1.84648479894897e-05
-1.17475822660261e-05
-1.51140026845538e-05
-2.57130416312632e-05
-1.53868739840501e-05
1.53720813712091e-06
-5.27851513495192e-05
-2.9390064035539e-05
-2.76315964492301e-05
-2.66019551814913e-06
-2.20860242000753e-05
-2.23265470253091e-05
-1.96734316505827e-05
-4.00668780290565e-05
-9.86060456249559e-06
-2.11801900712333e-05
-1.8964362041156e-05
-1.59741223352227e-05
-1.6976947922695e-05
-2.31922143107931e-05
-1.20794294790401e-05
-4.09374456220125e-05
-1.85397187972895e-05
-1.48981250450435e-05
-2.64226677404208e-05
-3.89496157375466e-06
-3.50346360870966e-05
1.86943743598518e-06
-9.98751031800443e-06
-4.34542998993242e-05
-5.20065553615476e-05
-3.13852204269369e-05
-1.80118266971882e-05
-4.11209862480874e-05
-1.15251473316351e-05
-1.40805132650437e-05
-1.25650705553095e-05
-1.98562571390685e-05
-1.25541029110555e-05
-4.32663670007252e-05
1.97303311807457e-06
-2.75026623353774e-05
-1.9675953919537e-06
-3.40069443467946e-05
-2.72287774901255e-06
-9.01926442947766e-06
-6.34450189560211e-06
-1.9393130994293e-05
-2.2369740515854e-05
-3.52497040291845e-06
-1.11762355276687e-05
-3.54314161385732e-07
-2.90114261105809e-05
-1.91512082180827e-05
-1.45101979712226e-05
-2.76054175850928e-05
-2.04723639397943e-05
-2.40636963417083e-05
-2.01737783573382e-05
-2.34775117964234e-05
-2.59418952580501e-05
-3.77042883842105e-05
-2.77300139693993e-05
-1.66301247986973e-05
-5.44265185363104e-05
-3.01486083417067e-05
-1.99765109345852e-05
-1.12656513250709e-05
1.04902842255139e-06
-2.29784744259215e-05
-4.27906678796111e-05
-2.4957138440408e-05
-1.79814199321853e-05
1.13837673166471e-05
-2.34624489067862e-05
-4.53878793029751e-05
-5.12772082142664e-06
-3.26651154804334e-05
-2.12232343574087e-05
-3.86071986817314e-05
-2.77285902818208e-05
5.92124305112671e-06
-2.80516677924941e-05
-2.99610515374571e-05
-3.47273044631935e-05
-3.06056216688131e-05
-1.55456078406597e-05
-2.95930976307598e-05
-1.64347791485391e-05
-1.91816221133438e-05
-1.69077929376121e-05
1.12969727064528e-06
-1.59616793363261e-05
-2.01437618152872e-05
-1.44995191880798e-05
-7.24991974397253e-06
-1.43696567494584e-05
-2.42812568165109e-05
-2.59969869033986e-05
5.59097054811188e-07
-1.94566088580897e-05
-9.53454773478894e-06
-1.94568364804941e-05
4.42204316915546e-08
3.86017644226527e-06
-2.91861517738367e-05
-1.92312641340423e-05
-2.78079698475374e-05
-2.59894328634351e-05
-3.94638523062053e-06
-2.18544022919658e-05
-3.26792637126394e-05
-2.39817351950945e-05
-2.72460810438525e-05
-3.65922928286583e-05
-2.92947057171665e-05
-7.61633174296469e-06
-1.90069425459862e-05
-1.98768181043596e-05
-2.68228413028918e-05
-2.5273432215373e-05
-2.04930173121953e-05
-2.19642401451167e-05
-1.07075389215023e-06
-2.80597070568639e-05
-2.22173781395092e-05
-1.67025909803246e-05
-1.40990542653094e-05
-2.484400093788e-05
-3.23929802030578e-05
-6.71458775218201e-06
-1.93249448103103e-05
-2.97749388303962e-05
-3.03021281526711e-05
-3.20514789101158e-05
-2.39582918403542e-05
-1.35388557865751e-08
-1.96609277511233e-05
-5.3225089148128e-06
-2.4995147943597e-05
-1.49926897340709e-05
-1.11617152964494e-05
-1.17529749343963e-05
-1.36026925710154e-05
-2.73841744523254e-05
-1.02269787632102e-05
-3.26313919226956e-05
-2.780146884669e-05
-3.95112047275349e-06
-1.50456674263627e-05
-1.77520602583213e-05
6.99015780429341e-06
-4.19355818586729e-05
-2.27240170160436e-05
-1.1223574282257e-05
-2.12503796921445e-05
-1.60535377987036e-05
-2.21265242843609e-05
-3.94874118610572e-05
-2.8962334954841e-05
9.80950452485258e-06
-2.50298341711095e-05
-2.49111732999238e-05
-2.14102198253357e-05
-1.85752792828616e-05
-5.59817867917889e-06
-1.44238797254178e-05
-3.36709334874033e-05
-1.51602100710061e-05
-2.05217228094266e-05
-2.84755237392873e-05
-1.96022779989182e-05
-3.14851838319566e-05
-1.3601762280966e-06
-3.67217202583992e-05
-6.45442478916012e-06
-3.19330953741054e-05
-1.50971535476006e-05
-4.07500735373742e-06
-2.94341257768901e-05
9.54355945950099e-06
8.74610823744348e-06
-9.47050761864185e-06
-3.86422272021999e-05
-2.33202570823094e-05
-1.78584842812329e-05
-2.74656044276491e-05
-1.51731757071628e-05
-3.18179093851474e-05
-1.77624418702588e-05
-2.18971527170305e-05
-2.99346627953233e-05
-1.98159285904905e-05
-2.36292465595277e-05
9.79944573070901e-06
-5.53304589674217e-05
-1.29685014674637e-05
-2.44576227023352e-05
-4.14047119836885e-05
-4.08087219656918e-05
-1.12630467255554e-05
1.50164411139779e-06
-3.63214749185192e-05
-3.46912270357664e-05
-1.47069608593857e-05
-9.29449184489835e-06
-8.27205618741794e-06
-2.4332095793932e-05
-3.46094310717963e-05
-8.67519741951848e-06
-3.0355962813953e-05
-1.67692276564588e-05
-8.1863534652757e-06
-1.68015229515961e-05
-6.36425127444995e-06
-1.69468667522957e-05
-1.59916291156025e-05
-2.52951441914516e-05
-2.88809090251757e-05
-1.57807172537247e-05
-1.67151319392655e-05
-1.34295982698437e-05
-1.95837137546923e-05
-2.79455369039243e-05
-2.9952681809982e-05
-4.75022377521663e-05
-2.8501109013247e-05
-1.73539323940506e-05
-1.14306738292377e-05
-1.48117771799922e-05
-2.18017998127714e-05
-4.11768946570835e-05
-7.48437816664634e-06
-2.9608520798272e-05
-6.84028482216826e-06
-1.94973821606137e-05
-1.62861847366141e-05
-2.48338803962801e-06
-2.31801309656233e-05
-1.76575835374286e-05
4.54582635193619e-06
-8.76884834690572e-06
-1.72434008343323e-05
-3.59418438859169e-05
-3.03337964353803e-05
-2.52772570697969e-05
-3.21596372953655e-05
-5.49123243356228e-05
-3.11635263730657e-05
-7.48036444477032e-06
-2.60537183148391e-05
-1.39209181280024e-05
-1.39727573983183e-05
-2.89303345547036e-05
-3.26618021814306e-05
-1.9949882037433e-05
-3.10245148940626e-05
-9.9562218307267e-06
-1.88825660763798e-06
-3.18290197111993e-05
-2.5300719527778e-05
-2.20226799943765e-06
-4.38261743993772e-05
-2.3612193095002e-05
-8.794887932778e-06
-3.07887190729541e-05
-2.08780521437633e-05
-1.77930329547321e-05
-3.02851632112551e-05
-1.77167539061591e-05
-2.15230933223542e-05
-2.68830085908858e-05
-1.80447521842707e-05
-8.45129407404326e-06
-1.09073951212612e-05
-1.63045773970102e-05
-1.96439995577941e-05
-3.36914483606793e-05
-6.95311520806815e-06
-4.83336440182017e-06
-8.62491591272601e-06
-2.6464061099006e-05
-2.61349580454451e-05
-1.47103180939054e-05
-2.21597864309812e-05
-3.31783337787612e-05
-3.75420169597824e-05
-2.11692130050211e-05
-1.34510260805076e-05
-9.16034901548747e-06
-2.81992248291604e-05
-2.70478694682058e-05
-8.44454090720662e-06
-4.41266001293326e-06
-2.32178454977302e-05
-1.15256325098489e-05
-3.07795220881128e-05
-8.15598238388025e-06
-3.31011092694106e-05
-1.8435711529791e-05
-2.18523873346822e-05
-2.3432360047632e-05
-1.48982121292084e-05
-1.68212066105062e-05
-2.36296179196512e-05
-2.89017734488638e-05
-2.24950066447423e-05
-3.21927805954094e-05
-2.55136989107783e-05
-2.92615549779492e-05
-1.85199592713139e-05
-2.76381649622629e-05
-2.67123107744209e-05
-3.33988050518608e-05
-3.86533809876366e-06
-1.67401796451487e-05
-1.16868498676078e-05
-2.1434815053699e-05
-8.11348910100075e-06
-3.16667473384044e-05
-9.30747523317683e-06
-2.57099910804553e-05
-3.2584228871105e-05
-2.43552682736315e-05
-1.5001786610193e-05
-3.38180238996646e-05
-1.56722505686282e-05
-2.07721349543939e-05
-1.89469689474073e-05
-8.92914782986092e-06
-3.82940596668733e-05
-2.54486790144391e-05
-1.13526804051145e-06
-3.63951976323188e-05
-2.70101146863749e-05
-2.38319989745127e-05
-2.16987641893895e-05
-1.34501907352269e-05
-9.7500841028182e-06
-1.3963369262854e-05
-1.68009315428361e-05
-1.61459661082392e-05
-4.4484800194685e-05
-3.74554098579024e-05
-1.10317708498476e-05
-2.78047672361288e-05
-1.7014700686439e-05
-3.99014181546237e-06
-1.89848821595506e-05
-2.23088358856049e-05
-3.971757174201e-05
-2.29812965587186e-05
-1.75902735318144e-05
-2.53633182712908e-05
-2.60004058078981e-05
-2.27545014454015e-05
-2.25522194797547e-05
-7.10437850879186e-06
-2.69859041048874e-05
-1.52026599478969e-05
-1.59629432080395e-05
-4.0268743916842e-05
-2.49130399674033e-05
-3.61312912585596e-05
-2.41772657189094e-06
-1.65424366118186e-05
-2.45584065751641e-05
-2.70929312902363e-05
-1.394882379746e-05
-9.13359116081484e-06
1.56715807268873e-05
-9.39988276996581e-06
1.30676905482775e-06
-4.04096046032092e-05
-2.73035010915536e-05
-1.4615992340805e-05
-2.44243887971155e-05
-2.0379890446663e-05
-1.7819334559462e-05
-3.75084523762177e-05
-3.00379417638982e-05
-3.76378650837042e-05
-4.25906158935568e-05
-3.51453323978892e-05
-4.77663130442443e-05
-3.15453768196659e-05
-1.71123848142557e-05
-2.09965930972127e-05
-1.03563102084811e-05
-4.99321388486126e-05
-9.00915790500351e-06
-2.2021780041406e-05
-1.84479684418409e-05
-3.20836271861695e-05
-2.00015543666023e-05
-9.73532967163643e-06
-2.82125115568873e-05
-1.44722828088531e-05
-2.97188082032089e-05
-2.685236210528e-05
-7.33290470163769e-06
-3.4055042797026e-06
1.76728672102128e-06
-4.58658651095842e-05
-8.24662437492943e-07
-1.49728318592737e-05
-2.93611541814137e-05
-2.77652343872555e-05
-3.42318416879919e-05
-1.98875052901738e-05
-1.64560288531117e-05
-3.26805528916574e-05
-1.35823980453974e-05
3.42191264566045e-07
-3.03972930148835e-05
-1.5597568456503e-05
-2.74074412599065e-05
-3.22129513355417e-05
-1.84955653747559e-05
-2.50414932768273e-05
-2.59404301570009e-05
-2.5671806348685e-05
-1.29262045806423e-05
-2.71748569828454e-05
-6.07857699094601e-06
-2.36561256488131e-05
-4.38021245333395e-05
-1.33827223935051e-05
-2.0591904117691e-05
-2.12241015986297e-05
-1.69395977092827e-05
-1.39589733601632e-05
-1.58332445081131e-05
-1.66290944160546e-05
-2.41141020301288e-05
-9.73928002392976e-06
1.4562146698044e-06
-8.94779745252905e-07
-3.55980890123161e-05
-4.16866810242651e-05
-2.95772987360802e-05
-2.7926383851406e-05
-2.74732519805714e-05
-2.15155441012406e-05
-4.87384923373801e-06
4.3801206900489e-06
-2.211837304628e-05
-3.64152647961089e-05
-7.12732695276002e-06
-2.09991344429604e-05
-4.10125959744361e-05
-1.6898542432057e-05
-3.23020016770715e-05
-2.78652901376784e-05
5.94564490031487e-06
-3.83650561787361e-05
-2.01918450474607e-05
-2.17532982724983e-05
-2.32578812074038e-05
-2.79231713919026e-05
-4.51389739412935e-05
-2.9945753156838e-05
-1.09187517213119e-05
-3.97340977233783e-05
-2.33979987768748e-05
-9.22838420380661e-06
-1.65531113463046e-05
-2.52832619453074e-05
-2.64806037542564e-05
-2.78199558915409e-05
-1.3248032508696e-05
-1.36000252524023e-05
-3.57662687841551e-05
4.57140633093415e-06
-4.24067995404092e-06
2.64393110553786e-06
6.16122670350052e-06
-1.71569431651951e-05
-2.42110498445329e-05
-1.49428646983017e-05
-4.48822049259134e-05
-2.18688806311168e-05
-2.64864594263982e-05
-1.15049093090772e-05
-3.26564266390475e-05
-3.6911457543699e-05
-3.22686812213896e-06
-1.11484740212193e-05
-3.54613484948116e-05
-3.28530121356046e-05
-2.70288266483737e-05
-1.93935428581556e-05
-3.45865552794352e-05
-1.17866077709029e-05
-7.66308820400569e-07
4.72112869756323e-06
-1.49770030511146e-05
-1.7837563762654e-05
-3.85826209597418e-05
-9.07335338766266e-06
-9.13910232768063e-06
-2.68206577071751e-05
-2.10868047780369e-05
-1.16337534093866e-06
-2.08135215638083e-05
-4.71270966108693e-05
-3.29891018825551e-05
-2.37132132581828e-05
-1.1672618873716e-05
-1.02132914654597e-05
-3.51389324068785e-05
-3.0089603401619e-05
-2.98349022223578e-05
-8.14669607397215e-06
-6.02345141225425e-05
-1.7006131073222e-05
-3.48375589478898e-05
-1.91389354653171e-05
-9.91223447219636e-06
-2.41965490821302e-05
-2.87656608514461e-05
1.02666853306119e-06
-1.80431748583017e-05
-2.26803886725485e-05
-1.77352781111481e-05
-2.8872245145104e-05
-9.70658565301084e-06
-1.36830413332916e-05
-1.17923951401949e-05
-8.10206872025682e-06
-1.23023161471034e-05
-2.12248887668498e-05
-1.83548780063773e-05
-2.60903743241078e-05
-1.10690445622619e-05
-2.55239324717118e-05
-3.16871312620484e-05
-1.88053007290161e-05
-1.49727717867198e-05
-1.73520958074175e-05
1.10195568297096e-05
-8.40961291215973e-07
-1.67541674234927e-05
-2.86514499035521e-05
-1.16421747066937e-05
-1.06330965882377e-05
-1.4132902200108e-05
-2.3107247384739e-05
-2.92942499891589e-05
-3.87376096113397e-05
1.28069912414717e-06
-3.06203456589692e-06
-3.3230322440696e-05
-2.87114642675691e-05
-7.74920097862663e-06
-1.91919006678131e-05
-2.3856986843736e-05
-7.85957469717833e-06
-9.1464553484915e-06
-2.44226121552002e-05
-1.64567463372796e-05
-8.51187888929276e-06
-2.2184934174925e-05
-1.08191746828816e-05
-1.92870830191403e-05
-2.87791722173337e-05
-1.60792743888047e-05
-1.78455856023888e-05
-3.15212016477801e-05
-1.73193137491667e-05
-3.65532707504755e-05
-1.35260962798788e-05
-3.45437159308989e-06
-3.65746458320343e-05
-1.28986346593697e-05
-2.88939298860779e-05
-3.10989096025593e-05
8.03901233487153e-07
-4.00499037537377e-06
-2.0135380385384e-05
-1.84771773839893e-05
-2.21569899077336e-05
-2.23905300676105e-05
-3.93419809168982e-05
-3.18295692166106e-05
8.29953055878177e-06
-1.20346671552108e-05
-2.04390274579907e-06
-9.51341447506603e-06
-2.27602917297694e-05
-2.23466033091823e-05
-2.62368572064991e-05
-3.86975430481465e-05
8.47080396422579e-07
-9.43113079345886e-07
-3.55521923718022e-05
-2.64366586770158e-05
-4.73337662285497e-06
-3.05051198088671e-05
-3.43034695212741e-05
-3.071286634884e-05
-1.14690770486809e-05
-6.27212020527624e-06
-1.91428472621697e-05
-2.38132075575529e-05
-2.95835285870131e-05
-8.1921820649894e-06
-1.11021596778191e-05
-7.08294928624701e-06
-2.64769905240124e-05
-2.38215629094372e-05
-3.00640561594244e-05
-2.65676583438765e-05
-1.02419037779173e-05
-3.16692043402632e-05
-7.60426518199365e-06
-1.48541343688163e-05
-2.24672450688692e-05
-1.09513795747566e-05
-3.32933654796611e-05
-1.5268237887336e-05
-2.07105128021438e-05
-6.01465537249692e-06
-1.56542213932076e-05
-2.28067325798104e-05
-2.11795307394133e-05
-2.2401229621463e-05
-1.99724915112125e-05
-1.52478640532894e-05
-3.2484682222949e-05
-8.11939052264571e-06
-9.01067301241028e-06
-5.92725456064579e-06
-2.3374713630275e-05
-2.09355857577834e-05
-3.64726690854509e-05
-9.51713093673266e-06
-1.6104687020314e-05
-1.19606480474182e-05
-2.99826104077824e-05
-2.86361722491805e-05
-2.26777423832083e-05
-1.86051977255727e-05
-1.13990315156033e-05
-1.2246693814091e-05
-3.55286856714063e-05
-2.75195260086967e-05
-9.1728746157909e-06
-1.7329539617548e-05
-3.62208430503425e-06
-4.16325993376869e-05
-1.62322857030735e-05
-3.69173032572605e-06
-1.95048953149822e-05
-1.85012191515963e-05
-8.4180181291715e-06
2.00483773662343e-07
-2.88158200680075e-05
-1.63878620152363e-05
-1.95431550958295e-05
-2.79438362028003e-05
-2.99124054473069e-05
-1.90136563404419e-05
-2.83750178331372e-05
-1.385425698487e-05
-1.20206229131806e-05
-2.78616935563527e-05
-2.38022419440561e-05
-2.67867906607654e-05
-2.09302561124271e-05
-3.40866863104336e-05
-4.0968671684736e-05
-2.47455386733573e-05
-4.03419866968962e-05
-2.82457367653169e-05
-1.86114333467093e-05
-2.78856956897827e-05
-3.03091473360213e-05
-2.14345843051978e-05
-1.46477923675996e-05
-3.63164576515456e-05
-3.23554266812645e-05
-9.3924426679233e-06
-5.15761157382265e-06
-2.38476341412131e-05
-1.32972885900741e-05
-1.17024144461133e-05
-2.90139683805651e-05
-2.54402722390389e-05
-1.8582214650249e-05
-1.17998164387682e-05
4.89585139375355e-06
-2.11814365351617e-05
-1.31020320013142e-05
-1.03440720099134e-05
-2.05160911297881e-05
-3.58369601415126e-05
-1.10988225159241e-05
-3.20602574645964e-05
-1.20035195953392e-05
-9.05747380088018e-06
-1.58446939580262e-05
-8.90763487344429e-06
-1.56497983717552e-06
-3.7558568895142e-05
-1.70068271601874e-05
-2.10128043764356e-05
-8.245202207759e-06
-7.96520674453745e-07
-2.97296933315406e-05
-2.06478475305882e-06
-1.8004331578324e-05
-3.69867820285757e-05
-2.87793310091905e-05
-2.58725822939167e-06
-3.08049627046683e-05
-1.53548248288765e-05
-2.15083346070267e-05
-8.23158609597158e-07
-3.10596085949366e-05
-2.14282754176513e-05
-2.05696987811546e-05
-1.2486635472934e-05
-2.83072547254789e-05
-1.39264170743895e-05
-1.31010172494637e-05
-2.72500418744884e-05
-1.63811643596612e-05
-1.72933241543596e-05
-9.55453249761614e-06
-3.24115595120538e-05
-2.33594348089316e-05
3.48669829989351e-06
-2.7374536931873e-05
-1.0268079131514e-05
-1.10289477794197e-05
-2.32994745680425e-05
-2.00971682562941e-05
-1.90844935286127e-05
-4.4588560700138e-05
-1.80011508663518e-05
-4.5465977033055e-05
-1.13685018259756e-05
-1.34701048302689e-05
-1.32065181236622e-05
-1.63359624627597e-05
-4.96091839854007e-05
-1.68051668828417e-05
-1.90547436852913e-05
-1.64047261959711e-05
-2.78776260431034e-05
-2.74887192319131e-05
-2.12502179490698e-05
-1.30992154273665e-05
-1.81439434982955e-05
-3.11974569667674e-05
-2.45957114721894e-05
-1.75498969416498e-05
-2.95457576863813e-05
-1.57970525899294e-05
7.05914641271132e-07
-2.66898175213479e-05
-1.99948171707192e-05
-1.46168035756606e-05
-3.15702794673626e-05
-1.36650357431429e-05
-1.01352470199691e-05
-1.21677264673913e-06
-1.20077623121202e-05
-1.29011770371314e-06
-1.8968026301163e-05
-1.03708924067382e-05
-2.85813809874244e-05
-4.7777802288366e-05
-4.12580210694309e-05
-3.98191625662899e-05
-2.51861728262514e-05
-2.60694248482572e-05
-2.1580255562479e-05
-3.00628823672243e-05
-3.11995083069281e-05
-1.86463993997864e-05
-1.04119190385651e-05
-7.95577340068318e-06
-3.23615168423314e-05
4.4500228001421e-06
-1.89361557417425e-05
-2.08718986857347e-05
-2.06260285969703e-05
-1.56223843509649e-05
-2.39315006296626e-05
-7.15694340550024e-06
-1.02966087683086e-05
-1.10015377533035e-05
-3.44331151246937e-05
-4.88432833313962e-05
-2.5627129267812e-05
-2.04469742045935e-05
-6.37626042288614e-06
-2.24111413200949e-05
-7.97268647595778e-06
-1.0740600941102e-05
-1.01645152626102e-05
6.32241749973785e-06
-1.90469125733712e-05
-1.43866393275337e-05
-1.66721060580265e-05
-2.50480386209971e-05
-1.89364595811785e-05
-1.17293575260738e-05
-2.0778073759092e-05
-1.10214734441499e-05
-3.14562586383126e-05
-1.27690714581101e-05
-5.02486978124294e-05
-3.50623968765525e-05
-1.62791306170556e-05
-9.41509551932285e-06
-1.94721649209475e-05
-1.70949221699356e-05
-2.97133896849684e-05
-2.47486044918993e-05
-1.39756914121644e-05
-1.3754690193885e-05
-2.31399576247716e-05
-1.1436364178634e-05
-1.64484273266274e-05
-2.72598701152051e-05
-3.89993362881079e-05
-5.16524637377439e-07
-2.85831459268491e-05
-8.22262657360788e-06
-2.44279545651317e-05
-3.48515216084019e-05
-2.63842110915922e-05
1.58657383978133e-06
-2.919801732455e-05
-2.65959410011206e-05
-3.60957442541703e-05
-1.93680019995602e-05
-1.74909198860306e-05
-1.94852664966141e-05
-2.27660624221297e-05
-2.62860523344927e-05
-1.38399030668229e-05
-1.70763158843325e-05
-1.87740712132386e-05
-2.05416354467528e-05
-1.27586012841317e-05
2.11101417971731e-05
-9.36370607124873e-06
-1.7204258351142e-05
-1.36746434742445e-05
-2.93050599837917e-05
-1.49233692725582e-05
-2.709289845917e-05
-2.19717298412428e-05
-6.22740180064019e-06
-3.2514313709271e-05
-1.41373343027317e-05
-5.36552586894311e-06
-2.36528889122849e-05
-2.31409756679928e-05
-1.34515644514702e-05
-2.01381827918632e-05
-3.17949136798003e-05
-1.34638957024679e-05
-1.61729782620489e-05
-1.89717211932488e-05
-1.40825652492136e-05
-2.32840395407114e-05
-9.32833471362201e-06
-1.49248792406207e-05
-1.43496517759955e-05
-2.56204485827333e-05
-1.73798727515947e-06
-3.4677298720316e-05
-9.44819544347097e-06
-1.43345596504057e-05
-1.7728352516843e-05
-3.83758280352205e-05
-5.22614761154236e-05
-4.8522085951169e-05
-3.18226841714936e-05
-5.1516309447377e-05
-7.88649895891845e-06
-1.31207599346546e-05
-1.44653266342409e-05
-3.5211736984146e-05
-2.67284154749483e-05
-2.43442857008099e-05
-8.65002760665748e-06
-2.35775470965548e-05
-4.10914293378285e-06
-1.00786084727595e-05
-1.11794732208728e-05
-1.1965541001983e-05
-2.86615391060317e-05
-2.92378380112076e-05
-2.0362697005545e-05
-1.86651381763493e-05
-3.39710408114553e-05
-2.76069446675607e-05
-1.50067205650623e-05
-1.17435198286748e-05
1.83507485877318e-06
-3.66273333863517e-05
-2.39600891682959e-05
-1.3037689312641e-05
-6.34299492919533e-07
-2.11387352841684e-05
-1.1937161692965e-05
-1.96509678055242e-05
-8.74373783668515e-06
-3.25090260013331e-05
-3.19710188676853e-05
6.10021766072034e-06
-2.63253411981927e-05
1.43752823488214e-05
-3.21901311267732e-05
-2.5953149193301e-05
-2.20681426828951e-05
-1.87865739667597e-05
-2.49472536812276e-05
-4.93252143205196e-06
-4.71664778664434e-05
-2.83178548961176e-05
-1.54604269663578e-05
-4.13857355018572e-05
7.90426231041493e-06
-2.79564964101814e-05
-2.28315811687431e-05
-2.96859144598101e-05
-1.8762165392455e-05
1.06814173808273e-05
-1.17903792240585e-05
-4.69913797001257e-05
-1.91835524497547e-05
-2.43605788351424e-05
-2.92432770109341e-05
-4.01423759370573e-05
-4.0442146496991e-05
-2.31453742903532e-05
-2.45535887790988e-05
-2.45599190421013e-05
-2.6326128853906e-05
4.10169410926699e-06
-1.88185128384491e-05
-1.38037611989265e-05
-8.57202425085339e-06
-1.47089422486374e-05
-2.26453888101124e-05
-2.49809304076566e-05
-4.69278411061605e-06
-1.96860477902687e-05
-3.7827571639042e-06
-2.31915544009769e-05
-2.56227413128229e-05
-9.41717285102513e-06
-3.74535900228776e-05
-3.4790098895028e-05
-1.47331057495248e-05
-1.04926064420444e-05
-1.80503711093002e-05
3.93555656964684e-06
-1.62294835371803e-05
-3.97516772474286e-05
-1.02046850831379e-05
-2.26232987198137e-05
-2.21820794458625e-05
-4.11421517755672e-05
-3.11115350842374e-05
-9.51498284996023e-06
7.52709601479257e-06
-3.13678963972061e-05
-1.76616595948384e-05
-1.52273709584846e-05
-3.77861472576195e-05
-2.3811958317069e-05
-1.05354597364967e-05
-2.49356852474427e-05
-2.60006176927702e-05
-5.78988831632835e-05
-2.11705413407315e-05
1.43375337008663e-05
-1.18236189252264e-05
-4.94944178505716e-05
-3.74230009223376e-05
-1.92445666851611e-05
-1.12741758913523e-05
-2.76048477497707e-05
-2.27729794653272e-05
-1.10423010937734e-05
-2.82675953688476e-05
-3.47708196015342e-06
7.08432310489155e-06
-1.30124099700567e-05
-4.25302517539356e-05
-3.45944612670663e-05
-7.31245573685082e-06
-3.94775549278505e-05
-1.3477697837571e-05
-2.25463383192411e-05
-1.32899903104789e-05
-1.90673965687585e-05
-1.59396080397975e-05
-3.18908155117528e-05
-1.9378916647535e-05
-1.57539943941163e-05
-1.9207058464194e-05
-2.05249000628159e-05
-1.94583762960756e-05
-3.99216602295332e-05
7.24970033077584e-06
-2.85786848263701e-05
-1.45828374330546e-06
-9.9467642363199e-06
-1.93990610601257e-06
-2.2853309067062e-05
-1.72360683118874e-05
-2.94155186677358e-05
-1.89727113036209e-05
-2.35918274487847e-05
-2.6096813008816e-05
-1.78279454051897e-05
-1.86102069664701e-05
-2.17231149226125e-05
-1.03954964571929e-05
-1.73289908400617e-06
-3.43070001115996e-05
-3.05667663147367e-05
-2.40810566525154e-05
-3.16167502842279e-05
-3.18187559069862e-05
-3.8513166407234e-05
1.72036530510175e-07
-1.43630413505747e-05
-2.12406085207201e-05
-2.3189428077678e-05
-2.59422694832212e-05
-7.8025964272127e-07
-4.24097205722447e-05
-7.2716260651093e-06
-1.70053939068915e-05
-3.08217617954561e-05
-2.07069271061911e-05
-2.7498321277134e-05
-3.83941694878239e-05
-3.74662171991461e-05
-1.21324698118039e-05
5.98787533775109e-06
-2.83216931438754e-05
-2.85350356504515e-05
-1.9149757879624e-05
-4.93696308800615e-06
-2.37095215409659e-05
-3.03801920857746e-06
3.48304519831552e-06
-1.20411906991106e-05
-3.4200660316024e-05
-5.25696593158515e-06
-1.87579994356953e-05
-3.3475043746196e-05
-1.11438087531958e-05
-2.74345899576811e-05
-2.11789765918371e-05
-2.64118878013784e-05
-2.00235865598872e-05
-3.56425228896851e-05
-7.22131796552362e-06
-3.2488061489969e-05
-2.34453040044904e-05
-1.98427023193706e-05
-8.22616631264496e-06
-5.93460033291316e-06
-2.618177083832e-05
-4.45717378679544e-05
-1.80290691690233e-05
-5.51848913750766e-05
-5.31205417901131e-05
-2.18466947452427e-05
-2.31443637110962e-05
-4.21695563606629e-05
-3.59621117599261e-05
-1.07960139212738e-05
-5.37988324905042e-06
-1.20490431381954e-05
-8.32952124728494e-06
-4.26571783457854e-05
-3.07860065462902e-05
7.40086768448509e-06
-1.57978542504478e-05
-3.17585037763494e-05
-2.50191075558538e-05
-2.16613683817552e-05
-3.85266438641661e-05
-6.49656416498644e-06
-1.61516324335995e-05
-3.01850416117749e-05
-2.42611441970861e-05
-6.19100031674966e-06
-3.06436862844995e-05
-1.87074824123745e-06
-1.10796215667204e-05
-2.63892086785295e-05
-5.38849216194715e-06
-2.38081499560706e-05
-2.1441142942766e-05
-2.69796027268912e-05
-3.12322341439771e-05
-1.48044490032151e-05
-1.8888340831715e-05
-1.83577102261846e-05
-3.02249808650337e-05
-3.61616338900201e-05
-1.00653300715441e-05
-3.50727868656192e-05
-6.74135269586454e-06
-4.95050498058143e-05
-3.11513059041452e-05
-1.60478696816514e-05
-1.57452767466398e-05
-2.25806749941237e-05
-1.83900448642603e-05
-1.53212709335466e-05
-4.35736486175551e-05
-1.18851639622051e-05
-1.70710860871563e-05
-5.06916506964346e-05
-3.85301499417039e-05
-2.60260566466313e-06
-9.4641707910554e-06
-2.36286181963476e-05
-2.02209984475824e-05
-8.53284228189725e-06
-2.28032860339999e-05
-1.70456928501604e-05
-1.67163295896743e-05
-1.58536028923685e-05
-2.24381433426035e-05
-4.85089005392274e-05
-2.44669927298389e-05
-2.86396052680663e-05
-1.20065852185203e-05
-2.99140501711823e-05
-1.00405725889969e-05
-9.68815164770116e-06
-2.08768621251267e-05
-2.45016909523339e-05
-2.26228398822579e-05
-2.94164836911184e-05
-1.06406966268542e-05
-2.82148171431141e-05
-1.77730435029645e-05
-1.96934974553535e-05
-3.11357482266015e-05
-2.69991381306202e-05
-1.72224283823916e-05
-2.9977123529975e-05
-3.71912049389899e-05
-3.02423823682109e-05
-3.28666466260272e-05
4.9814541136267e-06
-2.63136086709903e-05
1.53740801979466e-05
-8.57148689258777e-06
-1.50185746930229e-05
-6.18387625677051e-06
-2.16306786291811e-05
-2.34028027149607e-05
1.18356758681755e-05
-1.50867310489582e-05
-3.02839317863696e-05
-1.32831367048441e-05
-1.97099457251367e-05
-2.64593521082531e-05
-7.5391245680606e-06
1.7802243102082e-07
-1.83775285133596e-05
-2.96184153046732e-05
-7.92591564253073e-07
-2.59395624869058e-05
-2.0264946120682e-05
2.45625966034957e-06
-3.89075564532509e-06
-2.24904023108232e-05
-4.42760733654927e-06
-2.09730830614696e-05
-1.96875330923072e-05
-2.60643576841514e-05
-1.74019593735557e-05
-4.19906150056563e-05
-2.37662203593006e-05
-4.98627480447886e-05
-2.24456591180233e-05
-3.51086467642293e-05
-2.92880979459596e-05
-6.17754286739998e-06
-2.65817301365099e-05
-1.55542828498288e-05
-2.95319079251438e-05
-3.5399154205701e-05
-2.32911584741289e-05
-6.42788404498067e-06
-1.44771109969578e-05
-1.78426608452325e-05
-1.72298351714693e-05
-1.28048447983065e-05
-3.38904120816551e-05
-3.70244428144498e-06
-6.87302715649967e-06
-2.66472225220253e-05
-4.19474409268922e-05
-1.53337147062543e-05
-1.2066619839306e-05
-1.01127729864002e-05
-8.07815737463668e-06
-2.09941832669463e-05
-2.24262118853177e-05
-2.63723042444161e-05
-1.69057480484495e-05
-2.03366112855267e-05
2.41492703348212e-06
-4.73818087387182e-06
-1.89291204316731e-06
-1.17280022878961e-05
-8.49453736334806e-06
-1.86421074809851e-05
-2.93235012371892e-05
-2.04274355524842e-05
-8.17601430241362e-06
-2.13360714024005e-05
-1.33394778532927e-05
1.33265519187004e-05
-2.3922208658571e-05
-1.31305878627729e-05
-2.83184918094097e-05
-1.48927760835742e-05
-2.88312385553228e-05
-3.23145762420951e-05
-1.80008583100554e-05
-1.73874428497546e-05
-1.49498152111739e-05
-2.66963111299613e-05
-8.40021387978553e-06
-1.35571374662016e-05
-2.60075971467769e-05
-9.78054042244043e-06
-3.03162068668088e-05
-1.9664632548957e-05
-2.08922412262116e-05
-2.22726778236407e-05
-3.44586990138878e-05
-1.02246175404597e-05
-9.28725721418661e-06
-1.3654459873557e-05
-2.24125320582602e-05
-2.32641267278959e-05
-3.20248870844018e-05
-1.80968471791069e-05
-3.85493559527255e-05
-2.9421281981568e-05
-3.79531199955983e-05
-2.51096491309518e-05
4.1659260255652e-06
-5.96818520455075e-06
-4.84032116832581e-05
-3.20713919908466e-05
-3.58596831264784e-05
-1.58849261091512e-05
1.08312529613968e-05
-1.3090456874092e-05
-3.74891448417715e-05
-1.03662023609009e-05
-2.00760781141462e-05
-1.95743432179535e-05
2.10322743611926e-06
-2.82941986991002e-05
-2.35758789892555e-05
-1.75649078268437e-05
-1.08066434604018e-05
-3.45453676070809e-05
-2.40027765891689e-05
-2.68057175018734e-05
-1.4979345729243e-05
-3.44719627064728e-05
-6.61590485361042e-06
-1.8024025522515e-05
-2.34087925568758e-05
-3.09357397835729e-05
-9.77145216731527e-06
-3.93010872840393e-05
-4.39611051670267e-05
-2.93683806581861e-06
-2.02661652865704e-05
-2.992836470774e-05
-1.87005392430624e-05
1.62792188444827e-07
-3.2079371622352e-05
-2.63241207884763e-05
-2.49966704642047e-05
-2.78514766543616e-05
4.147205478872e-06
1.09423122399471e-05
-3.90804575179127e-05
-2.56580210996029e-05
-2.51125098558391e-05
-1.40787538665389e-05
-2.14060350302399e-05
-5.29868567674421e-05
-3.61825669495859e-05
-2.32486622066954e-05
-2.81885495326757e-05
-3.88477460736877e-05
-1.78794658503109e-05
-4.779508530039e-06
-2.40669128896509e-05
6.60885024883754e-06
1.66746325348177e-06
-3.33451054964518e-05
-3.36788877801151e-05
-2.31621072931771e-05
-2.44286995974431e-05
-3.57880121351579e-05
-3.01349903073356e-05
-5.90987698722328e-06
-1.330036419991e-05
-2.75245235423234e-05
-1.17796801282953e-05
-1.42422415222814e-05
-1.51270535048892e-05
-4.89343021025921e-06
-1.31859841036408e-05
-6.81350927105135e-06
-2.88446007988743e-05
-2.68776545062685e-05
-9.33434352600907e-07
-9.01957539989594e-06
2.7284617414379e-06
-7.35737704619155e-06
-3.29179730143172e-05
-2.49914930132078e-05
-1.59546535884094e-05
-4.058793526495e-06
-1.64929144435515e-05
-1.91804122102407e-05
-1.53228499810039e-07
-5.05747013951665e-05
-2.43362450724962e-05
-3.30225467599261e-06
-1.86273801778132e-05
-1.35760587646879e-05
-2.93781287031608e-05
-8.03324308556283e-06
-1.5763034013216e-05
-5.42604747733338e-07
-2.08790941303775e-05
-3.92533925457593e-05
-6.56474385778355e-06
-1.67369767827717e-05
6.85225506318154e-07
-9.21345490494886e-06
-4.14913797473377e-05
-2.71080194925101e-05
-5.16304907994945e-05
-4.8231608947473e-06
-1.61910511844772e-05
-2.98153305391231e-05
-3.02869154988182e-05
-2.85044666366906e-05
-2.8377092047696e-05
-3.02062921167339e-05
-4.37746980285598e-05
-3.41601342305472e-05
-7.47819616494532e-06
-1.68789608783811e-06
-2.84308197963193e-05
-3.0521024179147e-05
-4.35006172244476e-05
-2.88458604781569e-05
1.99301002727311e-06
-2.25240912123436e-05
-3.23085136491914e-05
-3.74626194795497e-05
-2.67584634281048e-05
-7.71679535357476e-06
-4.53629082073922e-05
-6.22674611114968e-06
-2.41351887105656e-05
-2.07577729821093e-05
-5.26616046886711e-06
-1.04596549972178e-05
3.64832872754872e-07
-3.68037521560775e-05
-3.92312903441196e-05
-2.50747428182604e-05
-1.65406719227036e-05
-1.08610718091349e-05
-3.02167495973549e-05
-3.01728336733073e-05
-3.53647058091667e-05
-2.8296479972438e-05
-1.06844531529819e-05
-6.29524925706917e-06
-2.79079624232365e-05
-2.8582420563799e-05
-2.7570688352887e-05
-1.67699474299792e-05
-5.97037813595546e-06
-2.50955422940612e-05
-3.73494460341923e-06
-3.05967666740343e-05
-9.77621828792896e-06
-1.71195121621563e-06
-1.76391229008359e-05
4.19516291529718e-07
-1.64554494775337e-05
-2.48105701598357e-05
-2.08291614460388e-05
-4.70444418817389e-06
-1.6293772355532e-05
-1.51424834157278e-05
-9.28791677029411e-06
-5.49691228371287e-06
-1.106044918779e-05
-3.68620436637927e-05
-3.73433675964976e-06
-2.1948108468335e-05
-2.00828931169342e-05
-9.86036440317399e-06
8.35153655012045e-07
-2.34083415403842e-05
-4.22814563466933e-05
-3.93119388767225e-05
-2.1354586246687e-05
-2.60191663905253e-05
-3.30919588493736e-05
-2.45722754813066e-05
-2.32807673092955e-05
-1.36657996287776e-05
-2.18097390621649e-05
-3.12060143948206e-05
-2.05645366188679e-05
-4.37741594918298e-05
-4.78199828216028e-06
-2.55891906188859e-05
-3.364986203085e-05
-4.43508913143274e-05
-9.53827550406991e-06
-1.81123429008087e-05
-2.98778224993461e-05
-2.70340837109684e-05
-5.64164472231364e-06
-2.03021728581932e-05
-4.62254727517258e-05
-1.52691264562267e-05
-1.69012543413807e-05
-2.32470866623011e-05
-3.14569439766382e-05
-3.2273444655888e-05
-2.33988571420482e-05
-1.52238042542754e-05
-2.50905052497583e-05
-1.62647885541159e-05
-2.71991945980657e-05
-3.71293483604973e-05
-2.98825212677526e-05
-1.80816405354291e-05
-2.44794667534905e-05
-3.05483829805791e-05
-1.11924798357624e-05
-2.08066201834353e-05
-2.50559388162783e-05
-2.27427888632037e-05
-1.33816098555248e-05
-1.51569040207973e-05
-4.3355818801443e-05
-2.45255460850785e-05
-1.72301517237148e-05
-3.89217903503742e-05
-3.95530484292375e-05
2.16646987371042e-06
-2.55539187108656e-05
5.55701803885826e-06
-1.71247873280997e-05
-2.63338984526334e-05
-4.34920524581864e-05
-7.40853041828249e-06
-1.96980378418386e-05
-1.19507154371944e-05
-9.11203791147382e-06
-3.51569177073141e-05
-4.3979966856505e-05
-3.05265227624028e-05
-2.60207387596781e-05
-2.8400472328537e-05
-1.16996747304521e-05
-2.16228913189159e-05
-3.17936327258405e-05
-2.63842154157496e-05
-3.53668626246413e-05
-2.95715937495563e-05
-3.20081573247037e-05
-2.6354916985066e-05
-2.48899572498594e-05
-8.04594896835353e-06
-1.23043289112869e-05
-1.24403362933578e-06
-2.8456554605149e-05
-1.29797510292937e-05
-1.64799620058364e-05
-7.90068565407579e-06
-3.33121388489313e-05
-3.29180125337332e-05
-4.86239451558984e-05
-1.73477788497564e-05
-5.71833032960629e-06
-1.12762805727106e-05
-1.66911575918572e-05
-1.22406860181326e-05
-1.67941232235416e-05
-1.43303142774738e-05
-9.67969853939098e-06
-2.60777515072131e-05
-2.59641406068614e-05
-2.19318127699098e-05
-2.61315128757492e-05
-5.14466821471257e-06
-1.8582859049258e-05
-1.45623978734449e-05
-1.59677284746399e-05
-1.71605423331892e-05
-1.5885212738992e-05
-2.66112871850963e-05
-1.90542112161936e-05
-1.47718422927121e-05
-1.981834602966e-06
-2.05560336300788e-05
-4.91465068638831e-06
-2.25046819782501e-05
-2.29709077444356e-05
-1.27295558107318e-05
-1.82917790928063e-05
-1.18832116116957e-05
-1.2265948839236e-05
-2.27012790992522e-05
-2.39343764460102e-05
-1.09106270076003e-05
-7.40341571635568e-06
-2.26751526176093e-05
-3.16572317054677e-05
-2.6860462289747e-05
-1.49521736503777e-05
-1.38963735517304e-07
-1.27294638478425e-05
-1.66518814447175e-05
-3.26903390596784e-05
-2.83504657100723e-05
-2.31810250834708e-05
-1.8661595031143e-05
-2.45400249467505e-05
-2.59636699697333e-05
-4.79333964734994e-05
-2.13488643194107e-05
-2.303552075802e-05
-1.60138513368818e-05
-6.05050871237586e-06
-3.47452918713266e-06
-1.69906322696664e-05
-3.43339101419849e-05
-3.66365297658067e-05
-1.39025188568626e-05
-3.75240701789727e-05
-1.72652548932588e-05
-2.41506587228416e-05
-3.78677082434943e-05
-2.32827567255209e-05
-3.6228883522274e-06
-1.00294558601181e-05
-1.11260460103865e-05
-4.30283740923671e-06
-2.07659954038504e-05
-2.5803414239362e-05
-1.24904473576694e-05
-3.085067558076e-05
-1.06017296158453e-05
-3.41981779402604e-06
-2.77826971920318e-05
-1.87644863875497e-05
-3.24668359742763e-05
-4.36851756527871e-05
-1.7327660482878e-05
-2.07369356834473e-05
-2.0157363669193e-05
-2.59152796549931e-05
2.41812987269887e-06
-2.65859875131742e-05
-3.95228225181045e-05
-2.95966497150913e-05
-2.41193243022285e-05
-1.188586105227e-05
-9.04307324518327e-06
-4.87492787285415e-05
-1.30426302761946e-05
-3.69761157677046e-05
-1.83129960412634e-05
-3.1175826470098e-05
-4.29198280022788e-05
6.56228901570234e-06
-9.60895408702555e-06
-1.24772063060314e-05
-2.76048296018764e-05
-7.82414059223206e-06
-9.36885271624553e-06
-2.87080619062657e-05
-1.70211878881234e-05
-3.68366141972886e-05
-1.62544182257249e-05
-3.44255916363927e-05
1.23285790663873e-05
-1.08736654207951e-05
-1.60528742487152e-05
-2.76539802098818e-05
-3.33907286212925e-05
-1.34280390300736e-05
-2.1817768967779e-05
-3.63740111125036e-05
-2.38922634910526e-05
-2.05104234562266e-05
-2.12862079009297e-05
-1.82331330840008e-05
-2.47107057500243e-06
-1.58730749954555e-05
-2.79243592544716e-05
-1.34483280350525e-05
-7.94047292077083e-06
-2.42508600120438e-05
-2.60118863149909e-05
-1.99527132078127e-05
-1.41472816827985e-06
-1.28837641535179e-05
-4.39989807051201e-05
-2.61405306770537e-05
-4.73906748628716e-05
-2.97340743087937e-05
-4.06357722921035e-05
-5.38207878522822e-05
-1.08991244564798e-05
-1.29323523587961e-05
-2.32956615703121e-05
-5.58120364638824e-06
-1.65847461692122e-05
-2.35340433904951e-05
-2.64200663616208e-05
-2.04804524868184e-05
-1.89464797078771e-05
-2.54238433502033e-05
-1.45874651375652e-05
-2.80264521424088e-05
-1.93937710282727e-05
-4.83387411935773e-05
-2.72524502752759e-05
-3.96973222031167e-05
-2.00661745246874e-05
-1.5504596444113e-05
-2.07180534871051e-05
-8.82496813916876e-06
-2.91185704012248e-06
3.07719917059284e-06
-3.46250149493484e-05
-3.44729455711453e-05
-2.75904829231375e-05
-3.49004605004879e-05
-1.41209962169421e-05
-2.52877912649385e-05
-3.50460002257698e-05
-3.76981395521391e-05
-2.57232027915562e-05
-2.53115803631789e-05
-2.15338548214185e-05
-2.13300308320591e-05
-2.34001575468046e-05
-2.06779458296336e-05
-2.76857509739376e-06
-4.44746003087402e-06
-9.22998849025341e-07
-2.82141759444744e-05
-2.815248856473e-05
-3.07210533207492e-05
-3.37620711344448e-05
-3.12212083634704e-05
-2.16882486833048e-05
-1.77067825463057e-05
-2.71106922448359e-05
-1.65430376155522e-05
-1.95245377163809e-05
-2.79577340970096e-05
-1.33063415997539e-05
-2.25478257376428e-05
-4.54542703131303e-05
-2.57729150645891e-05
-2.55221027091816e-05
-9.23459086529556e-06
-2.86131966330151e-05
-2.65999480675663e-05
-1.14142038450689e-05
-1.47358747937619e-05
-2.608779007586e-05
-1.59375542680431e-05
-7.41976947434415e-06
-2.52744460442229e-05
-1.01147664343769e-05
-2.07131649472694e-05
-2.16962311375368e-05
-1.60299676679686e-05
-7.19501501121463e-06
-1.91847408068224e-05
-1.32424770298726e-05
-2.94790387507761e-05
-3.3011216970018e-05
-1.76807429350603e-05
-3.00079578295946e-05
-4.79106829871786e-06
-2.91135589420139e-05
-3.08424417870746e-05
1.84845359480702e-05
-3.66377137047407e-05
-1.9704758311712e-05
-1.62798909263211e-05
-3.12105372738344e-05
-1.04656672327813e-05
-2.74513132888794e-05
-2.28044322587729e-05
-1.91466475751929e-05
-1.59155541804431e-05
4.38178470207536e-06
-2.89495651770649e-05
-4.21051983249818e-05
-2.26544936878268e-05
-3.5416142695773e-05
2.48209530391166e-06
-2.92871490395511e-05
-1.5594197857776e-05
-2.55527636845894e-05
-2.54771038178554e-05
-2.95039809277672e-05
-1.99417338559024e-05
-2.77648689450132e-05
-1.66370036229719e-05
-2.32279405839931e-05
-1.97111313806592e-05
-3.38813805675889e-05
-2.04732268076112e-05
-3.30435669388814e-06
-2.58546936257729e-05
-3.07180788214283e-05
-1.78572638286029e-05
-3.4918373161437e-05
-3.16326744819682e-05
-1.52109538844197e-05
-2.19281034310312e-05
-1.08226560032513e-05
-3.47330564992369e-05
-1.80949435883428e-05
-2.47871579370556e-05
-4.32488606479975e-05
3.98107199914578e-06
-2.97965166829145e-05
-1.73522565735189e-05
-3.4477042624374e-05
-5.34935677681017e-06
-7.11268931238949e-06
-2.78519874277083e-05
-2.33534269038082e-05
-1.20905582630431e-05
-1.46514024863596e-05
-1.76474796182135e-05
-2.54015017814635e-05
-2.83012471119275e-05
-5.62086781660084e-06
-1.58180900134827e-05
-2.33644873585857e-05
-1.74563340927373e-05
-3.51004016305034e-05
-2.58232557128729e-05
-1.41460351015529e-05
-1.88235976134341e-05
-5.84017771588577e-06
-2.26704079316725e-05
-4.04028072924994e-05
-1.82611133681124e-05
-7.35544907654531e-06
-1.5021645071471e-05
-2.45631438372285e-05
-1.00453998844732e-05
-1.45265933214759e-05
-3.64573927581587e-05
-1.09745456021403e-05
-1.16494424997952e-05
-2.08238958296719e-05
-2.2050256634753e-05
-3.56868042736323e-05
-7.94815875892167e-06
-1.56009997701558e-05
-2.97077440266911e-05
-2.99860192540029e-05
-1.36128955066431e-05
-3.94040567537138e-05
-3.78671893339448e-05
-1.62201844265313e-05
-1.44554823949536e-05
-1.66037836865887e-05
-2.17568285923991e-05
-2.93022988267428e-05
-2.48976314641162e-05
-3.28249301317814e-05
-1.59288679564729e-05
-2.60242665581556e-05
-1.6803412560794e-05
-5.51972068269323e-06
-1.53005855592328e-05
-2.42038219872715e-05
-3.61370365302222e-05
-1.96651583848674e-05
-1.36788157071265e-05
6.12677669343143e-07
-3.12369080844836e-05
-1.70465168150216e-05
-1.13219065084215e-05
3.71047107799358e-07
-1.91942631690428e-05
-4.6137906271805e-06
-8.06359879976814e-06
-2.29944117679658e-05
-3.1846007778609e-05
-4.86117805438673e-05
-3.04354408971545e-05
-5.84433715661828e-06
-4.84159391460585e-06
-2.15751397289264e-05
-3.05172138783242e-05
-2.29357785120462e-05
-6.69089737029401e-06
-1.94954696139517e-06
-3.28203297670884e-05
-3.55706272500947e-05
-1.74489801404369e-05
-2.9295040205035e-05
-2.81232855507842e-05
-1.68036549545877e-05
-2.06778848816158e-05
-1.83699821827401e-05
-3.17167207463802e-05
-4.46838065984616e-05
-1.26470440961516e-05
-2.3752290711932e-05
9.14396313632916e-06
-2.13624650698777e-05
-2.69836806255109e-05
-7.8528097076409e-06
-1.83114691164543e-05
-3.39417397461084e-05
-2.95109547110061e-05
-2.31191602662229e-05
-2.84123899875051e-05
-1.57416250692945e-05
-4.00549984551317e-05
-8.55041922032923e-06
-1.0069329633833e-05
-1.00292054776688e-05
-1.06444925358167e-05
5.91479798192931e-07
-2.08959956933814e-05
-7.27515453766587e-06
-3.86532266255515e-05
-1.35245468276243e-05
-1.38788600674844e-05
4.8984944831163e-06
-1.86406872462127e-05
-3.37333248137999e-05
2.26922239535769e-06
-2.11496633700402e-05
-2.38482529611375e-05
-9.93865358524066e-06
-9.40487512968891e-06
-4.38575184758712e-05
-2.95653086409804e-05
-1.63909580690805e-05
-3.59607733547725e-06
-9.84515070453722e-07
-2.88296363670095e-05
-1.55019317853208e-05
-3.66489281907065e-05
-1.51555826504875e-05
-2.82436092718746e-05
7.60928699856178e-06
-1.06165020746629e-05
-3.26392331294229e-05
-3.28389767803251e-05
-3.95825865243732e-05
-1.40279637532255e-05
-2.65786565865197e-05
-2.29518165643876e-05
-2.45853156603485e-05
-1.04387647088366e-05
-9.03175822376439e-06
-1.35136335204169e-05
-2.90185128323384e-05
-1.48163544800646e-05
-2.64723003296191e-05
-2.6690774212974e-05
-6.74714211721918e-06
-3.76071667675071e-05
-2.64308233286217e-05
-4.1120421512756e-05
-3.46389888561304e-05
-4.78453946208944e-05
-1.45653136148313e-05
-3.65135191221912e-05
-1.1876377109853e-05
-4.72538211898925e-05
-1.49511118808265e-05
-1.83733220159307e-05
-2.08920185292859e-05
-7.68728513702046e-06
-3.5182622950259e-05
-5.17988546137584e-06
1.76497106798055e-06
-1.05720253306344e-05
-1.41500729795942e-05
-7.45996268152499e-06
-1.89888139406673e-05
-1.95011256836515e-05
-1.48391190097193e-05
-1.87127491432566e-05
-2.63445622314486e-05
-1.64140914513109e-05
-1.65870419932105e-05
-1.88169363029319e-05
-1.95737441001776e-05
-1.78182189902012e-05
-1.62805550678104e-05
-1.5928732767641e-05
-1.87188998850043e-05
-2.346927612278e-05
-2.18624586198307e-05
-3.28291776731048e-05
-3.32296859714209e-05
-4.08772101704895e-05
-1.11060145266928e-05
-3.11262880853e-05
-2.93315823228207e-05
-2.98510224632431e-05
-2.34396436007981e-06
-2.88335991755561e-05
-2.63200817805569e-05
1.58455260280523e-06
1.10424239554448e-05
-7.31298040847162e-06
-2.48132090693226e-05
-1.48074721124275e-05
-2.50767087418275e-05
-3.67732667915799e-06
-1.82974160680103e-05
-8.72994843789344e-06
-9.13879022242033e-06
-1.76568311270652e-05
-3.34874161782086e-05
-6.6361741194525e-06
-4.30499464609666e-05
-1.38624298011477e-05
-8.00640068058694e-06
-1.73008631093329e-05
-2.36436530138815e-05
-3.03773511041323e-05
-1.70620078090919e-05
-1.32190893134453e-05
4.18782033042758e-06
-1.31277727450927e-05
-1.18545132759919e-05
-9.52943144598598e-06
-2.15145300253751e-05
-3.51377832190437e-06
-7.98093920085103e-06
-3.31598779554083e-05
-1.6518481548018e-05
-1.90714961697001e-05
-2.12967873737078e-06
-1.42691560159732e-05
-7.93673345500583e-06
-2.02158262893023e-05
-1.2188785993009e-05
-2.18431878388094e-05
-2.81054434886388e-05
-2.26351948187248e-05
-8.70398948189592e-06
-2.62819881298863e-05
-1.93117352562222e-05
-1.66287782539341e-05
-1.03695000641891e-05
-1.39680157851304e-05
-2.71892985897012e-05
-8.21327759148075e-06
-1.75354699065921e-05
-6.08993559872859e-06
-2.73036371645089e-05
-4.40918762982967e-05
-4.54942087623717e-05
-3.1903734498543e-05
-2.45293350994607e-05
-3.68084224660733e-05
-1.49793356651145e-05
-1.93419545362955e-07
-8.37514680087024e-06
-6.87341918220219e-06
-4.74445624487819e-06
-1.65395624588028e-05
-2.22741763187016e-05
-2.91991141123337e-05
-1.88882323578441e-05
-6.74840384853454e-06
-1.64319382160407e-05
-2.92026277265115e-05
-3.04814809923164e-05
-1.94718763465762e-05
-2.33670609648793e-05
-2.58351079874055e-05
-2.27218681526854e-05
4.88979950503833e-06
-8.87741452616399e-06
-5.39429310813883e-06
-1.32274479217172e-05
-3.17975742069366e-05
-2.32318559365729e-05
1.65027430986784e-06
-3.81093359454157e-05
-2.53847656644071e-05
-1.90283736471325e-05
5.99097476450413e-06
-1.16405840047846e-05
-2.48545811692626e-05
-1.93717083324161e-05
-2.24402022952352e-05
-1.50042312132468e-05
-3.00054107315765e-05
-2.40009333198105e-05
-9.31503126013095e-06
-3.57323372977447e-05
6.27807388148132e-07
-2.69554430172599e-05
-2.21974258177327e-05
-2.74988422542426e-05
-3.30798912382568e-05
-2.62149091828701e-05
-5.15211470473235e-05
-1.92132115474041e-05
-2.19839440171613e-05
-1.81999723496382e-05
-2.92051230482171e-05
-2.3825981139742e-05
-1.16721394527004e-05
-1.22396338856544e-05
-1.7489833868005e-05
-1.42670550870233e-05
-3.0164532696635e-05
-2.67390268798503e-05
-3.66309624360974e-05
-3.12271550157476e-06
3.06798343097652e-06
-3.51443196413793e-05
-2.07149719973082e-05
-2.84861844659091e-05
-3.60999663927773e-06
-3.19374237943517e-06
-4.07035217953334e-05
-1.11706940620373e-05
-1.30719519688434e-05
-3.67749616617693e-05
-3.9803311992727e-05
-2.93533903895707e-05
-3.68402644527072e-05
-3.51106774118398e-05
-2.79335269771768e-05
-1.48526585489095e-05
-1.04162299997223e-05
-4.89036361673246e-05
-2.8654720675443e-05
4.80701265613027e-06
-4.035753860719e-05
-2.25848936094645e-05
7.13614384668769e-07
-6.83157868108358e-06
9.94542618547333e-07
-5.12367553419962e-06
-3.32625457883322e-05
-2.45773525479498e-05
-3.87751934961139e-06
-2.29417247020258e-05
-2.36256953380321e-05
-3.21323633231956e-05
-2.08346397405444e-05
-2.03491537889853e-05
-2.84741249173911e-05
-3.36803597849321e-05
-1.85177811903554e-06
-6.52145910186306e-06
-3.11570806787031e-05
-1.59598892262549e-05
-7.94412666071059e-06
-1.30082542996118e-05
-1.80785644331381e-05
-2.7837294816432e-05
-3.7632024101627e-05
-2.41149865169098e-05
-2.89742374267122e-05
-2.97463783560795e-05
-1.55047167274024e-05
-4.62876061805682e-05
-3.77450312387633e-05
-9.27966999851035e-06
-2.14557892257449e-05
-3.14814128915623e-05
-2.5981326308787e-05
-1.70391247759424e-05
-9.54740746729124e-06
-2.28125577487952e-05
-7.95094717467641e-06
-8.00246306104761e-06
-2.48154517144778e-05
-2.05577346688365e-05
-2.0311315645056e-05
-3.46819009032845e-05
2.11460671769648e-06
-1.95117463825235e-05
-4.69366505737898e-06
-1.85037635800221e-05
-5.21513546562759e-06
-8.65055310123137e-06
-1.10455643236995e-05
-3.30233282186408e-05
-3.6827954796151e-05
-1.04954747782438e-05
-2.64974829519798e-05
-2.69379574043004e-05
-8.93613384124767e-06
-4.07618707136049e-05
-3.54273004859335e-05
-3.54651067840462e-05
-5.40131586584183e-05
-2.95254770249376e-05
-4.96127877203821e-06
-1.28858629762735e-05
-3.44522745249061e-05
-3.61309072313316e-05
-1.28913004844293e-05
-1.03859558331512e-05
-3.56857403505964e-05
-2.23575632383844e-05
-1.11993961742672e-05
-1.47516606169129e-05
-2.13750367310354e-05
-3.08990556281428e-05
-2.02076262252162e-05
-3.87630121647903e-05
-3.89082618390484e-05
-2.55903613588342e-05
-2.00246222423558e-05
-2.42553219883012e-05
4.44862491222456e-07
-2.56739977637783e-05
-4.45599244287569e-05
-4.01975828672292e-05
-2.79937818058349e-05
-6.32499142754049e-06
5.49409205430821e-06
-3.2773802150801e-05
-1.31285231628439e-05
-2.53029341470273e-05
-3.13368612950633e-05
-3.05167008974185e-05
-5.86443351033649e-06
-2.73049214479761e-05
-3.8449660183663e-06
-2.89810204778857e-05
-1.89193970545268e-05
-4.95614096259754e-06
-1.70949762208271e-05
5.43773639668294e-06
-2.08792077754614e-05
-3.2724771873932e-05
-2.6187028435192e-05
5.1742559738105e-07
-2.34970188700252e-05
-3.11197147207026e-05
-4.01860036246947e-05
-2.44809052530103e-05
-1.33765629055645e-05
-1.06375715774552e-05
-2.03312334028595e-05
-1.33293726125544e-05
-2.390592450347e-05
-3.58000260070253e-06
-2.18055779116921e-05
-1.94206027333361e-05
-2.41804057470326e-05
-3.1824757093606e-05
-2.23561674959828e-05
-2.07742432980245e-06
-2.30355853498371e-05
-2.71002559604951e-05
-3.20731435244055e-05
-3.92650172418839e-05
-1.5604977271997e-05
-1.35355569001343e-05
-2.99305915651977e-05
-5.57484199942356e-06
-1.18437435032147e-05
-3.52446031479581e-05
-4.36720712504969e-05
-2.04639142920289e-05
-1.96742212171464e-05
-1.52775919586091e-05
-1.69169761172607e-05
-2.95966404100046e-05
-3.25790258007306e-05
-1.86667275430427e-05
-9.83119049596062e-07
-2.59911529171978e-05
-5.42579872548046e-05
-3.7008984743958e-05
-2.8585384669482e-05
-1.64662800484354e-05
-1.50707836285962e-05
-1.08500576636729e-05
-1.44231307234689e-05
-3.43121948499453e-05
1.36315454973322e-06
-1.80878779980472e-05
-4.3215596558041e-06
-3.73239941324742e-05
-1.83792507200056e-05
-9.75861849180185e-06
-1.72263276512896e-05
2.76726642673221e-06
-1.50438866388826e-05
-1.95147846395493e-05
-3.27374178265352e-05
-2.03380831939629e-05
-1.64533834982285e-05
-1.19541208211934e-05
-1.78606310927511e-05
-2.09824039192042e-05
-1.05957898385408e-05
-4.54406611452807e-05
-2.5879038639914e-05
-3.42924471154488e-05
-2.5921565650753e-05
-1.85914901975204e-05
-2.76607951588195e-05
-2.70191109288534e-05
-1.01335974385478e-06
-3.98942088300126e-06
-1.63556368863358e-05
-1.56368702284045e-05
-1.99014737279759e-05
-2.87677917890697e-05
-3.74653320604214e-05
-1.17852743459769e-05
-1.76805468466795e-05
-2.02564029482648e-05
-7.19154872208855e-06
-8.08348040811734e-06
-1.08838189047555e-05
-2.0606019184017e-05
-1.73034558578355e-05
-4.16071121531457e-05
-1.48998454551031e-06
-1.7229392019697e-05
-7.49336586278221e-06
-2.03318559195747e-05
-2.943529137142e-05
-2.17685513680681e-05
-7.51301316853675e-06
-3.62836720149358e-05
-2.33086601329919e-05
-1.55599003959366e-05
-3.61073184099719e-05
-3.73266432513847e-05
-1.97729433459752e-05
-2.6526615606489e-06
-1.05913421570226e-05
-1.63648562082036e-05
-4.05460137656427e-05
-2.05954872329995e-05
-9.34418061555547e-06
-1.2052004630001e-05
-2.21485934828344e-05
-4.31977777487929e-06
-5.99873309449756e-06
-3.78178750089414e-06
-3.04422984798193e-05
-2.16137490782298e-05
-1.64335489814313e-06
-2.68427017941954e-05
-2.32552672181508e-05
2.85236141588089e-06
-1.80872638072174e-05
-4.17582753193866e-05
-3.11532268499987e-05
-1.04136621452561e-05
-3.32182222786438e-05
-1.86387354528622e-05
4.41167048542229e-06
-1.80638884836295e-05
-1.46995538252643e-05
-2.42554077585487e-05
-9.66837831759184e-06
-1.00772264355252e-05
-3.80004947595068e-06
-3.43418428144362e-05
-2.95640530417415e-05
-7.00780462005101e-06
-1.74105326960175e-05
-7.62041679002025e-06
-1.70869836375172e-05
-4.18179948972842e-05
-1.47934470126002e-05
-1.08461207624696e-05
-1.14843678563769e-05
-1.53324387314637e-05
-3.58834449116863e-05
-1.79290975440654e-05
-1.40012274733591e-05
-3.4241563970329e-05
-2.02715814196109e-05
-3.58874143346627e-05
-1.47277135665424e-05
-1.83892963252431e-05
-2.04748372173093e-05
-1.97454882447833e-05
-2.47902958267604e-05
-1.58460401584006e-06
-1.34151336366879e-05
-3.05828781404842e-05
-2.75626975929369e-05
-2.91238514633941e-05
-1.98211029271806e-05
-2.85649855973075e-05
-1.42044090471989e-05
-2.58036640932688e-05
-2.61119861897091e-05
-2.04387805885602e-05
-2.21715801016991e-05
-2.74013537305205e-05
-1.55697924152396e-05
-1.83771462014459e-05
-3.30794654837984e-05
-2.09270329634882e-05
-2.85431120095648e-05
-2.89980232334757e-05
-2.8177530206414e-05
-2.7663748021981e-05
-2.16402991385691e-05
-1.66999066728312e-05
-3.81235444669787e-05
-6.77575501158227e-07
-7.26103057212312e-06
-1.98808509935761e-06
-1.59055144803642e-05
-4.32803422402716e-05
-1.89412956487918e-05
-3.98061436909068e-05
-2.04512062800113e-05
-1.94394382044019e-05
-3.03954796441336e-05
-2.98184883281976e-06
-2.07561283809035e-05
-3.4261773961436e-05
-1.42831513838122e-05
3.56668353588822e-06
-3.32493475864091e-05
-5.03037657394088e-05
-1.36594212173761e-05
-2.92975413849485e-05
7.61246344840261e-06
-2.23163578166018e-05
-2.39337641553987e-05
-5.72748535441423e-06
-2.81647886229434e-05
-2.55544114755333e-05
-2.15854685595002e-05
-3.59450167579794e-06
-5.31435401057277e-06
-2.17029907064268e-06
-1.40218895409076e-05
-9.53585299222702e-06
-4.52880724283667e-05
-2.94944209459052e-05
-3.23457408291945e-05
-3.57574491190088e-05
-1.59063519958239e-05
-2.8578536468799e-05
2.13334131143722e-06
-3.21229453232426e-05
-1.41898541996279e-05
-1.47957206680248e-05
-3.14321158428131e-05
-1.64413079867433e-05
-1.04831414876409e-05
-1.87874985485955e-05
-2.92390255191346e-05
-2.89004003602965e-05
-4.06436723918584e-05
-1.71065113929817e-05
-2.5597623171482e-05
-1.11098622243092e-05
-9.57739427746181e-06
-1.06859077711245e-05
-1.42335770644753e-05
-1.41732557424474e-05
-3.28133907945148e-05
-2.77018056374083e-05
-3.82713748339014e-05
-3.67154027167554e-05
-8.70693044785009e-06
-1.69320915339318e-05
-1.33284443204788e-05
-2.65048682937879e-05
-1.88611395877398e-05
-7.4883902658605e-06
-4.4250621524792e-05
-2.26954525827771e-05
-2.20239684066462e-05
-1.76554233932171e-05
-3.56528977905807e-05
-3.92302074843104e-05
5.16118972760808e-07
-1.25400168651071e-06
-3.31494592579315e-05
-2.41259207007283e-05
-1.13073449105089e-05
-2.19262073377949e-05
-2.96811089105895e-05
-1.27109350723317e-05
-2.78302551750791e-05
-1.7585220735087e-05
-3.91012777227772e-06
-2.32262652650967e-05
-2.14725105700847e-05
-2.28159857813655e-05
-3.38052303712838e-05
-1.21543064598343e-05
-3.15530837463654e-05
-1.74416802896493e-08
-2.24108733024744e-05
-9.54752275478101e-06
-1.40083213530067e-05
-1.90437147615115e-05
-3.77856029039355e-05
-1.1407308866292e-05
-3.10247287539662e-05
-4.71529491538298e-05
-2.41757813282652e-05
-1.89774803629085e-05
-2.18936180439057e-05
-2.42904851376958e-05
-3.7066410456865e-05
-1.10169031965815e-05
-3.05098555237992e-05
-3.17561169109286e-05
-1.04270942941075e-05
-3.55160928924225e-05
-2.92422672009287e-05
-3.81625028889914e-05
-2.78847748860695e-05
3.0731148922641e-06
-1.10614001161926e-06
-4.27643480256139e-05
-4.24677703628051e-05
-2.16668292614947e-05
-4.02658874757111e-06
-8.78065241046069e-06
7.45103215920574e-06
-2.06236740078625e-05
-1.47221651277703e-05
-1.48939879232678e-05
-2.4333195570962e-06
-2.04548678571732e-05
-2.22162036979905e-05
-2.14005671796e-05
-2.175166298081e-05
-1.2874355428265e-05
3.35755257294653e-06
-2.64399026494351e-05
-2.12779937933469e-05
-3.18186438765201e-05
-2.9296179161645e-05
-1.20192207950958e-05
-2.13367658632967e-05
-8.22569640563365e-06
-3.83638728028177e-05
-3.21625599528289e-05
-4.93742370844223e-06
-4.83172860427133e-05
-2.06373499964704e-05
-2.68684518160205e-05
-1.76049065697274e-05
-2.4911652602189e-05
-2.17037256476354e-05
-4.52813476542559e-06
-1.53822579913502e-05
-3.97522862902014e-06
1.04546238337044e-07
-2.4620314595235e-05
-1.81240319797938e-05
-1.27474326684691e-05
-2.01159783592608e-05
-1.16039797396966e-06
7.41423305676979e-06
-1.57957476271396e-05
2.89952647220228e-06
-2.27416539850417e-05
-9.29121684603909e-07
-1.3672851759089e-05
-2.84011046428722e-05
-4.45861394545458e-05
-1.84959873837866e-05
-9.95720847688713e-06
-3.53976254085932e-05
-1.2217749101581e-05
8.60654234883686e-06
-1.68437467993989e-05
-3.59789241939728e-05
-9.33463127694416e-06
-1.69298162680912e-05
2.74008082706578e-06
-1.84738835362715e-05
-3.11188836671644e-05
-1.21470144657059e-06
-2.45886811395093e-05
-2.40386878281536e-05
5.34556357893261e-06
-3.01730337494922e-05
-2.21845578386973e-05
-2.18802460907549e-05
-2.71933574952816e-05
-2.69176513180599e-05
-1.97829172878102e-05
-3.15680092186895e-05
-2.9199373253808e-05
-1.93624710662092e-05
-3.36419013462067e-05
-6.68875846876898e-06
-1.92955036400153e-05
-2.00347941899501e-05
-1.18586012304996e-05
-2.58677199032746e-05
-5.42909462563409e-05
8.1964043894604e-07
-1.83176992821062e-06
-3.51394816738129e-05
-4.88892431256334e-05
-4.00370478611725e-05
-6.95015667977017e-06
-2.97052063072434e-07
-2.8354264272882e-05
-2.39273256475918e-05
-1.60630196629212e-05
-2.11215345311122e-05
-3.16983300150551e-05
-1.5145870169756e-05
-3.91830703941986e-06
-7.55549397085465e-07
-2.65189728074041e-05
-2.36552819608281e-05
-2.99020166659393e-05
-2.84160969211722e-05
-4.04952398104732e-05
-3.78016659556379e-05
-7.64765063988375e-06
6.53055288684181e-06
-2.06084872384615e-05
-2.28782793692464e-05
-6.36995253450692e-06
-2.04855566461032e-05
1.48566067867279e-06
8.2534557183121e-06
-2.15680115756069e-07
-2.49492757270795e-05
-5.10593934002341e-06
-3.32284300587053e-05
-2.72066199249845e-05
-8.99730121100834e-06
-1.4444816920828e-05
-1.03753493943844e-05
-1.02012216536327e-05
-4.32832891025818e-05
-2.34862669363854e-05
-4.66010971388379e-05
-2.43256614487606e-05
-1.64919637577278e-05
-2.27464513522003e-05
1.26608859254533e-05
-4.34783309014888e-06
-1.98041886791366e-05
-2.27725504107918e-05
3.48327476848045e-08
-1.96367819868129e-05
-1.5265308528672e-06
-3.16652406466028e-05
-4.85013772648088e-05
5.11450804165114e-06
-2.88940342452038e-05
-3.10647220826674e-05
-3.72657570564109e-05
-2.60793837160213e-05
-1.24765796868569e-05
-3.91382104465325e-05
-2.63842179195713e-05
-6.54879436044239e-06
2.1540262302762e-05
-3.19524245926924e-05
-3.43284749237115e-05
-3.0006910599534e-05
-1.6747368885713e-05
-3.00489960547893e-05
-1.78552701420879e-05
-1.45856907997386e-05
-2.36200662158757e-05
-2.49590253341231e-05
-1.87062940680454e-06
-1.85964310906551e-05
-1.49169129787277e-05
-3.37097647374701e-05
-2.40096843927151e-05
-4.52634555847449e-05
-2.4963809552223e-05
-2.71451124371375e-05
-2.54840686191255e-05
-3.16602269846246e-05
-3.20422023838873e-05
-1.0981610903785e-05
-1.41560439060105e-05
-1.50637924952248e-05
-2.5243600113736e-05
-2.47821825065131e-05
-2.59747590142115e-05
-4.34501943085862e-05
-8.24120463045799e-06
-2.25565203075607e-05
-1.12996095797393e-05
-2.78238263786298e-05
-1.23725219869857e-05
3.46357616642547e-07
-2.54987377963688e-05
-5.50906345605266e-05
-1.60140356996637e-05
-2.5194651481536e-05
-2.45027663796481e-05
-2.10940556842464e-05
-1.22980842484068e-05
-2.76086804101714e-05
-3.28726444334892e-05
-1.88739120239406e-05
-2.91587081567786e-05
6.80623771432886e-06
-1.89644273095662e-06
-1.32095342046518e-05
-1.48324450428363e-05
-1.5370333235029e-05
-2.43621953914628e-05
7.83509878810459e-06
-7.08783078099001e-06
-3.0711752456877e-05
-2.71662137393755e-05
-8.51098834357507e-06
-3.03175581615339e-05
-1.64447611505848e-05
-1.74061490313895e-05
-2.92184771783046e-05
-2.28474880581878e-05
-1.26735830587304e-05
-2.85405308387011e-05
-9.11893659020898e-06
-2.67587114917078e-05
-1.70634812820744e-05
-8.30372124983861e-06
-3.20198809177053e-05
-1.24746949190806e-05
-4.99862487933997e-05
-9.49838557856604e-06
-1.36280378400964e-05
-3.01347122165518e-05
-1.46179518458974e-05
-1.20844353261806e-05
-3.19008494862379e-05
-3.11007380128044e-05
-3.83790863572445e-05
-8.80514567037648e-06
-2.12381554219912e-05
-3.03505070339595e-05
-2.86826251133936e-05
-3.09230858344371e-05
-2.37749782226866e-05
-2.46424330913691e-05
-3.29195221176323e-06
-2.28661479879176e-05
-2.3195315073633e-05
1.10053912211341e-05
-2.62204226708823e-05
-3.93160100524745e-05
-3.71409404622922e-06
-2.03709497655219e-05
-4.38474715216034e-06
-2.03823390915979e-05
-2.03161698278461e-05
-1.53011979548945e-05
-2.49392561966127e-05
-5.60199990511263e-06
-1.38879925352856e-05
-2.83007989919818e-05
-1.43497678245358e-05
-1.46637612525796e-05
-1.99876620290353e-05
-3.09348018809858e-05
-1.89723950046784e-05
-2.73231290592182e-05
-1.35394007861354e-05
-3.99116677006635e-05
-3.15716323272942e-05
-1.54826902964563e-05
-2.32131823312494e-06
-2.4275085669708e-05
-1.01201345874556e-05
-2.23804930002777e-05
-9.72512326958332e-06
-2.82529493441656e-05
-1.16189651317851e-05
-3.35614869216173e-05
-2.20053829184105e-05
-2.45553383837731e-05
1.44787601773275e-06
-1.81635026043129e-05
-2.54272319743312e-05
-2.74074311444718e-05
-2.25467403240039e-05
-2.65068385385204e-05
-1.96811852072207e-05
-1.3078307348886e-05
-1.87220178993138e-05
1.33513039359556e-06
-2.28386144339685e-05
-3.95860708451525e-05
8.71665803171933e-06
-3.44687301396042e-05
-2.30376921240163e-05
-2.62049268399171e-05
-2.25899145770701e-05
-2.8839035916883e-05
-3.9448086269551e-05
-3.32196611535398e-05
-9.10393301983019e-06
-1.45915785234165e-05
-2.18261616139938e-05
-1.31292774494045e-05
-2.18684492005831e-05
4.72295816625334e-07
-2.50649305822295e-05
-1.6958918447521e-05
-2.21225682585503e-05
-3.77126707029099e-05
-2.2408318150463e-05
-7.685541827992e-06
-3.42931025039599e-05
-3.1040650120123e-05
-1.90881696493589e-05
-2.66407113857817e-05
-2.66169166287824e-05
-3.41782839651558e-05
-1.76682544231743e-05
-1.83084330225597e-05
-2.6486558442049e-05
-2.33000261511221e-05
-1.31213847564982e-05
-4.63996977780543e-05
8.34088247804889e-08
-4.50662790894709e-05
-2.37139460127264e-05
-1.71303320358369e-05
-8.77309557855307e-06
-2.53957545294398e-05
1.45218021253701e-05
-2.17390754317131e-05
-3.33157486245993e-05
-2.23314818535186e-05
-2.21911980979622e-05
-1.45169147799349e-05
-1.90045261504785e-05
-7.08383790374733e-06
-3.03498558567062e-05
-5.36535479710983e-06
7.1163426343292e-07
-2.46257551611908e-05
-3.34606169680117e-05
-2.4909836333068e-05
-2.39474810911414e-05
-3.46691489638947e-06
-2.18032618191804e-05
-2.20747443099917e-06
-1.67130113748579e-05
-2.62288007789877e-05
-2.63654872707991e-05
-2.22696180030251e-05
-1.14107655020012e-05
-1.64929803945472e-05
-3.23866172822171e-06
-4.78182481369866e-05
-2.96098001843755e-05
-1.90080943471183e-05
-2.19077588836812e-05
-1.60545116027e-05
-1.64449410374424e-05
-2.02144127085254e-05
-1.84615813757955e-05
-2.35658641839934e-05
-1.91066538116758e-05
-2.46390043948033e-05
-2.09234163317956e-05
-2.76188849066218e-05
1.10531076811344e-06
-2.49470796586807e-05
-9.40519860300328e-06
-1.68683116323154e-05
-3.59605363707362e-05
-1.36409682120418e-05
-2.08558340423509e-05
-5.45341370373158e-06
2.11146507658659e-06
-2.10553756114948e-05
-2.79319121416883e-05
-1.79457313572065e-05
-3.68703455084546e-05
-2.24204962182316e-05
-2.30376332577734e-05
-1.37452208716115e-05
-3.62892844963229e-05
-1.16192570975777e-05
-2.71998849568474e-05
-2.58453046578006e-05
-1.5813009698581e-05
-2.67294414626569e-05
-1.9440018873515e-05
-1.64793162312614e-05
-2.32879869713601e-05
-3.31808207854106e-05
-3.23765029014846e-05
-1.87383815216068e-05
-2.54634058524914e-05
2.27123134320273e-06
-1.76815118745176e-05
-2.07866722628587e-05
-2.50943485112003e-05
-4.07104765661515e-05
-3.81357739881009e-05
-3.35556237718092e-05
-2.21339740889532e-05
-2.29708723727737e-05
-3.31711835517523e-05
-3.58776194367082e-05
-9.08145355524503e-06
-2.79511875673652e-05
-1.38908725277084e-05
-2.53063626044321e-05
-3.39965498011038e-05
-1.49968067332665e-05
-5.67325541964882e-06
-4.43251708613748e-05
-4.30900167017059e-05
-2.11930556216258e-05
-2.08250521834242e-05
-2.00052573965275e-05
-3.21814881110315e-05
-3.560893326999e-05
-2.27829456126761e-05
-1.8102882261751e-05
-2.20809770137831e-05
-9.16485415739575e-06
-1.36839329487529e-05
-1.46833683659693e-05
-3.91709903663649e-05
-2.46871588995093e-05
-1.46995106154924e-05
-1.38300907064773e-05
-1.81552267065936e-05
-2.23641297918017e-05
-2.76540558051809e-05
-3.7165621424067e-05
-2.62001720942488e-05
4.7672054096116e-06
-2.70264675255897e-05
-3.77328713526126e-05
-6.56426437670029e-06
-3.26510009026379e-05
-8.14064732343054e-06
-2.1843904888029e-05
-6.92716632562085e-06
-2.67155931993772e-05
-3.27228035729434e-05
-9.88091352891835e-06
-3.78836499330299e-05
1.46632852260548e-05
-2.90169205658821e-05
-1.8993397037899e-05
-2.04024835144446e-05
-4.511725596851e-05
-4.09937530525337e-06
-7.48729501942743e-06
-1.05115059217567e-05
-2.167322382924e-05
-1.98105004744715e-05
-1.27093074855497e-05
-1.02412666812098e-05
-1.20148016660664e-05
-1.35097888905381e-05
-1.16906539467783e-05
-1.12584557923333e-05
-6.61023442319994e-06
-1.81765000166859e-05
-3.93618478466619e-05
-2.08887341798372e-05
-2.62106119944868e-05
-2.65624137935535e-05
-2.16944285420703e-05
-1.05061639022863e-05
-3.46316401648571e-05
-9.45556217949115e-06
-2.30630280779569e-05
-2.26260333220923e-05
-8.37924809595896e-06
-2.42145487983301e-05
-2.55930322832811e-05
-3.70605117054429e-05
-1.78378957143575e-05
7.19834540891359e-06
-4.03043567957653e-05
-4.45485799029948e-05
-9.81652533665627e-06
-1.7775773322462e-05
2.67308693576244e-06
-2.95945949237533e-05
-1.97570937542846e-05
-3.0361988629093e-05
-1.36285513547654e-05
-3.60086510247328e-05
-3.95338161795821e-05
-1.342000753081e-05
-1.73879797380679e-05
-9.31401047197841e-06
-1.97646573760086e-05
-1.49814656267253e-05
-2.87192068256127e-05
-1.23261554090291e-05
-1.32462195822831e-05
-4.04987429996364e-06
-1.45462526042115e-05
-1.53202328740905e-05
-3.00791236291589e-05
-5.24855821651939e-06
-8.19734340790802e-06
-3.45577280963439e-05
-2.53745091857528e-05
-1.54876386265253e-05
-1.01885555270201e-05
-3.12643949499578e-05
-9.88876173601727e-06
-4.07916316638352e-05
-2.29452860909802e-05
-3.06757156199856e-05
1.21672925457686e-06
-3.22698857960542e-05
-2.3491627170066e-05
-2.45552466842009e-05
-2.00627246569128e-05
-2.03917116061385e-05
-3.65819387054992e-05
-4.27395358106946e-05
-5.18361097146918e-06
-8.07911844829072e-06
-1.701687909529e-05
-2.70530337279177e-05
-3.18147180890434e-05
5.75581030927674e-06
-2.03140506767592e-05
-9.6244777750151e-06
-6.80460706915199e-06
-2.29982240130587e-05
-1.29079359070255e-05
-3.64168789854487e-05
-3.52865449682634e-05
-2.53775866119206e-06
-3.09909394416901e-05
-1.04562346515751e-05
-2.87442307334832e-05
-4.19321276719988e-05
-3.54697180851899e-05
-4.42596727185863e-06
-2.8865971505436e-05
-8.23426635546808e-06
-2.02154152823699e-05
1.9841540957602e-06
-4.31749707405663e-05
-9.84973833028677e-06
-5.05208006494343e-05
-8.02645439972388e-06
-4.03546337681303e-05
2.80614400171122e-06
-8.46397274054449e-06
-2.92150035761999e-05
-3.10385087008981e-05
-2.90917665009977e-05
-3.5141335961836e-05
-7.12726760753158e-06
-1.03758587823884e-05
-3.34794557620219e-05
-1.0940458280074e-05
-3.0806732462554e-05
-1.76622743632247e-05
-2.07695158655988e-05
-1.0226440229913e-05
-2.58311311161942e-05
-1.81608000086752e-05
-3.81391006322652e-05
-5.23723569653342e-05
-4.14939323855725e-05
-1.72697838622756e-05
1.77638760614968e-05
-9.12889338749993e-06
-1.60043116515255e-05
-1.42790282412374e-05
-2.09199244550279e-05
-8.54120715450076e-06
-1.82032416663295e-05
-2.81620193549127e-05
-9.65932087792299e-06
-6.17393964972409e-06
-3.62511627001356e-05
-3.32345822024753e-06
-3.63429952725165e-05
-2.12760756279424e-05
-2.33881587844766e-05
-2.63356056786915e-05
-2.99355297337559e-05
-2.13674532169161e-05
-2.43780969171321e-05
-2.78604779237383e-05
-1.52615958703522e-05
-2.99664566666405e-05
-2.33264983554602e-05
-3.0501326608922e-05
-1.67016098042964e-05
-2.29554485287099e-05
-3.77427940093231e-05
-4.34116902361746e-05
-4.94517806300704e-05
-3.72544177733011e-05
-2.10503125591971e-05
-8.14475234174825e-06
-1.08697319909773e-05
-2.36899609242939e-05
-2.05388625902274e-05
-3.31144596731473e-05
-4.86556829365433e-06
-3.68789304793622e-05
-3.85529348515866e-05
-3.40975682959147e-05
-1.77894379761675e-05
-2.25396327559863e-06
-2.05602630140867e-06
-2.06457073046992e-05
-5.5029258055215e-06
-2.21787142881554e-05
-3.1233974970903e-05
-5.0596399115699e-06
-7.24046822212198e-06
-2.46172265328622e-05
-1.9530353161553e-05
-2.39735643183821e-05
-1.67839419425783e-05
-1.1213414056639e-05
-2.9026370997007e-05
-2.64552516363646e-05
-1.10128989703046e-05
-2.62265079179833e-05
-2.85687240189693e-05
-3.11349403493308e-05
-2.38928642670001e-05
-3.14439966626672e-05
-1.95370001543665e-05
-2.02996550904544e-06
-1.30511885750535e-05
-2.40700256877781e-05
-1.12807772365776e-05
-3.04720823477962e-05
-1.92042095193296e-05
-1.50607597203091e-05
-1.57964784818693e-05
-1.32354443898809e-05
-3.40594328677441e-05
-2.6502725802681e-05
-9.55795166731512e-06
-2.53692281178937e-05
-1.33766654465386e-05
-2.77814382139033e-05
-1.38535913134732e-05
-2.81029712551267e-05
-2.35457605016869e-05
-3.66320023034298e-05
-1.55918924573668e-05
-3.91998462907441e-05
-1.90437207825182e-05
-1.47092662890257e-05
-1.19972486467825e-05
-1.18400666890017e-05
-3.93513402729995e-05
-3.72033695296247e-05
-4.27539066124857e-06
-2.1212476710978e-05
-2.17378968523349e-05
-3.42844172163774e-05
-1.38010268991255e-05
-2.06397915749936e-05
-2.46581428777369e-05
-1.40187759195751e-05
-1.3400938857453e-05
-2.48300823120478e-05
-1.59849815478135e-05
-3.49392150722264e-05
-3.98492449848462e-05
-1.22909583231866e-05
-1.29256248378399e-05
-1.09004187226069e-05
-2.84320084959688e-05
-3.35824309147421e-05
-2.06762923877563e-05
-2.20612463681013e-05
-3.28711534572282e-05
-1.53169294589639e-05
-1.44198058422897e-05
-4.92631498679444e-05
-3.50764917678833e-05
-3.11584057995937e-05
-1.51808619254896e-05
-3.15829110225511e-05
-2.12441691185726e-05
-1.53700946629538e-05
-2.14976458744903e-05
-1.1254012768379e-05
-3.47593965948307e-05
-1.83412523247324e-05
-1.74720515382298e-05
-2.84655101067559e-05
-2.75639519133134e-05
-2.96225869202459e-05
-1.59272221042296e-05
-1.17106782461273e-05
-3.0694429843153e-05
-2.95464497068177e-05
-1.18157487407261e-05
-9.33826368698583e-06
4.73012007183867e-06
-3.63980621326942e-05
-6.01310724178815e-06
-1.24005112041696e-05
-2.39231481432849e-05
-3.68325199633351e-05
-1.71873052976981e-05
-7.67697422285516e-06
-2.65128967174452e-05
-1.40614559940686e-05
-1.42771366997044e-05
1.93957244306878e-06
-1.44768645932874e-05
-1.49940502098174e-05
-1.55877167212924e-05
-1.35792674934626e-05
-2.05172191650241e-05
-1.39536913516936e-05
-4.35703452575404e-05
-2.84454681276569e-05
-2.71542620257354e-05
-3.83292736164865e-05
-2.09144945560805e-05
1.44967516797162e-05
-7.70455671650101e-06
-1.14006289856172e-05
-9.83301297458023e-06
-1.75798524875535e-05
-1.28275458590419e-05
-3.36365364278043e-05
-2.82292217449511e-05
-5.34207855080632e-06
-2.58821792932923e-05
-2.23872191495103e-05
-3.69719803950415e-06
-4.57254413122826e-05
-3.44154620109155e-05
-1.05081389779623e-05
-8.29173439524286e-06
-3.58792341027229e-05
-2.28168389140134e-05
-2.8621358149275e-05
-2.71895489453452e-05
-2.13530049671294e-05
1.08611044600796e-05
-1.49887971790962e-05
-3.03881011059157e-05
-3.49409366699399e-05
-4.30745247239029e-05
-1.93169834020451e-06
9.06205840196478e-06
-2.74589283286333e-07
-8.25826185104469e-06
-1.00602766229705e-05
-2.9437907289987e-05
-1.12295183031728e-05
-1.31074292992604e-05
-4.43136298007811e-05
-3.487476228758e-05
-2.39686648109574e-06
-1.36132847444134e-05
-1.27539221487674e-05
-2.82976841587496e-05
-2.5861400158452e-05
-1.86176256990408e-05
-2.28719751199504e-05
-3.51282986417901e-05
-2.88359800398947e-05
-3.3911844766515e-05
-2.92577074611405e-05
-2.87261730315785e-05
-1.02831477130651e-05
-2.3907634232446e-05
-1.15935417693903e-05
-9.39899444312468e-06
-2.60962463775673e-05
-1.38331997594538e-05
-4.40630086001448e-05
-3.8098252595026e-05
-3.94726459116693e-05
-2.43648697574746e-05
-1.21533623362823e-05
-2.40858634360432e-05
-2.87701524669207e-05
-1.72099376693788e-05
-1.71686825228804e-05
-1.67043271111183e-05
-2.12410978174711e-05
-2.99788840911357e-05
-8.31433862565179e-06
-1.40460894336281e-05
-4.92551798551488e-05
-7.60906914626906e-06
-3.72965434182022e-05
-3.63376721324848e-05
-3.24524335717217e-05
-3.71642680533614e-05
4.62725805260257e-06
-3.34282989135159e-05
-2.65269045418643e-05
-3.10001779484296e-05
-3.50809826422062e-07
-3.41816593806976e-05
-3.59435721292712e-05
-2.56866424838762e-05
-1.51646637554832e-05
-4.91734941051698e-05
-1.56177174325926e-05
-1.81998897444903e-05
-2.5258377388825e-05
-1.53107000304682e-05
-3.56197646666208e-05
2.38178805032521e-06
-2.27115633914392e-05
-1.60430268866326e-05
-2.21289734398432e-05
-3.42066324837017e-05
-1.22044229844945e-05
-2.83781891083405e-05
-2.84509873675632e-05
-2.24879208384581e-05
-3.47062937964909e-05
-7.18974138611324e-06
-1.72585694517093e-05
-2.72341256941852e-05
-2.81606371817449e-05
-4.66562058164672e-05
-2.30776734729438e-05
-2.16361040722345e-05
-2.18240637582178e-05
-4.96672507007831e-06
-9.39977133891918e-06
-1.1981678138571e-05
-2.77019437034002e-05
-5.69835872229119e-06
-1.17545087135113e-05
-1.25085270991996e-05
-9.21890545425409e-06
-5.26769996089576e-06
-2.81878865711589e-05
-3.93542842081642e-05
-1.31447858468356e-05
-4.4899800591039e-06
-2.23249931775945e-05
-2.74657111468601e-05
-3.05157898800912e-05
-2.11654685950125e-05
-2.84896203878572e-05
-5.36494559197825e-06
-5.02551991941807e-05
-2.57283710663681e-05
-2.88618655665765e-05
-1.64219575370142e-05
-2.22643803344255e-05
-2.57629709294816e-05
1.32968841888449e-06
-2.4771029911753e-05
-2.44883221758837e-05
-2.35531412644038e-05
-1.03748904504475e-06
-7.96243438333657e-06
-5.82243890196714e-06
-1.34510009991082e-05
-7.3717145443431e-06
-2.62440571942695e-05
-9.30633650323874e-06
-5.36171648705174e-06
-9.50605711118677e-06
-3.82328910829166e-05
-7.92604644215253e-06
-2.81466789958403e-06
-1.62299769834567e-05
-3.64169176013064e-05
-2.24628034865147e-05
-2.90323083302439e-05
-6.30167405688376e-06
-2.78146063659015e-05
-1.52191910468411e-06
-2.56994623715251e-05
-1.27149401692399e-05
-2.60793344658578e-05
-3.37730888801022e-05
-1.49439196427617e-05
-2.60602185126247e-05
-3.76771712917946e-06
-1.66981991524655e-05
-2.40476131976898e-05
-5.85271908498484e-06
-4.00566314261572e-05
-2.85897927970968e-05
-1.59304334589782e-05
-8.73632622675005e-06
-3.60842664003181e-05
-1.71492073718208e-05
-2.56966473134833e-05
-1.22031431101647e-05
-2.52415114847462e-05
-3.82605830331876e-05
-3.38562090768193e-05
-3.04906138383493e-06
-1.1411696121485e-05
-1.340252553267e-05
-1.93992454243639e-05
-3.80070933072288e-05
-2.14992726655721e-05
-3.89418359214864e-05
-2.94089661510794e-05
-1.56822227098006e-05
1.08532050696567e-05
-1.38981099185346e-05
-2.20552059026068e-05
-4.63812582088787e-05
-6.64174978153113e-06
-2.11261687046628e-05
-1.94957935415458e-05
-6.28787794010182e-06
-2.20588875032797e-05
-9.72166024931409e-06
-1.48158893927644e-05
-1.78822943827741e-05
-3.05088013927909e-05
-1.27864081247123e-05
-1.62298222478076e-05
-1.88023150974994e-05
-2.71405937358971e-05
-7.99949394402027e-06
-3.06463983636323e-05
-8.99544460217406e-06
-2.15949581493017e-05
-2.39142184044207e-05
-1.73002191245612e-05
-3.64051947129954e-05
-2.34371416076149e-05
-1.70417416843485e-05
-3.43855264939343e-06
-2.14954600342204e-05
-3.77165027162858e-05
-2.55170670127788e-05
-2.21458428762914e-05
-2.73719632717029e-05
-6.63253378547871e-06
-7.78002677022058e-06
-2.30894259935197e-05
-1.48234372981505e-05
-2.18673794875665e-05
-1.97539841382845e-05
-2.29192918974366e-05
-4.16160247131087e-06
-1.53984766778876e-05
-6.83050577795075e-06
-1.42751458935694e-05
-2.41683031874744e-05
-6.78035640355036e-06
-2.79644499896276e-05
-1.58975970378151e-05
-9.20589045800176e-06
-1.37150305747725e-05
-2.85453357176671e-05
-2.89945058776279e-06
-1.84575980890143e-05
-4.64118079470941e-05
-2.3940247854556e-05
-1.86158504430798e-05
-2.68576202823074e-05
3.73082415781634e-06
-2.0474710460448e-05
-2.03302511802167e-05
-2.2945375449475e-06
-2.83875902991674e-05
-1.61380990884633e-05
-1.20518200254554e-05
-2.68342841918076e-06
-2.96451758738698e-05
-4.47391547868777e-05
-2.58986337510608e-05
-3.14692115376909e-05
-4.16150553014225e-05
-2.32017915842194e-05
-2.87434740105201e-05
-2.25363977769963e-05
-2.4961554220371e-05
-2.80918333552693e-05
-1.09193467235476e-05
-1.30957846767407e-05
-3.18361813158497e-05
-7.62047000032114e-06
-1.05149411886537e-05
-1.94026279486159e-05
-2.6922717193698e-05
-2.17396170732483e-05
-3.99002537033102e-05
-3.17210960155096e-05
-1.50438016051348e-05
-1.19891823331922e-05
-2.41180276677231e-05
-2.32431809225533e-05
-2.25446756059843e-05
-1.78672289102826e-05
-1.74948574913591e-05
-2.85482806377401e-05
-2.40877477509033e-06
-2.24735718135724e-05
-3.13721549675654e-05
-6.93168091844958e-06
-1.72295524011753e-05
-1.37169238045351e-05
-2.18246941785287e-05
-1.67291646620048e-05
-3.79107545231492e-05
-2.19247890340988e-05
-7.14328611549539e-06
-1.87990159152457e-05
-3.44441770363813e-05
-2.99323378563314e-05
-3.78202611434368e-05
-1.90789244440502e-05
-1.84797133122963e-05
-1.81198019552347e-05
-2.68252812995836e-05
-1.80365256721692e-05
-2.32209598394946e-05
-1.69610820824321e-05
-1.81523892373759e-05
-2.27958723326288e-05
-2.53343172999746e-05
-4.587975913872e-05
-7.20855541035608e-06
-4.18895415289207e-06
-1.23285340500721e-05
-2.02109148232249e-05
-1.82889001167877e-05
-2.2624503906899e-05
-1.20184834477607e-05
-3.10727004011816e-05
7.64937176603691e-07
-1.23783414066559e-05
-1.88624963330227e-05
-3.50302720567905e-05
-1.04097414457449e-05
6.31027996906293e-06
-1.68977369954047e-05
-1.62779211559447e-05
-3.10296067712072e-05
-4.28468086958373e-06
-1.48676902397688e-05
-5.24482052488511e-05
3.79930585302143e-06
-1.71955067445223e-05
-2.16475977781368e-05
-2.22033731494175e-05
-4.01237822924223e-05
-2.39320918991646e-05
-1.71918326241161e-05
-4.76425548095398e-05
-3.9876833165987e-05
-2.83294955532109e-05
-9.43366983287428e-06
-3.11501419773893e-05
-2.13191391232324e-05
-1.64773953056205e-05
-3.42929829301176e-05
-3.5908642989156e-05
-2.1119065373438e-05
-1.23251417147954e-05
-2.31503364924311e-05
-2.80679486539158e-05
-2.4337994626579e-05
-3.37932778922519e-05
-2.57982562491701e-05
-2.89750617165067e-05
-2.08984828960671e-05
-1.58129243145505e-05
-8.68640507268174e-06
-5.42761213531494e-07
-1.70674276629086e-05
-3.55815761396747e-05
-4.17387639860594e-06
-2.80680969099006e-05
-1.69270801851129e-05
-1.67878720806632e-05
-3.99085677126688e-05
-2.92513637647968e-05
-2.08551012265681e-05
-5.7401647778759e-06
-2.64044766973203e-05
-4.83487935591954e-06
2.70018987534105e-06
-3.42447376753591e-05
-1.9787937679079e-05
-2.40518604602443e-05
-1.56630476625046e-05
-4.53178178311284e-05
7.1771153159918e-07
-3.84674125856816e-05
-2.94555278079443e-05
-2.84395662089663e-05
-2.56868136211571e-05
-6.94753763483658e-06
-2.18429836864219e-05
-3.2154055304208e-05
-3.06423709965001e-05
-1.58449288807377e-05
-2.98685087427856e-05
-1.83506221219384e-05
-1.9441441010348e-05
-2.52287555338308e-05
-1.9799860720777e-05
-5.88365943208137e-06
4.95765077271979e-06
-2.2802663579795e-05
-2.40934208608769e-05
-1.0857354364409e-05
-2.3464361761724e-05
-2.39096241928771e-05
-1.569689166111e-05
-1.34606597429614e-05
-2.45075851049399e-05
-2.43070996721165e-05
-2.7196155960527e-05
-2.40992119351836e-05
-1.60582470444574e-05
-3.21080605602735e-05
-2.67682032172452e-05
-2.79288842631386e-05
-3.15498785177794e-05
-1.27845185681916e-05
-2.49304242434601e-05
-1.48466737581348e-05
-1.75187953782702e-05
-1.68443705448268e-05
-1.54491837618253e-05
-2.42593592229632e-05
-9.53673019399629e-06
-1.56529802442766e-05
-4.45524530529649e-05
-1.96088281720215e-05
-1.00609622815137e-06
-2.07765009906089e-06
-3.09331091010868e-05
-4.15762434556173e-05
-1.55438526657014e-05
-9.3946731464601e-06
-1.44253656930617e-05
-6.94068744161968e-07
-2.58119367364976e-05
-2.44593088698621e-05
-4.12568202458986e-05
-2.07676603437382e-05
-1.86323973895137e-05
-2.64154246200026e-05
-3.29567723353151e-05
-2.76405380963606e-05
-1.66079219537256e-05
-1.91893935040264e-05
-1.2969305552339e-05
-2.25080180806529e-05
-2.79256730845698e-05
-2.04526074305943e-05
-2.88555534932468e-05
-2.3724816409583e-05
-3.03166129395006e-05
-3.84165578172852e-06
-3.19408322490976e-05
-1.91837678762907e-05
-1.07912002256307e-05
-2.49808461943505e-05
-9.39043358448754e-06
-2.8564350927486e-05
-3.41117021669465e-05
-1.4397136072529e-05
-1.12378762340485e-05
-3.98096054214601e-06
-4.26777437978356e-05
-3.99423317503883e-05
-5.5444727177547e-06
-2.10219636012637e-05
-1.44870168833668e-05
-3.74425054304521e-05
-7.70609634469866e-06
-2.44758998294472e-05
-2.9889229450003e-05
-3.51326177578443e-05
-2.36846404625212e-05
-3.68931513636608e-05
-7.58661375489348e-06
-4.6479113675187e-05
-2.95170893144292e-05
-2.51852314744043e-05
-9.48640979733213e-06
-1.97386784235259e-05
-2.13675206297264e-05
-4.00729921800479e-05
-3.47131827351171e-05
-1.05470930686376e-06
-1.934449881576e-05
-7.02685356396821e-06
-2.35029614963796e-05
-3.77768167831822e-05
-8.29011148221248e-06
-1.84425152189262e-05
-2.57057191338281e-05
-2.93390216259165e-05
-4.70199755207801e-06
-1.92453422776114e-05
-4.09206388292821e-06
-1.77527457140279e-05
-3.5533232150186e-05
-1.5190659006891e-05
-2.08579345074012e-05
-4.00914807636182e-06
-2.7448424968024e-05
-2.91068095868237e-05
-2.80919044201232e-05
-2.74749522615656e-05
-1.56887377768523e-05
-7.22740735316557e-06
-2.81159316258746e-05
-3.79943260603343e-05
-1.93545862072322e-05
-2.74890119961262e-05
-2.40975064883507e-05
7.16868432200024e-06
-1.43955438030931e-05
-9.2543584532443e-06
-3.80170899461815e-05
-9.38674088072817e-06
-3.04891719786149e-05
-5.93643159584787e-07
-2.37425567525165e-05
-1.36307797143679e-05
-2.67991131310853e-05
-1.33502175643658e-05
-4.09902268426115e-05
-2.76988587985469e-05
-9.52768559286173e-06
-9.12462711119549e-07
-9.78714248766143e-06
-2.34324843099178e-05
-4.06820167219641e-05
-2.55523646801997e-05
-1.78749449057609e-05
-3.51456529867803e-05
-1.05419009394856e-05
-1.34082752568405e-05
-2.46532528618799e-05
-4.4091945751092e-05
-4.24018359426209e-05
3.9508550784616e-07
-2.55711053981548e-05
-2.40837976018081e-06
-5.19783435168687e-06
-9.25902218129232e-07
-1.27473759951804e-05
-2.95173298612219e-05
-3.47772451272083e-05
-1.50097608261067e-05
-1.36000175507881e-05
-3.00339918104875e-05
-1.35985586364642e-05
-1.01629720856814e-05
-9.76270225672187e-06
-2.82466344002153e-06
-2.72474158933364e-05
-2.69730462717545e-05
-1.61020429211237e-05
-9.67985928325119e-06
-2.82868781940906e-05
-2.49803638966932e-05
-2.75653593057234e-05
-2.82363168180123e-05
-3.21726694940603e-05
-2.35316718850306e-05
-2.07870256818213e-05
-2.48102390832441e-05
-2.71256299975434e-05
-3.82967618553018e-06
-1.30053072304079e-05
-1.67852340216727e-05
-2.27945127133799e-05
-9.86752580205e-06
-1.23907424614652e-05
-2.17376745324756e-05
-5.92548404809851e-06
-4.42207875807341e-05
-2.12644047351552e-05
-1.53339122173733e-05
-2.06686854049532e-05
1.05891262977917e-05
-1.81417956386224e-05
-2.45592528414264e-05
-1.37492786239815e-05
-2.90627453292311e-05
-2.98108702164894e-05
-2.61748558458027e-05
-1.3105405155628e-05
-5.99637300016398e-06
-1.49758273529566e-07
-4.10837622866754e-05
-1.60001754848216e-05
-9.03252967843518e-06
-1.93823967561814e-05
-1.58527439868914e-05
-1.92835376687437e-05
-2.01085697435799e-05
-3.03272690478429e-05
-2.5595197208927e-05
-3.53358216044973e-05
8.16472080040736e-07
-1.52092776139369e-05
-1.7614859637629e-05
-3.25081871650888e-05
-1.15317794475085e-05
-2.72644032194235e-05
-1.47687947633653e-05
-2.01107140990467e-05
-1.01624978461368e-05
2.42603925874042e-06
9.72502144390429e-06
-1.53876488578141e-05
-2.43982287672901e-05
4.57915030521462e-06
-2.1643093645443e-05
-2.43308245878706e-05
-4.79985382998545e-06
-4.99020851249968e-06
-3.7248639248843e-05
-1.06677792107435e-05
-2.85678851425282e-05
-2.10783522730786e-05
-3.13891749932746e-05
-3.54223031658675e-06
-6.70677636754625e-06
-1.13889036843019e-05
-6.22020426072376e-06
-1.76422378564298e-05
-1.86690292406091e-05
-3.76392380895986e-05
-7.19729645601403e-06
-1.3044061532239e-05
-2.9530261574904e-05
-2.1694108294281e-05
-2.55662372527178e-05
-2.89836739658855e-05
-4.29884706617115e-05
-2.93084417404392e-05
-7.9891283699221e-06
-5.4846382324213e-06
-2.67612435006327e-05
-3.01244854278831e-05
-3.61300638011722e-05
-2.77273671908877e-05
3.61572916743579e-06
-3.63006035644117e-05
-3.0728780118594e-05
-1.69626812449766e-05
-1.46144281471801e-05
-1.41681898693613e-05
-3.68869185059967e-05
-1.08835384008195e-05
-2.58346238898745e-05
-4.42687926821925e-06
-1.40338585312662e-05
-2.31035324480928e-05
-2.0303230819699e-05
-2.72284163967676e-05
-6.70923645049189e-06
-1.12677337854943e-05
-1.60109390019552e-05
-2.69568445297492e-05
-1.77775279529308e-05
-1.26282589658024e-05
-2.6205546775561e-05
-1.99646437856183e-05
-3.12275369943603e-05
-1.31692442818134e-05
-4.08967643078893e-05
-1.58178083966329e-05
-2.29200555720269e-05
-7.69710641853591e-06
-1.1659608876591e-06
-2.80630041401213e-05
-4.05465966015032e-06
4.40522151565466e-06
-2.58589689031473e-05
-2.67773133425273e-05
-1.5391217981908e-05
-2.80721158193539e-05
-4.21970744824799e-06
-2.36627343128845e-05
-1.54764028459618e-05
-1.70705228566877e-05
-1.30080508257203e-05
-6.92546996716649e-06
-3.05131616175508e-05
-3.21636632877799e-05
-1.32568153330622e-05
-3.77839142074296e-05
-3.87987529208898e-05
-1.00817283303655e-05
-2.82459643262376e-05
-1.0287523675714e-05
-2.19035973681002e-05
-3.95834365293183e-05
-1.92555293189136e-05
-2.34839570635343e-05
-3.05825012502837e-05
-1.12451568124751e-05
-1.2680264425626e-05
-1.26252900038427e-05
-3.74911121660279e-05
-1.70548850572394e-05
-2.31945143535119e-05
-1.98614670440654e-05
-2.41046494835437e-05
-2.2889192309052e-05
-2.34517567273412e-05
-2.73289195523261e-05
-4.84479486861368e-06
-1.08447355114718e-05
-2.55207511210665e-05
-1.93524223570638e-05
-3.18030118127848e-05
-3.39062786763157e-05
-1.36719664753485e-05
-2.02906839538906e-05
-4.6338673437678e-06
-8.5919411590289e-06
-2.7228566210329e-05
-1.71180851727359e-05
-1.70609642711774e-05
-3.0518523568528e-05
1.40718242659626e-05
-6.09992346640172e-06
-1.20231362072939e-05
-2.43290188178126e-05
-2.96695862202442e-05
-5.91437916850772e-06
-1.27338459074115e-05
-2.12549669091558e-05
-2.29773796750635e-05
-1.66057666061696e-05
3.47792824711521e-06
-1.87907940080144e-05
-1.29891740200481e-05
-1.74411126497863e-05
-1.10132468305839e-05
-2.31874541437622e-05
-1.18086364442951e-05
-2.55066671864176e-05
-2.66875738233285e-05
-1.07792818138257e-05
-4.79925404891971e-05
-1.91863244095236e-05
-5.02996938959985e-06
-2.44045004831608e-05
-2.1029571233803e-05
-1.50829697077414e-05
-1.86991648256787e-05
-9.11417233850874e-06
-1.9334837446486e-05
-2.96319006675493e-05
-2.01160143742054e-05
-1.79924580156768e-05
-2.29091683101226e-05
-2.3857220209717e-05
-8.56627999084871e-06
-1.67852898613289e-05
-3.95362008278682e-05
-1.74947984636661e-05
-1.6871101245136e-05
-8.38601765055618e-06
-2.75310961530221e-05
-3.00527604782557e-05
-9.35131516233928e-06
-8.20499305647216e-06
-2.29525138147844e-05
-8.45622071575539e-06
-9.05391865287516e-06
-1.24772130693994e-05
-3.00447276650269e-05
-9.81943367305741e-06
-1.00973582725238e-05
-3.18355014683353e-05
-6.71650134742677e-06
-1.00035862955656e-05
-1.66742631752615e-05
-2.61270243662658e-05
-1.11323254192452e-05
-1.18514271517076e-05
-2.54776025785881e-05
-7.35157124524062e-06
-1.79252123800881e-05
-2.67720299395758e-05
-2.14934842706852e-05
-1.80135989598205e-05
-4.62619252369818e-05
-7.53069690612368e-06
-1.22451731697802e-05
-2.51483324094275e-05
-8.6351046684966e-06
-3.03289815990853e-05
-2.37193288138361e-05
-4.11159067545222e-05
-1.63219323277383e-05
-1.77441626021163e-05
-6.24121309415361e-06
-1.93777009678917e-05
-2.37187413891401e-05
-2.27641527397319e-05
-3.31418690296282e-05
-1.55737964564607e-05
-3.83046768099841e-05
-2.53281370468262e-05
-3.24169719291639e-05
-2.85710859455844e-05
-1.61957043340102e-05
-2.9142567571439e-05
-2.10521170989987e-05
-9.71773273688344e-06
-2.83704467622855e-05
-2.11180753847849e-05
-8.79161250178319e-06
-3.8104701854869e-05
-1.9316479500885e-05
-2.13300059395113e-05
-2.91254248880632e-05
-2.52534262332815e-05
-2.43273623900666e-05
-3.23579655747898e-05
-3.56818386937337e-05
-1.94189182851899e-05
-2.15578743339319e-05
-4.09075092149068e-06
-2.69644454967098e-05
-1.45174010397561e-05
-2.8534614488564e-05
-3.81032303795509e-05
-6.22146454203468e-06
-2.49302808827624e-05
-1.8185801003504e-05
-1.73794705259208e-05
-1.2099810560886e-05
-1.99769141817865e-05
-3.81872879710056e-05
-3.12171436632482e-05
1.96715595327784e-05
-2.26390165218736e-05
-4.11121040229745e-05
-1.36173731088198e-05
-2.57173248886059e-05
-1.79735450257637e-05
-1.90833656315611e-05
-3.07689479812142e-05
-1.63078815112623e-05
-4.09990067750877e-05
-2.63933047518365e-05
-3.15745662918626e-05
-1.51904530984022e-05
-2.35249008152269e-05
-1.48548003834098e-05
-3.63398109071748e-05
-3.56734600477585e-05
-8.88952701350968e-06
-4.90468285258827e-05
-2.91739065104654e-05
-2.99335873485365e-05
-2.58946125094174e-05
-2.54798338070212e-05
-1.33728374915296e-05
-4.35795408407242e-06
-8.34684000312689e-06
-1.50342170836611e-05
-2.02313420559018e-05
-1.50040331363894e-05
-1.63327209079445e-05
-1.35598460524224e-06
-2.11887230128181e-05
-3.3219554251753e-05
-1.83177525522869e-05
-2.09595252290717e-05
-2.158917441299e-05
-1.73282594229679e-05
-3.10240912440921e-05
4.42601131558114e-06
-2.08711428627416e-05
-2.15301270167063e-05
-2.97138756052872e-05
-1.53562796610098e-05
-1.69162845829806e-05
-1.1181887604686e-05
-5.47682185373926e-06
-6.4008938294658e-06
-2.23353818627332e-05
-2.61643342368233e-05
-1.57646609517128e-05
-3.66081016197688e-05
-3.58902146985083e-05
-1.8782008831602e-05
-2.73135664227954e-05
-3.89319832666064e-05
-4.92690124470616e-06
-8.35614028162106e-06
-1.82159769855265e-05
-3.00990305377127e-05
-2.38314773140273e-05
-1.85334288401945e-05
-1.29863844737799e-05
-2.66653396177186e-05
-2.19628577690381e-05
-2.240880575825e-05
-1.41458187644239e-05
-3.65398145776313e-05
-1.59225678945838e-05
-2.01228902461614e-05
-2.28615606926793e-05
-1.8817113621784e-05
-1.27043798073945e-05
-3.83708232024288e-05
-2.12748168776492e-05
-1.53158422568276e-05
-4.0433813067958e-05
-5.8788983148199e-06
-1.10933440504349e-05
-5.57527299033021e-05
-4.32018056090904e-05
-3.38105665849388e-05
-9.9474544785051e-06
-3.28669276770223e-05
-1.87875052278014e-05
-3.83074961719587e-06
-1.14756993634498e-05
-2.89795577909155e-05
-2.08630051391236e-05
-5.65521148617897e-05
-2.17859437580867e-05
-1.02270990670044e-05
-8.23363789883143e-06
