# Supplementary material for: Research on computational propagation and identification of mine microseismic signals based on deep learning
Source: PLoS One. 2025 Oct 22;20(10):e0334641. doi: 10.1371/journal.pone.0334641 (PMC12543183; doi:10.1371/journal.pone.0334641)
Supplement: S3 Data — (ZIP) [file pone.0334641.s003.zip › 000100500002773.xlsx_0.txt_24.txt.txt]

-2.20177149296408e-05
-1.30487171322987e-05
-5.27173879139029e-06
-2.52550588721674e-05
-2.06626756960102e-05
-3.26156103646391e-05
-2.19537265629974e-05
-2.75776251426516e-05
-4.33912433554443e-05
-3.56927198994417e-05
-3.37143983678428e-05
-3.42354317669221e-05
-1.88228936127172e-05
-2.52891790567725e-05
-2.76933119081445e-05
-1.15420803539988e-05
-5.0714107723166e-05
-1.86451751628501e-05
-7.5826786877669e-06
-3.18313884306302e-05
-4.23261653603335e-05
-1.40216173195861e-05
-6.02022710815147e-06
-1.22734022601161e-05
-2.81553827605016e-05
-2.70857532899281e-05
-2.12473915142135e-05
-4.08950154212286e-05
-2.73035675632662e-05
4.98020995491605e-06
-1.90161589053414e-05
-2.97452132682536e-05
-3.16309277054462e-05
-1.57964980922763e-05
-1.22632799510134e-05
-1.45016757374727e-05
-2.27574819338553e-05
-3.71009469556448e-05
3.09864812681394e-06
1.78619604577953e-05
-1.35261623116182e-05
-3.73782182664226e-05
-9.8174425553895e-06
-1.5100836587117e-05
-2.34545035233428e-05
-3.62212163574661e-05
-3.45021707298906e-05
-3.03028888676183e-05
-2.62454113006555e-05
-6.82752393354755e-06
-5.74674666743469e-05
-1.3263792736397e-05
-2.51867766176746e-05
-3.3396833838903e-05
-4.01099583401751e-05
-1.23864786475139e-05
-2.6994822072748e-05
-3.19697829014011e-05
-2.15751328102661e-05
-1.89387718944021e-05
-3.79397787464895e-05
-2.00913236733865e-06
1.03116043528149e-05
-1.59392977050861e-05
-2.13838304453072e-05
-2.68110985600576e-05
-2.6653449974748e-05
-5.00932539863025e-06
-4.3365251392247e-05
-2.38688429280533e-05
2.54351065658158e-06
-2.53419612490843e-05
-4.1085859874798e-06
-3.11991222644925e-05
-1.8860706218076e-05
-2.89032283720729e-05
-1.40543644074508e-05
-2.20609321790319e-05
-3.97591273817336e-05
-2.0025411209694e-05
-1.94995026262541e-05
-4.72447016036501e-05
1.62951976681977e-05
-7.71978165284509e-06
-2.66183219405388e-05
-1.07356105329839e-06
6.99066121432836e-06
-3.8126210441576e-05
-7.24405048815343e-06
-2.72486972056162e-05
-1.96245812462875e-05
-4.73474654796775e-05
-3.58934928183432e-05
-1.4458033939617e-05
-4.42470748103566e-05
-2.76462054498976e-05
-2.42148554020404e-05
-2.81279443414556e-05
-2.19390519647217e-05
-3.67043942882606e-05
-2.42318165306413e-05
-3.03411158937448e-05
-3.08838989188751e-05
-5.14965083928207e-05
-1.95786279534634e-05
-2.90159052882747e-05
-2.3091367203716e-05
-1.15070987024718e-05
-6.67205237777187e-06
9.1866211050201e-06
-1.2150072910172e-05
-2.08224053623012e-05
-1.2167775797615e-05
-1.36680409938217e-05
-2.7587257754868e-05
-2.70239878984763e-05
-1.29957308556326e-05
-1.67228134530302e-05
-5.09950963046823e-05
-1.83513361736812e-05
-2.52316930870562e-05
-2.3267768315469e-05
-2.06084616790726e-05
-2.35137366763094e-05
-1.10769534225903e-05
-1.32631009855618e-05
-2.880387661638e-05
-2.94302538006946e-05
-2.30444680948311e-05
-4.17110532989201e-05
-1.76497343382296e-05
-1.209900973404e-05
-1.8025501826935e-06
-2.7191028311178e-05
-1.43597418261285e-05
-2.87559338455549e-05
-8.84201342111741e-06
-1.32306674724645e-05
-2.47570697736438e-05
-3.89091529448211e-05
-2.73000041040714e-05
-6.07433477312763e-06
-2.77568400287899e-05
-3.2125164744606e-05
-4.69262933732732e-06
-1.71325532611242e-05
-3.0793251462442e-05
-2.35784089254753e-05
-1.41776427789752e-05
-9.90732127143781e-06
-1.38171999197827e-05
-1.45182730302276e-05
-3.04712799712072e-06
-4.91514119194604e-05
-2.60726455478327e-05
-1.42169051778246e-05
-1.80035328727206e-05
-1.92129668282646e-05
-2.90403766676519e-05
-3.02708587112109e-05
-3.81058344336635e-05
-2.42064424605661e-05
-2.75535877814707e-05
-3.52256598287238e-05
-2.18983163942109e-05
-1.04702550781278e-05
-1.75663975180555e-05
-3.58098176650143e-05
-2.89842153072168e-05
-2.71208810841819e-05
-3.13525447080745e-05
-1.51490781386596e-05
-1.01655201345102e-05
-1.48111643340458e-05
-3.40705282543899e-05
-1.32274712598043e-05
-1.783204552674e-05
-8.46898812989495e-06
-1.55093634457387e-05
-2.80381727372914e-05
-1.45830675403713e-05
-2.12001886197712e-05
-7.3818009237518e-06
-1.83200052348484e-05
-1.1665436683471e-05
-2.8896851988177e-05
-2.30869749387074e-05
-2.46058949617264e-05
-1.42310520344902e-05
6.70004858478039e-06
2.04563270720004e-06
-1.0568035393528e-05
-4.54612515611158e-05
-3.70550791821317e-05
-2.16048735680452e-05
-4.13269010353222e-05
-1.83887217108323e-05
-2.85265344420352e-05
-2.07696740845183e-05
-1.4415785991724e-05
-6.26519008048541e-06
-1.79215166843178e-05
-6.70283086911353e-06
-2.25180484771914e-05
-9.9016846409279e-06
-1.30399166717528e-05
-1.00232713718292e-05
-2.03727855621741e-05
-3.07798082459537e-05
-1.22441556367255e-05
-3.64462216776745e-05
-1.64437954566719e-05
-1.39672269536319e-05
-1.69253744492233e-05
-2.01545969612555e-05
-2.55544131428562e-05
-2.59523444244943e-05
-3.63757075649758e-05
-1.39080492643716e-05
-2.61238578833127e-05
-3.20198156063876e-05
-2.71177281419139e-05
-2.3456304027448e-05
-8.84031606429259e-06
-3.12796424994318e-05
-1.23641975992786e-05
-2.63613897584357e-05
-2.16495924397343e-05
-1.46813434977976e-05
-2.77011737492368e-05
-2.68475142909122e-05
-3.95611826564006e-05
-2.6719026530988e-05
-3.02575363288451e-05
-3.56910001161825e-05
-2.44486576324859e-05
-3.9669403165042e-05
-2.97136315048083e-05
-1.61266981546743e-05
-3.29379229321467e-05
-2.79333512066784e-05
-3.31185927988306e-05
-2.2263161252213e-05
-1.21306969450691e-05
-3.66118474426081e-05
-2.53130092636878e-05
-2.10079089819065e-05
-2.74341896096435e-05
-4.62606742983659e-05
-1.03771487095066e-05
-1.02242230799472e-05
-5.5372080838367e-05
-1.5391158574849e-05
-2.67061327868871e-06
-3.06600811855869e-05
-2.45712808389725e-05
-2.37435036981517e-05
-3.42713470329711e-05
-1.87631349044982e-05
-4.84711559011549e-05
-3.64816962933893e-05
-4.79763085552746e-05
2.25828376676026e-06
-2.19553005859659e-05
4.24004384415326e-06
-3.43918128519382e-05
-4.89134802976897e-05
-1.42082392722827e-05
1.92740265711038e-06
-3.17806132201537e-05
-3.36199854442883e-05
-2.58916320721981e-05
-6.75035378079582e-06
-1.16934909687698e-05
-3.39000279423993e-05
-8.07752850301347e-06
-2.8454565232108e-06
-3.53076312476679e-05
-4.09105397774953e-05
-7.4866302518979e-06
-2.95525906676041e-05
-5.22648820508664e-05
-2.29401663996136e-05
-8.85201766746741e-06
-2.87617951136194e-05
-3.3919128012393e-05
-3.50451351295265e-05
-1.09924229047141e-05
-9.14464343177507e-06
-1.01186162518681e-05
-1.46210539052511e-05
-2.67523317077531e-05
-1.18797150868558e-05
-1.47045023294354e-05
-3.03230406212254e-05
-2.05731029422276e-05
8.30140258442019e-06
-1.25009247455985e-05
-1.1654672397657e-05
-1.72177056342436e-05
-2.07807624456948e-05
-2.30332610259597e-05
-1.28414201583495e-05
-7.90411353237052e-06
-1.06592608379423e-05
-2.7894151507308e-05
-1.6218431155784e-05
-2.73875653189099e-05
-2.08708684216991e-05
-1.33726360268701e-05
-7.74386213245321e-06
-1.01353076001357e-05
-2.89207868201586e-05
3.40762613713675e-06
-2.30491906606969e-05
-1.94004876686614e-05
-2.10162820588179e-05
-2.86654957139528e-05
-2.25232654891278e-05
-3.41016861710175e-05
-2.14853189432522e-05
-3.75332134611976e-05
-3.941895933903e-05
-2.16543401844771e-05
-3.07829350652985e-05
-2.96062831858923e-05
-1.45630351584098e-05
-3.46365791515129e-05
-1.61546851583356e-05
-1.13919031739304e-05
-2.47750754166644e-05
-2.37582606586135e-05
-2.67877563094567e-05
4.9811143583577e-07
-2.53959516644039e-05
-2.67088370570865e-05
-2.02855616688876e-05
-2.87205058774822e-05
-3.7014116446413e-05
-2.9770059422608e-05
-3.63693410893193e-05
-2.44028037080806e-05
-7.55575400223709e-06
-1.27802444627456e-05
-2.62277670164232e-05
-5.61528544403986e-06
-3.06406165534123e-05
-3.07449400911232e-05
-1.92966955427686e-05
-9.8238812874278e-06
4.34070351618533e-07
-2.65958921483482e-05
-2.46941378195911e-05
-2.00961088810962e-05
-1.44761546137647e-05
-1.82723916530619e-05
-2.90503115344825e-05
-4.64231720478055e-05
-5.29325540255265e-06
-3.05685797696007e-05
-3.9953999198942e-05
-3.07953689485931e-05
-2.40884954323525e-05
-1.11492076598522e-05
-2.96653679323677e-05
-5.37675910778095e-06
-2.96720479462805e-06
-4.180119153532e-06
-3.49734145109675e-05
-4.30473168717624e-05
-2.58648435407904e-05
-3.55955537863691e-05
-2.08794991098789e-05
-1.51732565515839e-05
-6.39427334784837e-06
-1.74426900806507e-05
-3.19710451365412e-05
-1.6735241702458e-05
-5.53186694345181e-05
-2.57375905885867e-05
-1.39673758586183e-05
-2.64748237740547e-05
-1.81309778370374e-05
-3.72612776385075e-05
-2.80190850612974e-05
-3.25533196432035e-05
-1.49584831256603e-05
-8.47682361406801e-06
-4.2678508475523e-05
-3.08934252920981e-05
-1.27867757687721e-05
6.0463676091869e-07
-2.78603438826289e-05
-2.62254237681327e-05
-1.94835649497432e-05
-3.63768113413552e-05
-2.2356443298606e-05
-2.59133071644638e-05
-3.24976813201242e-05
-4.48225595077509e-05
-5.57476873558443e-05
-2.84524116673522e-05
-2.03902913785359e-05
4.88342888521329e-06
-1.50507178484978e-05
-3.32088509225911e-05
-2.45594227201755e-05
-2.87850595431494e-05
-1.00577292647918e-05
-2.37142414955736e-05
-1.37372637290355e-05
-4.45534475028677e-05
-3.41753910335229e-05
-3.57638198121895e-05
-7.0644836356685e-06
-1.27589256320787e-05
-2.6577908990852e-05
-2.09798000090171e-05
-7.97143991915078e-06
-1.98488212786264e-05
-1.51671701756807e-05
-1.77976997694735e-05
-8.65834375312971e-06
-6.96859850795012e-06
-2.56239681138039e-05
-9.16695218237003e-06
-3.18016818445097e-05
-3.34729948655393e-05
-1.73459441194235e-05
-2.34941037832081e-05
-2.64647576640404e-05
-1.92649661297603e-05
-1.57328297485718e-05
-6.74310451609523e-06
-2.9785236008975e-05
-2.0313506246562e-05
-1.00754765514358e-05
-2.29533400987105e-05
-2.3465845301755e-05
-2.26454256410926e-05
1.25446261799579e-06
-1.41125846383617e-05
-1.25049081315589e-05
-3.19670575571905e-06
-2.07988624803134e-05
-4.47377223849523e-05
-1.25521921354599e-05
-1.51991982214488e-05
-5.56959183956741e-05
-9.5117354707987e-06
-2.23614537013621e-05
-1.99289274583089e-05
-8.47471134373675e-06
-6.64772051179895e-06
-1.36059692114118e-05
-3.27062573830481e-05
-4.02610786233603e-05
-2.17713625161526e-05
-4.02803280417558e-05
-3.66241050353567e-05
-1.21735232836254e-05
-2.19465318236831e-05
-3.56087104071429e-05
-1.9949952250928e-05
-3.10587181305726e-05
-2.64637902246981e-05
-2.71498809816094e-05
-1.14169172539695e-05
-1.45708048232418e-05
-4.19301155963072e-06
-2.13523121167424e-05
-2.62680884632745e-05
-1.65048404981404e-05
-4.87176342985436e-06
-1.6432679891193e-05
-2.79242077354066e-05
-6.28676387889786e-06
-3.26819691425121e-05
-2.87003033423076e-05
-1.313989593084e-05
-2.12548347576253e-05
-1.85889694094541e-05
-4.41367557233573e-05
3.2664667287823e-06
-1.51625719399596e-05
-2.07835822568932e-05
-1.44552571992079e-05
-4.22751377631685e-05
-6.29024656850404e-06
-2.79956149537008e-05
-1.97424887141964e-05
-1.58174057759026e-05
-4.58966890964772e-05
-1.38288891691895e-05
-3.1292385987798e-05
-2.70267833519982e-05
-1.56283001122686e-05
9.42503644468662e-07
1.2073429926402e-05
-2.5603211458492e-05
-3.54140481932059e-05
-1.40443598903854e-05
-5.45273941392106e-06
-1.62019112381921e-05
-3.24050256151717e-05
-3.87975284256594e-06
-1.66813915711175e-05
-2.82319711752838e-05
-2.30418826882832e-05
-3.08372508377621e-05
-4.05723623985251e-05
-1.73718079924761e-05
-2.70073271137955e-05
-3.82845487864404e-06
-2.1906029145177e-05
-2.9152414196099e-05
-1.95383835059373e-05
-3.46349816168049e-05
-2.36379903624551e-05
-3.34433805937916e-05
-2.10116235163522e-05
-3.03027890160473e-05
-2.60991969537801e-05
-2.81710213174904e-05
-2.76520263678845e-05
-1.35089551358974e-05
-2.20201122771321e-05
-2.23236426199134e-05
-3.60740933781739e-05
-3.09677163474511e-05
-2.39036010815702e-05
-1.96826402710985e-05
-1.06949309322188e-05
-1.75503619413233e-05
-1.64018975998354e-05
-2.89118737950105e-05
-2.89483861905121e-05
-3.30333602941304e-05
7.20274233145896e-06
-1.52852249172126e-05
-1.15969708151079e-05
-1.66868513004465e-05
-2.69046455353258e-05
-4.26047691787236e-05
-3.87334346580499e-05
-7.31685792854986e-06
-2.64500394746885e-05
-1.54209939570458e-06
-2.30086306270168e-05
5.49255499967854e-06
-2.6773480847841e-05
-1.79967842164987e-05
-2.57234982891021e-05
-1.58666531484465e-05
-7.1482096430712e-06
-1.47948080610109e-05
-1.52256711050945e-05
-2.64210881875813e-05
-2.32249531670233e-05
-2.72112604199345e-05
-2.4266101634335e-05
-7.3001529290273e-06
-2.58910948208097e-05
-2.63100758091077e-05
-9.94285161689167e-06
-1.59192407858218e-05
-3.79328982859535e-05
-2.67485831792433e-05
1.27946548254989e-05
-2.64523677672452e-05
-2.56395947066325e-05
-2.13836339387232e-05
-1.09436631216131e-05
-2.48869634087452e-05
-3.51441221336225e-05
-4.94045545418978e-05
-1.50339097535422e-05
-2.91837950324831e-05
-3.04845718530028e-05
-4.50375744237028e-06
-2.4999485338304e-05
-1.47278524592309e-05
-7.49491679065221e-06
-1.12768101343426e-05
-1.4605124494714e-05
-3.24160135580889e-05
-2.00912727673222e-05
-1.75486412317538e-05
-3.98310441415603e-05
-3.91047522158332e-06
-2.76857549545908e-05
-1.78898750075992e-05
-2.92557313187132e-05
-8.06006418123856e-06
-3.10872883357997e-05
-1.16759146830464e-05
-1.82283606633206e-05
-9.75348010715202e-06
-1.77146562491041e-05
5.8955033230075e-06
-1.04426164430646e-05
-2.99577012678624e-05
-2.57774196380885e-05
-7.856990394656e-06
-2.15055051029928e-05
-1.84692467043072e-05
-1.99915691363468e-05
-2.50716560818811e-05
-2.64946069045968e-05
-3.58310368134374e-05
-3.60351896214127e-05
-1.32696841203326e-05
-2.11123656029087e-05
-2.0728978095129e-05
-2.01392046665636e-05
-3.62391078943403e-05
-2.84410646310467e-05
-2.65990661848036e-05
-1.14337836962444e-05
7.33641460373928e-07
-2.54647445474136e-06
-3.36129130852201e-05
-2.46164026110188e-05
-2.06094042255347e-05
-2.9031270280609e-05
-9.32099437019094e-06
-2.66907045650327e-05
-9.13880179094456e-06
-2.30034032884534e-05
-2.87631879921225e-05
-3.95917453169614e-07
-2.35567133829931e-05
-2.12477661665478e-05
-2.20692055990365e-05
-1.12038848523472e-05
-1.72714958518023e-06
-2.32882461605294e-05
-1.64893925180256e-05
-1.93751148877118e-05
-2.14866121877981e-05
-2.90413308276542e-05
-2.06292574014662e-05
-2.99025287880836e-05
-3.65956727428886e-05
-1.43136280746889e-05
-1.35323112011013e-05
-1.745121733362e-05
-3.10585281234348e-05
-2.17276672020652e-05
-1.71159332508207e-05
-2.02349244874498e-05
-9.05212061724786e-06
-2.26583946447057e-05
-1.16380978881409e-05
-2.05111270964454e-05
-3.35969452770252e-06
-3.36667575926034e-05
-4.61458182078429e-05
-3.79923198843434e-05
-1.45526171713147e-05
-2.82794509187732e-05
-1.89499302937874e-05
-1.49063659152333e-05
-2.21105530348884e-06
-6.04850122859827e-06
-2.2816238177736e-05
-1.22743972763629e-05
-8.09136684692409e-06
1.73615476222009e-06
-1.63662884915587e-06
1.41298832774179e-05
-1.52141344167664e-05
-1.1614878063989e-05
-4.55930997766892e-05
-1.36453212862282e-05
-1.77853217349244e-05
-3.053205850861e-06
-2.81932110422276e-05
-2.7649479125136e-05
-1.76682606924386e-05
-1.27754730574435e-05
-6.47452461266683e-06
-2.63566293430115e-05
-4.43574303689496e-05
1.4153400546371e-06
-2.78148385402426e-05
-2.41486542327962e-05
-1.11141921455869e-05
-1.09957786473882e-05
-1.03764223371835e-05
-2.69491606475856e-05
-2.26102817330207e-05
-6.5875352502719e-06
3.1142990565555e-06
-1.23019589127255e-05
-2.87667950810549e-05
-2.70910382615996e-05
-3.17013395880207e-05
-2.02929161164096e-05
-9.73097648478993e-06
-1.70405976292498e-06
-2.59412650655419e-05
-8.13735878680094e-06
-4.22445458721879e-06
-2.81537390121501e-05
-2.6713812055687e-05
-2.32758418688105e-05
-1.30737782680663e-05
-7.49358206594472e-06
4.65408362208353e-06
-6.94109516366236e-06
-1.83845987626331e-05
-2.76134860166254e-05
-1.82487450488461e-08
-5.22447786570211e-05
-4.81163990602785e-06
-1.11742346685087e-05
-1.47595553412806e-05
-1.45479022469723e-05
-3.51338746173297e-05
-3.23329353002767e-05
-3.76505270322303e-05
-2.51072195552038e-05
-1.85200601426675e-05
-1.51804809141456e-05
-1.94540037544663e-05
-2.91346127334031e-05
-1.11510376117612e-05
-7.67253544027803e-06
-2.74583460684974e-05
2.10237069031082e-06
-2.26188582779887e-05
4.85164855129866e-06
-1.12695044427518e-05
-3.81749764680125e-05
-1.610881687414e-05
1.42284027815761e-05
-9.81634371666594e-06
-9.13436007868969e-07
-1.32902394919592e-05
7.4001675985029e-06
-9.62609137501788e-06
-1.61162436777412e-05
-1.39676973176511e-05
-3.18032763078204e-05
-4.9174592827467e-05
-2.74084881095342e-05
-2.03513314578363e-05
-2.41952932726397e-05
-6.88079359485953e-07
-1.33820377729521e-05
-3.72674899618578e-05
-2.33343833665531e-05
-3.47895452107831e-05
-1.25550396351927e-05
-2.78899576179267e-05
-2.02186086772043e-05
-2.42841211748837e-05
-1.68445604880859e-05
-4.29606853306034e-05
-3.5599480930857e-05
-2.70224586890188e-05
-2.26130775078732e-05
-4.29417258241506e-06
-1.89143987646617e-05
7.00353739366332e-06
-1.34041448046908e-05
-8.7630530257397e-06
-2.72387147508574e-05
-2.30614294247891e-05
-3.92942090234113e-06
-1.02688598990365e-05
-1.47819011113029e-05
-3.73292183921214e-05
-2.85764590506699e-05
-2.57911360265969e-05
-3.14330156443246e-05
-1.6261378412324e-05
-5.70668222359953e-06
-9.41250093594248e-06
-1.65076261904461e-05
-1.25487394220575e-05
-2.86782566838919e-05
-3.52452340765649e-06
-3.87488173613864e-06
-4.49368517746614e-06
-2.94417487959347e-05
-8.93704501706893e-06
-4.05928571451748e-05
-1.80744547948085e-05
1.5542077647584e-05
-3.51078794992032e-05
-1.52014735578445e-05
-4.22662796296643e-05
-7.27103199877916e-06
-1.85953405850744e-05
-1.19804173190983e-05
-3.09631950619679e-05
-1.99484843290171e-05
-2.07378885844858e-05
-3.08534968175017e-05
-1.09439624132654e-05
-1.46121343757889e-05
-3.03560353704509e-05
-1.7809388318281e-05
-3.40782204610517e-05
-2.84893799088466e-05
-5.49198161831005e-05
-4.29594887590735e-05
-1.31996769345422e-05
-2.17864075276271e-05
-1.03969199452856e-05
-1.13008948542468e-05
-3.35252179389493e-05
-1.77561870143193e-05
-2.78486160042302e-05
-2.154419823364e-05
-2.57708685940173e-05
-3.56884041757404e-05
-3.24511758814706e-05
-1.84514695948849e-05
-1.95646526864763e-05
-2.52943804509024e-05
-1.98271123241481e-05
-8.84110660852919e-06
-1.77086810478907e-05
-2.89244422580602e-05
-1.95348548926656e-05
-3.5483318986402e-05
-1.39514071173431e-05
-3.72283567099973e-07
-1.37125981450387e-05
-3.34879278828181e-05
5.92883840634143e-06
-2.3177791511692e-05
-3.30374950254197e-05
-1.23286149116666e-05
-1.37090989867204e-05
-2.35350831002286e-06
-6.49760881689062e-06
-1.22390347502685e-05
-2.64279116025268e-05
-1.55512358115572e-05
-1.73998136752386e-05
-2.54262837116912e-05
-1.91096439478277e-05
-2.35361936122616e-05
-2.32109288042519e-05
-3.33348413250597e-05
-1.60125349619008e-05
-2.37350238093628e-05
-8.79373792680508e-06
-3.25254820976026e-05
-2.71711245986211e-05
-2.338953427429e-05
-2.66572487327694e-05
-1.91304339606557e-05
-2.47873053786303e-05
-2.28463524180923e-05
-3.35857248101912e-05
-2.46715385588213e-05
-3.19893095230071e-05
-3.04448945143235e-05
-3.86232089546532e-05
-1.33915408297738e-05
-3.5079713705643e-05
-1.54279076522985e-05
-3.50615044480935e-05
-4.63179693980421e-05
-1.64678775709368e-05
-1.48990071556133e-05
-1.33413047403167e-05
-1.95200305808645e-05
-2.09599132410049e-05
-1.72705957011493e-05
-2.39696366708789e-05
-2.27619617334375e-05
-1.93622961979423e-05
-1.14368377514408e-05
-8.61797113629332e-06
-3.42714211961663e-05
-1.99845612663356e-05
-1.92611977082473e-05
-1.89159678143242e-05
-3.34832627968147e-06
3.3993636215954e-06
-6.76396807867279e-06
-1.27663912143123e-05
-1.77689567852345e-05
-2.5657219607185e-05
2.03437944615592e-06
-1.78710486195439e-05
-2.75776674387718e-06
-3.21328307072132e-06
-8.06633153105075e-06
-1.90056302915536e-05
-4.35271922868161e-05
-1.21202773958376e-05
-6.58533183460676e-06
-4.81326161586405e-05
4.99350947377487e-06
-1.40946317903537e-05
-3.04912987844834e-05
-9.68053427589841e-07
1.2077235285432e-06
-4.14884655680585e-05
-1.36184541991396e-05
-6.85136027068899e-06
-2.46337753210864e-05
-1.41299269923275e-05
-1.58823803789417e-05
-2.36746010219305e-05
-3.08133578968384e-05
-1.39166493878209e-05
-3.98852465331402e-05
-3.16448367617159e-05
-1.26342448990155e-05
7.51888842796412e-06
-4.62765239914079e-05
-3.2335144191461e-05
-3.25949257674957e-05
-7.60030637711888e-06
-3.72346293429551e-05
-1.07911184174562e-05
-8.67657199900601e-06
-4.80933543613735e-06
-1.60203067494224e-05
-1.1976749000229e-05
-2.43081027458052e-05
-2.24466149377337e-05
-2.63781154298688e-05
-2.11182358950598e-05
-3.13212013950433e-05
-3.29356961667651e-05
-3.81698822445916e-05
-2.4810404921036e-05
-3.15667671944131e-05
-2.55642130517123e-05
-1.07825696276082e-05
-1.94897203396826e-05
-3.08537406428316e-05
-1.51287078759106e-05
-1.36845273316587e-05
-2.84795644983323e-05
-2.24300640796666e-05
-1.4693508716596e-05
-2.94181653993108e-05
-1.69230079788726e-05
-1.79186494118103e-05
-8.9648467423294e-06
-2.87629141466239e-05
-2.31440329863837e-05
-2.61173696323309e-06
-7.50109188734933e-06
-6.00246330754507e-06
-1.8771042735875e-05
-2.43538528848692e-05
-2.04927328203985e-05
-2.24610290493149e-05
-2.23460195048558e-05
-1.81693668363785e-05
2.23918860118707e-06
-2.27430944128417e-05
-1.27624707769092e-05
4.09617373724631e-07
2.11164582584876e-06
-6.07346041734514e-06
-1.6723349609404e-05
-2.00450121781588e-05
-4.68101749555406e-06
-6.06275050429954e-06
-3.98591158500311e-06
-7.15677844031593e-06
-7.70105183302515e-06
-1.02083139882116e-05
-7.73416730061874e-07
-3.11983798670029e-06
-2.1650667808437e-05
-1.57655687096387e-05
-3.1528222631826e-05
-3.3763568881088e-05
-2.46893353462883e-05
-2.32110089464832e-05
-1.68766394866868e-05
-2.04207915166539e-05
-2.14908969420718e-05
-2.08526075876479e-05
-3.83505142422439e-05
-2.62939620215362e-05
-2.91174071773608e-05
-1.36573121980065e-05
1.18309982958232e-05
-1.86019921884289e-05
-1.75750659678242e-05
-3.16990122314069e-05
-1.93779857384778e-05
-3.68204546301143e-05
7.5069657943225e-06
-2.8765624620623e-05
1.90330116319804e-06
-1.45045974660011e-05
-3.47971751495416e-05
-4.20439203960212e-05
-3.18916526485016e-05
1.31748708689222e-05
-6.12339870901046e-06
-1.09694024052123e-05
-3.78881582467629e-05
-2.63913377928658e-05
-1.88497707821514e-05
-4.58315548786512e-05
-2.49219138412329e-05
-2.00559979998736e-05
-5.89732505670725e-05
-3.04324025654967e-05
-1.06395304168948e-05
-1.20205074052302e-05
-1.18601769173788e-05
-3.13976985066002e-05
-6.93769021164342e-06
-1.91048499749537e-05
-1.77030408817017e-05
-2.22929865131009e-05
-1.69993735745427e-05
-2.5192097967085e-05
-1.28224019353633e-05
-1.46853190284713e-05
-1.8210342937122e-05
-2.58051868394985e-05
-9.47126591922066e-06
-3.10788758357488e-05
-2.10357566179822e-05
-2.4947250625683e-05
-1.10865977574281e-05
-2.60173834782792e-05
-2.36589922286282e-05
-6.56133171467569e-06
-2.53091887886245e-05
-2.53293386086795e-06
-3.70000133611976e-05
-1.0587405776293e-05
-2.16558548736623e-05
-2.88111072307633e-05
-2.5551201751805e-05
-6.76660002965611e-06
1.12363824490417e-06
-4.26796700834435e-05
-2.79974115453013e-05
-1.25283466972102e-05
-3.60638510627522e-05
-2.15007850490776e-05
1.40309864199525e-06
-3.06013285564707e-05
-2.10165549722501e-05
-1.86072828828342e-05
-2.09647213390489e-05
-2.03013598416006e-05
1.20542069754965e-05
-1.15285409998157e-05
-2.47606905405134e-05
1.72351919034114e-06
-2.53475118249254e-05
-1.51916383406539e-06
-1.30204945154483e-05
-2.31295583629339e-05
-1.21790756076849e-05
-1.81870396192155e-05
-2.43736791667609e-05
5.80756507247545e-06
-1.07762802936016e-05
-2.58002256846413e-05
-8.44583444079991e-06
-8.53839386613343e-06
-3.35568052963017e-05
-2.63562634686788e-05
-2.2134553264475e-05
-1.48726826809873e-05
-3.12166226459691e-05
-1.59732387386432e-05
-2.71400537574364e-05
-2.7824554477547e-05
-6.41326131578838e-06
-2.02474964917837e-05
-1.25001888962818e-05
-2.22319386226885e-05
-1.65576704736503e-05
-1.97543486527289e-05
-3.7020590058666e-06
-4.12316394053572e-05
-2.38883031778342e-05
-2.7930237794455e-06
-9.49146598574407e-06
-3.42767061050966e-06
-3.86014107024401e-05
-4.53191378381741e-05
-2.81391215838109e-05
-2.91576184818577e-05
-2.61470066855231e-05
-2.4847607183386e-05
-2.25077142435518e-06
-4.02207499844584e-05
-7.37781865881077e-06
-6.05567796437706e-06
-3.27849220909563e-05
-2.19528978149611e-05
-5.90984368971639e-06
-1.91517655273788e-05
-2.32504484065589e-05
-3.17094186937457e-05
-2.58134092696286e-05
-3.84765643550624e-05
-1.92711122043237e-05
-1.74149246246074e-05
-2.33864959911691e-05
-1.42938770572782e-05
-2.31441841550624e-05
-5.31331381824345e-06
-1.34887447255218e-05
9.96951069118628e-06
-2.00947682107155e-05
-2.1131555945698e-05
-3.5883069236287e-05
-2.14941810223896e-05
-3.35836122733704e-05
-2.72190995324567e-05
-6.337893823601e-06
-4.50735024709369e-06
-1.19419941017309e-05
1.26969651781211e-05
-6.73774203656624e-06
-1.56330756251128e-05
-2.30816885776938e-05
-3.43501271941756e-05
-1.31734101619105e-05
-4.30014379463856e-05
8.10747806641145e-07
-4.45391382982327e-05
-6.05379308924791e-06
-1.88611520137372e-05
-2.57555838113972e-05
-2.44321499041844e-05
-2.02011934810968e-05
-4.42165405008395e-05
-3.10475757059888e-05
-2.96882299934402e-05
-3.29617774027586e-05
6.43288295261513e-07
-9.42779994163149e-06
-2.53042495765186e-05
-4.31617209020752e-06
-3.34310326380969e-05
5.35817259302786e-06
-1.26001350549845e-05
-3.91831815349811e-05
-3.53590162264953e-05
-1.69170860435129e-05
-1.85871433765053e-06
-3.24879560691329e-05
-1.45570603120695e-05
-1.83409846094989e-05
-1.11261732726847e-05
-2.51634684591993e-05
-2.24213775977121e-05
-1.31644933873636e-05
-2.26204040426378e-05
-1.82932754449155e-05
-2.59836432448122e-05
-6.45619282637139e-05
1.31682698303664e-07
-1.36948356949717e-05
-1.64153179701544e-05
-1.44429997492835e-05
-2.91902894541075e-05
-3.37282477832951e-05
-2.38907089433049e-05
2.07709661880137e-07
-2.43257123800843e-05
-5.07600331006705e-06
-9.75257110133448e-06
-3.57461511630244e-05
-7.31647376591104e-06
-2.09386533395262e-05
-2.47876423197192e-05
-1.07417489399579e-05
-2.37193471830004e-05
-1.40817548232061e-05
-2.26620266835227e-05
-1.78635093560172e-05
-2.08077794685228e-05
9.47109756514771e-06
-1.1451605691956e-05
-7.16499511827276e-06
-1.66353495485279e-05
-4.59459907780601e-07
-3.27170722722665e-05
-3.12015218083919e-05
-4.97635142992694e-05
-1.33215835406116e-05
-2.98771675930778e-05
-2.44666312551184e-05
-1.47435464630215e-05
-8.71037620725763e-06
-3.86745176282448e-05
-8.11121660758108e-06
-1.85026473357684e-05
-3.71995226647506e-05
-3.81880917110961e-05
-2.29649493825298e-05
-3.32003670510935e-05
-1.05651848247683e-05
-4.02688401376155e-05
-8.59971615177756e-06
-1.91693001339787e-05
-2.74050884699294e-05
-5.71430717573237e-06
-1.31089982746075e-05
-4.02469380517894e-05
-3.00834612912889e-05
-2.59296551133156e-05
-5.65632739841101e-06
-1.45568241540275e-05
-1.88087891122551e-05
-6.74220508213719e-06
-2.84072134902253e-05
-2.52761549853298e-05
-1.17794410898059e-05
-3.24087414481564e-05
-2.76716839240249e-05
2.69490957023652e-06
-1.87563644910687e-05
-1.38769881936066e-05
-1.35104338571005e-05
-3.03389866489968e-05
-3.48457162072804e-05
-3.83331226286783e-05
-4.08779557909502e-05
-2.38242227636352e-05
-2.15230121203984e-05
-8.82740799056654e-06
-3.6244907207067e-05
-9.19293189089597e-06
-2.11161211842844e-05
-1.23716086183312e-05
-2.35360928311284e-05
-2.71825235727215e-05
-1.54659546271848e-05
-3.9458072998204e-05
-3.01560602678683e-05
-3.90398413690745e-05
-2.63183833151262e-05
-2.2592935564523e-05
-1.79272556901372e-05
-1.88351407223469e-05
-4.25796596878318e-05
-2.32698407187882e-05
-2.12939125415627e-05
-1.60308944447728e-05
-1.64933890569293e-05
-1.77358847266271e-05
-2.02924543501554e-05
-2.37032889967234e-05
-2.83800356252813e-06
-3.79480335475418e-05
-1.81083275275937e-05
-1.10445993055818e-05
-1.678661603529e-05
-2.06195196084966e-05
-3.13611051174211e-05
-2.59902837718905e-05
-3.72840002130894e-05
-2.24196120695446e-05
-1.38112443414105e-05
-1.18528091093802e-05
1.4126330648334e-05
-1.67379877177032e-05
-6.08645360793056e-06
-1.62116653488893e-05
-4.29168526028159e-05
-1.63464046481575e-05
-2.1683084921429e-05
-1.3388074792636e-05
-3.41282723845069e-05
-2.13896307001527e-05
-2.69339307131074e-05
-1.56557544289639e-05
-4.91632026905977e-06
-3.51769813780871e-05
-1.39591634081245e-05
-2.77823728559686e-05
-7.73286623597342e-06
-7.35864702929084e-06
-2.81543894410717e-05
-2.44778220004904e-06
-3.85026191806818e-05
-2.86831677581378e-05
-1.63268593607359e-05
-5.46419764821845e-06
-4.95240060555182e-05
-3.14531733240089e-05
-4.38945653396948e-06
-2.11968226290894e-05
-1.2418730030393e-05
-2.96637016870266e-05
-1.87252504257902e-05
-2.06918824480885e-05
-4.49475623402152e-06
-4.07245021394472e-05
-3.24801023012947e-05
-2.28224043432231e-05
-1.4837163014567e-05
-1.9142260216316e-05
-1.76021566459299e-05
-2.33260561598714e-05
-5.15177558690506e-05
-1.65202208283393e-05
-3.89257141693711e-05
-2.87100020920219e-05
-3.05887091414517e-05
-1.68072990259604e-05
-2.56607896746524e-05
-2.04011193428807e-05
-1.66254045792189e-05
-1.68763644276106e-05
-4.24783700820393e-05
-1.81853217958145e-05
-2.68467570967816e-05
-1.93950070401951e-06
-4.66620480898657e-05
-2.36382173802085e-05
-4.63246103588076e-05
-2.13812763708111e-06
-2.31696354122127e-05
-1.28354634926471e-05
-2.48056846467584e-05
-1.54376592906103e-05
-2.27273185851239e-05
-2.9131932033333e-05
-2.77059528266917e-05
-1.1702289729224e-05
1.29945970603851e-06
-2.34469822344436e-05
-1.9500148312407e-05
-2.47999966482272e-05
-1.05184271689103e-05
-2.42136713911479e-05
1.11837804484827e-06
-2.65215708002972e-05
-2.35753763217951e-05
-1.92076838904272e-05
-1.10787768050733e-05
-2.08422589851171e-05
-3.13898978655248e-05
-1.5175122494676e-05
-1.72819841179928e-05
2.56943958219366e-07
-1.64687604453592e-05
-1.07321765804281e-05
-1.86522245936355e-05
-9.72952777360927e-06
-9.34941781205888e-06
-3.25089148388116e-05
-2.42999480618893e-05
-2.52374887078028e-05
-3.11913975439743e-05
-1.62769272531188e-05
-2.95962029798896e-05
-1.25444834654011e-05
-2.4752706534788e-06
-1.61870878896706e-05
-8.56650890986352e-06
-3.51192118173052e-05
-4.33655380069294e-05
3.84426888239915e-06
-2.87513234536229e-05
-1.26843019636392e-05
-1.81635647633417e-05
-1.22350665989823e-05
-1.61624155306396e-05
-1.56388121907252e-05
-1.94554047412706e-05
-1.7315989685886e-05
-3.47625387059889e-05
-1.65777198199309e-06
-1.33655475406938e-05
-2.46045452801e-05
-2.25535011815387e-05
-2.32293492771194e-05
-3.09859937766057e-05
-9.99648809529865e-06
-2.93445270745454e-05
-2.37385734652138e-05
-2.92197324986031e-05
-4.17231593922521e-05
-9.00128603361473e-06
-2.18715362442275e-05
-1.78402148147632e-06
1.96181855957414e-05
-1.56226613092244e-05
-3.44941327907435e-05
-3.05155163068484e-06
-5.03283384089687e-05
-3.63109058429557e-05
-2.11476583494381e-05
-2.86532852773089e-05
-4.54163316315977e-05
-1.40800550946239e-05
-2.65434291021807e-05
-1.93834427375773e-05
-9.07528573262666e-06
-8.32461485388234e-06
-3.10867471201201e-05
-3.13895070662891e-05
-1.31960214947756e-05
-2.62723966635359e-05
-2.81457344144052e-05
-2.31052636196607e-05
-3.36023364510005e-05
-3.14641826659663e-05
-6.10754003012292e-06
-2.98388810742641e-05
-7.28825535151169e-06
-2.05714543037261e-05
-1.42309492468454e-05
-2.61737476526674e-05
-2.84892878321518e-05
-1.51875581879446e-05
-2.8826769349567e-05
-1.12950833962031e-05
-1.29439608139222e-05
-2.98426068141659e-05
-2.05166080795156e-05
-4.26397614200166e-05
-1.43755748115741e-05
-1.38999954638628e-05
-3.42298454347019e-05
-2.12638026416105e-05
-2.94005628030179e-05
-1.3859251497846e-05
-3.22021538782903e-06
-2.50024267785148e-05
-1.88854518783302e-05
-2.13518521584337e-05
-2.39302360158298e-05
-2.7684780298579e-05
-2.5385873452736e-05
-2.78947831483775e-05
-4.32232566401916e-05
-2.01142750018439e-05
-3.4979139837296e-05
-8.74899643970611e-06
-3.51580719660044e-05
-8.06348879377522e-06
-1.63990181404464e-05
-8.15571302457956e-06
-3.22490914241547e-05
-1.33271814898457e-08
-1.1428503009136e-05
-1.91713823536497e-05
-1.13982520366913e-05
-9.02128925416074e-06
-9.03471785331367e-06
-1.84260407025218e-05
-1.55824509572141e-05
-2.73976643244963e-05
-3.99196854801538e-05
-5.26592467099324e-05
-3.18795485262882e-05
-1.34816181967949e-05
-2.08848698901238e-05
-2.21474169547425e-05
-1.17488152194276e-05
-2.93065582451079e-05
9.61215292900942e-07
-3.48401338743763e-05
-1.82807632821378e-05
-4.01987737325423e-05
-8.10929173468667e-06
-2.38590504264075e-05
1.07664361188615e-05
-1.24998628874406e-05
-3.53212578926318e-05
-1.13985073955344e-05
-2.87352941336969e-05
-1.47522253988591e-05
-4.22782303136087e-05
-1.52681181021503e-05
-3.900807534141e-05
-9.2048054634852e-06
-3.78474911595223e-05
-3.01456067452106e-05
-2.10752445980142e-05
-4.42970672789684e-05
-1.0041552238583e-05
-6.20514448761623e-06
-2.04115789058187e-05
-2.03147734438158e-06
-3.71604057556009e-05
-1.22433135656303e-05
-1.45199707455904e-05
-3.4372606500056e-05
-2.78145579423272e-05
-1.69463339058118e-06
-2.18895440055088e-05
-2.57303339794789e-05
-1.65349107206482e-05
-3.35648061118182e-05
-2.21074297363169e-05
-8.26635260238554e-06
-1.8224701847326e-05
-3.74911590649207e-05
-1.99355180897439e-05
-2.09061709341922e-05
-1.75962786881778e-05
-2.53055955116781e-05
-3.01249113826615e-05
-3.18406786792602e-05
-1.8346056684531e-05
-3.13572023458261e-05
-2.47231537276472e-05
-4.13554696729647e-05
-1.48699646107721e-05
-1.61346294398149e-05
-3.59392427885502e-05
-4.45993054301759e-06
-3.03287503003131e-05
-2.61572403472614e-05
-4.71335607720265e-05
-2.69205562777089e-05
-2.99551746276062e-05
-2.69076139395214e-06
-3.01649243466917e-05
-8.42897726996272e-06
-2.14106177455555e-06
-4.18790049865258e-05
-1.68712862832566e-05
-8.37475179928727e-06
-2.41702772372427e-05
-1.18099243085395e-05
-1.78617325849425e-05
-1.9027548527682e-05
-2.35641408878242e-05
-5.16102330469866e-05
-9.91168755010661e-06
-4.59134895422288e-05
-2.96391845818601e-05
-1.51620971268904e-05
-1.69887653253878e-05
-2.06597792576492e-05
-4.12459610083712e-05
-1.92354535204082e-05
-2.62109363048331e-05
-1.7710584986588e-05
1.62229976039515e-05
-2.7998263008265e-05
-4.7579199295699e-06
-1.45067407369998e-05
-3.16200532475221e-05
-2.65578960363164e-05
-2.23428370673314e-05
-2.29802079712173e-05
-1.06980679341483e-05
-1.75370286529989e-05
-2.05821507875628e-05
-4.00230472550299e-05
-1.7118248956607e-05
-1.36603179036059e-05
9.04880108519731e-07
-1.50687443764793e-05
-1.54077860421883e-05
-2.12191188270103e-05
-4.08801286338053e-06
-1.40276999065851e-05
-2.3988424669347e-05
-4.07695648822382e-06
-2.67040051070522e-05
-3.56038100925438e-05
-2.24106114669158e-05
-1.97611427732829e-05
1.15341668336618e-05
-2.12681034275922e-05
-1.10653402610575e-05
-2.50799616370252e-05
-2.27883674547379e-05
-4.452396010564e-05
-2.17112087918954e-05
-4.3373328238382e-05
-4.34838659551846e-05
-9.1723627172108e-06
-2.67025087712968e-05
-1.8965017477777e-05
-2.33999102339551e-05
-9.8530448133777e-06
-1.33656760055968e-05
-1.05018026656986e-05
-3.64605857055001e-06
-1.50085647357797e-05
-3.42669762891931e-05
-1.59467473127393e-05
-3.54982673866857e-05
-1.51171483012743e-05
-1.96812335852788e-05
-1.99906560341681e-05
-3.34337017051879e-05
-1.52068881818594e-05
-1.00892538793568e-05
-2.28287152136131e-05
-7.56993791656753e-06
-1.85646080338394e-05
-1.13534619681565e-05
-2.42449315278568e-05
-5.56234037090594e-05
-3.29208462652628e-05
-2.05495958925197e-05
-2.69183823061491e-05
-2.52974075124907e-05
-6.99703474337559e-06
-4.47467501476119e-05
-2.72729669937967e-05
-4.85914064021052e-06
-6.1094894813663e-06
-1.58251651234434e-05
-1.66039718159205e-05
-2.92071944450225e-05
-2.81856124091897e-05
-2.54366781710394e-05
-1.02505677691578e-05
-2.25267224721351e-05
-3.60758834922308e-05
-1.08545390510762e-05
-1.85655956536401e-05
-1.3455661042408e-05
-2.06900630285074e-05
-2.33841285522765e-05
-1.53463819683539e-05
-2.73712064088499e-05
-2.40932908862003e-06
-3.92173200349069e-05
-2.42300788346759e-05
-2.10713274256663e-05
-2.58741616426227e-05
-2.83489623480672e-05
-1.88901078816272e-05
-1.76039114380803e-05
-2.81829234494545e-05
-2.18963053554516e-05
-2.79418992420853e-05
-1.24103854153671e-05
-2.34483624181427e-05
-1.98961362989054e-05
-1.13717818337117e-05
-2.46982566069092e-05
-3.41004955806693e-05
-1.61338705453103e-05
-2.02579690719196e-05
-1.59275928569222e-05
2.08815472724112e-06
-2.61431258220097e-05
-2.58632862031757e-05
-1.05021694091833e-05
-7.18264577363846e-06
-9.91575330434137e-08
-1.91477172292415e-05
-2.23700707698507e-05
-4.19944554388866e-05
-2.60126103793167e-05
-4.6326679746585e-05
-1.59468552585123e-05
1.75398457285086e-06
-1.45758567632538e-05
-2.7854668653089e-05
-3.92012353795508e-05
-1.58367479659517e-05
-3.5781828655649e-05
-9.24922188239952e-06
-1.75532917080774e-05
-2.19189784498371e-05
-4.1009088107251e-06
4.94550769471394e-07
-1.7059387727028e-05
-1.50226726452193e-05
-1.091356788977e-05
-2.98580847637637e-05
-1.71445006662151e-05
-1.39904146252035e-07
-1.89808885768437e-06
-1.78397404578234e-05
-1.94615466144573e-05
-1.87009508691757e-05
-2.18563247149027e-05
-6.59819758482084e-06
-2.66763436333978e-05
2.26053665403664e-05
-1.54426862734774e-05
5.70840909868215e-07
-1.42979748252128e-05
-2.32381285907026e-05
-2.79241493382993e-05
1.62882599357257e-05
-1.2936607976585e-05
-4.94898165439139e-06
-1.82677065474825e-05
-2.03359012561103e-05
-2.51412928060304e-05
-1.62177951236969e-05
-9.33377704429101e-06
-1.39225171647605e-05
-3.05200216770807e-05
-1.01449253362179e-05
-2.82221245187254e-05
-2.29298585489414e-05
-2.53923764710977e-05
-1.9033468498591e-05
-2.89827003769301e-05
-2.63222813853687e-05
-3.43284218506923e-05
-2.83907769157098e-05
-9.81814379923364e-06
-1.52944038714826e-05
-3.03474558845606e-05
-1.92771651507163e-05
-2.98549802752939e-05
-1.90186201279952e-05
-1.02440120049083e-05
-7.16302969350027e-06
-1.78596731087812e-06
-1.50213970060423e-05
-2.13565043257121e-05
-1.11676918533066e-05
-1.55983175943689e-05
-2.54520947407272e-05
-2.60637755681684e-07
-8.87449739851833e-06
-1.49774565469763e-05
-1.763863190934e-05
-4.21758305419824e-06
-3.63701438414759e-05
-1.53608336160324e-05
-1.26237385386258e-05
-2.76485054494633e-05
-2.36158178499366e-05
-4.22803553670648e-05
-8.92883766201119e-06
-7.44203428534759e-06
-2.0310167132269e-05
-1.25566579061329e-05
-5.81342122331968e-06
-3.83689233705372e-05
-1.75671237048181e-05
-3.12826132834952e-05
-6.08421170316654e-06
-1.62754999469873e-05
-3.83671347214524e-05
-1.99792771178801e-05
-1.21601135263724e-05
-3.35132376614682e-05
-3.04445131564856e-05
-3.21428125787634e-05
-2.29843515895961e-05
-1.73131464504604e-05
-2.65052702865409e-05
-3.38175316516839e-05
-5.50355333626145e-06
-1.4895580059655e-05
-2.10732536230182e-05
-1.05522981915364e-05
-2.73115241153376e-05
-2.83474403411231e-05
-2.4560539885207e-05
-3.3328149209122e-05
-6.83367637581794e-06
4.25892345446978e-06
-3.39081442830396e-05
-1.30017945704172e-05
-1.57706604455554e-05
-5.21281019903909e-05
-3.17486537034951e-05
-4.04098513673868e-05
-1.88878590081133e-05
-1.41740372780594e-05
-1.53426771174559e-05
-1.21187716227009e-05
-4.13630331032398e-05
-2.31122072346559e-05
-3.04121228147216e-05
-1.3275549720129e-05
-2.63756287537669e-05
-3.88825545388444e-05
1.75161395585055e-06
-3.65469943137755e-06
-1.90844555141022e-05
-2.54556103080499e-05
-1.46094163998964e-05
-2.35039371123131e-05
2.19770716022067e-06
-1.31086421669018e-05
-2.32096410023808e-05
-1.68567614605973e-06
-1.15774543047866e-05
-4.36428937380406e-05
-3.41294110552991e-05
-2.61272324099828e-05
-3.52928021103003e-05
-2.31782635243069e-05
-2.09386694620852e-05
-1.02527715553572e-06
-1.50265326296759e-05
-1.45091342019645e-05
-2.73024564023994e-05
-3.4551529128158e-05
-2.14871253486658e-05
-6.57966743008197e-06
-4.8218776093772e-06
-4.15791074523506e-06
-3.77613018390513e-05
-2.37473969073293e-05
-3.18090497326009e-05
-3.45431508525948e-06
-3.25745632757464e-05
-2.69921314960091e-05
-2.2130892770146e-05
-4.21215307896855e-05
-2.27982714357762e-05
-1.62339675925804e-05
-2.41257892663839e-05
-2.72501340220425e-05
-9.1535398423577e-06
-2.59709452694248e-05
-2.36156877549451e-05
-3.02203718322821e-05
-2.36398159984637e-05
-2.52481989848132e-05
-1.06072299506733e-05
-1.69079086867602e-05
6.25844109664118e-06
-1.96323383008644e-05
-1.8901232755083e-05
-9.51923160371454e-06
-2.07512942664554e-05
-2.78428628948619e-05
-1.10386508473258e-05
-2.57640225308032e-05
-1.47103176298136e-05
-2.50288953177739e-05
-3.94093395383761e-05
-2.31625238097304e-05
-1.92201669045646e-05
-3.85023592329925e-05
6.91304148744751e-07
-2.07499585185916e-05
-3.92775882361788e-05
-6.72296879268623e-06
-2.76193851340288e-05
-2.28601981648597e-05
-1.21847961018427e-05
-2.1510602636121e-05
-5.82150476447743e-06
-3.93577556580768e-06
-2.01993036997631e-05
-1.90475577629694e-05
-2.03620164417863e-06
-1.00797964814798e-05
-2.51385886182757e-05
-2.25630058344545e-05
-3.15987019054149e-05
-1.27072880495144e-05
-1.21516306928987e-05
-3.74718525975373e-05
-7.82759909557605e-06
-3.26341741392004e-05
-5.05815213327064e-06
-2.13339872643833e-05
-1.89518602841949e-05
-1.65241328073684e-05
-7.01412800833806e-06
-2.2106543772552e-05
-1.14360925888262e-05
-2.57703186585133e-07
-2.59158945094271e-05
-5.44492738219506e-07
-1.02437349453604e-05
-1.50658816644667e-05
-7.55382536272869e-06
-3.93617714853336e-05
-7.10598520675006e-07
-1.10146722594019e-05
-3.01122507266821e-05
-1.49636975750465e-05
-3.55843442230016e-05
-1.81965292126251e-05
-5.9725274153202e-06
-1.81902729827724e-05
-3.7008703678692e-06
-2.25999008062504e-05
-3.03056814751663e-05
-1.73424861625078e-05
-2.57683376720703e-05
1.09609427013206e-07
-3.25839568658889e-05
-1.12223080885425e-05
-3.10173938920626e-05
-2.62847269336443e-05
-1.49740306940604e-05
-1.76627010264947e-05
-6.57936413991319e-06
6.38967839885179e-06
-1.57159786617741e-06
-2.52410774476501e-05
-2.65371314838355e-05
-9.48549716254382e-06
-4.98322258584564e-06
-2.84978283617184e-06
-1.63071510884898e-05
-1.63106994226077e-05
-2.76695895588178e-05
-1.46473779377451e-05
-1.57533853133042e-05
-1.90198250689186e-05
-2.12916992293425e-05
-1.69921892470767e-05
-1.17933443878711e-05
-2.3148787187404e-05
-3.16596882128544e-05
-2.55968798786546e-05
-6.46260642875342e-06
-4.25741683751422e-05
-2.71290030509866e-05
-3.46540907590449e-05
-1.35649952539341e-05
-1.2008104260157e-05
-2.30972088008778e-05
-1.27231394523391e-05
-4.65297765741056e-05
-3.89610884691089e-06
-9.55877943734034e-06
-4.49446081901958e-05
-1.80514167176651e-05
-1.85819530268226e-05
-2.82858077933785e-05
-1.19446990537795e-05
-1.08558661519384e-05
-1.98851092120154e-05
-1.94406399870883e-05
-1.53325982086904e-05
-2.58843239976435e-05
-1.37368383045227e-06
-2.02536214885195e-05
-2.36458975509409e-05
-3.06677541869769e-05
-1.94331585881019e-05
-6.83406877784499e-06
-1.80935551383621e-05
-1.48997142498649e-05
-2.3671834384325e-05
-2.5064832099264e-05
-7.23536806725266e-06
1.27475891606748e-05
1.54117145910789e-06
-4.00039930785629e-06
-1.54757854835628e-05
-2.46036878850107e-05
-5.96918625161282e-06
-1.51248743679763e-05
-3.22616664838333e-05
-2.71806460103215e-05
-2.40576846249077e-05
-2.57531534263618e-05
-3.16927999870767e-05
-2.90351295499316e-05
-1.12484814279477e-05
-1.45427097831406e-05
4.73420896142471e-06
-2.31820554992002e-05
4.56744664768413e-06
-1.17246860373314e-05
-6.27125450158969e-06
-1.79097685908903e-05
6.98224920031298e-06
-7.06702873456382e-06
-3.34682747148883e-05
-3.76354155827565e-05
-2.44098436613969e-05
-1.19803366956298e-05
-2.67730629187914e-05
-1.74446874804844e-05
-1.31710919529015e-05
-3.59478984917126e-05
-1.00573037180918e-05
-9.45573126796512e-06
-3.0194663390578e-06
-3.07469777407327e-05
-8.43279148349423e-06
2.86226220235606e-06
-8.46094932816189e-06
-8.52816490113658e-06
-1.28772357766936e-05
-1.6646975392749e-05
-1.95119481688358e-05
-1.28345567138232e-05
-2.94658830975806e-05
-2.90207049345199e-05
-2.10255826994926e-05
-3.09681613970402e-06
-2.24243202832925e-05
-9.84445597189418e-06
3.52522968897423e-06
-9.15064811861452e-06
-3.3827503139696e-05
-1.36249886038085e-05
6.25457210072215e-06
-1.16483302943201e-05
-3.62711692411408e-05
-2.15546681647772e-05
1.23755677723939e-05
-2.94602900829331e-05
-8.64522320297474e-06
-8.8140169863138e-06
-3.11166365618072e-05
-2.8879728249209e-05
-2.86793574582087e-05
-1.75894366905319e-05
-4.40386843287514e-05
-1.81635144428267e-05
-2.58738346031732e-05
-1.42677782472951e-05
-1.03692432652942e-05
-2.92265819423747e-05
-1.51040616222817e-05
-1.7883783343647e-05
-8.58413888069162e-06
-2.39384167977645e-05
-3.24062265090392e-05
-2.84731388667192e-05
-2.32244091299025e-05
-2.22191415608006e-05
-2.53844061684452e-05
-3.41555081297987e-05
-3.0190745462021e-05
-1.92941897037454e-05
-1.03540427164641e-05
-1.97579311042906e-05
-3.57203590340229e-05
-2.10938763254989e-05
-2.21051408422536e-05
-2.04711306016122e-05
-6.56676660082037e-06
-1.74501137341073e-05
-1.48684678033462e-05
-2.98235357988455e-05
-3.11148409009269e-05
-2.36895143651115e-05
-2.37321497998064e-05
-3.40021741812717e-05
-1.73700567825607e-05
-7.20331520287632e-06
-7.43573274374898e-06
-2.5620096429141e-05
-2.18263268003971e-05
-1.88646135952222e-05
-1.67711123249269e-05
-1.69033853730669e-05
-4.39578193120179e-05
-2.72336845824654e-05
-1.30814764735713e-05
-2.0376119364706e-05
-3.86286571600174e-05
-9.99440556727655e-06
-3.55424833609625e-05
-2.99404584650754e-05
-1.79339864451554e-05
-2.2448859824126e-05
-2.10949090140023e-05
-1.0168760959235e-05
-1.9004315701525e-05
-2.32954307973573e-05
-6.57424816010794e-06
-2.80600261979438e-05
-2.92773921770147e-05
-2.35486579162669e-05
-1.89196305641063e-05
-3.17972005675631e-05
-2.06132183936607e-05
-3.72762334783654e-05
-4.13026705070021e-05
-2.60162517992522e-05
-3.37306900125406e-05
-1.14020683540447e-05
-3.61915509913456e-06
-2.0049557353171e-05
-1.73644444659381e-05
-1.24175092534892e-05
-1.99457160723632e-05
-1.013222330988e-05
-2.48785555995508e-05
-2.89755350630132e-05
-6.79294315615317e-07
-3.62768762018813e-05
-5.14507884634882e-06
-5.80158587977938e-06
-2.29637463116537e-05
-2.0301019488092e-05
-1.52703771052992e-05
-2.25823583467886e-05
-1.69504422557953e-05
-3.57645464401723e-05
-3.39613788811482e-05
-1.4909264659459e-05
-2.77165446267586e-05
-3.83871471563202e-05
-3.27429690585906e-05
-7.82243997280706e-06
-1.48774444238401e-05
-1.82283412039259e-05
-2.13251691167552e-05
-2.87240311831684e-05
-3.56247730958672e-05
-1.80811297210098e-05
-2.13704486646013e-05
-2.97133308294105e-06
-2.59889423972257e-05
-1.7965653053192e-05
-1.87191206579826e-05
1.87481935378027e-06
-1.06742441941211e-05
-2.07702070887666e-05
-4.16133936287234e-06
-6.30360620368127e-06
-3.37831837915776e-05
-1.92081902034406e-05
-2.01397917299254e-05
-4.33053938104682e-05
-4.79463236949812e-05
-4.91370441708031e-05
-1.13312824034094e-05
-1.30061927627324e-05
-1.05016310807659e-05
2.86139916895283e-07
-8.43962188966701e-06
-1.9971204670372e-05
-1.96295023364141e-05
-1.43335514029738e-05
-9.33240154889845e-06
-7.9687767329102e-06
-2.66424853072472e-05
-2.49153475402269e-05
-1.49046352393582e-05
-1.04190786898252e-05
-1.86689616463293e-05
-2.56467590060826e-05
-3.17697657137942e-05
-7.97494968275111e-06
-2.94490469480957e-05
-2.8777365089813e-05
-1.51041774807953e-05
-3.07021285045565e-05
-1.00989853019781e-05
-1.48666295121696e-05
-4.66564376490832e-06
-5.55617289939704e-06
-3.60526427882469e-05
-1.81082684598914e-05
-1.45238771214392e-05
-3.38539701463677e-05
-1.97228259899443e-05
-4.15979305313784e-05
-3.17833382104999e-05
-8.80414513595614e-06
1.04790224892231e-05
-2.87779944445771e-05
-2.03257706145497e-05
-1.26085553853359e-05
-2.40935064767271e-05
-1.2371828284082e-05
-2.39549943959105e-05
-6.4562057515323e-06
-5.94432940371938e-05
-2.98156969153395e-05
-4.16262922356358e-05
-1.769571992655e-05
-1.44076516487229e-05
-9.35258993118405e-06
-3.00406646631715e-05
-3.49883481095885e-05
-4.48334456668377e-05
-9.62718647732064e-07
-1.31417289640036e-05
-9.70655754563504e-06
-2.33771956985567e-05
-1.37111437135042e-05
-1.69336956991494e-05
-3.47713142291825e-05
-2.76365551911029e-05
-1.40735192325607e-05
-3.2550409363506e-05
-1.89877952283288e-05
-3.74050279954103e-05
-1.01493679076698e-05
-1.89882788254015e-05
-1.82979535821223e-05
-1.68937764530474e-05
-2.02704204619673e-05
-2.02202361563863e-05
-2.51366207472855e-05
-2.81716031274555e-05
-2.44177250507066e-05
-4.69619169954123e-06
-1.62680851342934e-05
-1.96786009476981e-06
-6.1455438046313e-06
-2.9555481131463e-06
-1.95904246053508e-05
-1.5146318398241e-05
-1.80419780860223e-05
-1.02317938425715e-05
-2.35626813732845e-05
-2.09878910491298e-05
-1.42900020169629e-05
-3.59612263399096e-05
-1.31877945296892e-05
-7.86755948317238e-06
-2.74945967734067e-05
-3.75879613981812e-05
2.65146070912718e-07
1.44405105094966e-05
-3.09048094728189e-05
-3.13078800737709e-05
-2.8757149532245e-05
-3.19068138583863e-05
-1.55060755617966e-05
-3.34083835450906e-05
-5.09985058575207e-06
-1.50259661293436e-05
-7.39265506631693e-06
-2.34731075489109e-05
-1.11431882187979e-05
-1.37052384777925e-05
-6.72779516395791e-06
-3.07452083910994e-05
-2.00525468604244e-05
-7.3587014890581e-06
-3.82714949202137e-05
-2.82165093597959e-05
-2.41107042258065e-05
-3.64013897732018e-05
-4.25125649309182e-05
-1.64093658182995e-05
-2.66935190145845e-05
-8.6975304601661e-06
-3.81921547490797e-05
-2.29946754525556e-05
-3.60202431965481e-05
-3.26050841480804e-05
-1.58667633391833e-05
-2.00873354860555e-05
-2.8279949712532e-05
-2.78710548806997e-05
-1.86547745699047e-05
-2.11784423699784e-05
-3.75877247398493e-05
-2.68976920110851e-05
-1.36645821865606e-05
-1.48824246698867e-05
-8.50157980074885e-06
-7.7998805980577e-06
-1.18339736873421e-05
-2.3505048351067e-05
-3.039895150471e-05
-3.01522061802841e-05
1.02885727621401e-07
-3.81362006297962e-05
-3.02421093521264e-05
-3.84746338003999e-05
-5.88173949253203e-06
-2.90053472424385e-05
-1.60895070816352e-05
-2.29096773671146e-05
-2.09120107512867e-05
-1.48330595815499e-05
-2.19015321058615e-05
-4.01892685602879e-05
-2.04364071262713e-05
-5.9059516040462e-05
-3.5871853381362e-05
-2.9767458451715e-05
-1.65176155706066e-05
-2.70675789475395e-05
-1.28880837442297e-05
-2.15199933431859e-05
-3.2376551872038e-05
-4.32054540201332e-05
-1.6254953976973e-05
-1.0240019646589e-05
-7.42620862227614e-06
-3.7224970765284e-05
-1.42793631672042e-05
-2.74281902579836e-05
-3.30202916358567e-05
-1.94220751061346e-05
-1.97855834238955e-05
-2.43715640662927e-05
-1.31798434356542e-05
-1.29204479744969e-05
-4.08785862351178e-05
-9.77752801757948e-06
-1.91800612571479e-05
-2.47057512897977e-05
-2.81299516178534e-05
-1.65918035302298e-06
-1.60959360918665e-05
-5.29556081310885e-06
-2.28269432631937e-05
-2.1096698170378e-05
-4.08915216379269e-05
-7.45503531631498e-06
-2.41226400156472e-05
-3.03611488502154e-05
-1.65252407781865e-05
-1.67050510332992e-05
-1.73084813892672e-05
-1.92077728890693e-05
2.6775255970759e-06
-9.64108931705774e-06
8.46551466055116e-06
-3.0967024102845e-05
-4.33524087233135e-05
-2.58539794478892e-05
-3.94148607756277e-05
-2.50320923201681e-05
-2.37403109437015e-05
-2.63294701579099e-05
-4.54400401761155e-05
-3.87170065815855e-05
-1.86477265780728e-05
-1.20798447875829e-05
-2.62735403756861e-05
-2.89251282549258e-05
-2.13352230411699e-05
-2.16809313946512e-05
-2.56170840748022e-05
-4.0784266790891e-05
-2.73905023645688e-05
-1.08252464426682e-05
-2.82472368932275e-05
-2.25450598224727e-05
-8.67769257932555e-06
-1.44249893829474e-05
-3.69531644533771e-05
-2.08950397283473e-05
-3.43951101931922e-05
-2.63807686756671e-05
-8.40892692447903e-06
-1.97970220578257e-05
-2.62989304621685e-05
-1.03428978827195e-05
-4.56063088574133e-05
-2.07808025827075e-05
5.84180844020945e-06
-1.96868311895863e-05
-1.88772733648912e-05
-9.28996606020895e-06
-1.3805117628019e-05
-2.13280702084265e-06
-2.10888165999629e-05
-3.80547709025621e-05
-1.84627357036972e-05
-3.76232649627658e-05
-8.38413565901448e-06
-2.37899867150292e-05
-1.61015821542213e-05
-3.002181301961e-05
-2.9850297058467e-05
-2.83403733061987e-05
-1.05340655000452e-05
-3.81122354343727e-05
-2.12792603525273e-05
-1.1624277849144e-05
-1.2233142919036e-05
-1.89105091911218e-05
-6.23141346586719e-06
-1.43372757092824e-05
-2.37243577198973e-05
-1.12918414120452e-05
-2.32239830648932e-05
-3.79111969793583e-05
-6.93325635488351e-06
-1.51318725797258e-05
-1.62738611618683e-05
-1.40264072138313e-05
-2.4702395698721e-05
-2.1905818476146e-05
-1.5505378404544e-05
-4.62575085156302e-05
-1.26082978856408e-05
-2.78137197582387e-05
-6.20153539539726e-06
-8.65705798851215e-06
-9.1510140239566e-06
-3.07844174322122e-05
-1.10020264723071e-05
3.74183679695231e-06
-1.33046596363562e-05
-2.32942259348399e-05
-2.13276099661979e-05
-2.22565199866055e-05
-4.31904024079741e-05
1.77557418440779e-05
-8.78474692368134e-06
-3.9758057895681e-05
-4.14852906161665e-05
-7.30070006054819e-06
-1.46767124001743e-05
5.04404963986729e-06
-1.30803006790056e-05
-2.91074130075167e-05
-2.47485362557411e-05
-2.7875733581501e-05
-3.20420778765163e-05
-4.34183596200632e-05
-1.95146875231968e-05
-8.48591996954218e-06
-3.91995838689239e-05
-7.0744031539595e-06
-3.54873883177476e-05
-1.11754266724228e-05
-1.1128402389811e-05
9.49311596738104e-06
-2.93404897570891e-05
-1.50693691168376e-05
-2.83446501744609e-05
-1.06420371900685e-05
-4.12935310963128e-06
-3.57006673135049e-06
-2.50964295068298e-05
-1.2020988545254e-05
-1.42365684166272e-05
-3.37120462659646e-05
-2.53334237623777e-06
-3.46713229221133e-05
-1.73280368410944e-06
-1.30980602557692e-05
3.82185384407101e-06
-8.3074523753488e-06
-2.9193035861834e-05
-1.45575783678005e-05
-1.8651016705301e-05
-2.56982994875925e-05
-1.53591059784098e-05
-2.0965551917802e-05
-7.89012122024169e-06
-2.52795863580294e-05
-5.29705440540703e-05
-2.59976846136237e-05
-1.68222374981242e-05
-2.70011177026174e-05
-1.84515831082231e-05
-2.60030758561386e-05
-1.19069064373281e-05
-4.34159099465515e-05
-5.93293271193499e-06
-1.13885565523674e-05
-1.24357646604412e-05
-9.39837582026136e-06
-2.85776755002455e-05
-1.22240719259675e-05
-2.28883561484003e-05
-1.16870690161306e-05
-2.91760509233989e-05
-1.91653386659141e-05
-1.75812028613115e-05
-8.40445772314384e-06
-2.56569067925122e-05
-1.72588152935438e-05
-2.35909035545822e-05
-1.73342848243856e-05
-1.59606689191522e-05
-2.8477576947841e-05
-2.52804389723855e-05
-2.03632178951103e-05
-5.69765156645404e-06
-2.93840059468286e-05
-2.39707728510748e-05
-2.32781186402173e-05
-2.45903257249307e-05
-1.72665136847892e-05
-3.02013686891667e-05
-2.01722534285893e-05
-3.87110689664226e-05
-1.83644559194406e-05
-3.99841475932431e-05
-1.84584503004763e-05
-5.5233099470887e-05
-2.27147190359554e-05
-6.09044347577064e-06
-1.57902688479989e-05
-2.67479934952793e-05
-3.68655515647413e-05
-8.6443225789701e-06
-7.51431447793064e-06
-4.24432567529878e-05
-2.0258306979897e-05
-1.94499457075207e-05
-1.94589668180746e-05
-2.01141397721168e-05
-2.08369658118469e-05
-3.67954885751629e-05
-2.6787399390468e-05
-2.80306299882442e-05
-2.95933959720292e-05
-1.28470874523075e-05
-2.35077332963228e-05
-8.66403994724135e-06
-1.68056510740519e-05
-6.89891685800724e-07
5.89706151275541e-06
-2.44947115916744e-05
-2.28893900377881e-05
-1.59691341491723e-05
-1.73265533629877e-05
-3.52509367796793e-05
-1.61090353542691e-05
-4.30402749334704e-05
-2.68825957399226e-05
-3.11393599472854e-05
-2.17934576740297e-05
6.55549578516152e-06
-1.23178045877238e-05
-1.14051323719701e-05
-2.69918353968757e-05
-1.45748724719065e-05
-2.75547717922551e-05
-9.44664291689383e-06
-4.68435995451511e-06
-4.29578131125722e-05
-4.9680495607573e-05
-8.84487025411982e-06
-2.95231641895086e-05
-1.73897565421585e-05
-3.20756677897937e-05
-7.41915698439083e-06
-2.25577314451283e-05
-1.50623487357113e-05
-1.68566757162372e-05
-2.19250722252922e-07
-3.91576777056501e-05
-2.31879428334495e-05
-1.24343720673204e-05
-1.29311050975635e-05
-2.17785609573897e-05
-2.59132240096723e-05
-2.42173264954223e-05
-3.53744480733705e-05
-2.05265485517356e-05
-9.09590140418455e-06
-2.98674329880062e-05
-2.12787443777012e-05
-1.63436698825284e-05
-3.89146555525227e-05
-9.37244853787273e-06
-2.95011153965789e-05
-2.32483977303979e-05
-1.02639637046531e-05
-2.01985090065566e-05
-1.04109444161429e-05
-2.33362680185831e-05
-3.50931350461805e-05
-2.85212810079946e-05
-1.33474278456969e-05
-3.23919662784405e-05
-2.05288241018593e-05
-1.8743007261053e-05
-2.60168692873917e-05
-1.51911964586249e-05
-3.44869448700381e-05
-2.10983176285938e-05
-2.53153141803039e-05
-3.62312435290292e-05
-8.76379907773307e-06
-4.55497773443709e-05
-1.04498802922892e-05
-9.61537380393166e-06
-2.19063354920888e-05
-6.97185328286833e-06
-2.66052171927825e-05
-1.90577248224033e-05
-2.36959769706224e-05
-3.07889308993372e-05
-2.84317869194104e-05
-9.69800240680785e-06
-1.57568764712106e-05
-4.29258072984008e-05
-2.07649505207991e-05
-4.02883132915029e-06
-3.51828449668802e-05
-1.58605817977538e-05
-1.40039091546386e-05
-9.85142499858249e-06
-2.05901936780573e-05
-2.71569989244775e-05
-3.80222927059844e-05
-3.56785914983879e-05
-1.0238263842138e-05
-2.38369440614998e-05
-3.72535947126812e-05
-2.0449905449992e-06
-9.54169043209259e-06
-2.98480776171757e-05
-1.82096793867364e-05
-2.4653897249077e-06
-9.89535872477219e-06
-7.01751529886282e-06
-2.09949631111615e-05
-2.09545138479057e-05
-4.61216146888341e-05
-1.41168523428928e-05
-5.19427713704394e-05
-6.25485740589663e-06
-9.78818470299229e-06
-4.50505617045296e-05
-2.78260926339222e-05
-9.48699996118693e-06
-4.15687563931801e-05
-1.78102617125583e-05
-3.46408617023273e-05
1.43523783795762e-06
-3.89275277969598e-05
-4.49018822269372e-05
-3.6083798024957e-05
-3.53483627562883e-05
-2.51687585057076e-05
-1.19992388885744e-05
-1.95019654110503e-05
-3.05532699184935e-05
-2.63179804754915e-05
-2.00649147389249e-05
-1.99362650923479e-05
-7.43699920990539e-06
-2.32664092615766e-05
-3.24452141467003e-05
-2.64935623719297e-05
-1.08205710296649e-05
-3.27222990539196e-05
-4.74506309587936e-05
5.59425208631072e-06
-1.52446936611062e-05
-3.02899322279333e-05
-1.76098521513222e-05
-4.36041629499308e-05
-4.03421438862302e-05
-1.15166498660953e-05
-3.81456583051608e-05
-4.78272146465835e-06
-3.59488134447464e-05
-2.09502186152695e-05
-2.43782570021146e-05
-1.50282502354516e-05
-5.34648744151089e-05
-2.10322971968499e-05
-7.75727375077969e-06
-1.62018638477388e-05
-8.8369383823101e-06
-3.37189781672104e-05
-2.01220305440755e-05
-2.91810481188564e-05
-1.82159320589852e-05
-3.09580259987156e-05
-1.72670181580871e-05
-3.6474137716157e-05
-1.39554805755764e-05
-2.09191885751281e-05
-9.62319244941464e-06
2.93618435048685e-06
-1.46364679626939e-05
-8.39828412079852e-06
-3.13396636681991e-05
-2.80182582091707e-05
-5.83260942959254e-06
-9.41289276572862e-06
-1.65095233742853e-05
-1.1592564972901e-05
-3.47261053285586e-05
-2.37394513877201e-05
-1.0645662526959e-05
2.09546085403558e-06
-3.33731450044724e-05
-2.25840319981335e-05
-1.11921546998079e-05
-6.78942369930978e-06
-1.3301610939289e-05
-1.02052801531055e-05
-6.46753919587994e-06
-2.19359952782957e-05
-3.56947993706435e-05
-2.03601485659624e-05
-1.84238421825296e-05
-3.57974612531173e-05
-2.77342861364742e-05
-1.72127518638689e-05
-2.12194434746846e-05
-5.07551005300925e-06
-1.43530617143205e-05
-2.13422167415574e-05
-3.17640053228398e-05
-5.96013018151298e-06
-2.19628157995938e-05
-2.30656403644269e-05
-2.72695086119255e-05
-2.90017413957678e-05
-1.35220454355477e-05
-2.57810318080197e-05
-3.39846594851673e-05
-1.36274204361153e-05
-2.45694893408837e-05
-1.58975918843157e-05
-4.32386528491337e-05
-4.13658722261134e-05
6.36620529293001e-10
-2.80621799508079e-05
-1.29850030524854e-05
-1.34737584894126e-05
-3.10390079756099e-05
-1.59685817732617e-05
-1.91862683657116e-05
-2.68567098320473e-05
1.28006427368278e-05
-1.56242959927238e-05
-3.21699468684543e-05
-1.21738978486137e-05
-8.0573232856353e-07
-2.11551613002439e-05
-1.30246574486057e-05
-9.34231883089294e-06
-3.94191658159378e-05
-1.86237383122277e-05
-2.23429924960163e-05
-1.70886619404037e-05
-2.39999894929428e-05
-4.61081298073196e-06
-3.97353047743355e-05
-3.43248135381576e-05
-3.20250123171158e-05
-1.58907852071478e-05
-3.3924265231045e-05
-2.91645546697541e-05
-2.07461456669853e-05
-3.87600953715103e-05
-2.94093105405363e-05
-2.29321030285522e-05
-1.65178007451049e-05
3.82644198968369e-06
-2.62188044348503e-05
-2.12044316494991e-05
-6.31945054270063e-06
-8.51428856382571e-06
-2.65652347403884e-05
-3.49404218282766e-05
-1.06993290060089e-05
-1.80254700386687e-05
-1.33629112237854e-05
-1.69497512455613e-05
-5.84923939018032e-06
-1.61222985615651e-05
-9.45007932667545e-06
-1.76249869110563e-05
-1.31989803392537e-05
-1.09843009194581e-05
-2.67399354881388e-05
-3.26738825579047e-05
-2.50498992455612e-05
-1.20348615615561e-05
-4.66881530940745e-08
-3.15879101638327e-05
-8.41533149337571e-06
-1.66985284877757e-05
-1.36610973436889e-05
-1.05481476132472e-05
-4.24045998321839e-05
-1.7439943062259e-05
-1.45735378508738e-05
-1.99473800395628e-05
-3.35198756068378e-05
9.40925358812746e-07
-1.00948638975851e-05
-2.91602956924765e-05
-1.43457780972486e-05
-1.7673322395415e-05
-1.29591538480064e-05
-2.33970538265312e-05
-1.93885258286043e-06
1.8398621992698e-06
-1.08720583361008e-05
-2.12178843500103e-05
-3.03605141799391e-06
-2.28918330872607e-05
-5.01182382260772e-05
-1.18131874782987e-05
-1.74517487939422e-05
-3.91982615038129e-05
4.62703733865397e-06
-2.61709904876171e-05
-1.35369816686184e-05
-2.20696996910715e-05
-5.25952029552267e-06
-1.94239827632971e-05
-2.1482779546634e-05
-1.87832430244947e-05
-2.4021156604323e-05
-5.34100084141601e-05
-3.37297392884455e-06
-3.41839762036412e-05
-1.60437807318764e-05
-3.73520438293597e-05
-1.35868481148163e-05
-1.25430543014094e-05
-4.03834261902321e-06
-7.17716750781558e-06
-1.36602442592001e-06
-2.00684731269953e-05
-1.3158082153753e-05
-2.55469419537438e-05
-2.71364926169463e-05
-3.02731440552246e-05
-1.06152424123325e-05
6.28178301529666e-06
-1.12988379104112e-05
-1.8748331128909e-05
-2.16364950132316e-05
-2.17821433924992e-05
-2.40862894336878e-05
-3.23565295801431e-05
-3.1600740040703e-05
-2.62642030349614e-05
-3.34189931127054e-06
-1.60499210264699e-05
-2.6814447943304e-05
-1.80476564853836e-05
-4.27642780255417e-05
-4.36821902261199e-05
-2.0939275142843e-05
-2.506934868285e-05
-2.29242440392462e-05
-2.2225037058225e-05
-6.33057775826297e-06
-4.181106555024e-05
-1.9848555248651e-05
-1.74305686646652e-05
-3.3465758164025e-05
-7.44064551671719e-06
-3.17351479383874e-05
-1.81046441505367e-05
-4.81960373029046e-05
-2.1214533858384e-05
-2.3522810435266e-05
-3.23546544093796e-05
-8.13099729407278e-06
-1.1040550429671e-05
-2.96576308439427e-05
-1.81678360990963e-05
-1.7211374194456e-05
-1.83462065831017e-05
-2.57351299684422e-05
-2.85827928823374e-05
-2.05892495625907e-05
-4.58067914981524e-05
-2.49638887800233e-06
-2.31123491888604e-05
-1.04811337088223e-05
-1.36953058626822e-05
-2.62714095386961e-05
-1.69348875669651e-05
-2.94400013759685e-05
-3.58494584462787e-05
-2.79144540307679e-05
-2.87601347344657e-05
-1.71554101793833e-05
-5.18507303080287e-05
-1.29044219355044e-05
-3.26511547147542e-05
-2.25590815420212e-06
-3.76624040320814e-05
-1.9533122826771e-05
-1.45259692534493e-05
-1.08124816570246e-05
-2.36719824546143e-05
-4.23290102795123e-05
-1.88729705347437e-05
-2.31553911583218e-05
-2.52449079538157e-05
-2.51754293135827e-05
-5.17225486219214e-05
-1.58127673276925e-05
-2.57465907122606e-06
-2.47873815614104e-05
-2.75027772719672e-05
-2.79754675258526e-05
-2.41525266301982e-05
-1.15944440813794e-05
-1.51652141755919e-05
-2.56993088415056e-05
-1.27861411934172e-05
-3.35316407770599e-07
-4.35680411860072e-05
-1.38373402044396e-05
-4.61626845536541e-05
-4.11145835240796e-05
-5.47413099728788e-06
-2.00866979691647e-05
-3.11649476673466e-05
-1.41361921204215e-05
-3.90846622768953e-05
-2.22765697214847e-05
-7.98957458070794e-06
-1.63725881829505e-05
-1.90855772435026e-05
-1.84127098643232e-05
-3.88735197820209e-05
-1.68871570539662e-05
-1.50162682515628e-05
-9.77104309956991e-06
-1.86426830452585e-05
-8.53651720500009e-06
-3.37115854310267e-05
-1.71636913615663e-05
-1.60578274553437e-05
-2.15987137469162e-05
-2.1413501935033e-05
-1.06339691262976e-05
-2.52590709248525e-05
-1.55134755654593e-05
-2.51951326000653e-05
-2.70659993294903e-05
-1.64570633947372e-05
-2.46351326907152e-05
-3.44857112458086e-05
-1.08824439521786e-05
-3.56686361771819e-05
1.4995784248062e-06
-2.06494649339399e-05
-1.8177297898042e-05
-3.42832133595049e-05
-1.74080603326735e-05
-2.3606742609726e-05
-4.08710580431078e-05
-2.20861406460536e-05
-4.79411586328671e-05
-1.95749361195734e-05
-1.32631972678827e-05
-2.40515075925475e-05
-1.67827452229287e-05
-1.21406122937776e-05
-3.71523431610238e-05
-2.72079914146142e-05
-1.80967561484609e-05
-2.53287858848825e-05
-1.01773160699096e-05
-1.48151279993322e-05
2.21255234929438e-06
-3.26324331361329e-05
-9.60700196224368e-06
-3.93404746692396e-05
6.01105140701055e-06
-8.20999613879267e-06
-9.166672530466e-06
-2.46915839326222e-05
-8.36230542115665e-06
-3.24636576738997e-05
-1.44657258448116e-05
-2.90240291220363e-05
-3.9287535909327e-05
-3.40128808870805e-05
-1.29205105994066e-05
-2.42241923017575e-05
-2.48647362877814e-05
-1.96950136506555e-05
-1.25184669403292e-05
-1.37268872509928e-05
-1.36418041245601e-05
-2.90182759250068e-05
1.87114268270929e-05
-2.6823801018642e-05
-1.59077532566828e-05
-1.50392081278023e-05
-4.01623353785624e-05
-3.62415984010056e-05
-2.02679437829166e-05
-5.46108081450966e-06
-1.12789420940172e-05
5.84350029694761e-06
-3.07776701301499e-05
-2.34931146700748e-05
-4.853271400437e-06
-2.88898488559523e-05
-2.98627284314065e-05
-1.5341220291582e-06
2.0428501239172e-06
-1.32533271385988e-05
-1.23803435516837e-05
-9.39918655383774e-07
-2.54065235898104e-05
-1.65050187771409e-05
-9.25402204674904e-06
-2.79517171403725e-05
-1.8081290155241e-05
-7.65482266195263e-06
-3.7485442282823e-05
-2.02190380248078e-05
-2.2729844698492e-05
-4.27654619925249e-05
-2.59008730970711e-05
-1.15083427913998e-05
-3.38100174042931e-05
-1.22395319780307e-05
-2.72412087870036e-05
-2.59140347849658e-05
-3.75007149523636e-05
-2.9408029124906e-05
-3.6754284023133e-05
-1.03098900278161e-05
-3.22456504517955e-05
-1.49003558731024e-05
-9.46362290632846e-06
-2.29282875110224e-05
-2.85231546438715e-05
-1.70784909148812e-05
-8.20744602531014e-06
-1.21318837749342e-05
-1.58981109122044e-05
-3.43756187107304e-05
-1.11467350465127e-05
-3.69466133780081e-05
-2.19971760753496e-05
-2.4849716887972e-05
-1.47611318749336e-05
-2.38226503232326e-05
-1.93669542299074e-05
-2.67514471560614e-05
-2.92959295409174e-05
-4.03550113149203e-05
-1.37326895844541e-05
-3.27454996003088e-05
-1.59439858983312e-05
-1.79013515577227e-05
-1.81196785619993e-05
-6.72985110656192e-06
-1.67354366929576e-05
-1.56341519165249e-05
-1.90038322665857e-05
-1.5126815865098e-05
-3.11927703988754e-05
-5.85940654875256e-07
-2.18564853274509e-05
-2.13854844525851e-05
-1.58407327373156e-05
-1.04613627332155e-05
-2.08482470934417e-05
-1.19050638065425e-05
-2.24961448426244e-05
3.36036184114232e-06
-1.06503589140419e-05
-1.84692396767204e-05
-3.78168338423413e-07
-2.54677133039032e-05
-1.78214049954043e-05
-2.58139189617418e-05
-1.21618586192784e-05
-2.25970196995999e-05
-1.64470768577752e-05
-1.86829030633426e-05
-2.68056301952025e-05
-2.50499126956478e-05
-2.45910245325212e-05
-1.21521754981213e-05
-1.22044793388098e-05
-4.21105947392152e-05
-1.82430410022762e-05
-3.73426699589137e-05
-2.88358482870053e-05
-2.47782219378631e-05
-2.45848391111647e-05
1.13403924415441e-05
-2.65849893471292e-05
-2.33263097289769e-05
-1.51621243590696e-05
-1.62858704708093e-05
-1.52803017250258e-05
-3.86292402144746e-05
-2.79104173182668e-05
-1.59205180411368e-05
-1.82024061028888e-05
-3.15053183546213e-05
-2.33339141397724e-05
-2.40788189148881e-05
-8.07025945913194e-06
-9.45993533800838e-06
-1.38494102651326e-05
-4.54708715462885e-05
-1.15298614250581e-05
-1.71810221425887e-05
-2.2318392749223e-05
-2.91474292286337e-05
-3.20820917930019e-05
-7.69817571422441e-06
-2.19209049265342e-05
-2.53784195400089e-05
-2.33006537920066e-05
-4.68342404426429e-05
-1.79159464223011e-05
-9.88868710529836e-06
-3.71565349440492e-06
-1.91883217247599e-05
-1.27984665763068e-05
-2.38314553594241e-05
-1.28809679289471e-05
-2.8726183630992e-05
-2.78194666225224e-06
-3.86742253793287e-05
7.41693508293678e-06
8.7124839047934e-07
-2.89848904520641e-05
-1.55917239009611e-05
-4.62361590865673e-05
-1.04777292829483e-05
-4.12728109679463e-06
-2.13429410701452e-05
-9.40547053959952e-07
-7.04658194945314e-06
-2.49200027189135e-05
-1.67811495555217e-05
-1.99457924223353e-05
-4.23331791767535e-05
8.20276063605467e-06
-1.58438894096501e-05
-3.89073953350673e-05
-1.51181204683965e-05
-5.09789995946889e-06
-1.39699387934463e-05
-8.67157977999729e-06
-1.69496149521893e-05
-2.81094098777119e-05
-4.27743681697837e-05
-7.76163230076789e-06
-2.4936269645489e-05
-9.02384702830128e-06
-8.21083226520409e-06
-1.572277503023e-05
-3.16104663535618e-05
-2.66255317924427e-05
-2.17726552987092e-05
-2.8162213782639e-05
-1.46861571173534e-05
-2.80894784307809e-05
-1.51484553605995e-05
-3.45155929844761e-05
-3.45872303980893e-05
-5.15524656848571e-06
-2.15276465894242e-05
-2.84416440422664e-05
-3.00343376549758e-05
6.40253838086007e-06
-2.04602689348729e-05
-1.85545025223534e-05
-1.36652590276107e-05
-4.3169726703233e-06
-2.54786448288753e-05
-3.34447001685628e-05
-1.5542219493454e-05
3.04101982572458e-06
-3.99807954187834e-07
-5.01106408670328e-05
-1.9859264755368e-05
-1.47879465368409e-05
-1.70191050809183e-05
-1.40495951870769e-05
-2.84796598028971e-05
-1.8339133640972e-05
-2.39858003470728e-05
-1.72829514050572e-05
-3.12410082843153e-05
-1.51691958325218e-05
-3.46327510606415e-05
-1.02644570910519e-05
-1.81922688666302e-05
-3.28511977663939e-05
-1.04256689571614e-05
-2.48987480171524e-05
-3.76151785005798e-05
-4.01892860271775e-05
-2.7377327593649e-05
-3.78740183508247e-06
-5.47739726373533e-06
-1.75563230842755e-05
-2.14509119005957e-05
-3.43041811451327e-05
-2.88793514729764e-05
-1.97326378064797e-05
-3.08426608409841e-05
-5.02557223350018e-05
-2.82735440847584e-05
-3.53696730874664e-05
1.03572942601542e-05
-2.45219720105854e-06
-1.427621533682e-05
-1.95666532685044e-05
-3.00934521140829e-05
-2.69980547048587e-05
-1.76261721877605e-05
-1.50895373151199e-05
-2.20671231022709e-05
-9.64694471348114e-07
-7.17166017670187e-06
-1.84093782902773e-05
2.86289549676135e-06
-2.20237863686243e-05
-1.50458314721229e-05
-2.39055949611014e-05
-2.50425786081942e-05
-1.63547197121053e-05
-1.73210780709966e-05
-3.21183721353569e-05
-1.45155511768767e-05
-2.00821400369916e-05
-1.24527846163849e-05
-2.89481292909423e-05
-7.6049996358241e-06
-3.04896847381548e-05
-5.93344517286254e-06
-1.58007897148295e-05
-3.58247302364682e-05
-2.751521948776e-05
-2.206343360597e-05
-1.15280409194041e-05
-5.98293559146317e-06
-1.39249261780051e-05
-4.61152269522423e-05
-1.96915868407204e-05
-2.30157978906612e-05
-3.7753458229451e-06
-3.72239761076927e-05
-1.22098480501467e-05
-2.48950957877485e-05
-2.42679208987595e-05
-8.71128208667403e-07
-2.47976187989783e-05
-7.33267013924076e-06
-3.57473096996092e-05
-1.94650593730291e-05
-1.5345478564006e-05
-1.07170640815462e-05
-2.55132529917893e-05
-1.23052989434336e-05
-2.41228841107272e-06
-2.94849533560746e-05
-1.53993495761688e-05
-1.79115023274522e-05
-2.93489993638793e-05
-1.68835129757876e-05
-3.1425561938103e-05
-3.04587647923433e-05
-9.76422033425102e-06
-2.6753404533649e-05
-3.29982054008092e-05
-1.86674305009975e-05
-1.44393733738528e-05
-1.1901334104703e-05
-2.45852506494052e-05
-2.47645880242677e-05
-2.52234595631428e-05
-1.95219190269953e-05
-3.27328226055895e-05
-1.18147184620801e-05
-1.67214798275054e-05
-1.47244423614816e-05
-2.67455439358154e-06
-1.48963276646473e-05
-2.72167648992878e-05
-8.09255677315061e-06
-3.33330123136133e-05
-2.92128175502794e-05
-2.05525747259087e-05
-2.09255462735301e-05
-5.43331959026634e-05
-1.28470249134983e-05
-1.42520487822472e-05
-4.16029722023598e-05
-2.45716718762992e-05
-1.73553045725327e-05
-2.51136337699183e-05
-1.99807392723241e-05
-3.89373094849285e-05
-2.29004530781535e-05
-4.31803326016483e-05
-2.68420174304838e-05
-1.35232442323066e-06
-5.57493595511347e-06
-1.74351375315274e-05
-2.029211799799e-05
-1.53295052501984e-05
-2.34967234094429e-05
-2.98254873404922e-05
-1.84138123331115e-05
-1.56867719249257e-05
-3.6901610453206e-05
-1.8865089695517e-05
-2.26014377070023e-05
-3.44157808621556e-05
-2.99061690111377e-05
-2.1463606455637e-06
-1.50456948873668e-05
-1.98241767744475e-05
-2.56383472332942e-05
-2.06085845723154e-05
-2.28203079841617e-05
1.25307383705232e-06
-2.4095680108176e-05
-2.81953390374556e-05
-3.8160262056854e-05
-2.40427645979143e-05
-1.75495087588202e-05
-3.4897391422679e-05
-1.40984828891265e-05
-2.42463872931841e-05
-4.66405562550093e-06
-2.82953906445238e-05
-1.26658056477933e-05
-2.38334208000025e-06
-1.3601246864906e-05
-1.89255746343269e-05
-2.20041874160288e-05
-4.02379413467809e-05
-2.28365103332128e-05
4.14231315271733e-06
-3.00602707661513e-05
-9.95974508097643e-06
-1.9514148929687e-05
-2.19414354558983e-05
-6.33260816536544e-06
-2.81162530807421e-05
-1.13955716776801e-05
-1.06491705263385e-05
-1.0468473204323e-05
-1.9532666309209e-05
-2.58815755275828e-06
-4.90041340461178e-06
-2.22659470954759e-05
-3.58996940929928e-05
-3.4513130261638e-05
-1.75781631085166e-05
-2.59553031653489e-05
6.78600739568055e-06
-2.43249371025985e-06
-1.24323698026615e-05
-1.2889564094656e-05
-1.11391668161407e-05
-3.61484774281217e-05
-1.10534898976206e-05
-8.30973597778709e-06
-6.71842851192821e-06
-2.4441245981155e-06
-8.32509505085425e-06
-2.68953328489315e-05
-1.09600007483307e-05
2.42810827718713e-06
-2.43458918124313e-05
-1.87399966529258e-06
-5.77647284698224e-06
-2.92152444159331e-05
-2.74828941332797e-05
-1.59182184825536e-05
-2.42849170185254e-05
-1.70681679383847e-05
-2.46528000219594e-05
-3.14692127025222e-05
-1.47815557877888e-05
-3.46050454958198e-05
-4.4159872958728e-05
-2.21095475830991e-05
-1.03939265577526e-05
-4.06533451555315e-06
-3.55289200125654e-05
-2.3254679825843e-05
-1.34156364070015e-05
-2.31956525407963e-05
-8.87560449492554e-06
-2.17643804318245e-05
-6.38355271347681e-06
-1.37584227627297e-05
-1.03795610443837e-05
-7.88038752382298e-06
-2.40785304323387e-05
-1.01552197094594e-05
-2.16637584847955e-05
-1.62212423256587e-05
-3.80570564321569e-05
-1.9279967640327e-05
-2.96106385494141e-05
-4.84039321475284e-05
-2.21010339698776e-05
4.51440231314537e-06
-3.63063681117288e-05
-2.81622524683501e-05
-3.11143506009792e-05
-3.33493364431435e-05
-2.02650840602741e-05
-9.55157843780282e-06
-2.49996705010372e-05
-2.88923513949152e-05
2.71993953365923e-06
-1.59833599677504e-05
-3.025200517753e-05
-2.626884514273e-05
-3.90942867778208e-05
-2.72534881129916e-05
-1.74871582752969e-05
1.1736419812695e-05
-1.78460625019906e-05
-1.74699566998599e-05
-9.19514192825793e-06
-1.74867970291511e-05
-5.25794786332345e-06
-2.64313206124889e-05
-2.48095514583288e-05
-3.38996011199097e-05
-1.69074932073938e-05
-6.10231022314225e-06
-1.38129330887598e-05
-3.43606565477918e-05
-2.53321264764482e-05
-3.13943029542202e-05
-2.19138495282365e-05
-2.35477925241609e-05
-2.30012380571499e-05
-1.20423197305378e-06
-2.29864857623876e-05
-1.87810724064311e-05
-1.24812488154031e-05
-1.64376744833815e-05
1.07292217417095e-05
-3.9668139210217e-05
-2.28377095946946e-05
9.23624447059176e-06
-1.80229914995923e-05
-2.50312572360617e-05
-2.06351118029104e-05
-2.20103728040357e-05
-2.30424511101188e-05
-3.08925307076634e-05
-3.75377197039688e-05
-2.24038765194806e-05
-2.88025811772444e-05
1.3892318340386e-05
-3.78896286281449e-05
-2.80171170815931e-06
-1.76039477648363e-05
-2.02554203391475e-05
-3.92067511335462e-05
-3.11800692782646e-05
-1.62799411924689e-05
-4.56593376978853e-05
1.44803260639115e-06
-4.31720245662449e-06
-1.31282985474534e-05
-1.98717930172733e-05
-4.26576390421973e-05
-2.37828523432439e-05
-4.08360591220774e-05
-2.96609475289589e-05
-1.02029054679807e-05
7.79363716442457e-06
-8.53656878806199e-06
-1.06568226739785e-05
-2.21740902299824e-05
-3.04479817249061e-05
-1.15453101126613e-05
-3.04302167121651e-05
-3.32446019173898e-05
-9.5160048449545e-06
-3.32054336314077e-05
-2.36332313382581e-05
-3.70345008913305e-05
-1.79772372434073e-05
8.76123293359351e-06
-1.73541743976382e-05
-2.83704070351659e-05
-2.36027718808918e-05
-8.75322040115569e-06
-3.35797995643206e-05
-1.82105854461722e-05
-3.37151673086394e-05
-2.94196992692559e-05
-1.04887811613878e-05
-1.98373375357186e-05
-2.50987792912105e-05
-2.09352272738902e-05
-2.87414902378786e-05
-2.5651604050075e-05
-4.17157779372943e-05
-4.8246143104329e-05
-3.92579110135473e-05
-4.57820561369232e-05
-1.83234092170214e-05
-1.23637031690049e-05
-9.3837199673052e-06
-5.08048393834559e-05
-1.83373352223975e-05
-3.73201416560701e-05
-3.49697937759788e-05
-3.30288522389097e-05
-9.74407167823247e-06
-2.39200018332325e-05
-2.82047470541363e-05
-3.13485215737211e-05
-2.18837705827722e-05
-2.16905802018479e-05
-1.79482258053446e-05
-1.87965508548899e-05
-2.49653981364435e-05
-1.64213813637987e-05
-4.4685393519353e-06
-2.79916545161372e-05
-3.12816493992865e-05
-2.74973265430889e-05
-2.66457151051533e-05
-2.65131844542448e-05
-2.40710762677403e-05
-2.77305612936856e-06
-2.64114370819756e-05
-1.13548997826788e-05
-6.26093738106545e-05
-1.09206092513109e-06
-3.0781833802849e-05
3.64565770010834e-06
-2.92913629104672e-05
-2.77735089197185e-05
-9.43538186471092e-06
6.85613630888807e-06
-3.14586518507372e-05
-2.40107865462307e-05
-1.20036217708544e-05
-2.14697346293823e-05
-2.06489539772117e-05
-4.12104684263899e-05
-1.88332788072839e-05
-2.81464152622094e-05
-2.11677967737454e-05
-1.96987493117467e-05
-1.65534294762667e-05
-1.76957413914375e-05
-2.30523366891864e-05
-3.28199182703767e-05
-3.06359338392896e-05
-1.34044197659552e-05
-2.71944012067788e-05
-7.65846898277145e-06
-1.79433594826319e-05
-3.04567145300331e-05
-2.0586850285389e-05
-6.91443740865018e-06
-1.36093549479367e-05
-6.23146239661525e-06
-1.0723297316507e-05
-3.92059869493961e-05
-1.10486428451083e-05
-1.50371170628997e-05
-2.56477842079812e-05
-2.90764422418023e-05
-4.27628923585206e-05
-3.61134707374526e-05
-2.05076266184645e-05
-1.83985652262693e-05
-1.49241421609984e-05
-1.96474615865029e-05
3.27375135944122e-06
-6.90087898581282e-06
-3.65419125931071e-05
-4.63899953605661e-06
-2.24132065026405e-05
-1.19324756625319e-07
-2.12876093641611e-05
-1.64828514028929e-05
-2.61090016014187e-05
-2.10817796459637e-06
-3.40394565152237e-06
-9.83355796420766e-06
-4.24424834088733e-06
-1.34308030168602e-05
-2.58031621419877e-05
-2.27872894206542e-05
-1.64059338476783e-05
-2.96542716373746e-06
-1.64569443222228e-05
-3.06525675575759e-05
-1.96778223476085e-05
-1.82208278635993e-05
-1.74298134796663e-05
-1.04996472525771e-05
-2.34119985350354e-05
-3.18710845157958e-05
-1.53398110833731e-05
-2.5579166371503e-05
-6.47604758037455e-06
-1.58414651442171e-05
-3.31971698907797e-05
-9.6628166786971e-06
-2.74625105370042e-05
-3.42341526982494e-05
-2.68726311140113e-06
-3.73984178426704e-05
-1.14732172368047e-05
-1.90288981076941e-05
-3.17810425522075e-05
2.71541129441066e-06
-1.86989163990084e-05
-2.05527747010989e-05
-8.33169826770087e-06
-2.53847054163251e-05
1.67052267130823e-06
-2.4605164565246e-05
2.30043615268492e-06
-1.93636331125236e-07
-1.86782120021417e-05
-3.36959773620151e-05
-4.04826852749317e-05
-2.21757683297069e-05
-1.63361303307776e-05
-1.58161741023099e-05
-1.98600771504419e-05
-1.95286594621705e-05
-2.21797405368087e-05
-2.82742447403442e-05
-1.49971610983626e-05
-2.83456188371098e-05
-8.87356102437485e-06
-1.94807624990218e-05
-1.52680648117537e-05
-1.60687451222288e-05
-2.34978279720675e-05
-2.77085300494357e-05
-2.44085965696694e-05
-7.99838984055529e-06
-7.97355560706436e-06
-1.75807947538561e-05
-2.8640803802187e-05
-1.69565163578337e-05
1.31567948588552e-07
-2.36530365869799e-05
-2.9022655592471e-05
-1.78714906509429e-05
-3.60675644258331e-06
-4.37234873364647e-06
-1.25095225569828e-05
-1.6963238807523e-05
-1.10992333076167e-05
-2.36929786724318e-05
-3.02979052277246e-05
-9.67390547858372e-06
-2.8239711369701e-05
-2.50630800897863e-05
-1.63785739190268e-05
-1.39087013378544e-05
-3.76908501727848e-05
-3.51066985730897e-05
-1.16187363849162e-05
-1.05558634119011e-05
-1.93509574903438e-05
-4.67416378096641e-07
-1.83245596416743e-05
-3.88771310968133e-05
-7.28871263745248e-06
5.10342935582019e-06
-1.33854287663493e-05
-2.30901329025807e-05
-3.06216608648916e-05
-2.64802140721647e-05
-1.92279295919535e-05
-8.3240809132077e-06
-1.04204031604118e-05
-2.41406754459659e-05
-2.27103429408432e-05
-1.70555925562793e-05
-1.66106888737478e-05
-1.99260342766316e-05
-3.16327987124141e-05
-1.58961609156193e-05
-1.8044545475952e-05
-2.59714752182692e-05
-2.56127223812019e-05
-5.19091750062742e-05
-1.15650181507827e-05
-2.48756161182713e-05
-2.01483187544712e-05
-3.21340332124397e-05
-2.40488553520557e-05
-2.66946134807782e-05
-1.99258671624374e-06
-2.30366139123912e-05
-8.33822715826505e-06
-3.05579827496888e-05
-1.32970225732956e-05
-2.24323857176224e-05
-1.1526489102413e-05
-1.83995078307751e-05
-6.85031761126366e-06
-2.6300739978516e-05
9.42082288893805e-07
-2.35373720167085e-05
-2.25388913842611e-05
-2.57893944236289e-05
-3.85657374731928e-05
-4.95724964715291e-05
-1.77085426519622e-05
-1.42251323474781e-05
-8.70899860647571e-06
-3.15670283091093e-05
-1.81574345762809e-05
-2.9376679292561e-05
-9.96207440242881e-06
-1.82119416251998e-05
-1.33738092492852e-05
-2.36860954862924e-06
-9.09045093002025e-06
-1.28366662373285e-05
-5.20019560775763e-06
-2.00074791646131e-05
-7.91250111173444e-07
-1.85904142433219e-05
-2.48525971843691e-05
-2.49599393680933e-05
-4.69947230618459e-05
-1.821771581458e-05
-2.28869315290156e-05
-9.85455900742325e-06
5.68346246033265e-06
-9.16855652661039e-06
-2.71421166011259e-05
-2.4427650169578e-05
-1.08443232700536e-05
-2.79638635313648e-05
8.40392982824588e-06
-8.4928826648105e-06
-2.36509184779308e-05
-2.5222277515312e-05
-2.08938824704968e-05
-6.16637137145705e-06
-1.36744997606899e-05
-2.5666535757001e-05
-3.55920834459309e-05
1.24795229118001e-06
-1.50785932022585e-05
-4.07375367615043e-05
-1.09803993218833e-05
-2.81320657212973e-05
-3.37063637567088e-05
-3.8221798405385e-05
-2.3700167420421e-05
-3.84655665277267e-05
-2.18120046948346e-05
-3.88853231000637e-05
-4.77835794363603e-05
-2.42779281706962e-05
-1.00411962762534e-05
-3.32823615936151e-05
-3.68872329295589e-05
-2.01388236728443e-05
-2.83840709430157e-05
-4.49024846976388e-05
-2.67843012648181e-05
-4.0799113829149e-05
-2.84689006983312e-05
-1.36164889601932e-05
-1.43922020603849e-05
-1.70101706422169e-05
-2.8925254570335e-05
-7.80306032041799e-06
-1.87125345647267e-05
-2.47557527155963e-05
-2.39030647309918e-05
-8.25685723153085e-06
-1.74390758483348e-05
-2.11467179587653e-05
-2.56336140651411e-05
-1.29257475781222e-05
4.86141591590952e-07
-2.70932989284208e-05
-1.70645597506157e-05
-1.79561960577742e-05
-1.47896410973688e-05
-1.87016728828622e-05
-2.10516893053578e-05
-5.29710843741693e-05
-2.51581549341398e-05
-2.07015207925872e-05
-2.04628408751513e-05
-3.01249279862448e-05
-1.89255078944529e-05
-4.07868861917257e-05
-1.16162703818768e-05
1.04545599880145e-05
-8.65702388504707e-06
-2.26758459974794e-05
-1.64381494959613e-05
-2.96003798340488e-05
-1.67723748515111e-05
-2.70062844234064e-05
-2.02892967750765e-05
-2.0625616887107e-05
-4.88810079308013e-06
-2.32755053473853e-05
-2.03112653170281e-05
-2.0272348533227e-05
-2.01914067013362e-05
-1.96423101476983e-05
-1.10977971135519e-05
1.83745969039272e-06
-2.40353637763542e-05
-1.20471557590945e-05
-1.103586731945e-05
-1.55047840454232e-05
-1.25533770786087e-05
-2.84132404722703e-05
-3.85010501552447e-05
-1.79363008974852e-05
-2.67847858131286e-05
-1.24444390831477e-05
-1.07617635108477e-05
-5.7865320618553e-06
-3.37848191018554e-05
-2.62287032079367e-05
-2.23257628807179e-05
-1.37652827731817e-05
-2.98388942940558e-05
-1.83599245372285e-05
-2.56915347408614e-05
-1.87484788318217e-05
-2.31234711627824e-05
-3.09330421940239e-05
-2.6645782365246e-05
-3.3367838973547e-05
-1.8073199012285e-05
-3.69757961740354e-05
8.78686933924604e-06
-2.13257390392726e-05
-2.37723444678691e-06
-2.3204846425677e-05
-1.67894049874649e-05
-1.77795985563062e-05
-3.4124912764025e-05
-1.60992781810996e-05
-2.0512542769339e-05
1.31445234880875e-05
-1.86331272036661e-05
-2.90917917157855e-05
-1.40809616678149e-05
-1.52602124767875e-05
-2.02852849724779e-05
-1.46658512895785e-05
-3.38426289310921e-05
1.05011277396887e-06
-2.16086648510629e-05
-2.48883204518019e-05
-3.25400070361111e-05
-1.59479316828833e-05
-1.55769499738266e-05
-2.87342394783344e-05
-1.01297009979711e-05
-1.82022387644358e-05
-1.54792618458119e-05
-1.98022159008476e-05
-4.27914244440861e-06
-3.98392258277937e-05
-1.54389500870969e-05
-3.01508974490788e-05
-7.16846421009958e-06
-3.18743842976439e-05
-3.80439467432779e-05
-1.1436240291124e-05
-3.219938409454e-05
-2.26160250841766e-05
-2.97489995792909e-05
-2.30426101989761e-05
-1.56610668199846e-05
-2.82840765421348e-05
-3.29250934960115e-05
-2.30967910716944e-05
-3.41686394227977e-05
-1.03081033030726e-05
-1.6226476931954e-05
-2.97799872646817e-05
-8.61121937254705e-06
-3.063668458605e-05
-2.18880165634391e-06
-2.28734396192097e-05
-2.21723480690761e-05
-2.87874571329758e-05
-5.74041191500535e-06
-3.10011212504928e-05
-1.75884091190637e-05
-1.25076369556378e-05
-8.53609909217307e-06
-3.1008064522107e-05
-4.04605627970528e-05
-2.04009942457006e-05
-2.08701954272556e-05
-2.34932416057479e-05
-2.75992542801321e-05
-3.50605331108501e-05
-1.79572536880877e-05
-1.10242701023331e-05
-1.51179643208333e-05
-1.70762537017808e-05
-2.02480240297345e-05
-3.73913594736418e-06
-3.27368045199392e-05
-2.02478723021482e-05
-3.28855077859553e-05
-2.84078795524897e-05
-2.64936447959997e-05
-3.23574609679026e-05
-1.14875569684984e-05
-1.50317422622663e-05
-2.0740479761457e-05
-1.6062102723355e-05
-3.20353897639864e-05
-2.15360854250728e-05
3.17206348858028e-06
-1.95198031976176e-05
-1.74357009315537e-05
4.50696725247754e-06
-1.22791322520321e-05
-3.60734582363284e-05
-1.533105333631e-05
-1.45413771050126e-05
-3.24409212434756e-05
-1.09705135478774e-05
9.08351022672512e-06
-5.70510190827027e-06
-2.19035063839806e-05
-1.35186077007057e-05
-1.78419239600454e-05
-2.60808074119136e-05
9.93050959184144e-06
-7.29432936218529e-06
-1.98288709669653e-05
-3.8803038304843e-06
-1.18638444504759e-05
-9.04849925473738e-06
-1.38925072598178e-05
-2.16344259158168e-05
-2.53285784030333e-05
-1.62753221656883e-05
-4.01024227151961e-05
-2.56125276938425e-05
-3.55050938587077e-06
-3.70954378419531e-05
-2.64317043991683e-05
-2.86623549386103e-05
-2.01925739728718e-05
-2.36856205466876e-05
-1.70936686486436e-05
-1.17378253411881e-05
-2.34340076576617e-05
-3.60788948556366e-05
-4.35393289470868e-05
-2.12288767252084e-05
2.00826575537451e-06
-2.22148411896971e-05
-2.37205613586636e-05
-2.5151969407042e-05
-1.91857294909284e-05
-1.9486800068423e-05
8.03703334283803e-06
-2.90899746759371e-05
-3.79974097240923e-05
-3.41809046358074e-06
-5.50647372765552e-06
-2.47238320637122e-05
-1.32467564536743e-05
-2.04085455124368e-05
-1.66672930946004e-05
-1.54702777100603e-05
-2.43284442913778e-05
-7.60948384354729e-06
-2.569835020236e-05
-1.33896851584611e-05
-1.1807009529296e-05
-2.55888125194709e-05
-6.16557287435151e-06
-1.84302594796123e-05
-1.59724669543426e-05
-1.66940141739347e-05
-1.4664336172141e-05
-3.8801097119572e-05
-1.41480213534787e-05
8.38935836874698e-06
-3.65180274450781e-05
-1.98170880187446e-05
-1.54677891088072e-05
-3.26361248234497e-05
-9.39421584824297e-06
-3.32414428232414e-05
-3.51664352909133e-05
-3.08570027782643e-05
-1.68341557376075e-05
-3.04286205375855e-05
-1.17558030222963e-05
-1.92608515829498e-05
-1.01377844597817e-05
-3.18260171729811e-05
-2.15194712619315e-05
-1.39403683602856e-05
-1.90578807388359e-05
-1.13803375786926e-05
-3.2844261453718e-05
-1.79471297183519e-05
-3.39958189540363e-05
-1.85000968611546e-05
-3.31740535884981e-05
-2.80003475601117e-05
-2.68958779821688e-05
9.74829633346913e-07
-8.28428755054525e-06
-3.10198445751249e-05
-3.29990729185899e-05
-1.16266098651041e-05
-1.79053919364986e-05
-2.82909765092077e-05
-3.20461730591947e-05
-3.54945753031029e-05
-3.19109230784857e-05
-1.72637380684521e-05
-3.12589028850623e-05
-1.16159604253664e-05
-2.44763629304928e-05
-2.11591315638636e-05
-2.80296709988362e-05
-1.87134379545156e-05
-3.81531438996458e-05
-1.39044632883895e-05
-2.94747903870871e-05
-2.39228467406214e-05
-2.57123191980668e-05
-2.67608940429595e-05
-1.16324368894232e-05
-2.44611350788267e-05
-3.8285146918611e-05
-2.49341473525078e-05
-2.96794551873803e-05
-1.84730659002729e-05
-3.99895353925465e-06
-1.74757999696362e-05
-4.33041044611742e-05
-1.70429879703121e-05
-1.42076517827554e-05
-1.51686474195858e-05
-4.15790255354137e-05
-3.98089450983039e-05
-2.70904168444507e-05
-1.67815915612173e-05
-6.28621725950633e-06
-1.42942447049353e-06
-5.99653906686399e-06
-1.7756013469229e-05
-1.96099955689873e-05
-6.80793259406024e-06
-2.31903876938912e-05
-2.16974284183359e-05
-2.45102299010217e-05
-5.52558367490064e-05
-1.02858349773802e-05
-2.41774625654586e-05
-1.57163657065763e-05
-3.16228588228135e-05
-1.91967889588025e-05
-2.41683956596871e-05
-3.66766448852063e-05
-1.23344399270318e-06
-1.79911683064883e-05
-2.48498287025344e-05
-3.71213111982877e-05
-7.25628724053528e-06
-1.09742578452471e-05
-1.63684152926413e-05
-2.06074911689237e-05
-6.42039405995859e-06
-7.35705844467447e-06
-2.02604518980358e-05
-2.16681584280881e-05
-1.82461627434963e-05
-1.83400008997516e-05
-3.63446593932404e-05
-1.93939826349191e-05
-3.60339215439362e-05
-1.5062998042405e-05
-2.9082252352117e-05
-6.91691492155644e-06
-5.02242704193739e-05
-1.41527713570967e-05
-1.39552258967834e-05
-2.84702480420504e-05
-1.38321767115786e-05
-8.12810109627269e-06
-1.15943681665126e-05
1.17396711675183e-05
-1.88847582413753e-05
-1.09343451380948e-05
-7.89614324827162e-06
-1.58543592965028e-05
-1.6302577578551e-05
-2.84712582112035e-05
-2.07445211931373e-05
8.35740089230817e-06
-1.5127310671007e-05
-1.56324026469895e-05
-1.27101586192312e-05
-4.23509117765357e-05
-1.31262111142253e-05
-2.41924356911187e-05
-7.07970184062843e-06
-1.75972949312852e-05
-2.20560967107048e-05
-1.03180051867292e-05
-6.23332907914504e-06
-1.37896653201458e-05
-3.99627830141125e-05
-1.80093586968162e-05
-1.70428486392102e-05
-2.04876012054753e-05
-7.16652783946356e-06
-1.27704991971305e-05
-2.07473619807909e-05
-1.08002360864735e-05
-2.18584112222735e-05
-1.37069645084666e-05
-1.14427845648622e-05
-9.07871838880959e-06
-2.08067243744614e-05
-4.1676273387625e-05
-2.51986125333076e-05
-3.00901338348634e-05
-8.96686436390008e-07
-2.73542303598633e-05
-5.97475611943559e-05
-2.61846667729038e-05
-2.44649951887798e-05
-4.2104442571322e-05
-2.81254978299785e-05
-9.03244843131206e-06
-3.10886917266408e-05
-2.10478533356176e-05
-2.25890955892011e-05
-4.41161024429688e-05
-3.38224230315809e-05
-1.25448289956872e-05
-4.18623314686241e-05
-3.77151787744738e-05
-2.00996529305134e-05
-2.18288105999237e-05
-1.647046154185e-05
-2.05940628250107e-05
-2.06510825262605e-05
-4.04671105383607e-05
-2.21375218500168e-05
-1.7386369662961e-05
-1.70824329928799e-05
-2.42145332030013e-05
-3.8770231084702e-05
-2.03091385416988e-05
-1.50860270983768e-05
-1.5122896572275e-05
-2.09442867277845e-05
-2.71205657487516e-05
-1.42680548554248e-05
-1.13287656859894e-05
-5.29965565023156e-05
-2.97349622596888e-05
-8.18794395950727e-06
-1.01662767173947e-05
-1.99321257994779e-05
-9.33453792780662e-07
-3.56690789748611e-05
-3.22307933576705e-05
-1.36368497633033e-05
-2.7372358976024e-05
-2.18292044509915e-05
-1.90716732724626e-05
-2.37532829105691e-05
-1.10940607431862e-05
-3.16115377246192e-05
-1.22142252126452e-05
-1.46206291107218e-05
-5.81733611566946e-07
-2.76079154145371e-05
-3.34975863888597e-05
-2.85007699351153e-05
-1.75565200970842e-05
-2.53940142785386e-05
-1.64894172297817e-06
-4.44502374481434e-05
-3.74828387883961e-05
-1.00044003392055e-05
-2.80095186189549e-05
-2.61867958529967e-05
-4.28135161729116e-05
-2.26417868078884e-05
-2.7876796401688e-05
-1.7709011387506e-05
-3.38634712202923e-05
-3.62996351644185e-05
-1.49370521521975e-06
-1.92997952042449e-05
-1.33753932736509e-05
-2.84875626314811e-05
-1.32701484114142e-05
-4.95513141729519e-06
-1.21702697794632e-05
-2.05079145463034e-05
-9.99491682448862e-06
-1.50955385545298e-05
-2.62712881856079e-05
-2.61961804364435e-05
-2.13500082044219e-05
-1.20805510836616e-05
-2.60078539022951e-05
-1.9002800114256e-05
-2.41492871775404e-05
-2.94569014823628e-05
-3.40294454785978e-05
-2.76354615354431e-05
-7.62545028491247e-06
-1.85963076605054e-05
-9.86432188385646e-06
-4.08744069304264e-05
-3.20734462155512e-05
-2.96731992816996e-05
-2.84314241408273e-05
-8.79638194234556e-07
-1.36478657162311e-05
-2.57697288875515e-05
-1.61328498304405e-05
-2.41462928797679e-05
-2.25942657246656e-05
-4.05171928789307e-05
-5.58541485445455e-06
-1.81711164780683e-05
-7.16324621186259e-06
-1.15603371179926e-05
-1.1359217303799e-05
-3.52812500833892e-05
-4.95003744063978e-06
-4.91288805558378e-05
-3.14555377707976e-05
-2.30129655641707e-05
-2.14151993072334e-05
-1.20992102796688e-05
-1.83761049441593e-05
-1.18019040078321e-05
-7.23809716712996e-06
-3.21374590052793e-05
-1.09245325432763e-05
1.40600096178873e-07
-1.47389706753658e-05
-1.00837067248899e-05
-1.98449310226734e-05
-1.16099706595044e-05
-8.45977293115786e-06
-2.63252239181073e-05
-3.07319663922153e-05
-2.4211809567612e-05
-8.277314119124e-06
-3.37819248533645e-05
-2.10842021093181e-05
-2.66587181578611e-05
-2.20368988748893e-05
-2.16661107410715e-05
-3.3714429112292e-05
-2.97712822727509e-05
-1.44177485536603e-05
-1.77296155385871e-05
-2.18348133143788e-05
-1.76423818467491e-06
-5.34542790037318e-06
-2.37050075882356e-05
-2.79594505183877e-05
-8.42625879543887e-06
-1.3583870220658e-05
-1.53418173489363e-05
-2.32601028378796e-05
-1.89837716073612e-05
-1.71125357275621e-05
-2.95799870167878e-05
-2.42122243146135e-05
-1.63003254302256e-05
-6.61846986123431e-06
-1.79766629024936e-05
-2.70981626537076e-05
-3.33097190801865e-05
-1.85729541146129e-05
-4.41204442152176e-06
-2.780732260966e-05
-4.91102294148619e-06
-2.86096280462944e-05
-1.97563710474261e-05
-3.11928263975903e-05
-3.23879659240006e-05
4.13576996302648e-06
-4.73564747901166e-05
-1.9094190139735e-05
-1.2588894524093e-05
-2.71944887556167e-06
-7.87097501496124e-06
-3.81762237480098e-05
-2.47596079960621e-05
-1.73994521708552e-05
-2.24243894094951e-05
-4.40415607998478e-05
-2.96024207498256e-05
-1.3887578230644e-05
6.83686639413218e-06
-4.09676210461353e-07
-3.62565477224997e-05
-1.06749030464845e-05
-2.9257304365875e-05
-2.69647566155854e-05
-2.7071057264369e-06
-2.4728270714309e-05
-1.81218433308924e-05
-2.97397750157966e-05
-2.92727008478137e-05
-2.51882394285367e-05
-1.65440468991632e-05
-1.65017845970245e-05
-3.37535844559411e-05
-1.95380987687402e-05
-2.45741494871501e-05
-1.3426968654653e-05
-1.2800538041474e-05
-2.00202220518144e-05
-3.42292881554835e-05
-1.84450069986075e-05
-1.68864774051495e-05
-5.67342545273966e-06
-4.74593921072269e-05
-7.53573801963976e-06
1.80441981602389e-05
-2.96143533362941e-05
-1.66759304059544e-05
-2.59501911495699e-06
2.66599775428765e-05
-3.35689946449546e-05
-3.37602736852214e-05
-2.80700786586126e-05
-2.61173549772558e-05
-4.1977993047147e-05
-3.95036069457031e-05
-2.72380048831612e-05
-2.34431272668033e-05
-3.37588925855756e-05
-2.25667251604036e-05
-3.93436646729462e-05
-2.07026927699248e-05
-1.90684746433442e-05
-2.78675873764698e-05
-1.80502900049279e-05
-1.06896379604179e-05
-1.74340185584405e-05
-2.42633488501573e-05
-2.52159186284897e-05
-1.35417852455213e-05
-3.55755514580552e-06
-1.24782600816578e-05
-4.83246420899786e-05
-3.04144548206828e-05
-1.30934421041185e-06
-2.26220186233886e-05
-6.92624066160224e-06
-1.03059568302696e-05
-2.77262920841354e-05
-3.76489750487331e-05
-3.61827811160603e-05
-1.60280461623241e-05
-7.79897912302624e-07
-8.22690932734938e-06
-7.69498277997168e-06
-2.56594425318093e-05
-3.59563067049613e-05
-2.29726160149656e-05
-3.0707017553287e-05
-1.70551611017266e-05
-1.21981237705892e-05
-2.7610309121453e-05
-3.15301455364313e-05
-1.72639824101524e-05
-2.25675862250772e-05
-1.84070475740928e-05
-2.70406283261366e-05
-1.61272659300884e-05
-1.27579811569826e-05
-4.15332178673608e-05
-3.80044351866967e-05
-3.12146380812962e-05
-1.95626042255342e-05
-6.20768383818596e-06
-4.03717531763394e-05
-2.50645481557744e-05
-2.86412789580363e-05
1.81168076740128e-06
-2.19458085978488e-05
-2.86601474596546e-05
-3.84993150148648e-05
-4.7558968665692e-05
-3.23128129909486e-05
-3.15762442751637e-06
-4.42304099279235e-05
-4.38850669654245e-06
-9.18761873097211e-06
-2.76113157910539e-05
5.32589010895907e-06
-1.59511172898465e-05
-7.79540791840594e-06
-8.99751551487429e-06
-3.05737058181753e-05
-2.21427233999005e-05
-4.76286844193129e-05
-1.35976516061678e-05
-1.93056014760477e-05
-1.05524523741322e-05
-1.28630312170433e-05
-9.71529943528726e-06
-1.63508370216775e-05
-2.35245717960845e-05
-9.18975884501061e-06
-4.2702382070238e-05
-2.68929931876569e-05
-2.42731956057265e-05
-9.45906895004377e-06
-2.21603686894699e-05
-2.24319854187303e-05
-2.36017118311424e-05
-2.85863548430214e-05
-1.51703430818871e-05
-3.30043109238131e-05
-3.53738626199625e-05
-1.40993531848396e-05
-9.75666264585919e-06
9.43219280624502e-06
-6.01356435925576e-06
-1.83942258415452e-05
-3.36063003450024e-05
-3.84826262439354e-05
-2.46591959838827e-05
-2.94843671143788e-05
-2.15892595477829e-05
-7.16634260825892e-06
-3.10689579600673e-05
-1.94781022040836e-05
-3.57142634744856e-05
-2.99423028544203e-05
-3.11715055093046e-05
-2.53186219288026e-05
-1.89346356852241e-05
-2.57605329648184e-05
-2.720036213887e-05
-2.41940461585131e-05
-4.86115886494039e-05
-1.58735834829116e-05
-2.50207695705655e-05
-2.15942776830739e-05
-1.28288207423391e-05
-2.28161474202253e-05
-1.0295631553419e-05
-4.95938850531817e-05
-4.51236676346319e-06
-1.37293115986349e-05
-8.35096398105794e-06
-1.71533953801964e-06
-2.05266919917283e-06
-3.15833629302198e-05
-2.74108255417567e-05
-8.45138667208666e-06
-3.08249040973138e-05
-1.52873953029633e-05
-1.78192583432302e-05
-4.41398432735835e-06
-6.91210449327728e-06
-5.86658190500037e-06
-4.07132961241548e-06
-7.76077027459161e-06
3.55032246301988e-06
-2.23948244307243e-05
-1.38029247847168e-05
-2.76295151060126e-05
-4.86459067370756e-05
-2.28726558795836e-05
-2.84289749579574e-05
-1.21973248830274e-05
-1.45293574432311e-05
-2.13476876087341e-05
-1.56409641001575e-05
-2.14860183668416e-05
-2.29277833848884e-05
-8.4814140616306e-06
-1.68637488151924e-06
-3.03809253728836e-05
-2.31048106627448e-05
-1.52121896153963e-05
-2.38945908234277e-05
-2.49952983701639e-05
-1.87580760199541e-05
-5.41318238629454e-05
-2.62974768109624e-05
-2.02310471975396e-05
-1.24354098819081e-05
-3.65651073673001e-05
-2.841936247193e-05
-2.16776953315909e-05
-3.9796290726055e-05
-1.1142395808186e-05
-3.24786188590762e-05
-2.72530440470884e-05
-3.84734412269621e-05
-3.59676549820474e-05
-2.86991057445281e-07
-7.30942217445166e-06
-2.03286976905806e-05
-1.66370591416892e-05
-3.18164948046054e-05
-1.66139371701761e-05
-1.78353145219465e-05
1.92582744886446e-06
-7.27317803151818e-06
-2.37909679970202e-05
-7.66365428964427e-06
-2.63195707441076e-05
-4.25274095168029e-06
-4.25617925114203e-05
-3.71641683712785e-05
-2.75407503363319e-05
-1.87700074163159e-05
-3.83322093413591e-05
-2.56255021543932e-05
-3.27503639011031e-05
-2.25772101930651e-05
-2.80349713566206e-05
-3.30365087517075e-05
-8.57379131236755e-06
-1.41460300478033e-05
-2.79383050944078e-05
-2.61173915032763e-05
-1.858573145303e-05
-1.46370211622045e-05
-2.19267052095348e-05
-2.16658247175524e-05
-6.84933258841678e-06
-1.2697229172653e-05
-2.52962613974788e-05
-1.3225149710667e-05
-3.16937956297278e-05
-4.60098906717224e-05
-2.33554669067049e-05
-2.90902823626431e-05
-3.2249424012365e-05
-1.47361015771003e-05
-9.30965252185803e-06
-1.13196447920579e-05
-7.60162863682893e-06
-2.1419792910962e-05
-1.15659009569133e-05
-1.79542023019473e-05
-2.27191508513438e-05
-2.24045968965485e-05
-3.66642228229882e-05
-1.88025259392795e-07
-6.15843940117127e-06
-3.05216181686545e-05
-9.91061723923707e-06
-1.6634152910324e-05
-2.84228501030392e-05
-2.99152315000735e-05
-2.61042476564506e-05
-4.31844444624862e-05
-1.51103862850865e-06
-1.43456542541836e-05
-1.69781207427072e-05
-2.34316588988966e-05
-9.93339662380937e-06
-3.22682921795886e-05
-1.80893546176963e-05
-2.15151197374466e-05
-4.3938802293504e-06
-1.98984288119872e-05
-4.36499635105152e-05
-1.21189654581667e-05
-1.15677660913388e-07
-3.31250817162369e-05
-1.73334925747489e-05
-2.68232378564151e-05
-2.36287663484135e-05
-6.61056761184304e-06
-8.18717248840186e-06
-2.765657392584e-05
-1.03244505248221e-05
-7.48564527202006e-06
-1.98189849869584e-05
-2.91053620273882e-05
-2.55661259056734e-05
-1.71018435640721e-05
-2.82574181140156e-05
-1.66937869231266e-05
-1.53511559758687e-05
-1.20137014451799e-05
-5.47941320720229e-07
-4.60670391492159e-07
-1.57268783576499e-05
-4.74860149189488e-05
-2.98271266079783e-05
-1.15793576630946e-05
-1.89856992586146e-05
-9.28649426855517e-06
-3.09302283144378e-05
-2.51246978574115e-05
-3.10262876785353e-05
-1.43537291523515e-05
-2.16843045186887e-05
-3.07286445615254e-06
-1.60804549278802e-05
3.77243101287408e-06
2.43209863345873e-06
-2.22601077579819e-05
-2.19353206444881e-05
-8.56069651012816e-06
-1.28086695729157e-05
-2.39498871192334e-05
-1.60230762865647e-05
-1.82064713809535e-05
-1.18649225349155e-05
-2.97974361102195e-05
-8.16776917068301e-07
-2.26051651821501e-05
-2.63927152278413e-05
-3.1751745380113e-05
-2.15323049231181e-05
-3.25152590029414e-05
-1.76966829056384e-05
-2.00041130616558e-05
-1.52315249414198e-05
-2.58146668054741e-05
-2.83148931024798e-05
-3.34932710141357e-05
-4.86429101038699e-06
-3.26448094644341e-05
-3.44728859159107e-05
-1.92279114323136e-05
2.2418251029172e-08
-2.95378606146959e-05
-2.0574897913951e-06
-2.63436010070155e-06
-6.3680169022014e-06
-4.50307559672816e-05
-2.92046428488575e-05
-2.24803853350037e-05
-4.69882341713274e-05
-1.52621757297681e-05
2.0814926470567e-06
-2.31505815910377e-05
-1.92534605059709e-05
-7.84353256771323e-06
-2.25279885600598e-05
-1.08016381525912e-05
-1.12022201307397e-05
-7.32071922746668e-06
-3.29797382054255e-05
-2.07258976349075e-05
-1.85271881035178e-05
-6.09172275911893e-07
1.52706634788398e-05
-1.43587150116201e-05
-2.46245186220453e-05
-6.76077170802237e-06
-1.39713481541628e-05
-3.90865926945138e-05
9.10402350778982e-07
-7.04318554498858e-06
-1.18295294525951e-05
-5.69676257903247e-06
-1.68207018268198e-05
-1.93795766192978e-05
-5.97873431137752e-06
-2.78824181949784e-05
-1.11589997034772e-05
-1.63249590847632e-05
-1.36702756180038e-05
-3.24767256434058e-05
-2.86630284498609e-05
-2.98668302374833e-05
1.89501564498531e-06
-1.41613478951786e-05
-2.89205502414757e-05
-8.13618892830539e-06
-9.79557623038905e-06
-4.0928056639661e-05
-3.42691695605397e-05
-1.52349456373474e-05
-7.08958606214819e-06
-1.99511286352748e-05
-4.47161711763193e-05
-3.2337163151457e-05
-2.79444326904899e-05
-4.05409883873373e-05
-1.93279835968847e-05
-2.4593167984606e-05
-9.93833264894291e-06
-3.85284743811477e-05
-3.38858605273184e-05
-2.68504874304552e-05
-1.0422051591455e-05
-1.2095337976367e-05
-3.69042375230628e-05
-2.70901993471038e-05
-1.27449884772427e-05
-1.86661916343138e-05
-3.25891100331274e-05
-1.48623003017256e-05
-2.28997961620133e-05
-2.30831566416227e-05
-4.21689263504307e-05
-3.26750611092602e-05
-3.23803181030683e-05
-2.22072147695732e-05
-2.10259401871839e-06
-2.80780413090456e-05
-3.41788366978668e-05
-1.99499624876212e-05
-5.18345156506049e-05
-1.92323319307055e-05
-1.92512576794541e-05
-1.93867735795286e-05
-4.27606971247877e-05
-3.4631376842174e-05
-1.10727407120253e-05
-2.9723811065558e-05
-9.11026884789901e-06
-3.11273978437431e-05
-1.24169060440418e-06
-3.57654396972195e-05
-1.22508190876945e-05
-2.99910992610831e-05
-3.20213757606377e-05
-2.22366645818816e-05
-1.55675522134347e-05
-1.95175461320452e-05
-2.78710684418059e-05
-3.79966785660719e-05
-7.38989189932408e-06
-1.5376755346249e-05
-6.59264212805276e-06
-4.31581160147994e-06
-1.75786413644535e-05
-4.24627015533984e-06
-4.00962135912921e-05
-9.02041907144843e-06
-2.18461680443153e-05
-4.86358112550639e-05
-2.60044177426109e-05
-1.07839013136973e-05
-1.38602069474196e-05
-1.97554596295069e-05
-1.05715762893029e-06
-2.92086284441801e-05
-2.67961348106399e-07
-3.68998949312322e-05
-7.93921715257429e-06
-1.82487448452425e-05
-2.50360614303258e-05
-1.49936683104649e-05
-1.99742972151487e-05
-1.30920702931889e-05
-1.41576294470195e-05
-1.84693684597051e-05
-2.61741172274536e-05
1.44358108381056e-06
-3.98114262063235e-05
-3.39657013442861e-05
-2.09851088593208e-05
-4.53432528379173e-05
-2.21435368537722e-05
-8.68728435073793e-06
-1.55428220222722e-05
-2.40424059724644e-05
-2.30512813887917e-05
3.09179673453449e-06
-2.04056732885469e-05
-2.70081732600287e-05
-2.15966233118342e-05
-9.75708819919427e-06
-4.57174435614294e-05
-4.17456572523878e-05
-1.93376180231037e-05
-2.02785586743396e-05
-1.46963369789633e-05
-2.49301877476111e-05
-3.34737326616859e-05
-5.88069746600662e-06
-2.70988674451027e-05
3.24045961540746e-06
-3.04498976886762e-05
-1.20709634823488e-05
-2.39277365140861e-05
-1.99578647205113e-05
-2.32784908960139e-05
-1.82216891119923e-05
-3.54674402198253e-05
-3.04870552942444e-05
-1.29949469487506e-05
-2.3330265333535e-05
-2.26492838356244e-05
-1.75453008252715e-05
-2.23547648865838e-05
-2.99243651407678e-05
5.24666458562078e-06
-3.11725435237047e-05
-1.08036578665215e-05
-2.49078795867836e-05
-3.47544697461857e-05
-2.53548623659121e-05
-3.69541756161772e-05
-1.49174623563394e-05
-2.10998418549928e-05
-2.04289013653264e-05
-7.32362357849234e-06
-3.40490289155317e-05
-2.6841267443575e-05
-1.55467628324218e-05
-2.70868838674768e-05
-1.41325237981357e-05
-7.85209161109109e-07
-2.45315177566814e-05
-2.51245551461481e-05
-2.45866051722721e-05
-1.03866912387962e-05
-5.46358290311476e-06
-1.49091181322055e-05
-4.284718800801e-06
-1.46959386524084e-05
-2.9717844347085e-05
-8.9123908640848e-06
-1.60411396467149e-05
-5.4133475054459e-06
-2.82699872882669e-05
-1.59618319988745e-05
-1.24002710863089e-05
-3.21267830014514e-05
-6.83144771549729e-06
-1.72481254833539e-05
-2.84591386183693e-05
-1.94540829422873e-06
-4.25742541242315e-05
-2.05811083214978e-05
-2.97104094352767e-05
2.36474653311332e-05
-1.96400952047759e-05
-2.24800206814862e-05
-3.48210778520545e-05
-2.21824979208689e-05
-2.3253915182219e-05
-7.39308813109975e-06
-2.87582008315082e-05
-2.82028368417908e-05
-3.52066738820111e-05
-3.0621707592826e-05
3.63085751718785e-08
-2.48703664373589e-05
-2.86290614588122e-05
-3.48730555651792e-05
-3.02613766606378e-05
-9.76438232248037e-06
1.0607504654697e-06
2.55394483959526e-06
-1.52816966993276e-05
-1.46635168113067e-05
-2.44974238247357e-05
-2.96019224306822e-05
-1.31180568546623e-06
-1.6114630161887e-05
-6.93176287858174e-06
-1.80670255728898e-05
-2.2012846252956e-05
-3.16728054934101e-06
-3.13076867651396e-05
-1.81679406680084e-05
-7.32881201156055e-06
-4.08098282910927e-05
-1.71572691179103e-05
-3.34763512592191e-05
-1.39647205826938e-05
-6.928224234107e-06
-5.21897726767171e-06
-1.82516262221179e-05
-1.0481234626317e-05
-3.80487523843951e-05
-3.13795412990374e-05
-3.79514834457167e-05
-9.48503652398372e-06
-1.94747843328087e-05
-2.80398826220563e-05
-2.53684992661863e-05
-2.30675106055184e-05
8.71918201626662e-07
-2.45355952267986e-05
-1.62132310896143e-05
-3.13258426472038e-05
-3.14873589069241e-05
-2.63297290765409e-05
-2.52150561776592e-05
-5.24897982316704e-06
-1.84812177518443e-05
-2.65023479620602e-05
-3.05430558908692e-05
-9.24038910550127e-06
-1.12238444692673e-05
-1.96876184470861e-05
7.56824327670162e-07
-1.03784111142976e-05
-2.45499067700396e-05
6.81220818498944e-06
-2.95912053540645e-05
-1.96668126895498e-05
-9.78280108618444e-06
-2.80438869954263e-06
-2.91653516921723e-05
-7.79541898819596e-06
-2.61804043742241e-05
-1.31576560232602e-05
-3.19666959190539e-05
-3.22859324883353e-06
-2.18076264472658e-05
-2.27790095652008e-06
-7.53382503529347e-06
-2.18351036324801e-05
-3.93371209759431e-05
-2.17222457104481e-05
-1.94491799977176e-05
-2.53169127374486e-05
-2.24533348102545e-05
-3.43553799217042e-05
-1.40357521097983e-05
6.82549882069715e-06
-1.92002559586669e-05
-2.90690509164481e-05
-2.34556166021383e-05
-6.15349593304213e-06
-3.29141271157399e-05
-4.04347928250366e-05
-1.59475117709094e-05
-1.38040861122236e-05
-2.65863140183546e-05
-9.65946991421404e-06
-1.85490090828314e-05
-3.01017587479161e-05
-8.284883168744e-07
-9.55680977996672e-06
-1.77748886866788e-05
-1.72653860745954e-05
-2.23251324833765e-05
-6.07445689274911e-06
-2.77307207279595e-05
-1.89573280934074e-05
-1.41359107932086e-05
-3.8617903935681e-05
-3.65102181143946e-06
-3.05721046229305e-05
-3.16125242964384e-05
-1.41718290167849e-05
-1.73564618808271e-05
-2.55107113115458e-05
-6.39653165421336e-06
-5.40315106821279e-06
-2.13075908516625e-05
-3.84285514102333e-05
-1.51270334668238e-05
-2.63001061401564e-05
-3.53228463793941e-05
-2.95732950007101e-05
-2.71035067999365e-05
-4.51007513352383e-05
-2.97176752343172e-05
-2.64851041026818e-05
-2.57500748922006e-05
-4.38252112370383e-05
-1.7632814333013e-05
-3.69471952540576e-05
-2.28508651657974e-06
-2.13152822089654e-06
-1.14499852171394e-05
-1.71434125058133e-05
-3.86117175076839e-05
-1.74826592219573e-05
-9.75048983991591e-06
-2.41563566379303e-05
-3.62350432225574e-06
-1.82175552456089e-05
-1.05696354000238e-05
-8.33334335391881e-06
-2.25174152797944e-05
