# Supplementary material for: Research on computational propagation and identification of mine microseismic signals based on deep learning
Source: PLoS One. 2025 Oct 22;20(10):e0334641. doi: 10.1371/journal.pone.0334641 (PMC12543183; doi:10.1371/journal.pone.0334641)
Supplement: S3 Data — (ZIP) [file pone.0334641.s003.zip › 000100500002774.xlsx_0.txt_24.txt.txt]

-1.66607871846488e-05
-2.26392133394503e-05
-2.73274621991624e-05
-1.23156383677545e-05
-3.09056084370222e-05
-3.85213823313389e-05
-2.37076154556485e-05
-3.62156006566313e-05
-1.72605684782186e-05
-1.02499106490274e-05
-1.54445875902594e-05
-3.19246764528593e-05
-3.59905105744212e-05
-1.04770198666795e-05
-2.79715674901072e-05
-2.81058639832673e-05
-8.89884072597529e-06
-1.97972611341463e-05
-2.76280125000477e-05
-8.51453999347611e-06
-4.83925065696467e-05
-1.45227800818048e-05
-2.30042880791003e-05
-2.20638012715554e-05
-1.19809755045617e-05
-3.90232378630733e-05
-2.18006990918656e-05
1.23054151524306e-06
-2.91130865024131e-05
-3.36764376815659e-05
-4.42936977866148e-05
-2.8048015402057e-05
2.92759954559864e-06
-3.01514826058388e-05
-2.66062083584734e-05
-9.74390238486706e-06
-2.93567623059156e-05
-3.08853573880684e-05
-1.83070570325876e-05
-2.22760665960589e-05
-4.02445554369502e-05
1.47208193154073e-06
-6.96185365973306e-06
-2.70495937444451e-05
-3.59660830501465e-05
4.53269593217749e-07
-1.79080773029626e-05
-1.33220115849609e-05
-2.44618907153837e-05
-2.78406950136659e-05
-7.7337090587338e-06
-6.26495006011245e-06
-3.99766416672714e-05
-1.69534577292136e-05
-6.17739777971662e-06
-3.61348966915964e-06
-1.3793339947835e-05
-1.67976409736015e-05
-1.43263205341388e-05
-2.74793096304568e-05
-1.01029153408134e-05
-2.61355648594407e-05
-3.87066591639231e-05
-2.24891395791055e-05
-2.89206156523284e-05
-2.76007213666745e-05
-2.53143827914555e-05
-2.62094885252444e-05
-3.36619946383277e-05
-1.91752060280542e-05
1.10013941249844e-06
-3.15134943087122e-05
-1.77460979630639e-05
-1.08186540901623e-05
-2.03180757342984e-05
-1.38916428258522e-05
-1.37423122124255e-05
-3.41621116245729e-05
-1.27079848972074e-05
-3.20203077378829e-05
-1.15164128012642e-05
-1.33089356015697e-05
-1.21702310453176e-05
-2.77337665177384e-05
-1.20482420096184e-05
-2.66570030815235e-05
-2.70237416925346e-05
-1.59246194255672e-05
-2.73291348106395e-05
-3.25284959844504e-05
-2.04868735720077e-05
-8.69962208579888e-06
-1.94155284625344e-05
-2.72337077532995e-05
-1.1618781704361e-05
-4.97472463971951e-06
-1.54486124956672e-05
-8.01260247738659e-06
-2.71776490155565e-05
-6.44161187362031e-06
-4.69169416455643e-06
-3.31268785897428e-05
-2.21465110845977e-05
-2.73940382563882e-05
-2.38539093705802e-05
-7.73838631761296e-06
-9.77930538989396e-06
-1.22601597102647e-05
-1.3585765647489e-05
-2.44238967018363e-05
-2.64703694051224e-05
-1.66005285776295e-05
-2.63872735481833e-05
4.47070816633722e-06
2.5292058949876e-06
-2.12638840127629e-06
4.23315319972519e-06
-9.92300595594098e-06
-1.6360790221436e-05
-1.9589394310207e-05
-1.87234454209392e-05
-3.81370141207612e-05
-1.79201329027551e-05
-7.11875679080567e-06
-1.92899580329051e-05
-3.39528420570871e-05
4.63333446660587e-06
-3.09432398733063e-05
-2.43936267881055e-05
-5.97718336826006e-06
-1.62513430572666e-05
-2.92754279783813e-05
3.44149203074694e-06
-1.69926537595625e-05
-2.98921073926645e-05
-1.07269239168829e-05
-2.96934385407788e-05
-2.77112795777467e-05
-1.91544941152812e-05
-3.20210315550924e-05
-2.79796266425048e-05
-3.30057376962266e-05
-3.14731858151139e-05
-1.6699187783836e-05
-8.92288571382059e-06
-3.71720568286202e-06
-2.37501118270107e-05
-1.47940748730055e-05
-5.24440945018198e-06
-2.7761576134088e-05
-2.18389165366146e-05
-5.24097708802281e-05
-7.22419568022553e-06
-2.45542995485446e-05
-1.96028784753766e-05
-1.65481252266481e-05
-2.38706067130502e-05
-2.25634007440904e-05
5.14019507663573e-06
-3.99176197225027e-06
-7.44795721278296e-06
-4.98025964941421e-05
-7.6085725880422e-06
-2.82081097774838e-05
-3.08801728130267e-05
-3.18346348381208e-05
-1.15297813252856e-05
-1.54739578358335e-05
-1.00537978128546e-05
-7.68865748641007e-06
-4.45261584875761e-05
-2.77713697614555e-05
-2.99700361597714e-05
-1.56218366594811e-05
-3.05726679419872e-06
-9.26855932104685e-06
-9.20616089125633e-06
-3.25080359971364e-05
-1.2466483190104e-05
-2.43957893162836e-05
3.04732391083764e-06
-2.78256544694826e-05
-1.22994982130357e-05
-2.5146119143867e-05
-2.52874968722624e-05
-4.50377553313363e-06
-2.16241717836239e-05
-1.1608233113084e-05
9.79002735777493e-06
-8.35848362236126e-06
-2.09512185613982e-05
-3.06641960911062e-05
-1.32723108033936e-05
5.92692622771879e-06
-4.01132948238094e-06
-1.59633968168174e-05
-2.74178591402331e-05
-3.76942202844551e-05
-2.20467260019789e-05
-2.78344483354252e-05
-2.88820773564481e-05
-1.90752140541996e-05
-2.34034263862551e-05
-2.77401716240546e-05
-3.99929064045872e-05
-1.95767373604352e-05
5.37329400247996e-06
-4.01512762105093e-05
-2.80786076802006e-05
-4.02628671370601e-05
-1.33121528218411e-05
9.81469721717629e-07
-3.11441323950233e-05
-1.85756133692914e-05
-5.95830907610645e-06
-2.21923865962511e-05
-1.90022617502459e-06
4.89080322895508e-06
-1.55927782285134e-05
-2.08322925233766e-05
-2.50081203605033e-05
3.5401192521092e-06
-6.51655167412153e-07
-1.81736075712227e-08
-3.00625553221271e-05
-2.33791067849463e-05
-5.68520326262975e-06
-2.4030808838857e-05
-1.60473237078736e-05
-5.66866085509754e-05
-1.8956684129095e-05
-1.83270809686818e-06
-9.81530614850459e-06
-2.6408806557506e-05
-2.63479020749072e-05
-1.06189627329265e-05
-2.99552349380269e-05
-2.92817432035839e-05
-3.3869300743866e-05
-2.73512186434202e-05
-9.31787856925813e-06
5.37664140743361e-06
-1.62547716348876e-05
-4.26663730230902e-05
-2.98964650395622e-05
-2.65309422222006e-05
-3.18849486429181e-05
-8.51183995556497e-06
-1.589777201835e-05
-1.10045951698969e-05
6.53505482935732e-06
-1.02234066154893e-05
-1.48204250558776e-05
-1.59970786091298e-05
-2.2948524823119e-05
-2.73811482594961e-05
5.33101957709975e-07
-1.10652205208854e-05
-2.56744303665232e-06
-1.74325124838907e-05
-2.47748247128679e-05
-1.56304939477046e-05
-2.12384565546113e-05
-3.52075296717161e-05
-1.87139904289552e-05
8.2482800131608e-06
-2.5349148893409e-05
-3.93811325709916e-05
-2.79513367977729e-05
-2.61591037111891e-05
-2.97534944777562e-05
-1.82935389093093e-05
-5.06857104387018e-05
-2.95444509068121e-05
1.68803736604244e-06
-3.17792288226919e-05
-8.17761149989853e-06
-5.09083233679828e-05
-3.49557499237519e-05
-4.35991826000957e-05
-3.12701458996101e-05
-3.27582810752461e-05
-2.5197719389692e-05
-1.31450298233554e-05
-2.66234731962614e-06
-3.34458516562742e-05
-2.85164688806452e-05
-3.2447992957476e-05
-2.08760953765799e-05
-9.17581656754448e-06
-1.72481332608563e-05
-3.35707765062795e-05
-1.878637659712e-05
-3.95258786640888e-06
-2.68718090464732e-05
-3.52802943480516e-06
-1.1036204946798e-05
-3.01321559388759e-05
-2.22996268873704e-05
-8.57112310057467e-06
-2.84621652744292e-05
-1.71366418718016e-05
-2.06955587072457e-05
-1.65798972111434e-05
-3.95835905778109e-06
-9.88198299598136e-06
-1.87087009456463e-05
-2.46677310635551e-05
-3.33566168354844e-05
-2.99550869454126e-05
-2.13337173162678e-05
-4.18866026716922e-05
-4.22081760456662e-05
-1.82253618163351e-05
-3.28425788207205e-06
6.43668451793833e-06
-3.37559949666664e-05
-2.36902088134496e-05
-2.95633798010528e-05
-1.23049943964246e-05
-8.44028579092991e-06
-2.67204161346917e-05
-2.38496208674844e-05
-1.68905299928443e-05
-5.44814937533346e-06
-2.92879552612875e-05
-4.14028914779318e-05
-2.92935350574789e-05
-4.05291983736062e-05
-1.19003935463438e-05
-7.32438856646347e-06
4.27397108240312e-06
-1.44126694649386e-05
-2.3205282134456e-05
-7.58248017083251e-06
-3.29505363286487e-06
-2.9104060203967e-05
-4.08932676373697e-05
-2.35054238104767e-05
-2.10018915150434e-05
-3.26539394643176e-05
-3.06649205615362e-05
-3.47908191624904e-05
-1.22706374222845e-05
-3.98058527390906e-05
-1.55649913145752e-05
-3.04633602517769e-05
-3.87810441167136e-05
-2.42036124060746e-05
1.58716182032876e-06
-1.99810710249654e-05
-2.35383660652339e-05
-3.24255691857382e-05
-1.67114260986289e-05
-2.90709117899304e-05
-2.08192549915638e-05
-8.11501129333237e-06
-1.19930904893745e-05
-1.38754171500378e-05
-1.63234661731773e-05
-2.64137589335361e-05
-2.88931609649266e-05
-1.7509920668535e-05
-2.52924556209023e-05
-1.11741988212334e-05
-2.70102997853169e-05
-2.47980271708957e-05
-1.8604282545929e-05
-7.23454567316785e-06
-1.26172117540841e-05
-1.32730533073646e-05
-3.30202425694044e-05
-3.08654509093947e-05
-1.13240897878678e-05
-3.46859058965437e-05
-2.22846561285747e-05
-2.1240290232592e-05
-4.90646830497121e-05
-3.3990946269861e-05
-3.09781531411895e-05
8.29019973740757e-06
-1.79994309966768e-05
-1.99435717563686e-05
-1.74412315142633e-05
-5.50651312108038e-06
7.40420964337258e-07
-1.98427571923237e-05
-2.35829524069761e-05
-3.72564227482293e-05
-2.85433853245543e-05
-2.05337881780448e-05
-1.36007764950727e-05
-2.50862505575449e-05
-2.04833098371794e-05
-2.57975050167573e-05
-1.25764073772933e-05
1.06287313727785e-06
-4.24341382097899e-05
-3.65686781293469e-06
-1.23167778358156e-05
-2.54202125055327e-05
-2.33774366489287e-05
-2.89678338475986e-05
-1.28610282380662e-05
-1.10205003851527e-05
-1.09333727022883e-05
-4.30762833351176e-05
-1.94762059269976e-05
-2.55884567356302e-05
-7.64313106293097e-06
-1.56519076301832e-05
-1.89536750766664e-05
-1.23786712014343e-06
-2.62371278372652e-05
-3.9422001668353e-05
-3.20169980091998e-05
-3.86306123251305e-05
-1.54680135299763e-05
-5.36484072655809e-06
-2.86404413204455e-05
-1.09732184629078e-05
-5.70776397912641e-06
-2.91523644032278e-05
-4.7831638822306e-05
-2.62242383461999e-05
-8.7180002317882e-06
-2.28860228093709e-05
-1.74559003421332e-06
-4.54178125041786e-05
-2.05103482958467e-05
-3.36786424496331e-05
-4.22262753655793e-05
-3.88751618671171e-05
-1.93558093449425e-05
-3.07145219916704e-05
-2.55937519125306e-05
-3.32650670738575e-05
-2.23105583476073e-05
-1.89751970787343e-05
-3.68054599783781e-06
-1.00129225020141e-06
-3.17495817432399e-05
-3.89021359789708e-05
-1.59424797919012e-05
-4.63717761828746e-05
-2.69219890655351e-05
-1.5760687056874e-05
-8.09219417725534e-06
-1.93990491132811e-05
-1.54844417876171e-05
-2.29280351108326e-05
-2.35957779822442e-05
-2.5438236971827e-05
-2.86030379864593e-05
-2.06159097895392e-05
-1.78665094048685e-05
-1.81701340117884e-05
-2.64786731921889e-06
-2.23932177924707e-05
-1.62978599078271e-05
-2.5561437574547e-05
-2.95251610468615e-06
-3.56360216502945e-05
-3.28247289326006e-05
-2.48685049669203e-05
-2.52244076289908e-05
-3.01176342784894e-05
-4.21842563583882e-05
-4.22051413584327e-05
-2.75456437278543e-05
-1.15525239960233e-05
-4.19605258247843e-05
-2.52630879104766e-05
-3.65856944007582e-05
-1.84436495967166e-05
-1.54798827414784e-05
-9.01033584280036e-06
-1.85514885048389e-05
-4.49392572843446e-05
-2.44395637845166e-05
-2.10568074971297e-05
-6.54202464569454e-06
-1.70117300399657e-05
-3.92946790094262e-05
-2.07931795829692e-05
-1.72449247770427e-05
-3.94601555355093e-05
-9.20589338362472e-06
-2.08715891816224e-05
-3.32111610805367e-05
-1.81607056008137e-05
-3.87319187620041e-06
-1.5612116377441e-05
-3.66703127012859e-05
-4.36254174218198e-05
-2.67747989420218e-05
-1.87293378070988e-05
-1.63039487625056e-05
-4.27823983857294e-05
-1.09954801829231e-05
-2.42379854981009e-05
-2.60998450799386e-05
-1.65547207532316e-05
-8.30030402739152e-06
-6.03278758840068e-06
-3.02316127008297e-05
-4.21043216009466e-05
-3.49715651581624e-05
-3.20657343500291e-05
-2.24360552077612e-05
-2.66651920765518e-05
-1.6720926059983e-05
-1.10612876464722e-05
-1.78554497252857e-05
-1.91888983467204e-05
-1.78980183412645e-05
-1.23143638482458e-05
-1.41080561978463e-05
-1.71480254525172e-05
-1.7645550728636e-05
-9.48377922046068e-06
-2.18771108603241e-06
-3.7689049589348e-05
-2.47295715371968e-05
-2.76766877536887e-05
-3.26555856591519e-05
-1.13109178608545e-05
-3.08249138064495e-05
-3.3183639204091e-05
-8.41535722702925e-06
-1.06808376493507e-05
8.2248459628966e-06
-4.24022115427293e-05
-3.56858956476051e-05
-1.92007877701057e-05
-5.92454013837155e-06
-9.4902832187281e-06
-2.15775822943919e-05
-1.34730923177496e-05
-1.16572614219207e-05
-3.11610632193845e-05
-2.90881320032319e-05
-1.64855282222448e-05
-3.48122015885036e-05
-3.72777260642809e-05
-9.42691151246524e-07
-3.24729344060607e-05
-2.02248900810266e-05
-3.26070861400703e-05
-2.74525972239136e-05
5.75242141366296e-06
-2.99227874553809e-05
-5.00910433068048e-05
-1.60777399293163e-05
-1.35505185541743e-05
-2.56910782879262e-05
-2.76510585631698e-05
-4.03992269799874e-05
-4.90545891632172e-05
-2.69352720758016e-05
-8.83785919559007e-06
-2.84973108323858e-05
-1.00748842353066e-05
1.22714235035813e-05
-2.16519151927935e-06
-1.68590712033501e-05
-5.03999499534687e-05
-2.1688550532415e-05
-2.08657675139774e-05
-1.91085039404883e-05
-1.72312169146988e-05
-1.35139786196874e-05
-3.28038193306449e-05
-3.73112142494303e-06
-2.49310980512099e-05
-4.24137356814331e-05
-4.07115016452265e-05
-2.54659025217891e-05
-2.66516345292664e-05
-1.21459631803278e-05
-2.56297262807359e-05
-2.91666732563002e-05
-5.3728909401276e-05
8.92454470126951e-07
-3.14448269665674e-05
-2.60760027228218e-05
-3.76424690997818e-05
-5.80173731451642e-05
-2.09003330977864e-05
-3.78658669742219e-05
-2.79180345428967e-05
-1.47762934734923e-05
-5.56401881497357e-05
-2.72956149938823e-05
-1.96296590559847e-05
-2.92947784938604e-05
-1.89172053186259e-05
-2.94242181826102e-05
-1.4565253549163e-05
-3.12862559934099e-05
-8.5051279391507e-06
-1.66609027949863e-05
-2.845500327489e-05
-2.38479692829942e-05
-2.13460854683712e-05
-1.51096585577451e-05
-3.55910850221438e-05
-1.91383547635519e-05
-2.79744468958372e-05
-4.00109452270271e-05
-1.62584390255277e-05
-2.35906021824545e-07
-2.29997176758358e-05
-3.66498513650878e-06
-3.38978515829672e-05
1.02749259523963e-05
-1.39705969525467e-05
-1.72025039223118e-05
-3.12823277766885e-05
-1.87913181284806e-05
-8.55316713230063e-06
-8.00481633366848e-07
-3.67831533820628e-05
-1.07217889344342e-05
-1.62863868997478e-05
-3.8862012488686e-05
-1.47436050317339e-05
-2.57321807186295e-05
-1.50494037094119e-05
-2.66189653499468e-05
-3.46602386360913e-05
-3.7960044579873e-05
-3.23637752071766e-05
-3.9376092715904e-05
-1.13595189834179e-05
-2.24011674748372e-05
-2.63791455629449e-05
-7.48003418512246e-06
-9.61174953216178e-06
-4.48753491082437e-05
-7.91200061939298e-06
-3.28418138218941e-05
-1.25317059032423e-05
-4.28311216313589e-05
-4.34386036398754e-05
-2.38788340479428e-05
-1.18030950995417e-05
-2.21574353759222e-05
-2.30762511028171e-05
-2.99762243541079e-06
-1.33617861529697e-05
-1.52281869273536e-05
-5.63653945898898e-06
-4.12195995326672e-05
1.14949105292398e-05
-1.36114735280502e-05
-1.65440306797824e-05
-2.17497352463062e-05
-2.10720679081994e-05
-3.27408374719419e-05
-1.13393382306342e-05
-2.7059637615352e-05
-1.4624347248182e-05
-2.96424814829221e-05
-5.58120665728137e-06
-2.62262739285116e-05
-3.01430239047379e-05
-2.28642700669295e-05
-1.31194780307376e-05
-1.47989306146395e-05
-1.03984319936546e-05
-5.21978991279171e-05
-1.20766348270951e-05
-2.53048555069354e-05
-1.6350962407457e-05
-2.70779837607727e-05
-2.78662817350481e-05
-2.9066460426203e-05
-2.5796359905544e-05
-4.76396920046992e-05
-3.5521076230862e-05
-3.63973830412999e-05
-1.81465795567753e-05
-2.58876953928413e-05
-5.25034623879522e-06
-1.19516029440416e-05
-2.64615408138489e-05
-3.16224559180691e-05
-1.96830458637549e-05
-3.29382081459027e-05
-3.54241801322473e-05
-2.59383310637269e-05
-2.54240046784173e-05
-2.54690592805969e-05
-3.00708318601193e-05
-4.99091918138642e-05
-2.35742031256693e-05
-1.42592227172884e-05
-2.55377526557143e-05
-1.86008793652275e-05
-2.28817653156778e-05
-7.63311362901929e-06
-1.70723972378007e-05
-1.00059341946783e-05
-1.98060148852553e-05
-1.04062098048701e-05
-3.55469551359319e-05
-2.47401124171913e-06
-4.07546441663209e-05
-2.33130018392018e-05
-1.67296997645565e-05
-1.7946596959758e-05
-7.32684727266097e-06
-1.59685342865181e-05
-4.82416850753374e-05
-1.67360456593216e-05
-3.02776304236092e-05
-2.95843479683154e-05
-3.76714188787632e-05
-2.34384120327613e-05
-6.5146721180253e-06
-1.90499719389685e-05
-3.03279169356635e-05
-1.3675775272615e-05
-4.29199527057503e-05
-1.7374654114494e-05
-4.78279489282668e-05
-3.04435144459839e-05
-4.64026379332806e-05
-1.88804834670799e-05
-2.77009427921198e-05
-1.4359484088866e-05
-2.28785330239559e-05
-3.26466019501563e-05
-1.42473347511261e-05
-2.450441005606e-05
-1.28105362855256e-05
-1.03260793691314e-05
-4.02325622405954e-05
-1.67382649617381e-05
-2.42781198482854e-05
-4.23349008938108e-05
-1.54358636071788e-06
-2.143451449322e-05
-2.28492543477594e-05
-3.25607196881281e-05
-1.22935611642006e-05
-1.46052529983148e-05
-8.1152896676879e-06
-1.64215446037615e-05
-1.09107301794053e-05
-2.72716989563939e-05
-4.96307929577549e-05
-1.8228254681764e-05
-2.70112556450419e-05
8.7007477749123e-07
5.37919230641148e-06
-2.63646212225479e-05
6.91420026200956e-07
-4.69871183250873e-05
-2.38376565761619e-05
-2.5849453785998e-05
-3.49837554497667e-05
-3.16432916106133e-05
-1.53746125296738e-05
-3.14562118813074e-05
-7.89607371381108e-06
-1.92562780809764e-05
-7.80424930798001e-06
-1.80873797071267e-05
-1.08920609186883e-05
-2.47416873263021e-05
-1.94514469600634e-05
-2.83838334990237e-05
-1.43006847363594e-05
-3.3609275085432e-05
-1.47274504887559e-05
-3.3293271333281e-05
-4.83949585494338e-06
-1.18162730086938e-05
-2.28158911798165e-05
-1.08433256999567e-05
-1.59113342157816e-05
-1.58888466667449e-05
-1.30816105025209e-05
-1.97103238113722e-05
-3.1465734352913e-05
-3.24366846483797e-05
-2.51193016529748e-05
-3.01812286700433e-05
-4.51480334395497e-05
-1.18736393384361e-05
-3.44562106677621e-05
-3.29504406762539e-05
-1.03174847249143e-05
-1.64290185758395e-05
-2.47180942855781e-05
-9.50375152626967e-06
-1.35617649334459e-05
-8.11801939647822e-08
-2.8067839093681e-06
-2.49417714973666e-05
-1.4081865264937e-05
-2.8823774921545e-05
-8.12740546187487e-06
-1.69998550439286e-05
-3.02912416638576e-05
-1.4806920771188e-05
-2.40204337062556e-05
-2.00258088842488e-05
-3.39953719007645e-05
-1.03503507378216e-05
-3.54002452990464e-05
-2.59801398298231e-05
-1.49282482888569e-05
-2.44374463903974e-05
-1.53164539590791e-05
-2.19701209851175e-05
-1.67121548682671e-05
-2.10773607123562e-05
-3.59814343724089e-05
-1.77068517104392e-05
-3.54308662375666e-05
-2.91801303146189e-05
-4.12915148381016e-05
-1.02008720029475e-05
-1.14022001631194e-05
-1.99376459656336e-05
1.15743124081578e-06
-2.23481967043612e-05
-1.26545359951931e-05
-2.35564266789378e-05
-1.22255612729487e-05
-2.10343554645327e-05
-2.94066279596337e-05
-2.44554813274968e-05
-1.00217557341395e-05
-2.08871587149687e-05
-1.63282642249411e-05
-1.97949014593162e-05
-2.52222822322741e-05
-1.86868798935357e-05
-4.3018833629352e-05
-2.31048852694913e-05
-1.3781240997243e-05
-7.62223811337472e-07
-1.66799220773178e-05
-2.77948311069531e-05
-5.46854950769108e-05
-2.09280362098799e-05
-3.81337451297884e-05
-5.20467984306663e-05
-2.91487967643773e-05
-3.29570000598489e-05
-1.55531531733067e-05
-1.63664977869944e-05
-1.54714633305878e-05
5.32865849568286e-06
-2.04905345791829e-05
-2.62118895454087e-05
-3.04597271127828e-05
-1.90386625091105e-05
-1.45198262802698e-05
-2.8747118451126e-05
1.76549418909222e-05
-1.31082965835126e-05
-2.67068881478688e-05
-1.35270028409245e-05
-2.02990850687705e-05
-3.60968546175379e-05
-2.2811040824899e-06
-2.20996870773853e-05
-3.19895157258158e-05
-1.44116336439441e-05
-2.4729588876563e-05
-2.35737006874623e-05
-2.06466668886249e-05
-3.89964661417666e-05
-3.71022557458808e-05
-3.04649046618999e-05
-1.54365678907699e-05
-2.61793472263025e-05
-2.22169602951841e-05
-1.55953175801195e-05
-1.96752432296878e-05
-2.96611813040171e-06
-3.93604597061341e-05
-2.40720752137164e-05
-5.80073131598757e-06
-1.65731878297056e-05
-1.85891153927147e-05
-1.43823296193751e-05
-1.06874015912181e-05
-5.25698215559274e-06
-4.00298878023165e-05
-3.13436267994027e-05
-1.62607967178202e-05
-1.48354355339648e-05
-1.90010930383963e-05
-2.573785060413e-05
-3.49020195647898e-05
-1.24464232793012e-05
-3.67178852318619e-05
-2.34475501615881e-05
-1.71698914681615e-05
-2.98134898811702e-05
-5.66394092275272e-06
-2.36753333349956e-05
-2.41290474016942e-05
-4.29829920077233e-05
-4.06163470651089e-05
-1.64631290690884e-05
-1.60474522155509e-05
-2.87797003590162e-05
-1.89681392393062e-05
-3.65231391626785e-05
-3.2910818953796e-05
-2.37479819115566e-05
-5.69716902371215e-05
-2.34752992654855e-05
-1.77446827501964e-05
-2.92878360207503e-05
-2.35854908163061e-05
-4.63416202660179e-05
-8.83847180231079e-06
-3.09649548529104e-05
-1.48649945445785e-05
-3.20150356028021e-05
-1.03343596901553e-05
-2.59065145982026e-05
-2.94515788077435e-05
-2.55643457104961e-05
-1.7984464816645e-05
-1.76691543865445e-05
-4.47807253651938e-05
-2.34274575962602e-05
-3.52761129840439e-05
-1.37318770269955e-05
-9.35216750907062e-06
-3.55516106316906e-05
-3.05334680699675e-05
-1.56192720015609e-05
-3.00628075390726e-05
-2.99619544122396e-05
-2.60410063215679e-05
-1.85428488565123e-05
-4.27940969042983e-06
-1.64376716295545e-05
-2.2916939724836e-05
-2.21992092804773e-05
4.75347530057015e-06
-3.42983728527207e-05
-3.2198093467583e-05
-3.81329798711656e-05
-2.35045752911023e-05
-2.81536264363082e-05
-2.01724069915121e-05
-5.21438479911667e-05
-2.4602531902902e-06
-1.8933605334969e-05
-1.68652258367283e-05
-5.27614420687858e-05
5.23236466105842e-06
-1.31447737502462e-05
-1.47189004647028e-05
-7.69343403255487e-06
-9.63314669085678e-06
-8.02299013549792e-06
-2.10790864383459e-05
-3.23846999387514e-05
-4.01448457289682e-05
-2.70012225544646e-05
-2.9983500950216e-05
-2.37797356724384e-05
-2.42505179724894e-05
-2.98761406990244e-05
-4.69678486440375e-05
-9.42903943366505e-06
-4.10901007251481e-05
-2.17018984109363e-06
-2.69630015558424e-05
-2.13173923270586e-05
-1.36588817657795e-05
-1.31688001585021e-05
-3.36370292540505e-05
-3.652030159168e-05
-1.95291506122902e-05
-3.34489968407205e-05
-4.17422468824413e-06
-2.07270814303118e-05
-2.2634221964767e-05
-1.78691969481904e-05
-7.6875623319945e-06
-3.56374895422623e-05
-2.03803544043531e-05
-1.85323244325854e-05
-2.28222973522753e-05
-1.93613397429337e-05
-3.24557545464618e-05
-3.11318434223272e-05
-7.2167746274047e-06
-3.84114088635464e-05
-4.74908731742717e-05
-2.07139167702117e-05
-2.13349547211363e-05
-3.81470558381799e-05
-3.79263911733959e-07
-2.8837982112256e-05
-4.63659027266809e-05
-2.02732008640006e-05
-6.40906351887459e-06
-2.31422609642793e-05
-2.80215518723061e-05
4.87064005383902e-06
-2.76824450101304e-05
-1.09448014294369e-05
-2.04866719966405e-05
-1.75104506663232e-05
-3.01058550246921e-05
-4.2713815709347e-06
-2.11338857358472e-05
-3.94012565175082e-06
-2.45756552153045e-05
-2.36899195726071e-05
-2.33048969475611e-05
-1.55468843436801e-05
-9.7417503324167e-06
-4.70419209223323e-05
-1.6574021559827e-05
-3.33813453465798e-05
-2.95811773782302e-05
-1.66345998599515e-05
-4.6808969179336e-05
-2.16051888211855e-05
-4.04557514139204e-05
-2.04652225556338e-05
-4.67716086425121e-06
-1.19316038062069e-05
-2.63612297019883e-05
-3.37201112599374e-05
-1.69537404266418e-05
1.93225537866812e-06
-3.30244445061421e-05
-1.82358898234238e-05
-3.42754881286687e-05
-2.15164865156288e-05
-3.85203270702835e-05
-3.1525094528173e-05
-1.52896866661045e-05
-1.88693533431357e-05
-3.33686341197475e-05
-2.92288139435431e-05
-2.37732497126915e-05
-1.81539909882305e-05
-2.23457888854693e-05
-2.64386527240417e-05
-1.86555078074564e-06
-1.7456740081996e-05
1.50566070664371e-05
-3.16285504369726e-06
-2.5704440063407e-05
-5.15967706527684e-05
-8.55337441592841e-06
-2.08869810398873e-06
-1.28973820637596e-05
-2.80635746622894e-05
-1.22543880994865e-05
-1.90233009806946e-05
-2.85511577332866e-05
-2.62076137614203e-05
-1.08654422779473e-05
-1.84046057275123e-05
-2.70886645897426e-05
-2.54788764476728e-05
-2.04540934928952e-05
-2.67763790567518e-05
-1.5155383549626e-05
4.23816847524462e-06
-2.08675495398585e-05
-1.99188141010297e-05
-2.61240847570385e-05
-2.77747633716086e-05
-1.61991000955124e-05
-2.19647982759556e-05
-1.13332392031258e-05
-9.48913948036352e-06
-7.48222928277933e-07
-8.17975218683319e-06
-3.75172806722869e-05
-1.86896512935701e-05
-3.60644034027906e-05
-3.47177554813715e-05
-3.16890140659923e-05
-2.16846025459274e-05
-3.98558349435567e-05
-1.93303681198428e-05
-2.28251843723494e-05
-1.66832281731645e-05
-5.39752747539115e-05
-2.62214296557898e-05
-1.73415259083681e-05
-2.84605557175074e-05
-2.26718139713102e-05
-9.63465557016818e-06
-3.39855425987808e-05
-1.24647545068426e-05
5.86764565313723e-06
-1.89776671624435e-05
-1.92996328561324e-05
-1.83311361184089e-05
-3.55104627320285e-05
-2.16668003880366e-05
-1.40364306507436e-05
-4.62022897004758e-05
-3.25665874587374e-05
-6.24595164847558e-06
-4.15157093331584e-05
-2.20361469882592e-05
-2.39640801230192e-05
-3.38109249155509e-05
-1.58494845505013e-05
-1.50488306509991e-05
-3.22734198821162e-05
-2.89082174606705e-05
-2.75307730597039e-05
-2.77309602139285e-05
-7.91386547163976e-06
-1.42608339830705e-05
-2.33723896044795e-05
-2.00864648532661e-05
-6.29205260948455e-06
-3.37398619157936e-05
-4.04217146909647e-05
-2.74552635741459e-05
-3.21958327562342e-05
-2.90414239018141e-05
-9.81278150340965e-06
-2.52021128225288e-05
-2.04839582677695e-05
-3.28625049520738e-05
-2.89920919210905e-05
-3.76280166418101e-05
-7.50240801479441e-06
-2.63273274991335e-05
-1.82476702420071e-05
-2.00486074361786e-05
-1.9390883464852e-05
-1.57748284217453e-05
-2.87652633801847e-05
-2.13586611168377e-05
-4.71592242749642e-05
-8.57985204930785e-06
-9.85195743656795e-06
-4.73640073058863e-05
-4.37653340057914e-05
-1.62966357382494e-05
-1.98992418594596e-05
-3.84288752426474e-06
-3.15224259698884e-05
-2.29255982137282e-05
-2.49175840763135e-05
-3.59648524916962e-05
-1.55682011578551e-05
-9.19027033604485e-06
-3.90945088846312e-05
-8.12054231916041e-07
-2.07899937828901e-06
-2.63092270710348e-05
-1.17378698346689e-05
-4.54929160727393e-06
-3.65515008972035e-05
-3.70903054440801e-05
-9.40108457302565e-07
-1.72010275053764e-05
-5.51159656415004e-06
-1.78456984113931e-05
-1.98793672176901e-05
-2.82822500361782e-05
-4.11991888882313e-05
-3.11269264582516e-05
-9.83627086027076e-06
-2.75270136245611e-05
-1.17324422188272e-05
-1.09839207905267e-05
-3.10899669728622e-05
-7.13242553891744e-07
-3.30688805979749e-05
-3.40574543296886e-05
-2.03265329119587e-05
-1.5577422599795e-05
-1.58713878571265e-05
-3.29789636876649e-05
-3.34891502127117e-05
-3.69948692752383e-05
-9.8057902235801e-06
-2.30883358947407e-05
-2.00798157798571e-05
-3.10240010076419e-05
-2.51313036442283e-05
-1.62056365749042e-05
-1.33216139967515e-05
-2.89967091364372e-05
-1.33730072939489e-05
-2.3258784217393e-05
-3.78707249714146e-05
-1.72153105549872e-05
-2.16361100362177e-05
-2.07788132671118e-05
-2.37568947814359e-05
5.45118267358893e-06
-1.53419300972764e-05
-3.22682748052547e-05
-3.8268883975733e-05
-9.29043131512718e-06
-3.3551004142728e-05
-2.63012450407052e-05
-1.66835736110562e-05
-2.29220833897213e-05
-2.52576116621083e-05
-4.01498971498734e-06
-7.5819135614646e-06
-1.37015117220948e-05
-3.47015979904065e-05
-3.25989292863265e-05
-8.75029565173216e-06
-2.63479278052847e-05
-3.49259920391128e-05
-2.71099709637318e-05
-1.6181219041382e-05
-3.00687707667426e-05
-3.89904338905485e-05
-3.73596800359356e-05
-1.52244945771013e-05
-6.91666470278874e-06
-1.94235359446256e-05
-3.70169246855838e-05
-2.42149957095851e-05
-1.79399667019317e-05
-1.48983572336952e-06
-1.84789451425301e-05
-1.12889772432292e-05
-3.64803788459993e-05
-1.84525785404538e-05
-1.76785894076608e-05
-2.91430631198725e-05
-2.51704536038227e-05
-2.03836017585796e-05
-3.46466139336546e-05
-2.91864569882417e-05
-2.24414622410317e-05
-2.18190478447424e-06
-4.21657934915292e-05
-1.19171342833779e-05
-1.27183677742665e-05
-1.85903580243176e-05
-1.45065039676837e-05
-3.67906905186245e-06
-1.9881721135668e-05
-4.08249907457916e-05
1.65982559383861e-07
-3.40819907117045e-05
-1.13921768407126e-05
-1.62628061205681e-05
-2.35355503173125e-05
-2.17573320797725e-05
-2.33441716747512e-05
-1.65626280892287e-05
-4.08194803172385e-05
-3.00531368428619e-05
-7.83202872559502e-06
-1.59580918097179e-05
-2.05647124679991e-05
-1.41078280186423e-05
-1.91195753726772e-05
-3.57659588821967e-05
-2.533612685637e-05
-1.02256179721608e-05
-3.42464220858283e-05
-2.73073508699861e-05
-2.45298527474052e-05
-1.93027424791343e-05
-1.72253063342395e-05
-1.78535897534324e-05
-1.3409666141698e-05
-2.76598115406137e-05
-2.8813674850517e-05
-2.24761025530283e-05
-3.00204156831933e-05
-2.56156552374321e-05
-6.60949603089938e-06
-2.65898024641412e-05
-1.72325766523571e-05
-9.95674468748553e-06
-2.74796645138248e-05
-1.39549896604517e-05
-6.58009207677034e-06
-2.68865444993228e-05
6.64671666926542e-06
-3.14829563129554e-05
-1.02429530078985e-05
-2.06979044027818e-05
-1.64583279819846e-05
-1.42508631343096e-05
1.2667777759297e-07
-2.81557999229762e-05
-1.13983574571588e-05
-1.53905772456568e-05
-7.46219858765229e-06
-1.6217212790342e-05
-2.17025608356145e-05
-2.52115265812693e-05
-1.92457285541933e-05
-3.29577102312163e-05
-2.91710265833306e-05
-1.36476690843653e-05
-3.44267675017836e-05
-3.67739612488651e-05
-3.34670676529678e-05
-3.64856261955422e-05
-2.67697857465938e-05
-2.09470310624449e-05
-2.9133413999774e-05
-2.3759640902903e-05
-1.90280284582468e-05
-2.42372789418336e-05
3.62882835301611e-06
-2.92963443218881e-05
-3.14164261420717e-05
-1.87102574695255e-05
-2.89390362012063e-05
-1.98502741710867e-05
-1.92783587796073e-05
-1.4523545791128e-05
-1.93618224961917e-05
-1.42342444072655e-05
-4.60474961779602e-06
-3.43996799641614e-05
-4.27358637281095e-05
-1.14782575883199e-05
-2.71198712102786e-05
-3.03327483100165e-05
-2.73246685437659e-05
-3.22364093638514e-05
-1.88679395094324e-05
-1.75699058104783e-05
-3.11304032057688e-05
-3.53170202979108e-05
-4.11822275633064e-05
-3.58169533739533e-05
-1.12121505179351e-05
-8.40939448635278e-06
-4.17975540664134e-05
-1.40601177116952e-05
-3.47394189261652e-05
-2.59502755045493e-05
-2.54932318757163e-05
-2.9610421446166e-05
-1.53456581215767e-05
-1.80046940349363e-05
-1.90229801787144e-05
-2.29014652272068e-05
-1.95587301998323e-05
-1.62565236705137e-05
-6.25132969743388e-06
-1.97371571286329e-05
-4.15528383803961e-05
-1.95834632392759e-06
-1.52177069315395e-05
-3.50170075843801e-05
-2.48989819450519e-05
-1.66746847343635e-05
-1.86663689685134e-05
-2.62319726538341e-05
-4.90179534645604e-05
-2.82563205198989e-05
-2.50696958637582e-05
-4.4166614805987e-05
-3.20994315331778e-05
-3.5683111584439e-05
-2.35758950871955e-05
-2.51133197581968e-05
-3.64103429671561e-05
-2.55572360743705e-05
-3.22966974205646e-05
-1.05215457652441e-05
-1.30748993227912e-05
-1.39952828531014e-05
-3.67512658252896e-05
-3.76229239924338e-05
-1.7599265669315e-05
-4.56817036713735e-05
-2.41607223549172e-05
-2.51251663572342e-05
-3.49859641801957e-05
-2.22111325414398e-05
-4.78340269341062e-05
-1.61982541924713e-05
-2.86183844168155e-05
-1.07475864817175e-05
-3.71735470168598e-05
-5.61435372078809e-05
-2.12308413938192e-05
-3.20982396561137e-05
-3.11861263144528e-05
-3.84887059999676e-05
-2.74850839721895e-05
-2.4863720390172e-05
-2.04723621180203e-05
-3.05214387877428e-06
-3.42627313705644e-05
-3.62960374111511e-05
-2.74000535165009e-05
-1.99448404453051e-05
-2.52617272111299e-05
-2.80273046646698e-05
-1.34434098239326e-05
-1.20860479162382e-05
-1.17648676107272e-05
-1.5182070628338e-05
-9.73189382720485e-06
-1.2205919766667e-05
-1.15148551698157e-05
-2.12536991275159e-05
-3.90032482100545e-05
-1.41244148517407e-05
-6.73373609332599e-06
-1.23194186297679e-05
-3.51863163431117e-05
-4.69487851318486e-05
-2.54139767404848e-05
-3.3861214729235e-05
-1.8894531315269e-05
-3.16958925217066e-05
-7.30927019504577e-06
-1.58620938200713e-05
-2.22422424438672e-05
-2.2453136157261e-05
-9.54864515853809e-06
-3.20766720480954e-05
-4.86958937506592e-05
-1.86485974947589e-05
-3.45963230139783e-05
-2.80385817657657e-05
-2.17662677781175e-05
-3.75960721148794e-05
-2.5864321131089e-05
-1.95907574692621e-05
-3.77207761461613e-05
-1.48128038274595e-05
-2.26576644851098e-05
-7.77913322076708e-06
-1.92323121220187e-05
-1.27592918486008e-05
-1.84079396404666e-05
-8.39938241456201e-06
-3.03949308429785e-05
-1.92770896807801e-05
-2.90407271278684e-05
-2.22372952871698e-05
-5.09069227954103e-05
-3.25978213041014e-05
-3.55111646609123e-05
-4.19293837907054e-05
-3.59556090888176e-05
-1.83441562444225e-05
-1.26879307636132e-05
-3.56357890002706e-05
-2.78032719810489e-05
-4.92306063543645e-06
-3.74053088867359e-05
-3.41046322612442e-05
-4.34972782073674e-05
-2.68852389083946e-05
-1.69804636505952e-05
-1.2496340545156e-05
-1.94204273051201e-05
-2.77556301343166e-05
-3.71070982458725e-05
-6.13296840369983e-06
-3.89524328001669e-06
-2.2533686907495e-05
-6.13610687761137e-06
-2.39310917825502e-05
-3.42741562603171e-05
-2.56828177172495e-05
-2.00944459079054e-05
-1.53483251502279e-05
-2.86075798536521e-05
-1.39686251784752e-05
4.99464575275142e-06
-4.00787881290306e-05
-3.30051827476762e-05
-2.51050189932068e-05
-1.21477871735962e-05
-3.50541785309984e-05
-2.85735610899121e-05
-2.53890114640149e-05
-3.12661562390179e-05
-7.94996651525144e-06
-1.3013915531057e-05
7.39934611744483e-06
-1.61618773946215e-05
-3.135438826615e-05
-2.05303188453598e-05
-1.88515287570324e-05
-2.28543663766585e-05
-8.81871571802746e-06
-2.68101591587159e-05
-2.41691663438562e-05
-1.49045876885765e-05
-2.15633820399445e-05
-3.25155224242016e-05
-3.68759902906882e-05
-8.967794729152e-06
-8.02008684416694e-06
-3.61535767399728e-05
-3.08002458003753e-05
-3.35769320856551e-07
-6.36602457655664e-06
-1.56746460181171e-05
-2.39717488253338e-05
-3.29005803519894e-05
-4.65866657483374e-05
-4.81680916536046e-06
-1.67192683094511e-05
-4.30816817629211e-05
-3.824574100777e-05
-2.59233685627924e-05
-3.66209254406403e-05
-1.15483795259451e-05
-3.50771260017212e-05
-2.19065281385278e-05
-3.10006000995478e-05
-2.49101918320327e-05
-2.20208114770994e-05
-2.76347749659577e-05
-1.7643809170116e-05
-2.31105218851899e-05
-1.64665051073073e-05
-2.48187617828233e-05
-3.27633532184245e-05
-3.44731747394947e-05
-1.16935355549939e-05
-1.68127992404264e-05
-1.5184578767451e-05
-5.82453460369472e-06
-1.49095531306836e-05
-2.60573120263978e-05
-2.10041452792099e-05
-2.40593079430156e-05
-3.02928644179874e-05
-3.26312282346858e-05
-3.26637710150465e-06
-1.31797097086331e-05
3.05095780598755e-06
-3.91631603980359e-05
-3.88931937131485e-05
-3.60821919567663e-05
-5.10509117829241e-06
-3.53641851456145e-05
-3.78865704164341e-06
-2.69028009675208e-05
-7.24465210162699e-06
-1.84675617721344e-05
-4.03153114599416e-05
-5.1532684535697e-05
-5.82223360211022e-05
-3.82201571282577e-06
-1.59554657515112e-05
-2.19188877938694e-05
-2.79125485595264e-05
-8.83948729590965e-06
-2.80860895146996e-05
-1.11682239644941e-05
-2.34346822146588e-05
-2.39802751116676e-05
-1.81763078993259e-05
-2.87477408492246e-05
-2.64483254136064e-05
-1.69493198356822e-05
-1.28571802823621e-05
-4.02197769879956e-05
-3.43804347940518e-05
-2.20263021742174e-05
-1.3627227396785e-05
-4.02310528571519e-05
-2.20624938936181e-05
-8.27046697602234e-06
-6.10581202762836e-06
-1.94211269506014e-05
-2.43577987575317e-05
-1.51379371310877e-05
-1.46969595368134e-05
-8.96481827546418e-06
-2.1450815125929e-05
-3.67727005409986e-05
-2.63710427602001e-05
-5.36191049186091e-05
-2.96969687096856e-05
-2.89920674148937e-05
-3.04413990439722e-05
-3.20260361247448e-05
-3.06312809100769e-05
-2.10373937439773e-05
-3.36094882858649e-05
-2.85027466272965e-05
-1.41524472697983e-05
-1.00881371391833e-05
-2.60472851620543e-05
-3.32992720597781e-05
-2.48221154842158e-05
-2.4732849740686e-05
1.18595268772526e-06
-3.73397271565389e-05
-3.96831483999404e-05
-2.52242965048931e-05
-8.33756888502064e-06
-2.01706802771544e-05
-1.4773687983413e-05
-1.64656871738401e-05
-1.44932931009311e-05
-2.33348973393864e-05
-9.52383198762482e-06
-1.67551633391676e-05
-2.69692852822975e-05
-2.19839944658887e-05
-3.04663045105152e-05
-2.419976770623e-05
-3.90128430388341e-05
-2.53839256876008e-05
-1.83005963704912e-05
1.36919754424323e-05
-1.66969940602228e-05
-1.58434913039002e-05
-2.2999740110219e-05
-4.09989955673642e-05
-1.7675854037734e-05
-2.87519064105746e-05
-2.29173733648266e-05
-1.20018543588339e-05
-2.89030262059491e-05
-3.7281195311033e-05
-1.03481438891056e-05
-2.95684794147805e-05
-3.0046760428821e-05
-1.36123048013608e-05
-3.0325255800666e-05
-1.02885748288061e-05
-8.75640521416302e-06
-3.81404547486943e-06
-4.13270877668636e-06
-2.71893067962228e-05
-1.03202270043591e-05
-2.70557584394985e-05
-3.44352236341812e-05
-1.75666304063372e-05
-3.31231922657097e-05
-2.57825026266048e-05
-2.74911059887569e-05
-3.08743606724218e-06
-3.88020424519324e-05
-1.15982638577297e-05
-3.17883916117895e-05
-3.77636038136627e-05
-3.4007166181507e-05
-7.3967891102132e-06
-2.46459681618294e-05
-2.15530486330753e-05
-1.7092572498145e-05
-3.61585881256739e-05
-1.41436435493137e-05
-1.57377123852948e-06
-3.06240297527119e-05
-4.0013928263795e-05
-4.08744583862217e-05
-3.02956099658749e-05
-3.22743876380747e-05
-5.44023174836263e-06
-3.32619276199796e-05
-1.87605704329305e-05
-1.16754571784857e-05
-2.73044545018555e-05
-1.12942148883554e-05
-1.28191277271096e-05
-1.095480728836e-05
-2.44881687026037e-05
-3.35081413374014e-05
-3.69455741510618e-05
-2.88027981988365e-05
-2.29667734244943e-05
-1.79343277866144e-05
-1.51526470354155e-05
-2.67339087032322e-05
-3.35488011130274e-05
-1.93651925395626e-05
-3.60187370914291e-05
-3.90590395565176e-05
-1.98140175111766e-05
-2.3744970347383e-05
-1.88286879169925e-05
-2.57030108544842e-05
-1.22079517713681e-05
-3.81838080451712e-05
-1.71732897915846e-05
1.19689378203628e-05
-2.44102696025365e-05
1.94024558444351e-05
-3.98966409887833e-05
-2.32801153460379e-05
-3.27440126206666e-05
-2.54944301168498e-05
-2.79769203390694e-05
-1.33620295746969e-05
-2.53187512148705e-05
-3.11636780425118e-05
-4.79451877214453e-07
1.52569645111624e-06
-1.79690432448406e-05
-3.04459420715877e-05
-1.35703152694418e-05
-2.80922882176217e-05
-2.43643245487124e-05
-2.28745997500762e-05
-2.6287386337888e-05
-3.67461494219296e-05
-2.70823204210283e-05
-3.53477578436272e-05
-3.17589987715139e-05
-1.96188926850128e-05
-3.43889993416003e-05
-1.88285730812755e-05
-3.87241669568868e-05
-1.67782509390243e-05
9.43170028951602e-07
1.18168608637991e-06
-3.17662123371319e-05
-9.90162667943207e-06
-2.63651862453363e-06
-2.07784931916989e-05
-3.47931370501659e-05
-1.1566314925e-05
-3.60382107017619e-05
-2.40962636932158e-05
-5.65137128772453e-06
-5.61602188901902e-06
-5.54054362117975e-05
-7.90022057428372e-06
-2.34114309283152e-05
-2.02252106888615e-05
-2.32962537657016e-05
5.64421967717341e-06
-2.80251463319458e-05
-5.14664665960829e-05
-2.59228310275447e-05
-2.15313608462386e-05
-3.41735153635463e-05
-2.36885561612502e-05
-1.87434331191778e-05
-2.29993761290559e-05
-1.32493755955916e-05
-1.33760280688193e-05
-1.2324515787905e-05
-2.59015115271393e-05
-3.66631162947403e-05
-1.53033061574196e-05
9.98317937025346e-06
-1.61928402042462e-05
-5.22201481821188e-05
-2.10873002885253e-05
-3.82241774615401e-05
-1.4190737508361e-05
-2.69110697920284e-05
-2.50868845530955e-05
-2.19884586830518e-05
9.85136197193288e-06
-1.98849845427036e-05
-7.10364297375906e-06
-3.82211821762739e-05
-4.52376620448163e-06
-2.45319897308356e-05
-4.526659621496e-06
-1.38716708432604e-05
-2.61716220498964e-05
-1.50491012378193e-05
-9.13217232315875e-06
-5.03865453045298e-05
-2.91756530192087e-05
-7.25180757857595e-06
-3.5756682096711e-05
-2.34330291876671e-05
-7.10199499479845e-06
-1.66228637353537e-05
-1.94650668098073e-05
-2.59001707332677e-05
-2.27168560866049e-05
-1.46210430719136e-05
-8.73889677686264e-06
-3.68904523531659e-05
-2.50014371923066e-05
-2.36999580613434e-05
-3.51007531881153e-05
-2.8079584840485e-05
-9.64805069484706e-06
-3.11396792002006e-05
-8.61326403990195e-06
-3.34120436751042e-05
-1.68206231086738e-05
-2.41094232305565e-05
-7.35734685451582e-06
-1.17868361897764e-05
-1.57724170524115e-05
-1.87910633639476e-05
-1.89668127814047e-05
-2.23285653238478e-05
-5.53058535249196e-05
-1.88160374166051e-06
-3.43461427076782e-05
-2.75214389432315e-05
-2.83640771140689e-05
-3.42518003855522e-05
-2.73698674031274e-05
-1.61314980595533e-05
-1.59057897234267e-05
-1.44618922026647e-05
-1.8083346821123e-05
-3.4802970373977e-05
-2.59052518330975e-05
-1.48705570593263e-06
-9.75824511342618e-06
-1.35158556140132e-05
-2.56287309168527e-06
-8.45986457869704e-07
-2.78117231023681e-05
-2.54060196267598e-05
-1.27359769786498e-05
-1.87299332102312e-05
-1.84108194502145e-05
-2.89837444330024e-05
-5.65474155080976e-05
-2.16740368871213e-05
-2.2003066836487e-05
-2.95096875252349e-05
-1.47505975666985e-05
-1.56183845296195e-05
-3.59369652515189e-05
-3.46073579965326e-05
-2.88603724603986e-05
-3.51595217716628e-05
-4.62374192409593e-06
-2.249355659621e-05
-3.48240762317972e-05
-1.17646833173117e-05
-3.967521797328e-05
3.41942332957309e-06
-2.19630552254838e-05
-3.68371923083954e-05
-3.59231054139712e-05
-1.2278830248234e-05
-3.10844553213309e-05
-1.81628811854744e-05
-3.4429153275725e-05
-3.55179058989247e-05
1.47628953434985e-05
-2.56905784514691e-05
-4.65770701509712e-05
-1.94055077176036e-05
-2.58106604166185e-05
-2.33031272145557e-05
-2.58137206309467e-05
-3.27046572371703e-06
-2.87213199274127e-05
-1.8305088101599e-05
-2.81291854357915e-05
-1.93501571187818e-05
-2.49093651399032e-05
-1.77005411961428e-05
-1.48444494808673e-05
-1.9801743388136e-05
-1.67958011720655e-05
-1.67459562570119e-05
-1.10623765991253e-05
-1.85237159356981e-05
-1.10634340988439e-05
-1.91404580804413e-05
-1.38803733420731e-05
-1.68130499455803e-05
-1.419159514769e-05
-1.95789078412739e-05
-1.34897470602223e-05
-9.78761430132324e-06
3.12120233729648e-06
-1.78272143762405e-05
-1.66186793798833e-05
-2.45792585981202e-05
-1.13088071357818e-05
-2.85818289155152e-05
-1.6511155245733e-05
-2.67355973403476e-05
-2.10011152094917e-05
-2.50017738394966e-05
-2.18646668671483e-06
-3.34404594465301e-05
-2.78450274908513e-05
8.36667341891589e-08
-3.62626656365256e-05
-3.28120931386639e-05
-1.05153004373154e-05
-3.07832005794069e-05
-8.87209617114757e-06
-4.12981663767405e-05
-3.27178612408663e-05
-2.64012274162267e-05
-2.53175199612828e-05
-2.31830731594855e-05
-2.99258616384035e-05
-1.0318501368008e-05
-2.02533792577199e-05
-2.29697905258017e-05
-1.70551941357467e-05
-2.70212662259631e-05
-1.84285015359566e-05
-4.80207684969984e-05
-3.96492978045083e-05
-2.87927623733634e-05
1.75945017672368e-05
-1.57754504553214e-05
-4.62362140479888e-05
5.86425366721444e-06
-2.62267588363211e-05
-4.05692644624899e-05
-1.47001770166834e-05
-1.61205169644463e-05
-2.80932652821446e-05
-9.163418749425e-06
-1.67042192393782e-05
-4.15832144197416e-05
-2.71151734901305e-05
3.33604021563407e-06
-2.69427172489962e-05
-1.85343737995008e-05
-1.82165085340085e-05
-2.27884843206795e-05
-7.31973735257767e-06
-2.84254246534562e-05
-3.26131566663549e-07
-2.29124264876724e-05
-2.28416143407673e-05
-9.75446720420375e-06
-2.8888852630387e-05
-2.04511797070283e-05
3.37606714546963e-06
-9.14890020206717e-06
-1.62165560979864e-05
-2.38504420909601e-06
-3.29332510755041e-05
-3.0281251397725e-05
-2.96502453151953e-05
-2.05622267335336e-05
3.94831428251196e-06
-2.23055068077928e-05
-2.4322914755173e-05
-2.88835779421062e-05
-2.83601761846308e-05
-2.29722202420411e-05
-3.60040953895891e-05
-3.31526420699627e-05
-7.32064964975483e-06
-3.7491361502888e-05
-2.29069469411835e-07
-2.68540774712911e-05
-1.5078777599877e-05
-3.74964370939688e-05
-2.86332664296613e-05
-1.37323067215643e-05
-2.30436865281358e-05
-1.93967994993652e-05
-1.67831124466467e-05
-1.70155083504369e-05
-3.45831173410123e-05
-1.83734280265572e-05
-3.63981720935706e-05
-2.03101237852747e-05
-2.02602298989121e-05
-2.02665377293866e-05
-1.21301223542124e-05
-2.49119566150466e-05
-3.20190927784824e-05
-2.71401703030479e-05
-1.50151130314328e-05
-2.48804180483301e-05
-2.93763491030209e-05
-2.445113661206e-05
-2.89803066593003e-05
-2.23795095373174e-05
-1.58167931598785e-05
-1.35982495054785e-05
-1.48296979919875e-05
-2.39904264762297e-05
-1.0730364383814e-05
-3.40871943402919e-05
-2.34478745779191e-05
-1.10350480403841e-05
-2.19870961118821e-05
-4.46782403830812e-05
-1.18302502708974e-05
-3.93940392004098e-05
-2.07359735260277e-05
-1.38065791235423e-05
-8.3194820557595e-06
-8.5272256269298e-06
-1.62192077772875e-06
-1.22089668890078e-05
-7.36036001801692e-06
-5.91149461431716e-06
-1.44003672220337e-05
-1.87090114824153e-05
-1.75071628548793e-05
-2.82088964273607e-05
-1.96135166782844e-05
-3.33354800957026e-05
-3.29742834638905e-05
-2.35337567851335e-05
-8.85994851974325e-06
-4.46890462750738e-05
-1.58426983448207e-05
-3.99579079429385e-05
-1.54284266222009e-05
-1.87781214572101e-05
-3.04090702907439e-05
-2.58675776957529e-05
-2.56488005126172e-05
-4.84837872771357e-05
-2.36770421843833e-05
-2.30272880943226e-05
-1.34894809195454e-05
-2.12966481279024e-05
-3.93613788698067e-05
-1.94654556829533e-05
-3.77508438186689e-06
-1.78875377552016e-05
-4.69969528853675e-05
-6.16414722602952e-06
-1.47281221936764e-05
-2.79438913422216e-05
-3.14877540287908e-05
-2.26803721568913e-05
-3.27636954148808e-05
-1.17550645065991e-05
-1.13307477297265e-05
-1.38186091495921e-05
-1.35453948323955e-05
-1.34021623648167e-05
-3.36023561494157e-05
-3.74338923151407e-05
-1.31160139529272e-05
-4.22758432270709e-05
-3.62870803876007e-05
-2.888749707614e-05
-8.34028214939833e-06
1.12909171966208e-05
-1.35951729332699e-05
-1.12599285021816e-05
-3.89180141981522e-06
-2.51139405080284e-05
-1.69052025568913e-05
-3.0179890693764e-05
-1.95139471065281e-05
-1.20572376711207e-06
-1.53892443329737e-05
-3.53614781903074e-05
-3.17367555471492e-05
-2.21334798309045e-05
-4.11599238646426e-05
-6.29076676510148e-06
-2.69421326588372e-05
-1.6763962563628e-05
-1.90412767315522e-05
-4.88694626118993e-05
5.96844811519893e-06
-1.13012331316551e-05
-6.70933261833215e-06
-6.13264916863757e-06
2.40175412018993e-06
-2.82192422450114e-05
-1.46100401828886e-05
2.3332412298121e-06
-1.2933294915382e-05
-2.68056969784893e-05
-2.0120959581608e-05
-3.82049557086077e-05
-3.45329636090552e-05
-2.72239190992852e-05
-2.85112110737266e-05
-2.73358706513546e-05
-2.29860959128296e-05
-2.47308484884146e-05
-2.04044485725579e-05
-2.45394625981071e-05
-2.07037892113199e-05
-2.32828582327446e-05
-3.02180300321437e-05
-2.70852618513433e-05
-3.84748131831641e-05
-8.13066442610651e-06
-1.29939363627713e-05
-2.40495868723154e-05
-3.05378977764068e-05
-2.03803223104848e-05
-2.99344841461429e-05
-1.3552492272987e-05
-1.66317936073949e-05
-3.62820842116221e-05
-1.91790003764849e-05
1.22871520606634e-05
-2.49674169678004e-05
-2.0202932347934e-05
-1.8870393342438e-05
-3.10828234314711e-05
-2.10553848487659e-05
-2.68772997405974e-05
-2.22228035631015e-05
-2.705632278728e-05
-1.94506113439714e-05
-1.27940107653092e-05
-2.28455871153363e-05
-2.56109658996644e-05
-3.8932009183788e-05
-1.82330503006787e-05
3.01855147954704e-06
-9.92648518428314e-06
-4.5332471642123e-05
-1.95860540491503e-05
-2.9010456221809e-05
-3.5982468685183e-05
5.69795093511145e-06
-2.59042387618501e-06
-2.19951668446941e-05
-1.07728590645118e-05
-5.37320060799736e-05
-3.12874974585497e-05
-1.51373963596958e-05
-1.26195718087404e-05
-3.30898101466524e-05
-1.51475942657129e-05
-2.09082999572956e-05
-4.44125500173552e-05
-3.65097227195048e-06
-4.37746865530699e-05
-3.85873359326953e-05
-1.3802858577205e-05
-1.67684825705146e-05
-2.19441157429128e-05
-4.48386235788789e-05
-3.21824141378972e-05
-1.54123031073046e-05
-2.88365491108083e-05
-2.06419943803983e-05
-1.97511926654727e-05
-1.91192340049427e-05
-1.53974571729031e-05
-9.99082951637364e-06
-1.9286986075964e-05
-2.94299342841984e-06
-4.58254755486517e-05
-4.84827685400799e-07
-2.2459197847542e-05
-9.31189070735197e-06
-1.65775419798486e-05
-7.34228045481017e-06
-2.59024459952082e-05
-1.82049875587414e-06
-9.41451686183855e-06
-1.17571552518456e-05
-1.45826344346946e-05
-2.15927733075362e-05
-3.08476083474967e-05
3.34760659341442e-06
-3.11260324294524e-05
-2.66140463600692e-05
-2.77441389865334e-05
-1.76240606637671e-05
-1.24279820202413e-05
-1.73936500892501e-05
-2.68036521809144e-05
-2.68639402473769e-05
-1.48391036769423e-05
-2.58647934005533e-05
-6.84319920788029e-06
-2.92101959324808e-05
-9.07451440949557e-06
-1.6772103264504e-05
-2.32296240877485e-05
-1.72477615210348e-05
-2.73459848808654e-05
-3.50403394054189e-05
-2.22050519812112e-05
-2.76351943112794e-05
-3.85936900957934e-05
-1.60501083975047e-05
-2.94823785500626e-05
-4.0305371576721e-05
-3.70013735215425e-05
-8.98634708754647e-06
-2.21282010133283e-05
-4.83491886675557e-06
6.11662357525432e-06
-1.3173970566986e-05
-2.85668365154045e-05
-1.79829671960291e-06
-3.51327805879909e-05
-2.56870365583551e-05
-1.41562212973839e-05
-1.45014393936647e-05
-1.12212110439447e-05
-2.15827450518402e-05
-2.01134866736108e-05
-2.6281812461208e-05
-1.67115860894803e-05
-5.40556850374369e-05
1.89803244225884e-05
-1.91667003981821e-05
-8.63690479983626e-06
-2.98494814711348e-05
-2.86485300963746e-05
-1.19336212742094e-05
-2.39689821664664e-05
-1.91761240601307e-05
-2.96110803049903e-05
1.02165886080008e-05
-4.24456872620523e-05
-3.10048905924774e-05
-2.85941674921035e-05
-2.20895890314783e-05
-2.24932336111162e-05
-3.66198249839317e-05
-1.35323486379325e-05
-3.03469128658005e-05
-3.61092870165272e-06
2.43173404519023e-07
-4.18242365479743e-05
-4.3524861662523e-05
-1.8220881901426e-05
-1.88371630977848e-05
-7.73529293659999e-06
-4.52028473770017e-05
-2.17374474259331e-05
-1.77415562010848e-05
-2.41039191875724e-05
-2.05149366846257e-05
-1.72616525169273e-05
-6.81555751542444e-06
-1.2921412408822e-06
-7.6840848736686e-06
-3.0328297238609e-05
-3.09517215786861e-05
-3.06339853233192e-05
3.39909702383154e-06
-3.76515650833188e-05
-3.41266451147308e-05
-1.88840707341645e-05
-2.79229138974088e-05
-2.48519856958231e-05
-3.1793906492596e-05
-3.20261330104346e-05
-1.16970750982229e-05
-1.16198841321345e-05
-7.26178646671412e-06
-2.97483364486729e-05
-1.71632500118901e-05
-1.44423491390121e-05
-1.21771259501144e-05
-3.02038136358753e-05
-2.61623748757182e-05
-2.95002527150653e-05
-1.1695052216812e-05
-2.95072114289481e-05
-2.02138242934159e-05
-2.83326606566225e-05
-3.60828984936653e-05
-1.09700727377178e-05
-1.51334397869302e-05
-3.91925463652924e-05
-8.48130825055341e-06
-3.10629278819777e-05
-2.01691307433984e-05
-1.39248421737259e-05
-2.3925978025814e-05
-1.29565689424251e-05
-2.76425837880549e-05
-1.89674838964608e-05
-2.52710591387487e-05
-2.99724136594886e-05
-6.88487991050293e-07
-9.84609135232052e-06
-3.17923670794606e-05
-3.04520544137905e-05
-4.97639427648177e-05
-1.43601570374281e-05
-3.36704338969823e-05
-2.33693238379603e-05
2.16575576715942e-06
-3.35384820399936e-05
-1.48667331976173e-05
-1.38737607318535e-05
-1.85293224372862e-05
-1.97520092103259e-05
-3.86265120271885e-05
-2.18428763815456e-05
-2.88226511938789e-05
-1.97451777224608e-05
-9.00916895620049e-06
6.12012266291803e-06
-3.06455043652932e-05
-1.74021344845093e-05
-3.07711474606086e-05
-1.87481266074489e-05
-2.27560775520755e-05
-4.69464506047468e-05
-2.27623980009445e-05
-2.27891273861662e-05
-9.84012220110175e-06
-1.10217170201234e-05
-3.97150822747193e-05
-6.28427927336108e-06
-3.46230924799389e-05
-6.81943540328423e-06
-1.16253838098874e-05
-4.25947551645813e-05
-2.77845995814174e-05
-2.8157405445111e-05
2.13512674533771e-06
-3.54830034313083e-05
-2.37276247478733e-05
-2.80726800063271e-05
-6.51733314242e-06
-3.56550624296036e-05
-2.8346120386052e-05
-1.78647031227877e-05
-4.20430063364809e-06
-1.88440521456077e-05
-2.62837523585547e-05
-1.13322813700484e-05
-3.50382859058339e-05
-4.0071572698143e-05
-4.93097965572829e-06
-1.43253512832047e-05
-1.11981721741946e-05
-3.54606999883905e-05
-2.0987876762894e-05
-3.5076092127167e-05
-2.49600498426387e-05
-2.13004296683844e-05
-2.16775072493731e-05
-2.51999386748229e-05
-3.63731537185264e-05
-2.4011265538672e-05
-1.26961426417368e-05
9.14812884346843e-06
-3.91971443290765e-05
-1.03493656086646e-05
-1.74367951006746e-05
-4.07920692249089e-05
-4.99148863485508e-06
-4.06037127534899e-05
-2.08988828926399e-05
-2.84215840521018e-06
-2.47813926017759e-05
-2.84943322976079e-05
-2.56764232482382e-05
-1.92200558354772e-05
-6.82970379444454e-06
-2.33632946183512e-05
-2.46456128093537e-05
-1.59322977186069e-05
-2.23776155846742e-05
-3.01678679852022e-05
-1.07403472009366e-05
-3.08749828813968e-06
-4.81202232753659e-05
-3.3175941052963e-05
-9.95845583655531e-06
1.27065767113675e-05
-5.61952629791747e-05
1.24426424615339e-05
-2.62077245759248e-05
-1.85650744847933e-05
-2.82951463143019e-05
-1.75536074864341e-05
-3.51758365517731e-05
-1.88744959960523e-06
-8.56045699620823e-06
2.10839036568962e-06
-4.27550262828811e-05
-2.99090059031633e-05
-1.1395050649433e-05
-3.94645059206246e-05
-2.84909933263894e-05
-4.11956606432315e-05
-2.14270830687531e-05
-2.69909334547437e-05
1.81227999131476e-05
-1.48098683380873e-05
-1.57356777485272e-05
1.35447100740824e-06
-8.51666840850672e-06
-2.51931932740115e-05
-1.67944979305784e-05
-1.54516900528366e-05
-5.91698574018737e-06
-1.01096306160574e-05
-2.43080858397908e-05
-5.21097088337495e-05
-1.44741868089647e-05
-4.47616655319174e-05
-1.62411403612737e-05
-1.95464471784166e-05
-1.49757408912209e-05
3.3870126932297e-06
-1.91606835919982e-05
5.91659556420071e-06
-4.21347594341999e-05
-2.19734907391214e-05
-2.64123058580805e-05
-2.00020396931362e-05
-2.57761253923542e-05
-1.61588073093359e-05
-2.29245227019593e-05
-3.04109666851376e-05
-1.95872703776772e-05
-3.8488300587168e-05
-3.34331980965414e-05
-8.01153735432333e-06
-1.6242278512529e-05
-2.35227380091367e-05
-2.51043234657972e-05
-6.84293788877909e-06
-5.4952865660706e-06
-2.13952652735363e-05
-2.82053203473614e-05
-4.33871016636231e-05
-1.08337522783802e-05
-2.81606199562854e-05
-1.71872301270603e-05
-8.28174153418323e-06
1.67847768514303e-06
-7.82479683071632e-06
-7.02127555689164e-06
-3.7105374024442e-05
-2.73720489923049e-06
-1.53812056842469e-05
-1.69086997580711e-05
-3.82423478796607e-05
-3.33838918473121e-05
-4.09556780851823e-05
-1.62889331259276e-05
-2.92865283215589e-05
-1.95851883572582e-05
-4.0161550713792e-05
-1.32692595896222e-05
-2.31918000601387e-05
-1.87289552381618e-05
-2.96485647882028e-05
-3.10466675558949e-05
-2.45008286163794e-05
-3.99507208368741e-07
-3.70966516313331e-05
-1.8143003036517e-05
-2.54352328400354e-05
-3.17225427901109e-05
-4.42874260733246e-05
-2.54728638304145e-05
-3.39244872799261e-05
-1.04476727493326e-05
-1.80531383672339e-05
1.09334917990529e-05
-1.09956369508722e-05
-6.28025946206289e-06
-4.46446937967927e-05
-1.76950883995158e-05
-2.36569179651223e-05
-1.51489974776913e-05
-3.53295036959551e-05
-1.90163323846278e-05
-2.8538471335559e-05
-2.28193332376621e-05
-1.56977221147802e-05
-3.89848625121658e-05
-1.29627241873175e-05
-1.72819379473424e-05
-2.94961240723257e-05
-4.36114657955479e-05
-1.38455477053572e-05
-4.22563995899582e-05
-1.20418436396055e-05
-3.65307411985786e-05
-1.15326619299232e-05
-3.20943626144577e-05
-2.78684885316063e-05
-3.68789798448881e-06
-5.050940802629e-06
-4.27979568501234e-05
-1.99801529296428e-05
-1.46334542840932e-05
-4.87409021885885e-05
-3.35786418216038e-05
-2.37231518708587e-05
-1.21088846571352e-05
-1.27049304619545e-05
-1.90334985514636e-05
-7.6915118204572e-06
2.38123474728182e-06
-1.15660007036596e-05
-3.01721247094812e-05
-1.16398047236414e-05
-3.02313934419655e-05
-2.66817297896532e-05
-6.7336382597905e-06
-3.92558245822746e-05
-2.2739742050536e-05
-2.78024995197129e-05
-3.48767099722899e-05
-2.75062092218744e-05
-1.58379190927002e-05
-3.60595556311121e-06
-1.15122945090059e-05
-2.72766484760413e-06
-3.3467200373082e-05
-1.69832767944421e-05
-9.09415124448585e-06
-1.47424798668355e-05
-3.0332752178248e-05
-2.98969218666892e-05
-1.15317123131664e-05
-2.07115454848482e-05
-1.61644544806521e-05
-2.4518430623778e-05
-3.53889610057174e-05
-1.44195252452648e-05
4.84648869028626e-06
-2.01169336938547e-05
-3.22198761937769e-05
-2.93920319715927e-05
-1.34035946510283e-05
1.6160941267382e-06
-2.88762627579044e-05
-1.89064344633252e-05
-1.36028224470109e-05
-9.34603860461089e-06
-1.19291794303407e-05
-1.43870559339156e-05
-7.18221445934398e-06
-7.94778268454751e-06
-3.09096116956135e-05
-1.87667251460785e-05
-3.2259709266083e-05
-3.9832665669412e-05
-2.81082730542848e-05
-1.68263619463967e-05
-3.78471957695972e-05
-3.32732631778346e-05
-2.40597841108909e-05
-2.46761541519831e-05
-2.81843231156385e-05
-3.15668843928052e-05
-2.58402148790543e-05
-2.96228532841887e-05
-1.09219640133626e-05
-2.17688229322985e-05
-2.2030205951663e-05
-3.8626079896288e-05
-1.51826136718705e-05
-1.50165459551972e-05
-1.09263437562864e-05
-2.48533901666645e-05
-3.38129046513148e-05
-2.15183690410044e-07
-3.65743548094507e-05
-4.43851493785048e-06
-1.35024019692865e-05
-3.4462369179888e-05
-3.18954957456601e-05
-1.48754361241528e-05
-3.78490264294731e-05
-2.96427821044219e-05
-1.96878228955168e-06
-1.75799599511911e-05
-1.12900891824967e-05
-6.06893776793319e-06
-3.87497625800879e-05
-4.85938475470114e-06
-1.04350398125506e-05
-2.19581158715512e-05
-1.70718362235156e-05
-8.06032439086151e-06
-4.60009098014405e-06
-3.04981413975809e-05
-1.85456199174018e-05
-1.1306602876562e-05
-2.96491512249881e-05
-1.59162685241661e-05
-2.942016761623e-05
-1.88815727890998e-06
-3.77384424557787e-05
-3.03425894755783e-05
-2.63514147029883e-05
-1.50203188810603e-05
-7.26744261451949e-06
-3.74510472094365e-05
-1.41660878735958e-05
-1.72241673437232e-05
-3.21739303408232e-05
-1.71998070386782e-05
-2.65262832028573e-05
-1.70786766072797e-05
-2.66672099644899e-05
-2.43637105026225e-05
-3.10994561589383e-05
-2.09053297243761e-06
-1.63703864409006e-05
-3.66712219450209e-05
-2.50813519676436e-05
2.95337269218828e-06
-9.36307516649071e-06
-4.68877752378523e-06
-5.67352143782519e-06
-2.03176217983643e-05
-1.99413010147905e-05
-1.31169785626665e-05
-2.771913587755e-05
-2.43609645507782e-05
-1.66808090720918e-05
-4.85721367188354e-05
-2.38794843963329e-05
-6.1042116014044e-06
-2.09222973507377e-05
-2.83204637154177e-05
-1.39949294051855e-05
-2.14779856865571e-05
-3.65480874517075e-05
-2.09375172394133e-05
-2.14242484091816e-05
-1.54127173125307e-05
-6.81156325665387e-06
-2.0111175442097e-05
7.59821479362777e-06
-1.46742007838569e-05
-9.24143367099764e-06
-1.50309678064568e-05
2.06245861451059e-07
-2.03922943332348e-05
-2.55835404854529e-05
-1.67502143368427e-05
-2.21469260893623e-05
-1.08163609236115e-05
-2.05463147722778e-05
6.96891964873354e-06
-2.84309074416312e-05
-2.28991091678947e-05
6.15361260053539e-06
-3.25764571994974e-05
-2.42465356674535e-05
1.45582847740892e-05
-2.27540073057179e-05
-1.10033383379394e-05
-1.89642989001529e-05
-1.26985274644831e-05
-2.16047878184989e-05
-2.45678946128928e-05
-1.44627874176846e-05
-3.62102891418905e-05
-7.84289494924424e-06
-9.82046491685519e-06
-3.32574753328022e-05
-2.67738475420728e-05
-2.88511854183149e-05
-2.23876060529274e-05
-1.47167855942781e-05
-4.09084302800487e-05
-2.9597949325885e-05
-1.17272228473849e-05
-1.39597786148701e-05
-1.98031263376168e-05
-1.64143660071853e-05
-2.11513601861672e-06
-1.89506177526988e-05
-2.34481108148284e-05
-2.25024258408149e-05
-1.93084704866474e-05
2.14421266255235e-07
-2.31061211341675e-05
-2.51693535493559e-05
-1.96715109197213e-05
-3.59548641007894e-05
-2.78605839783396e-05
-5.34222410374897e-06
-6.99733214615943e-06
-4.08250385489618e-05
-2.66682828960237e-05
-4.35179340304892e-05
-3.99449172585484e-05
-1.93069973209833e-05
-4.66408986254694e-06
-1.21713782050038e-05
-2.91342078404939e-05
-2.59343441993289e-05
-3.31085096175976e-05
-1.28586939009809e-05
-2.71435893674575e-05
-1.03092776091353e-05
-9.01791987077262e-06
-4.10025685781517e-05
-1.41932614239117e-05
-1.59159627519606e-05
-1.30098365267484e-05
-3.42171272649526e-05
-1.40629391396623e-05
-2.32802080414147e-05
-3.29052996243341e-05
-6.49618765496919e-06
-5.1815244769955e-06
-4.98624457681672e-05
-1.01282604081863e-05
-4.66792972765963e-05
-2.28705323252021e-05
-1.45971728551603e-05
-1.57605925491452e-05
-4.14568939205072e-06
-2.54939976800812e-05
-1.77871511533393e-05
-2.81474892627938e-05
-9.78395555677823e-06
-2.96425354092096e-05
-1.98940877620207e-05
-3.15298852733561e-05
-1.86485164852574e-05
-2.09679444215683e-06
-6.36855936644912e-06
-2.98864307920725e-05
-4.27324792106346e-05
7.90887060944378e-06
-1.07670450892103e-05
-2.21161131795366e-05
-2.58938409817475e-05
-2.12477131041479e-05
-6.42593498292019e-06
-1.78360547197345e-05
-2.80142384926098e-05
-2.12160317056807e-05
-3.42687423018685e-05
-1.60773522918628e-05
-3.49501118489844e-05
-2.25620589250287e-05
-2.32573199654158e-05
-4.12895541562699e-05
-1.44374178213774e-05
-2.33933513832814e-05
-1.25082322485169e-05
-3.0597868382181e-05
-1.008550012231e-05
-7.94413750139645e-06
-1.70467915421085e-05
-2.86860154013832e-05
-1.76694593036723e-05
-2.48423728120032e-05
-3.73469942597374e-05
-1.79328953984731e-05
-2.53298181862451e-05
-4.4969604249103e-05
-1.11481984040539e-05
-7.92880529447406e-06
-5.94726219676986e-07
-1.87998815555101e-05
-1.88787001672385e-05
-1.8847164045748e-05
-8.72776034068797e-07
-2.06165187726048e-05
-1.99384001591047e-05
-1.07471838793066e-05
-1.2082264619022e-05
-8.02439330252533e-06
-1.17769358647182e-05
-2.28300890152737e-05
-2.0783107142402e-05
-2.68548949672536e-05
-1.46531425722051e-05
-3.16789279741463e-05
-1.14008587506366e-05
1.41839236194297e-06
-3.83374304998056e-06
-2.31742575533004e-05
-5.63888536751513e-06
-2.25549822777892e-05
-2.81871498401975e-05
-8.83742651279199e-06
-2.6342687756219e-05
-2.44362335420471e-05
-3.8131813376044e-05
-2.09910958917979e-05
-4.37128094475258e-06
-3.20310435084258e-05
-2.61733298455693e-05
4.02413403677288e-06
-4.2882652738123e-05
-1.74093225930337e-05
-3.00670031001165e-05
-4.20593060548217e-06
1.43980018751828e-06
-2.55688079617896e-05
-2.30988629287111e-05
-1.83378916968841e-05
-2.09624836887766e-05
-1.1228263001855e-05
-1.81710320641368e-05
-4.61516963564985e-05
-2.34432001769733e-05
-1.42132290434844e-05
-1.30549362021299e-06
-1.52788622463674e-05
-1.32401617522224e-05
-1.38819476399252e-05
-7.94336979151511e-06
2.19935165062509e-06
-2.30678603813421e-05
-1.82123120280023e-05
-3.23211074227145e-05
-2.13138275311455e-05
-1.22642560734981e-05
-3.55214235133843e-05
-1.3025211817752e-05
-4.56814574571873e-06
-3.83613290979793e-06
-7.66785273830456e-06
-5.08368969088852e-06
-3.15561834364339e-05
-1.05449939640887e-05
-3.64664115775168e-06
-6.04418173466864e-06
-2.38406888100506e-05
-1.8638026210767e-05
-4.12987930993142e-05
-1.04840424931316e-05
-1.86916708433316e-05
-1.84086683012737e-05
-1.89952241391298e-05
-2.8653345684122e-06
-2.96495580458428e-05
-4.63331681823997e-05
-1.15520815639497e-05
-2.53569424296577e-05
-2.87850661474032e-06
-2.60358144402181e-05
-2.33071347111321e-05
-6.18879133465661e-06
-3.67778987872587e-05
-2.50729615300231e-05
-1.52180280756233e-05
-3.27829552723218e-05
-4.96826245903791e-05
-4.13269344801232e-05
-3.13171638149196e-05
-3.93042232306057e-05
-3.11831800989926e-05
-2.31843479844974e-05
-4.2714221379205e-05
-2.70177293902897e-05
-1.6600242640646e-06
1.67012891378122e-06
-1.41059039187333e-05
-2.08550941207056e-05
-2.65639082489558e-05
-3.43902943849877e-05
-1.61281785089887e-05
2.27254248004548e-06
-2.83594663825973e-05
-6.25315610508744e-06
-2.10952694883838e-05
-1.56163941068e-05
3.88494558549202e-06
-1.8990567699163e-05
-3.34193216855598e-05
-1.0040538553064e-05
-3.26877335278889e-05
-2.55109661302691e-05
-1.97102361937472e-05
-1.73769442829893e-05
-3.10556406350478e-05
-2.73202717891397e-05
-5.96930216745765e-06
-3.79009025807342e-05
-2.8738164744235e-05
-3.90149655605871e-05
-3.38055768104312e-06
-4.02454463624535e-05
-1.95838131390681e-05
-1.06499488395065e-05
-2.78300870456895e-05
-2.99138914065356e-05
-2.45102639040332e-05
-2.82305766223266e-05
-1.72452466289537e-05
-2.86096233061621e-05
-2.33552531833759e-05
-1.94791637387931e-05
-5.85912313628347e-06
1.18755812093584e-05
-1.18891094787263e-05
-3.47469781298444e-05
-2.06736813231133e-05
-2.90997055160348e-05
-1.7302803910146e-05
-6.61089401459514e-06
-2.97569050070997e-05
-1.93592847529446e-05
-1.78700176105218e-05
-3.464459380579e-06
-1.40290129684395e-05
-2.90541005388015e-05
-3.47058566558661e-05
-1.12224888037221e-05
-4.29674043112934e-05
-1.04621063653278e-05
-2.90806010091365e-05
-1.59909249508387e-05
-1.39935225027359e-05
-2.08127886528656e-05
-3.95515828591155e-05
-1.68911943646602e-05
-4.2775924717982e-06
-2.11285325237049e-05
-3.08355685034879e-05
-2.86397884289615e-05
-2.77704081808281e-05
-3.99828157905912e-05
-2.99117852095255e-05
-3.36320566480428e-05
-2.48045477943857e-05
-2.95831003038687e-05
-2.40565251037407e-05
-6.31606668033848e-06
-2.52834853239858e-05
-1.10259249878566e-05
-1.13098693817545e-06
-1.28200359568655e-05
-3.66643800185539e-05
-2.9025894403251e-05
-2.87795278130738e-05
-2.13732501549864e-05
2.55678612089726e-05
-2.71069882440831e-05
-2.88372103524849e-05
-1.86829536612034e-05
-3.54988964553643e-05
-1.49740195392064e-05
-2.98829309072538e-05
-3.53844116350267e-05
-2.48766430389658e-05
-2.93268739041067e-05
-1.93394942164132e-05
-3.70713130105206e-05
-2.60053701296538e-05
-2.90740472769245e-05
-2.60548988897337e-05
-3.03486727180851e-05
-2.13333933527097e-05
-4.320928780343e-05
-2.34337083904568e-05
-4.94395666450829e-06
-1.80360456020878e-05
1.63912674857005e-05
-3.21937865742123e-05
2.16128073056268e-06
-3.27437619827079e-05
-2.73719145674444e-05
-2.74525016157496e-05
-2.53598797136489e-05
-2.0474500068496e-05
-4.61945398321685e-05
-2.98346405552506e-05
-2.12220722487007e-05
-2.16057952965495e-05
-1.49864220579904e-05
-3.2905288785449e-05
-1.29911181651711e-05
-3.25310748552293e-05
-3.3705412421231e-05
-4.14484587822019e-05
-1.39633356669676e-05
1.34777002391221e-06
-3.14747531615538e-05
-4.74779142317402e-06
6.18249334022779e-06
-3.21027215604093e-05
-2.99028107770563e-05
-1.90221894105941e-05
-3.05910781998987e-05
-1.2073138703164e-05
-2.1939180213988e-05
-2.58308864788207e-05
-1.97509863383382e-05
-2.6655373815727e-05
-2.45189277706686e-05
-3.55621125212852e-05
-1.30307811870495e-05
-8.14787686633539e-06
-2.41362142353794e-05
-3.55714389606461e-05
-7.3581159263159e-06
-3.96670417459022e-05
-1.2889877687328e-05
3.0078972444193e-06
-1.07292898736549e-05
-2.25941750313772e-05
-2.02583135862837e-05
-2.3670770376907e-05
-2.84569334299139e-06
-8.78946111797157e-06
-2.85144219496562e-05
-8.68440865160461e-06
-2.0377906773792e-05
-4.40135103524984e-05
-2.57010316027052e-05
-1.29041192960738e-05
-9.54379044469755e-06
-4.07725099603615e-05
-2.50864189714563e-05
-3.16687663284307e-05
-1.25834031456148e-05
-2.25768576484418e-05
-2.35423018040993e-07
2.80884056136914e-06
1.22172648901008e-06
-3.3682401971604e-06
-2.03690394425295e-05
-2.31045641116175e-05
5.49410952972831e-07
-2.86129108613511e-05
-1.80382049017526e-05
-1.18216733032506e-05
-3.50115507745814e-05
-2.2450271260348e-05
-2.24300956184919e-05
-1.00928146507981e-05
-6.76784657527637e-06
-2.33479080353506e-05
-2.99366021801876e-05
-5.0504433493976e-05
-2.39367440489479e-05
3.68389945301613e-06
-3.70767924239904e-05
-8.4408434291938e-06
-1.70719612250395e-05
-2.11523591993935e-06
-7.72397038236696e-06
-2.12161786305323e-05
-2.05016830738993e-05
-2.77247375501304e-05
-2.41541580215168e-05
-1.28955062381524e-05
-1.24756963285685e-06
-2.99533605200254e-05
-3.37691798210865e-05
-2.36958452470948e-05
-1.25062825319024e-05
1.1997380322207e-06
-5.11269263435421e-06
-1.80514052965437e-05
3.38102875905111e-06
-2.0103710473203e-05
-2.04759146515893e-05
-4.96433761456705e-05
-3.02724957854962e-05
-4.71691897630311e-05
-8.06297286226867e-06
-1.03530651697455e-05
-3.65350869086054e-05
-1.70878674040912e-05
-4.56238706562237e-06
-1.63335840772178e-05
-9.22613703949275e-06
-2.69981812388975e-05
-3.2628863297381e-05
3.47234376772397e-06
-3.94213236664113e-05
-2.80480903596373e-05
-2.78245358860081e-06
-1.84012227890499e-05
-3.49848879159984e-05
-1.69442167946881e-05
-7.27108486852277e-06
-1.24180866722549e-05
1.95236206414323e-06
8.70775228437083e-06
-3.257601446489e-05
-1.87497820718891e-05
-1.22854480227451e-06
-1.57230491178631e-06
-1.4638881850513e-05
-7.45766439971233e-06
-5.04977999952394e-06
-1.45221693013565e-05
-1.60556768504227e-05
-3.74815797831782e-05
-1.60550432905785e-05
-3.34964466679058e-05
-1.50955236227148e-05
-1.13405974268185e-05
-1.80210601132256e-05
-3.45191182188567e-05
-1.81695399923909e-05
-2.08622694598008e-05
-1.54161703318528e-05
-1.98791721067881e-05
-2.48688421664652e-05
-2.57096526516246e-05
-1.50853085861276e-05
-1.11402596952106e-05
-1.88302564111927e-05
-2.76790769177099e-05
-2.5401332882114e-05
-1.66929442685649e-05
-2.52354015938888e-05
-3.38294721005798e-05
-1.47593524026056e-05
-9.19977068066322e-06
-1.69904951717858e-05
-1.09446932280996e-05
-4.84807692793123e-05
-4.10034338786129e-05
-3.62971854721306e-05
-1.38344936533999e-05
5.75176971623353e-06
-1.723542023672e-05
-1.9493439126127e-05
-1.56775615204837e-06
-2.42715914877427e-05
-1.33389447723831e-05
-2.15893591209053e-05
-2.98766032188419e-05
-3.52417842326991e-05
-1.79647777390018e-05
-1.32199237058304e-05
-2.49315965456627e-05
6.82888735062925e-06
-1.5033356178758e-05
-2.73459533066423e-05
-1.18883419130725e-05
-3.67357667498324e-06
-2.52192352747123e-05
-9.25753651421728e-06
-1.76276761494348e-05
-2.06250297809632e-05
-9.99026676202211e-06
-2.53719604241931e-05
-2.73832044294112e-06
6.30779959920809e-06
-2.9643998908295e-05
-2.36705482095706e-05
-1.31260277891413e-05
-2.83334134374857e-05
-1.59645530553506e-05
-1.61600022188984e-05
-1.44111080480496e-05
-1.12889249699243e-06
1.99725872468401e-05
-1.77879915659078e-05
-3.16935897696888e-05
-8.27634965194496e-07
-6.33747966709942e-06
-1.46745507257177e-05
-3.414032085159e-05
-1.14163868367292e-05
-1.46678596113812e-05
-1.05418397226538e-05
-1.49074967714301e-05
-1.36432805006675e-05
-1.69661796974628e-05
-2.6271461860821e-05
-3.36448599058743e-05
-3.89089686140524e-06
-9.67885329156442e-06
-1.82913176597674e-05
-1.41792144025097e-05
-1.08563198457622e-05
-2.71916099419689e-05
-1.11648550708322e-05
-3.37511131809215e-05
-1.99664546333922e-05
-3.32243141256504e-05
-2.51083047544189e-05
-3.06613309163753e-05
-2.74128337886426e-05
-3.70015085714994e-05
-1.19880799815771e-05
-1.9671042480402e-05
-1.38804071764287e-05
-2.91192836280027e-05
-2.24681263963553e-06
-2.14917133276025e-05
-4.09367340070428e-05
-8.26732240963068e-06
-4.0087266874742e-05
-2.63480196865475e-05
-1.0088627985265e-05
-2.69795629296109e-05
-7.70882673956993e-06
-3.20005450253242e-06
-1.35994437634275e-05
-1.86301812580197e-05
-2.09494762883792e-06
-1.8819708269817e-05
-3.49361219393337e-05
-4.32562933722831e-05
-5.87976510630743e-06
-8.66784225520323e-06
7.81024727568092e-07
-8.97902402595703e-06
-2.28308733690663e-05
-2.6518165955721e-05
-3.60790963117352e-05
-4.29268098506742e-05
5.49345145543585e-06
-2.91970070323992e-05
-3.22857474211179e-05
-3.04626846899162e-05
-2.95567884778037e-05
-1.59492379911497e-05
-1.66508247695745e-05
-2.47565517943239e-05
-1.75817747577108e-05
-2.2253870921151e-05
-2.79391029150675e-05
-1.36664790277214e-05
-3.14594808354569e-05
-2.74334885051764e-05
-2.50089676385814e-05
-1.95558142178171e-05
-2.19491434915207e-05
-7.39080376951099e-06
-1.98931037581349e-05
4.22422349070526e-06
-2.83434231413117e-05
-1.72955175398411e-05
-3.47844171068258e-05
-3.26585892704496e-05
-1.72558150840966e-05
-4.09310111737905e-05
-2.3747130844284e-05
-2.11794380790844e-05
-3.16277211512083e-05
-3.67939158932628e-05
-1.80723986295287e-05
-1.31293299049759e-05
-3.12241950159334e-05
-1.04724083120712e-05
-2.65826668478381e-05
-1.56206742221515e-05
-2.39260609821565e-05
2.99334064727635e-06
-1.86097665911019e-05
-3.50191594705163e-05
-2.46910070447938e-05
-2.41988132638629e-05
-1.45249824050297e-05
-1.2010076988517e-05
-2.90413199912486e-05
-2.00323009927047e-05
-4.27489837119596e-05
-1.98806279275245e-05
-2.35145375997221e-05
-1.72818801739056e-05
9.56234107230087e-06
-2.05037959870968e-05
-9.56506235228212e-06
-1.47481722845937e-06
-2.29641867568122e-05
-2.64615106337734e-06
-3.20009979607984e-05
-3.2436012166345e-05
3.79800300882704e-06
1.19369485893473e-05
-1.96347908252762e-05
-3.3937675773323e-05
-3.72200626251513e-05
-2.3020944426023e-05
-2.30563908284101e-05
2.47615959359196e-06
-3.57231786469396e-05
-6.14375822274103e-06
-9.12027043091263e-06
-2.50532787528196e-05
-1.75897942006421e-05
-5.19895136451114e-06
-2.87732861336681e-05
1.68207517076808e-07
-1.83006508175727e-05
-2.9809811055228e-05
-1.53485368950805e-05
-3.39742746973747e-05
-7.42460455597644e-06
-1.95186725035849e-05
-1.61029769559531e-05
-2.97538483539438e-05
-3.47086504514379e-05
-5.77175289188893e-07
-2.2700979582805e-05
-4.32316132089905e-05
-3.42509102838619e-05
-3.19174961462316e-05
-1.35961541015098e-05
-3.25820442532797e-05
-1.46248425472385e-05
-3.20453635186551e-05
2.15251021676633e-06
1.10518362296085e-05
-1.32187479672516e-05
-2.54301289210117e-05
-3.56271648288853e-05
-8.98455940448342e-06
-1.89676546493043e-05
-2.44945773478236e-05
-1.70728141037377e-05
-3.9678430272039e-05
-3.28945059199521e-05
-1.59066276838647e-05
1.5775693287342e-05
-1.17895644663612e-05
-1.69788528842496e-05
-1.56643562113254e-05
-2.72632537184723e-05
-2.75690896305582e-05
-1.13793478112835e-05
-3.10970237586341e-05
-1.87365024325027e-05
-2.22464979498714e-05
1.07091572488811e-05
-1.40632384780187e-05
-1.50330859205571e-05
-9.68076159611137e-06
-1.52365287481412e-05
-2.93267762920798e-05
-2.45081891896981e-05
-3.90487162177648e-05
-6.19533537146949e-06
-2.46436404261186e-05
-3.86680798492553e-05
-2.58708677422124e-05
-2.60576058748806e-05
-3.68821850890276e-05
-2.54910580214226e-05
-3.87025584833919e-05
-1.14918104883322e-05
-6.45831845126963e-06
-1.49701271214428e-05
-2.39406037489345e-05
2.64290472741029e-06
-2.77331958729195e-05
-1.34535895516063e-05
-3.71459343287236e-05
-1.84652769283645e-05
-2.96295867160581e-05
-1.02294310056037e-05
-3.25568040190863e-05
-3.81849023093281e-05
-2.73084159741444e-05
-3.6399565837507e-05
-1.36175531668323e-05
-2.34821376716602e-05
-1.9338417621596e-05
-2.17559890764354e-05
-2.14507420576645e-05
-2.37082928569191e-05
-1.6724501078652e-05
-2.88818510197155e-06
-3.65632496925193e-05
-3.47073487570994e-05
-2.58431815405018e-05
-4.2206282111531e-05
-9.27861243410613e-06
-2.49441711114957e-05
-3.33131800414978e-05
-2.38804224003062e-05
-2.02490149934434e-05
-9.53622985451309e-06
-2.99139502492311e-05
-8.4248452598252e-06
-1.801128825022e-05
-2.6997514674581e-05
-2.49450347536104e-05
-3.95544361542688e-05
-4.14302688549406e-05
-1.01272378073357e-05
-1.76312517791429e-05
-2.4984291360145e-05
3.32189956359258e-06
-2.13657220032961e-05
-2.77556478961458e-05
4.61403092744545e-07
-3.11224542321268e-05
-8.7473674536626e-06
-3.77722801859518e-05
-3.05409500959036e-05
-1.7023807439844e-05
-1.76197266809018e-05
-1.33704730438491e-05
-1.35556617256396e-05
-2.6560432479172e-06
-1.5582507799142e-05
-3.43353325084276e-05
-1.25054214582868e-06
-2.97240106969696e-05
-1.38390664382345e-05
-2.97776319458457e-05
-1.88932421487841e-05
-8.24021649134948e-06
-2.32258561871433e-05
-3.4163138660463e-05
-8.16869940624607e-06
-1.4558944529361e-05
-2.68488250642397e-05
-3.35796493592059e-05
-2.31937950233147e-05
-5.11487892614437e-06
-3.90485339340692e-06
-3.90856584689625e-05
-7.32354328483784e-06
-2.35399363682373e-05
-9.51714138420651e-06
-4.56096656330052e-05
-1.44083479643826e-05
-7.06549373418041e-06
-3.09055723881014e-05
-1.76230197269481e-05
-1.66428624665716e-05
-3.78245314974523e-05
-2.96745691778672e-05
-3.21159717714816e-05
-2.91539340265274e-05
-3.0434678323032e-06
-1.10425083103252e-05
-2.24255870382554e-05
-3.84528738766843e-05
-4.33975488533774e-05
-7.21682822969679e-06
-1.95210576256799e-05
-2.71439972121824e-05
-3.1205829718105e-05
-4.38960945905678e-06
-4.06605365093056e-05
-1.28425271945697e-05
-2.29604612784979e-05
-3.23312501424274e-05
-1.45618018522034e-05
-2.29137059895571e-05
-3.30086220061596e-05
-2.52893371346441e-05
-2.50880401566877e-05
-1.54006334357108e-05
-7.16968064197302e-06
-2.4732379900179e-05
-2.90131095647337e-05
-8.38775387944793e-06
-3.80595697628842e-05
-3.05950422300492e-05
-4.92458828174037e-06
-5.35331408330901e-06
-1.83101602083971e-05
-4.00884884799829e-05
-1.64105451776746e-05
-1.70938359987375e-05
-2.01267648316656e-05
-2.25867666750003e-05
-2.413360277896e-05
1.51052838689876e-05
-3.47360356667112e-05
-8.09323725731924e-06
-2.10727093755162e-05
-1.29511031769676e-05
-3.90246349594807e-05
-2.19450804192668e-05
-1.96655640467972e-05
-1.75413577756585e-05
-1.80834575199838e-05
-2.83922968794104e-06
-3.22931102320423e-05
-3.86051122745969e-05
-1.20365731051244e-05
-1.25565887470259e-05
-2.93852503401019e-05
-3.0907888808754e-05
-2.36755029326638e-05
-2.00107795352034e-05
-4.78523515009614e-05
-1.85084516870248e-05
-2.80350635203448e-05
-2.76297457656153e-05
-4.94048120794984e-05
-1.16407234275026e-05
-2.62621329632047e-05
-4.824663143667e-06
-3.30003381628179e-05
-4.07990512802731e-06
-1.55647452748296e-05
-3.21952121430792e-07
-2.02205182161825e-05
-3.52762575381996e-05
-6.56056626088604e-06
-2.38646392741752e-05
-3.87538833412537e-05
-3.93879656867781e-07
-1.76447235426141e-05
-1.74283041706468e-05
-2.87898057985996e-05
-3.00000718089483e-05
-4.4724689388804e-05
-1.75135377248757e-05
-3.82381414513055e-06
-1.99620736225419e-05
-2.36792151042227e-05
-2.24423999160196e-05
-2.23663007586542e-05
-2.57774159035846e-05
-3.72552163465985e-05
-1.71649798273439e-06
-4.73833593235103e-05
-4.16210675966779e-06
-5.10022821964313e-06
-2.94692304951676e-05
-4.83577913071941e-05
-5.96881492482889e-06
-3.14508232724775e-05
-2.12775711268819e-05
-4.52907088592721e-05
-2.61496345236159e-05
-2.72132636119309e-05
-7.40938934094273e-06
-1.35333605937388e-05
-1.77400885570698e-05
-8.97723885092248e-06
-2.7283772326124e-05
-2.39563338819675e-05
-1.92388567656177e-05
-1.90854268373721e-05
-2.71157088953536e-05
-1.93983298466333e-05
-1.98852837942054e-05
-2.51257975540894e-05
-3.97343367206746e-05
-1.19974668284938e-05
-3.57973230109378e-05
-3.51942973824987e-05
-2.05768220809954e-05
-3.48517991894085e-05
5.85856999308597e-07
-2.66226452865891e-05
-1.59765219799073e-05
-1.9540055448294e-05
-5.18142866646191e-05
-2.70234875789096e-05
-1.21956153128238e-05
-2.59724753083369e-05
-1.63452215804372e-05
-3.16311285691554e-05
-7.00483367137409e-06
-1.59458756856769e-05
-2.94704145428055e-05
-3.56534123312847e-05
-2.08466747111763e-05
-1.73640948745279e-05
-1.22702320879782e-05
-3.09688485692603e-05
-3.0639648011447e-05
-2.80662957888747e-05
-4.12736857279125e-05
-4.44480401852064e-05
-2.39698944286056e-05
-3.43068480224789e-06
9.89355559382838e-06
-3.09987061560777e-05
-3.09689483389359e-05
-2.18518420969603e-05
-4.07471411526547e-05
-3.44946439357904e-05
-3.18263622381428e-05
-3.87225815886873e-05
-3.10657329857661e-05
-1.50096648576649e-05
-4.09707917782355e-06
-3.64870373080374e-05
-1.19599187721202e-05
-2.25840385392949e-05
-1.52708583836102e-05
-3.07323711650151e-05
-1.31273428615632e-05
-2.70316625049531e-05
-1.3197875307654e-05
-1.18851055137127e-05
-3.7765979084152e-06
-4.02314832209189e-06
-4.88769856162832e-06
-6.87493343789699e-06
-2.358715119081e-05
-9.23165407965585e-06
-2.49715781650749e-06
-2.09736404504812e-05
-1.22797114222914e-05
-4.29945566288242e-05
-1.87048731987781e-05
-9.94513239494625e-06
-1.89989076515346e-05
-8.52120899928312e-06
-3.76086412873083e-05
-2.96788903663717e-06
-9.78017464366262e-06
-1.64382226976375e-05
-1.55210993973124e-05
-2.13575682238212e-05
-1.76573373604569e-05
-2.46733436086634e-05
-1.77662919336682e-05
-1.77073146197957e-05
-3.30544533498429e-05
-1.75635891067276e-05
-4.27565791366433e-05
-1.57823130039276e-05
-1.46959841028271e-05
-1.10064436075397e-05
-1.25166117048848e-05
-5.69569686343122e-06
-2.79519194108996e-05
-1.90680747002678e-05
-1.45899491909668e-05
-1.50884037484408e-05
-2.47210919096048e-05
-2.57489921634282e-05
-1.95988358704531e-05
-5.32003865949835e-06
-1.79098367210382e-05
-9.65902193988509e-06
-1.88032657439541e-05
-3.41502880542004e-06
-2.86526971834242e-08
-1.9097268607883e-05
-1.85316395469306e-05
-1.0019845954042e-05
-3.37391665152159e-05
-2.90163685460019e-05
-1.7256988986901e-05
-1.95959311044438e-05
-3.02795350796432e-05
-1.08213473900522e-05
-1.66743063939032e-05
-1.74000697923437e-05
-2.02184877818424e-05
-1.41756920626233e-05
-1.01424068906075e-05
-2.80006428068956e-05
-2.13062881055472e-05
-1.76279562839273e-05
-1.49594624872203e-05
-9.67132011712855e-06
-3.91059075889794e-05
-2.26054955307316e-05
-1.56993709388378e-05
-1.33819559639489e-06
-1.44922795078567e-05
-3.03878675679216e-05
-5.52405040962511e-06
-9.40105601207678e-06
-1.55903677168069e-05
1.58890289747138e-05
-4.10642362589059e-05
-3.68755474100626e-05
-2.35202444108616e-05
-3.25160590953442e-05
-6.14233216699078e-06
-2.3190604175084e-05
-3.33083814684909e-05
-4.51098671840547e-05
-4.16685543678469e-06
-5.72524399338662e-06
-3.41336621098071e-05
-2.14795218920413e-05
-1.38899585445953e-05
-2.50935708197539e-05
-1.3774880528683e-05
-3.43135793904498e-05
-6.63511299082747e-06
-3.84393135742103e-05
-3.02736517795138e-05
-1.98290426138962e-05
-2.4967073554925e-05
-1.64529179153677e-05
-2.19016422805161e-05
-2.2281864660007e-05
-1.0313353633515e-05
2.90055794008697e-06
-3.87378090978578e-05
-2.63316602930589e-05
-2.25638792184485e-05
-8.21073347332309e-06
-4.93928196738827e-06
-7.50314855073291e-06
-1.8268373440782e-05
5.30471205166855e-07
-1.99880366084411e-05
-2.44993986688816e-05
-3.04942606712058e-05
-1.43497939941703e-05
-1.31311457537716e-05
-1.89227287995976e-06
-1.66237793737488e-05
5.57723024702563e-06
-1.86115080802015e-05
-1.7338182858542e-05
-2.06250158065956e-05
2.99057381160901e-06
-2.88268660699458e-05
-2.33439706561962e-05
-2.41291843624195e-05
-1.01871683345962e-05
-3.12420895665467e-05
-3.47774132071589e-05
-3.8871865334066e-05
-2.11063244334821e-05
-1.38394600252518e-05
-3.01224745596558e-05
-1.38713122428191e-05
-1.78320935513541e-05
-2.24083604194763e-05
-1.26276396874245e-05
-2.84992253836196e-05
-2.03049072142924e-05
-2.96146602165902e-05
-4.45176117357984e-05
-3.6423222516155e-06
-8.36889317035362e-06
-2.01741776759307e-05
-1.72706460323738e-05
-1.48494589804175e-05
-3.40520448805049e-05
-1.74009110993992e-05
-1.34254329975987e-05
-1.58374009628299e-05
-2.51062106244583e-05
1.64029358389034e-06
-2.93628382139626e-05
-2.54894304084299e-05
-3.25417592583322e-05
-2.50425571106046e-05
-1.99025167919418e-05
-3.86762435601751e-05
-3.23590862981747e-05
-1.35407343190559e-05
-9.3672677122929e-06
-2.40858468851486e-05
-7.00681803995879e-06
-1.20496846094822e-05
-3.71243201285919e-05
-1.03484042048716e-05
-3.88586434535577e-05
-3.69673929772335e-05
-3.85340056601823e-05
-5.204567521957e-06
-1.72529930988632e-05
-1.99446893834399e-06
-2.57612429611853e-05
-5.68954013172741e-06
-3.8677605779483e-05
-3.31103945750723e-05
-1.29326208914675e-05
-2.28882699643966e-05
-2.17040893129619e-05
-4.11224646099616e-05
-2.34796109873486e-05
-2.44747159845179e-05
-1.9426244495271e-05
-5.89966106212063e-06
-3.34869915855509e-05
-3.0649883506223e-05
-1.71055279941749e-05
-1.92986931788893e-05
-1.98998997883537e-05
-4.14841656451453e-05
-2.97115170258338e-05
-7.35235515111818e-06
-7.14751839137992e-06
-1.50031154191978e-05
9.26086697239844e-06
-2.92903116190367e-05
-1.50934540109195e-05
-1.71434783946739e-05
-1.9874230370613e-05
-1.97930391855382e-05
-2.27987042303744e-05
-5.72448738248752e-06
-4.53823536066873e-05
-2.07516074538279e-05
-1.58381178232793e-05
-2.17018565462797e-05
-2.98106117863859e-05
-1.89259232539325e-05
-3.30992876165998e-05
-2.7421052599421e-05
-1.06648985662431e-05
-2.37766823537726e-05
4.60035760277318e-06
-8.99903473107163e-06
-1.06639816180376e-05
-1.3573380572292e-05
1.32697515134485e-06
-1.40536719147071e-05
-4.76880134845674e-05
-3.02372224061225e-05
-2.28425223584639e-05
-2.8683250410072e-05
-1.26577678427989e-05
-2.3145638104027e-05
-1.56537808097874e-05
-1.98276468185212e-06
-2.488832077809e-05
-1.46559508080738e-05
-9.21740104295385e-06
-3.03463791309815e-05
-2.42046436525353e-05
-2.72718833867572e-05
-2.45901389295765e-05
-1.73786557992462e-05
-1.22688421591257e-05
-1.87920347434692e-05
-4.4242441842913e-05
-2.75631802954291e-05
-3.64691711797844e-05
-1.61024228099204e-05
-1.34845910657365e-05
-1.99049337809731e-05
-1.3597783429021e-05
-2.45772652049871e-05
-4.06928271999748e-05
-1.68426185224561e-05
-3.22073046174177e-05
7.82380378980658e-06
-3.29991614834343e-05
3.14847234105334e-06
-3.67792780551253e-05
-2.37913170318067e-05
-1.71040243968649e-05
-1.61211054744977e-05
-2.21541046521104e-05
-2.49724613045018e-05
-2.22854508557596e-05
-1.96364663354798e-05
-2.11046223308414e-05
-1.57332192280958e-05
-2.84300622129192e-05
-2.64691433777092e-05
-3.55112622561408e-05
-3.07267985016856e-05
-2.02120680545325e-05
-8.34387397649629e-06
-1.55424355694027e-05
-2.08783525222331e-05
-2.44875808432756e-05
-3.38026989612528e-05
-4.38374543010848e-06
-1.58461928258055e-06
-9.03963988064461e-06
-3.50619750270335e-05
-2.04813477098979e-05
-2.50041310246449e-05
-1.91284303301227e-05
-2.81829472309472e-05
-3.17746170743755e-05
-3.3507397408181e-05
-4.04516148049914e-05
-2.16083733661067e-05
-1.82378931889492e-06
-1.14973717880936e-05
-2.45432127767131e-05
-4.20583228355243e-06
-1.22919725883228e-05
-5.28370437153178e-05
-3.63920746003266e-05
-9.71495715638796e-06
-3.32897486788468e-06
-5.89884724370798e-06
-6.98380378156638e-06
-2.67818566495098e-05
-3.35091168165403e-05
-9.85895469122411e-06
-3.8907070121129e-05
-2.51208102014444e-05
-8.65135073676612e-06
-2.24442209881655e-05
-6.81649610056866e-06
-2.2401226075011e-05
-2.89996159482273e-06
-4.33979478224082e-05
-3.78463902679071e-05
-1.79301502407587e-05
-3.68472223886089e-05
-2.0871305397318e-05
-1.32798304350244e-05
-2.53429388214011e-05
-1.21560999662531e-05
-1.72217685432099e-05
-2.09777664629935e-05
-2.4245524575377e-05
-1.05360113338451e-05
-7.84362313570889e-06
-1.58274823516187e-05
-1.90065968929667e-05
-1.96133025007845e-05
-3.02313578044745e-05
-1.73424970160254e-05
-8.51358326690872e-06
-4.12816256435804e-05
-4.5820887299488e-05
-2.64827582495845e-05
-1.6117070520961e-05
-3.11080568715741e-05
-1.898397943368e-05
-1.95510336742846e-05
-1.25327532772594e-05
-8.2628462298439e-06
-1.29553331226273e-06
-4.93405482755607e-05
-9.32872135485551e-06
-1.93896003348964e-05
-3.88113975094471e-07
-1.94149169955024e-05
-2.86306210005573e-05
-4.44314296932166e-05
-4.84339728756913e-05
3.58255842827543e-06
-7.74291600367739e-06
-2.58089725447189e-05
-1.78032276066615e-05
-1.64653109556009e-05
-2.93714587761809e-05
-1.91856023699071e-05
-3.76144852421261e-06
-8.39237346665721e-06
-3.11368722224863e-05
-3.17547747408975e-05
-1.68058567716765e-05
-2.26845978273115e-05
-3.88489178266894e-05
-2.20042126026949e-05
-2.12860751456379e-05
-2.66728263137382e-05
-3.26762987075206e-05
-4.36059502547629e-05
-3.14252615986942e-05
-4.05886709944032e-06
-1.76044200322849e-05
-1.81285105113179e-05
-3.44092234520219e-05
-2.54134834660602e-05
-2.16554082519179e-05
-2.22006419288316e-05
-1.49743451588145e-05
-2.35170266681775e-05
-2.00491334999125e-05
-2.96022533914291e-05
-3.5660479640284e-05
-5.57976448322199e-06
-3.8603596577121e-05
-3.2839537918349e-05
-2.97473982153564e-05
-2.89262445460328e-05
-5.72061674457922e-06
-2.72130115214749e-05
-3.74769924823785e-05
-3.92937329138693e-05
-3.04281637682474e-05
-5.18868771475991e-06
4.41468975272622e-08
-2.34218942257603e-05
2.11381148130658e-05
-1.50072974446669e-05
-1.64584605237463e-05
-7.93028329898484e-06
-3.92314965130677e-05
-4.53308275064434e-05
-2.11252370877414e-05
-1.66569685267023e-05
-2.49054068614698e-05
-2.28709877899486e-05
-2.46539120489015e-05
-1.86787582138021e-05
3.70161935944507e-06
-1.17134675820409e-05
-1.12472149170464e-05
-2.7312133764103e-05
-3.26931198184412e-05
-3.18257268527897e-05
-2.29216380581745e-05
-3.36742519344746e-05
-1.14052565493258e-05
-8.70481815013058e-06
-1.26077616442877e-05
-1.89484405077651e-05
-4.49109641543645e-05
-6.20796425080922e-06
-1.62638354066294e-05
-1.72482503679572e-05
-2.867716756432e-05
-7.5237658296831e-06
7.74038303432274e-07
-2.16450959231234e-05
-2.20891868127362e-05
-3.00600440192441e-05
-2.00053910180178e-05
1.72586902715354e-06
-1.04505570372566e-05
-2.93049315182072e-05
-1.32306987379495e-05
-7.66022253036995e-06
-3.38874758805299e-05
-1.78766964131576e-05
-1.92034811075675e-05
-1.64675106210827e-05
-1.12873936943535e-05
-2.2650393748587e-05
-2.52931463671724e-05
-9.06152952222562e-06
-1.50427364773069e-05
-2.66651194246982e-05
-1.75341571842932e-05
-2.76185372256956e-06
-3.7671595316265e-06
-5.56054170526394e-06
2.76702842863928e-06
-3.95745026936421e-06
-1.11190612216523e-05
-1.14951186632174e-05
-1.74662428867656e-05
-7.18450341524907e-06
-1.46272206065983e-05
-2.12032005611412e-05
-3.64418381307737e-06
-4.89669389452031e-05
-1.02038486869129e-05
-2.2364773709537e-05
-1.86013161613229e-05
-3.99860538749695e-05
-3.49104181245099e-05
4.97678261857778e-06
-2.36215367783577e-05
-7.98407510673179e-06
1.23628459918054e-06
-1.85060403442549e-05
-1.33337938463967e-05
-1.18561683902552e-05
-2.42126703788526e-05
-6.49681041971932e-06
-3.30911765888831e-05
-1.29112414563135e-05
-3.58626075468342e-05
-2.8457799394999e-05
-1.08048874977855e-05
2.07906320000325e-06
-3.77055772595931e-05
5.96430521291989e-06
2.65168374298204e-05
-2.98419231827072e-05
-1.79388671308848e-05
7.73184755295371e-06
-6.84218760415328e-06
-1.75300334783473e-05
-1.91499317019159e-05
-5.65551054904937e-06
-4.23758989935491e-05
-3.67676506236549e-05
3.97667352595059e-06
-1.27740270931356e-05
-3.60800187255627e-05
-2.39559522742972e-06
-7.85481306102117e-06
-2.22093904680206e-05
-5.29244745141903e-06
-3.77792379267824e-05
-3.13585626601178e-05
-1.77871852807619e-05
-1.70015024474738e-06
-3.14508571524446e-05
-3.96890786710441e-05
-1.47524642710034e-05
-2.59364093456051e-05
-1.63450578908114e-05
-5.18907262633849e-06
-7.3511245610317e-06
-2.78252806889707e-05
-1.96444576896528e-05
-2.9341365983919e-05
-2.01182456346788e-05
-8.0281418051187e-06
-1.78134081008575e-05
-2.9728713754862e-05
-2.20789809341851e-05
-3.70015861162162e-05
-1.37779263283872e-05
-2.39623184059517e-05
-2.86945530044105e-05
-8.56451302624909e-06
-1.39486443766692e-05
-2.33420737251923e-05
-2.53124423105794e-05
-5.07978473369794e-06
-9.19119271240007e-06
-1.92917770033528e-05
-1.88146531503851e-05
-2.66455359128768e-05
-3.99131789833301e-05
-3.17298997861299e-05
-1.80388402106422e-05
-9.66811158120551e-06
-2.46870800697362e-05
-3.07770252756842e-05
-2.34193139830174e-05
-2.26668935809766e-05
-1.20437243999297e-05
-3.32994657295403e-05
-4.61107173302422e-05
-4.02603183178528e-05
-1.84703841055846e-05
-7.36603016053418e-06
-1.83105314059133e-05
-3.90883194557287e-05
-2.34391771578878e-05
-9.03903506423632e-06
-4.23824765902548e-06
-1.00619454324123e-05
-3.16799679011238e-05
-1.80728246144646e-05
-5.52312934823186e-06
-1.35927587049866e-05
-3.52977727786161e-05
-4.91977614838382e-06
-7.59281803077922e-06
-6.381280535233e-08
-2.24859008674862e-05
-4.02050574507196e-06
-2.10765678981274e-05
3.71792942096662e-06
-3.19585219722972e-05
-1.78585478485301e-05
1.11463631594761e-06
-4.15729085963972e-05
-3.35071047765514e-05
-1.95909860779675e-05
-2.8183408160361e-05
-1.68007732707741e-05
-2.06464381708811e-05
-2.34718869838058e-05
-8.77013739595193e-06
-2.60771777472591e-05
-4.29750756392969e-05
-8.74716829348909e-06
-1.07844836089316e-05
1.32066135342589e-05
-8.92757993052612e-06
-2.9339882535261e-05
-2.87818940533356e-05
-3.17458697632843e-05
-8.90213514593452e-06
2.56694771607091e-06
-1.07613577285251e-05
-2.52767077129037e-06
-4.5916680558213e-05
-1.39444132888922e-05
-3.28323728188985e-05
-1.09950608397191e-05
-2.61941696383026e-05
-5.86719365023315e-06
-2.10664431237524e-05
-2.91930747968278e-05
-2.63054372130198e-05
-2.49251449386065e-05
-9.89383490953121e-06
-1.92849934272568e-06
-5.08370465995406e-06
-1.82948686181707e-05
-2.01560507248002e-05
-1.89051163690512e-05
-2.58268606699296e-05
-4.92852686949064e-05
-2.02692645915955e-05
-2.56079718226719e-05
-1.59763608033348e-05
-2.55975381106313e-05
-3.24415311853257e-05
-2.30544830104919e-05
-1.91706285843112e-05
-4.22292543504802e-05
-2.2451644717112e-05
-1.92500367047941e-05
-3.14735009795706e-05
-1.06517917482282e-05
-9.85827443546029e-06
-2.16363732861236e-06
-1.74235816808251e-05
-2.89011584453031e-05
-3.40312055232147e-06
-3.41271855610971e-05
-1.75809430615594e-05
-3.4182435122862e-05
-2.61169837449104e-05
-1.48283781095657e-05
-3.82343451125556e-05
-3.55844878358306e-05
-1.80910499067411e-05
-5.48057254361106e-06
-1.75433816834774e-05
-2.81301506233986e-05
-1.6621712368123e-05
-2.10455568884078e-05
-2.83552000072385e-05
-1.10433921149655e-05
-3.01510882416227e-06
-2.64046309025278e-05
-4.14591624561011e-06
-1.82853275339668e-05
-2.62671158011969e-05
-5.51058353477415e-06
-3.27112102338172e-05
-2.19438424287153e-05
-8.04028911152001e-06
-4.23696168102856e-05
-3.58731572767933e-05
-1.29003744165466e-05
-1.24963517571571e-05
-3.04269448403236e-05
8.49106473439729e-06
-3.99288055127579e-05
-2.8436385911886e-05
-1.35046323175686e-05
-4.91986439103718e-06
-5.74666614827669e-06
-2.16263290141111e-05
-1.1456602779131e-05
-1.2742217365929e-05
-2.05012989057894e-05
-2.06967955845673e-05
-3.92401457566204e-05
-1.87878132275152e-05
-2.21990758248332e-05
-2.20123135448521e-05
2.90197370123772e-06
-1.91708281926742e-05
-6.10327528396863e-06
-2.3303162784336e-05
-2.37599462964905e-05
4.40210634781585e-07
-1.60518689114212e-05
-4.34122218539576e-05
9.93183502871326e-06
-2.24918810404022e-05
-9.51319773636084e-06
-1.74661484758885e-05
-3.73749972926819e-05
-2.61537057793706e-05
-1.60741848356491e-05
-2.78767835391652e-05
-4.12397038480138e-05
-3.11907411741373e-06
-1.16047959663126e-05
-5.22747864189937e-05
-2.4850973094963e-05
-1.02483500737007e-05
-3.2851625276488e-05
-2.23506402883463e-05
-4.88777224677507e-05
-2.43668277363221e-05
-3.89362069963682e-06
-7.23560423219873e-06
-1.75500793864557e-05
-1.2695185505315e-05
-2.0141024104729e-05
-2.24650659058753e-05
-3.13227048163954e-05
-3.10563969126586e-05
-4.1551156911068e-05
-3.65617312570835e-05
-2.49349904472442e-05
-1.52384769256724e-05
-1.55260573584959e-05
-3.2193411309895e-05
-2.15003013887774e-05
-3.13956411912703e-05
-1.61473644989061e-05
-5.75286992379703e-06
-2.46697818225086e-05
-1.44944043924823e-05
4.37043131082122e-06
-1.4410529990871e-05
-2.78038869431329e-05
-2.57058704684016e-05
-1.40339150327355e-05
-4.18131130714551e-05
-1.80254996086554e-05
-1.77098572223823e-05
-2.22975340476465e-05
4.83131663522919e-06
7.14849448127396e-06
6.1204358161611e-06
-3.01205791043337e-05
-1.84247482863555e-05
-4.18453654433764e-06
-2.81337706577262e-05
-9.63142750195447e-06
-2.02512407313761e-05
-7.80276067194119e-06
-9.96826010774334e-06
-1.52809256591965e-05
-2.07498552527313e-05
-2.36338468449539e-05
-4.35504290327873e-05
-2.7848233332506e-05
-2.64190838981104e-06
-2.01646382187608e-05
-1.88173401627354e-05
-2.962759643606e-05
-2.05787632881714e-05
-1.13539358049092e-05
-2.51809229118871e-05
-1.97355500055042e-05
-1.61962780021573e-05
-1.26583195888231e-07
-3.6207928966213e-05
-1.73821674689132e-05
-3.0982429157917e-05
-2.17430704758767e-05
-3.47275784513954e-05
-1.63555793028078e-05
-4.07775283159734e-05
5.20095875933197e-06
-6.28391744997109e-06
-4.55204318548019e-06
-5.29615130147024e-06
-2.40590912631067e-05
-3.20840953352847e-05
-2.2882747606804e-05
-4.60029275537821e-05
-2.8371952812119e-05
-1.54701719019191e-05
-5.24290858581281e-06
-1.23877350107314e-06
-2.06649392740454e-05
-1.63574743436024e-05
1.72944022915005e-06
-2.67711151600127e-05
-1.52561570047818e-05
-1.90841982988396e-05
-8.5524495304111e-06
-1.59731434830122e-05
-3.13915128337827e-05
-7.28282206207142e-06
-1.92080634331224e-05
-1.09870860580701e-05
-5.12349667151993e-05
-1.59228789129536e-06
-1.87742618196428e-05
-1.20540951672429e-05
-2.18777419220671e-05
-9.00564046755816e-06
-7.60689791025272e-06
-1.24829937108785e-05
-2.35460949255726e-05
-2.81306672665441e-05
-8.99766396267713e-06
-1.55112012265653e-05
-1.44973356449204e-05
-2.72246634207892e-05
-9.99660803357764e-06
-4.16802287100961e-05
-2.18928365889701e-05
-2.0406615811329e-05
-2.16608026975402e-05
-1.80840414247804e-05
-3.20901851263797e-05
-4.99014673873362e-06
-1.82191155471314e-05
-1.82464236743945e-05
-1.2241350387581e-05
-2.79289425784846e-05
-8.47346209851717e-06
7.90818401933587e-06
-1.87306369650276e-05
-1.00986958226365e-05
1.05571730287129e-05
-8.44864664107805e-06
-1.96577818501506e-06
-1.50859940905365e-05
-3.18571909238329e-05
-2.53191695254706e-05
-1.52979776464319e-05
-2.20193459140927e-05
-3.72655121595659e-05
-1.23785372159703e-05
-6.48478779693102e-07
-1.49779657841606e-05
-2.48604491996792e-05
-2.05717399917652e-05
-2.34939911382377e-05
-2.4644036771987e-05
6.36883457976915e-06
-3.09046303656359e-05
-1.89777412549684e-05
-2.24656766389273e-05
-3.09013844768226e-05
-3.51350008625818e-05
-4.949532181737e-05
-1.41727141742894e-05
-3.84871138532943e-05
-4.23590216061079e-05
-3.30254721749872e-05
-1.80262545352637e-05
-3.52679863317883e-06
-1.5084204725341e-05
-3.41256961975773e-05
-2.05529260916852e-05
-2.46090441016342e-05
-1.82121828012314e-05
-1.7905287639945e-05
7.34538599686917e-06
-1.25311440065421e-05
-8.95420067816523e-06
-8.38517628037921e-06
-9.72844285846224e-06
-5.05691977596173e-06
-3.66467787935459e-05
-2.21241187128211e-06
-8.80881685685103e-06
-1.55579528646385e-05
-1.837568809553e-05
-1.39341037358202e-05
-4.5950943575016e-05
-3.4959571488169e-05
-1.51432679431793e-05
-9.4130233184131e-06
-2.08551787482757e-05
-1.56122023475446e-05
-1.51650388110188e-05
-4.4245217528847e-05
-5.93771946218995e-06
-2.3406357414054e-06
-4.84051932087678e-06
-1.73865629162561e-05
-1.14806656807666e-05
-1.55779314427488e-05
-2.57909616303698e-05
-9.74654168611499e-06
-3.30535196359168e-06
-1.29028574580167e-05
-1.11817848348955e-05
-1.97858056196584e-05
6.2159437625439e-06
-7.76482782937182e-06
-3.2022314155922e-05
-2.99047576334492e-05
-1.88472586752251e-05
-1.3623828537649e-05
-1.89192446336356e-05
-6.28513085313289e-06
-4.00615933574904e-05
-3.40938183147059e-05
-3.35711267751408e-05
2.3449485796419e-06
-1.65752689921939e-05
-4.40706026068881e-05
-3.32053539414033e-05
-3.56468307105648e-05
-1.96348352603616e-05
-1.68895138662174e-05
-1.65514402990169e-05
-2.3081061131406e-05
-1.49606629091984e-05
-3.30244420109699e-05
-2.17933054299322e-05
-2.59688998293554e-05
-5.07356335734478e-06
-2.12314348523543e-05
-3.20721849839891e-05
-1.62556123433156e-05
-3.19296312865239e-05
-1.52448796686092e-05
-3.04815813709671e-05
-3.52340300239056e-05
-2.74889931848688e-05
-1.40143752171824e-05
-1.23897893009373e-05
-1.92377556260537e-05
-9.04544255402377e-07
-4.06256375160196e-05
-3.57742778593294e-05
-2.97924954585492e-05
-3.50308206234608e-05
-1.01676439047664e-05
-6.51223373023153e-06
-1.43583330923006e-05
-2.43672049399988e-05
-2.04320694527663e-05
-8.88429911326673e-06
-6.20842642080604e-06
-1.34576772872269e-05
-2.68161261967484e-05
-2.30389028166037e-05
-2.99533566764737e-05
-3.07593518602043e-05
2.14517205024578e-06
2.584349726963e-06
1.32722102185082e-05
-2.78839795044957e-05
-5.75983749145474e-06
-2.72068035452544e-05
-1.83797295916592e-05
-1.38383785770684e-05
-3.90974845934596e-05
-1.43366409564161e-05
-2.6429129781293e-05
-1.36986269820371e-05
-3.23763031969411e-05
-2.77526160842497e-06
-5.19422359957344e-05
-3.62803277500506e-05
-3.13548260934053e-07
-2.86950442273212e-05
-1.48778690698131e-05
-2.83123640301537e-05
-7.07920180053467e-06
-2.69016929742088e-05
-1.03217521386674e-05
-2.78302026353138e-05
-4.45392218185665e-05
1.59361879173379e-05
-2.069090152841e-05
-3.32989667355836e-06
-2.41818528107823e-05
-3.16076417043519e-05
-5.74302502333076e-06
-2.15524892167079e-05
-5.39163944535258e-06
-2.24076155997916e-05
-3.25184574529021e-05
-1.26724216086874e-05
-1.09523599459426e-05
-7.52871815914664e-06
-2.00696827248147e-05
-1.33015694512257e-05
-1.41510042330502e-05
-1.63787139716687e-05
-1.21623306292395e-05
-1.22557276228224e-05
-3.77638874958748e-06
-1.83546896103859e-05
-1.06093488340753e-05
-1.62111249279201e-05
-1.98852454779998e-05
-2.36906860596833e-05
-2.26932177242855e-05
-3.66820867511681e-06
-4.13414649029427e-05
-4.19375855972198e-06
-4.31336405235664e-05
-4.14243472463405e-06
-3.37397497483721e-05
-2.36382274677963e-05
-2.28487006257723e-05
-1.61189211314544e-05
-2.43337595442437e-05
-3.15343684333451e-05
-3.09862973121998e-05
-1.81725385628105e-05
-2.21760470741087e-05
-3.04567237253438e-05
-2.57540294552303e-05
-2.54786140636898e-05
-7.47248111932423e-06
-2.54064778236003e-06
-2.09047451923956e-05
-1.9623517815834e-05
-1.46427320037843e-05
-5.10204949780749e-05
-2.05150402915835e-05
-1.52562827213235e-05
-3.58990194684739e-05
4.73022488312201e-07
-1.45730178125237e-05
-1.62891567244445e-05
-2.14115077717406e-05
-1.93133067610653e-05
-4.00075952590022e-05
-2.96643590369697e-05
-1.99270767206557e-05
-4.09984683073709e-05
-1.54308114589369e-05
-2.49179158349513e-05
-2.08681982158713e-05
-1.02732316413399e-06
-5.40687750360283e-05
-3.22794217118692e-05
-1.92574541558806e-05
-1.86586338273582e-05
-9.75265924121288e-06
-1.69175513629583e-05
-3.88354491153455e-05
-1.52640952681284e-05
-1.79143173318022e-05
-3.24314239509437e-05
-2.83122290767421e-05
-1.95754616143952e-05
-9.61827916803796e-06
-2.03221861937406e-05
-3.60732779260789e-05
-1.44655417158477e-07
-7.75378786326897e-06
-1.26113991187088e-05
-3.45908724893817e-06
-1.35804855532603e-05
-4.26864118879369e-05
-1.895029903002e-05
-3.03135885058859e-05
-1.35810280324474e-05
-2.33850152903663e-05
-1.30837917256247e-05
-1.98111823368883e-05
-1.32735291871874e-05
-5.09417989046698e-05
-2.81108975480079e-05
-1.35214659407576e-05
-3.25298410545353e-05
-6.05260216439646e-06
-1.18642805372244e-05
-1.55901505141183e-05
-3.62707469406311e-05
-2.36423136849011e-05
-2.88228436016096e-05
-5.6249937905592e-05
-1.79440120888811e-05
-2.66294333622097e-05
-4.46298385675433e-05
7.63687399123842e-06
-3.22706525965839e-05
-8.1376157986566e-06
-4.1373612960921e-05
-2.69208441618122e-05
-4.81736980549351e-05
-2.62478996964121e-05
-2.43269943849283e-05
-9.52847541399266e-06
-1.65917317899953e-06
-1.5551172056564e-05
-6.29662311620988e-06
-8.32720934788185e-06
-2.50608438570772e-05
-4.63224963490319e-05
-1.73722721688294e-05
-8.11648831372798e-06
-5.11072947429157e-06
-2.22357758985479e-05
-3.71641049020189e-05
-1.55314976327918e-05
2.61156660621907e-06
-4.21086721777933e-05
-2.35815424634763e-05
-3.18404758008563e-05
-5.79465015796767e-06
-2.46166919808603e-05
-1.11062045942173e-05
-8.89985720916068e-06
-1.1271622717912e-05
4.07308180982857e-06
-1.55973493075438e-05
-2.73868403982217e-05
-1.72295734207417e-05
-4.02161435343448e-05
-3.40372524990851e-05
-2.05406983521075e-05
-2.20317713534298e-05
-1.65974763866296e-05
-2.37116088835687e-05
-3.27614332328409e-05
1.39144790893832e-06
-1.44327826034236e-05
-2.19245086666912e-05
-2.9488624425679e-05
-2.96874901335461e-05
-8.82769944553649e-06
-2.12701311771155e-05
-1.88275198198505e-05
-1.87817816475762e-05
-1.40484507990011e-06
-1.10913155213789e-05
-3.16646748123054e-05
-1.49044466989134e-05
-2.6697517432966e-05
-1.39835813730643e-05
-7.48295105030111e-06
-1.52193436896677e-05
-1.14555015164333e-05
-1.53109030337573e-05
-1.77804272350009e-05
-2.10488451837659e-05
-2.53842586108679e-05
-1.13324950470325e-05
-1.03137709492827e-05
-2.41796191890297e-05
-3.82928331781666e-05
-1.23759438967093e-05
-6.45507132754829e-06
-3.20958046170355e-05
-4.55615162017474e-05
-2.84754281921469e-05
-1.9384986480843e-05
-3.07543043927995e-05
-3.36516850676537e-05
-1.86155002280356e-05
-1.04027236773787e-05
-4.92649484953344e-05
-1.97969926597564e-05
-8.13874738976653e-06
1.04320345184056e-05
-1.66113362417934e-05
-1.48456374784133e-05
-3.88851018444254e-05
-3.41750208405524e-05
-8.52918706161016e-06
-2.47980450639252e-05
-1.64053539500059e-05
-1.98245857920619e-05
-1.66714901736242e-06
-2.74755875182697e-05
-2.12441008970974e-05
-4.2100088983161e-06
-2.30611779111903e-05
-1.94778071229802e-05
-4.19848717479599e-06
-2.24642020084404e-05
-2.79612979621051e-05
-1.80496194317042e-05
-1.05578717570764e-05
-3.57610922645011e-05
-1.48589905528734e-05
-3.41721807379507e-05
-3.20629540360857e-05
-2.16554476433653e-05
-3.1115031079135e-05
-4.78812228912608e-06
-2.46041043682061e-05
-2.07706454103418e-05
-1.16904202790077e-05
-3.14569347547399e-05
-1.970457153386e-05
-2.6966485982364e-05
-3.61209527083885e-05
-3.71717425476041e-05
-4.26141450913017e-05
-2.01278253248779e-05
-3.4364854745097e-05
-1.61862849643074e-05
-3.22781200984019e-05
8.70604101658959e-06
-1.5613857126923e-06
-2.78616715160517e-05
-3.31930449065438e-05
-3.07473797658599e-05
-2.19830359954626e-05
-2.42716073591322e-05
-2.70526726431027e-05
-6.48608239993162e-06
-1.79090013537066e-05
-3.5498417709608e-05
-3.95325863107051e-05
-2.48705515849308e-05
-2.2970877154546e-05
-3.64321863525878e-05
2.95693591078369e-06
-1.00956900977569e-05
-3.66496215365424e-05
-1.28649218047841e-05
-6.97460938024866e-06
-6.38625509041369e-06
-2.98315758900562e-05
-3.15208675545618e-05
-1.06484302350673e-05
-1.70600525070075e-05
-3.28920201718321e-05
-2.05531831085839e-05
-1.47695151678426e-05
-3.18110781121027e-05
-2.8173706929951e-05
-2.76282077007638e-05
-1.87833093394353e-05
-5.17121544761722e-06
-2.50582278000964e-05
-1.39531943774046e-05
-9.15646327834579e-06
-3.0140827994755e-05
-1.69381030164749e-05
-3.98486861910613e-05
-1.65573126480407e-05
-3.81628234460044e-05
-2.46280241208494e-05
-3.79982224600098e-05
-1.9506146863481e-05
-1.43999192832948e-05
-1.21583820429427e-05
-1.85181098742719e-05
-1.07889539593134e-05
7.8749047950944e-06
-1.09821807273631e-05
-3.30778737025497e-06
-3.14009413786813e-05
-2.85965438813389e-05
-4.23619364481547e-06
-1.20345172053918e-05
-2.81244230993712e-05
-1.65069687843019e-05
-5.94007569666371e-05
-2.3876553622381e-05
-1.59321801665568e-05
-3.0654497721112e-05
-3.07301621017388e-05
-8.71813843822299e-06
-2.3274148264488e-05
-2.89939379074972e-05
-2.77383278359639e-05
-4.02138378646321e-05
-3.29485290284293e-05
-6.98888120827949e-06
-2.64639934368382e-05
-5.33799012514934e-07
-7.84077508447427e-06
-1.70883694330143e-05
-7.30085079461569e-06
-2.3281203633823e-05
-2.88125040256452e-05
-2.03919422510281e-05
-3.10519143240265e-05
-2.65168010055056e-05
-4.37509108849782e-05
-2.23398791802234e-05
-2.36491353449164e-05
-3.19188435980287e-05
-3.20206970748809e-05
-2.87233317891506e-05
-1.79995857439069e-05
-1.89884679774931e-05
-8.1896658264665e-06
-2.55650299485864e-05
-9.44469198009842e-06
-2.22436009031007e-05
-1.06318619635597e-05
-2.18698439251536e-05
-2.81601408008113e-05
-3.34536531344106e-05
-9.70909289405097e-06
-2.83127916467056e-05
-2.06312340241083e-05
-2.0711794991821e-05
-2.0588968489587e-05
-1.49196229877794e-05
-4.32349396714777e-05
-1.09117342632913e-05
-3.34998912333617e-05
-1.81692496714307e-05
-4.4831355059887e-05
-4.04443589263925e-05
-2.60336414478545e-05
-2.65657208738993e-05
-1.10224294778031e-05
-2.82470884380805e-05
-3.6000815875303e-05
-2.50541554722766e-06
-2.7321241209202e-05
-1.58208965161752e-05
-7.91724138374054e-07
-1.65233530632033e-05
-1.5147120199095e-05
-2.95988261381219e-05
-1.14539571863654e-05
-4.96150438666608e-05
-3.21019009590279e-05
1.11981999749952e-07
-4.25851392991255e-05
-3.57379236922848e-05
-1.32367062129547e-05
-4.28861053729448e-06
-2.65896307165399e-05
-1.24178352757373e-05
-1.56931846508279e-05
-3.12186489967502e-05
-2.06178085759965e-05
-2.16923842764666e-05
-1.31799586373753e-05
-4.37925822851336e-06
-2.17614318807606e-05
1.05531438106731e-05
-4.0107413415559e-05
-1.33388997501467e-05
-3.23964224228109e-05
-4.02268811670786e-06
2.24277408557693e-06
-3.5574147888053e-05
-1.78585077099027e-05
-3.73545002248747e-06
-9.3007081428211e-06
-1.78458206902515e-05
-2.7112859053428e-05
7.3115285633185e-06
-8.03242847744391e-06
-1.5981989040625e-05
-9.31892821184927e-06
-2.94659734920918e-05
-4.09766177597796e-05
-2.52197203729611e-05
-1.35057083742217e-05
-2.17671551499248e-05
-2.94506982455008e-05
-3.97001128424209e-05
-1.23996765201558e-05
-2.02057007446142e-05
-5.49830569010551e-06
-2.04085313855097e-05
-1.61735391231584e-05
-8.38836313513471e-06
-3.14112872129428e-05
1.06060454197066e-05
-1.46661185404242e-05
-1.6372187841444e-05
5.91178320899399e-06
-1.89578722820049e-05
-2.69016348454507e-05
-3.2967285867044e-05
-3.38089677417436e-05
-1.15920158578498e-05
-1.44868200053603e-05
-1.99605774391301e-05
-2.75001096084001e-05
-1.80898053908861e-05
-2.07535105550158e-05
-8.55128171570548e-06
-8.56680504077511e-06
7.61521169368219e-07
-1.55888806285429e-05
-3.01675493476353e-05
-1.46555454282258e-05
-3.1715023702167e-05
-3.04644921193944e-05
-2.79837210275312e-05
-3.11764507871451e-05
-2.71189895071428e-05
-5.31992132402358e-05
1.94272085850317e-06
-8.76938931593193e-06
-4.30489307817503e-05
-9.58904324881348e-06
-3.08264196751774e-05
-2.40612188060463e-05
8.59073914266238e-06
-3.17193272624365e-05
-2.61033334988613e-05
-7.02704324145807e-06
-2.13354550438319e-05
-2.12118328996773e-05
-6.48668049604185e-06
-2.76224969670783e-05
-3.25361807686059e-05
-1.80548675257741e-05
-6.10058697297059e-06
-1.82431624959943e-06
-3.55998377841265e-05
-8.79425597540909e-09
-2.57943726722482e-05
-3.20186878507519e-05
-2.49456499061653e-05
-3.41802372757357e-05
-1.01387880664093e-05
-4.7446013527007e-05
-7.08895422734919e-06
2.76273704669511e-06
-1.62958161963305e-06
-2.8989965942252e-05
-2.33866520777587e-05
-3.7141194626413e-05
-2.06546072144624e-05
-1.31176139628306e-05
-8.7955769740297e-06
-1.24326861983499e-05
-3.14151665045184e-05
-2.31957641722333e-05
-4.72669147817678e-05
-7.0360519577831e-06
-2.45995216488852e-05
-2.65629937761231e-05
-2.97385615107496e-05
-2.68435772410464e-05
-9.29627924744453e-06
-1.86511072296536e-05
