# Supplementary material for: Research on computational propagation and identification of mine microseismic signals based on deep learning
Source: PLoS One. 2025 Oct 22;20(10):e0334641. doi: 10.1371/journal.pone.0334641 (PMC12543183; doi:10.1371/journal.pone.0334641)
Supplement: S3 Data — (ZIP) [file pone.0334641.s003.zip › 000100500002775.xlsx_0.txt_24.txt.txt]

-3.81010679402963e-05
-1.77325995214189e-05
-1.84697968662736e-05
-2.05080428867522e-05
-4.65264853906517e-05
-2.6092567850189e-05
-3.111989641844e-05
-1.82924158171688e-05
-1.58148011724247e-05
-1.85314508672744e-05
-2.63503495697617e-05
-4.05987685059269e-05
-1.84459482128907e-05
-8.67985263895865e-06
-5.00775604307533e-05
-2.75571492367509e-05
-2.47106837601363e-05
-2.10738625481768e-05
-1.63685890923581e-05
-3.67231740983868e-06
-3.10093983523257e-05
-7.19476962509046e-06
-1.10535794189535e-05
-2.57601287780299e-05
-2.14721071600702e-05
-4.68500920999814e-05
-3.43560433444608e-05
-1.91256962640003e-05
-2.26478665690833e-05
-2.7358800633762e-05
-2.89224110113318e-05
-3.31925546854397e-05
-1.61068535011213e-05
-1.82515467255039e-05
-1.8620252678132e-05
-3.0764130098475e-05
-2.4409106060709e-05
-8.17606457274739e-06
-2.89507099927542e-05
-4.26242586901948e-05
-3.49613457802301e-06
4.88073133471603e-06
-3.52082467770751e-05
-2.8642788463319e-05
-5.51270096753884e-05
-2.17566198159776e-05
-2.6999520057339e-06
-4.04509856294681e-05
-2.35516311382186e-05
-1.26698007581146e-05
-2.72111250297965e-05
-2.99288512965008e-05
-1.82994915267411e-05
-2.43928533238158e-06
1.16743026033743e-07
-2.32125973577107e-05
-4.82284701003022e-06
-5.99286589722181e-06
-3.06962725874484e-05
-1.32908951405467e-05
-1.72622962330431e-05
-2.25511831890803e-05
-1.54415913741345e-05
4.81528463759494e-06
-2.47544594763436e-05
-4.07914840954288e-05
-3.79744800611108e-05
-3.9091381094613e-06
-3.16257263140489e-05
-6.5938220990873e-07
-1.58651485526802e-05
-1.2004024080304e-06
-4.30652583864057e-05
-1.58634051252966e-05
-1.4687432329555e-05
-1.37504910441312e-06
-1.3139911809756e-05
-2.7587770919789e-05
-1.14527239933706e-05
-8.60532674594521e-06
-3.6875943795189e-05
-1.94435000819792e-05
-3.13982735007226e-05
-2.79868695771924e-05
-2.19475907817718e-05
-1.57582713942876e-05
-2.42777738032654e-05
-5.41902933838048e-06
-3.32908464959161e-05
-2.85605453520177e-05
-1.5703668789361e-05
-2.26914586180111e-05
-8.49902495790201e-06
-3.59588826903003e-05
-2.04439942219956e-05
-1.79375918391725e-05
-3.01967951749528e-05
-2.0147791462854e-05
-2.84357697225213e-05
-2.750449560479e-05
-1.59675756545648e-05
-3.25981303490685e-05
-2.34307736470788e-05
-2.17548772173143e-05
-3.98924906987166e-06
-1.64067424279073e-05
-4.46857086386952e-07
-2.5954058775071e-05
-4.40552927317887e-05
-1.37173353983349e-05
-1.36771567839364e-05
-1.38285158542261e-05
-4.07169186872839e-05
-2.67711658367272e-06
-2.75793836670869e-05
-1.09389391408803e-05
-3.4769917013774e-05
-1.74443725768527e-05
-1.43447632668524e-05
-1.11327329009149e-05
-5.79608802208603e-06
-1.23778013188339e-05
-9.6807339944539e-06
-3.96799114262626e-05
-2.64993028000705e-05
-9.6188586865988e-06
-2.98404468080023e-05
-2.88838775385734e-05
-3.8633873681637e-05
-1.14977237303941e-05
-1.8822240549483e-05
-2.11803792059745e-05
-8.84855565813384e-06
-8.93699000669721e-06
-2.00741852770902e-05
-2.1679859165285e-05
-2.78666449504988e-05
-1.73835380560816e-05
-1.39117820981395e-05
-1.99401467109782e-05
-3.54908720031629e-05
-3.62006430420749e-05
-1.94027656419403e-05
-7.59446789237729e-06
-3.48685512384762e-06
-3.01284139126978e-05
-1.6586794789505e-05
-5.93224694001086e-06
-3.05312207456901e-05
-1.24091655862067e-05
-2.26404376006786e-05
-2.11875649636213e-05
-2.89983682168771e-05
-3.50720002270706e-05
-1.33867260404609e-05
-1.45800738437171e-05
-1.38682057270254e-05
-2.23563955271399e-05
-2.6789556119751e-05
-1.2671812521745e-05
-2.22589373824501e-05
-2.33243083853285e-05
-2.94448793137099e-05
-1.52694881903419e-05
-3.15741697717469e-05
-1.83815483252171e-05
-2.4120761362609e-05
-5.85164470152326e-06
-2.58826728395951e-05
-2.01694359894916e-05
8.08196815961724e-06
3.60916995868497e-06
-1.5333484656497e-05
2.63990953560024e-06
-2.02612351258636e-05
-2.82371693870095e-05
-1.85142567881972e-05
-1.45034986522214e-05
-2.91289472768967e-05
-1.99298885885865e-05
-3.01454553148012e-05
-2.01226614440818e-05
-5.006953654964e-06
-1.34605524076521e-05
-3.8102260228102e-06
-1.57514872937559e-05
-1.27484808807772e-05
-1.90703971920366e-05
-4.52244247839504e-05
-1.84404017814231e-05
-3.02820426644827e-05
-3.52204507000191e-05
-2.71611818724075e-05
-1.4620872202618e-05
-9.89748239351901e-06
-2.77227958446088e-05
-2.89289149880084e-05
-6.52516172780487e-06
-4.23098354325825e-05
-2.33819297298983e-05
-2.28435192408919e-05
-1.67733504709203e-05
-1.27290708501748e-05
-2.118283701375e-05
-9.82034998596217e-06
2.08658303314443e-06
-3.38026366512366e-05
-9.55105327859556e-06
-1.77808616287756e-05
-8.55584001871766e-06
4.14360578018883e-06
-5.94975503738694e-06
-1.9975694503349e-05
-2.29263704833001e-05
6.17324299948676e-06
-1.10556396700264e-05
-7.55596137072089e-06
-2.1660995503602e-05
-4.3790907408712e-06
-1.36939689789749e-05
-2.18089504375951e-05
-2.1391780929543e-05
-1.02328935345554e-05
-2.78403441681008e-05
-1.48984110544303e-05
-2.89763640703905e-05
-4.05231319052695e-06
-1.99163847900475e-05
-3.86484360600952e-05
-1.78141100679193e-05
-6.1079583119085e-06
-7.65980579916567e-06
-4.29934555158e-05
-1.13386579154315e-05
-1.25705616473405e-05
-2.58194141087912e-05
-2.85771489357034e-05
-2.17460215731346e-05
-1.57355542023433e-05
-1.20207234651314e-05
-4.6722333589941e-06
-3.65931086287417e-05
7.11734021186524e-06
-1.18344313734582e-05
-9.27601529459493e-06
-1.03137876351358e-05
-1.47784385349445e-05
-1.60516858869293e-05
-4.2718669976751e-05
-2.14064435963314e-05
-1.17088551360982e-05
-1.82186887796563e-05
-3.25303874842202e-05
-1.60933526433521e-05
-4.06007836755577e-05
-5.75948390866989e-06
-1.46646019774752e-05
-2.86900377272925e-05
-2.80255309924247e-05
-3.27770463236772e-05
1.82848846362261e-05
-4.6035936555513e-07
-3.37824275004283e-05
-1.87998354356397e-05
-9.27041285421325e-06
-2.77151208584186e-05
-1.98840285934992e-05
-2.90414064774212e-05
-3.27303766267128e-05
-1.74822643373252e-05
-1.20634450379669e-05
-2.02271639588215e-05
-3.05998530533375e-05
-2.5149427784597e-05
-3.42022983584866e-05
-3.69724476719689e-05
-1.86945194426296e-05
-2.89370098628747e-05
-3.34818484376017e-05
-2.2292945265808e-05
-2.2607439510545e-05
-1.61746997777524e-05
-3.17455657272074e-05
-1.89071264013993e-05
-1.13425053341839e-05
-7.03278168039124e-06
-2.15119390943956e-05
-3.20439976133651e-05
-2.60021998104304e-05
-2.26757876357614e-05
-2.82824508470451e-05
-3.32289977131911e-05
-3.20198564760292e-05
-3.56390467153892e-05
2.49644915791455e-06
-1.54273089304972e-05
-1.80319747205574e-05
-2.61134620515024e-05
4.42957273699552e-07
-1.95264564660765e-05
-1.32237212619498e-05
-3.82383658537541e-05
-6.81286902554367e-06
-8.32819190084747e-06
-2.51958386831415e-05
-1.88567366443769e-05
-7.03882166718631e-06
-2.2161952869161e-05
-2.28868640501748e-05
-2.24181911946618e-05
-1.03714932716681e-05
-3.04294202966968e-05
-1.82013679575503e-05
-1.33623302819972e-06
-1.47056948329055e-05
-2.66953985468632e-05
-1.38794325944656e-05
-1.09875234893893e-05
-1.08772644270743e-05
-1.62008867884657e-05
-3.09920435980109e-05
-2.10818285160882e-05
-8.45734462254719e-06
-1.49083382597738e-05
-5.8137209444327e-06
-3.91857897036638e-06
-3.25166399341552e-05
-3.90948141523026e-05
-2.70684839465944e-05
-9.9906013768154e-06
-2.93697159150086e-05
-3.74790537854809e-05
-2.7369497178551e-05
-1.06837504541962e-05
6.36513093061145e-06
-1.65720861897201e-05
-3.2456666059794e-05
-2.79985230863421e-05
-2.28144701932514e-05
-1.70723069881413e-05
-1.43613535143387e-05
-3.45468080013684e-05
-9.18183082716481e-06
-1.37038200526279e-05
-3.31273128508723e-05
-1.19960802174652e-05
-3.59132097845788e-05
-3.05713889958699e-05
-2.62532889771938e-05
-1.8282033253291e-05
-2.04022258069736e-05
-2.8190361514421e-05
-2.27531538570938e-05
-2.82721382562709e-05
-2.53505370777458e-05
-3.28377998820415e-05
-3.95245257059532e-05
-3.71496837759237e-05
-1.21679874927468e-05
-1.51847724507509e-05
-1.06279947563711e-05
-3.2349414339851e-05
-2.16384733696563e-05
-3.98781568234955e-05
-6.00692908864368e-06
-3.01461258392085e-05
-1.28015670271402e-05
-2.07583529599863e-05
-1.83610977124326e-05
-1.621543009404e-05
-2.23205885525057e-05
-5.11791350064852e-06
-1.41550523020188e-05
-1.84944344420615e-05
-1.95702504212027e-05
-1.61858035903437e-06
-1.76655883439015e-05
-1.75392640639238e-05
-4.47142354463494e-06
-9.9682083669496e-06
-2.83442446662595e-05
-2.46665855722322e-05
-3.37978725398448e-05
-1.55759230593955e-05
-1.50741580870553e-05
-1.2031395491043e-05
-4.14730293672605e-05
-1.88501648997764e-05
4.99510067559719e-06
-2.12210085559011e-05
-4.46763723919412e-06
-3.18794774088451e-05
8.11765692681621e-06
-1.7686908093807e-05
-1.55164767117097e-05
-2.9766126503138e-05
-1.42763413774676e-05
-2.48080636947441e-06
-2.1978510528695e-05
-2.0647675684878e-05
-1.54425282878988e-05
-1.53162547383605e-05
-1.2989350871153e-05
-3.35961697466154e-05
-3.74071358841258e-05
4.4237913397959e-06
-7.44263419901316e-06
-2.27013786144743e-07
-1.46417179843397e-05
-3.1827338241941e-05
-2.58009182720867e-05
-1.63729491043892e-05
1.57676983774479e-06
-2.3922020413395e-05
-2.68514989870077e-05
-1.94605041931364e-05
-3.12307650544196e-05
-2.09704216274773e-05
-1.73009790978098e-05
-1.55735985531835e-05
-3.09593520075296e-05
-6.88545347203057e-06
-2.52035518604255e-05
-3.01313571765557e-05
-2.9174179716734e-05
-2.16455068940541e-05
-7.49908941731713e-06
-2.68127780013885e-05
-3.96440024710849e-06
-5.96108122581156e-06
-3.70132305388345e-06
-2.01167810324104e-05
-2.28842477362772e-05
-2.33170176278448e-05
-1.44926885463588e-05
-1.3124787768126e-05
-2.8630674413618e-05
-1.40431067999422e-05
-2.30270309933001e-05
-2.37147186766314e-05
-1.54487139630243e-05
-2.34707891305163e-05
-9.28657795160036e-06
-2.74115776196557e-05
-2.21733532785596e-05
-6.11858612356345e-06
-1.76844092523346e-05
1.67409803493567e-06
-1.53112818882118e-05
6.69744981432686e-06
-3.26058908730769e-05
-9.84905086580194e-06
-3.70110852736893e-05
-1.23885430675009e-05
-5.12144028971027e-05
-3.51551503485523e-05
-7.94994459477113e-06
-3.47842699147444e-05
-2.30767859750027e-05
-3.299141276097e-05
-3.41056941418135e-05
-1.0258075709104e-05
-8.68338836482583e-06
-3.79948324929263e-05
-2.08272746351609e-05
-1.56268109761598e-05
-3.31055962985028e-05
-1.68221473295946e-05
-1.77069164988417e-05
-3.08644189184377e-05
3.72578794068367e-06
-7.30076845476821e-06
-2.12424013678836e-05
-1.71190297362016e-05
-1.65842276613987e-05
-1.01478593197568e-05
-3.58393701533264e-05
-3.84027205862849e-05
-2.74748469003386e-05
-2.19243106089167e-05
-1.99544501193058e-05
-2.44799207265196e-05
-5.09788670485763e-05
-1.08234110928266e-05
-3.86949595286102e-05
8.49855681634468e-06
9.87106077250326e-07
-3.57796414672865e-05
-2.33983790827692e-05
-2.08830927256603e-06
5.51505965016959e-07
-2.44367256316796e-05
-2.79354388298527e-05
-1.23525980579769e-05
-2.68846525532046e-05
-5.05178571116336e-05
-6.61790683478889e-06
-1.20661145621323e-05
-4.21938224276756e-06
-1.61290377714423e-05
-3.89162534690377e-05
-1.946879747636e-06
-4.6241385591037e-06
-1.92899928224659e-05
-1.72818606572283e-05
-1.88988633296288e-05
-8.17069986329947e-06
4.3386802035545e-06
-1.57303668148908e-05
-1.77313104199516e-05
-2.44459259911706e-05
-3.38886176934208e-05
-2.80643195680293e-05
-4.01353199928296e-05
-2.24679815766344e-05
7.68982363145586e-06
-1.78383498412233e-05
-1.41925677253159e-05
-2.64435432719887e-05
-1.14338388872802e-05
-8.32393902572372e-06
-1.50400849883842e-05
-8.35972800105741e-06
-8.37594618743327e-06
-2.01947727480167e-05
-2.55697714060387e-05
-2.65391260540557e-05
-1.78311389430094e-05
-2.45822541201603e-05
-1.46244496361032e-05
-3.42197708215292e-05
-2.06560589394626e-05
9.62173466381137e-07
-2.37041643712541e-05
-1.08539574743569e-05
-2.45734592509637e-05
-4.29211951159718e-05
-2.47657821013239e-05
-9.93376715137953e-06
-1.06028175942846e-05
-2.12832749147346e-05
-2.5013761016614e-05
-3.40761707642369e-05
-3.39038387298715e-05
-2.58110322647242e-05
-3.23046302249488e-05
-2.29832983306193e-05
-2.64166226402067e-05
4.04062032664977e-06
-1.96120378745336e-05
-9.52280228308573e-06
-3.14758823671136e-05
-1.79524322033541e-05
-2.03452156272011e-05
-3.32966050528834e-05
-1.83323666129076e-05
-1.11163043196985e-05
-1.35919290527068e-05
-3.14959990438798e-05
-2.79107394064654e-05
-8.07983170468468e-06
-2.26748506463619e-05
-1.79347509547763e-05
-2.60420351342309e-05
1.32724884363822e-06
-1.19922021101526e-05
-1.57495498968357e-05
-4.35311546078329e-07
-8.04033929451295e-06
-1.76643788695507e-05
-2.29646147951149e-05
-2.63721355131787e-05
-1.91268211258223e-05
-4.16169325460566e-05
-4.2683772835805e-05
-1.06138850881425e-05
-3.89502657671657e-05
-3.24923707690386e-05
-6.74134772454985e-06
-1.00188582770434e-05
-1.92158508887298e-05
-1.80040743451535e-05
-1.36457091318001e-05
-2.04059502676311e-05
-3.53902627366687e-05
-3.16226048333488e-06
-4.18819780310815e-05
-9.64325743001309e-06
-1.84724917387573e-05
-1.94201148614131e-05
-1.31862872351508e-05
-1.99247555692164e-05
-9.17871360074203e-06
-3.49971080668076e-05
-2.33419054078709e-05
-5.38605112954193e-05
-1.56388468679358e-05
-3.8037849410219e-05
-3.08422677185052e-05
-3.37106186989586e-05
-2.50014003488889e-05
2.82677046212991e-06
-2.17500978323706e-05
5.70268087159837e-06
-3.26173390399532e-05
-2.38141653632425e-05
-3.02339551723047e-05
-8.86170835322766e-06
-2.42780525316148e-05
-2.34471212225795e-05
-2.75767961864569e-05
-1.0797984600856e-05
-1.96566224923572e-05
-7.2159729578476e-06
-3.19556839294059e-05
-2.9743478480997e-05
-2.05020615046616e-05
-3.04132539233544e-05
-2.05402380197164e-05
-2.93439705856995e-05
-1.07684345712104e-05
-2.17328652997418e-05
-2.36193800859868e-05
-9.57502882897083e-06
-9.56505308206906e-07
-3.96996846587998e-05
-1.4499018164431e-05
-1.93154048667674e-05
-3.04227916401066e-05
-1.34113740278103e-05
-2.37792178334591e-05
-2.12326499765877e-05
-1.52072164248415e-05
-3.41965712698041e-05
-2.53086120192824e-05
-1.70687835906325e-05
-6.67656132812123e-06
-2.21550065588559e-05
-8.9202410836221e-06
-7.58885910153501e-06
-2.04904826049549e-05
-2.78884890230261e-05
-1.02785873749795e-05
-1.1684931053833e-05
-2.45098749272394e-05
-1.74116479578347e-05
-2.87788723149548e-05
-3.99738303971901e-05
-3.40028727698594e-05
-3.58843252544296e-06
-3.12823145520307e-05
-2.52122932471511e-05
-3.83372981006855e-05
-4.43795666620222e-05
-1.63379824903694e-05
-2.50309316028645e-05
-2.20239873753922e-05
-1.23763833886546e-05
-3.19068992252491e-06
-4.18399150295816e-06
-3.91766666097918e-05
-1.79420478628426e-05
-1.49009786323014e-05
-3.10301778981438e-05
-5.09186631973805e-05
-1.01494696528654e-05
-1.30195523483166e-05
-1.56952346756024e-05
-3.60274342214789e-05
-3.22929370081541e-05
-1.62296717081517e-05
-3.34922176978151e-05
-7.7298036048306e-06
-2.52092957311434e-05
-2.60528367007703e-05
-3.47059484290494e-05
-3.75981109566409e-05
-3.24439157754865e-05
-1.92541189705954e-05
-1.24427907404566e-05
-3.02361787208021e-05
-1.99413391431956e-05
-2.06081828994377e-05
-2.37854388926199e-05
-2.6568780370182e-05
-9.54050433757243e-06
-5.75909986055613e-06
-2.82056104018774e-05
-1.25993021632646e-05
-1.98412621032742e-05
-3.20905148446104e-05
-1.27016606101359e-05
-7.88484676436178e-06
-3.06673366870334e-05
-2.6856244366616e-05
-3.64308936837195e-05
-1.63406310154074e-05
-1.72383184396774e-05
-5.05182323256884e-05
-3.17735656095517e-05
-1.72645049659084e-05
-2.52322787967611e-05
-1.15913434644251e-05
-3.78907274003557e-05
-2.26410294855759e-05
-2.81674587301597e-06
-1.75232122281966e-05
-3.4631423834231e-05
-1.91215893662018e-05
-2.50067453955996e-05
-4.18019680255531e-05
-2.21333921445988e-05
-2.19168278362228e-05
-3.3934286444549e-05
-2.41578905980732e-05
-2.09821127359075e-05
-4.40339791694331e-05
-2.86062050408943e-05
-1.08782469713114e-06
-1.56728954806872e-05
-3.09509501857811e-05
-1.6047543905671e-05
-1.5337466288781e-05
-9.85629411002292e-06
-2.97823924687642e-05
-3.31761179849101e-05
-4.16743032035258e-05
-5.62358090214672e-06
-2.73053957251609e-05
-3.72014312139381e-05
-2.08998223738358e-05
-3.35551675809589e-05
-2.79542173530831e-05
-2.55327941603861e-05
-2.8779621618548e-05
-2.03545095406496e-05
-1.35057579550164e-05
-1.94482962474888e-05
-2.65454884696629e-05
-4.35587845454476e-05
-2.87593073526022e-05
-1.07992645410783e-05
-3.55002076731243e-05
-2.22606242689299e-05
1.1105201879997e-06
-2.12801236127755e-05
-2.54900371764048e-05
-1.88765496946204e-05
6.72483659787334e-06
-1.23736742691618e-05
-5.15942146615775e-05
-3.83717317690611e-05
-9.1467094667609e-06
-2.6701882023484e-05
-8.60969173091157e-06
-1.78435177593294e-05
-1.55516904442561e-05
-9.80647615024221e-06
-4.29864766068043e-05
4.45399134385087e-06
-1.01309107113654e-05
-2.59897920997887e-05
-1.31282204766016e-05
-1.64218874519764e-05
-2.70831360764169e-05
-1.34305179963618e-05
-2.82960380801504e-05
-2.54678466464807e-05
-2.2185383024255e-05
-4.89447366020661e-06
-4.37306404713887e-05
-2.84205888604283e-05
-2.63277348493387e-05
-1.31041359422667e-05
-2.19917941186573e-05
-2.27922559216403e-05
-2.06575572226597e-05
-1.50695496970435e-05
-2.8840461529374e-05
-2.65813117516338e-05
-2.13130085290248e-05
-1.57154401853494e-05
-2.96804304529599e-05
-1.58136627953525e-05
-4.87578134892996e-05
-2.41931553587695e-05
-3.4646507715769e-05
1.89030067186241e-05
-2.18062569169683e-05
-3.67250488069591e-05
-3.36794127857259e-05
-3.53466752554189e-06
-1.94898476204811e-06
-1.83874938003019e-05
-2.22648311705978e-05
-2.65788304987538e-05
-1.44208521691146e-05
-2.30345699074911e-05
-1.69067858617644e-05
-2.75225771182137e-05
-1.24678218769358e-05
-1.84699016408056e-05
-2.96329923771584e-05
-1.14415903776249e-05
-1.79110843916489e-05
-2.35733180319005e-06
-1.61910159803862e-05
-5.55986710943944e-05
-2.61747105210549e-05
-2.23415328493148e-06
-1.33924347108044e-05
-2.49507995036884e-05
-2.13096379239654e-05
-3.49076553582023e-05
-2.66350402309542e-05
-2.86691144533892e-05
-1.06450643734441e-05
-1.06346975702052e-05
-4.69092198523769e-06
-3.7786145201436e-05
-4.63354039886674e-05
-2.54914108578939e-05
-1.03909143946026e-05
-3.46300872746077e-05
-2.81756260411369e-05
-3.7532655217359e-05
9.37074825855711e-06
-1.07928951669852e-05
-2.89273272454844e-05
-1.54255593680664e-05
-5.3366266674053e-05
-1.7999936591883e-05
-2.93550232649948e-05
-2.82574277713305e-05
-2.08255856181015e-05
-1.02014512947993e-05
-1.71716415456679e-05
-1.49558895990665e-05
-1.31878136016529e-05
-2.04432491366589e-05
-2.01976370813088e-05
-7.21447735003764e-06
-2.81673287591334e-05
-2.4041060700669e-05
-2.47597580747084e-05
-7.97077094657268e-06
-3.10845207838903e-05
-1.44537984552715e-05
-2.95119485929208e-05
-3.55625812503192e-05
-1.86932184306166e-05
-2.29058429700668e-05
-3.89411748086194e-05
-1.29140098986602e-05
-3.11526379304365e-05
-4.66151384580298e-05
5.84404070382348e-06
-1.5591319113067e-05
1.00388884006308e-05
-2.62843126945063e-05
-1.52911911911538e-05
-2.7375872735215e-05
-4.0828412565286e-05
-3.46467215805771e-05
-5.17122148351581e-05
-1.32103771267628e-05
-3.49172804862715e-05
-1.7679192612458e-05
-9.16656312952e-06
-3.19516248096075e-05
-1.97805378384142e-05
-3.0540238482078e-05
-3.2473344119071e-05
-3.14113793175836e-05
-2.92722300194199e-05
-1.42990985986009e-05
-2.79830111632789e-05
-1.13961753235694e-05
-7.7799131398729e-06
-1.92937415839323e-05
-2.65324383908671e-05
-3.16653634988785e-05
-1.26591831856131e-05
-3.35615926092343e-05
6.54984178829656e-06
-4.23657165185521e-05
-3.10458396170864e-05
-4.66499874464459e-06
-1.92228709725191e-05
-1.67540433135772e-05
-3.37056692199319e-05
-2.33327475960192e-05
-5.63382384072742e-06
-5.31185923828948e-06
-1.96695441803682e-05
-2.43430524666267e-05
-1.24885983243573e-05
-4.01687173630433e-05
-4.71581617702539e-05
-2.39938878342454e-05
1.90430300905343e-06
-1.14177543848982e-05
-2.38478186587698e-06
-3.17632684108919e-05
-1.31347451517635e-05
-2.90158127655501e-05
-2.66717256513509e-05
-6.51476254449909e-06
-3.21249730897698e-05
-4.87953205526265e-05
-7.01255221990358e-06
-1.64407137408003e-05
-2.22482273270993e-05
-1.61718478548081e-05
-2.05025552958726e-05
-1.59677463131539e-05
-2.95921293041026e-05
-1.6901336701766e-05
-1.78191204961093e-05
-2.25744963803533e-05
-3.75754510777106e-05
-1.78296190508871e-05
-4.34196160065948e-05
-2.35666768671574e-05
-4.12621782390489e-05
-2.82905576859441e-05
-3.5702134584162e-05
-3.37300212819066e-05
-2.18063795483883e-05
-2.15696606771624e-05
-2.47272747553447e-05
-2.37799449335725e-05
-3.09739062873401e-05
-4.81292073498802e-05
-1.90465996174061e-05
-1.69356871454357e-05
-2.6184941147771e-05
-2.32335206026425e-05
-1.28917107364279e-05
4.08279120101442e-06
-2.28517995150153e-05
-2.16912566441435e-05
-2.1615480425857e-05
-2.99858753747884e-05
-5.30133485567193e-05
-3.42178296933403e-05
-1.47637106190599e-05
-2.49837004677215e-05
-2.07340026182831e-05
-1.68467352767356e-05
-3.28503938874924e-05
-1.58618451118287e-05
-2.19938615240129e-05
-2.71724127747693e-05
-4.63059868471566e-05
-2.69290847918409e-05
-3.62760311566333e-05
-4.1382564630594e-05
-2.195015024138e-05
-1.8850876856644e-05
-2.81389536051971e-05
-2.00116319702617e-05
-1.19955447325436e-05
-1.96536476992956e-05
-3.14308087409744e-06
-3.19761912926632e-05
-3.23415143822713e-05
-2.34587754013842e-05
-1.74466520893493e-05
-9.47762359191471e-06
2.351736959239e-06
-1.38102307706672e-05
-1.54901196073717e-05
-2.6255327139724e-05
-9.43501231102923e-06
-3.23780040462309e-05
1.9293233912552e-06
-2.6051474860449e-05
-3.53050774456802e-05
-2.02955922461587e-05
-2.25562528423282e-05
-3.82398696130592e-05
-9.62103722150962e-06
8.11788351161324e-06
-4.7807310935169e-06
-1.36892895195393e-05
-2.59301386609084e-05
-2.60253638973019e-05
-1.2812479112903e-05
-2.04883611232251e-05
-2.17450943023e-05
-9.43810366463054e-06
-3.17551347982865e-05
-2.54216545191382e-05
-1.39257492781145e-05
-2.72335775808551e-05
-1.95953673221646e-05
-1.4583257329543e-05
-1.23777907314124e-05
-8.17973159681267e-06
-2.51725336988432e-05
-1.91751866215647e-05
-2.82441375230389e-05
3.14426554910852e-06
-1.33787998078319e-05
-3.18898525539799e-06
-3.31798229996245e-05
-2.01344184952837e-05
7.05688220340302e-06
-2.49834229344864e-05
-1.07725688108965e-05
-3.78100529046672e-05
-2.40997371439723e-05
-2.47642486012342e-05
-7.56594315124243e-06
-1.69350909566676e-05
-4.29268164661185e-06
-1.74474649493543e-05
-2.68228068250987e-05
-3.95149901855772e-05
-2.8422854700079e-05
-1.08879917351929e-05
-2.6030653657819e-05
-3.13644512843791e-05
-1.47717330366922e-05
-1.75544455660744e-05
-2.89034012735183e-05
1.66465184981906e-05
1.87123051927494e-05
-3.20683477000208e-05
-2.66623903273811e-05
-3.43560344309809e-05
-3.25600145483961e-05
-2.2317121989224e-05
-1.11605425353362e-05
-2.71551873751647e-05
-6.5723080382324e-06
-1.94624683375822e-05
-2.25417747633326e-05
-3.20944341122022e-05
-2.55389034405423e-05
-1.37013797283624e-05
-1.56074668013938e-05
-1.74778314268932e-05
-3.63763378036416e-05
-2.1127419138694e-05
-3.02073770909186e-05
-2.0842385706969e-05
-2.86836233645817e-05
-9.76710187996056e-06
-1.72172151040618e-05
-2.79490549020875e-05
-3.77416813045904e-05
-2.7228583625097e-05
-4.34317277678991e-05
-2.57468695007493e-05
-6.23677937116564e-06
-2.49595900793975e-05
-1.65439423942875e-05
-2.9754413148695e-05
-1.87673799653714e-05
1.54305111892884e-05
-6.73449423212287e-06
-3.42867611489424e-05
6.10109362971769e-07
-1.15461574469525e-05
-7.8553803576181e-06
-2.20542537546127e-05
-2.14660453122629e-05
-4.17175673518088e-05
-1.36269469835297e-05
-1.51883897504062e-05
-3.14903383214279e-05
-2.13879955471214e-05
-3.39493499573435e-05
-1.80220141546057e-05
-1.89138606520005e-05
-1.71846280059143e-05
-1.0855836462254e-05
-3.10094578443822e-05
-3.28593883896469e-05
-3.66192554346385e-05
-5.10368551501092e-05
-3.20419238212556e-05
-3.37198929539496e-05
-9.62107182402152e-06
-1.75655703360247e-05
-1.75608706596847e-05
-1.51741180047486e-05
-1.73942628968267e-05
-2.79824665752535e-05
-4.68950777903809e-05
-1.01262500303449e-05
-4.29791107605513e-05
-1.00625258249881e-05
-1.02396153355642e-05
-2.10454947313842e-05
-2.12611497954265e-05
-1.42173050362775e-05
-3.38457996825118e-05
-1.38175236728213e-05
-7.27920716467985e-06
-2.96872745798867e-05
-1.22170374055513e-05
-1.51694379741503e-05
-2.74205642481188e-05
-2.70455459315234e-05
-2.75250824318033e-05
-3.57671235142642e-05
-2.15724212241357e-05
-1.65310152682815e-05
-3.05063072534732e-05
-1.67097183057113e-05
-3.67344641449115e-05
-1.31413985499586e-05
-2.83380135356882e-05
-1.75896723288698e-05
-1.40877334796582e-06
-2.14962939330965e-05
-3.64473345869505e-06
-3.06237751393612e-05
-3.61889979082968e-05
3.80884090447747e-06
-1.42936376334772e-05
-3.01823552412886e-05
-2.53950984314987e-05
-2.44326022311463e-05
-2.92943339991305e-05
-1.71441074794415e-05
-3.37207163418649e-05
-2.23128756177473e-05
-1.28613745725174e-05
-2.59211825854687e-05
-2.23399183851071e-05
-2.00860104588534e-05
-1.17626598345276e-05
-3.06119383421988e-05
-1.84743720723146e-05
-2.97636979048781e-05
-2.84673938068629e-05
-2.56526344420619e-05
-1.78604440360984e-05
-3.86053785925313e-06
-2.47938776722102e-05
-9.87364213701455e-06
-2.49581143241312e-05
-2.3072603594198e-05
-6.76520029832732e-06
-3.4011071170356e-05
-2.67875560690024e-05
-2.96231455432828e-05
-3.54555175495895e-06
-1.3465522622047e-05
-2.60475592644137e-05
-1.79567389157989e-05
-6.38380391332936e-06
-1.11223804186412e-06
-1.79621087168528e-05
-1.21515047839966e-05
-2.59424219178571e-06
-2.53907462533849e-05
-4.13520512504342e-05
-1.99430260796029e-05
-2.52456048350731e-05
-1.96442189354058e-05
-1.81139169855386e-05
-2.77440707183618e-05
-1.76653785934123e-05
-5.16182413817452e-06
-7.89132547150689e-06
-1.06667311062522e-05
-2.99896725354519e-05
-7.22975024042672e-06
-6.09312152316755e-06
-1.9138080728998e-05
-4.25316275279691e-05
-1.08678656670534e-05
-1.22709629482033e-05
-1.34354756196781e-05
-2.27054610102009e-05
-1.88594159278801e-05
-1.02391653029363e-05
-1.37406238484014e-05
-5.26808230214818e-06
-8.82879810612773e-06
-2.70592125261164e-05
-1.27192633272845e-05
-2.25595937397681e-05
8.22179707400958e-07
-1.08110458452597e-05
-2.69287342957069e-05
-2.48975877943267e-05
-2.51011865073758e-05
-2.41799056732739e-05
-2.98107278132357e-05
-1.32522585067823e-05
-1.39003225263076e-06
-4.28571735146097e-05
-1.01443713493516e-05
-3.90901159238629e-05
-1.18290209441829e-05
-3.20645394805015e-05
-2.14549344667263e-05
-1.03040223694353e-05
-1.92127871524408e-05
-1.39994955204114e-05
-3.81571300311158e-05
-2.33680890605693e-05
-1.42116156201111e-05
-2.95843734951576e-05
-2.22846016289329e-05
-2.46437064536699e-05
-1.5432525984053e-05
-2.17346730122593e-05
-2.96830117916832e-05
-2.76214758995004e-05
-1.66206536830693e-05
-7.63061483716421e-06
-3.46443528814584e-05
-9.78956912941963e-06
-3.50828318302637e-05
-3.60870664514578e-05
-1.05489540032205e-05
-2.06092392856869e-05
-3.66861334792094e-05
-1.06300392698775e-05
-2.06310563740163e-05
-2.29379197152016e-05
-2.29582897627509e-05
-5.85164721631292e-07
-4.06336170901605e-06
-2.69213140457476e-05
-1.51921458450967e-05
-1.87279036346532e-05
-2.05030608731754e-05
-9.31234245420527e-06
-2.92194632141384e-05
-6.99316661262494e-06
-2.10921829446928e-05
-1.80579383877322e-05
-2.03856254847655e-05
-2.44790490902034e-05
-1.8475181012719e-05
-2.77795623885438e-05
-3.01474052836602e-05
-4.82113034446573e-05
-7.63242857217098e-06
-2.21519502690321e-05
-3.74428314107802e-05
8.90681793719436e-08
-2.2409850701935e-05
-2.40014095956334e-05
-1.50980214194619e-05
-4.00299244828232e-05
-3.62269830120888e-05
-2.28965647891602e-06
-4.01348895963814e-05
-3.56532605918584e-05
-1.53992737945004e-05
-2.08209031471501e-05
-2.33781043416437e-05
-1.4738017391087e-05
-1.60811498441849e-05
-4.2710787443976e-05
-2.49143249045697e-05
-2.04979752996975e-05
-7.53445267536999e-06
-1.60207194396179e-05
4.15614426162065e-06
-1.04153575241959e-05
-3.87090683418191e-05
-1.46117353468402e-05
-1.73176535709397e-05
-1.46179725359561e-05
-9.07211380792153e-06
-1.29600410325402e-05
-3.11203489452869e-05
-1.02228348137021e-05
-2.39053725460629e-05
-1.41209257163543e-05
-2.49744573804533e-05
-3.95539686486247e-06
-3.51544342817594e-05
-2.75150631866192e-05
-3.02098266510821e-05
-1.31536478227982e-05
-3.6709819115591e-05
-2.53696407310342e-05
-1.50675119893033e-05
-2.21013870214064e-05
-2.78919225932836e-05
-2.43713432107354e-05
-2.1825850316226e-05
-3.18003327842676e-05
-3.22593522686303e-05
-3.98014986925636e-06
-1.32894543371853e-05
-1.97161572823847e-05
-5.2688367750058e-05
-1.50659241124508e-05
-2.85637824099466e-05
-1.75411791601186e-05
-2.27157790172131e-05
-2.60787706393357e-05
-1.08540549981433e-05
-1.94175655814723e-05
-2.58951003019697e-05
-3.34382291316331e-05
-1.22465168459943e-05
-1.25766430812721e-05
-2.3960719916795e-05
-3.45797127337622e-05
-4.46639651121062e-05
-9.72221750091489e-06
-2.75006135751446e-05
-6.69088591481081e-06
-2.20228982524195e-05
-2.61954326828266e-05
-2.8059092171967e-05
-2.8428036460417e-05
-1.4586510970921e-06
-2.615514974069e-05
-1.27695311929666e-05
-1.9584336920306e-05
-1.51905463900861e-05
-3.45711210275913e-06
-3.19214784770115e-05
-3.4884414989718e-05
-1.16535858639365e-05
-9.16587685495876e-06
-3.60534288356174e-05
-6.81990411213619e-06
-2.64201889368072e-06
-2.19256688499285e-05
-1.87138067457917e-05
-2.15594294781273e-05
-2.02746199741332e-05
4.4267612876598e-06
-3.5782476939089e-05
3.21404452307754e-06
-1.87999244328626e-05
-4.27311051255965e-05
-2.16447564469398e-05
-1.25995893856945e-05
-1.47203991024336e-05
-2.73434911663852e-05
-3.23434791878656e-05
-2.91256231114833e-05
-2.61592286051331e-05
-3.37853373758316e-05
-3.83861060816858e-05
-2.92922423144728e-05
-1.36317199372685e-05
-8.24881197687467e-06
-1.52776472923186e-05
-2.14910083591026e-05
-2.39024777191205e-05
-3.11501741614084e-05
-2.61366611968413e-05
-1.6242398647961e-05
-1.13949528497036e-05
-6.72977948097147e-06
-1.38108759825866e-05
-2.22736343278951e-05
-2.35868680790726e-05
-2.68686074027104e-05
-1.73639238352046e-05
-2.21274281080053e-05
-5.72119994628844e-05
-1.59192642684586e-05
-2.45909739605038e-05
-9.62772372975053e-06
-8.68512705843547e-06
-2.31906509555573e-05
-2.00583910005413e-05
-1.18989807231645e-05
-2.058655451142e-05
-1.73251118926924e-05
-1.78036636586867e-05
-7.54148845354662e-06
-3.35364726674576e-05
-1.83201778628923e-05
2.33843799093088e-06
-1.41127411310867e-05
-1.20405013195188e-05
-2.89965368275994e-05
-4.60493408062116e-05
-3.67856358383264e-05
-1.85973649241881e-05
-1.37534121072064e-05
-1.09935175575986e-05
-2.5133700082965e-05
-2.69809895507799e-05
-2.70580430324549e-05
-7.71198610222021e-06
-9.61384572400563e-06
-3.93017847930437e-05
-5.75904098435856e-06
-3.13348009343678e-05
-4.79483019188759e-05
-2.67438995075932e-05
-1.65051166495062e-05
-1.58281939268177e-05
-4.25215048736058e-05
-2.88404917353575e-05
-1.514441276265e-05
-1.95745868980647e-05
-1.35890529821627e-05
-1.91373776515969e-05
-2.08453600603926e-05
-6.74072830724751e-06
-1.37147205427188e-05
-2.48183333511285e-05
-2.49338955689496e-05
-2.17787467759101e-05
-4.64319068510921e-06
-1.0688687821304e-05
-3.83333400761162e-05
-2.7323570524876e-05
-3.50373737025686e-05
-9.03677771156385e-06
-9.17618588923103e-06
-1.36077902158819e-05
-1.68677386057689e-05
-8.54930254117373e-06
-3.52194381868189e-05
-2.70727290678276e-05
-1.36435309032956e-05
-3.34659429377744e-05
-2.88437359143905e-05
-2.85716706678532e-05
-4.23749057153296e-06
-1.59290970594632e-05
-1.68215862200786e-05
-3.70519015571399e-05
-1.65952141257946e-05
-1.35334412921388e-05
-2.50611310865787e-05
-1.52826977566172e-05
-4.24200235528975e-05
-2.83373271537587e-05
-1.34578138659621e-05
-3.89666061825602e-05
-2.58025001624395e-05
-2.56795417420031e-06
-7.57546398269169e-06
-2.90649383983341e-05
-1.55778876262607e-05
-3.21522539633858e-05
-3.07091854651291e-05
-3.03698027096717e-05
-2.15178003563233e-05
-1.3332168432812e-05
-3.25315094796773e-05
-4.85434505068636e-06
-2.73648027363614e-05
-3.71164025832894e-05
-2.25515020755911e-05
-1.10452879907042e-05
-3.03453386285884e-05
-3.18600544794082e-05
-2.1824437159758e-05
-2.42553864548589e-05
-3.62096979529925e-05
-1.50685858035696e-05
-7.62318761400414e-07
-1.23195636277203e-05
-2.16515632765516e-05
-3.95388438370498e-05
3.5121373244145e-06
-3.04154886872315e-05
-6.10187395549e-06
-2.95140367178625e-05
-1.11519247485555e-05
-2.69552296821898e-05
-1.61817913476373e-05
-2.28448577770527e-05
-1.79882300764693e-05
-4.04262203546369e-06
9.89744273013627e-06
2.50076479885472e-06
-3.4357509501894e-05
-4.76590453384527e-06
-2.61832417885814e-05
-1.71885574409647e-05
-2.15172753674918e-06
-5.93411008763595e-06
-1.98582917455165e-05
-2.83583731008666e-05
-3.03790877643961e-05
-3.5541811753381e-05
-1.62537916160156e-05
-1.88153071488136e-05
-1.8729395689099e-05
-6.8516962152557e-06
-1.82749763349313e-05
-2.51202335269986e-05
-4.12612040640019e-05
-1.1698004742842e-05
6.59911775802934e-06
-3.03132207023314e-05
-4.65303701825494e-05
-3.41011240935537e-05
-1.376848212377e-05
-6.2920685193878e-06
-3.43535656290301e-05
-2.11294501032261e-05
-3.65169102753868e-06
-4.09634612102592e-06
-1.47028816573085e-05
-1.85162254163817e-05
-2.01094930635209e-05
-1.43612294172875e-05
-2.73946231958548e-05
-1.4896419369083e-05
-3.24104623969936e-05
-1.11360680822955e-05
-1.64941897677806e-05
-1.57912708659642e-05
-3.19143460400725e-05
-2.11841424838586e-05
-2.83700845741974e-05
-1.31809131489557e-05
-2.03459480033918e-05
-1.77670238444317e-05
-3.0027460820341e-05
-2.29282722983662e-05
-2.81496216624641e-05
-8.24843263754876e-06
-3.91260955799751e-05
-1.47725287589071e-05
-2.5429206320888e-05
-3.56763067840428e-05
-2.36624860237152e-05
-4.66462100772921e-05
-5.34629931231988e-05
-2.49454091272138e-05
-1.68605340693376e-05
-1.09840003637959e-05
-2.08701298609854e-05
-1.02732449587394e-05
-3.22876608645446e-06
-7.40206296359227e-06
-1.05120947886007e-05
-2.01751967808783e-05
-9.95644082791364e-06
-2.83352302269158e-05
-2.43748395655863e-05
-2.51611876228543e-05
-1.91990643225679e-05
-2.17511912038767e-06
-2.85081176837619e-07
-4.80956280602187e-06
-9.97036377663841e-06
-2.72269022182835e-05
-2.11625288248968e-05
-3.00482578704524e-05
-5.30784429177071e-06
-2.33937642268547e-05
-3.37581838155407e-05
-4.39917387042882e-05
-1.13902452547881e-05
-9.30477510258891e-06
1.3459627515774e-05
-2.05565299471722e-07
-1.59288732484253e-05
2.17121456608292e-06
-1.21282588278165e-05
-3.49213121103808e-05
-1.04997032851691e-05
-2.05939498004199e-05
-1.93141151181324e-05
-4.10108938250318e-05
-1.6505669103821e-05
-1.45778235896348e-05
-1.31346626440188e-05
-3.71953923477772e-05
3.02529030712213e-06
-3.15077808925902e-05
-1.93986127577245e-05
-2.85970853078334e-05
-2.38295537935364e-05
-3.42290455643195e-05
-1.10461721610319e-05
-3.33656646596137e-05
-2.03325819214112e-05
-3.24517154156663e-05
-1.73648555629274e-05
-2.27100727634913e-05
-2.31951692851433e-05
-1.47231524771918e-05
-1.42757525458366e-05
-2.3689356864206e-05
-2.26865356711602e-05
-2.74158849051662e-05
-2.98114566598452e-05
-3.05138629289175e-05
-1.16994817516502e-05
-4.58096728831408e-05
-3.35045821403405e-05
-1.83931693272918e-05
-1.63254882956528e-05
-3.13323767076554e-05
-7.27568874775006e-06
-2.31436255647453e-05
-2.01868313852384e-05
-4.13484577433294e-05
-3.82686005918179e-05
-1.87968310761638e-06
-2.18580754282083e-05
-3.91770596211782e-05
-2.82293256391502e-05
-5.05881721696428e-06
-2.79134315807205e-05
-2.76594664958225e-05
-2.06481334558369e-05
-2.41051488989245e-05
-2.69106393004967e-05
-1.78950578642656e-05
-2.53040953042148e-05
-1.90277238808366e-05
-4.62428561470011e-05
-3.12270693518517e-05
-2.65046403203122e-05
-1.02599937821137e-05
-9.07362357498139e-06
3.43108163479489e-06
-2.19473464914872e-05
-1.59720598660611e-05
-3.49269639330241e-05
-4.70026615071102e-06
-2.61110628773608e-05
-1.56100508970918e-05
-2.10606421309235e-05
-2.79073913709849e-05
-3.25667423064917e-05
-4.14004706427169e-05
-2.04867045736819e-05
-1.14812100774225e-05
-3.52764910313782e-05
8.6309358184103e-06
-2.5978615171535e-05
-4.46593133862108e-06
-4.9747627028118e-06
-3.19294475365787e-05
-3.87193062866657e-05
-3.08860207857608e-05
-2.09210479240812e-05
-3.52696058185598e-05
-1.03251500718554e-05
-4.90913598048807e-06
-3.37918912694609e-05
-2.57884416255314e-05
-3.54379343667985e-05
-2.56138163532833e-05
-4.56702171436856e-05
-2.02301457349216e-05
-6.86743065834648e-06
-2.41210028772406e-05
-4.21971861515907e-05
-2.94924657058864e-05
-1.69073630018155e-05
-4.86419592575815e-07
-3.48003998377341e-06
-1.6238323850053e-05
-3.23007238035122e-05
-1.93395491954795e-05
-6.02015600446875e-06
-2.24601653187039e-05
-3.73476159266242e-06
8.01278385847416e-06
-3.03138196630968e-05
-5.14224433453571e-07
-1.63907991204551e-05
-5.88303533275174e-06
5.27146910211895e-06
-2.22676926399118e-05
-3.80633794321495e-05
-5.78318804789946e-06
-3.06470174292287e-05
-2.99658916121239e-05
-2.04434572905943e-05
-1.29887235127969e-05
-2.43878729550983e-05
-1.50009000594599e-05
-9.70478481370732e-06
-8.57326586082825e-06
-1.9636210847093e-05
-8.37164707092714e-07
-3.56319729813837e-05
-4.83207617819671e-05
-3.68762973199758e-05
-4.21051708168831e-05
-1.16245014775311e-05
-3.35405189344833e-05
-1.24401598685354e-05
-1.07530164740476e-05
-1.29471590576733e-05
-1.14942533170903e-05
-2.06366253512347e-05
-3.86124937109027e-05
-3.27884333316673e-05
-4.08988523827696e-05
-3.07204066524767e-05
-3.11539416040146e-05
-3.47246174234577e-05
-3.0871729220963e-05
-2.86770298322406e-05
-1.12349901710034e-05
-1.76442466761121e-05
-1.62152679594103e-05
1.51353133100321e-05
-1.17098727149114e-05
3.01806636220033e-06
-2.09673095203717e-05
-6.38941512476787e-06
-2.75402747846687e-05
-1.76682004885133e-05
-1.17270801537202e-05
-1.80347619082725e-05
-4.02464061065804e-05
-3.59474604249083e-05
-3.36152537401278e-05
-2.35012598665583e-05
-1.00128967129355e-05
-1.93778336361037e-05
-3.29075008324203e-05
-2.6303861791101e-05
-8.59829341314227e-06
-2.11953083553842e-05
-1.67324178465964e-05
-1.23221041184184e-05
-8.53583956554288e-06
-2.48090599625199e-05
-2.60705129999154e-05
3.78827033888641e-07
-2.34973825059489e-05
-9.48602498176733e-06
-1.54278619151543e-05
-1.11550346955987e-05
-3.15431236008875e-05
-1.93671263905821e-05
-1.57686898300866e-05
-2.85837180311717e-05
-1.65509503361631e-05
-2.23679546287634e-05
-2.3316509247713e-05
-1.9075477564215e-05
-2.30201253198592e-05
-9.58006797788432e-06
-1.40838243542357e-05
-1.319986329319e-05
-1.41785316860751e-05
-4.32346298395041e-05
-8.16456480183113e-06
-1.65516566394579e-05
-1.14456075952204e-05
-2.87521246795545e-05
-2.1882492932117e-05
-2.0817290374884e-05
-2.36530595177097e-05
-3.38650532851693e-05
-1.84207488959299e-05
-2.40141358014017e-05
-1.36513606853978e-05
-2.09780768653226e-05
-1.13432425599884e-05
-8.01170697205526e-06
-1.06098837764161e-05
-1.37275899714416e-05
-1.28607040552792e-05
2.22696972470151e-07
-4.00965096762831e-05
-1.80588896590499e-05
-5.17518313742587e-05
-5.86606927206779e-07
-3.6948560737015e-05
-6.46610549280472e-06
-2.08385001147426e-05
-2.65423266311384e-05
-6.83883377366973e-07
-1.58491367048729e-05
-3.38279689850833e-05
-2.52850900443276e-07
-2.20493004445235e-05
-1.5169439585802e-06
-3.25099610390803e-05
-4.56340667298708e-05
-2.75936990097075e-05
-1.01802448083925e-05
-2.46860223737751e-05
-9.88665299807646e-06
-3.47759301347911e-05
-1.03563054235218e-06
-1.43372229843127e-05
-3.25963403025786e-07
-5.59771172835846e-06
-3.54771779429491e-05
-2.09398339886297e-05
-3.4677674355744e-05
-3.19022543185814e-05
-8.50451503640931e-06
-3.03778945779604e-05
-1.55734025272374e-05
-2.74326765220707e-05
-1.66276712897555e-05
-1.63926410481518e-05
-2.086762074585e-05
-7.74849256662246e-06
-1.99113845831906e-05
-3.3074378621651e-05
-2.87672021039994e-05
-1.4361881545093e-05
-2.67075015236546e-06
-1.02261882130785e-05
-5.42108308341784e-06
-1.82695661303169e-05
-1.64709994394229e-05
-1.98369018146926e-05
-3.69413320192355e-05
7.17489982581452e-06
-2.04253271164535e-05
-1.95336185698957e-05
-2.97019335823991e-05
-4.4600296146265e-05
-2.23959033992964e-05
-1.54344999279006e-05
-1.2033299702927e-05
-1.92764853145561e-05
-2.9399237533289e-05
-3.67956932118192e-05
-2.4359053093768e-05
-3.40177720315269e-05
-4.17426346192952e-05
-1.24171306246362e-05
-4.76824948705205e-05
-2.31374205421028e-05
-8.16208366541766e-06
5.48656501225546e-07
-1.49871635684554e-05
-3.01821587886859e-05
-9.76189994946967e-06
-1.31449441405306e-05
-3.18684307604903e-05
-3.33317963570771e-05
-1.15106395194166e-05
-1.56231636360088e-05
-1.71191255442895e-05
-2.4421192844617e-06
-2.84058004973295e-05
-8.72939105091141e-06
-6.21029234681669e-06
-1.06508250521726e-05
-1.63797965153428e-05
-3.47248923849335e-05
-1.23137063388475e-05
-1.38688811597951e-05
-2.23806522336229e-05
-2.15007460097704e-05
-1.90059587559787e-05
-1.68652718254942e-05
-2.60603046249817e-05
-3.50329729658092e-05
-1.48954978715569e-05
-2.77406351181909e-05
-6.66831395256417e-06
-2.98503539023158e-05
-1.34228118017529e-05
-1.59692096120643e-05
-1.4956804198971e-05
-1.94744014286776e-05
-2.75104045508401e-05
-3.4751454963948e-05
-4.41065684254903e-05
-9.43899838620221e-06
-1.44071467738465e-05
-2.42170485237579e-05
-3.60976781464111e-06
-2.41438016090546e-06
-1.10061178124575e-05
-3.05685940897912e-05
-1.66947176485634e-05
-9.24158293532355e-06
-3.12881943138569e-05
-1.0112584967582e-05
-8.73396187293411e-06
-2.71771422306706e-05
-4.76563362163301e-06
-1.26811538689e-05
-3.47646060142342e-05
-1.01613496040855e-05
-2.06188223816772e-05
-8.87934998248061e-06
-3.82476344935497e-05
-2.24001502385802e-05
-4.18198261610678e-06
-1.22755047839152e-05
-1.77831146555102e-05
-3.84066343350698e-05
-1.05365939670826e-05
-1.44652180471719e-05
7.21961220135087e-06
-5.60982445033847e-06
-4.32322155630281e-05
4.88390880160878e-06
-2.30330638352568e-06
-3.24611529212425e-05
-2.1484244444342e-05
-7.69966985646199e-06
-3.03654113681424e-05
6.8197770138928e-06
-5.27536766027508e-05
-2.37699806441023e-05
-1.86728603628628e-05
-1.88222294567992e-06
-2.77981518362128e-05
-7.73255297618184e-06
-2.68956777016392e-06
-2.09858008805854e-05
-2.60344417736978e-05
-4.10508088669207e-05
-8.15418643151569e-06
-2.6346900799028e-05
-2.60829462034297e-05
4.94841119079089e-06
-2.05172332144597e-05
-1.24197140217039e-05
-1.19880867190386e-05
-1.06961637695145e-05
-2.95396886156916e-05
2.7716770259689e-06
-2.06376788654437e-05
-2.50455456070137e-05
-2.75734420224972e-05
-1.29261657248263e-05
-2.69834276229408e-05
-4.24560816011332e-05
-2.60549969446758e-05
-1.52339262670499e-05
-1.18264809961074e-05
-1.16565790722671e-05
-3.00599073840216e-05
4.15861567350282e-07
-1.82814660821812e-05
-4.84701747533588e-05
-3.50744121584213e-05
-1.87848427531894e-05
-4.36065658730482e-05
-2.72807212688666e-05
-2.04170050916704e-05
-5.56958129199636e-06
-2.10664566284889e-05
-1.21753054710624e-05
-2.21534744740987e-05
-3.39692101125275e-05
-3.72697500825311e-05
-3.97810415924303e-05
-2.12070651191351e-05
-2.29391580523726e-05
-2.95446223729475e-05
-1.1675140388368e-05
-4.02042608331447e-05
-1.43013087715215e-05
-1.95762546723522e-05
-2.52641800387013e-05
-2.09464297769457e-05
-2.00902352697991e-05
-2.1455987737862e-05
-7.61196719786134e-06
-4.24541172290552e-05
-2.12862518226938e-05
1.41265667184228e-05
-9.58376098281338e-06
-2.67305676614207e-05
-2.90187015177796e-05
-2.18312968743127e-05
-3.45011858715538e-05
-1.85389271741535e-05
-2.13589750539689e-05
-1.39259333226201e-05
-2.1250397541132e-05
-2.22736614636433e-05
7.63022668910608e-06
-4.23810096159207e-05
-2.9671190024657e-05
-4.60319219353732e-06
-3.74795350663427e-05
-3.74536419483799e-05
-2.00745034931927e-05
-1.61036698357082e-05
-3.13419237123224e-06
-2.12398951122228e-05
-4.13478986695203e-05
-9.65363274030391e-06
-1.76027685649928e-05
-2.53676446548455e-05
-2.7658985860523e-05
-3.06605491074747e-05
-4.35292369013452e-05
-1.5819913072411e-05
-2.85959526456443e-05
-7.07719212606275e-06
-2.11229529167159e-05
-2.38412196413127e-05
-2.026546776329e-05
-2.27826023767904e-05
-4.34619671148777e-05
-1.09235655434862e-05
-3.1076825135159e-05
1.79741749063345e-05
-2.61352001116527e-05
-1.59236542431622e-05
-5.86694917588077e-06
-2.2737564370259e-05
-3.3478592283135e-05
-3.29873529331643e-05
-2.70729740806767e-05
-3.82205772047578e-05
-3.7572208853552e-05
5.84275290777079e-06
-1.3959258920786e-05
-9.39217848789088e-06
-3.97961365451973e-05
-3.94246681047847e-05
-2.57683367278604e-05
-9.37097563785505e-06
-4.46836038209483e-06
-1.48774419344729e-05
-5.07239996955855e-06
-3.21993021011379e-05
-1.56033641142623e-05
-2.14500679789126e-05
-5.34108286560774e-06
-3.09483192643053e-05
-2.11569351627308e-05
-3.22210257587364e-05
-3.22627364009685e-06
-1.75503171329704e-05
-1.11705108279116e-05
-8.35560458242329e-06
-2.48291320059876e-05
-3.2003512829995e-05
-1.65941930308053e-05
-1.10230464225679e-05
-1.39648431890279e-05
-1.27440306485205e-05
-2.34551604681891e-05
-1.63020324181298e-05
-2.88679492734848e-05
-1.75846508983151e-05
-8.86892629906099e-06
-1.77716703741674e-05
-1.32263085222985e-05
-2.71156160922234e-05
-2.41132404018629e-05
-1.85623799066509e-05
-1.58762040210211e-05
-3.02014183667059e-05
-1.7903904068241e-05
-2.01345133123192e-05
-1.49091155008702e-05
-9.43161117434934e-06
-1.60570487975332e-05
-2.50330089761778e-05
-1.48898783691939e-05
-3.28902125690507e-05
-1.43073623400895e-05
-3.25238659082527e-05
-3.86787114964541e-05
-1.64747039884229e-05
-2.27745372445011e-05
-2.8410744741691e-05
-1.7344741458824e-06
-2.30043401813916e-05
-1.71924725268723e-05
-1.63090012042291e-05
-2.97965975091469e-05
-2.72206519261181e-05
-3.39272560715154e-05
-3.15294892663774e-05
-2.76802822120728e-05
-3.88151844763031e-05
-1.50728985068237e-05
-2.92211875772711e-05
-4.02012455006105e-05
-2.57364752273147e-05
-2.13016520136708e-05
-3.07137357104749e-05
-2.69242941833538e-06
-7.90606922912285e-06
-2.28722461833439e-05
-2.95514781329711e-05
-9.2535474114746e-07
-9.23895336280434e-06
-2.45848004192742e-05
-2.80087468643393e-05
-2.48680418243676e-05
1.9189638644768e-05
-2.92603952001471e-05
6.91063483730067e-06
-1.83108092640688e-05
-1.50907261625933e-05
-2.87539953865859e-05
5.52403760091124e-06
-2.0133186787362e-05
-2.55579350869445e-05
-1.42443176685793e-05
-2.51472116262087e-05
-4.29049493500138e-05
-9.01572875915593e-06
-3.35393708124766e-05
5.7713964004879e-06
-1.2804534161894e-05
-1.03593747157037e-05
-1.86078358366633e-05
-4.51161637462481e-05
-2.26551292941837e-05
-1.25177343981313e-05
-2.67517770202952e-05
-1.98097935596712e-05
5.53796500066728e-07
-3.26088272557662e-05
-4.85078303582241e-06
-2.09480787869055e-05
-1.36473672186125e-05
2.91783788830301e-06
-2.56809002616581e-05
-2.4379012664261e-05
-3.03878732072359e-05
-2.73260939781358e-05
-1.17492556438951e-05
-2.45908215714867e-05
-3.80026264358311e-05
-2.77311651164793e-05
-2.68520220281384e-05
-7.80507729491377e-07
-8.88707574643881e-06
-2.82012419057051e-05
-1.78816585721253e-05
-3.23641609596247e-05
-1.11913995191535e-05
-1.38820992858742e-05
-2.57400203275018e-05
-6.29386634034773e-06
-1.84660908770315e-05
-7.6674456527692e-06
-1.91076310374639e-05
-5.83699691780244e-07
-1.45440278369028e-05
-2.91678406193938e-05
-3.58648804243501e-07
-2.69837712314859e-05
-3.12443231717988e-05
-1.1541815479022e-05
-1.66962802470511e-05
-8.45440044879897e-06
-3.48993714691962e-05
-1.26311070013887e-05
-7.88519727112469e-06
-1.43349637784892e-05
-4.23732126932436e-06
-1.93685507957357e-05
-2.0114233035295e-05
-1.8358080760524e-05
-2.35873586139725e-05
-2.37312632527274e-05
-7.45415288843878e-06
-9.1264592452018e-06
-3.26927009163745e-06
3.36287089800759e-06
-2.00052716309655e-05
-2.47974680863205e-05
-1.2211699468291e-05
-2.30195458254449e-05
-3.08331466591599e-05
-1.35016659949343e-05
-1.32144991453905e-05
-2.42905296290615e-05
-1.1348320438073e-05
-1.18540126175413e-05
-3.65052486020901e-05
-1.81156183280186e-05
-8.55465351393569e-06
7.23783481834836e-08
-2.47307353609239e-05
-2.58349352946423e-05
-2.44756878715158e-05
-5.83018172210147e-06
-3.5475942552833e-05
-1.05826007536094e-05
2.27760987886971e-06
-3.31941910098602e-05
-1.76454048825264e-05
-1.13211517750527e-05
-2.04833639248993e-05
-1.60595464156297e-05
-3.38236421670182e-05
-2.39059051890085e-05
-2.65433596844665e-05
-2.0587151412396e-05
-2.35926138820265e-05
-2.85072778171894e-05
-3.24029092905894e-05
-9.29282780703239e-06
-1.86987939701724e-05
-1.87197357924911e-06
-2.7932337547533e-05
-3.41257239768793e-05
-1.40496750315134e-05
-2.27932222532284e-05
-3.73075537780386e-05
-1.33277066964735e-05
-2.51922512939113e-05
-5.97439556594712e-06
-7.2901887228149e-06
-2.12568438450175e-05
6.60404857571955e-06
-1.18294847836541e-05
-1.41065175554175e-05
-2.20251191632861e-05
-1.52036209810641e-05
9.37891703593835e-06
-2.8467063738382e-05
-5.51023808378858e-06
-1.88023317833498e-05
-1.7971426786984e-05
-1.08992418473505e-05
-1.41534068180106e-05
-6.55687862803759e-06
-2.41377096523795e-06
-3.12670024023785e-05
-2.29266891850626e-05
8.61454025933893e-06
-2.04827632192288e-05
-1.35061421193554e-05
-3.00384733299667e-06
8.69393697835744e-07
-2.72516165765723e-05
-2.01813635654699e-05
-2.78941721872563e-05
-2.12091611272739e-05
-8.57270392916892e-06
-3.84673807328491e-05
-2.30833024557162e-05
-1.53045251698672e-05
-1.81156324650556e-05
-1.33478889940763e-05
-3.86223590984124e-05
-8.24795799651106e-06
-4.79504109976082e-06
-2.59841309742658e-05
-2.87761964022137e-05
-6.22961868748491e-05
-1.68126186576671e-05
-6.78025578342314e-06
-1.97744804931578e-05
-2.04400114382244e-05
-3.34111850528529e-05
-1.92184762242045e-05
-2.81178554643075e-05
-3.21262618284117e-05
-4.29100895196446e-05
-1.85654232325333e-05
-2.0816992460903e-05
-2.74621118592247e-05
-3.22160281436375e-05
-2.66942351741434e-05
-2.52010915848429e-05
6.25079521343474e-06
-3.74478696716916e-05
-2.20224131018633e-05
-1.4019989885043e-05
-1.33969296948482e-05
-7.58668814355956e-06
-3.14114156619748e-05
-2.62532261261804e-05
-4.87157605745668e-05
-4.00898677755293e-05
-1.35317077049448e-05
-1.34725605149542e-05
-1.87022125632507e-05
-3.29560545762736e-05
-2.72368109523939e-05
-1.75202384325878e-05
-3.09715747592086e-05
-3.20369243239202e-05
-2.90388394542749e-06
-1.0400874852793e-05
-4.89487804090959e-05
-6.71647341080901e-06
-2.31074634777394e-05
-2.16938775671442e-05
-1.47127490570899e-05
-2.86691212478281e-05
3.28788408989501e-06
-3.06628868833891e-05
-1.54114455472565e-05
-8.23329725515055e-06
-2.07216327212673e-05
-2.1502138100624e-05
-4.33189025728971e-05
-8.4962899612562e-06
-2.59326451111913e-05
-1.32280383994102e-05
-3.79033585216601e-06
-1.52593671745123e-05
-1.52067481694295e-05
-4.33742263320563e-05
-3.45654978276983e-05
-2.37817680813234e-05
-3.3133988681158e-05
-4.68437976078426e-05
-2.50507078442009e-05
-1.92400205312283e-05
-2.62694112842835e-05
-6.74747455653468e-06
-4.08824176055818e-06
-4.90836037920091e-06
-1.46096838736857e-05
-2.27086042774319e-05
-2.14158798321457e-05
-1.13056915557833e-05
-5.43177001246632e-06
-2.54104266797135e-05
-2.02395099719387e-05
-1.75601019885498e-06
-2.67621270079184e-05
-5.30688160075369e-06
3.09540967121559e-06
-1.9789225580533e-05
-3.84571918931144e-05
-1.71033555032915e-05
-2.97369602729548e-05
-2.12795382669537e-05
-1.45377083626591e-05
-4.42343776556055e-05
-4.24737422635781e-05
-3.28945829758164e-05
-2.48855886773366e-05
-2.70440397993758e-06
-1.88248746831128e-05
-3.06494974043352e-05
7.40540645757723e-06
-1.98288573670654e-05
-1.46197891601183e-05
-1.79824088639345e-05
-3.16178950480997e-05
-2.53785919410993e-05
-9.83001615007464e-06
-2.08203705344525e-05
-1.04684961679102e-05
-2.953159387373e-05
-2.7511818774942e-05
-1.90918007950162e-05
-2.9070602350673e-05
-2.41301737091148e-05
-1.75398935983269e-05
3.13280808347089e-06
-2.79512073105211e-05
-2.07599022874837e-05
-2.90796498820412e-05
-1.54312976063464e-05
-1.15754063885831e-05
8.05975095499539e-06
-2.97030962751695e-05
-5.49204600212631e-06
-4.15005016521982e-05
-3.66401733152549e-05
-1.38769591749992e-05
-2.23278005237728e-05
-7.55210340073458e-06
-1.53562227901223e-05
-3.33769832313039e-05
-5.23901496210613e-06
-5.8016915681538e-06
-9.7886562120516e-06
4.81503172819628e-07
-2.92833167968972e-05
-2.05764533886728e-05
-2.13868606043937e-05
-4.99256751557504e-05
-3.51557565372269e-05
-9.69251183502411e-06
-2.30711552479564e-05
-2.81179046409499e-05
-1.30347294330524e-05
-2.345930563967e-05
-3.55988181978517e-06
-2.01936418805746e-05
-1.43857458103173e-05
-1.13905080714074e-05
-2.84917623625495e-05
-1.40179089489354e-05
-3.50463461030665e-05
-9.07322817501608e-06
-2.5704762249121e-05
-3.10292797906718e-05
-1.37362658471365e-05
-3.49776930058617e-05
-1.89790367037636e-05
-3.65813807633786e-05
-2.1159767548629e-05
-1.72157650395985e-05
-3.69332842382159e-05
-4.07598854855109e-05
-8.63644407703508e-06
-8.4444957866609e-06
-2.92408433618281e-05
-3.01068718031148e-05
-1.5586987050042e-06
-1.24547076350664e-05
-3.21937467506565e-05
-2.36306343496238e-06
-2.12349128307597e-05
-2.06526870945749e-05
-1.35847273480338e-05
-2.90352090680841e-05
-1.43837385947334e-05
-1.92420917966938e-05
-3.08344909990073e-05
-2.90820738588068e-05
-2.36226667162069e-05
-2.70190918626806e-05
-6.10581545477893e-06
-1.79964103206247e-05
-1.62326599241588e-05
-2.63999310037308e-05
-2.24467280326026e-05
-1.05471880427358e-07
-2.57915141899641e-05
-8.0933064907211e-06
-3.16349950458931e-05
-5.75598181400597e-06
3.30607389606858e-06
-4.03790329266844e-05
-2.16822325391254e-05
-2.88378213473454e-05
-1.1589025684741e-05
-2.6327540316059e-05
-1.49032077699055e-05
-1.99679761961829e-05
-1.28248031407779e-05
-3.87719339240321e-05
-3.689394387456e-05
-4.26481567390305e-05
-1.973143038426e-05
-2.29297764489802e-05
-2.14981890462552e-05
-2.45144914766477e-05
-2.98657050165479e-06
-3.41138688906366e-05
-1.55889421243821e-05
-1.60452191010932e-05
-2.37592191134618e-05
-1.19759377458503e-05
-2.23030414346356e-05
-2.81650454050367e-05
-3.14824779853642e-05
-4.50048430060413e-05
-2.01992316315758e-05
-1.91375313423724e-05
-5.33113294690624e-05
-8.56111400132045e-06
-1.76580511799504e-05
-3.4861462423314e-05
-5.69435433176688e-06
-8.22305267907303e-06
-1.83806957690987e-05
-5.32817805107127e-06
-7.92760823751949e-07
-4.54727511563666e-07
-4.23548689925592e-05
-2.45802314206494e-05
-1.98491092995047e-05
-2.62482660990359e-05
-4.20374380961207e-05
-1.31618179481819e-05
-2.75070332098312e-05
-3.1898187086723e-05
-1.02892775244539e-05
-1.4270716243598e-05
-2.22857033312368e-05
-1.20898225011874e-05
-7.84960029681644e-06
1.41349570489846e-06
-2.11229840751389e-05
-2.28337854093561e-05
-1.34412603206597e-05
-2.76430989735078e-05
-3.00609917266821e-05
-1.02384314952759e-05
-3.03254254503842e-05
-2.41799823831099e-05
-2.6236866042327e-05
-2.36479446468784e-05
-3.22008903866851e-05
-1.90159215737461e-05
-1.71798721733881e-05
-1.77632567266728e-05
-3.11844922646513e-05
-1.95654619593249e-05
-2.38422075588264e-06
-3.59802352004447e-05
-3.29237140813361e-05
-4.36780612973577e-05
-1.78914062458908e-05
-1.47689184150296e-05
-1.57477179681342e-05
-2.15794433400289e-05
-2.08760446402008e-05
-1.44580288390239e-05
-4.45990514542559e-06
-2.78961145447165e-05
-2.77883823494263e-05
-1.73066146394284e-05
-2.62107405773593e-05
-1.49208220680278e-05
-2.85524771816277e-05
-2.84382743448022e-05
-4.11339635928058e-05
-2.67676682981652e-05
-1.85207906373874e-05
-2.05686973204376e-05
-1.40552935550599e-05
-3.54022985841788e-06
-1.84962603719412e-05
-2.73816117365398e-05
-2.3971532199899e-05
-2.82718110717154e-05
-4.45781996516298e-05
-5.15138583779486e-06
-2.32112129863398e-06
-5.59895222090952e-06
-2.59176398770485e-05
-2.17026027309027e-05
-2.99618837098126e-05
-2.24545930203423e-05
-2.86821294775441e-05
-6.91430915537804e-06
-1.71577762365872e-05
-1.12327592107809e-05
-2.86906597633442e-05
-1.7150486981314e-05
-1.16200010186346e-05
-2.23823005264136e-05
-2.54962607956905e-05
-1.27439018651673e-05
-2.57783805356638e-05
-3.1865467518936e-05
-2.82231112845913e-05
-2.61641238306544e-05
-2.75513819997446e-05
-1.73920064687094e-05
-3.83293887063092e-05
1.7435427567657e-05
-1.60215843908458e-05
-1.25338076548907e-05
-2.58072322630702e-05
-3.5396929957076e-05
-2.44984994480426e-05
-1.75757163397812e-05
-8.01668109313298e-06
-1.69109410538543e-05
1.10372732536206e-05
-1.67931034747544e-06
-1.16926877903049e-05
-4.62114037991586e-06
-3.52930096304226e-05
-2.2793677298998e-05
-3.21568250643951e-05
-2.19382147324369e-05
-9.66968809044048e-06
-3.89748535464541e-06
-2.0334032912643e-05
-1.59822959222501e-05
-1.39016487954563e-05
-3.5605144353661e-05
-1.77270465515441e-05
-1.57595100916599e-05
-2.23057709508303e-05
-3.23675178822013e-05
-2.61207245504968e-05
-1.35796135732585e-05
-2.0163015729921e-05
-2.17840586212401e-05
5.0248040123787e-07
-2.48800122500119e-05
-1.56996012363715e-05
-2.67640277057089e-05
-2.62755932017382e-05
-1.87018512208073e-05
-2.58084970549977e-05
-1.96550092498846e-05
-1.24513292186418e-05
-2.78476763880273e-05
8.73563111773512e-07
-1.17721232800769e-05
-1.55054085426102e-05
-2.99845674451857e-05
-4.62195630090292e-05
-2.23516704542281e-05
-4.53978404281665e-05
-2.88949777476925e-05
-2.03537635774171e-05
-1.95128495938344e-05
-1.4062107838337e-05
-1.79255174349652e-05
-2.81135601285763e-05
-3.89744375384079e-06
-1.83928272294082e-05
-1.73429166616675e-05
-1.29326508139478e-05
-2.32317664415943e-05
-2.84321011755513e-05
-4.2527822123208e-05
-2.33285439813744e-05
-2.48226961340512e-05
-2.05152621691227e-05
-1.02587582138043e-05
-2.40635379286248e-05
-1.26533015177925e-05
-4.50064202506324e-05
-2.20584456147218e-05
-3.17183302381644e-05
-2.5005921825298e-05
-3.92383718309331e-05
-2.78214930613368e-05
-1.7287639586073e-05
4.66155353656503e-06
-2.68566391005578e-05
-3.31520478419424e-05
-3.39729735961438e-05
-6.38604434875686e-06
-1.61589094365057e-05
-2.99552655184296e-06
-3.50957603857899e-05
-3.38739478041943e-05
-1.86303311149767e-05
-1.07387787726537e-05
-2.98574021206882e-07
-1.274334321784e-05
-3.49021954303846e-05
-1.72157862928331e-05
-1.94300260362208e-05
-2.4354469018663e-05
-2.54213996616432e-05
-2.3665573080656e-05
-8.5740646006568e-06
-1.03932470361629e-05
6.68415535770793e-06
-2.93156572274961e-05
-2.64380889326103e-05
-1.79871484782284e-05
5.80141664638483e-07
-2.65947126677916e-05
-3.42032826299281e-05
-1.34058554961589e-05
-2.2252478000449e-05
1.65084621307215e-05
-2.13497173262758e-05
-2.31858354254367e-05
-2.01624106089735e-05
-7.770172209663e-06
-1.85209243052292e-05
-8.13132005909344e-06
-3.09213718995249e-05
-8.78056466159134e-06
-3.45852880463707e-05
-9.04169890676862e-06
-1.94310305369462e-05
-2.82208703202964e-05
-2.74494019887115e-05
-1.93706241083135e-05
-5.63815469270741e-06
-2.92494745026321e-05
-2.52433157785157e-05
-2.9928065042708e-05
-1.27714676427288e-05
-2.4056706659575e-05
-2.31286755376905e-05
-3.02723933500648e-05
-2.11586795908433e-05
-3.28334362953328e-05
-3.72717923637563e-05
-2.27372304564791e-06
-2.62977753390121e-05
-1.69785347060731e-05
-2.40525211287155e-05
-3.35596375138694e-05
-8.98880227604978e-06
-1.60994528729843e-05
-3.86869779661159e-05
1.32607308905339e-06
-3.02823095346241e-05
-3.43160718135013e-05
-2.16418632833972e-05
-3.0576628192587e-05
-4.36910866760086e-05
-3.92516886107167e-05
3.52925969058504e-06
-1.69070742339414e-05
-2.10877034859955e-05
-2.49346445766918e-05
-2.51462341726431e-05
-1.37977829828492e-05
-1.55719599205669e-05
-6.82623012606223e-06
-2.16361497893927e-05
7.93834073311392e-08
-1.48831763694083e-05
-2.3123094392137e-05
-3.37721648293996e-05
-8.06420371617125e-06
-3.50283987182342e-05
9.5114124048441e-06
-1.6094079450286e-05
-3.20744566414498e-05
-2.39378984509313e-05
-1.56037239386813e-05
-2.53215056858403e-05
-3.2890855439547e-05
-1.00832289863457e-05
-7.35203859375636e-06
-1.66438169396378e-05
-1.98089053425838e-05
-2.34903401892033e-05
-4.04844526253727e-05
1.16549123208147e-05
-3.02296957705445e-06
-2.1511036564392e-05
-1.81154632553717e-05
-2.19648130360542e-05
-2.0803016076734e-05
-2.79620061852036e-05
-3.47283142506335e-05
-6.39664945612245e-06
-1.6440252339685e-05
-3.70422436571718e-05
-3.78131814279916e-05
-6.631271402899e-06
-1.34231981745943e-05
-3.35679970846319e-05
-3.25571133456768e-05
-7.09758529404355e-06
-3.49460921385615e-05
-3.3619385135665e-05
5.34771580903854e-06
-1.62285232632122e-05
-1.70130517256489e-05
-1.26770311435877e-05
-1.63317163828979e-05
-2.61250253296957e-06
-3.22348055608531e-05
-3.35024226298225e-05
-2.50764623098821e-05
-1.94319111921257e-05
-2.06723031977241e-05
-2.25832981071576e-05
-9.91019992716855e-06
-2.68371166317333e-05
-8.6699379655993e-06
-1.32315195091006e-05
-8.3962612615955e-06
-3.57659964023355e-05
-1.76416786393746e-05
-1.32365084207912e-05
1.61896348394107e-06
-3.06399312869034e-05
-1.63289547700524e-05
-2.15255359399175e-05
-2.82448046546036e-05
-5.42522431430697e-06
-3.8145377455667e-05
-3.35975612294653e-05
-6.15288483502458e-06
-3.26824343574747e-05
-1.09653185948293e-05
-2.8754300036398e-05
-1.44625855012953e-05
-3.96454065946572e-05
-2.79097925202933e-05
-4.25424880760923e-06
-2.63398638771731e-05
-2.79112158416487e-05
-1.67383709269795e-05
-4.0636343604507e-05
-1.98827688322699e-05
8.26710972027625e-06
-1.01334484734803e-05
-4.69186870013548e-05
-1.32374658292982e-05
-4.16300310929491e-05
-1.78447568016675e-05
-6.51180000881668e-06
2.52970971291629e-06
-3.30091489341153e-05
-2.15227313771238e-05
-1.81302691197618e-05
-2.70503943699218e-05
-1.51500644140419e-05
-2.39748391547487e-05
-3.50979342401284e-05
-7.40044704968814e-06
-1.28282674581243e-05
-3.38471379036099e-05
-1.73716647437098e-05
-4.5686068942172e-05
-5.13765466874818e-05
-2.05880642797053e-05
-1.39809035974739e-05
-2.95560342712228e-05
-8.04301502717918e-06
-8.7018957475162e-06
-3.40164221150528e-05
-3.23114856999361e-06
-3.91490739756695e-05
-2.08168195964067e-06
-1.90325496826132e-05
-1.09851314429136e-05
-2.48136956087508e-05
-2.49363200998323e-05
-2.62281549004644e-05
-1.2712003168292e-05
-5.85138680766299e-06
-2.17973960220426e-05
-2.55675072032803e-05
-1.34300469367903e-05
-2.25988765993006e-05
-2.43824144298705e-05
-2.78017905751057e-05
-2.96018750820935e-05
-5.29726206147646e-05
7.37327595642863e-06
-9.74998806142789e-06
-8.67421161396684e-06
-1.38327379291259e-05
-8.0321664270979e-06
-1.51083160479075e-05
-1.06756369579889e-05
-2.3506015732856e-05
4.62104860993041e-06
-6.75227537039941e-06
-4.48003394805839e-06
-1.91632863338231e-05
-1.33639476093656e-05
-7.44708370827491e-06
-7.48191794411325e-06
-2.25414233327778e-05
-1.326118661667e-05
-2.22070300003473e-05
-4.18824508324327e-05
-1.92097680219153e-05
-8.69553870001302e-06
-5.13080638819172e-06
-1.34903665751479e-05
-3.63499706294862e-05
-2.20223904782763e-05
-2.61233818671131e-05
-1.48885598106952e-05
-2.25798234986716e-05
-2.33710433305246e-05
-2.39761717572467e-06
-2.06671777628041e-05
-2.05050749790862e-05
-3.20770242040886e-05
-4.21274081461661e-05
-3.89012352471501e-05
1.20443536534683e-06
-2.16534034573625e-05
-2.11701047334078e-05
-5.70601646323186e-06
-2.08770890343613e-05
3.24798435724641e-06
-2.87959579714172e-05
-1.18188180494861e-05
-3.52306215210862e-05
-1.95653024592645e-05
-5.36721856920648e-05
-4.61508293288148e-05
-3.24662697513508e-05
-3.20039705537345e-05
-1.4385054793172e-05
-2.78795474944414e-05
-1.45067901625985e-05
-2.36815548328357e-05
-2.76912705450309e-05
-3.05933895155678e-05
-8.9554418587695e-06
-2.55964348126727e-05
-2.88446752886147e-05
-1.21652933819377e-05
-1.70623893810116e-05
-2.25272817249609e-06
-1.27617181495422e-05
-2.66001485422916e-05
-3.42317706055254e-05
1.47631656587029e-05
-3.99685031468599e-05
-2.8893107934975e-05
-3.87500060457967e-05
-1.41073906608792e-05
-2.41366615809586e-05
-1.98887541201233e-05
-3.15454962539928e-05
-2.05740555988554e-05
-1.33704181290181e-05
-1.74857875855317e-05
-2.90249857875853e-05
-6.36330868042498e-06
-1.89179484343627e-05
-1.09433446062979e-05
-2.59515009375838e-05
-1.54675944598728e-05
-2.92508239969256e-05
-3.41197609557479e-05
-4.44611182869859e-07
-2.10524940196057e-05
-2.30062091934253e-05
-1.50824247170612e-05
-1.0323926597752e-05
-3.97036271793143e-05
-8.72242302419459e-06
-1.00732130558643e-05
-2.83496804915515e-05
-3.57430513263684e-05
-4.80080378435585e-05
-4.17774516259762e-05
-3.33178736011437e-05
-3.00002283507847e-05
-2.55030452836832e-05
-1.53840420399957e-05
-3.48403857508993e-05
-2.4915322589041e-05
-3.54747796190743e-05
-2.11149445669658e-05
-1.91608994156876e-05
-7.73614221343006e-06
-2.38978457575954e-05
-2.0772304913828e-05
-1.81741837083434e-05
-3.36204787854276e-05
-6.79981669956167e-06
-1.31176811409852e-05
-2.41833168740857e-05
-3.39397008607191e-05
-1.78625682368934e-05
-1.1840013284739e-05
-2.51750984959897e-05
2.60851930199445e-06
-2.02921421206467e-05
-1.55831693058988e-05
-1.06707240416158e-05
-2.73207131788605e-05
-1.05153782510529e-05
-8.51341427619376e-06
-1.52615686285654e-05
-3.06449684674491e-05
-1.34648459408134e-05
-3.27631793461149e-05
-8.07047372215406e-06
-2.43640057391902e-05
-2.40581985304699e-05
-5.06878999919786e-05
-3.87318515215052e-05
-2.25648409107786e-05
-2.87545795946878e-05
-1.58020259309881e-05
-1.22530377071375e-05
-2.16250596806892e-05
-2.0355084781916e-05
-1.32727782502259e-05
-1.88046179481173e-05
1.92260355301066e-06
-4.0012945406182e-05
-1.27993509330663e-05
-4.08113014623934e-05
-2.56196202937387e-05
-2.64209619859778e-05
-2.5439216917258e-05
-7.11153066356218e-06
-2.00978838905149e-05
-2.40860069241454e-05
-2.73940603569711e-05
-1.46218128196264e-05
-1.0513953808997e-05
-2.29033633323523e-05
-2.51230014439957e-05
-1.87213269414271e-06
-2.58169461352196e-05
-2.16586597673475e-05
-2.62536079545356e-05
-2.66301103284803e-05
-3.69028368851612e-05
-2.77233552549232e-05
-4.86377169127028e-06
-3.82827409626589e-05
-2.94798316694999e-05
-3.02366654390114e-05
-2.42655677968902e-05
-3.64390515509766e-05
-1.465367640395e-05
-1.98799718400652e-05
-9.87399392571899e-06
-1.72238549508896e-05
-1.61215124784807e-05
-2.1397304731145e-05
-2.54848336154181e-05
-2.10699432863707e-05
-3.205235001027e-05
3.31790279615273e-06
-1.77622525050245e-05
-1.93548567508852e-05
-1.8369253691716e-05
-4.24347435530244e-07
-1.83474139223245e-05
-1.51838700955737e-05
-1.07209892069643e-05
-1.5413914811673e-05
-2.68996613497511e-05
4.73331687361353e-06
-3.87652037280452e-05
-1.45408464889758e-05
-1.5791843070946e-05
-2.32542374636078e-05
-1.95512779706115e-05
4.18598994070472e-07
-7.21895245404338e-06
-1.6225201278057e-05
-2.55887983903559e-05
-2.62357995768978e-05
-1.29673768114761e-05
-2.61077997318492e-05
-2.00412090581069e-05
-2.26475897306399e-05
-5.04883887669078e-05
-1.63298130477722e-05
-3.34985073400438e-05
-1.05004810199462e-05
-3.81398924952037e-05
-3.47082931778395e-06
-3.1693578091231e-05
-4.06766470765695e-06
-3.07591532713128e-05
-3.11724585963385e-05
-2.77273075130582e-05
-4.44921087199503e-05
-1.7662166284331e-05
-2.46920052987965e-05
-2.28421300424614e-05
-3.07310090739949e-05
-6.77261737948846e-06
-5.08529130540909e-05
-1.76253734552259e-05
-2.51628551654947e-05
4.27127847357459e-06
1.49537279174944e-05
-3.00357134622069e-05
-2.15959384542231e-05
-1.72983786218603e-05
-3.00489607129196e-05
-2.31194711900008e-05
-1.26421648661152e-05
-1.86644995007059e-05
-1.33928902408054e-05
-6.01256838073611e-06
-1.90867055342015e-05
-5.48303473722443e-06
-2.00422115331278e-05
-2.26715658561195e-06
-2.26781154286778e-05
-2.31226103842059e-05
-3.05871468787898e-05
-3.33321048599679e-05
-2.69889002926625e-05
-4.82878755202438e-06
-2.53170854394183e-05
-1.57912560581266e-05
-3.31463306095833e-05
-8.37264055306675e-06
-1.05976152011997e-05
-2.00166186799488e-05
-1.60762657729063e-05
-3.55373096720999e-05
-2.28447490435297e-05
-2.32088039290826e-05
-2.87110099046369e-05
-2.7081801490099e-05
-1.79843366779253e-05
-2.70335914616474e-05
-3.71340141971379e-06
-2.24261922351552e-05
-2.37749677262141e-05
-2.93276865730461e-05
-3.11202256818278e-05
-1.88489941592072e-05
1.16840666906274e-05
-3.08412454462189e-05
-3.52144048034861e-05
-1.51211966518949e-05
-1.97111509836812e-05
-4.11021158784709e-05
-2.23195683675795e-05
-2.54760375779947e-05
-2.22035835977963e-05
-1.25581729140808e-05
9.26954255738527e-06
-1.13552472715836e-05
-1.75718434968768e-05
-2.78820168103085e-05
-2.23483069802822e-05
-2.61667811269474e-05
-1.42148006101351e-05
-1.22510880640933e-05
-4.27652900737169e-06
-1.3664694665539e-05
-4.12502382386623e-05
-4.14577036249564e-05
-1.64002044393231e-05
-5.19151935949369e-06
-2.63248404927038e-05
-2.10132825591216e-05
-1.2329706220994e-05
-2.90440862586326e-05
-7.6112195999815e-06
-4.35555453618309e-06
-2.39710716922715e-05
-3.35189814811909e-05
-2.53187221575904e-05
-1.97899969350175e-05
-2.06117985889296e-05
-3.68762280174783e-05
-1.4991307914956e-05
-2.3110710166057e-05
-1.95070023500167e-05
-3.38093589072049e-06
-1.13694191366797e-05
-3.24949768200591e-05
-2.35766835523335e-05
-2.12853794480901e-05
-1.31502965651008e-05
-1.37840779119121e-05
-1.36267273734288e-05
-3.86917298478755e-05
-3.76869718779119e-05
-1.65507817987412e-05
-1.61630103224734e-05
-1.44866567056591e-06
-2.73279514902891e-05
-1.93861048611026e-05
-2.18458012600533e-05
-1.61116792160155e-05
-3.91847466567179e-05
-3.58650533974313e-05
-1.86740949360448e-05
-1.65213516633844e-05
-7.08218934075726e-06
-1.97340883180735e-05
-4.40422769905711e-05
-1.21447404421098e-05
-1.48148009811297e-05
-2.85800244813443e-05
-2.8722755233322e-06
-3.81558898725476e-07
-2.18235546500115e-05
-1.0057405976791e-05
4.57401840487079e-06
-1.75327821209753e-05
-1.82859629977018e-05
-2.66831640728763e-05
-2.71207110292174e-05
-2.48774712000811e-05
-2.968210024017e-05
-1.15391774602942e-05
-2.24906290096854e-05
-1.20520876766694e-05
-1.28483391938848e-05
-1.99392602406102e-05
-1.12939927378583e-05
-2.33071018463676e-05
-2.33638385321531e-05
-1.39303484549374e-05
-2.4474078536633e-05
-2.83366950134938e-05
-1.93619890128853e-05
-1.30816090329463e-05
-1.97879261841193e-05
-2.2465348217734e-05
-7.80074065731634e-06
-2.84712881365611e-05
-1.44815611266603e-05
-2.09848327213116e-05
-3.09975212876699e-05
-3.47893259787102e-05
-4.3052133467552e-05
8.24424692765334e-06
-2.48199388978239e-05
-1.93681762380647e-05
-2.54880764203114e-05
-9.90650286553069e-06
-1.52432958119382e-05
-2.67835871421878e-05
-2.0829036526408e-05
-3.25014938291765e-05
-3.92826967282335e-05
-3.25027727865595e-05
-1.46938390264526e-05
-2.34751454899457e-05
-2.55150620469473e-05
-4.06633126307972e-05
-1.88574728565168e-05
-2.27454194498575e-05
-2.07402643304078e-05
-1.79410802534019e-06
-3.30529144164451e-05
-1.26268068052258e-05
-2.66430734325368e-05
-3.02594344154784e-05
-4.05543617333261e-05
-2.91086857484824e-05
-1.01605656236214e-05
-3.71069410838153e-05
-1.83569286369934e-05
-1.724463233747e-05
-1.9375070131964e-05
-1.14691700978059e-05
-1.07745683645284e-05
-2.17094413556646e-05
-1.65136972802001e-05
-2.13319446788567e-05
-9.04381431471018e-06
-2.08535646971862e-05
-2.00131357155896e-05
-3.61337974747317e-05
-2.077439332896e-05
-1.95366799042985e-05
-1.80614430474435e-05
-3.09506988676345e-05
-2.42702010762253e-05
-3.9866151594961e-05
-1.95538743797642e-05
-5.26927973435545e-06
-1.26177768599799e-05
-1.75257077653705e-05
-1.51484470808991e-05
-1.68105616345908e-05
-1.43181633699792e-05
-2.35483972033299e-05
-1.95909757433103e-05
-2.72304298617336e-05
-2.85047855738757e-05
-3.27422757028669e-06
-1.79693583986179e-05
-2.91979131062019e-05
-2.26394588850946e-05
-2.92349280989419e-05
-2.94979357294066e-05
-1.18229372838498e-05
-3.85465343128656e-05
-2.94952353043274e-05
-1.1456127415925e-05
-3.0630350119586e-05
-2.31233296164244e-05
-2.72127712254007e-05
-4.64501921556891e-06
-2.92642574986815e-06
-1.69275593935095e-05
-3.16790047481745e-05
-1.30080839486461e-05
-2.46190863368689e-05
-2.40115831985057e-05
-2.74732595262877e-05
1.11780580908454e-05
-8.82679174022216e-06
-1.4019580029575e-05
-1.55608988501804e-05
-1.09765521023436e-05
-2.93028539533498e-05
-1.64586149006458e-05
-3.28265453792799e-05
-2.03744319413012e-05
-1.76886114946111e-05
-1.75748171620602e-05
-1.96919470454911e-05
-4.75690991267846e-05
-1.83537243841527e-05
-7.4837723753023e-06
-3.9439404979004e-05
-2.26756931291428e-05
-1.92670070933926e-05
-1.04882911526262e-05
-1.14566988069838e-05
-4.21505883544427e-05
9.79775294512603e-06
-1.8358231273012e-05
-3.62519970148213e-05
-8.13104725111539e-06
-2.97454852792174e-05
-3.17871514428396e-05
-4.83845971456276e-06
-2.65203087890954e-07
-2.12434575772963e-05
-1.70813993393459e-05
-1.93631632976905e-05
-1.10669238218398e-05
-9.25569091171073e-06
-1.49284929969507e-05
-2.70131846568015e-05
-2.12267696247959e-05
-2.53032980128781e-05
-2.39117961396407e-05
-1.01155535617702e-05
-2.31103852173419e-05
-2.43462886803907e-05
-3.55662835683385e-05
-4.53027157203569e-05
-2.62948388290378e-05
-4.68781325658672e-05
-2.62296665376213e-05
-9.29070080798953e-06
-2.74155741920855e-05
-1.68561884474103e-05
-3.23889501495583e-06
-8.01282518992181e-06
-2.3935391992559e-06
-1.1267492099673e-05
-3.19944508079226e-05
-1.89112317082793e-05
-2.41590644449836e-05
-2.33151152472454e-05
-1.43421667824778e-05
8.55703990665459e-06
-2.83140910532184e-05
-3.43959517877192e-05
-4.25745779902189e-05
-1.55095419009238e-05
-2.16110304138488e-05
-1.78751367893799e-05
-1.5745425818449e-05
-1.94053923910032e-05
-1.99905594192478e-05
1.70113929301999e-06
-1.57729280077283e-05
-1.31420173498701e-05
-3.38747221144603e-05
-3.11721551166477e-05
-3.30713720011834e-05
-1.08742616534413e-05
-3.09598386027902e-05
-2.03912674196985e-05
-2.03399417952391e-05
-2.41085974014948e-06
-1.94816764672319e-05
-1.92377881539664e-05
-1.59707829897353e-05
-1.83744680110381e-05
-3.02878554913303e-05
-1.65540884956677e-05
-3.12135377143701e-05
-2.03155704180921e-05
-6.21756618270787e-06
-1.68410056518237e-05
-5.2706677583835e-06
-1.58993211998302e-05
-2.41186900321204e-05
-3.71047491863249e-05
-1.17593245676069e-05
-7.28007443128941e-06
-2.31271030925059e-05
-3.06669056822874e-05
-2.45433275513515e-05
-3.03756425151032e-05
-1.02305284386817e-05
-2.86569807857175e-05
-2.07686470867205e-06
-1.88571758042615e-05
-3.47700484537615e-05
-8.93999913780641e-06
-2.42314473232188e-05
-2.49359342797009e-05
-2.21274512505936e-05
-2.73762410302937e-05
-3.77399572141122e-05
-1.78786638850674e-05
-2.72634431637985e-05
-1.52397493407293e-05
-5.54573043595805e-06
-6.65279612205371e-06
-5.9740141628554e-06
-2.06816937459641e-05
-2.66867961345651e-05
-6.53509624655853e-06
-1.55004465656542e-05
2.68471287889098e-06
-1.65455089158631e-05
-1.59107594537693e-05
-2.2585373812983e-05
-1.02188641478352e-05
-1.18857319703486e-05
-1.52457599372346e-05
-3.31404570089957e-05
-3.0433017953345e-05
-2.28876208687122e-05
-2.80923639429859e-05
-2.1557191118391e-05
-2.13908667305265e-05
-2.84982447278939e-05
-1.74125758048091e-05
-2.39464728253217e-05
-2.72265284038986e-05
-9.86651283424875e-06
-7.89765281345827e-06
-1.16461006807384e-05
-1.57208218965272e-05
-5.0670150424184e-06
-1.2651152093214e-05
-2.53979619388449e-05
-3.11121716554223e-05
-3.32706279641357e-05
-4.39175336986964e-05
-2.5636187803703e-05
-1.03367322272908e-05
-1.54850519684563e-05
-4.75485750939978e-05
-5.68216666826487e-06
-3.69285230461072e-05
-2.47254802891629e-05
-9.76349138656507e-06
-3.50765592875711e-05
-3.44171124609107e-05
-3.25937532242289e-05
6.52820231687178e-06
-6.59415332645649e-06
-1.94444457211376e-05
-2.14030695775071e-05
-1.7801013582426e-05
-3.56900711393627e-05
-2.85355244336631e-05
-2.17590919083348e-05
-2.05150287666474e-05
-9.22315529828499e-06
-2.34577694149545e-05
-2.19938555233643e-05
-3.5476379949695e-05
-8.73549255572256e-06
-1.94751447311534e-05
-2.51552658620074e-05
-2.88024534834239e-05
-5.42889017717631e-05
-2.04974619187306e-05
-2.00883962118822e-05
-1.47801723436451e-05
-6.9839106223441e-06
-1.45259276644745e-06
-2.02838124747208e-05
-9.96009547323855e-06
-1.20949749294065e-05
1.33759137208414e-06
-3.39657948429401e-05
-3.28518196015724e-05
-5.75522189901078e-07
-2.21329071910677e-05
-2.35333801932149e-05
-4.09901150903999e-06
-1.44030772770287e-05
1.82275630458599e-05
-3.64760734471183e-06
-2.28477184056956e-05
2.98136682326505e-06
-4.62405449530818e-05
-1.40510644723323e-06
-1.00886494836302e-05
1.30409525576853e-05
-1.20196239732152e-06
-1.03734296365646e-05
-2.56785725960539e-05
-3.62546888444432e-05
-2.59019946718233e-05
1.5210738524347e-07
-1.54073559277015e-05
-4.66331124487927e-05
-1.70354306224346e-05
-4.09141800377741e-06
-2.4781145505816e-05
1.13277104100831e-06
-4.97911559734789e-05
-3.93186786585009e-05
-2.37824143150916e-05
-1.72865936704441e-05
-2.12251421759385e-05
-1.75546157825155e-05
-2.11389753799789e-05
-2.64391840138998e-05
-1.00651018751176e-05
-5.78614347591265e-06
-2.8048531274546e-05
2.2588299610099e-06
-1.14182950333512e-05
-2.23397721106225e-05
-9.2286617620365e-06
-2.66127012897663e-05
7.05137717237915e-06
-1.33826474580074e-05
-1.12130440461775e-05
-3.47732631074691e-05
-2.9282568542924e-05
-1.92002336227323e-05
-6.36611859905233e-06
-6.94631202026963e-06
-1.28649909592317e-05
-5.09076008971456e-06
-3.42612687729047e-05
-1.86918415159682e-05
-3.67010332476657e-05
-1.33696634844546e-05
-8.26587665223869e-06
-2.99751664664064e-05
-3.76734989269487e-05
-2.65429565442288e-05
-3.82823847272291e-05
-7.24562202985044e-06
-3.20267811847077e-05
-4.78827593478741e-06
-3.89091556838941e-05
-1.86743891938847e-05
-2.76683090158744e-05
-3.35007684008772e-05
-6.3148351643623e-06
-3.03012065259357e-05
-4.11403268250598e-05
-2.34855934582097e-05
-1.18729022654338e-05
-2.08099545327205e-05
-1.29067710632133e-05
-3.63631869310971e-05
-2.18020319399129e-05
-2.28556545057009e-05
-2.48994914923694e-05
-1.84781980376407e-05
-6.61192395831449e-06
-2.44392973474633e-05
-9.24472158908747e-06
-4.41574651870866e-06
-3.6108452114491e-05
4.9186850192986e-06
-2.48888843233936e-05
-2.63478637966274e-05
-4.31118166125767e-05
9.29966584745753e-06
-1.32604045520419e-05
-3.61559494568119e-05
-2.96474895767368e-05
-3.29019488506023e-05
-1.68314489322134e-05
-2.34658154947958e-05
-2.9224909406316e-05
-2.60578601541848e-05
-2.37759540617627e-05
4.17072958221072e-06
-2.9328287730223e-05
-2.62505457015563e-05
-2.29991577476638e-05
-1.32369809405774e-05
-2.21150925653618e-05
-8.52262217624369e-06
-1.76446925205126e-05
-4.7873917928429e-05
-3.30080259885151e-05
-3.16644526873532e-05
-2.3943519082466e-05
-3.65790653658536e-05
-1.95675633720627e-05
-6.82548138160811e-06
-1.66000843343734e-05
-4.40983321032808e-05
6.5928605706378e-06
-3.56313102054309e-05
-1.02723520160376e-05
-3.13052793352712e-05
-4.03590422108295e-05
-2.49696314100657e-05
-4.00599918581788e-06
-1.94473796982393e-05
-2.90027904872976e-05
-1.90287767007355e-05
-1.73881629786841e-05
8.78817827438654e-06
-1.36302761408938e-05
-4.19480342060528e-06
-7.99764179747923e-06
-2.57562487660651e-05
-1.83384408593645e-05
-1.01115263540162e-05
-1.74810901673133e-05
-2.45586847590068e-05
2.34755340669166e-06
-1.39758766066673e-05
-8.82397140734091e-06
-2.6650534612754e-05
-1.43019622953003e-05
-2.37817131245356e-05
-3.98850862930808e-05
-3.12198586825242e-05
-2.78997469739263e-05
-3.90863692453422e-05
-3.02399607703143e-05
-1.4024076782321e-05
-2.15906963532644e-05
-3.41855849151356e-05
-1.79765277738722e-05
-3.5244915935062e-05
2.32431284507128e-06
-1.06585545247975e-05
-1.94897440140843e-05
-3.03652468021432e-05
-3.34178151219673e-05
-3.75349617886841e-05
-1.22016175725582e-05
-2.68032564729256e-05
-1.41547707455204e-05
-2.86634846658816e-05
-7.83104158025889e-06
4.33174218894624e-06
-3.51124484378679e-06
-3.17557479515407e-05
-6.86851080079133e-06
-2.94164495343225e-05
-1.74007454539157e-05
-1.54920471601778e-05
-1.3280730703769e-05
-1.01192470626593e-05
-2.38655787712259e-05
-3.30319021096525e-05
-1.12990170321543e-05
-1.39862546283236e-05
-2.14261181996896e-05
-2.46138843970757e-05
-2.9177067563845e-05
-1.09072401310181e-05
-3.33450984398871e-05
-2.17477436810243e-05
-3.31857484279633e-05
-9.18596434861786e-06
-7.27281241464412e-06
-9.52567970690355e-06
-1.97873580747968e-05
-3.16525255447751e-05
-8.98513168002819e-07
-4.82609283485582e-05
1.14101825924518e-06
-4.73216010469435e-05
-3.35675849484592e-05
-3.49409453917096e-05
-9.7251845334545e-06
1.39913545032079e-06
1.01156152915305e-05
-8.15737877362056e-06
-1.32551193233201e-05
-1.00391306981116e-05
-1.67673763859779e-05
-4.89797962944167e-05
-1.34918884089871e-05
9.07618390151664e-06
-3.95999055438143e-05
-3.10449107504456e-05
-2.52634700496088e-05
-3.26090581086793e-05
-2.58363710551947e-05
-3.12180934063627e-05
-5.78979109380508e-06
-3.86232042997396e-05
-2.72858589277038e-05
-2.8403388822174e-05
-2.02112133553778e-05
-2.82297595885743e-05
-4.13214941549086e-05
-1.85894284034263e-05
-3.58553220338484e-05
-1.81415705968387e-05
-1.01590588696785e-05
-1.38800102286768e-05
-1.53573163978693e-05
1.78588704484501e-07
-1.25046470049797e-05
-3.36752764843359e-05
-2.1488551676911e-05
-1.02702614426248e-05
-3.72325303057153e-05
-3.99069051051622e-05
-3.04539439186086e-05
-3.12308614564389e-06
-3.09280178857857e-05
-2.19819944129668e-05
-1.73616642683908e-05
-1.69477616934572e-05
-2.59645926654871e-05
-1.28676878808628e-05
-3.25244945538911e-05
7.44223913234395e-07
-3.20565351356372e-06
-1.90968821922535e-05
-1.89128851380133e-05
-2.62047376348976e-05
-3.46658893596246e-05
-3.05125304248755e-05
-2.3055017891582e-05
-2.02457577371471e-05
-3.11234366189211e-05
-2.4191875180693e-05
-3.68083927389844e-05
5.22236268851437e-06
-8.76361613200984e-06
-3.74186609780092e-05
-1.48391948060003e-05
-7.66198430299596e-06
-1.48605761715561e-07
-4.36042181404898e-05
-1.82551092475091e-05
-3.99515970865018e-05
1.45630219863159e-06
-5.14863621854721e-05
-9.8554473944239e-06
-1.23427311005402e-05
-1.31004099821612e-05
-3.41646037978328e-05
-3.07268469061855e-05
-5.34910245413702e-06
-2.74145580141216e-05
-5.6441548438867e-06
-2.00812306138906e-05
-1.08158461513358e-06
-2.4391651599333e-05
-2.45335677479425e-05
-1.65769520405872e-05
-1.9294771439828e-05
-4.14528718473079e-05
-2.96541218789129e-05
-3.7971333546707e-05
-6.75622865817719e-05
-1.8287843492784e-05
-1.68677689692342e-05
-3.15340161085263e-05
-2.45864563292852e-05
-2.46550476674238e-05
-1.97720423094142e-05
2.60783577565735e-06
-1.40587560750128e-05
-1.63532184631588e-05
-3.10173507528916e-05
-2.10092061500007e-05
-2.79520072728455e-05
-1.97622545864432e-05
-1.81278505118994e-05
-1.27135952359215e-05
-7.84350167819767e-06
-1.33331888116125e-05
-2.23420995053117e-05
-8.26629315339422e-06
8.50994590307161e-06
-3.27260499545832e-05
-1.30655872083957e-05
-5.99540555732523e-06
-5.16729162225711e-05
-1.23369550973401e-05
-3.9479399682743e-05
-7.72620949265259e-06
-1.80853844250896e-05
-3.0749895118582e-05
-4.54448608789267e-06
-6.25461898845262e-06
-1.27632231998573e-05
1.08849073043814e-05
-1.79859419560594e-05
-3.21905550278103e-05
-1.48817564325743e-05
-2.31789862049802e-05
-2.83233113246886e-05
-2.6963276488572e-05
-1.69950154892786e-05
-2.26758168448509e-05
-1.20612293913252e-05
-1.92482377245088e-05
-3.87475414731768e-05
-1.00763520878079e-05
-2.79201772889466e-05
-2.48718216088722e-05
-2.4866858105799e-05
-3.61775000252145e-05
-3.47752729766437e-06
-3.9650035634366e-05
-3.07365883140795e-06
-2.45890226723702e-05
-2.53058809724421e-05
-8.82408323618358e-06
-3.29314736988293e-05
-2.97493946056289e-05
-1.45628955473032e-05
-2.4525774099731e-05
-2.23916630851359e-05
-2.50549091354438e-05
-2.34374799640197e-05
-1.44016348517747e-05
-1.96641205117568e-05
-3.49804200841154e-05
-3.03061111009523e-05
-2.84078755987095e-05
-2.08638887696221e-05
-1.00271793738088e-05
-2.09652163781358e-05
-3.30157222889324e-05
5.29688283107661e-06
-3.14876795781448e-05
-2.79753436794984e-05
-3.22607435996584e-05
-2.20934795904851e-05
-2.41818920104604e-05
-3.4545920073572e-05
-1.45522889500441e-05
-1.47252239516423e-05
-2.12090543998974e-05
-1.863660352867e-05
-2.43173054754323e-05
-2.10379302368541e-05
-1.34661575692493e-05
-2.39254172165889e-05
-1.68369832432374e-05
-2.67226386800599e-05
-4.12718580563527e-05
-2.46056393621408e-05
-1.83634259911496e-05
-1.98841737716452e-05
-1.08801760525148e-05
-3.65305315535417e-05
-3.20021503320729e-05
-7.91025886337336e-06
-1.5962210949211e-05
-2.10303523415127e-05
-2.58893521504119e-05
-1.98932342070357e-05
-5.9085287580174e-06
-4.39537120474332e-06
-3.44688712953335e-05
-3.28927441561229e-05
-3.06707795420941e-05
-1.39960464544308e-05
-2.4970235544653e-05
-2.56765396112458e-05
-2.18316336909187e-05
-6.41722651061774e-05
-3.16054714513709e-05
-1.03900217270694e-05
-1.91534645180573e-05
-1.00368521374819e-05
1.39300654615085e-06
-1.74667270633451e-05
-2.88129412504718e-05
-3.10606670412553e-06
-8.54446379031545e-06
-1.80483852290311e-05
-1.36547554971151e-05
8.82483966825888e-06
-9.15292679269215e-06
-3.65773926046195e-05
-2.68693973457512e-05
-1.22427262251064e-05
-1.88567674724553e-05
-1.55121618742202e-05
-3.58572302857813e-05
-3.13426565526495e-05
-3.60541831035376e-05
-2.99464026884965e-05
-4.91047956672554e-05
-2.84870215763662e-05
-1.30321571134758e-05
-2.07748240432202e-05
-1.8877724338844e-05
-2.43230023984387e-05
-2.34570656002199e-05
-3.36437949026541e-05
1.27006233741922e-05
-3.53403531508925e-05
-1.63827089134445e-05
-1.21039971863358e-05
-1.18801536925072e-05
-2.3732619505512e-06
-2.76419612507663e-05
-3.24967370000582e-05
-2.03148753824241e-05
-2.18059440251682e-05
-1.70538890531598e-05
-8.26412386267337e-06
-8.57453581390424e-06
-3.79699818589335e-05
-3.2853031309416e-05
-2.63489649885004e-05
-2.84421938721572e-05
-1.6811746595988e-05
-3.58189562760317e-05
-1.01176981550535e-05
-1.44067510214519e-05
-1.72125755836119e-05
-1.48216817760129e-05
-2.5585340018379e-05
-3.40434014404726e-05
-2.59786502433591e-06
-2.31218019563614e-05
-1.75644830755395e-05
-4.56624437465889e-06
-6.1581727883801e-06
-4.25930383073915e-05
-1.3265417034877e-05
-1.19888119649348e-05
-9.11419692567685e-06
-3.11344778338392e-05
-5.11184071207146e-05
-3.37198105601727e-05
-2.64749004620329e-05
-3.54326885020634e-06
-2.99567182632998e-05
-2.81905253418592e-05
-1.51252778520584e-05
-6.11807634096934e-06
-3.04498633592357e-05
-1.82388503560781e-05
-3.09583712615782e-05
-3.51922537923619e-05
1.19590738661451e-06
-3.00638911461095e-05
-2.78241091872268e-05
-2.56324879668758e-05
-3.69019451166104e-05
-3.08981142605554e-05
-1.23975201945721e-05
-9.01308241343965e-06
-2.89383812023308e-05
9.10090849321846e-07
-1.09652273931057e-05
-2.70721433774086e-05
-1.95597726315083e-05
-2.8586146176956e-05
-3.217039523965e-06
-1.58754243253669e-05
-3.35141338707115e-05
-3.19657533450586e-05
1.30739766923732e-05
-1.2626389711035e-05
-2.48956217165003e-05
-9.33332150569732e-06
-3.90715936580503e-05
-3.15355592902282e-05
-1.43463457004721e-05
7.65683319651376e-06
-3.42771275279693e-05
-2.82816987103501e-05
-1.61080840490501e-05
9.68876626824203e-06
-1.83500009968014e-05
-2.70043272831783e-05
-1.78690065378649e-05
-2.5377059168117e-05
-8.08508248189757e-06
-2.90545501087595e-06
-3.65194475954025e-05
-3.14772648346957e-05
-1.25333833884046e-05
-1.85369382054538e-05
-1.4311488639375e-05
-1.75761110839048e-05
-1.28094222782354e-05
-2.02060388147975e-05
-2.50104064090723e-05
-3.03234737326938e-05
-1.00310199979892e-05
-3.91708060851333e-05
-1.67159924581365e-05
-1.8019674711489e-05
-1.89968795301405e-05
-1.27558324520748e-05
-4.11423344096484e-06
-1.68835832867052e-05
-1.58061190776711e-05
-2.5965343932757e-05
-1.64688216095649e-05
-2.22626404251717e-05
-3.38224352807891e-06
-2.4526709605934e-05
-1.56829938802212e-05
-4.0874412415679e-05
-2.19544266959412e-05
7.38923413257061e-06
-1.4345834993288e-05
-4.06936124784086e-05
-1.77727991111839e-05
4.84578943027873e-06
-1.92300661917148e-05
-2.79498105964081e-05
-2.06494406804878e-05
-7.81603327808688e-06
-4.94863788106757e-05
-3.70296360333619e-05
-9.44866384894269e-06
-1.75321629403232e-06
1.64699107819552e-05
-1.07952454849555e-05
-1.25853698245221e-05
-1.66566357422184e-05
-1.62664359379805e-05
-1.31100712519387e-05
-2.4304163527944e-05
-2.85415724156053e-05
7.25140125981577e-07
-3.22344600045083e-05
-4.15218490030426e-05
-2.51562835514904e-05
-9.9037496144441e-06
-3.38290408266163e-05
-1.36836603083322e-05
-1.19841787961873e-05
-1.57838497498381e-05
-2.79019692738519e-05
-2.56067433641258e-05
-1.15372925129445e-05
-3.17799304303564e-05
-3.75573416536929e-05
-3.63908008567569e-05
-3.98935585845186e-05
-3.06052714282013e-05
-1.87223412893656e-05
-1.91727152988146e-05
-1.1076729897058e-05
-2.92986895549267e-07
-8.25287682781099e-06
-3.62759521717436e-05
-2.81288214305368e-05
-3.05696353288965e-05
-7.9412688805271e-06
-1.31773714293172e-05
-1.00874012444275e-05
-1.45182148496581e-05
-9.83656590721617e-06
-1.1536722537455e-05
-1.68272332866576e-05
-3.16545865401023e-05
7.48875892730932e-06
-2.8791519522989e-05
-3.72230184700352e-05
-2.16357954268618e-05
-3.10595548281472e-05
-1.85143064367216e-05
-2.11812009973909e-05
-2.60277495196745e-05
-7.78259604672585e-06
-2.1486949986778e-05
-3.48807649856216e-05
-2.43680969791199e-05
-1.71945654058283e-05
-3.13804082799505e-05
-2.78751380117203e-06
-3.36068587675644e-05
-9.69902488348891e-06
-2.78426046212e-05
-5.73678154929856e-06
-1.25054957284136e-05
-8.89382650374598e-06
-1.8311689039463e-05
-2.12024724483127e-05
-2.65470189858675e-05
-2.71519910195173e-05
-3.68107021649403e-05
-1.28839697160396e-05
-2.23818786717337e-05
-2.27559143948379e-05
-3.22996990019055e-05
-1.55464422628605e-05
-3.16325399792676e-05
-1.03062075068092e-05
-1.59493413333429e-05
-4.20799180747566e-05
-2.76257412792005e-06
-2.92000522072756e-05
-2.73197514194524e-05
-2.24530130135534e-05
-2.68548188462388e-05
-1.45558868685359e-05
-1.62485440327227e-05
-2.16663654983494e-05
-3.8818065064908e-05
5.550127620929e-07
-1.88882277207797e-07
-2.77380963885108e-05
-7.18893514616769e-06
-2.47073737664072e-05
-4.31430579329106e-05
-1.74090148769994e-05
1.05885158423311e-07
-2.05757432595886e-05
-1.69614696835312e-05
-2.01777145920461e-05
-2.63823155657886e-05
-9.32739939319995e-06
-3.89319335018934e-05
-1.70613093203607e-05
-3.27477691335046e-06
-1.67416737954425e-05
-4.1556235371691e-05
-1.24706890188564e-05
-3.76740612783528e-06
-3.16858567090966e-05
-2.18165920362124e-05
-2.86092207259526e-05
-1.89972782125909e-05
-2.08477912504157e-05
-1.55658091282022e-05
-1.69679776813091e-05
-1.36601661005497e-05
-1.30958519746698e-05
-1.75719909758982e-05
-3.85827677917483e-05
2.89573511396173e-06
1.39490100033315e-05
-2.57008756519021e-05
-3.31390347352002e-05
-8.98302522129416e-06
-3.51798983325769e-05
-1.26138388206808e-05
-2.7994570179702e-05
-1.27952918091468e-05
-2.27092069788603e-05
-2.33849017088557e-05
-2.25012262150248e-05
-2.74624925763226e-05
-2.35453144047207e-05
-1.97286105857241e-05
-3.51701936666182e-05
-3.34964153642243e-05
-1.64218682101719e-05
-6.73655443273809e-06
6.92937547013887e-06
-6.63181395254906e-06
-1.61691297597015e-05
-8.84997257276954e-06
-9.28900458194509e-06
-5.50664846550761e-06
-3.41430779453651e-05
-1.79841975361875e-05
-6.44030383827073e-06
7.29388876969897e-06
-2.42186086861083e-05
-1.29370086893852e-05
7.11155051853205e-06
-6.71315657866107e-06
-1.57887469773621e-05
-2.0265384648012e-05
5.03888407159786e-06
-2.05807812319825e-05
-1.45078988218529e-05
-1.4967055704953e-05
-1.71336406625307e-05
-3.55587139181459e-05
-2.64295512828881e-05
-3.80315861508306e-05
-2.90233376121394e-05
-3.69686310935143e-05
-1.07936393037584e-05
-1.81472377516057e-05
-2.91714084338192e-05
-4.45153594606943e-05
-9.35184882097189e-06
-1.79321468627538e-05
-1.07428477150101e-05
4.80217647017859e-06
-1.07056057827738e-05
-3.09567152300563e-05
-1.98031356427835e-05
-3.66570045305083e-06
-2.22228200985013e-05
-1.96356144099987e-05
-7.58715030236378e-06
1.21686504572404e-05
-3.45598519562954e-05
-3.00505471493585e-06
-1.64417554080311e-05
-4.43360700145182e-06
-1.34595929528199e-05
-1.94706402868053e-05
-3.37331175223794e-05
-1.80414520249135e-05
-1.83916265375541e-05
-4.1139633901241e-05
-3.19659842922981e-05
-2.6486506562032e-05
-1.70465677695782e-05
-2.96068913568324e-05
-7.49711397571025e-06
-2.25370730510938e-05
-2.02289913850347e-05
-8.25353050294642e-06
-6.55958107108129e-06
-4.25820292851931e-05
-1.11263389453537e-05
-2.71459481125682e-05
-8.58067322973615e-06
-1.99395759563669e-05
-3.3214138262417e-05
-2.36921365571882e-05
-2.74394301497611e-05
-1.51240353194483e-05
-3.18070757002161e-05
-2.3458380589908e-05
-2.53701604306795e-05
1.20195182528022e-05
-2.8467982239063e-05
-8.13183618622211e-06
-1.3565994447564e-05
-2.46808926303315e-05
-2.82699830052707e-05
2.12192394199327e-06
2.91991020954489e-07
-4.27210465950311e-05
-1.98365123599994e-05
-2.08005209000347e-05
-3.75880493769162e-05
-2.61222023657703e-05
-1.90022801902888e-05
-2.98991650192809e-05
9.80668872177784e-06
-3.26528871778674e-05
-9.19255799375209e-06
-6.84650799884088e-06
-3.65474801562188e-05
-2.40797945318106e-05
-2.42564300091912e-05
-8.75214309408278e-06
-2.17458182938544e-05
-1.31039291754647e-05
-2.33826781196324e-05
2.31252061964767e-06
-1.32480939750943e-05
-4.30218667364497e-05
-2.1368243863795e-05
-2.03280928268168e-05
-2.68399058862e-05
-1.43512448565919e-05
-1.55431747370771e-05
-2.92680542562118e-05
7.80683908336609e-08
-1.1097669074527e-05
-1.38747396479234e-05
-1.18715771434525e-05
-1.83950146472906e-05
-2.59817236833949e-05
-3.10656795941824e-05
-3.5226297608054e-05
-3.07121855674207e-05
-2.05114265129961e-06
-1.20291649760657e-05
-1.47748561600726e-05
-2.33391610039677e-05
-1.54539015050512e-05
-1.99284182464962e-05
-3.22271230152653e-06
-1.63183845161634e-05
-9.03485846343586e-06
-2.29686841225856e-05
-1.24929668009921e-05
-2.16966536290971e-05
-1.00904272167443e-05
-2.19967291863151e-05
-1.92113700797691e-05
-2.18642388818365e-05
-4.49401572872622e-05
-2.88470467238026e-05
-2.44918518413308e-05
-2.49000131269696e-05
-3.6164391258183e-05
-7.27435056126886e-06
-1.20913415860868e-05
-1.73272833504511e-05
-8.68777521925118e-06
-9.44342485578715e-06
-1.32537557727398e-05
-2.07461527231372e-05
-3.46367676867838e-05
-2.91565466715366e-05
-2.38475737249889e-05
-2.69482944035709e-05
-2.40158841025452e-06
-6.1421393928673e-06
-2.01818341124548e-05
-1.8109899096999e-05
-2.25993939086424e-05
-3.23944029241626e-05
-1.40104210088877e-05
-1.91402317306887e-05
1.3604315493671e-08
-3.50364267977036e-05
5.45293724072116e-06
-3.12901599099792e-05
-1.70148746405198e-05
-1.74948884066422e-05
-2.00434180979333e-05
-3.15461957896916e-05
-4.19304061265667e-05
-2.58585783924975e-05
-1.44879278943292e-05
-2.00539133231515e-05
-2.51057468806804e-05
-4.68200811503359e-05
-8.13219264059394e-06
-5.72326830534504e-06
-1.66526051441395e-05
2.82154676684552e-06
-3.19651262096941e-05
2.86545894806081e-06
-4.36082783960581e-05
-3.19692656701292e-05
-1.43510701370122e-05
-2.93623165343185e-05
5.37104467633715e-06
-1.33516708289018e-05
-3.42498613803826e-05
-3.2618683960657e-05
-2.83130906844074e-05
-4.68490739699129e-05
-8.98180262005485e-06
-3.05518942225411e-05
-3.79782291165179e-05
-4.00494864485443e-05
-9.90552098838501e-06
-1.35012637116386e-05
-1.26768988586292e-05
-1.56509386184294e-05
-2.17786489627973e-05
-8.59876861674253e-06
-1.39488458162139e-05
-1.96028519159185e-05
5.44854097792621e-06
-1.98358798879918e-05
-1.02084137853507e-05
-2.54583265464807e-05
-2.79028428657584e-05
-2.07378851934377e-05
-3.44353718973209e-05
-2.23384064006583e-05
-1.82915003255174e-05
-2.73995495585004e-05
-2.46652121358839e-05
-2.50836041743068e-05
-1.99751224486163e-05
-4.11470715250895e-06
-5.24853416235341e-05
-2.91887303328031e-05
-2.10887639673336e-05
-9.08945243276694e-06
-2.81608546046123e-05
-2.69018559105467e-05
-1.08397965411336e-05
-4.70169063508278e-05
-1.36185776951611e-05
-2.21735038633717e-06
-2.66897446066075e-05
-1.77609587683214e-05
-3.44410337123261e-05
-1.49399437277955e-05
-1.50458375231299e-05
-4.11741442441744e-05
-1.55243967581153e-05
-3.01941139845893e-05
-2.91925982638391e-05
-2.0009104354827e-05
-1.66357711616267e-05
-3.09252523761497e-05
-1.4244928140471e-05
-3.86388167664203e-05
-2.58019671700947e-05
-2.33435467231661e-05
-1.32524065075844e-05
-1.28444709007086e-05
-1.79010573177906e-05
-2.82332633799499e-06
-2.31349200483435e-05
-3.65164730822016e-05
-3.94038870952114e-05
5.73037841855371e-08
1.18084234261952e-05
-2.83678739022425e-05
-3.43785188147003e-05
-3.17274038211858e-05
-2.76924735996183e-05
-1.0679763685838e-05
-3.26357206288172e-05
-3.21412450060027e-05
-3.16347156139037e-05
-1.12736409718716e-05
-3.62237576853306e-05
-2.38903884264616e-05
-3.2731782972405e-05
-1.71792774665477e-05
-3.99255071210146e-05
-8.95659277193818e-06
-1.39010235640348e-05
-9.10776040318201e-06
-1.82191875984889e-05
-2.33940951511189e-05
1.83145273762002e-06
-5.45148980862742e-05
-2.90379641458311e-05
-1.46424613013557e-05
-2.81026980273511e-05
-2.56793470247478e-05
-3.22192625671775e-06
-1.94874295155113e-05
-3.54149919703456e-05
-2.78480422028371e-05
-2.48446003583321e-05
-2.34316650708144e-05
-1.5230549965706e-05
-4.59996293917227e-05
4.47974524467858e-06
-1.85933029655856e-05
-3.18043562777472e-05
-2.51079057423286e-05
-3.20540292244507e-05
-6.83410698490428e-06
-1.39381935115215e-05
-2.94613540644722e-05
-2.91301461285935e-05
-1.82350848380499e-05
-3.14183712956089e-05
1.25333709627953e-05
-9.60274960596196e-06
-2.0502404097972e-05
-2.42718633687915e-05
3.62638770045676e-06
-2.13440314166357e-05
-3.4052353603864e-05
-3.40855936001839e-05
-1.69051136950257e-05
-3.6434872772153e-05
-1.78437324377403e-05
-3.14404586371168e-05
-2.25326367136928e-05
-2.5827478189814e-05
-3.33379657149261e-05
-2.96745301864382e-05
-1.44391432180779e-05
-1.45697299098774e-05
-3.25381122040064e-05
-4.22809980970041e-06
-2.57681181592454e-06
-2.6952453096786e-05
-2.6893152489284e-05
-2.63329854630418e-05
-3.34493823341381e-05
-1.63895622812298e-05
-2.70591117714858e-05
-2.09763496201465e-05
-1.08343296318405e-05
-2.06316493669587e-05
-4.36970950815675e-05
-9.99199059726903e-06
-1.07468280371752e-08
-2.16796571016968e-05
-2.31422925818509e-05
-2.48406326792944e-05
-2.82543886486484e-05
-3.69489717635852e-05
-9.59422853885279e-06
-1.06927451219837e-05
-1.41218833473199e-05
-1.81969043185587e-05
-9.08480227389061e-06
-3.15645164472526e-05
-1.45230976676791e-05
-2.24242897613377e-05
-2.26199283741449e-05
-1.61776739613662e-05
-3.58492981758406e-05
-2.29658898953071e-05
-1.39322514749147e-05
-3.61829149837282e-05
-2.82476510802395e-05
-2.26445691468173e-05
-2.35123383060202e-06
-3.01121412256347e-05
-2.29133935266844e-05
-1.52057330532655e-05
-1.67262206365831e-05
-3.06317615395383e-05
-1.4240562925306e-05
-5.73062830032328e-06
-2.37733576945742e-05
-4.21038876850875e-06
-3.2691113498989e-05
-1.44353587086677e-05
-1.43535475651704e-05
-3.46565511606422e-05
-5.02222360148347e-06
-4.93396868217907e-05
-1.19406919497568e-05
-1.22947923017086e-05
-2.32521564561988e-05
-4.05853268451091e-05
-2.50613625332541e-05
-2.13564067442489e-05
-1.5865852457612e-05
1.91156959534381e-06
-3.19337716968207e-05
-8.36483238046167e-06
-1.76260128885435e-05
-2.85600149523887e-05
-2.21418126199509e-05
-3.11228410340193e-05
-2.15315123211621e-05
-1.87652831206954e-05
-3.84305168503061e-05
-7.93582131157938e-06
-2.53955720040879e-05
-2.85022557538705e-06
-2.85183397981653e-05
-1.83081847630775e-05
-2.21223631345515e-06
-3.76354166861559e-05
-3.31818041094529e-05
-9.62371265080834e-06
-9.45773720133342e-06
-2.23661058387688e-05
-1.17779532149934e-05
-1.68146553854753e-05
-2.15939778503459e-05
-2.06287507408198e-05
-3.35432828562082e-05
-9.95164950426871e-06
-1.26783638369095e-05
-8.02633379268361e-06
-1.41981466161015e-05
-2.83619277049496e-06
-2.30985809353398e-05
-2.18322710790295e-05
-4.96051143570152e-05
-2.11128861722937e-05
-2.34436601906057e-05
-2.01469238359751e-05
-2.00680986853437e-05
-7.44454343106631e-06
-1.17251016445921e-05
-4.01735053551274e-05
-4.1638460021833e-05
-2.73012172454664e-05
-7.95334640300107e-06
-2.25862793433946e-07
-1.22060328766637e-05
-2.67074194079399e-05
-1.79528611534929e-05
-2.70773647311496e-05
-2.68760310754065e-05
-1.56610400079784e-05
-2.14274876810416e-05
-2.62551402629178e-05
-9.51075941136976e-06
-3.66466127589577e-05
-1.93786285675066e-05
-1.20743761491363e-05
-2.64781409076882e-05
-2.31151999653108e-05
-2.33689093067616e-05
-1.21562967212432e-05
-3.74518332061897e-05
-2.02176153765209e-05
-1.30640900326564e-05
-7.96508793040947e-06
-1.93590284567192e-05
-2.1450872650308e-05
-2.96884353329758e-05
-4.06266905100269e-05
-4.36313695219298e-06
-1.05039967174031e-05
-3.47194200186365e-05
-2.51029048441899e-05
-4.04481306611698e-05
-3.04001014351686e-05
-2.37006240894409e-05
-1.48506906403719e-05
-1.53722910872019e-05
-1.02564052714291e-05
-2.4749967533994e-05
3.62865295839153e-06
-2.32668109308116e-05
-1.76975622723475e-05
-6.68581724216244e-06
7.41401678044144e-06
-7.77595976695352e-06
-2.69188185816188e-05
-1.81914259326874e-05
-1.15364156233517e-05
-1.938488226496e-05
-3.42680482380383e-05
-9.18096853701438e-06
-2.60263023901052e-05
-3.91417910817686e-05
-2.73828952712366e-05
-3.16427648763237e-05
-3.93759391628371e-05
-1.50254169987085e-05
-2.23160440206193e-05
4.6930766671936e-06
-2.62180105356985e-05
-2.7155678970847e-05
-1.60882616795437e-05
-3.83189778970376e-05
-1.58194090690877e-05
-1.95276397713288e-05
-2.78600097323658e-06
-2.62202406660664e-05
-5.26200182853875e-06
-2.29085749090117e-05
-2.36839515041964e-05
-2.6267019071579e-05
-1.10799388100191e-05
-3.08607764168131e-05
-2.37147348040063e-05
-2.45995871933257e-05
-7.62058789571318e-06
-9.59340371927874e-06
-2.51279133219934e-05
-1.98280125961103e-05
-1.95024941882401e-05
-2.06505673679286e-05
-1.59036053052848e-05
-1.76200558039958e-05
-1.11348978577027e-05
-2.67444415610732e-05
-3.16063194606293e-05
-1.25182087003523e-05
-1.91128461431002e-05
-1.88694268329402e-05
-2.64474545194059e-05
6.3371022337089e-06
-7.8824800469698e-06
-2.36833796324412e-05
-3.89878441773765e-05
-1.35067467753926e-05
-2.22265517144057e-05
-3.61424437712577e-05
-2.50252952337286e-05
-2.19184700812537e-05
-1.02711523868643e-05
-1.51057000335397e-05
-3.79262613570716e-05
2.47826460270311e-06
-1.90296913458114e-05
-2.39748242129224e-05
-2.55769748922381e-05
-2.91239560346858e-05
-9.36589955919395e-06
-2.54121364135304e-05
-3.59320993232797e-05
-2.99146443474054e-05
-2.27815551773715e-05
-2.58179819958951e-05
-1.61571529185394e-05
-4.0960080421679e-05
-2.18003148071577e-06
-2.1406980462067e-05
-1.70993324857288e-05
-2.94328331952327e-05
-2.11590129394948e-05
-9.19708768705008e-06
-2.01816856808184e-05
-3.40495036830831e-05
-3.86412349227734e-05
-3.83840671910774e-05
-2.26570597048737e-05
-2.02825997260497e-05
-5.94715532738035e-06
-2.76684297209898e-05
-2.13043643033925e-05
-8.74581445974608e-06
-2.60473426043184e-05
-3.96538074434233e-05
-3.15598049830629e-05
-2.37137921655611e-05
-1.72455534180077e-05
-1.96595178041727e-05
-1.55510641491685e-05
-1.58698742985531e-05
-3.19887505504822e-05
-1.4124856679938e-05
-3.72220732064503e-06
-2.65312650721668e-05
-6.85343497727377e-06
-3.93681277197957e-05
-5.66228809170406e-06
-1.37425703616014e-05
-2.23558139003262e-05
4.34158317351477e-06
-1.36133775253567e-05
-2.91728111684004e-05
-1.37834419220923e-05
-2.02009927522225e-05
-9.96302427870805e-07
-2.44907004442319e-05
-3.13431775284899e-05
-2.19755185223733e-05
-1.27451964064251e-05
-2.43015572356209e-05
-4.31206574698858e-07
-7.69033897278662e-06
-1.08029026817084e-05
-3.41894429913395e-05
-2.07553510172507e-05
-3.7870256944461e-05
-2.39710242402521e-05
-2.45298928314636e-05
-1.14061024415127e-05
-4.78750770721996e-05
-1.71277158920759e-05
-8.17193280901424e-06
-4.21833478327308e-05
-2.99459223440151e-05
-1.30976891240569e-05
-7.33690125279435e-06
-2.22556959578327e-05
7.6972309299646e-06
-3.87693716976672e-05
-3.24705374074285e-05
-4.27474193074381e-05
-3.87002273620288e-05
-2.96766302452896e-05
-2.44729057903958e-05
-1.28325703279189e-05
-3.10232825105586e-05
-1.87508871066489e-05
-7.60354592090974e-06
-2.00760758877793e-06
-3.61291783546985e-05
-1.44325922674404e-05
-1.59751398630451e-05
-1.48557149038793e-05
-1.15283735383262e-05
-3.22134065379744e-05
-3.8548898856556e-05
-3.56828292153418e-05
1.04892121749147e-05
8.9809815943079e-07
-1.80488114581913e-05
-2.61189652129789e-05
-2.47898928133675e-05
-2.76394700092312e-05
-2.83488919230562e-05
-1.5273864431293e-05
-3.04656649457196e-05
-2.32948766716261e-05
-8.7699336360168e-06
-2.36540489674464e-05
-2.55129629116333e-05
-3.93481074728742e-05
-1.15205773042945e-05
-1.38979298142564e-05
-2.4908063162683e-05
-7.61872708165142e-06
-1.22305784227159e-05
-3.61878155013903e-05
-1.24132920126378e-05
-1.64869338643418e-05
-1.61958779532203e-05
-1.02141694661882e-05
1.56378394874443e-06
5.8176045031981e-07
-5.05202480136313e-05
-3.73131409504605e-05
-8.73493219937321e-07
-2.9000749120653e-05
-4.07683351406249e-05
-6.50260535996968e-06
-4.48996536552163e-06
-2.71111745383243e-06
-1.31911678231819e-05
-1.66908709371046e-05
-1.01090145607437e-05
3.38526360602083e-07
-3.04025919400191e-05
-1.61184488728104e-05
-2.46815543778682e-05
-2.06840022717498e-05
-1.88282581876617e-05
-2.71282514078985e-05
1.46590750153389e-05
-3.31526810453323e-05
-2.70235276058492e-05
-1.38920792781598e-05
-3.5977934365677e-05
-3.21469235339303e-05
-1.70719463686377e-05
-3.70615164900562e-05
-4.52865006935374e-05
-2.87340112993959e-05
-2.93167455641384e-05
-1.76525224949203e-05
-2.24623029819782e-05
-9.36869392321168e-06
-2.40104119779891e-05
-3.06518590219736e-05
-2.97581495582963e-05
-1.63286307319951e-05
-2.38756004234523e-05
-1.59193855484467e-05
-2.26786739249176e-05
-8.20094627101722e-06
-2.07391988836258e-05
-1.98037749875117e-05
-3.7420054142063e-05
-2.84052457244303e-05
-2.48524963242034e-05
-1.34951968223999e-05
-1.70220193660462e-05
-2.44185768463745e-05
-1.37472636222342e-05
-3.01314367371767e-05
-3.95434442526404e-05
-2.66732994638489e-05
-2.43963337361223e-05
-3.26177598137448e-06
-1.51850490132519e-06
-2.43967624342007e-05
-1.9492719824733e-05
-1.02184990111942e-05
-1.6369250591444e-06
9.11147499230187e-06
8.04151821235338e-06
-2.66909422870244e-05
-1.33990899375168e-05
-1.92130609655166e-05
-3.266539597198e-05
-1.06959157054807e-05
-1.44688563726036e-06
-2.73665922224638e-05
-1.21898541710299e-05
-2.25703017148634e-05
-2.99570346164687e-05
-6.95740705808495e-06
-1.15280652635561e-05
-3.73340220808882e-05
-3.13202943524426e-05
-2.13412024329612e-05
-2.26830645605309e-05
-2.36785511977888e-05
-1.71344061314433e-05
-4.14657632549973e-05
-1.54663706664523e-05
-2.51423708436914e-05
-3.09157170257757e-05
-2.48460296172177e-05
-1.60789811636757e-05
-4.13985972742867e-06
-3.01151874493893e-05
-1.94943969568933e-05
7.1890277270642e-06
-3.44278470814616e-05
8.43383164875717e-06
-3.34583518406402e-05
-5.01090806759415e-06
-1.52884567878624e-05
-1.05038644862032e-05
-3.90614858264412e-05
-2.91859374747936e-05
-1.575994335879e-05
-9.26028608770383e-06
-2.36561846231285e-05
-1.99761296588084e-05
-1.88947903584073e-05
-2.57222123962477e-05
-2.26878361199077e-05
-3.88435334425262e-05
-3.65261303511836e-05
-1.59084481704491e-05
-3.63168222394968e-05
-1.99648739852961e-05
-3.17934649094231e-05
-1.96987389473559e-05
-7.81807090140201e-06
-6.56149636300388e-06
-1.19185532575228e-06
-2.90820021777677e-05
-1.85795421734213e-05
-9.49793642846247e-06
-1.51204947501959e-05
-1.80201347333003e-05
-1.41555637812207e-05
2.40553372056304e-06
-4.8311793099506e-05
-3.81492384168284e-05
-2.40415691597964e-05
-2.72616445663687e-05
-2.1593502774629e-05
-3.17776931529124e-05
-1.82442341624383e-05
-4.47987995959076e-06
-2.81444688526882e-05
-2.11907910925498e-05
-6.6062205549253e-06
-2.85703011079863e-05
-2.74948389731484e-05
-1.13479852848186e-05
-3.09450361371286e-06
-2.90446051836922e-05
-1.31650055288228e-05
7.16103395050649e-06
-4.40436617124869e-05
-3.44666346717221e-05
-1.82496106639435e-05
-1.35918688274647e-05
-2.6302323961715e-05
-2.5231450966669e-05
-1.54920983070402e-05
-2.38433239073838e-05
-2.94602225033436e-05
-1.19283516390134e-05
-1.19101671690145e-05
-1.45429588554714e-05
-1.5036425914947e-05
-2.18928394448979e-05
-4.28201198785623e-05
-3.14780243111091e-05
-2.99498931267673e-05
-2.22503862757574e-05
-2.69300314092687e-05
-2.22453235097332e-05
-1.33656801247025e-05
-4.65653535751848e-06
-3.72564209482466e-05
-9.75202730981117e-06
-8.94864528472417e-06
-1.572867682663e-05
-1.72921151424603e-05
-3.30251430232313e-05
-7.35006095359259e-06
-2.97520398524223e-05
-2.83722557413278e-05
-1.76951262093245e-05
-1.46145444854226e-05
-6.3917813460122e-06
-3.71902996971964e-05
-1.55977489366683e-05
-2.58861528960529e-05
1.36220264376803e-06
-5.00084255962516e-05
-1.46816404883134e-05
-3.95843934782029e-05
-1.36373224421382e-05
-4.674964750363e-06
-8.5437954611714e-06
-1.56826344345539e-05
-1.12417696612511e-05
-2.60589029020019e-05
-1.9611190801301e-05
-3.12147839089095e-05
-2.97166633311726e-05
-2.85197020862914e-05
-1.48003758276543e-05
-4.10449890591362e-05
-1.37824923906762e-05
-2.99409716773149e-05
-2.75210322620513e-05
-3.41519277160741e-05
-3.1258160106416e-05
-1.37193462474828e-06
-2.60207092620641e-06
-5.7496469566951e-06
-1.68444771433406e-05
-1.70121143023748e-05
-3.38349699067336e-05
-1.43127596150123e-05
-8.26645086652257e-06
-2.74679257834355e-05
4.54523819854095e-06
1.42305712649629e-07
-2.76963421816497e-05
-1.42646568089777e-05
-1.03950502076136e-05
-2.80755244781271e-05
-2.38857361650571e-06
-1.97753034024568e-05
-3.62810777624108e-05
-2.82496898500017e-05
-2.52941593195413e-05
-3.18881933182779e-05
-1.44901754227673e-07
-2.8567781150698e-05
-3.42767040691398e-05
-1.30660859436001e-05
-2.40207271854094e-05
-1.59448516691962e-05
-5.84600599323954e-06
-2.35136911823941e-05
-8.20141993324949e-06
-4.666640763964e-06
-1.39890809863099e-05
-2.77934063594978e-05
-5.08239675960088e-05
-2.33478205473501e-05
