# Supplementary material for: Research on computational propagation and identification of mine microseismic signals based on deep learning
Source: PLoS One. 2025 Oct 22;20(10):e0334641. doi: 10.1371/journal.pone.0334641 (PMC12543183; doi:10.1371/journal.pone.0334641)
Supplement: S3 Data — (ZIP) [file pone.0334641.s003.zip › 000100500002776.xlsx_0.txt_24.txt.txt]

-2.99248750388251e-05
-2.80964718790519e-05
-1.48621887800501e-05
2.3466329501111e-06
-2.56940546839359e-05
-1.15355392008606e-05
-2.45324063134873e-05
-1.83061442225073e-05
-1.22405117615783e-05
-1.1676830408689e-05
-2.92441969649805e-05
-3.06050943994061e-05
-1.91468113949986e-05
-2.99138718411542e-07
-3.44101452185782e-05
-3.68083298138372e-05
-3.26485569827971e-05
-3.57212900300473e-05
-3.31599535316536e-06
-3.58273244849299e-05
-2.3262970018535e-05
-2.6008701885217e-05
-8.8057369494185e-06
-1.92295903199343e-05
-2.69653133871457e-05
-2.89415263794354e-05
-4.88432905718877e-07
-9.58437739761835e-06
-3.14384901860225e-05
-3.53447882514992e-05
-3.0489030598799e-05
-1.15792215745179e-05
-7.62171251152088e-06
-8.69707731320261e-06
-1.23489540675196e-05
2.47612040959879e-06
-3.10187740366908e-05
-2.57518407992117e-05
-9.86578466810944e-06
-3.00359103077089e-05
-2.2119171505837e-05
-1.5582970117572e-05
-1.67739204287613e-05
-2.05648748034446e-05
-3.67243967996681e-05
-3.63588365038538e-06
-2.68594581569082e-05
-2.03384937244656e-05
1.46949589523128e-05
-1.65054628198925e-05
-3.2078022360777e-05
-6.39926674657317e-06
-6.28704708115919e-07
-1.13991401076162e-05
-3.883269295534e-05
-2.83625534896905e-05
-5.99841682958325e-06
-4.72720506692844e-05
-3.31854349719447e-05
-2.35422765414009e-05
-3.88526344782467e-05
-1.68416633901382e-05
-9.75472586631992e-06
-2.44918123629599e-05
-3.03754501820683e-05
-9.25365169735518e-06
-2.45803669142437e-05
-2.86654767829395e-05
-1.61801260103834e-05
-1.34695469065296e-05
-7.79964498105746e-06
-7.43134592572546e-06
-3.02081660409873e-05
-2.82964116786795e-05
-1.45020733012284e-05
-2.05278481831711e-05
9.44858568895768e-06
-3.91090637292002e-05
-4.54611106852728e-05
-1.21734986508657e-05
-3.87971617166313e-05
-2.13619246376232e-05
-2.45568335406655e-05
-3.89424564620049e-05
-2.57851371444616e-05
-3.66644995063316e-05
-2.63108230268981e-05
-2.68343511456132e-05
-3.00268589929926e-05
-3.77214130126814e-05
-1.38409612375211e-05
-3.68283575565062e-05
-2.3806447698614e-05
-2.9626878955514e-06
-2.09081547111199e-05
-1.42794441747605e-05
-2.77592519289315e-05
1.05709442984144e-05
-9.49055930412125e-06
-2.91477332053684e-06
-2.44186844338283e-05
-1.66363558159471e-05
-1.9167535446129e-06
-1.62788081241742e-05
-2.03993107884941e-05
-2.15987998564422e-05
-2.48093924494191e-05
-2.43754262670957e-05
-7.47816971990003e-06
-2.12037854626243e-05
-3.63921186727092e-05
-1.58927691175089e-05
-3.34245226693381e-06
-1.31560840314722e-05
-1.7446083603917e-05
-1.19629058284388e-05
-8.72652136696391e-07
-1.97084911752292e-05
-2.44505336261024e-05
-4.12695299254481e-05
-1.27596788755705e-05
-3.12878407357763e-05
-1.30919831917381e-05
-2.74115059291098e-05
-1.68714553518883e-05
-2.24005293689855e-05
-1.37303368107059e-05
-1.92488918288222e-05
-9.89056116527465e-06
-3.26593259623961e-05
-7.65353959237062e-06
-4.37880281216085e-05
-1.00821954958082e-05
-5.88859221461824e-05
-1.56499592426093e-05
-1.24454243925473e-05
-2.02964651766609e-05
1.44430570887725e-05
-1.74081835359509e-05
-2.47088606624245e-05
-2.06084796811585e-05
-1.26811813928925e-05
-2.38013391341775e-05
-1.71700896221658e-05
-8.09399723814391e-06
-1.56875835978542e-05
-4.92462107384623e-05
-2.11742105189811e-05
-2.42635624282336e-05
-2.73594367002531e-05
-2.33995841485079e-05
-3.9772425140956e-05
-1.8484728685453e-05
-3.70557471017484e-05
-1.43008325398239e-05
-2.13425986546638e-05
-1.56142778849207e-05
-3.56084597589715e-05
-1.93375773695564e-05
-3.20013781980997e-05
-2.88206166707604e-05
-1.69198632027315e-05
-2.19414629275363e-05
-1.6503571821728e-05
-3.01934447647232e-05
-1.88929185218224e-05
-3.89577817785508e-05
-2.79388494259599e-05
-3.66158713434795e-05
-3.51695262580217e-06
-4.07215545332807e-06
-3.79971866628034e-05
-1.55213215536633e-05
-1.90405241847757e-05
-3.42984372814425e-06
-4.07150585862449e-05
-2.97017203328821e-05
-9.07938743815598e-06
-3.20800150760139e-05
-5.21723041938067e-06
-1.25900433436437e-05
-2.75364040177881e-05
-1.12419399384822e-05
-8.94003782240287e-06
-7.88992540404143e-06
-2.46863852068915e-05
-1.26325965091176e-05
-3.36974527107294e-05
-2.68557762834616e-05
-3.87103457084821e-05
-3.38914798729717e-05
-5.47937904446616e-06
-2.18739890703618e-05
-2.26494969105546e-05
-1.33322341138913e-05
-1.97448558195165e-05
-2.43581834930994e-05
-1.85108378626095e-05
-1.43815415956063e-05
-2.07830692035014e-05
-1.69952523536366e-05
-1.43582744573351e-05
-2.78294247144109e-05
-2.42623625424277e-05
-1.58086764948351e-05
-1.76191862063814e-05
-1.46850906274626e-05
-2.78781863150324e-05
-1.16541340923496e-05
-2.65305536433033e-05
-3.7538497523991e-05
-8.75208214131756e-06
-2.71370753851098e-05
-2.97097694817947e-05
-2.53463845111639e-05
-1.84238914809977e-06
-2.94735784433873e-05
-3.83788776653891e-05
-2.11173000088327e-05
-3.00124781952689e-05
-2.81922604850222e-05
-2.69741931002831e-05
-2.39035615699046e-05
-2.53369422264249e-05
-3.82259074786066e-05
2.79856754763946e-06
-1.70284140673313e-05
-2.96447398460603e-05
-3.31220893343666e-05
-1.98540997101906e-05
-1.99583743018895e-05
-6.42353213561949e-06
-2.21703243494898e-05
-1.3638717795107e-05
-3.07554109548929e-05
-2.88250311442261e-05
-2.74336376429432e-05
-2.061485853675e-05
-2.24176742172595e-05
-3.07460960134274e-05
-1.67258387546e-05
-3.30307534777524e-05
-2.275571288263e-05
-1.58758421097251e-05
-1.63382509686896e-05
-1.86952607067435e-05
-2.57850389764762e-05
-4.15003349761913e-05
-9.58626952667986e-06
-2.27888647324052e-05
-1.55229574339529e-05
-1.93479489952508e-05
-5.8682407098477e-06
-5.6812066001038e-06
-2.90552416106671e-05
-1.42674187385827e-05
-3.82308788529367e-05
-2.92266567659499e-05
-2.54929535881805e-05
-2.93841989716084e-05
-3.85417208129442e-05
-1.28568410611839e-05
-8.71816936339627e-06
-1.87250843721133e-05
-1.62606338498857e-05
-1.78411968398119e-05
-2.60833045127653e-05
-9.17813846906189e-06
-2.83900585620155e-05
-1.87019967785492e-05
-8.92111909971953e-06
-5.27827635166909e-05
-3.06799258013703e-05
-2.86112810454731e-05
-2.36872063063306e-05
-4.59979606059121e-05
-1.54745772411678e-05
-1.42096494048183e-05
-3.18480052386991e-05
-2.35720525262497e-05
-2.60499663405057e-05
-1.98202897481714e-05
-2.39304828348995e-05
-1.44339865332642e-05
-2.87104859392637e-05
-2.07916961136521e-05
-4.48356187315433e-05
6.61648023728481e-06
-1.64753313907716e-05
-2.71031569532132e-05
-1.20533610381454e-05
-3.82601435233432e-06
-2.72514000999081e-05
-2.22425477577444e-05
-2.36290582644545e-05
-2.81772495767572e-05
-2.58197926202086e-05
-1.94656496379671e-05
-1.48168356702711e-05
-3.16922004551468e-05
-3.29765743744741e-05
-1.87470640776909e-05
-3.44559955925189e-05
-3.04052801188862e-05
4.91523399724245e-06
-3.02311566764572e-05
-5.26419648093031e-05
-2.63359610317011e-05
-1.84146267115735e-05
2.04583144897851e-06
-2.91521259286023e-06
-1.47511580487408e-05
-8.88798620515853e-06
9.40881868055202e-06
-1.74746773800749e-05
-2.90653749658099e-05
-4.48867557899078e-06
-3.01314913327699e-05
-1.43406489868727e-05
3.41138737998124e-06
-1.11092499584547e-05
-1.0494879562957e-05
-1.21389495468057e-05
-2.96986853756262e-05
-2.44655705699541e-05
1.26761986046193e-05
-2.16093615298389e-05
-2.31781552511955e-05
-2.85377340787023e-05
-2.83991564085547e-05
-2.42439805876415e-05
-3.52483340501765e-06
-3.83322099059788e-05
2.18523198470132e-06
-4.14447834979716e-05
-1.44653081605414e-05
-3.48499190556528e-05
-1.54464663129636e-05
-2.41394466952944e-05
-3.66590381250837e-05
-2.29833910077151e-05
-1.93070661325328e-05
-1.47330649416288e-05
-1.41445384979611e-05
-3.63157686088662e-05
-1.97799645015013e-05
-2.15310947919399e-05
-1.40213875594352e-05
-9.22848313397632e-06
-4.60262778824386e-05
-3.41866795116491e-05
-3.13579232621265e-05
-9.6293123314727e-06
-8.36462431374045e-06
-5.69697183613131e-06
6.2907267708734e-06
-2.13027253028824e-05
1.16274305247756e-05
-2.4623780645247e-05
-3.28789111923313e-05
-2.51662524290583e-05
-2.91585680224119e-05
-2.29556621538593e-05
-3.61176065523335e-05
-1.61282507205024e-05
-4.40593085199113e-06
-3.08146263117581e-05
-1.19885616536185e-05
-4.48574243275719e-05
-2.64471411658185e-05
-4.74193359622493e-05
-1.99686495636079e-05
-1.4800428849129e-05
-2.42235244972969e-05
-2.09886610103182e-05
-2.13355523779373e-05
-1.65730185068016e-05
-1.3708765236265e-05
-1.80265057285654e-05
-3.62048777446386e-05
5.53925574799001e-07
-2.53030589862584e-05
-2.68639062049993e-05
-4.14719241959535e-05
-3.13209364005717e-05
-3.06586852476441e-05
-1.62314083233332e-05
-3.73097275711218e-05
-1.596622619929e-05
-2.21899044728789e-05
-5.51887234070566e-06
-3.01915232567609e-05
-2.38767355602964e-05
-2.10478684537857e-05
-2.25047394742032e-05
-3.62524890094498e-05
-3.15370575317614e-05
-3.23167194948898e-05
-1.15512948069968e-05
7.7550244572108e-06
-2.64712112189853e-05
-1.85427536629352e-05
-1.5247730473583e-05
8.92669987720327e-07
-3.88272985270045e-05
-2.41991006937272e-05
-2.96194251988504e-06
-6.51411383757696e-06
-4.23575472510119e-05
-8.28405260640992e-06
-3.83918654178471e-05
-7.87966815625937e-06
-1.7910063906599e-05
1.28860055303992e-06
-1.5842693200088e-05
-2.31161628250467e-05
-3.81664403691582e-05
-2.35227758225719e-05
-2.74464866302301e-05
-4.56150379062e-06
-3.03428246320699e-05
-1.17420159496419e-05
-1.82682450431389e-05
-2.47393145064965e-05
-1.83816342164386e-05
-7.47659965233491e-06
-1.13457606094649e-05
-3.37102922072578e-05
-1.16078768708007e-05
-9.36568680705585e-06
-3.45169815918294e-05
-1.50413037220349e-05
-2.03288615047483e-05
-3.54285835370421e-05
-2.4172368207151e-05
-1.52470157766215e-05
-3.08752420216863e-05
-1.16667572218564e-05
-3.85816343706993e-05
-1.54323882404916e-05
-1.51920256681705e-05
-8.46456285201906e-06
-5.53801931514857e-06
-3.15890861102432e-05
-3.03318502670228e-05
-3.35691505296301e-05
4.47597406564021e-07
-8.69516829346193e-06
-1.62113121522689e-05
-2.07633223939396e-06
-1.07245263119676e-05
-4.10543084647006e-05
-1.60370724905107e-05
-8.51500871654837e-06
-1.51314229532955e-06
-1.21650855962852e-05
-1.79159523141919e-05
-2.74375994343444e-05
-1.86970669926299e-05
-2.14321932551929e-05
-1.96046769164778e-05
-1.64308084504687e-05
-4.28622638066644e-05
-1.62260817903704e-05
-1.5449887105988e-05
-2.30683783124792e-05
-2.71240334867181e-05
-1.14627602093713e-05
-3.94756081921983e-05
-4.54409221812725e-06
-1.81954040598434e-05
-2.82517736215645e-05
-3.24231200866399e-05
-2.94378831682231e-05
-2.04628921974936e-05
-2.01777496428486e-05
-3.78296706775848e-05
-1.58994493176342e-05
-6.70954169900134e-06
-7.6991143686257e-06
3.52407888447332e-06
-4.77440145623564e-05
-3.68503034145391e-05
-1.31475999405744e-05
-1.90652737559232e-05
-1.52376005719621e-05
-5.93648481279726e-06
-4.53962269713293e-06
-6.48454081689772e-06
-1.01186051399444e-05
3.76257284163859e-06
-1.32809927697379e-05
-1.61980568561213e-05
-1.96994813279026e-05
-2.99149302419237e-05
-2.48003066143758e-05
-3.32371988071189e-05
-1.72228824867129e-05
-9.322051721829e-06
-2.64521501064243e-06
-1.41598948236362e-05
-1.21290867709258e-05
-7.20970629785587e-06
-3.0000236085494e-05
-5.82101715957197e-06
-2.44968240693741e-05
-9.66420814245151e-06
-2.56622426860362e-05
7.21909661180665e-06
-2.53715554091392e-05
-2.038965005552e-05
-2.33497360844761e-05
-2.33268497091213e-05
-3.73359164442762e-05
-2.76348285728435e-05
-2.07112448925323e-05
-4.87586110545698e-05
-3.15324236404003e-05
-3.04634837237062e-05
-6.94719660516473e-06
-1.67426365616261e-05
-2.97583222795578e-05
-6.02725011808933e-06
-1.78134498281307e-05
-2.6660977867034e-05
-2.76690950593486e-05
-1.30402943184561e-05
-2.02744686184125e-05
-5.77439249530681e-06
-2.97598564260563e-05
-1.28073279103336e-05
-2.94584265512642e-05
-2.43438960167509e-05
-1.58954732317654e-05
-3.92378376062791e-05
-2.59410707721442e-05
-2.47691888116198e-05
-1.54793438868e-05
-1.37920907410186e-05
-1.98361405031429e-05
-2.17318171567814e-05
-1.36344415014953e-05
-4.22937808245381e-06
-3.08872022164219e-05
-3.53867488873478e-05
-2.49461530487626e-05
-1.10023917568071e-05
-2.33504393287794e-05
-2.1796718436106e-05
-2.49669193368963e-05
-5.84899517529249e-06
-3.77505642893475e-05
-1.92259630494724e-05
-1.73805293585634e-05
-1.07365644982458e-06
-2.79435780805624e-05
-1.48841453935396e-05
1.62428851189605e-06
-1.80327056393348e-05
-1.29742885576284e-05
-2.31693095671718e-05
-5.43989804477108e-06
-1.14362632668359e-05
-1.25813206094702e-05
-1.79900847165633e-05
-2.4949778680873e-05
-2.05474714977667e-05
-4.21008212967701e-05
-2.89672417417101e-05
-2.3642181927266e-05
-3.92686255036083e-05
-2.09842259174344e-05
-2.60694036078137e-05
-3.25650549735615e-05
-9.12942301304382e-06
-3.07749413424643e-05
-2.42710853837625e-05
-5.5223137023259e-06
-2.49667068865233e-05
-2.43167479326871e-05
-4.76336927343354e-06
-2.52952810984131e-05
-1.93818239993991e-05
-1.12329330628863e-05
-1.39272064792911e-05
-1.9734738698773e-05
-2.04272958446176e-05
-8.38009306857949e-06
-1.75819714435355e-05
-3.87370642311875e-05
-3.51333953669617e-05
-4.00825382108079e-05
-2.03543021446173e-05
5.38017186160715e-06
-3.03136408542458e-05
-3.79455132442457e-05
-1.66384154255245e-05
-1.06440375248688e-05
-1.57396875983589e-05
-2.35267008792671e-05
-2.78147172669181e-05
-2.96228602249983e-05
-6.64146091747024e-06
-3.84267447474617e-05
-1.85451985150251e-05
-2.6029217867668e-05
-1.83961344462696e-05
-9.74370254748791e-06
-1.44924151289615e-05
-1.9303027596403e-05
-3.27381040795275e-05
-1.86767583163679e-05
-2.98026586242782e-05
-2.48612869856612e-05
-1.77003164274493e-05
-1.98745028652077e-05
-2.9554140274815e-05
-1.9890406525589e-05
-2.7628711452245e-05
-4.35715406045725e-05
-4.84866411465779e-05
-1.94702123293697e-05
-3.10038232483345e-05
1.0100816171264e-06
-4.82452617776031e-05
3.71562063875921e-07
-2.14470343513076e-05
-1.79143063352926e-05
-2.73187512574287e-06
-1.59238155584993e-05
-3.10348548732106e-05
-1.09697662286725e-05
-2.56513548777535e-05
-2.43476123316606e-05
-1.6042616590407e-05
-6.87550091120803e-06
-3.47339982309465e-05
-1.80209669116951e-05
-1.68310616023133e-05
-3.37120227900491e-05
-1.01322090865437e-05
-2.4659315590986e-05
-2.38894228279335e-05
-2.29402843511418e-05
-1.95386573940746e-05
-1.58476387423865e-05
-2.06154721094707e-05
-4.27672687601257e-06
6.00873348919955e-06
-2.06112620687895e-05
-1.2354067490929e-05
-1.1935933183522e-05
-4.34573712130499e-05
-2.98542122334793e-05
-3.54701478766557e-05
-3.81010532762877e-06
-2.39359680655421e-06
-1.56837537948596e-05
-6.21515242805061e-06
-4.31994302565039e-05
-2.53375752212934e-05
-2.27331370854769e-05
-2.07479983323295e-05
-1.3742756409256e-05
-8.10248687655846e-06
-1.3125220903508e-05
-4.43181755990702e-05
-4.18170266479557e-05
-4.12370032654039e-05
-5.99516520965362e-06
-1.52599342375569e-05
-1.8267836125912e-05
-3.26027340560278e-05
-2.24197396633819e-05
-2.47608857162596e-05
-2.95561530195679e-05
-1.51457696284847e-05
-1.51179366028825e-05
-2.96493564736384e-05
-3.047999252212e-05
-4.65342240756746e-05
-2.61314195307768e-05
-2.38003064181262e-06
-1.75480194363016e-05
-1.36654018307751e-05
-7.72516442272505e-06
-1.10265434093855e-05
-1.64595942905813e-05
-7.58171457770044e-06
-3.63831704139356e-05
-3.06030102237196e-05
-4.35911876063987e-05
-7.04958777867932e-06
-1.36887146033244e-05
-2.49202739868312e-05
-1.55507698300337e-05
-2.11806822344783e-05
-1.03152389046476e-05
-7.17308593816173e-06
-8.63113391005444e-06
-1.22597444500746e-05
-2.48541192927158e-05
-1.38992734063351e-05
-2.21294895872455e-05
-1.73422334418942e-05
-1.98846344803978e-05
-5.0604584808231e-05
-8.48554178444116e-06
-3.20823589887558e-05
-1.05926905564046e-05
-1.08208035170673e-05
-2.04955633467756e-05
3.70112507263296e-06
-3.55453390378047e-05
-3.39749785442831e-05
-1.39480664044192e-05
-3.26396489805757e-05
-8.80533162229578e-06
-2.48060445341365e-06
-2.83465056795784e-05
-1.19127470589306e-05
-2.18737814976571e-05
-9.68388455237855e-06
-6.5839496146602e-06
-3.09431940360123e-05
-1.77985882705068e-05
-1.51772693596295e-05
-1.93848084796869e-05
-1.34102062457435e-05
-8.12366669264441e-06
-3.26017430984356e-05
-2.31425842561326e-05
-1.71999311341124e-05
-2.91258562877658e-05
-1.75849107314423e-05
-1.63495434924975e-05
-1.33361264589257e-05
-2.92096389213141e-05
-2.35099068637452e-05
-1.57051208927958e-05
-7.06973280307426e-06
-2.35473529065873e-05
-2.97902345958984e-05
-1.52748519252622e-05
-7.69287689943001e-06
-2.83026439718384e-05
-3.37268831677896e-05
-1.30856459452791e-05
-1.76190963032414e-05
-2.61223273715165e-05
-7.84382640716537e-06
-3.51423057118141e-05
-1.63747148319602e-05
-1.15785636476927e-05
-2.00132416385644e-05
-3.60425298169521e-05
-7.92656935433771e-06
-3.44965067592552e-06
-5.65447567616972e-06
-1.6028767459553e-05
-3.81662047656818e-05
-2.36907935797479e-05
-5.8148763642521e-05
-2.06099702705587e-05
-3.16786607683458e-05
-3.81587496731027e-05
-2.13943117605565e-05
-3.85998872671612e-05
-5.96142532298725e-06
-2.73212943851225e-05
-7.90380668055206e-06
-1.49156040893594e-05
-1.75947816121871e-05
-2.05468542321855e-05
-1.83944974729583e-05
-3.3371499296697e-05
-2.76676229233667e-05
-1.30399127945954e-05
-2.79276305727912e-05
-2.83073724832256e-05
2.63466820936115e-07
-1.65053456435649e-05
-3.31580535702833e-05
-3.15261874952186e-05
-4.18918148814524e-05
-2.82011527064559e-05
-3.4468987116602e-05
-1.11840095895322e-05
-2.40535814911649e-05
-6.31198241883205e-06
-5.80334745037474e-06
-4.08586864265733e-05
-4.87423940183587e-06
-3.24624448047188e-05
-2.61393914398485e-06
-1.64010758189166e-05
6.57838907093657e-06
-2.2575129187514e-05
2.34800757453465e-06
-3.67177615098043e-06
-2.67338977541822e-05
-1.03853953869464e-05
-3.36615460294888e-05
-3.98630778134976e-05
-2.77516561103867e-05
-1.0727730438011e-05
-3.51968445876305e-05
-2.25337709179342e-05
-3.7209591763333e-05
-2.35484041134875e-05
-4.10681126573319e-05
-8.27304959817763e-06
-2.77115956129635e-05
-5.40752404648456e-06
-3.38694012004097e-05
-3.85452147456318e-05
-2.28969297575577e-05
-1.13752345941367e-05
-2.97924438557727e-05
-2.53976637688109e-05
-3.03777189978778e-05
-1.13308967709432e-05
-4.62348735583469e-05
-4.24537954952487e-05
-2.9476834209409e-05
-1.74401640790586e-05
-8.78716845851256e-06
-2.47548725182232e-07
-8.65790217859301e-06
-2.71550650794045e-05
-3.51031787047239e-05
-2.31028349336084e-05
-2.15365813827518e-05
9.53685652409285e-07
-2.37253101872173e-05
-2.22390169938725e-05
-2.11427044425039e-05
-7.29921626638282e-06
-2.31133092690937e-05
-1.36615315583738e-05
-1.48336607077577e-05
-3.14331458238071e-05
-3.40823426292652e-05
-1.03081771571711e-05
-2.56357387059288e-05
-3.34691036723645e-05
-8.46640678560951e-06
-1.46521837423725e-05
-1.62489163400404e-05
-2.32153017169094e-05
-1.77896253514802e-05
-1.13289484858494e-05
-2.23844760094411e-05
-2.206437708327e-05
-2.46666631718867e-06
-1.57757694250144e-05
-2.77240630269068e-05
-2.66126697401467e-05
-2.11216140904484e-05
-2.04345176908214e-05
-3.13292149806341e-05
-1.71143012573194e-05
-8.60144512096971e-06
-6.8686321572886e-06
1.02102955807686e-05
-2.41985066378903e-05
-2.22938131900855e-05
-3.31687497031493e-05
-1.71281282372046e-05
-4.14561341364913e-06
-2.18779396776311e-05
-3.52541789384826e-05
-1.54407140048361e-05
-3.35632639963919e-05
-2.03460260589154e-05
-1.16084837960561e-05
-1.61680234460202e-05
-1.86839819866908e-05
-2.3328955731347e-05
-1.29507132296307e-05
-1.86389271893264e-05
-3.55053121676006e-05
-2.51869530783713e-05
-2.07877637923896e-05
-2.79875255910098e-05
-2.46981633700952e-06
-9.8822171944084e-06
-1.73474767750963e-05
-5.52365749738559e-06
-5.44977327103919e-06
-1.28445104752e-05
-2.20378562624083e-05
-1.92299448768071e-05
5.67691222634738e-06
-2.81953129782352e-05
-1.08446669418138e-05
-1.89383242858751e-05
-2.61436508843047e-05
-5.04092511064757e-06
-3.3260932276214e-05
-1.85900357913035e-05
-3.00381555514371e-05
-3.69850515377837e-05
-1.13242992590407e-05
-2.02697177861577e-05
-1.26831236175794e-05
-1.53088779035462e-05
1.75232928851922e-05
1.28793813829653e-06
-3.19006735534765e-05
-1.26838715789774e-05
-7.63629834127719e-06
-1.8791146684134e-05
-1.32414053139862e-05
-1.19891459822574e-05
-8.52062881625125e-06
-4.52757271832991e-05
-7.61249537635807e-06
-2.33992651158063e-05
-2.96662871696241e-05
-1.02283110396267e-05
-1.08924051614159e-05
-1.31470922456454e-05
-3.64767582914576e-05
-2.86642555058597e-05
-1.75535181590788e-05
-1.13100833884696e-05
-2.72476701817868e-05
-1.04780718617708e-05
-2.26153335152936e-05
-2.23256015173034e-05
-3.05513287103177e-05
-3.73523035233748e-05
-1.97428571381065e-05
-7.14211942836372e-07
-3.54886096741246e-05
-3.96769888153609e-05
-2.88341225929544e-05
-1.63066745384627e-05
-1.82445292597563e-05
-2.57965551068664e-05
-1.13189217162679e-05
5.62128314940665e-06
-2.16805092659649e-05
-5.79112378702254e-06
-1.24701994764496e-05
-2.96459331011674e-05
-2.54014008206947e-05
7.24416300663777e-08
-1.95069933873886e-05
1.88375463279925e-06
-3.42291203743918e-05
-2.96067380763319e-05
-2.67646308908542e-05
-3.78925970815765e-05
-4.27218645440283e-05
-1.38605314195644e-05
-1.4066105906511e-05
5.48710515048662e-06
-5.48334247209701e-06
-3.03356672246071e-05
-2.23520865766158e-05
-2.20925138860608e-05
-1.96246563414409e-05
-9.95837596340046e-06
-1.74392072966694e-05
-1.24975036228239e-05
-2.131016480571e-05
-3.25533115009038e-05
-1.2871139700963e-05
-2.90455684995781e-05
-1.17297090425162e-05
-7.86965219474392e-06
5.70166987477729e-06
-9.88411639382632e-06
-1.68874336914333e-05
-6.93495912398765e-06
-2.68222682351476e-05
-2.37477537657247e-05
-1.39119296279118e-05
-7.81307422908153e-06
1.37787283173208e-06
4.84003452854922e-06
-2.14684705324408e-05
-3.71713082965875e-06
-2.17360936493704e-05
-2.02647515065469e-05
-2.40679089383073e-05
8.96397665621533e-06
-6.48318986693452e-06
-2.89645278053532e-05
-3.29893370574451e-05
-2.35178712560706e-05
-3.32076205877862e-05
-2.54389340609543e-05
-3.67678065144702e-05
-1.45143857333797e-05
-2.30493245000218e-05
-1.21044778874506e-05
-2.11802398977568e-06
-2.60481003417094e-05
-2.2673984050711e-05
-8.32323582881174e-06
-1.20702747177068e-05
-2.60015090843658e-05
-2.29896712484408e-05
-2.99856305342618e-05
-3.0410416994522e-05
-3.00048994649149e-05
-2.18478946661846e-05
-1.54767748129161e-05
-7.26944303505366e-06
-2.45997032239895e-05
5.78010265410476e-06
-3.60638890949144e-05
-1.38091778239952e-05
-3.55901699800195e-05
-2.40949866359207e-05
-2.83555377855078e-05
-2.40937302129427e-05
-2.19749131725732e-05
-2.3845001753294e-05
-4.41037519131775e-05
-2.70789269338394e-05
-4.13223485711254e-05
-3.13588886794956e-05
-2.62383287207995e-05
-1.74562146310417e-05
-2.36118072016101e-05
-1.36726731180061e-05
-1.47144335973374e-05
-2.19276336915723e-05
-1.32629087283121e-05
-1.40255473384904e-05
-3.87646474057336e-05
-2.00281749650396e-06
-1.39454559723844e-05
-2.50046699934741e-05
-2.48537545686068e-05
-2.52317262711637e-05
-1.39812604061091e-05
1.36215141718628e-05
-1.17575217262121e-05
-3.91205276914427e-05
-6.87508557002918e-07
-3.15136386444331e-05
-1.37892153778116e-05
-8.91766009785064e-07
-2.17158310110845e-05
-1.32505266954106e-05
-2.56754607603364e-05
-1.05503833190794e-05
-1.49096384006178e-05
-1.43032066841455e-05
2.45194145383248e-06
-1.42960636909772e-05
-3.36004523209609e-05
-3.02199510051591e-05
-3.88334185756616e-05
-1.15834954472383e-05
-1.08840324528512e-05
-2.07332667404866e-05
-2.5500857398579e-05
-1.89465821354938e-05
-1.36068475410904e-05
-1.80768278937007e-05
-2.66539613839186e-05
-1.49431335852077e-05
-3.30530685769147e-05
-8.32867580966188e-06
-8.22193489933926e-06
-2.0077492836441e-05
-1.60537349940088e-05
-1.26234261913342e-05
-1.66616312109673e-05
-2.49220383225827e-05
-2.91592511822514e-05
-2.43221332293385e-05
-4.7084826958015e-06
-2.31426799325571e-05
-3.44183617127397e-05
-2.62961364504225e-05
-2.50712728033682e-06
-3.21505286866651e-05
-1.84819823079325e-05
-3.47388484732593e-05
-2.57557410030247e-06
-4.3729643058775e-05
1.13528570770429e-06
-4.4525153677607e-05
-5.57871786037992e-06
-1.0777900637256e-05
-2.26365557496398e-05
-3.68983738709288e-06
-1.4548206206208e-05
-6.29502965468706e-06
-1.65009547956655e-05
-2.46966473026318e-05
-1.23418557493727e-05
-2.23725552520548e-05
-4.27162925323482e-05
-1.67255147537197e-05
-1.55758780778489e-05
-3.50368647696756e-05
-2.61112665871899e-05
-4.4513402013958e-06
-2.37748662971398e-05
-1.24581652045807e-05
-1.49439628838539e-05
-1.65010164909041e-05
-3.80967755755541e-05
-3.95457200817083e-05
-3.55844077869726e-05
-6.42221678700698e-06
-1.02726271618367e-05
-1.11491515125221e-05
-9.64487828549105e-06
-1.74531295921328e-05
-2.2325655157891e-05
-1.62193541082543e-05
-2.05255100849317e-05
-5.7768616494543e-06
-5.59589466562644e-07
-1.37173281699357e-05
-3.00424877383973e-05
-2.17565036682529e-05
-1.13495971288361e-05
-2.02037301282967e-05
1.13812977047304e-06
-3.6482861540461e-05
-3.98088059143722e-05
-1.46129015248904e-05
-1.90145098882518e-05
-8.65618412139342e-06
-2.00766588381912e-05
-2.39303256362081e-05
-2.69691372811528e-05
-1.91956891865085e-05
-1.40490441525531e-05
-4.6738173362353e-05
-3.16475983517032e-05
-2.29973160205299e-05
-3.33623329436913e-05
-2.09763652177557e-05
-1.65502951630876e-05
-2.00079757803981e-05
-8.31215857086887e-07
-1.64331290350103e-06
-3.8263621167381e-05
-2.01811594190706e-05
-4.27392509791673e-05
-1.55769196507902e-05
-3.51532706414262e-05
-9.67005714900136e-06
-1.48571816572755e-05
-2.40382829541844e-05
2.28960025298732e-06
-3.70352322146137e-05
-3.95520171587837e-05
-1.776096763786e-05
-2.91512687035998e-05
-1.02532566610542e-05
-2.70560491722036e-05
-2.7851834202571e-05
-3.52565504349115e-05
-2.79787827882759e-05
-2.86134467669817e-05
-1.99069154170301e-05
-2.75487708644866e-05
-3.73091863550986e-05
-1.21874776546066e-05
-2.12588608868492e-05
-3.4132603607535e-05
-6.91834209104743e-06
-2.02620265756824e-05
-2.77167418718871e-05
-1.88133825450842e-05
-2.38989278856977e-05
-7.93490219839522e-06
-1.17217860447595e-05
-3.65469870461747e-05
-3.04839677415388e-05
-3.473104036016e-05
-2.13568298309979e-05
-2.33392345962679e-05
-1.71830504559166e-05
-2.89795001662956e-05
-2.67283404904982e-05
-2.13069167874681e-05
-4.80492719366574e-06
-3.03499017099522e-05
-1.17595579452006e-05
-2.43237288919458e-05
-5.73381737368095e-06
-5.41948232724036e-06
-2.08713040565102e-05
4.07868266432009e-06
-4.72692193419224e-06
-1.9456797360047e-05
-2.99199691895702e-05
-3.03855771163437e-05
-2.0014616626224e-05
-1.22743629907476e-05
-2.48791317855442e-05
-1.6289967176386e-05
-1.83361453849257e-05
-3.60426065277746e-05
-1.76215941089834e-05
-1.62649370312584e-05
-1.17708064331957e-05
-3.74756541274693e-05
-1.60496415525043e-05
-1.77540386533127e-05
-4.04351654710451e-05
-1.99771595252793e-05
-1.063494924102e-05
-1.23081927622568e-05
-8.00958652897787e-06
-3.9690615574518e-06
-4.13350091532564e-08
-2.39156218207392e-05
-2.16092860279469e-05
-2.70766358936923e-06
-5.92166664622882e-06
-2.44015482643836e-05
-4.78364578711395e-06
-2.54617689600272e-05
-4.36747719078129e-05
1.94819211338389e-06
-2.21603297340151e-05
-2.58637751058553e-05
-3.29236113353328e-06
-1.91391041033348e-05
-8.17375521437626e-06
-1.8019789726603e-05
-1.00157275037748e-05
-3.47100235057287e-05
-1.59780343650898e-05
-2.63846357772967e-05
-1.46909871307042e-05
-1.71122815741029e-05
-9.11910669450492e-06
-4.25199437622006e-05
-5.37523893717296e-05
-1.9505926556613e-05
-2.00112149695235e-05
-7.29935661466998e-06
-7.30409038244877e-06
-1.52865060061645e-05
-7.67040638106806e-06
-2.46036783628626e-05
-2.62904692770596e-05
-2.65595197631848e-05
-1.14279184764538e-05
-6.27290194143599e-06
-2.14049027215048e-05
-8.65409363443244e-06
-2.09787931954075e-05
-3.21105432975148e-05
-1.69935237812929e-05
-3.90083312008881e-05
-2.96249109768696e-05
-2.87195827841517e-05
-2.35998128120443e-05
-2.36367519913468e-05
-4.91729283608909e-05
8.97356818643041e-07
-1.55279034289366e-05
-1.239743956418e-05
-1.10325640024298e-05
-4.18807547605658e-06
-2.07696400817978e-05
-2.98380800244224e-05
-8.38126716460866e-06
-5.75380458835924e-05
-1.75923711581734e-05
-2.97662140869745e-05
-2.39118730193965e-05
-1.93292530942686e-05
5.95782192687997e-07
-2.32593995174761e-05
-5.68067590780061e-05
-3.68981765796611e-05
-3.319099999936e-05
-3.53957679868078e-05
-1.43635300741005e-05
-3.6578605369568e-05
-3.3180904475921e-05
-2.00749188030929e-05
-3.83026681907834e-05
-1.29885930260345e-05
-5.48648551654234e-06
-2.73770997520528e-05
-2.1074023493009e-05
-2.69025561690633e-05
-1.41097124841979e-05
-5.53761286813075e-06
-1.74525435551959e-05
-8.07821455876832e-06
-2.49010368387453e-05
-4.32578788951334e-05
-2.24288288777138e-05
-2.22109428183815e-05
-2.71619888439707e-05
-1.30090990909578e-05
-1.68485187862066e-05
-2.72663754573768e-05
-2.06798008101606e-05
-1.55104038456724e-05
-2.40515545012138e-05
-1.44304955356721e-05
-3.11667943156767e-05
-6.37930663560197e-06
-4.59953874784235e-06
-1.57609020164537e-05
-2.16479981074506e-05
-1.76774120891385e-05
-8.42687269826556e-06
-2.63886776834393e-05
-1.34654267809139e-05
-2.05965316261446e-05
-4.44521844200729e-06
-2.35062987746081e-05
-2.3574787124721e-05
-1.29085517326361e-05
-4.23766464656602e-06
-9.30689368741105e-06
-4.2297055232858e-05
-8.93371792471306e-06
-4.45602231070411e-05
1.92587123956557e-05
-3.11881682225443e-05
-3.32545686404683e-05
-3.54024704491109e-06
-1.85435526944965e-05
-4.68033637085127e-05
-2.25746014093426e-05
1.39811019399531e-05
-1.08350575563809e-05
-2.28349084879384e-05
-4.09464041018389e-06
-3.52269163514709e-05
-2.09159755457349e-05
-3.87927752187253e-05
-2.11750742949285e-05
-8.85303137768418e-06
-5.00749589661277e-06
-2.05559641821329e-05
-1.3798463919716e-05
-1.70426241333799e-05
-9.51318853848182e-06
-2.14989328511977e-05
-1.66888951677439e-05
-8.14872408342064e-06
-1.85611140287132e-05
5.50488020356673e-06
-1.0170601409235e-05
-2.25035122221712e-05
-1.80424053311974e-05
-2.93766535923004e-05
-3.20978681076019e-05
-2.87839732690513e-05
-3.1090248618583e-05
-3.84219613366676e-05
-1.12788593788266e-05
-2.39257229802768e-05
-1.61830536463684e-05
-3.11689502738956e-05
-2.68685749737729e-05
-2.28820435397864e-05
-2.65856557711049e-05
-2.39599266467094e-05
5.6396818044262e-06
-2.85862704526866e-06
-2.31550424811782e-05
-1.25465358501122e-05
-1.33344920035357e-05
-2.66713199037727e-05
-3.37813455587866e-05
-9.4328016219232e-06
-4.08949172895228e-05
-2.42251385943531e-05
-5.44470932800639e-06
-2.04747133404932e-05
-3.69846792675438e-05
-1.67078446077996e-05
-2.8401915266714e-05
-6.08061339923667e-05
-1.23186642288803e-05
-3.01162846308331e-05
-2.07895993287517e-05
-4.10862267394681e-05
-2.45783588974209e-05
-8.90054447896611e-06
-2.8200290103025e-05
-1.1840863445625e-05
-2.2651288851758e-05
-1.58879807182676e-05
-1.05952254547347e-05
-1.62100627421722e-06
-2.28110590799345e-05
-2.82033015046618e-05
-1.71064708268323e-05
-2.52085143311366e-05
-9.18388694495189e-06
-8.90514302706904e-06
-3.31151413862881e-05
-2.47314375101349e-05
-1.84641640475994e-05
-1.68588296228462e-05
-3.20809481364406e-05
-5.3159695705608e-05
-2.04654406613125e-05
-1.3779434084892e-05
-2.00705957719531e-05
-1.82496111447064e-05
-1.02943129223984e-05
-1.57257530035527e-05
-1.52962948657209e-05
-1.91992141312269e-05
-2.15024099966996e-05
-8.71501648001788e-06
-3.47014302332725e-05
-1.80309921314597e-06
-1.15423473252346e-05
-5.12695105534551e-05
-3.28347283952608e-05
-3.37745051947298e-05
-2.75984946467181e-05
-4.97776937807741e-06
-2.40945331552141e-05
-1.81352238162714e-05
-2.67674145331329e-05
-9.85022850545005e-06
-1.80695624402617e-05
-9.38708131482448e-06
-3.01624516614766e-05
-2.88733588962915e-05
-2.41152527875966e-05
-2.36123042802463e-05
-2.16213720330164e-05
-2.36250513950669e-05
-1.67510430192171e-05
-2.12992825550054e-05
-1.20429021651337e-05
4.09892002723621e-06
-2.14674527538976e-05
-1.16453730366836e-06
-3.13595964798795e-05
-8.17719937448086e-06
-3.35656786421971e-05
-1.05490209131182e-05
-3.02826200298114e-05
-4.22321426194465e-05
-2.51262073109758e-05
-3.10551190500136e-05
-2.06404403083957e-05
-1.74907097529916e-05
-6.73008787854034e-06
-2.28333889572879e-05
-2.87860557953462e-05
-2.33817977895527e-05
-1.84726577254106e-05
-2.0819485653787e-05
-2.77436612115356e-05
-2.15438019212406e-05
-3.86985989131751e-05
-2.11953846643308e-05
-1.92551418240311e-05
5.52621370628084e-06
-1.31571328079518e-05
-3.96143091614883e-05
-3.44004200709537e-05
-5.25204882320656e-05
-1.18755661447443e-05
-3.00183981884896e-05
-2.09258404587123e-05
-1.29447166313404e-05
5.01992865547e-06
-1.96857611523759e-05
-2.31961172460885e-05
-1.07320765420449e-05
-8.28076009724383e-06
-3.49917546613238e-05
-2.73132459770427e-05
-1.08336309449666e-05
-4.16260786240837e-05
-2.68075587563104e-05
-3.50294165594575e-05
-3.09970964450491e-05
-1.01943733323608e-05
-3.37601904548313e-06
-1.65432482591156e-05
-2.61693162115446e-05
-2.44811851685908e-06
-2.32751374308752e-05
-1.60097394605871e-05
-5.04408689943804e-06
-5.29283370938655e-06
-2.4131292211669e-05
-4.03848124033781e-05
-3.58107365187792e-05
-2.31708613344484e-05
-3.26795903437405e-05
-1.39004780555375e-05
-5.20069688345288e-05
-2.52904942431404e-05
1.06298812156032e-05
-2.60347164149432e-05
-9.77303588577009e-06
-2.40979266036544e-05
-1.75212487402464e-05
-1.01233731120078e-05
-2.01622683787828e-05
-1.27155126112223e-05
-2.8893704933054e-05
-3.73570122080279e-05
-9.49704240264604e-06
-2.69451032635042e-05
-1.18932396635805e-05
-1.77773347689533e-05
-3.63348100729021e-05
-3.47580777800818e-05
-2.5494615879607e-05
-2.86581373435948e-05
-2.90034560500232e-05
-1.38542770418385e-05
-3.90356979138746e-05
1.00310740937473e-06
7.54558359893901e-07
-3.9757544124573e-06
-1.89639732010309e-05
-3.0889925061942e-06
-3.14634481187482e-05
-2.93193440965318e-05
-1.87384127748357e-05
-3.45498318780662e-05
-3.70152317499077e-05
-1.3433227369571e-05
-1.81621180139337e-05
-1.98388509726823e-05
-2.500426957318e-05
-2.77539619176984e-05
-1.08861754130926e-05
-9.24994592715542e-06
-1.65453272729224e-05
5.76771738470691e-07
-1.52748992976724e-05
-3.20982643765905e-05
-9.64814606720703e-06
-1.98093109171856e-05
-2.51538823522761e-05
-3.1095524293996e-05
-2.38486315092161e-05
-2.23858786991057e-05
1.94219308978237e-06
-2.55473168707761e-05
-1.79388594684782e-05
-2.68190339411072e-07
-1.74146789394621e-05
-5.36053038124077e-06
-1.40124419185664e-05
-2.51763407399647e-05
-1.1107051561509e-05
-2.32940974708362e-05
-2.45023610943706e-05
-1.62213482980439e-05
-2.98198261561764e-05
-1.76556689411734e-05
4.2070839125652e-06
-5.44952518195249e-07
-3.08802676613126e-05
-1.17849868308985e-05
-3.40625559419193e-05
-1.52801477308438e-05
-1.17172283842693e-05
-2.25154559143693e-05
-5.51887324847292e-06
-8.43548509823099e-06
-2.96958021547139e-05
-1.41121074608785e-05
-2.31302962645114e-05
-2.14391918210283e-05
-1.32547067789882e-05
-3.27946872552114e-06
-3.90280174743909e-05
-1.96260570680752e-05
-1.26241641251884e-05
-2.31847650196785e-05
-8.3049542768662e-06
-2.49338755299321e-05
-2.87795705324133e-05
-2.10768932616644e-05
-1.12719683360656e-06
-1.134860889827e-05
-3.50038879295651e-05
-9.87428323296867e-07
-5.11615718985685e-06
-2.02596228189722e-05
-2.0729144059852e-05
-2.04696133022444e-05
4.21678153643943e-06
-1.8081406484948e-05
-2.55795480910936e-05
-2.37940824333898e-06
2.02702714304155e-06
-2.19230907483527e-05
-9.13634495078906e-06
-5.01738691843262e-06
-4.55220479592573e-06
-1.1420068094565e-05
-3.72055377732127e-05
-1.70111690103014e-05
-3.01639330573893e-05
-6.38275794146748e-06
-3.81153036785856e-05
-4.23975563785665e-05
-4.30267685620759e-05
-1.52639692490258e-05
-1.00766079568344e-05
9.82648592015411e-07
-2.63685379106802e-05
5.3458786621787e-06
-1.99105427753552e-05
-2.67240460915446e-06
-2.85967680036387e-05
-6.6805295331318e-06
-2.19827665925006e-05
-9.90960503435387e-06
-1.27586494028193e-05
-2.83877461170307e-05
-3.25186154985848e-06
-2.91036801523796e-05
-3.12484506431308e-06
-1.35134565000788e-05
-1.81443466427063e-05
-2.84771897663089e-05
1.94796655199387e-05
-5.13040170086358e-06
-1.55773583722779e-05
-3.77130791412229e-05
-2.63870453543629e-05
-2.94530935819942e-05
-1.14832005932772e-05
-2.84476356672675e-05
-1.20898647879255e-05
-2.46740154569241e-05
-2.28671440612496e-05
-1.84994841497703e-05
-2.5947594540002e-05
-7.29583101335673e-06
-2.18827663632781e-05
7.14033199589038e-06
-2.3870958639218e-05
-5.08108661153191e-05
-2.18954956689437e-05
-1.58518815751971e-05
-1.11673183661576e-05
-1.30588008469891e-05
-2.60928595584391e-05
-2.40175671524857e-05
-1.18259421253091e-05
-3.3373932617623e-05
-2.41134326940193e-05
-2.49867992985667e-05
-1.2626385151752e-05
-1.3301582192455e-05
-3.15246656314925e-05
-1.31356430452166e-05
-2.3019427430662e-05
-1.22259422958962e-07
-2.97577295103261e-05
-1.24568219935265e-05
-2.69927993558479e-05
-3.15158852626151e-05
-2.56445191624254e-05
-1.80447720763917e-05
-2.48543183961556e-05
-2.59527872639167e-05
-2.40700130273511e-05
-1.15808079042659e-05
-2.90540373331621e-05
6.62174976628538e-08
3.62441220317354e-06
-2.73617015671021e-05
-1.49059384744905e-05
-3.77521789642391e-05
-1.03734496538568e-05
-2.14989218535241e-06
-2.61373730640505e-05
-2.61435721163473e-05
-2.09180642348913e-05
-2.31040796771647e-05
-3.27507932890921e-05
-1.7958431305874e-05
-1.53916042256515e-05
-1.16653081802291e-05
-3.00981678311756e-05
-4.95469641562156e-06
-3.66127609236999e-05
-1.80026014056885e-05
-1.29766049291045e-05
8.48039846244953e-06
-2.78985343002117e-05
-3.36019637506188e-05
-2.12945490541416e-05
1.79624053022045e-06
-3.10388771729719e-05
-6.33204639855798e-06
-1.73761097769803e-07
-1.00092050328279e-05
-3.86236025618381e-05
-4.90991124001767e-05
-1.75832085862694e-05
1.79053893028414e-06
-4.13678179028581e-05
-4.38644954552178e-05
-3.93171238391387e-05
-1.40833117981201e-05
-3.44057211949637e-05
-1.50084481375736e-05
-2.59975052139766e-05
-2.69381545305661e-05
-1.7070683713276e-06
-1.74500521284541e-05
-5.86178470818323e-06
-1.45525262253e-05
-3.77749888731058e-05
-2.64857374050719e-05
-3.7192400257141e-05
-2.87479989359082e-05
-3.93712239628399e-05
-2.2361000214041e-05
-1.17084640458118e-05
-2.41363496418639e-05
-6.56375675569883e-06
-2.61185429543279e-05
-4.23516260209744e-07
-6.75374387693542e-06
-1.16883913376169e-05
-3.53617626511938e-05
-3.55441574716349e-05
-6.91096640926991e-06
-2.76543904358046e-05
-7.54695097341146e-06
-2.30204416973959e-05
-4.33673195895052e-05
-2.84440335672819e-05
-3.00722039176036e-05
-2.99485893445734e-05
-1.87981674772177e-05
-1.5400381812051e-05
-2.53031360933662e-05
-2.17671833829158e-05
-2.54252635765743e-05
-3.88533115618601e-05
-4.56772735032773e-05
-6.19292373180871e-06
-1.23043429749023e-05
-1.02905383832185e-05
-2.05817816141578e-05
-4.73555094717682e-05
-1.99178830756877e-05
-6.49963558478562e-06
-2.38476368367963e-05
-7.41342258063271e-06
-9.76174665091641e-06
-1.30226629076267e-05
3.18297805359148e-06
-1.49861593664456e-05
-2.21582583167029e-05
-2.2051857600273e-05
-2.42769499243002e-05
-4.54617170919888e-06
-1.93589715316948e-05
-2.57694633627014e-05
-1.32018598047221e-05
-1.3438782626678e-05
-1.30004689906449e-05
-2.84524510805612e-05
-3.07691573110136e-05
3.72008968778457e-07
1.50572504488637e-08
-3.8848096822817e-07
-4.48871093091517e-06
2.55230524303014e-06
-6.49453497292568e-06
-2.34405933932399e-05
-2.0915942680966e-05
-2.35463125148823e-06
-5.9378354257783e-06
-2.79899261979401e-05
-2.71352979471855e-05
-3.14027097995438e-05
-3.06947911381165e-05
-1.86382240886262e-05
-1.49069102332371e-05
-2.56922217126317e-05
-1.19464901017239e-05
-1.2502569270782e-05
-8.16954950395558e-06
-2.19919308150706e-05
-3.91317786603491e-05
-1.23880919131886e-05
-3.27494951410502e-05
-3.23693502260474e-05
-3.50895764632384e-05
-1.98602939341382e-05
-3.92331414801208e-05
-2.11332936077003e-05
-2.69273706645027e-05
-2.69786773246436e-05
-4.24974896919296e-05
-3.51928336530191e-05
-6.78890394164795e-06
-6.52045049968229e-06
-8.98962966419019e-06
-2.57365788404603e-05
-1.29596885375408e-05
-2.92387753830666e-05
-1.50004654099214e-05
-6.83561519339083e-06
-1.62114358512146e-05
-1.75295862874365e-05
-1.64234943316858e-05
-2.61900230419988e-05
-1.81000519386567e-05
-2.43059341586175e-05
-1.97809152557548e-05
-3.10264729573381e-05
-2.50430455039461e-05
-2.21452426249532e-05
-1.2094496587994e-05
-5.90305428215965e-05
-1.88473508663886e-05
-8.93277230170125e-06
-8.50256112021682e-06
1.3049663254219e-07
-5.94062472917606e-06
-1.13677394018431e-05
-2.02630155619042e-05
1.10806469619724e-06
-1.80156051123339e-05
-1.95096290962235e-05
-2.10074482126244e-05
-1.12664473741679e-05
-8.05758602869849e-06
-3.3931712579898e-05
-6.55496333674639e-06
6.83645320094253e-07
-2.13624535184658e-05
2.85486213885917e-06
-1.82795044825672e-05
-2.70083221383368e-05
-2.22206130279247e-05
-3.02768095755244e-05
-3.36240315438579e-05
-1.58931047831445e-05
-1.54058606363189e-05
-3.47638107451008e-05
-8.9875881687941e-06
8.56874466038536e-06
-2.29667225124465e-05
-5.9516678990011e-06
-2.19365248380198e-05
-2.13302001804451e-05
-2.95269624433905e-05
-1.77810378742136e-05
-9.83916381051101e-06
-1.79562290504916e-05
2.89845582919583e-06
5.76353030585274e-06
-2.4855015897468e-05
-2.4806539176989e-05
4.45350738543906e-06
-4.22315681935519e-05
-2.65169236000117e-05
-7.84547484862714e-08
-3.2425245649291e-05
-2.17520450380364e-05
-1.97599810175888e-05
-1.85952556000786e-05
-7.94040733816472e-06
-1.91578215488857e-05
-2.30005583778027e-05
-2.97531902946892e-05
-2.30092251913982e-05
-9.00980949556316e-06
-1.27775957074388e-05
-3.32135775303322e-05
-4.30508909832751e-05
-5.41598664097654e-06
-2.80488541484671e-05
-3.37711680023318e-05
-2.86775701612935e-05
-2.01450107355842e-05
-1.48514150560477e-05
-2.89853683787742e-05
-1.60816498520789e-05
-1.90318222394325e-05
-1.49128491342407e-05
-2.12249809817019e-05
-4.07532905885272e-05
-3.02430444634571e-05
-4.15044252846379e-06
-7.04001154094628e-06
8.59732467852057e-06
-3.46902814901727e-05
-1.1807078891944e-05
-2.47864597488524e-05
-2.2108894447125e-05
-2.41698747741347e-06
-3.33265165792897e-05
-2.90387157986867e-05
-1.554636268472e-05
-1.41053478949692e-05
-2.06199533338766e-05
-1.67597076514912e-05
-6.99416117774748e-06
-3.19323773388427e-05
-2.50902126541187e-05
-3.25801037851507e-05
-2.79439872788994e-05
-3.03410704934505e-05
-1.99022958663061e-05
-2.4172158441086e-05
-1.00164550232117e-05
-3.19616065139493e-05
-1.30670866996732e-05
1.00101312846489e-05
-1.40655285109054e-06
-1.13158898823793e-05
-2.44430164400815e-05
-1.96647857199408e-05
-1.37167769970812e-05
-3.07965908028496e-05
-4.37056669329428e-06
-3.56457709098042e-05
-3.78451877587074e-05
-3.71635913423985e-05
-1.06580632888436e-05
-2.36560373415387e-05
-2.5057578945957e-05
-1.00652828308863e-05
-1.90569928770078e-05
-3.04138305699425e-05
-4.2576218249527e-06
-3.53182524660021e-05
-1.54989051241972e-05
-3.15193287687911e-05
-4.58105810341752e-05
-3.09431011976031e-05
-3.04508006417683e-05
-1.94295903307972e-05
-1.03508429055624e-05
-3.91673666912027e-06
-1.97551733590103e-05
-1.49513669151211e-05
-2.0715446334821e-05
-1.46120170920795e-05
-3.82050277916405e-05
-3.56252141844665e-05
-2.68832299697431e-05
-2.76024099761943e-05
-2.05717632980457e-05
-1.7075916055722e-05
-2.6583960463888e-05
-1.44039440367149e-05
-5.3424921416438e-06
7.26570087041952e-06
-1.45635161192554e-05
-4.39633366806551e-05
-7.31668876582335e-06
-1.39460551176221e-05
-2.88800373094139e-05
-2.42682042758808e-05
-6.54830621504233e-06
-5.47835321484994e-06
-1.49681493730476e-05
-3.65734992486075e-05
-3.97836441458382e-05
-3.05336219356074e-05
-1.54476227005327e-05
-4.14522438290956e-05
6.78765910751714e-06
-2.05180145034496e-05
-7.18706032425376e-06
-1.05564836474242e-05
-1.38175517228506e-05
-2.22210211961973e-05
-1.63519084504463e-06
-4.1282484968856e-05
-2.53189281678001e-05
-2.32229773037704e-05
-1.27039559275428e-05
-3.77481000343228e-05
-1.70737438285098e-05
-1.86540640895095e-05
-7.33744204966553e-06
-5.34081500410938e-06
1.45361516733424e-05
-6.83560856699639e-06
-2.37763940634785e-05
-3.18065702882742e-05
-2.27459275007498e-05
-3.34299966020678e-05
-2.26127245275519e-05
-2.21171768232378e-05
-4.5874859282087e-05
-7.7990463506999e-06
1.24179583685038e-07
-2.44066793137652e-05
-1.30622175816954e-05
-1.64830908977312e-05
-1.6179222183841e-05
-2.21191267249557e-05
-1.59308862403859e-05
-2.33439383444322e-05
-7.35938431412381e-06
-9.51712949661193e-06
-3.86297312905411e-05
-1.49544540199668e-05
-2.96746784855623e-05
3.24762075461479e-06
-2.55721595399252e-05
-1.42908105950709e-05
-2.26874103085466e-05
-1.2090108887702e-05
-3.74797942231371e-05
-1.97772441952111e-05
-6.56573623040088e-06
-2.73423593977871e-05
-1.5317958803233e-05
-2.80429631899635e-05
-2.26960542054834e-05
-7.380454698893e-06
-2.66479145516826e-05
-3.11500945658512e-05
-1.77900016732265e-05
-2.38361522434789e-05
-2.05900641374717e-05
-1.48772896501764e-05
-2.84195254525284e-05
2.08710733421291e-06
-1.11260540427749e-05
-1.46907508209968e-05
-1.39682119413282e-05
-4.66833542313194e-05
-1.55732054125495e-05
-1.17795238921653e-05
-3.00964294122405e-05
-4.15659781480886e-05
-4.85017751413384e-06
-2.51263335078136e-05
-3.65595866816123e-05
-9.67887669310663e-06
-5.47518218448096e-06
-2.15350339612688e-05
-3.01422807127195e-05
-2.69692132854258e-05
-2.28095991310463e-05
-2.60896398478177e-05
-1.76259150000994e-05
-2.87706375790032e-05
-3.32215234448968e-05
-2.73630945761183e-05
-1.89625322258845e-05
-8.8843272730558e-06
-1.70592323273996e-05
-3.7427069323821e-05
-2.55401896752492e-05
-2.80446081782295e-05
-4.85042210498542e-06
-3.23840803965082e-05
-1.15881482245266e-05
-2.00204454830521e-05
-7.15612125535752e-06
-2.60215673465816e-05
3.48627984157338e-06
-3.54937019970504e-05
-1.87533324873889e-05
2.97786336498325e-06
-2.00078280306451e-05
-3.74586294467031e-06
-1.67478691134294e-05
-1.86470878699109e-05
-1.3945677129675e-05
-1.54691528627629e-05
-1.58901077577947e-05
-1.56688478284823e-05
-1.24390112729869e-05
-1.59672706367401e-05
-1.85772666538027e-05
-1.23927669951318e-05
-2.34206243536912e-05
-4.32037904471659e-05
-1.02606936410053e-05
-5.37959141113246e-06
7.52738376131415e-06
-1.28990104046056e-05
-3.60651508326491e-05
-3.05280528728394e-05
-2.63978563561734e-05
-3.00546124646184e-05
-2.70639171137065e-06
-2.07242853007671e-05
-1.07919085755144e-05
-7.93463355485307e-06
-1.00229084311701e-05
-1.16703011049926e-05
-2.21944297759304e-05
-2.78388074252346e-05
-1.15828989918293e-05
-1.88687424372316e-05
-2.1511168427746e-05
-3.03730591115548e-05
-1.05315494778774e-06
-1.33654465122335e-05
-8.09841345135601e-06
-2.86224755902397e-05
-2.00398345552508e-05
-2.00662162941035e-05
-2.4391523024566e-05
-4.31176572476567e-05
-2.18740943310934e-05
-9.153773491007e-06
-4.78705542272999e-06
-1.19789029881046e-05
-2.51562468031e-05
-1.95093860883676e-05
-2.07424603627418e-05
-1.2838137695821e-05
-1.18800069675608e-05
-2.00940394521271e-05
-3.52279158244269e-06
-2.11773819532918e-05
-1.31614132959794e-05
-1.92764538730875e-05
-4.10090206210251e-05
-2.67109303364204e-05
-1.82472420321002e-05
-4.04783358531046e-05
-3.04635798814056e-05
-5.63539020321085e-06
-2.01724822360899e-05
-2.3285775068895e-06
6.23712220110382e-06
-2.98297929425898e-05
-3.26741534906189e-05
-2.46259435010044e-05
-2.36302839198218e-05
-1.1468436933826e-05
-2.85289770336961e-05
1.76719075905347e-06
-3.82601182616384e-05
-2.61737805207393e-05
-1.25181910311878e-05
-2.00258954992616e-05
-1.70739177079181e-05
-3.42008875263628e-05
-2.10537089360182e-05
-1.43081894855813e-05
-4.28062994145468e-05
-8.33669278305913e-06
-3.33133707581105e-05
-3.56696174322268e-05
-1.32863858696486e-05
-6.55975601558389e-06
-2.42158784438255e-05
-1.25083686721405e-05
-1.86818144851516e-05
-2.21628871150475e-05
-2.30408515746856e-05
-1.20771027129491e-05
-9.40095448187474e-06
-1.91998266284725e-05
-2.97401695145695e-05
-1.02705948400806e-05
-1.83903800514907e-05
-3.10133543632633e-05
-2.13987020360775e-05
-3.06253977759678e-06
-8.70682530686517e-06
-9.43317408517368e-06
-1.18897239842073e-05
-3.8375142462466e-05
-1.75739000070795e-05
-2.5204914153589e-05
7.26505578707718e-06
-9.00229550268294e-06
-1.09646497146951e-05
-2.68061126655826e-05
-9.90209851419706e-06
-3.3870123098626e-05
-1.36328975871892e-06
-1.24709202150042e-05
-3.06149465365443e-05
-2.59569022563405e-05
-1.64565570288159e-05
-4.60102043717739e-05
-2.80906593753663e-05
-1.12730078049287e-05
-1.96258180577192e-05
-1.92229576556074e-05
-1.58704645274639e-05
-2.68552126605802e-05
-3.75467748536097e-05
-2.58851468956157e-06
-4.37880910674815e-06
-3.8833819067241e-05
-1.0718468538472e-05
-3.66527930522434e-05
-2.62896893532022e-05
-1.57664516126646e-05
-1.15356776116422e-05
-3.25047392590139e-05
-1.44846042525243e-05
-1.79827958641711e-05
-3.54587009128894e-05
-2.70918396735081e-05
-9.11455214622045e-06
-1.93880683426547e-05
-1.04423079593095e-05
-2.40661547733353e-05
-3.2703081085478e-05
-5.22014606953964e-05
-3.62801248386609e-05
-1.49289243424376e-05
-1.92678502077281e-05
-1.45646403815504e-05
-3.1283335595507e-05
-2.9500869861422e-05
-1.22230280878228e-05
-2.22167468701175e-05
1.56890739533944e-07
-3.5116107730462e-05
-2.22162168649923e-05
-2.93820127552387e-05
-1.83865636714694e-05
-5.42276504670287e-06
-2.60235547649717e-05
-1.06808750736934e-05
-3.99650584003363e-05
-1.73571465879591e-05
-2.3995201249248e-05
-2.16767217599395e-05
-4.25116586512528e-06
-1.13594619005117e-05
-1.10022864554013e-05
-6.31584164901976e-06
-3.0087053425138e-05
-1.38262546425779e-05
-1.39112174266858e-05
-1.66501149759014e-05
-1.46078767858459e-05
-2.37734753123843e-05
-1.09898151923515e-05
-5.25671627504895e-05
-2.19259717913031e-05
-3.63986604974811e-07
-2.70965050734206e-05
-2.33129107550262e-05
-2.57128169509797e-05
-8.7472092172431e-06
-8.51365412957893e-06
3.90951423676291e-06
-4.39922804592904e-05
-8.15688931125956e-06
-1.57667601218458e-05
-6.73319835353375e-06
-8.53619090652827e-06
-2.15011280554001e-05
-2.17707982587288e-05
-4.20883063342337e-05
-1.52060041702301e-05
-2.92237860904793e-06
-3.61413208424969e-05
-1.14046883683185e-05
-2.88251346531905e-05
-1.83555092486054e-05
-1.33176656034499e-05
-2.57648251307121e-05
8.83099105331676e-06
-1.71303591334463e-05
-5.91561837105034e-05
-1.48625242854775e-05
-1.9189622007562e-05
-2.08249295758357e-05
-4.21344482319074e-05
-9.87169668608301e-06
-1.77771192614271e-05
-8.05205833389068e-06
-2.23564432865109e-05
-3.29890398356441e-05
-2.73029129085475e-05
-8.68846763058693e-06
-1.04904324704042e-05
-2.03634130796772e-05
-1.61691461262852e-05
-4.26343618158818e-05
-1.85618568187503e-05
1.15625511170616e-06
-2.31178496887599e-05
-1.66021115581634e-05
-3.99232503513087e-05
-4.38627114543492e-05
-2.92632773067716e-05
-3.80064265645698e-05
-2.06593154447377e-05
-8.43650444109604e-06
-3.51755116215117e-05
-4.27372266187391e-06
-2.93267718810977e-05
-1.95147688687739e-05
-1.35833069168453e-05
-2.98508292665637e-05
-3.8715130265506e-05
-3.08139734998995e-05
-3.2075087354028e-05
-1.11367501840363e-05
-1.79983448947523e-05
-3.13926901213839e-05
-3.4594338601431e-05
3.12546105971039e-06
-3.3337620727902e-05
-3.93383272691726e-05
-3.74990268520775e-05
-2.85666964283164e-05
-2.45294087290207e-05
-4.69193826049446e-05
-1.54822085703377e-05
7.19915680215066e-06
4.75374056296508e-07
-2.02689188873801e-05
-2.44049145123478e-05
-6.74334895905706e-07
-2.767006301276e-05
-6.25588435229854e-06
-1.75659882441427e-05
-2.66096578811779e-05
-2.13414577277648e-05
-2.3977611064751e-05
1.26150185726496e-05
-1.90310351202495e-05
-1.40701399348897e-05
5.30276418704807e-06
-1.17753052910294e-05
-8.56483573848644e-06
-2.4761251713068e-05
-1.88378555415335e-05
4.91279777689206e-06
-2.37686805244977e-05
-2.17366774005549e-05
-7.62415148930789e-06
-1.62444764101844e-05
-2.11177107227123e-05
-3.09630851458904e-05
-3.11486244969013e-05
-1.29991710707445e-05
-2.85339583403937e-05
-1.45792647943334e-06
-9.63747078860146e-06
-1.83780395514614e-05
-1.69568921617123e-05
-2.32815922966336e-05
-4.14062173196324e-05
-1.70805366045857e-05
-2.7896709144194e-05
-4.32858428552451e-05
-3.83284471700056e-05
-1.91332743722492e-05
-2.75867172508648e-06
-2.58808202287164e-05
-2.32947203382893e-05
-1.9409900815586e-05
-1.24032248382696e-05
-3.04950335876034e-05
-2.56705475180563e-05
2.45618296582444e-06
-2.82526907439994e-05
-2.64054551954115e-05
-2.23401122135525e-06
-3.68753509279193e-05
-8.28205235382553e-06
3.71389064481072e-06
-2.65666658246333e-05
-8.49000715147164e-06
-5.50773852666521e-06
-2.03514523080704e-05
-3.45592742145993e-05
-1.37531558690318e-05
-2.53825823520005e-05
-2.32993239735672e-05
-2.71254853419301e-05
-1.44046411507746e-05
-2.55168745689359e-05
-2.50453273134555e-05
-2.22926199938999e-05
-3.4104555247639e-05
-3.31865898337461e-05
-3.25261164633367e-05
-1.32035296544192e-05
-3.12062815067102e-05
-6.00253024902068e-06
-1.52683819454248e-05
-3.13362151371385e-05
-2.61000525543338e-05
-1.06907385158944e-05
-4.00165369446226e-05
-4.74793358497579e-06
-2.58540994147192e-05
-1.24831483162612e-05
-3.41054134461155e-05
-2.55179665439078e-05
-3.98480942996491e-05
-1.323496676638e-05
1.66936456841358e-06
-4.1733298889623e-06
-7.17463416271869e-06
-1.91989212475919e-05
-7.12849518042334e-06
-2.07763574952999e-05
-3.37764388972099e-05
-2.79175618580802e-05
-8.82611749641538e-06
-2.02338334218265e-05
-5.95363573894993e-05
-1.06308206487516e-05
-2.93652268515083e-05
-1.79168899035262e-05
-1.00123893089932e-05
-3.02764770335928e-05
-1.93004161075078e-05
-3.42585026599379e-06
-1.59487721070625e-05
-2.52961966497592e-06
-4.40834809300401e-05
-2.60525797491184e-05
-2.84000171701459e-05
-1.49380377072718e-05
1.26901260187667e-06
-2.45247416274956e-06
-3.19160271022727e-05
-4.46739919946593e-05
-1.95450034801421e-05
-1.80202977248399e-05
-1.06897574405356e-05
-3.33108472637416e-05
-2.25635054545878e-05
-1.45243881783632e-05
-3.58065958558609e-06
-2.84803000549121e-05
-7.80328105950698e-06
-2.03253330210904e-05
-2.68969832301361e-05
-2.00026200389608e-05
-3.92156884448234e-06
-6.36152413791722e-06
3.69981500709988e-06
-6.70762123009462e-07
-3.63572575713393e-06
-6.62010586535727e-06
-5.59928317169265e-06
-8.93473690551595e-06
-2.61411718865286e-05
-2.1765295954131e-05
-1.59595956126005e-06
-3.26490364712202e-05
-3.92108616867922e-05
-2.56080258192605e-05
-2.16875138927433e-05
-2.56125146484815e-05
-1.79988447499281e-05
-1.76784288479649e-05
7.54075490353199e-07
-1.65043340624826e-05
-3.61832687956056e-05
-2.26733403978724e-05
-9.71257520511181e-06
-2.87174614477838e-05
-1.76378761973455e-05
-1.41781209210785e-05
-1.86050318353816e-05
-2.43957899553057e-05
-1.88907142217342e-05
-1.79305416153979e-05
-2.76666257756157e-05
-5.31509633743209e-06
-3.22267827221004e-05
-4.3643579318401e-05
-2.58860808600089e-05
-1.19596863788201e-05
-2.21687188247685e-05
-3.31641796684592e-05
-2.57462739813586e-05
-1.89198542714234e-05
-1.13973721526752e-05
-3.86581282860507e-05
-2.42914139166462e-05
-2.33331836250297e-05
-2.15064649385884e-06
-1.45510337446757e-05
-1.896912602533e-05
-1.14712771273198e-05
-3.81036523962381e-05
-1.9584547129858e-05
-3.52864169665459e-05
-1.33795440936876e-05
-2.7341213812115e-05
-2.79978253776168e-05
-1.12229014820309e-05
-1.65173581129923e-05
-2.96864826474423e-05
-3.35003575986504e-05
-3.49388565235073e-06
-3.80621528053753e-05
-2.10250843573091e-05
8.60127684802397e-07
-6.82847024663796e-06
-1.66436601133569e-05
-1.08442137386199e-05
-1.86127424971212e-05
-2.40150346097808e-05
-1.04208952646234e-05
-2.40916397945366e-05
-1.17026444476451e-05
-1.77968665900873e-05
-2.22580627596727e-05
-1.50263312330315e-05
-2.48425708381588e-05
-4.28697822353259e-06
-3.10120995198962e-05
-1.37045197141876e-05
-1.44789133597666e-05
-2.37171448219507e-05
-1.70697885943805e-05
-2.85504438197644e-05
-4.40667696914843e-06
-2.64357891153035e-05
-1.56434891769068e-05
-1.64003435431324e-05
-1.45311373546712e-05
-3.97191597621575e-05
-2.08604042529169e-05
-1.22817860159287e-05
-2.74837480930793e-05
-3.0130682561965e-05
-4.17421955779826e-06
-1.01692561422634e-05
-4.87636126567488e-05
-2.39389874704945e-05
-4.80485116932305e-06
-1.31543381010511e-05
1.57612935164866e-06
-1.47900878524446e-05
-1.6480496372472e-05
-6.43204092307355e-06
-3.71415117490967e-05
-4.41317501813122e-05
-4.12604295947136e-05
-2.80383619369324e-05
-2.97826174394066e-05
-2.92297834303179e-05
-2.14055720246632e-05
-1.90523342856177e-05
-2.09533495438612e-05
-1.95321651689494e-05
-7.44645089276899e-06
2.69411175752202e-07
-2.15793198822375e-05
-2.3345072774149e-05
-3.43755161506742e-05
-1.65078249846582e-05
-5.56541318346986e-06
-1.78066615829646e-05
-9.89667071900151e-06
-1.6386232509462e-05
-2.82764871377972e-05
-1.86147368674392e-05
-2.40187194064283e-05
-3.23850277001534e-05
-1.24533565190001e-05
-7.04449475494135e-06
-4.38296586915844e-06
-9.92102974050292e-06
-1.36170502267953e-05
-1.84218881800798e-05
-3.09828494522931e-05
-3.44232495065166e-05
-4.35431088194123e-05
-1.25480723086849e-05
-7.89612827876871e-06
-3.9547934926599e-05
-2.5135982045244e-05
-2.12215629628368e-05
-1.35091942884732e-05
-2.04758704961042e-05
-3.20966940502227e-05
-3.62990189233663e-06
-1.49783613934389e-05
-8.17307657786925e-06
-6.02397882794191e-06
-2.73567994822535e-05
-2.77253811006901e-05
-2.73913520762061e-05
-4.74450434633424e-06
-1.58609741705894e-05
-1.85005422627771e-05
-3.46442904045311e-05
-6.37928774754412e-06
-2.8613757382732e-05
-1.28162503003153e-05
-2.98550214010808e-05
-3.26699828747366e-05
-1.54107826148237e-05
-1.55361936705386e-05
-2.81763325770883e-05
-2.5475144437522e-05
-2.26740792999051e-05
-4.48741735187302e-06
-3.55650930852869e-05
-7.12340765274711e-06
-1.44980548124087e-05
-5.8222499619764e-06
-1.41553279504867e-06
-1.05892029742149e-05
-2.79051706853729e-05
-2.14014477882484e-05
-1.8887232024222e-05
-3.04665088213753e-05
-1.45669107799409e-05
-2.09575466603891e-05
-2.0480565228344e-05
2.23921724645738e-06
6.61467708982355e-07
-2.29153939674078e-06
-4.71113565419742e-06
-1.07410094017461e-05
-2.17169670739473e-06
-1.14637908548489e-05
-1.39736948334573e-05
-1.67263906115314e-06
-2.51386931344219e-05
-1.21338272729681e-05
-4.39299208528735e-05
-2.7073449718553e-05
-1.81233328059833e-05
-2.89909420538454e-05
-3.49798676430532e-05
-1.73422935290896e-05
-2.3989815309716e-05
-2.447249822029e-05
-1.67514503039702e-05
-1.92814348710197e-05
-3.11384595990767e-05
-3.20326417602146e-05
-2.14353250653753e-05
-1.91881672274998e-05
-1.33941436665154e-05
-2.51677430693027e-05
-1.51217658633282e-05
-2.24383108761832e-05
-2.55958086800753e-05
-8.25189089115316e-06
-1.60742467439023e-05
-1.95313666136539e-05
-2.08230033832776e-05
-3.56919543681476e-05
-3.05735726556649e-05
-3.75685235508265e-05
-6.96171432876547e-06
-1.96627608899419e-05
-7.41420604167922e-06
-2.36165737142937e-05
-1.01581792373197e-05
-6.84833959395384e-06
-4.79779938478671e-05
-1.82873097566255e-05
-4.92010510765929e-05
-1.92514021731459e-05
-2.8054864532462e-05
-1.41180333925986e-05
-2.94980859723037e-05
-2.40986654600175e-05
-1.63035747560208e-05
-3.55534103160709e-06
-2.65166539647626e-05
-1.91079845999647e-05
-3.44125878530109e-05
-9.75158522425737e-06
-1.6522096558061e-05
-2.81744813186801e-05
-1.23747045898889e-05
-4.7901809863798e-05
-2.29034034703589e-05
-2.24850546378245e-05
7.23420525294207e-06
-1.64979221752652e-05
-1.62149736368682e-05
-6.38880301301459e-06
-2.6951616231344e-05
-2.35527351658105e-05
-3.59636087678295e-06
-9.62603428058652e-06
-4.1710475073317e-05
-2.8708832750129e-05
-9.23370880708856e-06
-2.91610805089222e-05
-2.13084805278902e-05
-5.59457311649071e-06
-4.44922556575179e-05
-2.30732259682451e-05
-3.35056835271772e-05
-2.82157351089268e-05
-3.25667463881894e-05
-3.09735921115588e-06
-5.88106570778659e-06
-3.51197594335722e-05
-1.70520193745036e-05
-2.86637854056004e-05
-2.4086338666238e-05
6.97416175954e-06
-2.4781289535413e-05
-3.23767672959708e-05
-1.65311952867739e-05
-5.15517040249809e-06
-8.12015654504444e-06
-2.46351548685617e-05
-3.69202243623211e-05
-1.41939991596354e-05
-1.49480899468009e-05
-1.53737887786083e-05
-4.78155162314657e-05
-1.38805911705283e-05
4.89932147003249e-06
-1.51429972442835e-05
-3.02479266770239e-05
-2.82316802089208e-05
-4.11430522943335e-05
-2.94256172052634e-05
-2.33168626671145e-05
-3.21838481938624e-05
-1.93539322735148e-05
-2.01132948196737e-05
-3.94113417640656e-05
-1.99010132125425e-05
-3.38426243375809e-05
-1.99836039130133e-05
-1.10297675877436e-05
-2.42599558779497e-05
-8.30604273596272e-06
4.06711424389739e-06
-1.95115345469675e-05
-1.81835497538931e-05
-3.06535512776872e-05
-1.39462456470652e-05
-1.02642497404557e-05
-2.2852679090066e-05
-2.11662597697368e-05
-1.74252699806797e-05
-8.36989310824502e-06
5.65257274688029e-06
-1.20047816375428e-05
-1.94923267191496e-05
-1.66590789787458e-05
-4.54028287871406e-05
-1.74941049107921e-05
-1.03710018637675e-05
-1.96124475628565e-05
-1.5722323315638e-06
-1.33531816692331e-05
-1.11437107341681e-05
-2.49836030320827e-05
-2.03023253611753e-05
-1.51971394843889e-05
-3.25447515518633e-05
-4.26480431140619e-05
-1.82799308766541e-05
-1.44416356029348e-05
-2.35504336933616e-05
-1.65796924917036e-05
-1.53134598445194e-05
-3.0255685265009e-05
-2.69788845914872e-05
-1.05338636297689e-05
-2.39591486831458e-05
-2.58559789740698e-05
-2.782272177227e-05
-1.04908630866211e-05
-2.47040805045125e-05
-2.18136561244832e-05
-2.85483286032058e-05
-2.27633647981059e-05
-2.98012358928891e-05
-1.40786709635345e-05
-2.93518779127709e-05
-1.79067774437104e-05
-2.08469289946135e-05
1.27890013546058e-07
-4.8557430115257e-06
-2.14310066343299e-05
-1.50565342550742e-05
-2.9242418629683e-05
-1.83260941689266e-05
-1.39775718769449e-05
-5.18096410046564e-06
2.9796182049077e-06
-2.466272765552e-05
-4.98588755552478e-05
-2.37218306419674e-05
-1.69852421729975e-06
-1.33188529793285e-05
-2.07510201011425e-05
-4.28021909001511e-05
-1.99530318195849e-05
-1.5610052213778e-06
-1.244965809264e-05
-1.41258435337264e-05
7.77297600868019e-06
-7.85649799354604e-06
-1.52728439183117e-05
-2.10467794613868e-05
-1.93002046720079e-05
-2.56161439464518e-05
-1.20358377393822e-05
-2.21733606090643e-05
-1.65147303381165e-05
4.45048574624e-06
-2.64337544042402e-05
-4.56452855663942e-05
-1.77857415645535e-05
-2.14233826574923e-05
-1.27162041972196e-05
-2.0007937535848e-05
-3.44457897327603e-05
-2.4300815884602e-05
-8.87067607373803e-07
-1.28186992150418e-05
-9.39906978505748e-06
-3.66539897557439e-05
-3.31320017720096e-05
3.52662948469771e-07
-2.38040427339521e-05
1.57692856763157e-05
-2.01313542170308e-05
-2.2725501432176e-05
-1.63264092879931e-05
-2.88216191262159e-05
-2.22568474731156e-05
-1.2489281931373e-05
-5.37625014196412e-06
-1.63060138082883e-05
-1.78020705798661e-05
-1.78740040885809e-05
-3.38551041788695e-05
-3.24326385248694e-06
-6.539819529505e-06
-1.44137242813087e-05
-3.76666168472414e-06
-3.27671459252457e-05
-9.22915834172215e-06
-5.15888936363117e-06
-2.72550020587286e-05
-1.02090217554488e-06
-1.84214106139584e-06
-1.74588550947955e-05
-2.49972128937359e-05
-2.67605859671344e-05
-2.42666471053799e-05
8.18493871693959e-06
-2.21630418801047e-05
-2.23151642878274e-05
-2.2710265943455e-05
-2.7498831530993e-05
-1.68883579699854e-05
4.33612808241879e-06
-1.6013212484426e-05
-4.51248785816678e-05
-2.62730007129896e-05
-2.51204237155109e-05
-1.92439654268051e-05
-1.83590167231792e-05
-2.27416956506006e-05
-3.20782285593971e-05
-3.84421769790138e-05
-2.03681301567262e-05
-1.42781571172416e-05
-2.16899241247525e-05
-6.49315832656279e-07
-4.83076316167389e-05
-3.04189594621358e-05
-2.74409399479486e-05
-3.07662615605683e-06
-2.6555596773097e-05
-3.61916949789476e-05
-3.26566405823396e-05
-1.94327990104509e-06
-2.4526120524494e-05
-3.90240596753758e-05
-2.81229841904499e-05
-8.4449906265301e-07
-2.46407504162156e-05
-6.79982435341629e-06
-1.77023368518246e-05
-2.96065588360038e-05
-2.35046686993611e-05
-1.80143589278049e-05
-1.32443158129507e-05
-4.91131356649297e-05
-3.2605893686153e-05
-6.85438569082039e-07
-9.50498478732804e-06
-1.42843420265541e-05
-1.87706048045404e-05
-2.35739387814234e-05
-2.20239643928731e-05
-3.83262974260343e-05
-6.08045225839902e-06
-3.49909797379919e-07
-2.08695750662064e-05
-2.05439301184338e-05
-3.70104851941915e-05
-3.39075712275682e-05
-1.86471483498513e-05
4.17819993350689e-07
-1.40200625814864e-05
-3.00095199159553e-05
-1.30082257044897e-05
-4.265246671018e-05
-2.66809735162058e-05
-2.47237301360122e-05
-4.19665148697064e-05
-3.04905746631525e-05
-1.98986209800794e-05
-1.38116171760405e-05
-2.24671508611101e-05
-7.03684354158322e-06
-1.78939258677381e-06
-4.57924448137961e-05
-1.58336437789296e-05
-1.30004099453978e-05
-2.95197186858984e-05
-3.42735577828276e-05
-2.34712420053879e-05
-9.35128459227283e-06
-2.12238022467286e-05
-3.76421139011359e-06
-1.46823370709515e-05
-2.51233398880943e-05
-5.19453830676374e-07
-1.84332603330269e-05
-1.93307918038203e-05
-1.84393232741461e-05
-2.57917851465815e-05
-1.23425753445559e-05
-9.58224396320371e-06
-1.79406948977142e-06
-2.24408695492655e-05
-1.23604506925302e-05
-4.0493411064869e-05
-3.59235621849439e-05
-1.76068535633857e-05
-3.27448608234557e-05
-1.01775962341856e-05
-1.94373325661299e-06
-1.15971412706348e-05
-1.90592243114577e-05
-2.58985249144739e-05
-3.19625150068818e-05
-3.77331296821327e-05
-2.54838028317522e-05
-2.50709251970552e-05
-4.24443097103364e-05
-2.04180633285041e-05
-3.19263797660865e-05
-3.67654777029417e-05
-5.31473178509828e-05
-3.31147430077465e-05
-2.46005251061077e-05
-4.58466915422994e-05
-2.48973971499106e-05
-2.84677548142526e-05
-1.90600017032493e-05
-1.47767229441098e-05
-1.79579069027402e-05
-2.78594091696243e-06
-3.25526748583527e-05
-2.16727546243197e-05
-6.79766543199217e-06
-1.06174848931431e-05
-4.15175840161563e-05
-1.12298362313945e-05
-3.39401438466935e-05
-2.20316252575619e-05
-4.04099578064427e-05
-1.32596887155888e-05
-1.94363271480068e-05
-1.11480115425431e-05
-6.04040876354046e-06
-3.52106557740482e-06
-1.88159387225625e-05
5.12003976055465e-06
-1.80679903670417e-05
-1.45098874201115e-05
-1.83832270711316e-05
-2.09842257791953e-05
-2.55430093201722e-05
-1.79243774847522e-05
-1.21373787618135e-05
-2.87906175070363e-05
-2.34440286420484e-05
-2.59476936761908e-05
-2.39388509788461e-05
-2.58147554297609e-05
-1.87809612728465e-05
-2.96052740967448e-05
-1.23205523870692e-05
-2.00443738790102e-05
-1.99727245254892e-05
-2.57906515439494e-06
-3.32467423676619e-05
-1.7166849797858e-05
-2.68696419334537e-05
7.79448824109135e-07
-3.27833849062518e-05
-1.28130588472491e-05
-1.44352336276982e-05
-1.52852755840576e-05
-2.36549011085802e-05
-3.00861532904723e-05
-1.03016291485766e-05
-2.82579370590966e-05
-4.47047178070941e-05
-3.24309769958472e-05
-2.99822339009319e-05
-3.04580905305906e-05
-9.32520693765193e-06
-2.3321898942852e-05
-3.49742842290975e-05
-1.13185816613278e-05
-2.43347289997775e-05
-5.11360738611952e-05
-3.24510775832691e-05
-4.96531364241792e-05
-1.70126531399526e-05
-4.73897052296989e-05
-4.27176399339169e-05
-2.01714532059978e-05
-1.65447827313685e-05
-3.63071619285887e-05
-8.5339612019695e-06
-4.0321977714579e-05
-2.05380374302956e-05
-3.37603216782908e-06
-2.61664005836071e-05
9.64766684599321e-07
-1.82076809651565e-05
-1.87684160527064e-05
-3.50955050175773e-05
-1.00411972115539e-05
-1.65915753752945e-05
-2.76093980121556e-05
-2.59215670387975e-06
1.84531876092834e-06
-6.98915422807665e-06
-1.93616677312856e-05
-4.09400963708862e-05
-1.7268670504931e-05
-2.4122972393424e-05
-2.96175903508982e-05
-1.40385054026537e-05
-2.87330858335534e-05
-9.11545843319494e-06
-8.52756269383643e-06
-1.16279457941376e-05
-5.69505537601047e-06
-2.61924369683124e-05
-2.34905385712814e-05
-1.71592981272363e-05
-2.79963311624151e-05
-3.16327494072845e-05
-1.1465599738954e-05
-1.95126622829819e-05
-2.30526727991739e-05
-4.34598762196888e-06
-1.43011136115959e-05
-2.47904449193223e-05
-3.01442350809527e-05
-1.0378796476353e-06
-4.20718467860434e-05
-1.57384256515262e-05
-2.75299000288743e-05
1.38774625492846e-06
-5.08469332646842e-06
-1.25364747527632e-05
1.01811973059479e-06
-7.51513417465314e-06
-4.18937304697382e-05
-1.30336634162401e-05
-1.4717323660655e-05
-1.78375522651681e-05
-1.37807104416055e-05
-1.66026571491322e-05
-9.73644646887748e-06
-2.46924423803896e-05
-3.77508308803808e-05
-3.02393810897463e-05
-4.28754254102618e-06
-2.02809962035095e-05
-2.26847539840704e-05
-2.11212489915079e-05
-4.22839060353941e-05
-3.031855335643e-05
-5.86715162241655e-06
-1.64340865870438e-05
-2.4592967642465e-05
2.85881457411192e-06
-1.10848295818679e-05
-4.89188211119477e-05
-8.56743469167685e-06
-2.90622640379923e-05
-5.15014043431388e-06
-2.54677578377064e-05
-1.93042060212104e-05
-1.61497754284253e-05
-3.26488096173531e-05
-2.1593899374095e-05
-9.30869825095152e-06
-2.11100927102985e-05
-4.00645785207311e-05
-3.38749464213193e-06
-2.28373123162445e-05
-9.504195223348e-06
-3.55860190710209e-06
-2.79948996270616e-05
-2.60454717252243e-05
-4.01570946979989e-05
-1.31452259360765e-05
-2.59251086634891e-05
-1.48744529275449e-05
-1.74445591040127e-05
-1.35603925161898e-05
-3.0601098225514e-05
-2.73428365257207e-05
-9.36596815199272e-06
-1.69380080673326e-05
-3.11251346733024e-05
-1.67624145678994e-05
-1.89880042047857e-05
-6.23150806907354e-06
-2.12017245224997e-05
-5.17494258866661e-06
-1.13028349957738e-05
-3.80175813708719e-05
6.53684478846763e-07
-2.15249684087476e-05
-3.84043063480916e-05
-2.94397266552025e-05
-1.10811702522658e-05
-3.91432204877349e-05
-2.39724295730474e-05
-2.99021035084197e-05
-1.18827636029946e-05
-3.58132811180063e-05
-1.85205341677834e-05
-2.9714277992712e-05
-3.65047032681769e-05
-2.27303120283628e-05
-3.43189366118607e-05
1.09383854598556e-05
-1.86824942498679e-05
-1.40188764024465e-05
-3.92659116343241e-05
-4.73608419802305e-05
-2.80986857998469e-05
-3.78683285697733e-05
-4.27896344397382e-05
-9.23090483385e-06
-3.01967793548139e-05
-4.45855210703893e-05
-1.40616591578036e-05
-2.1902154229718e-05
-3.2951753811027e-05
-1.22189668562156e-06
-3.00676050724578e-05
-2.75814177422023e-05
-8.21026827056195e-06
-8.5042769878706e-06
-2.29309102053538e-06
-1.66056934961272e-05
2.62501458764121e-06
-2.06633720627133e-05
-3.28618116814941e-05
-3.95970319611365e-05
-2.42829313724736e-05
-2.99256498844779e-05
-2.3866929297199e-05
-2.69798233102364e-05
-1.60513977870458e-05
-2.77454010020707e-05
-3.17350893174525e-05
-1.51160376957206e-05
-3.48428701715503e-05
-2.50961144243082e-05
3.07121206235239e-06
-1.8847217905501e-06
6.86162547444853e-06
-2.38440289884247e-05
-1.29373689446965e-05
-9.51645097520226e-06
-1.68211850773179e-05
-3.70400272004424e-05
-1.97620941418068e-05
-3.39620115604677e-05
-2.60731974783826e-05
-8.46756771133324e-06
-1.74755304154635e-05
6.01533493113887e-06
-1.28268972053118e-05
-1.37759251808682e-05
-1.3922602052776e-05
-3.01429121079179e-05
-2.92481640156572e-05
-3.66511705295759e-05
-3.22913406791886e-05
-3.20912183914501e-05
-1.83129436488965e-05
-8.3775957365776e-06
-2.8842540087781e-05
-1.58923781013018e-05
-3.36290291361641e-06
-3.44561933959565e-05
-1.93624027089081e-05
-9.74208456671194e-06
-6.13482844109599e-06
-4.09197284196405e-05
-2.67729333724921e-05
-2.93768081669837e-05
-2.85217285891898e-05
-1.28901028811672e-05
-2.84586625850133e-05
5.68658281943384e-06
-1.05038293620399e-05
-2.01733936884256e-06
-3.199716186738e-05
-1.21399403545931e-05
-1.23958123386507e-05
-1.88038470057011e-05
-2.29605774180157e-05
-2.48285905386724e-05
-4.60993287537973e-06
-1.38136552392894e-05
-2.64218525906654e-05
-2.91198616913344e-05
-2.74503318744886e-05
-4.67655326290358e-05
-1.69537062435863e-05
-2.20724240063265e-05
-1.57275681472769e-05
-1.81948217650821e-05
-8.35842249182627e-06
-1.3651801680573e-05
-1.02206916716084e-05
-1.40645777516977e-05
1.35620953720671e-07
-1.27485106724361e-05
-1.73561245392021e-05
8.8042604226222e-06
-1.4521672085502e-05
-2.38977278696036e-05
-2.69447908691081e-05
-4.17270346325471e-06
-3.59632526175942e-05
-2.5509430160712e-05
2.20576873362266e-06
-1.80216648605833e-05
-1.89833229655937e-05
-2.4130860510924e-05
-2.74513945553814e-05
-8.25085523970442e-06
-1.91400151552068e-05
-2.59305440330844e-05
-1.92775840787676e-05
7.28924965468378e-06
-1.51148952780095e-05
-2.29062530396413e-05
-3.11178270815399e-05
-2.61123970696215e-05
-2.95921806915467e-05
-2.08043889733841e-05
-2.0890626949584e-05
-9.69484563743521e-06
-2.51364942668708e-05
-2.7894584882964e-05
-2.09004535727579e-05
-1.12826299116759e-05
-4.42466999938753e-05
-1.91023245212174e-05
-1.4280159239259e-05
-2.0773774382498e-05
-5.56838428031616e-05
-3.83428797568926e-05
-3.36330539753355e-05
-9.52583708951593e-06
-2.60183433136159e-05
-3.15339305690918e-05
-2.80025781352966e-05
-1.15153399789604e-05
1.4548041904416e-05
-3.85357029585047e-05
-2.13887369379562e-05
-3.07241974877112e-05
-2.22247279693515e-05
-2.93597521778599e-05
2.02221458016122e-07
-2.73818101892291e-05
-1.73493392112705e-05
-1.01746746075095e-05
-8.58164269407966e-06
-9.11136903809263e-06
-2.44454928720818e-05
-3.28260609162833e-05
-1.28083939860576e-05
-3.20889596695232e-05
-3.05598800381373e-05
-2.75202231465576e-05
-2.48526813624405e-05
-3.50042073391317e-05
-2.07839553629426e-05
-3.36242341992486e-05
-1.89168105520023e-05
-1.64217725054311e-05
-1.24784359735759e-05
-1.16286084395326e-05
-2.05142896052183e-05
-9.73967333348777e-06
-1.74943692034386e-05
-1.40892848945761e-05
-1.31964239838527e-05
-2.75084156403045e-05
-1.81981393215333e-05
-2.08995123894838e-05
-5.15553437474895e-06
-1.02484077349291e-05
-1.80881336877668e-05
-1.12297376549402e-05
-2.43103375174243e-05
-2.95665422628469e-05
-3.98232944173986e-05
-1.22739769799291e-05
-1.20186584501229e-05
-1.55043484276768e-05
3.05816140457801e-06
-2.35121724319349e-05
-1.53466453616068e-05
-3.07363518209342e-05
-1.08683078015093e-05
-2.38865200273154e-05
-1.77325960335179e-05
-2.73327676361437e-05
-2.005827512941e-05
-2.83848877485047e-05
-2.18596149334436e-05
-1.53750981984635e-05
-3.01652814007426e-05
-4.66520324140503e-05
-1.24583095693646e-05
-2.69899474478002e-05
-1.43014377220138e-05
1.01867468300057e-06
-4.043992438909e-05
-6.91587648968571e-06
-1.99824262557509e-05
-2.71033443422702e-05
-1.48154702625262e-05
-2.39335557674694e-05
-2.18852401995678e-05
-2.96113585974066e-05
-2.50939308561142e-05
-2.13090473107577e-05
-2.08285680337073e-05
-2.73819113068903e-05
-2.19196818667611e-05
-4.16920434045418e-05
-1.07247269511184e-05
-2.87681497917236e-05
-3.43245053204357e-05
-2.10603005918707e-05
-3.44849502871684e-05
-1.0114576645548e-05
-2.10917418155467e-06
-1.73976117856979e-05
-9.93470553314306e-06
-2.47188363588963e-05
-1.86994324160159e-05
-2.72037570068781e-05
-5.16225670112366e-06
-1.41540250106826e-05
-1.11404131510101e-05
-5.45757073265945e-06
-8.61521776176244e-06
-4.49008139804344e-05
-4.81406920979032e-06
-1.84558808533595e-05
-1.85202795487437e-05
-3.17762889736528e-05
-1.23014337787539e-05
-2.39182313185692e-05
-2.72028654552672e-05
-2.5753866522592e-05
-2.55809794763077e-05
-1.45943736004962e-05
-1.31704642542946e-05
-2.06464906724275e-05
-2.22850887383304e-05
-3.77773368138521e-05
-2.00926976695322e-05
-2.08188789911691e-05
-2.40401367805691e-05
-5.08854856358665e-06
-1.37509225897744e-05
-2.01765008691679e-05
-3.28827625655229e-05
-1.35645137321913e-06
-2.67078318841323e-05
-3.715626809048e-05
-1.59023412319839e-05
-3.10560348673261e-05
-2.68792245221574e-05
-3.21262562097252e-05
-3.61507513878189e-05
-8.15721389074789e-06
-2.55655165398075e-05
-1.85960116058982e-05
-1.10638861920095e-05
-1.26105418172335e-05
-1.2478659744955e-05
-4.70444653227482e-05
-4.11159257921473e-05
-3.10392331380711e-05
-1.74655885626467e-05
-1.94520407887317e-05
-2.62212020515702e-05
-1.03177090297179e-05
-2.33241076354526e-05
-3.92778316814533e-07
-8.92667048270075e-06
-2.44150995115103e-05
-2.63298549749336e-05
-1.24672926454781e-05
-3.59477933624807e-05
-4.44146514056538e-05
-3.87561214879975e-05
-8.04242723474702e-06
-5.96614215502794e-06
-2.91662245554925e-05
-2.53468187855576e-05
-1.90277483120329e-05
-1.32425101861561e-06
-8.86275535069393e-06
-3.46670682607593e-05
-4.23566231620605e-05
-2.5108415527886e-05
-3.20769955848966e-05
-2.65445184050483e-05
-3.4554637198102e-05
-1.91790792004729e-05
-3.48208526076798e-05
-6.1862124992436e-06
-2.46145476681687e-05
-2.54083843030824e-05
-1.5399876012344e-05
-1.85882786983154e-05
-2.13888451222285e-05
5.02977261826085e-06
-3.29487684232897e-05
-2.7965679055771e-05
-6.11581118706833e-06
-4.46020288798874e-05
-3.00812474600388e-05
-2.25821335088577e-05
-2.29591157976265e-05
-2.71147211264411e-05
-1.92874887428535e-05
-5.53363671703321e-05
-2.28224843796223e-05
-3.78203997629026e-05
-2.6672584104948e-05
-3.79733595632826e-05
-2.42429178877609e-05
-1.84773541556924e-05
-1.28889501213905e-05
-3.11234153207694e-05
-2.67513894950455e-05
-2.08982194488045e-05
-3.74639901656319e-05
-8.08214603042484e-06
-1.91701817346636e-05
-1.65664161508985e-05
-3.72838423814436e-05
-3.25641260094458e-05
-3.64156602453468e-05
7.05579865134117e-06
-1.95582910352561e-05
-4.07388696351536e-05
-1.35680167411793e-05
-1.53685962362346e-05
-3.41164993699282e-05
-2.9467151032611e-05
-3.62902792250647e-05
-2.32131319426997e-05
-1.3297565471777e-05
-4.06094587273068e-05
-2.56623000620691e-05
-5.06577954901372e-05
-1.45754442358595e-05
-3.58481522027886e-05
-1.12743068978547e-05
-1.13998403782626e-05
-2.26615402820772e-05
-2.99602109968608e-05
-3.54780787149843e-05
-3.68040547231281e-05
-2.87426982040889e-05
-1.88649165503722e-05
-2.60503341575473e-05
-1.81349504459641e-05
-2.86297567201061e-05
-1.15850462436237e-05
-1.09514872444789e-05
-2.19888880472558e-05
1.00977112729388e-06
-1.69461730158605e-05
-2.4895481831697e-05
-2.76386257011145e-05
-1.92070781160707e-05
-1.62975650785521e-05
-3.50409337707498e-06
-7.9302713561937e-06
-3.71443013527558e-05
-1.26729521804053e-05
-1.24725851364521e-05
-2.57938152759416e-05
-1.86185026413637e-05
-3.67916821004692e-05
-8.06431256206315e-06
-4.14975082096726e-05
-3.63591238881482e-05
-2.40420347065318e-05
-2.5063555836551e-05
-6.28648702156399e-06
-4.18482187716246e-05
-2.10971355308217e-05
-3.74762607909641e-05
-2.2207011543245e-05
-1.83693682170359e-05
-1.83724195261783e-05
-3.27570875000558e-05
-2.04945391453238e-05
-5.81434217568553e-06
-1.94469858254481e-05
-3.91422069520496e-05
-3.09001641943092e-05
-6.80315823529859e-06
-2.57253154839226e-05
-8.46036094715861e-06
-2.01179374870628e-05
-2.88506392418937e-05
-7.46795785350069e-06
-2.2701244352335e-05
-9.37369483140384e-06
-2.19752885145671e-05
-2.12418673421171e-05
-6.42387634137078e-07
-1.8737711072311e-05
-1.90541710165697e-05
-3.22147777928409e-05
-3.51476881442519e-05
-1.6142895766718e-05
-3.29847846514275e-06
-2.24138629432296e-05
-2.95684098336661e-05
1.04615421847009e-07
-4.72196951293157e-05
-2.54212954161758e-05
-1.15407411321271e-05
-3.91031360526281e-05
-3.63476131434662e-05
-1.76086289362332e-05
-1.80059809411372e-05
-1.95888797023946e-06
-1.92496236306972e-05
-2.68308342744603e-05
-1.84791753830514e-05
-3.09900048868547e-05
1.58310431956694e-06
-2.6299210529407e-05
-6.23096090792e-06
-1.70489938970699e-05
-1.35494289349719e-05
-8.09504952205517e-06
-1.60419858443568e-05
-1.52820759481753e-06
-2.07590343564645e-05
-2.10236781680903e-05
-2.9335227390911e-05
-2.45975169135394e-05
-2.29742933099851e-05
-4.26733371699553e-05
-1.50840561935533e-06
-3.27151958296015e-05
-2.97781639290487e-06
-3.61066404398171e-06
-2.85549528108462e-05
-5.13424175567093e-06
-1.25291845197796e-05
-1.16240772170824e-05
-3.26316238313805e-05
-2.46131069635579e-05
-3.03698109044728e-05
5.1283874076147e-06
-3.61528025469774e-05
-1.23170841108001e-05
-2.79668214404813e-05
-3.48782827577433e-05
-5.17745437749186e-06
-2.13646784086332e-05
-1.13838681063206e-06
-3.63583224256162e-05
-2.68557671798289e-05
-1.77296456322278e-05
-2.80432649534335e-06
-9.00829866705494e-06
1.55189120408679e-06
-1.80548547558416e-05
-5.6209909699941e-06
-3.30752637523937e-05
-1.28114769946702e-05
-4.7032602451788e-06
-1.76936908236425e-05
-2.74676518469862e-05
-3.50831129256054e-05
-1.92257640756788e-05
-3.07161622697387e-05
-3.02148156312306e-05
-1.87506038973567e-05
-2.03725875106907e-05
-2.29482793133495e-05
6.12091444702371e-06
-2.01980584566774e-05
-1.83677443145899e-05
-1.27488639282214e-05
-2.02244421480581e-05
-3.17799227356833e-05
-1.39515056973191e-05
-2.61346151086986e-05
-1.43990883669933e-05
-5.98435565992196e-07
-2.2507544079972e-06
-2.64722290570466e-05
-3.9346673280961e-05
-2.01229517915452e-05
-2.17546607498521e-05
-2.44684710231525e-05
-4.72443851769513e-06
-7.20897120669442e-06
-2.87384323809906e-06
-1.53246004374874e-05
-3.49706157314938e-05
-1.29767087440854e-05
-9.41646866034858e-06
-2.3993876712835e-05
-2.11543453984395e-05
-1.85513116540751e-05
-3.56082137035181e-05
-1.53549486809738e-05
-2.85875392123294e-06
-2.03280594929393e-05
-1.9280447158721e-05
1.1812750726844e-05
-2.96454203993695e-06
-2.09543941940541e-05
-2.69427399854352e-05
-3.30583371266775e-05
-1.36056579533942e-05
-1.88910153507922e-05
-1.02465139754954e-05
-2.11390353574679e-05
-1.42124047796455e-05
-2.75702390525432e-05
-1.68032292540713e-05
-2.50307622334419e-05
-1.55605799747296e-05
-2.09200839391808e-05
-3.49005269159195e-05
-3.5361773135387e-05
-2.98982046749169e-05
-2.83137555476917e-05
-2.29286148904701e-05
-2.54350799575471e-05
-3.48529611739683e-05
-2.53288064694275e-05
-1.50796785944016e-05
-1.05733653081303e-05
-1.76426698887943e-05
-2.48933376483889e-05
-1.01139798805634e-05
1.62332196360873e-05
-1.14286564110506e-05
-1.34603168439299e-05
-3.62162065518121e-05
-5.10383884022262e-05
3.75508940167034e-06
-1.29925236311967e-05
1.48002059375742e-06
-5.43877003993589e-06
-2.11819526292855e-05
-3.52996478558952e-05
2.53596991287381e-06
-2.00205476641715e-05
-2.15692340136104e-05
-1.95312846261736e-05
-6.46991397307993e-06
-6.30898411240401e-06
-1.65819438185046e-05
3.02869881196417e-07
-1.05498053145075e-05
-5.40840989666419e-06
5.88647043195409e-07
-3.4373749034105e-06
-5.87746606877938e-06
-9.77186152159258e-06
-2.65093291012552e-05
-3.33903442696823e-06
-2.39782173027316e-05
-4.91976945593206e-05
-1.55024305786903e-05
-2.87352716971514e-05
-2.02977338509462e-05
-8.32887559418655e-06
-1.99796439155489e-05
-1.66027539271395e-05
-4.49988342297665e-05
-2.81926157908504e-05
-3.51803882873517e-05
-4.08289869451854e-06
-2.92608008190869e-05
-1.12733608812184e-05
-1.43524509031254e-05
-4.3389127936457e-05
-2.60322702872824e-05
2.08770186063321e-07
-2.69546736325485e-05
-3.8786092904131e-06
-2.96021164816544e-05
-1.71949129524297e-05
-1.3065330664811e-05
-9.30229145292921e-06
-1.12873611040733e-06
-2.80047640797385e-05
-2.72430332345706e-05
-1.71092635404727e-05
-2.5204284437288e-05
-1.46835435871651e-05
-2.35966469907342e-05
1.38103319207746e-06
-2.81040260057921e-05
-4.4041767834934e-05
-1.19306672706918e-05
2.04994073747626e-06
-1.6191276279495e-05
-5.08190272981351e-05
-1.43390292014051e-05
-2.03298355069441e-05
-5.87010472132413e-06
-1.9809303578454e-05
-5.15496512704456e-06
-4.87670537165639e-06
2.19321533154202e-06
-2.03723720355611e-05
-3.00227712445024e-06
-1.16153466560669e-05
-9.75682010983332e-06
-2.28306004718357e-05
-4.67420352634566e-06
-4.06609791508172e-05
-1.79692469091797e-05
-2.32786116233362e-06
-2.047323842099e-05
-4.08753280562377e-05
-1.76341501380688e-05
-2.59642156107314e-05
-1.81403394040342e-05
-1.98359732174161e-05
-2.25280555023839e-05
-1.1275936159898e-05
-4.42851431975681e-05
-1.97101416851228e-05
-2.01769563518191e-05
-3.233341349558e-05
-2.39128381706199e-05
-1.86773038000203e-05
-1.57910777994621e-05
-3.42875521891813e-05
-2.07464091889329e-05
-9.32432005672777e-06
-1.28571687675685e-05
-4.73214140605432e-05
-1.94689431652715e-05
2.75169644897695e-07
-1.28777007145744e-05
-2.64604444208421e-05
-2.64514103734039e-05
-3.33287998228635e-05
-1.88690557009325e-05
-3.16718576363903e-05
-7.43309583550029e-06
-1.17557499932204e-05
-2.4024544773704e-05
-1.75739643488914e-05
-2.0074761097213e-05
-1.81054047741889e-05
-1.80939974692463e-05
-2.63519439048158e-05
-7.9878661474728e-06
-1.85006950682876e-05
-1.93782871399991e-05
-2.61388243121112e-05
-3.42841126764849e-05
-1.87383435941216e-05
1.05092207310473e-05
-2.03287475294415e-05
-2.33656265074887e-05
-2.99239862455215e-05
-1.9529747479996e-05
-2.19694242726634e-05
-2.25666663528376e-05
-3.7583653364337e-05
-3.68529692427246e-05
-1.57892375648199e-05
-2.96960077300067e-05
-1.61922746160537e-05
-2.45686969179374e-05
-2.12160931758004e-05
1.83196562484572e-06
-3.27550464473762e-05
-1.93518366175824e-05
-3.34407966363773e-05
-3.50117154241465e-05
-3.15823322842115e-05
-3.03033260278689e-05
4.62205250057148e-06
-2.6383862491404e-05
-2.69136980801559e-05
1.29126924777486e-05
-1.36711953720179e-05
-2.3669232931267e-05
-5.94359447136479e-06
-2.57432904013752e-05
-2.84085966066191e-05
-2.57062613738196e-05
-6.97957519602839e-06
-4.03679417090511e-06
-2.05180497548921e-06
-3.21653268065279e-05
-2.21106939959497e-05
-1.02319207567717e-05
-2.04619085880894e-05
-3.84150210691809e-05
-1.95450733475273e-05
-2.51367766860965e-05
-1.25001813384609e-05
-2.0543716215465e-05
-1.66961882721589e-05
-2.52026338110775e-05
-2.36603543270684e-05
-2.37929107663064e-05
-1.0759910724684e-05
-2.94936519386088e-05
-3.13155114534565e-06
-8.10051950695944e-06
-1.56983529289655e-05
-3.71078624061589e-05
-2.55965459767313e-06
-2.69226367334404e-05
-1.65195225393192e-05
-1.23552474565764e-05
-1.1973445170851e-05
-2.9854602995502e-05
-1.93208978730677e-05
-1.61942945050721e-05
-3.72180611715471e-05
-2.23897948882493e-05
-1.25593164318506e-05
-3.31006118226641e-05
-2.37839120626194e-05
-1.70336495523649e-05
-1.63431300897564e-05
-2.57387684121496e-05
-3.7397219956752e-06
-2.27707287098757e-05
-1.56358006350473e-05
-2.84782042423657e-05
-2.20838653067818e-05
-3.46902925622859e-05
-2.75760831025417e-05
-2.56311554536061e-05
-2.42834826773955e-05
-1.60438147371313e-05
-2.67222908331463e-05
-8.7007456576343e-06
-9.82762238382172e-06
-1.35560301986269e-05
-2.14932427122912e-05
-2.4918824465142e-05
-1.36958636053723e-05
-4.42590036669585e-05
-9.7394729331547e-06
-1.91109841941496e-05
-4.86445535730054e-06
-3.61409906066317e-06
-2.54436859003596e-05
-1.6808904596399e-05
-9.87279257535179e-07
-5.16196998386527e-06
-2.43597771537908e-05
-2.03231543942366e-05
2.07222025303922e-05
-2.75385095659552e-05
-1.15226918230904e-05
-1.6505119741346e-05
-2.15288843453247e-05
-2.45293613692088e-05
-2.48858053164326e-05
-7.16322888970747e-06
-2.3804943122486e-06
-5.06496147190325e-05
-2.34358062932788e-05
-3.10572515754063e-05
-2.24642860346764e-05
-2.97821292861099e-05
-3.46651024721847e-05
-2.35373148224959e-05
-2.45068725418938e-05
-2.41043024826919e-05
-2.01880398535213e-05
-1.61801871520506e-05
-2.44222237885088e-05
-3.34197061156429e-05
-3.2183179699018e-05
-3.29951041441849e-05
-2.53485635145833e-05
-2.95402478491486e-05
-2.03689078224972e-05
-3.35654035157046e-05
-3.24997068921947e-05
-2.91788476990484e-05
-2.71754527831458e-05
-2.41650297771608e-05
-9.67932044495614e-06
-2.84352184476982e-05
-2.4370790904109e-05
-8.0143842149066e-06
-2.05938925177477e-05
-3.40914165758974e-05
-2.04221157706901e-05
-2.43371392274287e-05
-4.18560756181501e-06
-2.15306535173702e-05
-2.08416164338509e-05
-3.68241859028738e-05
-5.51172490241633e-05
-2.40399260504607e-05
-3.74030762280468e-05
-4.86610372925887e-05
-1.73938468687762e-05
-2.09211148523326e-05
-3.37764998968781e-05
-4.92155733255552e-05
3.59407190811703e-08
-6.5574940230702e-06
-1.1520690217608e-05
-1.04145999175405e-05
-2.91631653101048e-07
-2.7998304120446e-05
-2.11499506197011e-05
-1.55117545862259e-05
-1.59097148385073e-05
-2.93460649105599e-05
-4.33064487838407e-05
-3.02513823997979e-05
-1.6378832070221e-05
-1.17283683791604e-05
-3.21806374454078e-05
-3.45331401876028e-05
-1.5332473127232e-05
-2.3968886578087e-05
-4.66852578523983e-05
-4.12341890010434e-05
-2.29618324279994e-05
-2.10055435904655e-05
-2.75169932164888e-05
-1.66802409965485e-05
-9.91431838374131e-06
-2.96846954407568e-05
-2.89487561321028e-07
-1.87255753429446e-05
-1.97520814071958e-05
-9.88148258436954e-06
-2.49325916121567e-05
-2.82393264308919e-05
-7.88332977986721e-06
-1.05711580373891e-05
-2.65121365601188e-05
-5.09813009256599e-06
-1.39524464373119e-05
-1.22365400609053e-05
-3.04210166318185e-05
-2.56110201471787e-05
-2.61852354624614e-05
-2.37936491903088e-05
-2.76480493635553e-05
-2.67414166448238e-05
-4.0685902925033e-05
-1.57704766481537e-06
-1.5496508835201e-06
-1.69524753603291e-05
-1.76923614300219e-05
-2.01682995846879e-05
-1.27999465635519e-08
6.29507329584029e-06
-1.66172049055152e-05
1.0616249925166e-05
-1.98805784046152e-05
-1.44536628238973e-05
-2.21797182546547e-05
-3.12816876013894e-05
-1.26158275245727e-05
-2.44187247084685e-05
-3.45044392022345e-05
-2.55190479660925e-05
-2.77143451649979e-05
-4.91470194963266e-05
-1.00250351366863e-05
-1.11067111156529e-05
-2.71174906439005e-05
-1.52968579824847e-05
-1.87881148271436e-05
-1.25731862255086e-05
-1.8272194994143e-05
-1.62942886197106e-05
-1.48666593853812e-05
-5.03178361682717e-05
-1.57623124078267e-05
-1.06501586136307e-05
-2.57852227409054e-06
-2.66368178641936e-05
-2.43792594318456e-05
-1.61381864860443e-05
-2.71865732099825e-05
-9.77115906259462e-06
-3.11144078087344e-05
-3.12049824381967e-05
-2.25272350836289e-05
-1.13582900772047e-05
-3.4017004688658e-05
-3.10399126460013e-05
-1.96384105840406e-05
-2.82294483028699e-05
-2.10817784488814e-05
-3.31640914217116e-06
-2.54593466914711e-05
-1.42521844729044e-05
-2.18453678485507e-05
-2.00614581857982e-05
-1.76411043891355e-05
-2.5504642165712e-05
-1.79149756754748e-05
-1.47874186168164e-05
-9.59934604761695e-06
-1.83922760164966e-05
-2.31484570857462e-05
-1.92284868173819e-05
-3.45874787470573e-05
-1.51839594792149e-05
-2.23167645133615e-05
-2.00258678559539e-05
-1.86374506977142e-05
-3.93917643421029e-05
-1.04942725026956e-05
-1.41391956440951e-05
-3.27242574789254e-05
-1.7500019699681e-05
-1.54010574562814e-05
-3.05740909859294e-05
-2.62758371508364e-05
-2.69400976209489e-05
-1.61829894663292e-05
-1.2699605640236e-05
-1.73315133349596e-05
-2.69541051105233e-05
-2.30749654976481e-05
-3.24488119763859e-05
-2.39495052726082e-05
-3.1148301596008e-05
-4.29938831113385e-05
-8.82064085476119e-06
-1.33939623650106e-05
-2.93524585864037e-06
-3.3817504845356e-05
-4.06763299230653e-06
-1.38842442761116e-05
-2.25318904216958e-05
-3.034251287866e-05
-4.80506249844294e-06
-3.55169902876733e-05
-2.35760478871594e-05
-1.18541171726243e-05
-2.43667243782046e-05
-3.93383787216553e-05
-1.10257858191998e-05
-2.46922825088423e-05
-1.57655237989975e-05
-4.7161415210879e-06
-3.67036724211298e-05
-2.20627215624355e-05
-1.81258402933962e-05
-7.68676085842094e-06
-2.47141690640514e-05
-3.46663634978608e-05
-3.48911291609808e-05
-2.97919163759128e-05
3.45190719587673e-07
-3.99751100981574e-05
-3.16249276683391e-05
-4.20508328918579e-06
-1.40491545206416e-05
-1.42989002788378e-05
-2.16706582048355e-05
-3.8517497806424e-05
-3.45557345577935e-05
-3.53940808620073e-05
-2.30680080725766e-05
-1.87704255182155e-05
-1.36439246034321e-05
-1.79523904963731e-05
5.98944430692631e-06
-3.43352896900083e-06
-1.81879010865864e-05
-1.77442281118418e-05
-1.73691371392241e-05
-2.84247937153187e-05
-4.14635554112838e-05
-2.60558004620526e-05
-1.96925925296421e-05
-3.99642011629717e-05
-2.89914147893402e-05
1.09267452827823e-05
-2.16382831925723e-05
-1.3706290350317e-05
-1.25977804249245e-05
-2.06656591129469e-05
-1.54317192183966e-05
-1.04518392272549e-05
2.12404456568484e-07
-2.97344054658975e-05
-3.5332048152676e-05
-1.40908180354324e-05
-1.456493925711e-05
-1.50573818551597e-05
-1.23910712362436e-05
-3.5408881863805e-05
-2.6321402582089e-05
-1.89749968322656e-05
-4.31129191520445e-05
-2.07807645075503e-05
-1.42844040867852e-05
-3.5019941694536e-05
-1.868979298936e-05
-1.41309068440517e-05
-1.71120856116277e-05
-3.98254334635154e-05
-3.09157367024002e-05
-3.53006318438554e-05
-3.96348136522687e-05
-2.26386538538166e-05
-1.17621129555306e-05
-3.05627909460908e-05
-4.61852070999109e-05
-2.83259086778436e-05
-1.62769789534702e-05
-1.17042070886578e-05
-1.52121825338448e-05
-1.72468365509464e-05
-1.32967861046025e-05
1.26320160722586e-06
-8.88069848871365e-06
-1.20371261266402e-05
-2.40915860363508e-05
-3.04042278717486e-05
-4.96258984012283e-05
-2.80342374009975e-05
-5.1681823633785e-05
-1.43723362611037e-05
-3.71881295233738e-05
-2.31995359190232e-05
-2.21573671491654e-05
-2.64829765265287e-05
-3.55935356844313e-05
-2.66397019763085e-05
-2.87856203991255e-05
-5.1613763532936e-05
-1.38434466098353e-05
-1.08076538466254e-05
-2.32313789213581e-05
-2.62208020987789e-05
-3.55270608889543e-05
-1.53229862181551e-05
-2.09124703336696e-05
-2.92088485017591e-05
1.44484828383256e-06
-3.06150680297536e-05
-1.53508093287008e-05
-3.42780981598901e-05
-1.11143232882992e-05
-3.41304739996598e-05
-2.83334982391337e-05
-2.64417035654092e-05
-3.57456011706663e-05
-2.76203257606982e-05
-2.86525055035805e-05
-1.64026266136666e-05
-1.05523998743526e-05
-2.7945576748249e-05
-1.87097437520812e-05
-3.98845684415426e-05
-2.91846120701389e-05
-2.67407866471923e-05
-3.1101387948739e-05
-1.14624980125394e-05
-1.06787237803152e-05
-3.62960528567762e-05
-3.81273317114187e-05
-2.76293540632644e-05
-7.56346551385926e-06
-3.72116863010216e-05
-1.2411383583773e-05
-3.38068250962869e-05
-1.20509606116876e-05
-1.31697681911327e-05
-3.44951027783189e-05
-1.15488383057414e-05
-2.29284817186951e-05
-3.26652763206307e-05
-2.92216549956327e-05
-3.43182306592106e-05
-2.0682310165121e-05
2.49056573517329e-06
-1.27711247006884e-05
-1.18579786591308e-05
-2.30451890343497e-05
-2.92844044390406e-06
-3.25541597396279e-05
-2.34892699201915e-05
-1.03218465750704e-05
-2.06342793191524e-05
-1.66295484883386e-06
-1.5869090257069e-05
-1.86612315652478e-05
-3.01277125348187e-06
-3.58159537267073e-05
-2.48086254425503e-05
-1.59109676153779e-05
-1.91171982283947e-05
-4.25330991117998e-05
-4.95509401780013e-05
-9.53285539703394e-06
-6.47895034582646e-06
-4.12453553178587e-05
-2.00335648935184e-05
-2.69096069811318e-05
-3.71773140159222e-05
-2.2996346796407e-05
-2.93162004033122e-05
-7.62658021131586e-06
-1.24106789502574e-05
-2.24404548360499e-05
-5.51537430682506e-06
-3.09619772724471e-05
-1.19680766704781e-05
-1.50565537668488e-05
-2.60324310154657e-05
-1.06440078640932e-05
6.82094449880037e-07
-1.48785615849268e-05
-1.96355596151996e-05
-3.22608903639688e-05
-2.05531974140916e-05
-3.0918642601109e-05
-3.77583823856741e-05
-3.26841931039445e-05
-3.22807191585166e-06
-1.94129648643114e-05
-8.46903392037353e-06
-3.46254365237461e-05
-2.3715879124491e-05
-2.43604171919186e-05
-3.8473695479403e-05
-2.65102946238347e-05
-4.07952395774351e-06
-1.6016978444131e-05
-2.03187881933659e-05
-2.6929115299332e-05
-2.37246808205848e-05
-3.65355165991202e-05
-1.85962339444609e-05
-4.16325394879594e-05
-3.76068807745176e-05
-3.59677496837615e-05
-1.62784906970948e-05
-1.60721842876938e-05
-9.67430927772842e-06
-2.60615415650762e-05
-1.48225431095832e-05
-7.20550621491806e-06
-3.06135716523962e-05
-2.7886915227894e-05
-2.39093183209939e-05
-1.9783187027501e-05
-2.28437941783722e-05
-9.0347784677129e-06
-2.35685578207385e-05
-2.78055996764011e-05
-7.93715445757735e-06
-2.98650608820331e-05
-2.15964956785943e-05
-3.2092174127517e-05
-2.32743343910988e-05
-7.47141473668072e-07
-4.27151030542344e-05
-3.78978279048778e-05
-2.62928485856662e-05
-1.53455611774834e-05
-5.09114596553027e-06
-3.55410102541423e-05
-4.20923835900449e-06
-2.97324967195363e-05
-2.92228674091783e-05
-2.07540173962037e-05
-3.42031572115448e-05
-2.0254120795661e-05
-2.71372137716085e-05
-3.40229180938433e-05
-2.58642453326421e-05
8.65165000058317e-06
-3.82743296717746e-05
2.47463105807549e-06
-2.66268678742157e-05
-6.82190101105216e-06
-2.7606256537285e-05
-4.4603399928385e-05
-2.18163832165233e-05
-4.19152076249516e-05
-2.98175251735724e-05
-2.1741738241836e-05
-3.09817737814777e-05
-3.93957009340227e-05
-3.55860800459359e-05
-2.90717571909646e-05
-2.0474451412528e-05
3.07956085824092e-06
-2.05864230763429e-05
-1.55616401875009e-05
-3.78659255861172e-05
-1.68433934432214e-05
-2.65196752184372e-05
-2.12985354718903e-05
-1.47024578293765e-05
-7.34939860151656e-06
-2.74109633795745e-05
-2.78161614322315e-05
1.540370436792e-05
-3.99594497412069e-05
-4.21805862457626e-05
-2.5505345765357e-05
-1.18904475359234e-05
-1.77495314634743e-05
-1.05424377035996e-05
-1.92927558616382e-06
-1.53861763446797e-05
-2.82033862661861e-05
-2.74495451611937e-05
-1.8415036173134e-05
-7.57515329641662e-06
-7.7321061000987e-06
-3.58831942982043e-05
-1.539317577243e-05
-4.0496760096485e-05
-2.00407570824889e-05
-4.99493672770657e-05
-5.26575519480055e-06
-1.81286533475379e-05
-2.55193353324556e-05
-4.77431064085765e-06
-1.27196088789664e-05
-1.22490707733935e-05
-3.30844576913209e-05
4.42000760950758e-06
-2.20079232383622e-05
-2.07831745500232e-05
-3.22306994970915e-06
-1.29080766562773e-05
-2.54119334742023e-05
-1.54347403151141e-05
-2.62677079224857e-05
-2.39214584305433e-05
-1.81905592359738e-05
-2.49667421881596e-05
-2.35120914716819e-05
-2.28110377158237e-05
-4.04360400472672e-05
-3.67654506114123e-05
-3.37695365270726e-05
-2.3322694046197e-06
-3.64056881266163e-05
-2.55007202559411e-05
-9.41468834502924e-06
-1.38965479523422e-05
-1.59767609520657e-05
-1.63622966027665e-05
-3.45319726304384e-05
-2.30533134171807e-05
-3.54106394693419e-05
-2.86817975701579e-05
2.0115200897247e-06
-9.75532484296982e-07
-2.55241888001673e-05
-1.93545933998611e-05
-4.62527404492852e-06
-3.21815306992385e-05
-2.12018393888398e-05
-3.53624353856826e-05
-4.52324226115234e-05
-1.83076488009894e-05
-2.42162605599404e-05
-4.38553023612709e-05
-1.49953367522563e-05
-1.52450466950535e-05
3.17735512322443e-06
-3.30914182581399e-05
-3.30315202315717e-05
-2.01078844319501e-05
-5.15855412217023e-05
-1.44432247700377e-05
-1.07049918124674e-05
-1.81351493387944e-05
-2.21551820403105e-05
-3.46085892873222e-05
-8.92893732515732e-06
8.5931871188738e-08
-3.61176183753098e-05
1.11746887679458e-05
-1.76194765493145e-05
-1.41180651943204e-05
-1.42599932138621e-05
-1.56013244542188e-05
-1.92511413354043e-05
-1.71836086665055e-05
-4.14088148293962e-06
-3.58848727076649e-05
-1.42529574443666e-05
-1.64356732015068e-05
-2.50263215927801e-05
-2.97665038660857e-05
-3.03769486219087e-05
-1.32003414789441e-05
-3.23964485303238e-05
-2.83524441694068e-05
-2.18792083499807e-05
2.59185184365145e-06
1.85206081134721e-06
-6.19671361925776e-06
-3.13166081039034e-05
-6.4111144053388e-06
-2.39886543157593e-05
-2.87093814427021e-05
-2.14520405794084e-05
-1.46820403750169e-05
-2.28647684563361e-05
-1.19535038117841e-05
-2.09165348719855e-05
-1.37590226533695e-05
-3.6876199513814e-05
-2.67382741551779e-05
-1.90456437098451e-05
-2.52372870069308e-05
-4.91667590824399e-05
2.09506258608488e-07
-1.45898025244516e-05
-1.68689515562767e-05
-2.33974272602562e-05
-2.83249192686465e-05
-3.70372226744243e-05
-3.8081884771175e-05
-3.28297586048023e-05
-2.3209662042624e-05
-2.09642681467256e-05
-3.85430724915283e-05
-3.00124072611466e-05
-3.31922985152872e-05
-1.08160247262885e-05
-2.49890063488283e-05
-1.10160291945797e-05
-3.03249656641133e-05
-3.78997821594767e-05
-2.22785522716576e-05
-2.16764375767566e-05
-1.3527111813587e-05
-1.42330815302357e-05
-2.48550969930293e-05
4.69095747047717e-06
-1.98627801847905e-05
1.07571908483092e-06
-1.93081720580044e-05
-2.40128541735688e-05
-2.06910314418539e-06
-6.83940618035615e-06
-2.13059527256968e-05
-1.56066392629243e-05
-1.35683231354851e-05
-1.46146577021324e-05
-2.15018030441068e-05
-1.35692833165205e-05
-1.77665742450956e-05
-2.98057728191553e-05
-3.72436984527914e-05
-2.85383242716784e-05
-3.50480005582443e-05
-5.58619265504373e-06
-1.2687447091899e-05
1.17187235988819e-06
-3.82324395117424e-05
-2.78475742799502e-05
-6.3966220514806e-06
-2.8935367923031e-05
-2.82079278379193e-05
-2.50898756797304e-05
-2.69992643093363e-05
-3.09114993548991e-07
-7.52634873981806e-06
-3.78872977101946e-05
-4.22252919602183e-05
-2.80262888938835e-05
-2.27641591729511e-05
-3.19641325686733e-05
-1.94488250657168e-05
-3.60382588592697e-05
5.94099625282453e-06
-3.34202651573094e-05
-9.3562808601805e-06
-2.76129249939717e-05
-2.49408262375454e-05
-1.39277284290226e-05
-2.29606988555838e-05
-4.24806110414329e-05
-2.01061782791436e-05
1.02806157863932e-05
-5.29217472677861e-05
-2.91418295297463e-05
-1.50191745020623e-05
-4.46066806866102e-06
-3.5819276450545e-05
-2.31144794843459e-05
-1.73554300108526e-05
-3.03528392501882e-05
-1.9901910140446e-05
-1.98335217507013e-05
-4.14616286853792e-05
-8.46736469492607e-07
-4.19604981829044e-05
1.32073276025176e-07
-2.06060784587753e-05
-1.79143819257415e-05
-3.89626360803278e-05
-3.63913846349926e-05
-2.7372823851355e-05
-1.56766217758974e-05
-4.7120222232868e-05
-3.67886804858813e-05
-1.79963288740511e-05
-4.31880226516306e-06
-3.20647942636085e-05
-2.40513813748863e-05
-1.26808065883648e-05
-2.52940683783614e-05
-1.47930979472973e-05
-1.93670790557e-05
-1.76517401855974e-05
-5.48375360991747e-06
-3.25938980255113e-05
-4.16917461825616e-05
-3.01313886001528e-05
-7.46733132683792e-06
-2.77292363588035e-05
-1.30061479144579e-05
-4.31270302158376e-05
-5.95728391884225e-06
-2.9657758416406e-05
-1.37712102089788e-05
-3.49069670689743e-05
-3.61345084109747e-05
-3.90505553607546e-05
-7.6373200501981e-06
-3.55378683313927e-05
-7.51109976221869e-06
-1.79824791695473e-05
-3.44926050009087e-06
-1.50706830249676e-05
-5.10216519933087e-06
-1.51183879030134e-05
-1.10928027639181e-05
-3.03473876884602e-05
-2.73488382816716e-05
-2.46179223877922e-05
-2.18701450447465e-05
-3.14836211228191e-05
-1.04626550016692e-05
-9.91338184512083e-06
-2.5815756020516e-06
-2.88058311131422e-05
-3.30582962650417e-06
-4.34356941224903e-05
-1.12824199274318e-05
-2.08467040784142e-05
-2.20401161592445e-05
-2.14652215604422e-06
-2.51687082082146e-05
-1.47389209931706e-05
7.29087543306285e-06
-3.76822416839117e-05
-8.56652095802681e-06
-4.01685731492986e-05
-4.60703855348285e-05
-2.00230767952614e-05
4.34433812801091e-06
-1.70844243378951e-05
-2.37460564098763e-05
-1.60262355645171e-05
-1.29183289542329e-05
1.25284834815781e-06
-1.50029718233468e-05
-1.26459779410158e-05
-1.3449916834918e-05
-9.76549719572723e-06
-2.27636599684187e-05
-3.66007949498481e-05
-1.33574791269733e-05
-2.54190691854571e-05
-3.25887503677078e-05
-3.59400331239094e-05
-1.52852909704205e-05
-1.31114496378408e-05
-6.95135677772752e-06
-9.50850546276797e-07
-2.4619808049407e-05
-2.56059053362122e-05
-1.28713570632754e-05
-2.06426353217397e-05
-4.94289388985178e-06
-2.59605265865439e-05
-1.68888783984592e-05
-1.93077018124626e-05
1.20515706076305e-06
-1.83674071166531e-05
-3.26976602423132e-05
-2.95302891461042e-05
-2.07420530520375e-05
-1.94832538829759e-05
-2.32981226387154e-05
-3.2855036016939e-05
-2.20144743936926e-05
-2.21206716666895e-05
-8.31255819232011e-06
-1.23694791442151e-05
-1.09268522334808e-05
-2.49580031101448e-05
-9.45765012332129e-06
-1.83993045643074e-05
-1.40247203893801e-05
-2.77689130214392e-05
-3.00582655098944e-05
-3.44623586310966e-05
-2.49196140957191e-05
-2.7105449294797e-05
-1.86591138191192e-05
-1.25498754835361e-05
-1.10204875055561e-05
-1.49948975819455e-05
-1.73616646724971e-05
-6.36015886430709e-06
-1.33736557939616e-05
-1.73711463312734e-05
-1.46797586319157e-05
-1.4904015534082e-05
-3.59891286918348e-05
-6.05397193902064e-06
-8.04735889557106e-06
-1.70190461018125e-05
-2.47361223663942e-05
-3.50584959902913e-05
-2.11561156132119e-05
-1.05442648974408e-05
-1.50170325508668e-05
-2.30196465662239e-05
-1.38952177464977e-05
-7.52963794667009e-06
-6.04194588805439e-06
-3.32160778124512e-05
-1.29141053621955e-05
-1.95312019272088e-05
-3.26688622388929e-05
-1.96410102486463e-05
-2.00968147573799e-05
-4.52073788456312e-05
-2.81699840089414e-05
-1.20907968081999e-05
-1.19295676724627e-05
-2.49243397858484e-05
-2.89372102593014e-05
-9.70941462952589e-06
-3.42358138395433e-05
-3.8002392062082e-05
-1.73650499114471e-05
-2.15782860318818e-05
-3.01095735461598e-05
1.34176502013406e-07
-7.26014171678599e-06
-1.87801947476864e-05
-3.03816634569525e-05
-1.68071201974514e-05
-1.6896695986097e-05
-3.27320336147907e-05
-3.00845209242993e-05
-1.53923190977341e-05
-2.27496705539886e-05
-1.76449371610166e-05
-2.46559365759053e-05
-2.64399543520195e-05
-1.77117779212849e-05
-1.69219670801062e-05
-2.83516604036462e-05
-2.16104478512111e-05
-2.47210749419508e-05
-1.90535380576789e-05
-1.58234508868523e-05
-3.44670401372007e-05
-7.43444575593203e-06
-3.87862229946929e-05
-1.3818901289259e-05
-1.81356210602318e-05
-2.3633336881736e-05
-8.84856865911972e-06
-5.24628114433027e-06
-2.11859851444565e-05
-1.69911978156908e-05
-4.09894108760463e-05
-2.743354708243e-05
-2.50073745181365e-05
-1.72490925070321e-05
-5.09600990126506e-05
-2.35357514963013e-05
-8.5553742924506e-06
-3.20483450846855e-05
-2.36963502276167e-05
-2.37260690045121e-05
-6.21854428333891e-06
-2.51117117186094e-05
-2.59388937486985e-05
-3.82062719943454e-05
-1.43907549456173e-05
-3.57792191864981e-05
-1.89439378725881e-05
-8.67200698069154e-06
-1.79610949559747e-05
-2.03687672792215e-05
-1.06668005096361e-05
-1.09475161201134e-05
-3.8260881897304e-05
-4.04615499016372e-05
-1.79110709200874e-05
-3.36569093510359e-05
-1.175300614104e-05
-1.02428111623531e-05
1.76431358278951e-06
-2.52128066950402e-05
-2.36604809530967e-05
-1.78475841588732e-05
-2.90452621143326e-05
-2.98924514618307e-05
-2.77879802872859e-05
-5.17557688059096e-05
-2.71261394330358e-06
-1.4182571766284e-05
-5.2678760396551e-05
-2.06107371919944e-05
-2.97904284409753e-05
-4.32960237402407e-05
-2.13204615397287e-05
-1.46574533680315e-05
-1.4423116440915e-05
-6.76127041975732e-06
-6.61452556196476e-07
-3.93476503679022e-05
-1.52061415618406e-05
-2.11003748879087e-05
-2.44935982080429e-05
-3.63668396946241e-05
-1.89830862560832e-05
-1.31010531219396e-05
-2.18290710656282e-05
-2.41172665575288e-05
-3.37341046615108e-05
-3.72296656189597e-05
-3.89961543639279e-05
-7.84924428885165e-06
-1.17271437943626e-05
-1.77635079840033e-05
-7.30320574418201e-06
-3.14050886172874e-05
-4.31957269937207e-05
-4.34789444297651e-05
-1.89834308846754e-05
-1.62176099474923e-05
-1.68038984875206e-05
-3.29660182124258e-06
-1.31582537232021e-05
-3.51272061736433e-05
1.92208911244002e-05
1.87360617765556e-06
-4.01930752957632e-05
1.31254578218601e-05
-3.63378963811742e-05
-4.46879929369207e-05
-9.32070051586292e-06
-3.65054712256699e-05
-8.60625519877516e-06
-3.8652170419279e-05
-2.76543660866483e-05
-2.59018478028265e-05
-2.18562017948406e-05
-2.35281508859436e-05
-2.32893068581774e-05
-1.05546211390153e-05
-2.46318639862951e-05
-2.02997307682951e-05
-2.22743362442245e-05
-4.05070252889918e-06
-1.55204291133819e-05
-1.47491219419875e-05
-1.43786129687079e-05
1.18999731583403e-06
-7.19582876919286e-06
-8.44592558420627e-06
-1.90202833482465e-05
-1.20382655010098e-05
-3.74868235006055e-05
-2.88003485472014e-05
-1.95825279164167e-05
-4.47029645759638e-05
-2.89318712328754e-05
-3.98074834145875e-05
-9.80172792157633e-06
-1.86811362490155e-05
-3.95658748951378e-05
-2.22559215125277e-05
-1.45439928132637e-05
-2.55244780322369e-05
3.3090605350631e-06
9.01423023365771e-06
-2.64463261596582e-05
-2.10418211020492e-05
-2.0362104440311e-05
-2.8481861909454e-05
-5.27288729729383e-05
-1.12070874446157e-05
-2.44386897938938e-05
-2.02823297291066e-05
-4.59030398598878e-06
-3.45957196189534e-05
-7.52546098857441e-06
-2.10884460384085e-05
-3.2825132390148e-05
-2.9691552287324e-05
-1.87381821259189e-05
3.58864497561877e-07
-2.35034182718456e-05
-2.83599358951409e-05
8.24139928220048e-06
-1.23408652516999e-05
-9.56986254447812e-06
-2.11637086685898e-05
-2.34995485444237e-05
-2.26713739697727e-05
-9.17137034913247e-06
-1.72017028244002e-05
-4.56927362990966e-05
-1.74190983529122e-05
-2.96569899206987e-05
-1.73629269264232e-05
-1.49479488512372e-05
-4.32694721939663e-06
-2.70346979651159e-05
-8.75302103258975e-07
-2.55114582078658e-05
-2.64692174596932e-05
-1.22379643505361e-05
-1.77617332708293e-05
-2.7417657375916e-05
-7.0101985275092e-06
-1.58834261324832e-05
-2.33232962662508e-05
-4.12440942631255e-05
-2.34522977315522e-05
-3.46067076241672e-05
-8.97884454648402e-06
-1.48101339208399e-05
-2.21461008482063e-05
-6.6623389884266e-06
-1.67971890044081e-05
-3.0574537786397e-05
-1.2204846898024e-05
-4.1814753076057e-05
9.8330168726788e-06
-1.46576692408252e-05
-9.06077122145034e-06
-3.28836285235994e-05
-2.53091652170682e-05
-1.07934192259796e-05
-1.95388556081058e-05
-4.31498700597754e-05
-1.98905179039764e-05
-3.77327612627824e-05
-2.14415029075878e-05
-1.5568557902489e-05
-3.41789626054231e-05
-8.88540069725602e-06
-1.46358015084959e-05
-3.00841011524047e-05
-3.10502368378524e-05
-1.38166987400011e-05
1.51544373598872e-05
-4.83626554229217e-05
-3.58957157259695e-05
-1.12673837554224e-05
-1.17074554511188e-05
-2.68693024185538e-05
-8.10449782692187e-06
-1.73923712449043e-05
-2.50646124198452e-05
-2.48126488044514e-05
-2.24743224489766e-05
-3.9609816539583e-05
-2.06396752766204e-05
-3.08782585872737e-05
-2.3200388815874e-05
-2.43862373736996e-05
-1.60251290842723e-05
-2.48921908214999e-05
-2.90069173040457e-06
-2.02273886739279e-05
-4.47541802838848e-05
-1.25792236000731e-05
-3.84074218349775e-05
-1.11179536354372e-05
-2.02391687084151e-05
-2.68354362133712e-05
-1.85804007575276e-05
-1.41725975491068e-05
-4.062023350343e-05
-9.07551410801163e-06
-1.87919868788431e-05
-3.12697071428526e-05
-2.94295136417258e-05
-3.65785739324603e-05
-2.26286066292667e-05
-4.70269914647282e-06
-1.80296269923199e-05
-1.51928128593083e-05
-3.16026700943412e-05
-2.48761153308398e-05
-2.71082051424403e-06
-2.5419727825098e-05
-7.26946398577068e-06
-2.6624174314768e-05
-6.77537753143907e-06
-8.71941781730193e-06
-2.04423381710332e-05
2.70415721209051e-06
-1.74384287328645e-05
-4.41571035096104e-06
