# Supplementary material for: Research on computational propagation and identification of mine microseismic signals based on deep learning
Source: PLoS One. 2025 Oct 22;20(10):e0334641. doi: 10.1371/journal.pone.0334641 (PMC12543183; doi:10.1371/journal.pone.0334641)
Supplement: S3 Data — (ZIP) [file pone.0334641.s003.zip › 000100500002777.xlsx_0.txt_24.txt.txt]

-4.24682398874031e-05
-2.57020169234371e-05
-1.26242339552344e-05
-1.44268006199806e-05
-1.37595173035198e-05
-2.93509185044539e-05
-2.25492582842858e-05
-8.72683275957161e-06
-1.70471801980295e-05
-3.36550619453601e-05
-2.30709401785032e-05
-2.18865808044071e-05
-1.86922031034133e-05
-2.22492843331819e-05
-2.68218791715422e-05
-2.64827977813068e-05
-3.13015482501165e-05
-2.44384884419137e-05
-6.84302368915706e-06
-3.01395415007117e-06
9.31047598046637e-06
-9.87931615651687e-06
-2.61634095073e-05
-2.05772122100271e-05
-1.64059678775501e-05
-1.36497153646262e-05
-1.73656626806762e-05
-1.95533969722446e-05
-2.82442564460103e-05
-2.95946203201967e-05
-2.06357696617056e-05
-3.08004422800339e-05
-4.11679051723275e-05
-1.62456957325311e-05
-2.89356728031104e-05
-1.79627685715404e-05
-2.27204109703119e-05
5.38400369018317e-06
-2.89296675527279e-05
-1.63395638147814e-05
-1.57436833372406e-05
-9.8011114753106e-06
-1.23762802978428e-05
-3.40716698922223e-05
-5.21815453553392e-06
-1.3005346290223e-05
-3.36683532205432e-05
-2.40606931457958e-05
-2.14999248751667e-05
-3.00093591593733e-05
-6.59726714404675e-06
-3.62066550638291e-05
-2.01030115843145e-05
-2.39277175058972e-05
-4.11029947296082e-06
-9.32362616378976e-06
-3.71261272651787e-05
-2.39598476334212e-05
-1.77297055077791e-05
-2.16972432495842e-05
-1.13747029297643e-05
-2.16815761909777e-05
-1.95994893736742e-05
-4.0708983278474e-05
-9.91206867907138e-06
-1.05877677969322e-05
-2.2538022201005e-05
-1.39135854830404e-05
-3.20314430155764e-05
-3.47730871248024e-05
-3.56466057608633e-05
-3.54018005596623e-05
-2.35029288427534e-05
-1.33671215725748e-06
-2.28738881303711e-05
-1.6719808367184e-05
-1.78119124941637e-05
-1.60465162481544e-05
-2.00427878625781e-05
-1.77588197710278e-05
-2.04854658898169e-05
-3.40408209562802e-05
-6.82546741650587e-06
-1.12411605036225e-05
-4.48718044026514e-05
-2.18812752814205e-05
-2.95070803064989e-05
-2.28023949731045e-05
-2.09549747671597e-05
-1.95373399365677e-05
-3.02193736147315e-05
5.77135845530091e-07
-6.74856391000463e-06
-3.25812298762883e-05
-2.150142101909e-05
-6.2658159533384e-06
-1.64246628739943e-05
-6.87492581821029e-06
-2.54659583272436e-05
-2.72973918611824e-05
-2.10247245402797e-05
-2.70589893337507e-05
-2.21144051894991e-05
-2.59967828417729e-05
-2.6895108510608e-05
-2.35091799289114e-05
-4.00989766375989e-06
-1.75168173033062e-05
-1.98151888058377e-05
-2.14257330626255e-05
-1.31770334111162e-05
-3.89679779677032e-05
-2.96176646260048e-05
-1.26357081131608e-05
-3.16790638598887e-05
-1.87835671769584e-05
-2.06895467109906e-06
-3.72714287438484e-05
-3.04888496113035e-05
-3.15813356827352e-05
-4.40925357460465e-06
-2.85501183410231e-05
-1.31430954596557e-05
-3.19468915294002e-06
-2.32346570548157e-05
-2.27500997876753e-05
-9.82269645734023e-06
-1.00903558058145e-05
-1.68435467157814e-05
-1.47204712904733e-05
-1.962024992239e-05
-3.54002642155164e-05
-1.60819832130805e-05
-1.38186444830565e-05
-1.21273571416092e-05
-1.45024766130862e-05
-1.14175314968646e-05
-1.47643296461013e-05
-5.22805320713974e-05
-2.90464537477049e-05
-3.71303593502728e-05
2.86318064380519e-06
-2.64104469251433e-05
-1.70802369549577e-05
5.65181387727733e-09
-2.67308820143719e-05
-3.55989153201216e-06
-3.06261533555821e-06
-2.09539568254176e-05
-4.10487219297317e-05
-6.42768387071303e-06
-1.88507963305746e-05
-2.18289798661318e-05
-1.73683757484616e-05
5.37340470061722e-07
-3.44964097640923e-05
-3.01223974037874e-05
-2.43581574615474e-05
-1.16180207944651e-05
-3.69177600714016e-05
-3.39477003429199e-05
-3.16419414281334e-05
-2.0110037944687e-05
-1.04636097643905e-05
-7.00032386755109e-06
-3.77000241497283e-05
-1.61486726429991e-06
-2.14715112071916e-05
-1.30937807202823e-05
-3.33115804727225e-05
-2.30183823537871e-05
-8.93837151937534e-06
-2.99982355395838e-05
-1.30046450947836e-05
-3.30542159561026e-05
-1.80871233903853e-05
-3.47319183125473e-05
-2.2125369848216e-05
-8.01079843025552e-06
-4.24419003615437e-05
-1.85404272960223e-05
-2.58204155691731e-05
-4.00259261193327e-05
-3.94841614507739e-05
-1.51867978610807e-05
-1.27072730303053e-05
-2.63516604986561e-05
-2.89622493653665e-05
-4.27731319433581e-05
-2.39684845196116e-05
-1.66427553889882e-05
-4.98684199944921e-05
-2.9588805755157e-05
-1.73857088454934e-05
-8.09748319514406e-06
-3.95146832747594e-05
-8.81473283930975e-06
-2.46392765103713e-05
-9.01977292618288e-06
1.08904284714367e-06
-2.52597823135147e-05
-2.62644994016468e-05
-2.76556971324542e-05
-3.3614601135413e-05
-1.31101239183598e-05
-2.72848950694983e-05
-1.25898534236655e-05
-2.18803888998694e-05
-2.81070914028074e-05
-1.66297036121322e-05
-1.07926838193719e-05
-2.53044444274631e-05
-1.09073593756206e-05
-2.95905885047951e-05
5.8077086456973e-06
-1.61571887682635e-05
-8.63667214406675e-06
-1.9067423835563e-05
-9.54866089061105e-06
-3.13459113613418e-05
-2.82432292612945e-05
-1.90724096777463e-05
-1.22620186775245e-05
-5.04393488454384e-06
-9.75847536518145e-06
-1.71907346520583e-05
-1.47222088196349e-05
-3.57048171379692e-05
-1.73633604380679e-05
3.34225584619941e-08
-2.33198800414971e-05
-2.72666601549206e-05
-8.8884518810994e-06
-7.6878143497131e-06
-8.77426946184531e-06
-2.22088131702536e-05
-2.92303757292193e-05
-1.72816506693846e-05
-5.40376397975561e-06
4.36803009070144e-06
-3.69611749343145e-05
-2.76196550052138e-05
-2.36937279108114e-05
-2.22276863432709e-05
-2.95031276633146e-05
-1.80205757303915e-05
-3.72064563196403e-05
1.91716283482735e-06
-1.28818312671124e-05
-2.4211106097324e-05
-4.58515815094857e-06
-3.39701785689597e-05
-1.46451368168281e-05
-3.5079291147732e-05
-2.05958070398388e-05
-3.8313256123179e-05
-4.78281812252871e-05
-8.35204857342306e-06
-3.59765140663911e-05
-2.23288961467671e-05
-1.83040347716252e-05
-2.70604600506231e-05
-2.32830710012542e-05
-1.94274893154283e-05
-1.95460431943752e-05
-2.34703874709141e-06
-1.84458360173671e-05
-3.18496460432786e-05
-1.1067445458709e-05
5.79511553765719e-07
-8.53356536282253e-06
-2.81798423048346e-05
3.98876542234977e-06
-3.37890897705219e-05
-2.60092316191881e-05
1.45048738144318e-06
-2.05792213461151e-05
-2.04935438714707e-05
-1.48706201267805e-05
-2.74396096496695e-05
-1.87667833469851e-05
-4.77042065289339e-06
-2.26011433325094e-05
-2.43662751235196e-05
5.90294905801336e-06
-2.72276688739715e-05
-2.19422516570494e-05
-1.64071781996222e-05
-1.72005642954646e-05
-2.01973062784682e-05
-4.30550134335707e-05
-7.68050930130536e-06
-3.06555855234747e-05
-1.72451477674352e-05
-1.20940317392522e-05
-3.71543633429995e-05
-3.25415459975878e-05
-2.68338783295913e-05
-7.95381066428288e-06
-1.46863389449431e-05
-4.63057509634508e-05
-2.81748908530947e-05
-2.99329906236516e-05
-2.70810772380614e-05
-8.55568765874781e-06
-2.97064301050288e-05
-1.6360487672396e-05
-1.01440746381969e-05
-2.98716710205395e-05
7.61223223150524e-06
9.75881750507417e-06
-1.48517977608862e-05
-2.3935185877923e-05
5.68504165359467e-06
-6.27151624917199e-06
-1.07196772343098e-05
-5.22710262410691e-05
-2.11105933534323e-05
-2.61122056233111e-05
-1.38962581778963e-05
-7.77689670753638e-06
-2.11510477787801e-05
-1.45814426655056e-05
-1.27812404976342e-05
-1.03943555788319e-05
-1.14297067472845e-05
-1.8499693204528e-05
-3.02218900379533e-05
-1.20188745476643e-05
-2.28005931716323e-05
-1.39012180055546e-05
-2.25246145892765e-05
-2.97853369749603e-05
-3.60717709293968e-05
-1.88011572632244e-05
-2.56528848524299e-05
-2.80534632096124e-05
-3.86263963931119e-06
-2.63728960020712e-05
-3.78416581489321e-05
-3.046579526127e-05
-1.84525883992607e-05
-3.99911942740538e-05
-2.24386054848176e-06
-1.74040059277949e-05
-1.81682526786408e-05
-3.59571601055618e-05
-1.44721240831702e-05
-1.22378877968913e-05
-1.58847762138412e-05
-1.08118819087954e-05
-2.88305995730652e-05
-2.84768476165498e-05
1.40736435051351e-05
-1.20803469475342e-05
-8.82514899419836e-06
-1.99541604758253e-05
-2.35445153588337e-05
-2.73033929233782e-05
-1.13191793465031e-05
1.02225476209855e-05
-9.83133440690325e-06
-2.72811029008268e-05
-4.39444053896041e-05
-1.76548950831911e-05
-8.66189468299233e-06
-2.31053101743388e-05
-2.86101598903037e-05
-2.15107891562912e-05
-2.67674958630814e-05
-2.09282394192249e-05
7.0140503262486e-06
4.00194609226188e-06
-1.29981194917383e-05
-2.78818577988687e-05
-2.56603451387084e-05
-7.08113022482645e-06
-1.36417921292538e-05
1.58449701224723e-06
-1.88962409736431e-05
7.38291671878411e-06
-8.5111741272845e-06
-3.27805960262786e-05
-2.26088907702976e-05
-2.18639787637034e-05
3.84995330333956e-06
-9.02348379236205e-06
-1.73166993799998e-05
-1.31333058364836e-06
-1.89228759174832e-05
-1.33252381408087e-05
-2.22526645570639e-05
-3.0208328353776e-05
-2.3688635014176e-06
1.7796250723422e-06
-3.3973421471988e-05
-3.20845426015474e-05
-1.48708692090768e-05
-2.15119298780743e-05
-1.0695644143767e-05
-1.60474726049578e-05
-9.92825507720799e-06
-2.37976296583103e-05
-2.34314907469195e-05
-2.98896716933322e-05
-3.15632552626714e-05
-2.00922873179568e-05
4.66133585732252e-06
-2.57529548843334e-05
-2.70215698035112e-05
-1.72448094384632e-05
-1.10993875671731e-05
-5.02954568631245e-05
-1.25052079644051e-05
-3.75837851399404e-05
-3.42345623271893e-05
-1.06976040536618e-05
-2.18896141711777e-05
3.71501371943807e-06
-6.16670794423483e-05
-3.84241258095838e-05
-1.28486456199881e-05
-1.3468714221117e-05
-3.77458190780135e-05
-1.00382952488019e-05
-6.79456477697964e-06
-2.27584223080065e-05
-1.69267547932004e-05
4.24134795886816e-06
-4.18073764816655e-05
4.06928654628315e-06
-6.13410729388173e-06
-3.09950690871167e-05
-2.80626882648784e-05
-1.57675287408585e-05
-1.39970243861402e-05
-1.54670946054563e-05
-2.61753115839463e-05
-2.03106738052635e-05
-5.65110446594033e-06
-1.84221450459137e-05
-1.34685205272127e-05
-8.52914723128594e-06
-1.99400312728836e-05
-2.36394025523971e-05
-2.42426212186939e-05
-2.76333326480936e-05
-3.5104575448354e-05
-2.0916975438686e-05
-1.83442500562463e-05
-2.16808818528804e-06
-2.76086832854592e-05
-1.4723886971799e-05
-2.16771195855555e-05
-2.94688372872535e-05
-3.07738565098543e-05
-2.76014944199118e-05
-3.26372985591464e-05
-2.70044270196686e-05
-2.46934324015168e-05
-2.47209395234468e-05
-1.34526367146932e-05
-1.94028645301992e-05
-3.07075120940449e-05
-2.99802123238429e-05
-2.84304953751481e-05
-3.43158661310492e-05
-3.38981806775598e-05
-1.21489906821381e-06
-2.45499571325069e-05
-3.51705767959411e-05
-2.17315202337173e-05
-2.90106857148822e-06
-6.08254784421247e-05
-4.67405984338486e-05
-3.88557185746606e-05
-2.54624715928676e-05
-3.28864054733819e-05
-6.96077781058515e-06
-5.42782462843428e-06
-1.30737393586671e-05
-3.00596994770802e-05
-3.14195001844459e-05
-4.22982251499995e-05
-2.18479663613063e-05
-4.17813709662495e-05
-1.75705184951177e-05
-3.51514546271108e-05
2.08874734327035e-06
-1.33800234239386e-05
-3.14025396142219e-06
5.14966048978179e-06
-2.5763863490415e-05
-3.33676124572004e-05
-2.17182233430804e-05
-3.17513951239371e-06
-2.65593506720301e-06
-1.81426139633319e-05
-9.89185330455763e-06
-8.38753788449866e-07
-2.40269550903765e-05
-2.93364993487498e-05
-1.34144040057911e-05
-1.4807162984762e-05
-2.33209058437841e-05
-3.22602122730766e-05
-2.40653749100078e-05
-1.67957486809926e-05
-7.5187816827314e-06
-4.19179280860095e-05
-1.45332004290122e-05
-1.19381439191081e-05
-1.94768339860794e-05
-3.28388544825937e-05
-1.34258646353375e-05
-3.60357370987559e-05
-1.56801557872845e-05
-3.66104758685873e-05
-3.26154159848374e-05
7.80688633733273e-06
3.30337405388956e-06
-9.78556085934995e-06
-1.92106151351587e-05
-2.53524382662059e-05
-2.38330216354197e-05
-2.26371841923923e-05
-1.34023879528192e-05
-9.1073835993272e-06
-4.71682049060605e-06
-1.78111032326882e-05
-2.96382839683123e-05
-1.27750964991592e-05
-1.95924474142983e-05
-4.16669868953111e-06
-1.5684243480729e-05
-1.4431020414479e-05
-1.28252475686503e-05
-2.98933810789926e-06
-2.37170858247679e-05
-2.02983564609868e-05
-9.69133582608065e-06
-3.59187216267882e-06
-1.91248747683114e-05
-1.92140497467952e-06
-2.47368743384568e-05
-8.50869137973879e-06
-1.71531011728853e-05
-4.19725769792762e-05
-2.19800811315024e-05
-1.6810991726652e-05
-1.81277592678946e-05
-1.94877962326534e-05
-1.9895741815031e-05
-2.3985061265695e-05
-2.68662158955631e-05
-1.21948706369162e-05
-2.72409629779419e-05
-2.65255364171962e-05
2.99945750057293e-06
-2.82815464502617e-05
-1.84274680714782e-05
-3.38804364615008e-05
-1.72332153686665e-05
-3.39938274109305e-05
-3.65424196526265e-05
-2.06159895153592e-05
-1.72334127872389e-05
-1.97264325295965e-05
-1.77670344030709e-05
-2.44500724566547e-05
-6.23439015455008e-06
-3.66271154261629e-06
-2.103609728238e-05
-9.63060623224007e-06
2.2562747862188e-06
-1.2915543382231e-05
-2.83828664274593e-06
-2.51313650486971e-05
-2.90322431750456e-05
-2.36697689375239e-05
-1.67107776306475e-05
-1.90029736796418e-05
-1.20081873135459e-05
-1.76632764312739e-05
-4.01405219073265e-05
-5.82092635080348e-06
1.72363583783805e-05
-1.31565433111887e-05
-1.84318320988775e-05
-3.43082413001077e-05
-8.18377466218608e-06
-3.68401255898879e-05
-2.46312321310391e-05
-6.65910188247325e-06
-1.5807980882618e-05
-2.61735490302496e-05
-2.07338280858601e-05
-2.32127490088777e-05
-1.56953363309856e-05
-2.11569779249979e-05
-2.4209804323757e-05
-2.23709824497303e-05
-2.00404349572282e-05
1.40130426709238e-05
-1.98227327225849e-05
-1.50292596891685e-05
-3.83547007762293e-06
-4.46195732465535e-05
-1.01368947459024e-05
-4.02536341332683e-05
-1.40002786771575e-05
1.45069042838028e-06
-2.41638940986616e-05
-3.65700408680459e-05
-1.36574359313549e-05
-3.11544438387469e-05
-7.35296273428758e-06
-1.72223886814325e-05
-1.0784708697814e-05
-4.36725025672498e-05
-3.0297766801412e-05
-1.76723991363874e-05
-4.71032691332031e-06
-1.92304167215322e-05
-1.43349991918008e-05
-9.83138643390185e-06
-9.98162785903837e-06
-1.07666941804656e-05
-1.66769430121528e-05
-2.06604742824449e-05
-2.06904386888032e-05
-7.61176133216659e-07
-1.84135074607981e-05
-2.06837674115939e-05
8.95714901398922e-06
-7.64340826629801e-06
-2.11670050380506e-05
-3.99373044911496e-05
-3.00882912874507e-05
-1.9236321905732e-05
-3.23866437689537e-05
-1.02521180901876e-05
-2.41691447382054e-05
-6.96525119183142e-06
-1.88098075814145e-06
-6.35963622432592e-06
-8.68002622611543e-06
-2.79728951421061e-05
-3.80075970865429e-05
-1.78493715679647e-05
-1.88539530759907e-05
-3.77856463057047e-06
-9.07685091183969e-06
-4.69614548582327e-05
-3.74427327493409e-05
-2.3143343608499e-05
-6.62614577824961e-06
-2.8657045757487e-05
-4.00736588740219e-05
-1.7549309353238e-05
6.96067221339795e-06
-1.07621624314097e-05
-2.04367239799361e-05
-2.18139239690911e-05
-1.20676454016421e-05
-2.15936328209933e-05
-3.0448027845741e-05
-2.54021918968911e-05
-2.99347173687384e-05
4.58704640739808e-06
-7.82852890629767e-06
-1.37115354374495e-06
-3.91639925877923e-06
-1.72616491382726e-05
-2.50441886661171e-05
-2.65922413989667e-05
6.51533780036296e-07
-1.95120467397389e-05
-2.1309254615818e-05
-1.66590954957041e-05
-2.68360422044967e-05
-3.21210486173373e-05
-1.69215866862776e-05
-8.00721700290376e-06
-1.42681928924343e-05
-2.74484513810894e-05
-3.65938570382604e-06
-3.00242317305347e-05
-2.33465836256514e-05
-1.06815232970225e-05
-2.05628409924709e-05
-8.67763786760252e-06
3.91685903246702e-06
-1.26733093278713e-05
-2.16985990500276e-05
-2.68324729144828e-05
-2.66143487470265e-05
-1.98123002085229e-05
-8.63974822008627e-06
-1.59385635813159e-05
-3.06452443715865e-05
-2.87456375228694e-05
-1.26557697879613e-05
-4.28325523498764e-05
-3.99760772503655e-05
-2.54007671724413e-05
-2.54596718370133e-05
-1.95822297339788e-05
-2.17719961435833e-05
1.29762810514761e-05
-1.01127380034513e-05
-2.6869056727991e-05
-7.89908805863124e-07
-3.10967059600976e-05
8.59906289988606e-06
-2.18356036706771e-05
-1.26740149338884e-05
-3.5308411835699e-05
-2.46159994128519e-05
-2.93677659201327e-05
-2.06130451916879e-05
-2.77988762400775e-05
-1.22610225321239e-05
-2.86402093332881e-05
-2.59238433729565e-05
-3.14066343789589e-05
-2.94381073522321e-05
-1.45744656775553e-05
-7.31960646278345e-06
-4.5311901093105e-06
-3.57653590512414e-05
-1.85781630806306e-05
-1.45279970095137e-05
-2.62222101955259e-05
2.18772137331191e-06
-2.66207383231026e-05
-2.72016415192739e-05
-1.14388401978326e-05
-8.66636165164674e-06
-1.45743180837237e-05
-3.11542772518584e-06
-2.60232511824824e-05
-3.32416416292455e-05
-3.50367665593107e-05
-2.94727404654578e-06
-1.91256739523664e-05
-2.84188224083385e-05
-3.09259227607154e-05
-4.06883291985281e-05
-3.25374239566059e-05
-1.11469658674831e-05
1.30996527977277e-05
-1.92871078817134e-05
-2.12354234838971e-05
-1.87627244845944e-05
-3.37874345459299e-05
-3.90734296167916e-05
-3.16782944450555e-05
-2.1870147417987e-05
-2.14122795732493e-05
-2.97981455012397e-05
-3.68098222031954e-05
-1.06216280365984e-05
-2.13462489561081e-05
-2.98411323425771e-05
-8.19096168481927e-06
-3.74090506732918e-05
-2.77121415229802e-05
-2.32147002346156e-05
-2.01137088793232e-05
-2.57817958140118e-05
-8.48847642153031e-08
-1.48749212540756e-05
-1.88980885497585e-05
-1.48623387771439e-05
-1.90561560664701e-05
-2.53879392172851e-05
-3.9797837352168e-05
-1.66509305215236e-05
8.46424312051402e-07
-3.00759039711014e-05
-1.52186201653763e-05
-2.43800663180805e-05
-2.12367770985946e-05
-2.48751615529786e-05
-9.00191553714169e-06
-2.60163696218232e-05
-2.424334624418e-05
-2.32560151372537e-05
-8.72135247303624e-06
-1.6145279735546e-06
-3.35945726358303e-05
-2.20535777248351e-05
-9.42470608131921e-06
-2.29200634531287e-05
-2.43146091906165e-05
1.5682943846703e-05
-4.81685856284942e-06
-9.68592094966069e-06
-1.17350734644091e-05
-3.16558038709371e-05
-1.62147917084478e-05
-5.02596911150329e-05
-3.3901479057689e-05
-2.95237748856044e-06
-1.88118850434266e-05
-2.94106529495152e-05
-1.91538979813208e-05
7.89965604894337e-07
-2.5585127921713e-05
-1.11278190562065e-05
-3.63489102677767e-05
-3.24916944896274e-05
-2.94278034030089e-05
-1.28230212570581e-05
-2.72198017243924e-05
-3.47272476099205e-05
-3.74898843632867e-05
-9.4210277866337e-06
-7.18608581723141e-06
-1.58420076718725e-05
-1.99676496982767e-05
-3.13467451255139e-05
-1.93455246567866e-05
-3.017370941134e-05
-1.02215719249134e-05
-1.26483798566435e-05
-2.39330483771347e-05
-2.56957371324821e-05
-1.97076989498157e-05
-1.91584585858185e-05
-1.28090749138733e-05
-3.54762716631455e-05
-1.38836346423578e-05
-6.88641345284507e-06
-2.04197930543481e-05
-2.08702747975748e-05
-2.67486682879926e-05
-3.10031648817232e-05
-1.77451347891452e-05
-1.00918777699601e-05
-2.04375153001728e-05
-2.65347557412643e-06
-2.14472643030591e-05
-2.11572839054118e-05
-2.36369896664033e-05
-1.91280275397852e-05
-3.5375328172723e-05
-3.9890128242797e-05
-2.67232416795962e-05
-2.50952349666629e-05
-4.25550646659552e-05
-1.8765624745469e-05
-2.06169711720665e-05
-2.86384461688147e-05
-8.56584270826976e-06
-1.97245583739756e-05
-3.84137851097348e-05
-1.90945166648744e-05
-3.15408065717593e-05
-3.12636972951255e-05
-2.19759717727525e-05
-2.10403784316827e-05
-5.71034737551266e-06
-2.00605555226618e-05
-1.74918864230045e-05
-3.10863689844738e-05
5.18737958170794e-06
-2.47094079219887e-05
-2.44432761699556e-05
-6.35027750076496e-06
-1.69198793329732e-05
-1.01150426937826e-05
-1.65977185830857e-05
-6.40691873985125e-06
-7.39507607635466e-06
-1.21840042392682e-05
-1.47474985810595e-05
-1.0670091914284e-05
-6.42986463896867e-06
-3.10222940072237e-05
-1.69311344283519e-05
-4.75864700923388e-06
-1.92876912217377e-05
-9.31852904627643e-06
-3.62856820049076e-05
-3.37228674086072e-05
-8.975835201807e-06
-6.99664804209793e-06
-1.55842051288293e-05
-2.57219006270053e-05
-2.05583682680914e-05
-4.16078444389054e-05
-2.00138144152575e-05
-1.40900222043765e-05
1.18771020480064e-06
-1.79258303872688e-05
-3.80722322845276e-05
-5.39249801591005e-05
-3.60733546843692e-05
-2.48612715052082e-05
-1.32728113851245e-05
-1.68495845855539e-05
-1.59057580977313e-05
-4.33515243867864e-05
-4.24790843530044e-05
-2.49755365684866e-05
-8.88033718558769e-07
-1.00976596406317e-05
-2.53809120737538e-05
-2.7565998228387e-05
-2.33872380149946e-05
-3.03411153585303e-05
-1.67458996879919e-05
-1.02206786159146e-05
-9.48388626215534e-06
-3.42543575913755e-05
-2.30486582496567e-05
-1.80736419229039e-05
-1.12517258593039e-05
-2.00227895940232e-05
-3.29964270510397e-05
-1.86680043815439e-05
-1.9224864035694e-05
-8.10689213494381e-06
-2.83711980856251e-05
-4.06346756816043e-05
-3.05340478953401e-05
-1.24062936144574e-05
-8.06405272933649e-06
-3.48764496227116e-05
-1.75996149209765e-05
-7.88843169735843e-06
-2.66091455814477e-05
-2.07656180897433e-05
-1.74165397368515e-05
3.30267988044857e-06
-1.07823504991029e-05
-9.38950520316936e-07
-2.97190604372618e-05
-2.92398552122857e-05
-2.12735335588101e-05
-1.81682163624002e-05
-2.40117468704694e-05
-2.12330067527878e-05
-2.36929023858214e-05
-2.82632402674068e-05
-2.26933198760122e-05
6.23323830393656e-06
-7.27646701613222e-06
-1.25018891607071e-05
-2.6046151973321e-05
-1.31019517970561e-05
6.31630550894778e-06
-3.12342525525597e-05
-1.19921093190004e-05
-2.06654947408081e-05
-2.8543653095475e-05
-7.86741323452198e-06
-6.96781180166631e-06
-1.7169127945848e-05
-6.50890843372796e-06
-2.24646250487932e-05
-3.24498529734358e-05
-1.89070079426345e-05
-1.67367487599481e-05
-1.61432616384104e-05
-6.56702105146052e-06
-1.74815106169061e-05
-1.75157609500614e-05
-9.76586295778413e-06
-1.83406088004577e-05
-8.87944499274359e-06
-3.65141286020934e-06
5.77133993819054e-06
-1.48141438232318e-05
-2.99554240654599e-05
-1.78602168752429e-05
-1.24443250779387e-06
-1.95650472701167e-05
-1.27389879677055e-05
1.18900799218394e-06
-1.49604533549903e-05
-7.64065928755625e-06
-2.66335204902527e-05
-3.26346138014883e-05
-2.32667605122995e-05
-2.16164893819564e-05
-2.41122708533706e-05
-3.52752430953277e-05
-9.34553858001857e-06
-2.88891876374662e-05
-2.86668610511381e-05
-2.58891342348363e-05
-3.36701529151683e-05
-5.30576849594693e-06
-2.19690875298831e-05
-1.18016916317098e-05
-4.2154943807215e-05
-3.76867869946798e-05
-4.10913333108266e-06
-1.56441183817244e-05
-1.86718429568981e-05
-2.52908936130364e-05
7.49335709446062e-06
-3.09278283266261e-05
3.51615170724984e-07
-3.35371660156623e-05
-3.52574850516277e-05
-1.84000556062016e-05
-1.03782882912571e-05
-2.866666077673e-05
-9.48988005618899e-06
-1.15112994956733e-05
-1.79363786571103e-05
-1.57731330520093e-05
-3.76196554212379e-05
-3.82355214083485e-05
-2.71376745893296e-05
-3.93561304265145e-05
-1.86656719068952e-05
-4.30576212233011e-05
-2.94460531660234e-05
-2.17911917827168e-05
-1.18529267397259e-05
-1.15637460201388e-05
-1.8067844479194e-05
-2.12106895154864e-05
-1.10695946185485e-05
-2.73831455564783e-05
-2.06619824613278e-05
-3.07807437010091e-05
-3.83044437808669e-05
-1.79113505159058e-05
-2.57929505865163e-05
-1.94529274557131e-05
-1.83487016552071e-05
-1.2518882931471e-05
-2.57964542463571e-05
-1.36348877652269e-05
-1.6760783093947e-05
-2.96553251807583e-05
-1.36580532132066e-05
-1.18867820044466e-05
-2.63531993594465e-05
-1.00980959648945e-05
-1.25554088290012e-05
-8.50797890268952e-06
-1.75754079255867e-05
-3.07705028813057e-05
-3.41527695279791e-05
-2.55135915046949e-05
-2.09957826060446e-05
-2.68303781195783e-05
-4.65806447351474e-06
5.81740925373787e-06
-3.68343572617652e-05
-2.68500081248276e-05
-2.93391737591972e-05
-2.31071246442891e-05
-1.21901537889295e-05
-7.70933242037697e-06
-2.6407405630952e-05
-1.89734140067303e-05
-2.53389081241409e-05
-2.3238940252954e-05
-2.28875914716824e-05
-4.10713697511138e-05
-1.8109192673182e-05
-2.55321161544766e-05
-2.57325584124875e-05
-1.66263859885996e-05
-8.65867739573425e-06
3.97124258024715e-06
-2.0492895118209e-05
-1.79921594928147e-05
-2.79174940902208e-05
1.40833197228914e-05
-1.29858558540477e-05
-3.0613756909096e-05
-2.56664215152235e-05
-1.77509507582818e-05
-2.66685981546365e-05
-2.16697794721081e-05
-2.47546017433747e-05
-1.61974195261472e-06
-2.57102459543033e-05
-2.27558256520352e-05
-1.08514120731302e-05
4.98934783740104e-06
-9.92347084031244e-06
-2.54693439355476e-05
-1.61614772201357e-05
-2.45436430106607e-05
-2.95025390958459e-05
-2.70301356706533e-05
-1.71551776941777e-05
2.58546400504767e-06
-2.39958577047784e-05
-3.54955928852743e-05
-1.64663688073517e-05
-3.69654563464996e-05
-2.58815195114472e-05
-3.21838932827056e-05
-4.08519803540119e-05
-5.59435784413918e-05
-2.47018661987434e-05
-8.45994358557161e-06
-1.04865332051653e-05
-2.99647779676144e-05
-3.01026411319327e-05
-2.59827204446195e-05
-1.75447896991292e-05
-6.36149642270174e-06
2.64516981176883e-06
-3.71339547709278e-05
-3.03604214276887e-05
-2.68487239118783e-05
-1.15689456511305e-05
-1.74298355742517e-05
-1.30370751044256e-05
-1.01074090410148e-05
-6.89826237608159e-06
-2.70332718084423e-05
-9.44025298460927e-07
-4.40749928339091e-06
-1.45136582852732e-05
-2.14910659603269e-05
-7.49474395760025e-06
-1.48908324562984e-05
-2.29199427381274e-05
-2.2977196434884e-05
-3.33888464665912e-05
-4.41958610489903e-05
-7.21720372978046e-06
-2.2616091861063e-05
-6.55821327101413e-06
-6.89140070762099e-06
-1.52910767246363e-05
-2.7838904706919e-05
-2.72075534621469e-06
-2.20886861661571e-05
1.91824074724966e-06
-6.61700214150334e-06
-2.20976932334428e-05
-7.67022390194669e-06
-3.02956473199136e-05
-2.83305140142854e-05
-4.2890727121822e-05
-2.10416930981096e-05
-3.29131697411143e-05
-2.52259085084421e-05
1.31692324515857e-05
-2.53583713851752e-05
-1.18742703327432e-05
-1.86487882028084e-05
-1.73421864665326e-05
-2.76774792966338e-05
-3.2280808018541e-05
-1.04027049628118e-05
-1.50784969656111e-05
-1.12090926831902e-05
-2.30041058426136e-05
-2.94330227168018e-05
-1.80292237050369e-05
-2.92972629391749e-05
-2.83456346535496e-05
-4.15698085786108e-05
-3.78932059858104e-05
-3.1664719164463e-05
-2.21668287938571e-05
-3.30379639927736e-05
-2.45076017210755e-05
-1.25502267321125e-05
-2.098472712565e-05
-2.44973472689191e-05
-3.4439835114599e-05
-2.35652006456185e-05
-1.7996361227841e-05
-2.64463619007149e-05
-6.4500185059544e-06
-2.47497835427971e-05
-2.69399610665443e-05
-3.54821922235707e-05
-1.74306850587136e-05
-3.62951139059714e-05
-3.14391458293617e-05
-1.98734207344063e-05
-8.8740878477042e-06
-1.91341413517616e-05
-3.17988116816318e-05
-9.71492114526852e-06
-1.10676048720669e-05
-6.97289693418118e-06
-3.33731768289951e-05
-5.73381951618214e-06
-2.26191568903707e-05
-2.83611911680177e-05
-4.77247512639613e-06
-3.19463117150091e-05
-2.76027220219166e-05
-2.66579885034558e-05
-2.18713270173214e-05
-2.61770446010757e-06
-2.64498481717783e-05
-1.1472959086409e-05
-1.18116665592071e-05
-4.09939270480929e-05
4.68046048108812e-06
-2.43004765863148e-05
-2.70298615980458e-05
-3.5119394440164e-05
-2.27973561195714e-05
-2.69098792560324e-05
3.59728726572698e-07
-3.94912302035667e-05
-4.07206981643915e-05
-2.86474530575696e-05
-2.365144520785e-05
-1.08453280781756e-05
-1.88928447409044e-05
-3.93619604696977e-05
-3.35844212306638e-06
-2.68451225247938e-05
1.30630863266331e-06
-7.94555008747893e-06
-3.2280108997662e-05
-2.23091747461637e-05
-1.77139010058318e-05
-2.06056537319236e-05
-1.66397315294376e-05
-9.52129858550888e-06
-6.86907590115716e-07
-4.29110245577507e-05
-3.41585585908103e-05
-2.6384647501338e-05
-3.76576801276242e-06
-1.93286935935654e-05
-3.14673435491899e-05
-1.49794340626821e-05
-1.69046700934733e-05
-1.66380506529347e-05
-3.62362847465657e-05
-1.62168432942352e-05
-2.63072171662179e-05
-7.56937796092983e-06
-2.92927239674599e-05
-2.26088856533434e-05
-1.92343188759923e-05
-4.05640772718376e-05
-2.64983755843782e-05
-1.32378475627461e-05
-2.2091458556067e-06
-4.77504701099233e-05
-2.0062646491693e-05
-8.2159548276247e-06
-7.07551527610556e-06
-1.55884830556594e-05
-2.23498831764568e-05
-7.44955945880521e-06
-8.71438578981512e-06
-1.5730135592515e-05
-1.93090707845258e-05
-2.81565726736986e-05
-2.53396531957502e-05
-1.65974829637455e-05
-3.42477661361371e-05
-1.14143155831107e-05
-1.62318521948715e-05
-6.08081060503146e-06
-3.67100059878474e-06
-2.22234326090673e-05
-3.11296081485259e-05
-1.05079268961903e-05
-3.21671461874151e-05
-2.73622508907768e-05
-3.78003125751059e-05
-1.90369773615544e-05
-1.27662170595772e-05
-2.11080981983616e-05
-1.29458588165093e-05
-4.59540374066111e-06
-1.11620218849609e-06
-1.6927621036817e-05
-4.290973062049e-05
-2.27520745517074e-05
-1.32643736100184e-05
-2.0220421316513e-05
-1.95594120645946e-05
-2.79498765520967e-05
-2.48513971617632e-05
-3.94847935349042e-05
-1.94926976631162e-05
-3.22586084368468e-05
-2.9559820285879e-05
-1.95821029936588e-05
-2.56811420190841e-05
-6.23312743049524e-06
-2.10655568427209e-05
-1.17162081883509e-05
-3.1941620762246e-05
-2.09554350821548e-05
9.71505639729238e-06
-9.99701794706417e-06
-3.42738122376435e-05
-3.17941117574092e-06
-2.35401945521891e-05
-2.56868141282827e-05
-1.88712410612452e-05
9.94300566783792e-07
-1.63071323985771e-05
-3.17247238458393e-05
-3.35113436676624e-05
-2.62485629408196e-05
-1.10883206488086e-05
-1.82699260603501e-05
-1.76807366970339e-05
-3.20439533247182e-05
-1.65836006936104e-05
-2.08235610857269e-05
-3.68859990759512e-06
-1.77007761943907e-05
-2.01210343914669e-05
-2.07107618293962e-05
-2.96341304888126e-05
-3.07579595491014e-05
-1.80666816688335e-05
-2.95992885109028e-05
-8.01341259391494e-06
-3.92910556292454e-05
-1.25879624654692e-05
-1.02667460208108e-05
-3.79046641155573e-05
-2.25399910913124e-05
-1.55251000022377e-05
-1.7950283036903e-05
-1.74563765985139e-05
-2.05268561221428e-05
6.21204204419958e-06
-3.08885818088012e-05
-2.53991978796756e-05
-1.5313393659432e-05
-1.9706884648808e-05
-1.82609270294756e-05
-2.50112463174873e-05
-2.6041048707142e-05
-3.39219265012577e-05
-8.02124107908649e-06
-3.17646985201732e-05
-1.32137279475476e-05
-1.80664410681399e-05
-2.12785739497159e-05
-2.1791882784085e-05
-2.91210590638739e-05
-3.95561226753929e-05
-3.02538801389077e-05
-2.60885237289583e-05
-1.00550112062312e-05
-2.00729415701145e-05
-1.90626730144831e-05
2.96536663053036e-06
-2.53362578327411e-05
-1.38456436776415e-06
-1.59187725930729e-05
-1.50585623990502e-05
-2.77933645910611e-05
-1.20874559984384e-06
-2.26836529019619e-05
3.46781996632085e-06
-2.96291496934692e-05
-2.63809493058981e-05
-1.37581462274232e-05
4.33895083732432e-06
-1.02159034279046e-05
-2.89607007497901e-05
-2.81418003226829e-05
-3.77306225621368e-05
-1.22116028814566e-05
-4.03421251502521e-05
-1.20677903901379e-06
-4.16056630329325e-05
-1.17193651911033e-05
-1.6162466030102e-05
-1.68735675916519e-05
-3.73790908677653e-05
-2.6609322998181e-05
-2.87162695767537e-05
-2.29663855375358e-05
-4.4151787154421e-06
-2.44765940214396e-05
-3.19346510267235e-05
-1.37595491304005e-05
-2.30554320532379e-05
-1.59274299848762e-05
-1.62507211352734e-05
-5.03922851446709e-06
-4.04280907514472e-06
-1.06630789328166e-05
-2.86810608274133e-05
-3.30197387746515e-05
-2.62322663495481e-05
-1.97061688681711e-05
-8.24058340618183e-06
-2.392534314086e-05
-2.94980087223591e-05
-4.1662346140836e-06
-2.49882236972732e-05
-1.77078778127071e-05
-1.3484625024992e-05
-3.30181738153153e-05
-1.34970635997419e-05
-1.99165853419611e-05
-9.67465880303608e-06
-2.90548865117894e-06
-2.24436607782261e-05
-3.39163316791699e-05
-2.0319500751751e-05
-1.48376378411274e-05
-1.84175986915464e-05
-2.91462777868339e-05
-2.20288097245669e-05
-5.06004199540935e-06
-2.90425879706658e-05
-3.10988307882226e-05
-2.71792282377128e-05
-2.37179855199795e-05
-3.44138546426004e-05
-1.51360538714682e-05
6.49375338447122e-06
-1.18897933098249e-06
-3.12202399299541e-05
-2.83332542861009e-05
-3.0764363717319e-05
-2.0682856802945e-05
-3.25093598526176e-05
-4.32485012056292e-05
-3.98256275501e-05
-1.22064382334887e-05
-2.95905807509919e-05
-2.18703581131345e-05
-3.07282636865149e-05
-2.13295857218959e-05
-1.00484807167467e-05
-7.47386025257121e-06
-2.67063772638055e-05
-3.13793032913141e-05
-2.18397215844859e-05
-1.60149792390103e-05
-4.65885252049378e-06
-2.01199080371167e-05
-2.89310054429021e-05
-2.8799734947976e-05
-1.19410645636239e-05
-2.81486515839523e-05
-2.96945806002191e-05
1.28377239823776e-06
-1.22975597521378e-05
-2.2738276350465e-05
-2.44804441988907e-05
-1.80973207545884e-05
-3.37754146755068e-05
-3.78514372498303e-05
-2.08746483509818e-05
-2.63437627554713e-05
-1.80615232151031e-05
-2.97748905950149e-05
-5.90596961034821e-06
-9.34860083308266e-06
-3.91695490549025e-05
-5.91718612845284e-06
-2.07396086893944e-05
-1.38004246607855e-05
-5.80942206265995e-06
-1.23769592596233e-05
-3.54532604493738e-05
-1.87054433753471e-05
-5.1723229508763e-06
-2.22422390745467e-05
-2.47022518421742e-05
-1.54461121906991e-05
-1.73015456146383e-05
-3.14497983275088e-05
-2.30078384728261e-05
-2.66158522393851e-05
-3.42428749308375e-05
-1.72817757261287e-05
-1.14444153553342e-05
-1.90876192112013e-05
-1.43335914568779e-06
-1.31167400453257e-05
-3.57545598871464e-06
-1.62878174339326e-05
-4.33303991474458e-05
-1.25665522897402e-05
-2.48667261396701e-05
-1.47257335807023e-05
-3.41066268372904e-05
-2.73351227029401e-06
1.14494390861164e-06
-3.45633217128057e-05
-1.05337945003842e-05
-1.08797497806927e-05
-5.02202402037453e-05
-2.24073366405742e-05
-1.19500243162964e-05
-2.25893075051644e-05
-3.2110419906758e-06
-7.43101974588388e-06
-2.45116625241572e-05
-4.34142380966034e-05
-1.15801976520646e-05
-1.63893650616232e-05
-2.29481898797368e-05
-3.47988503879533e-06
-3.0651887445714e-05
-3.77270306464205e-05
-2.17456334846334e-05
-2.46107269489898e-05
-2.61131553544845e-05
-2.87020332181329e-05
-3.77399779566226e-05
-1.21835989382538e-05
-2.31675295287503e-05
-2.15515845155105e-05
-1.50372710842911e-05
-8.81657684845034e-06
-4.00010290844088e-05
-3.28886668401779e-05
-6.03114218944032e-06
-2.78046717706737e-05
-1.88855893276431e-05
-3.81661493545361e-05
-1.93465391084721e-05
-1.77658067954871e-05
-3.11096869157533e-06
-4.3463506377608e-05
-4.17458915727576e-05
-1.38984186421762e-05
-1.62321715119035e-05
-1.72418828609919e-05
-3.58296917556583e-05
-2.27512832371803e-05
-6.61090740508351e-06
-1.60957490797356e-05
-2.05292402026074e-05
-4.23344797918502e-05
-2.118657498268e-05
-9.78179786582433e-06
-1.60352240374896e-06
-1.65583107691448e-05
-2.20433161086723e-05
-2.2257696954651e-05
-1.37260420569737e-05
-2.75058643140149e-05
-1.8627776071102e-05
-2.12957749731175e-05
-9.15326348878629e-06
-3.06300411939975e-06
-1.09202272601438e-05
-9.70514897497674e-06
3.88180470281994e-06
-2.90293971120897e-05
-1.902590732089e-05
-1.61454232148413e-05
-7.29841634317747e-06
-1.81398481241331e-05
-2.24974270251922e-05
-1.71408432806301e-05
7.70506036130059e-06
-3.45536741595012e-05
-3.22905132615232e-05
-2.96652319608827e-05
-4.06769193969459e-05
-1.52396956231066e-05
-1.93584188403247e-05
-1.41889149898868e-05
-2.52107682713718e-05
-1.89640924376319e-05
-2.10804224863635e-05
-1.24880881423964e-05
-2.27308625392807e-05
-2.37983328017473e-05
1.30480214767389e-05
-7.98369627505227e-06
-1.35788562635359e-05
-9.94743461784388e-06
-1.18179073499822e-05
-3.07051150806334e-05
-2.36875975348607e-05
-2.52834468431541e-05
-3.44608427722556e-05
-2.4848398486826e-05
-3.86172538567108e-05
-2.94722812366555e-05
-3.01058919838876e-05
2.45664251989522e-06
-1.92255311617531e-05
-2.21654102791309e-05
-1.38275085030352e-05
-1.52254208136484e-05
-1.02305715210282e-05
-1.88494564281435e-05
-3.26333842020151e-05
-2.51491427870847e-05
-9.57164110067437e-06
-2.19663734929562e-05
-8.24468643614908e-06
-1.57845623314622e-05
-1.55875989480595e-05
-2.20579830144054e-05
-1.17063965214945e-05
-2.90511788530425e-05
-2.3912537256164e-05
-2.145731383141e-05
-3.87390438580353e-05
-1.19402197782393e-05
-3.23840494271331e-05
-3.97069679772807e-06
-1.04616129296447e-05
-4.23199494199389e-06
3.36754654264581e-06
-8.47890061180721e-07
-1.85389765344427e-05
-3.22403862517268e-05
-2.50586475176238e-05
-7.93544613741929e-07
-2.28985194587538e-05
-1.5790317097662e-05
-2.91698804436406e-05
9.57880045695929e-06
-2.48515311020016e-05
-1.09302711073817e-05
-2.68358645510346e-05
-1.36504943440475e-05
-5.00919213490018e-05
-2.92700268141069e-05
-1.7604297003435e-05
-2.14115115111375e-05
-3.5641874130946e-06
-4.57222974301191e-05
-4.1514982198044e-06
-3.40866923808164e-05
-1.58339642155381e-05
-1.56971674192143e-05
-3.39091641768678e-05
-6.60028926196109e-06
-3.02449059198624e-05
-2.75610010884698e-05
-1.96039448000411e-05
-3.027159678309e-05
-1.19249255686343e-05
-1.9433088630809e-05
-2.21416814124982e-05
-2.71093640519255e-05
1.12950684898309e-05
-2.39920090427609e-05
-1.5382169583766e-05
-3.0056183705781e-05
-1.57196315312094e-05
-1.9826761432867e-05
-2.16694106508157e-05
-7.77621615676682e-06
-1.38760694086709e-05
-1.9182126740489e-05
-3.42023942947956e-05
-3.22708398722828e-05
-1.95557080366415e-05
-1.58458506688996e-05
-4.78991384305864e-05
2.26936497071539e-06
-2.9508705343852e-05
-4.93168566618076e-05
-3.72784271983464e-05
-3.5461198603685e-05
-1.49747921375681e-05
-2.642211075472e-05
-2.42014100272463e-05
-2.65347437656008e-05
-3.80136350740322e-06
-3.05053553382329e-05
-1.10188407122732e-05
-2.52346301564805e-05
-1.02594076030694e-05
-1.52293877506138e-05
-3.79024202801711e-05
-1.73790529471234e-05
-2.79464920650898e-05
-7.29679142786392e-06
-1.5766830307453e-05
-1.84892252733225e-05
-3.7045391397546e-05
-2.37158106292109e-05
-1.95013821008219e-05
-2.83584529590839e-05
-2.5044505332531e-05
-1.51164657302552e-05
-9.41488590740673e-06
-2.31190857653528e-05
-1.57671591895988e-05
-4.01733518977455e-05
-9.65993954604367e-06
-3.27388505801496e-05
-1.99645819813437e-05
-9.07216954228325e-06
-1.69127282417937e-05
-1.79742284134869e-05
-2.20938022809276e-05
-2.028273038468e-06
-3.5449359420769e-05
-2.07733833273088e-05
-1.68848084273236e-05
-2.67657821721323e-05
-2.59233778050473e-05
-1.90706282231784e-05
-1.37026027050354e-05
-1.51962260854146e-05
-1.68075131692832e-05
-3.23550402184073e-05
-2.02146013462553e-05
-2.17723008488116e-05
-3.31567963913131e-05
-1.22056842254529e-05
-2.32242007570036e-05
1.23744896775617e-05
-1.14288516970973e-05
-2.00552207225362e-05
-3.29570569579179e-05
-3.06239217374666e-06
-2.47974426965567e-05
-1.28811775840218e-05
-5.43077054268512e-06
-2.95382650189337e-05
-5.27033314436743e-06
-4.86688218814985e-06
-1.72569250792856e-05
-2.49243100839807e-05
-4.07957987347911e-05
-1.76815823814827e-05
-2.28823444929675e-05
-2.18874450722495e-05
-4.31733003753656e-05
-2.6731286376116e-05
-2.13132440343425e-05
-2.79684981923377e-05
-3.19045426553708e-05
-1.64518033234873e-05
-1.26584248550561e-05
-1.71426647196276e-05
-2.85170101406477e-05
-3.98229784999451e-05
-2.2107572522526e-05
-2.26813397645812e-05
-2.19632192613154e-05
-5.63685218185897e-06
-3.1545338182684e-05
-2.42473373293844e-05
-1.38506570422001e-05
-3.01174166446916e-05
-3.32084267673193e-05
-2.99505548250272e-05
-3.06923087320856e-05
-4.83404005495894e-06
-3.87428063140993e-05
-1.07772174836856e-05
-3.85684950807249e-05
-2.66254730953904e-05
-2.44372814989829e-05
-3.78867391689699e-05
-1.7481273716955e-05
-1.11699740208886e-06
-4.10731999766583e-06
-1.96872982949473e-05
-5.58852482623857e-07
-1.81282755641677e-05
-2.75531369602378e-05
3.51593260871893e-06
-1.85284008878791e-05
-3.47504675041251e-05
-3.72531080189187e-05
-3.38259816678102e-05
-8.80963429882232e-06
-3.51521189852982e-05
-1.12703816090115e-05
-9.12359474253656e-06
-3.78073246868344e-05
-1.61182302347686e-05
-1.64422123415888e-05
-1.04510207092429e-05
-2.84408390090487e-05
-3.02510832709662e-05
-2.39379569069962e-05
-2.51162859141443e-05
-2.26239368719198e-05
-2.55576739657931e-05
-1.33042103065395e-05
-2.75101082337249e-05
-1.84342310250875e-05
-2.5765914050948e-05
-1.77406194382576e-05
-3.30450947502144e-05
-3.05334283940154e-05
-1.66317259106206e-05
-2.25936195669427e-05
-4.01774106794906e-05
-1.86831572568096e-05
-3.65795260758345e-05
-1.21391039027029e-06
-2.4861042982527e-05
-2.84855873741558e-05
-1.5551435434562e-05
-2.21831397277832e-05
-1.63561594287208e-05
-1.32167916586119e-05
-1.59704373594724e-05
-2.92628855419422e-05
-4.12625915324438e-05
-1.81745685815756e-05
9.98192734314487e-06
-1.22114682979684e-05
-1.16801247118863e-05
-3.82575116825451e-05
-2.83797988438604e-05
-2.3224986528546e-05
-2.87989155849378e-05
-1.90752906225333e-05
-4.3564715929379e-05
-3.36847549909879e-05
-3.63208464936677e-05
-3.35198743356837e-05
-3.02923454777372e-05
-3.18959042806526e-05
-4.54523512757523e-05
-2.86659194270921e-06
-2.43883526162685e-05
-2.37105425170873e-05
-5.72694534040757e-06
-1.55127173642467e-05
-2.05829814353386e-05
-1.03156452265227e-05
9.50054992523628e-06
-2.04393990613664e-05
-1.24755036819649e-05
5.48649397406127e-06
-1.7786311600655e-05
-8.21584829654305e-06
-1.86887753976167e-05
-2.4388994181227e-05
-1.41203546841401e-05
-2.20687000334603e-05
-9.36496875743557e-06
-3.28824466476035e-05
-1.35608701849323e-05
-1.54064008931181e-06
-2.74447271545678e-05
-2.30899269390358e-05
-1.65795440791183e-05
-1.81735274955128e-05
-1.67500744079725e-05
-1.01730397796376e-05
-2.45052706536516e-05
-1.63328531949289e-05
-3.52222065549991e-05
-2.53884585886465e-05
-8.72978618079437e-06
-2.80132387181845e-05
-2.78666903549785e-05
-1.63399769154916e-05
-8.96576380544516e-06
-1.09403125234711e-05
-3.18782943477171e-05
-3.14596602297202e-05
-1.0706444835745e-05
-4.07479015193657e-06
-1.27529836651793e-05
-2.01181809001382e-05
-4.22602711066279e-05
2.12025343009403e-06
-3.08250714084367e-05
-2.74170413850577e-05
-2.13648370575211e-05
-2.35178126023575e-06
-1.41191536518268e-05
-3.57068947149429e-05
-2.19292748920802e-05
-4.46839697673597e-05
-2.38066378437504e-05
-2.30000925350883e-05
-3.38796562726614e-05
-2.03205445034435e-05
-2.05325470760142e-05
-1.48976494632894e-05
-2.37792425246481e-05
-1.6459063562133e-05
-2.23149227253348e-05
-3.30013942100885e-05
-1.90560979335106e-05
5.50767331019095e-07
-1.53025493773141e-05
-3.70661715778071e-05
-4.36757479341733e-05
-2.04181583915239e-05
-2.9111938841121e-05
-2.20833357096041e-05
-6.28145960685729e-06
-2.83173192180048e-05
-4.58337911430196e-06
-1.59554775933363e-05
-1.5013832950972e-05
-2.45359210917545e-05
-1.98875209319134e-05
-1.22388206217811e-05
-1.21770740176864e-05
-3.18221668344521e-06
-1.92325828969057e-05
-1.45505794990258e-05
-2.50493656586785e-05
-2.4633851143073e-05
-1.16727823208387e-05
-2.44531848810473e-05
-1.32397916952603e-05
-1.03581840587907e-05
-3.31191349233661e-05
-3.34872736047821e-05
4.98203863086093e-06
2.68993198909833e-06
-1.91259296571835e-05
-2.94376755925345e-05
-8.73698590984566e-06
-1.84261335947308e-05
-1.87759758687505e-05
-2.36458124600776e-05
-1.67211633329299e-05
-5.00864893730455e-06
-3.87056090776808e-05
-3.14411343305651e-05
-7.50873330354225e-06
-2.71346736241556e-05
-1.04068939022049e-05
-2.09633197736323e-05
-2.34498251949276e-05
-1.93273890652586e-05
-1.28533046304222e-07
-3.32709946869257e-05
-3.76861084836912e-06
-2.30801278913938e-05
-2.26826804841173e-05
-2.20795970392445e-05
-3.47792709393789e-05
-1.46547882533367e-05
-2.56308899713594e-05
-3.77631787472968e-05
-1.58244831152282e-05
-1.2255187156369e-05
-2.42008267611432e-05
-9.92243501468654e-06
-7.54867867820407e-06
-2.69513183119531e-05
-4.75190874709682e-06
-9.08170144996572e-06
-2.55226629756057e-05
-3.14398128120907e-05
-1.60239363994487e-05
-1.13618038847204e-05
-1.63758075843894e-05
-1.5866543221638e-05
-1.42204351780231e-05
-3.15523555167877e-05
-5.56443459895993e-05
-1.45134259017718e-05
-1.60272877105437e-05
-2.48565748049545e-05
-9.40293509626035e-07
-2.6333040332865e-05
-1.57416391805599e-05
2.6171591878353e-06
-4.50614376433202e-05
-2.31776020740055e-05
-2.85497827984132e-05
-1.2120768943416e-05
-2.66430743716926e-05
-2.68637088314606e-05
1.41834541956264e-06
-1.0910614504605e-05
2.36768068275495e-06
-3.29692544096125e-05
-2.21591292321077e-05
-2.75398748654582e-05
-6.53508409977047e-07
-3.59562948894574e-05
-2.7356886255308e-05
-1.16311367310853e-05
-2.83957316286497e-05
-5.95629821476924e-06
-9.06972633974246e-06
-8.22357929735515e-06
-1.42563867596995e-05
-2.32002417993112e-05
-1.50809695441597e-05
-3.30731008310749e-05
-1.83717864729534e-05
-2.27151368466341e-05
-6.84916181416188e-06
-2.78966384204429e-05
-3.29175261851956e-05
-2.45718299790897e-05
-1.93131972925969e-05
-2.25363561433715e-05
-4.15659611377657e-05
-3.27074719401719e-05
-2.09813663080194e-05
-3.7966531497064e-05
-1.52755549472957e-05
-2.87438534823201e-05
-4.40774404790039e-06
-2.08190019318006e-05
-3.02613911063411e-05
-1.45403760767747e-05
-2.06737121520659e-05
-2.01396138091468e-05
-1.43452921353699e-05
8.46079154311853e-06
-6.73514011068995e-06
-2.19550276164846e-05
-2.06980031476286e-05
-4.80697960942178e-05
-1.83804285857535e-05
-2.89908206420642e-05
-1.19410706235364e-05
-2.8832617289722e-05
-2.26712776226104e-05
-2.11716850606539e-05
-7.36413418037432e-06
-2.92067840130073e-05
-9.57260266343865e-06
-5.57906984853981e-05
-2.56657627121408e-05
-2.6400720324103e-05
-1.02137557941414e-05
-1.50931789068354e-05
-3.04695782589109e-05
-1.46413203771672e-05
-1.9374143826354e-05
-3.22203918504243e-05
-2.57191766944184e-05
-6.62546418296796e-06
-3.51451179705789e-05
-2.61974713610418e-05
-1.44813657167729e-05
-2.89067840970887e-05
-5.73697455608681e-06
-1.15100586940048e-05
-1.24341488392604e-05
-1.70681138983256e-05
-2.60039936519738e-05
-1.24346725996248e-05
-1.66844000036119e-05
-4.34034350657057e-05
-3.16504817423547e-05
-1.60708266894333e-05
-2.70613560038269e-05
2.05453665515092e-06
-5.93313817563276e-06
-2.27246054806033e-05
1.51048933398531e-06
-3.8965015075091e-05
-1.67989044722934e-05
-4.37429507694033e-05
-3.55326893372751e-05
-2.9618967529526e-05
-1.64081096289477e-05
-9.96231409421862e-06
-2.561755563007e-06
-3.28178968626414e-05
1.6613085750657e-06
-2.67497002656785e-05
-4.96455766410742e-06
-1.19437290882948e-05
-1.34861291840703e-05
-3.5504168677032e-05
-1.15306887983459e-05
-8.50900534214425e-06
-2.39492140320492e-05
-2.27810726386717e-05
-1.2086221297343e-05
-2.13535224110558e-05
-2.39377758254271e-05
-3.06098020667592e-06
-2.2459773953791e-05
-5.11425363805101e-07
-2.78138513771546e-05
-2.57794413911817e-05
7.59841077884616e-07
-2.8070413647367e-05
-2.79167907217679e-05
-7.75180426396838e-06
-3.80710519960386e-05
-3.86765066333707e-05
-1.22230542426067e-05
-2.24898366208157e-05
-8.25028469626934e-06
-1.94497796251425e-05
-1.53179451983916e-06
-3.12232228875303e-05
8.87114296591618e-06
-4.23683156641073e-06
-9.02553472796762e-06
-2.36370164029606e-05
-1.20615784363481e-05
-2.55717292854545e-05
-2.87180970903541e-05
-2.9062558944602e-05
-2.63846202488183e-05
-6.5026068738857e-06
-2.14188846878327e-05
-2.9062316906654e-05
-1.75069094852426e-06
-2.24394192287649e-05
-1.6545123335168e-05
-2.37243045637561e-05
-1.17396375850609e-05
-3.65972787054521e-05
-4.50872736943579e-05
-1.5425556249307e-05
-1.16014228821408e-05
-1.52931002913231e-05
-1.53522990247861e-05
-4.85228634478473e-06
-1.55710012275198e-05
-3.53289075218181e-05
-2.94188446223115e-05
-1.87073623817935e-05
-1.13536656555503e-05
-3.84083154582615e-05
-3.38158589584171e-05
-3.25116057421968e-05
-1.81666270828244e-05
-2.39694133338855e-05
-3.61971186428391e-05
-2.47504500391695e-05
-3.54387275733492e-05
-2.6762674031635e-05
-1.9851480053518e-05
-3.20063080508256e-05
-3.29023093044679e-05
-2.00021204813092e-05
-1.44866931578067e-05
-1.73070841974522e-05
-2.61637837623335e-05
-2.59366289316328e-05
-3.9893598763953e-06
-1.96362904762411e-05
-1.59744737332021e-05
7.17174376294546e-06
-2.72209090837413e-05
-2.52582550231494e-05
-3.38967657446549e-05
3.54252556568376e-06
3.68001100795254e-06
-2.30408604225069e-05
-4.50371741219418e-05
-2.94171020959815e-06
-3.0650623986039e-05
1.55984943452716e-05
-1.0401629554444e-05
-8.60651342939262e-06
-1.8924366883942e-05
-5.67309701199133e-06
-1.64267048778298e-05
-1.22893964831391e-05
-2.28686239265492e-05
-1.61737144389062e-05
-3.23569775923877e-05
-5.33069959341539e-06
-1.99179883113412e-05
-2.01563028128695e-05
-4.61323680857561e-06
-4.86090750011756e-06
-9.56889491924404e-06
-3.98989014685699e-05
-1.79042445950519e-05
-2.92074880748306e-05
-2.46631664571092e-05
-1.73006631659706e-05
7.05740941718293e-06
-8.64404714897194e-06
-2.22094382466788e-05
-2.72050897329018e-05
-3.64798457170186e-05
-2.27118384189235e-05
-1.9908454670216e-05
-2.47567305459505e-05
-1.91225593153805e-05
-2.04667490131992e-05
-1.10688431651487e-05
-5.02459195779929e-06
-3.78118695628031e-06
-2.12915925519751e-05
-2.27326364222071e-05
7.48810083900957e-07
-8.37467582442118e-06
1.73756815296252e-06
-2.65399109642028e-05
-2.64246708952108e-05
-1.2870988614118e-05
-1.92596129592566e-06
-8.01645039407472e-06
-1.62742521997303e-05
-3.13244258908847e-05
-3.87982947730835e-05
-2.05243968272458e-05
-7.61845832942383e-06
-4.52163108451366e-05
-6.94651910991794e-06
-4.4647003586979e-06
-3.22333926841589e-05
-1.04202296347749e-05
-2.18842527771206e-05
-1.46656696532436e-06
-2.3907333426144e-05
-3.63950791744366e-05
-1.15472684485091e-05
-2.87895805778787e-05
-2.1378942620818e-05
-6.52396341278175e-06
-1.59798280142131e-05
-2.32188305198326e-05
-1.79190052184735e-05
-2.55818896765556e-05
-1.76739630355926e-05
-2.14178932679679e-05
-3.33785968745057e-05
-2.7330643469464e-06
-1.88723997075987e-05
-2.51271356089508e-05
-2.57378549105693e-05
-2.40581626790206e-05
-3.41958139674363e-05
3.97182822528925e-07
-3.2893686410211e-05
-1.11455362322555e-05
-1.83038652873368e-05
-1.25597919400774e-05
-9.49268933237942e-06
-1.56841517821047e-05
-1.16550952767238e-05
-4.41864264446716e-06
-2.89933669510548e-05
-1.32586965054961e-05
-2.52083751546467e-05
-1.75818219488875e-05
-2.29220834283124e-06
-2.10039773690503e-05
-2.87990542907795e-05
-2.26407508359633e-05
1.02902547113654e-06
-2.8823424961031e-05
-1.66095092572165e-05
-7.65545027987201e-06
-2.7386898203507e-05
-3.22746606983594e-05
-3.4750237675583e-05
-5.15706172590326e-05
-1.19820173563307e-05
-3.34852500203599e-05
-2.3544150832666e-05
-1.02135914396279e-05
1.12176334873873e-05
-1.73187928290008e-05
-7.70526774870951e-06
-2.15238352419001e-05
-1.46559006585251e-06
-1.98272334419487e-05
-2.29349809938698e-05
1.72459552357316e-06
-1.00540440789601e-05
-3.02707994278748e-05
-3.93414483198928e-05
-1.81120196299155e-05
-1.5691346763907e-05
-5.05900758794362e-05
-9.10515402384014e-06
-9.61158244219863e-06
-6.78331894377727e-06
-4.02036872055258e-05
-3.24319831901685e-05
-2.72074095601554e-05
-3.0561357582054e-05
-8.21105642206623e-07
-6.92943194778308e-06
-1.46179431733484e-05
-2.09195185625693e-05
-2.14318375695488e-05
-1.70596693185305e-05
-2.22971210220738e-05
-2.0610245915646e-05
-3.70196013942619e-05
-2.25383197563381e-05
-1.84053977786807e-05
-1.836454385863e-05
-2.56300607674986e-05
-2.46000507748019e-05
-2.13423365957626e-05
-1.6356854270336e-05
-2.11575342181904e-05
-3.36183257569657e-05
-2.67651705588743e-05
-7.64794277974976e-06
1.24806270439374e-05
1.15516363947574e-05
-2.4563318378473e-05
-1.67119073589307e-05
-2.17289835836872e-05
-1.43534658699158e-05
-2.66312179817043e-05
-1.00053544358576e-05
-1.00049483509855e-05
-1.93638828323043e-05
-2.41046126285559e-05
-2.81611147955098e-05
-6.40678507762061e-06
-3.79657841894547e-05
-8.39772304214118e-06
-1.92976556305498e-05
-5.42740091710669e-06
-3.76055707959948e-05
-1.88708380786885e-05
-2.88613450766e-05
-1.82544254733363e-05
-3.86924617401843e-05
-1.70939391990496e-05
-1.84791008072875e-05
-1.48140686124776e-05
-2.9149597309583e-05
-3.29937840456643e-05
-3.25838637974609e-05
-2.97983568206795e-05
-2.26949844610071e-05
-3.30949591034434e-05
-1.85449180743878e-05
-2.4502832110953e-05
-2.94728295957429e-05
-2.78037036207806e-05
-1.73781520613642e-05
1.89945241932917e-06
-1.41845123050012e-05
-2.81304273161922e-05
-3.04212253100878e-05
-1.91406355870154e-05
-2.41733560025694e-05
-1.03322405596816e-05
-1.26271013998164e-05
-1.45482701411643e-05
-2.54622233224275e-05
-2.03026470729909e-05
-2.66537172566011e-05
-2.0778480557784e-05
-2.35885999830372e-05
-1.46961953179284e-05
-1.96573244610175e-05
-3.38615969072453e-06
2.29815870962793e-06
-2.33588759467526e-05
-4.31311032647183e-05
-9.15680214393074e-06
-3.43537944325224e-05
-3.448069623055e-05
-1.25237032598596e-05
-1.12912684903572e-05
-6.61613876904073e-06
-3.17022828618099e-05
-1.43703121384266e-05
-5.25405675473686e-06
-2.02107381903731e-05
-2.57170518650482e-05
-3.64125250123064e-06
-2.09865067464217e-05
-3.69489764489616e-05
-2.30169698429601e-05
4.26511118248903e-06
-3.28038227621208e-05
-2.58612846321637e-05
-1.9071601238582e-05
-4.59215753604429e-05
-1.92577356372384e-05
-1.821342309397e-05
-1.84219809689639e-05
-1.77514174586842e-05
-1.64129615216136e-05
-2.88306131690738e-05
-6.67246846580278e-06
-2.81477780778285e-05
-8.17552648598059e-06
-2.54900361766277e-05
-4.89360859537814e-06
-3.45917115163802e-05
-1.14039434485431e-06
-6.06976632069861e-05
-1.91492064979857e-05
-2.83198147629357e-05
-2.27644490038467e-05
-1.1109123577996e-05
-3.16086366918507e-05
1.18146628807703e-05
-1.2498435052083e-05
-2.43571109855921e-05
-2.71279030780538e-05
-1.6121622178153e-05
-2.52147564165968e-05
-2.38038104362476e-05
-1.85004611488633e-05
-4.01516233186494e-05
-8.61402249216091e-07
-1.34630649023088e-05
-2.61045921789572e-05
-6.0652540212208e-06
-2.22983094631643e-05
-3.36317141349412e-05
-2.55065934725222e-05
-2.53082311519778e-05
-1.00330981789327e-05
-2.13437109167507e-05
-2.87287469308765e-05
-1.16292936886125e-05
-1.27154252173694e-05
-2.61091657680473e-05
-1.03003047150049e-05
-3.36983204095992e-05
-8.71813423496714e-07
-1.88161566972141e-05
-4.98877940243451e-06
-2.05527343960555e-05
-1.06297394413023e-05
-3.59442865954537e-07
-2.19435429196233e-05
-2.56397332617854e-05
-4.10250983028833e-05
-2.46394069659856e-05
-1.03035707663925e-05
-1.33671935431389e-05
-8.03050427071298e-06
-2.93698817295301e-05
-4.77825410110268e-05
-2.65356717399711e-06
-1.06672305207118e-05
-2.13387856778327e-05
-2.49234243883122e-05
-7.78907297344317e-06
2.08861434729693e-07
-1.03909846988934e-05
-1.75186712524115e-05
-2.68897542283398e-05
-1.22109430877629e-05
-2.95140057208832e-05
-1.1453987138754e-05
-1.23726459029293e-05
-5.21737987426584e-06
-8.0604499616287e-06
-4.30716609519045e-05
-9.83728008149038e-06
-2.08426515073338e-05
-1.80509583769787e-05
-2.36733494101339e-05
-2.58349326672451e-05
-1.48623181470079e-05
-1.85188393713376e-05
-2.73543134094301e-05
-1.25871103073627e-05
-3.21183184411692e-05
-1.17886547190545e-05
-3.75468401772377e-05
-1.1602043259674e-05
-2.61016225668344e-05
-1.74629396177636e-05
-4.28923765059148e-05
-2.06136488528491e-05
-2.64513832302733e-05
-2.08966907847674e-05
-1.76824957552433e-05
-2.70393810753032e-05
-3.69632971680454e-05
-2.59821147511036e-05
-2.26841562239717e-05
-4.81162238830033e-06
-1.93259349982194e-05
-1.03754839484353e-05
-1.93933645971455e-05
-8.94736147175275e-06
-2.46126523240575e-05
-5.69071193646119e-06
-3.1334807488146e-05
-2.77091507133202e-05
-1.78861953266638e-05
-2.37528486189732e-05
-7.41161259972057e-06
-2.80451554851594e-05
-1.977302403985e-05
-4.25795283372483e-05
-1.77446174701605e-05
-2.38273694977959e-05
-3.38899843335983e-06
-1.98907602362011e-05
-3.54044286220563e-05
-3.41650211844165e-05
-2.77331241080018e-05
-1.49444059993492e-05
1.96758434282526e-06
-9.64477982616095e-06
-3.41593368341524e-05
-2.49869299700581e-05
-9.19285240119096e-06
9.35089529058904e-07
-1.10104650153466e-05
-1.85443970866543e-05
-3.83247499404465e-05
-2.85204390667825e-05
-2.59738961666241e-05
-4.52848235390905e-05
-7.51309180064243e-06
-1.3582156793678e-05
-3.70776905824761e-05
-2.43174767503497e-05
-1.64016730376818e-05
-2.88027293231727e-05
-1.09262864830346e-05
-1.43787767630328e-05
-1.92186720144621e-05
-4.35244449544239e-05
-2.45709799511439e-05
-1.16223079895207e-05
-2.38403488639548e-05
-6.60328343848896e-07
-2.41128271854751e-05
-1.41802942316471e-05
-2.91671785204307e-05
-2.96717100305351e-05
-1.12088289343768e-05
-4.06891338424342e-05
-6.90361515854634e-06
-2.17977777624816e-05
-7.68591814349235e-06
-2.04545089420943e-05
-1.29664015639262e-05
-5.36459390521025e-06
-3.17365203015321e-05
-2.25008450723916e-05
-6.23740494955862e-06
-2.0453888141205e-05
-1.48568586740151e-05
-3.4584816370379e-05
-2.02483165983384e-05
-2.09946808231959e-05
1.44962886884636e-06
-1.71438473036415e-05
-2.04834164432321e-05
-9.56465733307011e-06
-1.51370558158038e-05
-1.48117771277175e-05
-3.34622226862119e-05
-2.85457145410214e-05
-2.63416065584819e-05
-5.97112939530307e-06
-1.98424742102842e-05
-3.60528343113885e-06
-1.02381570206143e-05
-5.98408809329571e-06
-1.44874924360588e-05
-2.74933104567525e-05
-1.55208593649572e-05
-2.29438554326336e-05
-2.12214322444716e-05
-1.76907887275186e-05
-3.11122098682373e-05
-2.70929927089458e-05
-9.05509017085234e-06
-2.03230368314577e-05
-2.836767309751e-05
-3.19144723880962e-05
-2.1116341464746e-05
-1.78737877146627e-06
-4.29873583787446e-05
-2.63202023958846e-05
-1.91633894295316e-05
-4.56255397626808e-05
-2.33229327427125e-05
-2.60601149815004e-05
3.73099348655335e-07
-1.66502322099555e-05
-9.53161122533599e-06
-2.04199996281026e-05
-1.21775837072994e-05
-2.74383567256545e-05
-3.63431516775246e-06
-1.11368025914166e-05
-1.38375042697163e-05
-2.34400529181343e-05
1.42905211713392e-05
-7.03026136725506e-06
-2.31388181354702e-05
-1.07806857093053e-05
-2.58351655389857e-05
-3.5520672707092e-06
-3.16637073251829e-05
-1.34296465726916e-05
-2.38880966723002e-05
-5.86406715206119e-05
-1.40901851632979e-05
-3.82031908900738e-05
-1.82877360915884e-05
-4.27852365799532e-05
-1.40324319754919e-05
-3.09509953658177e-05
-3.612647968884e-05
-2.95010700562246e-05
-1.20385993364239e-05
-2.34515046194432e-05
-2.88457139779294e-05
-1.75196224196779e-05
-2.33775459662796e-05
-2.70784839256327e-05
-2.19150027948722e-05
9.34413141833766e-06
-1.56173440583132e-05
-2.66293624001552e-05
-1.8570547099115e-05
-3.08394038326881e-05
-4.45184747248273e-05
-4.81408937339774e-06
-4.54007929016367e-05
-1.42948417097336e-05
-2.35288663696409e-05
-2.66421109468726e-05
-2.60564492819258e-05
-1.71075493007006e-05
-4.12078968701473e-05
-2.80673916564405e-05
-3.35495668915039e-05
-4.02330925582683e-06
-1.29119528337447e-05
-1.71606352184894e-05
-1.68432748088778e-05
-3.06411383489205e-05
-2.55300200947905e-05
-1.5317865819041e-05
-1.582907016659e-05
-3.65265923528591e-06
-3.31235175739128e-05
-3.05604886923557e-05
-1.02291809831889e-05
-5.73948490880104e-05
-1.99956402774109e-05
-7.84643026581305e-06
-2.67237629379203e-05
-2.4771524247288e-05
-1.73481530668781e-05
-2.64415530178484e-05
-2.57995102073689e-05
-2.00065697540358e-05
-9.05899173800517e-06
-1.70517280515568e-05
-1.39043458704395e-05
-1.4476729562825e-05
-1.57690048336104e-05
-1.55311904679196e-05
-3.04550126877348e-05
-1.87799970764748e-05
-6.02166433143526e-06
-2.22099678397664e-05
-1.30564018131599e-05
-1.72961989246032e-05
-4.39497123640237e-05
-4.80384089181774e-06
-3.42733204068624e-05
-1.51386317931863e-05
-1.96996849070679e-05
-2.49185477731881e-05
-2.46801203765837e-05
-1.28004061791778e-05
-2.72858740171833e-05
-7.7130407821238e-06
1.62711913623821e-06
-1.79186186177081e-05
-1.20569135107106e-05
-1.4155715770417e-05
-3.17586620958343e-05
-2.90069482961097e-05
-7.88928411722839e-07
-1.34640161566636e-05
-2.49570712610072e-05
-4.57109217194418e-06
-1.81222262107e-05
-2.49482150075706e-05
-2.60270338275888e-05
-3.55496925032427e-05
-2.53755972586249e-05
-1.04960917823847e-05
-2.55810027471385e-05
2.97834139301048e-08
-2.12166247743964e-05
-3.94233505057855e-05
-1.72714078220097e-05
-1.481797224457e-05
-2.63819842893464e-05
-2.58370528229432e-05
-9.40124322236113e-06
-1.19149136550326e-05
-4.43443304811923e-05
-1.05898701046685e-05
-1.41480785717675e-05
-7.08745001634028e-06
-2.02670986676217e-05
8.9911851690338e-07
-2.87865691891062e-05
-2.49780916267677e-05
-2.77532089169599e-05
-3.2480030062121e-05
-3.56776987650818e-05
-2.26850584621458e-05
-1.17583075437844e-05
-3.17239147160695e-05
-3.07724288559589e-05
-1.47470355204717e-05
-1.83725157018949e-05
1.01686932588144e-05
-1.39684426498688e-05
-6.02467969680489e-06
-1.49806737753675e-05
-1.83604122719557e-05
-2.24140429148993e-05
-1.21449440788673e-05
-1.64064817965751e-05
5.2144322192845e-06
-1.05750953927059e-05
-2.84112158013423e-05
-6.77818775477425e-06
-1.78384359130411e-05
-2.19654671815543e-05
-2.07772181897576e-05
-4.06988937999536e-05
-2.62720813000021e-05
-1.89948309330975e-06
3.9404255334511e-06
8.10021607499971e-06
-1.51397236632103e-05
-2.62078712744792e-05
-3.66368751896805e-05
-2.69820725515612e-05
-8.22516860322374e-06
-2.52582444871741e-05
-1.17098556020247e-05
-3.33055134396682e-05
-3.64998121406246e-05
-9.23706541959008e-06
-8.63354889985189e-06
-2.30625303614144e-05
-2.43408810937071e-05
-3.6684669335584e-05
-2.72668201471123e-05
-1.8422673124572e-05
-5.20063813674916e-06
-1.88008540033167e-05
-1.04556700948113e-05
-3.8737212981457e-05
-1.64966405643336e-06
-2.07567830168772e-05
-1.6395890262828e-05
-7.69871961635101e-06
-3.57763836458004e-05
9.93236202212458e-07
-4.15970871169266e-06
-1.72517117925374e-05
-1.16845103512509e-05
-2.74173315813217e-05
-1.6214685563484e-05
-4.07815421508851e-05
-3.80916329627559e-05
-9.98242152138678e-06
-1.38286081078956e-05
-4.68733811334708e-07
-1.24774004846055e-05
-3.57749248447153e-05
-2.12747583040057e-05
-2.17336345908782e-05
-2.26568980556963e-05
-1.28384323519603e-05
-6.36851401329253e-06
-2.2061603893632e-05
-2.66725011822225e-05
-1.19528780612086e-05
-9.39926895283317e-06
-3.83529854877018e-05
-2.76174460564251e-05
-2.25259756039339e-05
-5.51841017247266e-05
-3.71871225605198e-05
-2.25964170495975e-05
-1.85247628394754e-05
-2.90607008028588e-05
7.19452618121773e-06
-2.3146992895787e-05
-1.52610020580402e-05
-1.48804920833448e-05
-4.08250301581078e-06
-2.41460915205226e-05
-6.16556902838575e-06
-2.68735977334715e-05
-2.20441684398588e-05
-2.34619490839686e-05
-2.57712722790846e-05
-3.30741546276349e-05
-3.34399367491491e-05
-2.76195995161591e-05
-1.94149585250914e-05
-1.55438638616152e-05
-2.36437326203543e-05
-2.38673931912747e-05
-1.80771019287043e-05
-4.68708223942327e-05
-4.03097882603143e-06
-1.77202578775462e-06
-3.5566411093391e-06
-2.21241224052129e-05
-8.81564863463539e-06
-2.53061243739435e-05
-3.16973052896054e-05
-3.16593833302723e-05
-2.7872454152691e-05
-2.18592158717357e-05
-4.29503000177279e-05
-5.7873321535595e-06
2.59465543371216e-07
-1.32457705912949e-05
-1.56288134505814e-05
-2.92227525841447e-05
-1.18405276870037e-05
-2.37418641242329e-05
5.24104645820007e-06
-1.55259454357321e-05
-4.45464978078308e-05
-2.39424821003558e-05
-2.45603784533525e-05
-5.04680930973285e-06
-2.55367111852455e-05
-1.87853547834853e-05
-3.39401816262449e-05
-3.17325110534796e-05
-1.68857837742041e-05
-1.38951236117317e-06
-1.83932084088406e-05
-3.04303261765922e-05
-2.32007613219698e-05
-2.64348086590666e-05
-2.43943288076395e-05
-1.35193001890152e-05
-4.40500183297397e-05
-1.28722206682457e-05
-2.62741607005908e-05
-3.6955058677488e-05
-2.1579173500364e-05
-7.70045424075779e-06
-1.83116439193048e-05
-1.33878180678746e-05
-2.22581029694392e-05
-4.23309629718223e-05
-3.66933133510765e-05
-3.47812055174151e-05
-8.57142697676017e-06
-2.95856221051101e-05
-2.23722177729147e-05
-2.77113363505541e-05
5.90507411839938e-06
-1.00006126423824e-05
-2.00782928081995e-05
-1.55812797681436e-05
-1.45983259715197e-05
-1.6002444306795e-05
-3.82578112844916e-05
1.4492819677222e-05
-1.75541855079959e-05
-3.84146000580408e-06
-2.68524996856753e-05
-3.5086892072707e-05
-1.54344442802496e-05
-5.09151719663185e-05
-3.51567081077153e-06
-2.1736270477443e-05
-1.35174058782591e-05
-3.24156277014999e-05
-1.02351101910084e-05
-2.24263321472927e-05
-3.58839449862242e-05
-1.86810695664075e-05
-2.2854192090824e-05
-9.64820521078734e-06
-2.12982515652717e-05
-1.27546273610961e-05
-2.47838300990665e-05
-4.78112371908218e-05
-2.01224757017069e-05
-2.59147169014263e-05
-2.35743642235325e-05
-2.80883321454426e-05
-9.43325339997677e-06
-2.57089037094683e-05
-9.58022066676705e-06
-1.849450427926e-05
-1.20760062439377e-05
-9.02678975095168e-06
-1.42166487952285e-05
5.28757651262017e-07
-1.19815533995444e-05
-2.22752940764425e-05
-4.03166563889289e-05
-4.6895257867795e-05
-3.94621253108188e-06
-2.00458378887231e-05
-9.18673785222356e-06
-2.65189579524094e-05
-2.64614987679262e-05
-1.71570812696029e-05
-1.34828579678918e-05
-2.90788034373636e-05
-7.17541947872264e-07
6.26137644919121e-06
-1.68315855027294e-05
-4.35491443479027e-05
-2.8305584290036e-05
-3.68501613440312e-05
-2.17979879775732e-05
-1.80645001555639e-05
-3.36226822662908e-05
-4.15620330877731e-06
-2.30955985165084e-05
3.40275478887939e-06
-3.29720380997052e-05
-8.98430320712833e-06
-1.57275212540785e-05
-1.89253386235187e-05
-2.22345388606286e-05
-3.28671002913716e-05
-2.11600968895562e-05
-3.66296861231871e-05
-2.28622848877556e-05
-3.44236607198352e-05
-7.34827339190762e-06
-2.73398785473444e-05
-3.46406680585116e-05
-1.83772425620085e-05
-1.58941413637312e-05
-2.71562055130808e-05
-4.62040221368441e-05
-2.57903597249964e-05
-1.03226733946109e-05
-3.41651176050095e-05
-6.32466896112906e-06
-4.30740848842765e-05
-1.29253435547117e-05
-2.16704730874546e-05
-3.955397476749e-05
-2.75439175476692e-05
-1.06713920629037e-05
-2.96781271129218e-05
6.71985150487452e-06
-2.40096377858443e-05
-1.20408411612833e-05
-2.61549940820774e-05
-2.84753076266148e-05
-2.05335831054459e-05
-2.84310972119699e-05
-1.90452030901346e-05
-1.71075849581518e-05
-1.87146364756057e-05
-4.14914964438849e-06
-3.57282998893871e-05
-3.4417944918364e-05
-2.62369083025232e-06
-3.64635314122828e-05
-2.51916489190595e-05
-2.49712031501264e-05
-1.96152487116721e-05
-1.64483994395298e-05
-4.50197865155375e-05
-2.3933185767706e-05
-3.31374807811807e-05
-1.39575203248383e-05
-1.12354208174306e-05
-2.28009966248217e-05
-5.15580647108789e-05
-2.3892857614682e-05
-3.14409533906063e-05
-2.2749225946711e-06
-1.56452752590251e-05
-2.61342199883538e-05
-2.85799189938803e-05
-5.94454764258404e-07
-7.24793075317751e-06
-3.29390444448268e-06
-2.40544355797835e-05
-1.55616447899848e-05
-2.95538568014074e-05
-9.22073567846753e-06
-3.27833654776735e-05
-1.31251614842413e-05
-1.46714214352237e-05
-1.3544841780551e-05
-2.39138196014728e-05
-4.44663872986233e-05
-1.61574406454251e-05
-2.05453701285625e-05
-1.61269793204868e-05
-1.66928396818457e-05
1.12906757640697e-05
-2.71200067481137e-05
-2.94399951849856e-05
-1.50464392576025e-05
-3.78744388199296e-05
-2.02079387738717e-05
-3.03379206178904e-05
-8.64309642000738e-06
-1.84022153943722e-05
-1.80522220693142e-05
-1.27927839296059e-05
-2.6714738750217e-05
-1.8752900517273e-05
-1.76950143362948e-05
-3.17750606749238e-05
-3.73207290458979e-05
-3.24201310096265e-05
-1.62338569963956e-05
-1.65355548778045e-05
-2.76650954918497e-05
-1.10065510209743e-05
-3.60142221337655e-05
-1.20534501277413e-05
-2.4618790754234e-05
-2.74440473235344e-05
-1.83267428913169e-05
-3.61985963637421e-05
-1.82617387839676e-05
-2.50728894881073e-05
-2.20320579306374e-05
-2.27773287310803e-05
-1.14419968292508e-05
-3.07198472128333e-05
-1.06935027934742e-05
-2.46688900155977e-05
-2.25089771702072e-05
-3.59282570505605e-05
-1.94655015563864e-05
-5.79979570231384e-06
1.61698295748662e-06
-2.07107381536094e-05
2.59377987999685e-06
-2.54088411490917e-05
-2.48335405144615e-05
-3.08439326639628e-05
7.54532738332412e-06
-2.98328349958758e-05
-3.13742199330539e-05
-2.01533899107327e-05
-2.92489467646796e-05
-1.29013052629813e-05
-2.95413992591248e-05
-3.53246913582475e-06
-1.43497439259516e-05
-2.57823853576173e-05
-7.91769130033294e-06
-1.72091901050175e-05
-3.87360779164566e-05
-3.98456354360329e-05
-4.77582284902696e-07
-1.54572110054835e-05
-1.89320767773871e-05
-3.02511073722596e-05
-1.5499666331982e-05
-1.55519610419786e-05
-2.58425608073648e-06
-2.88817852461748e-05
3.17907684667969e-06
-2.338921481863e-05
5.12230661753926e-07
-1.70094787565931e-05
-1.10224897723018e-05
-2.55453226324441e-05
-1.6417878169771e-05
-2.68025541001668e-05
-1.34565303177022e-05
-1.53061464674265e-05
-2.88153461564839e-05
-2.57709141122966e-05
-2.11782922465847e-05
-2.06652068179493e-05
-1.11884683307307e-05
-3.07514100737721e-05
-3.34508652188224e-05
-3.08124661195596e-05
-2.21952556236259e-06
-2.75478285574277e-05
-1.20127968088809e-05
-2.99918046359173e-05
-2.69862436340889e-05
-2.52467400672698e-05
-1.04305771435149e-05
-1.30419875771638e-05
-2.35187605988808e-05
-2.54640728680596e-05
-1.34854400702035e-05
1.91111596507094e-06
-2.47150145349446e-05
-1.52553252298609e-05
-1.43025887199788e-05
-7.34899306326426e-06
-2.78542353734497e-05
-1.95044968034985e-05
-3.86758730675041e-05
-1.27758444223643e-05
-2.09161920417525e-05
-5.68115935762403e-05
-2.67952499995788e-05
-3.02661392600005e-05
-7.79534389891407e-06
-2.13739900120985e-05
-2.4002446550558e-05
-2.06616078976246e-05
-2.20014724876282e-05
-3.52345112770146e-05
-1.22969859888522e-05
-2.06144537933186e-05
-1.50432763996229e-05
-2.92489084933506e-06
-2.66042422823586e-05
-7.68263384409348e-06
-3.26862074786644e-05
-7.38797932309657e-06
-2.14002175238215e-05
-3.02207869825136e-05
-2.52292888999352e-05
-7.52616100667938e-06
-2.52209704849309e-05
-1.24582181170145e-05
-2.19772064888647e-05
-1.96391669951766e-05
-2.15003728262728e-05
-1.9252890696107e-05
-2.42545608536698e-05
-3.26456261098007e-05
-2.98029914645141e-05
-2.1938543792487e-05
-1.49681534489092e-05
-3.73479636760187e-05
-5.4266870216511e-06
-2.22699091524782e-05
-2.60937550784298e-05
-3.23894816501171e-05
-2.83291030546123e-05
-6.89591350801107e-06
-1.16837684232138e-05
-1.18794434478426e-05
-1.64958743174855e-05
-2.7081072279593e-05
-2.59869825353549e-05
-2.34343378899827e-05
-2.56805464499239e-05
-4.52343844343965e-05
-1.32145866520263e-05
-2.02574340496852e-05
-1.4682660447116e-05
-1.4930676418573e-05
-9.05464476473856e-06
-1.96741619793427e-05
-2.79381166176579e-05
-1.51596070129418e-05
-2.48783029985114e-05
-3.38531820711653e-05
-2.69274887190633e-05
-2.81287309473126e-05
-1.78518316912044e-05
-2.83616859032929e-05
-1.64849569521774e-05
5.77441144991495e-06
-2.24307086545478e-05
-2.86390623280482e-05
-4.30385830878967e-05
-1.39084751323606e-05
-3.85296886764564e-05
-3.2269749119996e-05
-2.02927482459977e-05
-3.54235841486473e-05
-3.16534903476073e-05
-1.19792703961635e-05
-2.4468207925495e-05
-1.61112795392136e-05
-9.56263859878923e-06
-1.55027321522809e-05
-2.2166742743318e-05
5.06750137556053e-07
7.47329593874543e-06
-8.08588135594601e-06
-1.02184913961659e-05
-2.00009848847958e-05
-2.22013543949374e-05
-1.9037435525421e-05
-4.4482931916547e-06
-1.91541864001135e-05
-2.57338598620344e-06
-4.62923562638518e-06
-3.11650188488135e-05
-2.09864861879834e-05
-1.63437305019946e-05
-1.31043972440152e-05
-2.14910441821702e-05
-9.17394125706603e-06
-1.03564910757932e-05
-1.45464654998284e-05
-1.78970785820211e-05
-2.31347319359265e-05
-1.47007376746605e-05
-1.86585757354685e-05
-2.6092840212511e-05
-3.57609767820726e-05
-1.68235031473976e-05
-7.99556999916866e-06
-2.87154811656718e-05
-1.10853108602449e-05
-6.95067178740274e-06
3.65544735621597e-06
-2.66275443770802e-05
-2.92804522553327e-05
-3.22318004434639e-06
-1.83823733197902e-05
-2.1572163801722e-05
-3.94617550968431e-05
-1.31360527408763e-05
-1.15560815510064e-05
-1.23415559264561e-05
-9.357501930899e-06
-3.09041683123498e-05
-3.3409982155797e-05
-3.9500538897369e-05
-3.87513109643076e-05
-1.87861569932605e-05
-3.73376140895066e-05
-3.09811648613858e-05
-2.08909113114669e-05
-1.83809883221869e-05
-6.80713573054296e-06
-1.60400148506018e-05
-1.57717772586493e-06
-2.22698891407256e-05
-2.73895528783839e-05
-1.79816339750068e-05
-5.30588064350874e-06
-3.11555973373176e-05
-1.87203035550658e-05
-9.19962829466274e-06
-1.92662343126415e-05
-2.68213869161963e-05
-2.58141114988668e-05
-2.44543773253407e-05
-1.07662848894293e-05
-1.48128346407243e-05
-1.78340771602063e-05
-2.3378306924108e-05
-5.37584064556968e-07
-1.64205485021968e-05
-1.34094305498953e-05
-2.03405799099568e-05
-1.75046565049515e-05
-2.28454824723124e-05
-4.5679937102435e-05
-4.17314918004502e-05
-4.57237945383234e-06
-1.98073692432418e-05
-5.75607173766982e-06
-1.49488951864777e-05
-5.42068399700217e-06
-1.73786780404902e-05
-2.28614544565658e-05
-3.24145233613006e-05
-1.99597231179416e-05
-2.84793923010405e-05
-4.0545047450261e-05
-2.05838562927224e-05
-5.88913469525168e-06
-1.395954549478e-05
-3.6416105889854e-05
-4.77744309541222e-06
-1.24270505583004e-05
-1.81487124871381e-05
-2.45361266040087e-05
-9.17199714613158e-06
-3.3971312569804e-05
-1.05669665153162e-06
-3.27293753522998e-05
-2.35231510496937e-05
-2.36188050797484e-05
-2.58451369731958e-05
-7.34939776079645e-08
-1.79659674418032e-05
-2.32676395876027e-05
-1.24799876982216e-05
-3.09841047051572e-05
-1.59246621192042e-05
-3.21255826392013e-05
-1.89649481397998e-05
-3.2350481770042e-05
-2.89055441201208e-05
1.47068903193884e-08
-4.8549214948615e-06
-2.36059793037591e-05
-9.04994147623515e-06
-1.83619464962363e-05
-7.14204148477114e-06
-7.07425885457164e-06
-8.28222650935054e-06
-2.02610831981727e-05
-1.93736721595096e-05
-3.23939977575164e-05
-1.08753070340194e-05
-2.31700965725262e-05
-4.57851295473664e-06
-3.20204622708908e-05
-2.3788125957766e-05
-4.21094009243285e-05
-4.36390024826808e-05
-1.94049405150793e-05
-4.10152759081838e-05
-4.6301573668687e-05
-1.80315872537222e-05
-5.30113147532456e-06
-1.54821917217642e-05
-2.67407872362879e-05
-1.30942731571431e-05
-7.99138140555519e-06
-2.58782270947507e-05
5.82947770130436e-07
-2.19865345672453e-05
-3.05711175893861e-05
-6.03247452166036e-06
-2.13679156157372e-05
-2.57734152648561e-05
-1.24708151407301e-05
-2.46354173334656e-05
-3.56632037443916e-05
-2.25120629036712e-05
-7.59544450958056e-06
-2.78788476434338e-05
-1.51897625450689e-05
-4.97155315110053e-05
1.63004835883605e-06
-2.44558717498506e-05
-2.02710177675833e-05
-8.05088999582801e-06
-5.49550861811413e-06
-2.72424117256306e-05
-1.97834783510926e-05
-1.00563412160612e-05
-4.36368354935782e-05
-2.11686198626245e-05
-1.62913215384521e-05
-1.76785774718361e-05
-2.78153630661538e-05
-1.57409916025337e-05
-1.37937836310687e-05
-3.32845887110817e-05
-6.41192935107056e-06
-4.43664781923407e-05
-1.27720246422484e-05
-3.23982214480878e-05
-1.5421384143868e-06
-2.40274435030769e-05
-3.81034293115812e-05
-3.81920585541798e-05
-3.74478532764981e-05
-7.71812756689701e-06
-1.18065022856888e-05
-1.63253774667881e-05
-2.00612143004089e-05
-1.14744045648874e-05
-1.01871007914834e-05
-4.40745572581443e-05
-1.19025816194431e-05
-4.31362723004824e-05
-3.44169312683337e-06
-5.4981607572827e-05
-1.88610612655668e-05
-3.65332560800606e-05
-2.2255219054889e-05
-3.55813791258636e-05
-2.56386605484372e-05
-7.71862438552114e-06
-7.12365194074763e-06
-8.16556001190828e-06
-2.44127651718805e-05
-2.56295824842703e-05
-5.27073294865416e-06
-2.09696686666178e-05
-2.81302651536523e-05
-3.2185355727683e-05
-2.33471334792315e-05
8.05404702030898e-06
-1.0940166516494e-05
-2.30613262039159e-05
-2.41495143192936e-05
-2.30856786796959e-05
-4.02339881326138e-05
-3.24089532381765e-05
-2.77534629242889e-05
-2.2604657086397e-05
-3.55707006452503e-05
-2.76561311728301e-06
-1.06999224451925e-06
-4.62290488770799e-05
-2.16999419517285e-05
1.6385498245563e-06
-8.69165157308425e-06
8.96448244469684e-07
-2.14810431655267e-05
-1.38508322201301e-05
-2.58810921495822e-05
-3.91885706743269e-05
-1.86266542087686e-05
-3.93288665804867e-05
-1.58595435290225e-05
-2.30523373412108e-05
-3.22121735175066e-05
-2.14085832756744e-05
-1.84843819084824e-05
-4.48387623084406e-05
-1.60779888651922e-05
-1.11644373551207e-05
-6.51665356442049e-06
-1.88919876704938e-05
-2.78451256755722e-05
-2.03194310241225e-05
-1.38378780516871e-05
-1.71029737910358e-05
-2.60046727258898e-05
-2.24167780748606e-05
-4.67661417671334e-05
-2.07092864223256e-05
-9.18730237271807e-07
-3.93278181001468e-05
-2.39041788810801e-05
-5.79498580089103e-06
-3.84574639877488e-05
-1.70455978652756e-05
-3.60906220160849e-05
-4.03988001526133e-05
-2.23440899971534e-05
-3.85985537228013e-05
-2.3716694794682e-05
-9.61536162231983e-06
-1.90594128556606e-05
-2.73893140898947e-05
-1.54331743924185e-05
-2.08403485407621e-05
-2.84735806383197e-05
-3.36164499305568e-05
-1.45196124827445e-05
-7.79885445167404e-06
7.51293244979462e-06
-1.75548962748447e-05
-8.15787803882959e-06
-1.64952926824648e-05
-1.28180964999743e-05
-2.33705905522837e-05
-1.95205546800067e-05
-4.83932510166464e-05
-3.45321304697099e-05
-2.97200145636107e-05
-2.40876974371749e-05
-2.46367428243597e-05
-3.67276838524231e-05
-2.01428313775003e-05
-1.99823899654199e-05
-1.99382932115325e-05
-9.818135985422e-06
-3.75714967840175e-05
2.07799938955286e-08
-1.41787148876483e-05
-1.63844605959785e-05
6.60510406787089e-06
-7.82402871231301e-06
-1.60959513973081e-05
-5.16644590206997e-05
-2.19244687530003e-05
-1.67443126954278e-05
-4.15833437525447e-06
-3.00195688740275e-05
3.61502255684206e-06
-2.25482999145335e-05
-2.36672141443248e-05
3.1048793387718e-07
1.51382678368093e-05
-1.12325880559632e-05
-1.72281748009049e-05
-2.73856140918383e-05
-1.68984461210014e-05
-1.26235983909177e-05
-3.21426709380404e-05
-1.32061333935389e-05
9.04488724107735e-06
-2.21622411840095e-05
-3.72469347128584e-06
-1.42876347223515e-05
-1.56928278855364e-05
5.80676885145162e-06
-2.33323033211243e-05
-2.29523502253617e-05
-1.94875211726873e-05
-2.56746408225576e-05
-1.32686840852061e-05
-7.60012690480418e-06
-1.88656588777938e-06
-1.43686521856284e-05
-2.40013991158387e-05
-2.58800730811304e-05
-2.51434999427738e-05
-1.04232175497809e-06
-1.79320511910175e-05
-3.31218438872267e-05
-6.27413020143866e-06
-1.60448788906891e-05
-3.55157002652718e-05
-3.1603056821009e-05
-1.87116756481231e-05
-2.94422496999253e-05
-3.32419717245394e-05
-1.42224237375698e-05
-1.65757188108496e-05
-4.57569488801638e-05
-2.44719818364476e-05
-1.72994735467972e-05
-3.8023435453218e-06
-2.96697834803669e-06
-2.31078108231781e-05
-3.51167439591435e-05
-2.7283626286458e-05
-2.93881449269649e-05
-4.94975751621715e-06
-7.53223766578174e-08
-8.2592764024737e-06
-1.51145608482439e-05
-4.10124396209947e-06
-1.22464712920483e-05
-1.79956155077547e-05
5.6206431845112e-06
-3.05162786626105e-05
-1.70899417579633e-05
-1.98748395074083e-05
-1.75264221006589e-05
-2.35811146756207e-05
-3.0219373736158e-05
-1.20485114432043e-05
9.62882222868827e-06
-1.55640209213831e-05
-4.32794031534467e-05
-1.19809325377212e-05
-4.15227500905372e-05
6.51025462884546e-06
-2.80157228757208e-05
-1.93949972334038e-05
-1.59346424725156e-05
-3.0058221705578e-05
-3.18684305805348e-05
-2.65617991854736e-05
-1.07853481132845e-05
-2.1468232297037e-06
-2.74134117151723e-05
-9.68489089236321e-06
-3.85997870021202e-05
-4.06058848326311e-05
-3.79961293625207e-06
-2.83105457140237e-05
-3.47054368992878e-05
-1.20010599922172e-05
-2.13868394082166e-05
1.20617865672638e-06
-3.12992012514416e-05
-2.25640799039792e-05
-7.50260638574666e-06
-4.19760783440026e-05
-3.11958789375947e-05
-1.36800717523985e-05
-1.25272154489178e-08
-2.80219849322184e-05
-1.54074126243518e-05
-1.19458638925111e-05
-2.87168581143842e-05
-1.80788955765966e-05
-2.81887635469935e-06
-1.68777175008328e-05
-1.15212157104221e-05
-2.74212512527572e-05
1.67791068751649e-05
-2.43931308508142e-05
-3.15374615543555e-05
2.44152595735005e-06
-2.22017283658767e-05
-1.51056318452693e-05
-1.69322466263247e-05
-1.56583079621255e-05
-3.30773445958429e-05
-1.90337008472827e-05
-5.33223850516465e-06
-3.1085525583237e-05
-2.89202192536552e-05
-2.96577561961534e-05
-4.05939897656208e-05
-2.32900665248064e-05
-1.71209957895022e-05
-2.98576605729634e-05
-4.03318370381392e-05
-3.106854370338e-05
-1.86413299819242e-05
-3.86334675033725e-05
7.93024009570933e-07
-3.3754865472247e-05
-2.89562476667114e-05
-2.77123000524175e-05
-1.28951508413975e-05
-3.6139143426736e-05
-3.10631805667824e-05
-2.79735372897963e-05
-2.61161680976841e-05
-1.91498916604847e-05
-2.03723048332632e-05
-2.11657696690527e-05
-1.7922374597006e-05
-3.75912814763676e-05
-2.01077676827115e-05
-7.15850802762259e-06
-1.56447815872292e-05
-1.4392303408547e-05
-1.51763430005381e-05
-2.19393961765821e-05
-2.62135059901884e-06
-1.54144330808007e-05
-2.61922960752105e-05
-3.60319019200332e-07
-4.9587592831416e-05
-1.13513970370932e-05
-1.24521228763647e-05
-2.94424532350985e-05
-3.94424124168134e-05
-1.44016066422637e-05
-2.42085606282895e-05
-5.48271517673482e-06
-8.40866498278261e-06
-3.42356440644699e-05
-1.24894173175468e-05
-3.72096836302012e-05
-2.10939536938787e-05
-6.67771457134234e-06
-1.80888568788299e-05
-2.15202292668658e-05
-1.93537597835486e-05
-3.53451932182201e-05
-1.3225137167737e-05
-3.32013550913408e-05
-2.84083398079891e-05
-2.11104474435983e-05
-4.3911151114387e-05
-1.67215123768488e-05
2.22960345285569e-06
-8.61583961743529e-06
-9.278551386816e-07
-4.00799993101445e-05
-3.27638349635121e-05
-2.17292706322206e-05
-3.96417211144001e-05
-2.28017557639353e-05
-4.0325817843037e-05
-2.27618077683251e-05
-3.26521755054742e-05
-2.30294808537821e-05
-2.65838340839237e-05
-1.1276614477393e-05
-8.3728458943509e-06
-2.24344333664802e-05
-2.06105787724024e-05
-4.4599353455401e-05
-2.76581791358776e-05
-1.81150661162743e-05
4.98898357190623e-06
-3.95740704328825e-05
-4.3761640184958e-05
-2.57049166575116e-05
-7.95178998234972e-06
-3.42668962537786e-05
-1.94977957395486e-05
-1.18476607484426e-05
-1.94708584363817e-05
-4.00156452667091e-05
-2.50221644147805e-05
-3.22515346832656e-05
-3.10370759845615e-05
-9.16033915774178e-06
-1.67814506494714e-05
-1.91743947338861e-05
-2.26509442641138e-05
-1.61691964396109e-05
6.34350803958871e-06
-1.63981546869634e-05
-3.89971965434098e-05
-2.2808709977436e-05
-8.7885725304758e-06
-2.75189872688081e-05
-1.00302598934604e-05
-1.65835461519576e-06
-3.40068597520564e-05
-2.18008765802511e-05
-2.31352945964196e-05
-1.22729299981859e-05
-3.60429225378297e-05
-2.27008230094055e-05
-4.08905598711718e-05
-1.92982123268794e-05
-2.74179829004317e-05
-3.01937132022208e-05
-1.23295510795908e-05
-3.93814869634079e-06
-1.02813234963454e-05
-1.07336891084144e-05
-2.35098269990488e-05
-1.89073207251653e-05
-2.99151411456697e-05
-1.1304039716246e-05
-2.18347538442259e-05
-3.05864061305167e-05
-2.22828491074406e-05
-5.58732200065963e-06
-2.55454854188606e-05
-7.05582422602445e-06
-1.11820390863306e-05
-2.52411576560319e-05
-1.25623210167129e-05
7.309151055568e-06
3.08596150754818e-06
-1.69874592115366e-05
-3.81723345864719e-05
-3.49791740010593e-05
-1.8455905871186e-05
-3.49989416540037e-05
-2.4184706892502e-05
-3.37116899049618e-05
-1.27214899288552e-05
-2.29654790661501e-05
-2.45551031094606e-05
-3.81800011835268e-05
-1.62617390533427e-05
-1.92888749793639e-05
-7.13804851648621e-06
-3.23615612487721e-05
-2.65172841167154e-05
-1.94070245844037e-05
-2.33244402454038e-05
-1.86746787463511e-05
-2.47446695460876e-05
-1.08714518507837e-05
-2.24084530835701e-05
-1.67530594141322e-05
-1.52074033244312e-05
-3.20542583174453e-05
-1.87718984386009e-05
-2.07250324517014e-05
-1.59732492432111e-05
-2.65882295687385e-05
-3.18557556573868e-05
-2.63213216771223e-05
-3.80220613578808e-05
-3.18966790924356e-05
-1.45110590021429e-05
-2.83446301287315e-05
-3.35967227405696e-05
-4.09045120263891e-05
-7.25352393239722e-06
2.59535699287067e-06
-2.93400359067235e-05
-1.79886960394498e-05
-3.60923263361765e-05
3.75077342331971e-06
-1.37735243940133e-05
-5.11892261710076e-05
-9.55089550633278e-06
-1.96163368359613e-05
-2.34555657382415e-06
-4.04326546324905e-05
-1.44395672512901e-05
-5.4749810689264e-05
-4.04753690199099e-05
7.99660856740711e-06
-1.38933809716632e-05
-2.36156357384041e-05
-8.5053249125344e-06
-2.46509230371247e-05
-3.17299992845082e-05
-3.39578600595041e-05
9.00175224868709e-06
-1.96871582705434e-05
-2.37954124236802e-05
-2.05568416728513e-05
2.12609256966553e-06
-1.53264430618422e-05
-2.49279300506387e-07
-1.73978832064052e-05
-1.72759613605576e-05
-2.29719250088616e-05
8.66352018673151e-06
-2.34941531246216e-05
-2.05901367771559e-05
-2.04334838029051e-05
-3.33902006929989e-05
-2.30502789849234e-05
-2.37222958312108e-05
-9.94193784887474e-08
-1.00103167627295e-05
-1.87478918790179e-05
-2.87156282788103e-06
-2.23465224126122e-05
-1.09716291095314e-05
2.22847762245698e-06
-2.38188460717448e-05
-4.33500061362077e-05
-3.06931907496367e-05
-3.0801627796869e-05
-1.79532673582747e-05
-2.03289798185821e-05
-2.16232084066647e-05
-1.80774745124706e-05
-3.29892647779445e-06
-3.2458006160286e-05
-5.3699275449835e-06
-2.44482702302238e-05
-9.53636785001625e-06
-1.75357433785775e-05
-2.44907467083322e-05
-2.95087350163721e-05
-4.81987184139614e-05
-2.95054002799959e-05
-2.97455701977465e-05
-1.82739969002729e-05
1.73375017641398e-05
-3.00058557735358e-05
-1.62623619797873e-05
4.24280928059325e-06
-1.03750977239742e-05
-2.56514832913103e-05
-3.12986659948747e-05
-2.43628939720696e-05
-2.23165702704039e-05
-2.14793648823245e-05
-2.93497469422704e-05
-3.04404838862124e-05
-1.6643614893559e-06
-2.79772557257039e-05
-1.67690297268439e-06
-3.56905296625837e-05
-3.26730376949623e-05
-2.98478007338224e-05
-3.20152617791724e-06
-3.22223395452407e-05
-1.57783640481475e-05
-3.76166926922823e-05
-2.67527014675039e-05
-2.5073820402424e-05
-3.28719660569318e-05
-1.69538212566618e-05
1.73715096009875e-06
-2.97372360895961e-05
-3.83446249057969e-05
-9.65724257645325e-06
-7.04349633870727e-06
-1.67708345196508e-05
-5.98149850995567e-05
-3.64829946673585e-05
-1.68305041454506e-05
-2.20618459002468e-05
-1.62256283986131e-05
-2.91404304695243e-05
-1.80678709862363e-05
-1.38047249751952e-05
-2.01902436771206e-05
4.17663249868151e-06
-4.20126289410278e-06
-3.93133215724722e-05
5.35528273232017e-06
-2.02915036106728e-05
-4.55447599900861e-06
-2.71765508544184e-05
-1.5273672394918e-05
-1.4987512203394e-05
-3.30232060010209e-05
-3.03629918309137e-05
-2.37730302236073e-05
-1.95838923469569e-05
-2.47422301164788e-05
-2.81325975981337e-05
-3.01984202460039e-06
-1.29489576404262e-05
-1.65690467392478e-05
-1.0782708452661e-05
-2.17671357072569e-05
-1.45153542033036e-05
-1.90576872690954e-05
-2.63687948491446e-05
-2.79904991299204e-05
-1.63886803580068e-05
-2.90917856171043e-05
-1.06298592978646e-05
-2.04024434366665e-05
-2.85438826332286e-05
-2.79564587886049e-05
-2.11847029944615e-05
-1.42172682970684e-05
-4.64063578304409e-05
-3.68514588670552e-05
-1.83938531680568e-05
-2.93728855545928e-05
-2.02849035268049e-05
-2.60180659765247e-05
-5.89581759844433e-06
-3.17304496307371e-06
-1.66806097160509e-05
-1.55442297910076e-05
-1.64201262281014e-05
5.54183891616979e-06
-1.70136739695434e-05
-1.29234491653048e-05
1.27223491049538e-05
-1.59036039311997e-05
-3.90177423847124e-05
-5.43253913079943e-06
-2.20524293070704e-05
-5.57568968195193e-06
-2.17423400936351e-05
-9.33275506939434e-06
-1.69778816279105e-05
-2.0098070192552e-05
-2.65249959627366e-05
-1.41120399681197e-05
-2.27169304635024e-05
-2.07037442314927e-05
-2.70861585122391e-05
-2.98331995835067e-05
-1.45151533456506e-05
-1.9881972842869e-05
-2.51034528427299e-05
-1.30378959595368e-05
1.03674585444565e-06
-2.66240446676717e-05
-1.86913404987968e-06
-1.72766972204468e-05
-2.78339441422769e-05
-1.02955172824744e-05
-1.04119695117403e-05
-2.41013626168491e-05
-5.03018638616673e-05
-2.17126258983581e-05
-1.79220296687301e-05
-7.33846659239397e-06
-7.57795353566352e-06
-1.31689599482556e-05
-4.94269248285158e-05
-2.39351034432638e-05
-3.16138917734869e-05
-1.77797441938836e-05
-1.4646913110558e-05
-2.8179885693693e-06
-2.45677757289783e-05
-1.36282718020345e-05
-2.99945679906641e-05
-1.68493030552103e-05
-1.44287871690786e-06
-2.41795575367654e-05
-2.26624597133054e-05
-1.41386233736969e-05
-1.86104612815403e-05
-1.39040210038655e-05
-1.1088476894817e-05
-1.29362127265523e-05
-4.90400477563236e-06
-1.57688276844761e-06
-1.62006085815094e-05
-2.04082043229185e-05
-1.69139084517539e-05
-1.96889803390275e-05
-1.39789371880474e-05
-2.85082362157503e-05
-2.77605043851146e-05
-2.10504272921804e-05
-1.23988085015832e-05
-4.12361168702959e-05
-2.17342172670436e-05
-2.47043794722712e-05
-2.04889028330627e-05
-2.24742110325139e-05
-4.5919523817345e-06
-1.24261118632305e-05
-9.26843865351803e-06
-1.80356082169716e-05
-1.96552994940997e-05
-2.17111064464945e-05
-2.85044583599214e-05
-1.96304145272076e-05
-1.57104418197682e-05
-2.0399985084671e-05
-1.84601192118127e-05
-3.02946658904169e-05
-8.76069818338313e-06
-1.67778945475053e-05
-3.68426920507742e-05
-1.52666763102001e-05
-3.37895168894527e-06
-2.11062872918172e-05
-2.85961742320254e-05
-1.94169332004341e-05
-4.04008848633819e-05
-3.14689671980642e-05
-2.83039234542334e-05
-2.86757655324176e-05
-2.23317751165126e-05
6.20492523970294e-06
-9.8967372344229e-06
-2.19753295558045e-05
-4.85902488977837e-05
-1.70062950528839e-05
-2.71115542066078e-05
-2.45060866369349e-05
-1.31783373129624e-05
-2.76601753674483e-05
-1.26257815935237e-05
-1.29968996095739e-05
-8.76378491567441e-06
-2.30531613134806e-05
-3.56364068057392e-05
-2.07850071344572e-05
-3.60547268348164e-05
-1.1428836777773e-05
-3.28208362859871e-05
-3.02147817172254e-05
-2.46995516495357e-06
-2.29671458144289e-05
-3.02876799194984e-05
-1.51561001085149e-05
-3.07969619120595e-05
-1.95606225859464e-05
-3.05546926588766e-05
-2.46027133438161e-05
-1.96416832843631e-05
-2.24144945883528e-05
-3.38248552560165e-05
-1.39489883840217e-05
-4.28497189766451e-05
-1.07394550498022e-06
-2.10758070123668e-05
-1.50919207264792e-05
-3.2649694160413e-05
-2.3270229877981e-05
-3.14437654882587e-05
-2.48239013142787e-05
-3.16379968363066e-05
-1.9380596925089e-05
-2.39110395155497e-05
-3.01308932846612e-05
-1.7918314961008e-06
-1.11277863855415e-06
3.9195435741833e-06
-1.90051210859008e-05
-9.80825187241854e-06
-9.71362999482681e-06
-1.53183327093497e-05
-4.82805592481476e-05
-2.49276372960279e-05
-2.83359839028744e-05
-1.65404740814669e-05
-1.54586945721431e-05
-1.04895266961747e-05
-4.26143707487261e-05
-1.53074922823288e-05
-1.41002927451092e-05
-3.57017978391823e-05
-1.80813111973902e-05
-3.63375736174124e-05
-9.53081554907579e-06
-2.1417950397629e-05
-2.9345298772079e-05
-2.16924397392649e-05
-3.74993968028874e-05
-2.89955529061897e-05
-2.05134520606211e-05
-1.68872360131397e-05
-1.79274046623642e-05
4.60991188497917e-06
-3.68703360937539e-05
-9.57502827500735e-06
1.63672176795896e-05
-2.69359355800774e-05
-2.18862706908509e-05
-2.09504639029888e-05
-1.61710458413998e-05
-1.80109261204746e-05
-1.94650763874391e-05
-5.60777371312198e-06
-8.87706599980641e-06
-1.8532107123231e-05
-2.75097930205028e-05
-1.47346443833381e-05
-1.74112725579225e-06
-1.83117974814436e-05
-3.76323711955105e-05
-3.14396130613587e-05
-4.35452528395819e-05
-1.56378054384967e-05
-3.5413802048292e-05
1.09122034632811e-06
-2.70852988723922e-05
-2.11216102529388e-05
-5.3566879022003e-09
-1.82449932870611e-05
-2.86303242275955e-05
-1.64096078379884e-05
-3.04165879303989e-05
-1.84362023810171e-05
-1.64701804699389e-05
-3.31441970411899e-05
-3.91935552847407e-05
-3.9415937897952e-05
-1.90997116946733e-05
-9.58360789207319e-06
-3.57626914593165e-06
-3.41264252660306e-05
-2.3023893116627e-05
-7.5716576462228e-06
3.53460782667443e-06
-4.17780216708328e-05
-4.46239269078656e-05
-3.00675721797232e-05
-1.71367830497921e-05
-2.49557628876459e-05
-5.25161406122659e-05
-3.12957932243952e-05
-2.35786538634874e-05
-2.10952994868093e-05
-1.51249677540194e-05
-1.17123140532904e-05
-3.39017314332037e-06
-1.39234933902145e-05
-1.31691742513067e-05
-1.56062058554538e-05
-2.59661223575654e-05
-2.5595518336722e-05
-2.93816677413555e-05
-2.56642222757648e-05
1.20772454249848e-06
-3.10229857154167e-05
-2.15664385387615e-05
-4.26971778835915e-05
-2.53383685119935e-05
-2.15312291727715e-05
-3.47725907750877e-05
-2.08540865734891e-05
-2.44430762711207e-05
-3.09809888843757e-05
-1.62416049720187e-05
-1.25584204717818e-05
-2.55444542171738e-05
-2.26784919985758e-05
-3.31365710577091e-05
-1.17220834909062e-05
-1.0246562769576e-05
-9.01878813355627e-06
-1.87326190191101e-06
-1.21094626566922e-05
-3.08859154443568e-05
-3.35371718554184e-05
9.52326695085468e-06
-9.91298643246606e-06
-2.84530461830045e-05
-3.99227423602331e-05
-2.59144362719071e-05
-9.83688046272115e-06
-1.51896378111987e-05
-7.80939882336032e-06
-2.27469868984774e-05
-2.48724125137438e-05
-1.84244075561574e-05
-1.71642177545112e-05
-3.14906485143473e-05
-1.08779286032691e-05
-1.62224471420357e-05
-1.98571655943868e-05
-2.04765992193957e-06
-2.03999268624589e-05
-1.2787148256524e-05
-8.26160042204319e-06
-2.78262194820439e-05
-1.72435780231714e-05
1.73953431620138e-06
-2.00179943650522e-05
-6.97341183674379e-06
-2.74761125160053e-05
-1.39050306127375e-05
-1.76085497842853e-05
-2.79902235981706e-05
-3.51071495462089e-05
-3.82196261628912e-05
-2.54105708447879e-05
-7.28149548426918e-06
-2.56028386938607e-05
7.39777811234943e-08
-3.22907830442868e-05
-1.65644865710952e-05
-2.80831300014469e-05
-3.4242038270211e-05
-3.50644411055823e-05
-8.94823863161126e-06
-3.69920139578013e-05
-8.99398168731507e-06
-4.03704846718308e-05
-1.54878220937004e-06
-3.23646339049301e-05
-1.91398287231498e-05
-2.52465052380613e-05
-3.53441176736197e-05
-3.16048539402402e-05
-1.02569244906156e-05
-3.65377102225534e-05
-1.39680045849597e-05
-2.36080792979826e-05
-2.40519378681157e-05
-4.70636802916797e-05
-2.47547528743315e-05
-4.04413381597447e-05
-8.12622120859433e-06
-2.59418566263245e-05
-1.88556694885044e-05
-4.30873520630508e-05
-9.06122544257682e-06
-2.63581830173595e-05
-2.77737452542565e-05
8.76820633336727e-06
-2.34106236979468e-05
-3.60016774555652e-05
-3.10806426082243e-05
-1.0551755453092e-06
-3.87173724492649e-05
-3.12848213764753e-05
-1.46905063013068e-05
-1.33782775129182e-05
-1.33032984919939e-05
-3.07872517969158e-05
-7.08097244593717e-06
-1.05042833827736e-05
-2.87943931350894e-05
-2.16984104207056e-06
-2.76667463518792e-05
-2.37256616329439e-05
-1.5869293381718e-05
-3.32070274088216e-05
-4.04999283964366e-05
-2.49364214835686e-05
-1.61720897712128e-05
-3.21801206009641e-05
-1.95594931101017e-05
-3.50336814456523e-05
-2.33108120858475e-05
-2.51254375031357e-05
-3.20019685048191e-05
-9.18515529939102e-06
-2.05233435727924e-05
-1.99335492683661e-05
-1.78885534557055e-05
-2.98507546895785e-05
-2.69412962320912e-05
-4.02310415119417e-05
-2.14090452249688e-05
-2.79892857381595e-05
-2.58013608918085e-05
-3.30315053518573e-05
-3.98167763971805e-05
-1.87929229950062e-05
-1.93323148050745e-05
-1.5762596500282e-05
-3.105128910863e-05
-2.66253795647783e-05
-1.88706911543554e-05
-2.04003070156146e-05
-6.44396421129088e-06
-5.96668948069766e-06
-3.21403168901255e-05
-1.01945861357135e-05
-9.31679760947363e-06
-3.60027129570447e-05
-3.81116486212995e-05
-1.12688424489455e-05
-3.37990502605277e-06
-5.87278495595405e-06
-1.64533264693019e-05
-8.12227152206191e-06
4.91420791435475e-07
-9.97174203750685e-06
-2.45857361798303e-05
-4.82423147404805e-06
-2.61402240833393e-05
-4.73559349737592e-05
-3.95513345103115e-05
-2.24084742771154e-05
-2.38421756434254e-05
-1.33226841939456e-05
-2.78950837765061e-05
-3.17767208584173e-05
-2.15172587708906e-05
-1.36360909342245e-05
-1.94694517318495e-05
-1.75972729273784e-05
-2.587133663304e-05
-1.99711467860638e-05
-2.53246550135274e-05
1.2998023155597e-06
-1.87720437414882e-05
-1.28773656939914e-05
-1.05198844864052e-05
-2.61538722033037e-05
-2.07976150170666e-05
-2.73014245497792e-05
-1.12988681897248e-05
-1.44846761809899e-05
-1.92830712572425e-05
-2.53787381794065e-05
-1.09825629067549e-05
-2.74179443533177e-05
-2.67775819461327e-05
-2.15396854497928e-05
-2.30245366287942e-05
-4.93271911985383e-08
-1.89497310761851e-05
-2.349556707025e-05
-4.27258315028358e-05
-2.93743135572615e-05
-1.39198969772384e-05
-1.98837106161202e-05
-8.2247562329965e-06
-3.25592315771156e-05
-1.08393945795315e-05
-3.11207537987444e-05
-3.66952662597579e-05
-9.18819850910468e-06
-2.91453734536288e-05
-2.03863144002852e-06
-3.53064603247047e-05
-1.25742968717269e-05
-2.85724970156281e-05
2.397135327856e-07
-3.06748413981602e-05
-3.0779108613163e-05
-1.53387387005161e-05
-2.66865479015693e-05
-9.90042922958759e-06
-3.10707468278292e-06
-1.09554031934019e-05
-2.30696885471797e-05
-3.70440206724266e-05
-1.91165340936769e-05
-3.66555020970099e-05
4.48768153370636e-06
-6.07894897633199e-06
6.48100458900125e-06
-3.36049583495428e-05
-3.5501573535272e-05
-2.81205103810597e-05
-2.99322724202714e-05
-3.20584139338244e-05
-2.09668185058815e-05
-1.14328731206678e-05
-2.73995312408984e-05
-2.93367127833227e-05
-2.38396378775934e-05
-2.8907354234346e-05
-2.40805217326723e-05
-7.4651365471687e-06
-1.86345424645648e-05
-1.19245324122292e-05
-4.78446601538213e-06
-1.15571942933337e-05
-1.8940795205241e-05
-1.34926264206594e-05
-1.65151182800902e-05
-2.03890684810487e-05
-1.72050306607978e-05
-2.30532765275771e-05
-3.62852975237554e-05
-2.68026068283877e-05
-1.16665183916427e-05
-3.23947456595488e-05
-3.05503360385213e-05
-1.87022418023843e-05
-7.44905020727041e-06
-2.48116694738961e-05
-9.01672853475376e-06
-1.60244351610666e-05
-3.71431189611313e-05
-2.32690400292864e-06
3.05199809377086e-06
-1.09437069407931e-05
-2.16587375155272e-05
-1.45032807958276e-05
-6.05400906616509e-06
-2.31864192316959e-06
-1.05408707097695e-05
-3.60086902441076e-05
-2.96716844670111e-05
-2.05258336966381e-05
-2.54993369887893e-05
-2.78206565835928e-05
-2.2433653832222e-05
-4.27841883002951e-05
-2.19762627890609e-05
-1.40755445779304e-05
-3.05335698709748e-05
-1.9707131312506e-05
-1.90900245313184e-05
-3.17206881317051e-05
-2.95740645403138e-05
-1.54588367294768e-05
-2.48529987854675e-05
-4.0434939980817e-05
-2.67437200297098e-05
-4.24590785363607e-06
-9.37696967826952e-06
-5.99084390244122e-06
-3.84290232424571e-05
-2.57833285124643e-05
-3.09069596446678e-05
-6.55523301446795e-06
-4.48838489248555e-05
-3.08474037771023e-05
-3.34386188466657e-05
-3.71514524001468e-05
-2.00907479145055e-05
-5.25128860813082e-05
-3.28910778596463e-05
-3.44243292761025e-05
-4.84246357154098e-06
-1.45887201753889e-05
7.72733092094597e-06
-1.69308910643737e-05
-1.4069519922916e-05
-4.71532837773737e-06
-2.42267547043366e-05
-2.32603621900564e-05
-2.11870880610238e-05
-1.71949892074019e-05
-2.25449185001069e-06
-2.55796387974539e-05
-2.5663081446523e-05
-3.49168286737674e-05
7.80044899103447e-07
-1.94064251164093e-05
-1.08530134064371e-05
-1.5967393538863e-05
-1.6525509995491e-05
-3.75445607470287e-05
-1.98978310344223e-05
-1.0631762489646e-05
-3.40391947876735e-05
-2.98106273438747e-05
-1.64291694122824e-05
-2.82107854653356e-05
-2.64675295528115e-05
-3.45380572757222e-05
-1.16037835903752e-05
-9.10227743183766e-06
-2.89601608567484e-05
-4.501314073476e-05
-2.93150555662337e-05
-1.58187385637069e-05
-3.86948137521087e-05
-7.0124214185522e-06
-1.51609167661206e-05
1.35908729903218e-06
-3.40228325824265e-05
-1.84829271445659e-05
-1.46833852011593e-05
-1.46999105468549e-05
-1.86240831814963e-05
1.16643090435932e-05
-2.96135836824946e-05
-5.23934255949651e-05
-2.68393971971009e-05
-2.91876344277403e-05
-1.9872952518373e-05
-1.5807942002626e-05
-1.68309176003385e-05
-3.69636438503724e-05
-7.90315346283326e-06
-1.01750473027947e-05
-1.65020204972943e-05
-3.92611762934491e-05
-2.73722960817328e-05
-1.65934153693426e-05
-1.81261195376329e-05
-2.01031007732982e-05
-3.31701798888295e-05
-8.64231740001877e-06
-1.0740540398684e-05
-2.24458406286858e-05
-4.10999880540981e-05
-2.10700858815569e-05
-2.22996160606841e-05
-1.676230356342e-05
5.70443925633084e-06
-2.30357528689869e-05
-9.45457796002404e-06
-3.29436450623185e-05
-1.32917552617593e-05
-3.46487163199583e-05
-2.36229449494764e-05
-1.53024945681824e-05
1.41428942577374e-06
-2.87426014392465e-05
-2.04360672802409e-05
-1.78636889443011e-05
-3.6516570485175e-05
-2.20945803453041e-05
1.05123814185062e-05
-2.91800793390428e-05
-2.14604764535682e-05
-1.88466871804043e-05
-2.3670376197648e-05
-2.00869732372296e-05
-4.16151662557871e-06
-3.06771149075293e-05
-1.93500027210785e-05
-2.72781388149929e-05
6.60456818565581e-07
-1.30482534989001e-05
-1.88640244528168e-05
-2.44686354183634e-05
-2.5468591075758e-05
-8.32293515168719e-06
-2.78224866582822e-05
-1.91500333827634e-05
-2.42379805255656e-05
-1.79692778599115e-05
-3.19485195083683e-05
-5.68891438973667e-06
-1.98027031247605e-06
-1.33778205755849e-05
-3.45671235800692e-05
-3.93875451648241e-05
-1.37577365807649e-05
-1.58972103173524e-05
-2.89015875299526e-05
-1.61830802842813e-05
-1.93732533110987e-05
-1.23215579139961e-05
-1.7655557396126e-05
-2.04637668186339e-06
-1.9363997783634e-05
-1.10990911281041e-05
-2.11093581695303e-05
-2.84819825289454e-05
-1.79503291732513e-05
-3.63905438991522e-06
-4.1311288035901e-05
-2.29331583130448e-05
-1.83953871450856e-05
-3.10882498421964e-05
-3.59222311718197e-05
-3.16995742128966e-05
-2.66399013271709e-05
-1.9253079688612e-05
-3.17533664222711e-05
-2.1620163446748e-05
-2.04832451040592e-05
-2.70132039447071e-05
-2.26590891961309e-05
-1.69680754357486e-05
-5.52273395523482e-07
-3.8704066664766e-05
-3.53429196846086e-05
-9.87807932595844e-06
-1.19747412351616e-05
-8.3787315507307e-06
-3.44775048344503e-05
-3.53039763923618e-05
-3.34682525625843e-05
-2.58017971380118e-05
-1.71442980190278e-05
-3.32938780664865e-06
-2.78620399129054e-05
-1.53015660572084e-05
-9.34089139351146e-06
-2.05091233229628e-05
-3.96247881466334e-05
-1.33895820130378e-05
-2.80354623840178e-05
-8.95939839543363e-06
-4.8646707359916e-06
-1.36261093656154e-05
-2.28992306534935e-05
-1.70079170689201e-05
1.31656879264396e-06
-1.44561846286353e-05
-1.61814453599314e-05
-8.72390067342486e-06
-1.03409668708658e-05
-4.42838139993985e-05
-1.64232741190346e-05
-2.40919148766041e-05
-2.8870304965349e-05
-1.7165790420062e-05
1.57944561984634e-05
-2.50639019416718e-05
-3.17240425616e-05
-2.32616827742459e-05
-1.40803754715382e-05
-4.17782503420668e-05
-3.9717433515525e-05
-3.28518448279949e-05
-7.75849530323451e-06
-1.17815023117327e-05
-3.00233175052386e-05
-7.4639920496232e-06
-3.71183519248475e-05
-1.04511404214649e-05
-4.87471941816906e-05
-4.26121064199431e-05
-2.41912411206958e-05
-2.7261562208533e-05
-2.18434758531284e-05
-2.24102266502426e-05
-1.21391478490525e-05
-2.36618013949964e-05
-4.23150537007586e-05
-2.89013241131426e-05
-2.69654315638804e-05
-2.15040516953895e-05
-1.90532977686909e-05
-4.23238832958325e-05
-1.26626385227015e-05
-1.86293941426464e-05
-2.10336320719329e-05
-3.2284288099352e-05
-3.86438252444681e-05
-7.23594919145164e-06
-7.01886153125995e-06
-4.05595021998693e-05
-4.36265384727099e-06
-2.79078045474166e-05
-1.00571510303379e-05
-2.20415703261795e-05
-4.06489748227691e-05
-1.58519077943588e-05
-2.61635566857803e-05
-1.22283978314508e-05
-1.98865715095801e-06
-1.75740391974496e-05
-2.61009968536446e-05
5.25618225034387e-06
-2.8402460381035e-05
-1.56516171368535e-05
-2.02957639395025e-07
-1.37461432893719e-05
-2.13144945522359e-05
-2.59674432343938e-05
-1.23021775666022e-05
-3.09071316206849e-05
-2.50739596601162e-05
-2.65137016515565e-05
-1.94818132639756e-05
-1.27171242631247e-05
-2.67154545940462e-05
-7.91627840870482e-06
-3.0176147189666e-05
-1.34919522408353e-05
-1.62609926862607e-05
-1.34750152045852e-05
-1.90476375232334e-05
-2.55626569073349e-05
-2.55985483817985e-05
-2.63824701708925e-05
-1.92656160987218e-05
-3.50421097566066e-05
-3.26248882328446e-05
3.99478130021674e-06
-3.77606286210384e-05
-9.56625329369158e-06
-2.86304446831092e-05
-7.95905182292548e-06
9.57881232705732e-07
-3.81523189328052e-05
-1.83959550222189e-05
-2.02241531520303e-05
-2.25405429191442e-05
-1.30813796130865e-05
2.48084981572501e-07
1.52716851200571e-07
-2.77836833257448e-05
-2.03420593888873e-05
-2.59007712572605e-05
-2.11434961007809e-05
5.01725284643397e-06
-8.44912361553878e-06
-1.64451702201124e-05
-2.13635446840843e-05
-8.42340347981466e-06
-3.15759865149117e-05
-3.00881954648781e-05
-3.03997265320468e-05
-1.61830145085695e-05
-3.53102714728015e-05
-3.39260861324236e-05
-7.38379558463662e-06
-2.60212958200931e-05
-9.49279765387884e-06
-2.98140166141551e-05
-2.46505607436139e-05
-2.56674982107404e-05
6.72476814601674e-06
-2.05657484980883e-05
-3.5100021882201e-05
-1.16361849916557e-05
-1.28957198521171e-05
-2.03455469694251e-05
7.13263886472257e-06
-4.24202989583175e-06
-2.50880045082072e-05
-2.48951760649068e-05
-3.0051030805327e-06
-4.0155948709444e-05
-1.00952885793566e-05
-2.17200518910345e-05
-1.28962152303228e-05
-8.99387113826326e-06
-3.91938504012859e-05
-3.37582476201362e-05
-2.49526283573977e-05
-5.54013829463012e-05
-2.21977700362558e-05
-1.89054002755115e-05
-1.51920013494576e-05
-2.79722495144092e-05
1.79245421595627e-06
-4.27550323505474e-05
-3.26703443751466e-05
-1.96369489853262e-05
-1.93032932861871e-05
-2.94032299491408e-05
-2.2467504822339e-05
-3.40543639860543e-05
-1.54259645396627e-05
-1.03859077255842e-05
-1.98124069060409e-05
-3.30169706236042e-06
-3.95915373095825e-05
-2.45199779355586e-05
-1.8902989932067e-05
-2.87164312353856e-05
-3.19160103718138e-05
-8.82927140433924e-06
-2.35106635177266e-05
4.87836235939282e-06
-5.71909542436267e-06
-1.88970564799255e-05
-3.04215878051746e-05
-2.08443549279247e-05
-1.51005823999004e-05
-3.0385599595804e-05
-2.02525450674437e-05
-2.75114035586324e-05
-2.20177801724384e-05
-2.81258017703713e-05
-2.59094073000007e-05
5.08760482522877e-06
-8.25138137715374e-06
-3.17542677550435e-05
-2.35830070412313e-05
-1.27396296751621e-05
-3.07451802213497e-05
-2.62973857648103e-05
-4.85329213358592e-05
-2.8871017032028e-05
-7.85465306099736e-06
-2.73850220835239e-05
-2.59722891238034e-05
-3.71532566854654e-05
-2.71204290922687e-05
-7.80334167646887e-06
-2.88106287373584e-05
-4.10915441093012e-05
-1.2871431843569e-05
-1.47849113882803e-05
4.33936379806638e-06
-7.87076355171519e-06
-8.51207835451857e-06
-1.21409393250091e-05
-8.05607135416856e-06
-2.80397693223635e-05
-1.83347187244659e-05
-4.03044085609686e-05
-5.1421712381155e-05
-4.36728460977585e-05
-1.5875813512458e-05
-3.8477868028665e-05
-3.00372411778476e-05
-3.45527993716552e-05
-3.04629177258912e-05
-9.92734032632516e-06
-1.43628815230276e-05
-9.69607374003559e-06
-7.8358998064641e-06
-3.92257235337962e-05
-2.4713270705951e-05
-3.67646636571342e-05
-1.49060756445796e-05
-4.04463262617909e-05
-3.75295553879484e-05
-2.16956435203142e-05
-1.19892851349753e-05
-1.96783854045963e-05
-2.44059243442721e-05
-1.30131383054526e-05
6.76814108526143e-06
-2.54501564184298e-05
-1.01547145483038e-05
-2.01397910048412e-05
-2.29660496086411e-05
-1.47518399908197e-06
-3.53307015432754e-05
-2.17996141007921e-05
-1.47794066050754e-05
-1.55125528357247e-05
-3.96094012235871e-05
4.01167795144917e-06
-6.05458180487473e-06
-1.39977363560742e-05
-1.13038095488281e-05
-3.44212985406408e-05
-2.21374355262877e-05
-8.19565705940711e-06
-3.15138176254658e-05
-1.94064661328246e-06
3.41579062599886e-06
-1.40036619349942e-05
-4.59309248380249e-06
1.56468874835685e-06
-2.18939329272935e-05
-3.71283722343213e-05
-4.76773014183084e-06
-2.07056901104634e-05
-2.28675791700014e-05
-3.24066055460548e-05
-1.65881499902267e-05
-2.99708656988164e-05
-3.90413465757729e-05
-2.05829177096575e-05
-2.74117154294995e-05
-3.47570038782876e-05
-4.92239754457955e-05
-1.30504667963388e-05
-2.67291049130859e-05
-4.81897645912887e-05
-1.02841439442976e-05
2.17723957744622e-06
-2.29932488079767e-05
-2.08356630729603e-05
-8.30725360648465e-06
-3.07502214941755e-05
-1.52463787582332e-05
-2.15054322100372e-05
-2.01484277623622e-05
-5.63551167754555e-06
-1.89911257254218e-05
-2.82110528329282e-05
1.02945092280393e-05
-2.32772729396558e-05
-3.58818754179335e-05
-1.09247637480573e-05
-2.63139551009546e-05
2.73956152701221e-06
-2.88669198142855e-05
-3.15592172815078e-05
-2.25841937940348e-05
-7.82733511042954e-06
-8.82888656080174e-06
-2.5090759439424e-05
-1.6684031390954e-05
-2.10232664963076e-05
-3.1943253146138e-05
1.00058253145191e-05
-4.78111502689284e-06
-1.66406282974106e-05
-7.89542087093043e-06
-1.97757373041173e-05
-4.79138203057993e-05
-3.19048451455552e-05
-2.62214769751498e-05
-2.34608328576073e-05
-1.72707985540578e-05
9.42036117020251e-06
-3.75166357926988e-06
-1.15778688413289e-05
-2.60250987418878e-05
-2.23283456527433e-05
-1.56539201297726e-05
-1.64648449679872e-05
-3.74270734270844e-05
-4.46786838710999e-05
-3.35116023650125e-05
-1.28248353506813e-05
-3.3630814841423e-05
-1.41293631465054e-05
-2.27823251660129e-05
-2.88394965404489e-05
-2.54291277084777e-05
-2.67236231190926e-05
-7.27506232127902e-06
-3.03076901815507e-05
-9.73797874022289e-06
-1.77736484618505e-05
-1.77139046851584e-05
-3.19890022600806e-05
-4.07100519174699e-05
-4.4592253282313e-05
-4.92366478089064e-06
-3.44186648331086e-05
-2.63051098272642e-05
-2.04079318602118e-05
-1.21317631929564e-05
-2.88293408983691e-05
3.12953577229672e-06
-2.58968911906547e-05
-2.74917052397935e-05
-4.90478695877113e-06
-3.0027490348323e-06
-3.93325943966138e-05
-3.19966304315779e-05
-8.17228386383061e-06
-3.22416443226351e-05
1.8177775036369e-06
-2.20926890531437e-05
-2.79755386210609e-06
-9.48484175265691e-06
-2.36986610000583e-05
-8.52077333519608e-06
-1.37632962475488e-05
-2.02807681761091e-05
-2.45454688298797e-05
-2.82351368550769e-05
-2.0599069855948e-05
-4.08312536270912e-05
-2.55275153314407e-05
-1.71252149161883e-05
-3.97634789641938e-05
-1.98742914228195e-05
-1.36246412935862e-05
-1.7218537269011e-06
-1.45719942087041e-05
6.37314834650024e-06
-1.51770597348242e-05
-4.34152522180637e-05
-4.17886086680868e-05
-3.48927891327931e-05
7.94364816883987e-07
2.99681763507302e-06
-1.14620298031242e-05
-2.16949703549101e-06
-2.52213386634923e-05
-1.58491854384106e-05
-1.61604083924141e-05
-1.87635368105172e-05
-1.33100780331974e-05
-3.54472082264028e-06
-2.23272744515763e-05
-1.63929489704185e-05
-2.0952494427619e-05
-3.32453398770204e-05
-3.38840348631562e-05
-3.53267117930955e-05
-3.5151447619297e-05
-1.4926110441369e-05
-2.96522088113913e-05
-1.47036279746732e-05
-2.4461706724941e-05
-3.32136605540652e-05
-3.19088847280076e-05
-3.45778565949659e-05
-4.56388290676192e-05
-5.37071322496591e-06
-2.19332998706497e-05
-2.6527677805935e-05
-4.99024812395504e-07
-1.51614833957861e-05
-5.67506979804592e-06
-1.02443915878805e-05
-3.42493759166977e-05
-1.36759163071479e-05
-1.59410220602701e-05
