# Supplementary material for: Research on computational propagation and identification of mine microseismic signals based on deep learning
Source: PLoS One. 2025 Oct 22;20(10):e0334641. doi: 10.1371/journal.pone.0334641 (PMC12543183; doi:10.1371/journal.pone.0334641)
Supplement: S3 Data — (ZIP) [file pone.0334641.s003.zip › 000100500002778.xlsx_0.txt_24.txt.txt]

-7.90639965172269e-06
-4.27912515762648e-05
-4.62675687981992e-05
-2.89238963978029e-05
-2.69018876428826e-05
-3.55225175225318e-05
-4.67264586064343e-06
-1.77945832328908e-05
-2.00074299329725e-05
3.28394780490941e-06
-1.10587266574468e-05
-3.28264769102128e-05
-3.86296498000886e-05
-3.14494945329536e-05
-1.33513976524693e-05
-3.5157204908497e-05
-1.44302819265123e-05
-1.9652441921898e-05
-2.01216783898702e-05
-2.46943290146118e-05
-1.63891799169676e-05
-1.75257235243047e-05
-2.52446530654307e-05
-3.00707433432452e-05
-4.15270297082731e-05
-1.80797727861694e-05
-1.29415094551835e-05
-4.70073936776909e-05
-2.78815677360719e-05
-2.17569124203114e-05
-1.49543642734609e-05
-1.13580922465191e-05
-9.97785160023807e-06
-1.40049590977997e-05
-1.89617414459721e-05
-8.08060847950907e-06
-2.51354033507843e-05
-3.73790938891236e-05
-2.83531924742417e-05
-6.16376129517846e-05
-3.62034559898585e-05
-2.52509811012995e-05
3.08443313946209e-06
-1.22198278660775e-05
-8.68029799629802e-06
-1.53309078957554e-05
-2.20449912359003e-05
-4.78621527136505e-05
-2.96144356346355e-05
-1.12336422974438e-05
-3.68087390979264e-05
-2.90520312955424e-05
-3.32616211382586e-05
-2.80988796189983e-05
-3.96604918193407e-05
-3.3293451898911e-06
-1.9711739882544e-05
-2.35068346169719e-05
-1.42522793467438e-05
-1.48684816878016e-05
-1.67126186199715e-05
-2.56089885347569e-05
-2.75010568499696e-05
-2.48129236357282e-05
-1.58009461257269e-05
-9.64938427066483e-06
-8.55713991033545e-06
-7.71562950956185e-06
-1.90085576248954e-05
-1.92430058509391e-05
-2.97266437752064e-05
-1.44531284720754e-05
-1.21702916584186e-08
-1.55886529099881e-05
-1.08799500718219e-05
-5.00266325407874e-05
-1.91369425104549e-05
-9.61017633634136e-06
-2.45767178645303e-05
-1.41704839948938e-05
-8.11622667010536e-06
-2.64413851498887e-05
-2.04027375589725e-05
-2.5127327254326e-05
-1.55494951926525e-05
-3.24257454824375e-05
-3.42881995734709e-05
-2.50851632718121e-05
-8.93931296460957e-06
-2.94555966312321e-05
-1.91834976434605e-05
-2.37268433495336e-05
-2.13510324889564e-05
-1.86791059463103e-05
-1.09298777733271e-05
-2.12830941968598e-05
-1.26896061095312e-05
-1.93995428425503e-05
-2.6117780311316e-05
-2.02522499421928e-05
-3.00603416140981e-05
-2.99206080336578e-05
-3.23233929759047e-05
-1.42514506202551e-05
-1.78283279889664e-05
-2.87058211323387e-05
-3.50800372718387e-05
-2.63084597908997e-05
1.32851259519415e-05
-1.142590671601e-05
-3.22248071343426e-05
-1.95339483114784e-05
-8.39941980310184e-06
-2.42955387110994e-05
-1.27952999144066e-06
-4.77216837438704e-05
-1.76984025653347e-05
-2.49458298933753e-05
-3.81085222141681e-05
-1.05110598409012e-05
-3.42362910908553e-05
-2.64366160414325e-05
-2.75427439710181e-05
-1.60765766815332e-05
-3.97472824083717e-05
-3.27804841272269e-05
-4.96620165654869e-06
-2.38064340987821e-05
-2.19243406657623e-05
-1.17378970283298e-05
-7.13316969124797e-06
-1.28282114145216e-05
-1.4146547001909e-05
-2.50025138379361e-05
-5.00911009191248e-05
-3.43369616500779e-05
-3.01391574379295e-05
-2.42016589766347e-05
-4.06837211363934e-05
-2.68056045701522e-05
-1.52590081894275e-05
-2.32869720105485e-05
-1.16539414461952e-05
-4.08657337174822e-05
-2.65178522149317e-05
-1.34200085047362e-05
-2.44692260791784e-05
-3.32604181504141e-05
-1.00839962506256e-05
-3.69264586511493e-05
-2.65292084708613e-05
-1.83227823479996e-05
-1.58734849911084e-05
-2.56724020221389e-05
-3.36521988973829e-05
-6.90561052167004e-06
-2.0284649645871e-05
-3.12908514050271e-05
-1.92649447699757e-05
-2.04681908867326e-05
-1.6920869529392e-05
-3.90032529775684e-05
-1.39605019356648e-05
-2.63776128834528e-05
-1.32423962840562e-05
-2.2973109696834e-05
-4.02337530290592e-05
-2.71121166362564e-05
-1.55303600622318e-05
-2.24577672149491e-05
-2.6565894811383e-05
-2.37746411319857e-05
3.4220546930149e-06
-6.67412679235151e-06
-3.67018757344244e-05
-3.07473081790428e-06
-1.33567432217241e-05
-2.11674190985949e-05
-1.29336718998109e-05
-9.82332145085414e-06
-2.63894567808509e-05
2.37929170141561e-06
-2.29933506229395e-05
-1.44983207259081e-05
-2.48255597900042e-05
-1.60065093421878e-05
-2.36318988801555e-05
-4.08301412448752e-06
-2.71354021647236e-05
-1.24275946813447e-05
-2.56162478291393e-05
-3.80482284095202e-05
-3.1832974548685e-05
-1.35273591740442e-05
-1.07620818495087e-05
-3.95237111332005e-08
-3.33779743508004e-05
-3.66503681372786e-06
-1.47875252408136e-05
1.09304133277826e-07
-3.07735593630342e-08
-2.27589744113737e-05
-1.3105204348908e-05
-1.10071843415308e-05
-6.87783401836094e-06
-2.38821059361992e-06
-2.03853015303707e-05
-3.28854849309435e-05
-1.43075829152942e-05
-2.44411521636128e-05
-2.56183619236964e-05
-1.22553644672078e-05
-8.38877947923898e-06
-2.69075992267161e-05
-1.00198430476395e-05
-1.33987772267349e-05
-3.4133837640964e-05
-2.28922786543436e-05
-5.62647109325789e-05
-4.56689849274963e-06
-1.30245463800934e-05
-2.78887872964748e-05
7.94923017157874e-06
-2.91437215820912e-05
-2.91758611539241e-05
7.20562606395648e-06
-2.79292653467251e-06
-5.92459534440124e-06
-2.92841240435253e-05
5.73016697602929e-06
-3.4605309419812e-05
-5.71034039495717e-06
-8.65762309185702e-06
-2.49836904891383e-05
-2.6841751786796e-05
-1.76530097754286e-05
3.76684330595755e-07
-1.91043600810673e-05
-1.94165493423968e-05
-2.30564114615654e-05
-2.35181594817924e-05
-9.67819381071224e-06
-2.38033235161704e-05
-1.66760900502546e-05
-1.47774305747474e-05
-1.30798473503054e-05
-1.19654345900376e-05
-5.72031574078008e-06
6.50951618334167e-06
-4.64320471600006e-06
-2.33251809387141e-05
-1.49430618627678e-05
-9.15491561008753e-06
-3.48695676575328e-05
-2.85666378636583e-06
-2.15003129541426e-05
4.43587159816355e-06
5.10700252524308e-07
7.81793241608753e-07
-4.20898835242932e-05
-1.92584956770691e-05
-3.02143388157403e-05
-3.19188509100017e-05
-1.8670806329105e-05
-2.05801425525436e-05
-2.92056746678242e-05
-5.90697382072476e-06
-2.22062114626292e-05
-1.76654492761078e-06
-2.34372662962903e-05
-4.27061029152981e-05
-1.48789625682904e-05
-1.03873123501945e-05
-1.10298475480593e-05
-7.93210485148278e-06
-1.13569167748059e-05
-2.67909172711192e-05
-1.76398874541056e-05
-2.19017242820527e-05
-2.68618299606392e-05
-4.73475518787544e-06
1.71318877863041e-05
-1.81028618479842e-05
-2.78224034191236e-05
-3.23715494402536e-05
-3.78242114092313e-05
1.45631358857338e-06
-2.83107832342148e-05
-2.70600713555248e-05
-9.91564568049316e-06
-9.2768209063655e-06
-7.12713762974423e-06
-1.97735557050304e-05
-1.78097327455048e-05
-3.98644375797102e-05
-2.00230847794107e-05
-3.04583912873488e-05
-2.89989104441702e-05
-2.79466729653747e-05
-2.88159252662332e-05
-2.41892275601693e-05
-1.92067315770318e-05
-3.11558087670278e-05
-8.64535099938913e-06
-5.3085047856723e-05
-7.91781305379623e-06
-3.12083545008792e-05
-6.08688828693415e-06
-8.64890692398686e-06
-2.76307795658404e-05
-2.54243958282934e-05
-2.78881587752313e-05
-2.20785424513849e-05
-1.61511262329707e-05
-8.70983969623808e-06
-1.44142504391431e-05
-3.59813289079169e-06
-2.66775420390753e-05
-1.9278615518327e-05
2.90663386560439e-08
-3.28085796611446e-05
-4.0494565790042e-05
-4.35441074473903e-05
-2.60717393330302e-05
-7.8759286643617e-06
-1.62899339257024e-05
-3.13895101960099e-05
-7.39133062401359e-06
-2.02052990441139e-05
-1.24484101398893e-05
-2.15873856436584e-05
-2.72953322208946e-05
-3.16954013778586e-05
-3.67102739007164e-06
-2.74903951589118e-05
-9.98716569155701e-06
-2.89428683772158e-05
-3.69994372862816e-05
2.92124111580442e-06
-1.30974929147438e-05
-2.5274197419642e-05
-3.14352484638784e-05
-6.02769945898599e-06
1.23455084376899e-05
-1.12050144149273e-05
-2.56125752646619e-05
-1.4935858632168e-05
-2.06044684219391e-05
-1.01392198798107e-05
-2.59090696261686e-05
-1.91323892399148e-05
-1.91992786934087e-05
-3.21752440158277e-05
-2.36623026944093e-05
-3.53750155343984e-05
-7.39564997979276e-06
-1.59652920013261e-05
-5.14845196209118e-06
-2.40007446217975e-05
-2.94469767677003e-05
-1.21059438127544e-05
-1.60862422718898e-05
-1.42983974054673e-05
-3.60153954017018e-05
-9.5017606461104e-06
-4.19827026123829e-05
-1.19901762907747e-05
-2.5851114754348e-05
-4.11765728900034e-05
-2.62750640880978e-05
-2.84677791044711e-05
-3.18274694604931e-05
3.23882792309586e-06
4.51761588431329e-06
-1.02221849684287e-05
-3.50219488911751e-05
-2.80148261384266e-05
-2.72508995035935e-05
-1.08039441973571e-05
-3.8559680225092e-06
-3.30838100142453e-05
-1.62756802747472e-05
-3.39942712680054e-05
-3.52863383075567e-06
-9.75022658852824e-06
-8.83777057400751e-06
-1.26806103291209e-05
-3.69194815287651e-05
-1.52126126168092e-06
-2.70598703850873e-05
-3.04450204700149e-05
-1.63783528505632e-05
-2.00702091145048e-05
-1.92246533711783e-05
-3.06022130237494e-05
-2.52161479795776e-05
-2.25057795426776e-05
-4.14531092786181e-05
-4.64438775311524e-05
-3.55022911995318e-05
1.6527007840176e-07
4.09597651348361e-06
-1.90986475450606e-05
-1.16130733872827e-05
-2.00522656368788e-05
-1.4547034447852e-05
-3.06353117080959e-05
-3.3768148107996e-05
-1.77980725661863e-05
-1.3368216600433e-05
-6.83073049654873e-06
-1.65366166191003e-05
-2.55984678650419e-05
-8.46918513565421e-06
-2.70535188550273e-05
-1.96262591508585e-05
-2.41847759933539e-05
-3.56061711647223e-05
-3.48907077559432e-05
-3.48388680287515e-06
-1.83944196745158e-05
-1.62474238009002e-05
-2.66982692469536e-05
-2.63006961385158e-05
-3.18365955527449e-05
-3.0585855349961e-05
-2.62957224560022e-05
-1.1904166957371e-05
-2.15158714428567e-05
-2.68815240348571e-05
-1.15828865225506e-05
-7.97954227435454e-06
-1.97406315374292e-05
-2.97844658274398e-05
-2.02575426746687e-05
-1.91310826168143e-05
-1.99919880611639e-05
-2.7194315508934e-05
-2.40807920080377e-06
-1.51424712780175e-05
-3.36293449740814e-05
-4.01735654754392e-05
-3.31160287097943e-05
3.19891614340969e-06
-1.56861288406053e-05
-1.51213931594226e-05
-2.0154703460255e-05
-2.80140307776235e-05
-1.57803830702891e-05
-1.12358976430429e-05
-2.84499666492083e-05
-3.5070859440632e-05
-1.96190349464925e-05
-5.16828496422611e-05
-2.30091831147537e-05
-2.90678108435949e-05
-2.81808928562752e-05
-3.61998226814811e-05
1.16746356667801e-06
-4.80079741716352e-05
-2.94768433974502e-05
-1.18043805681479e-05
-1.49650411750473e-05
-1.96303848478666e-05
-4.87336695239603e-06
-1.44323152999961e-05
-4.71976481514214e-06
-1.92508395488655e-05
-7.52091093409158e-06
-3.01019503977769e-05
-3.37705446248132e-05
-1.75890877546606e-05
-2.31552407782616e-05
-3.8505501499571e-05
-4.29611918218637e-05
-2.36275249799316e-05
-1.92408883253926e-05
-3.71239385208853e-05
-3.6301512393682e-05
-4.68777721950723e-05
-9.57778628134709e-06
-3.61475859604158e-05
-3.07642658650164e-05
-2.2736713943638e-05
-1.80210924611792e-05
-1.01436492845562e-05
-3.66153569391737e-05
-1.77466456935522e-05
-2.7257049430835e-05
-8.01437161430725e-06
-6.15118299438742e-06
-1.66304505668725e-05
-2.93534685744856e-05
-5.17736284664302e-06
-1.20515015012071e-05
-1.21613502675202e-05
-4.23472922547263e-06
-3.13696420831856e-05
-2.99114178765584e-05
-1.81106451467778e-05
-1.98239911044844e-05
-8.43846382453107e-06
-3.06411835778695e-05
-2.98153253090161e-05
-7.56368122713328e-06
-5.02568639985823e-06
1.66271683609542e-06
-2.3008573676744e-05
-4.05305916542693e-05
-1.67779513483739e-05
-9.35882816807038e-06
-2.70773297196073e-05
-2.37315419767418e-06
-8.63920034650606e-06
-3.11965358511239e-05
-2.3174435483308e-05
-1.67848510322868e-05
-1.28482634667905e-05
2.49448797955721e-06
3.74438075449515e-06
-3.18160548351379e-05
-2.79498819409302e-05
-1.45963234216317e-05
1.34378718967554e-06
-3.03010659285695e-05
-1.13422951066518e-05
-2.05342422111293e-05
5.57586356951688e-06
-1.10128755427978e-05
-3.19122748590331e-05
9.62416416365933e-06
-1.97903761194602e-05
-3.08646029903529e-05
-1.45182276855132e-05
-1.60168335177543e-05
-4.67745324636993e-05
-1.97232073740115e-05
-3.35390832543833e-05
-5.39099976857835e-06
-1.96336085840538e-05
-4.57102253636895e-06
-1.32514273678494e-05
-2.81001556075631e-05
-5.40875678073332e-05
-2.53266962193416e-05
-3.89222408392862e-05
-3.27267554099713e-05
-1.76046691722531e-05
-8.74649410659552e-06
-1.21463079953448e-05
-7.8193333663295e-06
-2.61237288951707e-05
-3.82775626063178e-05
-1.52382681743659e-05
-2.22281744509822e-05
1.07152138437695e-05
-4.10380053993314e-05
-1.86836377661531e-05
-1.53723826189585e-05
-6.04970305985249e-06
-1.11694493549997e-05
-2.28498441274192e-05
-2.55790222489655e-05
-2.69476114165164e-05
-1.28671974258194e-05
-8.93311757944182e-06
-1.92865935101644e-06
-2.89588034141032e-05
2.03302362963613e-06
-1.70657817017713e-05
-5.12669412912238e-06
-1.98160080332862e-05
-2.49191739869887e-05
-2.52239191689147e-05
-1.88893646499455e-05
-1.72509828833049e-05
-4.07300555195675e-05
-1.46887327374212e-05
-6.85637544730712e-06
-3.0724115667165e-06
-1.29944915309087e-05
-3.1811092822595e-05
-2.6939420411412e-05
-2.72714613115497e-05
-4.29009281783501e-05
-9.1874381034133e-06
-2.05548069067325e-05
-3.29639497371527e-05
6.37119222158294e-06
-2.51010868650832e-05
-6.08405322019259e-05
-4.14783110027946e-05
-1.70532953094647e-05
-1.82868931759971e-05
-1.33262235618754e-05
-4.00594925791116e-06
-9.30944535945373e-06
-2.45061076770253e-05
-2.04661697836713e-05
-2.64137814424729e-05
-2.67550351550037e-05
-2.47800627387183e-05
-9.20615513098402e-06
-2.56634834865227e-05
-2.23440317672202e-05
-1.43739406843827e-05
-2.73697554672152e-05
-3.06080005721749e-06
-3.52409327910964e-05
-3.73199202038256e-05
-2.25201072733156e-05
-3.29781126768463e-05
-2.79827635250582e-05
-6.63505418495169e-06
-1.97075113529581e-05
-2.41647308791072e-05
-2.13451027895717e-05
-8.7132803553107e-07
-2.5358482233695e-05
-7.76151198201915e-07
-7.36064233579614e-06
-7.93814147304661e-07
-1.5740286086118e-05
-3.50370753726098e-06
-3.61864274702961e-05
-1.61748672719557e-05
-2.96202348846203e-05
-2.02106568774681e-05
1.99265603316959e-06
-2.06118236480101e-05
-1.62206984285751e-05
-8.67673020661684e-06
-1.74047269261488e-05
-2.71844833560052e-05
-9.63936357933317e-06
-9.8408747309021e-06
-4.9151608840741e-06
-8.62313599176648e-06
-2.32332149260889e-05
-3.18633867026386e-05
-2.21182807313469e-05
-1.85774311755503e-05
-3.16376996721677e-05
-3.27868031168529e-05
-1.17699998180558e-06
-2.52306605711622e-05
-3.34375040348119e-05
-2.99363310315512e-05
-2.69805132114613e-05
-9.44688714419204e-06
-1.76899285388563e-05
-2.97385631882656e-05
-3.57872982801346e-05
-1.48079668875236e-05
-2.73093809380977e-05
-4.00602739415466e-05
-2.27729538951455e-05
-3.31855760990813e-06
-6.44834715054591e-06
-2.17745447139129e-05
-2.23329629424921e-05
-1.0131939887773e-05
-1.78370320425893e-05
-2.33743908740031e-05
8.18236582060963e-06
-1.42789406429347e-05
-3.61984144644035e-05
-2.89660180235435e-05
-2.53224674296818e-05
-1.78358733000494e-05
-6.40091291225157e-06
-3.32778476588303e-05
-2.37288200720912e-05
-3.75783851535636e-05
-3.66867595401607e-05
-1.92351265024761e-05
-1.68440857852902e-05
-2.14576019585082e-05
-2.77188832601194e-05
-2.04032032915905e-05
-3.75118889061414e-06
-3.02251224019223e-05
-2.39904702182729e-05
-1.07959619273573e-05
-2.17279608347399e-05
-2.22400665519723e-05
-3.74380158997416e-05
-3.13999599944962e-05
-1.37767805116015e-05
-2.66948814222498e-05
-2.86796777449111e-05
-2.39841340157435e-05
-3.70905821296604e-05
-2.33741816251453e-05
-1.39171483175289e-05
-3.09392601472382e-05
-3.14067016298567e-05
-1.36812645620168e-05
-1.42579867878562e-05
-3.69827209795989e-05
-2.65467910016029e-05
-3.5738941391483e-05
-1.78235101510654e-05
-2.31696774384863e-05
-1.88210938061302e-05
-1.41496279102739e-05
-1.72181970239139e-05
-5.95496508773269e-06
-4.87087478752281e-06
-3.02471514646598e-05
-3.38310072714913e-05
-2.50417034733489e-06
-1.77812063258227e-05
-2.59230379449399e-05
-2.59889364631925e-05
-1.71750331624851e-05
-2.87228698681574e-05
-2.10451867675911e-05
-3.31575281939726e-05
3.26245552513864e-06
-3.08574432421587e-05
-2.23461669179299e-05
-1.67507817085455e-05
-3.27119941781564e-06
-3.72139828004015e-06
-3.05604778085058e-05
-2.82756433032694e-05
-2.87548692262686e-05
-2.79466012230584e-05
-3.77014295826005e-05
-2.63364653543127e-05
-1.78620110833373e-05
-1.40744809249212e-05
-1.32292294264248e-05
-7.82473673454667e-06
-1.57141232423548e-05
-2.12589884679231e-05
-2.34014795774757e-05
-1.64444060731803e-05
-3.0986076377468e-05
-2.78071614505547e-05
-3.36177173139934e-05
-1.59950206062665e-05
-1.21804306021635e-05
-1.25320400029214e-05
-2.51105006809112e-05
-1.59318031664392e-05
-1.84409509602364e-05
-1.81385269283762e-05
-8.75503938337777e-06
-9.00335114635292e-06
-2.02779129086412e-05
-1.32236837601839e-05
-3.26659569719505e-06
-2.3551452927993e-05
-3.3597263520879e-05
-2.41706963635709e-05
-2.3152352332282e-05
-2.59054258067439e-05
-3.53928785017357e-05
-1.92596701685138e-05
-1.3100222742146e-05
-1.41889733924214e-05
-3.34688339107806e-05
-2.31962620942613e-05
-3.15580319366988e-05
-1.46165916427225e-05
-3.57619515145283e-05
-1.56352635558815e-06
-1.15996957166365e-05
-8.51179701576085e-06
7.45105890684541e-06
-1.19392990626125e-05
-4.46600137722264e-05
-1.03040569192578e-05
-1.68608083968247e-05
1.14169281378974e-06
-1.45425680306494e-05
-5.68862143348239e-06
-2.76423121926146e-05
-1.64623594468621e-05
-2.98171047961718e-05
-2.2208803485639e-05
-2.99043770449303e-05
-3.11176101791834e-05
1.79667566954914e-06
-1.75853063060596e-05
-3.85550867905413e-05
-1.79084778356976e-05
-2.39267687920123e-05
-1.45535185194565e-05
-3.20788552502716e-06
4.91299333327474e-06
-1.95686479378554e-05
-3.83311604122358e-05
-1.27881301430883e-05
7.11762048427754e-06
-2.52025689894618e-05
-3.16484777537893e-05
-1.87758027953191e-05
-1.85487156961271e-05
-1.53479736032843e-05
-2.44206904281379e-05
-3.35788727800571e-05
-6.77550999063899e-06
-1.76714827290673e-05
-1.96487871309367e-05
-1.87212821942979e-05
-5.82493194321637e-06
-2.71500127385186e-05
-9.56874166074367e-06
-3.27533791260902e-05
2.33728517992127e-06
-2.29766699227505e-05
-4.90002943129503e-06
-1.25772208703648e-05
-1.7126147680065e-05
-1.44914692878051e-05
-3.12586096382919e-05
-3.75672552906763e-05
-1.44889013692086e-05
-2.01881507285913e-05
-2.50146924583877e-05
-1.38168985021066e-05
-3.57467621277999e-05
-1.48122256038757e-05
-1.69136236312327e-05
-2.42630843194439e-05
-2.45769454361564e-05
-4.06885657659481e-05
-2.37006730752304e-05
-3.46145186998383e-05
-1.6680189551488e-05
-1.97529116988899e-06
-2.44729032548611e-05
-1.86070980157538e-05
-8.1400730763945e-06
-4.60173731949587e-05
-1.97800861672991e-05
-4.39182719922122e-05
-1.91728257649562e-05
-1.61725189206565e-05
-2.20138623646932e-05
-8.42911700110601e-06
-9.95620613518514e-06
-1.42151621118473e-05
-1.19034627451982e-05
-2.6730775610205e-05
-1.33737755728765e-05
-4.80594556566612e-05
-2.77993111056481e-05
-8.10267129142579e-06
-8.2146958294836e-07
-1.56130379961147e-05
-2.75307822923842e-06
-1.96027295343922e-05
-1.79395235600763e-05
-4.07292667462614e-05
-3.34068429887857e-05
-1.47439346108211e-05
-2.91998593726605e-05
-2.37871045210263e-05
-1.46477839661286e-05
-1.29300689132006e-05
-4.70797300216861e-05
-1.27145994947762e-05
-3.28147266627053e-05
-3.6530561162156e-05
-3.09550529399458e-05
1.98230915890953e-05
-2.41599689105835e-05
-1.81327170777136e-05
-4.65165481551072e-06
-4.10718542242408e-05
-2.1777819709665e-05
-2.00454733125291e-05
-7.49622839520159e-06
-3.74514417272449e-05
7.83710398096027e-07
-2.96428025085256e-05
-2.06981114988383e-05
-1.26595867646311e-05
-2.51626094383863e-05
-1.73478697518409e-05
7.48327364354007e-06
-2.23646801242665e-05
-1.83550291609999e-05
-1.47710867382776e-05
-1.15895833337002e-05
-9.69018322636848e-06
-8.59056751909772e-06
-2.89180801901009e-05
-3.22963405824914e-05
-1.21053735007907e-05
-5.96757025762227e-06
-3.37047101117483e-05
-1.14575650685499e-05
-1.76973552082406e-05
-6.913452156015e-06
-4.25613909878026e-05
-3.6664566107331e-06
-1.17573569338752e-05
-2.00297131382684e-05
-3.83125640092372e-05
-1.4848506375587e-05
-2.66746721852626e-05
-2.8861853874783e-05
-1.74118987937331e-05
-2.52687858432302e-05
-4.70473453489963e-05
-1.28809546998925e-05
-2.33794672416261e-05
-3.52898060171392e-05
-7.15289502676437e-06
-1.58145562194868e-06
-3.20426918523836e-05
-2.67010687582975e-05
-1.71239063297602e-05
-2.39350230056371e-05
-2.35787043116401e-05
-1.1314951611162e-05
-2.85948086017664e-05
-2.14562929331216e-05
-1.76576707826229e-05
-2.78297342796825e-05
-2.53023953542437e-05
-1.44401919988988e-05
-6.9638763011579e-06
-5.01047178807218e-06
-2.92758655309242e-05
-2.14817507139816e-05
-2.7851851597579e-05
-4.47881507674113e-05
-1.99060177770227e-05
-7.79363156328698e-06
-8.23207104552328e-06
-2.20969419647181e-06
-2.96567540989677e-05
-8.03705627765739e-06
-2.02150468086065e-05
-2.70293323805611e-05
-2.00953250627325e-05
-1.38105779841683e-05
-2.33555965870443e-05
-3.43950685897819e-05
2.18347084268893e-06
-2.20552426558231e-05
-2.02676017902752e-05
-3.07500959050243e-06
-3.12814030549814e-05
-9.99538214419527e-06
6.8249627523873e-06
-3.31541870730141e-05
-2.76751789915524e-05
-9.72628793716981e-06
-2.66785501140684e-05
-2.10127585600363e-05
-2.49928543940557e-05
-2.42212207925304e-05
-1.06457347784427e-05
-3.95654530293713e-05
-1.78109057515627e-05
-3.23912428460959e-07
-2.20294718300475e-05
-2.27252126912935e-05
-6.75981653244255e-06
-3.99782163847349e-05
-4.24683529942493e-05
-2.99498555769784e-05
-1.88884753651684e-05
-1.96295752366832e-05
1.53905776910779e-06
-2.29101694005213e-05
-2.10647019845257e-05
-1.39334920845215e-05
-2.90511476514705e-05
-5.1590491753542e-06
-5.16316855509228e-06
-3.17149971846099e-05
-2.66250892099791e-05
-1.35120796904104e-05
-6.73990963335677e-06
-2.12161399245689e-05
-2.51455323519118e-05
-9.33635709807404e-06
-5.75341221205063e-06
1.18493576699854e-07
-2.4030930426048e-05
-3.38919504340718e-05
-8.13607869879659e-06
-2.09050085556999e-05
-2.42032238346096e-05
-1.25545995744935e-05
-4.01797894656443e-05
-1.85254969501953e-05
-3.2330265950782e-05
-1.81368681986899e-05
-8.94024212700028e-06
-2.98917322724808e-05
-4.46492603274801e-06
-2.24743532141563e-05
-2.98569932872326e-05
-3.26134057570167e-05
-4.17494451805776e-06
-2.61722625521089e-06
-3.8429526397174e-05
-6.28520883046318e-06
-1.98643638176838e-05
-1.65857389671693e-05
-1.42374858285124e-05
-3.82242277153116e-05
-2.51174773982197e-05
-1.54472562388615e-05
-1.03750756542289e-05
-1.92897591136984e-05
-7.78477743861288e-06
-2.06181275130465e-05
-1.53091673325193e-05
-2.5205251590155e-05
-1.59909388821096e-05
-3.62416406463612e-06
-2.82733943824222e-05
-1.1913208126929e-05
-1.37177485338393e-05
-3.63227218041152e-05
-1.52987566436156e-05
-1.0487690050333e-05
-2.26854638958582e-05
-1.54868717201233e-05
-4.55097879058896e-05
-1.08574277117989e-06
-1.69694937574875e-05
-1.11572117343347e-05
-2.31229593586103e-05
-1.23481002404295e-06
-8.43676972086902e-06
-3.22786371776093e-05
-3.725993526739e-05
-2.050812077791e-05
-4.23766682714043e-05
-2.20663500938389e-05
-1.32213563651792e-05
-3.34500797724427e-05
-3.95909687095303e-05
-3.10254966948962e-05
-2.62036543878e-05
-2.72996646987395e-05
-4.32089683889976e-05
-9.68263228974389e-06
-2.52734871560552e-05
-1.71486645533842e-05
-3.5317267694883e-05
-9.06886672842537e-06
-3.69039099790045e-05
1.59195044593941e-06
-3.32583096554403e-05
1.72375785738804e-06
-9.17567295673577e-06
1.1646064856688e-05
-3.3926803000733e-05
-2.71739788352902e-05
-1.55963311931741e-05
-2.20095875080398e-05
-3.17917184424549e-05
-3.55317415034405e-05
-1.57871253044294e-05
2.42604117110638e-06
-2.22249793697815e-05
-2.65112304308124e-05
-1.94588695743226e-05
-6.37201867454094e-07
-1.85950772254714e-05
-3.3615483032161e-05
-2.42787239571882e-05
-1.94847408952227e-05
-2.20269764989929e-05
4.62479139586926e-06
-1.71899755093513e-05
-1.36568705179311e-05
-1.79889225857783e-05
-1.4023060529434e-05
2.15597254565514e-07
-4.6464970478454e-06
-1.43738744098294e-05
-3.28848935900188e-05
-3.32018661484397e-05
-1.16326817396907e-05
-7.39776468628683e-06
-2.79724997172348e-05
5.31459044225882e-07
-7.51710660970127e-06
-2.42374612861087e-05
-3.8754375170824e-05
-2.08511567860798e-05
-5.50843217690451e-05
-2.63604049099644e-05
-3.81574200784721e-05
-1.48707266236701e-05
-1.57029298028229e-05
-2.44006016870421e-05
-1.88992662112373e-05
-2.80553664639695e-05
-2.7254935217062e-05
1.22379485769661e-05
-2.85580078565734e-05
-2.34129331418667e-05
-1.63205321325069e-05
-1.7262558795285e-05
-2.6195361863987e-05
-1.23601698149695e-05
-3.01309748933434e-05
-2.99452182270431e-05
-3.40489173128367e-05
-1.51962170353242e-05
-1.12343129454529e-05
-3.99235400628022e-06
-1.89724701993029e-05
-2.70119879121466e-05
-2.77390125070329e-05
-4.13041205846454e-05
-1.73678725083318e-05
-2.02872959192333e-05
-3.24831979488583e-05
-1.70528206200056e-05
2.61263787845053e-06
-2.83515641763153e-05
-1.58725225317602e-05
-3.24725750453744e-06
-6.40562124334577e-06
-2.62372218454897e-05
-2.31936392931971e-05
-3.94548977180653e-05
-2.19717557772844e-05
1.30843633565843e-05
-4.80709209355683e-06
-3.53028334865803e-05
-3.61561099953437e-05
2.24376188616035e-06
-4.02303615347515e-05
-2.01352314586863e-05
-3.81608348366904e-06
-2.78925231039257e-05
-1.29584838046369e-05
-3.60179694278521e-05
-3.19988821400833e-05
-1.98165269669742e-05
-2.20483517627574e-05
-1.58690428521646e-05
-2.58051247318433e-05
-2.26674297671521e-05
-2.22410273017563e-05
-2.09910017624623e-06
-2.46918566099306e-05
-2.57469668103592e-05
-2.03442646148314e-05
-2.39744288667399e-05
8.72395768316213e-06
-1.33464533621958e-05
-4.50109986057975e-06
-2.27158845654494e-05
-1.91327936905156e-05
-8.9337992743719e-06
-2.87424742981503e-05
2.51642999846495e-06
-1.11613606002232e-05
-1.42221387754195e-05
-2.70826261560218e-05
-1.21026810401247e-05
-3.72302308679055e-06
-1.92862574209219e-05
-3.7319029714533e-06
-2.94818473244218e-05
-3.95126956129502e-05
-2.74207551793515e-05
-1.69765237485074e-05
-3.02297736606194e-05
-1.65600902091218e-05
-7.02610139374052e-06
-1.68890786754093e-05
-1.46432477438037e-05
-2.32435048616166e-05
-4.7091057607081e-06
-2.1461129681426e-05
-1.8695809154704e-05
-8.7957161141301e-06
-2.77079332803893e-05
-3.70016471730383e-05
-1.57411135125443e-05
-2.61243173994711e-05
-5.22414041017196e-07
-2.17055340572953e-05
-3.89234286780465e-05
-1.91086230804051e-05
-1.06683386685522e-05
-3.42684629548841e-05
-4.45113109329821e-06
-1.65557895566533e-05
-1.9637058559243e-05
3.45252932042698e-06
-8.97810823065431e-06
-1.89440408633543e-05
-3.85232634534826e-06
-2.34171668418059e-05
-1.35909231950884e-05
-4.51817393721851e-05
-2.77145747311447e-05
-4.8461311565527e-06
-1.27965656194173e-05
-2.71706904942192e-05
-2.75939178483861e-05
-8.9385254307612e-06
-2.21400316492328e-05
-7.54624976228581e-06
-2.38069156141575e-05
-2.87651423526894e-05
-1.57760072358777e-05
-1.9459063321155e-05
-1.67104874325592e-05
-3.04546699406425e-05
-4.46379412693544e-05
-2.46455314078459e-05
-2.31507506924735e-05
-1.99327948867264e-05
-1.67180463796239e-05
-1.96595276235651e-05
-3.32621154551606e-05
-1.14056108191983e-05
-1.07604753102619e-05
-1.9770815734793e-05
-4.44405677329817e-05
-1.44304730023909e-05
-1.15141002061674e-05
-2.10593233856102e-05
-1.0643700431309e-05
-1.54886628067629e-05
-3.38703346013388e-05
-1.73955411956795e-05
-1.81043119694344e-05
-2.24441460308502e-05
-1.89904975110723e-05
-1.44228793219346e-05
3.89077940864875e-06
-2.78803357760168e-06
-2.53692414140659e-05
-2.46005711227514e-05
-8.95625980911447e-06
-1.27095175785162e-05
-3.9242816775884e-05
-2.37995542256747e-05
-4.49358440999518e-05
-2.10787786635601e-05
-2.12069663732995e-05
-1.35960252321915e-05
-2.82064358491292e-05
-4.92939440053501e-05
-1.90739640329614e-05
-2.90519478555372e-05
-2.37150610823201e-05
-2.39825740706536e-05
-2.23978163457535e-05
-2.20259419591772e-05
-3.18632384713296e-05
-1.833386922716e-05
-1.71144984447861e-05
-3.14950882650369e-06
-3.01924670604147e-05
-3.68930314204055e-05
-2.75265985109388e-05
-3.88898728564814e-05
-3.32158897484271e-05
-1.79833770904597e-05
-1.09112479702258e-05
-6.22789441888407e-06
2.08324984155754e-06
-2.10244609768521e-05
-9.1281598834528e-06
-1.53582250682031e-05
-2.84492696728489e-05
-1.87359898224284e-05
-2.67189176355866e-05
-2.62428836368742e-05
-4.10467097052506e-05
-2.85990021053124e-05
-1.35863873990589e-05
-2.77894886611327e-05
-4.77521235908401e-07
-4.16788143787898e-06
-4.10193128022657e-05
-2.68963001425756e-05
-3.72163142750843e-05
-2.45723848427325e-05
3.89168796851031e-07
-2.02305013148024e-05
-3.37610082281307e-05
-1.81464651947731e-05
-2.30990517717586e-05
-2.92288014928454e-05
-1.53888771093071e-05
-2.27951933286393e-05
-2.12143135478196e-05
1.39494574538281e-06
-2.96963579421352e-05
-1.40564781963858e-06
1.06196906415924e-05
-1.20721059876246e-05
-2.49814770162757e-05
-1.77873835525804e-05
-1.41784944695753e-05
-1.99988839074835e-05
-2.64969663485184e-05
-1.95128286685564e-05
-1.20400742702957e-05
1.43622384074633e-07
-2.18285952123396e-05
-2.35248256550597e-05
-3.00273625510585e-05
-2.10791529310737e-05
-1.12235340028284e-05
-2.08721028450101e-05
-1.43881639612867e-05
-1.38690301875993e-05
-8.55600863415501e-06
-1.06556470870065e-05
-2.46147293605237e-05
-2.42133782591405e-06
-3.57327249330367e-06
-2.63680846691734e-05
-3.76559674196313e-05
-3.35036124937449e-05
-1.86176732296607e-05
-4.72854105145284e-06
-2.49902579590777e-05
-2.72517562703446e-05
-1.88807184157359e-05
-1.68674966655827e-05
-2.65104943260067e-05
-6.49816183351257e-06
-1.15517566420935e-05
-7.06781802631579e-06
-2.42709899681957e-05
-2.00352170495239e-05
-4.3378202480378e-06
-1.56525989631263e-05
-2.55266203867968e-05
-3.20417271673438e-05
-1.42032097528932e-05
-1.81824003372266e-05
-2.05137546996271e-05
-2.14821711972024e-05
-1.67002148819352e-05
-8.45433679801977e-06
-1.09871063281698e-05
-2.23264765205651e-05
-2.3033505548672e-05
-1.65883317663241e-05
-2.17331438904398e-05
-6.13753890910769e-06
-9.81458600403765e-06
-2.30658442628346e-05
-1.98777806892299e-05
-2.36546317634022e-05
-2.01010834242727e-05
-1.04558895495557e-05
-3.27659126614305e-05
-3.05391718251916e-05
-2.42812515531484e-05
-9.59376309503934e-06
1.21180940343277e-05
-1.95325145301968e-05
-8.58664183665659e-06
-2.59216365698906e-05
-4.11364997787991e-05
-2.07277914463806e-05
-1.06674927761034e-05
-4.37168508175083e-06
-5.88541376523102e-06
-1.50518634126182e-05
-3.09628423922771e-05
-6.66480568433285e-06
-1.87146297430654e-05
-5.25870984018841e-06
-2.8479492459133e-05
-3.94276706359516e-05
-1.1545793328308e-05
-4.04344947391554e-05
-3.69118422773505e-05
-1.55855945290326e-05
-1.18855216916518e-06
-2.41156489158146e-05
-2.31539404612731e-05
-3.23298457009267e-05
-2.05101207539465e-05
-6.67132309512561e-06
1.06656123564952e-05
-1.72759114958863e-05
-9.4126127623702e-06
-1.36748832613621e-06
-1.06172372277147e-05
-3.79790675281802e-05
-2.25287041765556e-05
-1.65596525107717e-05
-2.0874505614316e-05
-5.82331148445932e-06
-6.02149603756174e-06
-2.94722035638027e-05
-1.33654980431435e-05
-4.8138701224334e-05
-4.78145498697117e-05
-2.65212763228145e-05
-2.23854805230296e-05
-1.94404389865102e-05
-2.67251246141364e-05
-1.83521131945231e-05
-5.3518805610628e-06
-1.08286541075543e-05
-4.49495683234547e-05
-1.45229052914865e-05
-3.1328223606779e-05
3.25707486247103e-06
-3.64817306843873e-05
-4.01340170014946e-05
-2.62477929438445e-05
-4.35571105251346e-05
-2.8120070605146e-05
-2.80112369329089e-05
-3.07061349697874e-05
-1.62295476724084e-05
-2.67542138624348e-05
-2.93290449786934e-05
-9.57523940943802e-06
-2.32424662637973e-05
-1.52341176821035e-05
-3.8233795037129e-05
-1.7497464182733e-05
-1.90077638417207e-05
-9.88409961033031e-06
-2.63400252280103e-05
-1.90171512760349e-05
-1.56877215125122e-05
-3.15618621612844e-05
-2.42405626622362e-05
-3.41827770043616e-05
-1.81637137923147e-05
-2.27597785996544e-05
-2.50013760759799e-05
-1.45987629417186e-05
-1.42610536472729e-05
-8.16136651516228e-06
-7.66931615990027e-06
-2.06547602396271e-05
-2.40642629768756e-05
-1.90231156820746e-05
-2.03944001930176e-05
-1.95898462384127e-05
-3.64650956423043e-05
-3.44513269637569e-05
-1.20653561663606e-05
8.71588302694018e-06
-1.18639929065858e-05
-8.38639648152592e-06
-1.39414210407131e-05
-2.51434108687422e-05
-4.0145393473938e-06
-1.84532087881664e-05
-2.13562290148383e-05
-2.12233355137129e-05
-2.24787390367918e-05
-1.02923101611688e-05
-1.26172121851343e-05
-2.07728634951819e-05
-3.58728158102195e-05
-2.85968302601338e-05
-1.53214999820791e-05
-2.08282414331125e-05
-5.06158594948882e-06
-1.33359176348761e-05
-1.38962298941632e-05
-1.97798155934126e-05
-1.44262598014524e-05
8.48304621565356e-06
-1.9930073668432e-05
-1.61105599156086e-05
-2.45352485359591e-05
-2.66722902033329e-05
7.1918803881907e-06
-5.02428058069009e-05
-2.15837673809841e-05
-2.01497464209081e-05
-2.48554960461185e-05
-5.3929692973557e-07
-3.76437522723597e-05
-2.8966150320293e-05
-7.1946662147094e-06
-9.78549977800948e-06
-4.72353400757146e-06
-3.20484324510159e-05
1.28383275333949e-06
-1.56128807805204e-05
-2.80465867093586e-05
-8.20312715041922e-06
2.90875046960534e-06
5.24565318776078e-06
-2.45620340624551e-05
-2.14701685000816e-05
-6.11048527915652e-06
-2.80922831313862e-05
-2.30850110728044e-05
8.39480419752178e-07
-1.98788610184583e-05
-8.24627764321009e-06
-2.75544820136944e-05
-2.51677680560279e-05
-3.37990004696035e-05
-2.00381768541298e-05
-8.47200917447782e-06
-2.9850135643992e-05
-3.12747765499651e-06
-2.14663229341639e-05
-2.06762467971953e-05
-2.13862651327789e-05
-3.15775465408379e-05
-1.35694281550136e-05
-2.58240298412582e-05
-2.87856685041024e-05
-2.19944224580305e-05
-4.06999044995975e-05
-1.89590734028796e-05
-1.53118407300006e-06
-3.59212246519428e-05
-3.55763185044226e-05
-2.83296215692819e-05
-2.55852886555163e-05
-1.48733576139055e-05
-2.98355382238765e-05
-1.14925761652276e-05
-5.75915781156434e-06
-3.104059969222e-05
4.77090990947921e-06
1.06381111842268e-05
-2.01448777264615e-05
-1.6352981300722e-05
-1.78853495902837e-05
-3.40569831126249e-05
4.60520037373945e-07
-3.16644785108692e-05
-3.54575650647138e-05
-7.84598391347607e-06
-2.41457712376367e-05
-2.65940522051803e-05
-3.31483944063661e-06
-4.3745459741166e-05
-2.73655137573246e-05
-2.34468571271662e-05
-2.09994910149213e-05
-1.33770686562778e-05
-2.03595174427892e-06
-2.28141612263104e-05
-3.33646772220524e-05
-3.83011239230499e-05
-2.26193766474749e-05
-1.06459146796282e-05
-8.40811371833677e-06
-3.51209895008411e-05
-1.67403730250593e-05
-2.31652036783894e-05
-1.67848383605022e-05
-2.63335284777381e-05
-4.41391086467669e-05
-2.44245201281537e-05
-4.14260651088927e-05
-3.77886134880904e-05
-1.02578397028945e-05
-2.40639845481528e-05
-1.40561099791436e-05
-3.77315458474292e-05
-3.00686431141409e-05
-4.58592989195412e-05
-4.33438133955615e-06
-3.23056405477837e-05
-3.95926058660834e-06
-1.13989817936038e-05
-1.95618074277509e-05
-2.30200720009635e-05
-2.23928668266031e-05
-1.86872696045247e-05
-3.92392242246292e-05
-8.14046884971233e-06
-2.73790673854397e-05
-9.11005601074084e-06
6.63493266085473e-06
-1.08093573866431e-05
-2.6711759892235e-06
-1.10566464713622e-05
-1.6924546753809e-05
-2.814815919426e-05
-7.7795641123126e-06
-1.17600334682772e-05
-1.36961123571263e-05
-3.12718655169939e-05
-3.0366771694656e-05
-2.23658940140724e-05
-1.97873265811515e-05
-3.54952866070958e-05
-4.15750211809574e-05
-1.20710844680594e-05
-1.01615910180929e-05
-5.21113920913179e-06
-1.40029402910878e-05
-2.86585098378006e-05
-3.0229199159855e-05
-2.30302949182113e-05
-1.96048798413405e-05
-7.89596708112697e-06
-2.1020094907219e-05
-1.35576367142767e-05
-9.2899514750088e-06
-1.35879067561875e-05
-2.09356351448298e-05
-1.47287378511789e-05
-2.48392262692047e-05
-3.03396033682287e-05
-1.22633588616105e-05
-3.38391024287646e-05
-3.92884918242794e-05
-3.75688284132923e-05
-3.20605774895258e-06
-1.53525255779004e-05
-1.77109821332452e-05
-6.2742106393359e-08
-2.10099787922489e-05
-7.87440657730252e-06
-1.67179730738309e-05
-3.09946823246169e-07
-1.30201103392459e-05
-1.86958578493089e-05
-1.84607191013928e-05
-3.37598090600739e-05
-2.72739686411342e-05
-1.85117996793324e-05
5.61149329370322e-06
-2.88394246609635e-05
-2.62984050103887e-05
-3.49372425383745e-05
-2.49615659422562e-06
-1.83679609167497e-05
-1.81667492526652e-05
-2.30892911711552e-05
-1.45290610529964e-05
-3.79221650923155e-05
-1.11194229921363e-05
-1.70953169653307e-06
-1.58070997484008e-05
-2.29987044364692e-05
-1.9429012100677e-05
-3.05626794143823e-05
-8.16975765307447e-06
-2.84208302756682e-05
-1.36152486610573e-05
-2.51004816664424e-05
-1.33188559272726e-05
-1.88689069898837e-05
-1.54337749736911e-05
-1.38525024892973e-05
-2.6073167899153e-05
-2.08784181630956e-05
-3.83793580935959e-05
-4.56375683164621e-05
-3.9628552709203e-06
-8.94863759661694e-06
-1.81259843859387e-05
-2.75149394437617e-06
-1.19448898293245e-05
-2.78858842583688e-06
-3.34488317936124e-05
-3.53221639648709e-05
-2.61621325074191e-05
-2.6122355456042e-05
-1.00014100204587e-05
-1.127729764129e-05
-1.49358003707753e-05
-2.0459260256984e-05
-1.64887946507554e-05
-1.08848649773446e-05
-2.34627728106722e-05
-1.63688855012247e-05
-2.25774903450986e-05
-1.05335423446068e-05
-2.54796882962207e-05
-3.37376533713157e-05
-1.97602029307569e-05
-4.2898661984525e-05
-7.20952437945623e-07
-3.87799043180058e-05
-3.1539654945871e-05
-1.63879067945923e-05
-5.03889741604206e-06
-1.14056556046133e-05
-2.01128523338155e-05
-7.31716140594581e-06
-1.32789639358841e-05
-3.78729089781096e-05
-1.07049561807513e-05
-2.46525340294294e-05
-3.8505931034685e-05
-9.12503580288935e-06
-3.27764214721644e-06
-2.27399349511699e-05
-2.23334098405747e-05
-2.72302946686364e-05
-6.7771917431172e-06
-3.67130540605494e-05
-1.45424665311924e-05
-1.37531789347661e-05
-2.47491398789211e-05
-1.25640677059618e-05
-1.65461432341917e-05
-2.33803473515123e-05
-2.23715741024818e-05
-3.29048668929032e-05
-2.00999707519647e-05
-5.41021098393814e-06
-1.22128974553749e-05
-3.48320837678903e-05
-8.56860546602649e-06
-2.46842308685902e-05
-2.18076836548797e-05
-6.56077153147172e-06
-2.66291661509461e-05
-2.21669973373653e-05
-3.23244851878127e-05
-9.67208447742436e-06
1.55113637853289e-05
-1.93053492065482e-05
-2.75758310021967e-06
-2.0328790526405e-05
-1.75043295634136e-05
2.95228780141515e-06
-8.61519106144774e-06
-2.50932328090277e-05
-4.0759263100934e-06
-5.98509496633694e-06
-1.52574098004807e-06
-4.33734365014144e-05
-1.36620600656388e-05
-3.84986931822392e-05
3.94447563563337e-06
-1.01477893926604e-05
-5.17457865161789e-05
-2.20473279968814e-05
-4.5705460728643e-05
-2.60656758462066e-05
-1.55328850160029e-05
-2.24872243674928e-05
-1.18609564843496e-05
-3.16573480492303e-05
-4.19168654708415e-05
-1.43683857921414e-05
-9.40962046784068e-06
-4.16881916120158e-05
-4.02162487901913e-05
-2.6651305852379e-05
-2.77853052590341e-05
-2.72222390448884e-05
-1.08597081573892e-05
-3.0189203645581e-05
-3.63473961995783e-05
-1.91646842450227e-05
-5.41604225084711e-06
-2.39123949771088e-05
-2.26193529101529e-05
-1.83294035422069e-05
-3.06507768604981e-05
-1.80270188302603e-06
-2.04535583753086e-05
-3.01574049526653e-05
-6.54502260096295e-06
-2.10789620644425e-05
-3.94744410850017e-05
-3.3724041192628e-05
-1.55265522217461e-05
-3.79673328248269e-05
-1.61535842353397e-05
-1.81726576305778e-05
-3.6649024705344e-05
-2.11049181615223e-05
-1.0018999908446e-05
-3.14852965115062e-05
-1.82248505766988e-05
-9.15769083163227e-06
-2.09776470751909e-05
-3.11493683890098e-05
-2.54382195938892e-06
-2.43802248570858e-05
-6.13400901176045e-07
-1.77459106188485e-05
-1.50461755325593e-05
-8.95600439729006e-06
-2.29845946560423e-05
-2.70283784505256e-05
-8.65027307262611e-06
-2.16867961248159e-05
-2.81000576424853e-05
1.36685173498885e-06
-2.86409181580678e-06
-2.83482716987998e-05
-2.52581511849465e-05
-1.82572596740156e-05
-3.21764682568964e-05
-2.39218814337415e-05
-2.19789742996072e-05
-3.93227839231745e-05
-3.33986603724438e-05
-2.91563778560149e-05
-3.23906389118099e-05
-2.60845282245111e-05
-1.41344027799139e-05
-5.75132111187304e-06
-3.92501105992576e-06
-5.0974957854103e-05
-2.85749475806741e-05
-2.97547963389379e-05
-3.13858595157727e-05
2.29917165407072e-07
1.54767998699631e-06
-2.60508961636779e-05
-1.81913411855903e-05
-1.33443535227787e-05
-2.9390693970616e-05
-3.76681976651858e-05
-3.69507535394298e-05
-7.05365081056254e-06
-2.73965936470819e-05
-3.2941450095537e-05
-1.12005074766111e-05
-1.85421408120669e-05
-1.36813837689547e-05
-2.9946508885576e-05
-2.10745175721343e-05
-2.29021447367641e-05
-1.47557648799346e-05
-2.30235085629347e-05
-3.39094956743095e-05
-2.54806754762142e-05
-1.30832462870833e-05
-2.85992720148079e-05
-2.15265163366903e-05
-2.002866039019e-05
-3.5283179981062e-05
-3.10687397373978e-05
-4.50869794240442e-06
-2.07648761560162e-05
-2.22035827637169e-05
-3.83419895056852e-05
-2.05289522895886e-05
-1.37238699699044e-05
-1.81952095691032e-05
-1.48443292824247e-05
-2.69833227609581e-06
-1.23504950480357e-05
-7.47217677016881e-06
-1.90345648470501e-05
-2.17105829540404e-05
-6.56273792878447e-06
-1.7407438477742e-05
-3.12502327667365e-05
-2.03840326272246e-05
-2.82001318506033e-05
-1.21442862902851e-05
-2.04992778060098e-05
-2.55101983957303e-06
-3.07333730236429e-05
-2.01106417706516e-05
-1.95254022740984e-05
-2.23374679031804e-05
-2.55936647894287e-05
-3.20310999514236e-05
-2.74145829529198e-05
-1.66307606390442e-05
-1.22482145844402e-05
-9.11615902789148e-06
-2.39556789657186e-05
-1.11577295856631e-05
-2.76901919135702e-05
-8.04098944571065e-06
-1.73997679866945e-05
-7.80604452337338e-06
-3.96111657024897e-05
-5.10908798202284e-06
-1.4080888120821e-05
-1.9103504888142e-05
-1.88004253088744e-05
4.36930325870748e-06
-2.69421205699546e-05
-2.51486639883333e-05
-2.11006760860953e-05
-3.43014930638281e-05
-2.00592080302155e-05
-9.25982317209827e-06
-2.91010301275566e-05
-1.98836724291375e-05
-4.89480530834523e-05
-2.09518059128202e-05
-2.15251364407767e-05
-2.21092008723544e-05
-2.80677548353034e-05
-1.53760259589556e-05
-3.5553417902528e-05
-4.10883657505867e-06
-1.88999631798293e-05
-8.47991311804741e-06
-8.98748846446714e-06
-2.9490486933717e-05
-2.37200283608758e-05
-7.61591573739682e-06
-2.29189595638798e-05
-5.83728343823194e-06
-2.56721995701157e-05
-3.54642022651836e-05
-8.30500226468121e-06
-1.20504063633744e-05
-2.90825850915887e-05
-2.00579509055921e-05
-1.0127843073033e-05
-6.68496076739441e-07
-3.66917324618512e-05
-1.3288400260101e-05
-2.92998227863172e-05
-3.18143909958564e-05
-3.44073855878897e-05
-2.9123940273262e-05
-1.77919364127603e-05
-1.9997863469589e-05
-1.3133914021455e-06
-2.57215404931945e-05
-3.3296421293934e-05
-3.10820485864749e-05
-2.63306148327196e-05
-1.34937347375385e-05
-2.58249757099162e-05
-2.94370195585998e-05
-9.10347366414659e-06
-1.53888339214162e-05
-1.7536504622599e-06
-4.74549049295569e-06
-2.83313282537333e-05
-2.69853024952318e-05
-2.21816462968738e-05
-1.94782241748043e-05
2.23797196327165e-06
-4.38688947024313e-05
-4.74272195317749e-05
-1.05814008126756e-05
-1.73868609029937e-05
-5.63792139175389e-06
-3.68103144001823e-05
-2.5640382769674e-05
-1.48166774179991e-05
-1.86475942696203e-05
-2.51491401469354e-05
-2.81710317059923e-05
-4.26183594344776e-05
-3.38922615437902e-05
-3.05380210830504e-05
-1.17207205655289e-05
-4.49113617507641e-05
-1.63805261425086e-05
-2.57162873441759e-05
-2.12236313051079e-05
-2.51819421886352e-05
-5.46695575024509e-05
-1.2051584270242e-05
-2.19433990906655e-05
-7.25862772547586e-06
-1.24724358858458e-05
-2.60162858017767e-05
-1.74583479212515e-05
-2.6537226640007e-05
-2.39022452773085e-05
9.62517473705025e-07
-1.2646930425709e-05
-1.68285109364268e-05
-1.19383542402587e-05
-2.65921047115199e-05
-2.39852224675814e-05
-1.9020915249739e-05
-3.35787299277004e-05
5.43808272417584e-06
-6.01961448036547e-06
2.69471036423701e-06
9.0730710406977e-06
-8.61296760251065e-06
-1.22725536331942e-05
-2.55539193375543e-06
-2.03874088780761e-05
-1.0469774587255e-05
-1.09001743963268e-05
-1.23985122574524e-05
-3.36891942001142e-05
-3.88245586053704e-06
-3.84021545528848e-05
-2.85127158674122e-05
-1.34748791667873e-05
-3.4973530232012e-06
-8.18698286321704e-06
-3.17673325078499e-05
-3.03438572119438e-05
7.23793490206384e-06
-2.42916695584342e-05
2.83673860866795e-06
-2.69257997863734e-05
-9.78969531351374e-06
2.16542103982646e-06
-3.28606687804002e-05
-1.2090176938143e-05
-2.98632092050374e-05
-3.94757016506328e-06
-1.65432111942035e-05
-1.972574841359e-05
-1.14107184774596e-05
-1.59708008101822e-05
-4.09151577590665e-05
-6.85090018239489e-06
-2.31545761928445e-05
-4.20456984684578e-06
-4.5724636705477e-05
-3.49007725684855e-05
-1.3921063048511e-05
-2.16094446561925e-05
-2.86988086717329e-05
1.13340324060976e-05
-2.72867117428611e-05
-2.93462169674974e-05
-3.83128236155799e-05
-4.29419160163034e-05
-1.92371765647998e-08
-1.08483512554343e-05
-3.64634039582243e-05
-1.58983922823482e-05
-3.49941038209101e-05
-3.08400966881623e-05
-2.20380789036966e-05
-2.50651250850765e-05
-1.1507368855291e-05
-3.68593513794859e-05
-2.96232778473813e-05
-2.29363874925855e-05
-3.11824237884883e-05
-1.83767496046117e-05
-1.68962589474135e-05
-2.26630460464366e-05
-1.35216559899852e-05
-2.65112617944231e-05
-2.13630765029732e-05
-4.40204712216044e-05
-2.8602514315042e-05
-2.51632349104842e-05
-1.96471097934368e-05
-3.22659215072788e-05
-1.00726006955134e-05
-1.24084244214897e-05
-2.21921444888851e-05
-3.71086381136331e-05
-2.48575495638078e-05
-1.17783201764689e-05
-1.58948875099751e-05
-1.62847682818315e-05
-1.14220323693384e-05
-9.10686925405502e-06
-3.45351157039536e-05
-1.02809523771437e-05
-4.01940810312576e-06
-3.26818110039707e-05
-1.37677845051432e-05
3.48133977827318e-06
-2.67313854264717e-05
-9.2204692468538e-06
-1.00979692401105e-05
-1.94283737083703e-05
-2.21594462868974e-05
-2.3647067063124e-05
-2.52633461237169e-05
-7.44067514376844e-06
1.41894290194754e-06
-3.79294291714867e-05
-1.68148275018042e-05
-9.76912226346867e-06
-1.62478089702776e-05
-3.47375176112496e-05
-2.07283132481826e-05
-8.71813834454999e-06
-2.13840439664534e-05
-5.13447278709837e-06
-1.53194223851609e-05
-3.32109464101065e-05
-6.19595565704793e-06
-1.13207711777263e-05
-2.81783211823744e-05
-2.8469127115774e-05
-1.96207185972976e-05
-1.11406527672563e-05
-5.5581315869646e-05
-1.66215389521339e-05
-1.32830364334615e-05
-1.76805968838059e-05
-1.05092145641538e-05
-2.51671067868924e-05
-2.80242777511572e-05
-3.61702389360476e-05
-3.29093331964299e-06
-1.09690083124884e-05
-3.82427025029425e-05
-2.5078402478207e-05
-7.83529164581669e-06
-4.71115010703852e-05
-2.59143539115657e-05
-2.85966040602262e-05
-1.03715291784992e-05
-2.81649957437059e-05
-1.43351655897135e-05
-1.17616443898807e-05
-1.30175114730163e-05
-1.86725244005906e-05
-2.65727857467976e-05
-4.80921332874148e-05
-2.05872813101262e-05
-1.35429639815855e-05
-1.74088755053279e-05
-2.56035490185643e-05
-3.89748256210234e-05
-2.34526042826682e-05
-2.0645281071997e-05
-3.07492058949436e-05
-1.54425934367459e-05
2.10800355096798e-06
-8.78604670701495e-06
-2.90459208826149e-05
-1.46535534834936e-06
-1.12991787027474e-05
-1.97561240174607e-05
-1.80009042251618e-05
-1.77751552953288e-05
-2.60056735540396e-05
-3.58840410223678e-05
-3.40863238647152e-05
-9.67195885689731e-07
-1.74290057489916e-05
-1.78871227023105e-05
-4.22993973370702e-05
-1.21583194022634e-05
1.48500409144781e-06
-2.67104436455624e-05
-1.62198348029832e-05
-6.20249064834051e-06
-5.82755929228203e-06
-1.22101519690638e-05
-3.47267511539442e-05
-4.06117325871855e-06
-2.1534772086599e-05
-2.9687005938502e-05
4.56429513707037e-06
-2.73691524966305e-05
-3.34863586893591e-05
-1.93712082007837e-05
-3.6665513596803e-06
-2.74303117049233e-05
-4.97827182231747e-05
-1.53023945196121e-05
-3.1413128787533e-05
-3.62310978434345e-05
-1.26651642733368e-05
-1.40891947752886e-06
-1.26795376797246e-05
-1.43691703024394e-05
-1.40968236446902e-05
-2.40878325119727e-05
-2.3716339607817e-05
-2.2087745558251e-05
-1.95117924392469e-05
-1.53765857677429e-05
-9.4007704296142e-06
-3.54992470978326e-05
-1.86425671596286e-05
-1.02635557228667e-05
-1.40190236226064e-05
-1.79212050403903e-05
-2.23383397025723e-05
-1.90151161209798e-05
-3.30013816259913e-05
-3.69395111589451e-05
-3.21866124367523e-05
-4.60755168310148e-05
-2.36144748297289e-05
-1.54619630301665e-05
-9.77295978873155e-06
-3.12838373986549e-05
-2.09190300020087e-05
-2.22741526914976e-05
-3.55099646038811e-05
-6.17294771682166e-06
-2.82343828235017e-05
-1.54872895616126e-05
-3.36482177996113e-05
-2.15278795774235e-05
-3.89509851888512e-05
-1.37174445646496e-05
-3.1900661893641e-05
-2.33218242743825e-05
-4.45537546068332e-05
-2.44080398405033e-05
-1.71847494177344e-05
-1.88018050578514e-05
-1.15473204138654e-05
-3.36213955523691e-05
-2.11471969381871e-05
-3.07094707979094e-05
-3.00092056459258e-05
-2.09849779884922e-05
-1.75709380109888e-05
-2.4883251575045e-05
-3.05673150825926e-05
-2.98567182204712e-06
2.30026867137319e-07
-2.39044617771399e-05
-5.16243904234627e-06
-5.39848029534973e-05
-3.16294269313049e-05
-4.06263730304259e-05
-3.20328315519296e-05
-1.30618359233917e-05
-1.84782874327526e-05
-8.94486910072249e-06
-1.01007405264108e-05
-1.87805771388636e-05
-1.42057111439328e-05
-2.17455589511054e-05
-7.42856959265833e-06
-1.43365525417991e-05
-2.7127602801863e-06
-1.81247907279097e-05
-2.84206184895276e-05
-2.25905482962814e-05
-3.0406908250687e-05
-3.66438332193029e-05
-3.25142300605276e-05
-1.92859671116975e-05
-4.05165829704036e-06
-1.73139713889212e-05
-2.13376145525048e-05
-1.10474907428064e-05
-2.25700136663437e-05
-4.73888449789898e-05
7.90529815309734e-06
-3.1666122855527e-05
-2.52066219057625e-05
-1.92606279901492e-05
-7.09029192921843e-05
-1.96206071314814e-05
-3.28486722912076e-05
-3.7999815785191e-05
-2.47556278399659e-05
-3.0935612027471e-05
-3.57987553590036e-05
-2.137375885798e-05
-2.58834835265987e-05
-4.56996683725809e-05
-1.15680206974641e-05
-4.61768474590848e-07
-2.27725911568958e-05
-1.9847188776699e-05
-2.99757494627102e-05
-4.00175752895792e-05
-2.62126604553189e-05
-2.86836867033141e-05
-1.71649704256563e-05
-3.05091589154393e-06
-2.45376013786461e-05
4.85946506094831e-07
-2.87426004099868e-05
-2.48660919531274e-05
-3.69560524230101e-05
-1.69221057171566e-05
-1.60521743455807e-05
-1.542549819197e-05
-1.42444245336564e-05
5.86625856767395e-06
-1.63815190323157e-05
-4.93959275765846e-05
-4.69130054561651e-05
-2.65121212308212e-05
-2.23387827811177e-05
-1.78238192804391e-05
5.04431408085346e-07
9.87012576216665e-06
-2.8233391151756e-05
-2.59765231303966e-05
-2.82248912317372e-05
-2.59529656912882e-05
-1.0900663059928e-05
-4.17672455839838e-05
-6.37972503167175e-06
-3.8817414581244e-05
-2.79969657582722e-05
-2.98535203614616e-05
-6.53120015071127e-06
-1.84373434742246e-05
-2.47551840898466e-05
-2.57382078358922e-05
-3.44027474584529e-05
-3.78208816547452e-06
-3.54397138277034e-05
-7.83685444268169e-06
-1.96742505221753e-05
-2.21859876150591e-05
-1.48026908587942e-05
-3.74867502064608e-05
-4.04032413023517e-06
-7.2579569595737e-06
-2.45616439408089e-05
-2.56261911130163e-05
-3.3632114066675e-05
-2.15231960688473e-05
-2.93319851796775e-05
-1.69109714444557e-05
-3.02597490906262e-05
-1.30343973734214e-05
-3.02906043749948e-05
-2.20435417277743e-05
-2.35615167612493e-05
-6.91525204700292e-06
-1.97925580296769e-05
-2.26142837900079e-05
-8.71371745489457e-06
-3.03771441534772e-05
-1.20486252883975e-05
-1.9673356981885e-05
-1.81541773119452e-05
-2.47601310964799e-05
-2.54787094968393e-05
-1.66126572174631e-05
-7.15319458206786e-06
-2.67338240351552e-05
-1.3021648734552e-05
-3.31853097107429e-05
-1.83354611429835e-05
-2.04384258620531e-06
-3.64783373317201e-05
-3.31644907517476e-05
-3.72469773577633e-05
-1.00611037244632e-05
-9.41099169602091e-06
-1.51589830085339e-05
-1.75082201368207e-05
-3.03197064905357e-05
-1.44929791395439e-05
-4.85498034484863e-05
-3.31300886485148e-05
-3.37808527821747e-05
-2.7156315368864e-05
-2.57412264130433e-05
-5.1604662064121e-05
-2.26049652476681e-05
-1.95713388162383e-05
-2.39822304324871e-06
-2.08952318538642e-05
-1.12816668653878e-05
4.61917936937235e-06
-1.9213495555502e-05
-2.94008506666491e-05
-3.08482537294321e-05
-1.58935046398651e-05
-3.40850057509428e-05
-1.74339793503982e-05
-2.77006046709343e-05
-1.6035321732393e-05
-6.88245619653269e-06
-1.3585137063623e-05
-2.89440066162028e-05
-3.97259644309491e-05
-9.45009842923295e-06
-1.92763491126995e-05
-2.37093686223056e-05
-2.49593371865505e-05
-3.56490858781716e-05
-2.24474059472588e-05
-2.77311184343417e-05
-8.90573613786275e-06
-6.54659621636356e-06
1.27552780683625e-06
-2.26609870886453e-05
-1.28216058811161e-05
-4.25996876897915e-05
-3.06816814574338e-05
-7.11342567816927e-06
-1.43220369614978e-05
-2.17167396536202e-05
-1.05608761070606e-05
-3.01656366997657e-06
-1.21450047051246e-05
-1.48612388542096e-05
-1.48356465707458e-05
-5.84938769256307e-05
-2.89340371231525e-05
4.23140795647143e-07
-2.96279074756616e-05
-1.04250927841323e-05
-1.566706530189e-05
-1.65770771547637e-05
-2.25201466775336e-05
-1.54104963313812e-05
-2.02142507583172e-05
-2.09351194652954e-05
-2.30767343894454e-05
-2.91630271989474e-05
-1.40329872565367e-05
-3.50794578904962e-05
-9.17697928770047e-06
-5.74548205837226e-06
-1.47810397546553e-05
-2.92146446293775e-05
-1.12575812779909e-05
-2.51961697569954e-05
-2.15105172825163e-05
-2.08298691825263e-05
-1.38762760841405e-05
-5.18095652904027e-05
-1.72245128683464e-05
-3.33652821240085e-05
-3.3424584131326e-05
-3.66259282336473e-05
-4.41170880077414e-05
-2.00606160545352e-05
-1.07060908293944e-05
-4.02834280751629e-05
-3.27892380189467e-05
-1.27928235197896e-06
-3.07681993573998e-05
-3.66394200289275e-05
-2.65058435591327e-05
9.96106387183777e-07
-1.63215526462478e-05
-4.4970269767426e-05
-1.06668865550398e-05
-2.35130725911772e-05
-1.76088059025641e-05
-2.16908541665557e-05
-1.22134805142828e-05
-1.16862343072813e-05
-7.41712586224358e-06
1.40937538280733e-05
-1.36567298761848e-05
-2.43493473714051e-05
-2.57102653710136e-05
7.96598196593084e-06
-1.80945614380095e-05
-5.14103435173654e-05
-2.85260412503365e-05
-2.36255175157978e-05
-2.49148902543527e-05
-2.3135410667674e-05
-1.76367839796871e-05
-4.81982081032146e-06
-2.56953526123178e-05
-2.75676510432965e-05
-1.88136930874482e-05
-1.04354332572721e-05
-1.56377126690265e-05
-1.96484810538572e-05
-1.07691384269998e-05
-1.20407686283741e-05
-2.87158667426338e-05
-4.81473517846699e-05
-4.15390967617545e-05
-6.68264399141923e-06
-2.96516326305265e-05
-2.05957238825037e-05
-2.79358656437169e-05
-1.78767062779331e-06
-8.17906949758207e-06
1.50318721952426e-06
-2.48895469658312e-05
-3.39203446773203e-05
-1.47920478229609e-05
-9.26911100515816e-06
-2.74424213516636e-05
-4.32693804121673e-05
-2.13892772736693e-05
-1.74070463928582e-06
-1.17732561324087e-05
-2.21196373020592e-05
-3.76391239922977e-05
-6.92152962999825e-06
-2.14165702080202e-05
-1.72049461227048e-05
-1.08945764205087e-05
-2.77368878271078e-05
-3.25654617599389e-05
-1.35769912860103e-05
-2.70120878147494e-05
-1.24894379536517e-05
-2.52761651041422e-05
-3.77455975859329e-05
-1.54207280525189e-05
-1.45320604929611e-05
-1.70731891698287e-05
-1.65322054256327e-05
-3.96237185031703e-05
-9.51161618237929e-06
-4.28335091906215e-05
-1.6090572775655e-05
-4.46269437867613e-06
-1.87980266043069e-05
-4.33853169659921e-06
-1.85316957525154e-05
-1.52374913102087e-05
-2.16852808330821e-05
-1.65272116037866e-05
-2.19714374589111e-05
-1.64054962394984e-05
-2.11776884640849e-05
-1.23711069153704e-05
-8.85998409494401e-06
-2.73322235619581e-05
-3.12706348646877e-05
-1.58761705526383e-05
-2.20422890931624e-05
-2.58296392341264e-05
-2.33002883622901e-05
-6.55467169672109e-06
9.33336574771172e-06
-6.83402018406123e-06
2.49597470047885e-06
-4.28916063912091e-05
-1.89319269994135e-05
-1.53267177755349e-05
-1.70401396585152e-06
-2.31805572509473e-05
-1.96628374365105e-05
-1.87099397234274e-05
-2.98180737935035e-05
-2.70359704967616e-05
-1.44084336534303e-05
-1.99503055026844e-05
-1.56524753419057e-05
-2.29560889925178e-06
-6.58583159480256e-06
-9.72991130418221e-06
-3.19034053409217e-05
-2.89660337232963e-05
-3.54545949538371e-05
-1.60193381078411e-05
-1.38996607511652e-05
1.12856685842824e-06
-2.56632064367233e-05
-1.75483461013453e-05
-1.54845465036906e-05
-1.41607841408244e-05
-3.17964272499205e-05
-2.57162926622867e-05
-2.82287336196734e-05
-3.90516397932442e-05
-3.53796541330821e-05
-2.97322623634178e-05
-1.49696877225354e-05
-2.36043867986351e-05
-1.06111085218468e-05
-1.44157101991908e-05
-1.41872615696761e-06
-1.7962447471938e-05
-3.29174789936667e-05
-3.21491647477697e-05
-1.50159684514083e-05
-1.8981926141408e-05
-1.11939871466136e-05
-3.5240088408121e-05
-8.99365956781546e-06
-4.04034495171168e-05
-8.44489476848993e-06
-1.36395180837614e-05
-2.2759504600585e-05
-1.11100194215428e-05
-4.11149924606767e-05
-6.22891868626415e-06
-3.53895386334792e-05
-3.00247523117519e-05
-1.93354048204845e-05
-1.58044053964506e-05
-2.72751690416635e-05
-2.33487338145353e-05
1.91256873532308e-06
-2.58019410351558e-05
-2.8835669949884e-05
-3.04027695689862e-05
-2.78666394377623e-05
4.88155900231989e-06
-8.76804633278336e-06
-9.44149539141182e-06
-5.2360487484729e-06
-1.17627954373063e-05
-1.83636295536582e-05
7.22226591970344e-06
-1.49032384242804e-05
-2.63100004422677e-05
-2.70810954478559e-05
-1.74381608628247e-05
-1.75387828666325e-05
-2.94924190016549e-05
-2.00172313626148e-05
-4.05428153891349e-05
-1.38244125467407e-05
-1.84220310244614e-05
-3.2574499717225e-05
-3.61477643591045e-05
-2.52310278212041e-05
-1.89273227405393e-05
-1.77863456853242e-05
1.065354372611e-05
-5.35959919452728e-06
-9.15762785054561e-06
-1.17187271143024e-05
-1.55661515668666e-05
-3.03929536598259e-05
-6.05435519810976e-06
-3.02303570923638e-05
-2.50806971040862e-05
-1.17935702076605e-05
-2.87057629607084e-05
-2.52280740896003e-05
-2.31525339166784e-05
-2.04445450839568e-05
3.04680578568354e-06
-9.30412650703193e-06
-1.48939761850851e-06
-1.77492154621765e-05
-1.32644043953101e-05
-1.22518310307685e-05
-3.04813014388396e-05
-2.15434880728269e-05
-1.42491392411466e-05
-2.46424479694163e-05
-1.07344889845223e-05
-1.08321922874725e-05
-2.57491809441077e-05
-3.07600431797743e-05
-2.33908564729787e-05
-3.09955504011571e-05
-3.19270247073166e-05
-3.0480959059397e-05
-1.393302163675e-05
-1.28247826568781e-05
-3.51473247192306e-05
-7.47064199580532e-06
-1.54012158153536e-05
-1.085196993471e-05
-2.36239023287426e-06
-3.58806113301984e-05
-2.32235718127441e-05
-2.65021945383738e-05
-2.21629190282194e-06
-4.1037646108083e-05
-3.6777792450202e-06
-2.91874165860418e-05
-5.02895807868144e-06
-1.66370828798862e-05
-5.1637101905455e-06
-3.093387115937e-05
-2.61643880612964e-05
-1.57742184614197e-05
-1.77396353735236e-05
2.12822949353698e-06
-2.68776257206312e-05
-1.57275061548412e-05
-3.41302385015222e-05
-1.15499490893095e-05
7.57585189960947e-06
-1.88611488176229e-05
-1.39533212382142e-05
-4.52257179228972e-05
-3.00264074892907e-05
-4.69789188429781e-05
-2.05318923833886e-05
-1.07174712870811e-05
-4.59005268984917e-05
-2.98943688449703e-05
-2.20166548627893e-05
-1.24867305283138e-05
-4.36288910762608e-05
-1.76278388059272e-05
-1.48882324283191e-05
-1.37862788461491e-05
-2.08206872626474e-05
-2.4166561721214e-05
-2.75338023970497e-05
-8.47263248913675e-06
-1.48427434263452e-05
5.71274529724933e-06
-2.62445762940336e-05
-9.85780871591468e-06
-2.21896981961894e-05
-3.10534765469996e-05
-5.22829457628371e-06
-2.37673168085058e-05
-2.19050044919689e-05
-1.51602443595178e-05
-4.64041537453602e-05
-1.32682043343878e-05
-4.63133289421942e-06
-3.01602398841373e-05
-3.51751516531016e-05
-1.37806259657869e-05
-2.42223003551186e-05
5.61215196635908e-06
-1.43548213575629e-05
4.08399712287248e-06
-2.20175227813371e-05
-1.69608958770557e-05
-5.97290360623536e-06
-3.23802106273201e-05
-2.24037599895208e-05
-1.97874498969118e-05
-6.92165755139914e-06
-5.33630329354846e-05
-2.02207947956237e-05
-4.98686963408172e-05
-3.10426703857573e-05
-3.23470166256058e-05
-4.07172259670231e-05
-9.67166226063687e-06
1.1091065519239e-05
-5.06417447531164e-06
-7.67267560692911e-06
-2.99479990593064e-05
-2.3731865777155e-05
-4.45696309803945e-05
-5.25288619290682e-05
-2.35385739979384e-05
-2.54744839814583e-05
-1.72768954872692e-05
-2.80618618180405e-06
-7.10728745830919e-06
-2.10573873005458e-05
-2.99431758890398e-05
-3.1457325507284e-05
-1.9404283126208e-05
-8.52234440787772e-06
-2.41583307098836e-05
4.85795922260489e-07
-2.6383587412089e-05
-1.27560063591295e-05
-1.68877756552242e-05
-4.01051876153424e-05
-2.52981637506906e-05
-2.82402535324108e-05
-2.62438564128809e-05
-1.09650948823569e-05
-3.42512698767916e-05
3.621232391955e-06
-1.28305984198622e-05
-2.85712255361454e-05
-1.18587642877684e-05
-2.27123994866734e-05
-2.86628175466242e-05
-7.42718426800841e-06
-2.30108022947991e-05
1.13608566677459e-05
-2.10586439264644e-05
-2.41492583740407e-05
-2.96708911261e-05
-2.05155148899232e-05
-2.21131763847565e-05
-7.73933617195544e-06
-3.19863887888094e-05
-1.91613940975636e-05
-1.13805823386921e-05
-3.01066723845009e-05
-1.43548385604288e-05
-1.06288483387939e-05
-6.33762138208682e-06
-3.33302727078483e-05
-3.10969841034667e-05
-7.82300605581159e-06
-1.64430988868489e-05
-2.74594324153765e-05
-3.81959190180542e-05
-2.19520092170345e-05
-3.77997124270264e-05
-2.87269629181803e-05
-1.44391596936007e-05
1.97696760421361e-07
-4.40427444563347e-05
-6.1751061222008e-06
-2.40762309932429e-05
-7.48631159554637e-07
-8.87100406928342e-06
-1.45763707861798e-05
-1.44210765552894e-05
-2.42247681881414e-05
1.29315826098555e-05
-1.53151917139952e-05
-1.82654272251862e-05
-2.03819898815443e-05
3.30657330772852e-06
-3.74386644080358e-05
-2.42378751201662e-05
-3.11866923424539e-05
-2.82069213737897e-05
-3.4526647718011e-05
-2.0427446698634e-05
-1.38065276696988e-05
-1.75206198726852e-05
-1.71003250780712e-05
-1.33220034707971e-05
-3.07933089970807e-05
-2.99420424308768e-05
-1.70473618322248e-05
1.16257911580323e-05
-3.11804757930061e-05
-1.14427677516817e-05
-1.44963125968271e-05
-4.51755459001286e-05
-3.02178298858393e-05
-2.32171206972867e-05
-1.75656520881429e-05
-2.54180040300456e-06
-3.0351794305916e-05
-2.13089134487745e-05
-1.6603290195026e-05
-2.41107812851411e-05
-4.43478934955161e-05
-2.0034608755752e-05
-1.17986192744597e-05
-1.5855753543366e-05
-4.12473748321114e-05
-2.28666906921171e-06
-1.04220248440122e-05
-3.54156325866945e-05
-1.38443671978643e-05
-1.95845008548049e-05
-1.82108417890801e-05
-1.93080302629059e-05
-3.65241646196635e-05
-1.77492380925884e-05
-1.86072618528604e-05
-1.99516618786007e-05
-3.63458931872989e-05
-2.41335467006442e-05
-1.54241316838329e-05
-2.21952409205554e-05
-1.31614191665259e-05
-6.04182132343136e-06
-1.55999233069126e-05
-3.14223094613564e-05
-3.97419269843587e-05
-2.2134206077498e-06
-2.24003560539281e-05
-2.02008479561609e-05
-9.68211189118447e-06
-2.067772694755e-05
-3.72228003146781e-05
-2.76877659317919e-05
-2.08317893693306e-05
-2.54440337819912e-05
-1.35712773541671e-05
-1.04867318155776e-05
-3.64497146038018e-05
1.11329064080606e-05
-2.69081987573918e-05
-2.29775391709331e-05
-3.5814503698106e-05
-2.26697169185126e-05
-4.93341626617618e-06
-9.42125863014686e-06
-1.41560840950452e-05
-1.77058591182655e-05
-1.11065475814573e-05
-4.32262221974762e-05
-2.42069343001906e-05
-1.50678632678038e-05
-2.22279350949577e-05
-1.73527794478704e-05
-2.87832437245125e-05
-5.69830778931414e-05
-1.48208311337391e-05
-8.10776352610885e-06
-3.35167987131183e-05
-3.20143532323367e-05
-1.41424506987691e-05
-2.45696433896288e-05
-9.38638484511894e-06
-6.76710818984116e-06
2.67253311759863e-07
-1.0910524153576e-05
-4.55122871812704e-06
-4.32330553310041e-05
-5.70250929629335e-06
-1.38138114897609e-06
-3.71586966077756e-05
-2.7833193003333e-05
-1.41679920919427e-05
-2.9921688988008e-05
-3.50493239692224e-05
-3.33353666378218e-05
-2.86654923073248e-05
-2.51982125733859e-05
-3.2724386612874e-05
-1.07635500517804e-05
-1.87640447705764e-05
-4.10350629831791e-05
-3.11372663892663e-05
-2.00843995161014e-05
-2.39579400298782e-05
-2.09764074036222e-05
-9.89938011134444e-06
-1.82661676558577e-05
-2.34030443854776e-05
-2.53620336146434e-05
-5.81154423007646e-06
-3.35991805202922e-05
-1.992001238192e-05
-2.82566094471486e-05
-1.7016080381875e-05
-9.24095642140763e-06
-1.57559379797017e-05
-1.44432818397668e-06
-3.48747036810341e-05
-1.22995285576601e-05
-3.13065205383722e-05
-5.83436850755392e-05
-1.11948577817855e-05
-2.72487521295174e-05
-6.8235646275968e-06
-8.57604664325133e-06
-8.38553488477887e-06
-7.35064303529533e-06
-2.06929233392805e-05
-2.14111549836933e-05
-4.00076502674311e-05
-2.88157605508023e-05
-1.76378789968937e-05
-3.08098017914226e-05
-1.80962653037119e-05
-6.37385731565125e-06
-3.79094463571275e-05
-2.75873899753152e-05
-1.76004815082091e-05
-2.14034026506523e-05
-2.67691289153607e-05
-3.58335336567688e-05
-1.64902350888839e-05
-2.31601775257877e-05
-1.65469750951032e-06
-4.36515591802887e-06
-2.80231806756407e-05
-1.70750802958802e-05
-2.00146117772181e-05
-3.43544905571494e-05
4.29125280537432e-06
-1.9235417994636e-05
-3.56652918760754e-05
-1.62152992676589e-05
-8.77549943046875e-06
-3.55260453917095e-06
-2.61492127927461e-05
-2.63935426798801e-05
-2.43963352288526e-05
-5.40277389317117e-06
-1.28193962371239e-05
-1.51365870913732e-05
-1.34993263860787e-05
-2.61030229891647e-05
-2.66381212663458e-05
-3.50908495537893e-05
-2.6325202791345e-05
-2.73111066450047e-05
-1.70047544291665e-05
-2.12655182090063e-05
-1.71824543477809e-05
9.70661867242981e-07
-8.92422304183959e-06
3.13541631844209e-06
-1.64704576136306e-05
-2.51860297365138e-05
-1.99773767151792e-05
-1.70489744614521e-05
-1.0683457114247e-05
-2.29157876889674e-05
-8.14073493284454e-06
-1.76010034902215e-05
-3.11976199384071e-05
-1.96627180679154e-05
-2.39829129167434e-05
-1.18867937965477e-05
-1.77056237063132e-05
-4.79961396582444e-06
-2.56314664693655e-05
-2.29438191636451e-05
-2.35242850704954e-05
-2.51476102892532e-05
-2.67335166896512e-05
-6.86890521222315e-06
-8.53142164440739e-06
-2.49523150791643e-05
-1.72434387283313e-05
-8.65140517178165e-06
-3.27976609530879e-05
-1.05886626214136e-05
-3.92546342670766e-05
-1.73361509263126e-05
-1.81296034556661e-05
-2.54537715680024e-05
-1.64274200739128e-05
-3.97206481578317e-05
-1.31654004806056e-05
-3.01305754108246e-05
-3.05363949604054e-05
-1.81548490322458e-05
-1.12299324231372e-05
-2.25224818093532e-05
-2.07230253068063e-05
-3.06753644457118e-05
-9.33422863111168e-06
-2.33337577609504e-05
-2.23116672109072e-05
-1.1505674980876e-05
-1.09037651438137e-05
-2.20050033207028e-05
-3.57991078873534e-05
-1.91807519796942e-05
-2.5047398968542e-05
-3.24083914059392e-05
-2.16674754911415e-05
-8.74672577059542e-08
-3.33185511537552e-05
-8.20443772087177e-06
-2.96198547449895e-05
-2.46374742176478e-05
-3.04057209108939e-06
-2.25870562872846e-05
1.15777943899662e-06
-1.37152983129821e-05
-3.29720228199381e-05
-2.33777508528642e-05
-2.53496408777235e-05
-1.85156916299347e-06
-1.14398438248358e-05
-2.70268409252187e-05
-1.63968066720028e-05
-3.93465928230154e-05
-2.45201460061358e-05
-1.86429887221764e-05
-2.47070523135664e-05
-2.35863936695903e-05
-3.05336231314407e-05
-2.70711710910585e-05
-2.05745038664956e-05
-1.8527507938269e-05
-1.1128893649063e-05
-6.74796285854889e-06
-1.74281245157247e-05
-2.74896317547282e-05
-4.67316927349546e-06
-1.82063567307318e-05
3.36845750707559e-06
-1.27896027257951e-05
-1.6503848343574e-05
-2.52789733792825e-05
-3.12250174429797e-05
-3.14562312758251e-05
-1.96696958053687e-05
-2.48558516992897e-05
-2.70220258288814e-05
-1.81614349802135e-05
-1.78853949126341e-05
-3.16448576028015e-05
-1.03364041762694e-05
-1.17623656478579e-05
-2.69218143700049e-05
-2.16000983905789e-05
-1.49669796207643e-05
-1.79847888597781e-05
-1.93120516333019e-05
-3.52246242713489e-05
-1.45900381552387e-05
-1.95180086351801e-05
-3.3395093763028e-05
-2.82001559158803e-05
-2.84821948725493e-05
-2.56752022672149e-05
-3.71251843955048e-05
-1.38620749997787e-05
-2.58380107302727e-05
-9.87293314661577e-06
-2.16680527564209e-05
-1.14096042435611e-05
-3.52565863791868e-05
-1.87832600155371e-05
-1.16897112120175e-05
-2.92147508471218e-05
-3.19753448686478e-05
-1.74400202489654e-05
-1.8878226197643e-05
-1.13712146968835e-05
-2.47559556128937e-05
-1.26818924645838e-05
-2.90560249624709e-05
-1.44700286093356e-06
-8.58734867812515e-06
-2.10362729869225e-05
-7.67838861686653e-06
-1.62126243316982e-05
-2.22112878371114e-05
-2.26186293644024e-05
-2.04863209829221e-05
-1.18386816900228e-05
-2.1375626480245e-05
-3.18569750977599e-05
-1.92905227638016e-05
-6.97304545492503e-06
3.25094834408526e-08
-1.57523742033841e-06
-7.15478730935662e-06
-6.58378688890405e-06
-3.38366983636636e-05
-1.24673820212486e-05
-2.38532396030465e-05
-2.90916606323512e-05
-2.46595543761491e-05
-2.28805141479222e-05
-1.57202023427896e-06
-2.80295889274148e-05
-1.77990287989092e-05
-2.72793413663115e-05
-6.52870368975083e-06
-2.57311060357665e-05
-2.59760238941069e-05
-3.0203203084063e-05
-8.91213881700488e-06
-3.09659731331975e-05
-6.43974171270196e-07
-2.14498077805866e-05
-3.05385798527847e-05
-3.69845248322208e-05
-1.78236953013059e-05
-2.68162877950368e-05
-2.38984984233306e-05
-9.64284588003199e-06
-2.202594581881e-05
-1.67809678970351e-05
-1.49599356801373e-05
-1.73472203012514e-05
-3.91440123191628e-06
-1.94163126108558e-05
-1.07458978958623e-05
-3.07797374944224e-05
-2.73008071463527e-05
-3.73727854114694e-05
-2.25378032090894e-05
-1.85606379768369e-05
-2.37337697139982e-05
-2.66704687947705e-05
-4.96992135983679e-05
-3.10277888102475e-05
-1.1537031648537e-05
-1.15634343498328e-05
-1.82744852592338e-05
-2.17550549892335e-05
-1.76906851449322e-05
-1.4522559623886e-05
-1.96341185542873e-05
-1.20848514758936e-05
-2.93518286044575e-05
-1.797050410947e-05
-1.97720863692335e-05
-4.40770514257354e-05
-2.69634759559873e-05
-1.25196657869264e-05
-2.2677759496636e-05
-1.49631667073112e-05
-7.34385184947165e-06
-1.87432091218988e-05
-1.86604674642515e-05
-8.72220017595489e-06
-3.5391926648353e-05
-3.93228473073581e-05
-3.34728190592417e-05
-3.30991936590963e-05
-4.4335949648038e-05
-2.93473528027713e-05
-1.46871428335122e-05
-2.83180559227783e-05
-3.76538610246437e-05
-1.38645379775973e-05
-2.19788053275004e-05
-3.71282019069231e-07
-1.18477810818927e-05
-5.77672275903138e-06
-5.79222303285495e-06
-3.58386933118889e-05
-1.66527711199087e-05
-2.68000079982286e-05
-2.65083625528487e-05
-2.33678555347268e-05
-3.85197908762784e-05
-1.01231787437819e-05
-1.06219362483321e-05
4.33052309322798e-06
-1.45962448325071e-05
-4.05778319806113e-05
-3.74444821740326e-05
-4.13668858845506e-05
-1.73735735358373e-05
-1.10475552964118e-05
-8.51977872626481e-06
-2.04015770603625e-05
-2.08109452201325e-05
-1.81198163181835e-05
-3.75851241424801e-05
-2.62565429278371e-05
-1.94964553832742e-05
-1.34538678273762e-05
-1.57951428445958e-05
-2.8052521153914e-05
-1.22085805328924e-05
-3.76763085331885e-05
-1.01064813323251e-05
-6.85157243174784e-06
-3.53304558104528e-05
-3.83778534732998e-07
-1.85394137144447e-05
-1.16889922395022e-05
-4.85255536723319e-06
-2.30311107573144e-05
-4.10253681678101e-06
-3.16249486835343e-05
-1.83242282197337e-05
-1.61141025303266e-05
-2.33728915661391e-05
-2.73560738812397e-05
-2.79012417152372e-05
-1.96612478974106e-05
2.60007170511079e-06
-2.53493882207977e-05
-4.51171734767199e-05
-9.13657974144946e-06
-3.56573617509122e-05
-4.21114678194063e-05
-2.65785617056794e-06
-2.3252288949086e-05
-2.48839391082248e-05
-2.57770327935106e-05
-1.82684812368163e-05
-9.72829235808497e-06
-3.81237496457096e-05
-1.59806056980066e-05
-2.45303806851239e-05
-3.29712542954978e-05
-3.66847353914387e-05
-3.00959960128497e-05
-3.42319982765429e-05
-2.21805935036829e-06
1.59714292872247e-05
-2.90494395329934e-05
-2.26851120424125e-05
-3.00428171538589e-05
-3.57312812349795e-05
-2.53633153589222e-05
-2.74233980480763e-05
-2.14762702344091e-05
-7.79104889997713e-06
-3.90672665245723e-05
-2.93143051769395e-05
-4.51599651887586e-05
-2.06480551248694e-05
-2.86715151955506e-05
6.05139757143535e-06
-1.77388959885419e-05
-1.94790749269381e-05
-2.78117723997336e-05
-1.51106758823351e-05
-7.08768039472492e-06
-1.80958107163428e-05
-1.92054505351491e-05
-8.16839785058398e-06
-3.71217008707229e-05
-1.61890788892596e-05
-4.09023474843313e-05
-1.45520618822197e-05
-2.23474459458368e-05
-1.94538883750709e-05
-2.81230184279166e-05
-1.98236324819853e-05
-9.40950101568072e-06
-1.60165228534829e-05
-3.72740649416281e-05
-3.15154764535558e-05
-4.3944819944507e-05
-3.55491215354627e-05
-2.40129348279875e-05
-2.25457737132118e-05
9.29587577530086e-07
-2.94833506968882e-05
-2.70544482522085e-05
-2.29221586090934e-05
-2.86200576462501e-05
-1.51252534024237e-05
-1.27951076047052e-05
-1.82733113967144e-05
-3.88101614084339e-05
-3.24972805142527e-05
-1.67304731055743e-05
-2.69935828220937e-05
-7.1849975110538e-06
-2.26966359296521e-05
-1.43546672694159e-05
-3.43011198918797e-05
-2.98697059374963e-05
1.00935083680927e-05
-2.59516813831463e-05
-2.50944031691777e-05
-2.63593063008237e-05
-7.22235872037251e-06
-2.72433671817928e-05
-1.20903424824242e-05
-2.70248929459277e-05
-1.43739738893471e-05
-8.77594832686591e-06
-1.3936582130129e-05
-7.79680415145182e-06
-2.04286664542387e-05
-1.99160395385156e-05
-3.13070654960226e-05
-1.25174454913656e-05
-1.92396643226042e-05
-3.01016754107254e-05
-1.71824491553558e-05
-6.24473758907972e-06
-5.25174955394405e-05
-4.25588180533178e-05
-1.29445099082044e-05
-3.74568985563688e-05
-3.55670679054522e-06
-1.44436857930789e-05
-3.42237003194246e-05
-1.91943456045756e-05
2.2200862005739e-06
-2.78542850038771e-05
-1.08354484946361e-05
-1.7877340985219e-05
-1.69696852221984e-05
-2.15344891968305e-06
-4.60213010392896e-05
-5.3033474093532e-06
-2.38293923068051e-05
-1.99217814000975e-05
-2.18419491574242e-05
-1.88652087577228e-06
-1.80884257024862e-06
-1.82775599900885e-05
-5.31298369623314e-06
-2.13523411561907e-05
-1.55770104670823e-05
-1.14558820495021e-05
-2.17606393622128e-05
-1.87592929420261e-05
-1.36443524189537e-06
-7.72584091225593e-06
-3.39584744474612e-05
-3.65779659994257e-05
-1.00294990227378e-05
-2.52704984796985e-05
6.05251215715602e-06
-2.14886671103011e-05
-1.00462955256855e-05
-1.59990935854712e-05
-2.48289531765384e-05
-2.93339251528673e-05
-3.04169601591616e-05
-2.93968782737279e-05
-2.48164652214684e-05
-1.62924864122867e-05
-2.68388854437311e-05
-1.73063663312455e-05
-1.95112709518103e-05
-1.94748869521734e-05
-1.6055031151451e-05
-1.76121381794321e-05
-1.88978391027921e-05
-2.4591409803782e-05
-1.87723316349034e-05
-3.89634348833256e-05
-1.69054329338713e-06
-7.66315482042083e-06
4.22291687896492e-06
-3.65397498331662e-05
-1.10912128302413e-05
-1.93120212628452e-05
-6.33885365348447e-06
-9.52232901319222e-06
-3.10356417436745e-07
-1.88114841743049e-05
-1.48980155014424e-05
-1.56018049246333e-05
-2.77104010065072e-05
-8.06673469477372e-06
-1.56539290623708e-05
-2.08194630082649e-05
-1.96147993699529e-05
-2.12633826731278e-05
-1.00384592179883e-05
-1.09936817034148e-05
-3.2376994175763e-05
-1.07958534855878e-05
-3.19610823786201e-05
-2.45766563326074e-05
-3.74298946897183e-05
-7.67883310246323e-06
-1.91930774116453e-05
-3.70836877315798e-05
-1.21120304332642e-06
-2.22583637331908e-05
-9.01157824858832e-06
-1.69386301871895e-06
-3.2918527101472e-05
-9.71287200877014e-06
-2.99744933744008e-05
-3.02823254111966e-05
-3.38340385114293e-05
-7.0599726865419e-06
-2.39521150469642e-05
-2.33274030101177e-05
-2.50674481754044e-05
-7.93588402920792e-06
-2.21501619922675e-05
-1.27543917666191e-05
-1.46658767233767e-05
-1.60285384355971e-05
-2.1132695328574e-05
-1.20982031496441e-05
-2.1511643488721e-05
-1.17701340833292e-05
-4.35516860414038e-05
-2.85854723769944e-05
-1.74701430188783e-05
-5.90323710260956e-06
-3.08281137328533e-06
-1.76358197224183e-05
-1.42954859386744e-05
-2.49788872443242e-05
-3.1770114323682e-05
-9.46128949664482e-06
-1.18378961201791e-05
7.57537522330026e-06
-2.07358808830055e-05
-4.52538104686126e-05
-1.80778902373563e-05
-3.42308842261964e-05
-1.69977113482868e-05
-2.48867686295838e-05
7.54718565169575e-07
-2.91249227246747e-05
-2.40662372199168e-05
-1.98403718857823e-05
-1.80723970380841e-05
-2.41540890384671e-05
-1.10322791932928e-05
-8.46644159093733e-06
-1.78200616696342e-05
-4.71278510259762e-05
-5.74081575493723e-06
-1.51897650556621e-05
-1.94673106051662e-05
-4.09473519486851e-05
-1.54204734414968e-05
-4.5316140384573e-05
-2.78283291160056e-05
-1.42383488491763e-05
-3.52066123648982e-05
-2.81699154523389e-05
2.08216635379902e-06
-2.85616412452127e-05
-1.25964492110248e-05
-3.13816277212277e-05
-1.34215242792559e-05
-3.74503224015574e-06
-2.66665820032653e-05
-3.07945688292653e-05
3.07563619241753e-06
-2.380807194012e-05
-3.69744866137108e-05
-1.88608430852116e-05
-3.00257347840109e-05
-2.27689703225463e-05
-2.71572075367969e-05
-3.62704708924778e-05
-2.45862782302641e-05
-1.57689382379e-05
-1.01847671239753e-05
-2.42908963668954e-05
-1.69468873267535e-05
-1.49548702683396e-05
-3.33491997410835e-05
-3.93985460603126e-05
-1.25534248378786e-06
-2.49692985085707e-05
-1.06081644336199e-05
-1.55324749899245e-06
-7.76793539645058e-06
-2.19109476270334e-05
3.58762046519336e-06
-1.59967466890856e-05
-2.52756427119814e-05
-1.88504731948948e-05
-1.37598436842219e-05
-2.90825514513735e-05
-1.4084689939601e-05
-1.87600024951683e-05
-3.7658164861122e-05
-2.06111365289207e-05
-1.08201415756337e-05
-2.36580695270133e-05
-1.5458688713624e-05
-3.16168206702227e-05
-2.692429471876e-05
-3.89215786496921e-05
-3.62692765047168e-05
-1.79679970439541e-05
-1.97838283045709e-05
-1.22734741341951e-05
6.56137043743233e-06
-1.68723054350729e-05
-3.88023656710869e-06
-2.20080374496252e-05
-6.80640644826464e-06
2.97150596164753e-06
-1.30449949451818e-05
-2.76491285980979e-05
-6.18671187766172e-06
-3.90124243432868e-05
-2.10310885542538e-05
-3.72271582509016e-05
5.71644768103432e-07
-1.22424103987208e-05
-1.19248044171318e-05
-2.57613250628709e-05
-1.88381181633882e-05
-1.24518564682649e-05
4.90879730134964e-06
-2.52287618254124e-05
-3.35089769558778e-05
-1.69386468880157e-05
-2.48876722673967e-05
-2.53491986309489e-05
-2.82336880946729e-05
-2.00013736277297e-05
-6.36113126253801e-06
-3.79835125431745e-06
-2.55543728361262e-05
-1.82659729836167e-05
-3.17163379710721e-05
-2.66995091057695e-05
-5.91676974175472e-06
-1.1207515427116e-05
-1.08859623973593e-05
-1.9970015341496e-05
-2.82761110373286e-06
-3.60913675011434e-06
-1.54115567029506e-05
-3.05440716515681e-05
-5.90211428374295e-06
-4.03821814286741e-05
-2.52963347684473e-05
-2.24279354283255e-05
-4.69310533376535e-05
-2.9070962042167e-05
-3.48805027735001e-05
-2.21991442393729e-05
-1.330605583234e-05
-2.81317441298294e-05
-1.66476716676541e-05
-3.3173505056314e-05
-3.36683790716021e-05
-1.54889889820676e-05
-2.00991557050072e-05
-6.46864502967048e-06
-2.52685398645079e-05
-2.53629350769498e-05
-2.36250623920501e-05
-1.65379778544007e-05
1.16018873717522e-07
-2.33505944866225e-05
-2.26549665394155e-05
-4.19347425340472e-06
8.5435061922423e-06
-2.91065104412373e-05
-4.80001232228742e-06
-1.37852668977024e-05
-2.77753481472096e-05
-2.51609004165565e-05
-7.2859205561201e-06
-2.13170602405106e-05
-3.86347829905065e-05
-1.84564257150567e-05
-3.36315885239435e-06
-2.86026885457925e-05
-2.02365900572369e-05
-2.53874598627064e-05
-9.48797649197623e-06
-2.1091635359216e-06
-2.37239211497022e-05
4.78198149519543e-06
-3.23920785390974e-05
-1.05548984455026e-05
-2.99271540066353e-05
-1.06550279588076e-05
-2.94446390562934e-05
-1.87638312942049e-05
-1.97641271806401e-05
-2.15709381995207e-06
-2.91635246435155e-05
-3.88695684775854e-06
-2.36977049203797e-05
-7.14299610259237e-06
-1.728555752732e-05
-8.49814590050136e-06
-1.93543923366537e-05
-5.12628574031656e-05
-2.36068529324785e-05
5.04070287113711e-06
-2.20841729370319e-05
-1.54558109880735e-05
-2.96546700611566e-05
-3.39862745248293e-05
-2.87818431687586e-05
-2.20296319614963e-05
-2.32538993469305e-05
-1.35876704162821e-05
-1.35698869635999e-05
-1.44020370181519e-05
-1.79477590540935e-05
-1.42014452650715e-05
-1.41648697398388e-05
-7.52027762671892e-06
-2.40930890212182e-05
-1.43316447543487e-05
-6.29431052971166e-06
-4.11269191565232e-05
-2.03539259134769e-05
-2.38123097561201e-05
-3.18889058084671e-05
-1.59203546894929e-05
-2.26130350321753e-05
-1.99222273766608e-05
-7.46982069103415e-06
-2.75283893020357e-05
-3.15046119359632e-05
-2.11837779429456e-05
-1.90634052826777e-05
-1.38365731249295e-05
-1.20649578012155e-05
-4.27816086818224e-06
-1.83382975653486e-05
-2.72713508369025e-05
-3.8223315595714e-05
-2.0154535057108e-05
-1.76990295004165e-05
-2.80006067518839e-05
-1.34133218474765e-05
-2.33761720058842e-05
7.22994856803001e-07
-3.7198885211305e-05
-2.11538866720794e-05
-8.52283867568192e-06
-1.41383227132242e-05
-2.41991009302133e-05
-2.933590148247e-05
-3.97545960953906e-05
7.14338678705438e-06
-2.32481697799615e-05
-4.67054733990929e-05
-3.47465926506312e-05
-1.18304494203513e-05
-1.92796332559146e-05
-9.96436024844989e-06
-2.70221831654677e-06
-1.88111481494017e-05
-1.92854209425462e-05
-2.28834247405737e-05
-8.89286614487708e-06
-1.29730115531834e-05
-1.25904949875182e-05
-1.69175632778192e-05
-2.54488288667823e-05
-1.27380130790508e-05
-2.41614880903266e-05
-4.82867658138389e-05
-1.2057667397241e-05
-4.55214025164916e-05
-1.76820989297357e-05
-1.52086390637161e-05
-1.61025246996688e-05
-1.01372610272716e-05
-1.82112094280306e-05
-1.64351665016411e-05
4.57257283485798e-06
-2.97243804857108e-05
-3.90909406103254e-05
-2.89391811996338e-06
1.31988244165404e-08
-3.00624862343821e-05
-3.33057126978137e-05
-1.1425324647987e-06
-2.95729970232036e-05
-2.60623080335637e-05
-2.40746896152591e-05
-4.33136514776701e-05
-3.77556836855358e-05
-6.42272160509115e-06
-1.1366283035468e-05
-7.1403665833976e-06
-3.99559759413614e-05
-3.04034028215066e-05
-9.64687595506056e-06
-1.42708751452226e-05
-1.1942110874016e-05
-1.95563440086868e-05
-1.57949862943986e-05
-3.26321457664309e-05
-2.74574606975179e-05
-1.4993444451191e-05
-3.35510153275212e-05
-3.9269994804006e-05
-1.93882735720736e-06
-1.90546825041065e-05
-2.06127914937095e-05
-1.60547660121207e-05
-2.33283440621413e-05
-2.83750733560439e-05
-3.15162388832428e-05
-2.8549131227736e-06
-1.42029490339986e-05
-1.01194815919444e-05
-4.66862205902477e-06
-3.44161515070036e-05
-2.34339503401681e-05
-7.02002150633753e-06
-3.7551524020614e-05
-3.51731877145122e-05
-9.22414475765927e-06
-6.3994104140886e-06
-2.58267284570072e-05
-1.71023879791103e-05
-1.2809676984453e-05
-3.17103247040145e-05
-2.34531907461718e-05
-7.26089876697982e-06
4.37180039052221e-06
-1.78243697628192e-05
-2.05495031793875e-05
-1.95816147418671e-05
-2.12283527462844e-05
-3.13184653752645e-07
-2.41271072094917e-05
-1.35325426701704e-05
-2.2410193921333e-05
-1.13409917120446e-05
9.79006510394101e-06
-1.9741115098222e-05
4.74187292619525e-06
-1.24371193677383e-05
-8.81958289842069e-06
-2.76324867638069e-05
-2.00327280044573e-05
-2.69456590513367e-05
-2.24591353231921e-06
-4.59894233769139e-05
-2.15022603592371e-05
-2.57552782704075e-05
-2.44899905232765e-05
-3.65271426071249e-05
-3.66999522032901e-05
-3.91021590558001e-05
-1.22017250589743e-05
-1.97383484592702e-05
-2.76709175666095e-05
-2.09955814672947e-05
-7.06465143710597e-06
6.50252142793721e-06
-6.87976889092514e-06
-1.20569111061982e-05
-2.38331288720564e-05
-2.48913208376142e-05
-1.33425757921578e-05
-1.63603445644552e-05
-1.49488975992606e-05
-2.05680116443608e-05
-1.29397344948874e-05
-6.30028352534975e-06
-1.83320450118654e-05
-2.2663712600021e-05
-2.47913528436338e-05
-3.00498939496151e-05
1.89410539428476e-06
-1.64347211902226e-05
-6.8255655183865e-06
-1.89835464989392e-05
-1.65917398115849e-05
-2.45375218672809e-05
-2.26058995055767e-05
-3.39039597622129e-05
-2.0070963340149e-05
-2.38603203172271e-05
-3.90074307889631e-05
-2.03378405083269e-05
-2.51914729243891e-05
-2.76947883925072e-05
-2.89175002250823e-05
-1.43092150281545e-05
-2.93521831454489e-06
-2.55509423810867e-05
-3.57856729131494e-05
-1.9255484556865e-05
-3.02610389068541e-05
-3.18379687559074e-05
-2.19016211802406e-06
-2.10714567603884e-06
-3.55019358302985e-05
-3.62489578225271e-05
-1.41584618091022e-05
-1.81329290034547e-05
-2.25302792571157e-05
-2.2196930203076e-05
-2.99111553470222e-05
-4.02498337160959e-07
-1.09880823432602e-05
-1.88019435623131e-05
-2.62202026628631e-05
-2.2254879376518e-05
-1.58517246232628e-05
-2.50346185603688e-05
-3.30707619275048e-05
-1.86289459077373e-05
-3.34624143718527e-05
-3.87569568352885e-05
-3.36652205308392e-05
-8.72811350965572e-06
-1.10127654103315e-05
-3.47206836992231e-05
-1.9752060722823e-05
-7.11052535468169e-06
-2.44307452497947e-05
-1.66915010476928e-05
-2.48505752882878e-05
-2.48371838061449e-05
-3.28338115294882e-05
-1.20325650912502e-05
-2.73037413024433e-05
-3.77342730974073e-05
-1.66954581841516e-05
-3.99942754534091e-05
-6.05755346484336e-06
-2.86392011807604e-05
-1.90825888614953e-05
-3.29609634799519e-05
-2.47276427748284e-05
-9.28676159100409e-06
-3.73858912944274e-05
-1.70008357097308e-05
-1.32823649616851e-05
-3.37174964075276e-05
4.12062996343423e-06
-6.28840447901971e-06
-2.48845788804593e-05
-2.61301504586406e-05
-4.49118254820683e-06
-4.05689309729481e-05
-3.53114973961053e-05
-7.40119660905438e-06
-1.83777150411558e-05
-4.50822532813743e-05
-3.7546288982619e-05
-2.49382330053997e-05
-1.38125033338591e-05
-1.90858406462903e-05
-1.50634988164436e-05
-9.59990391756465e-06
-1.1787300053066e-05
-1.02045973741395e-05
-3.69081586582023e-05
-1.29602252582231e-05
-3.55326299500338e-05
-3.52188665729821e-05
-1.68316673852938e-05
-2.50195631008661e-05
-7.26760579194356e-06
-3.07262060039723e-05
-7.7820698866118e-06
9.72770668796756e-07
-2.93288157145581e-05
-1.3032675389201e-05
-3.76337390893027e-05
-1.7203396645965e-05
-1.48739595457477e-05
-2.84261452519169e-05
-1.20475427223085e-05
-2.94370653912741e-05
-4.17663718892262e-05
-1.70284853877008e-05
-5.84075943320361e-06
-1.99994758628733e-05
-1.60864071106642e-05
-1.72755259357598e-05
-1.70576326488386e-05
-2.55219267113059e-05
-2.35001321515047e-05
-2.38132136762287e-05
-8.73574457938558e-06
-9.74265438019303e-06
-2.0390390269196e-05
2.70681289403111e-06
-9.33004123891074e-06
-2.34990950314004e-05
9.00471892449815e-06
-1.09102164200563e-05
-1.6504457199481e-05
-3.42852154120647e-05
-7.2009019052518e-06
-5.91444683090294e-06
-2.09292559798806e-05
-2.68443217132542e-05
-1.0132663547667e-05
-3.11865809787418e-05
-5.70282865916321e-07
-1.34035504251553e-05
-3.40449741194419e-05
-2.00913793059073e-05
-3.43197759097494e-05
-7.15193336705389e-06
-4.23713556174388e-05
2.25365358773135e-07
-2.82205978461189e-05
-2.01301917602764e-05
-2.50389624365292e-05
-2.88291470055335e-05
-1.84080199181865e-05
-3.1547909090631e-05
-1.85572464784099e-05
-2.45222408956529e-05
-1.46250475909122e-05
-2.69275556655915e-05
-3.24563167729335e-05
-1.44277032216235e-05
-2.37057282848845e-05
-8.85639445059073e-07
-1.92049744815014e-05
-3.64931076880934e-05
-3.92806448584511e-05
-1.88503208252086e-05
-1.70884024764441e-05
8.47252429280993e-06
-1.87735268847323e-05
-5.56421305485651e-06
-4.22975551560123e-05
-1.85031498800397e-05
-3.87131446991824e-05
-3.71344512579397e-05
-2.52281684519714e-05
-3.09253178859745e-05
-1.60977414143631e-05
-1.28644698695484e-05
-2.10620575536671e-05
-3.89134854012235e-05
-2.2577831572528e-05
-2.14220495327363e-05
-3.08097981047726e-05
-1.38600749807999e-06
2.21752652322699e-07
-3.22081301009166e-05
-1.46875556055928e-05
-1.43518632456515e-05
-7.38589778941438e-06
-3.56857843365562e-05
-1.93420431149862e-05
-1.04744089141483e-05
-1.9508916116692e-05
-2.79878883270338e-05
-2.52003274833222e-05
-2.20872859903123e-05
-3.80061886537083e-05
-1.75864648108181e-05
-2.98111017678496e-05
-3.23923180222412e-05
-6.04939989857246e-06
-2.62404365919909e-05
-3.91181770666576e-05
-2.08415480193671e-05
-1.40179711299728e-05
-2.46485587780599e-05
4.50705931818918e-06
5.37743625928446e-06
-9.83156205622821e-06
-3.3280062891452e-05
-2.12354750403904e-05
-6.52101884602949e-06
-2.02880022708882e-05
-1.10021501417961e-05
-1.75698575059423e-05
-3.07017655994473e-05
-1.34550084092242e-05
-3.2779356765377e-05
-2.05756102525152e-05
-1.52831509171834e-05
-4.24606599843257e-05
-1.20995023116083e-05
-2.01648546788802e-05
-6.09426644545654e-06
-3.1010295717672e-05
-1.87655475374539e-05
-7.2681793790959e-06
-2.32912047427278e-05
-1.01568432881251e-05
-9.93191094589848e-07
-1.65564559691072e-05
3.30831301903814e-06
-2.39287494242376e-05
-3.42704319295515e-05
6.90362288833302e-06
-2.11782853080227e-05
-4.02350737148549e-05
-7.8156364487909e-07
-2.93238802378114e-05
-2.09520139923896e-05
-6.16924976633258e-06
-1.28908750006177e-05
-5.25797539500676e-06
-4.06180701335817e-05
-2.52485275929989e-05
-8.3623691861918e-07
-3.57999039075081e-05
-7.07819849627314e-06
-3.81512884815146e-05
-2.78901626554998e-05
-2.42007431811534e-05
-1.77625243072935e-08
-1.34472101362333e-05
-1.39967084808756e-05
-2.53141032175146e-05
-2.03114527101144e-05
-2.24617613760279e-05
-1.65143040997906e-05
-1.0638866055282e-05
-4.05780895806009e-05
-2.21770969341376e-05
-1.30273968027215e-05
-1.54845292165391e-05
-2.49125069198563e-06
-2.19451019672244e-05
-5.04527820901215e-05
1.29669302011682e-06
-3.30340087930739e-05
-1.66316234903682e-05
-1.88111393051192e-05
-2.30899312710889e-05
-2.70320727341877e-05
-2.08459659919444e-05
-8.26099040771657e-06
-8.42753814185136e-06
-2.87815565320163e-05
-5.37815753738811e-06
-3.47093275666741e-05
2.9531786898946e-06
-3.61619492263969e-05
-2.46215649048158e-05
-1.12682366810885e-05
-1.03060669538046e-05
-5.67297245473444e-07
-2.71738980674983e-05
-1.05364187032745e-05
-1.77055950139202e-05
-2.28600871131045e-05
-3.13618264551025e-05
-2.23005508803744e-05
-2.28899083119678e-05
-3.66105050336526e-05
-1.94408244995666e-05
-2.50302249346206e-05
-2.92917866783353e-05
-1.99886948942537e-05
-2.269730209887e-05
-4.80217610706983e-05
-2.28290265510987e-05
-4.8328317894461e-05
-2.3819616993323e-05
-3.44032458821746e-05
-1.54323419823785e-05
-2.23927492812382e-05
6.34301984017152e-06
-6.37458029246084e-06
-3.92902945611069e-05
-2.42421158519646e-05
-2.13850982267314e-05
-7.78302484537376e-06
-1.43590663025707e-05
-2.67366670326008e-05
-5.12934256067465e-06
-2.24136518006338e-05
-8.07835608137558e-06
-2.44532741869426e-05
-3.79987036955827e-05
-2.48504477532788e-05
-3.8663215402545e-05
-2.54152509470581e-05
-1.30659532077478e-05
-2.47469190360932e-05
-3.50103093438191e-05
-2.08700410141519e-05
-2.7618786270989e-05
-1.84555323106423e-05
-2.46927195748914e-05
-3.71644955384773e-05
-3.58434459022799e-05
-1.42443113040488e-05
-2.14382996257113e-05
-2.35264862441233e-05
-2.64543439862132e-05
-2.70631147154224e-05
-2.41801490615513e-05
-2.00763049616193e-05
-2.8745183317358e-05
-2.74874900209043e-05
6.81161214027993e-06
-2.1549266595244e-05
-2.05071631327327e-05
-5.8835932760472e-06
-2.74946087674178e-05
-2.72305507416486e-05
-2.06515842881247e-05
-1.6901253680043e-05
-2.4050934256612e-05
-2.33941798329489e-05
-2.276482996347e-05
-9.82642175840274e-06
-3.02102432213694e-05
-6.7555447633955e-06
-2.39114028656693e-05
-3.15068029054291e-05
-2.7429208942963e-05
-2.63203123795613e-05
-9.42564520595821e-06
-4.82314374720243e-06
-1.9742219447079e-05
-3.15311937705974e-05
-2.99227569220581e-05
-2.24437497780182e-05
5.25852357805744e-06
-2.89174110551131e-05
-2.57128150229504e-05
-1.01944737734286e-05
6.12188065074732e-06
-2.44025935508868e-05
-1.33757289199708e-05
-2.34972551847036e-05
-3.06048805923553e-05
-1.64459688591191e-05
-8.67236938878993e-06
-3.60341025614909e-05
-1.17204795675706e-05
-3.13961183991977e-05
1.68536385488244e-07
-1.96596835897801e-05
-4.72647879241838e-06
-3.70985539586127e-05
-3.38516736461292e-06
-2.63840001492487e-05
-3.71325983460985e-05
-2.71652873039755e-05
-3.07027223814208e-05
-1.98596379943486e-05
-4.13585461310823e-05
-3.02276454845478e-05
-2.08502383499322e-05
-3.42149485442561e-05
-2.89425018134033e-05
-1.34199941811063e-05
9.17374079525935e-06
-8.55949205496801e-06
-2.43396509158546e-05
-1.86805487789572e-06
-2.09830139317107e-05
-1.19921008498047e-05
-2.0739580675976e-05
-1.62968326933851e-05
-2.72741936123112e-05
-1.03713450992456e-05
-2.07394311212762e-05
-1.67710894503878e-05
-5.27988099444818e-05
-1.65671757883654e-06
-2.62795646325648e-05
-3.23665743744632e-05
-1.63050177532202e-05
-7.9701873690389e-06
-1.52972863137814e-05
-1.78114595052402e-05
-1.10851514124964e-06
-2.7039538786474e-05
4.96180359870111e-06
-2.00575944574993e-05
-2.12753087642283e-05
-1.92339474397673e-05
-2.81093672318772e-05
-5.36782135225196e-06
-9.84083174434133e-06
-2.34409410886171e-05
-3.02391865339876e-05
-1.87760128204416e-05
-2.59673822785137e-05
-2.07182638797246e-05
-1.79843318451317e-05
-2.74193647900007e-05
-2.87103060262422e-05
-2.04124414078234e-05
-1.26535851277411e-05
-9.75377386054502e-06
3.394403715663e-06
-1.18551873751838e-05
-2.95515264086479e-05
-5.65585355471741e-06
-3.91572029796243e-05
-2.60270672537127e-05
3.45920632775207e-06
-2.51195515515899e-05
-1.58179246879851e-05
-4.04972294317792e-06
-9.67525202668812e-06
-2.17988138222552e-05
-2.49795924026872e-05
-3.24669484104536e-05
-3.15937230851574e-05
-3.10230316728778e-05
-6.10981530334765e-06
-3.73384163583361e-06
6.81520110590666e-07
-1.22173609195554e-05
-2.5584080091716e-05
-3.62190014782232e-05
-3.60783080019472e-05
7.88785479757482e-07
-2.7371203133055e-05
-1.04802428086058e-05
-4.01557786834855e-05
-1.90586383078527e-06
-2.65400511668325e-05
-5.43630614010859e-06
-1.47461799100606e-05
2.19029620908214e-07
-2.27268417252299e-05
-1.87846713073976e-05
-2.24449340233244e-05
-2.94517718268839e-05
-1.65413618053443e-05
-1.44250550802312e-05
-9.73456606859783e-06
-3.49191068970739e-05
-4.13097918624639e-05
-1.07596609639412e-05
-2.43668358983693e-05
-1.20822774877284e-05
-2.27911591163128e-05
-1.68084401701981e-05
-2.28871902536471e-05
-1.5794030893462e-05
-9.32929959183129e-06
-5.69737170794812e-06
-1.31002236042458e-05
-3.1125185088151e-05
-1.93598308029953e-05
-1.48143690344958e-05
-1.05123641474746e-05
1.86406736312134e-06
-1.55480389767311e-05
-2.87979944065841e-05
-3.59967593267527e-05
-1.56143043680741e-05
-1.5629218913041e-06
-2.14245283801195e-05
-1.56371532581351e-05
-2.90610943812441e-05
-1.64681448045162e-05
-1.29174777141868e-05
-2.66518190032132e-05
-7.4283866269818e-06
-1.33520800256648e-05
-1.3716009318343e-05
-2.16083184810113e-05
-3.70460638399554e-05
-3.76972965604012e-05
-1.85082975499864e-05
2.845270504771e-07
-3.48309122458874e-05
-1.50568556900314e-05
-9.69643340116473e-06
-1.69553272527636e-05
-1.39346173188531e-05
-2.92683595929402e-05
-2.70613325639942e-05
-4.03077929456267e-05
-1.43682475781886e-05
-3.01901209700985e-05
-2.41310642698531e-05
-1.05773829145543e-05
-1.6525815328083e-05
-8.94045945957229e-06
-3.00579880033478e-05
-2.19829881368536e-05
-3.8708347410409e-05
-7.85133444176648e-06
-2.91426637989068e-05
-3.28551367610769e-05
-4.49055108387829e-07
-3.15484501765635e-05
-1.43043235268046e-05
-2.68662134281422e-05
-2.97735493115518e-05
-1.15971471407784e-05
-2.79858869012637e-05
-1.64597956220748e-05
-3.59824140657752e-05
-2.09779963034096e-05
-3.44883652124384e-05
6.3216335259837e-06
-4.68550840538793e-05
-2.809099404809e-05
-2.11817177366543e-05
-1.72008356324826e-05
-1.14630876188957e-06
-7.86381483496437e-06
-5.47168381102939e-05
-2.9728628147541e-06
-2.05715401181799e-05
-6.14729470724513e-06
-1.67012149715925e-05
-1.04335828455584e-05
-2.46519272234752e-05
-2.31505833112817e-05
-1.3111832674765e-05
-2.12636909095945e-05
-1.4027885639548e-05
-2.2803393211078e-05
-2.58729672238582e-05
-3.26430761863042e-05
-3.66526189095505e-05
-8.70747026351147e-06
-1.71382314033657e-05
-1.61836614176536e-05
-1.91496706240816e-05
-2.2370450033448e-05
-1.88622836000645e-05
-6.37689102203059e-07
-4.13205039857204e-05
-1.92255255731796e-05
-2.96361611747992e-05
-1.3103706739889e-05
-2.87370109940726e-05
-4.27199342800511e-05
-8.55634558686172e-06
-2.39442982537996e-05
-3.58261949721288e-05
-1.87700330353321e-05
-1.88875130083594e-05
-1.99299141010488e-06
-4.37202493298272e-05
-3.11321716210666e-05
-1.75716225619753e-05
-4.54768365374227e-05
-3.26286951190088e-05
-1.21950848584149e-05
-1.74696204587699e-05
-6.44713191423123e-06
1.61111891516089e-05
-1.35618148487778e-05
-1.54285237420302e-06
-3.7630690224967e-06
-1.541170937063e-05
6.9662021575246e-06
-1.78396264192802e-05
-1.49530309245709e-05
-1.75333231916208e-05
-7.61697690099065e-06
-2.90451196344021e-05
-3.46546186764389e-05
-2.26101677692457e-05
-1.2207839052687e-05
-4.78962106118595e-06
-2.07529915693404e-05
-7.86234866750885e-06
-1.12329959947245e-05
-2.0172022302436e-05
-1.16576454773531e-05
-3.07060180206858e-05
-1.60170534969567e-05
-7.85984259830171e-06
-2.27476360673403e-05
-1.80033048117052e-05
-2.47480807341661e-05
-3.50330456517291e-05
-1.66777613189989e-05
-2.23468795406553e-05
-1.96144451060288e-05
-8.51803881982649e-06
-3.40645954993056e-05
-3.78653845396093e-05
-3.48493422969695e-05
-1.43448078442769e-05
-2.54144934908084e-06
-2.0380827722561e-05
-3.02357652891694e-05
-2.96534349538614e-05
-2.04478950093118e-05
-2.18736690465027e-05
-2.60650916085154e-05
-1.27132207541288e-05
-2.51307453639109e-05
-2.18585765766654e-05
-2.61234122218148e-05
-2.02816246183895e-05
-2.26152013754102e-05
-1.0066877690064e-05
-2.35722735891097e-05
-2.28782798796886e-05
-4.22115810441008e-05
-6.47210835681061e-06
-5.03329363394328e-06
-2.64605829610155e-05
-3.17674057898497e-05
-1.3684421088681e-05
-3.70573026388079e-05
-3.05143769700221e-05
-3.25298674771788e-06
-1.98968779216081e-05
-2.35075775167766e-05
4.15733025848109e-06
-1.69958287155201e-05
9.35059838788557e-06
-2.19685071828726e-05
-2.99029992188948e-05
-3.2206539366002e-05
-1.74776102997555e-05
-3.75359424837147e-06
-1.9351888103113e-05
-5.07744437335669e-06
-2.60856728698056e-06
-3.60339494722409e-05
-1.90175338770918e-06
-1.55532240665294e-05
-2.92753985981137e-05
-1.72592341954683e-05
-3.07978322849809e-05
-2.76449538170942e-05
-4.01242445758778e-05
-4.46213051899472e-05
-1.95237394917745e-05
-1.25530392711332e-05
-1.86333054323852e-05
-1.26961783832547e-05
-1.86539356995771e-05
-6.87871655859798e-06
-1.55257128315154e-05
-3.08430920740749e-05
-2.95865739073057e-05
-2.07514527849669e-05
-2.27553872027931e-05
-1.48598751081956e-05
-9.30308860093437e-06
1.83522488478344e-07
-6.71504598131459e-06
-1.52888613613339e-05
2.96985571801764e-06
-4.03550425136146e-05
-2.63790110596188e-05
-2.21226237150018e-05
1.52413169224413e-06
-3.28571450349359e-05
-2.48178443499739e-05
2.04143657881407e-06
-1.60832829180682e-05
-1.10592568854509e-05
-2.54314855925563e-05
-2.43801644684496e-07
-3.05301555643349e-05
-1.03276497586188e-05
-3.69967885826988e-05
-3.62734301237516e-05
-9.06966403915427e-06
-2.12652005456963e-05
-2.74399658036354e-05
-1.10235339618404e-05
-1.79666074563602e-05
-4.8519961672618e-06
-1.95927405849126e-05
-9.63033782622377e-06
-2.64931540981139e-05
-1.96327147449368e-05
-4.1271178413523e-05
-1.01212121391845e-05
-2.59246545868614e-05
-1.72777253938083e-05
-4.36291144929941e-05
-1.92146233404363e-05
-1.70301459163292e-05
-2.01604354661486e-05
-3.08058131244749e-05
-3.76177382783797e-05
-7.33186594429967e-06
-1.97027994265046e-05
-2.56820244680044e-05
-3.33307340233007e-05
-1.72408656683334e-05
-5.90963677529243e-06
-3.44784299309514e-05
-2.99284536962974e-05
-2.16017435717708e-05
-3.79045151678099e-05
-1.65632913503387e-05
-3.86615619860225e-05
-2.2275310286123e-05
-2.32511185411122e-05
-1.53748517478029e-05
-1.91962448572173e-05
-1.98232025377535e-05
-3.10383971706186e-05
-8.85651950109575e-06
-2.75644700860749e-05
-1.40047383784911e-05
-2.18689245616056e-05
-7.3435255889036e-06
-1.7905252734362e-05
-2.53690316351443e-06
-2.19660231203968e-05
-2.66029210824149e-05
-1.09655133714054e-05
-1.25506174259669e-05
-1.66884559044387e-05
-1.8414229452163e-05
-2.99165558029236e-06
-2.91418629155032e-05
-1.60552285116066e-05
-2.42056854382938e-05
9.34888012197694e-06
-1.89582113047507e-05
-7.85916880296111e-06
-9.13167229025276e-06
-2.61864384200069e-05
1.1564491213633e-05
-1.53175974685827e-05
-2.24207912403885e-05
-2.30887091980981e-05
-1.81796796173962e-05
3.8139170851341e-06
-3.51783183864287e-05
-3.27617476694639e-05
-1.55264968466476e-05
-3.12010306466287e-05
-3.24690852856296e-05
-3.44696485024338e-05
-1.64008967631978e-05
-2.53508141490566e-05
-5.19790094687216e-06
-3.33178792024556e-05
-3.6163168706282e-05
-1.27883080264112e-05
-1.76512883251238e-05
-6.89158255909782e-06
-7.57507407220751e-06
-1.70281063169374e-05
-1.42850213254601e-06
-7.44118748046176e-06
-2.46186709818431e-05
-2.56823469800806e-05
-2.6781455065097e-05
-3.12476224274871e-05
-3.33397685251702e-06
-2.87600929448607e-05
-2.81102917473476e-05
-1.1810162616238e-05
4.76055313811044e-07
-1.76050258647819e-05
-2.21093907069144e-05
-1.95591344641561e-05
-2.31065842501924e-05
-2.08315295957884e-05
-1.72151235813654e-05
-1.42974824257574e-05
-1.38355175583928e-05
-1.10373003026197e-05
6.70605846568973e-07
-3.40471699311059e-05
-2.18377828822824e-05
-1.88299545964443e-05
-1.18345500899173e-05
-2.28563920478753e-05
-2.91324427124472e-05
-5.42035905667328e-05
-1.30761847930043e-05
-2.5174327150707e-06
-3.36733380243941e-05
-2.2817587836101e-05
-1.94041345392459e-05
-1.12551027779782e-05
-1.51182492744116e-05
-3.09588153977089e-05
5.00626415059159e-06
-2.19343406466461e-05
-4.6730549894935e-06
-9.16307087541222e-06
-4.76712741591051e-05
-3.59152697856764e-05
-1.24618302304584e-05
-2.13004365998455e-05
-2.19230920504125e-05
-3.65703521333423e-05
-4.3663229640053e-05
-2.30044554233759e-05
-1.88298234252333e-05
-1.52793406274739e-05
-5.48508323366416e-06
-7.68041478004249e-06
-2.75496934989469e-06
-3.38864461120207e-05
-4.14546696214424e-05
-2.59391570164191e-05
-5.77948235947322e-06
-1.51624376997536e-05
-2.67268396357528e-05
-2.82550224368223e-05
-1.87834513589027e-05
-1.98494247654446e-05
-2.30463055561869e-05
-1.64244014598657e-05
-1.76109685193432e-05
-1.4669694124316e-05
-4.12720918734009e-05
-4.0872534225663e-05
-3.38466353669012e-05
-9.18385222318889e-06
-6.24250638861213e-05
-2.89372895168323e-05
-8.28062023296609e-06
-1.80444066003921e-05
-2.98953946854748e-05
-1.70304057521654e-05
-1.31540626950686e-05
-4.30308151078547e-05
-3.59646841900821e-05
-8.16954825045327e-06
1.22156729083988e-05
-1.43348128007076e-05
-1.44674649838254e-05
-4.24434148186828e-05
-2.10036027446136e-06
-8.804662946483e-06
-2.14919560408037e-05
-2.51799994000357e-05
-1.23033298270946e-05
-2.50866409004174e-05
-1.8641568304287e-05
-3.23507813023998e-05
-1.46067443331337e-05
5.65318462442519e-07
-2.36900558540494e-05
-3.01367881923541e-05
-2.81647425153441e-05
-1.19509350761561e-05
-3.0676801676153e-05
-2.97768480759685e-05
-8.68057083020887e-06
-2.59414474310037e-05
-3.24638287039949e-05
-2.5833740356658e-06
-1.25063616278901e-05
-1.49490579435708e-06
-1.44192012038682e-05
-2.54386011265268e-05
-7.03678909759601e-06
-2.03897251373206e-05
-1.90777104047033e-05
-2.14928146621704e-05
-2.47841751543276e-05
-2.33522071104664e-05
-3.56991119761117e-05
-1.82082894459247e-05
-1.27545791241582e-05
-2.8900281244694e-05
-4.56509800862735e-05
-4.35216625997374e-05
-4.25537799899902e-06
-5.74943512045662e-06
-3.1213552206126e-05
-1.98378005086651e-05
-3.78861860680796e-05
-1.93713219811556e-05
-1.9725629739239e-05
-4.20756839795072e-05
-2.14025084115677e-05
-2.51843983315895e-05
-3.50061509510999e-05
-3.29781233928776e-05
-2.75893202690552e-05
-3.42993165737827e-05
-2.86491261903382e-05
-1.94006924905131e-05
-3.03191557751079e-05
-2.29390754140708e-05
-7.7585357112461e-06
-1.7942868084554e-05
-2.38604246558173e-05
-2.99078153778239e-05
-2.93980069654145e-05
-1.36216916351741e-05
-1.90292838083858e-05
-3.5503964637553e-05
-9.58179340145463e-06
-2.47656152052951e-05
-2.51977490789521e-05
-1.90195585029758e-05
-1.46309152997231e-05
-1.11662831735181e-05
-1.74002488800686e-05
-1.70020414973422e-05
-2.77208835088062e-05
-1.91791626503311e-05
-3.55909097389193e-05
-2.58595836580451e-05
-2.27595664161284e-05
-9.85038587186679e-06
-1.90737906434531e-05
-2.25326289982038e-05
-1.77020866408957e-05
-3.35793365308864e-05
-2.52993694088527e-05
-3.18029987287823e-05
-2.22131393492734e-05
-2.33617074780273e-05
-2.20216954527334e-05
-2.36276457259666e-05
-1.44516971402922e-05
-1.49211287272113e-05
-2.53139279656968e-05
-7.29393724665148e-06
-1.64727711435397e-05
-3.78217890892657e-05
-1.78842340725912e-05
-1.43182856140708e-05
-2.96913372487204e-05
-2.15091516164758e-05
4.0686658216336e-06
-4.09608265181807e-05
-8.51437529736653e-06
-5.41115497437276e-06
-2.61488848421285e-05
-3.74717236557962e-05
-2.11851626449673e-05
-1.00202536478068e-05
-1.59806915103236e-05
-9.10025608366581e-06
-2.66197200504867e-05
-9.0352853466765e-06
-3.43558080133941e-05
-3.33753689980364e-05
-2.56227117747854e-05
-1.79905424393466e-05
-1.00334654970988e-05
-2.68594533163769e-05
-2.56611136875878e-05
-1.99062612259255e-05
-1.85240643288364e-05
-3.52065213159682e-06
-3.41944556095293e-05
-2.83285078607737e-05
-1.01272069636039e-05
-2.81995246768553e-05
-1.60811490077325e-05
-2.50905129659919e-05
-7.63587602289216e-06
-2.43281471916881e-05
-1.88116770199008e-05
-2.48848140745713e-05
-4.2954001282309e-05
-3.14144518765997e-05
-9.89982822362388e-06
-3.6475517880193e-05
-2.30164520810394e-05
-3.68758882282024e-05
-1.19657344621249e-05
-1.65444158767364e-05
-2.65068702134185e-05
2.06158390529335e-06
-3.38441782462317e-05
-1.1939313151016e-05
-1.79864402652378e-05
-1.27461915872391e-05
-2.08951719903231e-05
-2.39524560146596e-05
-3.96488341889959e-05
-2.34137549122131e-05
-1.78484488087297e-07
-1.44398344328653e-05
-2.27373287445354e-05
-7.24660379430827e-06
7.17782509692752e-06
-2.61557173741712e-05
-1.3691453827572e-05
-2.01158270019256e-05
-1.89618907316518e-05
-1.26494032133427e-05
-3.13692540558909e-05
-1.47376746205032e-05
-1.99265277548162e-05
-4.20329653379333e-05
-2.71998780160257e-05
-2.13731932842042e-05
-1.396886425814e-05
-2.69697661466365e-05
-2.01910453934231e-05
-3.33845886490122e-05
-4.78468383488916e-06
-3.11314317058596e-05
-1.60681936395531e-05
-3.07012553665628e-05
-7.04625607823218e-06
-1.70852387588042e-05
-3.8021585463021e-05
-1.35601206681933e-05
-6.64322433429477e-06
-8.38767875497957e-06
-1.88146955401e-05
-2.00334756272145e-05
-4.99356338267134e-05
-4.29847219624276e-05
-3.94613310724994e-06
-6.25583979736291e-06
-3.89482068026663e-06
-2.72523618162175e-05
-2.59642303254324e-05
-2.72411162791992e-05
-2.96271613626717e-05
-6.17835523753774e-06
-1.37479950977301e-05
-2.61783446269331e-05
-5.28969833618673e-07
-9.018694377197e-06
-3.88564612595629e-06
-1.71477799425602e-06
-9.42603556619927e-06
-1.9546064222896e-05
-4.30521084803487e-05
-3.23247145984439e-05
-2.08662007228237e-05
-2.86144941104509e-05
1.93798198853713e-05
-2.67973105493884e-05
-2.30333263574257e-05
-4.09866612513969e-06
-2.22966619196576e-05
-3.39175606468769e-06
-4.61046500925535e-05
-3.34591050025041e-05
-2.42180914601857e-05
-9.64767902487103e-06
-3.27670511717759e-05
-3.72297924567521e-05
-4.22895226241125e-05
-4.01750299330613e-05
-3.20533216139634e-05
-1.41870421751964e-05
-4.0721587483695e-05
-1.89816428165633e-05
-2.18973325138856e-05
-4.02927835897101e-05
-2.65745719732271e-05
-5.00467654121952e-06
-4.09339416471475e-05
-3.20478167823471e-05
-1.11678559764329e-05
-2.24401134260664e-05
-2.96958120510931e-05
-4.17157297913109e-05
-2.60118140427101e-05
-2.79676338064961e-05
-1.01144475924347e-05
-2.8151499269376e-05
-1.40576846282201e-05
-1.99528400556705e-05
-2.4034075686058e-05
-2.24516885316903e-05
-1.80671029844548e-05
-1.42616164229031e-05
7.26222008861013e-06
-2.98332784070326e-05
-2.51423125543109e-05
-4.92772317104073e-05
-1.78115404632254e-05
-9.34613794950415e-06
-2.60161122751054e-05
-5.14627812405934e-06
-2.03546991312644e-05
-2.00234937522021e-05
-6.62190562049768e-06
-3.72699748224328e-06
-2.20104925825292e-05
-1.82609023008988e-05
-2.17665186395902e-05
-2.52056873403356e-05
-2.77468926277417e-05
-2.73986718136639e-05
-3.87012199265706e-05
-1.4277389513271e-05
-2.80851190766067e-05
-2.08610501482581e-05
-2.88403283098007e-05
-1.41557937920808e-05
-1.79818079000192e-05
-4.14193095829015e-05
-3.49928097069054e-05
-2.85333601646105e-05
-1.910848315949e-05
-1.73746168672906e-05
-4.67764056275941e-06
-2.14441447982056e-05
-2.00385851699802e-05
-2.92527911949145e-05
-1.94867444227828e-05
8.46371685920948e-07
-2.47685121220067e-05
-5.91969409792422e-05
-2.94851303340938e-05
-3.34877936191384e-05
4.48920687122085e-07
-1.20422433750971e-05
-1.64106123098897e-05
-3.78618618235796e-05
-2.87476401808962e-05
-2.3334857426953e-05
-9.81535501315318e-06
-2.28883839652449e-05
-3.51994469516057e-05
-3.02577317383181e-05
-9.24194754866105e-07
7.67029964024408e-06
-1.60421382641727e-05
-1.53095838586013e-05
-3.40764834999133e-05
-4.13351726035392e-05
-2.13568142107432e-05
-1.6492547744528e-05
1.05461908381455e-05
-1.42342328539292e-05
-2.75710836656684e-05
-3.59656145153039e-05
-2.82631919987297e-05
-3.18168336695365e-05
-2.85971789453786e-05
-3.14531867968843e-05
-2.22619751644459e-05
-1.98943209708042e-05
-2.26499286775314e-05
-2.8578457416388e-05
-2.86866937223721e-05
-2.14625168913715e-05
8.90401096077153e-06
-2.42982795568877e-05
-2.33932228279839e-05
-1.66270381300846e-05
-5.09996899227853e-06
-2.25697205863103e-05
-2.17568660200639e-05
-1.07609108708271e-05
6.26435951856144e-06
-2.8815154437275e-05
-7.4340564712195e-06
-2.68887209002392e-05
-2.66526241510096e-05
-2.63388334599849e-05
4.70498207654828e-06
2.87812510334662e-06
-3.58338754326855e-05
-1.56295216720303e-05
-3.65972787214409e-05
-3.1485947392009e-05
-2.65314962885358e-05
-3.38327962351778e-05
-1.71703537949859e-05
-2.89110414060059e-05
1.34247266148547e-06
-9.85487408450618e-06
-3.42410497784151e-05
-2.28547698909709e-05
-1.73903378727544e-05
-3.33950501553102e-05
-1.19400108182513e-05
-1.80140942852295e-05
-1.03410303784715e-05
