# Supplementary material for: Research on computational propagation and identification of mine microseismic signals based on deep learning
Source: PLoS One. 2025 Oct 22;20(10):e0334641. doi: 10.1371/journal.pone.0334641 (PMC12543183; doi:10.1371/journal.pone.0334641)
Supplement: S3 Data — (ZIP) [file pone.0334641.s003.zip › 000100500002779.xlsx_0.txt_24.txt.txt]

-2.25149265734651e-05
-1.48325042284518e-05
-3.53079728513612e-05
-9.59678625821119e-06
4.96155650136705e-06
-1.15426189731581e-05
-3.82537603186557e-05
-4.88469993493701e-06
-2.24353928231843e-05
-1.75565880272466e-05
-3.28823800205798e-05
-2.51671630229657e-05
-2.33752888368753e-05
-9.5076643247653e-06
-1.73651798933561e-05
-1.63169749814918e-05
-3.96474772452499e-05
-3.61369673081998e-05
-1.2229375085086e-05
-2.1818776838649e-05
-3.49258888538806e-05
-1.16980918637961e-05
-2.08067906732909e-07
-4.099589193133e-06
-4.10354720490878e-06
-1.5751382154953e-05
-3.15474471556407e-05
-3.72191950059735e-05
-1.24657497626936e-05
-2.58894107938735e-05
1.90231427380912e-06
-1.15068555827748e-05
-4.0688832023314e-05
-2.12379422902606e-05
-2.77023226965781e-05
-1.0645222302087e-05
-3.22679576469358e-05
-5.12688452277674e-06
-1.76679379410306e-05
-2.17993939680671e-05
-1.64342488478873e-05
-2.48023560895703e-05
-1.94153568029856e-05
-2.52202736165818e-05
2.03393450333838e-06
-3.5059211681161e-05
-2.96629499999101e-05
-2.36232302977415e-05
-3.69511962872231e-05
-2.74551506165501e-05
-2.9830479574923e-05
-2.53204303002754e-05
-1.73326256868222e-05
-1.56517432351696e-05
-2.48122674237881e-05
-2.788836529483e-05
-1.94105247732133e-05
-9.51130585424169e-06
-2.7903066094494e-06
4.72446931410878e-06
-5.3202376753892e-06
-2.09171848342856e-05
-1.110508308206e-05
-2.32354659357468e-05
-2.93516186004005e-05
-3.24414090617129e-05
-2.96543238627348e-05
-2.10965003493783e-05
-2.24737898255369e-05
1.61689233218904e-06
-1.57631628589595e-05
-8.07220762286026e-06
-4.38264280424135e-05
-2.47388465621831e-05
-4.11365963181972e-06
3.09668613665319e-06
-7.9802091011959e-06
-2.54044469304417e-05
-2.92278636849876e-05
1.50289671437148e-07
-5.50611519604768e-06
-2.80684638395202e-05
-1.0652753133164e-05
-1.84907351762512e-05
-2.93400137178935e-05
-2.16282295311916e-05
-1.7384779417213e-05
-7.4261928434019e-06
-1.86947423841405e-05
-1.80269487863532e-05
-2.52988186602577e-05
-2.6784319636968e-05
-2.59696254807283e-05
1.16587597228859e-05
-2.29850671598311e-05
-1.24807001738732e-05
-1.4163386735672e-05
-1.40468012892498e-05
-1.80398670770628e-05
-4.36119589131525e-06
2.17369266987935e-05
-1.88275372842629e-05
-3.43239543697042e-05
-4.26060415829417e-05
-2.44813957143549e-05
-2.86685346743998e-05
-2.3164387025655e-05
-1.70733655741391e-05
-3.22970185693876e-06
-1.07266989097825e-05
-8.45069815329674e-06
-1.54825592281145e-05
-1.38118556336842e-05
-6.10799828350233e-06
-2.0213395727949e-05
-2.51352438377554e-05
-7.04187413255642e-08
-2.85863509456984e-05
-1.81057870973566e-05
-3.3668133988796e-05
-1.98594575438698e-05
-1.66185268083298e-05
-2.57841152700392e-05
-2.15314124925135e-05
-3.16404803483523e-05
-3.28874553172e-05
-6.53866139256584e-06
-7.65458499736092e-06
-7.98063543904909e-06
-1.93620376362214e-05
-1.44527529952288e-05
-1.65727463341649e-05
-3.53623562894096e-05
-1.43047280399049e-05
-2.94852784407637e-05
-3.47406479627039e-05
-1.71358314695735e-05
-2.52537576716124e-05
-6.60641544991129e-06
-6.46415362349373e-06
-2.46912721454195e-05
-1.02427432472348e-05
-8.60216986135978e-06
-4.91057187723773e-05
4.43846812109204e-06
-1.56806939230395e-06
-2.27302590523823e-05
-1.8599708596268e-05
-1.73047230818341e-05
-2.54248480867874e-06
2.61644109523811e-08
-1.70248085911681e-05
-1.31550675879399e-06
-9.65639442672594e-06
-2.34299186951583e-05
-3.2400619459299e-05
-9.664096435014e-06
-1.21539859242889e-05
-2.07481552335614e-05
-3.7439524453061e-06
-1.86679574918968e-05
-2.03182508444715e-05
-1.97565835391145e-05
-2.14374761516362e-05
-2.05559550876792e-06
-2.5860716789916e-06
-3.01100007469232e-05
-1.96032545907264e-05
-6.10511914641823e-08
-8.57099253736713e-06
-2.05149264584334e-05
-1.17191702807839e-05
-2.43188732540169e-05
-3.53615716344591e-06
-1.13067243900438e-05
-2.02316264729171e-05
-4.10085520345902e-05
-2.2402943773934e-05
-1.83456506842251e-05
-3.02770963441212e-05
-8.28670142774114e-07
-1.51160883083664e-05
-1.3260273756333e-05
-3.17102793842052e-05
3.9603793802768e-06
-1.97551496604739e-05
-3.75580476383828e-05
-2.78092292287494e-05
-1.85104410223515e-05
-9.20111174213113e-06
-6.51180697284723e-06
-3.49140027956979e-05
2.54428397006921e-06
-2.75664653005069e-05
-3.8808734857902e-05
-1.87714310317611e-05
-1.89532321466232e-05
-3.96771669657581e-05
-3.31390637530412e-06
-1.05128439443899e-05
-3.01954259715765e-05
4.78011914387331e-06
-6.84648739551297e-06
-1.45845830321031e-05
-2.42405829495357e-05
-4.39640863795319e-05
-1.79825117793181e-05
-3.70282890680725e-05
-1.63330470368713e-05
-2.15621351409378e-05
-1.34716284996382e-05
-2.66702319699177e-05
-2.94878791138523e-05
-1.54177226431865e-05
-2.65168410651486e-05
-3.03594804197582e-05
-1.5554724769355e-05
-1.68385065863135e-05
-3.22881776581202e-05
-3.12125955243472e-05
-2.84556731233782e-05
-2.02228007103902e-05
-2.19006518962705e-05
-1.07306121546397e-05
-1.95950198649423e-05
-1.47161287292839e-05
-2.50315055836439e-05
3.05044116735836e-07
1.51941903493268e-06
-1.03448665032046e-05
-9.0642256824318e-06
-2.67762766242969e-05
-2.29468951416677e-05
-1.63652780922757e-05
-2.63181646006848e-05
-2.35187171280387e-05
-2.00528095139412e-05
-1.07219045836887e-05
-1.55441181653481e-05
-2.24900956573385e-05
-1.94712784747046e-05
5.1856629106449e-06
-2.06340355310153e-05
-7.83372076767692e-06
-2.31346289079087e-05
-4.10521606813509e-05
-1.53050908126314e-05
-1.25144593589039e-05
-1.06103766114612e-05
-1.59911402440214e-05
-1.15951848649887e-05
-3.20517804050075e-05
-4.01931394658793e-05
-2.3904453345974e-05
-4.38681899257097e-05
-2.3715944450898e-05
-1.76488830177302e-05
-3.36924357687113e-05
-1.03625960700359e-05
-2.63294981802725e-05
-3.31134574507639e-05
-4.41334967592335e-05
-8.22078872559555e-06
-1.22208954197876e-05
-1.28419761762031e-05
-3.83843959696911e-05
-3.35220109098193e-05
-2.38909382733111e-05
-3.63921571207059e-05
-2.37857515579754e-05
-1.38946115863491e-05
-2.26919088838246e-05
-2.23883242461616e-05
-2.21871321464157e-05
-2.37570177858441e-05
-2.51017845649337e-05
-7.8173091026952e-06
-2.78347064114462e-05
-2.96457586762452e-05
-1.56879787139057e-05
-1.92561929123794e-05
-1.69638494775047e-05
-3.20086373449999e-05
-8.61820653536379e-07
-1.54263438370751e-05
-3.99730657094072e-05
-2.60534437471613e-05
-3.22153238251355e-05
-3.43352230840489e-05
-7.86290780924218e-06
-2.17714327774283e-06
-1.27340443088012e-05
-3.42289560623831e-05
-1.85450899336678e-05
-1.31264643243497e-05
-2.73775839949353e-05
-4.01690638394718e-05
-2.26227629844901e-05
-2.26752686501836e-05
-2.7749530032304e-05
-1.08566321503763e-05
-3.62650537643616e-05
-3.20678749193316e-05
-2.32068301902021e-05
-2.4005073809714e-05
-2.45714545114482e-05
-4.00248519988132e-05
-2.64179831432559e-05
-3.64540617075087e-05
-4.74711424318593e-05
-1.38566843913824e-05
-4.76816075070191e-05
-1.06801943336832e-05
-1.26293983138248e-05
-1.99691694709407e-05
-2.35730087858307e-05
-2.35799865618338e-05
-2.20135273265126e-05
-2.04858669037147e-05
-7.5739538606823e-06
-1.49553000110897e-05
-1.81227760252907e-05
-3.9439578840474e-05
-1.08823252206118e-05
-2.66312842307922e-05
-1.29362313678376e-05
-2.93239169940697e-05
-2.23184846858126e-05
-3.40501393138104e-05
-3.6152788213148e-05
-4.06701471880584e-05
-2.27928863535838e-05
-2.57140820016093e-05
-7.83729379862269e-06
-7.45818209788721e-07
-2.14344722855354e-05
-3.92835734437823e-06
-2.58018037158165e-05
-1.04129386220987e-05
-1.29723436866036e-05
-1.28095740171637e-05
-1.90864359434703e-05
-3.99021970804797e-05
-2.23412133812324e-05
-2.15463926117682e-05
-9.59533596685772e-06
-2.030239241314e-05
-2.12026921784827e-05
-3.93284985730881e-06
-3.00691388868599e-05
-4.90550559844279e-06
-2.47534311719128e-05
-3.39731635145492e-05
-1.75371820363222e-05
-2.14688001644253e-05
-2.08802513710436e-05
-3.90493070804347e-05
-1.61228295355308e-05
-1.82947737674563e-05
-3.20667714551799e-05
-1.77506967141839e-05
-3.38387758133956e-05
-2.77937018545882e-05
-1.72092162002063e-05
-3.48248012189801e-05
-1.77468769709583e-05
-9.07421029820012e-06
-2.33540338303622e-05
-3.3000093098696e-05
-2.23890457530449e-05
-1.25089837090138e-05
-2.41436710082587e-05
-2.34658729841959e-05
-2.5044729182542e-05
-4.05341871203838e-05
-8.09769825183708e-06
-1.76150208067796e-05
-1.16392385496803e-05
-2.44370887184258e-05
-4.42520390897064e-06
-3.38672931355737e-05
-2.16773208737233e-05
-6.69177900266867e-06
1.87898603921029e-05
-7.59843415913434e-06
-2.04158153177529e-05
-3.25240699273296e-05
-1.95097766719009e-05
-3.23864396116957e-05
-1.52257953833718e-05
-1.96229187791218e-05
-1.5201999446196e-06
-2.76614722037727e-05
-3.06716488902977e-05
-3.49267191624013e-05
-3.63836933484335e-05
-1.8619294811767e-05
8.36391720706115e-06
-1.12955717463584e-05
-2.05920167992121e-05
-7.61136967967278e-06
-7.81033902735561e-06
-3.8153279517198e-05
-5.21773925548164e-06
-4.00661410814776e-05
-1.43479081612972e-05
-2.53930632823376e-05
-4.31565389440822e-05
-1.56921664605905e-05
-1.95269002994718e-05
-2.81014757932374e-05
-1.40863383038979e-05
-9.98338985402816e-06
-1.67113735047453e-05
-4.13917970703249e-05
-1.78562464980443e-05
-3.49924526427143e-05
-1.92324773041433e-05
-1.48717505113833e-05
-2.64404565200165e-05
-3.49913946178797e-06
-2.52843827476141e-05
4.12994593923753e-06
-3.57260104277048e-05
-2.69476787725253e-05
-3.8884143952751e-06
-5.13788609567298e-06
-2.5518242417617e-05
-6.67481882321068e-06
-3.599939825033e-05
-2.83213046443485e-05
-3.48521888198231e-05
-2.34086469187445e-05
-3.64607866289057e-05
-2.41470166504195e-05
-1.55177982737374e-05
-3.09187692105117e-05
-1.92592310418054e-05
-5.8346979948785e-06
-1.53301586540019e-05
-1.46435242379236e-05
-2.78848054831135e-05
-3.47903405417278e-05
-1.05042333417937e-05
-1.86844536917538e-05
-9.28684315946673e-06
-2.12951558196515e-05
-1.15160535070573e-05
-4.46496067707822e-05
-1.44703858221162e-05
-2.4055987203822e-05
-2.63590504181926e-05
4.96631802456637e-06
-2.14578245440525e-05
-2.03737521275207e-05
-1.94381772948548e-05
-3.99734634277438e-05
-1.11533315255756e-05
-2.04483093510901e-05
-4.33791981654098e-05
-9.39319747673223e-06
-2.37419541754548e-05
-2.01366884040028e-05
-1.589149130938e-05
-3.20205646106908e-05
-2.72676202961008e-05
-2.03056579928101e-05
-3.27292965104464e-05
-9.92498255787122e-06
-2.23994630852584e-05
-1.11105610253371e-05
-1.41461585325221e-05
-3.00688912487419e-06
-3.70985646474431e-06
-4.75879308599426e-05
5.55680414620837e-06
-1.14121360374735e-05
-3.17260229795115e-05
-2.4069828635806e-05
-2.98721859775967e-05
-2.00672740789234e-05
-3.09560868665804e-05
-3.44055708837362e-05
3.02947426654073e-06
4.53609867101153e-08
-3.28125106165865e-05
-2.2794890174563e-05
-1.28488259284486e-05
-3.92276827463153e-05
-2.08760215449877e-05
-1.18297295530482e-05
-3.59299889551862e-05
-1.8154172571402e-05
-1.47315503050606e-05
-2.18011193663603e-05
-9.47411428162059e-06
-1.65525041585068e-05
-1.52598770318456e-05
-1.84915253804922e-05
-7.08009510975819e-06
-4.00337962604846e-05
-1.94804597726073e-05
-2.6992081594574e-05
-1.84669599070784e-05
-3.82337731007408e-05
-3.20027243157991e-05
-2.64593112575912e-05
-5.4745454309233e-06
-7.95151442336526e-06
-4.04759777308345e-05
-4.68575884696722e-05
-1.76950337275416e-05
-2.75613036816569e-05
-1.7438005481993e-05
-1.43239272498439e-05
-1.87279279868949e-05
-1.13597289152158e-05
-3.53431797503581e-06
-1.18776750274705e-05
1.30286871863182e-07
-1.92671621811566e-05
-6.80219573492537e-07
5.24826400005333e-07
-2.66708537756858e-05
-2.78977411627363e-05
-3.5689625269467e-05
-6.32439081298488e-06
-1.02272433249164e-05
-4.30414719454093e-06
-2.69342627121646e-05
-1.99614162368435e-05
-2.85826029932408e-05
-2.5177520833428e-05
2.37442972245523e-06
-1.67381141338312e-05
-3.73748367049012e-05
-1.41230800217192e-05
-7.23621363974875e-06
-3.27628306137061e-05
-1.46674523412846e-05
-1.53570336182405e-05
-1.97029334153151e-05
-2.79857454118523e-05
-1.91638850895032e-05
-1.47562255532959e-05
-8.75270191867099e-06
-2.24016455199479e-05
-2.56908374820277e-05
-1.69480665126664e-05
-4.50655311619051e-06
-3.5822539198242e-05
-2.27660488082207e-06
-2.03448446710843e-05
-1.25631892440924e-05
-1.4749242035017e-05
-2.0512500733074e-05
-2.45445516103519e-05
-3.08204926716546e-05
-2.69410493538422e-05
-2.26908627731659e-05
-3.44931092069775e-05
-1.91807909550695e-05
-8.86162808242456e-06
-2.50934637928906e-06
-3.93856404827844e-05
-2.19773318825542e-05
-1.37588337235634e-05
-2.48491308394769e-05
-7.52094695762064e-06
-1.10418110860071e-05
-2.67987304712746e-05
-1.90634154261684e-05
-2.37709739044979e-05
-1.19685861359957e-05
-2.83728480008539e-05
4.54336091149909e-06
-2.17262164739384e-05
-2.46772237669236e-05
1.4230559075058e-05
-3.39433539606964e-05
-3.23306272664549e-05
-2.8283785486115e-05
-8.7510787415959e-06
-1.53605191322151e-05
-1.41694650418498e-05
3.9007403126724e-06
-1.77220079734882e-05
-2.37552297586382e-05
-2.65767636160163e-05
-4.576424724798e-06
-2.385557347906e-05
-2.52704645827326e-05
-1.29851668263378e-05
-2.91661563422222e-05
-4.06535545344552e-05
-2.36096835190064e-05
-2.44154610432887e-05
-2.48934739604781e-05
-1.26498237145396e-05
-2.49414028254392e-05
-7.67704098124919e-06
-2.98175612982281e-05
-2.84770916997814e-05
-6.15211822574462e-07
-8.5981221539737e-06
-2.14700669698646e-05
-3.24592828792924e-05
-1.19832527602868e-05
-1.80623212867624e-05
-1.61990378791467e-05
-1.06894927300641e-05
-3.43291381171424e-05
-3.29931637779631e-05
-3.04556818805568e-05
-2.21999668994096e-05
-2.76793517706644e-06
-1.86878216312479e-05
-2.85983809522256e-05
-1.56767129482088e-05
-2.65395881586078e-05
-2.79933365242726e-05
-1.45123777693368e-06
-3.52467334225851e-05
-1.32886435414306e-05
-1.55923235136355e-05
-3.25809836700447e-05
-1.05425231072884e-05
-6.79545130714549e-06
-4.62990373630663e-05
-7.90798941240698e-06
-1.49524473155896e-05
-1.9503293464865e-05
-2.50933320631343e-05
-1.08085302598219e-05
-4.49697567998764e-06
1.39246836353059e-05
-1.69332019201938e-05
-2.45783160181907e-05
-9.21436072572816e-06
-2.8164304278528e-05
-1.56943306722459e-05
-3.17199179030748e-05
-1.0560645558454e-05
-3.41178655089099e-05
-2.84544343515908e-05
-1.65521805124126e-05
5.87704520779947e-06
-1.2332828303182e-05
-4.17603979163046e-05
-1.89096723756364e-05
-1.14135550059446e-05
-2.16517162513085e-05
-1.78078126628859e-05
-2.60412968783674e-05
-3.67616644083434e-05
-1.01790958154086e-06
-1.79831287485681e-05
-1.15726038090505e-05
-2.62910601143996e-05
-6.26072035161237e-06
-6.54585792938961e-06
-2.47688629906974e-05
-3.16604415412866e-05
-3.48363063287498e-05
-9.73994124899245e-06
-2.81613380345612e-05
-1.77047051705007e-05
-2.63088976744352e-05
-1.95516588909996e-05
-2.8251957204641e-05
-2.22943077966159e-05
-2.74228552482131e-05
-1.27107368815498e-05
-2.16590826684544e-05
-1.17244669350898e-05
-3.75088934014487e-05
-1.6192562557364e-05
-2.83389876209852e-05
-1.75064561334549e-05
-3.64847061272631e-05
-2.34799736273418e-05
-2.60099326178021e-05
-3.39346981729715e-05
-1.42809178193343e-05
-1.78775124837968e-05
-3.21000117328749e-05
-3.06319798418283e-05
-2.8300291445687e-05
-1.57874652473585e-05
-1.15556337745557e-05
-2.45997853855589e-05
-2.38831615685276e-05
-1.99013817907799e-05
-1.97107286778819e-05
-1.80425881446988e-05
-1.43217864550447e-05
-2.18518659958961e-05
-2.86875404886783e-05
-2.29902232093062e-05
-1.34416105457156e-05
-1.87951988381877e-05
-4.2015152001035e-05
-1.78008845436684e-05
-3.5574906782974e-05
-8.09178153912557e-06
-1.87449842000812e-05
-6.58107376769335e-06
-2.6237028634716e-05
1.92248327393471e-05
-3.65158578336822e-05
-3.69442127044555e-05
-2.70718548206036e-05
5.93695919124026e-06
-8.40927912268157e-06
-2.46912683379794e-05
-1.78965035250899e-05
-1.53192563043495e-05
-3.96832190958594e-05
-1.48354052117211e-06
-2.85950470668785e-05
-3.06817153905691e-05
-2.77391766196304e-05
-2.63935819146905e-05
-2.598413031204e-05
-2.6949093890304e-05
-1.85369321784808e-05
-1.4482743956039e-05
-2.95716517060857e-05
-2.62945123863864e-05
-2.39200749043021e-05
-4.52932295884325e-06
-1.68999699217479e-05
-2.58981747240852e-05
-5.56533424837952e-06
-1.18952666252937e-05
-2.68401403486533e-05
-9.18901004626057e-06
-1.35692056621007e-05
-1.87946204884906e-05
-1.89102937696522e-05
-3.1062633902224e-05
-2.85519382321627e-05
-1.30397618344242e-05
-1.58786256134816e-05
-2.33072460001479e-05
-4.02717630355943e-05
-1.63684375605522e-05
-1.64909037607143e-05
-1.89161557897886e-05
-1.15193777182505e-05
-3.93250316905525e-05
-3.12015172887507e-05
-2.65103561758286e-05
-3.85455827272628e-05
-2.00982968663014e-05
-1.71836408869311e-05
-3.22102765174186e-05
-1.76048695944514e-05
-3.38075257235055e-05
-2.4960002407243e-05
-2.13704311139728e-05
-2.48283192183762e-05
-3.69413282617081e-05
-2.78757207754805e-06
9.40681380617786e-07
-1.0521385156043e-05
-2.0094918592867e-05
-1.35765914376021e-05
-1.91095964449612e-05
-2.4192918682333e-05
-1.17006359948126e-05
-4.10891280852016e-05
-3.16500455124509e-05
-2.1324220568299e-05
-1.23917409687739e-05
-2.24417612351511e-05
-3.18738819507357e-06
-3.46136120612695e-06
-7.11602505988174e-06
-2.63838909481732e-05
3.54607661195145e-06
-2.54141530744994e-05
-4.42796504159844e-05
-2.5113407619491e-05
-1.91183869264709e-05
-2.45462569571444e-05
-5.7211278443901e-06
2.41413534188704e-08
-2.35234008497447e-05
-2.44993075062718e-05
-2.72912091793556e-05
-3.6330443344286e-05
-4.8121315946704e-05
-3.31176684264825e-05
-9.99543500752536e-06
-3.8439678729939e-05
-1.80766400838674e-05
-2.79467435344406e-05
-2.5283902926305e-05
-4.38432089940328e-05
-3.25152790340282e-05
-2.83993182560171e-05
7.29506579638715e-06
-5.19086349636065e-05
-3.29882237216936e-05
-1.13143990274369e-05
-2.81063761565832e-05
-2.60315508137388e-06
-3.10997055768834e-05
-1.8008458485429e-05
-3.68014081559925e-05
-2.10735296203999e-05
-1.50780104544394e-05
-1.53538852286391e-05
-1.92421281865694e-05
-1.21777496429212e-05
-2.72414053946958e-05
-2.68949823725688e-05
-2.50343540232897e-05
-1.89980283297342e-05
-2.92301409348442e-05
-2.67501960300027e-05
-1.82231332423859e-05
-3.13014654875259e-05
-2.16618943174572e-05
-1.25788330598955e-05
-1.36806491305373e-05
-2.12905935236773e-05
-3.15836714731945e-05
-3.84242866813781e-05
-2.99833877889981e-05
-1.75903673874546e-05
-3.36207990793275e-05
-1.95396250584718e-05
-3.20124175285109e-05
-1.34726783316994e-05
-9.80329198494721e-06
-2.51015939902691e-05
-4.05380984615953e-05
-6.1841001889925e-06
-3.63399045745809e-05
-1.58627114786546e-05
-1.70739312905535e-05
-2.27497054241285e-05
-3.21927834746705e-05
-2.33683204694938e-05
-1.73475658847843e-05
-2.98659457116194e-05
-3.02411222662443e-06
-3.25718797504118e-05
-2.3665637149379e-05
-2.27102713982785e-05
-2.9973766497833e-05
-1.99773558976301e-05
-1.69949578183639e-05
-1.68848184843458e-05
-7.26671752989848e-06
4.12967729273144e-06
-2.19877401032718e-05
-1.63555392737827e-05
-3.7052616997503e-05
-4.13160962549389e-05
-2.26566082310573e-05
-2.40909225530079e-05
-1.77333512288103e-05
-2.60868107966197e-05
-5.86784894805229e-05
-3.60192856050854e-05
-2.52212272994949e-05
-3.42445198613509e-05
-2.04041616287102e-05
-2.90910651706423e-05
-2.17753406323712e-05
-8.57381701643571e-06
-1.24268045083232e-05
-1.88016296452353e-05
-1.44604755552625e-05
-3.27098340731623e-05
-3.63277818032647e-05
-1.13400407535211e-05
-2.22455433264149e-05
-2.61680537075558e-05
-2.99944579296778e-05
-2.10911087692255e-05
-1.68468336465951e-05
-6.66599258378068e-06
-2.92365481791247e-05
-1.80540760550894e-05
3.8170005284255e-06
-1.76465755944227e-05
-2.87894533890987e-05
-4.43314917302958e-05
-2.52464136677538e-05
-2.36033484261982e-05
-8.79773956992923e-06
-1.61290615563018e-05
-3.6027722005629e-06
-1.64115217594389e-05
-2.12552244747421e-05
-9.00516828222205e-06
-2.62778353601553e-05
-3.1664310079509e-05
-1.11976864772605e-05
-2.93790658463694e-05
-4.90044592537141e-06
-1.45878824382263e-05
-1.25714984356449e-05
-3.34933213012646e-05
-1.99579478294652e-05
-9.74864184488596e-06
-3.39846411883397e-05
-3.68441819680986e-05
-2.81436949285425e-05
-2.71855415508774e-05
-1.20144067833418e-06
-3.21761383646264e-05
-2.34769402810415e-05
-3.26482207459584e-05
-4.39797193629933e-05
-1.81980195482332e-05
-2.16160031032897e-05
-1.373093561176e-05
-1.60211337184503e-05
-3.21422374285819e-05
-1.32106559251997e-05
-1.56196218992132e-05
-3.13985738774125e-05
-2.19209233862023e-05
-1.03268827416114e-05
-1.04375677587941e-05
-1.39342171856144e-05
-1.35295309996453e-05
-1.00700372558568e-05
-9.92985877706844e-06
-1.85233084711602e-05
-2.04573110559734e-05
-4.81126598231267e-06
-2.95118646022623e-05
1.04703879541314e-05
-2.17872519514513e-06
-3.97123732583172e-05
-1.35152749415319e-06
-1.42203372616228e-06
-4.04038053924251e-05
-7.35123314475185e-06
-2.88547309910657e-05
-2.43834187048239e-05
-2.49456810237768e-05
1.01005891725263e-05
-3.05977578271392e-05
-2.00034050167738e-05
-2.3975067028138e-05
5.46761456699985e-07
2.66131519997869e-06
-2.3253715045092e-05
-2.48023241837363e-05
-2.31540776001317e-05
-6.6376162783854e-06
-3.15196295089728e-05
-2.45832943940103e-05
-2.11627617052436e-05
-1.36621830382322e-05
-2.40602998196327e-05
-1.30465226792531e-05
-2.5387172217111e-05
-6.63024975140985e-06
-7.74572935616104e-06
-1.55246193542038e-05
-1.77986832543242e-05
-1.58266158643848e-05
-1.54902487448064e-05
-4.41370104073612e-06
-2.96382141148466e-05
-1.84891330139796e-05
-1.74301557785322e-05
-1.77934036584083e-05
-2.1867037229159e-05
-1.41317762570518e-05
-3.18333252446196e-05
5.02518645744636e-06
-1.98914553263096e-05
-1.84939756292451e-05
-3.6056520930242e-05
-2.55514320926947e-05
-2.05535881999356e-05
-9.98726685900302e-06
-2.96486625972224e-05
-1.93784068244663e-07
-1.1352859568203e-05
-3.47074916829964e-05
-2.36690931399467e-05
-2.72112213467145e-05
-1.39565794927605e-05
-1.7713409790693e-05
-2.78715544558524e-05
-3.41120403527937e-05
-2.69410728378255e-05
-8.99575822407135e-06
-2.6269429858413e-05
-1.58228264425079e-05
-7.9722153690797e-06
-4.26751705038551e-05
-3.96316074146523e-06
-1.67912973617955e-05
-2.250090950858e-05
6.04607518332077e-06
-3.22100443634623e-05
-2.62545204335105e-05
-1.03574960061435e-05
-3.32648023546604e-05
-1.76922729455349e-05
-6.03925997629191e-06
-4.42463829661573e-06
-5.82183128923376e-06
-1.73069305355834e-05
-2.81147570084426e-05
-2.31286289225223e-05
-8.58364280226494e-06
-2.93968283804003e-05
-3.48484594899941e-05
-1.63574716732215e-05
-1.35224559834555e-05
-4.45930745532389e-05
-1.34952272398937e-05
-2.78466719119935e-05
-3.44857731248306e-05
-9.06732293727114e-06
-4.0087031717439e-05
-1.45670303198337e-05
-4.25183847621119e-06
-2.87948431927951e-05
-3.97999093954718e-05
-1.00049389189797e-05
-3.07995784866829e-05
3.0023861882028e-06
-1.33637438437215e-05
-2.61988158752658e-05
-1.98622761530142e-05
-1.13120108946213e-05
-3.71465478812604e-05
-2.76260349207243e-05
-3.77221118000686e-05
-3.02903227995784e-05
-1.30640248707441e-05
-7.49515873055867e-06
-2.11313955992028e-05
-1.87300293603294e-05
-1.75880730837751e-05
-1.02398664786143e-05
4.5525834572036e-06
-2.07302771506801e-05
-1.87652912786029e-05
-1.61067103524238e-06
-8.02323569213172e-06
-1.34192430375846e-05
-4.57749273197245e-06
-2.68386468586192e-05
-1.36074789488028e-06
-1.33314026974952e-05
-2.89058220691507e-05
-2.32174738887949e-05
-1.35143412851296e-06
-2.11341835674242e-05
-3.63097480735697e-05
-2.28701318546615e-05
-3.012122629758e-05
-1.90542473264825e-05
-2.48141221192169e-05
-3.2606922988533e-05
-2.90749286160672e-05
-1.61187487142644e-05
-3.48435759610083e-06
-5.95925114557717e-06
-3.56080653292976e-05
-3.59842987812109e-05
-3.5244578167234e-05
-7.53652761770157e-06
-2.90257360289768e-05
-2.90147262784679e-05
-6.04579772903399e-06
-2.40404909552628e-06
-2.25404478553696e-05
2.14996926896078e-06
-9.46276691897998e-06
-7.05752651248771e-06
-2.56217355585054e-05
-2.33143196756144e-05
-1.69676591700681e-05
-1.97453414547464e-05
-1.69426908831038e-05
-4.18166073066137e-05
-7.78828528942997e-06
-2.95639651364433e-05
-3.07512004317756e-05
4.53006876466617e-07
-4.13887942300105e-05
4.16921204773541e-06
-1.7488838428926e-05
-3.48547852490346e-05
-2.99081570654628e-05
-1.99217300608717e-05
-2.23268046503035e-05
-1.55303099136646e-05
-9.75404674024471e-06
-4.01067112918708e-05
-1.53574155030259e-05
-1.26456415688195e-05
-3.71220887280883e-05
-2.92631805320444e-05
-1.35414330580502e-05
-3.485680366966e-05
-7.37437597810146e-06
-3.79567249471646e-05
-6.37848409487265e-06
-3.3145336397501e-05
-2.58694280951498e-05
-4.34764601639937e-05
-2.36658094651698e-05
-1.43054733082166e-05
-2.55871662240097e-05
-2.73135581687555e-05
1.22353203675522e-06
-1.78599115173186e-05
-3.48175717353041e-05
-2.32310964640155e-05
-1.70505216463407e-05
-6.69340300174448e-06
-9.94453886534502e-06
8.85087016214384e-06
-4.39288333383319e-06
-2.14404144704844e-05
-1.08122918938413e-05
-2.2560496024408e-05
-1.46850659720505e-05
-1.42555641487733e-05
-2.45007143018167e-05
-4.92320224944614e-06
-8.9116880432333e-06
-2.78588659762778e-05
-9.51729795438237e-06
-1.39366009627514e-05
-7.76097478152873e-07
-1.48206813850036e-05
-2.69215749540044e-05
-1.97397029222924e-05
-4.58440346579547e-05
1.2029144123096e-05
-2.49015093294815e-05
-3.22505562846344e-05
-1.1539728838446e-05
-1.68960829891587e-05
-1.90682088603831e-05
-3.27469239695592e-05
-2.81971699763406e-05
4.89364952553222e-06
-9.65512570572076e-06
-2.72311710727967e-05
1.40245282177951e-05
3.89075745387327e-06
-1.70309190964481e-05
-2.14978002163058e-05
-3.38054246953164e-05
-1.3447708242886e-05
-3.83666536223717e-05
-3.14330615177951e-05
-4.18370482419076e-05
-1.09524644169724e-05
-1.59411598531972e-05
-3.65393537196315e-05
-1.70218987126538e-05
-2.63064215891913e-05
-3.19746096326797e-05
-1.71388642671425e-05
-1.25467048296903e-05
-2.63554392553715e-05
8.73158554087387e-06
-6.58699726824798e-06
-2.27070286487622e-05
-3.18131048641572e-05
-2.28084942696681e-05
-1.23953862183195e-05
5.00024769446942e-06
-7.45875115048072e-06
-2.10858523669684e-05
-2.5657660039372e-05
-1.79625377697613e-05
-1.33811933608193e-05
2.10005838039791e-06
-1.65819140992103e-05
3.2065849882291e-06
-2.75013306518401e-05
-2.26572145186536e-05
-3.12954657387226e-05
-2.17356304259709e-05
-3.19652467589221e-05
-2.29274073594728e-05
-5.15355082051536e-05
-2.51437910943018e-06
-2.02531476103597e-05
4.3241005125696e-06
-4.70530663937235e-05
-2.03433371225692e-05
2.07194741041564e-06
-3.67225225999538e-05
-2.16718089444923e-05
-2.90374911668882e-05
-1.7687372347031e-05
5.75894999974009e-06
-2.19097660254581e-05
-1.52322325545331e-05
-2.03774327947616e-05
-1.28536627027739e-05
-2.70327212577255e-05
-2.5270521259318e-05
-1.15357469665714e-05
-1.54126364857316e-05
-2.1113398615258e-05
-4.37871356682541e-05
-2.56091568600061e-05
-2.03840889873903e-05
-2.061107421141e-05
-1.08056133441271e-05
-1.90441130920127e-05
-1.00301250553195e-05
-1.49137606505196e-05
-1.98984998784261e-05
3.08074067617746e-08
-3.28586423218877e-05
-3.17468857479454e-05
-5.06692511159746e-06
-9.02475196539477e-06
-5.65160958158463e-06
-2.1379375455796e-05
-1.5091034286924e-05
-2.89848313431908e-05
-7.92973905245123e-06
-2.45197416710719e-05
-1.84901730016807e-06
-2.94433623947328e-05
-3.22595256812168e-05
-1.93000062971673e-05
-1.19727662904576e-05
-2.81878983547377e-05
-2.05773457249111e-05
-3.98291123290811e-05
-1.01233319499938e-05
-1.80465770346521e-05
-3.26273787715105e-05
-1.43955825065422e-05
-1.60953396964705e-05
-1.56347228129304e-05
-3.37547762080347e-06
-3.60924859946675e-05
-1.89241071753238e-05
2.80901586844933e-06
-1.80422960297598e-05
-3.00513275236048e-05
-2.78929496358271e-05
-1.29788201269463e-05
-1.89995141557848e-05
-2.37989898225707e-05
-3.86061927480759e-05
-2.79297483170754e-05
-3.11980757314347e-05
-2.82075442505178e-05
-2.9470917468601e-05
-3.7748094599782e-05
-1.43529023685977e-05
-1.0467647523149e-05
-2.27857745934077e-05
-2.45706306495099e-05
-4.90260944210347e-06
-1.89903124118975e-05
-1.15563330664363e-05
-2.26438316230244e-05
-1.42443942579833e-05
-2.84687357623762e-05
-1.71428258923478e-05
-1.84185578730916e-05
-3.77830541646289e-05
-1.76999493159252e-05
-3.29619424149163e-05
-1.17117084741062e-05
-2.00797659007672e-06
-3.79888050091877e-05
-1.97944424726083e-05
-3.56320498035325e-05
-2.07232829030518e-05
-1.42049796830907e-05
-1.69558261370048e-05
-4.52073065013717e-05
-5.18666585626848e-06
-1.14912166637761e-05
-1.01354069267041e-06
-2.47475249405825e-05
-1.46219715993511e-05
-2.34037838891466e-05
-9.33100068988839e-06
-1.23164088865501e-05
-5.09738904938774e-05
-3.07615090535988e-05
-1.71760332013654e-05
-2.25546381898055e-05
-3.09243768143902e-05
-2.55520312471407e-05
-2.55205825492858e-05
-2.05333456848929e-05
-2.42555430493601e-05
-1.27389244574585e-05
-2.27360691045923e-05
-5.20980044371271e-06
-3.1135915620968e-05
-1.63698428550963e-05
-1.94426347577634e-05
-2.21845966664766e-05
-2.01347288447471e-05
-2.96487393864153e-05
-5.15979954950656e-05
-1.32009751747239e-05
-1.88871226725617e-05
-3.57269093234411e-05
-2.87454069352463e-05
-1.02199693099405e-05
-1.33292642429059e-05
-3.40130751004827e-05
-3.66415814170144e-05
-1.92281398813721e-05
-1.12832869516277e-05
-2.75867461575913e-05
-2.78714479254278e-05
-1.87508195136723e-05
8.69508366836084e-06
-2.83393653788479e-05
-7.92513131883962e-06
-4.34770250087246e-06
-3.02281549931281e-05
-2.32446158973508e-05
-1.54894912707923e-05
-4.09357828305185e-05
8.68642530003335e-07
-4.22686457489035e-05
-2.87712246568591e-05
-1.83904644785922e-05
-2.1438147288768e-05
-8.52536548991453e-06
-3.26027762859405e-05
-2.06176730004302e-05
-1.77527618252343e-05
-6.64136397518385e-06
-1.40119898676072e-05
-1.67743397769316e-05
-8.70815861204825e-06
-1.74695030807398e-05
-2.66110061177921e-05
-2.44736748042058e-05
-2.59049448991259e-05
-2.64661016248242e-05
-1.31185875703401e-05
-2.00371425653249e-05
-3.88791316228796e-06
-3.07216330968799e-05
-2.63398952607978e-05
8.18230489333925e-06
-2.56122160178559e-05
-7.1550431177163e-06
-1.36656735176779e-05
-1.23250400028355e-05
-1.41504993474772e-05
-5.94538596490561e-06
3.30427600092696e-06
1.34892707580508e-06
-1.5422119007475e-05
-8.91462087170713e-06
-2.24541720361371e-05
-1.9641119986669e-05
-2.66293228757518e-05
-3.06067472015016e-05
-1.68216949430153e-06
-1.90462058391973e-05
-2.86914884592537e-05
1.94677814086791e-05
-2.80469957203415e-05
-3.24508343179918e-05
-4.77979362647852e-05
-1.49359425476109e-05
-2.8981243372698e-05
-2.39389550536261e-05
-2.18482796651013e-05
-9.25159532026146e-06
-2.25479325099061e-05
-3.34838756517476e-05
-1.63615930743534e-05
-3.57300887637063e-05
-2.12752225316823e-05
-1.26873005825976e-05
-2.00079949895625e-05
-1.19562713153582e-05
-2.33285502722361e-05
-5.0232092793046e-05
-1.53882392348474e-05
-2.41950109581068e-05
-1.89131313338789e-05
-2.72727324941449e-05
-3.07408823593556e-05
-2.84979309244212e-05
-1.35563538100752e-05
-2.33483130906763e-05
-9.71758903636526e-06
-3.09413660516626e-05
-2.16153598288075e-05
-3.51839185786934e-05
-2.03295018396214e-05
-3.79169003328449e-05
-1.5427080339727e-05
-3.42676371319267e-05
-2.5418132072726e-05
4.30949299809054e-06
-2.28094066628364e-05
-1.46709620620871e-05
-2.57161542759509e-06
-4.74408104569649e-05
-3.59130131688427e-05
-3.76980319846259e-05
-9.63992361243105e-06
-2.31661454313955e-06
-1.31787424041808e-05
-2.95476065046727e-05
-1.62006359335041e-05
-2.45906360893256e-05
-1.73692942501754e-05
-3.65943478088639e-05
-2.03244384940328e-05
-1.73526993001428e-05
-2.5337114085849e-05
-2.10713260684732e-05
-2.66320338102198e-05
-4.74260557168788e-06
-1.18017261910336e-05
-1.81680575169891e-05
-2.76978052068096e-05
-3.55127256090631e-05
-1.36109373712921e-05
-3.7972768489611e-05
-3.085437768533e-05
-3.86908133265689e-05
-6.98121109628013e-06
-1.88836152883883e-05
-2.68883475246981e-05
-1.05198833272912e-06
-2.61673670294978e-05
-2.35087717634397e-05
-1.26881386458945e-05
-4.21210249821942e-06
-1.63433877154007e-06
-3.28004107710075e-05
-1.54016409635076e-05
-9.59919762102771e-06
-1.69805577674296e-05
-2.51637218509405e-05
-3.40771399641528e-05
-1.31769068652269e-05
-2.99903190116181e-05
-2.37831042686209e-05
2.27362392797136e-06
-9.11758668666043e-06
-9.32373783726397e-06
-1.17555479461797e-05
-2.48408295797818e-05
-2.17862740748728e-05
-2.48260011586088e-05
-9.11518785458361e-06
-2.54498757371177e-05
-2.40227791793674e-05
-2.65868049524646e-05
-6.67463458702678e-06
-1.71200734727655e-05
-2.97518583404317e-05
-1.936443695767e-06
-1.71546080109268e-05
-3.88655752805198e-05
-2.01904844891619e-05
-1.14974155074236e-05
-1.28220088733539e-05
-2.93150724298174e-05
-4.1246073917356e-05
-2.20109834887585e-05
-6.62046870182952e-06
-1.51136281357495e-05
-2.5961092321676e-05
-3.15147289649322e-05
-1.59256610148856e-05
-9.71585503151478e-06
-2.44179131191957e-05
-1.38301387639937e-05
-3.49599862688172e-05
-2.6395565598164e-05
-2.62546009952317e-05
-2.77210764126962e-05
-1.26368935787734e-05
-2.20762531257331e-05
-3.35142279713012e-05
-3.81332663934518e-05
-1.25957584709501e-05
-2.11146388889214e-05
-3.23670911593689e-05
-5.0182367614073e-06
-1.62236226208461e-05
-3.47762787991435e-05
-1.59567950050651e-05
-7.75955945038056e-06
-2.29822427373292e-05
-2.19262699637624e-05
-1.00609379265464e-05
-1.1306683800533e-05
-1.36593705938294e-05
-2.38882955100034e-05
-1.60346329357768e-05
-7.16606574507113e-06
-4.49715302604292e-06
-3.15608284548653e-05
-2.37439170439529e-05
-2.51250714742e-05
-1.63075513686115e-05
-5.12677484875521e-05
-2.5530312140249e-05
-1.72315524707152e-05
-3.41404050137979e-05
-1.09226797511853e-05
-2.18743208500649e-06
-4.35507800836604e-05
-1.07909395916363e-05
-2.02186598493838e-05
-1.6155495376766e-05
-1.29471696369177e-05
7.60980780664857e-06
-1.74491506499676e-05
-2.94870061282089e-05
-3.37140536638232e-05
-1.9745533312933e-05
-1.01177429272765e-05
-3.78322564799685e-06
-9.74693895639794e-07
-3.1524084757416e-05
-6.36300711769251e-06
-1.5877614106525e-05
-2.85284760298455e-05
-2.50438380963511e-05
-5.71702576458694e-06
-1.26987734170151e-05
-1.66784098617419e-05
-1.76081996220297e-05
-2.69362921224828e-05
-2.40614195530314e-05
-4.14257508166974e-06
-1.59367372433177e-05
-2.90674224403546e-05
-7.3672480914999e-06
-1.30640471108644e-05
-4.79227946868189e-05
-1.97720459710685e-05
-2.5672135114914e-05
-4.7096790419331e-05
-9.44733107139683e-06
-4.0289015464774e-05
-3.75877553414725e-05
-2.2459297562394e-05
-4.52279267990858e-05
-1.01908683507245e-05
-4.1618496056207e-05
-3.23910649311892e-05
-1.60932139409418e-05
-2.7315009890955e-05
-2.9382635017474e-05
-2.6015141549209e-05
-2.83188945018814e-05
-1.26529900230413e-05
-2.84164317514574e-05
-1.50115711882306e-05
-2.5307532723178e-05
-2.05152739076199e-05
-2.34923735374772e-05
-1.83979369353514e-05
-2.36280814846267e-06
5.96902746285874e-06
-1.42229805230436e-05
-2.27189140530624e-05
-1.5812574494566e-05
-2.0602773988415e-05
-3.32125928561531e-05
-5.98763536911074e-06
-3.04163520556958e-05
-2.44000179676634e-05
-2.40831634634968e-05
-2.22869042686596e-05
-2.56760351219406e-05
-3.76442498408713e-05
-2.36672760153151e-05
-3.45773834164398e-05
-3.82226893102817e-05
-1.52151880939944e-05
-2.74650810351829e-06
-2.70015071204813e-05
-3.93615206889218e-06
-2.49362288307877e-05
-1.35934725818997e-05
-3.56488415955543e-05
-6.05087217597949e-06
-2.19050345890544e-05
-8.409624850666e-06
-3.99854263887635e-06
-3.78554252590268e-05
-2.68948888312277e-05
-2.74855352349502e-05
-2.7859456475714e-05
-2.89084470182095e-05
-9.82954217142382e-06
-1.34147351071997e-05
-2.00626614028583e-05
-3.35979708497351e-05
-1.15817635090637e-05
-2.79033133114426e-05
-1.14903619504784e-05
-3.64367055500253e-05
-3.95232905141371e-05
-4.64793488100091e-06
-1.11889701804167e-05
-2.70976245050003e-05
-2.83302566670543e-05
-2.9095470426079e-05
-1.33341759213206e-05
-1.30049833151912e-05
-3.05784545366957e-05
-1.82763351486548e-05
-2.30847299214671e-05
-3.01767067544774e-05
-1.44690801725957e-05
-4.23344513874612e-05
-3.21102491782864e-05
-1.54161257880647e-05
-1.47492492023184e-05
-5.30739675133819e-06
-1.93614647735446e-05
-1.98138773190353e-06
-1.8805931200459e-05
-1.72102826107049e-05
-2.09917795477283e-05
-2.77526279081938e-05
-2.71721884449316e-05
-1.90877270829152e-05
-1.07248389112615e-05
-2.94168450194633e-05
-2.27276474665933e-05
-1.11059848938874e-05
-1.5096612209543e-05
-9.62380026780598e-06
9.76061147111781e-06
-2.28019587363069e-05
-1.52038470013004e-05
-2.20286258626554e-05
-1.51891261311721e-05
-7.39725072408908e-06
-2.00724965118618e-05
-2.54786635881789e-05
-1.55068738854255e-05
-5.44859619786218e-06
-4.40804014127761e-06
-9.56967411405936e-06
-1.65808602270273e-05
-6.12068316177201e-06
-7.72728647956415e-06
1.67156914133349e-07
-2.99254860000594e-05
-1.77632036987481e-05
-1.09266707112023e-05
-2.22823067769694e-05
-1.90537678647571e-05
-4.53146315343838e-05
-4.09903475912515e-05
-4.01298479490067e-05
-3.26964932186297e-05
-1.48265758099655e-05
-1.49933847387554e-05
-1.49475312684931e-05
-1.09850727454068e-05
-3.32326561824664e-05
-1.92255076760306e-05
-8.21546479925313e-06
-1.6444351529433e-05
-3.25151474261806e-05
4.8349439738013e-06
-2.80699442329727e-05
-1.1257270494221e-05
-4.81160616915968e-07
-4.30758872138896e-05
-4.15884450756554e-05
-2.93783805401507e-05
-2.51855920679408e-05
-1.46987410698912e-05
-2.64284380619446e-05
-5.05647963925471e-06
-1.56515259194137e-05
-1.75131771377392e-05
-3.24929423197687e-05
-3.24285097472772e-05
-1.04171210697909e-05
-2.57433207973539e-05
-2.09740577883253e-05
-8.7476408896592e-06
-4.01835107618979e-06
-1.13767662048977e-05
-3.27910627218874e-05
-1.42582803067987e-05
-5.22946465976201e-06
-1.59049985516133e-05
-1.86407831906999e-05
-2.26246611918229e-05
-9.22163931144254e-06
-1.20775465081245e-05
-7.56452704468082e-06
-3.92262630487894e-05
-6.73773977755371e-06
-1.31166171952237e-05
-2.99700057432009e-05
-1.26578571307645e-05
-3.19594911881324e-05
7.23533800805434e-06
-2.07160975627409e-05
-5.42182108572787e-06
-2.65599281318303e-06
-1.01603501958232e-05
-3.61152127064489e-05
-1.34571872337332e-05
-1.88341476272586e-05
-2.73072007352009e-05
-2.61829624362537e-05
-2.36320971422663e-05
-2.99076599723214e-05
-1.27850811702775e-05
-2.90936603423845e-05
-4.15079823301701e-05
-1.52424637328241e-05
-1.35295681192087e-05
-2.23293320214523e-05
-2.95651704995847e-05
-2.20089643166062e-05
-1.32080633353211e-05
-2.52595587445029e-05
9.12153794474228e-06
-2.0771503210406e-05
-3.27791876931562e-05
-2.68218799637386e-05
-4.58647459499038e-05
-1.08995804325288e-05
-1.41281666199752e-05
-3.92615958143535e-05
-9.28149553549136e-06
-1.66848678737478e-05
-1.26783646948938e-05
-2.43412973764401e-05
-1.55976696333046e-05
-1.43363934400728e-05
-1.82233193863191e-05
-2.61354382858858e-05
-3.68614929928259e-05
-2.42692302827336e-05
-1.69571347740973e-05
-1.21781476141218e-05
-3.03635174053904e-05
-9.3839113582086e-06
-2.99834583786799e-05
-2.29225999405161e-05
-2.15564710957621e-05
-1.70200178665627e-05
-9.83560537046408e-06
-5.29028363094877e-06
-1.47728463749317e-05
-2.91950166087636e-05
-4.19484428994076e-05
-6.66657993220787e-06
-3.63592005275433e-05
-2.85588002323835e-05
-1.63419582578289e-05
-2.00688959854522e-05
-2.50088959379279e-05
-1.41937108827439e-05
-2.42592010082653e-05
-3.01607234166602e-05
-5.98165364197604e-06
-6.72375438934761e-06
-3.21083287884721e-05
-3.34102592814915e-05
-1.17885342054693e-05
-2.19005476166363e-05
-2.50110662347666e-05
-2.56482652757373e-05
-1.76096379636502e-05
-2.9403915232095e-05
-7.92972612857866e-06
-2.46034790008094e-05
-3.5818964406007e-06
-9.47918030837337e-06
-2.45648157417847e-05
-2.10447012758263e-05
-1.28795022172059e-05
-1.25774718936627e-05
-1.53554367044012e-05
-3.98258202445562e-05
-2.85093474331748e-05
-1.11893566552255e-06
-6.86450233590204e-06
-3.26292067052163e-06
-6.83708164753073e-06
-1.0171914048939e-06
-5.07709326563295e-06
1.04455612225146e-05
-4.85908676437054e-05
-1.46638923495823e-05
-4.27775713790848e-05
-2.83440192699919e-06
-1.54588656269661e-05
-1.9055582827003e-05
-2.34962586004017e-05
-3.48189852136026e-05
-3.16468848824274e-05
-3.01976904507865e-05
-2.80955578119723e-05
-3.15985470600162e-05
-1.09005590575586e-05
-7.39219119670643e-06
-2.46195891486974e-05
-2.86882581050702e-05
-2.45047944500354e-05
-1.92151026361035e-05
-3.10771932272094e-05
-4.22494753844044e-05
-2.74281629172162e-05
-2.48109978448009e-05
-1.13683640457245e-05
-1.94696374651054e-05
-1.11248710176598e-05
-3.91474820649372e-05
-2.62189922302244e-06
-3.15436291307346e-05
-7.47820751498468e-06
-1.85938248972086e-05
-7.11047487971507e-06
-3.01556403912349e-05
-1.01691944811202e-05
-1.50786405896807e-05
-7.66777291011422e-06
-1.35605510034122e-05
-1.64379486306389e-05
-3.09105013480359e-05
-2.06247478929829e-05
-3.08202588370093e-05
-2.06384223078665e-05
-3.03050044540742e-05
-3.09912645329168e-05
-4.21626733713357e-06
-3.37612696439211e-05
-3.05503653316678e-05
-4.27201812305698e-05
-4.00475071100656e-05
-1.78243901959832e-05
-3.26395544650833e-05
-6.00313402638796e-07
-1.46395412579006e-05
-1.39083067759519e-05
-2.09954251133484e-05
-2.10104976998225e-05
-2.24547057687364e-05
-1.13765804090321e-05
-1.38683267228551e-05
-4.32982714088626e-05
-1.98763472067398e-05
-2.05220819121007e-05
-2.04530169673534e-05
-2.59372759949981e-05
-2.35232601170757e-05
-3.4756083163356e-05
-1.53086357403312e-05
-3.52775394353834e-05
-3.30644723508444e-05
-5.01835357499199e-06
-2.06920969099167e-05
-1.88495902660032e-05
-2.97048562646905e-05
-2.24599159371616e-05
5.24167833047796e-06
-2.99329368685406e-05
-1.47065198891138e-05
-2.98635237061677e-05
-1.28488196699693e-05
-1.69435262399846e-05
-5.16508698163031e-06
-3.37536652234025e-05
-2.5906378669406e-05
-2.9124414375828e-05
-3.71044874024175e-05
-4.75214042988023e-07
-3.59701774485501e-05
-2.62652061747841e-05
-1.71354785252094e-05
-1.6090987835999e-05
-2.11875644327064e-05
-1.28133389268099e-06
-2.24688638229008e-05
-1.3601061214218e-05
-3.30178324098711e-05
-1.19961015168353e-05
-2.26287529546882e-05
-1.23507342976892e-05
-3.83914624830236e-05
-1.97316122405587e-05
-2.48668169304868e-05
-1.47538879964214e-05
-2.62244212361972e-05
-2.0971199434047e-05
-3.50634083802073e-05
-1.47052932197169e-05
-2.27290741533523e-05
-2.10594371278085e-05
-3.21187301943557e-05
-3.12239939979634e-05
-3.84451298562382e-05
-1.87193632512143e-05
-7.31927462368722e-06
-4.4313456639058e-05
-2.87439194856227e-05
-1.73128528979531e-06
-4.1439563041575e-05
-5.61292252552282e-06
-2.24618782469773e-05
-1.70950932823619e-05
-2.82645833679677e-05
-3.42829255054109e-05
-1.45633498212013e-05
-3.62186737833414e-05
-2.63069820257534e-05
-2.70472439578387e-05
-2.19237685677158e-05
-1.50115888201816e-05
-1.22752167694311e-05
-9.03189153516966e-06
-2.60946172531616e-05
-5.90982141375308e-06
-3.15929873578451e-05
-1.48361616352362e-05
-2.25586343121335e-05
-3.00766389635293e-05
-7.14324581675408e-06
-2.2596842975754e-05
-1.05258286886057e-05
-1.71663003744652e-05
-2.00351182364817e-05
-4.73172711373174e-06
-1.76546320262351e-05
-2.14953782062972e-05
-3.31713097681701e-05
-3.05314748042584e-05
1.5128541449854e-05
-3.61960126902966e-05
-2.52806344744319e-05
-1.37514994227967e-05
-4.28515558734527e-05
-2.85410718809732e-05
-4.98372785435049e-05
-1.74278493104918e-05
-2.20653448477187e-05
-6.3603428622739e-06
-3.61374280304826e-05
-1.16717054115243e-05
-2.13639997708128e-05
-1.64835562428506e-05
-2.44556100514198e-05
-1.15522703280908e-05
-3.19571249302194e-06
-2.61648341010641e-05
-1.90636343011643e-05
-1.71758631312206e-05
-2.91081129296249e-05
1.18501050198648e-06
-3.26892706185359e-05
-2.31861141203766e-06
-1.84550670737629e-05
-2.92990979685838e-05
-4.11905666939966e-05
-3.27649128895626e-05
-1.14096184118782e-05
-2.83383339012116e-05
-3.27147619209068e-05
-2.10586454192183e-05
-3.86033806093788e-06
-9.28971658986554e-06
-6.64293502016373e-06
-1.31712807028532e-05
-3.18840385490638e-05
-2.2020894015402e-05
7.08254510146584e-06
-3.21908290643692e-05
-2.43683596455911e-05
-2.43879244022041e-05
-1.01420069776343e-05
-1.11233177455939e-05
-1.64755090051888e-05
-3.44654904419856e-05
-3.27048158837487e-05
-1.8336161625902e-05
-1.31884433499643e-05
-2.72584400472939e-05
-2.59816457785691e-05
-1.94606777540727e-05
-3.59845706294915e-05
-2.19512403004846e-05
-1.03079200630607e-05
-1.78229030462008e-05
-2.46994377672904e-05
-1.19662939157124e-05
-2.2644411416263e-05
-2.06672011022743e-05
-1.14967450298651e-05
-2.28169141522835e-06
-2.21917670541702e-05
-1.96922692365584e-05
-1.03264609969457e-06
-2.80712846746423e-05
-2.49466146533712e-05
-3.80535081345178e-05
-1.89249814741055e-05
-3.71902129169261e-05
-1.29486977729638e-05
-3.22225829131744e-05
-4.94117390932347e-05
-8.62564070976446e-06
-1.12681973744927e-05
2.4643955435246e-06
-1.68537414711936e-05
-3.09079892067726e-05
-1.23958218659995e-05
-1.67470127891555e-05
-3.80238443867424e-05
-9.50596762475456e-06
-1.34927129361911e-05
-1.64010232260292e-05
-1.80294168471929e-05
1.46105273480268e-07
-2.28661581416216e-05
-3.57501027100829e-05
-2.55460024229471e-05
-2.82107438943213e-05
-3.89132060295579e-05
-1.13743141350022e-05
-2.16567787815552e-05
-3.80206357210578e-05
-2.924958912764e-05
-3.06323029334019e-05
-1.61777771194315e-05
-1.58541594751627e-05
-3.16080342926125e-05
-2.61030591802519e-05
-1.18118641450817e-05
-6.76154495918961e-06
-4.01238180093196e-05
-1.35901963233264e-05
-1.72050068192989e-05
-7.44563174106094e-06
-6.78054598376474e-06
-3.19878277393967e-05
-2.44084704175393e-05
-1.57371151365613e-05
-2.20857066589068e-05
-4.53483704635724e-06
-1.4752620804019e-05
-7.42220026790716e-06
-4.46253122528257e-05
-9.63710278062714e-06
-3.49656036121859e-05
-2.66755142703502e-05
-4.00057996370905e-05
-1.06601439466584e-05
-3.81708708380025e-05
-3.7062722120705e-05
-1.20928430600771e-05
-3.44291123894457e-05
-2.19411339481175e-05
-2.07416837012781e-05
-1.81434396837287e-05
-2.46657068244827e-05
-8.79482128536692e-06
-1.62881837955009e-05
-1.2904229098596e-05
-2.11304817126744e-05
-3.30253735922544e-05
-2.31288652897694e-05
-4.82707700022045e-05
-4.28532410330654e-05
-3.31239629938429e-05
-4.1481286150066e-05
-2.33730613610516e-06
-8.89538558222504e-06
-2.36974959314443e-05
-3.58223335049523e-05
-3.76904395913519e-05
-2.24476229307477e-05
-3.38189478047272e-05
-2.89975133644807e-05
-1.42234669015861e-05
-1.85717609345662e-05
-2.48858135434955e-05
1.58139500914979e-06
-1.48265866315294e-05
-3.63657748940857e-05
6.83082869620309e-06
-1.94568694830736e-05
-8.84940266667976e-06
-2.71887696395549e-05
-2.77935925045972e-06
-1.66792923154573e-05
-2.43325311486827e-05
-1.49970383646933e-05
-1.89999243787301e-05
-1.2343686116048e-05
-2.22335348888351e-05
-1.952358917327e-05
-1.02617086691811e-05
-1.13944679406293e-05
-3.79966940325447e-05
-2.11807050392942e-05
-1.83550233600162e-05
-3.73346018881922e-05
1.54918044215257e-05
-4.10528383533133e-05
-2.19815429042895e-05
-1.87790550305028e-05
-2.94885186939732e-05
-1.01138154626665e-05
-2.61372974921149e-05
-2.68142441633995e-05
-2.47689358756121e-05
-2.05363221025812e-05
-1.86738302222066e-05
-1.18764103005236e-05
-1.61851476205578e-05
-2.55952235821774e-05
-2.98282831040684e-05
-2.55887105575423e-05
-4.00872256103112e-05
5.29912943444256e-06
-3.89005294717213e-05
-3.15164279766408e-05
-1.58311046698002e-05
-3.7899399319209e-05
5.31618674474064e-06
-3.3206403097878e-05
-4.00062475830896e-05
-4.35340917692598e-05
-7.06334406268523e-06
-5.39065426569843e-05
-2.12917590277899e-05
-3.51118360314796e-05
-1.52722187454283e-05
-9.48057636317979e-06
-1.47792749197532e-05
-1.56551544251167e-05
-2.20001758389825e-05
-3.19866286120989e-05
-1.48187244147534e-05
-1.15317342756738e-05
-4.54344686535902e-05
-2.81802711814544e-05
7.23321117981931e-06
-2.83138475249457e-05
8.28293562862727e-06
-3.09665327195401e-05
-1.34059193288355e-05
-1.80445944166255e-05
-1.9503764056565e-05
-2.08568458964375e-05
-2.45893998510319e-05
-3.76773042340126e-05
-3.26477484449061e-05
-9.79191968632463e-06
-2.83233207661993e-05
-2.45810873007681e-05
-2.63878226351257e-05
-1.98646351277772e-05
-2.99354879168953e-05
-1.05537038810847e-05
-2.2993766479742e-05
-2.16328582195605e-05
-1.50075844365907e-05
-1.88842309116752e-05
-2.97969047138048e-05
-3.19138021312234e-05
-1.55590364786062e-05
-2.22179069555717e-05
-6.642770312052e-06
-2.00206150713e-05
-2.32319970077762e-05
-3.0555474085576e-05
-8.7593479303624e-06
-1.17653700320766e-05
-4.88375636074814e-06
-1.54305085094758e-05
-7.83737183300447e-06
-3.08409708996418e-05
-2.71101012403141e-05
-1.33479483807316e-05
-1.04619725937352e-05
-1.16277392061399e-05
-1.5340426340754e-05
-9.6380211170248e-06
-1.63914454605853e-05
-2.42248914886213e-05
-2.44739553299723e-05
-1.92934813470611e-05
-3.47017021254205e-05
-1.70961456680494e-05
-2.62766093209199e-05
-1.49778782157603e-05
-1.55922944228594e-05
-4.26677376462829e-05
-4.6880113948221e-05
-1.49367748869477e-05
-2.55520359153278e-05
-9.59815407810057e-06
-3.89047714347721e-05
-3.23218098138328e-06
-1.49284480727598e-05
-2.48176848163745e-05
-1.99447865105042e-06
-2.97270107251453e-05
-1.24340628949023e-05
-1.18537027574186e-05
-1.13376786381169e-05
1.34755003542818e-06
-1.30840581947376e-05
-1.3761185025091e-05
-1.79139617362172e-05
-3.0563391976947e-05
-3.45421708924047e-05
6.94719838700149e-07
-2.41196561126944e-05
-2.82729088362035e-05
-1.80329423826354e-05
-1.59412660107936e-05
-2.10774742835776e-05
-2.02972170360962e-05
-1.92055149869326e-05
-1.91785828458008e-05
-2.06346351600183e-05
-1.79232810630956e-05
-9.21690816279182e-06
-2.05305313663485e-05
-1.45795693689034e-05
-1.74194831447341e-05
-1.32105172961559e-05
-9.30220351076276e-06
-1.81317401844958e-05
-4.94602911435982e-07
-2.35239550112753e-05
-2.12796401894609e-05
-2.18873636557704e-05
-2.30923337683579e-05
-1.27542013028022e-06
-1.94863505367925e-05
-2.43324429614433e-05
-1.22166574178196e-05
-3.46633796547342e-05
3.87667068607013e-06
-1.98354777377718e-05
-5.53615843648405e-06
-2.92328237623445e-05
-3.87171071215064e-05
-1.31914213256987e-05
-6.91582002779924e-06
-1.24972359100233e-05
-3.793718561037e-05
-9.4654413329771e-06
-2.73304770786166e-05
-1.55289936951187e-05
-1.74649042542165e-05
-2.067458602579e-05
-1.61497337835758e-05
-2.47505434471445e-05
-1.78917526678452e-05
-1.04007154887368e-05
-3.47702720015446e-05
-1.34337825185737e-05
-2.59807898164904e-05
-2.52351678638943e-05
-2.68243474150813e-05
-8.03186807232078e-06
-8.04333677650116e-06
-8.2533605777955e-06
-2.34402312902891e-05
-3.60581394335877e-05
-2.2461921138926e-05
-3.94151757506364e-05
-5.27403054593511e-06
-1.41048343307581e-05
-2.30041387957497e-05
-1.79709776106687e-05
-3.2535138818087e-05
-3.07231273785987e-05
-2.02498133111064e-05
-1.44765484572023e-05
-2.00338522334383e-05
-2.29907388595014e-05
-1.57973680929938e-05
-1.48381746316361e-05
-1.70001068910904e-05
-2.44470583313972e-05
-2.15938176111772e-05
-1.36134548463428e-05
-1.72965354352614e-05
-3.1804692723203e-05
-2.4061121895447e-05
-1.04697731708539e-05
-6.40645939371256e-06
-1.38805723954949e-06
-1.05867708774431e-06
-2.56535991454345e-05
-1.83418554555522e-05
-2.10535156295344e-05
-3.74659156150337e-05
-1.78648108706788e-05
-2.01063211350487e-05
-3.17253426706886e-05
-3.05293415938002e-05
4.21520691123588e-07
-1.57026001112876e-05
-2.00643538543548e-05
-6.1823667475202e-06
-2.00740340623775e-05
-3.54910773085851e-05
-1.45982365259374e-05
-8.50288854194252e-06
-1.32082764582695e-05
-2.08121978050543e-05
-2.62308180791045e-05
-9.96678434613072e-06
-7.99668149798207e-06
-1.59860055304115e-05
-2.99464896956145e-05
-9.00743599391594e-06
-3.29078095943937e-05
-4.9380387842229e-05
-2.17457074148499e-05
-2.18030515708172e-05
-1.79948907881173e-05
-2.90718835430376e-05
-2.35062754362667e-05
-1.00836605378588e-05
-6.7498396080448e-06
-2.3691599899812e-05
-3.85078363780132e-05
-6.93991305048845e-06
-2.20578032095627e-05
-1.45651100594414e-05
-3.06593919119239e-05
-2.12792724267088e-05
-1.42595515884582e-05
-1.58352161595152e-05
6.90768908027304e-06
-2.39240830243647e-05
-4.26201458980174e-05
-2.5831211301089e-05
-2.51661700180955e-05
-1.97990091653524e-05
-2.20906678936544e-05
4.66242675976374e-06
-2.85553984917504e-05
-1.85897118345081e-05
-1.5666889299059e-05
-4.35912912750262e-05
-1.19491984757631e-05
-1.28717145341619e-05
-2.62186417158353e-05
-1.85506789148914e-05
-1.54641792106405e-05
-2.38971959520345e-05
-3.86098081968803e-05
-2.36157222855771e-05
-2.29447411768282e-05
-9.26302459134561e-06
-7.52226616207128e-06
-2.89323565530081e-05
-2.4352673943501e-05
-1.32468781092987e-05
-2.25170739569364e-05
-1.57810383765921e-05
-5.72770393503854e-06
-4.3189797470043e-05
-3.39274098820861e-05
-1.71323880267386e-05
-3.68848765179385e-05
-2.08122246634233e-05
-3.91267749788019e-05
-7.06018089907442e-06
1.68113297494771e-06
-3.02316033700287e-05
-2.74381577845648e-05
-2.48611621947096e-05
-1.6805016995112e-05
-2.06416695259636e-05
-3.00813079634868e-05
-4.58299098048435e-05
-2.56292837390184e-05
-5.01980517338451e-05
-2.04519306881392e-05
-1.91090928034696e-05
-2.66776346031293e-05
-3.15928422436965e-06
-7.52944288821494e-06
-2.50436004183128e-06
-2.95169940765971e-07
-2.12531384351842e-05
-2.3576550054883e-05
-2.12968261378574e-05
-2.82008409013049e-05
-1.97396135571515e-05
-1.31233802318998e-05
-1.31899893226174e-05
-3.6698757436741e-05
-1.31948771251811e-05
-7.7901057162246e-06
-3.98321090442382e-05
-2.58797231758242e-05
-3.97064287446771e-05
-2.38028113701487e-05
-2.0065243342449e-05
-9.47654041490607e-06
-2.43735896941499e-05
-2.30436559454148e-05
-2.53728522404404e-05
-2.03896301624363e-05
-3.62927116823853e-05
-1.8520729221368e-05
-1.78009943940017e-05
-2.58957005670846e-05
-8.35212068736606e-06
-1.25901214753975e-05
-1.55258508967316e-05
-2.25353827710618e-05
-3.33754540956355e-05
-2.10117462281335e-05
-2.70723643428588e-05
-2.62446767102278e-05
-5.28878091083646e-06
-6.32841370576024e-06
-2.74702301505452e-05
-1.85504871460573e-05
-2.59662685832801e-06
-1.18442672302161e-05
-1.66774372102877e-05
-2.42878205459726e-05
-2.38205020686659e-05
-8.80544146348186e-06
-2.46442883682815e-05
-4.07540552554877e-05
-1.6569930573367e-05
-9.01463563816994e-06
-1.66533768816999e-05
-2.40152591240738e-05
-1.60467041573456e-05
-8.34739687528778e-06
-2.47647129946493e-05
-1.11069672379694e-05
-4.48958473483181e-06
-2.67985158898105e-05
-1.87705916398199e-05
-3.97642787977235e-06
-3.76695626079746e-06
-3.25839483669252e-05
-3.05295568678301e-05
-2.86218073217546e-05
-2.0330481726623e-05
-1.87054734433546e-05
-3.42188577488728e-05
-1.9994584416917e-05
-5.05880367375877e-05
-2.53380023499041e-05
-1.3201047321782e-05
-1.14268030821586e-05
-1.28312821238701e-05
-2.0662329309766e-05
-2.61771887086768e-05
-1.07082414250103e-05
-2.03052686810099e-05
-1.70895486743091e-05
-1.40145833305367e-05
-3.10266917200429e-05
-1.4535078996249e-05
-2.19967472386574e-05
-2.25010965471366e-05
-6.13724533799804e-06
-3.089062807494e-05
-3.13612429826467e-05
-5.49784179810908e-06
-1.49091538241376e-05
-2.32649274853454e-05
-1.73837449247564e-05
-3.44899850407667e-05
-1.53378164633478e-05
-2.46534320309914e-05
-1.93172059993312e-05
-1.18623235441493e-05
-1.99241106218227e-05
-1.84263594298436e-05
-5.28554036396771e-06
-2.03423181206298e-05
-3.59655937346101e-06
-3.10281048604635e-05
-7.90741169497989e-06
-5.04504260615025e-06
-2.72153746012154e-05
-3.80212746217583e-05
-2.2810686373687e-05
-7.9028146965205e-06
6.07041604437247e-06
-2.57820858148276e-05
-4.58792517868584e-05
-2.0251611930286e-05
-1.37214652933127e-05
-1.27923370261842e-05
-1.13500987942692e-05
-1.82898594942583e-05
-1.44381066953164e-05
-3.92831672667961e-05
-2.25543277596243e-05
-2.30067988882183e-05
-4.04941733623162e-05
-1.15503015912272e-05
-1.58904965487931e-05
-8.9259866274696e-07
-2.11067123035799e-05
-6.94264087382856e-06
-9.92301175107684e-06
-1.87912126880508e-06
-1.62928574814384e-05
-2.70875002945343e-07
-2.49686670871558e-05
-1.09523672378814e-05
-2.67871607415327e-05
-1.09773259551363e-05
-2.53484469880315e-05
-3.44881675409458e-05
-2.89456413136857e-05
-2.23166786256525e-05
-3.92748789574121e-05
-1.54094061158329e-05
-1.62191525854411e-05
-2.92520249657078e-05
-2.97359259960027e-05
-4.05130218686734e-05
-3.85223009749557e-05
-2.66407077982832e-05
-1.58887082179103e-05
-7.92046874508562e-06
-7.12812106895365e-06
2.88623249563942e-07
-1.70313160896031e-05
-2.2167962723164e-05
-1.53722950158722e-05
-1.55071786207527e-05
-3.20866617417548e-05
-5.67907276158297e-06
-2.51066223522875e-05
-1.68837422186216e-05
-3.41557998402984e-05
-7.24688069213811e-06
-2.78732327160004e-05
-2.73722126594392e-05
-2.17399273708807e-05
-4.2681431646053e-05
-1.36798603229586e-05
-1.12861138584295e-06
-2.00944192190936e-05
5.23752178346187e-08
-3.5002019968245e-05
-4.65377708449976e-05
-3.07880247789561e-05
-2.20761440789703e-05
-1.83806974946656e-05
-3.5141458394031e-05
-3.86545480303587e-05
-2.06764814398809e-05
-2.92420818002638e-05
-2.86903797192696e-05
-4.30914796877725e-05
-2.06863109354968e-05
-1.74608824592299e-05
-4.53907305760464e-05
-5.4611213562986e-05
-1.33396451025071e-05
-2.00521484550503e-05
-1.12781434419111e-05
6.86097186656136e-06
-2.65048167426646e-05
-1.36845112955405e-05
-2.77712240571194e-05
-1.58719587949819e-06
-2.26405106369282e-05
-1.37442059840089e-05
-2.2561517150104e-05
-2.92065802859323e-05
-6.42484733086019e-06
-1.77200306362407e-05
-1.24161130075692e-05
-2.71606088100842e-05
-1.64488957561355e-05
-1.48402996492012e-05
-3.33068902936847e-05
-8.17854919602056e-06
-1.06260235299679e-05
-1.02205738195803e-05
-2.98865608781494e-05
5.66308386771114e-07
-3.00605870951163e-05
-3.579461900035e-05
-3.34840370540031e-05
-2.9162594234229e-05
-7.42208039751504e-06
-2.08330497226434e-05
-3.22389032287631e-05
-3.36675614987965e-05
-1.29532472088003e-05
-6.59084973087145e-06
-2.03403869386563e-05
-2.72933802432694e-05
-2.4376112259034e-05
-1.60278260971743e-05
-3.82628330073391e-05
-1.39764829035071e-05
-2.32014521664877e-05
-2.40268521193916e-05
-6.21814606180659e-06
-1.5835858306625e-05
-4.99272496619756e-05
-2.95367390344908e-05
-4.34574559261183e-05
-3.2134799020249e-05
-3.30462959519618e-05
-7.95341312604463e-07
-6.21590710229452e-06
-2.83954817671282e-05
-1.32226282809864e-05
-3.03003566508688e-05
-1.83364295870765e-05
4.10151452484449e-07
-1.48838774409511e-05
-1.70767482026128e-05
-1.32508798518187e-05
-1.74908147399717e-05
-1.75513702418967e-05
-9.07973412516721e-06
-2.21186188735546e-05
-3.94056374404944e-05
-1.70723247241932e-05
-2.57621428266641e-05
-1.80174234376413e-05
-7.70161216708376e-06
-3.28247683138484e-05
-4.60031910286623e-05
-1.86577286109054e-05
4.31164874379653e-06
-1.00460754618582e-05
-1.67539985891826e-05
-9.27803097045836e-06
-3.2408579993219e-05
1.09368790124156e-05
-1.822235669073e-05
-4.63406035551763e-06
-2.58553952525203e-05
-3.31167254777466e-05
-3.19519878929954e-05
-1.53572796566345e-05
-2.24408015053024e-05
-2.25753876945191e-05
-5.80506371655046e-06
-3.23743920702377e-05
-1.96139512359385e-05
-3.13593222597406e-05
-1.34242291415305e-05
-1.50924534049399e-05
-1.75901649918564e-05
-2.31246011023854e-05
-2.72158177289324e-05
-2.32893078332124e-05
-2.51452891886744e-05
-3.76174741955488e-06
-2.68497674394681e-05
6.25711310199387e-06
-4.31304703335393e-05
-9.50628718129389e-06
-1.86788775635528e-05
-1.29539268929274e-05
-4.00161607226245e-06
-6.60194218644768e-06
-9.49590278484873e-06
-1.29743270542432e-05
-1.64891807665054e-05
-2.42579810500924e-05
-4.95839041464822e-06
-3.00704155402883e-05
-2.49393890414409e-05
-4.35307820235803e-06
-1.34938032732727e-05
-2.17788625089141e-05
-2.97973321576053e-05
-1.29612249990876e-05
-1.06709725801388e-05
8.01245600883582e-07
-1.51082606743187e-05
-6.27424382397949e-06
-2.34672986659997e-05
-9.2442414913542e-06
-7.72719315060176e-06
-1.58046148277489e-05
-6.30005323646592e-06
-2.30633015309682e-05
-4.24383769267014e-05
-7.88877006964036e-06
-3.05543567944137e-05
-2.29130507626373e-05
-2.29633785498427e-05
-3.09093036655915e-05
6.07895412926371e-07
-1.89632074941544e-05
-3.25141550308079e-05
-4.31111942591069e-05
-2.63267065043425e-05
-3.47052309425575e-05
1.78879555873643e-06
-3.16814857855398e-05
-2.62241895575065e-05
-1.26639353195821e-05
-5.92662475279891e-06
-2.34647643319958e-05
-1.8952181570512e-05
-1.94638181681387e-05
-3.43010058212913e-05
-2.06536148522512e-05
-3.28427874632556e-05
-4.57327087225044e-05
-4.41879619122325e-05
-2.9128156116989e-05
-3.14860535271819e-05
-1.35417511983174e-05
-1.26266845319634e-05
-8.94609149074846e-06
-3.12231963214064e-05
-2.20826483405883e-05
-8.78981718173019e-06
-2.47295461043297e-05
-1.39884955958156e-05
-2.81062967996713e-05
-2.873730493901e-05
-1.23048939631639e-05
-2.33615062030536e-05
-1.00552474636348e-05
-2.22084429849002e-05
-1.07437015934913e-05
8.65807900504321e-06
-1.79902636224145e-05
-3.48068970484701e-06
-1.15878749747756e-06
-2.4711783658638e-05
-3.83241858315923e-05
-2.11453628412651e-05
4.58660497781122e-06
-4.06147985000701e-05
-1.14114493934204e-05
-1.06114458522038e-05
-4.44635146565505e-05
-1.07779968418379e-05
-4.82723413461711e-06
-2.22017865557423e-05
-1.49662206288328e-05
-2.39980061632038e-05
-2.15183896051059e-05
-3.23238509610312e-05
-1.94918630610091e-05
-2.04670497251506e-05
-2.54734542083383e-05
-1.29651028847545e-06
-1.51270911252251e-05
-1.43075069433111e-05
-1.60456624746173e-05
-1.38227415686504e-05
-1.39142569357294e-05
-3.38657343426257e-05
8.75049707728418e-06
-1.53070908762327e-05
-3.58212992732948e-05
-2.42916560460048e-05
-1.81899142928259e-05
-3.29497941047676e-05
-1.84253372662431e-05
-3.77631254344292e-05
-1.11431327184043e-05
-3.48678477872723e-05
-9.09206810624908e-06
-2.14424880834425e-05
-1.72969786990941e-05
-1.47064708691393e-05
-1.35293587896515e-05
-1.39911324935744e-05
-1.37221819442783e-05
-1.14991929033515e-05
-2.01385862115102e-05
-2.17393926074997e-05
-2.02500963971451e-05
-2.80937563578049e-05
-2.6728980792492e-05
-3.47391341419294e-05
-6.1365498053473e-06
-2.88894259841562e-05
-3.02960162356312e-05
-2.02703579166457e-05
-2.21680138885806e-05
-9.97782138434433e-06
-2.17908840813432e-05
-2.77590841956291e-05
-2.43850858393896e-05
-1.06552590501019e-05
-6.97482319004563e-06
-2.79278388208709e-05
-7.16143504976157e-06
-1.72482447831638e-05
-3.49379248093667e-05
-1.19167517585304e-05
-1.88972896622775e-05
-4.7874962856958e-06
-2.55224574020095e-05
-3.79339899025808e-05
-3.76734498788333e-05
-3.03685493623563e-05
-2.66592227824467e-05
-1.2983800683904e-05
-2.73583258295846e-05
-1.33811687442735e-05
-3.4436550453659e-05
-2.20939278441277e-05
-2.31547816251936e-05
2.72563522917507e-06
-1.42831735148422e-05
-3.75834211712908e-05
-1.98174470688329e-05
-1.46817634477947e-05
-2.20422351406235e-05
-9.77304888185565e-06
-2.70587969374261e-05
-2.07992003928381e-05
-1.73951041315576e-05
-6.82642937104456e-06
-4.16187500469348e-05
-2.74592691740108e-05
2.68899593633004e-06
-4.27261334771532e-05
-5.41723878327436e-05
-5.24061020431016e-06
-9.95450692518964e-06
-1.49467042454475e-05
4.47340803050584e-06
-3.72829270200745e-05
-4.48215348489223e-06
-2.5568332554889e-05
-2.43177899934983e-05
-2.79652112034885e-05
-1.12676985489921e-05
-2.96690571714099e-05
-1.31035683983427e-05
-5.410411140788e-06
-6.33852982407253e-06
-3.15552820950527e-05
-1.21943526100108e-05
-2.24660826652015e-05
-1.06684446368206e-05
-1.74039671173274e-05
-1.35381194499877e-05
-1.14564385714841e-05
-1.65127092860944e-05
-2.43064767113652e-05
-1.50468738694443e-05
-1.77387486230733e-05
-3.98491012164056e-05
-1.27770262687001e-05
-2.25230150428453e-05
-2.51794396039018e-05
7.45261837199704e-06
-7.81459304085946e-06
-5.29883982696964e-06
-2.89726421309968e-05
-7.97383212653346e-06
-5.77104205718677e-06
-1.38775288725791e-05
-1.40508181658571e-05
-2.48717530618987e-05
-2.40982954353294e-05
-2.07154329523681e-05
-3.52718903250568e-05
-3.62245914349531e-05
-2.32111969522247e-05
-3.34209320958431e-05
-2.07985835816328e-05
-2.10133154960822e-05
-3.1970113103281e-05
-1.96603839201462e-05
-2.28383073635958e-05
-2.51042224836703e-05
6.64059216732273e-06
-1.38451453844637e-05
-9.58694041987939e-06
-1.96168765804521e-05
-8.00367473061675e-06
-3.87569392564345e-05
-3.98606254805453e-05
-7.47069980067479e-06
-2.33295976309088e-05
-1.38945355635238e-05
-1.03484290645974e-05
-2.07508325121165e-05
-1.22889356606095e-05
-2.24239104018007e-05
-2.81478775700281e-05
-1.41238138953441e-05
-1.59116884116306e-06
-5.04304368515948e-06
-6.98343704235123e-06
-1.23321783092561e-05
-7.00088819365421e-06
-1.65326422039153e-05
-1.66039893939408e-05
-2.38635306869739e-05
-1.83570048211919e-05
-2.01867820653323e-05
-1.1426646152014e-05
-2.13424073389981e-05
5.17597149852623e-06
-1.44402719863832e-05
-5.17277500178517e-05
-3.31173733742232e-05
-3.99959195521962e-05
-1.67170698789353e-05
-1.91310563105874e-05
-1.1365272312445e-05
-3.08068852747411e-05
-1.33829199721584e-05
-1.00159202341085e-05
-2.69359830707904e-05
-7.40747078103732e-06
-1.48409735100156e-05
-2.63240720480233e-05
-1.82447222303104e-05
-3.14288618596155e-06
-3.26565656340895e-05
-3.93674091005521e-05
-4.96324017426576e-06
-3.56494618819363e-05
-4.12943697388659e-05
-1.40301744415116e-05
7.73933724983948e-06
2.91198280545583e-06
-3.06224833405706e-05
-4.01119837747555e-05
-5.13432234968087e-05
-3.58352382609626e-05
-1.86247648859222e-05
-1.62159852784096e-05
-1.55181484189384e-05
-1.91115679792249e-05
-3.38220486730204e-05
-4.84289676877292e-05
-5.17346194885598e-06
-2.83926024472317e-05
-1.62123913028715e-05
-9.18002836634009e-06
-3.123583952411e-05
-2.48852167578854e-05
-3.56514053993954e-05
-3.2068223259739e-05
-2.61209981073292e-05
-1.65557713493749e-05
-7.51905786193602e-06
-8.81714851752819e-06
-2.27722045615475e-05
-3.52603262214574e-06
2.0569392667412e-07
-1.24164435153359e-05
-1.57077494078958e-05
-1.84214792071857e-05
-3.0224116513435e-05
-2.18601620715403e-05
-1.31364259315314e-05
-9.55369269518476e-06
-1.69140607195312e-05
-1.56110687542563e-05
-1.12006940843799e-05
-1.45475018611779e-05
-9.78370017228388e-06
-3.16090134702069e-05
-1.77240982006573e-05
-1.78027683130268e-05
-2.64577201443397e-05
-1.96793636438068e-05
-1.91766990764655e-05
-6.52066853959023e-06
-2.74541022098213e-05
3.65848852127897e-06
-1.83826252168748e-05
-1.59517590356742e-05
-2.06419720488225e-05
-3.91771618295071e-05
-2.31519367111403e-05
-1.43709205685269e-05
-1.8670091365226e-05
2.37509504629435e-06
-2.88321841085285e-05
-1.17810469073806e-05
-2.17218147436892e-05
-1.92847047779854e-05
-2.42706507953512e-05
-3.32605532469348e-05
-3.46035544038367e-06
-2.24351029477517e-05
4.40418491247104e-06
-2.29030358953994e-05
-4.32203313572185e-05
-1.22517209311105e-05
-2.47574550580979e-05
-4.08032351457139e-05
-2.69076344173129e-05
-3.96558901605811e-06
-1.97039410794008e-05
-3.09490686790019e-05
-1.69776966875671e-05
-1.21225322689217e-05
-8.85715858604054e-07
-2.30974466959156e-05
-1.31087051601816e-05
-5.11654695612933e-06
-3.5906871107871e-05
-2.86366493947838e-05
-2.04220017684583e-05
-3.58043319125464e-05
-1.56473569620615e-05
-2.52051746925138e-05
1.9857334255614e-06
-2.02462467416357e-05
-2.13332036429761e-05
-3.47995672473723e-05
-1.48745467238635e-05
-2.53189474213977e-05
-2.30334696144988e-05
-1.94389023569821e-05
-1.70323533501308e-05
-3.43882194005096e-05
-1.49573905690857e-05
-1.45824971337806e-05
-1.52175781740049e-05
-2.18125046998523e-05
1.16914903792869e-07
-2.65304431086492e-05
-3.45363617450728e-05
-4.61135872582694e-06
-9.43276433839306e-06
-1.93143688287096e-05
-1.38294462005346e-05
-2.65408702327678e-05
-1.5657033714167e-05
-2.44045726047947e-05
1.18348086538897e-05
-9.17859380815979e-06
-2.92675276937132e-05
-2.54010986706976e-05
-3.91512071663782e-05
8.23815516423225e-06
-2.52383994725691e-05
-2.53673123628609e-05
-3.53859410854651e-05
-7.1996396583399e-06
-4.02388973103854e-05
-4.47420506299587e-05
-1.95329214093367e-05
-3.01330674300909e-05
-3.66594596557607e-05
-2.9865680454401e-05
-1.95809268765217e-05
-1.26476135237781e-05
-2.02074967981518e-05
-2.63714742585627e-05
-2.28016402499079e-05
-3.76886527113992e-05
-2.88991651219549e-05
-2.68119875610947e-05
-1.41010632502146e-05
-3.07419044569947e-05
-1.38493991665419e-05
-1.52945627201626e-05
-4.86118836811558e-06
-7.16671057406773e-06
-2.48472830492244e-05
1.46983432525607e-05
-1.06706587208995e-05
-4.92722921527867e-05
-2.25348821285068e-05
-3.93995638928005e-05
-3.04297198289293e-05
-3.24897264418761e-05
-3.21134205217707e-06
-2.37337010533353e-05
-1.94764500869525e-05
-1.84446597709811e-05
-1.47208969608311e-05
-6.81875854688488e-07
-4.50038202543474e-05
-3.11073328151457e-05
-2.29451186576419e-05
-1.15510251441757e-05
-2.56600093620034e-07
-1.28754844186755e-05
-2.85556067677744e-05
-9.55510373124891e-06
-3.92692334313218e-05
-1.20265587453712e-05
-1.96436802767706e-05
-1.68549036467101e-05
1.39861916233083e-05
-1.89001222015488e-05
-2.60921588738966e-05
-6.9809966863235e-06
-2.63515087421625e-05
-1.89240620806747e-05
-3.075387961081e-05
-7.55789736487208e-06
-1.99664457566478e-05
-3.08226740870816e-05
-1.29606176355125e-05
-1.6456505729305e-05
-2.46420908118843e-05
-2.1996837037787e-05
-1.49967768556995e-05
-2.18740973189057e-05
-2.57694538569292e-05
-8.88040236714841e-06
-4.23917547967162e-05
-2.66227887718406e-05
-1.734731669935e-05
-3.12583785177393e-05
-4.10112374606668e-05
-1.54278188769864e-05
-1.71039233364511e-05
-1.79262557417008e-05
-1.472640434496e-05
-1.19628573805741e-05
-3.7840789564323e-05
-3.00158368046547e-05
-1.73005634072399e-05
-1.62547104805243e-05
-3.24113038435948e-05
-1.27289460552629e-05
-5.63930122777619e-06
-1.9408222523613e-05
-4.4446601864067e-05
-4.38845391727663e-05
-3.20490145052735e-05
-2.5629622226958e-05
3.64376776547834e-06
-2.43525977855627e-05
-2.60986902104028e-05
-1.96131209660913e-05
-5.40014054794533e-05
-2.38418496556146e-05
-3.48527194684909e-05
-2.88899313670676e-05
4.78368806142404e-06
-8.20340958039947e-06
-3.18463933380561e-06
-3.83431924686596e-05
-8.19855307499502e-06
-5.16877737660699e-05
-3.75943264686197e-05
-5.50889409466528e-06
-3.16119543865478e-05
-1.50549606288498e-05
-7.36764642842511e-06
-1.98900596725307e-05
-5.48761205366103e-06
-1.84005115480059e-05
-8.68551783801016e-06
-6.73968855598364e-06
-3.37992168654198e-05
-7.0062659574003e-06
-1.86602717103165e-05
-1.90775215692049e-05
-1.33564341992143e-05
-2.44039211980884e-05
1.00336068626696e-05
-1.03884818345995e-05
-8.48072627669978e-06
-1.14806028732e-05
-3.03227564959065e-05
-3.26061319075716e-05
-1.77983642487657e-06
-1.16046225848703e-05
-2.0026874783362e-05
-2.00853659070427e-05
-9.84157974203104e-06
-2.46969176931683e-05
-2.36121522982719e-05
-1.56056763999161e-05
-1.73760113968531e-05
-4.85851740888707e-05
-3.5978395352141e-05
-2.61153968476907e-05
7.2053982952998e-06
-1.02161046292853e-05
-2.19720042563849e-05
-3.18375675328066e-05
-2.28430374322308e-05
-4.7175505029184e-06
-1.59425099746345e-05
-1.07152791277363e-05
-1.97874075227088e-05
-1.81761627860275e-05
-2.02424843960074e-05
-3.10958983888969e-05
-2.76978692074318e-05
-8.95886101788007e-06
-2.28209507291223e-05
-6.40084658480647e-06
-3.9701606187309e-05
-2.33864709442709e-05
-3.64978178767133e-05
-2.56661040910433e-05
-5.19709847871601e-06
-2.72941355218478e-05
-2.89388841511286e-05
-1.6072828729948e-05
-1.27270436295106e-05
-2.63123162730761e-05
-4.57675847619898e-05
-1.40496996459856e-05
-2.26895811976518e-05
-1.04276895810957e-05
-2.85539942693903e-05
-1.95561114967545e-05
-1.18700556715611e-05
-2.11981362646769e-05
-2.85590096317574e-05
-1.93163250569039e-05
-6.01695478457749e-06
-8.01473314030793e-06
-1.98081160143846e-05
-2.84716535990165e-05
-2.10421980229008e-05
-2.74426538438454e-05
-2.89055473153468e-05
-9.16542850341076e-06
-2.62390037300672e-05
-1.79626147373122e-05
-9.30193886569656e-06
-2.36990449558643e-05
-3.33943183535987e-05
-3.74467829041537e-05
1.51510893566136e-05
-3.8032631316147e-06
-2.45203150855662e-05
-6.7669600637381e-06
-1.58310910269962e-05
-2.73140528516891e-05
-2.40466130159829e-05
-2.47006782521126e-05
-3.79688263733422e-05
-1.3745404672129e-05
-2.89198282543447e-05
-3.12991889989767e-05
-3.94567944892826e-05
-1.52985688754941e-05
-5.23022886164293e-05
-1.59335830582958e-05
-2.53491484972555e-05
-1.9635016890505e-05
-4.54607298446501e-05
-3.24736545216418e-05
-1.68585270621915e-05
-9.7098859917545e-06
-2.18196677621937e-05
-1.24246330684745e-05
-1.36302541274523e-05
-1.85328037041423e-05
-1.95719349970426e-05
-2.42596542522453e-05
-1.18808509894633e-05
-4.04369254038056e-05
-3.36535848269431e-05
-7.06578839769285e-06
-4.19575913822716e-05
-1.37834733330736e-05
-1.39094341481396e-05
-2.57083163864013e-05
-3.35959629847805e-05
-4.2771713932275e-06
-2.58167197491112e-06
-2.79452680071555e-05
-2.2034150410258e-05
-2.98464391730927e-05
-2.04822447365681e-05
4.76983513824248e-06
-1.66558158424762e-05
-6.54237392563368e-06
-3.73392412752263e-05
-2.38543044808968e-05
-2.04890120312431e-05
-3.65669550046221e-05
-1.988767368212e-05
-2.74043368428479e-05
-1.91453179885874e-05
-3.02620625695495e-05
-1.84427212613561e-05
-1.70169550656348e-05
9.09987257353698e-07
-1.09457484424824e-05
-1.72686877601943e-05
-3.06223058362608e-05
-3.06326861995339e-05
-7.47663971893106e-06
-4.97640470151782e-06
-1.38138595043469e-05
-3.24711652702558e-05
-2.67289775241617e-05
-1.59984604515092e-05
-1.91935150683166e-05
-1.08506069932875e-05
-6.23981102282626e-06
-2.12726290324752e-05
-1.60011283539038e-05
-1.33107434408885e-05
-1.21913377433512e-05
-2.22561404907156e-05
3.5345581616802e-06
-1.35752317073437e-05
-1.62307520607765e-05
-2.91778259280706e-05
-1.87467870669625e-05
-5.89358156732761e-07
-3.58305834370258e-05
-2.07734337437803e-05
-2.14210239962701e-05
-1.69051021771168e-05
-3.73561259237796e-05
-1.67219101609326e-05
1.36366319843038e-05
-2.67324442651027e-05
-7.61048358985942e-06
-1.64529414038441e-05
-1.67179127277054e-05
-1.11295130454751e-05
-1.44293828431741e-05
-3.07331206526081e-05
-3.89563645424485e-05
-8.5383743038011e-06
-2.44858632128638e-05
-1.06725272369221e-05
-1.40166057493344e-05
2.4995256552361e-06
-1.8244993096955e-05
-3.41169835437011e-05
2.55719770164421e-06
-9.33867043320579e-06
-2.39605743316878e-05
-1.81262783250399e-05
-3.09876428951516e-05
-7.8407943962739e-07
-8.79009162159415e-06
-2.83324076995022e-05
5.83354309296589e-06
8.20317408370022e-06
-2.06076879481916e-05
-2.52545263825811e-05
-4.55121523283482e-06
-7.4280155723691e-06
-3.8231512349182e-05
-2.79638126567635e-05
-3.28185052737779e-05
-8.72462911121279e-06
-2.87818671182375e-05
-2.59249948739585e-05
-2.95312205969183e-05
-2.45567849632415e-05
-4.79764135200194e-05
-4.04402247262679e-05
-8.08206859659369e-06
-1.93576442901179e-05
-2.80447847468553e-05
-2.30709206994613e-05
-3.86856051078684e-05
-5.37595838057757e-06
-1.19718069215692e-05
-1.48984635823981e-05
-3.18786986626944e-05
-2.25609951150604e-05
-3.32433900334856e-05
-3.37285266400201e-05
-1.15050973660717e-05
-1.42448460213935e-05
-2.35008596722953e-05
-3.66813379577297e-05
-2.68365350563714e-05
-1.94216334261184e-05
-1.61919242572076e-05
-2.20977312206525e-05
-2.97687586986403e-05
-1.93922652225493e-06
-2.6542156594422e-05
-2.84318898767334e-05
-1.16249747619844e-05
-1.52235146212913e-05
-2.82825260331081e-05
-1.23144487002295e-05
-1.97969293479151e-05
-1.38364876286799e-05
-2.27518473653462e-05
-2.30709743153665e-05
-2.33369357913086e-05
-1.9427915149163e-05
-1.78764841057891e-05
-1.79368110921957e-06
-7.16595825636252e-06
-2.88707378242454e-05
-2.51023696814155e-06
-4.07952322413754e-05
1.68902168047939e-05
-1.59656127909149e-05
-3.10378219574345e-05
7.96070520584888e-06
-1.19941166515948e-05
-3.81354200509718e-05
1.66184352271708e-06
-1.25410438502087e-05
-1.42421407509761e-05
-8.37370804019672e-06
-2.06741091356819e-05
-1.93777128716375e-05
-2.8401483612845e-05
-2.04668859267382e-05
-1.00774988876874e-05
-3.73474554069693e-05
-1.3753647329801e-05
-2.61589830801503e-05
-2.20240023438216e-05
-2.1171907986478e-05
-8.57044994732833e-06
-2.54477951312822e-05
-1.88398369399548e-05
-2.27795136411461e-05
1.16848426595306e-06
-1.04423749898461e-05
-3.09813589775856e-05
-1.39006141656678e-05
-3.4479063825546e-05
-3.27389520059804e-05
-1.50803457890352e-05
-2.33456371960758e-05
-1.25393319354826e-05
-2.80107044439147e-05
-1.95870456984425e-05
-2.57512784153759e-05
-2.77399394590182e-06
-4.57511648853105e-06
-4.3992161262966e-06
-3.86328371949597e-05
-2.14045054975682e-05
-4.16315355815397e-05
-3.70817313616501e-05
-3.13107934317286e-05
-5.92580187977847e-06
-5.89558207083533e-06
-1.9921316249881e-05
-4.51764201692018e-05
-2.29531401168647e-05
-2.48827847446516e-05
-9.43260502143543e-06
-2.25258252096037e-05
-2.6713046212345e-05
-2.49376212726868e-06
-5.73666177611955e-07
5.29387912906993e-06
-2.03346293539881e-05
-6.91067171353388e-06
-9.71312873455991e-06
-4.42277618383375e-05
-3.44340648881364e-05
-2.02076167864085e-05
-7.85078349326096e-06
-1.53354283124352e-05
-1.97718740690736e-06
-4.91232832448139e-06
-2.32863576360534e-05
-8.81823305675765e-06
-3.73585595645094e-05
-3.80989742536978e-05
-1.91639109754576e-05
-6.86079704698724e-06
-2.75096416747598e-05
-2.53782560128088e-05
-2.78442332308072e-05
-3.02884413839882e-05
-2.22372166473968e-05
-1.91572366605368e-05
-1.79198282566712e-05
-1.75631392518482e-05
-3.72185981266559e-05
-2.05819310536689e-05
-2.27410983821858e-05
-5.23341285072179e-06
-1.17225875181018e-05
-1.47518794681941e-05
-3.77075557215093e-06
-2.52241824161574e-05
-1.89065087810286e-05
-9.06960953295095e-06
-8.75022145059127e-06
-1.25190360411752e-05
-2.10485781677952e-05
-1.65076558478469e-05
-2.05598279944013e-05
-1.60076296424815e-05
-3.22693596711739e-05
2.98086924254665e-06
-1.03624963743537e-05
-1.18525567515645e-05
-2.25025145728519e-05
-1.57067341320932e-05
-2.13359267523548e-05
-9.53621940786407e-06
5.85543294180621e-06
-1.34666482430741e-05
-3.67362735155144e-05
-4.36790457746829e-05
-3.44530930091658e-05
-2.14374256595472e-05
-1.29303133269506e-05
-1.57788774871895e-05
-3.85257417576368e-05
-3.28792382779844e-05
-2.7293724184395e-05
-6.16163422803553e-06
-6.41169012006453e-06
-2.63415307548418e-05
-2.75478938610582e-05
-2.393395406061e-05
-5.07573328720743e-06
-1.0689567103173e-05
-2.52033240764605e-05
-2.28099427317892e-05
-2.48128786911049e-05
-2.47263275530738e-05
-2.50586575477267e-05
-4.60630908569417e-05
-4.37489620091388e-06
-1.33641609673158e-05
-1.34346777388021e-05
-2.88702423021476e-05
-1.84811520338849e-06
-3.77602655336473e-05
-1.69713235437947e-05
-3.12060894071086e-05
7.2293464914929e-06
-1.42077599140463e-05
-3.71588043949672e-05
-2.58287231518912e-05
-2.13191804893265e-05
-2.9369451875663e-05
-8.85552244013891e-06
-1.76240554609974e-05
-1.2507884134186e-05
-2.05462160496227e-05
-1.31674472674702e-05
-2.36734817353382e-05
-1.95011547876348e-05
-3.57936426007241e-05
-3.45652236031026e-05
-6.51729788992059e-07
-1.52875229338554e-05
-1.68741588953634e-05
-5.21363816681312e-06
-1.28741140607181e-05
-3.71137868680747e-05
-2.6615426931263e-05
-1.63367345435692e-05
-2.13849401566277e-05
-4.23255210960144e-05
-1.6400525309107e-05
-1.95646680729731e-05
-1.51973770884546e-05
5.67608333900281e-06
-2.98034650291334e-05
-1.84525680650599e-05
-1.50293582778769e-05
-1.07058185673972e-05
-4.62117994390764e-05
-4.91851737066774e-05
-1.25154732102607e-05
5.42130394190746e-06
-3.42422164859246e-05
5.0237398782162e-06
-4.23451326969803e-05
-9.79694146447244e-06
-2.31285860195991e-05
-1.13809580624175e-05
-7.74253128782956e-06
-2.35811270925199e-05
-1.08977908380608e-05
-3.63323034525448e-06
-2.33498047096949e-05
-1.86176954719246e-05
-6.19220234482841e-06
-3.09653500055957e-05
-1.49873451978955e-05
-2.93820070650625e-05
-1.96237332578228e-05
4.11375035980265e-06
-3.27445867048138e-05
-5.99967796634907e-06
-2.27683816096796e-05
1.44410089078842e-06
-1.80342752652217e-05
-2.3382956841018e-05
-2.06794537935499e-05
-3.38583551293663e-05
-1.47045352342111e-05
-2.56739670005679e-05
-2.8829644476068e-05
-3.83046687100813e-05
-1.28324166803439e-05
-5.32166677453489e-06
-3.80431169836909e-05
-2.8814981934579e-05
-1.8316127134095e-05
-5.12431413454495e-05
-2.79586860348924e-05
-3.12588957960508e-05
-7.15172264549921e-06
-2.23192144497032e-05
-3.70053210348224e-05
-3.5807138034642e-05
-1.25511952699709e-05
-2.48852862213315e-05
-4.91078312896659e-05
-1.61972589405419e-05
-2.89870192504336e-05
-1.49248226119808e-05
-1.28645203783883e-05
-3.57226175754965e-05
-2.05253275530421e-05
-2.31043737868493e-05
-3.78664416500888e-05
-2.3771252766996e-05
-2.84459439091283e-05
-2.04029967541371e-05
-7.40180850023146e-06
-1.52816062833192e-05
-2.59525880626157e-05
-4.77702757073083e-05
1.3529479088196e-05
-2.04744737648891e-05
-6.20354480444035e-06
-1.1605304534447e-05
-1.44294887657724e-05
-1.05728163306046e-05
-2.88253098398644e-05
-3.39355758109804e-05
-1.91397844345195e-05
-2.38412106191697e-05
-5.4816026813147e-06
1.53671290994931e-06
-1.55861561650513e-05
-2.15009101324843e-05
-2.60683323088397e-05
-1.48624012909822e-05
-2.88773837602104e-05
-9.81784778724087e-06
-2.09752578591762e-05
-1.54580074783604e-05
-2.66590563190757e-05
-2.49918315659443e-05
-1.77311836828362e-05
-2.6891101090403e-06
-2.67510353216394e-05
-3.41845323441209e-05
-2.63434289036793e-05
-2.3244585602564e-05
-1.4937836185081e-05
-1.57193030668862e-05
-5.21701796495485e-05
-6.73452607442728e-06
-4.66147018476677e-05
-1.13411293854487e-05
-2.98265261217857e-05
-3.16493652893397e-05
-6.63400158283494e-06
-1.09426723856967e-05
-1.57411404343113e-05
-2.8517919708065e-05
-3.62350956675634e-05
-3.12410396417877e-05
-4.34856498177556e-05
-1.06150754254991e-05
8.50116247424686e-06
-2.09261585358602e-05
-5.66430353610514e-06
-1.74537729866444e-05
-3.05519444115424e-05
-1.95291368701415e-05
-3.01331332650286e-05
-3.70317954525745e-05
-8.94201493650582e-06
-6.52434340522511e-06
-2.09307034192071e-05
-4.13502294118639e-05
-3.59543779375758e-05
-3.00198119660685e-05
-2.40645189196979e-06
-3.62101396189153e-05
-1.5852323911763e-05
-1.5143547593672e-05
-1.82343901615038e-05
7.3328865125381e-08
-1.07663757312531e-05
-2.3067233388249e-05
-3.06066510480191e-05
-4.98856925506664e-06
-1.29925647785107e-05
-3.59284991327295e-05
-4.67619662976638e-05
-1.91462062224298e-05
-1.10858278568225e-05
-1.53533339448198e-05
-3.02171859748199e-05
-2.76131352758893e-05
-2.90301936639569e-05
-4.84357003242795e-06
-2.62215893257802e-07
-1.25318445224342e-05
-1.79395757189453e-05
-1.75805598406096e-05
1.73628582477661e-05
-2.1903836329609e-05
-1.67951739294962e-05
-3.59401589162974e-06
-1.04441638416236e-05
-4.3475286574325e-06
-3.73901522189577e-05
-3.4771791361888e-05
-1.84295030413053e-05
-1.23960994098978e-05
-6.54255828917022e-06
-3.65388553521621e-05
-1.48461505813631e-05
-1.90766044563822e-05
-3.08572791099533e-05
-1.5244586177947e-05
-1.84643185468207e-05
-1.85817299137002e-05
-6.33444055258776e-06
-2.93071010834355e-06
-2.87640345517581e-05
-2.41596344437517e-05
-4.06975431268643e-05
-2.75052110600481e-05
-1.15855347197459e-06
-1.96816823511189e-05
8.92980527842593e-07
-2.14546554181856e-05
-2.19117602823408e-05
-2.94607259931038e-06
-3.20493830368141e-05
-3.2819524252376e-05
-3.57283459102918e-05
-7.0885797208172e-06
-1.70549293878188e-05
1.05972275716236e-07
-1.41784716018373e-05
1.20893992734964e-06
-2.96685030048811e-05
-9.35456922735615e-06
-1.15002494521984e-05
-1.49740731196187e-05
-1.07708638968322e-05
-5.44831521179956e-05
-2.42536267043391e-05
-1.54786770374328e-05
-1.83611307727502e-05
-7.61751188810333e-06
-3.65086747103875e-05
-2.64894572239164e-05
-2.70346224203243e-05
-6.75450842094376e-07
-6.82609612294478e-06
-3.41402200462918e-05
-1.88053604648768e-05
-1.76822258524021e-05
-1.62485326307711e-05
-4.26597717142836e-05
-2.80779607215029e-05
-4.64234921114182e-05
-2.18364421249237e-05
-3.3038242143806e-05
2.34226599394573e-06
-7.71252342722819e-06
-2.28104533311278e-05
-2.7444883900959e-05
-4.61065836228322e-05
-2.35288140509712e-05
-2.68121014631415e-05
-1.91518838786755e-05
-2.22492523390671e-05
-1.90874909594144e-05
-1.5136421388158e-05
-3.8462096983945e-05
-2.17991966214281e-05
-2.7516427757473e-06
-1.33021522710974e-05
-2.52330786832611e-05
-3.24780561176176e-05
-1.99025337684507e-05
-2.32655333259955e-05
-2.1447884353251e-05
-2.57331699387688e-05
-2.55638185082193e-05
-2.67496931379956e-05
-1.89280413287203e-05
-2.8388556033865e-05
6.16735591196788e-06
-6.96887180886942e-06
-9.21144130409765e-06
-1.98141639573907e-05
-9.35336216145627e-06
-1.14349065637035e-05
-1.39127497685294e-05
-3.64139695161309e-05
-1.87504704752358e-05
-3.24024493727289e-05
-2.89584208037483e-05
-4.3427152286165e-05
-2.19591503366292e-06
-1.3377263602615e-05
-1.14762211260926e-05
-2.69162806031574e-05
-3.96589121023844e-05
-1.85573668443477e-05
8.27047833946532e-06
-1.77269055612003e-05
-1.96271873873351e-05
-1.45863406746692e-05
-3.35142422001076e-06
-2.40596242217125e-05
-9.33787811687152e-06
-1.44118048522966e-05
-3.09580727776025e-05
-1.11694145250186e-05
-3.50083591106275e-05
-1.93314691446152e-05
-4.09384380323599e-06
-1.53894528908477e-05
-2.12573544993131e-05
-2.29648411832443e-05
-2.2631450783307e-05
-1.65442127000808e-05
-2.08404364502597e-05
-2.19589363385182e-05
-2.32426152078132e-05
-1.49323593685962e-05
-1.31898446106923e-05
-8.88358564328739e-06
-1.75960766406653e-05
-2.08564596640915e-05
-1.72221198703485e-05
-2.26700211142497e-05
-2.28057787898028e-05
-1.14216747959559e-05
-2.98268740106223e-05
-2.82264353953809e-05
-2.20810698784059e-05
-2.47360899721972e-06
-1.87339259981546e-05
-2.04880226335027e-05
-8.59082616352123e-06
3.40417234422495e-06
-3.05660750894985e-05
-4.60415168522786e-06
-2.76314877984894e-05
-1.25013514382161e-05
-1.88792336497131e-05
-2.19073769278429e-05
-1.54903485735331e-05
-1.03243920270406e-05
-1.31563254585156e-05
-2.2903618686563e-05
-1.94021004018934e-05
-1.20042113435382e-05
-2.85617855668727e-05
-1.98834629984763e-05
-1.34882130595996e-05
-1.77846103811179e-05
-2.25140983402294e-05
-2.20290887457691e-05
-7.18334993367695e-06
1.61309741384821e-05
-2.18270494797243e-05
-3.91543741713647e-05
-3.30901348070033e-07
-2.39608658210846e-05
-2.75524432246637e-05
-2.35181726298917e-05
-3.7794637726039e-05
-1.84792581535334e-05
1.07242712529636e-05
-7.83116160075895e-06
-1.22910381681863e-05
-1.28794796621586e-05
-3.70304250387807e-05
-1.99771633752825e-05
-3.46692156058829e-05
-3.31641972133645e-06
-3.64036638174583e-05
-1.4276478112314e-05
-3.8094662957131e-05
-2.36356812303098e-05
-7.73161653535213e-06
-4.30831483042828e-05
-2.05461063309017e-05
-3.39294067119929e-06
-2.64686450607474e-05
-5.50167730714811e-06
-3.91229791946845e-05
-2.23167820185963e-05
-1.40407965731357e-05
-1.98972132396837e-05
-2.72002163364917e-05
-3.11308358931355e-05
-3.50739168462926e-05
-3.04765000283944e-05
-1.58465483525126e-05
-2.80405678486511e-05
-6.48810871880092e-06
3.66085954246971e-07
-2.32577859896337e-05
-1.40225731814887e-06
-5.1568719503802e-05
-2.02235394622052e-05
-2.33968518065646e-05
-1.80859556736619e-05
-2.49335012641364e-05
-3.61371400442514e-05
3.82567063635201e-06
-2.33530231995467e-06
-2.58636986039838e-05
-1.35281567608661e-05
-8.67670383653954e-06
-1.99467292590801e-05
-1.89967146777687e-05
-5.01559302289023e-05
-3.55753783774131e-05
-9.10500339591687e-06
-2.39841399183631e-05
-5.48378013307883e-06
5.03411936120779e-06
-1.93502874717719e-05
-2.8499648598879e-05
-2.26583487464778e-05
-1.45972717295566e-05
-3.03860134517953e-05
-2.29754228082664e-05
-2.39128157154237e-05
-1.57504668636861e-05
-3.80490735504784e-05
-3.26616315266773e-05
-1.50363526509852e-05
2.88953527867317e-06
-2.07621676517273e-05
-2.91017972153863e-05
-7.42353075528356e-06
1.4345612761874e-06
-2.72864918269947e-05
-2.17316820057017e-05
-5.9601643345649e-06
-1.33501096804981e-05
-1.87362817886552e-05
-4.70782791427714e-05
-3.46203236084878e-05
-2.01993837666199e-05
-2.44526442564787e-05
5.12204463083491e-06
-3.57030194917525e-05
-5.16227578264333e-05
4.40360612484388e-06
-6.46877363116636e-06
-2.10292601203565e-05
-2.84225510430897e-05
-2.00411859159656e-05
-3.4128606301506e-05
1.34717822608864e-05
-2.78443806022874e-05
-1.06423729338499e-05
-1.52031817257041e-05
-3.0115548575321e-05
-4.09182298756654e-05
-4.28793637327234e-06
-8.2250958518724e-06
-2.97354494538299e-05
-2.80284272613291e-05
-2.71127336747275e-05
-2.19405714553271e-05
-3.37334531306281e-05
-2.378391289552e-05
-1.82568842269528e-05
-4.60780408200122e-05
-3.14545029632024e-05
3.83162447470788e-06
-6.24412330733218e-06
-2.62111233535199e-05
-2.2993678362217e-05
-3.34954711303415e-05
-6.93278158794248e-06
-5.43128428983804e-05
-2.14537826353082e-05
-1.86912031112313e-05
-5.47841598966028e-06
-1.58654167547331e-05
-1.92630013401515e-05
-4.82890816015789e-06
-2.51878301332787e-05
-2.37215537938017e-05
-1.46649251757462e-05
1.94321778986338e-05
-1.17346509188588e-05
-2.65973666092696e-05
-9.46357631687182e-06
-3.33290214406363e-05
-1.53567503275707e-05
-2.57405309549528e-05
-8.5148057889598e-06
-3.23302738635934e-05
-2.63286666372211e-05
-1.7695282779873e-05
-4.15564842384166e-05
-2.42941933192881e-05
-1.07063265058798e-05
-4.03228140085154e-05
-3.91976993499391e-06
-7.75621489385509e-06
-5.27808351867944e-06
-1.71587884587472e-05
-2.16501226260154e-05
-1.06870351847241e-05
-9.22167262750857e-06
-2.16978861916117e-05
-3.16389282379185e-05
-1.20359743328977e-05
3.06675242406008e-06
1.46746805019313e-06
-2.86827186453916e-05
1.11717080967124e-06
-1.32837187532849e-05
-2.62097003495693e-05
-2.71390655136221e-05
-1.06808436847232e-05
-8.30162070899216e-07
-2.84098131046073e-05
-3.58236370709952e-05
-1.92888985269868e-05
-1.53660691260263e-05
-3.78608413666767e-05
-2.41740638051344e-05
-2.16866854638706e-05
-1.51877960572784e-06
-2.03645134728915e-05
-1.42200460603196e-05
-6.77950644455288e-06
1.31669273130128e-06
-2.2027152633356e-05
-1.15657511137308e-05
-1.48195134428904e-05
-2.85545951054519e-05
-3.7322148511119e-05
-2.18759752376027e-05
-2.87434159711793e-05
-3.12297065968104e-05
-2.14224290566734e-05
-7.48231528867098e-06
-3.61860302107674e-05
-2.7430855021074e-05
-2.23399178270349e-05
-4.2147468513731e-05
-1.790286632745e-05
-3.08198622702141e-05
-1.33258685638603e-05
-2.84895284515844e-05
-1.91588923796491e-05
-3.08140329230411e-05
-3.17646147795761e-05
-3.71548899569298e-05
-3.95944140686963e-05
-3.72525579252092e-05
2.7120442760328e-06
-3.31393105859409e-05
-2.81393188168802e-05
-1.40139665333588e-05
-3.53872685343317e-05
-9.04332179850109e-06
-1.19128065981692e-05
-1.63511401113271e-05
-1.24568233386287e-05
-1.63537025887864e-05
-3.06342435595456e-05
-1.29968524884023e-05
-4.13247205444707e-05
-3.89711253561182e-05
-3.51283148409605e-05
-5.39390542859744e-06
-2.85121094712904e-05
-2.79265702339856e-05
-3.28440138854401e-05
-2.06197357299245e-05
-1.58577839873083e-05
-9.84245193382829e-06
-2.52937488570907e-05
-1.94898182737799e-05
-1.92994815087137e-05
-1.37894102205164e-05
-1.15697910870586e-05
-2.44371953538054e-05
-1.69278420445288e-07
-3.08377830453595e-05
-1.53797670355074e-05
-2.34752783124157e-05
-2.19400710061875e-05
-4.78298802522298e-05
-2.92906037523879e-05
4.73519194927988e-06
-2.69121393117886e-06
-3.2340724873739e-05
-2.70046788819144e-05
3.09268368482615e-06
-1.47593693659076e-05
-3.35060841224434e-05
-1.73369442851852e-05
-1.64142030494145e-05
-2.20458904054713e-05
-2.95477337203202e-05
-1.91827327672977e-05
-1.86964394190271e-05
-4.01350397122385e-05
-2.01233932962977e-05
-2.50870980684252e-05
-1.69497827776229e-05
-1.22577874940606e-05
-3.39810447519073e-05
-2.37751022682944e-05
-3.67723774848217e-05
1.49981400193426e-05
-1.1127268229878e-05
-1.31257373873554e-05
-7.28515157375424e-06
-2.2180296670742e-05
-1.94706259861145e-05
-2.57259910535209e-05
-2.04892017982568e-05
-2.65361142260785e-05
-2.97487258952238e-05
-2.81057311939409e-05
-2.75930547645691e-05
-3.21284783771461e-05
-2.64564193790054e-05
-2.18827063894396e-05
-3.34623167470146e-05
-1.99782242210246e-05
-2.39187227947894e-05
-1.44940707638847e-05
-6.06024093904213e-06
-2.24631732776633e-05
-2.1096988217494e-05
-9.56035946490379e-06
-2.90785035885788e-05
-5.41953745418556e-06
-1.99096424818394e-05
-2.93774052881602e-05
-3.8092452094151e-05
-3.6607126329628e-05
-3.99302242203768e-05
-5.73936238044991e-06
-2.40895614863078e-05
-1.61363867086334e-05
-1.41955786205845e-05
-6.83878157928941e-06
-1.45067237604064e-05
-5.68947395944828e-06
-3.23883473067008e-05
-2.98584291601745e-05
-1.66905024474492e-05
-3.27533832617113e-05
-1.67871830498352e-05
-2.56212305615782e-05
-2.61957936295885e-05
-1.98765179053727e-06
-1.0293667733356e-05
7.1718607487816e-06
-1.47087562440881e-05
-2.39144477888549e-05
-1.44700590603161e-05
-4.37387396570713e-05
-1.58399328138566e-06
-2.90792668709699e-05
-1.70493426572958e-05
-2.11605575769643e-05
-2.25096058799279e-05
-3.11762171635453e-05
2.55950559872716e-05
-3.36907753599462e-05
-2.8431091005161e-05
-2.0450873097621e-05
-1.04305923184903e-05
-9.08339013627875e-06
-1.74010136316618e-05
-2.27931843516582e-05
-2.10849582882873e-05
-2.74905022893693e-05
-1.70344318065842e-05
-1.33261717773591e-05
-1.90969175196709e-05
-2.62491466761608e-05
-2.53026881092948e-05
-1.89748437774838e-05
-2.43565906180081e-05
-3.00094882454301e-05
-2.26191663028007e-05
-1.99545382114467e-05
-2.67844345742115e-05
-3.42964644927496e-05
-1.97829575747155e-05
-2.55175794324509e-05
-1.82054025090982e-05
-2.46080044691305e-05
-9.1315245717406e-07
-1.11393794025281e-05
-1.93932720149801e-05
-1.64201490770364e-05
-2.37149466221668e-05
-2.32759248260401e-05
-7.68186159925655e-06
-1.90120615008586e-05
-1.59540066960149e-05
-5.02982687715459e-06
-1.56701176274843e-05
-2.37233198435259e-05
-2.899285102996e-05
-2.55590074712993e-05
-1.16351087162999e-05
-1.59667789663301e-05
-2.13219241828523e-05
-3.13850437243201e-05
-1.12832674152384e-05
-1.12601868633159e-05
-1.88337411333525e-05
-1.34143067905898e-05
-2.61577019174005e-05
-3.26451944919793e-05
-1.24622723135203e-05
-2.2618688545491e-05
-1.98286011030536e-05
-3.35595890018724e-05
-2.0798691943092e-05
-9.97177685684344e-06
-2.07855419191294e-05
-5.73773167436819e-06
-1.83218018430456e-05
-2.00823579126735e-05
-2.35162227013731e-05
-2.38403620563663e-05
-1.57123230051727e-05
-1.36522164801876e-05
-1.53488552706134e-05
-2.89806889376231e-05
-4.05226033822457e-05
-2.0478232454434e-05
-2.05939987312441e-05
-2.98112460974702e-05
-2.11447866302957e-05
-3.04015126062017e-05
-2.2085980830086e-06
-3.68543355151178e-05
-1.28119514741302e-05
-2.25321892445261e-05
-2.57406743441989e-05
-1.70213967950142e-05
-1.11602835527763e-05
-4.64251939475284e-06
-1.87485609478757e-05
-1.52843331853387e-05
-1.45678935984826e-05
-3.44399393581628e-05
-3.49987852843654e-05
-3.11662617211764e-05
-3.32765470876798e-05
-1.94656769805159e-05
-2.03778113752299e-05
-2.13592111417078e-05
-1.4027446584826e-05
-8.84785983474323e-06
-2.5193814055374e-05
-1.67852442949935e-05
-1.5773468793802e-05
-3.33664843349925e-05
-3.16835134198131e-05
-1.08249137839428e-05
-2.34049422544428e-05
-4.19279330068145e-05
-3.95718754406767e-05
-2.83660944761199e-05
-1.11501851326792e-05
-1.32060549226595e-05
-8.88517574308586e-06
-2.36076966318349e-05
-2.96901452446395e-05
-2.96183464371469e-05
-8.92731443472938e-06
-1.08105759765335e-05
-2.3338257012567e-05
-2.76068216614389e-05
-1.81931414135619e-05
-2.5562836933553e-06
-2.5177155292217e-05
-1.54923032171746e-05
-1.86195124991838e-05
-4.83380618442693e-05
-7.55924237037395e-06
-2.98352432189689e-05
-1.08132367657372e-05
-1.22826950802645e-05
-2.30397943225826e-05
-2.31493700501918e-05
-1.55250456656487e-05
-4.86257326746357e-05
-5.88585537704651e-06
-1.98422193357278e-05
-2.82782593800299e-05
-2.00871546293231e-05
-5.79990046568682e-06
-2.09315060388417e-05
-1.26167856384198e-05
-3.40606961864863e-05
-1.38759150361988e-05
-1.60284005451257e-05
-2.17106554607144e-05
-1.54317771362701e-05
-1.78725629217778e-05
-1.33458370929899e-05
-7.81602773007681e-06
-1.09447356174384e-05
-9.60169168448729e-06
-1.10642239988246e-05
-7.72820492686304e-06
-1.62741978616721e-05
-2.26913093813487e-06
-3.36905369811816e-05
-1.11223487575877e-05
5.25561009379614e-06
-1.78289491641696e-05
-3.51946965426598e-05
-7.5330847575008e-06
-3.08871412192826e-05
-7.25916633591618e-06
-1.76588706375902e-05
-4.85803696464287e-05
-4.07620563718662e-05
-2.55993361738246e-05
-1.19274253286193e-05
-2.12062970654222e-05
-1.1988512023383e-05
-2.82743114838878e-06
-1.90170591799581e-05
-2.29731319198621e-05
-2.85606030564605e-05
-3.17137492405916e-05
-3.65105786451176e-06
-2.68672918903882e-05
-2.62276279841545e-05
-1.71293490639895e-05
-1.46267516800196e-05
-1.65350885329971e-05
-1.55142246989274e-05
-3.67603745397108e-05
-3.2423028922257e-06
-3.0188228579416e-05
-3.27466814465203e-05
-1.10728079128611e-05
-9.02819168462501e-06
-1.51089890108242e-05
-2.68708241266456e-05
-1.78986700265274e-05
-3.83173318316395e-05
-3.93260003952284e-05
-5.94147280545335e-06
-2.64037985881475e-05
-1.67975806498726e-05
-2.92152190495218e-05
-1.77756309566232e-05
-2.55991327654164e-05
3.94332328462401e-06
-2.69372666037406e-05
-5.8833310514219e-06
-2.44319885624357e-05
-2.97253128284575e-05
-2.38283099617958e-05
-8.39213094037958e-06
-2.32339309411958e-05
-2.17994898760218e-05
-3.56016384317837e-05
-1.62512423812878e-05
-1.46384426311522e-07
-1.74782857353718e-05
-2.74880155693623e-05
-1.09486447836098e-05
-2.02291461717753e-05
-2.5760777948166e-05
-1.59806894586289e-06
-1.37108647545854e-05
-9.00107333708409e-06
-1.91252154616253e-05
-1.41272188062533e-05
-2.71031815836007e-05
-3.60439909220535e-05
-1.27225299767434e-05
-2.97974782706744e-05
-2.95160284599874e-05
-2.3214727349372e-05
-3.27204324780567e-05
-3.11640984285057e-05
-1.65856639092088e-05
-1.89008254793272e-05
-6.21819863628231e-06
-2.18333961999614e-05
-2.90794027223389e-05
-3.55088342313295e-05
-4.52225902193357e-05
-9.21357692724674e-06
-4.98607701266224e-06
-4.21568335191923e-05
-3.4981395986066e-06
-1.85260322445075e-05
-1.31638439327698e-05
-3.81834215758804e-05
-2.3688626445338e-05
-1.25702940802734e-05
-1.70514341404153e-05
-2.05492517022759e-05
-3.92502527127188e-05
-4.36404022219798e-05
-1.77188985212026e-05
-2.46669038047078e-05
-3.10969863847123e-05
-1.2746167188925e-05
-2.90299817031904e-05
-2.42248306302797e-05
-1.62818861862236e-05
-2.42807368926078e-05
-2.07470402782644e-05
-2.49471387032354e-05
-2.03451867597116e-06
-1.57874530379218e-05
-3.18517757776378e-05
-2.83798013439998e-05
-9.59909052097705e-06
-2.12611807782207e-05
-3.1375859769718e-05
-1.58182118052474e-05
-1.92294426626503e-05
-1.11523117960638e-05
-3.27198284764005e-05
6.00700534604383e-06
-3.37339773508444e-05
-2.42319914015176e-05
-2.23505638186901e-05
-2.43099187779683e-05
-1.29146062525887e-05
-3.18596353483716e-05
-4.84318634377405e-06
-1.41145726995881e-05
-3.33509328328105e-05
-1.05496199477364e-05
-1.78341629859467e-05
2.84439659099596e-06
-4.32982354800727e-05
-9.40360371715246e-06
-3.23704862597759e-05
-1.66702341779159e-05
-1.32390807478417e-05
-2.56666122195998e-05
-2.1151966482926e-05
-4.20799961708435e-05
-3.11286033840603e-05
4.05970361858364e-06
-3.01109238878501e-05
-2.21501288876992e-05
-2.63568906043696e-05
-7.26688933081661e-06
-2.65892313194587e-05
-2.10789191144844e-05
-4.34909347562355e-05
-2.52159749463072e-05
-2.51345393029283e-05
-1.11340189388981e-05
-1.89042195964487e-05
-2.14157707007718e-05
-2.09971539671775e-05
-5.00151498472954e-05
-1.13550901114881e-05
-9.16125804419316e-06
-5.67975627281475e-06
-8.69196632129639e-06
-2.97258264490238e-05
-8.76945487973998e-06
-1.71739853577886e-05
-3.47492911523575e-05
-1.84153249072545e-05
-7.30207727585457e-06
-2.3038220251554e-05
-9.42106964318985e-06
-1.83479005523754e-05
-4.39052127808372e-05
-1.98156663179132e-05
6.02821020427617e-07
-2.49410247861837e-05
-2.89888808630299e-05
-3.22881557296296e-05
-3.48059009359764e-06
-2.65515923439943e-05
-5.58627658713927e-06
-4.79956353985405e-06
-6.68854817540795e-06
-3.04997151658298e-05
-5.17410743804672e-05
-2.68130546721967e-05
2.14621810819118e-06
-2.06195567325835e-05
-2.84440893845959e-05
-3.44096013405755e-05
-2.17158905556574e-05
4.48044202228255e-06
-3.11027733949139e-05
-4.08102027855266e-05
-2.58472327500706e-05
-1.11120764334622e-05
-3.02768340427488e-05
-3.61256531400359e-05
-2.87719510166391e-05
3.1709173360983e-06
-1.60641784973778e-05
-1.02905901492928e-05
-2.10729295525542e-05
-1.40295739789572e-05
-2.08938642134627e-05
-2.81332917976061e-05
-3.34107057177361e-05
-1.11530014150961e-05
8.3186792432983e-06
-2.41542981429685e-05
-2.86192430939125e-05
-1.3187033345346e-05
-2.691024499908e-05
-8.91455779226858e-06
-2.78014838579351e-05
-1.69665425954506e-06
-2.66073375400331e-05
-1.43514166069182e-05
-2.16420877029854e-06
-3.41426787121356e-05
-3.02960379682398e-05
-4.51154811982082e-05
-3.70390784949173e-05
2.71618904284711e-06
-2.40566510535796e-05
-2.26328558759333e-05
-3.02177238879381e-05
-1.16608600812205e-05
-1.35176263986646e-05
-5.18404750447727e-05
-4.40013980578914e-05
-7.04118027037604e-06
5.10912773917256e-06
-2.20082428584803e-06
-2.0778132544548e-05
-1.25575490435413e-05
-3.18749176001962e-05
-2.74094103977801e-05
-3.62022243138601e-05
-1.6432520152757e-05
-2.8791112630952e-05
-3.58802402664559e-05
-5.85195087746067e-05
-1.2032503987638e-05
-1.0965035865581e-05
-2.58784935003584e-05
-2.14538212094897e-05
-1.95633805084577e-05
-1.18481930897938e-05
-1.62249142822823e-06
-1.01129897554038e-05
-2.65554644060064e-05
-2.88237789557731e-05
-2.50192398540352e-05
-1.84259763283116e-05
-1.67944701845055e-05
-1.16778368276223e-05
-1.43414730061878e-05
-3.03443126830238e-05
-2.68265480608825e-05
-3.38123269499113e-05
-2.62439787565545e-05
-1.55383762866367e-05
-2.91135765021654e-05
-2.02852400324607e-05
-1.44656584396926e-05
-1.64780981674012e-05
-7.68254400963174e-06
-1.90043226459631e-05
-1.54036653844349e-05
-1.40286033598942e-05
2.06806879864698e-06
-2.79067709964546e-05
-3.93752855417301e-05
-2.4678587854531e-05
-2.28945151651389e-05
-2.03113975987137e-05
-3.97284766434153e-05
-9.64315438061482e-06
-1.5739416735118e-05
-1.29675336435086e-05
5.60130054798164e-06
-2.54312087305115e-05
-1.81505644471095e-05
-2.64337781071441e-05
-2.30856055406869e-05
-1.69343082388552e-05
-2.54616034488212e-05
-1.61809192336654e-05
-3.00872615897404e-05
-1.14188766618183e-05
-2.58169770340519e-05
-2.19022532939429e-05
-3.60319096553306e-05
-2.76945800985988e-05
-1.08788582161413e-05
-1.75429319009911e-05
-2.21108818379115e-05
-1.15093818781265e-05
-3.20704775907523e-05
-3.53294714518448e-05
-2.010471657523e-05
-3.36272708651953e-05
-2.27266154077295e-05
-2.21049352963127e-05
-1.21485207899855e-05
-3.81062314704903e-05
-3.48272495095878e-05
-5.39046907707523e-06
-2.63723440540408e-05
-3.61743600110046e-05
-2.83402277542201e-05
-4.22544045174085e-07
-1.42614166294415e-05
6.81479227575687e-06
-1.52649398319236e-05
-1.27339383360847e-05
-2.76236316880818e-05
-1.57097868776918e-05
8.07213462195273e-06
-4.14008754380431e-05
-1.67666745047811e-05
5.97346108161443e-06
-1.32884563481398e-05
-2.67596579451035e-05
-2.20417263482098e-05
-1.69919599821357e-05
-6.5099592399314e-06
-2.14727486927238e-05
-1.19282154489138e-05
-2.39082465037546e-05
-1.58833191424891e-05
-9.03881816154131e-06
-1.39115639598931e-05
2.27694146681298e-06
2.05920521637757e-06
-1.29683749725277e-05
-3.11788974472569e-05
-1.76998600066105e-05
-3.06283904112112e-05
-1.22965497340633e-05
-2.95918149709831e-05
1.10989090881754e-05
-4.08669531383787e-05
-1.8379264534975e-05
-4.30096860803716e-06
-8.67234435051363e-06
-2.70485494294138e-05
-3.549558490374e-05
-3.9048473488432e-05
-2.37746798337379e-05
3.53869816788853e-06
-5.68227209429811e-06
-1.19012284388723e-05
-2.89823305266073e-05
-1.4822509498768e-05
-2.34267697828238e-05
-1.28947765496548e-05
-2.48659146006287e-05
-6.1059105835928e-06
-2.35877450056403e-06
-2.99876920517409e-05
-1.08264045258429e-05
1.37420028683594e-05
-2.97165540294681e-05
-2.46572908431197e-05
-1.22620873669369e-05
-1.70677162557791e-05
-1.74033562743957e-05
-2.01876437186625e-05
-3.36621813081326e-05
-2.42211519397091e-05
-4.84501985868279e-05
-1.40115200460736e-05
-2.2932179781445e-05
-3.86370895810653e-05
-3.33804303837136e-05
-1.79156646210066e-05
-2.85683415145359e-05
-1.39336828132801e-05
-3.68142072120698e-05
-1.37230710293862e-05
-1.74178872175761e-05
-1.78744789489344e-05
-1.60740651428719e-05
-1.86784824944913e-05
-3.27046064604427e-05
6.85160375386324e-06
-1.60469805119927e-05
-2.10197570682158e-05
-8.09058186557009e-06
-1.94756055053278e-05
-7.93262973786655e-06
-2.57653188850446e-05
-2.90188670046693e-05
-2.08672679639052e-05
-1.9860720477464e-05
-4.37898754930617e-06
-2.02142101923974e-05
-3.25604802052971e-06
-2.55993690715979e-05
-2.67969152809494e-05
-3.49840210586388e-05
-2.80882100630236e-05
-3.47932183150588e-05
-1.96001184690917e-05
-2.14407860150586e-05
-1.52396991759504e-05
-1.47863311042041e-05
-2.23530973581595e-05
-4.69671987523804e-05
-1.70491621164011e-05
-4.92790223575621e-06
3.40924834975751e-06
-3.61397666092226e-05
-1.93219714950333e-05
-2.41791037563363e-05
-1.58381638706058e-05
-7.93409584426648e-06
-1.52717334619079e-05
-3.74760920265175e-05
-2.95766996087915e-05
-7.8106741610284e-06
-1.91654892756682e-05
-2.9806231472729e-05
2.80704768276633e-06
-2.73858675153031e-05
-2.83748637121519e-05
7.16484139921123e-06
-2.28611596504088e-05
-1.82743643891811e-05
-4.13857522520905e-05
-2.45950959901817e-05
-2.83809291297291e-05
-6.7163391159801e-06
-2.23321053081687e-05
-2.6075779210765e-05
-2.32508478385872e-05
-9.81975178463789e-06
-1.55795832295241e-05
-9.61620900537996e-06
-2.31237389797204e-05
-2.17640623804798e-05
-1.47364690309447e-05
-4.94092586036032e-05
-2.67601601002204e-05
-3.98919098099657e-05
-2.3765378909232e-05
-3.70965602184321e-05
-1.51358502551978e-05
-1.37552564704793e-05
-8.51995061912524e-06
-3.33415524290725e-05
-2.23055268606342e-05
-9.08485608932505e-06
-5.28817466778998e-06
-2.1788418529741e-05
-2.53372215344038e-06
-1.15854008387289e-05
-1.68823142043108e-05
-2.48513617242322e-05
-3.27686620384201e-05
-4.43104093342059e-05
-2.22501394536916e-05
9.52413077511326e-06
-2.68812671569504e-05
-2.24245226153805e-05
-2.98467235804987e-05
-8.86167527597344e-06
-9.50748439258629e-06
-2.27974818886548e-05
-1.42904604509874e-05
-2.64943495984542e-05
-2.6327862157883e-05
-2.35545492086354e-05
-4.35251438338484e-05
-5.04646603583316e-06
-1.21134168697033e-05
-3.16845281351139e-05
-2.46236555680958e-05
-3.8582270770005e-05
-2.44267914225289e-05
-1.41800151715922e-05
-1.1894733316426e-05
-9.62780466078368e-06
-2.9889674484042e-05
-1.15482783836685e-05
-9.75905966696672e-07
-3.48683883094738e-05
-1.01339083296887e-05
-3.75181576318503e-05
-3.10481464820914e-05
-2.71756335044304e-05
-2.67627171212015e-05
-3.89914706776789e-05
-2.73840394140972e-05
-8.7724069407784e-06
-2.12332530136606e-05
-2.6435405156726e-05
-2.42423123330296e-05
-2.25364028314771e-05
-3.21189404395167e-05
-1.78398487624519e-05
-1.47675754807487e-05
-5.70574641584588e-06
-1.20261954720838e-05
-2.69240949161114e-05
-1.47459738525154e-05
-4.18535708380257e-05
-2.20248758789934e-05
-1.93089670368445e-05
-2.11321967506428e-05
-1.81978345751328e-05
-1.63614082092492e-05
-1.28523713790842e-05
-2.42126705071774e-05
-4.3803201866485e-05
-3.03808531818968e-05
-3.04156757117574e-05
-2.94252485770319e-05
-3.79769275005599e-05
-4.01804041064612e-05
-1.10403582916045e-05
-1.85657486765524e-05
-3.37539997195242e-05
-2.46786275268101e-05
-3.76347304209722e-05
-2.03779349069361e-05
-1.29086226161626e-07
-2.15147096312818e-05
-1.85907713195453e-05
-2.17924949927326e-05
-5.66406769100934e-06
-1.69184757187708e-05
-2.14582593865986e-05
-3.20576263328892e-05
-2.33015708337192e-05
-2.34149419789596e-05
-3.19996810091239e-05
-1.94295391050798e-05
-3.13342160705477e-05
-3.43978099291705e-05
-7.12680109225437e-07
-1.52565211939424e-05
-1.73355577825806e-05
-1.82067819190884e-05
1.80799495780169e-10
-1.6354375086441e-05
-8.06973021614697e-06
-6.55903205715339e-06
4.61081301205618e-06
-3.98150680725361e-05
-1.9945261108072e-05
-9.73472580593301e-06
-9.50116150241632e-07
-2.87398029649563e-05
-2.06286444932211e-05
-3.61091282783783e-05
-9.65264440671039e-06
-3.68058822184654e-05
-2.82516141717138e-05
-3.14683872361094e-05
-1.99293329901517e-05
-2.00785326452437e-05
-1.2829733310739e-05
-4.22479707093433e-05
-3.21768534447526e-05
-2.13678943044124e-05
-2.20645603040356e-05
-2.51286262618463e-05
-3.22122506144512e-05
-1.33679591135611e-05
-1.52507075255818e-05
-3.4478926649439e-05
-1.42384604337452e-06
-6.09818165725547e-06
-1.99828374874758e-05
-3.70216741625638e-05
-6.83953662049439e-06
-1.73700958970745e-05
-1.61571105553288e-05
9.13507476678351e-06
-3.52001458936067e-05
-1.08964524881901e-05
-2.6157604217196e-05
3.34242313547286e-06
-2.14902585629461e-05
-2.1846500126917e-05
-6.51334611825987e-06
-6.90564423232473e-06
-2.10330197442325e-05
-1.21737575998886e-05
-1.52275134799455e-05
-1.06779819159704e-05
-1.05042193332586e-05
-3.75368852039035e-05
-2.22052227162179e-05
-6.32378442259241e-06
-3.39108392142475e-05
-2.25229144156951e-05
-2.3781247997475e-05
-1.83666757963171e-05
-4.98405444642709e-05
-1.64541610673024e-05
-5.04393204193761e-06
-1.74307758290445e-05
-2.35422088444764e-05
-2.29396977370393e-05
-1.71091019260518e-05
-2.02963504869161e-05
-1.20477423988784e-05
-4.53283883912151e-05
-1.97122834411053e-05
-1.32442704042852e-05
-1.43482739116478e-05
-1.86602011906854e-05
-1.03176128888977e-05
-9.27716193667336e-06
-2.5717448953012e-05
-2.52567672977151e-05
-2.72914814169402e-05
-2.80307520434722e-05
-1.02548546709371e-05
-4.35904738246172e-05
-1.8948158303903e-05
-4.8272314472009e-05
-3.42874525061865e-05
-2.48515560869648e-05
-1.46287947901322e-05
-3.70790241368612e-05
-9.33299387997706e-06
-5.50144286738005e-06
-3.22137086323527e-05
-4.23820619570607e-06
-9.1907451830077e-06
-1.27939246007407e-05
-1.84588119031914e-05
-5.09693370988258e-06
-1.40069977426438e-05
