# Supplementary material for: Research on computational propagation and identification of mine microseismic signals based on deep learning
Source: PLoS One. 2025 Oct 22;20(10):e0334641. doi: 10.1371/journal.pone.0334641 (PMC12543183; doi:10.1371/journal.pone.0334641)
Supplement: S3 Data — (ZIP) [file pone.0334641.s003.zip › 000100500002780.xlsx_0.txt_24.txt.txt]

3.99728179586542e-06
-4.52879919581904e-05
-1.53024731826788e-05
-1.41488827517082e-05
-1.09871888331825e-05
-1.48736289017011e-05
-7.64930822040457e-06
-4.9485092795567e-05
-1.19731416084949e-05
-1.47270180276372e-05
-2.87131558014386e-05
-3.61224854019182e-05
-1.28978665865697e-05
-3.92896545082251e-05
-3.90989791272198e-05
-3.52224417553905e-05
-2.31633956893e-05
-1.32162070343267e-05
-3.42151807855789e-05
-1.25775829767392e-05
-2.52918760362773e-05
-2.4180239959346e-05
-2.48941879280974e-05
-1.63125625412273e-05
-1.88279089982365e-05
-1.72978901097305e-05
-3.22537144151525e-05
-3.94945772134872e-05
-1.7540094211864e-05
-2.23682310223331e-05
-1.32438783092971e-05
-1.62628122876178e-05
-3.95587148581336e-05
-3.58310519038891e-06
-2.5723267248224e-05
-3.58436674997313e-05
-8.94315486615751e-06
-4.09949552459627e-05
-3.68720836517547e-05
-1.53109986222289e-05
-2.31886170743353e-05
-6.15797873483659e-06
-2.03054895271605e-06
-2.57993212875498e-05
-2.69936592097858e-05
-1.8085940414718e-05
-2.1765431185183e-05
-3.37944686011205e-05
2.93952393599381e-07
-2.43160619484915e-05
-1.82545492540609e-05
-3.07221360006732e-05
-2.64393476740223e-05
-4.22935999206798e-05
-2.09623122035028e-05
-3.22123379285539e-05
-3.38889828435671e-05
-2.05156486450095e-05
7.42805084784591e-06
-2.24996610658491e-05
-3.47239295854019e-05
-1.5286092347013e-05
-2.4734045936653e-05
-3.59423139365372e-05
-2.49155971353635e-05
-9.56071875700696e-06
-1.12980496829766e-05
-2.88967591003634e-05
-3.43715966578681e-05
-2.87516587338553e-05
-1.99045718253122e-05
-2.61638597718964e-05
-2.07431335755081e-05
-9.94385494141736e-06
-1.53888470517841e-05
-1.97150298495719e-05
-1.48321074378803e-05
-2.7189638661905e-05
-1.58360120015367e-05
-3.1001880041261e-05
-3.20720733367133e-05
-3.10775871102883e-05
-9.00415613990412e-06
-5.80837792109346e-06
3.73145010181918e-06
1.90518859573813e-06
8.25332127359516e-08
-2.03616169812968e-05
-1.98092262554034e-05
-2.84115446439685e-06
-1.93431437563392e-05
-1.49483828024653e-05
-3.8801653582565e-06
-2.65100506322253e-05
-3.09158454113461e-05
-1.03601427768965e-05
-3.09384353219044e-05
-3.90675285201005e-06
-1.99956437393657e-05
-1.3682617941382e-06
-1.56666905906871e-05
-2.04819743246677e-05
-1.63792218400201e-05
-8.04627479110844e-06
-2.44651949035604e-05
-3.71187533156098e-05
-1.12013338112443e-05
-3.79750033515882e-05
-2.62126123437809e-05
-2.06029422904987e-05
-4.04519918665168e-05
-1.06533691597867e-05
-2.1920156555998e-06
-1.70061577310641e-05
-1.10458554622041e-05
-4.42010118878733e-05
-1.95824469217242e-05
-3.84329439175324e-05
-2.30424291144043e-05
-3.98988609980676e-05
5.02333640251287e-06
-8.49815136210645e-06
-2.92611950381646e-05
-9.70771066130361e-06
-1.77579563816382e-05
1.56107005765155e-06
-2.78325562428784e-05
-2.30260988661245e-05
-2.62561004451362e-05
-2.48231520270857e-05
-3.20985815683571e-05
1.83166535945111e-06
-1.9913221619572e-05
-2.7922487664079e-05
-4.21032416841115e-05
-3.61541459683326e-05
-2.56736813508744e-05
-2.54159024480156e-05
-3.29776066233043e-05
-2.77498351914738e-05
1.24491249631758e-05
-9.37952125025074e-06
-3.24308366174741e-05
-4.68856112395185e-05
-6.91617655670563e-06
-1.58746561440424e-05
-4.55829722226872e-06
-3.11707053850784e-05
-1.48602214219202e-05
-6.3713873636233e-06
-9.50188863611975e-06
-2.00891474570375e-05
-7.2404620854457e-06
-8.60512197350564e-06
-1.75725562013192e-05
-6.95073224982371e-06
-1.47113326596281e-05
-1.06530944620258e-05
-1.71396249658358e-05
-1.94220546738846e-05
-4.3391938893265e-05
-2.14613597385425e-06
-3.97816566356619e-05
-4.22673356739664e-06
-3.1324834552936e-05
-2.15507322522359e-05
-1.35378908126382e-05
-1.09042853741071e-05
-2.45456261565701e-05
-1.74437234152162e-05
-1.67424155925722e-05
-1.48433064075958e-05
6.28638174919159e-06
-1.88069555469777e-05
-1.23727549909895e-05
-2.34006040687124e-05
-3.01160788412602e-05
-6.52506972203026e-06
-2.2502950197342e-05
-3.24703489213853e-05
-1.40727335852454e-06
-1.41428752244571e-05
-3.46791468076501e-05
-3.84239698058707e-05
-1.28101621149522e-06
-1.9934032400964e-05
1.03011822774337e-06
-1.09276213269773e-05
-6.22693884741363e-06
-2.01857406523374e-05
-2.58856306315796e-05
-2.43113752899036e-05
-3.25635062602503e-05
-2.622157441726e-05
-1.95303219898877e-05
-6.20639500961328e-06
-6.64087744107277e-06
-3.46195863738057e-05
-6.04675735373552e-06
-1.12761251743974e-05
-2.11459175724567e-05
-2.74846532100719e-05
-2.2989278716265e-05
-1.01524018269736e-05
-3.30351954563127e-05
-1.67744568534994e-05
-1.66629150617221e-05
-3.2866077088738e-05
-3.06384898118932e-05
-1.72437490508756e-05
-9.36531481231923e-06
-7.68321863411938e-06
-1.74884137305911e-05
-3.52917199076613e-05
-3.1234533112145e-05
-3.78312948574089e-05
-2.7752372158241e-05
-1.23927395080232e-05
-3.33213052029462e-05
-2.44641477620992e-05
-4.83308971521335e-05
-2.97099208961999e-05
-3.10612176231115e-05
-1.94410828788098e-05
-2.5961688141159e-05
-2.58681240605704e-05
-1.53361947233298e-05
-1.40067882995456e-05
-2.36408880988591e-05
-1.12718985803787e-05
-4.53784661573215e-05
-2.25190742054699e-05
-3.67758367573404e-06
-3.02628788550643e-05
-3.18483234539367e-05
-1.66449202872805e-05
-3.09950786224467e-05
-8.33311958519542e-06
-7.93832792085475e-06
-2.58210862459116e-05
-3.94437523257545e-05
-1.69529524046698e-05
-2.60607186255404e-05
-3.15365317690004e-05
-2.52483420347368e-05
-3.04318132503206e-05
-9.60508564851936e-06
-8.67779978793641e-06
-1.32595837846784e-05
-1.82123275757281e-05
-1.81060343296869e-05
-1.81689825309216e-05
-2.22595511599902e-05
-3.17505714377574e-05
-2.65684884844967e-05
-2.94295547667655e-05
-3.83770656401848e-05
-2.67366084640308e-05
-1.45342588681528e-05
-2.01700652885839e-05
-3.2434099229292e-05
-2.49031153020987e-05
-1.72194008940385e-05
-7.68835402331569e-06
-1.76387825989835e-05
-3.20232229388431e-05
-1.18238143464808e-05
-2.1574002855976e-06
-6.0964846200405e-06
-1.6876513088174e-05
-6.96710916458196e-06
-2.57421016850641e-05
-2.06064279715728e-05
-1.66458039136772e-05
-2.36536522341523e-05
-2.26933760540287e-05
-7.51396467655845e-07
-1.54899050880021e-05
-2.66564084300086e-05
-1.90046656632012e-05
-3.5535506471557e-06
-1.82246933122839e-05
-1.84035991159534e-05
3.17842760234162e-06
-2.393519406227e-05
-1.38171165768862e-05
-3.14905120940037e-05
-1.48004471740123e-05
-9.0270000641122e-07
-2.47996608388962e-05
-3.677767701082e-05
-5.30498843766354e-06
-4.25278176156572e-06
-2.50750136019034e-06
-1.62906753296331e-05
-1.6943718437603e-05
-1.44464090433256e-05
-8.82061976820047e-06
-3.16540761739696e-05
-1.41371890301286e-05
-1.69733389808137e-05
-2.94153508675635e-05
-1.95737077835631e-05
-1.44651365347822e-06
-2.74571766643842e-06
-1.27689065868327e-05
-4.14804315650243e-05
-1.20678704129896e-05
-4.2081723951817e-05
-3.52942349807205e-05
-7.07364003728448e-06
-1.72947299994637e-05
-1.74301355990049e-05
-1.165899527914e-05
-4.05673858469868e-05
-8.66494794735585e-06
-1.26831121096134e-05
-1.08139378039184e-05
-2.14925074068108e-05
-7.52575108763861e-06
-3.97100912836562e-07
-3.51589886866703e-05
-3.84428293848221e-05
-9.74767662043402e-06
-5.13234662055638e-05
-3.52200532066101e-05
-1.5053376157175e-05
-1.55974989968742e-05
-3.22051010759681e-05
-3.63626171812298e-05
-2.77115360989195e-05
-3.45160114436991e-05
-2.15236935181034e-05
-3.61342479011869e-05
-2.77444476125879e-05
2.18931292794445e-07
-1.16131972144066e-05
-1.07525718071628e-05
-1.1828182157153e-05
-2.83779413064929e-05
-3.23471883396299e-05
-2.48052359917593e-05
-3.10903781491032e-05
-4.58688063768723e-05
-2.74594096060414e-05
-3.09497067469855e-05
-2.76552253092603e-05
-2.28307999387087e-05
-2.65927577231235e-05
-7.91133888296623e-06
-3.945345820568e-05
-2.65366759351063e-05
-1.30860999411049e-05
-2.63420346278757e-05
-7.90293312302985e-06
-2.10018880877539e-05
-5.95642165024184e-06
-4.56658136111014e-05
-3.97857423089503e-05
-8.91591032661769e-06
-2.10115822292383e-05
-2.15807360479074e-05
-1.48379640382392e-05
-2.43272989669876e-05
-6.14971611395404e-06
-1.81699416810029e-05
-1.37118911472711e-05
-1.27503843970186e-05
-2.46475813197287e-05
-2.00186875132006e-05
-1.68658117976604e-05
-3.98363968407008e-05
-2.18838145544308e-05
-8.48775565871694e-06
-2.73010568287577e-05
-2.17926839481767e-05
-3.33421231927845e-05
-1.95378894725477e-05
-1.31766208783421e-05
-3.39454308038088e-05
-2.7334394880826e-05
-2.93919070824244e-05
-4.28443294830065e-05
-1.45793857731667e-05
-3.27820080732818e-05
-1.71841802755485e-05
-1.3836338618474e-05
-7.06977765675846e-06
-2.57788431115407e-06
-2.5174255458191e-05
-1.34133323790981e-05
-2.5251000503681e-05
-3.63547534159119e-05
-4.62752728380318e-06
-1.89031083135397e-05
-4.81444918748226e-05
-3.56124337703416e-05
-4.91629190909895e-05
-4.01771354893674e-05
-1.87060527879847e-05
-6.1890320520236e-06
-9.476562827883e-06
1.01144202968766e-06
-1.87464725472018e-05
-2.60352077807694e-05
-2.19165498529546e-05
-1.95009101319129e-05
-3.34496790014182e-05
-1.91108298914749e-05
-1.44453772920409e-05
-3.52474435704811e-05
-2.72733365185556e-05
-2.39758787676378e-05
-1.21571520184479e-05
-2.00708780637459e-05
-5.13016241092606e-05
-1.6332427434893e-05
-1.09330583325762e-05
1.68894830064107e-06
-2.25448570153089e-05
-4.68170128678431e-05
-2.7413329391469e-05
-3.62694347032137e-05
-2.87386276081433e-05
-4.1046683506514e-05
-1.47985530119053e-05
-1.6063090076653e-05
-6.07330929107254e-06
-3.29374648002034e-05
-2.38545197558538e-05
-1.03845350694141e-05
-2.32291299468732e-05
-2.89575985670004e-06
-2.31196556099437e-05
-2.07321640900276e-05
-2.88922063757788e-05
-2.16606033667752e-05
-8.25749553697028e-06
-5.19374824374225e-05
-3.98007499212181e-05
-1.18282098681677e-05
-3.18092688812132e-05
-3.86839020774531e-05
-2.74493833224861e-05
-1.59658900694647e-05
-2.19973163561638e-05
-1.3924396691037e-05
-1.91239098148517e-06
-3.50212486993449e-05
-1.60527799537898e-05
1.04604524358732e-05
4.61502425978214e-06
-2.56699312304697e-05
-2.27429171666391e-05
-2.28507480020503e-05
-2.09299114138169e-05
-1.83586732672764e-05
-2.8156345740838e-05
-2.30102049706788e-05
-2.64319409959789e-06
-3.25408364792697e-05
-2.84426558215907e-05
-3.94738191535013e-06
-2.95705656245082e-05
-3.23303225077682e-05
-1.1322241311962e-05
-2.76557915700873e-05
-9.59306808710412e-06
-2.93117330114543e-05
-3.5749683341127e-05
-1.85939259857515e-05
-6.46640879777619e-06
-1.59258870745279e-05
-4.32102950781742e-05
-3.00835115345235e-05
-1.98547326270746e-05
-1.92997828112211e-05
-1.89762053988913e-05
-2.77692447692721e-05
-2.95721599200503e-05
-2.45871469308278e-06
-3.42202217157993e-05
-4.08229153965178e-05
-1.60288759471403e-05
-2.18574207553996e-05
-1.72762379850366e-05
-2.21786646411991e-05
-2.08030090952615e-05
-8.60731829888484e-06
-1.89905689802119e-05
-3.08075056746002e-06
-2.31811304977771e-05
-2.66753575661188e-05
-3.49607098430726e-05
-2.33241772460382e-05
-9.04919092704533e-06
-2.81743635173716e-05
-2.09198450603085e-05
-7.65919412796483e-06
-1.91204362778454e-05
-1.89511701223192e-05
-2.43825848292452e-05
-1.04723011666316e-05
-1.97668187259717e-05
-3.54725166149189e-05
-2.75047069079729e-05
-3.1694036611559e-05
-2.49768915078138e-05
-2.65279985430038e-05
-3.08980563141334e-05
-3.57769695400547e-05
-3.52299542678587e-05
5.78059150771521e-06
-2.20855687460374e-05
-2.54564144148092e-05
-2.85787080170591e-05
-1.93503957718635e-05
-3.17819623735048e-06
-1.40045241570441e-05
-1.2587476239117e-05
-2.72296383986401e-05
-2.73925077205859e-05
-2.95855998576763e-05
-3.32200803704607e-05
-3.07815833992134e-05
-1.92369706284496e-05
-2.208619869225e-05
-2.89845733766117e-06
-2.63092369441532e-05
-8.41727430222003e-06
4.79075008794358e-06
-2.0968905643499e-06
-2.46601252163596e-05
-1.72669071512342e-05
-2.58903341446557e-05
8.29971697230478e-06
-2.29030570906435e-05
-1.04742129545829e-05
-2.54478516735175e-05
-1.33413072616722e-05
-3.98884781986494e-05
-5.85154994108137e-06
-2.23388816367266e-05
-1.65648042062147e-05
-3.85960114581374e-05
-1.47074200810483e-05
-8.83470592802953e-06
-2.15723173794593e-05
-3.58140230916065e-05
-2.07885009485424e-05
-1.82568119365689e-05
-1.34052780538943e-05
-2.55983406049527e-05
-1.60874837067086e-05
-2.28247134256896e-05
-6.64088533373152e-06
-1.80629185484374e-06
-3.15433914020045e-05
-3.84321419154206e-05
-9.89176272566268e-06
-1.87122583138475e-05
-2.32062381681338e-05
-2.90643127862793e-05
-2.36466195357441e-05
-3.11462348480452e-05
-2.05333715526112e-05
-2.39463764299096e-05
-2.68181671469849e-05
-1.4179690217217e-05
-1.97778884908267e-05
-3.04535383693593e-05
-2.0480372466362e-05
-1.22862846717188e-06
-3.22127205609832e-05
-1.32326372972915e-05
-2.64081056829199e-05
5.96535158817369e-06
-2.69038904191579e-05
-1.1089318624999e-05
-3.94235553792315e-05
-1.86385296358643e-05
-2.92511345548646e-05
4.74431872484123e-06
-2.63730452972342e-05
-1.60065365043111e-05
-1.56159022976285e-05
-1.76458703249845e-05
-1.83119553876678e-05
-3.59236503796498e-05
-2.45500333116117e-05
-6.81138712790955e-06
-9.68814152397414e-06
-1.95193485836383e-05
-1.84262868483038e-05
-1.9158960593865e-05
-2.71334020005975e-05
-3.15387150057151e-05
-1.9776932975466e-05
-3.53035529486247e-05
-8.98158496679481e-06
-2.43157074033885e-05
-1.70796314559489e-05
-1.96294602021495e-05
-1.22852170280482e-05
-2.11386356518137e-05
-2.41302283107645e-05
-1.39324981904556e-05
-2.00244389418236e-05
-2.24000692574511e-05
-3.52054652806158e-05
-8.69096149105168e-06
-3.74816212553395e-05
-1.7709060220627e-05
-1.66682750677991e-06
-3.03617782284284e-05
-2.74405345236395e-05
-1.51809656033329e-05
-9.29618489177983e-06
-2.08127282670665e-05
-2.74867236004068e-05
-3.42690927938711e-05
-2.61112461289614e-05
-1.34995122449518e-05
3.57580839734555e-06
-1.00485238023643e-05
-2.2427662154447e-05
-3.99353420841587e-05
-7.82572646678558e-06
-1.47489448876493e-05
-2.87097903780524e-05
-2.17992639238039e-05
-3.0833259232328e-05
-3.25829636175973e-05
-1.17875469536083e-06
-4.58847093549456e-06
-2.32768610440995e-05
-3.39347794528989e-05
-2.93547315424389e-05
-2.90886880427061e-05
-1.50959543571875e-05
-8.46254493989687e-06
-2.91791451622581e-05
-1.78952201405642e-05
-1.74763439122325e-05
-2.68297528774293e-05
-2.72876539299626e-05
-3.13782706204799e-05
-1.55776456070323e-06
-1.78732415955647e-05
-3.45967499589024e-05
1.45806844970766e-05
-1.87082873187455e-05
1.02951652851591e-05
-3.38730146385684e-05
-2.37805256325205e-05
-1.10299005383223e-05
-2.18498380076016e-05
-1.64790834992825e-05
-3.01819993712156e-05
-1.35605606864594e-05
-1.12047478617485e-05
-2.39669520802995e-05
-2.41292285373674e-05
-1.88391690024657e-05
-3.28205213740202e-05
-1.54829287252581e-05
-1.93869010953436e-05
7.32870249941604e-07
2.18432308456515e-06
-3.04924448727709e-05
-3.13662780100376e-05
3.92588242775274e-06
-4.43569759750072e-06
-3.09563812590577e-05
-2.22942843751436e-06
-1.77946892868372e-05
-1.03265894407154e-05
-7.27990104674188e-06
-2.89180749389583e-05
-1.78552917716305e-05
-1.629726618422e-05
-7.71435313351128e-06
-2.9940195900076e-05
-3.58292102013504e-05
-1.33142834641763e-05
-1.2746030127736e-05
-2.90682816688593e-05
-2.09227327583798e-05
-1.58048464021822e-05
-3.27947041576427e-05
-1.04489374138553e-05
-1.24831712518442e-06
-1.18948103600009e-05
-3.09154447184697e-05
1.36811076365731e-05
-4.98568556857444e-06
-8.53706141273652e-06
-2.62887505593528e-05
-2.70183186294583e-05
-3.78207006792794e-05
1.18888060108077e-06
-3.45395778066765e-05
-2.57068913414464e-05
-2.05500610347113e-05
-7.92648183793696e-06
-2.82824930552715e-05
-1.58880916678995e-05
-1.09719633209827e-05
-1.53446466073099e-05
-2.8177490868155e-06
-2.93546940408954e-05
-1.43139827301394e-05
-3.22711771426955e-05
-1.15228656433681e-05
3.85770156269042e-06
-2.61269870468657e-05
-2.2591022520664e-05
-8.20799810930925e-06
-2.30027768888097e-05
-3.87829594004279e-05
-2.51787349490776e-05
-7.96860610046657e-06
-1.7091549040895e-05
-2.64584779648002e-05
-3.84928895227591e-05
-1.10423038178946e-05
-3.29617638893101e-05
-3.50784946944718e-05
-1.21121800963047e-05
-1.73130430000971e-05
-2.10085138111732e-05
-1.84479570021859e-05
-1.20081185526257e-05
-1.94698811438963e-06
1.07136527406002e-06
-3.17947449989517e-05
2.43843839594445e-06
-3.15155119965471e-05
-2.10109301761197e-05
-3.20895615931622e-05
-1.2669200305247e-05
-9.68507230541132e-06
-8.48789679831678e-06
-2.80373505560674e-06
-2.405955057964e-05
-1.60251169251695e-05
-2.2954734553268e-05
-1.93496882694052e-05
-2.94895827668012e-05
-2.33434690855684e-05
-4.0730323621539e-05
-2.68171050120538e-05
-3.6824597197487e-06
-1.42853547821704e-05
-1.93468976615925e-05
-2.67406633300805e-05
-1.67844630084209e-05
-2.53199840150813e-05
-2.53727032446651e-05
-1.99649864063524e-05
-1.92058653364898e-05
-2.89832541728577e-05
-4.45054480536274e-06
7.06059462838102e-06
-1.71859067926908e-05
-2.34341935332384e-05
-3.39889650077912e-06
-2.01502410698412e-06
-2.53320587796796e-05
-2.1929890173772e-05
-8.45274159521976e-06
-1.78831631911862e-05
-2.04406911620924e-06
-3.7240084009113e-05
-2.68637047051544e-05
-8.55635243206391e-06
-2.88330244705477e-05
-3.09346253644619e-05
-1.79260774063657e-05
-3.42303409803925e-05
-5.15511220089543e-06
-9.44031940575913e-08
-3.28920450024826e-05
-4.03588895092621e-05
-2.14132957635871e-05
-1.06146173293776e-05
-7.05142699541492e-06
-3.86505332150748e-05
-8.55921461381277e-06
-3.38343443344273e-05
-2.82626095732369e-05
-1.29141804907803e-05
-2.10836278269447e-05
-2.03865201739259e-05
-2.57453760750604e-05
-1.76848791475234e-05
-3.02626809402004e-05
-1.89911417702026e-05
-3.06242929014264e-05
-1.56634626594499e-05
-2.02028822997856e-05
-2.83822806958559e-05
1.91798248914668e-05
-1.69472537398494e-05
-2.80811044224996e-05
-1.71576123994589e-05
1.26886941275837e-06
-1.81345989686165e-05
-3.56159767033476e-05
-1.60293737326807e-05
-1.80732407825942e-05
-3.23639126825629e-05
-2.44704242532657e-05
-2.41004839161242e-05
-1.94273720525114e-05
-8.84075157526278e-06
-3.04414384967157e-05
-3.60568755016267e-05
-4.19336724632203e-05
-2.38977271228621e-05
-5.60929235942684e-05
-9.39664965000059e-06
-2.03183146568263e-05
-2.34998862928568e-05
-9.43577347507972e-06
-1.80337980652693e-05
-1.74424255096523e-05
3.90885606145081e-06
-1.00265447363613e-05
-1.48460866621086e-05
-2.46121685906613e-05
-2.30500811662441e-05
-3.50724022317043e-05
3.62838043583844e-06
-2.50767203711304e-05
1.41901664413188e-05
-3.01782691504651e-05
-2.84435344631342e-05
-1.9930849846581e-05
-1.84380346779186e-05
-3.5761741227893e-05
-2.28610200779242e-05
-2.17047950114209e-05
-3.24530609432939e-05
-6.71691557914851e-06
-2.27741980575393e-05
-2.1167320522354e-05
-2.54299920104698e-05
-3.02917843357095e-05
-3.72026418110594e-05
-4.83084955097519e-06
-3.06214255872139e-05
-3.46001093525196e-05
-7.62354956754575e-06
-3.13267741108191e-06
-1.22964540086827e-05
-3.34346266958175e-05
-2.8537181457089e-05
-2.07311799188357e-05
-2.77035026568536e-05
-1.28373830045128e-06
-1.85325944918815e-05
9.39211075031808e-07
-9.56778483354866e-06
-2.13188279957393e-05
-3.11099837225308e-05
-1.60786655083788e-05
-1.70416144505032e-05
-2.20595122444322e-05
-2.66388788737816e-05
-1.99067100385441e-05
-1.46493965491048e-05
-3.51265420370093e-05
-1.1285598689417e-05
3.95561738187615e-06
-6.94942809894994e-06
-1.79773250329263e-05
-3.36878302194537e-05
-1.84391654331721e-05
-2.50938494134533e-05
-2.87037826398949e-05
-3.15092282854674e-05
-1.51229787573881e-05
-1.49678683359683e-05
-1.2007529715494e-05
-1.07143533588267e-05
-3.38493474825292e-05
-1.87317524756516e-05
-2.95127535269057e-05
-2.26835748466314e-05
-2.02051639104451e-05
-3.16567867028616e-05
-2.31098674114177e-05
3.36007717373977e-06
-2.23157079079207e-06
-3.95094261191752e-06
-2.59758808382631e-05
-2.74071813876347e-05
-2.08874624591556e-05
-1.08097945717617e-05
-4.35857825519845e-05
-4.15668965602982e-05
-2.39233634421569e-06
-5.47076722185682e-06
-2.56298700234033e-05
-1.45985369513663e-05
-2.89068921757816e-05
-1.43883058711392e-05
-2.05893755541357e-06
-1.4571825295964e-05
-1.61919333533543e-05
-2.52705558694216e-05
-3.7497011564812e-05
-1.51952998933944e-05
-2.43183685371742e-06
-1.52249476202399e-05
-5.12003984137616e-05
-6.53353239370324e-06
-1.25253574487473e-05
-1.24725413032502e-05
-2.96220771199903e-05
-1.57517712560827e-05
-1.35580086108146e-05
-1.0138492898581e-05
-1.31803674060511e-05
6.05190577004832e-06
-4.50075233774596e-05
-1.39379200191826e-05
-4.31334826252133e-05
-2.31313588075785e-05
-1.98841233571852e-05
-5.37890896690745e-06
-2.15323988128717e-05
2.92302271654902e-06
3.737682188038e-06
-1.87475949741628e-05
-2.04158779081917e-05
-2.55750302877387e-05
-2.87377179404847e-05
-3.06371470384931e-05
-7.82147209233274e-06
-1.70132618482554e-05
-1.58564192833223e-05
-9.75089257497514e-06
-1.04765445712072e-05
-3.80191263818896e-05
-3.34913589504288e-05
-1.51151001709318e-05
-2.56314201834021e-06
-5.47638174617521e-06
-2.51026602211317e-05
-1.60425179607596e-05
-1.61364124596618e-05
-2.23954925097217e-05
-6.3175708476943e-06
-9.80497741724358e-06
-3.83546892895399e-05
-3.95637148140894e-05
-6.0057805664523e-06
-3.41871885562989e-05
1.48715489351896e-06
-1.15852963363826e-05
-3.56890107798519e-05
-1.8872840914032e-05
-1.25319467606802e-05
-2.49068362527185e-05
-1.56431448989443e-05
-3.32280612910428e-05
-3.12632366793795e-05
-1.4954733038761e-05
-3.60304617639346e-05
-3.29435891714921e-05
-1.19511655323189e-05
-4.28786814728164e-05
-1.75960389639053e-05
1.5433372355385e-06
-1.39790293045983e-05
-3.27939696663538e-05
-2.14386852784388e-05
-1.11264108908596e-05
-3.08440667558091e-05
-3.38755293524047e-05
-4.33493014917828e-05
-8.7593368688051e-06
-5.28026353658536e-07
-1.70008626942073e-05
-2.75290605753975e-05
-2.7426137789309e-05
1.43709519192926e-06
-1.35334961342073e-05
-2.48978324867169e-05
-2.27146718652604e-05
-1.35001973141982e-05
-1.90965501221122e-05
-3.54592481512153e-05
-7.07237394005729e-06
-1.37423536947528e-05
-2.76689404954687e-05
-6.23290474820829e-06
-2.06577964211004e-05
-2.77471233785983e-05
-1.72974605614292e-05
-2.45372848025553e-05
-2.06190887530101e-05
-1.9513565443817e-05
-9.52056115898125e-06
-2.36383773964964e-05
-3.18448465070175e-05
-1.45178123670417e-05
-2.55384022573213e-05
-1.85994162948638e-05
-9.45922685433883e-06
-2.15171796331236e-05
-3.72381588446805e-05
-2.42016311504776e-05
-1.36719754888367e-05
-5.12932258455648e-06
-2.56035498449505e-05
-1.46343629383576e-05
-2.71948142419865e-05
-4.64857082067163e-05
-2.80505482509705e-05
-1.33430619238627e-05
-1.00060498486145e-05
-2.86587393267861e-05
-2.82951244757978e-05
-1.99584964845735e-05
-3.78933608556989e-05
-1.03273342597247e-05
-2.25761517184713e-05
-6.28224960968666e-06
-3.0058062296859e-05
-1.59575312630541e-05
-2.34913825926379e-05
-7.45152579681382e-06
-1.82060934556516e-05
-2.09729631437728e-05
-5.03937490075226e-05
-2.30695130350628e-05
-2.18627009451516e-05
-2.59486114771818e-05
-1.30732885890548e-05
-3.08690500785917e-05
-1.63312210806931e-05
-2.49572770714901e-05
-8.05266141803772e-06
3.77301051570241e-06
-1.7144553413098e-05
-1.06730850676613e-05
-2.04167426950692e-05
-9.02937506909654e-06
-1.67305261437362e-05
-9.35314315499531e-06
-2.29877745192578e-05
-4.49345360795453e-05
-1.67769276813673e-05
-2.87225718492341e-05
-4.00213574655785e-06
-4.45351202894632e-06
-3.96577998267555e-05
-2.36612294623647e-05
-2.41944606813692e-05
-2.61141344677321e-05
-2.04014305888408e-05
-3.35673469915319e-05
3.23246428313746e-06
-3.0345911722681e-05
-2.2223091281717e-05
-4.07946403230743e-05
-3.45761210256821e-05
-2.42887694824705e-05
-1.04638520140941e-05
-2.15735457070187e-05
-2.379492666059e-05
-2.01471140836649e-05
-2.62401043126665e-05
-1.88452254894293e-05
-1.50807492624237e-05
-1.84038755736636e-05
1.5294389867179e-07
-2.63616623565421e-05
-2.95711751043344e-05
-2.17535243065355e-05
-1.21533000153899e-05
-3.65988339045845e-06
-8.39325316318315e-06
-2.60699345875133e-05
-1.26489450518691e-05
-2.79734532814924e-05
-2.45642376842629e-05
-1.10726048624151e-06
-3.16037257592058e-05
-1.28811959284711e-05
-4.86903956086599e-05
-1.39174132309861e-05
-4.70555725820351e-06
-2.31105970750585e-06
-4.85732937614996e-06
-3.23771404020367e-05
-1.78587279836341e-05
-1.63622119832257e-05
-1.87542041407324e-05
-3.30650860660107e-05
-3.12508896083658e-05
-6.33894087363402e-06
-3.25051850767963e-05
-3.41324496901892e-05
-1.13501247023328e-05
-2.07105684540741e-05
-2.64698374354477e-05
-2.0492569916972e-05
-6.77611031578211e-06
-1.56515141593173e-05
-1.63511917084161e-05
-1.93874088618586e-05
-3.26234682610394e-05
-1.07720519439798e-05
-3.21957030854786e-05
-3.2288016756124e-05
-1.49401323568441e-05
-2.64266300608087e-05
-1.72217282156059e-05
-2.8930193401188e-05
-1.44570924322759e-05
-2.41453423596936e-05
-1.1465124711301e-05
-3.7389947724564e-05
-2.6757961895352e-05
-3.34839136198263e-05
-1.91077127766558e-05
-3.13962995289908e-05
-2.25743971095411e-05
-1.72329038996992e-05
-1.73025877563906e-05
-1.43226267819043e-05
-1.5242705883941e-05
-3.19896274792328e-05
-2.68317968374482e-05
-2.79378593306891e-05
-3.48664918604976e-05
-1.33219521764625e-05
-3.81779793141304e-05
-2.53358526431659e-05
-1.6357186202897e-05
-1.40995870228185e-05
-1.69471937778509e-05
-1.00961223099203e-05
-3.07738054214101e-05
-1.26171666513333e-05
-3.1682818598424e-05
-4.42918814949289e-05
-1.37449030787752e-05
-1.27164411861734e-05
-1.73018311699001e-05
-1.81885845387904e-05
-2.13879680821832e-05
-2.01087997690162e-05
-4.43240914901778e-06
-2.99200118188111e-06
-1.94479221565511e-05
-2.61663410997201e-05
-1.42195072419568e-05
-2.20862662192368e-06
-1.02498482425145e-05
-8.84421582558078e-06
1.13634220686566e-06
-1.78053545247704e-05
-3.11398673611929e-05
-1.78811081134739e-05
-2.84528004084382e-05
-3.47495615474952e-05
-2.18923956479839e-05
-2.81237015918744e-05
-1.36599695778439e-05
-1.04743399207447e-05
-1.40485143816104e-05
-2.63390169596534e-05
-2.77881120291468e-05
-1.55905932704579e-05
-3.78667400834676e-05
-2.42212613536366e-05
-2.10857873388698e-05
-1.86498441849005e-05
-3.24589591523796e-05
-1.31314216900949e-05
-1.33970373139476e-05
-1.95666391520408e-05
-3.56324251960866e-05
-2.43088548741751e-05
-2.72764485077344e-05
-2.99620209798894e-05
-3.4115821705219e-05
-2.97996616378907e-05
-2.88045026433457e-05
-2.38450034521405e-05
-1.9331763695043e-05
-2.77260250422719e-06
-2.42887303902072e-05
-1.82232947967111e-05
7.96489012163906e-06
-3.21833555019861e-05
-3.02710993923587e-05
-1.32300835364812e-06
-5.18554821606538e-06
-2.07240842057243e-05
-4.25763880353073e-07
-9.22321812772902e-06
-2.75520988692192e-05
-1.87652225775117e-05
-5.43671064984477e-06
1.31175926742263e-05
-1.36653002591792e-05
-3.09365011559606e-05
-2.06872067475118e-05
-4.01973117859941e-05
-5.09357710446391e-06
-2.05978933519041e-05
-2.33827640966158e-05
-9.21519012397349e-06
-1.41661425138069e-05
-1.5618217999307e-05
-1.27222286223793e-05
-1.17008403020354e-05
-3.522770041733e-05
-1.36698850915025e-05
-1.59237413488624e-05
-1.27689763928633e-05
-2.23137485857485e-05
-1.14970345718296e-05
-2.85756568407329e-05
-1.91205092174071e-05
-2.96506279693807e-05
-2.23449112268435e-05
-2.06873105469088e-05
-4.02807447788449e-05
-3.01946955296204e-05
-2.70247111121826e-05
-2.37885316315623e-05
-3.42643917273787e-05
-2.76581863685431e-05
-1.16229710267775e-05
-3.55129867862054e-05
-1.91391723102095e-05
-6.00600877116867e-06
-3.54190525574772e-05
1.18976976799146e-06
6.0440819047046e-06
-3.78003024567109e-05
-6.55950155492519e-06
-1.56127456397809e-05
-3.6263660287374e-05
3.97023948189838e-06
-3.58328981471274e-05
-2.39983990095996e-05
9.54191748054681e-07
-2.69026367625359e-05
-3.77786047344165e-05
-2.804135501107e-05
-2.54021986782768e-05
-2.93907249272541e-05
-6.89368586800753e-06
-1.93515766280255e-05
-4.29017144498492e-05
-1.43183194465494e-05
-2.21124586869408e-05
-2.12991023815135e-05
-3.29974455423863e-05
-2.42748128128943e-05
-1.56636736754352e-05
-2.38661060978796e-05
-1.5110916126956e-06
-3.51571420775992e-06
-3.21034821287696e-05
-1.57584554575164e-05
-1.86223875597337e-05
-2.74897776164674e-05
-2.01975834047261e-05
-2.3672336275363e-05
-1.7501287642618e-05
-3.57935966388052e-06
4.52224878384869e-06
-6.80824176912592e-06
-2.27631109658171e-05
-1.16435204732617e-05
-7.82278027547597e-06
-1.12662997124392e-05
-3.07816939966875e-05
-1.23525450609507e-05
-2.80901499432741e-05
-4.49528705647014e-05
-1.22607491644318e-05
-2.11260812923573e-05
-1.4764430163021e-05
-2.13971967469023e-05
-2.46131784837343e-05
-1.38917210647646e-05
-1.08234687622032e-05
-2.04594283250806e-05
-5.53342545622473e-06
-1.97670611582772e-05
-4.96597908095306e-06
-3.05892786625856e-05
-3.8174329407076e-05
-1.94795957305895e-05
1.28376238607465e-05
-2.61793123378988e-06
-1.99319368156605e-05
-2.66599149865357e-05
-2.47888553861057e-05
-2.9067212359487e-05
-1.90803808764647e-05
-1.05271172742172e-05
-2.59341782977627e-05
-1.28894378921635e-05
-2.43991081948231e-05
-1.74230425726687e-05
-8.22786263868859e-06
-1.33998922336611e-05
-3.8774817709248e-05
-1.07032270141182e-05
-2.36941071746836e-05
-2.97642539969067e-05
7.87148562250597e-06
-1.2680361676844e-05
-2.00094440939554e-05
-2.61338078243521e-05
-5.29651939520036e-05
3.95925697267968e-06
-1.27509616000742e-06
-2.1281714669262e-05
-7.75138299744984e-06
-1.16871056632481e-05
-2.58083016941569e-05
-2.06726106651808e-05
7.81601384895561e-06
-1.28688289642214e-05
-3.64859551134754e-05
-2.67976567533971e-05
-2.02501511145016e-05
-3.17867251918949e-05
4.30024227055885e-06
2.71636645708542e-06
-6.14144621440442e-07
-3.32364016158651e-05
-2.00414593105776e-05
-9.50049949280113e-06
-2.05402963332966e-05
-1.99835211334916e-05
-1.66550651525228e-05
-1.54700534536449e-05
-3.16383347660791e-05
-2.98128556209582e-05
-1.60167880401411e-05
-1.00530495461432e-05
1.24868357713718e-08
-1.27173134942481e-05
-9.05720674037275e-06
-3.27434628697718e-05
-2.10304581515886e-05
-1.7907259366439e-05
-4.9614919698439e-05
-2.97367632147038e-05
-2.81592274225867e-05
-2.19481446264827e-05
-7.7868375514009e-06
-1.90885959483194e-05
-1.79059248109328e-05
-2.18046056836506e-05
-3.51824295913074e-05
-1.79807574576333e-05
-2.54812245422801e-05
-1.68705609752626e-05
-1.20685230482627e-05
-2.06170647997081e-05
-4.35283386526751e-05
-2.69353690269772e-05
-2.96680617717471e-05
-1.15580924261422e-05
-4.28364475615658e-05
-1.44164241590521e-05
-3.68401040509745e-05
-1.16473908622576e-05
-1.59047977134992e-05
-1.63086176044878e-05
-3.79135735472785e-05
-1.42694647095057e-05
-3.78422021237043e-05
-1.2538189038523e-05
-4.08578043720454e-05
-3.20533682449457e-05
-3.50176200583917e-05
-2.13094805428958e-05
3.70116890133425e-06
-3.26671953769838e-05
-3.81422212432394e-05
-2.9848467028552e-05
5.14781096555032e-06
-4.21234120050632e-05
-2.69262017088133e-05
-8.94132322758373e-06
-1.3477754031728e-05
-1.5442836631467e-05
-2.99728035168918e-05
-1.25063273128294e-05
-2.81970689372777e-07
-4.72443987148563e-06
3.49421211846302e-06
-2.89914533603288e-05
-2.36360423634829e-05
-2.71029270040732e-05
-2.13574783588642e-05
-3.11425708978337e-05
-1.90137009933e-05
-3.00876611691737e-05
-1.16505538553643e-05
-2.74460518832429e-05
-1.85494100268619e-05
-1.86044174034843e-05
-2.01659316889296e-05
-1.28366227101116e-05
-4.71588394462394e-05
-1.08126414684572e-05
-2.83169905959665e-05
-3.81414560036146e-05
3.31280239867167e-07
-2.48117757234749e-05
-1.86162185025861e-05
-2.43903379105806e-05
-2.45438837183984e-05
-1.29731349388021e-05
-5.80857155319272e-06
-4.53145474490437e-05
-1.1832191086991e-05
-2.80765986865174e-05
-7.40515532986746e-06
-2.79229205284451e-05
-1.83453893365039e-05
-1.29851437839988e-05
-1.49072531292933e-05
-1.33410806129254e-05
-2.20985254134616e-05
-5.52432988277272e-06
-5.13537943805907e-06
-1.71490559184085e-06
-1.0244255435367e-05
-1.38800280894934e-05
-1.6793436624783e-05
-3.16118064364539e-05
-1.99432224025829e-05
-2.47087192779062e-05
-1.93697445896969e-05
-9.92614991721238e-07
-9.52349373533355e-06
-1.53815567955858e-05
-1.68771073214877e-05
-1.16377877000228e-05
-1.62405584705828e-05
-1.65471366959791e-05
-3.42894105221663e-05
-2.06917418360937e-05
-1.43816419229779e-05
-3.04200555958764e-06
-2.44722920917398e-05
-1.46530838512302e-05
-2.32496009386096e-05
-1.9039421036689e-05
-2.82811050502529e-05
-1.49773559317748e-05
-4.01055942243749e-05
-2.9729201953468e-05
-1.3063038257865e-05
1.9788795459964e-05
9.24311179306518e-07
-8.06128941455118e-06
-1.64810600145378e-05
-1.92284026371935e-05
-8.9024512574686e-06
-1.89970811883918e-05
-2.28170700466873e-05
5.24578148030221e-06
-2.58841667862629e-05
-1.65769372899371e-05
-2.14380882241323e-05
-2.52926721014097e-05
-3.2591299790288e-05
-3.94381103505306e-05
-2.11643116429299e-05
-4.30316216514509e-06
-2.8039009897601e-05
-2.14792886404767e-05
-2.78987815451191e-05
-2.52971993841298e-05
-2.10785825949582e-05
-1.87656443804551e-05
-3.05564951788431e-05
-2.54658144184249e-05
-3.00121605716063e-05
-1.60420708561422e-05
-2.70143558902148e-05
-1.62506485873456e-05
-2.48657627080365e-05
-2.39785097805912e-05
-1.15742321239639e-05
-1.54898314134963e-05
-2.39501670155197e-05
-2.04703656022241e-05
-1.27791367396379e-05
-1.9708711979173e-05
-4.16375969149962e-05
-7.34977790032288e-06
4.68763936337789e-06
-3.52828669885602e-05
-4.4797567594021e-06
-3.05115763919883e-06
-2.8722056495231e-05
-1.56451669513213e-05
-5.73783184088895e-06
-1.67332589199643e-05
-2.46881861570515e-05
-6.70373763176523e-06
-2.65436790129312e-05
-1.55040437444946e-05
-2.91712461981954e-05
-2.047145159937e-05
-2.41969219917179e-05
-7.32152983397192e-06
-4.11087431130551e-05
1.21254899307822e-05
-1.62981887846409e-05
-3.47559635996146e-05
-3.14578662685818e-05
-2.58644020725819e-05
-2.45452684932283e-05
-1.70860356092555e-05
-2.19837192049744e-05
-1.58886879003433e-05
-1.77642629611372e-05
-8.86633107955416e-06
-3.20186059571357e-05
-1.53811291331719e-05
-1.84405918706849e-05
-3.77185091022946e-05
-1.05833783126297e-05
-1.94926919035664e-05
-5.34891554298515e-06
-1.47300800084581e-05
-2.42877759637648e-05
-1.17515174456783e-05
-4.81969875859481e-07
-1.46971162833191e-05
-2.10796605232946e-05
-3.16284852964227e-05
-2.83055384209588e-05
-2.49068515116511e-05
-2.96105528972935e-05
-2.40094974218075e-05
-4.1377091231248e-05
-1.28472318883277e-05
-2.9683402107792e-05
-1.77518846126209e-05
-2.09466824937978e-05
-1.85452075768869e-05
-2.86252522240053e-05
-1.29706723514261e-05
-1.27422128230122e-05
-2.10569656062147e-05
-3.21143217366572e-05
-4.52965885932331e-05
-3.51595982178476e-05
-2.93042905450196e-05
-3.21731205770236e-05
5.14989234204441e-06
-2.66339793369845e-05
-1.20327626895235e-05
-1.81266334587351e-05
2.45504116675707e-06
-3.83022664432767e-05
-2.35210196161282e-06
-4.69752609140343e-06
8.30277594769264e-09
-1.54866501466619e-05
-2.09233492057715e-05
-2.34867168952126e-05
-3.3612162542819e-05
-2.66493740912214e-05
-3.941450975633e-05
-4.46720028488946e-05
-1.38077518491225e-05
2.75563805822681e-06
-1.78007477615144e-05
-2.24875763012356e-05
-1.34764763739716e-05
-2.57027151587948e-05
-4.27454101438372e-05
-2.89620184478298e-05
-7.83498616678794e-06
-2.55315356280815e-05
-2.4629486256445e-05
-1.43107212252515e-05
-1.26555751317994e-05
-3.23602157520529e-05
-2.80743677090098e-05
-1.93904804778525e-05
3.46066399365227e-06
-2.88308831945034e-05
-1.54872885341629e-05
-2.54920388711457e-05
-9.625835485827e-06
-1.22422620696088e-05
-3.1368149649607e-05
-3.6187279797143e-05
-3.58784764633283e-05
-1.21456481798664e-05
-2.65234658828933e-05
-1.34967382895961e-05
-1.39112921913235e-05
-4.56070021595553e-06
-3.64312201104399e-05
-2.3326261531959e-05
-2.50870956963943e-05
-1.45786992372128e-05
1.92364012865854e-06
-1.37441052039148e-05
-2.23386117712135e-05
-1.48056187791246e-05
-1.35660216653692e-05
-1.45463842569079e-05
4.57794538839928e-06
-2.82035121429156e-05
-2.70120163829174e-05
-4.42211829857439e-05
-4.31816747946327e-05
-3.92854592626862e-06
-8.93500666716506e-06
-1.99555769187195e-05
-1.73231825813212e-05
-7.42900968236525e-06
-3.12895913018349e-05
-1.91382511079831e-05
-2.4053870896274e-05
-1.17756994393254e-05
-1.89425710573868e-05
-4.67169683685173e-05
-2.24142572589314e-05
-1.98624657381356e-05
-1.04119617911877e-05
-9.36037394122785e-06
-2.0849638273869e-05
-4.5360265947638e-05
-2.62170426514999e-05
-2.1922935640775e-05
-1.98099002917169e-05
-7.00601240894952e-06
7.02304141590239e-06
-1.20941015022114e-05
-3.0684540206626e-05
-1.7570195407422e-05
-2.48513854474278e-05
-4.38895997158904e-05
-3.46837220201264e-05
-3.31270741259398e-05
-6.55351344873655e-06
-5.86923088242294e-06
-1.73467192875938e-05
-2.30939250510811e-05
1.24283453151557e-06
-1.44490893208271e-05
-1.47399081748881e-05
-1.83150113808759e-05
-3.19576286303504e-05
-2.99222601654058e-05
-2.58771824720175e-05
-4.18752039062524e-05
-2.11941055665309e-05
-1.94294368179171e-05
-1.71546557411207e-05
-2.55261187594509e-05
-8.9268937382223e-06
-9.94784651565428e-06
-4.76885952153299e-05
-1.02912911127217e-05
-2.07920532617127e-05
-6.5479426316011e-06
-3.46954544373435e-05
-3.67736646223057e-06
1.33627458234744e-05
-5.69216186696295e-06
-8.99666637139241e-06
-9.15303918722141e-06
-2.20963620344577e-05
-4.13391693494008e-05
-1.73281354616736e-05
-3.41648197924e-05
-1.53402710798006e-05
-1.53265487080884e-05
-9.33304164402402e-06
-4.81021428303793e-06
-2.51080662021538e-05
-2.82187044501536e-05
-3.41677105238377e-05
-2.0768500891847e-05
-2.98671250100224e-05
-1.24003746315824e-05
-2.87296958629049e-05
-3.77444798638857e-06
-1.65750494502906e-05
-3.16579854384016e-05
-1.79967506108067e-05
-3.03919822381455e-05
-2.93515469897195e-05
-2.39158350761806e-05
-2.12316934311666e-05
-1.7888387172026e-06
-9.38743677574592e-06
-2.70791209892119e-05
-3.41695375365427e-05
-1.99913421728085e-05
4.37169169209929e-07
-2.50588700340378e-05
-3.50370392464701e-05
-4.2894655338938e-06
-3.0435207363476e-05
-2.19760427257016e-05
-3.0392462871611e-05
-2.50692282226858e-05
-1.44571043986878e-05
-1.76696593282319e-05
-2.88806405333433e-05
-2.7390536090746e-05
-2.60708537339088e-05
-3.10405183451159e-05
-2.25319233714866e-05
-1.77799867431074e-05
-1.11577261730898e-05
-2.20548407468108e-05
-2.27404359777038e-05
-4.56879360422819e-05
-7.29782631094267e-06
-3.87062598392643e-05
1.81802667249994e-06
-3.25146642281199e-05
-1.70398690715918e-05
-1.573746124148e-05
-2.06222691257267e-05
-6.30003451619189e-06
-3.31209004205571e-05
-2.0104913929441e-05
-2.02054131624869e-05
-1.57406154023362e-05
-2.34526540334932e-05
-1.79879510323681e-06
-1.74768869776077e-05
-9.58403332764743e-06
-2.03092024283825e-05
-2.43928357130223e-05
-3.07542464462279e-05
-2.54259522124224e-05
-3.86569610379071e-05
-2.74687529341874e-05
-1.8576532894227e-05
-3.48791300002649e-05
-1.50856553800078e-05
-2.59254148395248e-06
-3.73996906904982e-05
-4.16923978119498e-06
-1.55408461518427e-05
-3.32212758645814e-05
-2.91708633867168e-05
-1.4429463153589e-05
-4.87325761936007e-05
-2.622414065799e-05
-3.20147889274323e-05
-4.36900155675136e-05
9.23159042970626e-06
-2.83880025823255e-05
-3.6838179738595e-05
-2.04192556944122e-05
-1.15509390215807e-05
-2.94054452824469e-05
-2.2242530640332e-05
-4.35170809016375e-06
-2.5727699516986e-05
-1.86353882981506e-05
-1.75731042089272e-05
-2.62307944419355e-05
-1.06371959249014e-05
-2.41077198019376e-05
-1.91151383554012e-05
-3.843837218057e-05
-5.93990743073457e-06
-1.84874600856645e-05
-1.39370764087869e-05
-2.46327272979186e-05
-1.40093770246269e-05
-2.00470545652683e-05
-3.10293530639489e-06
-9.24188501781745e-06
-5.3335578250025e-05
-3.34847862521766e-05
-1.78328673136136e-05
-4.211379979315e-05
-8.20758740384501e-06
-1.70888417846297e-06
-3.16132008557303e-05
-1.35829334203215e-05
-1.34328555418633e-05
-2.08882934086695e-05
-1.7957275423423e-05
-1.33011290451295e-05
4.70057715330042e-06
-2.71092705394399e-05
-2.24798299064967e-06
-2.92574969143364e-05
-2.86034372499243e-05
-1.72420643810031e-05
-4.0741439748156e-05
-4.12297829926769e-05
-1.06540585302828e-05
-3.96849973650345e-05
-4.89774671886695e-06
-3.1449237899302e-05
-3.55565738648934e-05
-4.29488998614066e-06
-1.9351986263905e-05
-2.74594965836929e-05
-2.53740833591705e-05
-8.50412878436704e-06
-2.80744401141018e-05
-2.1104860678988e-05
-3.11278452396296e-05
-2.09983967834255e-05
-2.64993454642236e-05
-3.73235155877069e-05
-1.46369980196353e-05
-3.78444820117806e-05
-1.92336135759891e-05
-1.60950321369349e-05
-2.76915872551158e-05
-3.73503167579398e-05
-1.43167243386193e-05
-9.97782520373961e-06
-2.10051454037414e-05
-1.81604961192022e-05
-3.20114036337535e-05
-1.12621229050204e-05
-2.24814531367218e-05
-3.35301419461991e-05
-1.21927127824265e-05
-2.8240497165483e-05
-3.8286357147033e-05
-1.82260886926809e-05
-3.78220689766996e-05
-1.92001673739366e-05
-3.40005912797347e-05
-1.97003965048081e-05
-1.4546736704097e-05
-2.98702374613834e-05
-2.08144903445163e-05
-1.76980207815911e-05
-1.45951770803048e-05
-2.61237728104862e-05
-1.25790194747862e-05
-2.43020927415656e-05
-4.94467274179438e-06
-1.76401000873324e-05
-1.42995626551559e-05
-1.82503775628261e-05
-1.42982742916103e-05
-1.35373449005645e-05
-3.30023249012477e-06
-3.30517270537792e-05
-4.93245823202943e-05
-1.60585069263682e-05
-3.63640067515655e-05
-2.44945297966783e-05
-6.95505373380133e-06
-1.10073224793099e-05
-2.16995157867487e-05
-2.64541653518157e-05
-1.62519656785048e-05
-3.06476317681214e-05
-2.64045993409033e-05
-3.40240085910699e-05
-1.12022204085086e-05
4.32637005163612e-06
-2.82927469592137e-05
-2.64750117739897e-05
-2.8182027349267e-05
-6.76659160211122e-06
-2.86312084316864e-05
-6.3859334409852e-05
-2.02743004141605e-05
-1.25733766459779e-05
-1.64213766711881e-05
-9.99085032308003e-06
-2.78996282679934e-05
-1.39782933884504e-05
6.64353698372611e-06
-8.26531204301604e-06
-1.15941512409578e-06
-2.40275697305101e-05
-1.33251160772655e-06
-3.05759967543782e-05
-2.70487957781585e-06
-1.78042880082733e-05
-2.4674623483795e-05
-1.90886175122417e-05
-2.15936297401079e-05
-1.42082810304144e-05
-3.97061211594271e-05
-1.01517489000377e-05
-3.2065634140507e-05
-1.51293712200057e-05
-3.51060702400488e-05
-2.39556214316896e-05
-1.57605843566447e-05
-1.43422822907907e-05
-3.60264147499022e-05
-2.26239616654633e-05
-1.15551239146264e-05
-1.63454094339209e-05
-3.39375160633909e-05
3.96928750565859e-06
-1.81166737362485e-05
-1.31541194508469e-05
-7.17383917603049e-06
-5.91628187513975e-06
-2.04609245901391e-05
-3.43337964365942e-05
-2.2326491899218e-05
-3.8852761382347e-05
-1.03863587473172e-05
-3.52819854764653e-05
-1.1824253209025e-05
-1.56018403871781e-05
-1.57993368256623e-05
-2.93936380155612e-05
-3.6331370608979e-06
-2.46519607161219e-05
-4.98723860431424e-06
-1.51039037726172e-05
1.14297819809721e-05
-1.05813541536797e-05
-1.22417111934249e-05
-4.23298332693445e-05
1.9686133112618e-06
-2.31141405853348e-05
-6.03111782781565e-06
-4.62709515299938e-06
-3.24047625532097e-05
-5.61225914256487e-06
-3.09151496289994e-05
-2.65859908549452e-05
-1.30570657651246e-05
-3.61806851164949e-05
-4.39721581567847e-06
-1.97982364132711e-05
-4.09383947931341e-05
-2.60497646091366e-05
-2.3665132460505e-05
-5.5911469211104e-06
5.10011491384714e-06
-2.82345354890133e-05
-8.39443250090316e-06
-2.25424333688989e-05
-3.80022684058148e-06
-4.84146975807064e-05
-2.12597492067131e-05
-2.54499420830592e-05
-4.73801768875288e-05
-3.24360586691375e-06
-3.63679640054372e-05
-9.57716143601619e-06
-9.36667498903184e-06
-3.38721045393689e-05
-1.28142741059958e-05
-2.17895308023802e-05
-1.18690721892726e-05
-2.78260554190147e-05
-2.18369095314276e-05
-1.10572226107193e-05
-4.51613145575998e-05
-3.50589301378948e-05
-1.13301351930853e-05
-2.45599109246164e-05
-1.59487983340554e-05
-4.01471681397157e-05
1.05478502237798e-05
-4.23487209723103e-06
-2.79238366515127e-05
-1.33420422175927e-05
-2.53743624285705e-05
-8.70732336003734e-06
-2.30187163246071e-05
-2.38406281759757e-05
-4.00902417922833e-06
-1.55508457118453e-05
-1.36591857887745e-05
-1.87028956913741e-05
-2.47260566471471e-05
-2.82033353741066e-05
-1.55529721199057e-05
-1.39390347897169e-05
-2.77529256840646e-05
-1.67526297630724e-05
-5.63032301582618e-06
-1.49620979294617e-05
-1.73594559028643e-05
-1.32883022411721e-05
-1.01491962863797e-05
-2.82983105411313e-05
-2.30845902075211e-05
-2.74435683753575e-05
-8.01371842435804e-06
-2.16876270834645e-05
-1.61731198119824e-05
-1.13799018150536e-06
-9.83195445763597e-06
-3.06913651070893e-06
-1.39142418058411e-05
-8.34519304538021e-06
-1.65058870099812e-05
-3.38117153112331e-05
-3.04541999949981e-06
1.2315785557073e-06
-1.58802672003563e-05
-3.08816842735774e-05
-1.15337432311112e-05
-1.17442047014597e-05
-2.08579896119476e-06
-2.30463773761754e-05
-4.20796610948236e-06
-2.26477531946046e-05
-6.91788958660837e-06
-7.38960381888612e-06
-2.6452627362543e-05
-1.55461862500131e-05
-1.97276941900319e-05
-2.84825946259263e-05
-1.4773971561271e-05
-3.43333436297461e-05
-1.27397211005013e-05
5.94021641787542e-06
-1.50888733979105e-05
-1.68970156002305e-05
-2.44563791183239e-05
-2.8144067776912e-05
-9.83174811689721e-06
-2.06441972013881e-05
-3.11662068330464e-06
-1.40367325473611e-05
-4.36333080456968e-06
-9.79486633097426e-06
-1.84407095978769e-05
-2.14575661101767e-05
8.23474977271065e-06
-1.51317079550034e-05
-1.00802346975889e-05
-2.61676773949367e-05
-1.33527935220558e-05
-2.16392963977917e-05
-3.60836107352986e-06
-1.83002561623423e-05
-1.27884265315193e-05
-1.89698549666335e-05
-4.09075671991814e-05
-1.05650738916363e-05
-4.10790557904548e-06
-1.02592739485755e-05
-7.46387180274492e-06
-1.25926270630757e-05
-5.48205938054523e-06
-1.39361260576373e-05
-4.35062050572049e-05
-1.83981611621993e-05
-3.17410737748167e-05
-2.63713697534396e-05
-3.72042336094211e-05
-4.00277287568092e-05
-1.26294515920453e-05
-6.42696477221324e-06
-3.42354655569693e-06
-4.59516395546853e-05
-1.73400421584513e-05
-1.90801831267227e-05
-1.24871478268262e-05
-1.42673962331143e-05
-1.97336786501305e-05
-2.37408986820074e-05
1.80333169069118e-06
-1.18348507795705e-05
1.34844885243778e-06
-3.11553994561883e-05
-2.90789349738906e-05
-2.65154846702806e-05
-1.00807158750221e-05
-1.68930484914046e-05
-1.71331572210841e-05
-1.3716555165318e-05
-3.34082633459799e-05
-1.77633885022665e-05
-3.13999041066354e-05
2.64042741156127e-07
-7.72198934035916e-08
-2.84622675593866e-05
-1.89918434846841e-05
-2.77932130947123e-05
-2.13595333234449e-05
-2.48165362690192e-05
-2.04739402059913e-05
-1.6494949385091e-05
-2.79248792303859e-05
-1.19437741852086e-06
-1.87152310749037e-05
-2.26508455038721e-05
-2.1852733085476e-05
-1.68693689231099e-05
-8.01728371816879e-06
-3.36863668809658e-05
-8.65758749457943e-06
-2.92875692201115e-05
-5.86647556256354e-06
-3.42398834458885e-05
2.55372438418321e-06
-3.97386615254779e-05
-1.32799947073289e-05
-2.2061655777909e-05
-8.23256354458075e-06
-1.48223580767641e-05
-3.89984152338502e-05
-1.23195534148266e-05
-4.4771726417179e-05
-1.20001687437188e-05
-1.32616028794459e-05
-4.27449704053352e-05
-3.10556466491442e-05
-1.06178877259155e-05
-3.56447009254551e-05
-1.38507610796886e-05
-7.60392777481069e-06
-2.47525249030811e-05
-2.8123048755047e-05
-3.45950788711474e-06
-2.92139253615837e-05
-1.57669263337352e-05
-4.23852912601067e-05
-2.57121132072812e-05
-1.47461069964769e-05
-3.41088052274218e-06
-1.14645782705112e-05
-3.05970663701772e-05
-4.99816194140091e-05
-3.67729601482028e-05
-1.50780207723016e-05
-3.93350340876706e-05
-4.44122392552699e-05
-2.73542980182878e-05
-8.5000152062829e-06
-2.16686421837189e-05
-1.9536104818074e-05
-2.15748824296942e-05
-1.70860308153327e-05
-1.65032913000692e-05
-1.73315082281708e-05
-6.3888718221518e-06
-2.08914233879916e-05
-5.38574301495392e-06
-2.50256176010859e-05
-2.75974331377828e-05
-1.66604372708099e-05
-3.19997582965099e-05
-1.6189397733751e-05
-2.27864976533707e-05
-3.55147364158596e-05
-9.79420394586733e-06
-2.61619429353952e-05
-3.52391876365946e-05
-1.0857822751153e-05
-1.69788067207061e-05
-2.4410196810422e-05
-1.86139800054533e-05
-2.1417786567998e-05
-4.32372866018269e-05
-2.72440283782553e-05
-5.41587282185868e-06
-3.21535374381534e-05
-7.64534887785426e-06
-3.41426701169438e-05
-2.81958355460063e-05
-7.04789990041508e-06
-2.39202060196893e-05
-1.6781082558328e-05
-1.57851304425393e-05
-2.27988285773672e-05
-3.06890679879221e-05
-7.15690832271638e-06
-1.27333054114105e-05
-2.13623477416811e-05
-1.4861080317567e-05
-3.98292965547607e-05
-3.41502702923149e-05
-5.75042124309614e-06
-1.60703480271367e-05
-2.80407498823721e-05
-3.42666281926503e-05
-1.7927867911786e-05
1.73710154733049e-05
-1.39766243592009e-05
-3.21072653260474e-05
-2.20229455904715e-05
-1.14332245774471e-05
-1.98923726291875e-05
-2.64185849345511e-05
-4.69601238020034e-05
-1.34595872552665e-05
-4.12373632281364e-06
-2.38391324706406e-05
-4.33107234213618e-05
-3.67288493191753e-05
-2.69143237709535e-05
-1.30650484865715e-05
-2.69422969414579e-05
-1.69896364147801e-05
-3.05469439775553e-05
-2.68526538772643e-05
-3.35942616081715e-05
-7.12993144372938e-06
-2.90926548799048e-05
-2.75802261914738e-05
-2.16089096210086e-05
-2.81974064662048e-05
-2.78558533952131e-05
-3.42091471122997e-05
-1.21634128571775e-05
-2.46366652321404e-05
-5.63651456383199e-06
-2.96954993282827e-05
-3.3511618783822e-05
-2.00915265975152e-05
2.48162740604666e-06
-1.43964310479543e-05
-3.71130027996717e-05
-2.29643099307545e-05
-1.97497647719789e-05
-1.66373216285224e-05
-1.01000107654532e-05
-1.93585279230149e-05
-4.03516307486539e-05
-7.33069131556924e-06
-1.4381624474353e-05
-3.45090827524426e-05
-3.42052596465066e-05
-2.28353287588831e-05
-2.16280202856895e-05
-1.63935273966583e-05
-1.84001985960269e-05
-1.79883638769341e-05
-5.17819220902e-06
-1.95341277811789e-05
-2.09150393544157e-05
-4.8537210172936e-05
-2.24499413591967e-05
-2.69557049655398e-05
-1.15591836989312e-05
-2.89607299632591e-05
-1.74715500818518e-05
-7.95297724925935e-06
-1.6893408584518e-06
-1.15242516510817e-05
-9.76192143573374e-06
-3.05016678393135e-05
-3.11587092616249e-05
-2.01571061666817e-05
-1.95237082547138e-05
-3.91465542298805e-05
-3.18057557571534e-05
-2.66368954349204e-05
-3.74097658076722e-05
-2.26269769125563e-05
-1.89722684566049e-05
-1.62322375671111e-05
-4.0208995966752e-05
-2.83112825668226e-05
-2.4987140080909e-05
-4.05269238515968e-05
-2.43661068882214e-06
-2.00173517162515e-05
-2.30351423877242e-05
-3.42299321138647e-05
-1.03665884196837e-05
-1.2764892548041e-05
1.8322402280997e-06
-4.82988558063225e-06
-1.61949163870109e-05
1.29624100301502e-05
-1.25986945170023e-05
-3.73106445465377e-05
-4.62874410099706e-05
-3.63481592213339e-05
-7.63882560912918e-06
-2.89718750638208e-05
-3.41950332443057e-05
-7.59151081046553e-06
-2.38578079319055e-05
-1.75101796987542e-05
-8.06004671024201e-06
-9.41544587238524e-06
-7.12069663291979e-06
-8.6061638276157e-06
-2.32913356620783e-05
-1.73973269015893e-05
-2.06304074398646e-05
-2.49809215103278e-05
-1.12689299345802e-05
-1.75532334569031e-05
-4.28644117782049e-06
-2.11524550163814e-05
-1.69669743174598e-05
-1.07003285884603e-05
-1.93038758732977e-05
-2.92461437471328e-05
-4.09256907890471e-05
-1.15573555090594e-05
-9.37602092930775e-07
-1.72978052114501e-05
-2.16986428345866e-05
-1.49236941618215e-05
-1.85427951485326e-05
-4.2292367551172e-05
-1.88331057516445e-05
-3.07141085178917e-05
-7.80809878933456e-06
-2.06538778399531e-05
-7.72974975930804e-06
-2.008538613376e-05
-1.81695697836857e-05
4.87046833130982e-06
-2.35888074694074e-05
-3.06350654852184e-06
-1.28010647801221e-05
-1.59052041996318e-05
-5.51181875347272e-06
-3.45939671409186e-05
-1.01630123574434e-05
-3.28533060649059e-05
-2.4023167415184e-05
-1.05376818379506e-05
-3.84143517253091e-05
-3.00181707717126e-05
-2.11257018274636e-05
-1.48284112869927e-05
-6.69072785070424e-06
-3.39804984581171e-05
-1.05704833311269e-05
-1.55238882101073e-06
-2.25613863845691e-05
-3.28426632753644e-05
-2.58932953694993e-05
-2.94682823148615e-05
-7.74073780492089e-06
-1.72244659493231e-05
-2.30434627665359e-05
-1.00519623533897e-05
-1.52023167012668e-05
-1.66302634011393e-05
-4.38137992367469e-06
-1.67246285175233e-05
-1.74312714568351e-05
-1.08241967582045e-05
-1.84964907571188e-05
-3.18810373455088e-05
-1.66205288053595e-05
-1.90391939472476e-05
-1.87242397043239e-05
-2.31374264760942e-05
-1.2904036899175e-05
-1.01623866408027e-05
-3.76762738678169e-05
-1.40794272178819e-05
-1.46733095223714e-05
-3.13078988960844e-05
-2.4986033798351e-05
-1.52589643746682e-05
-2.22474468476548e-05
-2.0249695635258e-05
-5.7871623141584e-05
-3.21331573707616e-05
-2.90793639434356e-05
-3.06964435143545e-05
-3.51938579206644e-05
-8.49307296376338e-06
8.52797091908501e-07
-8.47959327659802e-06
-1.31689310542677e-05
-2.62343822290301e-05
-5.95247844451263e-05
-2.05526836828498e-05
-2.44628623738864e-05
-8.22644037006536e-06
-4.05488363148171e-05
-2.47267681735387e-05
-1.08223981795316e-05
-2.11611547548983e-05
-2.93805067010655e-05
-3.70689040750885e-05
-1.53791070128778e-05
-2.60462589139637e-05
4.01576467258549e-06
-3.60679029392763e-05
-2.00731389974184e-05
-4.51543164325014e-05
-8.7913308063255e-06
-1.76126665498472e-05
-1.17150744060867e-05
-1.62546925123196e-05
-4.40498862164483e-06
-2.21730949237773e-05
-1.09672442960749e-05
-2.07886284399687e-05
-3.82464133979454e-05
-7.54402445084933e-06
-3.33433957073464e-05
-2.79444787560262e-05
-1.80935862358978e-05
-6.65733638176644e-06
-1.29772995384235e-05
-1.47010685162823e-05
-1.91649746877949e-08
-3.02055854293781e-05
-1.81948488457988e-05
-9.14116485183646e-07
-5.02885551277483e-07
-6.41376128273745e-06
-3.16088624812153e-05
-1.93630564110687e-05
-2.46136788496028e-05
-4.1564386106782e-05
-1.11485216853364e-05
-2.30710983850773e-06
-7.44747573967573e-06
-1.36704940484102e-05
-2.05483534179805e-05
-1.69172556302353e-05
2.3042891425956e-06
-1.40510166980215e-05
-3.04370869319759e-05
-2.23313273959779e-05
-7.00468308147891e-06
-1.9094214306111e-05
-2.69364082705875e-05
-2.14686653984578e-05
-9.61881545231812e-06
-2.4230444615097e-05
-2.44919162595998e-05
-2.8506417014947e-05
-2.67126345224611e-05
-2.2116975629303e-05
-1.27004911708342e-05
-1.508881055614e-05
2.12699182458792e-06
-1.66646183648222e-05
-2.38221777127725e-05
-3.77474338998869e-05
-3.19432661700801e-05
-2.36556736410044e-05
-1.76946403777273e-05
-1.40657745995822e-05
-2.1268231849167e-05
-2.99359259742684e-05
1.76733284942483e-06
8.07447207479254e-07
-9.54078288054174e-06
-8.81542596095254e-06
-2.73332723661237e-05
-2.0042834203525e-05
-2.77534707046276e-05
-1.10461096913312e-05
-2.6564765606771e-05
-1.46714733649445e-05
-2.37121704328936e-05
-2.38713780737638e-05
-4.4535652480786e-06
-6.57018917663351e-06
-7.20566620647538e-06
-1.86662760112138e-05
-3.06574825532413e-05
-6.39049878998319e-06
-1.98858618431807e-05
-2.11122627607305e-05
-3.15757749130943e-05
-1.51846291344558e-05
-1.64489014844456e-05
-3.22198391561892e-05
-5.25259258784927e-05
-2.42106173400016e-05
-2.1669184828173e-05
-1.70179179640771e-05
-5.08882934972254e-05
-3.32859107993076e-05
-1.06111703567553e-05
-1.57298785265001e-05
-4.86103980777829e-05
-1.01027294007728e-06
-5.46348737227812e-06
-1.44612548999526e-06
-3.30970088468028e-06
-2.15860654775355e-05
-1.43911813711362e-05
-6.2992329776254e-06
-2.69167305294843e-05
-2.19890872480134e-05
-3.74166465528698e-05
-1.18607652219436e-05
-3.9646538979561e-05
-2.13655924438249e-05
5.53676663803575e-06
-3.26436892239847e-05
-1.93623949981978e-05
-3.75193429561188e-05
-4.24344823743617e-05
-1.8860039100301e-05
1.02651811786874e-06
-1.52865873215553e-06
-1.67282898716003e-05
-2.51816670386214e-05
-2.11517524467049e-05
-1.72621254674277e-05
-4.45456125983352e-05
-2.40854709201039e-05
-2.5149201473517e-06
-8.89302069965942e-06
5.37912503394272e-07
-6.29172451389509e-06
-2.13463148183967e-05
-4.66165654360676e-06
-5.5122405183299e-05
-8.78554239453879e-06
-2.14475681082685e-05
-1.96797073467497e-05
-1.89156542870307e-05
-4.08878081799665e-06
-2.97522510288156e-05
-2.77300608883503e-05
-4.67906545734559e-05
-5.21010640606055e-06
-2.14580012136222e-05
-4.37411300211379e-06
-2.42875585785446e-05
-1.09527015307765e-05
-2.85569540611195e-05
-3.03756683761353e-05
-2.69552121003078e-05
-1.22512468727716e-05
-1.4280389120324e-05
-4.80975022521155e-05
-1.76518638215161e-05
-2.55184360312868e-05
-3.25763794722918e-05
-8.71154368458967e-06
-2.43130094354543e-05
-3.37377228608909e-05
-3.54853466569422e-05
-3.10946461349381e-05
-4.79463953231366e-06
-1.62140827543292e-05
-7.88995334014634e-06
4.0847700253283e-06
-3.99211727477501e-05
-1.87069883450083e-05
-2.4253945913103e-05
-1.82811749585428e-05
-2.85283212234911e-05
-2.79635721486996e-05
-4.88066111548452e-06
6.24708927451906e-06
-1.47194318222196e-05
-1.44852860758042e-05
-7.5714808549272e-06
-2.06589467402124e-05
-3.21372557257454e-05
-2.28323140017371e-05
-1.63397089274811e-05
-1.84850521388305e-05
-1.51720420392427e-05
-2.10219076260262e-05
-3.31456884329922e-05
-2.83179243954952e-05
-1.96389298464318e-05
-1.58844870024701e-05
-4.25861510778393e-05
-1.95069223296864e-05
-9.63285581684413e-06
-2.84477084451489e-05
-3.20173123193445e-05
-5.65187176667299e-07
-1.11404105768729e-05
-1.569932923347e-05
-3.82171072367594e-05
-1.46023787180318e-05
-3.52241453865199e-05
-1.68957980799341e-05
-2.46329134800745e-05
-2.30074415593831e-05
-1.21315951069375e-05
-5.07530414317573e-06
-3.57804555839056e-05
-2.10440739702934e-05
-2.50709274432248e-05
-2.17417050078493e-05
-3.87717420043698e-05
-1.26558509099488e-05
-1.73186700489585e-05
-2.9989737779379e-05
-1.8478274928544e-05
-2.39976044031916e-05
-5.75213565162233e-06
-1.92319743819647e-05
-2.97197802608009e-05
-3.8968816919912e-05
-2.3310876913949e-05
-9.66016242515725e-06
3.60127155974522e-06
-1.84067982375109e-05
-3.38395997572708e-05
-2.15609830038394e-05
-1.63875870250812e-05
-2.89837759412347e-05
-2.4645854310455e-05
4.27619253050731e-06
-2.17727232176903e-05
-2.77200700484559e-05
-1.8191894283936e-05
-3.03345955355188e-05
-2.80750569287548e-05
-9.85348162357381e-06
1.66737798457285e-06
-2.10851688451638e-05
4.33990181391924e-06
-3.36250218531648e-06
7.29521701963886e-07
-1.54145506518178e-05
-1.84271605560723e-05
-9.4347206708518e-06
-3.12430351201897e-06
-1.71052432384249e-05
-2.54278842536935e-05
-3.81513684291573e-05
-2.867214162878e-05
-2.38650551243255e-05
-3.1576933600787e-05
-2.26326112334011e-05
-1.90822828241332e-05
-4.15772697337598e-05
-2.16801345848379e-05
-1.75680689050755e-05
-4.26525151089636e-05
-8.3782372701521e-06
-2.04354032506727e-05
-2.87020925524149e-05
-2.77109198152308e-05
-1.27054979771783e-05
-2.31467055810018e-05
-2.14085829905432e-05
-1.92478450808878e-05
-1.81040472718998e-05
-8.0133584881313e-06
-1.66400344261436e-05
-1.10133525716158e-05
-3.92154415944865e-05
-3.46820958182833e-05
-3.40734790962155e-05
-6.38453156930997e-06
-1.61749049290033e-05
-3.81750504746722e-05
2.09903508173539e-06
-1.21035572912906e-05
-9.74830821031602e-06
-1.84037330281152e-05
-4.10797381218758e-05
-7.34089996844626e-06
-3.20025879493978e-05
-3.55400426675726e-05
-2.60678859826627e-05
-2.92083509541879e-05
-2.4675640639385e-05
-2.44481019425878e-05
-5.69999673752036e-05
-3.33442620514112e-05
9.17753627265664e-06
-3.5463717859043e-05
-2.54658124610497e-05
-2.41624053595938e-05
-2.74661733581159e-05
-5.16585201775624e-06
-2.09803731086746e-05
-1.98841760108404e-05
-3.18361185310202e-06
5.49986152686253e-06
2.76598557188114e-06
-3.04238359232829e-05
-2.4014675487653e-05
-2.8472592693864e-05
-1.30575851023983e-05
-9.11634198650962e-06
-3.08695704389081e-05
-1.14898338167938e-05
-3.97152582073789e-06
-2.71979354993876e-05
-1.02387020187798e-05
-2.40586507482038e-05
-1.26937311163555e-05
-2.15124154762534e-05
-2.76903522149726e-05
-1.56334052923176e-05
-3.12876374426903e-05
-1.50788810595345e-05
-1.02038086609344e-05
-3.27237287517113e-05
-1.48358461107465e-05
-4.9695935606452e-06
-1.68255537603563e-05
-4.45638963585443e-05
-2.79624576014369e-05
-6.86319935252951e-06
-4.82793645654319e-06
-2.17598885527723e-05
-3.88956848485463e-05
-2.86736124894374e-05
-2.62066007699397e-05
-8.8524256951824e-06
-3.47719442279158e-05
-4.46452266252817e-06
-2.91979093093379e-05
-1.57754413049691e-05
-6.94556168004178e-06
5.89680305813006e-06
-2.34455067835118e-05
-1.396519199672e-05
-1.58787665626479e-05
-1.0624346694735e-05
-1.12184914466023e-05
1.27597943451449e-05
-1.53647344004587e-05
-2.55457392250026e-05
-1.09431416726244e-05
-1.18416297653236e-05
-1.8462525156646e-05
-2.55937654197602e-05
-1.44591096388504e-05
-3.75816899177328e-05
-2.42235345286541e-05
-2.69158226807684e-05
-3.33746479372012e-05
-4.16540465474091e-06
-2.26636941546022e-05
-4.14306711356515e-05
-2.84463194792205e-05
-2.22359050366586e-05
-1.38025104131504e-05
-1.58009115778468e-05
-3.33406321105556e-05
-3.33671283004401e-05
1.05981745203516e-05
-2.65024888909859e-05
-1.04972406913948e-05
-3.85840184058236e-05
-1.87286860021795e-05
-1.21212607161669e-05
-6.47292864637591e-06
-6.90771937915123e-06
-2.58384045387592e-05
-1.65320816910372e-05
-1.31731802969247e-05
7.8760779223753e-07
-2.57596114597891e-05
-6.62462870749064e-06
-1.48807359927424e-05
-1.54484285761382e-05
-3.10090105594941e-05
-2.34864634777655e-05
-2.26028019529186e-05
-2.81651546307568e-05
-3.6585681886669e-05
-1.3749222636523e-05
-3.51491798467276e-05
-2.49780067656232e-05
-2.48919656065315e-05
-7.29076885511622e-06
-2.70023136462082e-05
-4.25856003716163e-06
-1.49346208570989e-05
-8.20336005581393e-07
-1.66609288748502e-05
-3.7306972811366e-05
-1.26215520376177e-05
-7.74803887108632e-06
-1.47766907839505e-05
-1.05241449413055e-05
-1.49962576258507e-05
-2.09346399325462e-05
-2.30728108979435e-05
1.06827040568344e-06
-4.93396292308657e-06
-2.27010446697569e-05
-2.07321846196867e-05
-2.34419556187754e-05
-2.31419029284157e-05
3.37490832735597e-06
-3.90313634899318e-06
5.34440653207549e-06
-3.83190658341878e-05
-1.90029439100403e-05
2.02769904968738e-06
-2.59597996330786e-05
-4.12303240008871e-05
-1.62812578902705e-05
-3.43535727762742e-05
-1.78615099564308e-05
-1.38868196606362e-05
-1.75347403797611e-05
-3.31446605436849e-05
-8.4765184748302e-06
-1.53091643682835e-05
-1.15951955114805e-05
-3.02036399071432e-05
-5.31722772183362e-06
-7.30053549671174e-06
-8.59566567535902e-06
-1.58290421587999e-05
-3.22017745166847e-05
-2.93153127746488e-05
-1.49074004863679e-05
-1.27993430812238e-05
-4.43509659154611e-06
-2.65229886067908e-05
-3.40662781285162e-05
-1.91034156994824e-05
-4.55228953602661e-05
-2.72447454579937e-05
-3.47545649862835e-05
-1.64248036287393e-05
-1.74189774731324e-05
-1.12519131025954e-05
-3.69532996576217e-05
-3.36639780988066e-05
-5.82146469761053e-06
-1.68494637367785e-05
-2.3837350916833e-05
-8.27874831330481e-06
-2.27269198640374e-05
-3.14178198833497e-05
-1.24242009241113e-05
-1.68193184907668e-05
1.51785409154349e-07
-3.45840156356315e-05
-2.61292696005663e-05
-2.79057162408077e-06
-2.72618119284825e-05
-1.16662487400147e-06
-2.77992807162163e-05
-1.58496376104008e-05
-2.30591453322484e-05
-1.96834721258353e-05
-2.89504681708122e-05
5.62149114964041e-07
-2.63839108071991e-05
-3.46847594934934e-05
-8.88307342566394e-06
2.14329153875124e-06
-4.10419424359943e-06
-4.78820497761034e-06
-9.90046890236527e-06
-2.24538046725038e-06
-3.24667212612582e-05
-1.82439461431263e-05
-2.95102396003006e-05
-1.00888729645515e-05
-3.22111109855207e-05
-3.49995604951879e-05
-2.93408109274628e-05
-4.01010145341179e-05
-4.91662125357196e-06
-3.46187449368066e-05
-9.30188716820385e-06
-1.32256721297557e-05
-3.68893615428748e-05
-1.03494767533001e-05
-1.40778413842443e-05
-1.01571313427804e-05
-3.87363041849301e-05
-1.90696735027446e-05
-1.83176549279009e-05
-1.94116292718961e-05
-2.65273763090459e-05
6.4474430070817e-06
-4.30890698866944e-06
-4.04785980180266e-05
-1.95335987770706e-05
-1.36243312833232e-05
-2.67689526142412e-05
-2.77388947277487e-05
-1.49509072559702e-05
-2.58134116985533e-05
-1.86807706258648e-05
-2.03700625987283e-05
-2.77973287993206e-05
8.2944534204522e-06
-5.70368533249877e-06
-9.20919006147562e-06
-1.33952395287035e-05
-3.73550227300139e-05
-2.78929321474795e-05
-2.64545043102919e-05
-1.50969264784151e-05
-2.19086647160039e-05
3.36451096273161e-06
-1.76434864911121e-05
-1.43725209115552e-05
-2.46988863586551e-05
-3.65238635865802e-06
-4.29819404924159e-05
-2.35801762870895e-05
-3.11705772095507e-05
-1.05984351422933e-05
-1.0680382148562e-05
-3.96783491596645e-05
-1.73911277893853e-05
-1.06587213721704e-05
-1.96786948773004e-05
-9.47210383803568e-06
-1.1236233264469e-05
-4.29592231088239e-05
-2.91832426332966e-05
-1.76332973783361e-05
-3.5057681022851e-05
-1.7559552702513e-05
-3.1219544334518e-05
-2.13070122512849e-05
-5.08544446716469e-06
-2.0976149017258e-05
-2.40108164247278e-05
-3.17140237503373e-05
-1.49985960480665e-05
7.02025284302913e-07
-3.92446495601005e-05
-7.98505187077919e-06
-1.85578331667288e-05
-1.62686849800194e-05
-2.24865171770976e-05
-3.343993751248e-05
-2.49101860356698e-05
-2.65278308233008e-05
-1.66268909965448e-05
-6.7367685354266e-06
-1.20566774650103e-05
-1.17761954193214e-05
-6.94032238594676e-06
-2.85686029110748e-06
-1.81802890627635e-05
-2.05244632474385e-05
-1.96332125641474e-05
-2.40486422105187e-05
-4.34902390004184e-05
-1.18779049146363e-05
-3.39191443454203e-05
-3.08362639606006e-06
-2.17193153803291e-05
-3.29599003326499e-05
2.52239886790558e-06
-1.05618078638791e-05
-8.24932256903188e-06
-1.63320957962581e-05
-1.88434768397664e-05
-1.74275818990289e-05
-2.41010542311948e-05
-3.15562793465953e-05
-1.4373818884893e-05
-3.51512107998329e-05
-2.88585566104625e-05
9.00559172287441e-08
-1.10752510031515e-05
-1.91459479552691e-05
-1.64052170539648e-05
-2.51663063756788e-05
-1.55591700300733e-05
-4.23211193434566e-05
-2.25040453946975e-05
-2.26340248424832e-05
-1.73824150076378e-05
9.77785338404575e-06
-4.69991235596507e-05
-2.96219393667343e-05
-3.62967465736052e-05
-1.22890457695862e-05
-3.67324925876e-05
-1.51158632743846e-05
-1.89307247152014e-05
-7.76758717689698e-06
-6.44725241857181e-06
-9.01380317480832e-06
-1.52086063397809e-05
1.34884463588622e-07
-3.39414488368242e-05
-1.16023177702126e-05
-3.33981596506886e-05
-1.34049183526373e-05
-1.18579488494662e-05
-1.43580498438055e-05
-3.54054802615337e-05
-2.5682844665705e-05
-3.32796607000029e-05
-1.62482776452443e-05
-2.71115836179847e-05
-2.51786886964217e-05
-3.10356151256005e-05
-3.44456395644033e-05
-1.18316192938055e-05
-3.33325277900712e-05
-2.36275768217207e-05
-1.47280797679896e-05
-2.24227586460891e-05
-7.15717857693554e-06
-2.69988439668194e-05
-2.32803798036609e-05
-2.33097419898483e-05
-5.02968888570498e-05
-1.32986045134874e-05
-3.52789052876539e-05
-3.8007516639971e-05
-2.11935025502997e-05
-1.74451536134586e-05
-1.61175220511612e-05
-1.912012277914e-05
-3.56709536632747e-05
-1.55403889811969e-05
-1.64158480261067e-05
-3.80268896747239e-05
-2.88100551173805e-05
-2.71420848267481e-05
-2.1574724987516e-05
-2.20161613749577e-05
-1.10263535137509e-05
-2.52885147914301e-05
-9.68077733879167e-06
-3.29908519576002e-05
-2.07136083059495e-05
-2.44402946148725e-05
-2.35156466843932e-05
-1.95748471866443e-05
-9.74098039580168e-06
-2.86565705571815e-05
-2.92952992655977e-05
-6.09219667031345e-06
-2.17079074995789e-05
-2.20118822469836e-05
-1.98437414554523e-05
-3.32078422712219e-05
-3.33702027190186e-05
-4.66224779119137e-05
-1.25876392457958e-05
-3.12304079988868e-05
-1.20377446383136e-05
-1.34773910206067e-05
-3.95725797074401e-05
-1.29620393412443e-05
-2.50570193785914e-05
-8.7050688018824e-06
4.8907634082526e-06
-2.21458568881428e-05
-3.79507464304765e-05
-1.45824535428401e-05
-7.80702094202933e-06
5.25389753246733e-06
-8.37595976448003e-06
-8.71733885981112e-06
-2.43402728855805e-05
-3.10020618404748e-05
-1.29089194082857e-05
-2.35340134308037e-05
-2.26163319072665e-05
-2.50662007475236e-05
-1.27011609971906e-05
-1.83276685523156e-05
-2.17591836398028e-05
-2.18110723461525e-05
-1.81424407753954e-05
-1.56121550247011e-05
-3.25336255573853e-05
-1.68481725457521e-05
-1.42453329895855e-05
-2.0661367155234e-05
-3.59809084720471e-05
-3.38155515825139e-05
-1.40444025260989e-05
-2.31951002264984e-05
-7.78509625290135e-06
-2.05705340603209e-05
-1.83523415339904e-05
-9.08969128206937e-06
-2.65418593481376e-05
-1.84681389491313e-05
-8.01215178104691e-06
-2.05955617784933e-05
-1.00579255557368e-05
-2.50003193975792e-05
-8.03860846350575e-06
-2.17528999929859e-05
-1.83079299928331e-05
-3.78042213380903e-05
-2.52755185683916e-05
-1.66872878613291e-05
-4.25406071635383e-05
-3.174328760016e-05
-1.80670105675109e-05
-2.30200367143131e-05
-2.46871293862774e-05
-5.3103428350079e-05
-2.76492450949527e-05
-3.40783294554714e-05
-1.87239151197857e-05
-1.56064040156401e-05
-3.3931288385603e-05
-1.78891665325328e-05
-3.86560797391999e-05
-1.59565772754178e-05
-1.87684837703198e-05
-1.19450478909129e-05
-3.99889804624344e-05
-2.82043848978776e-05
-2.00305178921433e-05
-7.18564989958497e-06
-2.02702836714799e-06
-2.71925288320792e-05
-2.36305112954244e-05
-3.5113340691252e-05
-2.28898559025848e-05
-3.02502511584739e-05
-1.51018643299763e-05
-3.59384132630197e-05
-1.25201854643586e-05
-2.66735096954789e-05
3.47735207925988e-06
-4.18069248226043e-05
-2.0642405281474e-05
-2.23405814901345e-05
-1.01539153091585e-05
-2.14505209459331e-05
-3.44056543503214e-05
-8.70627427832088e-06
-7.63535617602172e-06
-3.52419714730472e-05
-3.32058752666636e-05
-2.92917058976221e-05
-2.72148198643039e-05
-3.4960636534733e-05
-6.53402207231719e-06
-1.96969431509859e-05
-1.55853064466836e-05
-1.53003940475347e-05
-4.02662380163127e-05
-2.11824432587146e-05
-2.53845464569743e-05
-3.33877808815328e-05
-1.34112373547627e-05
-1.32978054979982e-05
-2.81760342052286e-05
-1.55748708386306e-05
-4.32543977023709e-05
-9.78704715984213e-06
5.6813824800065e-06
-3.93679155980639e-05
-1.99065344092613e-05
9.14529644825258e-06
-1.99158586819944e-05
-3.08887484781165e-05
-1.22919271214263e-06
-2.00861686520994e-05
5.98866783476314e-06
-2.66667018382858e-05
-3.42557061045797e-05
-2.92153487325995e-05
-1.92208908585453e-05
-3.29139513703934e-05
-1.40095230131202e-05
-1.91418238826482e-05
-1.26072240545533e-05
-3.15923608731669e-05
-6.42508248257805e-06
-3.11081978858587e-05
-2.38786987936022e-05
-1.09667355288386e-06
-3.74978849293044e-05
8.16600266274473e-06
2.46147255184649e-06
-4.35099386633806e-06
-3.77331996725839e-05
-3.39204654144765e-06
-2.52872187978431e-05
-3.00117221449523e-05
-1.72209813312731e-05
-1.58311895806753e-05
-9.42784802082931e-06
-2.28181205306162e-05
-9.59418274685332e-06
-1.61126372684069e-05
-2.55879536139129e-05
-1.97695071311093e-05
-1.95641131918867e-05
-2.44840546595409e-06
-3.61022518669657e-05
-1.37240765387232e-05
-2.58583466247906e-05
-4.16672156215933e-05
-4.87491460732356e-05
-2.26211125231611e-05
-1.71399875410308e-05
-1.54943392838988e-05
-1.19903104615146e-05
-1.2515543401498e-05
-1.62246069770945e-05
-1.21691463248575e-05
-2.05957787532296e-05
-1.60502540459684e-06
-1.75574229785773e-05
9.57750298570977e-06
-2.95820415132462e-05
-1.94937698641462e-05
-2.0309788722621e-05
-1.85459272806149e-05
-3.09062516211379e-05
-1.92663173311628e-05
-2.96529602865937e-05
1.47506578146487e-05
-9.77625460064709e-06
-4.2531083434109e-05
-1.65484758897283e-05
-1.70302374628848e-05
-1.70934215002914e-05
-5.79244688658882e-06
-9.00100763162166e-06
-2.20442885675497e-05
-2.87290108417287e-05
-2.33789327569563e-05
-2.97720712387281e-05
-3.61492713440735e-05
-3.96443892370993e-05
-2.37639023289219e-05
-2.5525146423756e-05
-2.43219319040956e-05
-3.7919128090905e-06
-2.47779456256202e-05
-3.0747341413335e-05
-2.8666499980153e-05
-3.42506778362789e-05
-3.13270607873862e-05
-7.57153302589051e-06
6.12859516470025e-06
-1.15783488469106e-05
-2.27864469406135e-05
-3.27734062862299e-05
-2.16230706727328e-05
-1.54954945497129e-05
-1.28640954274654e-05
-2.46255577270976e-05
-1.07942412084421e-05
-1.62818577954996e-05
-7.86518609528391e-06
3.30324054968329e-06
-9.83391492947721e-06
-3.03558134593794e-05
-1.8476639726147e-05
-2.00782863686895e-05
-2.31307861259847e-05
-9.67023543130083e-06
-9.9576948312357e-06
-3.36312038223402e-05
-2.69311914973208e-05
-2.61330612658375e-05
-2.45229764847864e-05
8.62884664998226e-07
-1.3642565583979e-05
-2.59201204984636e-05
-1.53343685766665e-05
-9.10814028801079e-06
-3.73474282713272e-05
-1.24806589679789e-05
-4.10887880473153e-05
-3.80486006569224e-05
-2.84084258430075e-05
-2.9800599075655e-05
-1.40320247374963e-05
-8.25537330172795e-06
-3.28856444352059e-05
-1.18527650471411e-05
-1.05612931415653e-05
-1.72654089673425e-05
-8.25052892186849e-06
1.17207808775689e-05
-8.30603102902251e-06
-3.18804895370326e-05
-3.23865007944166e-06
-3.85797409227523e-05
-1.15675888700671e-05
-9.13525935867942e-06
-7.87813545298674e-06
-2.74330525921586e-05
-3.94155565483187e-05
-1.57456430178921e-05
-5.75348821610258e-06
-1.85762438926566e-05
-1.36966021409704e-05
-1.51848210805626e-05
-3.02559779386872e-05
-7.64626454258772e-06
-2.7291859118882e-05
-2.05042034602988e-05
-3.20557129465614e-05
-4.55388814553065e-06
-2.38949340296475e-05
-2.51517878339839e-05
-3.48681493650396e-05
-1.68996901849457e-06
-3.67663095288644e-05
-2.45800937281691e-05
-2.60595308219635e-05
5.84268609509937e-06
-2.7601259684105e-05
-1.9886678608058e-05
-2.28255984736583e-05
-3.11528940985638e-05
-2.11345874052718e-05
-3.22733521831466e-05
-2.45123008229914e-05
-2.3246403867897e-05
-5.66475802407366e-06
-4.4061262182758e-06
-2.44831174207539e-05
-3.88345060265265e-05
-2.21146683848417e-05
1.68661593878955e-06
-5.85761289117825e-06
-3.92023636740029e-05
-1.52177069903596e-05
-2.92914829054274e-05
-3.11851269744542e-05
-2.94164594141468e-05
-1.23203224719444e-05
-3.44452495432375e-05
-2.22538624494921e-05
-2.44892811102853e-05
-3.29907256808869e-05
-2.17947694550981e-05
-2.01385780110133e-05
-3.09358463951308e-05
-2.16929625812795e-05
-2.1910405874687e-05
-2.44576321806268e-05
-2.53505905140097e-05
-2.95395725781538e-06
-1.54440897852582e-05
-5.14631432419693e-06
-2.35673956453182e-05
4.96045804023806e-06
-1.70431299355033e-05
-4.19174060882729e-06
-5.15709178785925e-05
-6.75009405199838e-06
-2.5231399292478e-05
-1.5648003996437e-05
-1.4335188152668e-05
-3.62533468379335e-05
-9.75066113809995e-06
-8.03336667906547e-06
-2.78250174574128e-05
-1.51048952110363e-05
-3.51264662935946e-05
-1.21743398893095e-05
-2.56468950932765e-05
-3.07155170823154e-05
-1.16456604294971e-05
-6.96708608680136e-06
-8.5295337973702e-06
-2.21643280069996e-05
-1.46111974626437e-05
-1.79432658691969e-05
-2.80067299998742e-05
8.10077810792011e-06
-2.71534166035648e-05
-3.92101676937806e-05
-4.54036638217517e-05
-2.08169641977941e-05
-1.74506021884639e-05
-2.98341761024977e-05
-3.89097975662894e-06
1.82220486916378e-05
-2.62922785310358e-05
-4.24582045452854e-05
-1.18628520035071e-05
-2.16515987454035e-05
-2.7945513596695e-05
-2.17557172550826e-05
-1.35831851489219e-05
-5.14128849592829e-05
-8.50416255815874e-06
-2.35251020849668e-05
-2.28374826882596e-05
-1.88832598556724e-05
-1.65238512490656e-05
-3.14971208211136e-05
-1.97958051365605e-05
-4.35180026591425e-07
-1.42284273012542e-05
-1.44650948904501e-05
-1.63520846634162e-05
-7.22175394264388e-06
6.62378076311136e-06
-2.80405889043896e-05
-1.8156983283727e-05
-4.05013183109532e-05
-1.73001437610222e-05
-2.68188664938192e-05
-1.73756703708111e-05
-1.36930743118976e-05
-1.39942962476814e-05
1.5332136607289e-05
-1.86215388836753e-05
-1.13740752984008e-05
-1.52705074817276e-05
-3.54888398760296e-05
-9.87420978442418e-06
-1.99467565831501e-05
-2.24761870046507e-05
1.79687821478946e-06
-1.43093114721518e-05
-1.46542754768031e-05
1.30188711928457e-05
-2.48691860384262e-05
-1.20758757023505e-05
-2.09053373401364e-05
-2.51668823426412e-05
-2.32375302503558e-05
-1.17077251365846e-05
-2.97142456978927e-05
-3.92332675526297e-05
-2.70384515398135e-05
-2.5639242284442e-05
-2.54508497487709e-05
1.62835583296019e-06
-1.69914372421039e-05
-2.90177649858591e-05
-2.37016394176166e-05
-1.94848766919721e-05
-2.62608660738641e-05
-1.14995971860597e-06
-1.22088847698037e-05
-2.93386097173381e-05
-1.84118849201086e-05
-9.30119317319999e-06
-2.11259325026099e-05
-6.16333660483387e-06
-4.38397535374627e-05
-2.17744197341519e-05
-1.09033108112211e-05
-1.18013990272662e-05
-9.05440129379952e-06
-2.93361505149177e-05
-2.55686681784421e-05
-1.04748363025042e-05
-2.27068359577349e-05
-3.46239518715245e-05
-6.42646274856573e-06
-7.24037819642036e-06
2.67004101129433e-06
-2.29586779167905e-05
-1.92328821968512e-05
-3.15054012980267e-06
-1.71385051472369e-05
-2.32774294322278e-05
-2.41310453534197e-05
-3.78295156641611e-05
-2.95873020584197e-05
-3.20243759968854e-05
-2.98698441012757e-05
-1.77406745996461e-05
-1.20101944830138e-05
-2.10444338406567e-05
-2.67694837017408e-05
-1.26633296654462e-05
-2.13119534754314e-05
-8.12069774533524e-06
-1.55947375934702e-05
-2.30512947894622e-05
3.84530572876552e-06
-1.66630052948485e-05
-1.97124660136118e-05
-8.79184282708715e-06
-1.75687234923939e-05
-6.68289829311889e-06
-1.3260480232816e-05
-4.00558104018762e-05
-1.766825821536e-05
-1.47505698394396e-05
-1.62774145323484e-05
-1.26195039995702e-05
-3.30680324020576e-05
-1.19211099767213e-05
-1.45183616567851e-05
-1.83569145260953e-05
-1.70924269231373e-05
-1.29131314478771e-05
-2.47240947210278e-05
-2.80016665683464e-05
-1.23049669673224e-05
-2.45011127454476e-07
-1.09073399153131e-05
-2.70607438693152e-05
2.79419747683312e-06
5.75195535913099e-06
-1.9944347498385e-05
-3.83806375067831e-06
-2.36485371630788e-05
-2.37007544661771e-05
-1.27819466378517e-05
-1.9409437655241e-05
-1.51469253790204e-05
-3.03319852119956e-05
-5.86279733949901e-06
-2.73753148727309e-05
-2.34981630685757e-05
-1.81502956782318e-05
-1.51734482013192e-05
-2.72302997655728e-05
-5.07478230141123e-05
-2.78775764816766e-05
-4.09121415550705e-05
-1.66682648318476e-05
-2.96229877641963e-05
-5.79305312380454e-06
-1.97789488086721e-05
-2.20336470452639e-05
-8.39291465605242e-06
2.59013540498225e-06
-1.26670450537689e-05
3.70295895226058e-06
-1.57498133976407e-05
-3.23660186121417e-05
3.93431528507928e-06
-3.55904727261134e-05
-5.33133523833765e-06
-2.34108296353833e-05
-3.03641139192724e-05
-2.95079282693247e-05
-3.75180420191626e-05
-3.58936011816956e-05
-3.65803094093189e-05
-3.4600589468975e-05
-9.16295690361222e-06
-2.50480905328069e-05
-2.00879345414466e-05
-6.30460930406249e-06
-3.80623127411005e-05
-1.8359548067031e-05
-1.98964780943516e-05
-4.06485625745681e-05
-2.06520012420603e-05
-2.97978839535286e-06
-3.12529915786447e-05
-2.14762685724383e-05
4.31466068574879e-06
-2.2339839067792e-05
-3.79731128853742e-05
-3.73874424259269e-05
-3.04017111664065e-05
-4.72813167312935e-05
-2.11019197259609e-05
-4.93842001164962e-06
-8.01346089540699e-06
-3.38038712645684e-05
-9.93920111716697e-06
-1.24553402278995e-05
-5.84891859611142e-06
-4.04446913199965e-05
-3.19629000421236e-05
-1.9522262805316e-05
-3.00211834395477e-05
-3.43256297711305e-05
-1.73188100758869e-05
-3.09203914053204e-05
9.35108714370298e-06
-2.15050011634695e-05
-3.13585331298948e-05
-2.8899992292684e-05
-1.3797336388697e-05
-3.22544764444568e-05
-1.85059176583143e-05
-7.84659214715371e-06
-2.02729172350348e-05
-2.39804866877141e-05
-2.12777022585132e-05
-5.06581758610976e-05
-2.79588448638098e-06
-1.67928817328951e-05
-1.0791348916397e-05
-3.39961086599548e-05
-2.10263084403574e-05
-1.44793745861031e-05
-2.37144597483622e-05
-8.21943133888091e-06
-1.20745743425366e-05
-2.85292296226842e-05
-1.8472261755446e-05
3.36433009106022e-06
-1.6949856581652e-05
-3.01312991900891e-05
-2.7728961118636e-05
-3.46301041740378e-05
-2.01804663561128e-05
-4.01754386728172e-06
-2.66751531049747e-05
-9.16755859522626e-06
-3.91979933980636e-05
1.41180042583719e-05
-7.48637161747782e-06
-1.49226640029164e-05
-1.20398501810273e-05
-2.1662367453224e-05
-1.36269010260974e-05
-2.65512121718192e-05
-1.43764780817283e-05
-9.24873461850163e-06
1.71304083276963e-07
-3.25210024202041e-05
-1.77753421171655e-05
-2.48257281386774e-05
-2.21552886062318e-05
-2.14668680033373e-05
-1.81830402084193e-05
-1.94539610537654e-05
-3.33696013711564e-05
-1.69401434398377e-05
-2.70870157561886e-05
-7.01206882464734e-07
-1.85556516794758e-05
-1.65490089353767e-05
-2.31694816161942e-05
-1.3666241171536e-05
-2.88159583884288e-06
-2.87472357176789e-05
-3.26213622483684e-05
-1.61579363207281e-05
1.0580036354721e-05
-1.8182992905387e-05
-3.47312302634189e-05
4.09376949179008e-06
-9.21748810264579e-06
-2.77306765687776e-05
-1.95872749139878e-05
-2.42716077884721e-05
-2.09050922508399e-05
-3.25318895586275e-05
-2.2900222340695e-05
-2.64070063276458e-05
-3.05524173362441e-05
-4.19575028015766e-05
-2.50610618670935e-05
-2.57754926587099e-05
-3.36237354011513e-05
-8.253218303335e-06
-1.15297434446613e-05
-1.55077156067964e-05
-1.42924561022969e-05
-1.89136107965604e-05
-1.2820153868657e-06
-3.76813561674939e-05
-1.7191887544296e-05
-1.37781756702236e-05
-2.25002082649932e-05
-1.82185157493303e-05
-7.2033374145353e-07
-2.4174477040331e-05
-2.78914325842102e-06
1.91652057174719e-06
-1.26438527650807e-05
-2.34991959586582e-05
-1.89707632743213e-06
-3.1057897986233e-07
-2.35890504443665e-05
-2.41556379460849e-05
-5.64459242478473e-06
-2.04530098962927e-05
-2.40204144551282e-05
-6.19652526106052e-06
5.31480941123398e-07
-4.40831750822873e-05
-2.34740358141408e-05
-1.63442447708685e-05
-3.69339546106051e-05
-1.40072566806159e-05
-1.98502835782933e-05
-2.52473260442492e-05
-2.71519820879647e-05
-2.75644863814847e-05
-1.08326116879241e-05
-2.21213795527677e-05
-1.28271384793843e-05
-2.62653398412073e-05
-1.69493717103328e-05
-1.24997341085497e-05
-2.30546045059321e-05
-1.36520562175463e-05
-3.10178696588561e-05
-2.56492716529847e-05
-1.19014596108207e-05
-4.03648854593251e-05
-3.70798772822726e-05
-1.69732445751504e-05
-1.19230011439107e-05
-1.79413050369917e-05
-2.89848214283182e-05
-9.11479634733855e-06
-2.09957911523718e-05
-2.97701119447609e-05
-3.0188781263168e-05
-1.37650669994665e-06
-1.6837212562208e-05
-7.55479994494861e-06
-2.61349037305956e-05
-4.27634411202731e-05
-2.84646869554223e-05
-1.1972124006207e-05
-7.79376468379753e-06
-1.93983779923544e-05
-1.25840943275072e-05
-7.6718643289618e-06
-3.0254748697737e-05
-3.70614656041433e-05
-1.14672054157172e-05
-3.79352671203361e-05
-1.60098194123283e-05
-1.43804897479426e-05
-2.74492243784706e-05
-2.1880957591493e-05
-2.80237342644941e-05
-1.39346142822459e-05
-9.19171137782278e-06
-1.11137814982187e-05
-3.29269210049474e-05
8.97381121470944e-06
-2.63157898931552e-05
-3.59085954544486e-05
-4.32370465007538e-05
-4.90386079159482e-05
-2.58616496783987e-06
-1.13649137143672e-05
-2.94569358585056e-05
-1.32584101390898e-05
-1.40370382199284e-05
-2.31531342942287e-05
-1.8128493721489e-05
-1.03234398910824e-05
-1.20836002484717e-05
-1.96678870409095e-05
-1.87109576158738e-05
-1.53981709646037e-05
-1.20849361592389e-05
-3.43567051170042e-05
-1.37975177897124e-05
-2.37921296491289e-05
-2.219771080698e-05
-3.73042370614913e-05
-1.47790573550204e-05
-1.22943808081024e-05
-1.18193698440372e-05
-2.92713017270845e-05
-8.80901200843231e-06
-2.31944529332647e-05
-3.91524091682531e-05
-2.77594604363705e-05
-5.05081077522087e-05
-2.74863242177001e-05
-2.79092602559662e-05
-2.9926231715916e-05
-8.91830517599919e-06
-7.01653365764218e-06
-2.70940946435433e-05
-4.86285034128977e-05
-1.48162966182566e-05
-3.34806159650916e-05
-1.53540206091007e-05
-2.08995402051262e-05
-2.31430180608153e-05
-1.24471921812814e-06
-1.3914431794298e-05
-1.39557049515015e-05
-1.78806368457504e-05
-2.03485376729452e-05
-1.65662885195782e-05
-2.09771176949626e-05
-1.79626560537002e-05
-8.11939307735499e-06
-3.38277442685446e-05
-1.00391958014048e-05
-2.66182690155075e-05
-2.24746293891932e-05
-5.53918160463471e-05
-2.53860648489609e-05
-1.30628750273491e-05
-3.77715643394619e-05
-2.22601218035142e-05
-2.21898968658029e-05
-1.83724009446431e-06
1.40267414825388e-06
-5.45577154594826e-06
-1.87483075952759e-05
-6.70697975110574e-06
-3.79113596263408e-05
-4.0134750993978e-05
-2.17350242941219e-05
-2.14438504732744e-05
-2.86109105161001e-05
-3.6008916287706e-05
-2.59801341267675e-05
-3.37079518724932e-05
-2.03712693760404e-05
-3.11167808238274e-05
-2.44628886984338e-05
-1.94621506761092e-05
-3.06044318298592e-05
-1.26109836041207e-05
-2.17479383048076e-05
-1.45435593162751e-05
-1.91210576000022e-05
-2.93409105574138e-05
-6.65468238782586e-06
-2.78196235294874e-05
-2.3959981364764e-05
-1.43194803390903e-05
-1.39439553721624e-05
-1.66078335537504e-05
-2.51245476870829e-05
-4.02948742597428e-06
-2.70847624077396e-05
-2.08142395298427e-05
-3.13391859189413e-05
-3.70880119622122e-05
-2.19512308259996e-05
-2.02692624824923e-05
-1.78430566217085e-05
-2.3797087957499e-05
-2.93618194000532e-05
-2.62839742251852e-05
-2.19668828600909e-05
-2.18128109772813e-05
-4.4100213124397e-05
-3.31271720932412e-05
-6.52617004392675e-06
-2.14033454770916e-05
-1.65067689295414e-05
-3.00161692890633e-05
-2.54419159687496e-05
-4.46847327742439e-06
-5.9795138249759e-06
-2.78567907648389e-05
-2.47953864911731e-05
-3.32850237587221e-05
-2.80496464307266e-05
-7.36102488961362e-06
-1.52291616733947e-05
-3.63082720907754e-05
-1.94628527138893e-05
-2.74050620163556e-07
-2.82822156558404e-05
-6.81165257571625e-06
-1.5669013463547e-05
-1.01454880130273e-05
-1.87178042296895e-05
-2.58785690916064e-05
-2.49945740750952e-05
-1.66690698429454e-05
-2.07036099675959e-05
-2.93975359864234e-05
-1.78458525323676e-05
-2.94526731278138e-05
-1.71232060622279e-06
-2.81596164658645e-05
-1.96970101006107e-05
-9.24066388991155e-06
-2.20594540735599e-05
6.73408691924753e-07
-2.87865305608468e-05
-3.05336105285633e-05
-2.86747410927402e-05
-5.86752045082551e-07
-2.70228436397907e-06
-9.85986074959943e-06
-2.23789192322607e-05
-1.68988219979927e-05
-1.28815455398139e-05
-9.37461840859502e-06
-3.23285899272507e-05
-9.2663342777211e-06
-3.02273416770634e-05
-2.16440106812583e-05
-4.25343744414805e-05
-3.09027631180816e-05
-7.20335939646879e-06
-1.85259860360862e-05
-2.54471051381257e-05
-1.0773547306963e-05
-2.44967160864196e-05
6.85723022228413e-07
-1.15854167777301e-05
-7.69211920357245e-06
7.13274378480814e-06
-1.60791993079273e-05
-4.46921600854861e-05
-1.58069331937147e-05
-2.43060544858851e-05
-1.73219326990248e-05
-8.80669146942925e-06
7.49837355833173e-06
-2.84637054148837e-06
-1.05165493258962e-05
-2.75278321258256e-05
-2.08630254990256e-05
-3.5725922598742e-05
-2.63812405566879e-05
-2.24708635644333e-05
-1.2792862823507e-05
-1.84627950736563e-05
-1.30604472255385e-05
-4.06427105984736e-05
-1.08478888101473e-05
-3.4509361667204e-05
-4.23349068758155e-05
-3.23881569472249e-05
-1.24217898010545e-05
1.61424446135347e-06
-1.85394625655681e-05
-1.45563759237319e-05
-2.68524825390607e-05
-2.83709468928648e-05
-2.12420712333363e-05
-2.77704230346414e-05
-2.43635841942146e-05
-3.08132520976842e-05
-2.43135194085791e-05
-1.5540023527455e-06
-2.18433282376868e-05
-2.00277536407982e-05
-1.79203260069224e-05
-2.69007791573802e-05
-2.79098285206333e-05
-6.39177905359416e-06
-1.10073013272927e-05
-2.26910899635167e-05
-3.76264609530134e-05
-1.06342096070761e-05
-2.07689825369125e-05
-3.4857897289884e-05
-2.79282200498529e-05
-4.04261583584167e-06
-2.60172185119284e-05
-1.76211797005248e-05
-4.96448279457469e-05
-3.17476878515716e-06
-1.02468361469258e-05
-3.19034725242674e-05
-3.38311782351977e-06
-2.57690565037076e-05
-2.68337273699562e-05
-8.45087187663381e-06
3.70293383558589e-06
-2.16769285019445e-05
-2.78289018160961e-05
-5.50211974208793e-06
-1.14355678446379e-05
-1.68137765815035e-05
-3.04998756571982e-05
-1.21188026155959e-05
-2.71992826407646e-05
-3.27852624911065e-05
-2.51456246634786e-05
-1.22415895208659e-05
-3.36593175571815e-05
-2.74582568408056e-05
-4.63542369483663e-06
4.16488486835108e-06
-2.77321795330693e-05
-4.91458684008153e-05
-2.405437989041e-05
-1.34677149730314e-05
-1.64074508681973e-05
-2.59870490390472e-05
-2.28232290692577e-05
-4.41608502602621e-06
-1.2446702139554e-05
1.01334445484398e-05
-3.56933878085995e-06
-2.2269760569122e-05
-3.7477588611499e-05
-2.22879642104169e-05
-2.03789306827089e-05
-3.79872518780446e-05
-1.6184577836001e-05
-2.51362178617337e-05
-2.94024273211621e-05
-2.3748948878822e-05
-2.88995519262303e-05
-2.68994260810101e-05
1.010930992142e-06
-1.39560534815188e-05
-6.8486953969139e-06
-2.4871150758557e-05
-1.53204738309181e-05
-4.03874370163342e-05
-1.9511025580619e-05
-2.11485078535115e-05
-1.40899150042031e-05
-2.69796113108115e-05
-1.36394246062744e-06
-1.26679596107089e-05
-6.64624078977033e-07
-2.30303184478826e-05
-2.90365579335146e-05
-1.78820565100931e-05
-6.82182305077564e-06
-3.41787275577953e-05
-3.08956843157448e-05
-1.1726371139904e-05
-1.00446517905938e-05
-2.8996232474886e-05
-1.11404511425296e-05
-3.7829455182021e-05
-3.6920007986819e-05
-1.37282729037467e-05
-9.55885361323541e-06
-4.86409510842648e-06
-7.54759709600026e-06
-3.23866909610418e-05
-2.28308590674262e-05
-2.53531566532697e-06
-2.14219562251427e-05
-1.8920227121447e-05
-3.77715217773859e-05
-2.55208702520878e-05
-2.3247930156324e-05
-3.51424809923885e-05
5.07940494750947e-06
-1.67869027147605e-05
-2.41229709731827e-05
-3.76818610046486e-05
-3.0772989514443e-05
-1.59487838418026e-05
-3.4194679355956e-05
-2.41726931214949e-05
-1.57332916948997e-05
-3.1546287198931e-05
-2.52520512644024e-05
-2.21906813826543e-06
-1.99328257942583e-05
-2.7192350445596e-05
-1.90334100520025e-05
-4.06443202673236e-05
-1.68710439357335e-05
-4.21427685574161e-06
-2.00968937662831e-05
-8.72121872053392e-06
-1.46070446044912e-05
-1.56586822509029e-05
-3.26787323313905e-05
-1.91811285421288e-05
-3.00450363046176e-05
1.93469141652253e-08
-1.54823003997732e-05
-2.82489015108025e-05
-2.86440429252253e-05
-2.03354418867219e-05
-1.68194531411781e-05
-2.19811507616269e-05
-2.70272708755243e-06
-2.51176336344991e-05
-3.97706536732954e-05
-2.14943320423565e-05
-2.51514300440357e-06
-1.38828543957256e-05
-1.29458676356186e-05
-2.62557510041579e-05
-1.93185049132196e-05
-1.15082569371367e-05
-4.21773892760287e-05
-1.6292006542609e-05
-1.87198402763284e-06
-2.45123232767611e-06
-1.23506810598777e-05
-4.25107364817457e-06
-1.81129734235726e-05
-3.15775497906317e-05
-2.17660703420189e-05
-1.67581588537094e-05
-1.47954303055278e-05
-9.38267911540812e-06
-9.59967249915463e-06
-2.95366890123377e-05
-2.15134714484367e-05
-1.78440542546642e-05
-2.06929000634554e-05
-7.31587465554726e-06
-4.01624194771275e-06
-2.21334117337794e-05
-1.7603091813976e-05
-2.90566294228651e-05
-3.19699779512296e-05
-2.37697555223348e-05
-1.06134082964772e-05
-8.56875760208694e-06
-5.87752777153784e-06
-3.62319176756501e-05
-2.62795973611751e-05
-8.00544028692813e-06
-6.06438061047528e-06
-1.99984078063791e-05
-2.3126040460011e-05
-3.8583394750518e-05
-1.88174094194953e-05
-2.85762793717503e-05
-2.45739378857167e-05
-2.89780522195518e-05
-8.35771496716541e-06
-2.81301351023282e-05
-3.5857676962981e-05
-1.8752798248679e-05
-1.77658526252431e-05
-1.6236436885756e-05
-2.79946759815986e-05
-3.05497213106764e-05
-2.23106426990489e-05
-2.33329446327869e-05
-2.86994499775222e-05
-5.43065938555137e-06
-1.92525560980851e-05
-1.69538369070133e-06
-1.73371606034872e-05
-2.24807889176809e-05
-2.03749573575076e-05
-2.2363640121953e-05
-2.58964016551216e-05
-1.02364493734661e-05
-4.05931386038375e-05
-1.97049518475776e-05
1.50114714063313e-07
1.57228824034899e-05
-2.97676744754513e-05
-2.17651146303738e-05
-2.09100795359638e-05
-1.20262336164898e-05
-9.68891195280297e-06
-3.9354023959263e-06
-1.59463413977263e-05
-2.96734020419898e-05
-2.04396346486069e-05
-1.16193460432764e-05
-3.04837376798734e-05
-2.45531840655106e-05
-3.91373865816201e-05
-3.74348855749495e-05
-3.74792382435507e-05
-1.4798347219837e-05
-1.02705361963762e-05
-1.60431574122346e-05
-1.67885045359387e-05
-2.43269114867607e-05
-1.04581511291663e-05
-3.60683990216683e-05
-2.43362539756281e-05
-1.87305608455024e-05
-7.00828641881773e-06
-8.63781904077399e-06
-1.36566457975603e-05
-3.17734699699529e-05
-1.84402812531849e-05
-3.30135698586219e-05
-1.47565657681324e-05
-1.42444911417871e-05
-2.56762517553398e-05
-4.01014667010942e-05
-2.14903521959193e-05
-2.79950548760355e-05
-3.43054941981027e-05
-2.94026211173689e-05
-4.36275748321105e-06
-2.92100515357741e-05
-1.043116748611e-05
-4.36304617558244e-05
-3.62037859531935e-05
-1.8056629583955e-05
-3.16156112595436e-05
-1.3632907403266e-05
-3.52472976715892e-05
-5.15974356473711e-05
-6.52172942997005e-06
-1.92566174542437e-05
-2.33525402678874e-05
-1.0903735549049e-05
-2.1893318427823e-06
-1.47713127665897e-05
-9.41496592635636e-06
-4.03020507534106e-05
-1.32618271703011e-05
-3.25710342146711e-05
-3.05804569894555e-05
-1.13912488381633e-05
-2.84777823535568e-05
-2.36139865441936e-06
-1.5015004823587e-05
-1.32442694948203e-05
-6.44668537414978e-06
-2.66478475806012e-05
-3.91683208148933e-05
-2.60818770685334e-05
-1.77032658184469e-05
-1.32939698323324e-05
-2.15083844705238e-05
1.15792047295026e-05
-2.80670078421787e-05
-2.56809987173045e-05
-1.05500450452657e-06
-1.27060746326415e-05
-1.69050876245273e-05
-6.25485143100865e-06
-3.64698920021843e-05
-8.5570242866525e-07
-2.89077312857583e-05
-1.62571827253803e-06
-1.25238453370574e-05
-2.41888324510584e-05
-3.36029871157304e-06
-5.57455738255966e-06
-1.52830398404726e-05
-2.9374570796796e-05
-4.46715934714743e-07
-2.49396168295139e-05
-1.07200489497186e-05
-1.87639633841892e-05
-3.34328624282696e-05
-2.95712192179548e-05
-7.70274305936007e-06
-6.8543965791626e-06
-2.83017020961682e-05
-2.00120815773301e-05
-2.08857890303649e-05
-1.26216124121972e-05
-3.40459034541329e-05
-4.21241507368801e-06
-4.1831186914818e-05
-2.63969230285531e-05
-1.53968194331374e-05
-5.68326414970231e-06
-4.21782907482701e-05
-1.28948244001899e-05
-2.82476732824631e-05
-2.9978274903329e-05
-2.6216235534309e-05
-1.0668444093137e-05
-2.61471462849838e-05
-3.3661285536035e-05
-9.02998794034113e-06
-1.94102129421461e-05
-1.57968077060845e-05
-8.87911210768749e-06
-2.45870147383708e-05
-3.40327909200208e-05
-2.95728207667227e-05
-2.69215297333e-05
-2.15141877397976e-05
-1.85410458684415e-05
-5.44294213358064e-06
2.65437415054049e-06
-1.33146709787105e-05
-3.83210875840792e-05
-2.16493732766317e-05
-4.53757442707267e-06
-1.3942241907772e-05
-1.15324675588555e-05
-1.07281295545885e-07
-2.24536382190792e-05
-2.53960295478571e-05
-1.4754324247741e-05
-1.28301086101347e-05
-1.3878796741744e-05
-3.03049507745229e-05
-2.62753773568709e-05
-3.57001871930802e-05
-3.49813288792545e-05
-1.63021641099861e-05
-2.6337532786163e-05
-1.18114123989147e-05
-7.92900419182068e-06
-1.99851250594422e-05
-2.08894470505259e-05
-1.35687780949643e-05
-3.2729238777449e-05
-1.37606806710378e-05
-1.04880444897907e-05
-2.22341173394265e-05
-2.30731016050047e-05
-2.42674434814247e-05
-1.33183587192939e-05
-2.83953236621806e-05
-3.83734730372777e-05
-1.61459473892261e-05
-2.25011270735723e-05
-4.52952192034989e-05
-2.14123961070411e-05
-2.89262928763025e-05
-3.75212952491559e-05
-1.08138899011306e-05
-9.47171199958537e-06
-1.31093410985129e-05
-1.42898961080737e-05
-2.42667840510947e-05
-2.40736540685864e-05
-3.09773291919747e-05
-4.22446014138935e-05
-1.87641885521744e-05
-1.02368682597782e-05
-2.05113487877181e-05
-3.00452298935571e-05
-3.59421608363715e-05
-3.62665352301078e-05
-2.70647391915776e-05
-1.63566127720668e-05
-1.22860773340088e-05
-2.78105733038273e-05
-2.48402599428357e-05
-2.55418854502171e-05
-2.52925564710277e-05
-3.34496148357672e-05
-1.77699373021242e-05
-2.22722884210788e-05
-1.15172316997902e-05
-4.13034520116893e-05
-4.41722691239907e-05
-2.88624194863952e-05
-1.33626741686147e-05
-2.37811735565126e-05
-1.155626748617e-05
-2.33878782939993e-05
-1.58961384995209e-05
-3.40215525203722e-05
-4.86551762166157e-07
-1.97077102301829e-05
-3.42946109499872e-05
-1.29882747345296e-05
-1.18735245363057e-05
-2.71314598730246e-05
-1.73363311554678e-05
-1.19319162384789e-05
-3.59457313397704e-06
-6.74586591458011e-06
-2.60599549675962e-05
-2.62912808337917e-05
-1.36646832257768e-05
-1.78336843582394e-06
-2.29849229150389e-05
-3.00510407558278e-05
-1.62453342421647e-05
-1.63709432326113e-05
-2.15966988871031e-05
-2.93786951228586e-05
-1.83542948204537e-05
-2.79803788957053e-05
-1.1841639193023e-05
6.72353655931736e-06
-6.93903485596472e-06
-2.09817024019511e-05
-3.33642315157803e-05
-1.76713992358942e-05
-5.71523672483392e-06
-2.1217716454367e-05
-7.08023019860294e-06
-5.94079681535612e-06
-4.54454909499394e-05
-2.98717227278952e-05
-4.34055773265545e-05
-6.46831764770655e-06
8.02858558143715e-06
-3.86167678353058e-05
-2.92844451433085e-05
-1.60180145785203e-05
-2.14623184434471e-05
7.66932696274466e-06
5.69627626661453e-06
-1.19571229842065e-05
-1.67779862159773e-05
-2.41882713491716e-05
-2.16657276029823e-05
-3.69352857652017e-05
-1.95680939663254e-05
-3.17978151317565e-05
-1.26980420922647e-05
-2.88719269580602e-05
-2.60243127901468e-05
8.16979982572226e-06
1.97073650481967e-06
-3.38835784217358e-05
-1.70071339949562e-05
-2.98993621516006e-05
-2.93171101766081e-05
1.00909240457692e-05
-2.94621774090206e-05
-3.93390609431925e-05
-3.89309546101815e-05
-1.3168816572343e-05
-2.74233120111412e-05
-8.29413798985415e-06
-3.23944899507679e-05
6.10085128131638e-08
-2.5909958970302e-05
-3.08848470678108e-05
-6.25937105324357e-06
-3.73607777224549e-05
-3.10462926378909e-05
-1.16700506795609e-05
-1.47728707068855e-05
-2.80681843361437e-05
-5.8628825043165e-06
-1.74309611563634e-05
-1.04795899615007e-07
-1.91084048467543e-06
-2.90921445671789e-05
-1.38108745008457e-05
-2.13646257209583e-05
-1.55412688835924e-05
-5.25181203732357e-06
-1.81468661557699e-05
-3.03914722186664e-05
-3.253633054028e-05
-9.84237753095552e-06
-4.11230776285919e-05
-1.42872547980494e-05
1.37849474031304e-06
-5.23634929440772e-06
-9.19965582372695e-06
-2.65848372437595e-05
-2.21132003193573e-05
-2.20602502013304e-05
-2.25531600801238e-05
-2.69300340181554e-05
-1.66682867765568e-05
-3.30959182651271e-05
-3.25299779547624e-05
-1.2329503321738e-05
-2.68896708739332e-05
-2.8544638343406e-05
-3.59743470121953e-05
-2.65546828874714e-05
-1.31943633284944e-05
-3.56011431123664e-06
-3.26268439432489e-05
-3.55392384039502e-05
-2.16930935563162e-05
-3.12745010184419e-05
-3.53844713612429e-05
-2.86772592309394e-05
-3.26451167565477e-05
-3.20108004358192e-05
-2.18733529638153e-05
-2.24847391341564e-05
-2.64091711569531e-05
-3.87099572579852e-05
-1.15989560212932e-05
-2.2340568456925e-05
-9.15051900846901e-06
-2.58002516936461e-05
-1.22554317763888e-05
-1.96937768258075e-05
-1.86234646404732e-05
-2.01227432951682e-05
-1.41076443197509e-05
-1.41536593652468e-05
-2.76167663373189e-05
-1.78563160856232e-05
-1.97956349169833e-06
-8.56324483612797e-06
-2.63633414882998e-05
-1.05923801472967e-05
-1.34024871717966e-05
-2.34562073210937e-05
-2.35992185717299e-05
-6.50434941095035e-06
-1.42268808017077e-05
-2.82577849528135e-05
-2.72225311571695e-05
-2.65319658464701e-05
-1.99127431506672e-05
-2.97478022214279e-05
-2.43433475582425e-05
-1.31553030212417e-05
-1.21119113366141e-05
5.51523918268175e-06
-3.72767975861347e-05
-3.33483039081867e-05
-1.82242389969552e-05
-3.60226877347989e-05
-2.04802026303452e-05
-3.33868148036225e-05
-2.00982113499191e-05
-6.42167404184803e-06
-5.13184663344664e-05
-2.69375730679945e-05
-9.21019935981095e-06
-2.74604325253043e-05
-9.3870486075417e-06
-1.8589711934838e-05
-1.21261409032724e-05
-2.91687805945739e-05
-4.54687403617611e-06
-1.74336344123099e-05
-2.99327885035383e-05
-4.76402992816143e-06
-1.88016509873781e-05
-3.36252927650764e-05
-8.2812740476548e-06
-2.68026820115959e-05
-2.81377250839521e-05
-3.66461351007729e-05
-1.34513293027317e-05
-3.34523378164122e-05
-4.22784755773339e-06
-2.48894083924744e-05
-1.50867075805873e-05
-2.94593213086299e-05
-2.55003997243882e-05
-3.19496823604693e-05
-2.50882530974515e-05
-2.4694457188167e-05
-6.28390347040892e-06
-2.50782975169996e-05
-2.33283722603341e-05
-9.40165036561887e-06
-1.60944229401619e-05
-3.50271471884759e-05
-9.31885018132975e-06
-2.2059528673494e-05
-2.28536649530287e-05
-2.89179231192736e-05
-6.61921643581956e-06
-1.78604699169456e-05
-3.29040743255841e-06
-7.76743260558126e-06
-1.45024610167246e-05
-2.1645423815288e-05
-1.78739737621132e-05
9.76329130324918e-06
-4.10470344611176e-05
-8.20199710594101e-06
-4.474223799091e-05
-1.91216514171436e-05
-2.50640413621449e-05
-7.61697792508502e-06
-1.11657054749954e-06
-1.68558527955634e-05
-2.48425986079385e-05
-3.92883342408892e-05
-1.99126977002963e-05
-3.65637686060837e-05
-2.867535537085e-05
-3.93971172552597e-05
-8.02892126030585e-06
-3.24289206977057e-05
-1.14869906518952e-05
1.56762800770476e-06
-2.76545397832632e-05
-1.65927325193548e-05
-2.58447068904486e-05
-5.07504461754271e-06
-1.6210475253578e-05
-2.1663984584988e-05
-7.47601023327091e-06
-2.96652472548629e-05
-1.05156442267149e-05
-3.05146448771467e-05
-2.14257531984914e-05
-1.22451023809908e-05
-4.17566326877746e-05
-2.38406734243987e-05
-5.58594362453664e-06
-2.3458717243229e-05
-1.82557286980162e-05
-6.03445656600158e-06
-5.68716409483357e-06
-1.61672541756465e-05
-1.7180460557008e-05
-7.15804258672974e-06
-2.94923090299593e-05
-3.34921184088446e-05
-2.12101446330981e-05
-4.0333958156641e-05
-1.76243179926665e-05
-1.34619469656332e-05
-1.23035249259303e-05
-9.2162675823492e-06
-2.06767159470392e-05
-2.1470028707541e-05
-1.25896433236599e-05
-1.57780910026833e-05
-2.55201579495565e-05
-1.22686588302421e-05
5.64572745479822e-06
-2.0106967447162e-05
8.39210431544203e-06
-2.38058053609159e-05
-1.55434109553743e-05
-3.53076022543689e-05
-1.45598524805169e-05
-2.14141774395052e-05
-6.39078899960748e-06
-7.13824556386239e-06
-1.45853487822939e-05
-1.24117251159132e-05
-2.81142962493952e-05
-3.29848028784172e-05
-4.50206451061368e-05
-2.84399542443143e-05
-7.79775621258668e-06
-1.41428200276566e-05
-1.52727475437951e-05
-7.40856308721261e-06
-2.44551545059492e-05
-3.23731471703719e-05
-1.06478431091956e-05
-1.27356603258138e-06
-1.42141032731325e-06
-3.9422853342253e-06
-6.71793088653887e-07
-1.77802079148029e-05
-2.32962344343638e-05
-2.91913334127119e-05
-1.98279380621967e-05
-1.60347888772907e-05
-7.22262371017706e-06
-2.2706694392632e-05
-2.82986600500451e-05
-2.80537535768623e-05
-2.64964859350006e-05
-2.52193025379647e-05
-4.13405864448698e-05
-3.00469777982219e-05
-4.23610265944951e-06
-2.08703404680733e-06
-1.1117636521292e-05
-2.26679718210157e-05
-4.00068348876891e-05
-2.13748821231638e-05
-3.49053764887946e-05
3.42061207044992e-06
-2.74426769431887e-06
-2.6155614221061e-05
-3.22545461350603e-05
-1.11807808804424e-05
-1.86869038937787e-05
-7.32636006948008e-06
-3.46837519956788e-06
-1.76566514716596e-05
-2.4799729345801e-05
-3.22956075812697e-05
4.93340412043057e-06
-2.166624297105e-05
-1.9140836360031e-05
-1.18244318814702e-05
-1.58177363279073e-06
-2.35100511580725e-05
-2.19067817121353e-05
-1.43793499640808e-05
-2.93039767759133e-05
-2.78707040878541e-05
-1.98782087849274e-05
-2.21404308776565e-05
-2.53355810990251e-05
-1.25229610818061e-05
-1.71254872610881e-05
-3.00151791082206e-05
1.61294115091186e-06
-1.51726671084869e-05
-2.43481017294456e-05
-1.96345373652918e-06
-8.66847157259558e-06
-4.65363084406836e-05
-1.41756377739743e-05
-2.04956247175722e-05
-2.24038985960722e-05
-3.65566566065887e-05
-1.60018158616354e-05
-1.88564951202545e-05
-1.78243709599875e-05
-1.07844360271326e-05
-1.21469993674587e-05
-3.37617489495119e-05
6.69348531330523e-06
-8.70039900512445e-06
-1.90529795809517e-05
-5.98800501181048e-06
-2.07229817702486e-05
-2.57465845342818e-05
-2.43416404819994e-05
-2.44018987110949e-05
-1.04323733495498e-05
-3.02969046674461e-05
-1.60634577946601e-05
-2.37803083689911e-05
-7.06960538472298e-06
-2.23649961413911e-05
-1.30962997970454e-05
-5.87811154248536e-06
-2.84979393907152e-05
-1.40995672904458e-05
-3.91424618135858e-05
-2.67351123603334e-05
-2.18822752923247e-05
-2.51268027935261e-05
-2.7120528027599e-05
-2.03728684195142e-05
-5.71207597631343e-06
-2.24915314942086e-05
-2.33188036225683e-05
-2.12302931778735e-05
-1.58836666784769e-05
-2.00219834229508e-05
-3.06877727273636e-05
-1.55718194293069e-05
-4.65937554972759e-05
-4.8213334812503e-06
-3.31921330063847e-05
-3.71470658487386e-05
-1.51958303553875e-05
-1.77526658440928e-05
-4.02123781365319e-05
-3.30195272224135e-05
-2.14800279704081e-05
-3.20512355875995e-05
-3.38958259358817e-05
-2.16602069039814e-05
-2.78528188122933e-05
-1.99156979304592e-05
-3.10313739701162e-05
-1.03744040563228e-05
-3.24799545231825e-05
-1.64604587910306e-05
-2.02194017383107e-05
-1.20075305045703e-05
-2.90938029554611e-05
-6.36864554290091e-06
-2.14114390265843e-05
-1.392114800064e-05
-2.10747585756549e-05
-3.32443574077215e-05
-2.8711670848895e-05
-2.61406169988349e-05
-2.04290424008445e-05
-2.16316918668729e-05
-2.09246429089451e-05
-6.2613609679078e-06
-8.75749501856047e-07
6.71788454729801e-06
-3.44134596962354e-05
-4.5231410500146e-05
-3.8641498743587e-06
-2.80141496425362e-05
-1.96868250495425e-05
-2.45593002438152e-05
3.19405059940933e-06
-1.51490349248666e-05
-1.96085688018849e-05
-4.00883964167541e-05
-2.604312886e-05
-7.10558655718004e-06
-1.61629539247837e-05
-1.56291280668487e-05
-1.90212277139829e-05
-2.09878697274889e-05
-4.81803544554693e-05
-3.26731727054478e-06
-2.74855378523575e-05
-1.12616139842158e-05
-3.57844372862233e-05
-8.7572082386071e-06
-1.71170163686466e-05
-2.82602686017721e-05
-2.2178623767228e-05
-2.31223662033897e-06
-3.67336673931173e-05
-2.48249913629791e-05
-3.13978264637564e-05
-2.25128611433971e-05
-1.57318292939008e-05
-5.69748542752911e-06
-7.44143942797284e-06
-2.63841548292269e-05
-4.43256528083064e-06
-6.3336316496147e-06
-4.41980991762791e-06
-1.32453136646521e-05
-1.55032651317335e-05
-3.27294120865632e-06
-6.94623125380746e-07
-1.18192512834826e-05
-7.200781628401e-06
-2.00494147068632e-05
-9.29406355187888e-06
-1.68676842943336e-05
-1.17264348423238e-05
-1.7162917250372e-05
-1.28881227797773e-05
-2.49402201476373e-05
-1.13583421714785e-05
3.1664925609355e-06
-3.47222956939619e-05
-2.08863227976937e-05
-3.22356958330836e-05
-1.85291047210371e-05
-3.86772816670788e-05
-4.1382769068556e-05
-7.39967475991664e-06
-2.04548714909483e-05
-9.97808758046102e-06
-2.59827977210342e-05
-2.16610073796026e-05
-2.44908521478009e-05
-1.45673667785534e-05
-1.82347385864872e-05
-2.58799172440938e-05
-1.9193688244946e-05
-2.36937278449078e-05
-2.19161710117074e-05
-3.50867969600316e-05
-2.9321095010532e-05
-1.22687537821212e-05
-3.5960871589305e-06
-2.33771093634232e-05
-2.75491449309174e-05
-1.82198655285455e-05
-1.33431551090589e-05
-2.30520970346263e-05
-2.79118265804859e-05
-3.48727131237244e-05
-1.68538907178929e-05
-4.40009944002193e-06
-2.69652907720563e-05
-1.00893037973339e-05
-4.12717328061428e-05
-4.02448526918747e-05
-8.71970196958695e-06
-2.93785257628121e-05
-2.18703656692376e-05
-2.93658484833854e-06
-9.69655361449616e-06
-1.9798010997663e-05
2.67640010282903e-06
-1.2622633403242e-05
-1.32769980225302e-05
-2.42366220632202e-05
-1.48848336434209e-05
-1.08703660094549e-05
-1.01726549608516e-05
-2.25644734410812e-05
-1.58418196535912e-05
-2.12452507471462e-05
-1.68689280316363e-05
-2.31602247485354e-05
-4.98217292821815e-05
-3.54298651618615e-05
-1.13808245898357e-05
-1.75308226162835e-05
-3.23690843088164e-05
-1.73686083572957e-05
-2.74727167871035e-05
-6.79551689906048e-06
-1.51933301826779e-05
2.56051228223788e-06
-1.59506893392149e-05
-4.63857935635065e-05
-1.39422851525383e-05
-1.90608167560534e-05
-3.49486836905703e-05
1.92022179145225e-06
-1.41398798097722e-06
-2.27715459356829e-05
-2.8429415275866e-05
-3.96172885791045e-05
-2.36057302263458e-05
-2.76677113447913e-05
-1.37222481320914e-05
-3.10674530763995e-05
4.84134807227639e-06
-1.90956615487333e-05
-1.02311826554505e-05
-1.49154695297923e-05
-1.67911633457732e-05
-1.90485272687007e-05
4.28970560023796e-06
-2.50959055364331e-05
-1.63857687835931e-05
-2.4952785343745e-05
-1.97796111783486e-05
-1.80432480665279e-05
6.04760749925524e-06
-2.26572273511222e-05
-1.71258836028981e-05
7.46280435892202e-06
-2.19571553771215e-05
-9.98657025387156e-06
-2.31891875840163e-05
-3.48988186856912e-05
-3.5071607916474e-05
-4.60053484634698e-05
-1.88344487498475e-05
-1.41713303091762e-06
-2.45741952337436e-05
-2.50288377548309e-05
-1.3189784221719e-05
-1.06597585862474e-05
-4.17029491011272e-05
-2.405508194089e-05
-1.56909717618653e-05
-4.11651785574423e-06
-1.89952052067869e-05
-2.05995191903928e-05
-1.16937088880698e-05
-4.78446167145004e-06
4.00249844770287e-06
-1.39782803207747e-05
-1.84734797539196e-05
-3.83599007864411e-05
-1.39391500153916e-05
-2.11364813211738e-05
-2.56321011626897e-05
7.06609589796999e-07
-1.08290957182006e-05
-1.51724852973885e-05
-2.24064762344059e-05
-1.3471115687729e-05
-2.78559397631936e-05
-3.00042993475709e-05
-1.3763023469028e-05
-1.80310299350648e-05
-1.70831252645301e-05
-1.00050163661561e-05
-1.42102793374504e-05
-5.23091300439445e-06
-2.50686490788828e-05
-2.83874348507423e-05
-1.82927099834054e-05
-2.5663397036246e-05
-1.64336154968789e-05
-8.94778268706395e-06
-3.84880816639708e-05
-1.43166845925578e-05
-1.75826259049157e-05
-3.27687110913644e-05
-7.17508062166232e-06
-1.94907434917837e-05
-3.89881636154419e-05
-2.3035482082864e-05
-4.47104839045207e-05
-2.33396383399769e-05
-5.7092538862662e-06
-3.4161745722889e-05
-3.35139166701363e-05
-3.57992584482608e-05
-3.84406174454346e-05
-3.13737788186476e-05
-1.70066207450413e-05
-1.08270947225982e-05
-2.74694046451955e-05
-2.14638469965916e-05
-5.98321725519007e-06
-2.62390962438696e-05
-1.49790767829862e-05
-2.66176388212088e-05
-2.17029258108941e-05
-2.17536290565706e-05
-2.25908928539581e-05
-2.49417830079425e-05
-1.99308833769423e-05
-1.10261500438917e-05
-1.0237243074457e-05
-2.19065278491724e-05
-3.09544929900072e-05
-9.11605640912857e-06
-2.07573165782409e-05
-1.26922335417319e-05
-1.0082092134308e-05
-3.30357503094827e-05
8.04558415105807e-07
-1.96321655122605e-06
-2.79721711982197e-05
-2.12108939480949e-05
-1.93964267107204e-05
-2.43091917817322e-05
