# Supplementary material for: Research on computational propagation and identification of mine microseismic signals based on deep learning
Source: PLoS One. 2025 Oct 22;20(10):e0334641. doi: 10.1371/journal.pone.0334641 (PMC12543183; doi:10.1371/journal.pone.0334641)
Supplement: S3 Data — (ZIP) [file pone.0334641.s003.zip › 000100500002781.xlsx_0.txt_24.txt.txt]

-3.95605618413728e-05
-2.48090517824926e-05
-2.22112169648534e-05
-3.59836992144545e-06
-3.71222156419246e-05
-1.89973092614619e-05
-1.79862672867492e-05
-3.06981581369409e-05
-2.36635959032641e-05
-8.39771243279787e-06
-2.01843635164541e-05
-2.09519191000864e-05
-4.88999148005296e-06
-4.22308437034357e-07
-2.44655087091836e-05
-3.60992806443257e-05
-1.14643669048154e-05
-2.87595531461191e-05
-2.66534608271561e-05
-2.98682511218298e-06
-1.76124545377005e-05
-3.81581561137919e-05
-1.8347969284068e-05
-2.28728192446333e-05
-8.14443326144942e-06
-2.76422463333366e-05
1.72012925262603e-08
-2.061930411761e-05
-1.24652148562362e-05
-3.88059705802408e-05
-2.70168962829324e-05
-3.85169772637177e-05
-2.57379725918898e-05
-2.52852600068112e-05
-2.16230800127646e-05
-4.74744871798507e-05
-8.941102358341e-06
-2.65426193506093e-05
-3.48616838973961e-05
-6.39859198775328e-06
-1.80179968996973e-05
-4.04393250390242e-05
-3.58372835527421e-05
-3.14915544086195e-05
-1.27086096126624e-05
-1.20172182956368e-05
-1.54149989509536e-05
-6.35611649493693e-06
-1.91128542891489e-05
-2.99019674063712e-05
5.14866482819079e-06
-3.43633348706848e-05
-2.39558423787268e-05
-2.53486297139838e-05
-2.55443207906912e-05
-2.57818017390645e-05
-7.90655640979702e-06
-3.56230709152906e-05
-1.72974215790895e-05
3.85450942504651e-06
-9.59334994918159e-06
-2.20040151953418e-05
-1.8658046430653e-05
-2.98468427792961e-05
-1.64108061674373e-05
-2.34725725129622e-05
-2.49381948166849e-05
-3.66957490315599e-05
-2.11128996809942e-05
-1.65027600337655e-05
-2.88519067063061e-05
-2.98284134254112e-05
-2.16284229516448e-05
-1.83567779281324e-05
-1.69251240374298e-05
-3.51535660728275e-05
-2.35013412474044e-05
-3.18208154693959e-05
-3.56685901548188e-06
-4.74950139144588e-05
-2.50741150954446e-05
-2.05097531188975e-05
-1.59113826114657e-05
-1.49915405669555e-05
-2.05683838081326e-05
-2.47848651299898e-05
-3.48058644541223e-05
-2.88545331536336e-05
-4.27560798097058e-05
-1.26752480556227e-05
-1.69319481390616e-05
-2.36891758142163e-05
-2.17191971726643e-05
-8.56357540802541e-06
-1.90519051233289e-05
-8.14421862472465e-06
-2.45854047063598e-05
-1.76659586982298e-05
-7.41806887952154e-06
-1.27025422163878e-05
-1.55071833869732e-05
-2.51145580624137e-05
-1.83383619895834e-05
-2.58670958681802e-05
3.61236715833848e-06
-1.92946182428979e-05
-3.24447390324403e-05
-7.46843058032258e-06
-1.88076360128154e-05
7.19448444360656e-06
-3.16907542425253e-05
-2.30116912152193e-05
-1.72437805939356e-05
-1.76577379838636e-05
-3.44470578662621e-05
-1.77065045827939e-05
-4.03218137510044e-06
-1.54000232023518e-05
-9.42936963488777e-06
-1.74980154448364e-05
-4.44484055825198e-05
-2.82783903613314e-05
-2.90216490889287e-05
-1.42603964501553e-05
-3.5388053214211e-05
-9.41800922722652e-06
-4.84731978305075e-05
-1.57380292944744e-05
-3.27626678676665e-05
-3.00630133932922e-06
-2.43877354553761e-05
-2.39914704499962e-05
-1.30586619943285e-05
-2.15947254458411e-05
-8.33180551398354e-06
-2.6377067496352e-05
-1.53290232659437e-05
-1.3947608853388e-05
-3.81238640996061e-05
-1.511772863992e-05
-2.37536553976539e-05
-1.89200671689301e-05
-3.93225975442235e-06
-3.47793020624448e-05
-3.87329937173472e-06
-1.81686272266401e-05
-1.05558648611506e-05
-1.59258972826622e-05
-2.55718664658706e-05
-2.24052691828647e-05
-4.54927356743447e-05
-4.62721057200709e-05
-6.71928710318574e-06
-7.86601261828158e-06
-1.90719684830254e-05
-3.74334975088715e-05
-4.24187448635906e-05
-5.15490815152422e-06
-8.97039278668412e-06
-2.33288866743733e-05
-3.27681942919312e-05
-2.47677612404875e-05
-3.09834234714552e-05
-3.19039835758765e-05
-2.12338493841601e-05
-1.76428112885209e-05
-2.33645899958747e-05
-5.58950332501637e-07
-1.03832628119034e-05
-3.12873117830466e-05
-6.04975023184504e-06
-1.14250817962078e-05
-8.72795689678313e-06
-1.81162762943631e-05
-8.79885380826816e-06
-2.43067781515617e-05
-1.14691328708015e-05
-5.22075458477439e-06
-3.44981259676653e-05
-2.39716274985591e-05
-1.38781795874278e-05
-7.87311354056211e-06
-1.71893718851387e-05
-8.46226347358006e-06
-7.79628003516869e-07
-1.36932554723721e-05
-2.27809325009297e-05
-1.20001567022609e-05
-1.02776275369874e-05
-1.76568087376858e-05
-2.88749745614802e-05
-3.45683492381011e-05
-3.41167625685657e-05
-3.49946334708089e-05
-3.40108457187621e-05
-1.05051957064773e-05
-1.99781845523049e-05
-8.0852296804437e-06
-5.84351800038936e-06
-3.7114652737998e-05
-1.89414604944974e-06
-2.03927485704855e-05
-1.12965109512345e-05
-4.22554213074059e-05
-3.80201857931508e-05
-2.80189563904001e-05
-8.51465874631674e-06
-5.19119862869694e-05
-2.1914418448107e-05
-3.46733989064707e-05
-1.75571768416412e-05
-1.8568125470897e-05
-3.92126937180772e-06
-3.16384794516476e-05
-8.57717742964813e-06
-2.56290774537927e-05
-2.58191121970127e-05
-2.26392991621842e-05
-2.56151871754185e-05
-2.44645599824011e-05
-1.31490698787014e-05
-3.12226477362859e-05
-2.09332621861211e-05
-3.02706935855034e-05
1.66814649906296e-06
4.96975004500412e-06
-2.39011509781376e-05
-8.40825490133327e-06
-2.12578712366832e-05
-8.35285527066802e-06
-3.61647583907091e-05
-1.43426018007902e-05
-1.09981157256289e-05
-1.26024938858722e-05
-1.29307164630414e-05
-2.56782852311621e-05
-1.03212014512149e-05
-4.84339380450971e-06
-3.85735301384198e-05
-1.68762766669334e-05
-3.22988373711878e-05
-2.9943306365327e-05
-9.05559823405022e-06
8.59229530020395e-06
-1.55849466653358e-05
-9.36052088749192e-06
-2.67734853437123e-05
-2.02095594074901e-05
-4.26904413334643e-05
-3.04620317897109e-05
-1.67479018650063e-05
-1.70471855542738e-05
-2.60757520458953e-05
-2.69406081461771e-05
-2.52053669302492e-05
-2.30556474405039e-05
-2.07443745317353e-05
-6.09106362500167e-06
-1.44026736697326e-05
-1.53698992170287e-05
-1.91835897859202e-05
-9.99169890607969e-06
3.65029125546767e-06
-1.54992116515463e-05
-4.00588596531925e-05
-1.63985837214042e-05
-2.19133384462694e-05
-9.75680370794095e-06
-2.14330236398604e-05
-2.73214254857237e-05
-1.81789803592465e-06
-3.60436188870239e-06
-4.53323400517477e-05
-4.97410285347956e-05
-2.1315349808863e-05
-2.18819403966554e-05
-2.34335388382665e-05
-2.14847553876534e-05
-3.08082136382978e-05
2.64293349512533e-06
-1.2667663930402e-05
-2.77481252693428e-05
-2.52612946925837e-05
-2.82789987785374e-05
-1.06442355868737e-05
-1.29591830015585e-05
-1.09903473133114e-05
-1.07085590599291e-05
-4.3113815250526e-05
-4.10561915513902e-05
-7.99955488927102e-06
-7.72614671900766e-06
-9.81052374837161e-06
-9.5522332154621e-06
-2.50827680065874e-05
-1.04974615578975e-05
-2.33159854752911e-05
-2.39733221278273e-05
-3.08581118284799e-05
-1.41767745109526e-05
-6.58284222241997e-08
-2.32519303189838e-05
8.59583638615363e-06
-1.97401119053499e-05
-1.41539113548991e-05
-3.10228139725024e-05
-2.69733622608426e-06
-2.23653601146595e-05
-2.61122614171269e-05
-3.8287246596422e-05
-2.50888851189233e-05
-2.10705913830292e-05
8.75223165184473e-06
-8.02409482674167e-06
-2.28676146268451e-05
-2.40467508263858e-06
-1.01383486724777e-05
-2.0883781918741e-05
-1.99919470672536e-05
-2.52333711181282e-05
-7.88774866272814e-06
-2.55579199255483e-05
-1.98370618160291e-05
-2.67248991343577e-05
-3.78927703949489e-05
-1.62219915494103e-05
-1.4403382762954e-05
-2.44516746000442e-05
-2.56736728392339e-05
-7.71416545904143e-06
-2.07600853569911e-05
-1.46282842875541e-05
-3.18267899901368e-05
-1.32256531408519e-05
-2.28910527331151e-05
-2.08620010240594e-05
-1.05806579302068e-05
-7.19567870323224e-06
-2.19177942605806e-05
-2.64239099818081e-05
-2.40420990276379e-06
-2.60726062654378e-05
-1.98349351767055e-05
-3.05019274392103e-05
-7.06741438664939e-06
-1.67198515280948e-05
-1.35928410216037e-05
6.04824488450547e-06
3.05411360580925e-07
-3.35045400766388e-05
-3.26445705657334e-05
-2.70495524168201e-05
-1.38827586647838e-05
-7.37475997159914e-06
-1.74548609705095e-05
-3.75785610327829e-06
-5.6531275571796e-06
7.70480899950125e-06
-1.7856930879866e-05
2.40225391433052e-06
-3.32183302379594e-05
-2.46257292927197e-05
-2.38054371457353e-05
-1.25195915209237e-05
-3.33398970975752e-05
-3.27277103139637e-05
-1.27565798685834e-05
-1.84209850558949e-05
-1.78440309400549e-05
-2.74983960320321e-05
-1.80575181276966e-05
-2.54150778948417e-05
-1.45005103585209e-05
-1.98492530883244e-05
-2.52786514370503e-05
-7.33025208959171e-06
-2.56033332350231e-05
-1.68794757703813e-05
-5.70227260520684e-06
-1.30238335661055e-05
-2.25811274977209e-05
-1.74844725250718e-05
-8.54496551973271e-06
-2.09254005315075e-05
1.40958875811872e-05
-1.94375999531252e-05
-1.00650806389817e-05
-1.9469306595336e-05
-3.88113935622664e-05
-3.60338594999234e-07
-1.43924250880015e-05
-3.15602891446926e-05
-2.57521018175571e-05
-2.13113693382516e-05
-1.75707567270206e-05
-2.42018794838529e-05
-2.47276326484658e-05
-2.57226256339964e-05
2.31906900453082e-06
-1.23506002696246e-05
-3.61082692100031e-05
-4.7740669303525e-06
-1.9238455791724e-05
-1.61868619305625e-05
-1.671988727703e-05
-2.06169977755301e-05
-3.07035517658124e-05
-1.67836047175915e-05
-3.23854413697217e-05
-2.16190610402734e-05
-4.72524406244379e-07
-4.5367603638392e-06
-2.64791730713032e-05
-2.37091245249212e-05
-1.80265811630444e-05
-4.88663871384295e-06
-2.21158045780549e-05
-2.45335882138855e-05
-4.17594679421638e-05
-5.95512599999477e-06
-3.12532830913225e-05
-2.27131213471374e-05
8.84536264893549e-09
-4.35769307282688e-05
-2.45729372175392e-05
-3.50663475891068e-06
-1.30271696223546e-05
-1.69944505786464e-05
-2.26813221131067e-05
-2.11107031564008e-05
-2.61969243893689e-05
-1.43435005043554e-05
-3.00941596267151e-05
-1.14807982175901e-05
-1.15758569661346e-05
-2.43936755286795e-05
-7.34384117840751e-06
-2.47692662709924e-05
-1.92389504602376e-05
-1.86599054539191e-05
-2.11073540745615e-05
-2.01680792698634e-05
-1.69103274344977e-05
-2.33035484004864e-05
-3.50362445423207e-05
-7.58375372375286e-06
-2.56926956990768e-05
-5.02280471079779e-06
-2.34791939764981e-05
-3.02976887763058e-05
-1.12282499456299e-05
-3.93923781968088e-05
-1.22626713426705e-05
-2.05859747635662e-05
8.46171830245156e-06
-2.30150097926642e-05
-2.32696423402685e-05
-2.10241285165248e-05
-1.95042414011009e-05
-2.54745372360649e-05
-3.0667424085685e-05
-3.6412576811208e-05
-1.24331552058087e-05
-1.0093312053307e-05
1.18882584262751e-06
-2.91247648245233e-05
-2.95365552508983e-05
-1.16312081840096e-05
-4.19930945132111e-05
-2.59785893372833e-05
-1.74504522255662e-05
-2.74763007675397e-07
-1.44217461632407e-05
-1.56038754224319e-06
-1.39528124758573e-05
-3.43014388536081e-05
-2.03752515156235e-05
-1.40037512521222e-05
-2.01920816544359e-05
-1.83159043320756e-05
-2.2130505340403e-05
-2.80203656507923e-05
-1.7549191755497e-06
-7.5596076723696e-06
-1.85322716737156e-06
-3.25623039334309e-05
-5.37287411143767e-06
-2.24160771724738e-05
-4.46058239427619e-05
-4.31788635531049e-05
-2.64114406031272e-05
-3.86606835379557e-05
-2.7288029172692e-05
-1.5164156444918e-05
-4.36299398820512e-05
-2.99465018818275e-05
-2.17869312759162e-05
-3.00139476973608e-05
-2.71758261570175e-05
-4.05263771589064e-06
6.46051548355399e-06
-7.68179401812648e-06
-1.03174648326872e-05
-3.01079393881284e-05
-4.22930470767481e-05
-3.67772100430693e-05
-5.15426705937482e-06
-1.9722852296339e-05
-2.07374907360357e-05
-1.72098699708614e-05
-2.45919230957909e-05
-1.06568617547956e-05
-4.28772963966181e-06
-3.85412424331441e-05
-2.67829211804578e-05
-1.87001422158966e-05
-1.74827564917173e-05
-2.37065163644383e-05
-2.26883470007901e-05
-2.17413280896172e-05
-4.32396414874526e-05
-2.4587900093913e-05
-3.49955475947495e-05
-1.56047300158005e-05
-1.96508099986344e-05
-1.8280064249704e-05
-4.61767163039765e-05
-2.38824502664846e-05
-1.69545000303372e-05
-1.17003666863672e-05
-1.64240506444812e-05
-3.21274151937602e-05
-1.92149734830967e-05
-1.49997777599852e-05
-1.39287067028705e-05
-4.8315416865987e-06
-2.50706782901102e-05
-9.94634717258417e-06
-1.41025656541071e-05
-4.62201569814082e-05
-1.26159938717665e-05
-1.62589250063468e-05
-3.56471808862943e-05
-1.86835769023928e-05
-2.12690720688904e-05
-1.68380225024278e-05
-5.88096036262604e-06
-2.18858071446486e-05
-1.95516860184567e-05
-2.03506013750204e-06
-2.82623047258489e-05
-2.6679773064988e-05
-5.9755859937682e-06
-1.52500049368874e-06
-1.89259092300773e-05
-2.55239755485366e-05
-3.12655885727192e-05
-2.81018534682779e-05
-2.60628496874344e-05
-2.10541609554053e-05
-1.72105518233074e-05
-2.34230130453526e-05
-1.86381763449176e-05
-4.64750641436502e-05
-2.08864599133455e-05
-6.02236514088477e-06
-2.92263760688196e-05
-2.07239044497964e-05
-2.34609459429178e-05
-3.72997107327802e-05
-1.54081204830882e-05
-2.97093450788306e-05
-2.34807487452746e-05
-1.24920046590481e-05
-2.89531165403336e-05
-2.87312256959225e-05
-3.09124928131808e-05
-1.693269435211e-05
-1.74768501594839e-05
-2.29889666290248e-05
-3.08629561688149e-05
-1.06155290006834e-05
-2.74841606997576e-05
-1.3040119367246e-05
-2.77179638973657e-05
4.41438678094469e-06
-2.47385174471711e-05
-1.53820782805863e-05
-8.90026728689434e-06
-9.55503083184154e-07
-2.38390073087223e-05
-1.88869620294044e-05
-2.61810324766413e-05
-2.24387932700529e-05
-1.3321629597641e-05
-2.5797877283099e-05
-3.64086939837609e-05
-2.30945117809133e-05
-2.39413967628848e-05
5.13215680213368e-06
-4.58175667371022e-05
-3.8964979028849e-05
-7.66354059541724e-06
-2.81463196062551e-05
-3.16420643354877e-05
-1.99145886907905e-05
2.14028858665333e-06
-3.29019973848578e-05
-1.17694964236309e-05
-2.93027606228184e-06
3.67510480151825e-06
-1.69219417221699e-05
-1.36189550157065e-05
-2.97249559990003e-05
-2.20322990984249e-05
-2.66920648192134e-05
-1.53238289661954e-05
-1.11668279352498e-05
-1.44746458740698e-05
-2.07989979697413e-05
-1.7652185941659e-05
-2.3914979506367e-05
-1.76755201816354e-05
-2.22847884690125e-05
-2.43600184585171e-05
-3.35795611704879e-05
-2.44128870882371e-05
-2.15828882471232e-05
-3.1760242226247e-05
-1.76499721311743e-05
-3.97986648825059e-05
-2.56869886651741e-05
-4.59951270767115e-05
-1.50087766426695e-05
-2.84012004859533e-05
-1.7432110893907e-05
-1.69016812411702e-05
-3.44692500085629e-05
-9.12702555332787e-06
-4.83962901987424e-06
-3.19017625029612e-05
-2.93516013275893e-05
-3.31497177881269e-05
-2.81419838462851e-05
-2.12447766702644e-05
-1.81282603897064e-05
-1.006948597227e-05
-3.75591436592604e-05
-1.43321494848576e-05
-2.05334298359137e-05
-2.08940677174033e-05
-2.05302542342608e-05
-3.55359932421677e-05
-2.57080396501688e-05
-9.785857815612e-06
-1.29293984946987e-05
-3.28517623074301e-05
4.01084497342951e-06
-1.40928992020873e-06
-9.1148279482939e-06
-1.83148256141566e-05
-3.11642881136185e-05
-3.97229219375395e-05
-3.30967978325443e-05
-2.55223059048224e-05
-2.52225501042896e-05
-3.090973350536e-05
-4.60433608629667e-06
-7.17461508361742e-06
-3.3611304172961e-05
-1.7261044137334e-05
-4.07788461346196e-06
-1.16450400959428e-05
-1.99517346291357e-05
-1.02779118761523e-05
-1.89015660957138e-05
-3.04227945765067e-05
-2.52226381994029e-05
-1.38312903826616e-05
-2.32638835839002e-05
-1.10058977774461e-05
3.92268809988405e-06
-2.33147311235395e-05
-2.64947948520002e-05
-2.16675855688388e-05
-2.71421677991286e-05
-3.48577598553518e-05
-3.52287336674544e-05
-1.82322119887138e-05
-9.41732596144616e-06
-2.27471774148854e-05
-1.82857713637127e-05
-6.18095487082819e-06
-3.26046939753541e-05
-1.81536949146559e-05
-1.12897710951499e-05
-1.17688093341277e-05
2.98798371085378e-06
-2.22213707757873e-05
-7.28421974207052e-06
-2.13659859134487e-05
-4.00110564761468e-05
-2.19646711078501e-05
-1.74890723548153e-05
-7.63420653950888e-06
-4.21234628576089e-05
-1.28068730915165e-05
-1.99449848941163e-05
-1.76967724920392e-05
-8.55853236392732e-06
-3.96718578284929e-05
-1.30188835290273e-05
-1.98455148267879e-05
-1.76944361985542e-05
-2.22230865411359e-05
-2.20327571912941e-05
-1.09352901594704e-05
-1.84761709778359e-05
-2.42659112911065e-05
-4.67913914467755e-06
-3.10193753284881e-05
-2.23939683861474e-05
-3.45726386988287e-05
-3.37498915604714e-06
-1.86764943947895e-05
-3.29115662197229e-05
-9.56188924695566e-06
-3.66307895570677e-05
-1.9143112688326e-05
-2.30264758289333e-05
-1.80645105776335e-05
-1.59678910720024e-05
-1.92834077765027e-05
-2.19009782692312e-05
-3.16577487668605e-05
-7.87417053606274e-08
-3.28751232988129e-05
-4.01277843072388e-05
-3.56359331964103e-05
-1.09635551378926e-05
-1.56399494531167e-05
-1.90257467921394e-05
-1.41451110191016e-05
-3.75378959589884e-05
-2.05535706569499e-05
-1.89676622284761e-05
-2.99842383453245e-05
-2.71597519875664e-05
-1.16270121535085e-05
-2.1325973833796e-05
-1.91998424955989e-05
-4.1218648842691e-05
-9.14854435063693e-06
-4.30846093587513e-05
-7.91228990899767e-06
-8.1925040210539e-06
-1.26528636261794e-05
-3.16933174857545e-05
-1.22258590358471e-05
-3.06815119617806e-05
4.46028662979976e-06
-8.67128045447557e-06
-3.23810574277593e-05
-2.35459380916724e-05
-5.05742418873482e-05
-1.34660147557584e-05
-2.34991164253386e-05
-1.97673482285397e-05
-1.31431640851471e-05
-1.48156756935416e-05
-2.18539138751085e-05
-4.91218481267627e-05
-1.7841661603101e-05
-1.45845463232909e-05
-5.12831074434003e-05
-2.82107736375323e-05
-2.36396712674247e-05
-8.97856399420335e-06
-4.32465236287257e-05
-3.94565833115236e-05
-3.4203698688843e-05
-5.13510820080525e-06
-3.2637841356209e-05
-1.46162978211081e-05
-1.26670918868495e-06
-1.43091737545993e-05
-1.55418046374105e-05
4.70369843621304e-06
-1.0098971154943e-05
-2.22023216814857e-05
-1.32770470172221e-05
-7.91525153044499e-06
-2.25019128323669e-05
-2.10850460631387e-05
5.88587561564334e-07
-2.33612452892948e-05
-2.22700007921094e-05
-2.04576976635774e-05
-2.07016120901969e-05
-3.26833775215989e-05
-2.13510860885874e-05
-2.1343538366108e-05
-8.27033739781171e-06
-1.93779285655712e-05
-8.9987472991998e-06
9.83347581321024e-06
-3.02050573671065e-05
3.51197901996198e-06
1.39146705563325e-06
-2.32130274485002e-06
-2.06441807355935e-05
-3.68245680556958e-06
-2.03687520070603e-05
7.19676471839043e-06
-2.4330879303992e-05
-1.3208543423745e-05
5.09814091557539e-06
-1.28754495742066e-05
8.99948436043081e-07
-1.57294936911903e-05
-1.32046058815902e-05
-1.95611946632276e-05
-2.60712426395787e-05
-1.08804611066213e-05
-2.51693524795744e-05
-6.88024950760946e-06
-1.58353223168827e-05
-1.55239670824165e-05
-3.04822232147135e-05
-2.90220500826156e-05
-3.44079846893536e-05
-2.33083145217758e-05
-8.77099812890313e-06
6.18735989375857e-07
-1.85845189532839e-05
-3.94371945144526e-05
-3.73821659590611e-05
-8.28334722952778e-07
-3.30546603543456e-05
-2.70393180601986e-05
-2.47632728305314e-05
-6.67653574992498e-06
-3.63977234913902e-05
9.84444866247799e-07
-2.08155891331659e-06
-1.58097216444338e-06
-3.51311347676263e-05
-7.84838457039341e-06
-3.78601709014663e-05
-2.68148636227214e-05
4.1761044984977e-06
-9.0038721325732e-06
-1.23500795030233e-05
-5.43017042405782e-05
-4.20321017557485e-05
-1.32754814691414e-05
6.00263646109375e-06
-2.37731537347645e-05
-2.08127282369644e-05
-1.3239867412327e-05
-1.52089803126044e-05
4.11074089590372e-06
-1.51382985527858e-05
1.75834309335813e-06
-1.29319306296669e-05
-5.00700772702261e-06
-1.71928825567995e-05
-1.16914130194588e-05
-3.79922192909289e-05
-2.11921846229426e-05
-1.61129704872396e-05
-3.39256706513215e-05
-2.48414436672677e-05
-5.61523756851828e-06
-4.64510447569942e-05
-1.42116206304329e-05
-6.68491129351785e-06
-2.45927018903021e-05
-1.75985554407528e-05
-2.26025594152674e-05
-2.16464135885202e-05
-2.31573631586689e-05
-2.44716039012364e-07
-3.76710008431184e-05
-2.92296001532979e-05
-2.81082996469137e-05
-4.06523456883797e-05
-1.78630455711735e-05
-3.09893568483209e-05
-3.30723898315265e-05
-2.55303377191113e-05
-1.40262906014522e-05
-1.88092474696251e-05
-1.89943586950434e-05
-3.53040862324261e-05
-2.40776962124039e-05
-2.06077502163518e-05
-3.37971588339779e-05
-2.22276041328017e-05
-3.54315705630053e-06
-1.87189216071846e-05
-4.54091813160229e-05
-2.14438061835993e-05
-3.6562271329759e-05
-3.2535616706165e-05
-1.19239112660134e-05
-5.34403812774243e-07
-1.5616894254247e-05
-4.45672609396766e-06
-4.05919806337774e-05
5.49803517550156e-07
-1.84153075942047e-05
-2.04831920847838e-05
-1.8624626538547e-05
-3.40222918605623e-05
-2.11333398187778e-05
-2.26853584184528e-05
-9.18059895779922e-06
-3.13841056242787e-06
3.69320643787823e-07
-1.74942392613494e-05
-2.12119251343754e-05
-2.9797919917891e-05
-3.00856475379322e-05
-2.49817942133953e-05
-1.65130703783636e-05
-1.72337025634072e-05
-2.61075865907228e-05
-8.67028246968864e-06
-1.94187776671622e-05
-9.80516138674137e-06
-3.33579389197157e-06
-2.80015273425512e-05
-1.05794063104328e-05
-2.72660958182461e-05
-8.89935830645748e-06
-1.15043174882091e-05
-5.08482264701566e-05
-3.65668693623107e-05
-1.72188652263632e-05
-1.31804365204518e-05
-5.35715871906478e-05
-2.29345014935759e-05
-2.15745396210019e-05
8.07318999927235e-06
-3.63743034631894e-05
-1.793191855358e-05
-7.39576718216347e-06
-2.28320755809574e-05
-1.73448894429941e-05
-3.26866637414825e-05
-3.95534614739657e-05
-4.27770654654967e-05
-1.02097072179285e-05
-1.79426197448292e-05
-2.27471252971742e-05
-2.33285202275907e-05
-4.56812867602564e-05
-2.43615507462339e-05
-2.57144803524227e-05
-4.39313236750586e-05
-2.23971536105353e-05
-4.34254710757192e-05
-3.10573825808487e-05
-2.06041105412789e-05
-5.90405850571153e-06
-2.98420424143508e-05
-6.61204749099774e-06
-2.11319125758502e-05
-4.37083620385766e-05
-4.53556348435559e-05
-3.76199786820091e-05
-1.80838594744442e-05
-1.30020771499075e-05
-2.66144145358777e-05
-2.52903691651441e-05
-3.24586431429809e-05
-1.41451334302897e-05
-7.18982123008871e-06
-3.95942575208652e-05
-1.0607201613454e-05
-3.26258788707768e-05
1.34410065840224e-06
-2.83515288845149e-05
-2.34113132392491e-05
-7.34746923982074e-06
-1.37988603967047e-05
-4.31047860907949e-05
-1.01709056370943e-05
-8.04944794127597e-06
-4.20447341788425e-06
-1.52496764111135e-05
-2.96740820417508e-05
4.21096804065557e-06
-2.82906989259017e-05
-3.05621631759888e-05
-1.5244550894431e-05
-8.14354175915709e-06
-1.52490753205421e-05
-3.47230861414621e-05
-1.851915202405e-05
-2.87870642720777e-05
-2.17169591790572e-05
-2.06479831596263e-05
-6.29220581885973e-06
-1.59782287922612e-05
-1.9979842803298e-05
-2.24283922102378e-05
-2.92385471202869e-05
-4.22644560260913e-05
-2.00679363664993e-05
-2.09293648206585e-05
-3.54078042184591e-05
-1.90175200532993e-05
-2.33082820921006e-05
-8.65196332301476e-06
-3.70034736461073e-05
-3.64490394100766e-06
-1.89145613622157e-05
-7.32895205078855e-06
-1.73209568894055e-05
-3.83848126009526e-05
-1.98344029588317e-05
-3.52089172635924e-05
-3.0659641391041e-05
-1.58382642055043e-05
-6.41113205314518e-06
-2.62748866150853e-05
-2.15477956110161e-05
-2.87693067787355e-05
8.25009528769283e-06
-1.45078025845255e-05
-2.83782126202392e-05
-2.27489127774741e-05
-7.48331398024e-06
-4.63765621669991e-07
-1.53711467769065e-05
-1.37942494261579e-05
-2.27734603857877e-05
-8.93084110114506e-06
-2.21610137192757e-05
-1.0969528032725e-05
-2.87745784209094e-05
-1.85716991306534e-05
-2.0176158999302e-05
-8.65681445989504e-06
-1.34285331367522e-05
-1.27692341958497e-05
-2.72178614861819e-05
-4.16144226174233e-06
-7.15231906028689e-06
-1.3252007296804e-05
-2.81956733180901e-05
-1.24411540661716e-05
-2.24047150672947e-05
-1.73990614439547e-05
-2.18139072837128e-06
-1.80060622441656e-05
-2.06955665978214e-05
-4.37580253423547e-05
-3.20403122149621e-05
-5.93401378726964e-06
-3.48003908093891e-05
-7.0315229255407e-06
-9.81450696540533e-06
-1.70151266324783e-05
-1.38664256123792e-05
-1.91623925375407e-05
-1.17835190598499e-05
-8.84368589203094e-06
-1.00093787084589e-05
-3.22936855508524e-05
-1.17992862722261e-05
-2.81583736352175e-05
-1.02673764836859e-05
-2.54241560667846e-05
-2.4551940369557e-05
-1.91864322232677e-05
-1.8607999004271e-05
-4.77138677747274e-05
-9.5383948556229e-06
-1.65794621388363e-05
4.65956959065264e-06
-1.29884780129231e-05
-1.5869458719771e-05
-3.48022448358039e-06
-2.38766862591054e-06
-2.02231930171455e-05
-5.82031694345568e-06
-2.12899426999735e-05
-2.65715528785078e-05
-9.88192678945242e-06
-2.65627221055786e-05
-2.34513867673504e-05
-2.69155143103375e-05
-1.61433194580032e-05
-1.63725398396298e-05
-3.75711112321442e-05
-1.87893402215906e-05
-2.77814424522331e-05
-1.67369756218623e-05
-1.0985314746472e-05
-5.33058364823414e-06
-1.42153165673579e-05
-1.35633649997969e-05
3.18703802029169e-06
-1.70550845539336e-05
-1.98198169233072e-05
-3.07541170766504e-06
-2.99381845267586e-05
-3.00704749831679e-05
-4.91615040243326e-06
-1.60337886095984e-05
-2.00628928113281e-05
-7.87213631325302e-06
-2.55026878754863e-05
-2.86376355873202e-05
-1.15329332741112e-05
-3.21874809294036e-05
-2.61537071337344e-05
-1.82866857530682e-05
-2.87207978374131e-05
-3.61537009690318e-05
-5.24610599909454e-06
-2.67420173028292e-05
5.85047944376099e-06
-2.4969398502508e-05
-1.05540365122701e-05
8.46913837596708e-07
-1.7301137127001e-05
-2.2076547032148e-06
-2.99095086496574e-05
1.82956761224892e-07
-2.56820925553228e-05
-3.46494700109237e-05
-1.35693470164237e-05
-3.00650505119768e-05
-3.15427872686149e-05
-2.31578227367904e-05
-3.01526957880432e-05
-1.06961020696868e-05
-1.62955161356244e-06
-2.1007155772716e-05
-1.19461045263419e-05
-2.30800982228561e-05
-1.85407011798737e-05
-1.75865180604248e-05
-3.28820135995201e-05
-4.26900255478902e-05
-2.32448844579056e-05
-3.4425583970095e-05
-3.31797616029154e-05
-3.13368209706565e-05
-1.66309650698235e-05
-3.28874808906014e-05
-3.19933109451292e-05
-1.28574026172415e-05
-2.30607142053144e-05
-3.08070829138881e-05
-2.39530669152571e-05
-3.25617835621279e-05
-2.14220050435612e-05
-3.17219778017981e-05
-1.98597188623376e-05
-1.6983100649806e-05
-1.33789855831595e-05
-1.3151519830689e-05
-4.57452126043182e-06
-1.64742966521992e-05
-3.3459197295769e-05
-1.16264892785987e-06
-2.57945279925651e-05
-1.50108317668209e-05
-1.8241149764988e-05
-2.19441288319641e-05
-1.44322587025572e-05
-2.79498079033115e-05
-3.50691651586529e-05
-2.40636083737579e-05
-1.80355339631797e-05
-6.85787089680746e-06
-2.00730094811434e-05
-2.84688093124349e-05
-3.99829291062067e-05
-1.30888281810339e-05
-3.0972792624532e-05
-1.3952256445507e-05
-1.11714050277562e-05
9.09612976429542e-06
-2.24596079594159e-05
-1.16278218649637e-05
-2.81550509956906e-05
-1.42665578785315e-05
-3.30190896540109e-05
-1.97395596348726e-05
-4.82223633616502e-06
-1.33650127560235e-05
-2.16171490574975e-05
-1.60427483763129e-05
-3.29387898142053e-05
1.79118191953553e-06
-1.03259206306457e-05
-2.31254075945842e-05
-1.96454714581654e-05
-6.0217431426797e-06
-5.41733533813826e-06
-2.04557700040991e-05
-1.92575234424642e-06
-1.35506584543898e-05
-2.45087171632579e-05
-8.05031199930337e-06
-5.13421929005102e-05
-3.19335584729213e-05
-6.81429042259336e-06
-2.37514777279606e-05
-6.70163095494173e-06
-1.10935511902125e-06
-4.21478088734606e-05
-2.5653751966597e-05
-1.79788002276461e-05
-3.32431261984479e-06
-3.07228999971132e-05
-2.42357358807893e-05
-2.72726239028047e-05
-2.72621396972587e-05
-1.90615924122003e-05
-1.47952083176534e-05
-1.50264089878659e-05
-4.26670963928342e-06
-1.98993653533761e-05
-9.17088495354227e-06
-1.06222490500647e-05
-1.10512022937706e-05
-1.08785718913275e-05
-3.49819533206355e-05
-1.23267964937826e-05
-6.3178226735603e-06
-3.57065837845582e-05
-3.37630722201573e-06
-1.7149868944302e-05
-4.11753114120384e-05
-1.55617391724498e-05
-1.65834251259681e-05
-2.52756604361929e-05
-2.60594725962895e-05
-3.25458005805953e-05
-2.72942326187201e-05
-1.05739524251966e-05
-1.45864035162052e-05
3.60465792017661e-06
-2.0822736766709e-05
-2.84205382402973e-05
-1.91752666668676e-05
-9.29158080654365e-06
-1.84257135166076e-05
-1.70602593788216e-06
-5.84314463476715e-06
-3.09014923917681e-05
-3.4108841292971e-06
-2.86819212310905e-05
-1.46619805743619e-05
-1.83499400216564e-05
-1.29405414141467e-05
-9.87133891175066e-06
-2.14086587971624e-05
-1.18442380372542e-05
-3.10813041074089e-05
-1.93581805344385e-05
-1.69948555479329e-05
-1.2890786964572e-05
-3.5219943761753e-06
-3.1800883318684e-05
-2.40610085366546e-05
-1.52806683799187e-05
-3.35086283469701e-05
-1.80773607154991e-05
-1.73234475166483e-05
-2.7013326141049e-05
-1.16533340871253e-05
-1.86273757882543e-05
-1.08359139209416e-05
-5.01438980865423e-05
-2.52285648196813e-05
-5.63281170855384e-06
-2.05485481566459e-05
-2.111297528722e-05
-1.54493515678004e-05
-1.59726716948372e-05
-1.2723354747361e-05
-2.72042055686436e-05
-1.16571132300247e-05
-1.42387184082132e-05
-9.1006821404808e-06
-2.94172609051821e-05
-9.50493596270042e-06
-1.18334639477737e-05
-3.73192979502239e-05
-4.59509034161401e-05
-2.11248032576278e-05
-2.25219222877096e-05
-3.21057199114641e-05
-2.87811143850146e-05
-1.15250922898905e-05
-6.90805500281014e-07
-2.1724887253662e-05
-4.08624920808654e-06
-2.15767133364745e-05
-9.0474206234643e-06
-1.44009198448148e-05
-1.29248996808824e-05
-2.6014229562779e-05
-2.47183026216092e-05
-1.13646283365357e-05
-4.03264883674771e-05
-4.98308053989552e-07
7.2306537628962e-06
-8.98594404900654e-06
-5.11715081440045e-06
-3.6543283499265e-05
-1.61249154651622e-06
-1.30954541917797e-05
-1.3233932276166e-05
-2.85032628484954e-05
-1.42710924434982e-05
-3.46755082930478e-05
-3.61924769818177e-05
-2.74607355897173e-05
-1.95303433208167e-05
-1.94089932974596e-05
-2.04819228284493e-06
-2.47716170178817e-05
-1.28078619194119e-05
-3.07395594047763e-05
-1.14579287823336e-05
-2.43778735154114e-05
-4.13843912154196e-05
-4.29111910320927e-05
-1.62116174049552e-05
-2.2842567535613e-05
-1.72978822174143e-05
-1.20345897332709e-05
-9.72953833903846e-06
-7.0092430451748e-06
-2.29516478005094e-05
-1.54322898189977e-05
-3.05378898084556e-05
-2.80018639480901e-05
-2.83173211503096e-05
-1.75202436488941e-05
-1.09254195098858e-05
7.99987084250639e-06
2.10931339341944e-07
-1.40521038428617e-05
9.49349112480668e-07
-1.6886404615907e-05
-3.35961159573467e-05
-1.56419281064997e-05
-2.83316033791306e-05
-8.99793505633613e-07
-2.34221202817391e-05
-1.55257185775697e-05
-3.31105797349039e-05
-1.68325756650815e-05
-2.4331893066982e-05
-2.04100388033856e-05
-1.19632217904289e-05
-1.86792978625339e-05
-3.42335429999039e-05
-1.36259462802903e-05
-8.81684602404452e-06
-1.832596489604e-05
-2.15863197184973e-05
2.08987486124823e-06
-2.0491225534383e-05
-1.71566048337028e-05
-3.19038823115288e-06
-1.63767985513614e-05
-1.21128462296055e-05
-4.55045047103572e-06
-3.17941259209506e-05
-5.26810740290367e-06
-2.62048330828476e-05
-4.31703208758304e-05
-9.53710388153771e-06
-9.33155084580484e-06
-2.70953305356845e-05
-2.27265492711357e-05
-2.62503012622709e-05
-4.2202496355405e-05
-4.26106174085777e-05
-3.20847487819503e-05
-1.32469915094028e-05
-3.25116462140677e-05
-4.60348205721312e-05
-9.15967824632247e-06
-1.48343420336756e-05
-1.57669996449656e-05
-2.32154909994443e-05
-2.10684364120595e-05
-1.83776610067604e-05
-2.50631852069893e-05
-9.83073522568056e-06
-9.24122209919743e-06
-1.83454566921169e-05
-3.28642574199179e-05
-4.36159952874368e-05
-2.84489065800454e-05
-2.57110648865487e-05
-1.77611519059691e-05
-2.03937819244162e-05
-2.78047023775442e-05
-2.46574580819654e-05
-4.30480718942242e-05
3.9654157280693e-06
-1.686044718856e-05
-2.46543837001019e-05
-3.7698120510779e-05
-1.77704343066784e-05
-2.51572263545403e-05
-7.87741337749889e-06
-6.56617345654199e-06
-3.50114859943502e-06
-8.18640041039628e-06
-4.80457235859647e-05
1.16848893343573e-05
-1.72422115815783e-05
-2.62173093003019e-05
-1.49770967977482e-05
-1.60366770852041e-05
-1.32865762155007e-05
-2.92640440502999e-05
-2.41599270121883e-05
-1.95716737264244e-05
1.70070757505047e-06
-2.82845252464895e-05
-3.64047141372188e-05
-4.7478435767357e-06
-3.14036794013417e-05
-3.07904403565329e-06
-1.65347147744799e-05
-2.76615856513982e-05
-1.2844580002972e-05
-1.97047796793312e-05
-1.24598566180348e-05
-2.62473723695372e-05
-3.54502056696081e-05
-1.64771086064527e-05
-2.22086123260551e-05
-9.86686383144457e-06
-2.05242498837332e-05
-2.90385371621944e-05
-3.05467205694887e-06
2.80452545163381e-06
-3.72724834052979e-05
-2.20031391818058e-06
-1.81943131743045e-05
-1.04614513622348e-05
-1.4479304910999e-05
-2.20462690714727e-05
-3.23713459952128e-05
-1.42981523578508e-05
-6.48901265104997e-06
-3.58443826886298e-05
-1.95060679755739e-05
-8.51309562148512e-06
-1.95698843397812e-05
-1.15366138262014e-05
-2.74375149001706e-05
-2.18111271722773e-05
-2.61655833043384e-05
-1.38395587570779e-05
-3.4438785335798e-05
-3.0116106232545e-05
-9.89052485092032e-06
-3.5513481931261e-05
-2.09310418548382e-05
-2.24261300176474e-05
2.65201575258995e-06
-1.92950809050625e-05
-1.0632819758506e-05
-1.19465664386135e-05
-2.59073694681433e-05
-1.76310587225667e-05
-8.01597913046391e-06
-1.96300009040592e-05
-1.54004135555202e-05
-1.01442447086671e-05
-3.33598828103966e-05
-8.91484142716924e-06
-2.60655077448182e-05
-1.92501615866214e-05
-3.53026006694453e-05
-2.64162794128738e-05
-2.18518063293532e-05
-1.26351337570682e-05
-1.82470698808885e-05
-1.51347985832623e-05
-8.34471275128549e-06
-2.28661679317188e-05
-2.40841225252607e-05
2.93166729982654e-06
-2.33342079208044e-05
-2.42961772468026e-05
-1.17255106038674e-05
-3.34334047857883e-05
-3.67218156423512e-05
-6.04800802537556e-06
-2.46762036039175e-05
-2.33888198250623e-05
-7.35171052833373e-06
3.4320649080386e-07
-5.38283889544319e-06
-2.18818297855526e-05
-2.40061909498817e-05
-1.45534908044421e-05
-5.60456786993959e-05
-1.85710161657253e-05
1.73714913679305e-06
-2.48306837845305e-05
-2.0213140680476e-05
-1.77483674333722e-05
-1.70957681771381e-05
-2.25633660842943e-05
-3.47030263583077e-05
-3.36035289668173e-05
-2.08258889515543e-05
-4.70748258299981e-05
-2.51545659668262e-05
-1.573977541867e-05
-3.06650191502162e-05
-3.22531847127151e-05
-1.8962778468292e-05
-1.90539111283957e-05
-3.1048567160223e-05
-1.24051327649655e-05
-1.36340256996162e-05
-1.33646730584789e-05
-2.59320603694363e-05
-2.55180744403209e-06
-3.66096250034291e-05
-2.73515550133865e-05
-1.56183395399013e-05
-3.74323103826084e-05
-7.95264607608426e-06
-1.08009103145401e-05
-1.96783190751225e-05
2.43160516579435e-06
-8.18770766744324e-06
-7.42061201964345e-06
-3.69703336869294e-05
-9.83706608495252e-06
-1.43442301902975e-05
-2.15249163937635e-05
-7.11041516461574e-06
-6.76322561798622e-06
7.07604385595857e-06
-3.1957284054869e-05
-7.7234560562703e-06
-2.59627635448484e-05
-2.40698856286658e-05
-2.85759182494065e-05
-2.84375400553833e-05
-1.26613239825673e-05
-2.18124832352655e-05
-2.21667771067565e-05
-2.50184742974958e-05
-1.12210835343805e-05
-2.03454200349666e-06
-3.2064799562763e-05
-1.46275720610173e-05
-1.8606422163772e-05
-1.47279665819812e-05
-1.80586280265975e-05
-7.60511166053786e-06
-1.52990565508475e-05
-1.69142082072771e-05
-1.47880944488536e-05
-2.18953252505621e-05
-2.19092503445134e-05
-3.32490233993098e-05
-1.50220145287603e-05
8.21641453348419e-06
-4.66479883938499e-05
-8.48229612664636e-06
-7.16137578033383e-06
-2.49511617804191e-05
-2.16243321889828e-05
-1.19883340771638e-05
-1.68607857572886e-05
-3.51985918782982e-05
-1.34766708995848e-05
-1.63940724669525e-05
-6.99052605841842e-06
-1.36676597112433e-05
-2.63274219679993e-05
-1.14914302579617e-05
2.74714115628567e-06
-2.65481068828421e-06
-3.60516506192916e-05
-9.53658081641872e-06
-2.0102975480646e-05
-7.63687269744996e-07
-1.22795034507386e-05
-2.72553342378162e-05
-1.29229177562423e-05
-2.30231304810211e-05
-1.9754022731703e-05
-1.23239073523435e-05
-2.24803393025472e-05
-2.04540858001752e-05
-2.05312478839291e-05
-2.88213289804062e-05
-3.79616486247339e-05
-2.38692283820834e-05
-1.64836031526535e-05
6.25427181857967e-06
-1.66971877583085e-05
-2.31000380651871e-05
-8.04949814236375e-06
-3.45852568036892e-05
-2.06631925291078e-05
-1.98955317903329e-05
-3.93142605643101e-05
-2.48300475510732e-05
-3.79009952442192e-05
-3.59252044426724e-05
-1.71469088208661e-05
-2.12577018174091e-05
-1.86392135495179e-05
-1.08151328818128e-05
-3.6662097735079e-05
-6.58858422267857e-06
-1.85880348871492e-05
-1.2491786342315e-05
3.34014667709815e-06
-3.93218270327284e-05
-1.72867931373847e-05
-3.74080090392575e-05
-1.37415997142755e-05
-3.00541357571322e-05
-4.57726231231357e-05
-1.41658283881384e-05
-9.70689602818949e-06
-2.95548099028308e-05
-2.64080071334522e-05
-1.19377514645164e-05
-2.6152111950132e-05
-2.28777863839264e-05
-1.84513493362493e-05
-2.52955178895458e-06
-2.24329861042341e-05
-1.50385475097067e-05
-2.17897594048707e-05
-3.39260920223036e-05
-2.20491791555762e-05
-1.55609985626358e-05
-2.66456106988561e-05
-3.39318630169053e-05
-1.51796166439634e-05
-8.42947787258973e-06
-3.7118448072017e-06
-5.81620867351193e-07
-3.59766347766969e-05
-1.91785944630214e-05
-1.05976808086729e-05
-1.11745359204736e-05
-2.23350790733466e-05
-2.20815992216989e-05
-3.09620712660668e-05
-3.41983070091112e-05
-9.71373982589519e-06
-5.6280736018689e-06
-2.15669585570154e-05
-3.03409578987191e-05
-2.67356203850474e-05
-4.72343867216381e-05
-2.65983570094746e-05
5.17586328420913e-07
-2.27783360190365e-05
-1.78413808706218e-05
-9.92533115890162e-06
-1.83565419472024e-05
-1.5998713819891e-06
-2.34136924833175e-05
-2.48113025080354e-05
-8.89404642755336e-06
-1.34729307024104e-05
-3.80524814333362e-05
-9.66352564800553e-07
-2.56295140151519e-05
-7.96117978525766e-06
-1.81058212988172e-05
-1.8167133993432e-05
-2.16098977273484e-05
-3.53472984156587e-05
-4.15141458782208e-05
-1.51628984849366e-05
-2.38770451386726e-05
-1.99512390728728e-05
-1.35621378257896e-05
-3.28771939947593e-05
-1.54605111768194e-05
-2.17854556557125e-05
-2.18836925427345e-05
-2.02882580377768e-05
-1.45846646939128e-05
-1.58936111851977e-05
1.37677908979134e-06
-2.19602978696385e-05
-1.48315516714062e-05
-2.62002658583873e-05
-5.0621623727362e-06
-2.57545825292183e-05
-3.35003508277065e-05
-1.77866856220564e-05
-2.19178740326426e-05
-9.98374479369716e-06
-8.11050789519251e-06
-1.65837094149259e-05
-1.59853583611776e-05
-1.20998390588719e-05
-3.11201295526654e-05
-1.86233472589718e-05
-2.58310352622423e-05
-1.09604787434389e-05
-1.00700280836483e-05
-4.75237935055313e-05
-6.12783735676113e-06
-2.47207208605229e-05
-3.97801601471989e-05
-1.74426472145517e-05
-6.07293113141875e-06
-2.68513388721535e-05
-1.55099868637965e-05
-3.13652413336377e-05
-3.85972231601903e-05
1.30187963883205e-06
-2.03858470181053e-05
-1.33448313494812e-05
-2.4958106249623e-05
-3.48619051166627e-05
-1.21038824666057e-05
-3.21917692916258e-06
-2.10783715474696e-05
-6.90491820547145e-06
-1.16565788608626e-05
-4.74550624090076e-05
-2.7187891398946e-05
-1.62290370295089e-05
-2.45355708881898e-05
-1.47410821731757e-05
-1.83215546048853e-05
-2.82163039382103e-05
-2.47825749827241e-05
-1.67831394975199e-05
-2.16961905450977e-05
-1.02836105880357e-05
-3.01666194116223e-05
-1.13692415882876e-05
-3.22444447111862e-05
-2.07479928659469e-05
-2.93540709650796e-05
-2.81442428904553e-05
-3.86024592393937e-05
-3.03537301765946e-05
-5.75880411219764e-06
-1.61391535470475e-05
-2.61810482269062e-05
-8.45293943254724e-06
-1.92771548319572e-05
-2.26324812594184e-05
-3.40265020337911e-05
-2.93058521657976e-05
-7.13582686128562e-06
-2.95675913303851e-05
-1.69215657866513e-05
-1.10335855073849e-05
-1.26959318069086e-05
-2.04041633108375e-05
-4.4463489231513e-05
-1.21470510260029e-05
-1.3670372370235e-05
-9.1969960259302e-06
-1.7778734135662e-05
-1.58145955899523e-05
-2.74289394270538e-05
-2.01555132888808e-05
-2.1602086380283e-05
-1.06474530912224e-05
-1.93816929195809e-05
-8.97556806717126e-06
-3.45221695780847e-05
-1.83025480620789e-05
-8.02753661960325e-06
-2.60146555217767e-05
-1.15549758799532e-05
-2.00320051564957e-05
-2.92784103198351e-05
-1.99177841056808e-05
-4.41327989574637e-06
-2.13988537055079e-05
-3.20573457585787e-06
-1.8814373950622e-05
-3.9539045731851e-05
-9.5909653699005e-07
-2.47209852738189e-05
-1.74148859238582e-05
-2.99199768588334e-06
-1.66870924201365e-05
-2.57492956231847e-05
-1.09830931010101e-05
-1.47504457123735e-05
-9.91646439915983e-06
-7.86830957659788e-06
-4.55693148473924e-05
-1.94484304311955e-05
-6.90121048050766e-07
-2.72145722605504e-05
-1.22985197814632e-05
-2.79764640537955e-05
-1.16487469172397e-05
2.41340433828767e-06
-2.06541846371374e-05
-2.71637040128235e-05
-2.78759676879017e-05
-2.81838908648521e-05
-7.6497947215146e-06
-1.8842286547875e-05
-1.34282598591963e-05
-2.32566474951353e-05
-1.90166619304314e-05
-3.11055106917106e-05
-2.90482579164626e-05
-1.32937350841738e-05
-1.01252265064381e-05
-2.70803424907437e-05
-1.54000461299067e-05
-8.22002232524854e-06
-1.03892303341172e-05
-2.70427030264485e-05
-9.84513964228986e-06
-2.04488726965392e-05
-1.52924501404721e-05
-1.63304074404941e-05
-2.92846609013745e-05
-1.49790974507704e-05
-8.3507332139922e-06
-2.49416393555511e-05
-9.88110669463308e-06
-1.20687365277727e-05
-1.3883543052095e-05
-4.5278663807548e-06
-4.87297838467094e-06
-2.02636217893871e-05
-1.53881074979008e-05
-1.8076401211595e-05
-4.81661282399628e-06
-1.51178720644897e-05
-3.71431843502175e-05
-7.70728789971747e-06
-2.82144392666385e-05
-7.76460417567803e-06
-3.05760681738136e-05
-2.93177283117633e-05
-2.82093941423174e-05
-2.24471741147608e-05
-1.16940170194794e-05
-1.42671498778206e-05
-1.10022801542784e-05
-1.50847699953314e-05
-1.4883143295007e-05
-2.5136166823351e-05
-1.59192060674061e-05
-1.343958170758e-05
-1.39015953660232e-05
-1.21830643908054e-05
-8.34912462480033e-06
-9.10400906407758e-06
-2.03572042590246e-05
-4.31981615313413e-05
-1.9874008470973e-05
-9.70648329374779e-06
-2.71528236396461e-05
-2.4394487792898e-05
-1.83917026732973e-05
-4.31748493766691e-05
-1.38382435202537e-05
-3.99211889445691e-05
-3.11861346068515e-05
-2.28017877275732e-05
-3.27969276501845e-05
-2.34358846286258e-05
-2.53941318859112e-05
-6.42046206695751e-06
-1.48666133857895e-05
-2.62800182143247e-05
-1.82228431502027e-05
-8.1890031759641e-06
-3.40637517673481e-05
-4.05868835445791e-05
-1.7130655395331e-05
-2.60892331275923e-05
-3.94021124268394e-05
-3.29163592014223e-05
-3.32565068401763e-05
-3.62155937401078e-05
-1.19224284198251e-05
-2.55460013696741e-05
-2.48969140423026e-05
-2.43945524052164e-05
-2.03227613992352e-05
-1.70894438250973e-05
-3.44155373576304e-05
-1.81879870678846e-05
-2.0712058473003e-05
-1.16684761712721e-05
-2.82081806124172e-05
-2.09662139327431e-05
1.89046815156552e-06
-1.07206754267552e-05
-1.75312274609917e-05
-1.32478676942075e-05
-3.67281862701089e-05
3.79911572285308e-06
-4.72433690729262e-05
-1.63316151994938e-05
-1.86079577517732e-05
-4.43464304711548e-05
-1.67887198217058e-05
-2.42083683605409e-05
-3.40607668715624e-05
-2.22359878276826e-05
-4.85437526195703e-05
-4.39453644949113e-05
-4.67610353107996e-05
-1.57765815364385e-05
-8.98393547607539e-06
-1.75450969478637e-05
-2.83674735093553e-05
-3.24586486825733e-05
-2.41324460437846e-05
4.13671322040622e-07
-7.4554395478085e-06
-1.86535982211961e-05
-2.18686671795295e-05
-1.8639025763577e-05
-3.42960101234231e-05
-3.28008109758957e-05
-1.52306505981167e-06
-3.44960780703728e-05
-1.12181510906343e-06
-2.39171117033098e-05
-4.10492968363353e-05
-2.92871047835602e-05
-2.28713282273136e-05
-1.90169695420022e-05
-1.3898650131745e-05
-1.66698014692895e-05
-1.11119188418606e-05
-1.79420686989823e-05
-2.26773353031006e-05
-5.52414568577058e-06
-1.49140392716088e-05
-1.44809817677368e-05
-2.61487602931459e-05
-4.54919061771105e-06
-1.29512504540127e-05
8.40978326819207e-06
-2.32851310031319e-05
-3.16065292909553e-05
-2.68637256108171e-05
-5.6014923801905e-06
-2.67839424584946e-05
-3.16660168852284e-05
-2.02548308459411e-05
-2.68185209218969e-05
-8.73778686520466e-06
-2.28576551247274e-05
-1.28671893859577e-05
-3.01062148782462e-05
-2.12445419169234e-05
-2.78054220319836e-05
-9.07474180779226e-06
-1.28427931067006e-05
-1.66755881755548e-05
-1.85723057391188e-05
-1.68436783099681e-05
-3.7992336891021e-05
-8.50830890948073e-06
-6.45507001827624e-06
-3.57647810847954e-05
-1.69064115811773e-05
-1.21695519889686e-05
-2.14123593698759e-05
-4.49080490712466e-05
-1.39398758179575e-05
-9.73169824537879e-06
-8.29504677249056e-06
-3.37791811494923e-05
-1.50947505227024e-05
-1.05056279610849e-05
-2.69054880292542e-05
-2.83588605254819e-05
-2.02655247842185e-05
-2.1488953199682e-05
-4.22916901326558e-05
-3.91623509457572e-05
-1.62599581453276e-05
-3.22715571997207e-05
-2.88098677425414e-05
-2.46540689230813e-05
-2.05789086173165e-05
-1.15261120526931e-05
1.78312393353483e-05
-3.96270009719395e-05
-1.92798735563929e-05
-1.94540350105601e-05
-3.09417774803336e-05
-3.08392056919944e-05
-3.29375771037113e-05
-7.33216192647455e-06
-3.59468029092035e-05
-1.71596369698585e-05
-1.34286494588128e-05
-1.69468414891543e-05
-2.1903186636195e-05
-2.76365122213077e-05
-2.05451060008106e-05
-2.74643781445017e-05
-1.25139169444107e-05
-1.67764825842598e-05
-3.84098678362916e-06
-5.00345708768035e-06
-2.7240222210468e-05
-1.0412431659473e-05
-4.56139640291181e-05
-4.98716893376911e-05
-1.38453541742056e-05
-1.19688639327465e-05
-1.106416399466e-05
-3.79607214824937e-05
-2.37988223603796e-05
-2.36686637544491e-05
-5.53360959384258e-06
-1.86109047715993e-05
-1.73713008678087e-05
-2.27330978631858e-05
-1.42313737780262e-05
-3.84340305188511e-06
-4.35344744141674e-05
-9.86328249404642e-06
-2.41453467451923e-05
-1.0751553625551e-05
-3.10054368400611e-05
-4.13801808902254e-05
-3.1373035310522e-05
-2.00335263747508e-05
-3.14957704914532e-05
-1.39132377659754e-05
-2.04103438818588e-05
-3.28038087783507e-05
-1.05839848477538e-05
-2.20390839427051e-05
-2.37555380812828e-05
-1.96936723867534e-05
-2.80060615168869e-05
-3.66341938781561e-05
-3.20600316753881e-05
-4.01073873688306e-05
-1.67327547684391e-05
-8.48336388824844e-06
-7.17542636712667e-06
-2.80107724849521e-05
-1.23235099280871e-05
-2.44383948252365e-05
-2.03994481082341e-05
-2.38067641105578e-05
-2.48753683731403e-05
-1.12815009321588e-05
-2.22931232785773e-05
-1.7809047371419e-05
-2.02663885705696e-05
-3.26304873503157e-05
-2.91545336313469e-05
1.73627496321622e-07
-2.25363245723122e-05
-1.41488384039945e-05
4.12572526289993e-06
-1.66194689385977e-05
-1.28301253397895e-05
-2.11188655556989e-05
-3.91213052737631e-05
-1.48461142061641e-05
1.40921551686577e-06
-1.57909254542222e-05
-3.14846522614306e-05
-1.50258744148198e-05
-9.28030368934944e-06
-1.93097192672153e-05
-1.45519774814718e-05
2.40125999087082e-06
-5.06745210907306e-06
-3.71318645661637e-05
-2.79995761461229e-05
-1.5211575716577e-05
-2.95865974217688e-05
-5.27931425310944e-07
-3.07995637795731e-05
-2.45664406263142e-05
-9.58162450938347e-06
-2.38796489658953e-05
-4.30509687805848e-05
-6.85336800869421e-06
-1.68711915144717e-05
-2.5364189420817e-05
-1.42433619742531e-05
-2.07788173077833e-05
-2.52279864986616e-05
-2.27984990703833e-05
-1.79062022859891e-05
-4.43696953256734e-05
-2.74282852195916e-05
-2.91098306967344e-05
-3.12761153728346e-05
-1.08439719500826e-05
-8.32936123604377e-06
-3.29437359321461e-06
-1.70223292561065e-05
-1.01380814141434e-05
-2.85023075232593e-06
-1.44565530675089e-05
-2.7971930000735e-05
-2.94401108133815e-05
-2.62426538988379e-05
2.54207563105708e-06
-1.42736225453308e-05
-3.07551123492704e-05
-4.30938324489002e-05
-4.37526168798903e-06
-2.28235264933085e-05
-2.83121479453426e-05
-8.40526052171089e-06
-1.76634132696268e-05
-2.86350539082659e-05
-2.32629706578599e-05
-3.75670684781356e-05
-1.74680559011852e-05
5.01738358934127e-06
-1.88227852012898e-05
-5.64015868764312e-06
-2.00485296516486e-05
-2.62210869103773e-05
-1.67530762809054e-05
-2.47270486128059e-05
-3.74462175930119e-06
-2.65408002642947e-05
-3.12575788644626e-05
4.0351877918943e-06
-2.7798114755772e-05
-2.9044633017442e-05
-6.24606476052549e-06
-5.52950007199662e-06
-2.73589726349232e-05
-8.55987171456224e-07
-6.56239654675281e-06
-1.41041539539224e-05
-1.35981198328112e-05
-3.0044834581228e-05
-1.77857209076983e-05
-4.30741510939263e-05
2.33309541321551e-06
-1.67130400852883e-05
-1.31324665189744e-05
-2.76233163454533e-05
-3.41232219816927e-05
1.61658039505694e-05
-2.18514149027322e-05
-2.77388869831522e-05
-1.51112238808626e-05
-1.55136188173638e-05
-2.66438654258563e-05
-2.48959036645747e-05
-3.44381850507513e-05
-2.40166073609211e-05
-1.42718741112143e-05
-3.52279838400339e-06
-3.28854463326649e-05
-1.60764577076595e-05
-3.99753353601548e-05
-4.25126868303527e-05
-3.24344672575686e-05
-6.86896081503169e-06
-2.32665239922148e-05
-2.75643584047016e-06
-2.89625051327098e-05
-2.83975047975648e-05
-4.33086669008978e-05
-1.29193023851378e-05
-1.47861789504825e-05
-2.07256222989799e-05
-4.54390905059806e-06
-1.07870555457226e-05
-3.09983286296923e-05
-2.57671169717095e-05
-1.75580692901784e-05
-1.55370602994718e-05
-1.55256466917329e-05
-1.51707557540345e-05
-2.27287037558777e-05
-1.91497095926614e-05
-3.00119254187946e-05
-2.11410995408409e-05
4.78514277460805e-06
-1.89286863537016e-05
-3.13531011723013e-06
-1.09252441147703e-05
-3.38368335363263e-05
-3.33015708223912e-05
-8.20246484509944e-06
-9.54405629467946e-07
4.93412829513842e-06
-2.00399737297902e-05
-3.68877087519227e-05
-3.60952443736541e-05
-4.59037342578362e-06
-3.10051601486435e-05
-1.59664291138684e-05
-3.16523864207612e-05
-4.60311675843504e-05
-1.55462953327663e-05
-2.30457021346495e-05
-2.01199660701915e-05
-2.34061680641801e-05
-4.684012451941e-05
-1.43772277232243e-05
-2.81153434519843e-05
-1.73730497862204e-05
-2.2935786743253e-05
-8.95360108130196e-06
-2.91645315586559e-05
-2.40926269486084e-05
-3.26297494322633e-05
-2.87919689545577e-05
-2.44122928511461e-05
-1.71563740034085e-05
-2.5130549174079e-05
-2.75583170700952e-05
-3.96296946737496e-05
-2.6174353466817e-05
1.02095306241082e-05
-8.38954182001272e-06
-1.74591530515431e-05
-1.84434579918883e-05
-2.39351637552746e-05
-2.61024784394043e-05
6.12620318769611e-07
-3.18344149477115e-05
-1.82036440929972e-05
7.82037744968453e-06
-1.57426626477586e-05
-3.42575936834534e-05
-2.72602134071568e-05
-1.0078193740493e-05
-2.98978444960337e-05
-3.83428897095902e-05
-2.31999924745034e-05
-7.81201938048922e-06
-2.79560089470518e-05
-2.50163296312095e-05
-4.63690043659027e-05
-2.03602979800858e-05
-2.49621276277917e-05
-3.04629677032567e-05
-1.38964751364896e-05
-3.67168737931189e-05
-2.43257506263236e-05
-1.65067471316409e-05
-1.21567535890809e-05
-1.13813161718151e-05
-2.62471111728408e-06
-3.24054928320233e-05
-1.76658387929321e-05
-3.32105034424492e-05
-3.07920230478161e-05
-2.92559693908651e-05
-5.21572661963351e-05
-9.56647481497088e-06
-2.89013228982182e-05
-2.43932178754407e-05
-3.74364231477888e-05
-1.83907594409048e-05
-2.53278229997014e-06
-2.63981569139444e-05
2.58600552243182e-07
-1.7011260624455e-05
-2.23120271057989e-05
-2.9512190774613e-05
-1.40565569264257e-05
-1.29030720866671e-05
-4.02849092632653e-05
-8.77010591509827e-06
-5.41202026326891e-06
-1.23594403155729e-05
-9.26635227013581e-06
-1.80401674810149e-05
-2.77789534906685e-05
-1.89230959986132e-05
-1.59816813824174e-05
-2.23281907500497e-05
-1.45498891282406e-05
-1.34668657206565e-05
-2.59935434021489e-05
-2.81421615049088e-05
-2.47555430311457e-05
-6.85198786824531e-06
-1.8195483025412e-05
-2.15235292203747e-05
-1.79563104647091e-05
-2.28634684253674e-05
-5.09470623966745e-06
-1.43073844273921e-05
-2.63491240703893e-05
-2.24394990597608e-05
-1.17754201919302e-05
-1.25969252961033e-05
-1.46505612397328e-05
-2.92529614614607e-05
-3.75535799040982e-05
-1.78341541674444e-05
-4.18964224944825e-06
-2.28715212564251e-06
-1.10475031445408e-05
-2.54656505074311e-05
-2.37264852438384e-05
-3.53561032086897e-05
-2.54284646786595e-05
-3.80439082788668e-05
-2.19441619965914e-05
-5.15697686641778e-06
-1.51138034727777e-05
-3.37894832358509e-05
3.63523535472119e-06
-1.43293606801531e-05
-1.59782046362594e-05
-1.5874807922273e-05
-2.38464240961844e-05
-1.75709507299606e-05
-2.26624956363616e-05
-2.96811455377725e-05
8.39589273842934e-07
-2.04272404667199e-05
-2.35282786386228e-05
-2.78490676602035e-05
-1.08541056517798e-05
-2.44019723604962e-05
-1.70935829450667e-05
-1.13753194664406e-05
-6.08797481213105e-06
6.13085938445241e-06
-4.08704010600676e-05
-1.95163290579318e-05
-1.51198916783416e-06
-1.52069671606717e-05
-3.45815988265547e-05
-3.03562422635423e-05
-1.44307107666358e-05
-2.65718534853569e-05
-1.80757090612079e-05
-1.02632428401272e-05
-2.70064695806276e-05
-2.69026185361582e-05
-1.19208020525713e-05
-7.70035466646534e-06
-2.82913746096422e-05
-2.30256663113609e-05
-2.4072503764319e-05
5.14123657751806e-07
-2.61440736457042e-05
-2.11882302937709e-05
-2.27122114166366e-05
-2.12998808682452e-05
-3.21155186980791e-05
-3.79234390969912e-05
-2.43017461529514e-05
-1.15428089716591e-05
-3.67764852113533e-05
-1.98184189902012e-05
-3.96254556899775e-06
-2.57323492726457e-05
-1.78657534086342e-05
-2.6818073802737e-05
2.57213881270329e-06
-1.2150317216694e-05
-2.27222781235381e-05
-2.61445084067894e-05
-1.06293716927447e-05
-1.26012417734352e-05
-5.89962776874609e-06
-2.89136970573059e-05
-2.0577922652947e-05
-3.30665103126659e-05
-2.18477006285294e-05
-2.73672376527858e-05
-9.28811560351484e-06
-2.21006139514668e-05
-1.20920168330672e-05
-2.73362619958593e-05
-4.27727256134581e-05
-2.56128975766753e-05
-3.07329074296309e-05
-2.6304178489363e-05
-2.29942536964528e-05
-2.18783407564956e-05
-3.44708256244735e-05
-2.43975760628288e-05
-2.64841664979103e-05
-1.24828209739392e-05
-9.93395937713926e-07
-4.57428218525108e-06
-1.86915027649349e-05
-1.91668128165986e-05
-1.02494381595356e-05
-3.53825014815109e-05
-4.61940198569913e-05
-3.29804239866805e-05
-2.20566018215846e-05
-1.75178306065845e-05
-1.84099060794489e-05
-2.68093539984261e-05
-1.95571187706069e-05
-1.44265902658953e-05
-2.8095113353868e-05
-2.51998955468385e-05
-2.84624392375527e-05
-2.08950764009448e-05
-1.2726855352555e-05
-1.58224180673081e-05
-2.86678183041862e-05
-2.12242800314398e-05
-2.21269011753602e-05
-1.51754778337405e-05
-1.80697093650916e-05
-3.19898055291226e-05
8.98573242505429e-06
-1.419769136398e-05
2.56192719738563e-06
-1.73285904431482e-05
-1.96329758125444e-05
-3.67315304756729e-05
-1.24724690946133e-05
-3.85418762056907e-05
-1.03323512427655e-05
-2.83715738044343e-05
-2.47395968383157e-05
-2.87016538598863e-05
-4.51399997909701e-05
-1.83191514193448e-05
-2.78359331558371e-05
-1.43599256458794e-05
-3.06425625094982e-05
-2.50309771792354e-05
-3.79027081980506e-05
-3.39093218450883e-05
-1.65871204546373e-05
-8.94313445974246e-07
-2.4728624575148e-05
-8.16291674426998e-06
-2.14653148806912e-05
-3.49316263223656e-05
-1.859249262118e-05
-7.38796748165815e-06
-2.46955776289047e-05
-2.24046974356203e-05
-2.91550791064599e-05
-2.69315548494406e-05
-5.34721886167993e-05
-1.29231153125297e-05
-3.39694867256142e-05
-2.96974151222869e-06
-4.89533062224648e-06
-1.42380569065511e-05
-2.61482511723382e-05
-2.77687308367448e-05
-2.88444992693238e-05
-3.529180061405e-06
-2.54530860762314e-05
-2.54095439877285e-05
-1.0553846702019e-05
-1.35716627230092e-05
-1.64502370291639e-05
-2.19883333186195e-05
-3.26595669523558e-05
-8.53796057462865e-06
-2.01492701487939e-05
-8.53225269131441e-06
-1.94959628902869e-05
-2.04693188430671e-05
-1.57485449849003e-05
-2.08746423658427e-05
-9.99772966044497e-06
-2.90502327759642e-05
-2.44831781640619e-05
-2.67499548279263e-06
-8.64382634328877e-06
-8.79008688870186e-06
-2.49169454818658e-05
-2.39553010573184e-06
-2.58631054759367e-05
-2.78159202213877e-05
-4.63180097004322e-06
-2.6515371688398e-05
-1.55303358132227e-05
-2.68461135878566e-05
-1.54618923976507e-05
-2.55106524166444e-05
-4.21740372458817e-05
-8.96198334803637e-06
-1.5445868208148e-05
-1.73587663681624e-05
-5.73754418311367e-05
-1.58481128715246e-05
-2.02581693237122e-05
-1.55138728270807e-05
-1.42662718993756e-05
-1.45499784809963e-05
-1.1526882630374e-05
-1.52647336333768e-05
-9.80185702196799e-06
-2.46697267583852e-05
-2.26468873380483e-05
-1.47621081177229e-05
-2.89435222349897e-05
-2.16477933213372e-05
-2.26091312736393e-05
2.53066153636611e-06
-2.23364014606804e-05
-3.49481512405539e-05
2.05261528325379e-06
-9.5994209614898e-06
-3.63709726054233e-06
-7.98681813348416e-06
-3.31356151138559e-05
-1.70720857740012e-06
-2.09615296488847e-05
-3.37153582998128e-05
-1.21544031927332e-05
-8.2831674577708e-06
-2.01726450662091e-05
1.02030999228645e-05
-2.96719914883261e-05
-3.90506968455565e-05
-1.69835617635526e-05
-8.96064769933824e-06
-1.78714868752485e-05
-6.6427523168656e-06
-2.46169907634574e-05
3.85779550465405e-06
-4.845542030896e-06
-2.66822009029589e-06
-1.0075958686248e-05
-1.65973869880143e-05
-3.09371538414892e-05
-2.16832707475975e-05
-2.65774827129332e-05
3.91448640655299e-06
-2.14752330707369e-05
-7.32635806617198e-06
-1.56047640380039e-05
-2.82063721770026e-05
-3.32603816979142e-05
-3.38414240986146e-05
-2.01743341126385e-05
-2.22559775338078e-05
-1.14308083045541e-05
-2.04884391149353e-05
-3.0594916290211e-05
-2.50676961026049e-05
-1.91717554900377e-05
-2.22718000548685e-05
-3.13103950219535e-05
-2.63737951037246e-05
-3.00682141203422e-05
-2.09089377828063e-05
-4.91066309102269e-06
-4.2345331199001e-06
-8.32572095799347e-06
-4.6192633468735e-05
-3.86674507725046e-05
-3.15487188705207e-05
-2.1012688479894e-05
-2.54371968233903e-05
-2.20089623541745e-05
-1.04485416089834e-05
-3.73463524186975e-05
-2.50890028676157e-05
-3.29229262463742e-05
-6.46110634472514e-06
-8.8631859258717e-06
-2.02077331060663e-05
-1.22238348326649e-05
-2.44096792396061e-05
-1.7533768424887e-05
-2.01205678774499e-05
-2.23539589286307e-05
-1.67652637256819e-05
-8.43451202926251e-06
-1.06536697578521e-05
-1.43534065677659e-05
-3.56014281498063e-05
-3.45221682267642e-05
-2.28342531199856e-05
-2.7762911647616e-05
-1.15172058187426e-05
-2.22742190789685e-05
-2.39031341339684e-05
1.96746993981762e-06
-2.96850753958727e-05
-1.46053834187543e-05
-1.56800485838412e-05
-2.14364473310874e-05
-3.02466183846859e-05
-1.77608780513837e-05
8.21818987507169e-06
1.55284010641545e-06
-1.09147064499395e-05
-1.77048443316228e-05
-2.07566734929022e-05
-2.7470862744117e-05
-1.09571699754521e-05
-1.78282874960735e-05
-2.39239994690318e-05
-4.21905242795718e-05
-2.29533482005312e-05
-1.20727762382164e-05
-1.19269143097125e-05
-1.7669670917111e-05
-3.16947590108853e-05
-3.87168517538009e-05
1.89501405010895e-06
-1.29961290441238e-05
-7.16196243852161e-06
-3.48543530376697e-06
-2.25370474393394e-05
-2.94580705145243e-05
-2.10630970230103e-05
-2.99534106428038e-05
-1.15939705182251e-05
-2.33077147429394e-05
-3.86542016253918e-05
-3.17075502026193e-05
-2.77411124385627e-05
-6.9500416561691e-06
-3.30251075644023e-05
-3.38770988868127e-05
-2.44042424513002e-05
3.6527180078957e-06
-9.06070479460486e-06
-1.99586623495569e-05
-3.9600600529686e-05
-1.09277641774355e-05
-2.70294529601656e-05
-1.76838807041383e-05
-1.55060003386442e-05
-4.36432671355836e-05
-2.13937544251235e-05
-3.60579031875096e-05
-4.73878886602514e-05
-2.00939662637738e-05
-4.36824273937714e-05
-2.23132361685584e-05
-3.35423787751766e-05
-1.67314922876718e-05
-1.41543493005012e-05
-9.51353295093778e-06
-1.83700805341563e-05
-2.72086922816251e-05
-5.6575853073797e-06
-3.55725847832366e-05
-2.14231981927426e-05
1.53241868091368e-05
-3.13835984943383e-05
-1.09547441211199e-05
-1.47744067496089e-05
-3.31202446721437e-05
-5.10209195558619e-06
-1.64485297197462e-05
-1.82504532059988e-05
-3.23830941879711e-05
-4.52416937236932e-05
-1.44526950792517e-05
-1.70898202115835e-05
-2.06794997847025e-05
-3.4439501811141e-05
-2.62028572399231e-05
-1.68158776604497e-05
-7.24718217795676e-06
-2.84577940600355e-05
-2.09708418511829e-05
-2.55797805905318e-05
-1.14263536382926e-05
-9.13222482179775e-06
-1.07163712271328e-05
-2.48145285379955e-05
-2.68949868215423e-05
-4.16036662198113e-07
-3.06240195475832e-05
-1.09613388383317e-05
-3.53709217675601e-05
-1.81114524809346e-05
-2.36448564966487e-05
-1.70252430289527e-05
-4.69879755895479e-05
-2.74899298932224e-05
3.36660358770058e-06
-2.96199557476478e-05
-1.81314933423058e-05
-2.00256369328189e-05
-9.28601695085898e-06
-3.45522683126788e-05
-3.81077270940629e-05
-1.39378723126954e-05
1.14333091633926e-05
-3.08867721509357e-05
-3.05474738819335e-05
-2.54866280639645e-05
-7.10026357643313e-06
-4.39738779516279e-06
-4.55525386246399e-05
-1.38761073027096e-05
-3.43645679107432e-05
-1.98798211215201e-05
-9.31299426650721e-06
-3.53152713084493e-05
-3.80878933586727e-05
-1.4437344612927e-05
-2.80526641504411e-05
-2.6507291990631e-05
-1.27540020602131e-05
-2.6131308137219e-05
-2.2604670031494e-05
-3.82859229799363e-05
-1.82815491517533e-05
-6.59766956669793e-06
-2.1853239618726e-05
-1.65683040319127e-05
-1.1478699046961e-05
-1.75332374026293e-05
-2.56207331438649e-05
-3.24764303835959e-05
-2.70809649491316e-05
-2.12405985459559e-05
-2.33331817590311e-05
-3.17646445474136e-05
-1.90756945419007e-05
-2.71666363603389e-05
-3.43781765860397e-05
-1.43802301330815e-05
-1.19632688244572e-05
-1.43113321732912e-05
-3.26053608649816e-05
-2.23169992078342e-05
-3.74237214333005e-05
-9.11000898048831e-06
-1.99723842585535e-05
-1.18760446011194e-06
-8.2277778634573e-06
-3.72557857342193e-05
-2.35047525580177e-05
-8.36432077200772e-06
-2.14192987966733e-05
-1.98009960112345e-05
-2.10972879170533e-05
-4.3136963669966e-05
-2.28326639695342e-05
-2.08285683825933e-05
-7.44570288264338e-06
-4.32980493335717e-05
-2.41329093434207e-05
1.51443542506014e-06
-2.14601779348743e-05
-2.10531991180523e-05
-1.92785533626821e-05
-3.63229070469556e-05
-1.88146469305107e-05
-2.7777745754323e-05
-3.06773397109053e-05
-2.11036236268134e-05
-2.18452729747314e-05
-4.14392038418391e-05
-1.91541492321361e-05
-3.67541715664761e-05
-1.70472210878257e-05
-1.46260937349574e-05
-2.77521142996842e-06
-2.12347442265096e-05
-1.65762801359e-05
-2.32422939882963e-05
3.72947812405685e-06
-9.84079999714649e-06
-1.27561133271189e-05
-3.03742426768094e-05
-2.45600725271833e-05
-1.3391828303704e-05
-7.19768527308902e-06
-1.90280229292848e-05
-2.45717076919622e-05
-1.97403292327343e-05
-4.95476831398739e-06
-3.85852140146472e-05
-2.75147114440828e-05
-2.21377129875796e-05
-1.22033711836097e-05
-3.19803506071563e-05
-1.78913993405641e-05
-9.7091257039417e-06
-2.91817828786257e-05
-4.49489040528539e-06
-7.1924689589581e-06
-2.08361170946113e-05
-2.94605158356054e-05
-8.89451421970015e-06
5.48895630652625e-06
-9.68553228497281e-06
-1.16704076904102e-05
-2.61234134695192e-05
-9.12281537961247e-06
-2.14326315162796e-05
-9.31326462577052e-06
-2.22711278736836e-05
-5.68632432227049e-06
-1.54876800338397e-05
-1.50772151003628e-05
-2.34392077587025e-05
-2.68085924573799e-05
-4.32861839347627e-06
1.75711575718551e-05
-1.50510610517056e-05
-2.36356112390851e-05
-2.71135259102124e-05
-1.18228627725496e-05
5.07943041432863e-06
-2.49393538626797e-05
-2.81950781090203e-05
-1.53810033934522e-05
-1.91999762931016e-05
1.59810859290557e-05
-1.96993252191739e-05
-9.35111539912842e-06
-2.71136223929358e-05
-3.12093604975699e-05
-1.92692856309193e-05
-2.51660692548531e-05
-1.56017522882053e-06
-1.85574334121869e-05
-7.30262670832818e-06
-3.27590483565802e-05
-7.84741695107027e-06
-1.55722024796076e-05
-2.15918701721566e-05
-1.51704299015273e-05
-2.41938177077379e-05
-2.95914334070588e-05
-3.47856585546088e-05
-4.23789294526474e-05
-9.8134386385162e-06
-3.36283564192631e-05
-3.38724417716412e-06
-1.32725618697618e-05
-1.11487396878125e-05
-8.31388846873699e-06
-1.74623441668646e-06
-2.65443992001595e-05
-3.06359886175815e-05
-2.75116471554274e-05
-2.80388698403792e-05
-2.0621066170473e-05
-2.07415898445176e-05
-3.2419839781623e-05
-1.94811895055665e-05
-1.48949258191397e-05
-7.06669163028582e-06
-1.22826017535846e-05
-2.61093354901352e-05
-1.26588214170869e-05
-3.10002371589565e-05
-2.98793985283067e-05
-2.63587256176557e-05
-2.87435845152001e-05
-1.48477075950558e-05
-1.82896605328064e-05
-4.17541356993589e-05
-1.53498436591256e-05
-6.80384974220052e-06
-3.23662346362451e-05
-3.37687925649588e-05
-3.11069822239259e-05
-1.67033574708718e-05
-1.87464598757959e-05
1.27490666236461e-05
-1.93135561074775e-05
-2.14376802993904e-05
-8.15009173318227e-06
-2.88743920993266e-05
-2.95825876024423e-05
-2.1719331945322e-05
-3.1098969546331e-05
-2.16688071512549e-05
-3.26626550694728e-05
-3.35755619140809e-05
-1.66869617278115e-05
-2.23230559488364e-05
-3.23454667883698e-05
-4.66896444516083e-05
-2.57249728852558e-05
-3.72241212640612e-05
5.95964614696727e-06
-3.43182265514999e-05
-3.15584098928268e-05
-2.8539159386785e-05
-2.31889628124506e-05
-1.81229683736125e-05
-3.30069198371859e-05
-1.03021289104947e-05
-9.22267599945938e-06
-3.26448795974588e-05
-3.42614848153948e-05
-1.34593895553523e-05
-3.36591837119163e-05
-2.77040573095789e-05
-4.42784709203878e-06
-2.39949555700869e-05
-1.46563429534551e-06
1.3946743267254e-05
-1.20269153923152e-05
-4.82665080075761e-05
-1.5529712905289e-05
-2.48488291380363e-05
-1.6354194680276e-05
-3.17730041037389e-05
-2.69239829291298e-05
-2.24260438124508e-06
-1.18875005823428e-05
-1.82180144831887e-06
-2.35808443845211e-05
-2.06103176241757e-05
-1.98646738950316e-05
-1.94319837377626e-05
-1.37148706091251e-05
-1.52077520178908e-05
-2.277043275966e-05
2.322585981554e-06
-2.55871358137866e-05
-2.47999942376334e-05
2.92540664610952e-06
-2.37392428479755e-05
1.57965964004752e-05
5.46601613473553e-07
6.00536044086814e-06
-4.58473664982885e-05
-1.31299498133134e-05
6.78035238229008e-06
-4.61227928929167e-06
-3.33443179669237e-05
-3.37888093185745e-05
-1.98145615076488e-05
-7.11726883507371e-06
-8.24823966807283e-06
-1.8637438613398e-05
-2.48115855679491e-06
-8.59565424521295e-06
-1.12120811454329e-05
-1.07500152785822e-05
-1.26123556067382e-05
-2.05205852703266e-05
-3.15348268052228e-06
-2.88015224636384e-05
1.96212202420322e-06
-5.19957921697393e-06
1.443019908903e-07
-1.32001293759695e-05
-3.32636536855447e-06
-7.94583410347705e-06
-2.86601412216612e-05
-6.10093588074816e-06
-2.52436723329559e-05
-1.99021535053055e-05
-2.79999420686296e-05
-1.51304932067118e-05
-5.46744452438665e-05
-1.56087707788664e-05
-4.49575621697325e-06
-2.46341145489722e-05
-1.26245699551541e-05
-3.57263542313301e-05
-3.38280012741785e-05
-2.57313516540128e-05
-1.19814012019686e-05
-1.81092539157624e-05
-7.58393447771755e-06
-2.42863528165314e-05
-1.73538081787718e-05
-2.1356887883391e-05
-8.75714324533955e-06
-1.18282654006259e-05
-1.411491306016e-05
-3.5038837177222e-06
-1.60695090844802e-05
-9.01006086805049e-06
4.98184557346113e-06
-1.69814034006427e-05
-9.14427944116123e-06
-1.14953520168997e-05
-2.64431890714739e-05
-3.36362336069051e-05
-4.6040396092437e-06
-1.82475661507344e-05
-4.2670370956491e-05
-2.37243828659658e-05
-4.3055306739018e-05
-3.37445237894427e-05
-1.25238324596473e-05
-2.79961836673598e-05
-1.80627169923125e-05
-1.96079566526309e-05
-3.12166656116746e-05
-4.85036259870151e-06
2.01379727280223e-06
-2.06344244253158e-05
-3.07397541915638e-05
-7.30133109702083e-06
-2.156066947251e-05
-3.95978497246892e-05
-2.37390656931598e-05
-1.91396302999201e-05
-3.30109211349228e-05
-2.47229104324502e-05
-2.09079598056517e-05
-2.44807928649332e-05
-1.94691834064501e-05
5.27286246776835e-06
-1.90548433337694e-05
-1.81087471733362e-05
-1.4758405509021e-05
-1.89274836997261e-05
-2.32943525839676e-05
-2.19758456334548e-05
-2.56654010120115e-05
-8.67099344231323e-06
-1.84077874285338e-05
-1.80135265441918e-05
9.222940537306e-08
-5.26657032756052e-05
-1.81333502905268e-05
-3.06145129309546e-05
-1.34159793541251e-05
-2.66504515837374e-05
-2.67770739800792e-05
-3.44662311337728e-05
-1.78934926782338e-05
-2.28286654511753e-05
-1.94670165945336e-05
-1.27163396172735e-05
-4.02054798486349e-05
-4.15441937257503e-05
-8.31006891958377e-06
-3.88115741722253e-05
-9.53251781056939e-06
-3.09888532136116e-05
-9.19065116127495e-06
-3.62598058048667e-05
-1.50512339221022e-05
-2.72995898342115e-05
3.56603311155344e-06
-2.24677166943648e-05
-1.41039289018849e-05
-3.03897037691889e-05
-3.31700240642992e-05
-2.64951327864327e-05
-8.98334702799029e-08
-5.11436702468776e-06
-1.34850644308477e-05
-4.04371679357686e-06
-3.40259403403905e-05
-2.99788961042387e-05
-1.80594289637658e-05
-2.73545068993953e-05
-2.37481036817183e-05
-2.26375807734396e-05
-1.19859172729909e-05
-3.99900875647201e-06
1.08021869749444e-06
-1.58344876811222e-05
-2.29989402821227e-06
-2.11306399792444e-05
-2.02905637173982e-05
-6.11388275435793e-06
-4.00598324444165e-05
-1.18089418189298e-05
-1.51333009819293e-05
-2.49422556835264e-05
-3.57153711177602e-05
-6.79734634155348e-06
-3.26762125086778e-05
-6.42932084966941e-06
-2.02956683818327e-05
-7.78488778971992e-06
-2.2226960990825e-05
-8.28354877774785e-06
-3.56523062484755e-05
-2.73948513329228e-05
-2.99099098040446e-05
-3.04286573008265e-05
-1.34845543758848e-05
-8.70127996710989e-06
-1.16046250437503e-05
-2.52284611767309e-05
-4.3541952495445e-05
-1.49679549173845e-05
-3.93665670540759e-05
-1.81797857381789e-05
-2.9025185440629e-05
1.70433808883875e-06
-2.18222105266847e-05
-2.33025062741865e-05
-2.3805226659119e-05
-1.9529926329796e-05
-3.54386288996868e-05
-2.14407111542597e-05
-1.33681121164441e-05
-2.19379946006662e-05
-3.48949623582632e-05
-7.84067256414516e-06
8.82940610911599e-06
-1.74257192162799e-05
-2.88885168831087e-05
-7.8772885429216e-06
-2.37611705421446e-05
-2.67114387035687e-05
-1.08613676407606e-06
-3.36399333102805e-05
-1.8026549583085e-05
-5.87703846841001e-05
8.00970830449692e-06
-6.21053700198164e-07
-4.13065427978862e-05
-1.58261499599753e-05
-1.65924910528879e-05
-3.98857552799349e-05
-4.11157315446255e-05
-1.3490065374124e-05
-3.91621172114572e-05
-1.12174629652388e-05
-1.59186067649608e-05
-1.31615574303228e-05
-2.62941614164269e-05
5.82899123519227e-06
-7.90131639910931e-06
-1.04744729751516e-05
-3.19419779353419e-05
-3.00419731273792e-05
-2.91555130568396e-06
-2.17276739422748e-06
-9.59628125835943e-06
-2.9889319388053e-05
2.37677166797857e-06
-6.0629835611285e-06
-4.33259175893509e-05
-9.56484203841817e-06
-3.17282133434996e-05
-9.16827362495228e-06
-1.32410161715084e-05
-1.62511169159143e-05
-4.04061788654796e-06
-3.07344065012034e-05
-2.33547001632234e-05
-2.74026739643517e-05
-1.95666505118378e-05
-3.22379255846892e-05
-2.42146168052024e-05
-8.75873734933115e-06
-1.53063415827346e-05
-3.07871442371807e-05
-2.83212265777101e-05
-1.2100302763429e-05
-2.20208579358915e-05
-1.93671587195667e-05
-2.02547137370008e-05
-8.26781195749697e-06
-2.72559060437922e-05
-6.97456637404534e-06
-2.31517784095973e-05
-2.66317098561803e-06
-1.96900631818736e-05
-1.85102928349291e-05
-2.83973353348897e-05
-3.36772679749377e-06
-3.69327108063779e-06
-2.12326447791555e-05
-3.08463658442385e-05
-1.39170482978993e-05
-2.73628989135009e-05
-3.04121188043141e-05
-3.91207789301437e-05
-2.16800338032398e-05
-2.65657304145953e-05
-3.45818283359146e-05
-1.29211854997665e-05
-2.7004608410108e-05
-4.83102782646688e-05
-2.72705359197963e-05
-2.83721428201569e-06
-2.89737513308794e-05
-2.6693616279571e-05
-2.62775149478898e-05
-1.28293208177452e-05
-3.34129408809552e-05
-2.98757920205803e-05
-3.33531298496453e-05
-1.14327336326586e-05
-9.03280667996493e-06
4.72552938948724e-06
-1.51911750708028e-05
-1.62702065146179e-05
-2.94041373885441e-05
-1.70112772184027e-05
-3.34915374911071e-05
-1.53679320880219e-05
-3.49795228668772e-05
-3.42067493095357e-05
-1.62704889440726e-05
-3.33280683128618e-05
-3.99198620987483e-05
-1.0901359545486e-05
-1.09213064681318e-05
-2.77973203561276e-05
9.04862264727749e-07
-2.14612279576871e-05
-2.47204041723948e-05
-2.05660148179498e-05
5.53369934202272e-06
-1.72560029773186e-05
-4.5467660246001e-06
-2.21921201785952e-05
-2.5718257502612e-05
-2.7367665702998e-05
-3.03069492509022e-05
-1.36545665382489e-05
-9.29156796700336e-07
-2.00561483519483e-05
2.44458492881916e-06
-2.33592669152872e-05
8.73621852067705e-06
-9.68318499980863e-06
-4.67096819298588e-05
-2.93876592070233e-05
-4.60226423140083e-05
-4.38093574718395e-05
4.00690183498496e-06
-1.62933435079869e-05
-1.81655748298172e-05
-1.42618223344782e-05
-1.51276316226011e-05
-2.18113097366982e-05
-1.77198724061119e-05
-2.67247643468205e-05
-2.16559406158899e-05
-2.82654873022993e-05
-6.79762728957456e-06
-1.35964491914031e-05
-1.61553256842468e-05
-2.13121047589425e-05
-8.09214469902547e-06
-3.1882057644647e-05
-8.4217108627227e-06
1.47303352258959e-06
-3.98825171846738e-05
-4.09509276124779e-05
-2.01952460672993e-05
2.04031955602188e-06
-2.38169471983635e-05
-3.05883875919962e-05
1.59189188471685e-06
-3.32164638514936e-05
-4.10543271686601e-05
-6.62032796773292e-06
-1.01129356693198e-06
-1.18417292988091e-05
-3.12346979624016e-05
-2.02429322228984e-05
-2.02808030291374e-06
-2.42960411621068e-05
-1.82805595830689e-05
-2.68902766321259e-05
-3.67508635487586e-05
-6.40991729676229e-06
-4.43885546433037e-05
-3.67972549632628e-05
-2.42374706184078e-05
-2.54014493804932e-05
-2.25801054591443e-05
-3.45045985885142e-05
-1.04009065657074e-05
-8.65720268577798e-06
-1.70181686921685e-05
-3.88176950326345e-05
-2.28399075547448e-05
-2.08176957779242e-05
-1.86116523087324e-05
-1.42024839464185e-05
-2.49763477379743e-05
-1.60449295946409e-05
-1.36269535450515e-05
-6.54191800832663e-07
-6.52163226513877e-06
-3.21236674958205e-05
-1.84295922160683e-05
-2.60996433031145e-05
-4.13854120070207e-05
-3.76043263601993e-05
-1.27748496734258e-05
1.54959663337588e-06
-3.20536809472071e-05
-2.88463659371692e-05
-1.18884732127149e-05
-3.13061759088939e-05
-2.29121364959017e-05
-4.33414891376112e-05
-2.45115767485909e-05
-7.48452852155097e-06
-1.34676534894493e-05
-1.40586419094969e-05
-2.04923887875626e-06
-2.23767235959647e-05
-2.39880129536224e-05
-1.40494251388993e-05
-1.90227471837003e-05
-1.71693184624874e-05
-3.25584784112916e-05
-1.21555548222517e-05
-1.90557033502172e-05
-2.96914392713619e-05
-3.44387191449039e-05
-3.39617821859944e-06
-3.67884061977341e-05
-2.28794022940145e-05
-2.15121978329624e-05
-2.05337934900762e-05
-1.55884595984901e-05
-3.00036325334621e-05
-3.20744817268021e-05
-2.16903728771044e-05
-4.39634318563063e-06
-3.08890414233679e-05
-1.35721570507762e-05
-1.90264976482611e-05
-3.49284441540093e-05
-2.82858214978499e-05
-9.23718471566137e-06
2.34391267323765e-07
-2.91049235034359e-05
-2.42798153336352e-05
-6.95226655943429e-06
-8.5711683240682e-06
-3.6553841253465e-05
-1.34787937770341e-05
-2.53547069228603e-05
-1.19564163817031e-05
-2.84049521590089e-05
-3.25813816163622e-05
8.49097702563123e-06
-7.01473820057815e-06
-1.94710209266117e-05
-1.17647860124083e-05
-3.19482478972658e-05
-2.93648018168185e-05
-1.81423077820576e-05
-2.58034713622624e-05
-4.56962500261193e-06
-4.36936319555267e-05
-2.61105489259404e-05
-2.78260510240376e-05
-1.47560568190601e-05
-2.43988555015652e-05
-2.48304222491815e-05
-4.59976386012803e-05
-9.4110769708857e-06
-2.29415050710287e-05
-7.33342248852607e-06
-3.22655669052637e-05
-2.00066974071633e-05
-1.40324130524622e-05
-3.28597289107333e-05
-1.68637565237012e-05
-2.47570815649532e-05
-2.25661004619746e-05
-1.04041537674647e-05
-5.68702615178716e-06
-2.51051482387134e-05
-1.45188840425249e-05
-2.15543861174129e-05
-8.79778660959432e-06
1.11620157585378e-06
-2.94995570270759e-05
-2.05836571306714e-05
-3.17958924460525e-05
-1.51770932943056e-05
-2.76427462082611e-05
-2.61988075817778e-05
-1.72697719043861e-05
-3.2958518375189e-05
-1.87569461216495e-06
-1.7057587656339e-05
-6.17809980972052e-06
-9.9033587745987e-06
-1.04748400841188e-05
2.0574886983734e-05
-2.52374012961836e-05
-1.81220471103264e-05
-2.17246956990653e-05
-9.53019436258404e-06
-2.63111689564509e-05
-2.06014020606842e-06
-2.10354208311154e-05
1.94560362499418e-06
-1.85679482575214e-05
-5.84899929503072e-06
-2.66937640918873e-05
-2.32476271925222e-05
-2.54193139007396e-05
-9.30417333595055e-06
-1.80428351305533e-05
-1.68747881713641e-05
-1.14922646203229e-05
-2.80776922750087e-05
-5.1839454657547e-05
-2.57385973067078e-05
-2.61313462624164e-05
-2.7881290774799e-05
-3.69565613114904e-05
-1.44884923796936e-05
2.03091107781669e-06
-3.66358142730403e-06
-2.72699923284884e-05
-1.545319523731e-05
-2.18795933562609e-05
-2.95067266402876e-05
-2.72237783454346e-05
-1.52079983545067e-05
-2.29387878899988e-05
-1.67179386720044e-05
-2.35221793262552e-05
-8.08499774738529e-06
-2.18710395052815e-05
-2.62699513181927e-05
-4.05214357850324e-05
-4.1923520360874e-05
-8.67886622858686e-06
-1.16426807542871e-05
-5.82432196686029e-06
-1.59123610906515e-05
-1.60061609773524e-05
-1.23798208643564e-05
-1.56899352422674e-05
4.04117727294679e-06
-1.42022995141185e-05
-2.31038074187842e-05
-1.64054048430011e-05
-3.54881292117808e-05
-1.64838681060807e-05
-1.174111663288e-05
-2.38706905979446e-05
-3.99022376554904e-05
-2.18669645677568e-05
-2.72514610864871e-06
-1.56084683364127e-05
-3.85055349926971e-05
-1.63001268016175e-05
-2.89960105293576e-05
-5.70268620526394e-06
-3.722584030786e-05
-1.26795570084587e-05
-7.71958281904962e-06
-2.1256003402115e-05
-7.85611857016014e-06
-1.15103401065308e-05
1.36406876962055e-06
-3.01093805265454e-05
-1.86574496017639e-05
-2.92299457664125e-05
-1.92373286506457e-06
-7.09825081022604e-06
-9.08350877291016e-06
-1.74569879067246e-05
-4.2429501242463e-05
-1.98529674018554e-05
-2.56954079816084e-05
-3.34757532759692e-05
-3.90915787820549e-05
-1.86819701752064e-05
-4.6858414836472e-05
-7.15880253178919e-06
-1.14822400289793e-05
-1.10893034236483e-05
-3.23072180106605e-05
-1.74243050527104e-05
-3.18186538400103e-05
-3.03576397472826e-05
-1.17841855275116e-05
-2.33415429869774e-05
-3.25673653337925e-05
-2.41993346829547e-05
-2.35940517916859e-05
-3.43816748632756e-05
-3.49387088899443e-05
-1.58298019499266e-05
-1.84976805356235e-05
-1.88739342478955e-05
-1.84170842026135e-05
-1.76375960876468e-05
-2.33790998656295e-05
-1.58034343120273e-05
7.89168508674805e-06
-2.66327122197141e-05
-3.29179827871716e-05
-1.93903324134423e-05
-2.73048804774178e-05
-1.76287734682622e-05
-1.50514379188218e-05
-1.44172630681098e-05
-1.16980374682657e-05
-1.9758016755927e-05
-4.1558716165993e-05
-2.56063781213972e-05
-1.15074559999516e-05
-4.16541869275538e-05
-9.74987287704296e-06
-2.49549763097165e-05
-1.50331492271397e-05
3.71931018244528e-06
-1.55810292256854e-05
-3.75184366567829e-05
-2.690446865831e-05
-1.58317464815133e-05
-4.42555769044443e-05
-1.64370533170506e-05
-1.78625023457155e-05
-2.12617003292264e-05
-1.71495048760303e-05
-2.49134039063015e-05
-2.08326113463804e-05
-1.36166574680085e-05
-3.37098263684011e-05
-2.32515142255759e-05
-1.53261109946837e-05
-8.75010230907935e-06
-1.15338703839199e-05
-2.03035901179558e-05
-2.30067746545482e-05
-5.52432134128964e-06
-3.53920039068372e-06
-2.6157097159939e-05
-2.74550409822573e-05
-2.45209215714301e-05
-1.30530697190063e-05
-1.59240573307786e-05
-1.67088088297488e-05
-2.65094409222033e-05
-1.9177102935698e-05
-1.93482621722253e-05
-2.86244913065546e-05
-2.51526409539314e-05
-4.34799978828432e-05
-2.27515796565776e-05
-3.20605078928763e-05
-9.81239669625569e-06
-2.76087804668487e-05
-3.74406123006196e-05
1.52357253228177e-06
-2.54750603854249e-05
-1.90983305775785e-05
-1.02137559368253e-05
-6.66246044309462e-06
-6.27772390484956e-06
-3.7139612049573e-05
-3.01418768146002e-05
-2.41329623022368e-05
-1.24381403937874e-05
-2.65752273911852e-05
-3.23418584888299e-05
-1.67296411107719e-05
-3.43652668875906e-05
-1.57553148383173e-05
-7.03834859725223e-06
-1.62949518702788e-05
-9.92462510676047e-06
-3.64617706228417e-05
-2.26396587007489e-05
-5.80184501843954e-06
-2.73787409416155e-05
-2.84616983907059e-05
-1.12415064585884e-05
-1.87717515832894e-05
-3.50117067487391e-05
-9.1870122278326e-06
-1.75009776146802e-05
6.21907840269679e-06
-3.88753861107214e-05
-2.70076740555717e-05
-1.63770908734527e-05
-2.52218408132452e-05
-2.84589233488601e-05
-1.19572398915918e-06
-2.30097761455574e-05
4.65018352791412e-06
-1.5674977561508e-05
-3.31138044084847e-05
-2.03057422626408e-05
-2.17152168170247e-05
-3.29497749374412e-05
-8.17692821328034e-06
-1.44813178148162e-05
-1.4562701957329e-05
-3.14583727620472e-05
-2.3016671437971e-05
-3.39012953479125e-05
-2.59198080792879e-05
-1.09350825471848e-05
-1.77508290987817e-05
-3.06321599093989e-05
-3.28266416982308e-05
-2.68029560301002e-05
-1.60074229488814e-05
-2.57506454033511e-05
-3.52641210686987e-05
-2.75525032209678e-05
-9.44399248749536e-08
-2.94659660273605e-05
-2.15994725743798e-06
-6.82999417343642e-06
-1.14590077416877e-05
-1.52440298574839e-05
-2.18803209872231e-05
-3.01924657410301e-05
-1.0792061609555e-05
-2.26600372135689e-05
-3.8463051763587e-05
-1.0417585666158e-05
-2.37398301465252e-05
-2.0348252213967e-05
-3.38390763669474e-05
-2.84015486269023e-05
-2.84416216882217e-05
-1.56555876813574e-05
-4.90944056286462e-05
-3.55457998546623e-05
-2.12218876821925e-05
-2.15509752932832e-05
-2.57570884424509e-05
-1.08964356261029e-05
-7.05324674997967e-06
-1.53871493046815e-05
-2.72617962648339e-05
-1.00937943844184e-06
-2.55659908962828e-06
-6.09507031624999e-06
-1.04126027550117e-05
-1.43050086909192e-05
3.10899210799473e-06
-2.4197841065573e-05
-1.88168061263605e-05
-2.6609748136365e-05
-3.33699241605885e-05
-5.42218666432133e-06
-3.46218654108528e-05
-2.2133478341708e-05
-9.57278306441166e-06
-2.15170841345556e-05
-1.41602644236547e-05
-1.70071073496697e-05
-1.06031628989892e-05
-1.35495624680578e-05
-2.77204815667291e-05
-1.39940006402815e-05
-3.75411795247912e-05
-2.18710015731001e-05
-2.4117073279282e-05
4.48821763846949e-06
-1.42154476508326e-05
-2.33731785580199e-05
-2.2882254398292e-05
-1.29769486632519e-05
-3.88326404853066e-05
-2.89058707988817e-05
-1.87377270513541e-05
-1.19419203731015e-05
-3.54665325056377e-05
-3.29646858519754e-05
-2.31599372661875e-05
-3.41706870120112e-05
-3.64958922537969e-06
-1.60356556524905e-06
-2.86729865342333e-05
-2.15674219701028e-05
-8.64596791428337e-06
-4.08759299403111e-05
-1.56801531497784e-05
-1.63538510831607e-05
1.93824054401114e-06
-3.02133836365032e-05
-2.59174250048498e-05
-2.42322280185168e-05
-1.80244400739475e-05
-2.86856092853816e-05
-2.22238566257667e-05
-2.29739562588198e-05
-3.69192833532099e-05
-1.4403611304738e-05
-2.2996936116384e-05
-2.52392462206488e-05
-2.71741701522889e-05
-1.72603299694193e-05
-1.68623599322164e-05
-1.32859219464344e-05
-1.27743349985638e-05
-2.46396378488078e-05
-1.29384507277328e-05
-1.62978401605557e-05
-3.42469785136478e-05
-3.07775323679039e-05
1.0832677549253e-06
-2.59557607757395e-05
-2.77618408116763e-05
-3.29109037879922e-05
-2.55438803759521e-06
-1.66988030647789e-05
-3.15268217989248e-05
-3.89537059904037e-05
-2.91480062172002e-05
-3.44563478379411e-05
-3.3419606376537e-05
-2.93825261766114e-05
-2.6916499024859e-05
-9.55631554445928e-06
-1.24897730829707e-05
-2.62393872894646e-05
-2.02126177967367e-05
-1.96506102162985e-05
-2.56370245859831e-05
-1.95603822122694e-05
-8.81001465957776e-06
-1.32989368880628e-05
-3.54214370541576e-05
-1.52445102090579e-05
-3.37949524449657e-05
-3.61044424629392e-05
-1.62612278089152e-05
-3.2385617307495e-05
-1.71724849895371e-05
-9.23324623022175e-06
3.29712822212783e-06
-2.45408385310239e-05
-2.4953251279355e-06
-1.24256086353145e-05
-2.88041274458247e-05
-8.0969936461395e-06
-2.11802920582667e-05
-3.88398371923449e-05
-3.1626353757708e-05
-1.78936032337492e-05
-2.09233035156002e-05
-1.57661506556146e-05
-1.86350676246114e-05
-2.29064086909356e-05
-1.52224815144584e-05
-2.88628058109821e-05
-4.4215154669747e-06
-2.83259427826301e-05
-1.96667974818003e-05
-2.94746736323878e-05
-1.79416558864056e-05
-3.07436902325955e-05
-1.7825854213098e-05
-2.32851310919338e-05
-1.67023143245656e-05
-3.81192013636594e-05
-1.75325163988689e-05
-3.54314941725282e-05
-3.18855072216481e-05
-2.61744258759025e-05
-2.66940974722045e-05
-1.3860538322026e-05
-2.63617989382971e-05
-2.99274966223216e-05
-5.23547967595678e-05
-2.35202612728741e-05
-1.11431489824322e-05
-2.64959848479719e-05
-1.75839342727881e-05
-1.14903917054861e-05
-3.55563762154327e-05
-3.94641375772279e-05
-2.95752793011533e-05
-3.45865946327471e-05
-9.17760860030786e-06
-3.86683303567038e-05
-3.54474973399688e-05
-3.50273882352541e-05
-1.09147881216951e-05
-2.72458792477758e-05
-3.26860450363098e-05
-8.26658846104252e-07
-3.85722243652822e-05
-4.84760821333165e-05
-1.94782264036465e-05
8.59537407696789e-06
-2.31855690728461e-05
-2.60554256437669e-06
-2.77967707160303e-05
-1.5301386929543e-05
-8.40132121873221e-06
-2.30799104649759e-05
-2.49097656650376e-05
-4.66067057175467e-06
-2.79866234478923e-05
-2.74658249644363e-05
-1.40466432613218e-05
-4.70135208199976e-05
-2.11090161008849e-05
-1.55309887315891e-05
2.85972202025034e-06
-2.72170511520548e-05
-2.30219447322016e-05
-2.45587407540156e-05
-5.33301921955178e-06
-7.13608728872137e-06
-2.88168360681068e-05
-1.62969295220274e-05
-2.1530295747514e-05
-1.08517263465779e-05
-2.75074458738085e-05
-2.38088316550008e-05
-2.95442287879196e-05
-1.74873517247238e-05
-1.58849882971838e-06
-1.40679590994739e-05
-5.17172314275176e-05
-2.18398249554285e-05
-1.15860375963648e-05
-9.94859885821455e-06
-9.53374238801647e-06
-1.6708260296137e-05
-2.78699538714693e-05
-5.59699578347196e-06
-2.64910764834585e-05
-1.79248916714138e-05
-4.2356024819825e-05
-2.75400529795262e-05
-3.80834171567127e-05
-6.36475993423422e-06
-2.56324357631304e-05
-1.54784163542652e-05
-4.12133908844304e-05
-2.51177995654214e-05
-2.3102494258692e-05
4.84624748753481e-08
-1.43510244405492e-05
-3.70840035966554e-05
-1.36868795461073e-05
3.37665107128737e-06
-2.4227948666621e-05
-2.04024060354936e-05
-1.70810191564655e-05
-4.14402901831691e-05
-1.09329608023844e-05
-2.35230286022684e-05
-1.25997138612427e-05
-1.66267514573047e-05
-1.91412107263659e-05
-2.87200845234656e-05
-2.64217896613852e-05
-2.75343912947759e-05
-1.19947520177963e-05
-2.23803262086639e-05
6.8987482006556e-07
-2.19495528601269e-05
-2.56052711845207e-05
-2.67780155636187e-05
-2.6914392772457e-05
-1.01677888910548e-05
4.82521965408331e-07
-2.89560076568524e-05
-2.73740471740731e-05
-1.15035009043035e-05
-2.2180732094117e-05
-3.04703350321296e-05
-2.58417615582978e-05
-2.40137472578743e-05
-1.2448832482018e-05
-3.9650702288894e-05
-2.76652731994421e-05
-6.56127687590165e-06
-2.61080399071182e-05
-1.84841348305957e-05
-1.80525118705492e-05
-2.08256336259588e-05
-8.30552744315594e-06
-2.58893007824432e-05
-1.88197999807021e-05
-4.93566317225071e-05
-1.97268426025282e-05
-1.09650074781612e-05
-4.52475572920891e-05
-1.68614223398938e-05
-3.03128798816265e-05
-2.36934223555932e-05
-2.79803159986693e-05
-1.12196738678007e-05
-1.20817258551958e-05
-1.94024514527153e-05
-3.56770031746826e-05
-3.66093696073332e-06
-1.44833227996307e-05
-1.46246338249037e-05
-2.08932658402532e-05
-3.54835531344523e-05
-1.92990090101647e-05
-2.87484530232615e-05
-1.67889998740325e-05
7.91800027280373e-06
-4.83731677037584e-05
-4.26866722365688e-05
-1.9788655462988e-05
-2.27282798297694e-05
-2.8242925584859e-05
-1.37879325262869e-05
-8.76462007426156e-06
-2.74819995182369e-05
-1.84677566995197e-05
-1.2088782129013e-05
-1.2745730444299e-06
-1.21224710929455e-05
-1.11117474075232e-05
-1.94313237469768e-05
-9.72465811165685e-06
-4.12028260742653e-05
-3.84354983159289e-06
-3.0496532156739e-05
-2.07157583797178e-05
-1.9384183127145e-05
-1.46352339343338e-05
-2.24272791827735e-06
-3.48787192767697e-05
-3.47981750233285e-05
-1.76609939848205e-05
-1.24100057298931e-05
-3.36368740825996e-05
-2.14443042881267e-05
4.1492433110585e-06
-2.29328556759574e-05
-1.68154407542787e-05
-2.2729737363192e-05
-3.20015383424424e-05
-2.49834943612929e-05
-3.40927504981249e-05
-2.71919702525327e-05
-2.05128821475075e-05
-2.01538939066642e-05
-1.51847187119605e-05
-8.44520251971464e-06
-2.52755443787783e-05
-3.23081322561464e-05
-6.85318056484191e-06
-1.65290692530914e-05
-2.12957887397843e-05
-3.08754057177735e-05
-9.8273799824234e-06
-4.23152300868846e-07
-1.78755114801026e-05
-1.31578447284923e-05
-1.61188316131768e-05
-2.00354582863386e-05
-1.4227208131529e-05
-3.61520643370801e-05
-1.416750266164e-05
-4.49660708691971e-06
-2.20273949488526e-05
-1.85777020823631e-05
1.58724792391439e-06
-2.24972133772161e-05
-5.07706817765307e-05
-1.28879512810445e-05
-3.60810669020096e-06
-4.91771724353387e-06
-2.96140614457583e-05
-7.88448763155497e-06
-2.18832328522851e-05
-3.64410474858956e-07
-3.06070868350513e-05
-1.77692989460126e-05
-3.65524051555116e-05
-2.26912803984733e-05
-1.015321043073e-05
-1.54670419157276e-05
-2.81334425907719e-05
-1.77187264304346e-05
-1.01554717277976e-05
-3.09663199621051e-05
-5.0907837480795e-05
-4.26074815189171e-05
-1.67502370175159e-05
-1.09812352692019e-05
-2.88808201029482e-05
-1.59903162875859e-05
-3.29344439612382e-05
-2.28479790276299e-05
-2.51786918188e-05
-4.33400306087993e-06
-8.48749915230415e-06
-3.08837725250239e-05
-8.58453169355598e-06
-1.62814499239695e-05
-3.46132931378647e-05
-9.82258672538073e-06
-2.68372338087521e-05
-3.78022700360335e-05
-1.96188556166611e-06
-1.40902473349845e-05
-3.8744588600295e-05
-1.16255845773015e-05
-2.36794324523239e-05
-3.42815741396871e-05
-2.24759070821015e-05
-4.45629714342777e-05
-9.4889197726644e-06
-5.07054886464904e-05
-3.4473624058578e-05
1.03998576128542e-05
-1.41974555053663e-05
-3.51041003494263e-05
-1.28908837526818e-07
-2.31208541342274e-05
-1.38142403404859e-05
-2.78670441353909e-05
-1.61508930907465e-05
-3.10555943799316e-05
-1.30556633914684e-06
-5.3420381513786e-06
-6.03985772926058e-06
-7.72608573606225e-06
-1.64067552930867e-05
-3.27420650579449e-05
-2.11353253935218e-05
-2.80799424440684e-06
-3.24384247431521e-05
-1.59259382344127e-05
5.84395757254784e-06
-1.31679418855532e-05
-1.57018617874171e-05
-3.52114839008464e-05
-2.93711849331146e-06
-2.9933730139384e-05
-1.66741763951585e-05
-2.75059440471388e-05
-1.7958153901753e-05
-3.29429289000313e-05
-6.57666297915993e-06
-9.73946487747218e-06
-1.57579552573574e-05
-2.56860291117368e-05
-2.79950176387864e-05
-1.31134578981804e-05
-7.62668271268262e-06
-2.17742588521777e-05
-3.69469527885199e-05
-2.98711995742358e-05
-1.64732666072745e-05
-3.42298606231468e-05
-2.24096335043848e-05
-1.30978014292391e-05
-5.14834247994838e-06
-2.80079180964001e-06
-2.36419327177957e-05
-1.38082891130383e-05
-4.28548354151457e-05
-2.49239828859379e-06
-2.97800868887085e-05
-2.42297203836219e-06
-8.80378170605674e-06
-2.27344541818215e-05
-8.55414267472317e-06
-1.37942176305128e-05
-2.32375741313584e-05
-2.82897703598338e-05
-2.278705533351e-05
-1.13002915167364e-05
-1.09008592373564e-05
-1.39888467733252e-05
-1.50931658106983e-05
-4.73996924401604e-06
-4.40620632389171e-05
-2.33119315491568e-05
4.02492785030656e-06
-2.26721750162089e-05
-4.90733331446794e-06
-2.56854346698661e-05
-5.27573464605302e-06
-4.07235048125843e-05
-2.77437655452318e-05
-2.45842185910348e-05
-2.2393835755429e-05
-6.04431245610924e-06
-1.96455391753068e-05
-3.15699047741763e-05
-2.30662408099252e-05
-3.24423928798102e-05
-1.82859113297506e-05
2.95508483998387e-06
-4.10336068316841e-05
1.85769898879099e-06
-4.3216927084973e-05
-3.07063436073365e-05
-2.82297269984292e-05
-2.00701269794689e-06
-1.62065206687179e-05
-1.27156242676709e-05
-3.42999659153705e-05
-3.8703846959362e-05
-2.47632071891679e-05
-1.63926755678538e-05
-2.58070100998218e-05
-2.2574283301836e-05
-1.80233354660614e-05
-2.7521124865751e-05
-3.78821497453823e-05
-3.32837599026844e-06
-2.52327750293174e-05
-2.90531840220707e-05
-1.59939636723447e-05
8.46628783105503e-06
-2.27257232757437e-05
-2.08157899430328e-05
-4.36244619908593e-05
-2.98309191801201e-05
-1.62380953020215e-05
-5.13475209912372e-05
-1.85708681389677e-06
-8.8385217253016e-06
-1.60814914434515e-05
-3.56762335277623e-05
-2.82819938758733e-05
-2.17700333246277e-05
-4.09843249275114e-05
-2.99457484333457e-05
-3.72881770805394e-05
-1.38444722969152e-05
-3.28553981224621e-05
-2.09611229032805e-05
-3.71642080006327e-05
-8.56852204910236e-06
-2.39828370435436e-05
-6.18145746968042e-06
-2.98571416468857e-05
8.26301406905032e-06
-2.68133927965819e-05
9.6221668479128e-06
-2.20163017684364e-05
7.10414296770451e-06
-2.15889493468155e-05
-1.36126012828864e-05
-3.46517376170671e-05
-2.03522357725847e-05
-1.08260437315328e-05
-1.22718751051327e-05
-2.98292320586688e-05
-2.81986465771295e-05
-1.01146408115416e-05
-2.63740543119308e-05
-2.02407180314519e-05
-2.13462591601346e-05
-1.92567185865471e-05
-3.12433544563678e-05
-4.44040563446565e-05
-3.50133353408057e-05
-1.9547057494223e-05
-3.05051728890323e-05
-8.93646484452605e-06
-4.06362930894608e-05
-2.89912176612678e-05
-1.98497995944869e-05
-1.11900197012377e-05
5.82875980460183e-06
-4.59343071868058e-05
-2.50930403588252e-07
-1.39791999027042e-05
-2.14491776697937e-05
-1.49221340434518e-05
-2.32485196142721e-05
-3.73912670598628e-05
-3.65655057733033e-05
-1.89817992697142e-05
-2.81807122406744e-05
-2.84908293449533e-05
-3.46280969457155e-05
-2.8984188775917e-05
-1.24985018163589e-05
-1.93020617642894e-05
-2.72199364017415e-05
-2.02158000343582e-05
-6.75658707558956e-06
-1.32173822534094e-05
-3.62697217202519e-05
-7.74324637953287e-06
1.08754544059515e-05
-2.36645143572773e-05
-8.7728849315694e-06
-2.49067873885075e-05
-8.67933914687595e-06
-3.77151753797688e-05
-2.85356122414171e-05
-1.30320522861613e-05
-3.42556211837823e-05
-3.06593809279159e-05
-2.76907684323932e-05
3.02360062035918e-06
-2.56470331648406e-05
-3.41678042884778e-05
-2.60531893163357e-05
-4.23997273925005e-05
-3.56135745364608e-05
-3.42015616995393e-05
-1.6239185224445e-05
-1.32399027518881e-05
-2.07772859560875e-05
-9.25750660499687e-06
-4.47571908441895e-05
2.69023393200365e-06
-1.97445081464102e-05
6.99694090982536e-06
-1.45043992366004e-05
-2.56055983213289e-05
-2.69036888608639e-05
-1.37694969885838e-06
-1.39551384024915e-05
-3.1325916486983e-05
-2.38163113291484e-05
-1.58267540102934e-05
-1.21127044440422e-05
-3.0911339659727e-05
-1.09821835843024e-05
-1.49418145889598e-05
-2.67733854524407e-05
-5.21620708742231e-05
-1.39435923007819e-05
-1.6507032277119e-05
-1.48298176715309e-05
-2.5709617810417e-05
-3.11712044351445e-05
-1.11468297729356e-05
-2.01148936415177e-05
-4.16199896280678e-05
-3.87124490584543e-05
-1.353032536809e-05
-1.69929829457505e-05
-3.01928965587155e-05
-2.79342855956952e-05
-2.81917283840167e-05
1.12628339225593e-06
-2.55057907670844e-05
-1.45934597110981e-05
-1.80161689446827e-05
-9.05455438834674e-06
-3.04006467770525e-05
-1.44662791641846e-05
-4.76947650662984e-06
-2.52844869073178e-05
-1.49043859890544e-05
-3.42066493317444e-05
9.33538194412332e-06
-2.05753487739223e-05
-2.51677533729385e-05
-1.99873698411473e-05
-2.20249790017469e-05
-2.82870779943959e-05
-1.03259314091305e-05
-2.23436218040149e-05
-3.96444273039714e-05
-1.97260481611256e-05
-4.20662208667711e-06
-3.57927040584429e-05
-2.7474884174375e-05
-9.4761747767965e-06
-2.27018265643629e-05
-2.5025593451041e-05
-3.07728346125373e-05
-3.03399607292157e-05
-5.10173643140872e-05
-2.78875302283768e-05
-1.36424926984354e-05
-2.46949563320661e-05
-3.98608524943134e-05
-9.36118133775878e-06
-3.31896782358206e-05
-2.24243619058018e-05
-1.0753314581163e-05
-1.16122925645355e-05
-3.63276853319927e-05
-3.0316334421699e-05
-3.70599301676544e-05
-1.75677434138735e-05
-2.12214437924062e-05
-3.35794956756273e-05
-3.23379943285435e-05
-3.69116297187124e-05
-2.38243837133045e-05
-3.29247947487517e-05
-1.56825371754407e-06
-2.34569727614808e-05
-3.1271640535052e-05
-9.06390640892106e-06
-3.12124787313339e-05
-1.62468460278921e-05
-1.78937568412409e-05
-6.26774572773399e-06
-1.60898388609425e-05
-1.16796451211377e-05
-3.37029774703797e-05
-1.61609070579149e-05
-1.93168452453566e-05
-2.80999071870799e-05
-3.01327233509561e-06
-2.31973358718602e-05
-1.06511207591796e-05
-3.02201126733077e-05
-2.84894262361826e-05
-4.14539874477825e-07
-4.3421424167244e-05
-2.45885620794482e-05
-1.81259987897787e-05
-2.61866523032573e-05
-1.26684254280923e-05
-2.88246402355755e-05
-2.09397436645108e-05
-2.40681202566662e-05
-3.11654868445084e-05
-1.53229872811467e-05
-1.04947724729969e-05
-3.71855485828547e-05
-2.95632426797707e-05
-3.04582763369588e-05
-1.45713113235257e-05
-3.83261656240048e-05
-2.32035543248901e-05
-1.53885394145791e-05
-2.70659822033492e-05
-1.49717178945186e-05
-2.97846109759685e-05
-1.48707545432275e-05
-2.50653420475558e-05
-8.50289040715968e-06
-1.96686864937706e-05
-1.60086161588991e-05
6.60712512469763e-07
-2.17662446826498e-05
-2.88147069930187e-05
-2.0472537457183e-05
-1.31802022441737e-05
-1.56542324226624e-05
-2.80412183336685e-05
-1.41200377478762e-05
-4.96456557062529e-06
-1.27213161282787e-05
-1.54233643371718e-05
-3.22989734069899e-05
1.91752903040845e-06
-1.95044611692972e-05
-1.64543222382888e-05
-1.38798330327831e-06
-2.57955077258545e-05
-1.21285621567465e-05
-6.30071746373934e-06
-2.65091834059139e-05
-1.70171256488295e-05
-2.31072252697868e-05
-9.0693921629984e-06
-3.3063135078804e-05
-3.53537204775107e-05
-2.20935248994333e-05
-3.27109710293971e-05
-2.90303174431465e-05
-1.48512882147043e-05
-3.23088365842461e-05
-1.70960324169801e-05
1.27149319406825e-05
-1.61286467638227e-05
-4.08637251756723e-05
-3.6374933220419e-05
-3.00761786406294e-05
-2.67774760816893e-05
-3.12780496713398e-05
-1.07388912588237e-05
-1.42156403619339e-05
-1.90022845183316e-05
-1.05590117728337e-05
-4.33472689133511e-05
-1.47404189944682e-05
-6.15806572492168e-06
-1.96087712412322e-05
-1.84666701242172e-05
-5.43389304372774e-06
-2.95768219056433e-05
-3.64366690258185e-05
-4.85088862181727e-05
-1.37740094758927e-05
-3.62388667651595e-05
-3.17961556850775e-05
-2.34846381058652e-05
-2.61668888007022e-05
-1.07813143189248e-05
-2.03349983031792e-06
-1.38420121378854e-05
-2.95571278689271e-05
-7.86193873815384e-06
-1.55209570257848e-05
-2.30608116346113e-05
-2.0256677237868e-05
-2.90573578548895e-05
-4.36643591819748e-06
-2.02143022673144e-06
-1.35103998363359e-05
-2.18641454552442e-05
-4.25720926619893e-05
-1.69340537236696e-05
-2.46247324671893e-05
-5.66665656889948e-05
-3.29513852557694e-05
-1.61554301935251e-05
-1.48568090047594e-05
-2.01735849253017e-05
-1.40104836720535e-05
-2.27507140740326e-05
-3.64501747587602e-05
-2.14393537393209e-05
-9.82166435882202e-07
1.18917932756165e-06
-2.47257339316326e-05
-1.5264653608124e-05
4.60113277000901e-06
-4.84957835209529e-05
-1.6932659751314e-05
-3.63812520430223e-05
-1.4027636259034e-05
-1.53065493955895e-05
-2.17820468287144e-05
-2.89152799319282e-05
-2.55040418883256e-05
-1.38479710524512e-05
-4.24423975151837e-05
-2.16149573314176e-05
-2.42802870454282e-05
-1.83031040306413e-05
-6.29176233081765e-06
-4.50336999065089e-06
-2.30871949396267e-05
-3.48800382422249e-05
-6.86916057563912e-06
-1.15580547774665e-05
-5.63984691077108e-06
-7.45108548727139e-06
-1.60025019491989e-05
-2.38901678355623e-05
-3.06797086131756e-05
-3.27747314863831e-05
-1.87002895138133e-05
-2.53308808877217e-06
-3.76356328127541e-05
-7.58813386721529e-06
2.46369903413518e-05
-3.71661147552917e-05
4.55437780136223e-07
-2.13296674528027e-05
-1.49964433697253e-05
-2.69240214166055e-05
-2.14467648405554e-05
-8.5656996590809e-06
-2.25322717696813e-05
-2.62503962028013e-05
-5.57494227512857e-06
-2.17826857109513e-05
-1.48968676255578e-05
-3.20955963284182e-05
-2.08940990421439e-05
-2.55591631658451e-05
-1.9894221718478e-05
-9.29631834840383e-06
-2.04357032759981e-05
-1.74055946921598e-05
-3.98782874131472e-05
-1.52684029161605e-05
-6.83045237249928e-06
-3.39147781550286e-05
-1.75986393160599e-05
-4.53289718317872e-06
-2.62064248153168e-05
-2.47470643450664e-05
-8.51359445262199e-06
-2.98000155663834e-05
-4.56529605398781e-06
-6.1305667365145e-05
-1.22172386997988e-05
-3.44571724310418e-05
-1.75183198096826e-05
1.56352481904005e-05
-2.4721084452536e-05
-4.22170898436812e-05
2.50304275036699e-06
-8.41893723271688e-06
-1.06700665125214e-05
-1.86794971589472e-05
-1.71806326062436e-05
-9.36935243120106e-06
-6.79969822427332e-06
-1.79022930723567e-05
5.60491020879127e-06
-3.49498239440068e-05
-3.00265838730446e-05
-3.80758551781883e-06
-4.01115983516293e-05
9.73975344455601e-06
-1.9557036306943e-05
-2.24072141691375e-05
-2.12752760648645e-05
-5.47841971267331e-06
-1.95791508896195e-05
-1.59974439391693e-05
-5.30104827285728e-05
-1.59380302743769e-05
-1.7500028869014e-05
-3.57240644024936e-05
-4.31555054129675e-05
-1.00124151855598e-05
-5.68929543095354e-06
2.85373341738924e-07
-1.53077965816123e-05
5.40858341535091e-06
-2.36302986238471e-05
-1.45360879529196e-05
-2.33639666829702e-05
-8.6093218916658e-06
-9.6800407508781e-06
-3.32641115379088e-05
-8.50139626438003e-06
-2.06128338614303e-05
-1.21989331693352e-05
1.34809232380799e-06
-1.59281940720204e-05
-3.89328213038304e-05
-1.76456290166713e-05
-3.18968642816326e-05
-2.03327127582344e-06
-1.68540432128604e-05
-3.41047877754757e-05
-2.53744378058874e-05
-1.93795249679952e-05
-2.66403326645431e-05
-4.71516541594628e-05
-2.33736723347139e-05
-1.71642094677273e-05
-2.08752474736452e-05
-2.1861931661334e-05
-2.39340351408132e-05
-2.92345156318714e-05
-7.6025220300643e-07
-3.39675543553635e-05
-1.73101538906325e-06
-1.88260866740862e-05
-3.36621961091477e-05
-2.89523839245561e-05
1.64237687667774e-06
-7.78738157147985e-06
-2.97195811904503e-05
-1.85703094786896e-05
-2.95885491469038e-05
-9.23882705678151e-06
-2.75704514076791e-05
-3.2190628473684e-05
-9.31509907991351e-06
-1.15156615496527e-05
-1.97029516696232e-06
-1.33554777511664e-06
-1.77932049108913e-05
-2.7978774513625e-05
-2.98921086473096e-05
-2.04683729898299e-05
-3.09950285763221e-05
-4.94101800343583e-06
-1.48051478674702e-05
-2.7470405475407e-05
-2.5278990087132e-05
-2.16320491009115e-05
-4.82566383405076e-06
-1.57207406411068e-05
5.05101731225539e-06
-1.93998741915014e-05
-1.96033129227732e-05
-1.49342209373034e-05
-3.96035530269974e-05
-2.60523118000929e-05
-2.6724400285781e-05
3.63965793143958e-06
-2.21865123501116e-05
-1.03061753698602e-05
-1.73114556005825e-05
-2.172812468491e-05
-1.46445063273002e-05
-3.9343737918736e-05
-2.14493333144794e-05
-2.67775008730423e-05
-2.21851384587758e-05
-6.25815945838352e-06
-3.99667395520315e-05
-6.96514272421183e-06
-2.14329933625879e-05
-1.86618669347996e-05
-2.89722545410008e-05
-2.78009637931391e-05
-1.49812866893811e-05
-2.8798286116833e-05
-1.55549832058041e-06
-1.32518989772464e-05
-2.58551806701849e-05
-1.1340575995525e-05
-8.27103446401922e-06
-1.02725929844319e-05
-6.84125580750415e-06
-2.68553156080798e-05
-1.10215914673478e-05
-2.6477558138898e-05
-1.79183344210982e-05
-1.40382242571625e-05
-2.4269225510487e-05
-3.06374291987994e-05
-3.62263518117981e-05
-2.73320824067106e-05
7.1499821705727e-06
-1.55219741821882e-05
-3.59272806183049e-05
-3.77655208632628e-05
-2.36323663255474e-05
-1.43567817697458e-05
-2.4529713570219e-05
-4.28478970461274e-05
-1.90392407099173e-05
-8.74640769748597e-06
-2.59594635873783e-05
-7.43281324511325e-06
-3.76679685715046e-05
-4.23707431298134e-05
-3.54007991512571e-05
-1.12968680919187e-05
-1.61776998268841e-05
-2.67298953164077e-05
-2.66821411701334e-05
-1.95001236172742e-05
-3.64395096647916e-05
-4.79382160425263e-06
-1.16178397021348e-05
-2.25421750903643e-05
-1.56127751221388e-05
-1.77660452359524e-05
5.91068212856773e-06
-3.02621995278432e-05
-2.42171343931262e-05
-3.46605033543569e-05
-1.11663919746081e-05
-8.35739838891789e-06
-3.05779880523842e-05
-1.70359870510911e-05
-2.75866843378617e-05
-2.38452667056869e-05
-2.24539031296042e-05
-1.19152915810932e-05
-1.39237898342739e-05
-1.01979200327148e-05
-2.73854635777296e-05
-3.10197807841278e-05
-1.78293307257405e-05
-4.10844299488105e-05
-9.8294721530764e-06
-2.22678731668902e-05
-2.66315138683972e-05
-1.63567783305777e-05
-3.06563953691454e-05
-2.02861586158688e-06
-2.11225018618686e-05
-2.04549913295041e-05
-1.54571624156891e-05
-1.27863304973273e-05
-2.46309432473342e-05
-2.15850691409178e-05
-2.67775746949508e-05
-2.31772734630615e-05
-9.09111380230801e-06
-3.76987964353887e-05
-3.52469143734492e-05
-8.20367450338015e-06
-2.23554047114855e-05
-1.5955830927314e-05
-2.72885251913916e-05
-2.79858634268613e-05
-4.23163350891806e-05
-1.6843935253857e-05
2.94460211538204e-06
-2.07265956240616e-05
-1.59322586101007e-05
-2.56428887773028e-05
-2.79326614032319e-05
-8.64662393683477e-06
-1.41776735421313e-05
1.00393006628557e-06
-2.67218525830205e-05
-2.46983937508963e-05
-3.34750239346108e-05
-1.30898585738446e-05
-2.40319961705755e-05
-3.17424463081972e-05
-1.03738963873197e-05
-2.45685221997788e-05
-5.0808933436287e-05
-2.23074037897984e-05
-3.90807961392146e-06
-1.89251696010425e-05
-1.393887374855e-05
-2.41731833258401e-05
-1.32193226387807e-05
1.29153196448095e-06
-4.58431293025591e-06
4.87984315615607e-06
-1.41767717345912e-05
-7.41762606895037e-06
-1.70822578590743e-05
-2.61080580369953e-05
-1.44488954837581e-05
-1.90316272753882e-05
-2.78996383471393e-05
-1.81108133395368e-05
-5.66942954534573e-06
-1.91413507791946e-05
-5.25596875946385e-06
-2.23062404227095e-05
-9.89209434434435e-06
-2.95487525393913e-05
-2.80538468845926e-05
-2.82087972452137e-05
-1.95048148873612e-05
-3.30530864847565e-05
-1.54004862419434e-05
-1.70326881523449e-05
-2.72788265784879e-05
9.23627214503267e-08
-5.26853723407268e-06
-3.48042813316007e-05
-4.53253149140037e-05
-2.01245020954396e-05
-1.29740167495998e-05
-2.10373061552023e-05
-6.31907749284592e-06
-1.83005786651646e-05
-2.07548164138262e-05
-2.91777021855478e-05
-4.39858057732655e-05
-8.24486395983268e-06
-2.89338474231104e-05
-2.98925177223081e-05
-1.88520806779254e-05
-2.78873721910225e-05
-3.32170100305763e-05
-2.55900654743968e-05
-1.38295970349952e-05
4.60754602437303e-06
1.24829560870578e-05
-3.02448598486713e-05
-1.13321614457418e-05
-5.43590029327151e-06
-2.94043639353088e-06
-1.52724124223686e-05
-1.01121184257145e-05
3.73461581402333e-06
-1.28669207028567e-05
-1.75993374361041e-05
-2.09388495316486e-05
-3.65403529401683e-06
-3.07939619369864e-05
-2.1181668605048e-05
-4.9471671430216e-05
-3.5260314467255e-05
-2.37942654281523e-06
-1.59115595058365e-05
-8.15733183733234e-06
-3.64913720429018e-05
-1.59599761564634e-05
-9.38351280097082e-06
-2.12062102593177e-05
-2.33354558702457e-05
3.31179054934435e-06
-1.46054094040304e-05
-1.87640577649621e-05
-1.8083920387193e-05
-1.65930518484076e-05
-1.90542293753169e-05
-1.83440916221454e-05
-2.78405880875074e-05
-2.94049578410183e-05
-2.50238136925965e-05
-1.51666762794441e-05
-2.73104157474596e-05
-9.88680261282291e-06
-1.12870726281494e-05
-2.49666072646636e-05
-3.77150400971042e-06
-3.17159456392611e-05
-2.04519779266463e-05
-2.70026520259051e-05
-1.0137251597987e-05
-6.59022566019588e-06
-1.19872320778476e-05
-2.54372871546047e-05
-2.48980616013009e-05
-3.02650216733851e-05
-2.24746859022987e-05
-2.14645506398558e-05
-2.85087308477946e-05
-1.62801636887472e-05
-2.27217303916932e-05
4.38452584999331e-06
-3.19501761188677e-06
-1.02918021295408e-05
-1.84965624183181e-05
-3.47141546186401e-05
-1.26097759888091e-05
-3.57954478076533e-05
-9.94617375148679e-06
-3.52469836962214e-05
-3.37748044282748e-05
-1.78822498032622e-05
-2.16163228882837e-05
-3.73103340842333e-05
-2.24118073286217e-05
-3.05024088144119e-06
-3.28967397220687e-05
-9.15751959557291e-06
-2.02384807514162e-05
-3.68951460938414e-05
-1.41263021279167e-05
-2.19699857112838e-05
-1.8750482898503e-05
-1.76812159984424e-05
-2.89979887347713e-05
-1.92086372688609e-05
-1.77702119188143e-05
-9.54574095043509e-06
-4.0299392367692e-05
-1.98583578135695e-05
-1.92900431248385e-05
-3.83206693356097e-05
-4.51596144651522e-05
-2.95387061831456e-05
-1.25358330726919e-05
-3.23647266250562e-05
-1.44577380763843e-05
-1.96305068736165e-05
-3.12458989100868e-05
-1.49659386127727e-06
-2.53202763877904e-05
-2.45722560171591e-05
-2.79322339448787e-05
-1.16004624931055e-05
-3.08906944492127e-05
-1.15932003496962e-05
-1.65512755254547e-05
-8.89661289503246e-06
-1.44211737368939e-05
-4.13713150901223e-05
-2.92854251542141e-05
-2.48127328328978e-05
-1.13817634049812e-05
-1.01444981902058e-05
-1.01323672126529e-05
-3.03132800249194e-05
-1.99013540757797e-05
-1.35423508448794e-05
-1.37555601247088e-05
-4.08918949845537e-05
-2.94511807165619e-05
-2.29584966027347e-05
-2.94537418183998e-05
-3.233804081034e-05
-2.58457753133335e-05
-3.91254286770977e-05
-9.3395985820248e-06
-1.22372518241288e-05
1.69149077333477e-06
-2.24721062081661e-05
-1.25488271421007e-05
-1.04332201328363e-05
-6.25141719773741e-06
-2.5670652135327e-05
-2.68575771129857e-06
-2.17292703017738e-05
-2.10367594263174e-05
-2.45507297715726e-05
-2.48904820998658e-05
-2.6680306774861e-05
-1.42086347344488e-05
-3.79524478043061e-06
-1.63156187286167e-05
-7.42240032586553e-06
-2.03333014217595e-05
-1.79943825681805e-05
-6.17015501773086e-06
-1.9335709029607e-05
-2.77003771781612e-05
-2.30661270480075e-05
-3.34335821080756e-05
-2.02946477354066e-05
-2.54801878833462e-06
-2.36953694408195e-05
-3.66934157491408e-05
-1.36247929458533e-05
-7.37483885938952e-06
9.08820991737971e-07
-2.54749936974952e-05
-2.30846267865955e-05
-4.74928284041241e-05
-1.28641304201043e-05
-3.29293592158415e-05
-2.51334549628033e-05
-4.1584837134038e-05
-1.20972383927327e-05
-3.15013969352122e-05
-1.24196808391467e-05
1.26113677488622e-06
-1.2506050675238e-05
-2.51251008590449e-05
-1.0304530378303e-05
-2.77674402074693e-05
-3.84857336578122e-05
-1.2480658739584e-05
-3.8497134920394e-05
-1.91568918195344e-05
-2.7166573617471e-05
-2.43435718311097e-05
-1.29222885989722e-05
-3.24910965983393e-05
-2.54858489287956e-05
-1.89118924530996e-05
-1.08209714559332e-05
-1.90949659144412e-05
-2.21646950033006e-05
-1.32233738361411e-05
-2.68774048973489e-05
-3.78203955740601e-06
-3.49335431897505e-05
-2.92158462210063e-05
-2.42040679385892e-05
-1.18653451684841e-05
-2.50952071516634e-05
-2.33876826447459e-05
2.73026297925008e-07
-2.57700587372048e-05
-2.24520529826186e-05
-1.13653223949649e-05
-2.69604526063791e-05
-6.50831186956938e-06
-1.6824584939076e-05
-1.16976247366742e-05
-9.94352087104048e-06
-1.30671681099385e-05
-3.61857733021086e-07
-1.91741965237109e-05
-1.09598899908926e-05
-1.24574674864927e-05
-3.1771270661237e-06
-1.72447851268556e-05
-1.01109187242111e-05
7.46312313358104e-07
-1.49458365767686e-05
-2.05504295286749e-05
-6.75061382396568e-06
-2.22584464719234e-05
-9.61550793600222e-06
-2.0216130537509e-05
-1.7010742996249e-05
-1.74738605623217e-05
-3.26871168378583e-05
-3.82399047221625e-05
-1.91053710842083e-05
-3.54056621410578e-05
-5.5877505047302e-06
-1.60258174457309e-05
-3.88112127073171e-05
