# Supplementary material for: Research on computational propagation and identification of mine microseismic signals based on deep learning
Source: PLoS One. 2025 Oct 22;20(10):e0334641. doi: 10.1371/journal.pone.0334641 (PMC12543183; doi:10.1371/journal.pone.0334641)
Supplement: S3 Data — (ZIP) [file pone.0334641.s003.zip › 000100500002782.xlsx_0.txt_24.txt.txt]

-1.4884794772384e-05
-2.32885558609065e-05
-2.65653833191145e-05
-2.03182579945653e-05
-2.56009406321383e-05
-2.48958109500379e-05
-1.35104749375969e-05
-3.34620806701614e-05
-2.61820368949994e-05
-2.28153245381266e-05
-2.81446792503704e-05
-3.25331032644717e-05
-1.55979523948039e-05
-1.07263694040918e-05
-4.72066128990051e-05
-1.56517346539193e-05
-2.82790420169462e-05
-2.98540474105237e-05
1.24843564491486e-06
-2.90463531132728e-05
-2.88451632352487e-05
-5.4441382281115e-06
-1.07702493583652e-05
-1.02574146452264e-05
-1.59277402902055e-05
-2.4314118606e-05
-3.1851854315894e-05
-2.05172348293452e-05
-2.46171276745817e-05
-2.306200402978e-05
-2.4821490673537e-05
-3.04942737584142e-05
-6.66138811637668e-06
-4.29129085078954e-05
-2.29124016748927e-05
-3.58362560446424e-05
-1.83896655624592e-05
-3.67523746925134e-05
-2.5456931921096e-05
-4.20210270061254e-06
-2.39213090040672e-05
-3.25509424015758e-06
-2.17841279882761e-05
-3.43672538751673e-06
-2.78786145668598e-06
-2.15545194316607e-05
-1.15006882718639e-05
-3.00190554029212e-05
-4.77131019103818e-06
-3.91624446380241e-05
-1.45226769278338e-05
-1.23472686339247e-05
-2.67182103933952e-05
-3.1028136108397e-06
-1.79124250487217e-05
-1.86665127418244e-05
-2.19816185892202e-05
-1.57920498106766e-05
-2.23700065370919e-05
-8.60692822745808e-06
-1.08983200802112e-05
-1.34254626910492e-05
-1.63164625444569e-05
-1.72301112332472e-05
-1.44094401557774e-05
-2.20583794464251e-05
-2.54915834525662e-05
1.34508533472027e-05
-3.06524029345202e-05
-2.29954316982161e-05
-1.65059624350606e-05
-2.98846736828809e-05
-1.14566900097727e-05
-1.64978087485538e-05
-1.11660691678458e-05
-9.56323368331042e-06
-3.11562056526675e-05
-2.60251493888335e-05
-2.46640145637171e-05
-2.11785620670552e-05
-8.79820248466343e-06
-2.97320708769633e-05
-3.29558340188941e-05
-3.23116891521068e-05
-3.68405819137971e-05
-3.51133036180771e-05
-2.04462086187432e-05
-3.94532383318293e-05
-2.4668637870461e-05
-3.75413875849171e-05
-2.25171733495147e-05
-2.05509653245824e-05
-2.99475513263482e-05
-7.77772456185544e-06
-1.29936805207002e-05
-3.99449386619621e-05
-1.31281372912495e-05
-1.57266700119496e-05
-1.41495775068904e-05
-1.46420063274768e-05
-1.98942099165942e-05
7.57536358882211e-07
-6.38484077685192e-06
-3.07192155065945e-05
-2.70945028159669e-05
-2.1621696200493e-05
-1.34614693199628e-05
-1.21200688440669e-05
-8.55840053077168e-06
-1.5544436413926e-05
1.84695870394161e-07
-2.12254396179702e-05
-1.56229266072497e-05
-2.21176725957222e-05
-1.09903875579387e-05
-3.34767494595654e-05
-2.00163497080103e-05
-2.0971764529003e-05
-3.43158189509077e-05
-3.04694244634338e-05
-1.94614759714742e-05
-1.2987114309459e-06
-4.49607726799601e-05
-1.70427402206887e-05
-2.01608636619712e-05
-4.25571649732714e-05
-1.76281908155611e-05
-2.23178580281916e-05
-2.83549904111013e-05
-1.69408348552044e-05
-1.86777767031683e-05
-1.74316429167482e-05
-2.18745180286045e-05
-3.36300996302682e-05
-3.02843663027953e-06
-4.23605888719525e-05
-2.33452874717597e-05
-5.87991195737033e-06
-8.67351671725689e-06
-1.23616863537963e-05
-1.40595059059687e-05
-1.33756928870907e-05
-2.86052375127883e-05
-3.95464122869556e-05
-1.87012613765374e-05
-4.88579718625652e-06
-2.1219330120503e-05
-7.32239910144705e-06
-2.76984553640547e-05
-1.19776510786132e-05
-1.97007931826113e-05
-1.25646302622514e-05
-3.89583221718662e-05
-1.45661176490273e-05
-1.71399756553514e-05
-1.94757510449072e-05
-3.72183444490805e-05
-1.28051846036605e-05
-3.0951080207171e-05
-8.92209028738572e-06
-5.18052917942398e-06
1.62876106624355e-05
-1.77511911472139e-05
-9.64191733937696e-06
-1.26922498183371e-05
-8.74043803789548e-06
-1.89550387195735e-05
-2.87117273646897e-05
-9.97287660265796e-06
-3.28681587716353e-05
-2.20190635727166e-05
-2.58852910482851e-05
-2.20704656320645e-05
-2.62249638716471e-05
-2.10926279096606e-05
-3.58585123170402e-05
-5.62394726581542e-06
-8.6209193117952e-06
-1.37451720085962e-05
-1.21250228504762e-05
-2.34964133363313e-05
-2.27105298064466e-05
-3.85515227237525e-05
-8.92878474607831e-06
-1.48765128889629e-05
-2.85077033650666e-05
-2.30425908609094e-05
-2.55455684107927e-05
-2.38447772492278e-05
-1.72139157091908e-05
-2.25979871267487e-05
-3.84009827596043e-06
-1.97252351620365e-05
-1.58648890982983e-05
-2.82801302440652e-05
-1.03477847716652e-05
-2.98746903925764e-05
-2.69591433792034e-05
-1.52601777482645e-05
-3.90155875796979e-05
-1.76952850368791e-05
-2.63184107094953e-05
3.89035513322324e-07
-2.84850999508745e-05
-1.24640470519935e-05
6.17577300928199e-06
-2.32280587586171e-05
-1.37658374973413e-05
-2.02457279270493e-05
-2.86101286799848e-05
-1.68863353259375e-05
-3.5681888082299e-05
-3.42391977723281e-05
-3.17177916159496e-05
-8.30860809331087e-06
-2.46715597853744e-05
-1.34958408609805e-05
-2.61106255592802e-05
-1.85796905074499e-05
-2.14735148097618e-05
-2.31721767882469e-05
3.01287178429949e-06
-1.80551911470691e-05
-1.79799858635305e-05
-1.06069777989902e-05
-4.27957872423794e-05
-1.51193954863503e-05
6.77759459666319e-06
-2.32240955616466e-05
-2.11917070267848e-05
-2.05287950809337e-05
-1.66595737992762e-05
-1.55648155309482e-05
-2.22794750077365e-05
-5.39729628282489e-06
-2.59210646617511e-05
-1.88692139094927e-06
-2.20994935485156e-05
-1.58375518918459e-05
-3.26373511706249e-05
-1.51086781077913e-05
-1.0195106876103e-05
-3.15927070968186e-05
-2.95136730356201e-05
-2.46501646609706e-05
-2.35646883437506e-05
-1.29758335977213e-06
-7.13131594777626e-06
-2.85971203675442e-05
-3.24006929824933e-05
-3.01715711517629e-05
-2.25446168196417e-05
-3.21525728095702e-05
-1.9798192958747e-05
-1.46744580815535e-05
-1.45310324403072e-05
-7.09769105918722e-06
-2.20141425508301e-05
-2.22704670336432e-05
-1.67752640695566e-05
-1.92359527644084e-05
-1.81517530667098e-05
-3.95687854436829e-05
-2.87852866174541e-05
-1.77315421326592e-05
-2.79715372792771e-05
-1.1160689075356e-05
-2.21389648224806e-05
-2.68822379061245e-05
-2.22719234245335e-05
-1.26904158517445e-05
-2.47526574166568e-05
-1.11309447537371e-05
-2.1550236235187e-05
-1.84926836605717e-05
-9.08297347459404e-06
-3.36561438441748e-05
-1.19669666594813e-05
-1.67165311228672e-05
-3.79160362016499e-05
-2.72528335579771e-05
6.20282989401314e-06
-1.55408412508721e-05
-3.30935339389963e-05
-1.32117992091155e-05
-1.34412526170676e-05
-1.49176750915395e-05
-2.48843675047866e-05
-2.42562422539759e-05
-1.59615045277563e-05
1.63066558771308e-06
1.03112055561225e-05
-1.52379002943757e-05
-2.29665113134231e-05
-7.09168469555392e-06
-3.14275912752361e-05
-1.55601765725665e-05
-8.24226405434247e-06
-1.59974804691669e-05
-2.06629302804295e-05
-2.19587765008236e-05
-1.45927481371721e-05
-2.97661378933635e-05
-2.19353643038446e-05
-1.70258332038815e-05
-1.94404110627584e-05
-2.36804778955904e-05
-3.24499077543708e-05
-3.31638879274115e-05
-1.53061653270353e-05
-2.65019485967571e-05
-8.90944648962953e-06
-1.95676473222799e-05
-1.56862718881677e-05
-1.02979962663486e-05
-1.5181322698264e-05
-4.02736531740859e-05
-2.46218862605753e-05
-3.96238742553263e-05
-3.29855089737278e-05
-3.32462721315956e-05
-1.51336839708343e-05
-3.6366548233346e-05
-2.27859379021036e-05
-2.68511619667005e-05
-1.78111891283543e-05
-3.73434175185809e-05
-1.08240695178673e-05
-3.26264467613043e-05
-1.21869406479524e-05
-4.03412048256827e-05
-2.21008280294011e-05
-3.39319150173942e-05
-1.98059319819321e-05
-3.13908638428842e-05
-1.24815248958999e-05
-1.60356431810979e-05
-2.67431577060441e-05
-1.71562998360564e-05
-7.6349845820305e-07
-5.7477967601883e-06
-3.41352031889139e-05
2.58424028101645e-06
-1.42381670802997e-05
-2.31055557096781e-05
-2.53432247019055e-05
-1.48761010837008e-05
-4.32505600354786e-05
-2.63140487227059e-05
-3.39748478447379e-05
-1.83703950770226e-05
-2.27630131680044e-05
-1.76278806757352e-05
-4.31914717272106e-06
-3.41676307965688e-05
-3.47114906483777e-05
-4.35377576818386e-05
-3.51188763060977e-05
-6.73930910191982e-06
-2.66674562526851e-06
-1.6233331491391e-06
-3.00477095157589e-05
-3.2918642615834e-05
-9.86339618864631e-06
-1.7075197091114e-05
-3.9859582075125e-05
-3.81658606827935e-05
-8.19422262308688e-06
-8.30308930879123e-06
-3.68913957998709e-05
-1.46912351014035e-05
-1.01819934488435e-05
-1.52544685179816e-05
-1.23339119951772e-05
-1.99381050491972e-06
-2.39271680075961e-05
-2.99081973064212e-05
-4.91304457816011e-05
-5.69790424545919e-06
-2.35024444531166e-05
-3.55932929058353e-05
-6.36942545667543e-06
1.07552405291539e-06
-2.44560610611111e-05
-1.60817064151455e-05
-2.11006910972561e-05
-4.20931017096709e-05
-3.07694801568633e-05
-1.93273931244069e-05
-1.90950190244372e-05
-1.63734856310817e-05
-4.85475935869501e-05
-3.23985081886816e-05
-2.41124329460958e-05
-1.44047558842434e-05
-3.95539104405441e-06
-8.91370173564988e-06
6.78879513628565e-06
-1.15077258377273e-05
-2.75885962392047e-05
-1.50896860455757e-05
-2.3007540423848e-05
9.95803336565278e-06
-1.13099452954705e-05
-3.22218746888519e-05
-2.23094661720039e-05
-1.991311121717e-05
-4.51241585471957e-05
-2.19688526189069e-05
-9.35870663715403e-06
-3.58926928029622e-05
-3.36659765517514e-05
1.27335833838888e-05
-2.18898296034557e-06
-1.19531010310897e-05
-1.45619744263486e-05
-2.68413023947563e-05
-3.07115806771118e-05
-3.04137340646825e-05
-3.52054848689992e-05
-2.5374970740661e-05
-4.54806574305139e-06
-3.40675314981714e-05
-3.05024558192632e-05
-2.04307295088062e-05
-3.49846712787849e-05
-3.53011669339747e-05
-4.27209869634529e-06
-1.60982511237514e-05
-1.22854962118783e-05
-3.51182921231997e-05
-1.35460105828434e-05
-3.1264823547866e-05
-3.19715465738218e-05
-4.96111930241032e-05
-2.02346775081834e-05
-4.52031346340135e-06
-2.14914441163522e-05
-1.49205388703521e-05
-1.46267132032305e-05
-1.99525834834232e-05
-8.59088149044936e-06
-2.49887149788325e-05
-5.40569826039175e-05
-2.63920748665813e-05
-1.70449692748243e-05
-9.43667797372971e-06
-1.73285595705454e-05
-2.28041252011007e-05
-8.52709779658358e-06
-2.18678603952136e-05
-4.04318744614939e-05
-4.82931700930533e-05
-3.87696641026747e-05
-2.0453056598038e-06
-1.75312396567402e-05
-1.61939397878757e-05
1.87090358762296e-06
-2.78610711634785e-05
-3.10508058999875e-07
-3.68738207812632e-05
-1.63202501701706e-05
-3.35468446591426e-07
-1.39135270104252e-05
3.34964132469557e-07
-1.71400851737422e-05
-1.4573544468866e-05
-3.40942434058962e-05
-1.90542604112888e-05
-3.00433908708805e-05
-1.9105845775761e-05
-2.04829239054483e-06
-1.69059156627202e-05
-2.97143736905848e-05
1.12344014989914e-05
-2.09099700491183e-05
-8.45070421883336e-06
-1.57023325769463e-05
-2.00680210004228e-05
-3.21119878897127e-05
-3.76529212945012e-05
-3.20201742880921e-05
-1.4423936900097e-05
-3.02859124527442e-05
-2.63482040782104e-05
-1.63203971838052e-05
-2.66601463223084e-05
-1.68389281824126e-05
-2.65746805516423e-05
-2.27508219870871e-05
-1.96375918571043e-05
-3.58118616244677e-06
-2.99657496987126e-06
-1.25241407923596e-05
-1.46097209665807e-05
-2.62450982958957e-05
-1.48713717044173e-05
-2.5266318678783e-05
-3.45463647293464e-05
-2.33059210665026e-05
-2.31609440340091e-05
-2.14454194445694e-05
-2.81347376431061e-05
-2.27046525731951e-05
-1.17452473844285e-05
1.86554414273302e-06
-3.05185916178629e-06
-1.67023701571505e-05
-1.81676697463363e-05
-4.95209699496549e-05
-3.7338926893819e-05
-3.10583609372286e-05
-3.97508971130178e-05
-1.52971295241499e-05
-4.83238802095476e-06
-1.90959259969268e-05
-2.36108844794976e-05
-1.06137396631411e-05
-2.23850814355039e-05
-5.15470237847393e-05
-3.61651028074372e-05
-1.63825759681722e-05
6.51300718479003e-06
-3.36774695406807e-05
-1.69930952437695e-05
-1.80225877549782e-05
-2.25024789244437e-05
-2.16780163874972e-05
-1.55361011423695e-05
2.53357397798423e-05
-3.64490491872279e-05
-1.46882847698795e-05
-1.68416888706583e-05
-3.03221894835246e-05
-1.16578916120203e-05
-1.18644879136305e-05
-1.9504458446609e-05
-9.8957602763478e-06
-1.30255673182881e-05
-4.59621854740586e-05
6.56718618717777e-08
-3.00113813068498e-05
-2.47519593830071e-05
-1.63119369047048e-05
-3.76253104375699e-05
-2.86578068961368e-05
-2.25324221527686e-05
-2.43791045207958e-05
-6.4987182324955e-06
-4.13664798022758e-05
-1.73319955744194e-05
-1.21416614753455e-05
-2.23204203406459e-05
-1.17096890037987e-05
5.00136905800646e-06
-9.68823868238774e-06
-2.85409470438897e-05
-2.37544278820956e-05
-1.08736254111367e-06
-2.21695169254412e-05
-8.67812225456456e-06
-1.8672151254234e-07
-1.66792484719593e-05
-1.48617915239086e-05
-3.47458532019287e-05
-2.0432085187577e-05
-1.73418080177954e-05
-4.21457386118826e-05
-2.59562352633406e-05
-2.17962212691546e-05
-9.68173399553398e-06
-1.6212914960067e-05
-1.2973744062298e-05
-1.89833909323808e-05
-3.82400786018548e-05
-2.97339912475016e-05
-1.6645881481008e-05
-1.22724779545765e-05
-2.24731837355742e-05
-1.35712264314529e-05
-3.46902934036186e-05
-3.17565837536485e-05
-2.35279371686574e-05
-3.82868900364017e-05
-4.57014120219378e-06
-1.76858588450106e-05
-2.39221156468217e-05
-1.82581230835041e-05
-1.11695366936442e-05
-9.21287708953382e-06
-3.66323430035463e-05
-2.60482133050968e-05
-6.79976072916641e-06
-1.89605088161424e-05
-2.18314830449799e-06
-3.54918052670915e-05
-2.11889947763875e-05
-8.61514856408381e-06
-2.24878179462436e-05
-4.16197891523783e-05
-5.77708788557846e-06
-2.75159935648991e-05
-2.41342389558011e-05
-2.77742335704779e-05
-4.14342896907832e-05
-2.79243176332042e-05
-2.36197705998989e-05
-1.61174745772792e-05
-3.50696826167268e-05
-2.89190417723156e-05
-2.32258343849106e-05
-1.22938382757076e-05
-2.3326406873487e-05
-2.67085197038291e-05
-3.32492817270835e-05
-1.53057676905409e-05
-1.61761115670669e-05
-2.91319832247002e-06
-2.91542480087532e-06
-1.70536935320191e-05
-2.5815851599546e-05
-2.81011419725061e-05
-2.43350996276685e-05
-1.49964135088044e-05
-3.21039714279528e-05
-2.28477307246956e-05
-3.45335524854244e-05
-1.03073528314389e-05
-1.15413098770219e-05
-1.86274578409485e-05
-1.57728744734637e-05
-1.41142536929823e-05
-2.50761876715837e-05
-3.30633231225985e-05
-1.15514508027919e-05
-2.1364458419043e-05
-1.03336206216074e-05
-1.73092807280909e-05
-2.70644380711907e-05
-1.96263206765607e-05
-3.49237149631304e-05
-1.56952884980292e-05
-2.27517117573693e-05
-2.78768501262481e-05
-3.9208934144196e-05
-1.25335066631012e-05
-1.82850409491216e-05
-4.34492037087434e-06
-3.26672581104913e-05
-2.7327089023186e-05
-1.97249772080651e-05
3.4741163990128e-06
4.06345310189956e-06
-7.05898899378568e-06
-1.13673093718997e-05
-1.35107941595647e-05
-1.49027298751569e-05
-2.56038350780643e-05
-4.77578638054048e-05
-2.09815968436942e-05
-1.62221653328036e-05
-2.57231572472577e-05
-2.48538580188961e-05
-2.24177994322138e-05
-1.14309862598456e-05
-2.14483058209699e-05
-9.48665312346435e-06
-3.79460583217226e-05
-3.62478233831301e-05
1.37627397636341e-06
-2.1312569775528e-05
-2.32343616356514e-05
2.3000908368362e-07
9.01055460682924e-06
-2.55124175367546e-05
-2.655585801418e-05
-4.35007206091391e-06
5.59738453097978e-06
-2.6632721022386e-06
-2.8164737496557e-05
-2.96887917487123e-05
-2.62213923460104e-05
-2.17615241378631e-06
-3.31952006030718e-05
-2.8126697225734e-05
-2.39481639772578e-05
-1.73278095904394e-05
-2.6245419297445e-05
-2.58116001008728e-05
-1.81439953795679e-05
-1.43109880097384e-05
-2.29394282140337e-05
-2.1927395431904e-05
-1.67326319747473e-05
-2.31416836358442e-05
-8.75933134222662e-06
-2.47285750844104e-05
-4.00877415099818e-05
-1.69765553169955e-05
-3.05262785099022e-05
-2.15904720611099e-05
-9.63239825176431e-06
-3.96050170958777e-06
-2.63491045054382e-05
1.34853502195684e-06
-2.81359036807514e-05
-2.70616049674811e-05
-1.75016243323168e-05
-5.63583085039569e-06
-1.21747131935486e-05
-3.50761941405566e-05
-1.87671593111996e-05
-3.27484787902066e-05
-2.32167792270162e-06
-1.984234405003e-05
-2.93610147682067e-05
-1.7511963826285e-05
-1.22373217230164e-05
-1.17518351061661e-05
-1.98579907695028e-05
-1.10153913943848e-05
-5.01562222613128e-07
-1.40968205436396e-05
-3.40026851196934e-05
-2.25593170694191e-05
-2.54553260059751e-05
2.61123317219662e-07
-1.43180236301972e-05
3.48152600968231e-06
-2.36688431563357e-05
-2.34592326264855e-05
-4.24391970189358e-05
-2.7336523959036e-05
-2.3423775803182e-05
-2.69913817538981e-05
-3.18242720416824e-05
-2.91032099438114e-05
-1.82950515757384e-05
-2.24295461693612e-05
-2.06924725224114e-05
-2.4259351187208e-05
-2.96314212463508e-05
-2.06907125618494e-05
-3.70107637089874e-05
-3.0593195599297e-05
-1.21452179074083e-05
-7.46782035045674e-06
-3.74964023424633e-05
-1.22333877266226e-05
5.10280615599254e-06
-1.85630832380965e-05
-1.43799941824856e-05
-2.22605231287336e-05
-5.40942325066114e-06
-1.2336444744776e-05
-1.9748472378311e-05
-6.37111104301993e-06
6.00275029192891e-06
-1.86506407794212e-05
-2.12421497460357e-05
-1.48661935271768e-05
-6.06248942601801e-06
-3.45744787134189e-05
-1.06503769225878e-05
-1.10121728555913e-05
-1.6433490870163e-05
-8.43618396529086e-06
-2.52622724856973e-06
-1.67907778222705e-05
-3.90562428200015e-05
-3.54068450775879e-05
-1.43576616150194e-06
-2.35541479704077e-05
-1.49334332443529e-05
-2.60748076025653e-05
-1.17027955473153e-05
-8.65386962469894e-06
-8.72828949983457e-06
-1.06289939584271e-05
-1.97815268027019e-05
-5.00850963813655e-05
-2.61106119355306e-05
3.76353829362898e-06
-2.57294082892949e-05
-2.0007003981622e-05
-3.00404304653493e-05
-2.0277665676039e-05
-9.5549395400721e-06
-1.36548628029847e-05
-5.17663372104849e-05
-1.04067838075783e-05
-1.97502520924996e-05
-3.69948334127167e-05
-8.89421331879231e-06
-1.13752169785561e-05
-3.21294376320524e-05
-1.60777428898325e-05
-1.69820651798435e-05
-1.42257073496934e-05
-1.84574834706682e-05
-1.83698218721699e-05
-8.70677311606236e-06
-2.24846276049049e-05
-2.30479034494836e-05
-2.97638990487365e-05
-3.98571965797588e-05
-3.12635912549603e-05
-2.53474219629173e-05
-2.0919157185781e-05
-2.91537895589703e-05
-2.04287679559356e-05
-2.79850605710625e-05
4.85016714670253e-06
-3.84504497184647e-05
-4.63570044802958e-05
-3.47140514238058e-05
-7.21152537555196e-06
-8.71218869204503e-06
-2.5344885416732e-05
-2.00356542675709e-05
-3.16270141220411e-05
-2.04809479325074e-05
-1.65429234284623e-05
-3.24009295455181e-05
-1.97089174304111e-05
-3.15459723964803e-05
-1.70365479686753e-05
-2.89454034770199e-05
-1.26339050558689e-05
-1.52960591467855e-05
-3.43655979185123e-05
-7.4073280195856e-06
-1.17014451694956e-05
-2.4146918243894e-05
-3.81478567268735e-05
-2.9660870626741e-05
-4.67177697345132e-05
-3.68577323457212e-05
-8.04153637486474e-06
-2.77884536753534e-05
-3.17809093709261e-05
-9.231530629412e-06
-1.2198184895973e-05
-1.15499536151082e-05
-2.52925198173527e-05
-2.1577992415563e-05
-1.39788872376352e-05
-7.54262761137142e-06
-1.91801388029982e-05
-1.18676221899739e-05
-3.09349931839659e-05
-1.98187304856741e-05
-2.71540414180291e-06
-2.3123145137489e-05
-3.25103752838551e-05
-3.8265943106971e-05
-1.01779326808619e-05
-2.91128295928349e-06
-4.49375322125158e-05
-3.50488855215516e-05
-1.84159442288464e-05
-1.40962329954938e-05
-3.28134617374902e-05
-7.70158253895992e-06
-1.37368671536548e-05
1.10453316751579e-05
6.32697027483209e-06
-2.59702120787817e-05
-2.18666274416965e-05
-3.10772502677195e-06
-1.46848066089609e-05
-3.78505172082272e-05
-7.77049237467938e-06
-1.25111926544664e-05
-1.51508682918799e-05
-9.80000887101521e-06
-2.19301230828917e-05
-1.87817977798774e-05
-2.52044168645669e-05
-8.59148926772117e-06
-1.12636911520303e-05
-1.54090517120663e-05
-8.57703753133078e-06
-3.92772008666882e-06
-2.59653646359282e-05
-1.55608687081816e-05
-3.81492387689451e-06
-2.39370591857359e-05
-2.0830604556635e-05
-1.84450960459933e-05
-6.25171543306286e-06
-2.4567143117374e-05
-2.82333462109208e-05
1.26953660391492e-05
-2.79107232905998e-05
-2.66248713943226e-05
-4.69930198369918e-06
-1.9301582975336e-06
-1.00137983649024e-05
-2.5471399838623e-05
-2.45436453507647e-05
-1.71761998607611e-05
-1.94481644406052e-05
-7.94481848681042e-06
-2.21484491154693e-05
-3.28359304139601e-05
-1.90682818240893e-05
-3.02235157761879e-06
-4.15410812329641e-05
-3.8150975489559e-05
-1.88823256641648e-05
-3.53488352226936e-05
-2.35189576409891e-05
-2.57015597077204e-05
-1.39987995899643e-05
-1.66007239931368e-05
-1.72024298015094e-05
-2.15111189251408e-05
-3.08618292421074e-05
-2.61200252199235e-05
-2.08090351883897e-05
-1.88738148220795e-05
-1.94567973865432e-05
-7.7994178317054e-06
-6.18784289630528e-06
-1.54584388839729e-05
-4.56754464109261e-05
-1.81387215221133e-05
-1.75831249174221e-05
8.50901848282692e-06
-2.23921205655299e-05
-3.47955296871159e-05
4.32612199159228e-06
-2.50538981550908e-05
-2.82221651552254e-05
-1.35723763436744e-05
-2.54336019907338e-05
-1.49753405774699e-05
-2.78460185427926e-05
-2.11246785453965e-05
-1.68995416028192e-05
-1.75082527353939e-05
-1.52496982690351e-05
-1.64388346216437e-06
-6.46410161885023e-06
-3.26377263693866e-05
-2.30033055059766e-05
-3.39346911165516e-05
-3.11804046976237e-06
-1.40320474238644e-05
-6.03155919521126e-05
-1.16997035676169e-05
-1.6076039625566e-05
-4.26595139593557e-05
-1.45059654434936e-05
-3.07218965244675e-05
-2.6959101768833e-05
-3.28846357380673e-05
-2.11958801188342e-05
-2.11766785325611e-05
-2.87064485902163e-05
-1.80782291306914e-05
-3.710439375131e-05
-2.4876436667099e-05
-3.00942979699792e-05
-1.25879663148811e-05
-7.0370624165704e-06
-2.00422669951191e-05
-2.76814486949411e-05
-2.0136804995811e-05
-1.29228304454037e-05
-1.87956049212673e-05
-1.04121369044509e-05
-1.39947621202167e-05
-2.73382899499395e-05
-1.61199605392001e-05
-2.78244091644536e-05
-2.90669749573416e-05
-1.39481595603106e-05
-2.05391165707379e-05
-3.58674701301785e-06
-2.57328992110219e-05
-3.61104836387843e-05
-1.22232679608018e-05
-8.50169987799156e-06
-1.09563176055231e-05
-1.16919090340973e-05
-2.17086815781697e-05
9.37673951740975e-06
-1.70467156740703e-05
-1.08614865870855e-05
-3.13999134026218e-05
-1.75733365401438e-05
-1.4527470812412e-05
-2.91971583124246e-05
-3.56761258841631e-05
-4.12909255496123e-05
-9.86000187413866e-06
-2.93801061238277e-05
-2.93009399181129e-05
-2.25228604645452e-05
-1.74597800731483e-05
-2.35727871569486e-05
-2.17751848716361e-05
-1.97905757263676e-05
-1.82039613226672e-05
-1.21792164979924e-05
-1.77956049869594e-05
-4.46367349509115e-05
-2.55852991229396e-05
-3.92216061957743e-05
-1.88715984174198e-05
-3.33237186053057e-05
-2.78917887050478e-05
4.31810540676326e-06
-2.11703197980316e-05
-2.07956587093455e-05
-1.82688206387252e-05
-2.1981061528299e-05
-2.61694001734001e-05
-2.72490857123767e-05
-2.43014723648668e-05
-9.68955780917074e-06
-1.76796731020278e-05
-1.43048899380237e-05
-1.35356945361183e-05
-1.25354694590333e-06
-1.15334690933067e-05
-3.33426839003549e-05
-2.15806411662834e-05
-2.66918336075611e-05
-2.98560359017547e-05
-2.97930105654635e-05
-2.95209948140549e-05
-2.5749217973123e-05
-1.66971884662382e-05
-1.68161724489108e-05
-3.07245696870998e-05
-1.46798616228101e-05
-8.54967395245003e-06
-1.99486892304771e-05
-2.50055059379061e-05
-2.05674083186602e-05
-2.60977919462103e-05
-1.85670129646645e-05
-2.41519086696906e-05
-1.66273869193422e-05
-4.14248930840759e-05
-9.74272558771756e-06
-2.8972519870709e-05
-2.33128503202996e-05
-3.76813042196804e-05
-7.77925251591523e-06
-2.25694120406826e-05
-2.36120874145599e-05
3.7439599028258e-06
-2.86912838912701e-05
-2.16363608623547e-05
-2.4724878316106e-05
-2.95804272463518e-05
-3.11702504561484e-05
-9.552566780595e-06
-1.89132192534082e-05
-1.89273181479788e-05
-1.98194639640209e-05
9.36857615250879e-07
-2.63991244945514e-05
-2.4233158577494e-05
-1.66535889458874e-06
-3.32428791855445e-05
-3.80139285705099e-05
-4.00784615746102e-06
-1.80063003433484e-05
-1.5822314662051e-06
1.96167367794882e-05
-1.76206664774844e-05
-3.84203571999983e-05
-5.35042957907286e-08
-2.19036331490322e-05
-3.04282517440149e-05
-1.99780132527004e-05
-2.80956297317533e-05
-1.58926845537603e-05
-3.09358239716694e-05
1.05481286415907e-05
-2.97655430877907e-05
-2.18737005077258e-05
-1.67617050787504e-05
-3.35004211854727e-05
-2.23200075977176e-05
-1.45035600204542e-05
-6.4601210696139e-06
-1.4133398031533e-05
-1.24397602355774e-05
-1.86540918107843e-05
-3.76075168400664e-05
-3.60375510974863e-05
-3.12086523141429e-05
-1.01898348089754e-05
-2.84185118481378e-05
-3.63324952731436e-05
-1.93053046802861e-05
-3.60257343046859e-05
-2.28046265091397e-05
-8.94059651684436e-06
-4.05505741051114e-05
-2.47408574148791e-05
-2.92516907020578e-05
-2.83112519928455e-05
-1.32461718112378e-05
-1.52813464135419e-05
-2.29500594754649e-06
-1.42540135559979e-05
2.12400970700802e-06
9.22153710353925e-06
-2.65669818000767e-05
-1.33001943216168e-05
-3.93880704370187e-06
-1.91083295126992e-05
-1.48500898223212e-05
-1.12923183938463e-05
-2.83942568444127e-05
-5.71388685434233e-06
-2.73623797485012e-05
-1.8681198027791e-05
-2.1535257844969e-05
1.24149422110789e-05
-3.4633630438383e-05
-2.42284494385439e-05
-1.59191009001539e-05
-2.8797973974624e-05
-2.97736791724259e-05
-9.7703785790905e-06
-1.44430990782562e-05
-3.60142544129337e-05
-1.319570157462e-05
-2.62291025849506e-05
-2.34528513787042e-06
-4.83442272349974e-06
-3.30369672996252e-05
-3.7856775898806e-05
-1.21435300061249e-05
-3.63949210560782e-05
-9.85340516578799e-06
-2.6779100303194e-05
-1.23464227414545e-05
-2.59122771531425e-05
-1.49540743251021e-05
-1.61857280101013e-05
-2.88833854734771e-05
-2.73508311616908e-05
-1.08250439493568e-05
-2.48005142439578e-05
-2.2576724541132e-05
-9.39735097877851e-06
2.26972610674455e-06
-1.24773490059237e-05
-2.56319806166385e-05
-3.10553685868799e-05
-4.62986524384152e-06
-1.81048453192202e-05
-3.3499070820058e-05
-2.94650742089909e-05
-3.62206981638279e-05
-2.3912679156301e-07
-1.53674259105525e-05
-2.65101093386536e-05
-2.92510815608718e-05
-2.14732858390183e-05
-9.55174849026219e-06
-5.56992120040332e-06
-3.67249613739999e-05
-1.51715835646211e-05
-2.33470450370031e-05
-2.8873074782133e-05
-2.39913919043164e-05
-1.23669840130216e-05
-5.74639744438069e-06
-1.12974056358696e-05
-1.3187088098215e-05
-3.54420091320238e-05
-3.32676909350503e-05
-3.67823926712623e-05
-2.96051679429027e-05
-2.28726067375082e-05
-1.41379599041122e-05
-2.59336899784348e-07
-3.99820711423037e-05
-2.20874701254133e-05
-2.66930001966659e-08
-2.60313109194996e-05
-1.05319156006637e-05
-1.78666801850887e-05
-1.59133152816477e-05
-2.41870439847213e-05
-8.01426556288121e-06
-9.6267133745217e-06
-1.59001546690514e-05
-2.6605361637707e-05
-1.48963003858752e-05
-2.59282762875649e-05
-1.95131401189622e-05
-3.89337396993877e-05
-1.47863458310978e-05
-1.50894421793805e-05
-1.99667621270018e-05
-1.79477724867188e-05
-2.86782490322593e-06
-2.00303527181207e-05
-2.84783143047708e-05
2.12182085788796e-06
-1.98854383207735e-05
-2.88938429767082e-05
-3.61055223622822e-05
-3.59410544099141e-05
-3.37666989563302e-05
-9.77118502109902e-06
-3.70984130808661e-05
-1.48126139100935e-05
1.25050295175032e-05
-3.11794280955773e-05
-1.29096138360635e-05
-1.29753155983315e-05
-8.53676995411092e-06
-2.22913481183459e-05
-1.02653303873805e-05
-1.29398739286644e-05
-9.35099939405741e-06
-1.24138245085743e-05
-1.63717034652701e-05
-1.39202123987456e-05
-8.71066668289578e-06
-2.85482202012797e-05
-5.09878522751114e-05
-2.98276588383502e-05
-2.92749613859417e-06
-2.37634315762076e-05
-2.25055305092696e-05
-4.77624767289019e-05
-2.36160754269568e-05
-7.02946239023819e-06
-2.15173080814642e-05
-3.39318057983728e-05
-8.95028195331193e-06
-8.25638240280452e-06
-1.80458658034427e-05
7.17043267306469e-06
-1.02178524398263e-05
-2.18106442709844e-05
-8.31200639290154e-06
-2.22602091679954e-05
-1.77668856948165e-05
-1.50895867560287e-05
-3.28837058331483e-05
-1.55295208071732e-05
-3.17078064760074e-05
-2.4285865393275e-05
-1.79201555266448e-05
-3.23035584888759e-05
-1.89012169182366e-05
-2.90073639628176e-05
-1.1570118885451e-05
-1.76771177517691e-05
-2.75283799561147e-05
-3.10081825292797e-05
-1.96062072797862e-05
-1.33834189270786e-06
-2.2995080527008e-05
-1.9582669827968e-05
-1.86796653825149e-05
-1.13040535729982e-05
-4.27175439819656e-06
3.88414831689305e-06
-3.20257135005066e-05
-1.59539447790682e-05
-2.9862530920224e-05
-2.99544132026559e-05
6.91020987826433e-06
-6.73763703516585e-06
-2.1208812744368e-05
-2.36069341833365e-05
-2.26187346750581e-05
-3.4767264538829e-05
-1.98201571981653e-05
-2.28964840192211e-05
-4.08941912245606e-06
-1.77482940736986e-05
-2.04021222227104e-05
-1.82523530975996e-05
-2.59041460168228e-05
-1.58381273686078e-05
-1.71439721057686e-05
-3.41185528080442e-05
-2.04990994804251e-05
-4.31006411444439e-06
-1.08530077644139e-05
-1.67936559172027e-05
-3.23428744323367e-05
-3.89547807768039e-05
-1.75723233140425e-05
-2.90096753431789e-05
-2.33521453212329e-05
-1.68676220697359e-05
-2.65986276516786e-06
-1.40573908378174e-05
-1.52163605061677e-05
-1.25459082634156e-05
-1.66452784917606e-05
-1.59631845535651e-05
9.09676977216111e-07
-1.29313677370172e-05
-2.08719433531509e-06
-1.58584148477415e-05
-2.67197809720997e-05
-1.12154336563703e-05
-1.97961643875494e-05
-2.65676269511324e-05
-4.257748462268e-05
-1.62842358085036e-05
-2.26127284906273e-05
-2.08355581482746e-05
5.45548505530756e-06
-2.68641953606001e-05
-1.64236897812761e-05
-2.59165695084949e-05
-2.89196745427382e-05
4.15892819973671e-06
-1.70549494441323e-05
1.64299242000149e-05
-2.21599788265905e-07
-2.29242028693822e-05
-3.37314818177382e-05
-2.83123198806061e-05
-9.9988003489288e-06
-1.07184404055738e-05
-5.24543447122369e-06
-5.96114990073118e-06
-1.97908542639875e-05
-6.22203958448165e-06
-2.24880514237214e-05
-2.10250133572063e-05
-1.9704269422304e-05
-1.94731831501543e-05
-1.94287119519014e-05
-1.66293369622064e-05
-1.5744162777078e-05
-1.41383450741228e-05
-2.03346522258709e-05
6.9844054726004e-06
-3.08183282491875e-05
-2.26299857433159e-05
-1.35120692279138e-05
4.12843659807612e-06
-1.32162913098836e-05
-2.62096798088977e-05
-2.44125435907648e-05
-1.38441222504114e-05
-2.32425423293938e-05
-1.77780580114568e-05
-1.13610162041686e-05
-1.18424600324652e-05
-1.58703545750437e-05
-4.43588908869652e-06
-2.4022910479039e-05
-1.57458629051871e-05
-2.46849727656997e-05
-2.39985210864648e-05
-1.65787226432109e-05
-3.34692551469702e-05
-8.49587482733696e-06
-4.26661853839464e-05
-1.40809941351386e-05
-5.15103055311438e-06
-2.80841252564746e-05
-2.54402927875709e-05
-9.05876621302512e-06
-2.1978835189342e-05
-2.94163642613211e-05
-4.51236445619224e-05
-3.33101546440338e-05
-2.45726635424776e-05
-2.60528253100477e-05
-3.79680974637921e-05
-1.82259408588466e-05
-2.69351933421814e-05
-3.47974533138842e-05
-2.63468632960624e-05
-2.62216753297551e-05
-2.40235314780347e-05
-2.6628188386248e-05
-1.59871182477904e-05
-9.82373081814263e-06
-1.98494751243216e-05
-2.16079807019597e-06
-1.83471830759804e-05
-1.2400743240877e-05
-1.88963284718567e-05
-1.38149104328964e-05
-3.69806544469303e-05
-2.28892173318742e-05
1.24974976819348e-05
-2.78539619703605e-05
-1.43151453639303e-05
-9.33165649951925e-06
-7.21509692448719e-06
-4.08571826674681e-05
-1.29034480064676e-05
-3.2071610428931e-05
-1.49913727485204e-05
-3.72271939578722e-05
-1.17351598252428e-05
-1.29912203115443e-05
-2.61020687699979e-05
-1.18371483097872e-05
-1.04443522579214e-05
-1.49324404280008e-05
-2.69111619031385e-05
-3.8257411223531e-05
6.36057251774196e-06
-4.66864964597892e-05
-5.75714177454309e-05
-2.56686629897812e-05
-1.66048147787494e-05
-3.19209985549577e-06
-2.48908232297712e-05
-2.21543646147279e-05
-2.6713688461569e-05
-1.31606150209741e-06
-3.08335999997241e-05
-2.61607483811326e-05
-9.5735022402216e-06
-3.89047552501679e-05
-2.28507752856583e-05
-1.77754231286296e-05
-3.22482631388474e-05
-1.71108518481644e-05
-1.57236707473585e-05
-2.16521112809924e-05
-3.13759849484826e-05
-2.39359949811529e-05
-2.19274634156595e-05
-2.25164842459105e-05
-1.22787082858551e-05
-4.23839865424479e-05
-9.62378349701055e-06
1.71808455079095e-06
-2.47285012735619e-05
-1.00179720370362e-05
-1.32038951418389e-05
-2.2514561964088e-05
-1.50305103303133e-05
-2.49168317547361e-05
-3.54168889181903e-05
-2.2501766913361e-05
-3.51969947082111e-05
-6.91918564894513e-06
-3.44455016990529e-05
-2.68740111737446e-05
1.80787102046541e-06
-8.38752204559707e-06
-3.85612976062942e-05
7.5900010503022e-06
-9.50333601365245e-06
-3.46999603638781e-05
-2.64010485328854e-05
-2.92892152837884e-05
-3.25356967343152e-05
-2.23908768928905e-05
-1.32820888324875e-05
-2.86180239442355e-05
-2.3007452243444e-05
-2.06100321805162e-05
-2.28963815765689e-05
-2.53728181020884e-05
-2.16850644475708e-05
-1.69052695687149e-05
-1.52027059126336e-06
-1.25436669270931e-05
-3.55376084968518e-05
-6.1977721111284e-06
-1.36151100767813e-05
-2.99844271197205e-05
-2.5327121857794e-05
-1.27313264484499e-05
-2.80958205981177e-05
-4.08234082243863e-05
-1.61645314235087e-05
-3.74756927052913e-05
-1.33803985963422e-05
4.5800057630172e-06
-2.62693003066789e-05
-4.22011365900198e-05
4.34614653211755e-06
-1.59801211532552e-05
-1.68970545757581e-05
-2.30612020748041e-05
-1.20357866168299e-05
-1.11570277294571e-05
-3.47970897057282e-05
-2.97221274747708e-05
-3.53186329581446e-05
-3.62336153674981e-05
-3.30190067554009e-05
-1.57285815595499e-05
-1.39371411065477e-05
-1.25314011879634e-05
-2.46068615725213e-05
-2.94458195518627e-05
-3.41467858624028e-05
-3.83929341669064e-06
-2.53087389548859e-05
-1.22855144893052e-05
-1.60634132956322e-05
-1.33707498037113e-05
-6.34170345304093e-06
7.06441115430804e-06
-3.11635246058438e-05
-1.20430291407347e-05
-1.11397118740936e-05
1.15411623023682e-06
-1.98408647979808e-05
-1.3645402336732e-05
-1.95932394207863e-05
-2.97022973778805e-05
-2.85240051027954e-05
-3.69586224523406e-05
-1.64910163769761e-05
-2.05141715286803e-05
-3.21294096194312e-05
-1.51108076792133e-05
-3.20907306117701e-05
-1.78871109863291e-05
-3.44143466928868e-05
-2.35740007941419e-05
-1.82035161395191e-05
-9.51081690732089e-06
-8.74521940427812e-06
-3.24141737862074e-05
-1.61542856678543e-05
-1.16695797673407e-05
-1.72623573693773e-05
-2.63224844760694e-05
-1.7722844616538e-05
-1.2982766794048e-05
-2.03326669722629e-05
-3.09292279482997e-05
-2.36806421061404e-05
-2.64079473033188e-05
1.77239362089371e-05
-2.80485315017892e-05
-2.17552481644245e-05
-6.27498333816735e-06
-1.65225960507133e-05
-2.71894572943901e-05
-1.00872886122212e-05
-4.2657266822492e-05
-1.85342970207101e-05
-3.71007115265689e-05
6.04168181204643e-06
-2.24407289271366e-05
-1.42087100544834e-05
-2.34235417996845e-05
-4.36113280309592e-05
-3.27836889502019e-05
-5.03953487637865e-05
-3.05243781462068e-05
-3.84994675148654e-05
-6.23112196062168e-06
-2.86317081480409e-05
-2.15151672453869e-05
-2.01475536790848e-05
-2.38916991866653e-05
-1.0503157091577e-05
-2.16225949771093e-05
-2.0305016037911e-05
-1.91082349864099e-05
-4.32240499883336e-06
-1.18622845091576e-05
7.04063339562523e-06
-2.09007960870913e-05
-1.37968121621419e-05
-2.23525600526411e-05
-2.05299767571055e-05
-2.48181169604603e-05
-1.68690222150592e-05
-1.52310706801194e-05
-2.67135901036887e-05
-2.11413706035623e-05
-1.92578814245946e-05
-1.07517177756811e-06
-3.0107990711264e-05
-1.17775479242074e-05
-2.84170857333508e-05
-3.23665568282544e-05
-5.49158793803008e-06
-9.00052570650326e-06
-2.96632646023266e-05
-2.8026677750723e-05
-1.51281914615697e-05
-2.87872202282184e-06
-2.4118163220944e-05
-4.59867867829371e-05
1.01161683299169e-05
4.35870606161814e-06
-4.68138825728763e-05
-2.88366563521965e-05
-1.12432887937938e-06
-3.48011712643029e-05
-1.51548257790493e-05
-2.602007176987e-05
-7.80165046727124e-06
-1.29786115223039e-05
-1.00367366225055e-05
-2.36040843099692e-05
-2.81938146020712e-05
-2.10667661280481e-05
-1.76252574810565e-05
-1.31156106541132e-05
-2.33837665708965e-05
-8.86656769070813e-06
-2.1587992447637e-05
-8.51288999415151e-06
-5.25103214586149e-06
-2.84750379966882e-05
7.32326347105871e-06
-2.07647852441764e-05
-4.27944727558567e-05
-2.13186300918514e-05
-3.53832463780537e-05
-1.38544992216398e-05
-2.78297317027893e-05
-1.16500660342597e-05
-2.45148839195307e-05
-1.21839133487701e-05
-3.67762531347381e-05
2.88947140280339e-06
-1.98216213523186e-06
-3.11829901325591e-05
-2.05145502453509e-05
-3.99721633998527e-05
-1.52866063172372e-05
-9.23870597232298e-06
-7.10742968802387e-06
-2.33403048918057e-05
-2.90113122090093e-05
-3.71396679030664e-05
-3.50252907875439e-05
-5.14339922161623e-06
-2.86225015170545e-05
-1.19512008472218e-05
-1.79847649009572e-05
-2.40368593902458e-05
-1.27356499767875e-05
-4.11442615777686e-05
-1.39708805681071e-05
-2.79878056627765e-05
-1.96540147686986e-05
6.44077054694842e-07
-1.52400532364524e-05
-1.96158624847101e-05
-1.66440933644069e-05
-2.3830796687576e-05
-2.65283533407176e-05
-2.32498755021406e-05
-3.90973004895089e-05
-1.40966860882704e-05
-1.04035546866057e-05
-1.95035260292444e-05
-1.85291217902237e-05
-3.9485926474766e-05
-1.96103972176424e-05
-3.56332912645324e-05
-2.77011222460776e-05
-2.54901331806265e-05
-3.6116205125383e-05
-1.64880175819816e-05
3.27429645171766e-06
-3.36535701573583e-05
-1.8793772070138e-05
-1.86523990282805e-05
5.22471540146493e-06
-3.33070730196579e-05
-2.66728624252315e-06
-1.52471413608832e-05
-7.10499898025504e-06
-2.64095918620848e-05
-1.77752263105133e-05
-1.75671972775884e-05
-1.91780825584179e-05
-1.59298709709581e-05
-1.33305444605513e-05
-1.76934260991836e-05
-1.95951113521275e-05
-1.33479399042334e-05
-7.43431589560076e-06
-1.21307955111199e-05
8.46239858338042e-06
-2.81467949344796e-05
-1.39124359504598e-05
-2.09296106254505e-05
4.45516388200582e-07
-2.34777695520578e-05
-1.34328706709666e-05
-4.19823465262744e-05
-1.55942186305923e-05
-3.32092638025702e-05
-2.01267195741628e-05
-1.19553278249431e-05
-2.87705362321184e-05
-3.04224795023448e-05
1.08999874111317e-05
-1.56625306670947e-05
-2.37787560220125e-05
-1.63075970437047e-05
-3.18079073338177e-05
-1.79598280475171e-05
-1.13287139866199e-05
-1.86488742727064e-05
-2.83373750473322e-05
1.36132812858631e-06
-1.81768890556727e-05
-1.10083840765285e-05
-9.63600823726942e-06
-3.17171880636131e-06
-7.84619436848254e-06
-3.84409453321406e-05
-1.60207308104371e-05
1.57791649915214e-06
-1.82054084466471e-05
-4.05153528076526e-05
-2.81692848348472e-05
-1.7602782646651e-07
-1.42733164658269e-05
-3.40414485003205e-05
9.51399045445476e-07
-1.10041299708408e-05
-1.8868106210159e-05
-1.8479997017655e-05
-1.54563251489115e-05
-3.77247248854053e-05
-1.6490353557601e-05
-4.58375220636931e-06
-1.99032097380041e-05
-6.02782774143898e-06
-3.26382430723369e-05
-1.35619812467254e-05
-1.24519579738906e-05
-1.0654289675279e-05
-3.02073388981646e-05
-1.00842611144457e-05
-3.39355339319731e-05
-1.00247775116749e-05
-2.36599673499977e-05
-2.13178142422475e-05
-2.95656626880116e-05
-4.03147203855524e-05
2.02653826760042e-07
-3.63341468812541e-05
-2.90640909044101e-06
-3.02057462958214e-05
-3.37363410652125e-05
-2.05279921789142e-05
-2.20884697386043e-05
-3.16787966446228e-05
-2.32379874935161e-05
-2.16073160961115e-05
-1.97472213896146e-05
-2.57774192497048e-05
-9.40640192446054e-06
-1.96244571518909e-05
-1.94895260871346e-05
-3.87141461955264e-05
-2.91656851255442e-05
-2.8529414842001e-05
-2.75871712157303e-05
-2.33463010362694e-05
-1.69951879183124e-05
6.44354524517418e-06
-3.5802624189067e-05
-2.55383789083521e-05
-8.27180493213395e-06
-3.32088123655026e-05
-4.50417507120167e-06
-3.18448807019994e-05
-2.34811053525259e-06
-1.00963710897645e-05
-3.20297707472554e-05
1.57079590527303e-05
-1.76823951833626e-05
-1.39213408719831e-05
-2.67363225037649e-05
-2.5009563357337e-05
-2.30684195509937e-05
-1.84312886679117e-05
-2.36769130780321e-05
-3.93343349924698e-05
-1.95371168178952e-05
-3.56273979240465e-05
-9.84685796284434e-06
-2.83431311891177e-05
-8.42586175445936e-06
-2.80473968537419e-06
-2.5982206295074e-05
-1.59141771135659e-05
-2.7686864762079e-05
-2.36908719060556e-05
-1.60038242824459e-05
-2.3036634410348e-05
-1.27522388172991e-05
-1.86368895161284e-05
-8.7671665299301e-06
-1.64092054065129e-05
-1.82901037755598e-05
-2.81791045988756e-06
-2.00524927561462e-05
-1.3411819116147e-05
-1.81122743973741e-05
-2.4997978006722e-05
-1.50309660182809e-05
-1.46010076397579e-05
-3.11305476305669e-05
-3.03199059386812e-05
-3.31331380487048e-05
-1.41932000770197e-05
-1.40573278229525e-05
-3.8673605864068e-05
-2.057864608171e-05
-1.12757975697613e-05
-2.11194713283278e-05
-3.61644044452131e-05
-1.27034359069253e-05
-2.0395815405413e-05
-1.67309198836736e-05
-3.58113743554474e-05
-4.59850366385272e-05
-1.69250363582493e-05
-1.36434270319246e-05
-3.03905790378556e-05
-5.3417884069432e-05
-2.56773013184611e-05
-3.88598386885427e-05
-3.02647476772187e-05
-7.09732696059863e-07
-2.78323328802437e-05
2.94196701906713e-06
-4.34184527296899e-05
-3.21191472286409e-05
-2.12702188948455e-05
-1.70446244231477e-05
-4.47841954785256e-05
-2.58632239123012e-05
-1.94682083854947e-05
-1.9697918248834e-05
-2.84258396551002e-05
-1.33248604695211e-05
-3.06264715834068e-05
-1.22233780864018e-05
-2.99460416580139e-05
-2.73615608288702e-05
-3.91481971063241e-05
-1.32007069959632e-05
-2.37931758848579e-05
-2.45449347762538e-06
-3.78855288935695e-05
-3.32930974512751e-05
-1.17416259261678e-05
-9.38397937306919e-06
-3.84578400994113e-05
-3.50170244754389e-05
-2.33057858099734e-05
-1.66657389175754e-05
-1.96961079404253e-05
-2.47042612713442e-05
-2.68275912953231e-05
-1.87194680981471e-05
-1.62404997503649e-05
-2.79903648178283e-05
-3.44315029560244e-05
-1.9371151815987e-05
-1.95394234106567e-05
-2.29007128729595e-05
-8.49210810823608e-06
-4.79257342126851e-06
-1.58046554102789e-05
-3.03148585051021e-05
-2.67413039870736e-05
-1.73443402478497e-05
-2.66476618508084e-05
-1.6266268269431e-05
-2.21616484447973e-05
-2.37859362659394e-05
-1.09388305689557e-05
-1.28778901889864e-05
-2.18295856468644e-05
-3.22365831586007e-05
-4.28954608163427e-05
-3.5312502110331e-06
-2.37911118264273e-05
-3.67250991647824e-05
-3.63706440748339e-05
-1.16071937829868e-05
-2.68408228884738e-05
-2.27922157715291e-05
-2.37579971948203e-05
-4.28858249606668e-05
-2.3459410589035e-05
-7.92097875256547e-06
-3.56414273303554e-05
-1.80554082363603e-05
9.16593038041225e-06
-2.25626441574741e-05
-2.19125293223602e-05
-2.68357300946153e-05
-2.1835806941277e-05
-1.69187380593707e-05
-2.36650683845127e-05
-1.84434287622915e-05
-1.21688303858192e-05
-6.33733736790328e-06
-3.7099972149424e-05
-3.21854242775983e-05
-1.51377247110875e-05
-1.61939254826396e-05
-2.26006869836911e-05
8.35473984106174e-06
-4.0022639376644e-05
4.78039050011686e-06
-1.85232516392236e-05
-3.62690857951365e-05
-2.95177541159882e-05
-2.84532378105521e-05
-2.31254998979579e-05
-3.82046492900496e-05
-4.35677449768611e-05
-1.36032965063323e-05
-3.55662441674763e-05
-1.92549959834564e-05
-1.84749154178699e-05
-2.25954362257597e-05
-4.28558810756784e-05
7.68869539458077e-06
-1.24697092533079e-05
-2.58931709123634e-05
-1.25730837138359e-07
-1.41675774722571e-05
-2.28815146737491e-06
-3.33299045418215e-05
3.31223518445811e-06
-1.75458588769667e-06
-1.10304336822587e-05
-3.39327661793644e-05
-8.38326016484891e-06
-3.79241037367793e-05
-1.16913015019119e-05
-1.805016673098e-05
-2.02239522510216e-05
-8.65654216896589e-06
-2.54652690401625e-05
-2.05745031682198e-05
-3.05594605479059e-05
-1.14082355304042e-05
-2.5947307932049e-05
-7.26383439956523e-06
-2.14708789455586e-05
-3.5405691317625e-05
-1.41018708116874e-05
-3.78887093816465e-05
-6.2065907970226e-06
-1.79874212480616e-05
-1.39550556597116e-05
-2.72149839590652e-05
-1.13807197434799e-05
-1.92253794142954e-05
-2.98479483449141e-05
-2.08952743961126e-05
-2.17692606633133e-05
-3.1256273324996e-05
-1.08387575098778e-05
-1.88940276057012e-05
-2.68718962273763e-05
-1.27513054071012e-05
-2.91514050975809e-05
-6.06842306809534e-05
2.17675610316104e-06
-1.79535078220798e-05
-3.85301558751257e-05
-1.73755251313042e-05
-3.05309215423688e-05
-2.02203222115483e-05
-4.76786317346412e-06
-2.40850066315193e-05
3.33598648917577e-06
-2.60335799134185e-05
-1.3516925632716e-05
-2.31616394781331e-05
-2.05367194724334e-05
-2.5384478185194e-05
-1.72576173596871e-05
-2.36719511976965e-05
-1.25266064714955e-05
-4.9591527112905e-05
-2.14872648337946e-05
-1.40447355150078e-05
-2.51535632216852e-05
-4.53285572065469e-05
-3.50304925882548e-05
-1.01216371848395e-05
-2.12376039331824e-05
-3.47652678596465e-05
-2.36381072209906e-05
-2.52369650635171e-05
-3.71555590689082e-05
-6.96194411800894e-06
-2.04135891083476e-05
-2.32772312849795e-05
-1.74436893050261e-05
-7.80852492381173e-06
-1.00140012841667e-05
-2.47734360899846e-05
-1.64924815782761e-05
-1.07387408756278e-05
-1.32709737789243e-05
-2.02848730298117e-05
-2.4103475091446e-05
-2.51485630961551e-05
-7.75084312888325e-06
-1.09722507541308e-05
-3.22784144764112e-05
-9.99850307072655e-06
-2.34867560203528e-05
-2.66218911808442e-05
-2.05634322323126e-05
-9.19406913024877e-06
-1.79926483768833e-05
-2.69696126187716e-05
-3.98585978283068e-05
-2.51127318646086e-05
-3.56583517706443e-05
-2.06123889204739e-05
-2.23588161590674e-05
-2.37103526342027e-05
-1.38073524635783e-05
-7.21911235306692e-06
-1.25286034277894e-05
-3.40106179463871e-05
-3.65775592950237e-05
-3.60601903026968e-06
-2.06489049913533e-05
-3.32237660580904e-05
-1.59803969461701e-05
-2.48927223500844e-05
-1.3551876438363e-05
-3.58322729832892e-05
-1.35779548713418e-05
-2.35450986167553e-05
-3.86278373568449e-05
-7.99353391021158e-06
3.353057277638e-06
3.20712105853061e-06
-4.34363098325986e-07
6.38522578308985e-06
-2.33739386836654e-05
-1.39042408238841e-05
-2.18356980210272e-05
-1.89399585116115e-05
-2.74372279656713e-05
-2.33842746353096e-05
-4.33530364171497e-06
-8.27821626372007e-06
-3.73873383236227e-05
-4.58598609487332e-06
-6.40902759313318e-06
-1.87131506143925e-05
-1.59081468307324e-05
4.97632129178105e-06
-3.16055853989679e-05
-1.64830487651458e-05
-1.89192723210924e-05
-1.35859481908112e-05
-1.960203847526e-05
-1.40272162706771e-05
-6.28340034646666e-06
-2.93945199478338e-05
-1.57241783822441e-05
-1.1223563430535e-05
-2.53983255297086e-05
-3.77720504239751e-05
-3.32247630807632e-05
-1.980417759678e-05
-2.01894236337612e-05
-2.710785131397e-05
-2.07963739581564e-05
-2.53390971368824e-05
-2.00671903476487e-05
-1.28438853108458e-05
-1.03118578538825e-05
-3.42231989615859e-05
-1.33243015086102e-05
-4.51710759231902e-05
-2.60487980483531e-05
-1.53285203254714e-05
-2.80704661415221e-05
-1.16705441372748e-05
-1.86878151585774e-05
-2.07556932264105e-05
-3.82649787061781e-05
-2.77525384808228e-05
-2.70373702271239e-05
-2.73827140840594e-05
-1.57547852817418e-05
-3.17334190577499e-05
-1.78507545332419e-05
-4.99756937521986e-07
-2.130449996902e-05
-3.21688068323527e-05
9.43426277495082e-06
-1.51627075282911e-05
-3.30987005181615e-05
-2.81388498470697e-05
-1.25831591245104e-05
-2.13528082888028e-05
-1.13052782797935e-05
-1.44573200137434e-05
-2.31554186542078e-05
-2.12864864432145e-05
-3.4378632008092e-05
-3.25377272731374e-05
-3.69120720323506e-05
-2.54937759913884e-05
-8.11924152301651e-06
5.82073857039779e-06
-1.42583149861689e-05
-1.72249296422077e-05
-2.4431163245979e-05
-2.56676351041748e-05
-1.60326558568291e-05
-3.25029083181686e-05
-1.41920159753002e-05
4.41534205648422e-06
-2.97684851551259e-05
-2.63651237086981e-05
-2.15442257704953e-05
-3.28631029367104e-05
-8.68052961009315e-06
1.36686941318468e-05
-2.47821860941967e-05
-2.19120901298453e-05
-1.15734293032732e-06
-2.62034860491151e-05
-2.15242635673037e-05
-9.01505015652343e-06
-2.18097536186533e-05
-1.30405355106034e-05
-3.69287152929123e-05
-1.04521259255202e-05
1.08420308307004e-06
-1.39765444912531e-05
-2.29956323208895e-05
-1.41175917637451e-05
-9.87821625873498e-06
-3.38023900502743e-05
-1.54436223134444e-05
-2.45837641284978e-05
-2.82550427506247e-05
-2.33540266041965e-05
1.03356528927711e-06
-3.10524109340671e-05
-3.68344862284916e-05
-1.44542989386679e-05
-1.27449400189122e-05
-1.59579748432296e-05
-1.73767280297385e-05
-3.35101429819549e-05
-2.32369487734032e-05
-2.18207114069825e-05
-1.513470590527e-05
4.78959311018028e-06
-6.80564907504586e-06
-1.72096765722695e-05
-6.02267041062541e-06
2.64168296238175e-06
-3.1987907487997e-05
-1.76799004585171e-05
-3.73071382373911e-05
-4.12667297962976e-05
-2.93234669312673e-05
-2.17113927269604e-05
-2.44372511691581e-05
-1.62486679018756e-05
-1.56857240642332e-05
-2.44529953374072e-05
-1.76301789311329e-05
-1.71965563245173e-05
-7.82872704478335e-06
-3.820018912421e-05
-1.31752607007762e-05
-4.40553019578197e-05
-7.55163572057977e-06
-1.72900252260895e-05
-1.3632163985172e-05
-4.11770561826871e-06
-2.8977761600078e-05
-2.47593700115662e-05
-2.21323692954269e-06
-1.16746159497812e-05
-3.59693465629132e-05
-3.32892664181666e-05
-1.26212502511199e-05
-2.14746006976124e-05
-1.82394992968293e-05
-1.7393371865176e-05
-3.2434556753904e-05
-4.74485905219689e-06
-8.92068819008826e-06
-6.06351508689199e-06
-4.94090694384423e-05
-1.62688002899211e-05
-3.04144394395228e-05
-2.79005780817678e-05
-3.84484370474176e-05
-1.69802847561842e-05
-1.92382151979645e-05
-2.15995524244741e-05
-1.50288181870229e-05
-1.69839990189613e-05
-2.536532139745e-05
-3.43795784630033e-05
-2.06847125182672e-05
-2.99145150043322e-05
-1.98014467077221e-05
-2.44948814161259e-05
-1.58147892227286e-05
-2.17838013168305e-05
-1.26281420654846e-05
-2.99209623797696e-05
-3.75832007685962e-05
3.23993594560974e-07
-3.61673915674559e-05
-2.60916470652738e-05
-3.13469280251691e-05
-3.66022502246053e-05
-3.41275360828003e-05
-1.1687599011093e-05
-4.31535015056278e-06
-2.55271320958734e-05
-8.41265425751199e-06
-2.22207348802162e-05
-1.29432993261184e-05
-1.66977096422632e-05
-1.26938848932142e-05
1.51062643257742e-05
-1.75942223688461e-06
-3.80836989077807e-05
-3.27159868341001e-06
-2.65129137117057e-05
-1.67517869189391e-05
-2.35762916478863e-05
4.87504120350165e-06
-4.13431493668853e-05
-5.30784772429876e-06
-1.51099933405604e-05
-7.67870182553491e-06
-1.19589423707343e-05
-1.81744654384695e-05
-2.623580046816e-05
-1.41664511308868e-05
-1.1541275668967e-05
-1.02620284681282e-05
-1.17675771518953e-05
2.45421599471161e-06
-6.68418566208515e-06
-1.37870468874413e-05
-2.05365809247687e-05
-2.32467354079027e-05
-1.37528805975754e-05
-3.75471195526778e-05
-2.65667592231958e-05
-2.95941856740693e-05
-2.99707072269246e-05
-1.84315973014686e-05
-2.00422020803589e-05
-1.98004762362916e-05
-7.37900816541046e-06
-2.59809370453707e-05
-3.17663615848603e-05
-2.01102213362527e-05
-1.81312948540659e-05
-2.83723028035575e-05
-3.37416464443504e-05
-1.9186531775766e-05
-1.76849060918717e-05
-9.662896969232e-06
-2.66080008371004e-05
-2.92356274859099e-05
-1.10306580481195e-05
-1.13996422646581e-05
-2.41787204499561e-05
-2.29340490827049e-05
-2.08706385641191e-06
-3.64674760957935e-05
-1.49877683879065e-05
-3.15212878749363e-05
-1.25660103125315e-05
-1.70241008664536e-05
-2.99294705359307e-05
-3.06650702464835e-05
-1.08973014093501e-05
-4.25121829799651e-05
-3.6784162609921e-05
-4.39447744358159e-06
-1.81863141456625e-05
-3.94785518742524e-05
-2.98506538608431e-05
-1.92137419868973e-05
-4.98889380925554e-05
-6.612170512308e-06
-2.66567725990767e-05
-1.58470017133312e-05
-1.61197686101714e-05
-2.25517468792231e-05
-3.42959779314164e-05
-1.76656199506659e-06
-1.23779719869829e-07
-3.98270236134499e-05
-1.50579656037285e-05
-7.255538534362e-06
-1.95176930458488e-05
-2.57696134477864e-05
-2.04962646152346e-05
-3.28136093375948e-05
-3.5273808204849e-05
-2.41664324623584e-05
-3.3543996065464e-05
-3.07745671074966e-05
-1.5708538405724e-05
-2.25182473953225e-05
-3.0303368467042e-05
-1.71823355668981e-06
-1.84519625741243e-05
-1.38029848641164e-05
-3.63055796156101e-05
-1.62824621862957e-05
-2.7082462881019e-05
-1.17140573348379e-05
-6.31005325309365e-06
-9.59529744536646e-06
-1.82535445746623e-05
-3.37397457285172e-05
-2.05387672511662e-05
-2.53163493984069e-05
-1.50510189496681e-05
-1.97950017916572e-05
-3.33714808369914e-05
-2.57319968584082e-05
-2.60140928478052e-06
-1.3476319254507e-05
-3.81518466990022e-05
-2.03962115072137e-05
-4.67480966350768e-05
-2.10512793649873e-05
-1.09943588251281e-06
-3.4024340479028e-06
-2.26018178949516e-05
-2.77944774298607e-05
-1.56874262326694e-05
-1.70737863082234e-05
-3.28025943052224e-05
-2.20292918299274e-05
-1.68560873414634e-05
-1.9053573182665e-05
-2.30154225229904e-05
-1.96338533843296e-05
-1.63656478336224e-05
-2.72555476087938e-05
-2.29993776880795e-05
-3.38594205989334e-05
-2.7191765398827e-05
-2.77289585782278e-05
-1.84337446108034e-05
-2.70974427700983e-05
-2.59796794067777e-05
-2.15679588496031e-05
-2.45045614112571e-05
5.75583656761677e-06
-3.16751731395262e-05
-2.97882755015913e-05
-3.16708269881629e-05
-2.4232277250377e-05
-4.17011564991392e-05
-6.55136742975292e-07
-1.57563950337609e-05
-1.1175283195286e-06
-1.34250289695658e-05
-5.01147843607913e-05
-1.49416227826648e-05
-2.9238861068553e-05
-1.5423457813693e-05
-8.48512625768001e-06
-2.68581466180636e-05
-2.01577845503882e-05
-1.49849508741042e-05
-1.56044588233002e-05
-1.49419571287649e-05
-2.28327714050599e-05
-8.55458967962261e-06
-4.2332859806636e-05
-2.56190643992364e-05
-8.55928898424332e-06
-1.73798547007816e-06
-2.44707032350704e-05
-2.25541033823764e-05
-2.55784514293054e-05
-2.37553911031458e-05
-1.3550309469894e-05
-7.36574666539295e-06
-2.06544644702323e-05
2.76756283623396e-06
2.10702281469055e-05
-1.93015993317833e-05
-5.1825137467608e-05
1.0596371868644e-05
-2.25019896377666e-05
-5.58404009237984e-05
-2.17863006628359e-05
-2.84339745244583e-06
-2.09844206963346e-05
-4.95773035061935e-05
-2.67124495001816e-05
-2.71964873079372e-05
-5.78411827650691e-06
-6.12475850068528e-06
-2.33473600551814e-05
-1.55685633378758e-05
-3.84307351677995e-05
-1.37078934107164e-05
-3.35484061637136e-05
-2.15140988958186e-05
-2.43416802803459e-05
-2.97177558039426e-05
-2.89539311843918e-06
-2.63625800564557e-05
6.29067017566738e-06
-3.177208218225e-05
-2.37668165350465e-05
-9.29248488034362e-06
-1.28857550867551e-05
-2.33482679252508e-05
-1.36331252478394e-06
-2.58782205117748e-05
-1.29722565454611e-05
-2.83466824437049e-05
-2.01841315138983e-05
-5.1147510244349e-06
-1.98607188799889e-05
-4.04726270820391e-05
-1.52929870360237e-05
-8.0070682465563e-06
-7.84432852525766e-07
-3.07098803246585e-05
-4.69556882853139e-05
-4.70737367254082e-05
-2.22807288705759e-05
-2.0615883821125e-05
-2.9919049032913e-05
-1.13491193912031e-05
-6.39096369069074e-06
-1.91872097665306e-05
-3.54915080291773e-05
-1.53274471722039e-05
-1.30695045043213e-05
-1.80844642846547e-05
-1.7767330098702e-05
-2.63653812009417e-05
-4.16996900971878e-05
-2.24599075697574e-05
-2.93404242571004e-05
-4.25235490796741e-05
-8.52495921511379e-06
-1.82064236691225e-05
-7.04100983402355e-06
-1.57200830436724e-05
-3.77277042843308e-05
-1.49747522918066e-05
-1.68845711399224e-05
-4.74568828520768e-06
-4.05087839120959e-05
-2.62354969176803e-05
-2.3390360681486e-05
-3.38463043614179e-05
-1.49414649414839e-05
-1.85801662523572e-05
-3.34022845817808e-05
-1.85988862093711e-05
-3.91648360206665e-05
-2.81037643252324e-05
-2.12394372583919e-05
-2.24025793697573e-05
-3.88774997722831e-06
-1.24424699905826e-05
-1.43983792824823e-05
-4.67988549904536e-05
-2.96233826488154e-06
-2.01894868986288e-05
-1.39888409727558e-05
-8.08897177070913e-06
-9.41564018181084e-07
-1.96868904930497e-05
-4.59473169313647e-06
-2.08575849622513e-05
-2.25910724902917e-05
-6.28132303283247e-06
-1.60508887569389e-05
-2.38594449459626e-05
-2.32807005086559e-05
-2.89092200182143e-05
-3.75496349866001e-05
-3.73668238381824e-05
-1.5042807703796e-05
-1.30047032868622e-05
-1.85777663299696e-05
-2.76388238038047e-07
-2.18936575585389e-05
-1.16915637946563e-05
-2.08885857983725e-05
-9.54633745460081e-06
-1.91452157005861e-05
-2.42169792693957e-05
-1.59546440267415e-05
-7.32989930577157e-06
-2.46103222714139e-05
-2.4168927004588e-05
-2.38295513107189e-05
-3.45939145538129e-06
3.23231379096528e-06
-1.08942477807026e-05
-1.62093556914913e-05
-3.01286275298438e-05
-2.29782310424225e-05
-5.63980651990634e-05
-3.33798387239245e-05
-3.57013920881145e-06
-2.32138285406963e-05
-2.35683633469845e-05
-3.31566317372878e-05
-2.48804325493534e-05
-1.54137732460592e-05
-1.99739776253296e-05
-1.40988100214436e-05
3.43803485332639e-06
-7.7525501680651e-06
-2.13852269846589e-05
-3.1592288485947e-05
-2.67017412198355e-05
6.02404340619717e-06
-2.8159454095948e-05
-9.60863267301116e-06
-3.6641647366998e-05
-1.59651014232765e-05
-1.56874853025349e-05
-1.21586555734726e-05
-1.86578221510102e-05
1.26491534307742e-06
-4.4822240926431e-06
-1.45854302160112e-05
-1.00219159899652e-05
-2.87233857592276e-05
-2.0328907144991e-05
-1.18787778614391e-05
-1.92177815842791e-05
-2.38565023835898e-05
-1.47411821546751e-05
-2.23152688206238e-05
-6.31645141470899e-06
-2.58880562967137e-05
-2.33585453281056e-05
-2.4026231107276e-05
-2.77347267946624e-05
-5.6503623870707e-06
-4.29346356885616e-05
-1.84972257506454e-05
-1.87909226202818e-05
-3.12592181857719e-05
-8.05133611300952e-06
-1.05463341228441e-05
-1.27566824597188e-05
-1.51291953991003e-05
-1.63083292486962e-05
-2.07466080267099e-06
-1.5277731720063e-05
-6.61268018696015e-06
-3.36337606239456e-05
-4.16134203094586e-05
-1.87365583844399e-05
-1.2479149018078e-05
-1.68266249135013e-05
-1.66492546820919e-05
-1.32319559946446e-05
-4.49224614510762e-05
-3.93075159530865e-05
-1.98322771472308e-05
-4.03614178025623e-06
-1.72345124947937e-05
-1.93245995205192e-05
-2.75232463536943e-05
-2.46043945118638e-05
-1.12669635545054e-05
-2.79243574681828e-05
-1.78507980687866e-05
-1.84397187096298e-05
-4.65003585553288e-06
-1.68920040805889e-05
-2.59729389229039e-05
-2.73078128054222e-05
-4.67437881779893e-06
-3.24236703659521e-05
-2.001798882432e-05
-2.4623507069857e-05
-1.531583179185e-05
3.26703272207393e-06
-1.97254875204889e-05
-2.51118878364405e-05
-1.28659938999905e-05
-2.94132064358848e-05
-1.77895745044236e-05
-2.66885481356981e-05
-3.11687410540705e-05
-2.6389456140036e-05
-4.12770975538713e-05
-1.44431813484585e-05
-3.85299114888156e-05
-1.70366741143979e-05
-2.3986823555638e-05
-5.84120519678821e-06
-1.82580688712999e-05
-3.17587302078301e-05
-1.03118331773918e-05
-1.64595590258655e-05
-1.65399061296731e-05
-2.51746477669602e-05
-2.80129908769304e-05
-1.71334133184749e-05
-3.45837526823852e-05
-3.1632202602849e-05
-2.47787473121587e-05
-2.58872811997781e-05
-2.60856437936711e-05
-2.92497327478072e-05
-3.33798583458808e-05
-2.91405694252354e-05
-1.17224182780932e-05
-1.31643931944995e-05
-9.94256648474944e-06
-3.18326564211175e-05
-9.30395103812611e-06
-5.60217779758736e-06
-2.60292658076404e-05
-1.70550453016939e-05
-1.60564508526795e-05
-2.8002723875895e-05
-1.00009241874742e-05
-1.65760214552116e-05
-2.95072324329247e-05
-2.52316816656095e-05
-9.26098638027494e-06
-2.62828335762887e-05
-2.28298551994358e-05
-1.39414387446372e-05
9.5637274137115e-07
-6.42106596665812e-06
-4.10766910275967e-05
-3.32443326742993e-05
-2.64830190169365e-05
-1.70014306917524e-05
-1.64613010310928e-05
-2.63661101393439e-05
-4.88929283362415e-06
-1.64554996351351e-05
-4.16309555826377e-05
-2.28564455710453e-05
-3.06945154860347e-05
-1.99302860623526e-05
-1.9099474010812e-05
-1.42577761457952e-05
-1.29038121025476e-05
-2.11806374727687e-05
-3.58767281324712e-05
-1.309490267511e-05
-3.38865912266203e-05
1.91548546163979e-06
-1.42896602715168e-05
3.51865004954488e-06
-8.35823217696833e-06
-3.33150681181528e-05
-6.11065855361973e-06
-2.48413431408641e-05
-2.27124834151597e-05
-1.66747208146017e-05
-2.77099428447757e-05
-1.5315737461757e-05
-1.87579701377463e-05
-2.42859033447535e-05
-3.19208821121343e-05
-2.36210059007061e-05
-3.45868611937105e-05
-2.7160372519391e-05
-1.41967972632706e-05
-3.40853749966742e-05
-3.49501545290683e-05
-1.83768702818772e-06
-1.81712633858408e-05
-3.71224183046277e-05
-1.75283039993474e-06
-3.05167131018923e-05
-2.95845532223268e-05
-2.82654194493668e-05
-2.27781923566582e-05
-2.61355220872155e-05
-7.66380924858491e-06
-3.54040276677619e-05
-1.06296788546811e-05
-2.19767821815442e-05
-3.34028118160045e-05
-8.10298114760692e-06
-2.99453472258146e-05
-2.88522802030199e-05
-1.50637183614336e-05
-2.52484689610566e-05
2.12693232263456e-06
-9.73324889088592e-06
-2.96301135586456e-05
-1.4823122466562e-05
-6.42957623617621e-06
-2.78631533814675e-05
-1.88413278259551e-05
-2.39661847167635e-05
-3.28552774284615e-05
-1.77385471132979e-05
-1.94553059280885e-05
-6.37213619632722e-06
-2.37620301086959e-05
-1.2485737204742e-05
4.13637792641702e-07
-3.1776249782851e-05
-1.77612683208349e-05
-1.53178374564694e-05
-2.398956714297e-05
-1.27579153852169e-05
-1.68019052068103e-05
-3.08219731989818e-05
-3.31619948339148e-05
-2.05205302129223e-06
-1.68865659069393e-05
-2.03218599035526e-05
-1.67033366532786e-05
-2.38641975672911e-05
-2.74086736036777e-05
-9.72420267638472e-06
-1.25186214376976e-05
-9.36159927334617e-06
-3.271580357734e-05
-2.25241705943822e-05
-1.04504116357975e-05
-2.59756040649451e-05
-5.14868516686821e-05
-1.46267059499602e-05
-4.56925161731101e-06
-2.99875394418832e-06
2.48618291508092e-06
-1.8616530622868e-05
-1.51412904232946e-05
-7.8986006362482e-06
-3.36831455696121e-05
4.03352883084259e-06
-5.40448161919576e-06
-1.16531272064004e-05
-1.57193087728859e-05
-1.41717189770906e-05
-1.5634770352705e-05
-1.75024915411401e-05
-5.04936219689144e-06
-3.51695374963468e-06
-2.59501792393629e-05
-1.33437759087504e-05
-2.41181881878102e-05
-9.01473301015937e-08
-2.02951669795274e-05
-2.25253953186288e-05
-2.27964405099903e-05
-1.32387035900423e-05
-3.31389185541813e-05
-3.14773771694611e-05
-1.77457741689941e-05
-2.73435196779121e-05
-4.3712882557264e-05
-1.28784966648918e-05
-2.66552235231485e-05
-3.97772524704747e-05
-2.3722599103105e-05
-4.1762135137771e-05
-1.23578737341272e-05
-2.16689687359102e-05
-2.28803394900671e-05
-1.45375730470423e-05
-3.48791441118963e-05
-2.13784925269819e-05
-1.68298296140333e-05
-2.09643323271807e-05
-2.07400423921561e-05
-1.80494205364207e-05
-1.59941144631698e-05
-4.21108919693732e-05
-2.52673592136398e-05
-3.38796302173236e-05
-2.11149151147669e-05
-2.45966351024372e-05
-1.62325036328234e-05
-3.92017130835598e-06
-8.10265856233599e-06
-2.41567181703769e-05
-1.25130730096383e-05
-5.27918187211487e-06
-1.96895961677214e-05
-3.23967289233812e-05
-2.70686381726263e-05
-9.96861140917387e-06
-1.85796753190915e-05
-4.17495976927305e-05
-2.04631815526853e-05
-2.19585600026011e-05
-5.76765106455531e-06
-2.94763738193978e-05
-1.58222721333573e-05
-2.80733771577744e-05
-1.93272267534253e-05
-3.53386975611919e-05
1.48354534388654e-06
-2.10818747784785e-05
-2.78322570613138e-05
-3.84034636360204e-05
-3.72155267869947e-06
-2.35461443475248e-05
-2.86413022434588e-05
-4.74750665099271e-05
-2.02876498016418e-05
-1.29289419004215e-05
-1.40495280698894e-05
-7.64226173681209e-06
-1.85623839945999e-05
-1.77675417737403e-05
-2.62769959047194e-05
-1.06377698467784e-05
-2.27852773106154e-06
-1.71326430065747e-05
-7.13852107399356e-06
-2.56136630765401e-05
-1.20545345948296e-05
-2.52334094762387e-05
-2.63792025950773e-05
-2.63015805738646e-05
-2.2266302000402e-05
-2.60854102846706e-05
-1.00451891681865e-05
-1.26639231444494e-06
-2.82805029260109e-05
-3.78063575728028e-05
-1.26378544807733e-05
-2.47939181995279e-05
-1.89998619517727e-05
-1.9377030888335e-05
-2.41263181911006e-05
-2.63852652425677e-05
-3.19742470086271e-05
-2.5455519208019e-06
-2.67087777299495e-05
-1.52390537256122e-05
-2.25322325713195e-05
-6.72490543939467e-06
-3.92982826428582e-05
-3.60823633057384e-06
-2.39591253956388e-05
-2.72582478686451e-05
-2.52058000074378e-05
7.16854674631287e-06
-2.71943973242021e-05
-1.25100824818947e-05
-3.62869767837456e-05
-3.13361757508399e-05
-3.86699943483017e-05
-1.06065959451367e-05
-3.81393839659004e-05
-1.01357314700432e-05
-2.99377073286142e-05
-3.49102558114736e-05
-2.15419191347143e-05
-3.24684247756638e-05
-1.57739771634352e-05
-3.36674766396694e-05
-2.61469465087086e-05
-2.11330057989377e-05
-3.91245200973547e-05
-2.41322391402023e-05
-1.670116285971e-05
-1.26667466890766e-05
-2.52478414684171e-05
-1.32443690956084e-05
-2.57797557272091e-05
-3.70494597037207e-05
-7.62369841494586e-06
-2.63387752004301e-05
-3.57417473359367e-05
-7.59386860520357e-06
-2.31115769549839e-05
-4.8684091193819e-06
-1.14946600949965e-05
-1.95175907233295e-05
-8.39434516421812e-06
-2.29940740232134e-05
-2.58997486062579e-05
-2.72418163006396e-05
-3.25187057820434e-05
-1.34002664547823e-05
-1.64822988978904e-05
-1.47316207416567e-05
-3.06537732485803e-05
-3.75480599052978e-05
-1.84811473754428e-05
-2.46673879449098e-05
-1.49509297102525e-05
-1.84191993955269e-05
-2.75425039699873e-05
-2.36227469623141e-05
-1.59007906878761e-05
5.77870227922678e-06
-9.09285755645681e-06
-2.49885162571676e-05
-1.76275343492418e-05
-1.75322570924968e-05
-3.02163877395814e-05
-1.19255392127649e-05
-3.65691806145604e-05
-1.98485502664558e-05
-1.70828300256344e-06
-8.47429153630227e-06
-1.36361980829467e-05
-1.8977120992781e-05
-2.62631550837558e-05
-9.16592273633167e-06
2.04450133137293e-06
-2.08091370293246e-05
-2.16098277474944e-05
-5.87345718195615e-06
9.05554658296206e-06
-1.55007014642003e-05
-2.00456751080454e-05
-1.9998417079055e-05
-1.7296886008857e-05
-4.91426301779514e-06
1.3319559431811e-06
-1.66323193097389e-05
-6.60684190030781e-06
-4.18679428091225e-06
-3.66330972100184e-05
-4.72118051532809e-05
-2.01503291718485e-05
-3.59156699577427e-05
-2.9191818226253e-05
-3.71411907126528e-05
-1.77185543149443e-05
-4.88744474949322e-05
-1.30148487103207e-05
-3.13925627482794e-05
-1.73390617244713e-05
-3.13927174397942e-05
1.15471379210029e-06
-2.32305347049971e-06
-3.05392094435647e-05
-1.13501867157175e-05
-1.91668225784154e-05
-2.67989443014668e-05
-1.40388486866202e-05
-1.4459136143962e-05
-1.69184748566832e-05
-2.9196117891569e-05
-5.0844035316777e-06
-3.07227462210357e-05
-5.05779425737292e-05
5.89438180759965e-06
-2.72916321932245e-05
-3.06036049627435e-06
1.52363603868587e-05
-2.88315427822488e-05
-3.88189875847788e-05
-4.32453182922251e-05
-4.99884682527644e-07
-5.34012670904837e-06
-8.06090800921638e-06
-3.00612408005525e-05
-5.2980928620496e-06
-2.36087849354747e-05
-2.20622611384372e-05
-8.66394746352696e-06
-2.41591305363044e-05
-1.74494130357157e-05
-2.19609780643142e-05
-4.99996203269345e-06
-2.2463217842667e-05
-7.00536315856831e-06
-3.83308165637563e-05
-1.11117121281872e-05
-1.89276133723618e-05
-2.54372790187166e-05
-2.67921470990409e-05
-2.43224198536081e-05
-7.86974973993381e-06
-2.64110159728272e-05
-7.51254956879222e-06
-3.52708593227452e-05
-1.82623597164948e-05
-1.65569734177166e-05
-3.45820639150577e-05
-2.67909730241151e-05
-1.11084092229261e-05
-1.76711613150237e-05
-2.25790586252718e-05
-3.41915567370186e-05
-4.9607052711587e-06
-1.79281735069244e-05
-1.17540774772825e-05
-3.06666742937847e-05
-4.07622644478263e-05
-2.66560206090692e-05
-3.14782481624343e-05
-2.29668482683871e-05
-1.37596949113137e-05
-4.04082965010962e-05
-1.48562037173173e-05
-2.82713804633328e-05
-3.09474990977028e-05
-1.7376930716629e-05
-1.82907447733052e-05
-2.14135497340269e-05
-3.06435391694659e-05
-1.26199804175618e-05
-2.81010153371657e-05
-3.89051771397559e-05
-3.26617087632202e-05
-3.35649069610214e-05
2.09796282547989e-05
1.31728175740764e-06
-2.82902015793917e-05
-1.16404056265174e-05
-1.97029515263245e-05
-2.30289581863748e-05
-1.86309384163499e-05
-2.06644892517057e-05
-2.49481838915861e-05
-7.69064591228226e-06
-1.35917831142591e-05
-2.02378295966997e-05
-2.47052185090442e-05
-4.02349673962284e-06
-1.1943701103592e-05
-1.27698767541294e-05
-2.95291723266306e-06
-1.91299688261104e-05
-8.96085750452984e-06
-4.09285832082685e-05
-1.16807507911204e-05
-3.55753866170398e-05
-4.01594712841637e-05
-3.34346820240684e-05
-2.51342562150146e-05
-1.66995033420192e-05
-2.38845608260278e-05
-1.4765580802569e-06
-2.73607496392375e-05
-2.63205944594937e-05
-4.32014669393091e-05
-1.08746155117445e-05
-3.07619383806549e-05
-2.45951083359106e-05
-2.41300034606682e-05
-2.07750793865857e-05
-3.4148011629818e-05
-2.25125626335329e-05
-2.47885965064109e-05
-1.34557962983103e-05
-2.10965947788702e-05
-2.84254532929143e-05
-3.85742524601592e-06
-9.06263620525294e-06
-1.92687078892638e-05
-3.5306026271331e-05
-2.07499387128984e-05
-1.82416851239987e-05
-2.0218193875692e-05
-2.68872555771016e-05
-1.63188244427524e-05
-3.58396146561551e-05
-1.56004088915548e-05
-3.34581141474095e-05
-2.03086908030207e-05
-1.10357967349842e-05
-1.3125271415179e-05
-2.37933831565536e-05
-1.34542094963298e-05
-6.86410229858021e-06
-4.6489029949776e-05
-3.18890336922984e-05
-3.28609186922412e-05
-3.96193194357483e-05
-1.89286653647722e-05
-1.88136630007645e-05
-3.73289038518904e-06
-1.92567951798356e-05
-2.18207055333442e-05
-1.05888593840179e-05
-2.53962015102152e-05
-2.89543776238146e-06
-2.66364215630586e-05
-1.00374151367276e-05
-2.59449955122902e-05
-1.5485089705265e-05
-3.2722172169756e-05
-3.24719187417082e-05
2.25571618476389e-06
-8.96213284378819e-07
-9.96533807710548e-06
-1.71306901896427e-05
-6.94803447552567e-06
-2.80312890643571e-05
-2.77349236467467e-05
-1.80956462948915e-05
-1.88108403566518e-05
-1.96349082313639e-05
-1.3374638152947e-05
-3.8285185704112e-05
-4.02267099828016e-06
-1.54922995262643e-05
-5.14589664485445e-05
-1.70262779076525e-05
-2.98881029203119e-05
6.48172999436087e-07
-1.43576887210505e-05
-1.0695366663855e-06
-4.35225346178571e-06
-4.41939265715737e-05
-1.54243538072837e-05
-3.46632561180808e-05
-2.3239748145422e-05
-1.34957520380256e-05
-1.51916393998224e-05
-2.47822713958537e-05
-2.34849827363252e-05
-1.75907086293767e-05
-7.75569854040751e-06
-1.26482630300651e-05
-2.67698994096584e-05
-1.80673854504533e-05
-2.16539381951396e-05
-1.83764502430295e-05
-1.22659160101168e-05
-3.47331672320497e-05
-1.97474545280233e-05
-1.85464476182978e-05
-2.52216940063723e-05
-2.96859627613676e-05
-1.89115988534189e-05
-3.7251913067596e-05
-1.31792951433535e-05
-1.84855844312523e-05
-1.83929587802135e-05
-2.06703911007273e-06
-2.02739458204384e-05
-2.45244429568121e-05
-2.60303316346903e-05
-2.93200685374209e-05
-3.52676396315147e-05
-2.58036191675211e-05
-8.11475412102015e-06
-2.10099635110306e-05
-6.48061734319559e-06
-3.30120833181863e-05
-1.75971298760505e-05
-1.62534500772613e-05
-2.03650945189794e-05
-2.6722007063899e-05
-2.18224807774621e-05
-2.46068261274763e-05
-1.8905217396536e-05
-3.27040078500269e-05
-2.19092542544718e-05
-4.97338898239653e-06
-1.941204390328e-05
-2.10258074714088e-05
-3.02316365810181e-05
-2.03461608830524e-08
-1.04919861634788e-05
-9.27356991722293e-06
-2.43744380873514e-05
-1.68525340994571e-05
-2.7048876659021e-05
-5.68427211015701e-07
-2.99512336698761e-05
-2.62338583636927e-05
-2.00941826989116e-05
-2.56965114170773e-05
-2.57099934423762e-05
-2.85632374524985e-05
-2.42054134574865e-05
-3.68584703606119e-05
-2.72202375662484e-05
-1.65701664916664e-05
-2.49128640499113e-05
-2.42305355508794e-05
-1.64043968633416e-05
-1.42696965083184e-05
-1.61774099726404e-05
-3.20566193062073e-05
-3.46739834003659e-05
-1.30775473435204e-05
-2.4733886445014e-05
-2.74335337032957e-05
-2.41472618857183e-05
-2.5604616358744e-05
-3.7132041898588e-05
-3.79535853790788e-05
-2.6891571921413e-05
-2.29754909225719e-05
-7.83081560450273e-06
-1.43475268107273e-05
-2.66674131228115e-05
-2.73584896106153e-05
-1.6226630303393e-05
-2.50849270041473e-05
-2.34038570417075e-05
-1.2535114972436e-05
-8.5206517000862e-06
9.99136358477385e-07
-2.3519953847954e-05
-2.39853375282373e-05
-1.01354455197106e-05
-3.11810065166897e-05
-7.69616801838064e-06
-8.82445365268075e-06
-1.89049390503939e-05
-4.69280411073636e-05
-1.61850138887024e-05
-3.22366201677734e-05
-3.0393839520364e-06
-2.34644690857484e-05
-1.28159558126528e-05
-4.9734343697297e-06
-2.88452556759519e-06
-3.83397913831268e-05
-1.65354653470862e-05
2.7155436664824e-07
-1.18304009735864e-05
2.12049319682209e-06
2.64742750215912e-07
-2.16657500637648e-05
-1.40702373465531e-05
-1.16354642435393e-05
-2.20830203382269e-05
-1.42443361925295e-05
-6.11434820152907e-06
-3.68234628531105e-05
-1.22749454569262e-05
-2.40460608501578e-05
-1.49511844221395e-05
-1.70730312866329e-05
-1.18155327252675e-05
-1.09515675430308e-05
-3.20351955076496e-05
-9.09310599664796e-06
-2.64948622595644e-05
-1.93929233793435e-05
4.58928217938572e-07
-3.47970504076878e-05
-1.97475806663652e-05
-1.16718890490397e-05
-3.74679448727685e-05
-9.44698614292202e-06
-1.93929035129641e-05
-2.19092416117261e-05
-7.83550098746309e-06
-2.31134899432268e-05
-2.27619303324576e-05
-3.53716499808714e-05
-2.42792295573406e-05
-2.12488829400686e-05
-3.2437442891585e-05
-9.30649006020454e-06
-3.9766564510195e-05
-1.50376835733479e-05
2.06499757048821e-06
-2.59147610313492e-05
-1.52670206960155e-05
-3.73602027647966e-05
-6.63480256826131e-06
-3.25476695956937e-05
-2.10094589224366e-05
-1.61200217129967e-05
-7.54674178403419e-06
-1.28617230843578e-05
-1.68813546288825e-06
-3.95622777815802e-05
-4.1149302400433e-05
-3.34781908537911e-05
-7.68014173073364e-06
-4.08826927648148e-05
-7.1582405344816e-06
-1.63437322448466e-05
-7.76405584640754e-06
-2.60771784604905e-05
-2.58747216801736e-06
-3.35347303310201e-05
-2.65172817438206e-05
-3.70407802291827e-05
-6.79291760009352e-06
-1.14842461602577e-05
-3.0847028632168e-05
-1.7816707155022e-05
-2.27783884742605e-05
-7.19423094504895e-06
-2.39713756826612e-05
-3.31029417999268e-05
-1.81407392903699e-05
-3.90809221732366e-05
-1.02927948933708e-05
-1.80609917594185e-05
-6.21940618527769e-07
-2.08627598688954e-05
-1.13586369537508e-05
-1.24872966125062e-05
-2.00317552162738e-05
-1.54807573264012e-05
-2.51156259414803e-05
-1.36011288716297e-05
-1.47258355014838e-05
-3.04276731111627e-05
-2.53086748072055e-05
-2.85315446182123e-05
-2.0459143042988e-05
-1.24903000029047e-05
-2.07863610843276e-05
-2.4667992413688e-05
-3.25332696247263e-05
-7.77199638449103e-06
-3.19759335695483e-05
-2.49163379744738e-05
-5.51964814889414e-06
-2.96745523010851e-05
-3.24492455824826e-05
-9.46744756201706e-06
-3.38566277985637e-05
-3.37580862435857e-05
-7.35366779132869e-06
-1.36806971351969e-05
-2.60140976326903e-05
-3.20673300868033e-05
-2.08944527075499e-05
-2.612196919766e-05
-3.52164079232531e-05
-8.70064095756974e-06
-1.05107213933459e-05
-2.24372059806533e-05
-3.97459245733043e-05
-3.21007949528354e-05
-2.16436579661415e-05
-3.46400633862715e-05
-2.84950853075638e-05
-1.28644933182351e-05
-1.116831092257e-05
-2.09958214732467e-05
-2.59240295546079e-05
-2.29138746085225e-05
-1.3588351498658e-05
-1.85080307228579e-05
-3.06030717548338e-05
-2.53459657859558e-05
-2.35502368306443e-05
-2.90497693202906e-06
-2.15680688527737e-05
8.51857232958459e-06
-2.18889888319813e-05
-2.08173625324487e-05
-3.42510896293608e-05
-1.78775750860156e-05
-1.77319663949493e-05
-1.71743064283154e-05
-2.24507565506106e-06
-7.39655039398701e-06
-5.01755612946272e-06
-1.24685902140238e-05
-1.96766647158571e-05
-8.43384597046677e-06
-2.08883253149881e-05
-1.45358656875341e-05
-2.58714204643212e-05
-2.5450624521278e-05
-2.00192477622075e-05
-3.61028934389929e-05
-1.22545885409691e-05
-2.731493448758e-05
-1.66932117149222e-05
-1.00916238296914e-05
-2.23082167972934e-05
-1.61092736388822e-05
-1.56445441631513e-05
-1.45532058273087e-05
-2.83381256602415e-05
-1.70430138633382e-05
3.27102512186452e-07
-3.52189059319134e-05
-1.23652488871299e-07
-2.30953674243216e-05
-1.7750815555964e-05
-1.05601139084779e-05
-1.60163639959523e-05
-4.36139568858436e-06
-2.33857113645963e-05
-2.49166567729159e-05
-5.20428985985682e-06
-2.84751147501782e-05
-2.44256521847723e-05
-2.73051536933262e-06
-3.25116751273984e-05
-9.7204749991423e-06
-1.6451486150147e-05
-2.0072497308554e-06
-1.59991357923704e-05
-3.05056125891243e-05
-3.30230109757025e-05
4.31808252273117e-07
-7.75900730351809e-06
-1.53651586387961e-05
5.99196826898692e-06
-2.09858685325902e-05
-2.03468741967427e-05
-3.03691461538637e-05
-3.85651982839925e-05
-8.75562542953298e-06
-3.48934625789391e-05
-6.88402825409757e-06
-1.41872403728629e-05
-2.7879639604252e-05
-2.50907952119254e-05
-1.14755814326238e-05
-5.82818976095285e-06
-1.1780709001844e-05
-3.90616173262951e-05
-2.01306064225594e-05
-1.77253000409281e-05
-2.11076389965357e-05
-1.16926728258545e-05
-3.95130744862644e-06
-3.03072433860847e-05
-3.30986017456917e-05
-1.27119188814444e-05
-6.57342331706681e-06
-3.71187369843967e-05
-1.72339948707985e-07
1.012091448065e-05
-1.3502855369275e-05
1.01058762921881e-05
-1.75502427448481e-05
-2.99483629007608e-05
-3.20048761186877e-05
-1.36462324414354e-05
-3.6129569557894e-05
-3.301183128936e-05
-9.15384716516359e-07
-3.92908595053631e-05
-2.49965354678981e-05
-2.02411919711439e-05
-1.55254557404118e-05
-1.45597325882874e-05
-1.64028992677668e-05
-1.5570034568027e-05
-1.83965026795816e-05
-2.55963791341059e-05
-2.30029372234703e-05
-3.63584789782037e-05
-3.11802885382883e-05
-3.07962930539386e-05
-4.3412169934457e-05
-1.97580726431048e-05
-3.50830434239391e-05
-2.71187969787279e-05
-7.98596645700069e-06
-1.87292161727554e-05
6.82556755540694e-06
-5.10177411952459e-06
-3.30601873902665e-05
-1.86737154155044e-05
-1.57434477163334e-05
-2.66362026169086e-05
-1.92422421016605e-05
-3.42595577817234e-05
-1.59813306091832e-05
-1.05486949704064e-05
-3.77436003772663e-05
-2.81115372012118e-05
-1.95917478690313e-05
-3.89854901388953e-06
-1.93706527867233e-05
-2.26757043900478e-05
-2.75274177281545e-05
9.0723022448963e-06
-1.23007091717532e-05
-8.20323938938655e-06
-2.16343646535158e-05
-1.42957733188728e-05
-1.73525794541667e-05
-1.79488850795702e-05
-3.24179636917605e-05
-1.96362334821826e-05
3.12276639180747e-06
-1.68147197170749e-05
-1.52831935397713e-05
-3.88796576481419e-05
-3.7724815591866e-05
-3.09975113696188e-05
-1.68426704377515e-05
-1.11972483850519e-05
-3.02447796068503e-05
-2.93114925111559e-05
-1.60686421304609e-05
-2.8103263493766e-05
-2.39445054787767e-05
3.06151210073846e-06
-2.25403753689223e-05
-4.00382782882139e-05
-3.1449554372138e-05
-2.22542518733199e-05
-2.0570641507746e-05
-1.54133421694051e-05
-2.41916457820047e-05
-2.97427503998456e-05
3.68284855734342e-06
-2.03323874666227e-05
-3.65044551733912e-05
-2.12925894360366e-05
-2.32482786396332e-05
-2.88898601391208e-05
-1.49662580729032e-05
-2.62577040271391e-05
-3.14590684865592e-05
-1.39314692039348e-05
-2.49667952216744e-05
-9.20325756450349e-06
-8.45960762415635e-06
2.25121636249154e-06
-2.36298101132251e-05
-2.41630184493576e-05
-3.20032002239329e-05
-3.15366217490839e-05
-1.68162418372776e-05
-2.35824562229452e-05
-2.59399258147188e-05
-1.99759212501863e-05
-1.35192367383342e-05
-1.18636180106054e-05
-3.89897494832613e-05
-1.1012364641506e-05
-1.00349197711515e-05
-3.68525489258541e-05
-3.04567226027515e-05
-1.89456173925059e-05
-2.4215455443272e-05
3.44746949897195e-06
-3.56748940546507e-05
-1.29176461975432e-05
-2.98974853648119e-05
-2.79680697505334e-05
-1.78528618779318e-05
-3.04353321858666e-05
-1.99950854713486e-05
-1.74889588320482e-06
-2.03460373643077e-05
-2.54298561942668e-05
-6.97344954022834e-06
-1.89123473488912e-05
-4.13820154823503e-06
-1.50854875283662e-05
-1.05197152618184e-05
-4.18799902601845e-06
-2.35868790471395e-05
1.00452724937019e-05
-3.12545850754175e-05
-1.48137063808978e-05
-1.36987213983364e-05
-1.56032290559641e-05
-2.11309067373754e-05
-1.76323230267952e-05
-4.35135186094368e-06
-1.83291491989842e-05
-1.13614435770627e-05
-2.0706715786687e-05
-3.34616076216248e-05
-2.77582147012217e-05
-3.54311254275978e-05
-1.83831423933324e-05
-1.42624900346178e-05
-2.95878605214311e-06
-5.99479424327916e-06
-2.59000146151985e-05
-2.08418249012011e-05
-1.92994854967952e-05
-2.02135649265691e-05
-9.83306650458472e-06
3.04313212119971e-06
-3.18233878461258e-05
2.65583383532323e-06
-1.43422313273226e-05
-2.39455390302222e-05
-3.07469131006379e-05
-6.08769248065346e-06
-4.14655830153245e-06
-1.99878167200981e-05
-1.67071142565239e-05
-3.82845497832121e-05
-1.87790310588443e-07
-2.35409123169088e-06
-4.93061398234223e-05
-1.13607610530166e-05
-5.18486088947287e-05
-2.97350140546905e-05
-1.96571835220964e-05
-2.04332209210554e-05
1.59021967784952e-07
-2.03544847579375e-05
-2.171512841667e-05
-3.80304405282194e-05
-2.68268821974063e-05
-5.57213190534483e-06
-7.59726147608525e-07
-1.67381089407338e-05
-1.89396859674919e-05
-3.34727057734494e-06
-1.99556637828014e-05
-2.70982566101118e-05
-1.62475178559223e-05
-2.35071770425716e-05
-2.05300905662248e-05
-3.66639989858421e-05
-1.90954219261078e-05
-4.56031356647549e-06
-1.68368126441736e-05
-3.04795245759506e-05
-1.86990173534476e-05
-2.10393413905929e-05
-1.89623259744056e-05
5.53586122826082e-07
-7.21616367180212e-06
9.28702408478186e-06
8.30671029086998e-06
-4.34000079660468e-05
-3.11587015234488e-05
-3.86312108580331e-05
-2.42453864266971e-05
-4.32965081077382e-05
-3.28830526058675e-05
-2.66125839464604e-05
-1.8756570114224e-05
-1.76953691535577e-05
-1.17908779099579e-05
-1.74463488000828e-05
-2.53114670799114e-05
-4.42006432956422e-06
-3.49183378403679e-05
-1.74832306719989e-05
-1.89135580112157e-05
-2.74509881707372e-05
-1.62938593345965e-05
-5.34278116788822e-05
-5.86450324591138e-06
-2.6069315087311e-05
-2.06030191102193e-05
-3.74073349998517e-05
-2.49596805249824e-05
-2.23824331752956e-05
-1.32814937522207e-05
-4.64755485378864e-06
-1.6013380652853e-05
-1.08981708883711e-05
-1.66820553331976e-05
-2.00806319431179e-05
-7.14264267262239e-06
-2.90517471479376e-05
-2.12545819637397e-05
-1.60942902747146e-05
-1.26334817199426e-05
-1.53584613783224e-05
-2.85848247553699e-05
7.17623877387629e-06
-8.01906850180168e-06
-2.1654872279686e-05
-1.81127496282357e-05
-4.00404432869765e-07
-1.6913883734128e-05
-2.44141656319864e-05
-8.63422327996374e-06
-1.67908821406714e-05
-8.81229944566962e-07
-1.02682450785202e-05
-3.27025365936513e-05
-1.58206638717722e-05
-6.17702664754563e-06
-3.95925090137355e-05
6.08496025153506e-07
-1.01713078301319e-05
-1.45356231768532e-05
-2.74482057849237e-05
-2.83623485270523e-05
-2.04230311661949e-05
-3.86276885364853e-05
-2.44341065437562e-05
-2.24323120922934e-05
-3.34941683655392e-05
-2.62388633426562e-05
-3.01799165902921e-05
-6.60765339607494e-06
-2.19752710016286e-05
-3.3167965093863e-05
-1.23300405771771e-05
-2.43945836804622e-05
-3.68625267610332e-05
-1.03102034496837e-05
-1.86809731340486e-05
-2.03605957529287e-05
-2.19946911237261e-05
-3.01572141576744e-05
-2.65675161247308e-05
-1.68331007575093e-05
-5.75126227283685e-06
-5.69161345193749e-06
-1.00695631228558e-05
-2.43762069274064e-05
-4.61109945751631e-05
-1.49287758696381e-05
-3.87653698278932e-05
-2.67694296803581e-05
-8.57792035837515e-06
-2.12694139536914e-05
-2.60167762555677e-05
-1.08232986763896e-05
-1.80318013196387e-05
-3.95562995362688e-05
2.8458873028463e-06
-5.34856253569168e-06
-2.43083859561063e-05
-1.32026285898959e-05
-1.10406304053862e-05
-2.50507436819305e-05
-2.47421160414661e-05
-1.51388475061986e-05
-1.44680637449463e-05
-1.61053900308186e-05
-2.93234127782574e-05
-2.7704406688599e-05
-2.6855232022803e-05
-1.3526685725211e-05
-1.25089489259928e-05
-1.95524110078008e-05
-3.85884150049101e-05
-2.71654818691242e-05
-7.84912497255368e-06
-1.65073478824273e-05
-1.68477438543052e-07
-3.34875721616112e-05
-2.73665902918078e-05
-2.52510590543474e-05
-2.10584538569989e-05
-7.76357426033925e-06
-3.75617404211566e-06
-2.43255520509873e-05
-4.11145674716965e-05
-2.43027819455488e-05
-1.88947078872663e-05
-1.88946484429218e-05
-2.42396719323928e-05
-4.6066498238442e-05
-3.1555904927634e-05
-1.4449117854474e-05
-9.94049811162153e-06
-1.44224278800836e-05
-1.51062611008236e-05
-2.26273307341983e-05
-3.11846708765566e-05
-1.25446417439556e-05
-1.65524172540981e-05
-3.05086091828578e-05
-5.14767175148706e-05
-2.74112105909984e-05
-2.20024965806352e-05
-1.24604004369669e-05
-1.08313767198314e-05
-9.72691787747013e-06
-2.54831358326879e-05
1.46762484823753e-06
-1.11909075550901e-05
-1.90824585210198e-05
-2.46975244833736e-05
-1.67289639304711e-05
1.26425881608505e-05
-3.27858326891834e-05
-6.89430932532069e-07
-3.33861655043988e-05
1.01506779236673e-05
-2.86430268460806e-05
-2.74709696410916e-05
-1.48302400808276e-05
-2.03223039543668e-05
-1.54925082606311e-05
-2.18581614453946e-05
-2.31861292224527e-05
-3.66885679371546e-06
-2.23880090341745e-05
-2.14923984858832e-05
-2.78455521103219e-05
-4.73097475447016e-05
-2.4082530824546e-05
-3.2250844094414e-05
-1.06191198583841e-05
-8.88843708513503e-06
-6.19790743507601e-06
-5.59223268728498e-06
-2.36482788547722e-05
-1.29287110673581e-05
-1.88966547841212e-05
-3.83602194317367e-05
-1.20396159639447e-05
-1.66661849934868e-05
-2.40595453265614e-05
-1.42962483912692e-05
-1.92671018238181e-05
-2.80804414327797e-05
-8.55763045671703e-06
-3.95544486059087e-06
-2.67821062864519e-05
-3.3107948018143e-05
-1.34026452571588e-05
-8.7351394678198e-06
-1.28031946598828e-06
-1.47272069880623e-05
-2.92812217294676e-05
7.34344277216555e-06
-1.85479839397485e-05
-1.14632664397247e-05
-1.61557611085676e-06
-3.47390626297456e-05
-2.63226032712208e-05
-1.54866203676447e-05
-1.17597925371663e-05
-2.74369212674726e-05
-2.19562653109274e-05
-1.83286960097733e-05
-2.18712609735424e-05
-2.35203844258798e-05
2.86019069782612e-06
-9.65454166192661e-06
-1.74843011250697e-05
-2.33554739738906e-05
-2.33803245542816e-05
-2.35943900216975e-05
-3.23510754032388e-05
-2.04992877883068e-05
-3.43320485968812e-05
-4.33645489418334e-05
-2.28160621461704e-05
-2.90140493082153e-05
-2.91796401179367e-05
-1.69553084506512e-05
-1.55604338637652e-05
-2.57999513609106e-05
-1.48720041342665e-05
-2.21906979231055e-05
-2.71262695282898e-05
-3.27114700332533e-05
-2.94013671967177e-05
-4.04753298116274e-05
-2.08691293854147e-05
-8.6247935869209e-06
-1.88914022108223e-05
-2.3588518378662e-05
-2.93916709801996e-05
-1.19149225349084e-05
-1.60627246948329e-05
-1.7837608813901e-05
-2.26518184274789e-05
-9.79090546994044e-06
-1.89851965852951e-05
-1.11629482107691e-05
-2.07166475165575e-05
-2.93941058079617e-05
-2.85963077326637e-05
-1.69164498275589e-05
-6.93306491349129e-06
-1.33496037271935e-05
-2.05581580208275e-05
-1.79838864291483e-06
-2.36629487850493e-05
-2.94986448761247e-06
-1.42110587230816e-05
-2.2234050733677e-05
-1.78476839611709e-05
-1.64242279820224e-05
-1.58024100488606e-05
-1.78104102830503e-05
-3.72350051175522e-05
-1.84300537401685e-05
9.44933526005201e-06
-2.46675171888892e-05
-3.12113324530171e-05
-7.13934941065685e-06
-2.24102300691758e-05
-1.43260306893489e-05
-2.19139617686619e-05
-2.74462242971741e-05
-1.83815320951523e-05
-1.44156787673296e-05
3.46139903366058e-06
-3.31637297215167e-05
-2.03931576013219e-05
-4.7869381346549e-05
-1.11318706418321e-05
8.37787017591772e-06
-1.22517893310094e-06
-3.04528769973485e-05
-2.65932175206008e-05
-1.85061719719017e-05
-2.73594558436254e-05
-4.19185135543963e-05
9.24194634087872e-06
-1.22262920064638e-05
-2.17871024368127e-05
-9.35333426257252e-06
-4.59741078454773e-06
-1.8770519861053e-05
-7.9500789577222e-06
-1.43082493404953e-05
-1.43199698498678e-05
-3.15262048609644e-05
-4.85084130370939e-05
-2.67634002343581e-05
-1.13508631367193e-05
-6.77912619948828e-06
-1.79312902392328e-05
-1.21846650782479e-05
-1.68551078961843e-05
-8.17217773156016e-06
-3.93390304519035e-05
2.21043764244566e-05
-1.62707997053828e-05
-2.59198012102656e-05
-4.70888526506529e-06
-1.15596506233766e-05
-2.64397718272645e-05
-1.89797630852222e-05
-3.75460369159694e-05
-1.41250588778791e-05
-3.03649053309428e-05
-2.71862595765704e-05
-9.034425795304e-06
-1.90535637840911e-05
-2.14701990217114e-05
-1.09919901485077e-06
-7.82443710627358e-06
-1.76504157690707e-05
-1.11225713900415e-05
-1.52933073891457e-05
-2.20234489221233e-05
-2.38021588207069e-05
-1.63613672479551e-05
-4.20440210073715e-05
-1.57712894561431e-05
2.78256974621557e-07
-3.60081389981967e-05
-4.23629628919285e-06
-6.73181530968026e-06
-4.54991013100366e-05
-2.38729352704264e-05
-6.42482453199503e-07
-8.33529519766063e-06
-2.63918628919769e-05
-2.02252327974294e-05
-1.08219252830162e-05
-2.93284750224755e-05
-1.29382503729143e-05
-2.79774124283715e-05
-2.48866847047037e-05
-1.19250810644541e-05
-1.03404665394116e-05
-1.27118195143491e-05
-1.24215187091431e-05
-1.59230974506598e-05
-2.49080376123714e-05
-3.39095713352323e-05
-3.31491555428978e-05
-3.6150156778712e-05
5.79708145313658e-06
-2.57688303982108e-05
-7.00043369490043e-07
-2.29413361668793e-05
-2.71313649337667e-05
-8.12697483546005e-06
-1.72769440047711e-05
-2.61863453760131e-05
-2.06106791056432e-05
-1.50328901269783e-05
-3.07362557976494e-05
-1.1333604430113e-05
-2.47695991752011e-05
-4.01153303644093e-06
-2.25812618184194e-05
-5.51640889649719e-06
-2.33415561547319e-05
-2.80750285794608e-05
-2.41039269943584e-05
-3.53326773515804e-05
-3.02347162858272e-05
-2.10254354958676e-05
-7.32548552641012e-06
-1.65526429217683e-06
-2.28346107042003e-05
-2.69396617820507e-05
-3.52457567698717e-05
6.74083722876192e-06
5.83845016700614e-06
-2.67557782742064e-05
-4.86920220455474e-05
-1.02583977803343e-05
-3.65078154656133e-06
-1.07921888147561e-05
-2.41899292773115e-05
-4.54451171923958e-05
-1.15250891392777e-05
-1.58079355730826e-05
-4.59710837212566e-05
-3.12397519525168e-05
9.11922899895338e-06
-1.01379676151143e-05
-1.64108863630963e-05
-2.79588190035807e-05
3.69834217217926e-06
8.31933386006329e-06
-1.20033957762102e-05
-1.81049766769314e-05
-3.38461461010503e-05
-6.95572767557312e-06
-1.45824279458673e-05
-3.14756158694696e-05
-1.97895938827465e-05
-4.16374482264696e-05
-1.74780513043671e-05
-6.56628989313218e-06
-7.55037752549099e-06
-4.28844559311599e-05
-1.86950066451546e-05
-2.49373391438607e-05
-2.11312352740783e-05
-5.48221287748439e-05
-4.14959039555719e-05
-6.40126791379613e-06
-2.01336791486213e-05
-2.89805497945235e-05
-1.9103928542816e-05
-2.20917782972175e-05
-1.76490295625021e-05
-2.50186949423768e-05
-3.04979174334775e-05
-3.73032658546967e-05
-1.21888401849719e-05
-3.02611631225467e-06
-8.36311124647556e-06
-1.79360306663648e-05
4.63430041734379e-07
-3.00581259851242e-05
-1.84149019540072e-05
-2.16022506437512e-05
-1.74170807206857e-05
-3.04165572477456e-05
-2.95735810524485e-05
-3.27142874657453e-05
1.67734009657881e-06
-9.33879273043021e-06
-2.90970483355196e-05
-4.13958409752919e-05
-3.51416937599734e-06
-3.36093796405603e-05
-1.11352819997195e-05
-2.36594596678203e-05
-2.40931608809208e-05
-1.30222069415526e-05
6.65961894005346e-07
-1.73674855171677e-05
-1.76033217051784e-05
3.03626140096928e-06
-2.00204916263501e-05
-3.32694374869426e-05
-3.22500244644746e-06
-7.19878471804841e-06
-1.8967772864708e-05
2.67228717148631e-06
-1.51813474628955e-05
-3.21466059329876e-05
-3.72601028654154e-05
-3.01925083821862e-05
-2.45093577749719e-05
-3.49081760913758e-05
-4.3857139642866e-05
-2.12296622430207e-05
-3.4674930478249e-06
-7.27542998493866e-06
5.28982657199584e-06
-3.44533659913227e-05
-3.67380355159553e-05
-3.55998719896145e-05
-3.83591803855215e-05
-3.66393283960525e-05
-3.98033975121751e-05
-2.11675577680926e-05
-9.54591115253823e-07
-1.88386348597201e-05
-2.59733365501653e-05
-2.65710296907329e-05
-2.74915388172745e-05
-2.70466392404902e-05
-3.15587290092263e-05
-1.92425957733983e-05
-2.92021188660979e-05
-2.11206685931609e-05
-2.71593809063265e-05
-2.15243689248716e-05
-1.1309024698324e-05
-1.15485469016788e-05
-1.98602133489229e-05
3.07258174870801e-06
-5.45248071786906e-06
-3.0768273107599e-06
-1.19796924008677e-05
-1.00443155648047e-05
-8.40313554284937e-06
6.8074409379774e-06
-3.5688475964674e-05
-3.71375428749792e-05
-4.59628015693324e-06
-2.19668414933076e-05
-1.70290539669499e-05
-3.84112400249817e-05
-4.8034018417768e-05
-3.39461257502494e-05
-3.1115390620087e-05
-2.36091204035451e-05
-1.92318481523209e-05
-1.09488345411709e-05
-1.69099934622374e-05
-1.82726515853403e-05
6.33999758297754e-07
-4.46307895779587e-05
-1.34943247700345e-05
-1.47862817582554e-05
-1.9000596363683e-05
-5.72052503988693e-05
-1.15751777308409e-05
-3.22146079385095e-05
-4.88600332501838e-06
-9.21855759028257e-06
-8.20079234010735e-06
-3.15347568923022e-05
-1.14522386530887e-05
-2.78463889082726e-05
-3.95261210912681e-05
-1.91948577254167e-05
-1.63795515464485e-05
-2.31426003014503e-05
-1.56952185327126e-05
-1.52144107154479e-05
-2.22862065507962e-05
-1.97986307982475e-05
-1.87394823017237e-05
-1.85098782286403e-05
-1.23628482636284e-05
-4.16347155199031e-05
-1.62853053285009e-05
4.77264891781109e-06
-3.31924596557163e-05
-2.04624434711147e-05
-1.793109877012e-05
-1.52316734807094e-05
-1.37640129581312e-05
-2.32685747251422e-05
6.88223207407914e-07
-1.30129421371781e-05
-1.74198454094689e-05
-1.35666527085053e-05
-2.76250345799836e-05
-3.0499114159e-05
-2.63762592514912e-05
-2.23584378132512e-05
-3.11777697851652e-05
-3.41716371785945e-05
-2.77341354919929e-05
-1.2019632459357e-05
-1.46255975811761e-05
3.85262342346331e-06
-3.42018337540755e-05
-5.16983254463456e-05
-1.37181003416878e-05
-2.00597505203232e-05
-2.36496096065016e-05
-1.9639471284835e-05
-1.56447250223819e-05
-7.51312972715373e-06
-3.47818765913659e-05
-3.61524561900579e-05
-2.10226936083978e-05
-2.91857138942847e-05
-4.41104153363762e-05
-1.30660894461987e-05
-2.37078928706939e-05
-1.42048081110395e-05
-1.71120328013475e-05
-2.68798996064991e-05
-2.45911058601478e-05
-2.01210557270109e-05
-3.90918365600344e-05
-1.15931330705852e-05
-7.01072439691691e-06
-2.51220753480677e-05
-2.21556893683016e-05
-2.81627990221729e-05
-5.32018496479654e-06
-1.323444389441e-05
-6.94784576306667e-06
-3.65653952654015e-06
-2.84123735789739e-05
-2.89868463271318e-05
-1.16853302491515e-05
-3.0069998965096e-05
-1.2826506078994e-05
-1.51389266528398e-05
-1.82697501486437e-05
-1.77439911561271e-05
-1.70776827356415e-05
-3.54388863319685e-05
-2.14334973237923e-05
-2.2729715231413e-05
1.08632826465178e-05
-1.84184813957334e-05
-3.88626887685844e-05
-2.54068508142668e-06
-3.03191102631302e-05
-3.16315883739019e-05
-1.2096129541901e-05
-1.09677864166454e-05
-2.75973765719442e-05
-3.22344288177973e-05
-3.09782158166643e-05
-2.58415638366218e-05
-2.69029997573707e-05
-3.53110841594745e-05
-2.15684587007437e-05
-2.30822669494474e-05
-3.06437222025615e-05
-2.11247832542864e-05
-2.85825622913235e-05
-1.46145857530164e-05
-1.9785719704629e-05
-3.42713133272126e-05
-8.57511331264412e-06
-8.21577715878436e-06
-4.66348236079705e-05
-1.50364700543661e-05
-9.51849731200087e-06
-1.29652449852284e-05
-4.07391639697254e-05
-2.18688422842406e-05
-1.64292190017675e-05
-2.29170257143471e-05
-2.13380567168249e-05
-7.20019580759258e-06
-2.62076396171993e-05
-1.76528641717754e-05
-2.60709473089811e-05
-2.10152705783098e-05
-4.02015357745534e-05
-1.16562909038707e-05
-1.87773871592319e-05
-2.18693011791536e-05
-7.28163173345434e-06
-1.54381426555869e-05
-1.0029254184973e-05
-1.15354959117764e-05
-1.49633932342703e-05
-2.0797743231261e-06
-2.87635992318327e-05
-7.29840848665593e-06
-7.22824199291007e-06
-1.42351344793215e-05
-1.5420768649686e-05
-3.11478156116433e-05
-2.5332544269754e-05
-3.95013326762536e-05
-2.73960858496867e-05
-3.88415666186074e-05
-9.00775107164897e-06
-7.31490056113831e-06
-3.66948781721408e-05
-1.42901679185806e-05
-2.52904505422713e-05
-1.77400517563777e-05
-3.59685311205764e-05
-1.51121486189336e-05
-3.7002651637809e-05
-1.83297041621132e-05
-9.30046312760654e-06
-2.13526546192305e-05
-2.56062855289358e-05
-2.10687362810954e-05
-2.48665816034852e-05
-3.24227502678655e-05
-2.71888271355313e-05
-2.51403134666895e-05
-2.62845923709382e-05
-1.94472073004039e-05
-1.37713781512725e-05
-2.13958984978229e-05
-1.83346763279582e-05
-3.65176751481893e-06
-4.28557460943769e-06
-1.74599862605315e-05
-7.330262031263e-06
-2.94706183378572e-05
-3.46421703782954e-05
-1.10467328506183e-05
-7.19328820364819e-06
-1.4879679649615e-05
-1.51206565951435e-05
-2.80758169083855e-05
-4.00393344666852e-05
-2.47380121782504e-05
-7.1009413838669e-06
-3.91182691281244e-05
-6.09368648609672e-06
-6.12032954497517e-05
-3.0749280082742e-05
-1.7465946110607e-05
-2.22755886923147e-05
-3.24105525577947e-05
-3.04842532475448e-05
-3.35006909688333e-05
-1.65014229584272e-05
-1.38159792617791e-05
-1.79457363557206e-05
-3.65127844451254e-05
-1.46226584839565e-05
4.51430495308864e-06
-1.76953421964572e-05
-1.60325596151738e-05
-9.83955228248575e-07
-2.74654923665116e-05
-2.06019214616361e-05
-1.53796798476571e-05
-3.06475007744115e-05
-4.55741369897251e-05
-4.57609207676638e-05
-4.18430083706623e-05
-1.73095175256714e-05
-2.57981554884026e-05
-4.47355569672155e-05
-1.1868093317926e-05
-3.60260871538945e-05
-2.53264227018468e-05
-4.41792390911789e-06
-2.67305828118603e-05
-4.45523495567677e-05
-1.58824294208167e-05
-3.35172786632477e-05
-1.47983699887467e-05
-2.08827559838832e-05
-3.51984431303489e-05
-3.17138878448219e-05
-1.3262622014036e-05
-1.66930045883702e-05
-3.50943971244038e-05
-1.65156726094736e-05
-5.19643942540623e-06
-2.12354222685228e-05
-8.65220685654413e-06
-1.96497247648895e-05
-1.482554503063e-05
-9.55375483202579e-06
-2.45391627969487e-05
-3.08972296997226e-05
-3.76173812941123e-05
-1.01820212762018e-05
-2.22385798027748e-05
-3.54290501915509e-05
-1.34045115700683e-05
-2.80001334413577e-05
-4.439195608938e-05
-5.72778614221495e-05
-2.24350071829611e-05
-1.85254315894217e-05
-1.84041735505157e-05
-2.23067157114093e-05
-2.34973138129937e-05
-2.04071434001059e-05
-8.66431042160059e-06
-1.78013984003683e-05
-4.50960392460367e-05
3.4705292433895e-06
-1.12996146127001e-05
-1.10803435706536e-05
3.67209424806438e-06
-4.8644622338156e-06
-1.64702525142126e-05
-3.61779177105683e-05
-1.35074240790413e-05
-1.83910655570165e-05
-2.41163878873333e-05
-7.54539700852054e-06
-5.12747334694034e-05
-3.70503078401455e-05
-2.16919450469058e-05
-2.49090376450159e-05
-1.86018011165271e-05
-2.52618256602509e-05
-2.65210850737158e-05
-3.65837189092743e-05
-2.79166826904424e-05
-1.26828083518471e-05
-5.51379067276766e-06
-3.83417285032589e-05
-1.06670579831865e-05
-2.00981734126096e-05
-4.28673343398441e-05
-3.46871183783912e-05
2.80781066582806e-06
-1.88679786879481e-05
-2.55499107497991e-05
1.41230359306709e-05
-9.26975378312632e-06
-2.35702518731334e-05
-9.86727915126335e-06
-3.16042918098122e-05
-1.7226114863175e-05
-6.46717899453456e-06
-9.37576466554568e-06
-1.3228422154117e-05
-2.34426959785374e-05
-3.44192872817882e-06
-1.77650666163987e-05
-2.38807575464687e-05
-4.17023838544563e-05
-3.9845783841413e-05
-2.37456769251918e-05
-2.65356945780578e-05
-2.00925427490012e-05
-1.66975335808477e-05
1.17541606151969e-05
-1.55519815666271e-05
-1.40627606352508e-05
-4.95241708662562e-06
-4.63799958595825e-06
-3.42831429476092e-05
-1.63794690297685e-05
-1.32435687528312e-05
-1.10583597116364e-05
7.59935488150669e-06
-5.09055025776719e-06
-1.62957625739877e-05
-1.3840037252247e-05
-3.41910983357695e-05
-3.27584211589014e-05
-2.57053191301432e-05
-2.15529198078422e-05
-3.53870124173459e-05
-2.37673924159672e-05
-2.42157205793068e-05
-2.28993395424951e-05
-1.87466752438396e-05
-9.1108171816592e-06
-6.92302280217626e-06
-1.17249415569815e-05
-2.21332582778488e-05
-8.5338893690347e-06
-2.00139540628971e-05
-1.38058618054375e-05
-3.49972385888656e-05
-1.40436677775369e-06
6.73267446358049e-06
-2.9358020862407e-05
-1.03784514657374e-05
-2.36774465020397e-05
-1.15452272357561e-05
1.59585157409043e-06
-1.78466991464374e-05
-6.83343522802462e-06
-3.07901066444304e-05
-1.1828543664255e-05
-1.66739979677991e-05
-2.036892033437e-05
-5.47523560150308e-06
-2.13857504055203e-05
-2.55556544964372e-05
-1.91051191823261e-05
-9.27662510339422e-06
6.74602472606778e-06
-1.18731782996715e-05
-3.34863829383282e-05
-1.37065897448733e-06
-5.23535966109735e-06
8.36056622507957e-06
-3.01545686635086e-05
-7.26035085552426e-06
-1.43601770148657e-05
-2.85730027535699e-05
-1.43278599537572e-05
-3.72273627918074e-05
-3.03035120596313e-05
-1.54442309367708e-06
-2.37345949949502e-05
-9.13591401076935e-06
-2.24456138016542e-05
-3.95764774914283e-05
-1.45653337626875e-05
-5.86299598305319e-06
-2.23451010257727e-05
-3.10094709813944e-05
-5.89368036306081e-06
-1.80394811183318e-05
-1.59417664191041e-05
-2.16637236209998e-05
-1.9665790250071e-05
-1.27876470448312e-05
-1.60800541294933e-05
-1.68932708837427e-05
-7.73429647032314e-06
-2.33657752084753e-05
-3.56316960864407e-05
-3.06710387013332e-05
-3.42159870411806e-06
-1.00097331388496e-05
-1.73397754344015e-05
-7.00923057902039e-06
-3.35286482301209e-05
-2.06444321997558e-05
-1.11597439493909e-05
-2.67721454785616e-05
6.5953255254092e-06
2.6421721753368e-06
-3.41462082297485e-05
-2.96720974613656e-05
-1.7507992595359e-05
-7.79403460055063e-06
-1.52978909796609e-05
-2.95197034210457e-06
-2.32395741504762e-05
-4.76358652361833e-05
-1.60529140492703e-05
-2.27427301450963e-06
-4.88220408727968e-05
-2.63511733919062e-05
-6.40552282934345e-06
-1.58656908413962e-05
-1.91687215730784e-05
-2.51073630379454e-05
-2.97134397067263e-05
-3.75221629675445e-05
-1.65247676731918e-05
-2.03116559436967e-05
-8.07123093682384e-06
-1.65297152497917e-05
1.34968261737526e-05
-1.24828447506549e-05
-1.08565023984249e-05
-1.83922017461041e-05
-1.91072345064471e-05
-3.20991132890915e-05
-2.28324141469141e-05
-3.54199476159987e-05
-2.25361437812955e-05
-1.65724436700994e-05
-2.33379399368488e-05
-8.39314296328349e-06
-5.53462956218501e-06
-5.96224395918706e-06
-1.4525835832705e-05
-1.38955921393507e-05
-2.97341131000558e-05
-1.04565666356128e-05
-4.18808144072775e-05
-5.76230900171362e-06
-2.91518864669039e-05
-2.91361551334274e-05
-2.13499397039239e-05
-9.03704689741457e-06
-2.21733921017018e-05
5.94660511973285e-06
-2.81189776610744e-05
-3.76437995357375e-05
-1.94527959884429e-05
-3.70667735577432e-05
-7.76166256332931e-06
-1.55697836384472e-05
-6.19325027599967e-06
-1.84845896746458e-05
6.67793380705377e-06
-1.9044702181272e-05
-4.13584194186159e-06
-5.71227662951774e-06
-1.34733368981641e-05
-1.23532368648799e-05
-9.4598832443147e-06
-3.94566428082965e-05
-3.25932387319527e-05
-5.94348876729121e-06
-2.9172436060593e-05
-2.19996674400318e-05
-1.50311081684663e-05
-3.0566641919113e-05
4.0232650291129e-07
-2.97802321963205e-05
-7.32007432652724e-06
-4.89873467748769e-05
-4.51349060430394e-06
-2.20729984190099e-05
-2.12344227084362e-05
-1.32045988032322e-05
-6.32540280444251e-06
-1.21633797156248e-05
-8.13107630513572e-06
-2.66706151219116e-05
-2.36834796151691e-05
-1.50224018336041e-05
-9.0370877395825e-06
-4.46712641001499e-06
-1.32610040374002e-05
-1.44455069797522e-05
-2.13799441985771e-05
-2.28970482381296e-05
-8.19837323465117e-06
-7.53461688535575e-06
-1.33219195481911e-05
-2.00350221267937e-05
-3.98155118488587e-05
-5.54438381760636e-05
-2.5961644854795e-05
-1.97153626354529e-05
-2.47353996191393e-05
-5.0802336247194e-06
-2.1256681990835e-05
-1.60827056368588e-05
-2.07270653210979e-05
-2.02095295174793e-05
-7.39256706661189e-06
6.49371443285811e-06
-1.85795510679961e-05
-1.29295632086334e-05
2.34643165644666e-06
-2.98666706595558e-05
-2.75931644473123e-05
-1.04493500561337e-06
-6.93702189327979e-06
6.36441808126973e-06
-1.05641817011506e-05
-1.69799086049129e-05
-3.46742848838012e-05
-2.23287790455117e-05
-3.19420160504207e-05
-3.51841720547212e-05
-1.23794132575898e-05
-2.52171585107207e-05
-1.08174867704986e-05
-2.37028587346779e-05
-2.84696311946526e-05
-1.64213346911663e-05
-1.00410289899253e-05
-2.22907887807907e-05
-3.46307825450695e-05
-2.51407447311852e-05
-2.13906375573379e-05
-1.3639740196173e-05
-5.12806289977849e-05
-2.93824693496314e-05
-2.20797230281188e-05
-1.68479406021745e-05
-3.61346674973482e-05
-3.09053655070699e-05
-3.39975779094e-05
-3.31893039506963e-05
-2.32803097298649e-05
-8.63218870443664e-06
-3.70606071397836e-05
-3.21114599130771e-05
-1.75931799068184e-06
-1.96507167752404e-05
-9.75334714088522e-06
-1.43344981601719e-05
-5.63732673893076e-06
-1.45572767651363e-05
-2.0457978436146e-05
-5.77990455855749e-06
-3.43741745468699e-05
-2.94740334334737e-05
5.08661555663262e-06
-1.61118695382097e-05
-6.33377004816159e-06
-9.97279437349433e-06
-1.59437255105151e-05
-1.55772655519398e-05
-1.19307340791409e-05
-1.6408437134412e-05
-1.41512193143318e-05
-3.57463471087904e-05
3.45333744073346e-06
-3.23076349227443e-05
-1.76354121913542e-05
-4.35860197239506e-06
-4.98773398416327e-06
-1.26607156163228e-05
-9.43746126965442e-06
-2.59529088972342e-05
-2.94018822977932e-05
-7.21547354670546e-06
-2.05195404819612e-05
-6.5477830688331e-05
-2.29995348517625e-05
1.71229097020494e-06
-1.73085619178572e-05
-2.16590517539574e-05
-1.64211902544777e-05
-1.44499150067332e-05
-1.60671254483426e-05
-1.67458873372545e-05
-1.81848016481656e-05
-2.72515118526137e-05
-2.9039838449682e-05
-8.93808512801341e-06
-2.68332730692886e-05
-3.06709939527201e-05
-3.14647132614444e-05
-1.9506943253117e-05
-2.95519925862671e-05
-7.66023130658899e-06
-1.28351255132829e-05
-1.45743250594026e-05
-1.50101006135753e-05
-7.14403965799466e-06
-1.96529269427301e-05
-1.39882697755759e-05
-4.67369310205003e-06
-2.24450557675621e-05
-2.96989074615386e-05
-2.5652613574881e-05
-1.0043379600929e-05
-2.07785859965541e-05
-1.29917674163142e-06
-3.53545253878468e-05
-3.33727543230085e-05
-1.97132476900539e-05
-1.40583086430753e-05
-2.78859390097194e-05
-2.26439641156093e-05
-4.11471233556905e-05
-1.54933677980965e-05
-2.51520163806383e-05
-1.74732817576159e-05
-1.62030460445255e-05
-3.45707338232018e-05
-3.34743070620172e-05
-5.735315648358e-06
-3.68167901314579e-05
-1.62825706222093e-05
-3.15061116589453e-05
-3.45536698848179e-05
-2.55979452101057e-05
-2.04360415299164e-05
-1.91608546531294e-05
-5.92338837478027e-06
-2.76889714725273e-05
6.08485741046314e-06
-3.49330576752144e-05
-1.709136296088e-05
-2.4041438230916e-05
-9.22469536754218e-06
-3.71540819245063e-05
-3.95863814404667e-05
-3.01123095196742e-05
-4.80436429106807e-05
-2.90711759153227e-05
-1.24994136018617e-05
-2.43903442091472e-05
-2.80127055135096e-05
-8.66077712080046e-06
-2.63446146251378e-05
-1.8281327940803e-05
-2.19037516920545e-05
-1.45038948791493e-06
-2.26529457616591e-05
-2.21250111872706e-05
-2.06404079580879e-05
-1.22906078233181e-05
-2.89627032695417e-05
-2.99136763445712e-05
-4.55374455053249e-06
-3.09391449547312e-05
-1.18654788182439e-05
-7.69537148838411e-06
-3.51920029552091e-05
-5.16396965236111e-06
-4.84340996762773e-06
-8.56561548028027e-06
-1.17913902832997e-05
-6.94035167676346e-06
-3.17608759995054e-05
-2.73918413927445e-05
-8.9162662346244e-06
-2.51340283547569e-05
-3.06393832543175e-06
-3.95007283015151e-05
-2.04287772282876e-05
-1.80207280980667e-05
-4.30539371146505e-05
-7.37888172947813e-06
-9.72240922971301e-06
-3.0879354858597e-05
-2.41281109115774e-05
-3.60956820148979e-05
-1.84365674132541e-05
-2.14390952584779e-05
-2.75180390171133e-05
-2.37984638377545e-05
-2.56627019986422e-05
-7.70188128371634e-06
-1.14814790441199e-05
-2.7210811232707e-05
-3.61778580549676e-05
-9.3189085821428e-06
-2.2180502342085e-05
-1.60001760411398e-05
-2.09010439041784e-05
-2.64078695735189e-05
-2.11919207019202e-05
-2.57864054483036e-06
-2.56232244675215e-05
-2.51918746154275e-05
-2.30196961449657e-05
-9.75980836359286e-07
-2.88267362108617e-05
-2.70991374528184e-05
-3.57331666820707e-05
-2.29359567761982e-05
-2.67470721591964e-05
-7.71567027493327e-06
-1.05529254533044e-05
-5.16117113785682e-06
-2.39644344462872e-05
-5.01615230532661e-06
-2.25343148924799e-05
-3.82315679440563e-05
-3.0038717406999e-05
-2.16602254052738e-05
-8.96301706767815e-06
-3.90263925106115e-05
-2.93014715942119e-05
-2.68079899186501e-05
-2.04180288884065e-05
-2.8201996590849e-05
-3.74841908851434e-05
-2.0183003123278e-05
-6.66615181127926e-06
-1.42811249347133e-05
-2.77214917227869e-06
-3.20200342982187e-05
-6.94493146037715e-08
-1.66333509129857e-05
-3.57651156071135e-05
-3.16781133070508e-06
-2.1070245039651e-05
-2.50674894067069e-05
-3.51560318113596e-05
-1.62632308196086e-05
-1.34915577985619e-05
-2.54197061375919e-05
-9.26018892901539e-06
-1.30449632536984e-05
-6.92449831331114e-06
-1.31798686140316e-05
-3.46429576488674e-05
-1.65120347525834e-05
-1.69733738021542e-05
-1.43020806376447e-05
-2.24809719118874e-05
-1.21792331699731e-05
-8.86167095825792e-06
-1.03959204916131e-05
-2.38895066675278e-05
-2.62052423237537e-05
-4.01407846788294e-05
-1.62608063287575e-05
-1.60030726296698e-05
-2.66203634108295e-05
-2.52521544902513e-06
-3.95172030011028e-06
-6.6948376427984e-06
-5.55561144664052e-06
-1.02420913958069e-05
-8.11829299160076e-06
4.66688205838924e-06
-1.76414284212059e-05
-2.24136865957421e-05
-3.15296347717397e-05
-1.85688251303692e-05
-3.18027165223688e-05
-3.13689802988765e-06
-2.31790710536466e-05
-4.94857963472472e-05
-2.76798762903686e-05
-1.93812013530392e-05
-9.26432410563067e-06
-1.70796037584985e-05
-4.29356672327702e-05
-7.90756285154553e-06
-1.51437245308e-05
-4.49832209810983e-06
-3.77473139353358e-05
-1.68085649191183e-05
-4.04882274959404e-05
-1.72501569042912e-05
-2.69619034251212e-05
-2.90490761083835e-05
-1.35933701089137e-05
-4.94394378763015e-05
-2.51131045537627e-05
-1.45108408535185e-05
-1.11271867242888e-05
-4.32715969107085e-05
-6.07189073383512e-06
-4.1059547627094e-06
-3.4928110410618e-05
-9.37435963886854e-06
-1.10648181434255e-05
-1.77336785498621e-05
-1.4799688250185e-05
-1.17784539393789e-05
-2.60501005833161e-05
-2.6068533851402e-05
-6.61112658977667e-06
-5.76851246514153e-06
-2.78795599003024e-05
-7.6003867040426e-06
-4.57434654091679e-05
-1.65905991262046e-06
-2.38679974496773e-05
-1.3771716594162e-05
-2.75640767002352e-05
-2.26740698843794e-05
-3.73322706648448e-06
-2.80590457975679e-05
-3.14061733903673e-05
-7.12775367732279e-06
-1.5965863160582e-05
-3.92149252999866e-05
-5.4106894047103e-05
-1.7861646764475e-06
-2.78928620056077e-05
-3.71210210075523e-05
-1.27788547508702e-05
-3.70254103925116e-05
-1.88053891659975e-05
-3.31453167419151e-05
4.89863578861831e-08
-2.29001383646795e-05
-1.31180158021935e-05
-3.49448147327877e-05
-2.34966546502161e-05
-4.64586508340805e-05
-1.29818633796772e-05
-2.38327014954265e-05
-7.2672676813163e-06
-2.84368468981104e-05
-1.55265426892014e-05
-4.04788777022411e-05
-2.06118163822764e-05
-1.91462641417488e-06
-3.1416007143833e-05
-3.63065246706043e-05
-3.3911966714645e-05
-8.55521729369872e-06
-2.66080121571294e-05
-1.17166336851407e-05
1.75919805997415e-06
-1.01531060618379e-05
-1.85329429174123e-05
-1.2867579781052e-06
