# Supplementary material for: Research on computational propagation and identification of mine microseismic signals based on deep learning
Source: PLoS One. 2025 Oct 22;20(10):e0334641. doi: 10.1371/journal.pone.0334641 (PMC12543183; doi:10.1371/journal.pone.0334641)
Supplement: S3 Data — (ZIP) [file pone.0334641.s003.zip › 000100500002783.xlsx_0.txt_24.txt.txt]

-2.05705035944868e-05
-1.1359634149822e-05
-2.97347119355305e-05
-2.71519693636859e-05
-2.80048443149004e-05
-1.46717531671498e-05
-2.42324852298602e-05
-3.65193168352609e-05
-3.20324238721196e-05
-1.81320306890339e-05
-2.02515014818561e-05
-1.64731778128545e-05
-2.36900256453342e-05
-2.17452329924209e-05
-6.13910789808169e-06
-5.35478780768116e-05
1.02739116798312e-06
-1.80923530545467e-05
-5.85903896270689e-06
1.1335125127488e-06
-3.00536862806903e-05
-1.48649150427289e-05
-1.1878025969434e-05
-2.46556928147817e-05
-2.50372864287566e-05
-2.92482782833159e-05
-1.38943472015899e-05
-1.7436501124838e-05
-2.39609041678311e-05
-4.5581320950498e-05
-3.01375477245343e-05
-2.02623867788328e-05
-5.35976265640426e-06
-1.30757738527089e-05
-2.2997241740861e-06
-2.99510354309363e-05
-1.92389014378226e-05
-1.4082056103841e-05
-2.58407130889135e-05
-1.33801467570105e-05
-1.52796556468425e-06
-1.87075825372115e-05
-2.52068012940451e-05
-1.62201058826988e-05
1.6045491848208e-05
-1.73822045644979e-05
-1.30546352001813e-05
-2.45946290143666e-05
-1.52031582575393e-05
-1.87277328365088e-05
-2.80363755199687e-05
-1.50130023051696e-05
-2.37538704110581e-05
-2.63703580100238e-05
-3.39206427604078e-05
-3.48655986820018e-06
-6.10177052702636e-06
-1.79598333234547e-05
-1.84046948723582e-05
1.38011920045811e-06
-2.30135406327289e-05
-3.01693319816752e-05
-1.87784310037941e-05
-1.33768371948179e-05
-1.73748198648617e-05
-3.46580706018997e-06
-1.62559843472256e-05
-8.57111684947938e-06
-1.88523717729448e-05
-2.30517295106728e-05
-2.77335327322358e-05
-1.05147743037158e-05
-5.31211128168319e-06
-4.65858043749286e-05
-2.74489312748547e-05
-2.17864486713988e-05
-1.55200156844919e-05
-2.38846805211869e-05
-1.1587929345562e-05
-2.44771141208223e-05
-1.85529492925175e-05
-1.56264880836582e-05
-3.08443203383814e-05
-2.46166279475605e-05
-2.6216062718147e-06
5.67996047502657e-06
-1.43881821355413e-05
-6.37857527998009e-05
-2.67590407615104e-05
-2.1587201755293e-05
-2.31336069899888e-05
-4.08244274950794e-05
-2.0919171167282e-05
-1.84795717758228e-05
-2.8401421228773e-05
-2.70544759593547e-05
-1.99413807022593e-05
-1.00011469655558e-05
-2.44320747482644e-05
-8.76685392811684e-06
-3.64242714762548e-05
-1.7471804527712e-05
-3.06200854696823e-05
-1.35893605386022e-05
-2.9233032086649e-05
-1.98751500754273e-05
-3.87121572158632e-05
-3.47468075181353e-05
-2.82562630318748e-05
-1.71763183999349e-06
-2.42195047361903e-05
-3.34441471309284e-05
-2.37454048063757e-05
-3.15043937479898e-05
-1.61272165748039e-05
-3.0676247074995e-05
-2.29752791203306e-05
-3.2743970768735e-05
-3.54746301507081e-07
-3.61743012646674e-05
4.64048358813229e-06
-2.39843364802949e-05
-2.66324925387829e-05
-1.4488883376201e-05
-3.17832786933486e-05
-2.07685562596627e-05
-1.2384269922683e-05
-1.0711349462179e-05
-2.19995747459283e-05
-2.26023998769542e-05
-3.8888042965232e-05
-2.34044425671734e-05
7.13161604414913e-06
-1.75096251500871e-05
-1.51593301259501e-05
-1.39513193251207e-05
-3.92239530082697e-05
-2.0444577561875e-05
-3.05240683312268e-05
-3.38957833632235e-05
-1.10541276633761e-05
-2.28447469128515e-05
-7.39888890717464e-06
-2.97977273670758e-05
-2.05671727235694e-05
1.59958459510605e-05
-8.90950797362035e-06
-1.60988147621548e-05
1.8237824184151e-06
-1.94141463776044e-05
-2.62281620644529e-05
-3.18339858638978e-05
-1.22471475609861e-05
-2.39754283991094e-05
-1.25503132334748e-05
-1.55267060699586e-05
-4.22515222498508e-05
-2.90338498500796e-05
-1.527561744322e-05
-2.70239989509967e-05
-9.90037546189236e-06
-3.09553374842343e-05
-2.36726448303451e-05
-1.8541248875392e-05
-2.66921018178665e-05
-6.03435210791681e-05
-8.90568601123152e-06
-6.26556167472649e-06
-2.71345731478664e-05
-3.91380078862421e-05
-1.70760650838897e-05
-1.76798980285114e-05
-4.18563833547948e-05
-5.15092544653204e-06
-2.68404403811994e-05
-4.14172367490314e-05
-1.35595680570083e-05
-4.38779274798049e-06
-3.44502842039014e-05
-2.79822334004871e-05
-2.658486244693e-05
-1.13154034428109e-05
-2.10198352574418e-05
-1.83806683268118e-05
-2.1692455548822e-05
2.62294108880549e-07
-8.25331962853755e-06
-1.76418180254944e-05
-2.39612897568471e-05
-2.72120927608219e-05
-1.74726542327498e-05
-3.54510906257062e-05
-4.7795879273476e-06
-2.42898062554037e-05
-1.29215121442271e-05
-2.34155529093167e-05
-2.5616398994266e-05
-2.98471260918143e-05
-1.33121957088037e-05
-4.36171983152689e-05
-2.04784969941209e-05
-3.77785670851679e-05
-2.56481841346223e-05
-3.56163346986156e-05
-2.36288294380402e-05
-1.73307434326754e-05
-2.00478490713622e-05
-1.33730500266215e-05
-2.01651403689626e-05
-1.85761576271353e-05
-2.18934159724603e-05
-1.44503240249834e-05
-2.1566876361634e-05
-3.30983660573063e-05
-2.16673643984946e-05
-1.86130289736752e-05
2.90007875033879e-06
6.48104582235374e-06
-2.86248900851891e-05
-1.60956343938895e-05
-8.19574773720397e-06
-2.32168372526083e-05
-2.47470913731777e-05
-1.46230097730244e-05
-6.87212082229661e-06
-1.23079505164583e-05
-1.50169899354212e-05
-2.81482068867889e-05
7.90767467520442e-06
-2.16249115352813e-05
1.3025026754397e-07
-1.54744118296027e-05
-2.60767863547752e-05
-2.53312300516841e-05
-3.20581761605504e-05
-2.87740234125511e-05
-3.31204795892619e-05
-2.95016466928319e-05
-1.86881811600689e-05
-1.35210600401042e-05
-2.77355263600843e-05
-2.10909746821333e-05
-1.94933183777543e-05
-1.43220139536391e-05
-1.70912368468523e-05
-3.6844718646847e-05
-2.9968625126866e-05
-3.18723480271119e-05
-2.88133753675927e-05
-2.34402069324964e-05
-2.25352202814172e-05
-4.10937789771444e-05
-2.14685292599444e-05
-3.27037844239712e-05
-3.03064862006989e-05
-1.8635725297363e-06
-1.82429094664823e-05
1.7837451236192e-05
-2.12610571643296e-05
-6.40180477774178e-07
-2.23342373779333e-05
-5.48504735416429e-06
-1.30906769335512e-05
-1.13580497942558e-05
-4.35350930158482e-05
-3.00250845863584e-05
-3.1280818740669e-05
-4.29934293970448e-05
-1.13447392953573e-05
-3.83707064923672e-05
-9.51969717567686e-06
-2.53110520718971e-05
-1.57684969981835e-05
-2.50054445237443e-05
-2.10752696196532e-05
-2.24647282796187e-05
-2.82730319949639e-05
-2.57515673063758e-05
-2.18812706091279e-05
-1.82531113967517e-05
-4.18944098013642e-05
-2.39317638561486e-05
-3.6692359464817e-05
-1.79870240978914e-05
-2.49626233647381e-05
-8.87544581989629e-06
-2.31379298515375e-05
-1.18065224912851e-05
-6.41578552333346e-06
-3.45011936686669e-05
-9.21388296931872e-06
-2.04727587493531e-05
-3.17546750890086e-05
-3.24380361961251e-05
-9.45920748696407e-06
-2.12675518450986e-05
-1.81094478790869e-05
-2.82067279483913e-05
-2.26271001441903e-05
-2.66645414758631e-05
-1.90949290731119e-06
1.75097983511959e-06
-3.14299452240735e-05
-2.53416351400342e-05
-7.30243238520132e-06
-2.54093687275272e-05
-3.18149687526129e-05
-2.36950533380647e-05
-2.65111346987498e-05
-3.57374915270363e-06
-1.93767522280922e-05
-1.5959018820271e-05
-3.19561328363688e-05
-2.39834931148172e-06
-3.57536128455506e-06
-7.01009566230259e-06
-2.04656761187945e-05
-1.22867110376766e-05
-3.79364013726229e-05
-1.41761098005415e-05
-3.82030181358836e-05
-6.20529063571972e-06
-3.16618949945332e-05
-1.23801780931828e-05
-4.16775071164021e-06
-1.65882970841667e-05
-3.26959778428737e-05
-2.04643570277823e-05
-2.23775616684931e-05
-1.79493216298005e-05
-5.06359223303127e-05
-2.42598131443511e-05
-1.45189784694856e-05
-1.27103886016809e-05
-3.71779021494697e-05
-3.32713605555222e-05
-2.19072945085781e-05
-3.47161796453825e-05
-3.10174566987633e-05
-3.03329156730789e-05
-1.2333584472426e-05
-2.07483137040298e-05
-8.9784108996458e-06
-6.89274627867776e-06
-3.03932113126622e-05
-2.75321195590903e-05
-6.82123816647985e-06
-1.79832797970146e-05
3.12913088634367e-06
-2.97064878219083e-05
-1.49193267080313e-05
-1.41053469322929e-05
-1.63077601679955e-05
-1.73967061655984e-05
-3.90937732204124e-05
-3.06530172226044e-05
-3.88025766453978e-05
-9.05344687240609e-06
1.01256404718034e-05
-7.88036757205452e-06
-2.20461549299827e-05
-1.48220120387242e-05
-4.42011158801843e-05
-2.40080118268866e-05
-6.62731174482161e-06
-2.28486446743052e-05
-3.49755210707146e-05
-2.55299677281996e-05
-1.64538880592685e-05
1.50931805128846e-05
-2.00255260895684e-05
-1.31749932367123e-05
-1.67614808364693e-05
-1.48745198361154e-05
-2.70146082810472e-05
-1.23988675638571e-05
-9.55246757593514e-06
-1.66577618270477e-05
-3.3926184775355e-05
-6.80628076951235e-06
-1.9053783554936e-05
-5.78994326580008e-06
-1.6140038101579e-05
-2.52963043456994e-05
-8.68227241242698e-06
-2.96130570717444e-05
-2.40019123730796e-05
-2.93261579783746e-05
-3.16773366989055e-05
-3.49736089675968e-05
-1.62947475585351e-05
-2.52616998405594e-05
-1.27239381395297e-05
-5.36044643668495e-05
-3.7926904260724e-05
-1.83316937684071e-05
-2.05787832132349e-05
3.34803045573042e-06
-1.11929800177908e-05
-2.20472186402988e-05
1.08514605794207e-05
-1.57509647578828e-05
-1.30612165710817e-05
-3.00118228464913e-05
-1.61630234306852e-05
-8.85115738158498e-06
-3.39160234114872e-05
-3.01631866043346e-05
-7.92835343729505e-06
-1.55430495293316e-05
-1.26827141433427e-05
-1.48542790416245e-05
-1.98897031348996e-05
-4.06681442987615e-06
-7.74030255713267e-06
-2.81403269792657e-05
-1.16717153869025e-05
-3.20513627180679e-05
-4.65475886540723e-05
-2.04043074248515e-05
-4.80014538113298e-05
-3.17370542336121e-05
-3.9617728873886e-05
-1.96161421492126e-05
-3.92033769855619e-05
-1.95604050236309e-06
-3.12686843729007e-06
-2.60916665685676e-05
-1.60396661569138e-05
-2.60856114699564e-05
-3.30807205530641e-05
-3.97694364559802e-05
-4.06032296891803e-05
-3.49398536744081e-05
-5.04537009370013e-06
-4.84805159204876e-06
-2.61518613546542e-05
-2.21180126716805e-05
-8.29577554431886e-06
-2.57731452468948e-05
-3.64657043332712e-05
-2.86322915851301e-06
-4.25376512295427e-05
-1.68016510922519e-06
-2.00168935395336e-05
-2.63632092524088e-05
-1.9852351266563e-05
-1.51240458792454e-05
-2.66590844025585e-05
-2.81012142090838e-05
-1.46673258819027e-05
-3.18524393615083e-05
-5.24354398323063e-05
-1.08031750811445e-05
-2.54183585067893e-05
-6.91242560939248e-06
-4.06583961845112e-06
-2.71866724321655e-05
-1.90088692152037e-05
-2.13100943365217e-06
-1.1454962107341e-05
-2.24534931625353e-05
-1.72556826652056e-05
-1.75146049240851e-05
-2.05977142311211e-05
-2.9052816239187e-05
-2.33837970403589e-05
-3.1328843126022e-05
1.35323676819847e-05
-1.02323917774029e-05
-2.05976336006696e-05
-1.74268775728919e-05
-4.84190914345236e-05
-1.64342063465537e-05
-2.11189981793707e-05
-1.03454288027219e-05
-2.82748764613371e-05
-2.56004815460994e-05
-2.04475514367481e-05
-3.02183507935286e-05
-1.33868191267061e-05
6.49829628326815e-06
-2.36204375420264e-05
-1.21546662101986e-05
-3.71615493874474e-05
-2.58259151055133e-05
-3.60554286588883e-06
-8.73655012629338e-06
-1.95894278955635e-05
-3.02035167758563e-05
-2.10058498156554e-05
-2.04683719344489e-05
-1.66858012569742e-05
-3.04393183791027e-05
-1.07638490333182e-05
-2.71074335874393e-05
-4.31512238127247e-06
-3.94772139675785e-05
-1.2910258128028e-05
-8.603781439688e-06
-1.54762959237651e-05
-1.80803004423283e-05
-1.93775716884781e-05
-2.09299031743517e-05
-1.8069076282522e-05
-4.5883433314092e-05
-3.65618462176524e-05
-5.11105171648682e-05
-1.69119840392627e-05
-1.8211580589454e-05
-1.65759341484887e-05
-3.01109251984437e-05
-3.1694748724732e-05
-5.60605574888024e-06
-1.10562161314023e-05
-4.14621050152239e-05
-2.96372544082122e-05
-3.60355046514176e-06
-8.07420430918553e-06
-1.63990919056815e-05
-1.10300625545775e-05
-4.13986224171665e-06
-9.49890074591262e-06
-8.79271579141499e-06
-1.42790901040271e-05
-2.0765579180942e-05
-1.83291725576016e-05
-1.13908833531811e-05
-1.93244966722269e-05
-1.23417182557272e-05
-3.46865111863257e-05
-1.76052339191752e-05
-2.68734773641854e-05
-3.60641504770764e-05
-1.30703778827215e-05
-3.4684257677666e-05
-2.32345401683049e-05
-4.15656557830899e-05
-3.94822226025932e-05
-6.66603475308035e-06
-2.84392429006064e-05
-2.0875487893346e-05
-2.80041023767331e-05
-1.81249607388443e-05
-1.17618365435079e-05
1.38431820650035e-06
-3.05512805612161e-05
-5.11059808745983e-06
-3.56684266686194e-05
-2.90471054427003e-05
-1.11903815589842e-05
-1.90205717043269e-05
-3.21410497589095e-05
-3.70908847508872e-05
-2.23055113508642e-05
-1.30368311623066e-05
-3.66965609907616e-05
-2.24589883045441e-05
-3.07151780357383e-06
-2.23979540708033e-05
-1.7434533031391e-05
-2.15443111378381e-05
5.41926379758814e-06
-3.48447202813329e-05
-3.80344836298534e-05
-1.2719266581955e-05
-4.62404191610416e-05
-3.03738924756797e-05
-1.29101043233368e-05
-2.17054031493847e-05
-1.85081838597886e-05
-3.93914779136573e-05
-9.53985200630352e-06
4.69901880791117e-06
-1.44793172614962e-05
-1.48020585326707e-05
-2.7666754126164e-05
-3.62397404243644e-05
1.36870636851491e-05
-2.03877715396386e-05
-1.98657572904032e-05
-1.8560380379676e-05
-1.38895863177019e-05
-1.67585127288221e-05
-4.73811369225543e-05
-3.21618798902823e-05
-1.54803690491938e-05
-2.79564711130434e-05
-3.59846249912621e-05
-3.32141667668593e-05
-2.67242669547425e-05
2.96651881529398e-06
-2.19016139316907e-05
-1.70626798874237e-05
-4.96338012727897e-05
-2.24292676863189e-05
-9.11143584663566e-06
-2.08704568003348e-05
-4.58058971260736e-05
-1.23329569205875e-05
-1.51328525035999e-05
-1.52502548823217e-05
-3.66459966977268e-05
-8.4314480077853e-06
-2.07878020901368e-05
-2.78124862943639e-05
-2.47210161799874e-05
-3.63306752667608e-05
-2.02698687790258e-05
-2.13680844378878e-05
-2.17127274225152e-05
-1.62114882078746e-05
-7.38128512829938e-06
-3.23913106511076e-05
-2.66497786424976e-05
-2.57810138038416e-05
-2.92522307232009e-05
-1.37193766189812e-05
-4.12354610073531e-05
-1.09716371807555e-05
-1.59016555963813e-05
-1.039118153226e-05
-4.52794954820637e-05
-2.27824652725228e-05
-1.61552731013128e-05
-3.09343785385667e-05
-1.23717317677726e-05
-4.74177826498328e-07
1.09304979843859e-05
-5.07197855198256e-06
-1.95317874283568e-05
-2.87021853512169e-05
-2.17056645179068e-05
-1.20007018003562e-05
-3.3890869756779e-05
-3.79012770271245e-05
-3.21433135808722e-05
-1.96555705434983e-05
-2.15180899467672e-05
-7.11587560979217e-06
-1.13763001657804e-05
-2.72181081867377e-05
-2.3797874549295e-05
-6.26420342863009e-06
1.07095228575752e-06
-5.6179043788442e-05
-3.87091974293944e-05
-1.89129250138691e-05
-2.1081007701972e-05
-8.90182707888567e-06
4.05419030305039e-06
-2.40611661569681e-05
-9.22736232814804e-06
-2.15285908441715e-05
-2.1694740107861e-05
-8.57240106405723e-06
-1.40941082157068e-05
-2.45726713282899e-05
-1.55543025934234e-05
-2.44058246698971e-05
3.60345604292021e-07
-1.87628680033673e-05
-1.93183057744351e-05
-2.03587351697659e-05
-1.87168033634413e-05
-1.45135644105381e-05
-1.26230241551682e-05
-2.22774541909496e-05
-2.36086762863148e-05
-2.10226770433906e-05
-6.05027811176768e-06
-6.74564565286565e-06
-2.94423124828743e-05
-2.04489736663651e-05
-3.66953834058143e-05
-2.29582851813406e-05
-4.49378643174456e-05
-1.58664825363912e-05
-1.18521475298387e-05
-2.67953427839712e-05
-1.39095681030447e-05
-1.70625764984909e-05
-7.32905503531425e-06
-1.61371825781475e-05
-2.07198952925822e-05
-4.24733347065365e-06
-3.13161854632694e-05
-2.69334706879778e-05
-8.03029517447832e-06
-2.88231585396538e-05
-1.88253867502363e-05
-3.54933025822187e-05
-1.75543795243755e-05
-1.42194691736782e-05
-1.80652591932057e-05
-3.42350225376309e-05
-3.19927857425265e-05
-1.65530402286694e-05
-2.40196815385673e-05
-1.31556968653105e-05
-1.62840882017266e-05
-3.01978393276099e-06
-2.24169225203031e-05
-1.30134444527711e-05
-2.74599176621836e-05
-1.13650038098162e-05
-1.52956674717659e-05
7.53293768110406e-06
-2.68560380196531e-06
-2.0806272653826e-05
-1.93148439651213e-05
-1.62688396323099e-05
-2.27477572202821e-06
-3.97534326227458e-05
-1.80815099821507e-05
-2.3642089565771e-05
-5.4683950834519e-06
-7.53790495902208e-06
-2.7165709274378e-05
-1.49698661242911e-05
-2.39961641186388e-05
-1.9575407262766e-05
-2.40157352599612e-05
-1.5415425381452e-05
-1.32617204024262e-05
-2.66905828113601e-05
-7.22837548130767e-06
-4.66711780098657e-05
-4.26514801286494e-05
-6.53152026445246e-06
-2.77788953566874e-05
-1.59186597469638e-05
-1.00884960714592e-05
-1.9722582478315e-05
-2.31122776638053e-05
-2.48452361961318e-05
1.03715480266277e-06
-2.15010822497793e-05
-3.39430242020571e-05
-4.6469358822788e-05
-2.75554815239443e-05
-2.33131751547626e-05
-2.44809720203186e-05
-3.35310986989229e-06
-2.18002846976195e-05
-1.15551146706312e-05
-3.31394938035209e-05
-6.87917917062549e-06
-1.66187486869009e-05
-3.899978277796e-05
-2.60229292921819e-05
-2.23886871445065e-05
-9.22983154392207e-06
-1.30152691474247e-05
-1.13092614048855e-05
-3.11154332361988e-05
-1.73189832753222e-05
-2.93918415466304e-05
8.07832957724677e-06
-9.93568076258729e-06
-3.68612853127893e-05
-1.42709361746311e-05
-1.89526807048761e-05
-1.74219080459495e-05
-1.7953733313821e-05
-1.80888808162641e-05
-2.73840214642966e-05
-1.67948413596099e-05
-5.64852196812574e-06
-2.40247499204487e-05
-2.78277129146101e-06
1.19341962563102e-05
-2.65718927781384e-06
-2.51150997434786e-05
-1.73699354725902e-05
-5.04368762590167e-05
-3.52040254606732e-05
-1.81098299851957e-05
-1.18633245388014e-05
-5.01346876679516e-05
-2.1710535517812e-05
-2.67347628657145e-05
-2.60170536868997e-05
1.16571661196036e-05
-2.66733489701691e-05
-2.13003556415316e-05
-3.3099162199083e-05
-2.70312424255526e-05
-3.37480253390857e-05
-1.74708748250068e-05
-1.48809670187001e-05
-1.69618130475804e-05
-2.38007553087635e-05
-1.59210465377261e-05
-9.47943017906073e-06
-6.51854464646603e-06
-3.74338457678931e-05
-1.37187078303765e-05
-9.18642285558092e-06
-8.91123234701018e-06
-2.37150762446512e-05
-2.93348379942563e-05
-1.20196389631884e-05
-9.45358465993992e-06
-2.82492195491863e-05
5.74549864213981e-07
-4.39932305693567e-06
-2.43139359963266e-05
-1.15536452575128e-05
-2.78020902696889e-05
-8.38945082739975e-06
-1.50810430573609e-05
-2.37665653490494e-05
-3.75769555528187e-05
-2.63688895706614e-05
-2.49787799880959e-05
-1.29339553883802e-06
-3.54855526276627e-05
-2.63730026306712e-05
-1.90168032282949e-05
-3.37120064040109e-05
2.25672771127201e-06
-1.28245918728088e-05
-4.86121615328832e-05
-2.87747542107731e-05
-3.80041975721499e-05
-4.12322676661803e-05
-3.43899566322427e-05
2.81811589391607e-06
-5.40554307940937e-05
-1.49511871786106e-05
-9.24772914141016e-06
-4.15663907775505e-05
-2.67322475140831e-05
-4.50784923871558e-05
-6.12472839923692e-06
-5.56438553548774e-06
-2.77123120854904e-05
-3.3935417782824e-05
-4.32264296130516e-06
-1.92363842353156e-05
-3.62371029868635e-05
-3.55437274493622e-05
-1.74841461528406e-05
-1.64104162573843e-05
-1.52170080477911e-05
-1.03214479179444e-05
-2.38140310324332e-05
-2.28458703920014e-05
-2.1340386559177e-05
-5.59970797102553e-06
-1.30626578252219e-05
-2.44162808940595e-05
-1.77971318738537e-05
-2.12987372955054e-05
-9.54824566497592e-06
-2.2662696295313e-05
-8.65242692933907e-06
-1.94991202243143e-05
-3.46305921816447e-05
-2.0134711144315e-05
-2.92816229845714e-05
-3.43118319199381e-05
-2.34378555151174e-05
-1.74672269796697e-06
-1.73647230012803e-05
-4.45309434580553e-05
-9.62983837375225e-06
-1.0975432203556e-05
-1.81803515885724e-05
-1.87174036506005e-05
-5.82887682513723e-06
-2.8696511519008e-05
-4.76168289525639e-06
-1.08437328621617e-05
-3.35406640378571e-05
-9.91750027454903e-06
-2.79701019214205e-05
-1.82581709889501e-05
-3.4004681404348e-05
-1.06042197381536e-05
-1.07502345864469e-05
-1.58444763652372e-05
-2.14253496652163e-05
-5.71339594757968e-06
-3.02118676701418e-06
-3.16039753447063e-05
-2.46118294013136e-05
-2.76619455764891e-05
-5.87497573841668e-06
-4.25871170359415e-05
-1.56763292542383e-05
-2.55921736631324e-05
-5.26491333852303e-06
-1.42716640576332e-05
6.24708700447546e-06
-1.72271911882185e-05
4.79132893634457e-06
-2.17682745931097e-05
-1.20810134002443e-05
1.62042533325175e-06
-2.3304773036151e-05
-2.77275273171155e-05
-2.22018844464057e-05
-1.07323188961624e-06
-2.84106898523241e-05
-3.97368484286739e-05
-2.15237517638389e-05
-1.87933947697882e-05
-1.77647987441313e-05
-1.65019397853772e-05
-3.27620479854329e-05
-2.0467317586852e-05
4.42695160403333e-06
-2.808357238407e-05
-2.18737541608802e-05
-4.09680512365214e-05
-3.30059473813441e-05
-1.31920430629653e-05
-2.57600265607844e-05
-3.31877210071504e-05
-2.03351343177701e-05
-4.26796456367446e-05
-1.81043061574873e-05
-4.07594768778974e-05
-2.62073944657278e-05
-2.01780897768938e-05
-3.06983830992521e-05
-1.97176372799911e-05
-3.23301500531269e-05
-7.47192114564821e-06
-1.04066327737222e-05
-8.24827494511071e-06
-1.85169108049201e-06
-1.89976221638417e-05
-1.96308304171204e-05
-4.27979404807682e-06
-2.75888272992217e-05
-1.41573672428084e-05
-2.31468691657377e-05
-2.00517463990548e-05
-2.1451447253993e-05
-1.79648514657362e-05
-2.7992399178366e-05
-2.4219145578451e-05
-2.74559076740778e-05
-8.70395537043459e-06
-7.53136866151621e-06
-2.41250800135324e-05
1.14736241280024e-06
-2.41296166217514e-05
-5.65276646105075e-06
-3.62548517423121e-06
4.79668877806045e-07
-1.02732799691737e-05
-1.71991752507937e-05
-2.14297067149268e-05
-2.4564608087954e-05
-2.4276374425676e-05
-6.21400367655236e-06
1.33176104648173e-06
-1.03034714009621e-05
-2.72728139775776e-05
-9.81491948506092e-06
-5.38510090283701e-06
-1.54773940344818e-05
-1.71309079891483e-05
1.90318585209117e-06
-3.07304169692699e-05
-2.2209342787009e-05
-2.8301643214083e-05
-3.37773493295941e-05
-1.24256793420984e-05
-9.36549270772985e-06
-1.9258893997493e-05
-3.00049574974581e-06
-7.63904896397375e-06
-1.9175036797195e-05
-2.96036101883909e-05
-3.17463197838803e-05
-3.30257889244394e-05
-2.0194840367278e-05
-1.93937742824154e-05
-1.04891335574244e-05
-8.35522176709459e-06
-1.93883784076155e-05
1.07558479665724e-05
-2.40370245508987e-05
-3.34806078885036e-05
-1.79516398478035e-05
-8.7624723190362e-06
-3.09612010630053e-05
-2.81885557710293e-05
-1.32002027454529e-05
-2.75359828083939e-05
-2.0323250577216e-05
-1.67617718881985e-05
-2.91892170658384e-05
-1.03020114966688e-05
-2.62933288225471e-05
-2.51701376908278e-05
-1.75701632439961e-05
-2.76418551610133e-05
-3.32094658770023e-05
-1.58850318428752e-05
-1.38051577996114e-05
-3.67881527342837e-05
-1.24275923156027e-05
-3.15576925111804e-05
-5.54749463290139e-06
-3.87720538074642e-05
-1.40972520706148e-06
-5.90176741387506e-05
-4.92243301372593e-06
-1.7413071735346e-05
-2.33567967590765e-05
-2.30863635528551e-05
-1.41356189763087e-05
-1.69816941449604e-06
-1.21342739226626e-05
-2.66640478284603e-05
-1.82666638678873e-05
-1.57691078027556e-05
-3.23646106475602e-05
9.91307558611481e-07
-2.20716267641808e-05
-1.17125658727112e-05
-2.48166554723542e-05
-3.2587717359757e-05
-3.4997261391239e-05
-5.68717376627949e-06
-1.20702457280333e-05
-2.4590453061424e-05
-1.10936324535691e-05
-7.30170272764255e-06
-1.46940159825758e-06
-4.26407337767532e-05
-5.00346921412439e-06
-3.6109862430969e-06
-3.14390051455792e-05
-1.44343815610418e-05
-2.2799280898569e-05
-1.9447752788291e-05
-3.57034806153198e-05
-7.78610741605214e-06
-3.02529544912646e-05
-1.44461728701753e-05
-4.2677692395752e-06
-1.81831268569757e-05
-1.58443245920521e-05
-5.63301134046831e-07
-3.04392977742278e-05
-3.04110802497581e-05
-2.63218403836186e-05
-2.44811822983945e-05
-2.47144221080185e-05
-6.19181562629683e-05
-1.2038683368407e-05
-2.89957587762626e-05
-3.24482573046637e-05
-3.12163873273726e-05
9.52926353433566e-06
-2.60731858205714e-05
-3.52653005694892e-05
-1.78224937076665e-05
5.55360697392791e-06
-3.59459653762758e-05
-3.22120825391373e-05
-1.28202713521362e-05
-7.13466584243449e-06
-6.41876421852661e-06
-1.97275848687724e-05
-3.1693469740807e-05
-1.28877525250883e-06
-2.42105541277246e-06
-1.49949178704847e-05
-3.67637450536378e-05
-1.97294903314465e-05
-3.22800822914943e-05
-3.61901179484395e-05
-9.90027462312628e-06
-1.6516595076739e-05
-2.84473533282092e-05
-2.89564223166145e-05
-2.75893839752786e-05
-2.35023226547784e-05
-2.16321225836618e-05
-7.41109001640171e-06
-1.35132845610062e-05
5.67068488133804e-08
-3.41011257112731e-05
2.83540993437496e-06
-2.24079229772587e-05
-2.11512582458673e-05
-3.80921469499374e-05
-7.45262399423736e-06
-3.591329930938e-05
-2.03390517950181e-05
-1.0178862580898e-05
3.39800052816011e-06
-2.55982900555714e-05
-4.46724116335934e-05
-2.85623424801044e-05
-3.21022680652204e-05
-1.94689793483057e-05
-2.29405773016e-05
-1.48895558634921e-05
-1.24856285413735e-05
-1.66061771542063e-05
-2.24480744525006e-05
-2.92703474426547e-05
-2.68953577904751e-05
-2.65027618772977e-05
-3.67959529897579e-06
2.06902641317642e-06
-1.68708621477344e-05
-3.16863688619247e-05
-1.66987796752126e-05
-4.16618258604983e-05
-3.12834141755239e-05
-1.09709540004303e-05
-8.20443478243067e-06
-1.35786749740548e-05
-8.70800326906804e-06
-1.78215673806032e-05
-1.7490620423404e-05
-2.06044451906093e-05
-2.3536943010874e-05
-3.22980321660084e-05
-1.82792317573547e-05
-1.4618327285699e-05
-1.65491621630311e-05
-1.58056461886076e-05
-3.65270167859974e-05
-1.63279865168696e-05
-2.07066104129864e-05
-1.63176344902877e-05
-1.13253252213279e-05
-6.86657791081051e-06
-1.76043365606495e-05
-2.73508470751771e-05
-3.61349674209503e-05
-2.35081122889837e-05
-1.41545341777737e-05
-2.84945708786855e-05
-4.04807292197504e-05
-2.07930105817242e-05
-3.32853877024444e-05
-8.51115846771743e-06
-8.52400958213676e-06
-2.19050670773879e-05
-1.53980172135977e-05
-1.48236552114834e-05
-2.30898130195985e-05
-2.39134257460909e-05
-3.02967486593298e-05
-3.21795123400731e-05
-1.61028616641606e-05
-2.00322148566066e-05
-2.82371310154828e-05
-2.75337101162898e-05
-1.42046773166963e-05
-2.17379049231127e-05
-1.58776777094441e-05
-1.26708380206666e-05
-5.28099357062422e-06
-2.8212389372658e-05
-2.40634748078393e-05
-2.86384012339262e-05
-2.70675513861289e-05
-2.62684669522969e-05
-5.67929647471604e-06
-3.87468123775648e-05
-1.47053713353741e-05
-3.31804831995229e-07
-2.99656871614468e-05
-1.60744603055016e-05
-2.01360029535607e-05
-2.42012322197198e-05
-1.21695122562799e-05
-9.80728050483045e-06
4.87683750861814e-06
-8.32317540296742e-06
-1.61067142689862e-05
-1.91312280539175e-05
-1.44588372009146e-05
-7.85240250949038e-06
-2.91804102572687e-05
-8.91071548807858e-06
-1.784535507601e-05
-3.02265491601468e-06
-2.36664262866511e-05
-2.99428134592734e-05
-2.33461271917287e-05
-1.52281481413043e-05
-9.17686132292887e-07
-3.40200752435204e-05
-2.53379324688956e-05
-1.9750698212067e-05
-2.32530876477073e-05
-1.30877939113319e-05
-2.90209029072597e-05
-1.7949798035207e-05
-2.1290496466665e-05
-1.89165497272726e-05
-2.24418579193236e-05
-2.39853298610405e-06
-7.99877884456449e-06
-4.61385231024449e-05
-2.12245816417231e-05
-3.31877987129765e-05
-1.89002941874088e-05
-2.16695464206149e-05
-9.29922227569649e-06
-4.22691671563509e-06
-3.50095260246267e-05
-2.77264956842231e-05
-8.61619618537925e-06
-1.31036807473545e-05
-3.00729670314235e-05
-5.26966650744675e-05
-2.52692946028169e-05
-3.93450282255929e-07
-5.85774957241237e-06
-2.58940557792947e-05
-1.73555940142629e-05
-2.36497719615599e-05
3.27469954294789e-06
-1.12658457597865e-05
-1.39703040219266e-05
-1.62490503062342e-05
-1.89870615173701e-05
-2.58406374129713e-05
-2.58250586722337e-05
-1.88361096070321e-05
-9.60910853578143e-06
-1.36562086630472e-05
-3.94944274401626e-05
-2.88270331437778e-05
-3.22064268820087e-05
-2.07529688502242e-05
-3.03504467725001e-05
-1.27431920186721e-05
-1.5989258684128e-05
-2.42885746556398e-05
-2.12704715371918e-05
-2.93432377051655e-05
-1.87299786438349e-05
-1.42401178072789e-05
-8.16317350783136e-06
-2.79472522267679e-05
-3.49670039501647e-05
-2.21058836533221e-05
-3.91599491391513e-05
-2.49519672780715e-05
-1.05781410381442e-05
-2.58575534242995e-05
-1.21296924379275e-05
-1.23995111397078e-05
-2.86643453309138e-05
-1.2284947030107e-05
-3.16236259167984e-05
6.17874510102906e-06
-2.70587065544067e-05
-2.49906082144613e-05
-3.80898079430811e-06
-1.72017118237153e-05
-1.6323798512337e-05
2.14841283838725e-06
-4.0927537324844e-05
-3.35017059958975e-05
-8.51848431982326e-06
-2.50943142411033e-05
-1.41816299028851e-05
-9.10765319369352e-06
-3.666209565169e-05
-6.8576382268014e-06
-1.93559146476932e-05
-2.87487684275222e-05
-3.40897232099644e-05
-3.7519109766773e-05
-2.20247230612671e-05
-2.84636450675092e-05
-1.41182694776572e-05
-1.42773383956639e-05
-5.83720567977175e-06
-5.01003296884928e-06
-3.29485258368595e-05
2.65578347574102e-06
-2.53702767520684e-05
-7.29569879974532e-06
-1.34849062425696e-05
-4.75719351918585e-06
-1.43978025083111e-05
-9.1378225725079e-06
-4.50885098952178e-06
-3.92655502587496e-05
-8.63331333551842e-06
-2.10456880379429e-05
-2.90599279093352e-05
-3.02577656851879e-05
-5.61495497419529e-06
8.62673805231035e-07
-1.1596432781106e-05
-2.35749453378236e-05
-1.61900759267015e-05
-1.98243987025308e-05
-4.28691306075383e-05
-1.21721492496503e-05
-1.77061309800733e-05
-3.26199945311351e-05
-2.17456161981049e-05
-1.26393667987324e-05
-3.91792881500221e-05
1.11625801682736e-06
-1.5480960787422e-05
-1.2007176687071e-05
-1.2893349346512e-05
-1.00042904618993e-05
-1.64242649854843e-05
-1.70044434116589e-05
-1.76414656517137e-05
-2.89913071225433e-05
-1.45357643024397e-05
-1.45381087164139e-05
-1.24399023295e-05
-3.18695585627479e-05
-2.03944822234044e-05
-2.39994184655513e-05
-3.91527231153592e-05
3.36401755193304e-06
9.14752270708115e-06
-3.13193707722029e-05
-1.50224451001342e-05
-5.21388458020346e-06
-1.92828370308667e-05
-2.54943818450352e-05
-3.74290467930293e-05
-2.01417234630906e-05
-2.71902690910363e-05
-1.08777740655252e-05
-7.20305098463339e-06
-2.56421379454702e-05
-3.56336246576331e-05
-2.87333695241334e-05
-1.45751988052531e-05
4.93106394850399e-07
-9.11548369722117e-06
-3.80547760743495e-05
-2.85362550954476e-05
-1.88368678243408e-05
-5.92544200106283e-06
4.80164024322152e-07
-3.20016236553014e-05
-2.71623254050499e-05
-1.25990512396797e-06
-1.60839555739261e-05
-9.25103869685878e-06
-1.10091666307795e-05
-1.72931348028014e-05
-4.1137153259528e-05
9.88199155107625e-07
-3.11729974115857e-05
-2.58441141046603e-05
-6.21473680684962e-06
-2.06293408780459e-05
-1.19134162298835e-05
-5.58772284776999e-06
-7.0927392534989e-06
-2.60329927637521e-05
-2.06557628216954e-05
-1.4749577607276e-05
-3.31226767411363e-05
-2.43060260113877e-05
-8.4760482738123e-06
-2.04302264197612e-05
-2.54402309052402e-05
-1.59601788470783e-06
-6.69710586531527e-06
-2.18904056279755e-05
-2.02363092176476e-05
-2.52664390268682e-05
-2.61411689629173e-05
-2.92003965422237e-05
-3.7453692796651e-05
-1.56541809914026e-05
-2.60718207144054e-05
-3.10602989478148e-05
-1.64529572701702e-05
-2.11401016104132e-05
-4.16072106740087e-05
4.54143885157878e-06
-2.37181593084474e-05
-1.44299084757732e-05
-7.71393832369587e-06
-4.35030147035773e-05
-5.76163398535798e-06
-1.2100982427651e-05
-3.22575079515307e-05
-3.00129272457813e-05
7.89700896524659e-06
-2.20917565203776e-05
-2.87481235984796e-05
-1.81008545223624e-06
-1.01753306348642e-05
-2.27978951072033e-05
-3.0743879256707e-05
1.82868512468263e-06
-1.30373150193595e-05
-2.48587254437524e-05
5.79446437184753e-06
-3.65571044758298e-06
-2.66992030879578e-05
-2.07581695680955e-05
-1.83543450596226e-05
-3.41384661261011e-05
-3.61194439089055e-05
-3.4497418117377e-05
-2.55713264140073e-05
-2.27465671928233e-05
-2.40481260356375e-05
-3.96855292255959e-05
-1.47615369635329e-05
-2.01612380636006e-05
-2.54760521805349e-05
-1.56995044226892e-05
-1.50447809111044e-05
-2.50574038057896e-05
-1.48654162085268e-05
-1.80185982375793e-05
6.84585669746593e-06
-1.34382322800356e-05
-2.13205286494497e-05
-6.8975901337853e-06
-1.4084875640463e-05
-1.03674337358853e-05
-2.2141908328826e-05
-2.61666585202099e-05
-2.68418617355977e-05
-1.50129855640428e-05
-1.48110004491626e-05
1.03850927649077e-05
-5.5763431423442e-06
-3.36055104459203e-05
-8.54150995398023e-06
-2.16263540652022e-05
-1.51259851158136e-05
-5.87613422896219e-06
-2.18396527239755e-05
-2.02573128094902e-05
-1.66725660507117e-05
-2.56844260252698e-05
-1.71987761932896e-05
-3.62845290204679e-05
-2.36403819691518e-05
-2.34105400677545e-05
-3.26779394120528e-05
1.18941739255664e-06
-2.06324514335317e-05
-1.33531957421009e-06
-1.46304379435796e-05
-2.19454020124821e-05
-1.14454428893326e-05
-1.8017056201695e-06
-4.17067155189691e-05
-2.82152077208725e-05
-2.18799509405373e-05
-1.67110397784792e-05
-1.50379694169694e-05
-2.76698236232859e-05
-2.58205109923934e-05
-1.23715585132573e-05
-2.65406039766405e-05
-1.68534951324388e-05
-2.0833450842337e-05
-2.81442549737136e-05
-1.09463253988962e-05
-2.22802531921818e-05
-2.52612774184061e-05
-1.24189399564757e-05
8.8042833668584e-06
-2.1041066046303e-05
-9.25897960201073e-06
-3.25501019809557e-05
-4.20183243458447e-05
-4.99738276083898e-05
-2.75736378863446e-05
-9.72489741673256e-06
-1.9410963497307e-05
-3.23390562947371e-05
-1.56645967351707e-05
-1.85640949688545e-05
-2.4614176993961e-05
-1.95256630247829e-05
1.17464985993581e-06
-3.30243469470125e-05
-1.14880280318919e-05
-1.36538280673436e-05
-1.15474501676455e-05
-1.38917752200425e-05
6.45260072762686e-06
-2.39289165627449e-05
-1.87455406717307e-05
-2.21723382396431e-05
-2.5511685319388e-05
-2.75372894237012e-05
-8.933497769651e-06
-3.1160644754649e-05
-2.87115926595487e-05
-1.18337951146123e-05
-1.8616076505328e-05
-2.50857621308087e-05
-3.23805645374406e-05
-1.0212775808192e-06
-1.56624773651212e-05
-2.3422588235644e-05
-5.27630602467053e-06
-1.37776406814073e-05
-3.22452219454459e-05
-4.45406259365062e-05
-9.93264919698472e-06
-3.70161434595489e-05
-2.45360025499985e-05
-1.54415890485946e-05
-1.46387867074464e-05
-4.24079907982349e-06
-1.33231680649068e-05
-3.12516535690061e-05
-7.72555296568708e-06
-7.67867456892494e-06
-1.77665023850553e-05
-1.87354267719424e-06
-2.30283294703817e-05
-1.77354095205282e-05
-5.46869819964349e-05
-4.47609787684476e-05
-3.9439228903018e-05
-1.1771159820062e-05
-2.10855369642207e-05
-1.29396124097091e-05
-2.11886704646942e-05
-1.66480645051878e-05
-4.04594119166331e-05
-1.0831604999656e-05
-1.21487086785052e-05
-3.37503047795892e-05
-3.66623217300867e-05
3.55281920439166e-06
-3.41858386595656e-05
-8.70859478640756e-06
-9.84288720836171e-06
8.5127280538125e-06
-1.05476593482253e-05
-1.85768034616833e-05
-7.08290622169835e-06
-3.29985619207081e-05
-2.86151005497208e-05
-1.72473973681077e-05
-2.06845188421656e-05
-1.17652163177626e-05
-1.15459515404734e-05
-3.54436662629053e-05
3.55586314368603e-06
-1.30585523845295e-05
-1.86193206466788e-05
-3.52845589775819e-06
-2.5285348895093e-05
-5.67782904861728e-06
-1.98312799061379e-05
-9.73745436240652e-06
-2.06097811555584e-05
-4.38080441546009e-05
-2.22398096349483e-05
-1.54382404307063e-05
-3.02702231646406e-05
-3.57544746856803e-05
-3.13806708910442e-05
-8.46754155095194e-06
-3.7374424456573e-05
-1.48094378506236e-06
-3.09934908881301e-05
-3.15071949020074e-05
-1.26986206394783e-05
-5.719486430046e-05
-2.58398221416388e-05
-7.7297552438773e-06
-2.82752780409707e-05
-2.30934865490084e-07
-9.08498677121984e-06
-2.25030194867052e-05
-2.4807674722926e-05
-3.80217432393979e-05
-9.31458252930846e-06
-2.897310466289e-05
-2.17477928844944e-05
-2.61441611095001e-05
-2.2593542820985e-05
-2.5723167983986e-05
-3.92749235908784e-05
-3.04641863681068e-05
-2.32874935888019e-05
-2.58365844077501e-05
-2.48816157640644e-05
-2.77219289929932e-05
-2.44630523298967e-05
-1.41248242994028e-05
-1.4038077619739e-05
-1.89650401623051e-05
-2.91493900858427e-05
-2.6754112064315e-05
-2.58793856352752e-05
-1.93547207130705e-05
-4.51501499788995e-06
-8.86262288920611e-06
-3.19127114659261e-05
-2.18136761944253e-05
-8.54559844918958e-06
-1.5044789327619e-05
-2.40980626353888e-05
-1.77950894217696e-05
-2.80138491372686e-05
-2.47230581482441e-05
-3.96966340724283e-05
-2.41368165668528e-05
-2.31832986950073e-05
-1.72763184487974e-05
-2.22184861593361e-05
-4.3264176311131e-05
-2.38006236879216e-05
-6.75031863593288e-06
-2.54259146083972e-05
-2.84556599757581e-05
-3.65784416838869e-05
-1.07259229577576e-05
-3.62625395317151e-05
-4.06374271000845e-05
2.46953541386489e-06
-1.47975312605251e-05
-1.27370079704879e-05
-1.15629762253307e-05
3.52866575235935e-06
-3.5313160735956e-05
-2.26268357232847e-05
-2.42874782790654e-05
-2.31508592683737e-05
-1.66608410163232e-05
-1.47066260184897e-05
-3.70306653469425e-05
-2.85132664013066e-05
-7.94882435796808e-06
-4.99281690759906e-06
-3.7507391644971e-05
-1.26451459680613e-05
-7.7312457164271e-06
-4.13545319931474e-05
-8.20830867242557e-06
-1.37128270940234e-05
-1.4714217558876e-05
-2.284292119837e-05
-1.93226160778967e-05
-1.37925685563266e-05
-1.93715382376692e-05
-1.93646168908717e-05
-5.07662393473822e-05
-2.06448751774832e-05
-4.04513924936423e-05
-3.09539328448458e-05
-3.43403720284502e-05
-2.29681868633872e-05
-1.19366795949639e-05
-4.09180579944528e-05
-3.27650505777506e-05
-3.78213039570343e-05
-1.05887674653441e-05
-3.81238336283357e-05
-9.22957011049784e-06
-3.46177404334221e-05
-2.25636412894437e-05
-3.21264179293188e-06
-2.28885729494343e-05
-2.15078506787523e-05
-1.90429024064863e-05
-1.68526557131238e-05
-1.1569598277606e-05
-3.04515919189502e-05
-3.32796527714684e-06
-7.12196206122327e-06
-2.21523829724998e-05
-3.36999562164008e-05
-1.38438410756048e-05
-2.83151907355109e-05
-3.1863044518046e-05
-2.49856872993888e-05
4.38207649686496e-06
-9.70338936834203e-07
-7.84655239713234e-06
-6.72364574409096e-06
-1.19768786979474e-05
-1.61682527432034e-05
-2.26296974307916e-05
-1.53388836504995e-05
-1.11849882466569e-05
1.78681801523907e-06
1.25838893107619e-05
-1.737223435445e-05
-1.9168635615571e-05
-1.66253267216979e-06
-3.63318292764612e-05
-3.84972831582154e-05
-2.52048139257262e-05
-2.18816584723239e-05
-1.71855070889698e-05
-3.40836520434354e-05
-2.0995303039319e-05
-3.75551951837824e-05
-2.91689620528167e-06
-1.88654249199913e-05
-1.69639019032256e-05
-4.37834874820629e-05
-2.88143062001879e-05
-3.5169112874478e-05
-3.21535929385284e-05
-8.5705815979986e-06
-4.1230011018076e-05
-1.70400363719716e-05
-1.00499463220548e-05
-2.23992801786573e-05
-1.78299556053068e-05
-1.42694802438773e-05
-1.942061609695e-05
-1.44691245160207e-05
-4.4736499090114e-06
-5.30097881071904e-06
-1.32238196976181e-05
-1.83792557735209e-05
-2.27138882764296e-05
-3.75654654305106e-05
-8.11900552599503e-06
-1.34695265225555e-05
-3.69642850321181e-05
-4.16084775196846e-05
-2.3260685248934e-05
1.04939287366136e-05
-2.88338357310151e-05
-2.38302787934273e-05
-3.60724676218906e-05
-2.63427046177459e-05
-4.43553068601746e-05
-1.367307970858e-05
-3.54280120510372e-05
-1.10332508121282e-05
-1.10139113733491e-05
-2.53787750412555e-05
-2.56732360734605e-05
-2.72964135483285e-05
-8.41171429845225e-06
-1.64067143977525e-05
-3.70760710593348e-05
-2.24659209298323e-05
-1.92274504878838e-05
-2.33571952612234e-05
-1.59864259105195e-05
-1.85904460755315e-05
-2.3472209276538e-05
-2.64148495044714e-05
-1.78294597216462e-05
-1.51016610520637e-05
-2.85067213034e-05
-3.9204248694069e-06
-3.21204891020601e-05
-1.77598336478814e-05
-1.2864390285289e-05
-1.40931246702834e-05
-1.68791744895182e-05
-2.61608716678097e-05
-2.44250849304112e-05
-1.72498481946754e-05
-3.86287979918018e-05
-1.91855702425846e-05
-3.28465012593098e-05
-1.36717573215195e-05
-2.27472136865614e-05
-5.96803206317231e-06
-1.3952876025114e-05
-1.62596655736329e-05
-1.02901860750777e-05
4.63308115075704e-06
-1.84307132449616e-05
-3.66175034205295e-05
-9.68337624415911e-06
-9.98250950628759e-06
-1.07414255006452e-05
-3.13134113604611e-05
-2.59622889709083e-05
-3.07144729619817e-05
-5.72217437318809e-06
9.05357934712383e-07
-2.41931704450676e-05
-2.21821372283253e-05
-2.93586863700289e-05
-2.73255229872871e-05
-2.73605091391423e-05
-1.20587594098997e-05
-1.28643843864057e-05
-1.32615502132929e-05
-5.81074846377519e-06
-1.15760204332286e-05
-1.47318699823911e-05
-2.75665088546718e-05
-2.79344322857306e-05
-4.11481965690349e-06
-6.20291392256932e-06
-4.06173487768656e-05
-2.47322560372676e-05
-1.37058333410585e-05
-1.09507008342482e-05
-2.00681142723476e-05
-2.5886525834473e-05
-4.15669903792418e-06
-2.30300271935447e-05
-1.27623592752901e-05
-3.23949526696123e-05
-9.78504790499642e-06
-1.60089248500054e-05
-8.29649718280813e-06
-4.92863836001111e-05
-9.49820665758739e-06
-1.95719209687791e-05
-2.05857067999373e-05
-1.55001509677093e-05
-9.36666341249882e-06
-3.30341283210909e-05
-1.97225806547246e-05
-1.00753561251342e-05
-1.84182891124542e-05
-8.46317689072404e-06
-2.42802104742718e-05
-1.94451511847071e-05
-1.38214113589123e-05
-2.2203487630672e-05
-1.32794462309011e-05
-2.59244469787588e-05
-2.30468808476049e-05
-1.32845817674722e-05
-3.02912623767638e-05
-2.94323276836557e-05
-2.32189989197663e-05
-1.46435002468613e-05
-1.37789917305728e-05
-3.61277868176563e-05
-2.19765029106535e-05
-1.70352859218241e-05
-1.65928778292006e-05
-3.14763734697863e-05
-8.57611509849076e-06
-1.80119530864923e-05
-3.88084628328115e-05
-2.63079610095717e-05
-8.26838433407301e-06
-9.14948521950882e-06
-3.33979004197243e-05
-3.19690332961811e-06
-2.13373340928414e-05
-2.09210497175339e-05
-3.00310092395677e-05
-2.57237760910698e-05
-3.43402409831743e-05
3.34179762164361e-06
-1.13061776184875e-05
-2.35532400236432e-05
6.16365596131879e-07
-2.52134908860745e-05
-2.51207131595308e-06
-1.41616318468692e-05
-1.02065980048805e-05
-3.90204078409206e-06
-4.30036801957383e-05
-1.67957639087709e-05
-1.04291937619055e-05
-8.7408960980663e-06
-2.94275663513618e-05
-2.2671215920656e-05
-3.29563132822709e-05
-2.26629810694598e-05
-3.90816811304749e-05
-1.21668935945146e-05
-1.33910554373559e-05
1.54455277372466e-05
4.64702536566681e-06
-4.71964901464185e-06
-9.01929061392521e-06
-1.96699910516156e-05
-1.8019884708645e-05
-1.31755751437283e-05
-3.28874236061132e-05
-3.35046389369694e-05
-3.20564044243307e-05
-2.89505599881439e-05
-1.55312344723635e-05
-1.91023863232789e-05
-4.17390282586475e-05
-1.80575096586491e-05
-2.64430974837931e-05
-2.5864282127205e-05
-2.84714596497253e-05
-4.08379386750216e-05
-1.77033909470293e-05
-1.90436348495818e-05
-6.95643234801487e-06
-5.99183091383071e-06
-3.17922969216663e-05
-4.78470484349748e-05
-2.88533647631861e-05
-2.52913290551611e-05
-4.51320093109497e-05
-3.67005258016334e-05
-4.38564533673482e-06
-1.2358145948051e-05
-1.2120039410783e-05
-2.38068966944462e-05
-3.07624445150574e-05
-2.77348308618624e-05
-1.6531516514123e-05
3.02605214706817e-06
-2.57628037074543e-05
-4.08122282089109e-05
-1.60517283537061e-05
-3.14394885516624e-05
-2.45521452556662e-05
1.85344212622933e-06
-1.03717527847132e-05
-3.06822512707424e-05
-2.12752404047997e-05
-2.13089762524039e-05
-2.71186958558661e-05
-3.34859090793677e-05
-3.8812068758462e-05
-9.28002564415349e-06
-4.1120010215263e-05
-2.98232580697614e-05
-2.99885259323423e-05
-2.31676222159613e-05
-1.71438860413345e-05
-1.46064863554766e-05
-2.31619171024213e-05
-1.98486235976084e-05
-1.42921709161562e-05
-2.30955769907924e-05
-3.00942664973133e-06
-2.35425046441924e-05
-1.1083435274309e-05
-3.18246744241005e-05
-1.37698263790305e-05
-2.56294766368477e-05
-3.02295406146402e-05
-3.89316984756971e-05
-1.18727075728936e-05
-2.40318313613699e-05
-2.61128429498568e-06
-3.29839058567561e-06
-2.54919758715497e-05
-1.79652945760838e-05
-2.20373182697418e-05
-1.52771876504001e-05
-2.81222207974115e-05
-1.8694565361071e-05
-3.5851667733294e-05
-8.576237602636e-06
-6.80741887203464e-06
-2.57138479689932e-05
-2.6259619205062e-05
-2.66792772098219e-05
-2.81356484187279e-05
-9.82290430114572e-06
-2.84556301021423e-05
-2.73187958321162e-05
-2.91909619770527e-05
-1.07545268156196e-05
-3.39453804096581e-05
-2.28872241784772e-05
-2.02152751147946e-05
-2.5649518319981e-05
-1.54281353867149e-05
-2.62727597882733e-05
-2.83004062738399e-05
-2.26490657698311e-05
-2.27975345101733e-05
-5.02306530441402e-06
-1.37522345600844e-05
-2.13014837356864e-05
-2.64778094288959e-05
-2.06014670156122e-05
-2.11967398690411e-05
-9.2283304551628e-06
-2.57083432154264e-05
-3.45892766556017e-05
-4.4688029929634e-06
-5.30472471190232e-06
-3.20109568959699e-05
-4.33219149782489e-05
-2.39523662505636e-05
-1.86387357363096e-05
-5.00090479222652e-06
-1.9532564511607e-05
-1.42903705006668e-05
-8.61461192011529e-06
-2.04169859389394e-05
-2.42722283982933e-05
-1.35271042480855e-05
-2.59832737390592e-05
-2.37728521466003e-05
-1.33012809091522e-05
-2.9791113403764e-05
-1.88890052902425e-05
2.95823911216486e-06
-2.38807399714612e-05
-3.27256570144094e-05
-3.34695212567677e-05
-3.66277085060051e-05
-1.7868693405802e-05
-2.37601002209544e-05
-2.70037937062389e-06
-6.9050458756724e-06
-2.34016753304456e-06
-2.88453116949688e-05
-9.4682036840895e-06
-3.38037465490793e-05
-2.42622842767938e-05
-2.7138095110352e-05
-4.5670051162561e-05
-2.12234196877321e-05
-2.50033869537788e-05
8.10539101626381e-07
-1.64097323184654e-05
-2.34280137649891e-05
-4.37379863296824e-06
-3.645349652424e-05
-1.96647120624762e-05
-1.74522251115011e-05
-1.6140064829699e-05
-2.32875205222303e-05
-5.20068978786692e-05
2.41146341680312e-06
-4.75941146170628e-06
-2.59577888036671e-05
-2.7689675558342e-05
-1.03090310982954e-05
-1.31977184019067e-05
-1.08015574962367e-05
-1.19756288709189e-05
-3.30284304750192e-05
-5.04896833594073e-06
-1.96255302282519e-05
-2.64143718156848e-05
-2.23453347741998e-05
-2.75742637120754e-05
-3.09202332525341e-05
-1.4123661660385e-05
-4.13153530311336e-05
5.14837908403461e-07
-6.32102218387062e-06
-4.5314757879996e-05
-4.21856210882979e-05
-2.66790817540034e-05
-5.42822395169351e-06
-2.84297486614987e-05
-2.31172449299036e-05
-1.60978700896273e-05
-1.39603553848799e-05
-2.18371651091578e-05
1.86081423459995e-06
-1.63740558203059e-05
-4.26786493330453e-06
-2.20916521664917e-05
-1.49710468996507e-05
-2.78834879869958e-05
-2.11062832249999e-05
-2.30527850834133e-05
-2.50556214544638e-05
-1.05783663672502e-05
-1.13951520466496e-05
9.07201392013398e-06
-5.03406522363923e-05
-3.0942449323059e-05
-3.48375170615945e-05
-2.095582485937e-05
-1.16624897723703e-05
-1.7190897951082e-05
1.64677669428661e-06
-3.19084264332691e-05
-1.95418666665857e-05
-3.18030423681145e-05
-1.85683908910761e-05
-5.74978617235046e-06
-3.88463786734982e-05
-3.0609022974036e-05
-9.88032138687545e-06
-3.15777390086826e-05
-7.00359238263096e-06
-1.97078296188737e-05
-1.84370107749857e-05
-1.49914405711988e-05
-1.55137304215811e-05
-1.53593048410917e-06
-1.13774808665301e-05
-2.71508003339822e-06
-7.98735469332703e-06
-2.08474227501824e-05
-2.82420800833555e-05
-2.55553010029312e-05
-1.97217404382309e-05
-6.67352023654201e-06
-3.76361336972098e-05
-2.59716879821999e-05
-4.6836635818276e-05
-2.89145865208033e-05
-2.80949326092602e-05
-1.76624662974082e-05
-4.30399206987964e-05
-2.07423350546385e-05
-9.07280229192217e-06
4.69284703400088e-06
-1.1300871815598e-05
-2.08554697919302e-05
-1.54584926672137e-05
-2.63792250664059e-05
-1.70378762962008e-05
3.27844708617344e-06
-1.06855808933111e-05
-2.68866656610657e-05
-3.11609390369517e-05
-2.48068557578458e-05
-1.35702920483647e-05
-3.6827547402102e-05
-2.39012449626398e-05
-4.55443059993415e-05
1.46583349710288e-05
-4.04988022678878e-05
-2.18138605422788e-05
-5.30185051827144e-06
-1.58217962070802e-05
-1.25727458204596e-05
-6.4956866713001e-06
-9.16349969303125e-06
-1.24159480505191e-05
-2.29731067573272e-05
-3.41802734330173e-05
-2.39902731521194e-05
-2.70669133839858e-05
-1.21143231897582e-05
-1.34146335870636e-05
1.26814416509349e-05
-1.56423065042469e-05
-3.32264688035148e-05
-2.54656639124102e-05
-5.67317377551389e-06
-2.05131941599415e-05
-1.42673406649555e-05
-2.41240945849653e-05
-1.98748758395269e-05
-5.30327679333746e-05
-3.45061854139787e-06
-1.49331081842576e-05
-1.02219411445171e-05
-1.47103009063431e-05
-9.35102784584919e-06
-3.30833345961909e-05
-2.29083185435415e-05
-1.90328044184334e-05
-2.26092858848672e-05
-1.95917603833281e-05
-2.67512174967655e-05
-3.54946971310079e-05
-3.38806064829121e-06
-2.48926334809251e-05
-1.21477277786005e-05
4.18303365557498e-06
-1.99440869084547e-05
-2.68340184218728e-05
-8.58793979274627e-06
-5.46440182254461e-06
-2.56747452096805e-05
-2.87911096067193e-05
-6.58001898802349e-06
-3.71671516753157e-05
5.53474245692103e-06
-1.20481402262494e-05
-9.35615786579312e-06
-1.96295453438909e-05
-3.65349233742663e-05
-1.27085514644383e-05
-3.26926592966397e-05
-4.18829982076473e-06
-1.27734988143739e-05
-2.36502360595361e-05
-1.74845002608615e-05
-2.58886738628321e-05
-1.2979490935552e-05
-2.07354187218998e-05
-6.84570227243963e-06
-2.19840634643235e-05
-2.36461226037904e-05
-3.55279150304467e-05
-2.32590222416369e-05
-1.91775445632555e-05
-2.29722579135366e-05
-1.06097489052822e-05
-9.45529789553792e-06
-2.24729697749911e-05
-1.99352518400124e-05
-5.46097710803367e-05
-4.20162401599288e-05
-3.22933763440487e-05
-2.15298297133589e-06
-3.16251561186888e-05
-3.1184195948758e-05
-7.02009489169366e-06
-9.48363957438134e-06
-3.0476998715247e-05
-3.46180082124403e-05
-2.34382561947118e-05
-2.15686348724578e-05
-2.15399755111198e-05
-1.83323366829652e-05
-2.65668995756372e-05
-3.19535199534459e-05
-2.94394932760388e-05
-1.81949780859884e-05
-3.42627442915386e-05
-1.29309948518857e-05
-1.79378616878704e-05
-1.53876342528883e-05
-2.07125149478342e-05
-2.06930775857577e-05
-5.39339465675841e-06
2.0084968907948e-06
-2.14108323086682e-05
-3.74842751309185e-06
-3.53195645163337e-05
-2.58156478787407e-05
-2.02165753118338e-05
-1.96507188718087e-05
-2.81237929989124e-05
-3.4439705478234e-05
-4.1289092878863e-06
-1.95505205969963e-05
-3.14371715811527e-05
-3.17300015432463e-05
-2.31453985365602e-05
-3.28586151448494e-05
-2.77323284440559e-05
-2.16652817524787e-05
-4.42867558214659e-05
-2.40250949828404e-05
-2.01153453385661e-05
-7.3814319197704e-06
-4.4993637811074e-05
-3.13728456328272e-05
-2.72979578014392e-05
-6.30519918504374e-06
-1.78554103459811e-05
-1.65461260042759e-05
-4.10919607447282e-05
-3.45156722504412e-05
-2.14573905114126e-06
-1.30773844261143e-05
-1.15584436237939e-05
-1.17422068792512e-05
-2.6575635708265e-05
-2.83835800835084e-05
-2.24567443766022e-05
-2.76547487731042e-05
-2.26048679392715e-05
-1.54829475790962e-05
-3.42431113609182e-05
-1.40164828029803e-05
-1.46258598696965e-05
-5.83036635135188e-06
-1.96596978891558e-05
-1.92492247795398e-05
-1.56253851867285e-06
-2.40516611762187e-05
-2.09359174549709e-05
-1.47741311780709e-05
-3.21389738213704e-05
-1.57421732122904e-05
-1.10672695081744e-05
-1.9252682015905e-05
-3.45892389999272e-05
-2.13998107411389e-06
-1.77890204141898e-05
-4.08582329347602e-05
-8.60509253375217e-06
-3.27272386769999e-05
-1.02728966952159e-05
-2.08305327614527e-05
-2.62358405593026e-05
-2.02269843704355e-05
-1.62722508215523e-05
-1.35346337527336e-05
-2.67738117835652e-05
-1.48831321358515e-05
-2.81680011612598e-05
-2.72042121720796e-05
-1.04647656866484e-05
-9.79263976608562e-06
-7.94050667938313e-06
-3.46044047303985e-05
-1.62804741490915e-05
-3.76987820091774e-05
-1.08307865213828e-05
-1.88975606764668e-05
-2.3221054051383e-05
-2.12674445619653e-05
-2.39154531109642e-05
-2.96287183672244e-05
-1.90973510276211e-05
-4.710573128831e-06
-4.1608572697467e-05
-1.77567594420857e-05
-2.18746785814602e-06
-1.79123660871135e-05
-1.72632969849359e-05
-3.15716117751673e-05
-2.30291148263983e-05
-1.98254796246799e-05
-2.89207951819795e-05
-3.25388327770488e-05
-6.24782346701843e-06
-7.06347387980516e-07
-4.20297605301307e-05
-1.19569897154375e-05
-2.10017872391724e-05
-3.98472210352206e-05
-3.15416109244275e-05
-3.37788400662154e-05
-2.65825693454068e-05
-1.93989441542937e-05
-3.90340944745465e-05
8.0828157780869e-06
-7.39326852049994e-06
-4.76924614474719e-05
-3.60298731083213e-06
-1.0008249959708e-06
-1.197902601802e-05
-2.31120281845669e-05
4.74142229736974e-06
-2.90689343098982e-05
-2.70793001469746e-05
6.07185393880182e-07
-1.78472020161214e-05
-3.20992887224815e-05
-3.30889336343929e-05
-3.84513868756275e-05
-3.96170888863132e-05
-4.4792040383597e-05
-1.13031271075422e-05
-2.89959293435743e-05
-1.30290825348358e-05
-2.32825967476e-05
-9.03110807953593e-06
-2.44670563554632e-05
-1.64220047287749e-05
-2.53789798655558e-05
-1.15212885950456e-05
-1.03699665084472e-05
-2.53571458635474e-05
-2.20421011311756e-05
-1.24154622357083e-05
-3.77441425619593e-05
-1.64185561762593e-05
-1.23422436693264e-05
-3.95776480922278e-05
-1.1673855828903e-05
-7.97137859939483e-06
-3.4139013294787e-05
-3.02709397210418e-05
-7.66939285875291e-06
-1.91564347432311e-05
-3.67811880384593e-05
-1.2854136280104e-05
-1.83719857906505e-05
-1.78848626989036e-05
-2.16737262464968e-05
-3.12345246565634e-05
-1.21391010991162e-05
-3.63415509118724e-05
-1.42848457849578e-05
-1.93514920462682e-05
-1.36536221068702e-05
-3.01258455013786e-05
-1.26659401269067e-05
-9.94060672041173e-06
-2.26094570282574e-05
-4.24724163505598e-05
-2.69032380373124e-05
-1.15648343649816e-05
-2.96460591499231e-05
5.65103129626292e-06
-8.24932201014539e-06
-3.19488935202326e-05
-1.56221051070742e-05
-4.22176692070455e-05
-4.30324823052237e-05
-1.82968762840438e-05
-2.63208695717515e-05
-1.40699818185912e-05
-1.5374317955485e-05
-4.35317919945192e-05
-2.14643939990762e-05
-4.59137961932193e-05
-1.35056593425285e-05
-3.25436164178112e-05
-8.25708500903476e-06
-2.8394027652242e-05
-3.23531729981777e-05
-2.20478781543707e-06
-8.04297413170723e-06
-2.24694614021268e-05
-9.79025154476517e-06
-7.14865226227904e-06
-1.36249132615252e-05
-1.01595262458744e-05
-1.87440466187511e-05
-2.06414359804929e-05
4.47270598897299e-06
-4.02872106207718e-06
-3.57533570221037e-05
-3.79401844657742e-05
-1.13292997049967e-05
-2.47629421416754e-05
-2.9755600039661e-05
-2.06489772203181e-05
-2.2742550350303e-05
-1.21892929110398e-05
-2.31930422562886e-05
-2.43109016320997e-05
-1.62904256394724e-05
-1.63125498675766e-05
-9.51159432589246e-06
-2.4446173052109e-05
-8.87774676634316e-06
1.95544536769415e-06
-2.51379542083227e-05
-5.77886120365568e-06
-4.66254431778101e-05
-2.01140365488168e-05
1.29432482922771e-06
8.64606702701908e-06
-1.56569586117694e-05
-2.82372074826326e-05
-6.41011963992388e-06
-1.39655297451307e-05
-2.96106681739874e-05
-1.81169405709004e-05
-1.65833753212128e-05
-3.45942169783328e-05
-3.15229159093122e-05
-7.94907313059128e-06
-2.12072358595626e-05
-3.10518941743651e-05
-2.02155737739971e-05
-2.36693858868364e-05
-2.98253487148733e-05
-5.94642680829631e-09
-9.69472828939568e-06
-2.35120948617168e-05
-1.84438715024341e-05
-1.94747967458619e-05
-1.94653464162649e-05
-1.96205144014142e-05
-1.12624675069118e-05
-2.04208075979987e-05
-2.3629144236521e-05
-1.19319437774423e-05
-2.72448757570198e-05
-1.05688945902342e-05
-2.56491658472121e-05
-5.89342566723269e-06
-2.71633585299596e-05
-1.42711069400223e-05
1.45757179460571e-05
-1.59518202826758e-05
-1.72374214353774e-05
2.85007699623935e-06
-1.30221281098284e-05
-3.6240402368752e-05
-1.12366981773215e-05
-3.32616107621933e-05
-2.40639417085811e-05
-1.86725935020064e-05
-1.066964473874e-05
-2.66143118358531e-05
-3.09148132080548e-05
-3.77205638897574e-06
-7.1297865366663e-06
-1.22761091498844e-05
-2.6227849886246e-06
1.19482161195514e-06
-2.57176517719306e-05
-1.12692084003197e-05
-1.97781206578341e-05
-7.03266162026249e-06
-9.94469264886981e-06
-4.23701776402227e-06
-1.55166419954427e-05
-1.37759346620434e-05
-7.16570755901461e-06
-3.41325618661069e-05
-3.51920422593473e-05
-2.56518583709369e-05
-1.92304683383935e-05
3.00848413628091e-06
-1.28659334211855e-05
-3.10878358159931e-05
-1.84988419740912e-05
-1.7629071245564e-05
-9.26901934401382e-06
7.69670362084984e-07
-7.91737044828378e-06
-4.224481468557e-05
-1.20951254878294e-05
-2.46801810312609e-05
-2.40289103140716e-05
-2.57317171535263e-05
-7.91645132340663e-06
-2.88831129603871e-05
-2.41744778869339e-05
-1.83630662482602e-05
-1.87148538911521e-05
-3.53216045535032e-05
-2.5568611678506e-05
-2.9087586297152e-05
-2.16894704544589e-05
-1.92250573372689e-05
-1.68018483675702e-05
-1.57406827551205e-05
-2.81970934061197e-05
-1.32450318012446e-05
-1.65082358797115e-05
-2.80011328867771e-05
-3.60777223620616e-05
-2.87829709863351e-05
-1.36108447953015e-05
-1.46894633386678e-05
-1.59489930314101e-05
-2.43742151047744e-05
-1.86106239133116e-05
-3.95352896851127e-05
-3.53303526781739e-05
-2.37494507744545e-05
-2.89813136778921e-05
-1.6871201340559e-05
-2.89316700017291e-05
-3.97041021813855e-05
-3.86750175770153e-05
-1.82463630158982e-05
-2.98654998379301e-05
-1.87741389886762e-05
-2.74444047059827e-05
-1.27409729361422e-05
-1.79145502489348e-05
-3.14890500825223e-05
-3.72853653310604e-05
-1.88574844215122e-06
-3.40020079490821e-05
-1.74975307849686e-05
-4.0107372096225e-05
-1.74367789927984e-05
-3.19658210914906e-05
-3.26181884740278e-05
-1.14304498083552e-05
-1.38768721303196e-05
-1.86669017602309e-05
-1.93582291009238e-05
-3.23629745847292e-05
-2.97577055769461e-05
-9.94654843272351e-06
-2.48035351030311e-05
-3.48083614967908e-05
-1.84302620424486e-05
-2.58024844099817e-05
-1.62537387197388e-06
-9.29322347783364e-06
-1.31661635283144e-05
-3.36127021887551e-05
-2.15837231564239e-05
-2.63409318743366e-05
-2.26139552092635e-05
-2.57642632950591e-05
-2.62266626546815e-05
-4.51977789084458e-05
-3.19027576756074e-05
-3.89407562028031e-05
1.19105271565654e-06
-1.00465888190764e-05
-2.23656494321137e-05
-3.94481023860507e-06
-1.10469205090751e-05
-2.5379268690731e-05
-3.65648602540394e-05
-6.32909274476636e-06
-8.42831749228802e-06
-2.43662583612386e-05
-1.49792258360291e-05
-4.31897279671431e-06
-1.64884723072888e-05
-9.64730036119157e-06
-3.3285034687299e-05
-1.59492901286128e-05
-2.4932948320925e-05
-2.35021972188773e-05
-4.36520552560158e-05
-3.65508446805022e-05
-1.9320301709875e-05
-3.07294347722593e-05
-2.59636781032841e-05
-2.90551878434685e-05
-2.24162357598976e-05
-4.22820873820247e-05
-1.76484428089545e-05
-3.84656243355682e-05
-2.83267547492442e-05
-1.820392044201e-05
-2.87995447622385e-05
-1.9620702707573e-05
-1.16331863552647e-05
-1.07235800485001e-05
-5.22798952499036e-06
-2.10704307146593e-05
-1.16329638223117e-05
-1.70437205018338e-06
-3.55631308220167e-05
-6.06388751647834e-06
-1.5613487638499e-05
-3.59627085871003e-05
-1.04205155737746e-05
-2.03535595584353e-05
-1.90943912418708e-05
-2.58849472378381e-05
-1.18888863719304e-05
-4.8551162458198e-05
-4.71266238450281e-05
-2.34067003521692e-05
-7.89069014974871e-06
-7.59660427848826e-06
-2.03259208257776e-05
-1.34990964893435e-05
-2.64417673584664e-05
-7.11420841422227e-06
-1.87543049322731e-05
-1.52180034914572e-05
-2.1499965298906e-05
-1.32291458141818e-05
-8.00971458784468e-06
-4.9830796718572e-05
-2.25683150920695e-05
-1.51054447130268e-05
-1.32977675822226e-05
-3.41928802571834e-05
1.33464633818196e-08
-2.8482663135591e-05
-1.25057240992763e-05
-3.15212338358872e-05
-2.29161065469284e-05
-1.0612391635966e-05
-1.72872660596435e-05
-1.13292659419419e-05
-1.22215796400155e-05
-2.6533570917263e-05
-3.64134072000435e-05
-1.784500614842e-05
-1.79988293252857e-05
-1.83137235739906e-05
-5.29145494844044e-06
-4.87791682384949e-08
-3.07516664232122e-05
-1.39382862798804e-05
-2.27742819277989e-05
-2.62131807592537e-05
-2.69839502051997e-05
-2.84344509852633e-06
-6.58653875712989e-06
-1.551720243049e-05
-2.21827416685143e-05
-3.22495222840704e-05
-1.86653731536662e-05
-1.17942868353495e-05
-5.26166974581208e-06
-1.16490506960899e-05
-3.22062211723258e-05
-1.90919220024859e-05
-1.0249148253403e-05
-4.68216755330889e-05
-2.76240590391576e-05
-2.03688008712992e-05
-6.62670078370783e-06
-4.01710852214393e-06
-2.46203129141189e-05
-1.73054913790431e-05
-1.62172965643689e-05
-1.54332047322567e-05
6.75271855057067e-07
-2.69227485336409e-06
-1.0061047057459e-05
-9.00165685175549e-06
-2.51434052505775e-05
-1.70359890331967e-05
-1.8560928673559e-05
-3.10806439983318e-05
-3.29875938294632e-05
-2.49786441840411e-05
2.16944078265009e-07
-2.76492270767787e-05
-2.69987171686793e-05
-8.62936537480431e-06
1.73156670166004e-06
-3.11989947122378e-05
-4.0758329878396e-05
-2.27550259455394e-06
-1.83952066279345e-05
-2.382505452641e-05
-1.6090582094131e-05
-1.05827795608115e-05
-1.10168801918925e-05
-1.17896109630919e-07
-1.87685018559716e-05
-1.03331238737439e-05
-2.04256852255825e-06
-3.50195885787641e-05
-2.07795581501697e-05
-1.49747373458074e-05
-3.495214353062e-05
-2.63161796810749e-05
-3.15379899231008e-05
-2.61435874114305e-05
-1.52712004426949e-05
-2.46694636392383e-05
-2.32123047623907e-05
-2.85486710335129e-05
-2.44789356597312e-05
-3.71944514191937e-06
-1.53331710636852e-05
-3.9162132904118e-05
-1.36593741259047e-05
-2.97603147872481e-05
-4.20189746540464e-05
-6.05815315027468e-06
-3.32512194804122e-05
-1.66439061268276e-05
-2.42336895787565e-05
-8.18332358747345e-06
-4.58089101887732e-05
-2.40880841323161e-05
-3.00435270044435e-05
-8.76440227714541e-06
-9.51211725739534e-06
-1.38069164669636e-05
-1.99758232146559e-05
-3.51090409174343e-05
-3.80424179887904e-05
-1.94733264056958e-05
-2.42786858491595e-05
-2.68567176583449e-05
3.87804754838012e-06
-4.81535816806449e-06
-1.28670651942867e-05
-5.8821377153347e-06
-2.29433137613589e-05
2.89802922837633e-06
-1.99248033263835e-05
-1.25532033544906e-05
-8.235685055148e-06
-2.38557798832529e-05
-2.72881709263355e-05
-2.3660720226953e-05
-1.89576944828051e-05
-4.26552223195621e-06
-9.40415977692354e-06
-2.99315334125003e-05
-3.80537861685084e-05
-1.90901103593669e-05
-1.57824240588074e-05
-9.14935067027347e-06
-1.46643226968226e-06
-9.13671635893345e-06
-2.09777248144318e-05
-3.18297873851098e-05
-2.79266976284358e-05
-1.81064657968202e-05
-1.405482269592e-05
-1.86567489965885e-07
-3.76508577863192e-05
-4.14209029638027e-05
-3.82783192658364e-05
-3.45787100948716e-05
-2.43955457390334e-05
-8.23563014306952e-06
-1.65431936319491e-05
-3.4196413409956e-05
-3.40894592292337e-06
-4.25558370289765e-05
-2.05326612303925e-05
-2.58523978179046e-05
-2.18770981729144e-05
-2.07048752184198e-05
-1.00117010036129e-05
-2.15729391812535e-05
-1.30993374183522e-05
-2.0461576965022e-05
-1.69846995125464e-05
-2.97650723944164e-05
-3.55875852410024e-06
-2.88238899902399e-05
-5.20286946820728e-06
-1.95565243635587e-05
-4.52584112791066e-06
-3.06860560951449e-05
-3.60715840083189e-05
-2.24801307215941e-05
-2.13545938141469e-05
-1.80108703317355e-05
-2.76794662052059e-06
-2.93691580093455e-05
-1.71277303109835e-05
-1.0140681845531e-05
-2.75685959657116e-05
-2.10358208488958e-05
-2.90562200503539e-05
-2.50161465975807e-05
-8.50591759625834e-06
-2.58423793382246e-05
-3.39887012258033e-05
-2.13134632540708e-05
-9.32107470783287e-06
-3.02686584285977e-05
-4.72847391005868e-05
-1.32420952398644e-05
-5.13729990401637e-06
-1.0497517842601e-05
-2.813905380049e-05
-1.86028592394383e-05
-1.41808196153656e-05
-2.22535523782681e-05
-9.45407181858902e-06
4.81232476967293e-06
-2.35428821346193e-06
-1.85929674399466e-05
-4.65315579522634e-05
-3.71551301925524e-05
-1.65711942176221e-05
-4.73973963546513e-05
-3.03930539026644e-05
-2.148458069967e-05
-2.63245297229644e-06
-2.36092852268174e-05
-1.09938703599062e-05
-6.77689481127398e-06
-2.78428570658241e-05
2.3041603218284e-05
-6.10389809361663e-06
-9.63871965629347e-07
-2.41942533162783e-05
-1.84123897529561e-05
-1.33405620496197e-05
-1.28982933665296e-05
-3.22903187641153e-05
3.67145216508112e-06
-2.90333806350239e-05
-4.44623053030072e-05
-1.29868057236411e-05
-1.78090180211069e-05
-2.24489673819207e-06
-1.89435326660398e-05
-2.08742633333795e-05
-1.89166060003593e-05
-2.07422800982989e-06
-1.34566303887195e-05
-1.31158064867787e-05
-2.73081884523467e-05
-1.21170558830263e-05
7.57658954283547e-07
-1.70234565775274e-05
-1.18920256829805e-05
-2.8138376452642e-05
-8.20350649766854e-06
-1.70251248817016e-05
3.30147002266334e-06
-1.30683198853008e-05
-9.36693547391173e-06
-6.16134493263816e-06
-2.74841217674903e-06
-4.26170563517049e-05
-2.69315300567397e-05
-2.59434299210614e-05
-2.37745604307931e-05
-2.98910042777285e-05
1.19439403914203e-06
-2.00987745851581e-05
-6.85259003948353e-06
-1.05460378721423e-05
-2.68449052195635e-05
-8.99256059908684e-06
-2.15556244412919e-05
-4.30791097772855e-07
-1.1665341597227e-05
-3.00953516601568e-05
-4.46275749521053e-05
-1.7912860517983e-05
1.14373123917032e-06
-2.27671772160507e-05
-1.51532719313919e-05
-3.59902075655884e-05
-1.98031681412087e-05
-2.02442116266403e-05
-3.37633797647494e-05
-1.44507790269759e-05
-1.10473069651976e-05
-1.74272808102945e-05
6.93613262017122e-06
-2.36025282978301e-05
-2.13147507185928e-05
-1.41987793514305e-05
-1.40995954751939e-05
-2.21484344083115e-05
-2.78503167913544e-05
-1.77584919585178e-05
-2.46846861192432e-05
3.52070074694782e-06
-2.77551240328864e-05
-2.50170736072426e-05
-1.71927594351058e-05
-3.1051120862496e-05
4.47724146848615e-06
-2.36827529764816e-05
-3.14117943419126e-05
-2.01339074708734e-05
-5.04729883496593e-05
-3.10028686729465e-05
-9.02781818596239e-06
-1.52500038936615e-05
-8.22107866928315e-06
-4.42701659746388e-07
-3.47359107099601e-05
-2.85005258037917e-05
-2.9206507419794e-05
-8.60308385278652e-06
-3.99697882695356e-05
-2.43354878686506e-05
-2.36762101716027e-05
-2.97545147662501e-05
-1.18951132781596e-05
-2.32663318275721e-05
-3.19680019537005e-05
-2.35072412429626e-05
-1.88437579903649e-05
-2.24065640212166e-05
-2.53803896854785e-05
-1.72812373840985e-05
-4.5656480095139e-05
-2.45299692621619e-05
-2.37065036331697e-05
1.35166984966449e-05
-2.68991049973371e-05
-3.22324275714577e-05
-3.18823587480805e-05
-1.16388435604323e-05
-2.73543458253655e-05
-4.3613071630443e-05
-1.89497420985626e-05
-6.93408058630336e-06
-3.44959837425947e-05
-1.74862034956957e-05
-4.62861780990206e-06
-5.20336192408552e-05
-3.28545229255742e-05
-1.14966050431956e-05
-2.99905535631324e-05
-2.32365281093329e-05
-3.28720060066641e-05
-2.20805507955563e-05
-2.73715841770627e-05
-3.54328303427637e-05
-1.47336023237126e-05
-4.08311699860673e-05
-3.51055340335726e-05
-1.06986055776342e-05
-1.19494448585551e-05
-1.61088771598916e-06
-4.26382801039943e-05
-2.28132334630555e-05
-3.12134643498627e-05
-8.51282712243171e-06
-1.88154037319553e-05
-1.45705572418724e-05
-3.43007900280726e-05
-7.13747741466122e-06
-3.81874818073405e-05
-3.09953257494317e-05
-2.89057509185224e-05
-1.34561778644273e-05
-2.41611841365932e-06
-1.90210199596172e-05
-2.13507249150303e-05
-2.99207840464e-05
-1.32308928795618e-05
-2.36957784480759e-05
-2.70222730987246e-05
-3.10220409315617e-05
-2.29556579489992e-05
-2.373110479277e-05
1.98287748799098e-06
-2.15207013376059e-05
-2.91586442423264e-05
7.38501110025914e-06
-2.37642543912043e-05
-4.18290556770785e-05
-2.87889408639782e-05
-1.25111513612412e-05
-2.20972911579771e-05
-1.96689721887649e-05
-2.72010745490119e-05
-4.33693075164114e-05
-9.69021575398981e-06
-1.81516297608976e-05
-1.14696578110188e-05
-1.15343106020081e-05
-1.78519317069323e-05
-2.15823299407314e-05
-1.58704922733683e-06
-1.07526346263407e-05
-1.76016163775488e-05
-4.47329644394044e-05
-1.68815012220996e-05
-2.71983651049162e-05
-2.38883120221526e-05
-2.03913836012979e-05
-1.61014228016834e-05
-2.36608688365493e-05
7.81776029820539e-06
-3.10587096095828e-05
-3.32296417041322e-06
-2.1868285323479e-05
-4.60807897321077e-05
-4.04939916413073e-05
-5.35315202025962e-06
-2.67457988007371e-05
-3.24811191110413e-05
-5.51298596745993e-06
-2.57412548983193e-05
-2.84357889435781e-05
-2.35900375690851e-05
-4.08143569548888e-06
-2.95587152870893e-05
-2.78869419882953e-05
-2.92334227355856e-05
4.04927453670022e-06
-9.42847686872839e-06
-2.18084702761546e-05
-3.59557791425933e-05
-3.53406668200488e-05
-3.05037848068313e-05
-2.33763513347939e-05
-1.40040782956188e-05
-2.55869237571151e-05
-3.20681992268319e-05
-2.57625676076861e-05
-2.63376293313035e-05
-3.97119965862429e-05
-2.55442830619801e-05
-3.25618303096685e-05
-2.353382330345e-05
-1.0741015302959e-05
-2.99680978983291e-05
-2.13928336514029e-05
-2.32704522239426e-05
-6.69947756376e-06
-3.77739645804155e-06
-2.23130014463008e-05
-1.8342079027528e-05
-2.86702280210856e-06
-2.02215816406262e-05
-4.35888788534977e-05
-1.14938461972938e-05
-3.65569842440909e-05
-1.37172449003884e-06
-2.936797020255e-05
-1.9377714988031e-05
-2.61747752054457e-05
-1.91857417200933e-05
-1.62408370805325e-05
6.99943622325804e-07
-4.12672836659459e-05
-2.72004165249239e-05
-2.85823876290204e-05
-3.41508308409918e-05
-2.41857545004886e-05
-3.28225783770652e-05
-4.5620859365021e-05
-2.52488437298519e-05
-3.04033431021919e-05
6.06536104330458e-06
-5.96938270690208e-05
-2.23676743919683e-05
-7.28624746005573e-06
-4.96391984327617e-05
-2.42346025076742e-05
-1.23088924109875e-05
-4.43197115762832e-05
-3.36792013809684e-05
8.490038474479e-06
-1.40154184505715e-05
-3.07450554321933e-05
-6.02657655498754e-06
-1.91421054060523e-05
-7.24403427292786e-06
-1.92981090623731e-05
-3.04878937374851e-05
-1.41917369869232e-05
-1.69185554116549e-05
-1.34608973521848e-05
-6.76653986074205e-06
-2.214075951905e-05
-2.64857118387787e-05
-8.59949117740812e-06
-9.49704447155342e-06
-1.31875158259621e-05
-1.3021059941636e-05
-1.30419044732853e-05
-1.54591392823973e-05
-2.96431068258764e-05
-3.1073670953415e-05
-2.89219931032315e-05
-1.50512940171177e-05
9.8409818370206e-07
-1.51845633802895e-05
-2.20863133395004e-05
-1.67357096780938e-05
-1.71185605310921e-05
-3.66033557507547e-05
-2.16650951409258e-05
-3.24042185521777e-05
-1.25368787392222e-05
-1.87106332325005e-05
-2.50641981463623e-05
-1.00424953946494e-05
-1.31235586926522e-06
-1.07743307270262e-06
-3.94303598838893e-05
-7.08407053642441e-06
-1.37983174468259e-05
-1.67924532830664e-05
-3.99677603882293e-05
3.83311351503562e-06
-2.39343939129659e-05
-3.60537371832742e-05
-5.77954816722777e-06
-2.3827103910483e-05
-2.81751545132773e-05
-1.91474665243564e-05
-1.54053191706028e-05
-2.47401002270432e-05
-3.71752027519879e-06
-2.18282078030271e-05
-1.45358624839668e-05
-2.04673004008856e-05
-1.98339413134521e-05
-8.00913801125957e-06
-1.47998685450897e-05
-1.88904527886762e-05
-8.28521465340184e-06
-2.06663170534468e-05
-2.19330276059781e-05
-2.67196809736074e-05
-3.30188177583313e-05
-2.5226981897644e-05
-1.78502360641995e-05
-1.04213919549075e-05
-1.51174777170222e-05
-3.114363786493e-05
-5.73097890255961e-05
-5.4386613139464e-05
-9.5097524465305e-06
-1.79447628731499e-05
-4.77968898854596e-07
-2.39786152898374e-05
-2.86993335778438e-05
-1.45719292699056e-06
-1.8126289384461e-05
-1.76187962216834e-05
-3.50082154157531e-05
-2.30582509148363e-05
-7.0775011944546e-06
-1.39297598636416e-05
-3.47171569630869e-05
-1.60604794519065e-05
-2.11389367682194e-05
-3.13943993418098e-05
-1.95796313996341e-05
-9.69335315355334e-06
-2.05457547918916e-05
-3.26764278386339e-05
-2.41745828943927e-05
-2.99301448648248e-05
-3.08522510565714e-05
-1.68718872508015e-05
-4.81479495855639e-06
-1.91987581576034e-05
-2.09364229659663e-05
-1.85238983889137e-05
-4.00510366937548e-05
-3.15716749010059e-05
-5.74863128355495e-05
-2.21926089845189e-05
-4.12311258342222e-05
-3.27950711555726e-05
-1.18752449689829e-06
-3.16886008146946e-05
-2.29824345446889e-05
-4.01335368038973e-06
-1.23089168440408e-05
-2.03184976802824e-05
-2.98367081538713e-05
-1.88846374802709e-05
-9.74052274169445e-06
-1.68163262899988e-05
-2.5668279304747e-05
-2.19533098262899e-05
-1.52332979344376e-05
-2.1806830080741e-05
-2.35387151940472e-05
-1.13387984766076e-05
-1.44608647200798e-05
-3.01503928873005e-05
-2.7936461119915e-05
-2.10235492179419e-05
-1.46801938462212e-05
-2.1164043857673e-05
-1.54662601041297e-05
-2.31979473047516e-05
-2.56900793142368e-05
-2.03123341983371e-05
-8.42863651703108e-06
-6.29155805806126e-06
-2.35060055446904e-05
-5.10674651744932e-06
-2.20009212185021e-05
-2.84657138055866e-05
-1.57527690052434e-05
-1.89665216341727e-05
-1.64237864359754e-05
-2.41627918471234e-05
-3.70692746726777e-05
-2.01089849665287e-05
-3.66567255701806e-06
-2.16910929999098e-05
-1.51119054561471e-05
-2.39613280291905e-05
-1.3407207357406e-05
-2.21965230812559e-05
-7.9191982513693e-06
-1.85640880304724e-05
-3.97592428425348e-05
-2.94801704246722e-05
-1.00908455936435e-05
-3.97600202973197e-05
-6.30890027902143e-07
-2.41664086573131e-05
-3.49902412943497e-05
-1.87222756509765e-05
-2.13393125574954e-05
-3.30187624112671e-05
-4.06001773653229e-05
-3.40651665247006e-05
-3.09644660395714e-05
-1.46229351753552e-05
-6.17066656322998e-06
-2.4879217090937e-05
-1.17547367096912e-05
-1.20258675132597e-05
-1.23079079534498e-05
-1.92542742702341e-06
-2.52939651944885e-05
-1.13034492502233e-05
-3.05745065904091e-05
-1.55415138605049e-05
-2.00585054237214e-05
-1.20119659328773e-05
-2.68304333262915e-05
-2.15823081582129e-05
-7.51066988353986e-06
-1.14821046074377e-05
-1.04775856867566e-05
-1.27627695023411e-05
-4.41130947609845e-05
-1.64598047191914e-05
-2.23866977139535e-05
-2.7778419359017e-05
-1.50151020321677e-05
-1.94679732956176e-05
-1.67922270411167e-05
-2.97253879106534e-05
-3.53417803016789e-05
-3.38730152362069e-05
-2.46569103460215e-05
-2.74523494857543e-05
1.1065417675463e-05
-2.71239345281828e-05
-3.13954087026499e-05
-2.43256355573838e-05
-3.48835727955354e-05
5.7268302320372e-06
-3.38118769305816e-05
8.18672628056093e-06
-2.48529351562068e-05
-1.90311110656222e-05
-1.92364144827839e-05
-1.94068817873954e-05
-1.74344717478119e-05
-4.11744893767115e-05
-2.61359765427131e-05
-3.40726491550076e-06
-1.90143008500602e-05
-2.70779953952119e-05
-1.76275426822889e-05
-3.8050708429295e-05
-2.63602414649901e-05
-3.95910915548278e-06
-4.81980743571392e-05
-6.56132397472172e-06
-3.75460842289181e-05
-5.35239784659459e-05
-4.02767005948889e-05
-3.51946247487298e-05
-1.93494091085725e-05
-2.61831784283029e-05
-1.77032807178391e-05
-2.80022224855829e-05
-1.62289633879711e-05
-1.10096712504641e-05
5.03876793478564e-06
-1.27473152318206e-05
-2.42842699454406e-05
-1.01858113677412e-05
-6.94692582887045e-06
-3.39050767454687e-05
-1.02771903480159e-06
-4.75056643499514e-05
-9.67493954044279e-07
-1.53125428894354e-05
2.82086771218383e-06
-1.25949392884726e-05
-4.20299829906068e-06
-1.11144382935086e-05
-2.8289896842243e-05
-2.46205523357534e-05
-9.53298163969881e-06
-1.11567402580733e-05
-3.80321098541748e-05
-1.15017508162651e-05
-2.12599390103941e-05
-2.46270049249447e-05
-8.82381591607245e-06
-1.66278575837446e-05
-2.05118800722961e-05
-2.44323151882097e-05
-1.21248302800734e-06
-1.52797534623499e-05
-2.57417511852844e-05
-4.19263011568362e-05
-6.97108303332593e-06
-2.5125187319773e-05
-4.30157339730295e-05
-3.59905195927156e-05
-1.99338069261197e-05
-1.33324376239101e-05
-1.88794330057947e-05
-6.97097555755483e-06
-2.7243027653539e-05
-3.13565917558007e-05
-3.11862259543314e-05
-2.21405570252472e-05
-1.01704361829912e-05
-1.73950071654189e-05
-2.90284536084229e-05
-3.00779174571276e-05
-1.94202070641535e-05
-2.25827842011247e-05
-8.51762099875442e-06
-7.89256369025106e-06
-2.02616745527456e-05
-1.4646637476971e-05
-9.14484072087074e-06
-2.69184327974037e-05
-8.77675172169391e-06
-1.80992878375202e-05
-9.78520946919534e-06
-3.38330725448181e-05
-2.69269015094707e-05
-3.79943655393762e-05
-1.9919598854139e-05
-1.92780563030484e-05
-2.93774530355532e-05
-3.49771547259619e-05
-1.80501013003219e-05
-1.42843893646907e-05
-2.11743134591497e-05
-2.75943535320673e-05
-1.86532002641194e-05
-2.52958327127594e-05
-3.8132861293026e-05
-3.12344868563179e-05
-3.33241117899178e-05
4.05817015452709e-07
-1.13394924286322e-05
-3.6900561407235e-05
2.11966707585408e-06
-2.98144358510168e-05
5.24161095455316e-06
-2.37497880310816e-05
-2.02427165628786e-05
-3.10898778675864e-05
-1.25079863319219e-05
-1.86695647339165e-05
-1.43327684260244e-05
-1.8027363572845e-05
-7.99210777642015e-06
-1.61160620774833e-05
-1.62099859495577e-05
-3.7584222956791e-05
-1.86014208789332e-05
-1.2902340374395e-05
-1.42940286660817e-05
-1.93397894649287e-06
-8.5340202572821e-06
-1.43062254287391e-05
-7.27314947941747e-06
-2.79636594439397e-06
-2.36617449325498e-05
-3.32279005719425e-05
-1.07148494666439e-05
-5.3801132773537e-05
-1.41154424315807e-05
-4.99537330770315e-05
-3.15767331852483e-05
-4.33545852941749e-06
-2.26277569305635e-05
4.53847755380331e-07
-2.36809512232437e-05
-8.68416560695984e-06
-2.51979202647176e-05
-3.45173397347258e-05
-1.19711604844733e-05
-2.62535903728527e-05
-2.44920211312414e-05
-2.89790990104817e-05
-3.81490212020573e-05
-1.98165340435975e-05
-2.85371323654697e-05
-3.41428661295421e-05
-1.57680644081051e-05
-3.66535462914867e-05
-3.56304037161391e-05
-2.94719028728935e-05
-1.7578984580843e-05
-2.89113603969489e-05
-2.24918351699067e-05
-1.75148868871914e-05
-3.03295814396455e-05
-1.19693015326486e-05
-1.74074571752069e-05
-9.65302902196442e-06
-2.61156757762504e-05
-2.02612871894188e-05
-2.27902068302724e-05
-2.32461847257292e-05
-4.54738317413698e-06
-1.14112840783479e-05
-2.94303220026847e-05
-3.01999404968762e-05
-1.95185551927471e-05
-1.91528656616204e-05
-1.65550717793479e-05
-4.36891489797588e-06
-3.53794397194274e-05
-1.13605320238225e-05
4.42732186182754e-06
-2.21235493430965e-05
-9.40440588527294e-06
-1.68765867994458e-05
-7.68559270610846e-06
-1.98698940163979e-05
-1.23503897245927e-05
-4.99950258997466e-06
-2.89797016281209e-05
-1.2963640339252e-05
-1.05281294950206e-05
-3.82265635143425e-05
-2.94505205798465e-05
-1.49521644478835e-06
-1.86237523105785e-05
-4.94437752874665e-05
-1.56830461797672e-05
-6.75052854469906e-06
-3.39051434818952e-05
-3.07980492519318e-05
-1.60276846157582e-05
-2.12650922995652e-05
-3.43201242268732e-05
-1.40077025208254e-05
-3.71853350049597e-05
-1.57408550710686e-05
-2.67817345767258e-05
-1.38805547576404e-05
-2.12061790770234e-05
-1.84573130310463e-05
-1.65657125702134e-05
-3.25043015797289e-05
-1.17820582360659e-05
-2.70028332282642e-05
-1.03612285046996e-05
-2.95306680069466e-05
-1.64768268497034e-05
-7.8140848069726e-06
-2.89913706395932e-05
-3.07150622965953e-05
-2.25148199965388e-05
7.735735346776e-06
-3.53558849003584e-05
-2.9167028093667e-05
-2.77736830524792e-05
-2.53074569388204e-05
-5.91005821443766e-06
-1.37431298908997e-05
-8.04272524983034e-06
-2.05628682938919e-05
-2.70719957170541e-05
-2.30554656656178e-05
-3.08812078733845e-05
-3.01288109730278e-05
-2.14877845375278e-05
-1.50018910279549e-05
4.93652757845555e-06
-1.47079302737221e-05
-1.64547684381603e-05
-3.15503424453855e-05
-3.53924555915469e-05
-3.5802122634081e-05
-1.6851620382051e-05
-1.6667711122978e-05
-3.10383357376768e-05
-1.33380880813973e-05
-3.2045708489215e-05
-1.50473191508777e-05
-2.67445214798583e-05
-1.5678102150983e-05
-2.25665512409325e-05
-3.56921941203139e-05
-1.26026740456624e-05
-1.90417809010217e-05
-5.75026883204415e-06
-2.6204540656524e-05
-1.86394460219932e-05
-3.62645238340274e-05
-2.12772340892058e-05
1.2412819742462e-06
-2.0093527185269e-05
-2.39593344506703e-05
-3.49780813867616e-05
-2.78468091156373e-05
-1.33082649672692e-05
-3.49916564900436e-05
-3.68456615963855e-05
-1.44878656082071e-05
-9.18949744415258e-06
-2.19895799574139e-05
-2.06592012077479e-05
-5.62908879980261e-06
-8.77227471727231e-06
-9.11843086671417e-06
9.00475095124165e-06
-2.11948623951354e-05
-5.14776091294746e-06
3.50918292552969e-07
-1.6249026158727e-05
-3.22539216166915e-05
-2.21974452679039e-06
-1.55234951263599e-05
-3.68729647488111e-05
-2.8472692625801e-05
-1.15921882172843e-05
-1.34375034791407e-05
-7.78018822407312e-06
-1.95378196889825e-06
-4.03627712426189e-05
2.74152457294627e-06
-3.70709943958735e-05
-2.04459794213263e-05
6.28514185467906e-06
-3.1169050933634e-05
-1.37044428379184e-05
-1.33218028314736e-05
-2.61734379670815e-05
-2.54704570906533e-05
-1.7628723398892e-05
-5.39756432325692e-06
-5.73466828404333e-05
-3.92515131032295e-06
-3.76702269399663e-05
-1.95911073391224e-05
-2.09108137984919e-05
-2.44896355910894e-05
-2.43028077881949e-05
-1.7001651344346e-05
-2.58080995543081e-05
1.21025867259091e-06
-5.01675707337336e-05
-3.41990693750534e-05
-1.89941903928303e-05
-1.79725960162914e-05
-2.0399957986392e-05
-1.72102746343753e-05
-1.39280262382906e-05
-2.64146111017251e-05
-3.47695785819315e-05
-2.73156588235433e-05
-2.45645907123268e-05
-3.42166759420785e-05
-2.14700229607855e-05
-3.42540223007783e-05
7.63561085755043e-06
-2.53272647675815e-05
-1.17220599662752e-05
-2.86345004159513e-05
-3.3497229638901e-05
-2.39799340060089e-05
-2.88849778154782e-05
-3.27791178413608e-05
-2.37071955049753e-05
-3.54399483965771e-05
-2.12285380676817e-05
-1.17492041502639e-05
-2.79140910714006e-05
-2.0439421780452e-05
-1.84162142174289e-05
-3.13172968424704e-05
-2.2541899155319e-05
-1.92946775160192e-05
-8.47726956794933e-06
-2.45648263886935e-05
-2.82234988640168e-05
-2.414958043042e-05
-1.26539029766191e-05
-4.00965464808864e-05
-1.47218178959321e-05
-2.31156782729476e-05
-3.11188682425204e-05
-3.06002720597718e-05
-2.49862923096784e-05
-7.82390383596487e-06
-1.65994970962119e-05
-2.26203948926216e-05
-3.71315864347614e-05
9.37915367675902e-07
-3.1428798148943e-05
-1.11473934649861e-05
-1.58134361793916e-05
-3.4282795340325e-05
-1.78857867525572e-06
3.75341056922171e-07
-3.2626919722893e-05
-1.62943231298955e-05
-3.26105140968623e-05
-4.10347484687135e-05
-8.76176273480924e-06
-1.8773446123227e-05
-2.46817088859112e-05
-2.70517961969719e-05
-9.12486988721701e-06
-7.25429381843539e-06
-9.10154823054758e-06
-2.64823242461566e-05
-4.22142166438878e-06
-2.45124936922728e-05
-9.50646382188898e-06
6.2566855497345e-06
-2.77500725263609e-05
1.29138464102907e-06
-3.2609288064442e-05
-1.63888242671844e-05
-5.46666101156706e-06
-1.94990449388376e-05
4.15506826437328e-06
-1.6519550104304e-05
-8.42389838547725e-06
-1.60893701787309e-05
-4.43742464877539e-05
-2.71636242171729e-05
-4.6220193910527e-05
-2.64781765531296e-05
-2.63777158076813e-05
-2.98168866579203e-05
-2.51292897294586e-05
4.75971128383193e-06
-2.6188517826048e-05
-5.31684335146722e-06
-2.93617005464511e-05
-1.13433241581637e-05
-3.18845548554048e-05
-2.84491085878536e-05
-8.31837974116606e-06
-1.77116346723808e-05
-1.0560022342297e-05
-2.78723090822349e-05
-2.99941095361422e-05
-6.97130276115176e-06
-2.51824799905415e-06
-2.63777251524127e-05
-3.06806981650084e-05
-2.38691279722558e-05
-2.60191592989973e-05
-6.31192473093116e-06
-1.81318929122503e-05
2.55778139822973e-07
-1.71881632419462e-05
-1.59367927600919e-07
-4.37364958876102e-06
-2.23807451272421e-05
-1.9139813423193e-05
-3.1352745478078e-05
-4.56732287378863e-06
-1.84000243742837e-05
-2.37781198287028e-05
-5.80504617249461e-06
-2.64159748305557e-05
-2.67849222150409e-05
-1.29589710147074e-05
-6.46134610911742e-06
-2.46368829932726e-05
-2.85634401455196e-05
-1.98759093858695e-05
-2.82565038296123e-05
-2.35428831280458e-05
1.68137741737827e-06
-3.11375727826976e-05
-1.95306589958551e-05
-3.00272513810106e-05
-1.22509243770742e-05
-2.42640127327355e-05
-1.8423908169299e-05
-2.70582979343864e-05
-6.78409960943024e-06
-2.00213440000109e-06
-4.4765678611382e-05
-2.04560665054579e-05
2.60075691259358e-06
-3.99007154423528e-05
-6.54321303573583e-06
-1.42248649689481e-05
-5.05619565768941e-06
-1.92175448055958e-05
-1.02613794130616e-05
-3.3862959881505e-05
-1.28675355070245e-05
-2.37914917926059e-05
-2.09007925788067e-05
4.96117667389373e-07
-8.48603333096339e-06
-1.17823443985089e-05
-2.20194998039856e-06
-1.03342269739427e-05
-1.5349808135085e-05
-2.07905740213886e-05
-1.82597502934491e-05
-1.15918455513906e-05
-2.58897628266309e-05
-2.4078532633394e-05
-1.99881715096469e-05
-1.81115144206259e-05
-2.10488011699579e-05
-3.50805146602138e-05
-1.31964369807899e-06
-3.0286615857008e-05
-3.07606475356196e-05
-4.14011931507164e-05
-2.2964274535744e-05
-2.02041414837841e-05
-2.91545078271892e-05
-2.34721584195299e-05
-2.1538759607705e-05
-2.96764936529759e-05
-1.95620051948257e-05
6.05122623206134e-06
-1.2023147579197e-05
-2.46629231406505e-05
-3.04666307087555e-05
-1.78813085831882e-05
-3.22148526361498e-05
-5.94797223269807e-06
-2.66538428543512e-05
-2.56660564250347e-05
-3.06006809113976e-05
-1.73206689807156e-05
-3.33632693869802e-05
-3.39726995765404e-06
-1.41110876214677e-05
-3.4645086590702e-05
-2.21273940430287e-05
-2.10263337902579e-05
-1.27760164710463e-05
-3.01267214851941e-05
-2.12668025616651e-05
-1.67571445655995e-05
3.72128579971178e-06
-2.24588863692651e-05
-4.56318377319945e-05
-4.13595900412589e-05
-3.95367609244072e-05
-3.60041908575089e-05
-2.39218689796167e-05
-2.74854421676704e-05
5.31983471455281e-06
-3.06892295742353e-06
-3.20769898271006e-05
-2.04485974920141e-05
-5.69416039491777e-06
-1.45409975432256e-05
-4.48659947431705e-06
-2.44846067235748e-05
-2.18661566478644e-05
-1.72055313514047e-05
-1.93097359989408e-05
-4.41910546301383e-05
-3.42550873614327e-06
-1.20868801870857e-05
-1.3933120167824e-05
-4.81529833817645e-05
-2.11293826262562e-06
-2.56005897687615e-05
-3.49971417361576e-05
-1.61909282135519e-05
-1.60134733609591e-05
-1.97100327806856e-05
-2.19808385848865e-05
-9.46527999270801e-06
-3.98095027667192e-05
-1.62114566435145e-05
-3.59154591556943e-05
-2.51733506171229e-05
-1.26870497644266e-05
-2.28980073994115e-05
-2.05332122449392e-06
-1.39908741228319e-05
-5.5771120483191e-05
-1.89049630705522e-05
-4.47328456581825e-05
-3.31374185448805e-05
-1.38752104621463e-05
7.63535692107921e-06
-2.3737340872764e-05
-3.08867237152187e-05
-1.59610298342421e-05
-1.44685746149197e-05
-4.55954408968915e-05
-5.03133867002238e-06
-3.6165508312067e-05
-3.15298028240374e-05
-3.5685878760382e-05
-2.22371210573721e-05
-1.61870765503621e-05
-1.99698563369518e-05
-3.75532789857214e-05
-6.76864266157733e-06
-1.34723438891617e-05
-3.09019971730107e-05
-2.21455636096166e-05
-1.3408169169928e-05
-1.22538105601945e-05
-1.25090738716415e-05
-2.39339060526658e-05
-1.32228608012662e-05
-1.54922889798522e-05
-9.6469774644539e-06
-6.20235968188306e-06
-9.40126504362682e-06
-2.12848612168664e-05
-1.88759335417489e-05
-1.40028739938565e-05
-1.28567928601763e-05
-1.74630037285619e-05
-9.87440475129049e-06
-2.56976545471131e-05
-3.58538232259011e-05
-4.4967530302203e-05
-1.79396079576263e-05
-1.70247854956548e-05
-2.20897008778854e-05
-1.85962738587535e-05
-2.68393869463755e-05
-6.22690350952127e-06
-1.06813064963365e-05
-5.78397745743272e-06
-1.96707652787632e-05
-8.68468955255005e-06
-2.30892000247339e-05
-1.88047720793348e-05
-1.26754858544503e-05
-2.0583399011543e-05
-1.53463765249148e-05
-1.60808320182109e-05
-2.74684843372006e-05
-1.98348110921177e-05
-1.90039561697848e-05
-1.09091806121942e-05
-1.59365911096892e-05
-6.89797826755412e-06
-2.21204679302453e-05
-1.42703835804155e-05
-2.20406733524256e-05
-7.0054726833893e-06
-2.17277805925845e-05
-2.08500659046682e-06
-2.64412449496115e-05
-4.01242479647017e-05
-2.23669400119434e-05
-3.54646981012156e-05
-6.11837390830896e-06
-1.40615998342143e-05
-1.82861472542465e-05
-1.58317506255005e-05
-1.37671891166404e-05
-1.71850304786968e-05
-2.12745206126843e-05
-1.19520325578278e-05
-3.27540828695416e-05
-5.13610782597553e-06
-1.16948417350881e-05
-2.55363786141676e-05
-5.87076221247505e-06
-2.86730974856609e-05
-1.48052836581469e-05
-3.52925268811525e-06
-2.452729275386e-05
-7.6920887123319e-06
-3.60362586599458e-05
-1.2000676766633e-05
-2.41640804456846e-05
-2.00524844733693e-05
-9.0703760096021e-06
-8.29045686235206e-06
-2.47254612338452e-05
-2.2649737131016e-05
-2.1991934092753e-05
-2.4908298598516e-05
-2.19036170297997e-05
-1.45288751437433e-05
-3.07330724177587e-05
-2.81367258547255e-05
-7.68999811474347e-06
-6.71846166901868e-06
-2.73073122370483e-05
-2.42277390660035e-05
-1.3378571366952e-05
-7.43257150487379e-06
-2.07131072834129e-06
1.09129271074606e-05
-5.65855948680151e-05
-9.17529689684859e-06
-2.23093118025091e-05
-1.69758089510035e-05
-6.75096447755859e-06
-1.62759599062576e-05
8.73299701373462e-06
-3.97160955326322e-06
-1.16739583273596e-05
-1.91645677844824e-05
-1.67753952780246e-05
4.08189616785577e-06
-2.78753438237765e-05
-7.07669323826763e-06
-1.95352837634698e-05
-1.65506262618387e-05
-3.01405052049886e-05
-3.48080733263821e-05
-7.85488600132043e-06
-2.3219906520561e-05
-3.03078019641515e-05
-4.84609696486372e-06
-2.53975940299999e-05
-4.32014136908326e-05
-2.62067813320276e-06
-4.54125891086011e-06
-2.46835207737031e-05
-2.23368876221004e-05
-2.41375791336551e-05
-3.76206655601197e-05
-3.72221877620512e-05
-1.3535107587064e-05
-1.36083290307556e-05
-2.33046397311695e-05
-8.9464979533402e-06
2.21473788082525e-06
-3.84443282585707e-05
-2.9187362653556e-05
-1.76203990910571e-05
-1.98647978712429e-05
-2.91545903385427e-05
-1.84659809766332e-05
-4.56469092048007e-06
-3.12722835814172e-05
-1.58778457609718e-05
-1.09542278827915e-05
-4.87851191001629e-06
-3.09860915306577e-05
-8.82058454069775e-06
-1.42583869014568e-05
-2.25443480455272e-05
-1.08269137746246e-05
4.0589543580728e-06
-3.77690606857832e-05
-2.05323915275947e-05
-5.6365751141573e-08
-3.75273088671183e-05
-1.53591163787509e-05
-1.32463558452092e-05
-3.84422133472602e-05
-1.42541692114076e-05
-8.74625175762769e-06
-3.33934943472289e-05
-5.83317514196689e-06
-1.9541087946802e-06
1.39758350303585e-06
-4.06863326035369e-05
-3.46340790369453e-06
-1.08689618553544e-05
-3.42207557234365e-05
-2.22546066338229e-05
-1.28837857293605e-05
-7.71111200270116e-06
-5.61338863969727e-06
-3.26210585535073e-05
-2.14267730713164e-05
-1.87309618397182e-05
-2.34307976535292e-05
-3.05194213594821e-05
-4.19354916499853e-05
-3.951112922371e-05
-1.23851261319792e-05
-3.60754238655842e-06
-3.27096306409331e-05
-1.54383640524988e-05
-2.17140817825737e-05
2.45683175788794e-06
-1.18206147817815e-05
-8.1187815928394e-06
-3.11372941732529e-05
-1.37746298475005e-05
-1.16509365138425e-05
-1.68666116788753e-05
-4.67093279768791e-05
-4.80468642009169e-05
-2.43734004916561e-05
-1.83507466059049e-05
-4.53193527141482e-05
-4.08611643039859e-05
-2.75353193279235e-05
-3.64724787660249e-05
-2.11255456248121e-05
-2.16378828609996e-05
-2.60597606724176e-05
-3.83833305151218e-05
-5.87423623736458e-06
-2.48362906471343e-05
-2.23818187026758e-05
-2.83699059682377e-05
-3.07313541321179e-05
-2.33640891574619e-05
-2.94055736741544e-06
-2.52748369684236e-05
-3.089295043437e-05
-2.39146153323558e-05
-3.63138758616404e-05
-1.72379371283562e-05
-4.48711466173744e-05
-1.70301309755467e-05
-7.63044274122124e-06
-9.08189205427953e-06
-4.25954344266956e-05
-2.04966174321149e-05
-2.28438652742465e-05
-2.22865761235842e-05
-1.49691466332116e-05
-8.33428730886685e-06
-2.36688553750095e-05
-3.39136326271981e-06
-1.3757815284137e-05
-3.68408013707692e-05
-1.47675136092724e-05
-5.40706288162288e-06
-1.94711726318109e-05
-1.2786255280614e-05
-2.1035455643939e-05
-4.00901272784523e-06
-1.78873976773884e-05
-2.83349031218057e-06
-7.86743821160018e-06
-1.34577533961484e-05
-9.56628601823477e-06
-2.51483888891177e-05
-1.13311176941663e-05
-6.10212390969907e-06
-4.32353609211218e-05
-2.36488393673269e-05
1.63760526497444e-06
-2.50443347672072e-05
-1.43944344714507e-05
-2.11252369244456e-05
-2.02851934255633e-05
-2.53689945442806e-05
-2.65239215908403e-05
-1.8806519473708e-05
2.69849168885099e-06
-1.34851731022036e-05
-2.33192103698971e-05
-2.81425452470601e-05
-1.78673582497069e-05
-2.8011294143082e-05
-1.02598697447608e-05
-2.44117207322027e-05
-1.99479468483485e-05
-1.98971476964145e-05
-7.23789924196325e-06
-2.25243047592286e-05
-4.45593665786101e-05
-3.10146525267328e-05
-3.90324667743744e-05
-2.20408863105096e-05
-5.92834606327973e-06
-2.64229136575231e-05
-2.59606241537045e-06
-2.23918953463537e-05
-3.70320761542588e-06
-2.33421344992426e-05
7.53708763130973e-06
-1.33111144667793e-05
-9.6872664588832e-06
-4.24535164285272e-05
-3.00868760490073e-05
-1.98814634148949e-05
-2.02351711808723e-05
-2.27494288605981e-05
-2.72077997960024e-05
-1.76566410685899e-05
2.9932204057183e-07
-1.8222697413391e-05
-3.01885902542854e-05
-4.21864680775009e-05
1.2266890842905e-05
-2.51194559659199e-05
-2.74353481484059e-05
-2.03590085999394e-05
-2.10416230851331e-05
-5.39892485590074e-05
3.03700791766523e-06
-3.10469292975078e-05
-1.88040808142816e-05
-1.67691704915946e-05
-4.96248413628694e-07
-3.36250092477232e-05
-2.64707440080737e-05
-6.74138888226164e-06
-1.91601426101195e-05
-2.12210354847231e-05
-2.43585756733458e-05
-1.59174374718955e-05
-1.54275593147461e-05
4.91136471454619e-06
-1.82219558042032e-06
-2.36279148314501e-05
-2.61766977214078e-05
-9.83505634804456e-06
-2.83682906749239e-05
-6.7274391720404e-06
-1.01962791168953e-05
-4.08168022530321e-05
-6.80936078926429e-06
-1.66657046672482e-05
-2.77783443481823e-05
-2.07106565557016e-05
-2.68705991882536e-05
-4.41808381584896e-05
-1.44406355601411e-05
-5.50857237765425e-05
-2.5233564066689e-05
-2.0035667812569e-05
-6.68829572472176e-06
-1.363403806019e-05
-2.32572281570818e-05
-3.01120537513854e-05
-1.35713583391853e-05
-1.0763814808445e-05
-2.86976288596242e-06
-3.11071814773734e-05
-1.855444462541e-05
-2.44387796715632e-05
-1.33315052475255e-05
-2.89385363030112e-05
-3.30039002853939e-05
-5.90486780357033e-06
-1.88732959153327e-05
-2.57331343045335e-05
-2.79696582737988e-05
-2.02025031344014e-05
-2.45191130910964e-05
-3.7016780213874e-05
-9.04047326758243e-06
-2.96796187934263e-05
-2.79905108779518e-05
-2.44129144587323e-05
-5.89282156832229e-06
-2.24851223859412e-05
-3.40648363438845e-05
-4.29449768827013e-05
-1.59977787302891e-05
-1.53422101007689e-05
-3.71581434249523e-05
4.9942867957967e-06
-3.22926866407777e-05
-1.04264559353461e-05
-3.49650298788317e-05
-1.5568831865802e-05
-1.98532773791117e-05
-1.280233385675e-06
-1.57950218709588e-05
-2.22992634179407e-05
-1.77248334117333e-05
-2.47718896430665e-05
-2.29609402094662e-05
-1.52737799283251e-05
-2.50356428288581e-05
-6.53555424067122e-06
-2.6326489165016e-05
-1.23330387295965e-05
-1.80581080414145e-05
-1.8599534788116e-05
-2.66441551709526e-05
6.23274869579943e-06
-3.4684611528467e-05
-2.85094431142114e-05
-2.61265450479219e-05
-1.02713271388923e-05
-2.91258539477287e-05
1.26851391982146e-06
-2.10054537255619e-05
-4.0938653295224e-05
-2.81329087844088e-05
-1.75559911213372e-05
-2.79992769758509e-05
-8.0389063471658e-06
-1.54360008103124e-05
-3.07334069766664e-05
-3.74400238139775e-05
-1.25829135093732e-05
-1.93920277286571e-05
-3.23019876084712e-05
-2.41538783974369e-05
-3.15804788550926e-05
-1.73126912858955e-05
-3.27785927944823e-05
-4.08622640214485e-05
-3.64874170927219e-05
-2.81438953710271e-05
2.39462544086087e-06
-2.02331939865494e-05
-1.41494729070873e-05
-1.79889993762215e-05
-3.59736355071e-06
-2.81498381140578e-05
-1.2884298262694e-05
-3.01340928891216e-05
-1.87787474126907e-05
-1.606847990849e-05
-1.27453846034088e-05
-1.3467152720115e-05
6.67052885126964e-07
-1.19297489340688e-05
-2.91837143213452e-05
-2.49902776869234e-05
-1.03463131301133e-05
-1.38553725048782e-05
-2.50345016990785e-05
-1.27406879927913e-05
-3.16671661216654e-05
-3.31682055222257e-05
-1.02450169701174e-05
-2.16302672448293e-05
-4.0305698633348e-06
-2.67799748032241e-05
-1.38424620481622e-05
-1.46517398044338e-05
-1.82619759532191e-05
-1.70266267349128e-05
-4.58230318270866e-05
-2.10590845788285e-05
-1.00059015056554e-05
1.11357404666557e-05
-2.86644591609426e-05
-2.09889506938611e-05
-2.11814108265915e-05
-3.56715032076111e-05
-6.30453209955121e-06
-1.79660280655847e-05
4.61286790982894e-06
-1.7408276761755e-05
-3.10060700152505e-05
-2.6293789149456e-05
-1.36971705660661e-05
-1.44958680893888e-05
-5.46414678671185e-06
5.71754021437136e-06
-1.81629982376989e-05
-4.43006373546476e-05
-2.75994241903188e-06
-2.74845845308072e-05
-1.07438061324641e-05
-1.81526898371919e-05
-4.31151533450662e-05
-8.50620961492197e-06
-2.66246459091251e-05
-1.23874268785384e-05
1.55315441508645e-05
-2.89243907988769e-05
-1.14018529485153e-05
-1.75210817936008e-05
-2.05343477094865e-05
-1.63557422430335e-05
-1.60635919021914e-05
-1.53227573337721e-05
-2.86137714548142e-05
-3.03842803752103e-05
-1.06914072585087e-05
-1.60868780482933e-05
-1.97010846272488e-05
-2.73291075412165e-05
-1.81084423554681e-05
-1.0322563460567e-05
-1.78707348614523e-05
-2.95348451981006e-05
-1.63980654958006e-05
-2.64623269209649e-05
-3.12287212206934e-05
-1.49931102345985e-05
-3.27379220822041e-05
4.70234389343418e-06
-7.37860980717351e-06
-3.94058228679728e-05
-2.41436186318221e-05
-1.1972039466933e-05
-2.65080291945596e-05
-4.24436979788901e-06
4.45343084968093e-06
-1.38306896268e-05
-2.44606294079164e-05
-3.13656143829855e-05
-1.87523301700202e-05
-1.17125281533735e-05
-1.60640638920751e-06
-5.60392533883688e-06
-2.86754164455384e-05
-1.85476082812758e-05
-1.24419075709264e-05
-1.80872401613706e-05
-2.83104980697956e-05
-3.95546930291294e-05
-3.42099484191507e-05
-9.8875214165997e-07
-2.57340696547069e-05
2.94425980131262e-06
-1.43036176978739e-05
-1.35760504627198e-05
-2.35056594922852e-05
-4.3482902130569e-05
2.1698294008628e-06
-8.63943336831229e-06
-2.30448640428866e-05
-1.69379443398975e-05
-6.59962814382597e-06
-1.45141563518559e-05
-1.39642533021173e-05
-1.28836964752561e-05
-2.84306112518648e-05
9.43919386144579e-07
-2.78583169378539e-05
-8.49513832677405e-06
-2.22692977893925e-05
-3.29494332528149e-06
8.15285922975632e-06
-3.05552929260168e-05
-1.98954399813565e-05
-9.69362411385704e-06
-2.86772034024956e-05
6.20290709430691e-06
-3.15482699202762e-05
-1.90339909882972e-05
-2.84784806617966e-05
-1.6611634029924e-05
-3.54176677151441e-05
-2.25573769520712e-05
-9.79190224921961e-06
-9.90551597314459e-06
-7.11986021857313e-06
-1.60980961356918e-05
-2.60472499431333e-05
-2.13391880579281e-05
-2.5735641471424e-06
-7.76311160860498e-06
-4.28149195727739e-07
-2.96837057504371e-05
-1.7411904641723e-06
-1.34284262253664e-05
-2.20100452694135e-05
-3.12737099370522e-05
-1.79556307804966e-06
-1.67682901401759e-05
-3.91183261665631e-05
-3.50588060015613e-05
-9.78452548705518e-06
-1.9607504767402e-05
-3.21618445244894e-05
-2.89198211990639e-05
-3.61906703126608e-05
-2.72187704719268e-05
-2.39792399545364e-05
-1.24510450117658e-05
-2.98470243680183e-05
-4.9961850590333e-05
-4.64776640246436e-05
-3.08175291614786e-05
-1.14467486187721e-05
-1.86776164042254e-05
-1.49005926917731e-05
-3.48203054688165e-05
-4.52138945865484e-05
-2.14277487659017e-05
5.15927990924681e-06
-3.79557498464826e-06
-1.886160083826e-05
-1.7996496647745e-05
-1.47958063403369e-05
-1.50300371969366e-05
-2.02480556269285e-05
-2.76908970870363e-05
-3.92242456946321e-05
-1.05041973886386e-05
-1.508115898801e-05
-2.67366183625261e-06
-3.06701379383802e-05
-1.52771618409141e-05
-1.71458917857514e-05
-2.12353111862182e-05
-3.16866830472623e-05
-1.0858352490703e-05
-1.94182718751819e-05
-1.64648874357664e-05
-1.36209979737592e-05
-1.75912485420323e-05
-2.35643724914922e-05
-1.84046726373577e-05
-1.20086844131133e-06
-7.6656532928388e-06
-2.15420581667127e-05
-2.64509346148608e-05
-3.02852687337145e-05
-3.47447121256693e-05
-1.98607229632498e-05
-2.17692376373222e-05
-1.84699961789231e-05
-1.86795439590037e-05
-8.01567651485484e-06
-2.7562090068591e-05
-7.95516168927221e-06
-1.02406901797027e-05
-3.90730700045398e-05
-1.85201554975947e-05
-2.13857560752341e-05
-1.0622321315464e-05
9.58258576981611e-07
-5.76085555070901e-06
-2.35192202992914e-05
-2.41756903345308e-05
-1.65105454817939e-05
-2.35540026992465e-05
-5.24446508470819e-06
-2.94718896828489e-05
-2.82885484702329e-05
-9.45360268454321e-06
-2.60557911395023e-05
-2.31666646641045e-05
-2.62994331718046e-05
-3.12780186508938e-05
-1.09941229970194e-05
-3.44546345758096e-05
-2.34349847093196e-05
-2.72644289688375e-05
-1.50773733184945e-05
3.42467309702855e-06
5.16191480476879e-07
-3.02434406844636e-05
-2.27230163416774e-05
-3.27573157286722e-06
-1.34767600158367e-05
-2.80944287596609e-05
-2.6633924539656e-05
-4.14814586275587e-05
-1.86811109970163e-05
-2.01384055055231e-05
-2.77303694416478e-05
-3.09193716692148e-05
-3.33319114795246e-05
-1.56391804155267e-05
-2.30821445377605e-05
-3.37061622515564e-05
-1.66199279185943e-05
-3.99585179231389e-05
-3.89225429929883e-05
-6.01982522607758e-06
-1.49245880004532e-05
-1.87067232003605e-05
-2.10790669218597e-05
-3.25630579752361e-06
-4.01214570440856e-05
-7.79162494851644e-06
-1.92274061378336e-05
-7.97895844547081e-06
-1.36096120842494e-05
-1.66326539736948e-05
-8.16077064747111e-06
-2.62088438877903e-05
-1.83343163377253e-05
-3.45046913568291e-05
2.36837518252803e-07
-1.58336830073509e-05
-3.31935147815803e-05
-2.79735158676577e-05
-2.86045056391596e-05
-2.31910914499831e-05
-1.36082365496614e-05
-3.02530077674156e-05
-4.20735208225188e-06
-3.23840718797082e-05
-1.13898333664213e-05
-2.97563140185075e-05
-2.76616047033002e-05
-2.75525294192146e-05
-4.17136510963185e-05
-2.64367786425068e-05
-2.33283191069322e-05
-2.48690294276503e-05
-3.29906462598217e-05
-3.98201044509297e-05
-2.56552044870639e-05
-3.67654454192352e-05
-2.94905693802079e-05
-1.33184049215599e-05
-2.66079749274372e-05
-1.44181226766909e-05
-3.99567337219599e-05
-1.8065483026171e-05
-2.03948618884655e-05
-2.59098812458605e-05
-1.10529161929164e-05
-2.65570924083605e-05
-8.81983734416044e-06
-5.58783855962204e-06
-3.23475217919161e-05
-1.30942633335994e-05
-1.0022435561275e-05
-2.16419848183996e-05
-9.57618624030291e-06
-1.10902316923214e-05
-1.95295554410107e-05
-2.26621344429095e-05
-1.64333024361835e-05
-2.94548356630006e-05
-2.74670218375378e-05
-2.48851786725592e-05
-1.77749338602437e-05
-2.40854098863462e-05
-2.47416854498284e-05
-2.05003661575691e-05
-4.52336339902797e-05
-1.26215725931e-05
-2.0930210731406e-05
-2.40592693632485e-05
-3.73980459323708e-05
-1.95658926461387e-05
-1.58631085997713e-05
-2.13358900484143e-05
-3.35220255948779e-05
-1.79879375314523e-05
-2.99865003735346e-05
-2.86679630033525e-05
-1.96825664753816e-05
-1.60353178228654e-05
-2.28809295937601e-05
-4.0938064308642e-05
-8.27829516559395e-06
-1.21544016904402e-05
-3.43536196413885e-05
-7.59644544880366e-06
-1.62953174986768e-05
-7.31010556821818e-06
-2.26227653302883e-05
-2.11973315614517e-05
-2.70786569280631e-05
-1.8344987218496e-05
-3.53396438250404e-06
-1.87983306727449e-05
-5.02319024225542e-05
-2.38623984148306e-05
-1.33058719698855e-05
-2.94806401240584e-05
-2.99915297451065e-05
-6.72920640538432e-06
-9.06065578687221e-06
-2.77126489924454e-05
-3.10270988504931e-05
-2.34844311139175e-05
-5.3704325735674e-06
-2.06337873782866e-05
-1.3254596836164e-05
-3.97269783129339e-05
-2.40809917165055e-05
-3.30248268054048e-05
-3.52622523344e-06
-3.81528711871151e-05
-6.33003688220846e-06
-4.07708796512335e-05
-1.25678317522169e-05
-3.24299231809598e-05
-1.90815235663401e-05
-3.93532532585283e-05
-2.65243115274557e-05
-2.85984146505018e-05
-2.11634878719687e-05
-2.88622285890375e-05
-1.30992162732818e-05
-3.02953548737581e-05
-3.64062704431716e-06
-1.38920966635798e-05
-1.58671194257174e-05
-3.09613342086037e-05
-2.45341926330712e-05
-2.2676619994353e-05
-1.25217606737792e-05
-9.2853377319398e-06
-3.55121512480687e-05
-1.19040904524915e-05
-4.24569163488179e-05
-1.71784517695382e-05
-3.13087666537294e-05
-8.97663159952957e-06
-1.52715543472208e-05
-2.29307539033343e-05
-1.30064061818629e-05
-2.29385834653965e-05
-2.14456459350559e-05
-2.56753106122024e-05
-1.61798612107069e-05
-2.89674099640201e-05
-3.69564666712494e-05
-2.09603918027318e-05
-2.08951835987914e-05
-8.45669853921173e-06
-1.68666567832363e-05
-1.23500165754576e-05
-1.19878391911284e-06
-1.02425987126877e-05
-2.74290072463467e-05
-1.1362635770253e-05
-7.38672716067551e-06
-2.86009736459803e-05
-3.41413032860259e-05
-2.36440040684767e-05
-1.65151162438559e-05
-2.31862574842941e-05
-2.94182240878189e-05
-3.79096570034393e-07
-3.86763297845354e-05
1.80567168111321e-05
-1.84203969412623e-05
-2.5210065539336e-05
-3.33929391450278e-05
-4.0585792252988e-05
-3.34223934303161e-05
-1.08091244209158e-05
-1.29140756900168e-05
-2.92254653541026e-05
-4.34455677811995e-05
-5.91344344762856e-06
-3.15026415563936e-05
-2.01397213256654e-05
-5.25570011006954e-06
-1.0292254485311e-05
-2.31899854169893e-05
-1.59675692297403e-05
-4.92425164763016e-06
-1.26106100712477e-05
-2.21105199880513e-05
-3.22775321063579e-05
-2.01190307419924e-05
-8.75845037718319e-07
-4.18085042870425e-06
-1.12264149249415e-05
-2.3343135876291e-05
-2.22058970415813e-05
4.70354053089186e-06
-2.16270976475991e-05
-3.6619366270573e-05
-2.27097637744371e-05
-1.74283186749279e-05
-1.86203075267802e-05
-1.83039365756543e-05
-2.53166320935805e-05
-2.15695061562988e-05
-2.86529297014368e-05
-3.26051174458412e-05
-5.44127873360025e-06
-3.05792732759705e-05
-2.22194450247639e-05
-3.54248658066956e-05
-3.12607059226151e-05
-2.58172437216216e-05
1.22788692061919e-06
-1.31689037910643e-05
1.61274808843193e-05
-1.67324412140432e-05
-1.83981084600721e-06
-7.69350364282868e-06
-3.60429375091144e-05
-1.79023669858011e-05
-1.3061706022529e-05
-1.13780535230662e-05
-9.29139610572119e-06
-2.62395037336085e-05
-2.45485423024695e-05
-1.33319972841177e-05
-1.90106413155274e-05
-3.0123326761509e-05
-2.52968064620522e-05
-1.28738607525258e-05
-2.56678592514735e-05
-3.19685732803923e-05
-9.45048820292293e-06
-1.69914126359199e-05
5.53048991429904e-08
-3.87437599732451e-05
5.49907808658958e-06
-6.14425003069102e-07
-3.23349701277809e-05
-2.84313639452817e-05
-8.04869600377995e-06
-1.92408701653088e-05
-2.70546858971406e-05
-3.82849485480707e-05
-7.32090008283466e-06
-1.79400862918144e-05
-1.13256608705769e-05
-8.3400989513455e-06
-2.49641814691238e-05
-9.59364460132455e-06
-2.66208119268757e-05
-1.03917882727365e-05
-1.5283532959544e-05
-2.05988617160035e-05
-1.83890464987845e-05
-3.85526809596104e-06
4.50315678889562e-06
-3.63417176214806e-06
-1.19530290895336e-05
-8.88845811687986e-06
-2.6657879116187e-05
-2.15163610438143e-05
-1.97538525373608e-05
-2.75189024789827e-05
-1.51197014282443e-05
-3.92726670883564e-05
-3.6078560521694e-05
-2.61679384708407e-05
-2.15078506115224e-05
-2.00639330569053e-05
-3.75214070010948e-05
-4.44110802858673e-05
-2.64048873316916e-05
-7.76227243787054e-06
-2.56256799740408e-05
-2.53883874372954e-05
-2.20040639044836e-05
-2.66002351139741e-05
-2.08649633272925e-05
-3.280391541347e-05
-8.74045695273716e-06
-9.97847866569603e-06
-3.06750268596442e-05
-1.44024362640128e-05
-2.11582908233485e-05
-2.78761308972732e-05
-2.08244886724058e-05
-2.85285839017666e-05
-3.17249482142752e-05
-1.55335103714894e-05
-1.59484753509034e-05
-1.76138115118517e-05
-2.1105076530927e-05
-2.88813845112545e-05
-7.20839170176025e-06
-3.27731156174581e-05
-2.62898440244622e-06
-1.53512285509284e-05
-2.76438000355025e-05
-2.58653522499971e-05
-8.82458155935991e-06
-2.01352489421074e-05
-2.8772164976621e-05
-1.64111526294887e-05
-1.61096716833946e-05
-2.47889213603282e-05
-1.98324193943855e-05
3.40756571759604e-06
-1.63924310319549e-05
-8.5457964050021e-07
-7.1536954731488e-06
-2.07850964193226e-05
-1.39636423899092e-05
-5.62228276988552e-06
-1.67138315801009e-05
-3.20497773785061e-05
-1.77563385455523e-05
-5.18653728604458e-06
-3.32247752521613e-05
-2.76486296297403e-05
-2.91812870364746e-05
-8.66940856798419e-06
-1.12353467495451e-05
-6.85103886351366e-07
-3.75091527311326e-05
-2.08703636508411e-05
3.86036771594309e-06
-2.44771166284572e-05
-9.58106230442394e-06
-2.47558323814817e-05
-1.25892304759181e-05
-4.31782697644188e-05
-1.79990434439754e-05
-1.7761169685502e-05
-3.5683998139442e-06
-1.985143943377e-05
-2.80376796061731e-05
-1.21265159466673e-05
7.79641799132799e-06
-1.68544917033533e-05
-7.00267839346364e-06
-4.01802119323705e-05
-1.6848637852782e-05
-1.88145625565211e-05
-2.78723485834771e-05
-1.47790948400539e-05
-1.50733136282346e-05
-4.75976563128056e-06
-1.58846243097642e-05
-1.86510407886766e-05
-1.87444157059122e-06
-3.45972091763328e-05
-2.22737463538968e-05
-1.84689764953383e-05
-9.44216344387146e-06
-2.38379001318126e-05
-3.54963866544099e-05
-1.3651348242919e-05
-7.23219273420384e-07
-2.93416862441666e-05
-1.12246701604835e-05
-1.90810367384821e-05
-2.24071501952037e-05
-2.66335008114297e-05
-3.4213879862109e-05
4.55767132620919e-06
-1.09537234269757e-05
-2.09628051622812e-05
-1.52540045422369e-05
-1.86362048208786e-05
-1.43902611072473e-05
-3.22914373913757e-05
-8.67024924592609e-06
-1.94958602707193e-05
-1.33536815662861e-05
-4.7524696729472e-06
-2.47076853303231e-05
-3.21850607235821e-05
-7.38032238851019e-06
-2.08432089507768e-05
-2.05633203451501e-05
-3.20903549741967e-05
-7.30897070604284e-06
-3.37507879208593e-05
4.44727969216803e-07
-2.36373920249138e-05
-2.27311134073455e-05
-2.74369570082546e-05
-3.261568288296e-05
8.82894868324484e-06
-1.74407091608735e-05
-1.78103126569862e-05
-2.1802549642366e-05
-1.78567062373311e-05
-3.11765125520728e-05
-3.29051921628342e-05
-4.26910316355538e-05
-1.10593664407361e-05
-3.67179110158916e-05
-1.59144422411446e-05
-1.70605377761516e-05
-2.77662968406968e-05
-2.62277060389861e-05
-5.31977810063712e-05
-1.91492017063812e-05
-2.4819215744158e-05
-1.53121793135585e-05
-1.1665766330114e-05
-2.72343251126207e-05
-1.50752413701573e-05
-4.6818444909226e-05
1.04878343771411e-05
-3.41210734314075e-05
-1.19939306858297e-05
-2.80881939269759e-05
-3.42671694575614e-05
-2.40173503312564e-05
-2.69512178332045e-05
-1.95897353702287e-05
8.38183130341286e-06
-1.10435054737874e-05
-2.38264891773101e-05
-1.54634412253068e-05
-2.20501628049233e-05
-2.49432672988755e-05
-2.20624608676138e-05
-1.28580721278739e-05
-2.11468721655578e-05
-7.02843183272078e-06
-2.92790118548997e-05
-1.82293523875129e-05
-1.97253770493017e-05
-2.04111832070947e-05
-2.50275658620083e-05
-2.25308192899929e-05
-1.95899573552534e-05
-4.34067544675653e-05
-3.59421997071227e-05
-2.40901433868461e-05
-4.47173342778097e-06
-1.01736961325309e-05
-2.68384124683482e-06
-2.24668528154704e-05
-1.41048242433395e-05
-2.33581994473715e-05
-2.37019202751313e-05
-2.28277669554717e-05
-2.66877713373605e-05
-2.72947864467296e-05
-4.4066918547463e-05
-3.25854505396523e-05
-2.06275619552794e-05
-7.66348524629341e-06
-3.92696782926611e-05
-3.28255628651902e-05
-2.86322716915861e-05
-2.24424526458911e-05
-1.91551559499418e-05
-3.72711806929842e-05
-3.50335395479999e-05
-1.48213915903086e-05
-8.22717768278256e-06
-2.05241670771206e-05
-2.5556630052368e-05
-1.54817761197395e-05
-1.90911255253231e-05
-2.2303105518977e-05
-3.64978923809757e-05
-2.1396393780031e-05
-2.31353817403141e-05
-1.40046466618613e-05
-3.01882343692107e-05
-2.87595549396079e-06
-2.98528459714812e-06
-3.71771451964303e-05
-1.51796193433611e-08
-2.997199290913e-05
-1.86675810977779e-05
-2.21782262232865e-05
