# Supplementary material for: Research on computational propagation and identification of mine microseismic signals based on deep learning
Source: PLoS One. 2025 Oct 22;20(10):e0334641. doi: 10.1371/journal.pone.0334641 (PMC12543183; doi:10.1371/journal.pone.0334641)
Supplement: S3 Data — (ZIP) [file pone.0334641.s003.zip › 000100500002784.xlsx_0.txt_24.txt.txt]

-1.04718512014758e-05
-2.14685565739968e-05
-1.49236052940419e-05
-6.74687493229178e-06
-2.15287330031863e-05
-3.74970055939761e-05
-1.31738230722205e-05
-3.62426813884543e-05
-1.3393283384163e-05
-3.422084836533e-06
-4.44443716609835e-05
-1.3892975456125e-06
-2.44365530200633e-06
-1.37962389488717e-06
-8.84836209096187e-06
-2.67462795876344e-05
-3.05557056617832e-05
-1.62984219572487e-05
-1.13033578661282e-05
-4.81697433675405e-05
-1.44457858826326e-05
-1.18252778200337e-05
-1.5340929853422e-05
-2.51137220465122e-06
-8.91529219507073e-06
-4.09652497648791e-05
-2.33059292107322e-05
-4.08712625530837e-05
-2.20881437950604e-05
-8.62332682981018e-06
-3.14302084879591e-05
-1.02824106411233e-06
-4.32957146085365e-06
-3.80390468500922e-05
-1.59240840126447e-05
-3.89498817077255e-05
1.69334393259654e-06
-3.22982218884667e-05
-2.62884062648386e-05
-2.82647754045554e-05
-3.37978678225782e-05
-8.38796021797501e-06
-5.08438751149262e-05
-2.72350569018397e-05
-3.89886596960702e-05
-2.20106738881866e-05
-3.10504159942247e-05
-1.62620710162497e-05
-2.22212550555827e-05
-2.22213731535626e-05
-2.49910627914454e-05
-2.90711949456821e-05
-1.75222695994712e-05
-2.51490537094491e-05
-1.40171493921673e-05
-4.38136655451706e-05
-3.57176587496636e-05
-2.98524359179552e-05
-1.94815792368635e-05
-1.76242490073331e-05
-3.57664162195393e-05
-1.98868637500369e-05
-2.49772137857747e-05
-1.63135584220357e-05
-1.74477699332897e-05
-1.94264505145169e-05
-2.20612092052921e-05
-4.02247727675835e-05
-1.4287956666089e-05
-2.62947670376191e-05
-1.72230781644032e-05
-3.30851336972695e-05
-2.92681192894368e-05
-3.57626541594695e-05
-7.74962045900561e-06
3.37637132214913e-06
-3.29504359829986e-05
-1.35716534794696e-05
-2.29238371763797e-05
-1.31614796364659e-05
-5.02451160225647e-06
-1.85178260247121e-05
-9.53495801410431e-06
-3.22976511351693e-05
-2.55339326868986e-05
3.66817349930125e-07
-3.1087941561123e-05
1.10305988113017e-06
-3.13297996282233e-05
-1.87930150038699e-05
-5.02225851472108e-06
-2.05648733279833e-06
-1.79430322175903e-05
-1.52323405434332e-05
-1.84990899377897e-05
-1.63869324991464e-05
-7.26401729057367e-06
-2.8236578189952e-05
-2.9646703725063e-05
-1.43196910169092e-05
-5.07214815954962e-05
-2.32445182211463e-05
-8.52091652745447e-06
-3.05918611308992e-05
-2.71194093985084e-05
-9.53343841245364e-06
-1.27475353452827e-05
-2.17916751058102e-05
-1.27488174051902e-05
-5.82301038638293e-06
-2.58462210933687e-05
-1.9314320828528e-05
-7.71723064774304e-06
-2.47657480412668e-06
-1.89938933415536e-05
-5.85435429540459e-06
-2.34702077705419e-05
9.84725847346056e-06
-2.88419387276278e-05
-1.23826390412811e-05
-1.50480040700569e-05
-2.30093979105508e-05
-1.7344452340068e-05
-2.27982707736641e-05
-2.47622150558285e-05
3.71189282390924e-06
-1.1888006625016e-05
-4.04488462659589e-05
-3.1243396284654e-05
-3.96617960445934e-05
-1.55044426574303e-05
-1.78121842045485e-05
-3.21125096186024e-05
-5.52912356275341e-06
-1.82171849156664e-05
-3.35846120970952e-05
-1.77791869365714e-05
-5.26742126351252e-06
-1.73793732795624e-05
-2.23465933556407e-05
-2.5322975372835e-05
-2.40612560323847e-05
-1.75005312201868e-05
-3.74317935100884e-05
-1.9194840528807e-05
-3.13096552014564e-05
-3.59129969550893e-05
-1.16674007954336e-05
-1.28837221718339e-05
-2.33687709238802e-05
-2.42415016860313e-05
-2.51170342718735e-05
-2.37713948919367e-05
-2.39068194615771e-05
-2.63030050074878e-05
-2.3815743402973e-05
-1.53460905968554e-05
-4.14885674314539e-05
-1.82068634421739e-05
-2.77209073313341e-05
-4.34073602044666e-05
-2.28245671539643e-05
-1.73526198431876e-05
-2.38382421521665e-05
-1.66244149532756e-05
-4.01207398540863e-05
-1.88338509588541e-05
-2.18299504223343e-05
-2.24011883469037e-05
-3.68319627665668e-05
-2.56059343194716e-05
-1.46494681523253e-06
-3.88474084197688e-05
-3.29782040267075e-05
1.11887896452555e-05
-4.8183327450556e-06
-2.16141198986508e-05
-1.73350701481627e-05
-2.47900797172897e-05
-1.36206711478971e-05
-2.74266340320797e-06
-3.01334870637124e-05
-1.66509877038516e-05
-3.63919706710194e-05
-2.30910486044656e-05
-1.89425756412274e-05
-8.82915859100387e-06
-2.46117108329819e-05
-1.88909594523241e-05
-2.96829328156945e-05
-2.81390809059901e-05
-3.1426581725615e-05
-3.4896094062982e-05
-1.40915689411909e-05
-2.35332805082788e-05
-2.90204565687594e-05
-1.11777748453993e-05
2.70885608951867e-07
-3.59041613926342e-05
-2.42725553931135e-05
-2.66024731166131e-06
-1.42021968914301e-05
-1.4015383787549e-05
-3.24180262493772e-05
6.51854952031173e-06
-1.98140167315924e-05
-3.02722645937199e-05
1.0710570553619e-05
-3.28050288351274e-05
-2.61627313857217e-05
-5.50332499791996e-05
-1.75659524504022e-05
-4.1381894530905e-05
-1.46240569807353e-05
-2.45555485727703e-05
7.34628600990206e-07
-4.1807030469663e-05
-7.19408350199629e-06
-4.66476146663208e-05
-2.16497877758598e-05
-3.71819711200249e-05
-1.97531685867219e-05
-2.91188702635107e-05
-3.66913864427463e-05
-5.00204356683124e-06
-3.13046114397829e-05
-2.32839310377732e-05
-4.46440722552349e-05
-1.48015986629177e-05
-1.40804887357319e-05
-2.58079858415838e-05
-1.04023390777308e-05
-1.1872398138417e-05
-1.13661835476645e-05
-1.18957271772608e-05
-1.43361108567022e-05
-1.3338904028688e-05
-2.85615626615452e-05
-7.52533722340511e-06
-2.93126879378733e-05
-2.45334328447897e-05
-2.41377289218848e-05
-3.78429363003363e-05
-2.92946906324857e-05
-2.78241502608743e-05
-5.42131244940776e-06
-2.38356675157601e-05
-1.34620292811181e-05
-1.87914597856942e-05
-1.6257513278849e-05
-5.96977261395961e-06
-2.25350835839661e-05
-1.30453902616692e-05
-1.33884191495259e-05
-2.64385197400642e-05
-1.84864013343932e-05
-1.80096133163678e-05
-1.96197951415161e-05
-2.27916742192957e-05
-3.31681813380968e-05
-8.76829380760271e-06
-3.06834788017013e-06
-4.13529108350056e-05
-9.7094919911231e-06
-2.64358808547137e-05
-3.20548441870015e-05
-3.76538954346043e-05
-5.52169747996495e-06
1.58485246640255e-06
-1.33587261403577e-05
-2.30228488349958e-05
-3.3111194013213e-05
-2.890013194113e-05
-1.45234609441982e-05
-4.38846355476381e-06
-1.46124765216831e-05
-1.94804674804797e-05
-4.83877677996531e-06
-2.97441363516655e-05
-3.45671215073725e-05
6.1759522652759e-06
-2.73742226001036e-05
-1.4295183408395e-05
-2.52019354231929e-05
-1.0548862542852e-05
-2.47852564782285e-05
1.24463705787799e-06
-2.3286985931699e-05
-4.39669623446726e-05
-2.47482333201084e-06
-7.7362772794595e-06
-2.04473804373963e-05
-4.271361236615e-05
-2.23544788772142e-05
-1.2733948492347e-05
-2.34656680256797e-05
-2.66050575494356e-05
-8.80781837057774e-07
-2.73586014309747e-05
-2.42787920015201e-06
-4.15247959053204e-05
-3.05696779625715e-05
-3.53993375446584e-05
-2.26783754061948e-05
-2.06132052784039e-05
-2.08762314317788e-05
-7.69358502637868e-06
-2.64663451039264e-05
-1.16014800600242e-05
-4.18730607608349e-05
-3.41026215782175e-05
-2.25175095971023e-05
-3.41740758969479e-05
-7.98396192828569e-06
-7.99329714694921e-06
-2.45585135636493e-05
-3.48630250654147e-05
-2.52537801978813e-05
-2.29191875413873e-05
-1.65015646286391e-05
-2.12972450151663e-05
-7.80847463106433e-06
-7.11068869631897e-06
-2.8483620752136e-05
-2.1859710014342e-05
-1.23051672110143e-05
-2.66540255251479e-05
-3.96406892871228e-05
-1.20629554459386e-06
-2.55476002244314e-05
-2.39761917288309e-05
-4.82920936071569e-05
-3.99024109906657e-05
-6.99012055122303e-06
-1.92455694024244e-05
-9.57596881540342e-06
-1.049421628101e-05
-4.08185737172915e-05
-3.18691056629104e-05
-2.54836127375752e-05
-2.58388862789107e-06
-3.56691998411029e-05
-3.52077295960256e-05
-1.84755061420223e-05
-1.25365841511846e-05
3.57172359179582e-06
-2.30201021702486e-05
-2.09162037256209e-05
-2.40365601159349e-05
3.06698576242429e-06
-5.36112828116753e-06
-1.18054085780585e-05
-2.56091379598273e-05
-9.65726183574607e-06
-1.96732798723691e-05
-5.09105808292388e-05
-2.89902433801937e-05
-8.75357817132193e-06
-2.46202766622756e-05
-3.36229199829344e-05
-2.46719186281939e-05
-1.04393734043884e-05
-2.02244348864022e-05
-1.42447027870751e-05
-2.72911616860457e-05
-3.32920156206765e-05
-2.98386091194263e-05
-4.92904845533287e-06
-1.35243813351149e-05
-1.71898550082812e-05
-3.16766216137813e-06
-2.68987040476005e-05
-5.82965333447358e-06
-9.68611204137632e-06
-2.52436042628137e-05
-3.34735985619921e-05
-1.05080603374138e-05
-9.86924080494129e-06
-1.49201663482207e-05
-6.5186321349319e-06
-2.88352267553906e-05
-3.43346434157191e-05
-1.58303661924174e-05
-1.45648258410403e-05
-2.83787557542073e-05
-2.33639060782864e-05
-2.67684070979968e-05
-1.43436468584528e-05
-2.56427120438351e-05
1.79102773499403e-07
-1.04843323470797e-05
-3.21731167393756e-05
-5.33834924075543e-05
-2.74358917822945e-05
-1.58939294098048e-05
-1.61664711526915e-05
-2.92577306825885e-06
-1.53933762016249e-05
-3.16707103731953e-05
-2.87474374916459e-05
-2.23905935391632e-05
6.45094744064198e-06
1.12877772884006e-05
-1.16620676980294e-05
5.54149331067052e-06
-2.76823133852869e-06
-1.21265684643688e-05
-2.86976595408105e-05
-7.23446216460067e-06
-2.83878142519715e-05
-1.16990875430301e-05
-2.30634129399086e-05
-1.96963668794309e-05
-4.24555091016818e-05
-2.80920683192827e-05
-6.84451636929149e-06
-2.01307729623898e-05
-2.19221169251462e-05
-1.32327096903198e-05
-2.79702077494524e-05
-2.88270804096458e-05
-4.29514646255804e-06
-2.46652671838381e-05
-1.39724441018816e-05
-2.29362657839247e-05
-3.86296866365693e-05
-2.00110313875084e-05
-2.77130557894097e-05
-3.28357438583864e-05
-1.83535411214286e-05
-1.56686040650837e-05
-2.35590768889046e-05
-3.58426374500997e-05
-1.1902125551161e-05
-1.34250506351377e-05
-1.12563947449338e-05
1.63824966508356e-06
-7.21347270650062e-06
-2.61117449119644e-05
-2.4974620154375e-05
-2.51514170337521e-05
2.87435748206703e-06
-3.58369745170213e-06
-7.60125411271137e-06
-1.41838033929816e-05
-3.12340422297836e-05
-2.7888650980356e-05
-4.00474259728375e-05
-6.04715578034686e-06
-1.56266394043823e-05
-2.08899809066292e-05
-3.46211391119478e-05
-1.60203492618856e-05
-1.61301237451335e-05
-2.19149652038035e-05
-1.97610719971766e-05
-7.48352399271041e-06
-3.35408897357051e-05
-3.81094692539145e-05
-5.33012802290547e-06
-3.1451046324154e-05
-1.47934985822969e-05
-4.38219818925237e-06
-2.91612583176728e-05
-6.12228139753489e-06
-8.84466800573212e-07
-1.92566465776141e-05
-3.35618697356947e-05
-1.04534733646577e-05
-1.33277768085529e-05
-3.49023605993396e-05
-2.83826215394192e-05
-3.47021588127208e-06
-1.11200358288651e-05
-2.1052017719323e-05
-2.52531123606061e-05
-2.5158132636607e-05
-1.54590883623572e-05
-2.18814720776113e-05
-3.18170501045085e-05
-1.20884827293006e-05
-2.833647725819e-05
-2.87088299040652e-05
-7.49668635077338e-06
-1.72396041731317e-05
-1.68922604159659e-05
-2.66756032455999e-05
-4.34696280592147e-06
-2.68924156652719e-05
-5.72703001499453e-06
6.41024550484306e-06
-4.33261365601335e-05
-2.79103907447424e-05
-2.25656349443989e-05
-8.71877562089446e-06
-3.71921231926118e-06
-2.49885960101376e-05
-2.50969287791546e-05
-1.53820283321769e-05
-1.15788256458744e-05
-3.20245714026885e-05
-8.92985502136319e-06
-1.00730069525003e-05
-2.38785562645167e-05
-3.72229183592442e-05
-4.45595568401e-05
-4.02591953664793e-05
-2.06627403128539e-05
-2.64659111473185e-05
-2.14184276926031e-05
-3.10115939460028e-05
-2.45864571297265e-05
-1.78955051060255e-05
-3.11282758601958e-05
-3.89730229493995e-05
-1.34026090591049e-05
-1.76890861383495e-05
-3.20533333532109e-05
-2.02670396410997e-05
-2.32751822041883e-05
-3.30516520075812e-05
-2.69736109029401e-05
-2.31320231488433e-05
-3.42717782795821e-05
1.4655239955639e-06
-2.38899183350181e-05
-3.40204638220761e-05
-2.15115371417831e-05
-2.06286929855305e-05
-3.27746024461121e-05
-1.02705866190009e-05
-9.12119182377991e-06
-2.05418190491412e-05
-2.83547191027125e-05
-1.20627149070563e-05
-2.20195609992862e-05
-2.37807968918808e-05
-3.05884789247911e-05
-2.83212339245107e-05
-2.64155398302176e-05
-1.31644075868629e-05
-3.47001457918394e-05
7.06355321917279e-06
-3.74369993328668e-05
-3.80753563401642e-05
-1.11650910145708e-05
-8.43504480178317e-06
1.11712611420858e-06
-2.13247038996182e-05
-4.13525806834325e-05
-2.68085027571561e-05
-2.58819049691936e-05
-1.05194947427621e-05
-2.87545246997015e-05
-1.53323339154013e-05
-2.58851347763458e-05
-3.82854695244975e-07
-2.72927930854581e-05
-2.36437688784005e-05
-2.303411300823e-05
2.03052611069212e-06
-7.34130766119904e-06
-3.08568057112165e-05
-2.87127191658939e-05
-2.4902964500632e-05
-7.13873247901197e-06
-2.36321841598614e-05
-3.65605659114185e-05
-1.90443900987908e-05
-1.40435401192037e-05
-1.72524743883311e-05
-1.69659326214098e-05
-8.08933837619433e-06
8.22717412903551e-06
-1.22576054530469e-05
-1.97874991564019e-05
-5.05246176085233e-06
-2.17481974598413e-05
-6.5668726781481e-06
-2.95143869321679e-05
-3.30632262046186e-05
-9.59317045179527e-06
1.41588216937572e-06
-2.33976834138335e-06
-1.74013042564956e-05
-2.53962681331791e-05
-3.17534863317433e-05
-1.86446653457953e-05
-2.86060753475092e-05
-1.79165333118543e-05
-1.3672635677439e-05
-1.16529966497009e-05
-2.41897486678244e-05
-3.65968828319332e-05
-1.93660385015743e-05
-6.80408027489541e-06
-1.28777632336225e-05
-3.34076676940666e-05
-2.17877903629395e-05
-2.50656219070044e-06
-1.94751456668324e-05
-3.33960124368002e-05
-1.29246623451351e-06
-1.71861031097308e-05
-1.76650128868952e-05
-1.63378997265901e-05
-1.52873683242468e-05
5.65470386638873e-07
-1.56225780202709e-05
-1.96313535717185e-05
-2.17077046266805e-05
-1.65717210382974e-05
-2.53392233940156e-05
-1.43012451946871e-05
-3.17191050430879e-05
-2.16373627059824e-05
-1.07008093437667e-05
-1.4286561980106e-05
-2.50715247483545e-05
-4.19806219625601e-05
-2.0557410750167e-05
-1.7193669770221e-05
3.95566122190864e-06
-1.38678799427295e-05
-3.03208949266041e-05
-2.40111692015787e-05
-8.54273636053183e-06
-1.18777608008972e-05
-3.46020191888334e-05
-1.89139307794679e-05
-2.29950269213427e-05
-2.2893223253552e-05
-2.85321955235403e-05
-1.58022830396176e-05
-3.4864737034557e-05
6.26806297221729e-07
-2.72924141523328e-05
-1.32446627613441e-05
-2.3170180789266e-05
-1.43714904864976e-05
-1.27356374627755e-05
-7.93430239281493e-06
-1.989328217295e-05
-1.7205660357514e-05
-1.60604166707775e-05
-3.54458508804929e-06
-7.27651711983045e-06
-3.13284270088053e-05
-7.66792726255693e-06
-3.32682061572694e-06
-1.08252288224185e-05
-3.58973122388957e-05
-2.72267877440821e-05
-2.28590673976858e-05
-3.99468446795515e-05
-2.41003839257336e-05
-4.62253481058166e-06
-4.18072106075875e-05
-2.03609366723654e-05
1.62484608268007e-06
-1.87252454854306e-05
-5.03513685576689e-07
-9.1903450257471e-06
-2.58245011392652e-05
-2.06291909791513e-05
-2.75335771065762e-05
-2.0658862874408e-05
-3.3840895207075e-05
-3.81442337683142e-05
-2.32600441421666e-05
-1.45337782866094e-05
-1.01511240365816e-05
-1.20310263955818e-05
-1.13670340104935e-05
-1.3833783477629e-05
-7.01161346395362e-06
-2.41643301385275e-05
-3.4922927879704e-05
-2.39462697965697e-05
-1.42460269592935e-05
-3.30239848087948e-06
-1.44577739563233e-05
-2.52764613535401e-05
-2.07314679924006e-05
-3.04199339665163e-05
-9.39341870410623e-06
-2.78398471615022e-06
-1.35698160721448e-05
-1.08766116649801e-05
-7.31936140195188e-06
4.40495846086845e-07
-5.93579319834672e-06
-1.37301376026867e-05
-1.25973916776188e-05
1.24036064770788e-06
-3.19033128361657e-05
-1.57786318078703e-05
-1.49247925757741e-05
-4.46383694746195e-06
-1.5682444390048e-05
-2.98627679831622e-05
5.87560566489911e-07
-1.62439252393893e-05
-2.10018010163704e-05
-1.59106978029058e-05
-3.79945229524529e-06
-2.16497908374194e-05
-2.5259177069286e-05
-1.91668859510962e-05
-2.61751565592955e-05
-2.49136161186434e-05
-2.42865283426665e-05
-2.35184409223942e-05
-2.1716180653049e-05
-1.14787272423785e-05
-1.52658653020599e-05
-2.21877954839035e-05
-3.96101802969367e-05
-3.93712370303773e-05
-3.8559690518863e-05
-1.27355596224626e-05
-2.37356773285052e-05
-3.96996696694532e-05
-2.61583193163291e-05
-1.37341914777814e-05
-1.16635819323905e-06
-1.24502102369462e-06
-1.9978561959657e-06
9.07484579652314e-07
-1.43956245354191e-05
-8.22592521350092e-06
-1.51245446272483e-05
-8.80810062273903e-06
-3.03815583871638e-05
-1.67773639668057e-05
-3.39267981190746e-05
-2.42522881079293e-05
-1.90360081518798e-05
-3.43252374505531e-05
-2.26886443181935e-05
-4.36465628681351e-05
-3.11358840795603e-05
-8.86263159901489e-06
-9.07868743777614e-06
-1.24385579622403e-05
-3.08556111376471e-05
-1.9009391395405e-05
-8.16902728835306e-06
-1.8237351015104e-05
-2.43484141407105e-05
-2.69214741896732e-05
-2.04181628649029e-05
-2.09417836500455e-05
-2.77598494306274e-05
-2.30484160158852e-05
-2.11165162412241e-05
-1.09477153415039e-05
-1.86282034615784e-05
-8.78886121961783e-06
-4.96459434108137e-05
1.5428195969728e-06
-1.95732586650156e-05
-1.93681058219195e-05
-2.84155151251384e-05
-7.90713152682474e-06
1.16290103612241e-06
-2.85527064692918e-05
-3.67032767581365e-05
-2.51918906117783e-05
-3.25964305157268e-05
-2.55073976981125e-05
-3.81381387599327e-05
-1.04167975002913e-05
-4.7286292346104e-06
-2.03853192463509e-05
8.46236427850118e-07
-1.63997745318526e-05
-4.16193612682608e-06
-1.65209543482639e-05
-1.57397929193609e-05
-2.68469165068375e-05
-1.43539331247297e-05
-2.74972697127359e-05
-3.22045229734219e-05
-2.21384487640206e-05
-2.46738298464163e-05
-4.98468171860665e-06
-2.16449611894916e-06
-1.95749652023931e-06
-3.05624476661569e-05
-1.23800954223838e-05
-9.39415231521799e-06
-2.10404833219452e-05
-2.60400110186327e-05
-2.67632286643656e-05
-2.04200708556474e-05
-1.71242851768673e-05
-5.34894410871557e-06
-2.40876678682218e-05
-6.2256375937656e-06
-6.55858626435868e-06
-2.89192229412447e-05
-3.73665356651627e-06
-2.26239852600179e-05
-2.33704906916228e-05
-1.73933302069459e-05
-2.35534175759338e-05
-3.61888153895935e-06
-2.91121309879501e-05
-2.8012435794781e-05
-8.39037070841214e-06
1.74536570029446e-06
-1.83028547487046e-05
-1.61235697540987e-05
-3.57507707411703e-05
-1.44932801327539e-05
-2.34282179835557e-05
-1.42889855345786e-05
-2.25045987473769e-05
-3.06652844343107e-05
-2.11255831570662e-05
-8.14588630471186e-06
-9.35393503688153e-06
-6.01865900885237e-05
-1.60107346139845e-05
-9.8126225646621e-06
-1.99309161196009e-05
-1.85063759019138e-05
-1.93772402505848e-05
-2.60092483127814e-05
-2.28469321783359e-05
-2.24131147015973e-05
-2.09068441998651e-05
-2.91510213568536e-06
-1.09029851943088e-05
-1.19975805862711e-05
-2.97547895322976e-05
-1.96714774636848e-05
-3.87554148883106e-06
-2.24471297301008e-05
-3.70290606422829e-05
-3.3890639102944e-05
-2.02046901064152e-05
-3.37630770843647e-05
-3.5486284606461e-06
-1.10156032331845e-05
-2.75470311221052e-05
-4.7311847549189e-05
-9.39401057288114e-07
-1.47349503737915e-05
9.86633293199776e-07
-3.00012378094609e-05
-3.40917532599565e-05
-1.06448970191394e-05
-1.07805468886046e-05
-7.3352082550019e-06
-2.44398207857528e-05
-2.28841897400403e-05
-5.46107913365882e-06
-1.48632217470929e-05
-3.1785532005352e-05
-1.49505859588226e-05
-8.69681313517099e-06
2.77264243473288e-06
-3.47414757188573e-05
-1.25394557800857e-05
-2.96513947591664e-05
-1.35339188966431e-05
-2.94351762615805e-06
-1.87558213749008e-05
-2.39911775180016e-05
4.10777383072792e-06
-2.07056978858834e-05
-3.57909903010683e-05
-3.75552083882233e-05
-2.02566127159743e-05
-7.26408401594932e-06
-3.43461011299272e-05
-1.97602527013592e-05
-9.72169917692981e-06
-3.42370562485586e-05
-2.56869364418989e-05
-4.41987980758874e-06
-3.80691437173688e-05
-1.44134414538973e-05
-5.17231621580234e-06
-3.09208614531612e-05
-7.89423632296224e-06
-2.52035814275404e-05
-3.38650283955769e-05
-2.28624000621756e-05
-1.69441509322596e-05
-1.26907613786739e-05
-1.0219842141949e-05
-2.38238719286741e-05
-1.08678754632962e-05
-1.68496704422334e-05
-5.41944358834056e-07
-1.3797640823356e-05
-1.15105642904481e-05
-3.622313443854e-05
-4.08906522114116e-05
-2.11249712399667e-05
-1.26560172575285e-05
-2.46751906678714e-05
-3.32140976649604e-05
-3.42897956222963e-06
-2.85990721370032e-05
7.10908493093523e-06
9.300843069515e-06
-1.515018534602e-05
-1.98754589873634e-05
8.61122108540107e-08
3.08789983672378e-07
-3.59485996622108e-06
-3.74251293135737e-06
-2.57406303924158e-05
-2.83589722877148e-05
-2.92667464046345e-05
-8.31407573474593e-06
-2.63185105385965e-05
-7.99996745109452e-06
-1.17975478104722e-05
-1.51488410112605e-05
-1.58412899022714e-05
-1.80343729177816e-05
-2.11234640361092e-05
-1.38378577171468e-05
-2.69806086245881e-05
-2.29936906792538e-05
-2.10436092803014e-05
-3.07601817921534e-05
-7.92723192970259e-06
-3.73620130933857e-05
-1.46178195886681e-05
-2.84637191033415e-05
-1.65740535943233e-05
-2.5913733928345e-05
-2.90352739845455e-05
-2.54012134080689e-05
-1.48541467099881e-05
-8.23423593872713e-06
-3.64204866252137e-05
-2.6397041273546e-05
-2.30958552027228e-05
-3.23145678463367e-05
-1.84611581369771e-05
-2.52172114448396e-05
-1.61234368380268e-05
-2.05550326812503e-05
-2.16721094506847e-05
-2.45984769038135e-05
-1.51868268285978e-05
-3.57356505250762e-05
-2.14760011464577e-05
-2.07607710166104e-05
-1.20370603676328e-05
-3.04563609783187e-05
-2.71207271069726e-05
-2.96744405210344e-05
-2.50334998502422e-05
-2.24222199424914e-05
3.49357202490059e-06
-2.1354202530396e-05
-3.55540291374132e-05
-7.43618011897478e-06
-3.38868580811014e-05
-2.33457167296411e-05
-2.24388349574318e-05
-3.93706243706558e-06
-2.06758116209501e-05
-2.69806518873321e-05
-1.62095320561943e-05
-3.46067670085707e-05
-1.26200937536705e-05
-2.27360129793769e-05
-3.79399812781131e-05
-2.72443933061802e-05
-1.47188726981841e-05
-3.32664369554632e-05
-6.03119591968016e-06
-4.94631365534272e-05
-2.16235289065513e-05
-1.71979496152416e-05
-9.45654890688729e-06
-4.5477166881142e-05
-4.46048019862116e-05
9.49218285680865e-06
-1.11783350510402e-05
-4.26335330641618e-05
-1.24728276299689e-05
-7.95164394246105e-06
-2.53580157491931e-05
-9.73504297480783e-06
-1.38770222729784e-05
-2.42320003527452e-05
-2.82413346173427e-05
-4.00840699306882e-05
-1.67810246442528e-06
-5.32785153060463e-05
-1.78700537050023e-05
-4.28348828868761e-05
-2.40047536719815e-05
-2.85254269739438e-05
-1.48515339573881e-05
-2.24114384458951e-05
4.98670120207265e-06
-1.05539779951518e-05
-3.15841889932546e-05
-1.23479424033716e-05
-1.22123581486106e-05
-1.56935836994801e-05
-5.97310800214243e-06
-2.53711630918704e-05
-3.89003223460071e-05
-1.78410133918276e-05
-2.53717898813549e-05
-4.67903126782006e-06
-3.10545400301623e-05
-1.72553655165337e-05
2.90528903930697e-06
-2.11078780145454e-05
-1.9669391171382e-05
-1.81461394462423e-05
-3.12982890232877e-05
-5.11580693598158e-05
-1.52374554649955e-05
-1.80793429808678e-06
-2.79418557976663e-05
-2.6850009011863e-05
-1.17959202523456e-05
-3.19351466682815e-06
-7.2722686086642e-06
-3.17151169939705e-05
-1.8322056589749e-05
-1.88721380850741e-05
-2.05812918701687e-05
-2.14909758357415e-05
-2.43302439319631e-05
-2.44178157440301e-05
-8.65258475883105e-06
-1.3414187334145e-05
-2.34838296521212e-05
-1.46561918768791e-05
-3.02112922769667e-05
9.4148919034493e-07
-1.40682174500366e-05
-1.45545668900027e-05
-2.91718747998362e-05
-2.81479292260926e-05
-2.26074016050293e-05
-1.32578957269097e-06
-1.73812847803046e-05
-2.04401121595159e-05
-2.54799680540743e-05
-3.02057275359298e-05
-2.46276229244675e-05
-2.38339941112476e-05
4.74299738112344e-06
-2.64276396611033e-05
-2.94476367604159e-05
-2.09114281082985e-05
-2.77302570573435e-05
-3.13982156983585e-05
-1.5484297161288e-05
-2.7942542035368e-05
-8.29967906841902e-06
-2.58337497613108e-05
-2.29103536288338e-05
-2.61801008334298e-05
-1.60624553185885e-05
-2.52625571890395e-05
-1.14903120666751e-05
-3.03917618722448e-05
-3.637466891809e-05
-2.0871247190667e-05
-1.04066038968319e-05
-2.4004169805665e-05
-1.56278731614241e-05
-3.6056806993937e-05
-3.07267577963693e-05
-5.45941902749263e-06
-3.97331291073504e-05
-1.64958067071728e-05
-1.62479194806726e-05
-1.21507765305828e-05
-2.37121824349619e-05
-1.12819374074133e-05
-1.3803658959784e-05
-1.47408259894117e-05
-5.33171342119512e-06
-1.10501121528231e-05
-1.56741161548768e-05
-1.63828220532285e-05
-1.39583608696729e-05
-1.94167207559249e-05
-1.24961263761693e-05
8.31147815419279e-06
-7.93930299604545e-06
-2.5221639335673e-05
-2.03247096467499e-05
-1.26674953768468e-05
-1.29759893729447e-05
-1.88568141188549e-05
-2.72862072025344e-05
-3.42955766491037e-05
-2.67007062407435e-05
-2.30040785240577e-06
-7.92938315124039e-06
-6.02074470573452e-05
-2.12903723252696e-05
-1.76614208881883e-05
-1.01597621057354e-05
-3.16766032910152e-05
-3.23968295655428e-05
-1.44830736515605e-05
-2.60632170550656e-06
-1.25475998236509e-05
-1.79427995527169e-05
-2.40812358469165e-05
-2.5481086692925e-05
-9.85846283549364e-06
-2.36554835014002e-05
-1.55619283614163e-05
-1.78316400127527e-05
-2.05046404354753e-05
-2.41679448600352e-05
-2.72711043103182e-05
-2.20594674294883e-05
-4.75840044185873e-05
-2.50406732512356e-05
-2.39146750969042e-05
-3.07418649535703e-05
-1.78185854031496e-05
-2.27103687934048e-05
-3.3063016123958e-05
-2.96262379925157e-05
-2.69459057984212e-05
-3.51593495564997e-06
-2.61622917163263e-05
-1.7307006167186e-06
-1.2053272055477e-05
-9.78118176644054e-06
-1.570085010704e-05
-2.10629199524001e-05
-3.55196361067583e-05
-7.25715889188735e-06
-3.46773292723725e-05
-2.11853475233005e-05
-2.1168866043626e-05
-1.72521979462943e-05
-9.72359113352202e-06
-3.35044601429844e-05
-4.32932727521468e-05
-2.08922368762858e-05
-1.42896231170699e-05
-2.21478391436273e-05
-3.70003989788703e-05
-1.28087158129336e-05
-3.34050057035475e-05
-8.36986197762165e-06
-1.88251062624466e-05
-4.19429024574538e-05
-3.91917825461127e-05
-1.98220182921062e-05
-1.38461751339293e-05
-2.50560513487319e-05
-1.84431327375846e-05
-2.08799123355408e-05
4.05208503699536e-06
-3.44662316271947e-05
-2.47423872584623e-05
-1.59188101000999e-05
-1.35941173436291e-05
3.09526603876863e-06
-2.44526753794716e-05
-1.79264615250097e-05
-8.42613589765572e-07
-2.39281461958866e-05
-2.39531864523768e-05
-1.41132143449413e-05
-2.16419876842959e-05
-2.4318814420253e-05
-2.68801254539055e-05
-2.4023843552208e-06
-3.58636084987507e-05
-1.98665357011412e-05
-2.28180940941456e-05
-3.98213870952502e-05
-2.06683830349374e-05
-2.15754777323717e-05
-2.37077687833539e-05
-2.22075087269412e-05
-2.01445993341037e-05
-2.08710623545455e-05
-1.39927316289695e-05
-1.38231429675994e-05
-1.9275176229481e-05
-3.68422870771692e-05
-9.07912984682019e-06
-1.05408392702379e-05
-2.12547476088983e-05
-3.22133460619196e-05
-3.34039176970364e-05
-4.10286143512487e-05
-2.05669054137845e-05
-2.1364270151199e-05
-3.34410289815376e-05
-4.11805825057854e-05
-3.63567675561114e-05
-3.49053855156082e-06
-9.20244358669291e-06
-2.26831235379546e-05
-3.24217543516731e-05
-1.64248762166795e-05
-2.47329405753843e-05
-4.49504789343461e-05
-3.78208435028842e-05
-3.08915272197955e-05
-3.57751376170826e-05
-2.98290775110888e-05
-1.96703893275664e-05
-7.26996420472441e-06
3.59766743650983e-06
-2.13937343956959e-05
-1.24889305137562e-05
-5.92443252326145e-06
-3.04368847763608e-05
-1.33568595025721e-05
-3.6996008621033e-05
-2.66070756218402e-05
-9.31840498417296e-06
-5.63479070081488e-06
-2.67345087319544e-05
-5.11498946807457e-06
-1.54618447052047e-05
-8.217247327744e-06
-2.27385083848195e-05
-1.90986304906392e-05
-3.5165297191743e-05
-2.2344655537323e-05
-2.74963633279528e-05
-2.94575211326343e-05
-4.80168460243686e-05
-1.52199141464104e-05
-5.20422937150073e-07
-2.6526114507409e-05
-3.01092873186728e-05
-3.14006075490757e-05
-2.1180011320668e-05
-1.93097597828075e-05
-2.00112642719177e-05
-1.82322469757013e-05
-6.49253048097372e-06
-1.56222054807667e-05
-2.71777220770884e-05
-1.90202504727644e-05
-4.13023415181989e-06
-2.49093548362673e-05
-1.59456659862375e-05
-1.78246685133555e-06
-9.21705939758368e-06
-3.13123923925726e-05
-2.50868163135505e-05
-2.93071213391402e-05
-1.59177882639667e-05
-1.76150299573267e-05
1.00196772625568e-05
-2.53919873545158e-05
-1.15792012062822e-05
-2.69188214651281e-05
-2.25742820986035e-05
-1.96053373917651e-05
-2.32481259075969e-05
-3.21842879409421e-05
-1.93238466937952e-05
-3.1050418673742e-05
-5.38292736128709e-06
-2.00822471242355e-05
-2.72828639013466e-05
-1.53219429200256e-05
-2.50264986982714e-05
-3.22219851922218e-05
-2.91679220973044e-05
-1.04935160921413e-05
-1.90316123095912e-05
1.97904559932567e-06
-2.48718764428095e-05
-1.06766469545182e-05
-2.79559489209283e-05
2.92179507587105e-06
-2.55125767654529e-05
-2.05820757552103e-05
-2.19312355845449e-05
-1.94888039080334e-05
3.00741615123841e-06
-2.1465386049756e-05
-4.06172460380123e-06
-5.46747378164141e-06
-3.43083993842658e-05
-2.76818462934759e-05
-1.3527383580179e-05
-2.63679916375176e-05
-8.17329963443874e-07
-1.24915007238442e-05
-3.72971426822565e-05
-3.37126140955606e-05
-4.51256395255313e-05
-2.03192215967853e-05
1.71040762405969e-06
-1.15356801715137e-05
-1.77480387282369e-05
-2.29458307346908e-05
-2.53539722549023e-05
-2.4544785538202e-05
-4.61021292124469e-05
-1.48624670212165e-05
-1.88871415472041e-05
-3.88867261518254e-05
-2.20164046875717e-05
-1.9209610815889e-05
-2.18242200647745e-05
-4.29909984212586e-06
-1.7123364171638e-05
-1.85538347026261e-05
-1.24870733811141e-05
-3.62372647038313e-05
-2.22965967685241e-05
-1.3740339860992e-05
-3.9912767129599e-06
-3.59479336489685e-05
-1.45067153645325e-05
-2.19931461211377e-05
-3.00225357652761e-05
-2.75195237542766e-05
-3.46363429562461e-05
-1.73517370131841e-05
-2.09417486425112e-05
-1.51340152265069e-05
-1.57061776337374e-05
-4.15972022873126e-06
-2.47659564604584e-05
-1.22695088192347e-05
-2.74047179472591e-05
-3.55835589287887e-05
-1.02034091654568e-05
-3.83875803179529e-05
-8.09839717744047e-06
-2.10129815213079e-05
-2.05378614967601e-05
-6.58428479227466e-06
-3.17641151481808e-05
-4.36494108657324e-05
-2.38023989516188e-06
-8.94712548807633e-06
-2.49875399928561e-05
-2.63651883447408e-05
-4.47870963414951e-06
-2.30220426412912e-05
-1.44434297424467e-05
-2.71449714333605e-05
-1.59401832544285e-05
-1.51973313435142e-05
-3.22498826599229e-05
-1.03393775495372e-05
-4.14631676204822e-05
5.40868415095398e-06
-4.07228347531705e-05
-1.23900154585645e-05
-3.9990307586274e-06
-2.70766629468225e-05
-2.70136394258562e-05
-1.32088647849643e-06
-1.58531231114171e-05
-1.74985905971376e-05
-5.90927173648388e-06
-3.01113141461318e-05
-3.35955240191104e-05
-1.98276870039348e-05
-1.61135877558054e-05
-1.52299945743571e-05
-3.68200142444774e-06
-3.50814259177011e-05
-1.92298811055142e-05
-3.3730593093569e-05
-1.5607165400969e-05
-9.42516747896578e-06
-3.12556040127088e-05
5.37229362865139e-06
-1.03586929762479e-05
-3.01111203536582e-05
-3.22676577643792e-05
-9.64492120387849e-06
-2.39133397575611e-05
-7.70622447753368e-06
-9.67682866525889e-06
-1.1176344160302e-05
-2.79195882976344e-05
-2.96882055103299e-05
-2.57788820357863e-05
-1.84976035261627e-05
-1.1031599295562e-05
-3.16661534012681e-05
2.61274608470721e-06
-2.0813265397965e-05
-1.46333915749826e-05
-1.38016383267055e-05
-1.64945923203369e-05
-4.4692367158932e-06
-2.06461720149739e-05
-1.40042418867049e-05
-5.58617355532831e-06
-1.6756468210986e-05
-1.54684746630633e-05
-1.14199000796185e-05
-8.1597634531731e-06
-3.41813209172676e-05
-2.86903480791762e-05
-1.7144600204621e-05
-8.87865609657944e-06
-1.85495050662147e-05
-1.9805196657912e-05
-3.28702453892173e-05
-4.21534975554933e-05
-2.17576473675483e-05
-3.49219522815258e-05
-2.30610578500742e-05
-2.05245516153849e-06
-4.21832920635555e-05
-2.15783647485933e-05
-1.75249415819771e-05
-3.0443471966369e-05
-2.69781377197409e-05
6.51646886334948e-06
-8.86985853835135e-06
-3.58107563737271e-05
-2.36713833631643e-05
-1.26718095021112e-05
1.11753022452163e-06
7.08387409193512e-06
-4.14692409475866e-05
-1.01308765146569e-05
-7.8388400958492e-06
-3.05114290302055e-05
-2.54042268040167e-05
-2.83284398692339e-05
-3.01346779452853e-05
-1.93100482483051e-05
-2.52677029627516e-05
-1.94578807684874e-05
-2.70121782975506e-05
-2.86021905039888e-06
-2.98879580309768e-05
-6.59621632228867e-06
-1.92541075381818e-05
-2.22850608422496e-05
-2.10692009980288e-05
-1.73756815670001e-05
-2.8375687603037e-05
-4.83319035247053e-05
-3.24395164471089e-05
-2.61127328052812e-05
-3.30760705932918e-05
-2.56899541025851e-05
-1.94055866940136e-05
-3.52525689966556e-05
-3.40685912205474e-06
-1.61921028011059e-05
-3.00464433550133e-05
-1.56504350002204e-05
-2.65368339724034e-05
-2.67890013246031e-05
-1.71182902944793e-06
-2.74125931430688e-05
-1.74393799654228e-05
-2.86996252321169e-05
-2.06523176647617e-05
-3.53193465534474e-06
-2.95068634361795e-05
-4.9159304483928e-05
-8.63121808157898e-06
-3.03576211676323e-05
-3.54122018019806e-05
6.2199368131637e-06
-1.83504786938973e-05
-1.57141166243857e-05
-1.89299287464356e-05
-4.94564231362288e-05
-4.7673709124242e-05
-3.28740079039597e-05
-1.40006651499456e-05
-1.66673754293794e-05
-7.43231133254267e-06
-3.14932841029793e-05
-3.98137617404546e-05
-1.30835691104097e-05
-2.33648613291062e-05
-3.11250831967831e-05
-1.69018645190433e-06
-1.73132644800748e-05
-2.13666158285819e-05
-2.78555586613051e-05
-1.34983023085386e-05
-1.59390572034683e-05
-4.57650024100008e-05
-3.08365457679652e-05
-1.4177754907742e-05
-3.15766297787625e-05
-1.41611307353079e-05
-3.79008902530078e-05
-1.61093073316706e-05
-2.98313238754351e-05
-2.20550803513022e-05
-2.22071346699193e-05
-3.80370464250278e-05
-3.52741715086516e-05
-3.19116481580969e-05
-2.1455667820526e-05
-2.54716230644731e-05
-4.89615827086253e-06
-4.11664752648526e-06
-1.7209132894366e-05
-2.81468802653213e-05
-4.32942540303259e-05
-2.32374281394821e-05
-6.81998329404266e-06
-7.80440213713926e-06
-2.69825668327965e-05
-7.24941270422132e-06
-2.55946400559166e-05
-2.5183509555633e-05
-1.74464575998802e-05
-1.60332669482605e-05
-5.09348066019106e-06
-1.51955433492418e-05
-2.57998483504856e-05
-7.52244377218472e-06
-1.81755843352287e-05
1.60289255964165e-06
-1.63318951372775e-05
-1.10363940428678e-05
-4.77829212530056e-05
-1.48328138935837e-05
-1.53916849147278e-05
-2.92366849163281e-05
-3.73782161033132e-05
-1.44266895237536e-05
-4.82655011199925e-06
-3.358133287346e-05
-1.09513238600011e-05
-2.74538415462879e-05
-3.9142345859639e-05
-6.87796838202119e-06
-2.35524069291727e-05
-2.50746707365051e-05
-1.44454848165594e-05
-2.29651323132285e-05
-1.50318293973162e-05
-2.94926536591324e-05
-5.34042701885819e-06
-9.03557279100898e-06
4.41397971629549e-06
-4.27122990791394e-05
-1.73543177881432e-05
-3.55400988114986e-05
-1.60027056689253e-05
-1.42083420150906e-05
-2.01593450148899e-05
-1.29152886163881e-05
-3.13447201580567e-05
-3.48826986855859e-06
-2.86650748547579e-05
-2.80255248880479e-05
-2.01572133271532e-05
-3.04637930878496e-05
-1.19850697030936e-05
-1.60941194486728e-05
-2.32637581169097e-05
-3.88716454892963e-06
-1.37306214928808e-05
-2.82891806729229e-05
3.79359452825082e-06
-3.43259666392998e-05
-1.17995989031328e-05
-3.36812238739008e-05
-2.29257229787092e-05
-2.55374845087721e-06
-2.14421918882009e-05
-1.64199947195282e-05
-4.20606974121139e-05
-1.87369271356064e-05
-2.39375697797004e-05
-3.31643405490346e-05
-2.65446156264552e-05
-1.62293065913888e-05
-6.90134479509851e-06
-2.62184514753041e-05
-2.51125141321707e-06
-1.97740630350801e-05
-4.00873198351263e-05
-2.6533120383853e-05
-2.18291042968394e-05
-1.99957365137497e-05
-1.30497082516426e-05
-2.91943359047548e-05
-1.34997915854077e-05
-1.3194897429459e-05
-2.48036695060711e-05
-8.15871968338138e-06
-3.1587299878749e-05
-3.10974034335339e-06
5.63604185004564e-06
-2.17339748032491e-05
-3.97134435484807e-05
-3.08836360344555e-05
-1.76520309590656e-05
-3.25178373079313e-05
6.16204233120249e-06
-2.99540860966191e-05
-1.00419068481533e-05
-4.02198371208308e-05
-3.86153219859057e-05
-2.88461996929396e-05
-1.10972721717374e-05
-1.73568400335582e-05
-5.48860745162373e-06
-2.69166020475106e-05
-3.15033518669325e-05
-7.26039207297756e-06
-2.15591531159464e-05
-3.17077854434536e-05
-2.29630309333645e-05
-6.77729331959248e-06
-1.56316888610997e-05
-2.23707160881906e-05
-2.79760153892773e-05
8.54971204046378e-06
-4.15985073721863e-06
4.5548003443692e-06
6.65858551329549e-07
-2.88161299954746e-05
1.20039952679577e-06
-2.41497918672969e-05
-8.28212541689921e-06
-3.35763172384546e-05
-2.30689355815633e-05
-9.67825394687643e-06
-1.13020831518887e-05
-2.99495942541309e-05
-3.2155106282115e-05
-1.24106136117938e-05
-1.99996984574258e-05
-1.85408797118922e-05
-1.55597896200662e-05
-2.26412910304149e-05
-1.98831623802687e-05
-1.93320591170759e-05
1.09058015225849e-06
-2.20299957168769e-05
-2.0049957248924e-05
-3.79810083696768e-05
-2.86153701070254e-05
-8.16519557300245e-06
-1.81651331037159e-05
-2.00779193995081e-05
-1.41766964114767e-05
-1.17311499070679e-05
-1.57688895067053e-05
-2.37056503880728e-05
-2.13128928797863e-05
-1.93687379759523e-05
-4.11987513786009e-05
-4.08593537006388e-06
-4.62368611836155e-05
-2.86294753558259e-05
-1.84360137471227e-05
-2.49016090882267e-05
-9.76582340559052e-06
-4.41954586890654e-05
-1.61817478920015e-05
-1.0848899959962e-05
-3.52195695456564e-05
-1.18865142094472e-05
-4.55654516370002e-05
-2.96946602754367e-05
-1.90859696106483e-05
-2.51098898122984e-05
-4.29278858163989e-05
-2.43299293018998e-05
-2.77102911475617e-05
-4.1192257427332e-05
-2.31449382014553e-05
-2.33714228608264e-05
-2.00419524193889e-05
-1.19352773339631e-05
-4.20119140799057e-05
-2.78873139950779e-05
-1.74253642908113e-05
-1.10752472420087e-05
-2.30878549560154e-05
-1.8234586962458e-05
-1.58043975833872e-05
-3.02458619725668e-05
-2.69285214198266e-05
-3.52091865262256e-05
-1.69878835887513e-05
-5.5240617660366e-06
-2.07443208786347e-05
-3.12437131962387e-05
-2.04208014037402e-05
-1.67050339210028e-05
-7.11362277553909e-06
-2.67643833024339e-05
-1.38807453943859e-05
-1.233221722245e-05
1.00639229625138e-05
-1.11173321910448e-05
-1.33779725900466e-05
-2.71631411592148e-05
-1.66744326456129e-05
-1.11835993537648e-05
-3.11147172686568e-05
-1.52619176214446e-05
-1.76828781313089e-05
-1.99171912660187e-05
-1.30480917457626e-05
-2.8753180711712e-05
-3.20755675063703e-05
-1.36675317628696e-05
-3.43775771753806e-05
-2.2553234191323e-05
-1.86156095703686e-05
-2.91821308038555e-05
-5.78133345428261e-06
-1.88426316766542e-05
-2.90008352954084e-05
-2.28627995152163e-05
-1.27674612256595e-05
-1.2962720475607e-05
-1.94681814113382e-05
-3.52201520778887e-05
-1.22854665702979e-05
-1.63917152934606e-05
-2.73582284310168e-05
-9.81090422643517e-06
-9.89262189786892e-06
-1.76748167716163e-05
-5.8216332888295e-05
3.20591215303762e-06
-4.45788084083398e-05
-4.54467107583667e-05
3.22299072155386e-06
-6.23460134699323e-06
-1.69816641521643e-05
-1.10547225922511e-05
-2.61413860302572e-05
-2.14590427983874e-05
-3.26966585904299e-05
-1.00692457086489e-05
-9.00123406997532e-06
-2.50740682016713e-05
-3.21770482624732e-05
-1.68864210301016e-05
-2.67080902408131e-05
-2.14640062574831e-05
-2.94050897878188e-05
-2.566663004853e-05
-3.02103265024009e-05
-2.34871168671164e-05
-3.61973522788918e-05
-2.44347583096456e-05
-2.36939054712889e-05
-7.80726288319225e-06
-3.72452489363914e-05
-2.03027476532986e-05
-2.49804543453232e-05
-1.79332597996283e-05
-3.2237169091486e-05
-1.93753319936292e-05
-1.32161776503035e-05
-3.15026651018629e-05
-1.38030271594765e-05
-1.1610546363018e-05
-3.8561428004375e-05
-1.77912381404366e-05
-2.22845801867225e-05
-2.07266530051783e-05
-9.63506714639287e-06
-8.85138321050769e-06
-4.72703169476194e-05
-3.03390576642795e-05
-1.71797534760814e-05
-3.17478562183654e-05
-2.62911550059069e-05
-1.45228288840495e-05
-2.51306222501625e-05
-2.95791022295231e-06
-2.32029015873079e-05
-6.79491247670326e-06
-4.12552994766083e-05
-2.48220222029851e-05
-3.00204034555641e-05
-1.33559978277976e-05
-1.49572184649998e-05
-1.14955032612547e-05
-2.95923325759198e-05
-1.33813470563209e-05
-1.4502045643231e-05
-3.22384520297963e-05
-1.77288229032834e-05
-1.30735354637113e-05
-1.17370005325564e-05
-1.73328511703051e-05
-2.43167541874339e-06
-1.7522090781654e-05
-1.23306707386345e-05
-1.99870513218339e-05
-2.75950835193235e-05
-3.76458048548368e-05
-2.47947176415157e-05
-2.28178821778536e-05
-1.22851275717525e-05
-3.65425801241795e-05
-1.2733561381123e-05
-2.45227654084295e-05
-2.14219679579159e-05
-1.02874111376205e-05
-6.19941446614595e-06
-2.00461186737546e-05
-3.56222905543455e-05
-2.03756968799423e-05
-1.00821079498939e-05
-4.32930781717667e-05
-3.09379292000527e-05
-2.53589652003807e-05
-1.03517253236601e-06
-2.35507246390645e-05
-2.12163600959021e-05
-3.0378736266388e-05
-2.22950924573981e-05
-2.65094891903648e-05
-1.35741747242651e-05
-1.82626478153164e-05
-7.72037477766717e-06
-1.86834592001119e-05
-3.30766619181703e-05
-1.15234472447324e-05
-7.16489410172179e-06
-4.21300417807476e-05
-2.14672277972844e-05
-3.17494344189177e-05
-2.27986132486815e-06
-1.66352192558633e-05
-3.68893780125205e-05
-4.00219587323501e-05
-3.2541121980515e-05
-2.30280192348067e-05
-4.3387062226428e-06
-2.62109578103136e-05
-3.31949418358758e-05
-4.06365568982638e-05
-2.37089235180738e-05
-3.18943875899419e-05
-2.29668325080389e-05
-2.10128434581967e-05
-1.49298561989654e-05
-1.18145803403381e-05
-2.31915755309727e-05
-2.62083009553332e-05
-1.61745661741107e-05
-2.66584263869042e-05
-4.95889133294004e-06
-2.30059544477664e-05
-1.25722476153848e-05
-2.18389549488794e-05
-2.46451328815797e-05
-3.28564029404675e-05
-2.41120663549056e-05
-9.16136898502251e-06
-6.16497832488609e-06
-1.11482016833049e-05
-2.65789091955223e-06
8.14660298009309e-06
-2.51651981286648e-05
-1.50844081499496e-05
-9.9538280680089e-06
-1.11294951420949e-05
-1.63554082330111e-05
-1.83802463147044e-05
-8.72229608206311e-06
-7.72857013959607e-06
-2.37106466313943e-05
-1.3211286528613e-05
-1.37632057863274e-05
-1.99012176805369e-05
-1.97138955707006e-05
-2.0055617940858e-05
-1.63768551263574e-05
-2.90624647453517e-06
1.43215637654259e-05
-1.97354396992825e-05
-1.16931688447267e-05
-1.58105283284031e-06
-1.83244937454693e-05
-2.1772396223708e-05
-3.4964440707707e-05
-2.69873949962319e-05
-1.39579489235106e-06
-1.60918319235612e-06
-1.25287323281958e-05
-4.97645316757122e-06
-1.40047468775772e-05
-1.70603358100122e-05
-1.69144689601783e-05
-3.9433983785796e-05
-5.35250251792266e-06
-4.07009011201226e-05
-2.84198479180923e-05
-1.94774179249506e-07
-3.97058885347209e-05
-1.21032372610184e-05
-1.54654339967889e-05
-8.39170809878905e-06
-4.27590368264118e-06
-1.65443245791702e-05
-2.57829859133244e-05
-3.70057848136023e-05
-3.62266212566896e-05
-3.1952309477194e-05
-2.40454391796917e-05
-3.39155914029849e-05
-9.29572106891275e-06
-2.02957751853481e-05
-6.69295372815605e-06
-1.19698391428792e-05
-1.35456772950072e-05
-6.43552619621177e-06
-5.76167450210609e-06
-2.31154365436863e-05
-2.26587538374976e-05
-7.24889896488204e-06
-2.55341717207811e-05
-2.17410580888564e-05
-2.21730601331974e-05
-2.15994138363729e-05
-3.72787763163332e-05
-1.22997109768874e-05
-1.88114344416002e-05
-1.3255204935458e-05
-1.67977554829393e-05
-1.07088119036142e-05
-2.48957922230085e-05
-3.26256401968078e-05
-1.17263016724056e-05
-2.8440132779472e-05
-9.57328521706866e-06
-3.6800833748498e-05
-8.82338598279888e-06
-3.24928842968625e-05
-2.07230182457881e-05
-1.89088695693499e-05
-4.59072773898691e-05
-5.11327617793493e-05
-2.71025357283257e-06
-6.1730462976142e-05
-1.83472182237531e-05
-3.43102551451844e-05
-4.17215160509274e-05
-3.675598888689e-05
1.26023526205203e-06
-3.63684099972937e-05
-4.16533968217405e-05
-2.71016891179242e-05
-5.3266471808874e-06
-1.12934823521418e-05
-7.77737782630533e-06
-8.3026159711277e-06
-3.64375194418025e-05
-1.4209394127409e-05
-2.54249272419911e-05
-1.44787988434404e-05
-3.26681570800809e-05
-1.23855693825909e-05
-4.17350155041851e-05
-2.67563554854887e-05
-1.85422465435399e-05
-2.02942348213089e-05
-4.33446497701422e-05
-2.16921186043642e-05
-3.18721935391877e-05
-3.32358956095981e-06
-2.73690719585509e-05
-3.09285541772414e-05
-2.38346221376189e-05
-3.1730435646004e-05
-2.4820464153334e-05
-1.1975138765339e-05
-3.12084728756686e-05
-2.35397030172118e-05
-1.66633102775486e-05
-2.35248353698897e-05
-1.7889327152599e-05
-3.39427265749633e-05
-2.56722700837553e-05
-2.00692831497041e-05
-2.41857284846982e-05
-1.32847443741497e-05
-3.50558606378092e-05
-2.41518438986813e-05
-1.36871247022372e-05
-2.80622131711801e-05
-1.20136337519765e-05
-7.82666796500447e-06
-1.30022186808809e-05
-7.80717098073719e-06
-2.12691640051508e-05
-3.14896471290096e-05
-2.44781998020378e-05
-1.47907591985442e-05
-2.79567027497287e-05
-2.17318352320216e-05
-3.43652850865308e-05
-2.48512530531631e-05
-2.46161272631359e-05
-1.64831268070958e-05
-1.76027027436526e-05
-3.23948803690825e-05
-3.51813381221361e-05
-6.14817086745862e-06
-1.21318386016948e-05
-4.28987329610863e-05
-1.98969678801431e-05
-2.69654123804774e-05
-1.85417709530097e-05
-3.16466509865079e-05
-1.86282728566709e-05
-1.58624620483835e-05
-1.33673984286777e-05
1.52674126327384e-05
-3.02101819619198e-05
-3.3712222919939e-05
-2.63572030507686e-05
-1.53597075991591e-05
-4.15736343404651e-05
-4.1710805404556e-05
-4.69470009641148e-06
-7.45764272862824e-06
-3.47905054592059e-05
-1.03535924924658e-05
-1.87893999793793e-05
-3.81093837499646e-05
-3.60177201365449e-05
-1.26561991013207e-07
-1.1733626103625e-05
-2.44097083489111e-05
-3.25859533155671e-05
-2.70671182745636e-05
-2.44709463473671e-05
-1.08875722868408e-05
-6.07284617463081e-06
-3.54825693325775e-06
-3.4613916936358e-05
-1.44058660952534e-05
-2.53833917944297e-05
-2.84052239518773e-05
-1.90611031260999e-05
-2.48373667068673e-05
-2.46537534868739e-05
-2.41203711025258e-05
-9.29730924718439e-06
-1.80698211925202e-05
-2.29261591593568e-05
-2.02223496823927e-05
-1.0969368630308e-05
-2.60071029407695e-05
-1.50524056526807e-05
-1.98034736618048e-05
-2.57847314450986e-05
-2.29371862583122e-05
-2.03588361880123e-05
-3.71406828979889e-05
2.53499130974396e-06
-2.4636714323446e-05
-9.68122149524655e-06
-2.27914114679137e-05
-1.17405275118608e-05
-3.02622774949501e-05
-1.01681717987629e-05
-8.53799857310814e-06
-4.15887396919894e-05
-1.97918159884716e-05
-3.35502810816292e-05
-5.11703336016772e-05
-1.60849743096463e-05
-2.0590499761981e-05
-1.07346946272727e-05
-1.59958988041336e-05
-1.9544834124635e-05
-6.05500582199201e-06
-9.29833302344707e-06
-4.60555974880243e-05
-2.60437484450077e-05
-1.83010713992087e-06
-9.57083308829176e-07
-2.63547507491089e-05
-1.70760747908736e-05
-1.51069900936323e-05
-1.69606560267215e-05
-1.41962036607396e-05
-3.84826120010601e-05
-2.15513942430629e-05
-1.13771493250352e-05
-2.88208667126837e-05
-1.79954314813183e-05
-1.87983270926101e-05
5.22771584169545e-06
-2.29447872450928e-05
-2.01834640083182e-05
-2.49314313657948e-05
-1.17991280602776e-05
-6.87069484684089e-06
2.51784070018463e-06
-1.59571208549694e-05
-1.50602072600169e-05
-2.22614760363458e-06
1.20224878256139e-05
-1.19998718478001e-05
-4.47430531517296e-05
-2.74796736245406e-05
-1.46772406910342e-06
-8.76522542848841e-06
-3.39975295121705e-05
-3.05599386995997e-05
-2.67460366987383e-05
-2.11402883741614e-05
-2.15387331132665e-06
-2.61501468895733e-05
-4.83121383966361e-05
-1.19565972038852e-05
-3.91642994247225e-05
-2.64125427285712e-05
-1.75468365074335e-05
-2.71283703947542e-05
-7.4232814286952e-06
-5.05375318103534e-05
-1.06946829325258e-05
-2.49034263117059e-05
-6.07905370713647e-06
-2.46910038543306e-05
-1.76578463410539e-05
-3.71006163770215e-05
-1.53775645408351e-05
-1.42207036490635e-05
-3.64987275695886e-05
-2.75923487243467e-05
-2.91052212805439e-05
-3.61172165898587e-05
-2.80997959932132e-05
-2.70632607593743e-05
-4.09458095360893e-05
-6.38064319903407e-06
-9.74100839234208e-06
-2.34017636031188e-06
-2.03571422086792e-05
-2.64852754439644e-05
-2.59908349610606e-05
-3.53899881089924e-05
-2.16508646813091e-05
6.77096980147187e-07
-3.14446957017706e-05
-1.51543112327337e-05
-9.30729383065468e-06
-3.94922190445221e-05
-3.02977924361932e-05
-3.93352401330553e-05
-1.42905739222957e-05
-3.1524522898893e-07
-2.23139747601459e-06
-1.45690923612059e-05
-3.60193865783616e-05
-1.80517617507162e-05
-3.575716504504e-05
-1.33316907340644e-05
-1.0390307011476e-05
-3.59705194936443e-05
-4.17665574540832e-05
-7.33398427339993e-06
-2.19399072178249e-05
-9.03412712863121e-06
2.16290649679251e-06
-4.60456363479045e-06
-2.9832915584703e-05
-8.80290490834323e-06
-2.56248801514905e-05
-2.1949623431204e-05
-1.38617251955209e-05
-2.60056079859532e-05
-2.97835890969999e-05
-2.57760631949249e-05
-2.25153387325669e-05
-1.27601367074579e-05
-5.8619586135299e-06
-3.66853665830591e-05
-1.72670240924132e-05
-3.98151725502116e-06
-1.34264403279836e-05
-1.31666052588595e-05
-7.78507183489623e-06
-2.79953308400352e-05
-3.34481100659651e-05
-4.00786033481506e-05
8.16015610103685e-06
-2.63145335746437e-05
-2.11784343476646e-05
-2.33962549672842e-05
3.13976820121071e-06
-2.22689954530283e-05
-1.2693869153998e-05
-3.18102862011241e-05
-4.8198655771551e-05
-2.22870175859362e-05
-2.31608387363377e-05
-3.06096428158815e-05
-3.65368815267926e-05
-4.73688182165929e-05
-3.51659505371362e-05
-2.96687942589995e-05
-2.3731236046914e-05
-2.78415198545373e-05
-1.77661371968884e-05
5.31825413760006e-06
-1.57753504453247e-05
-3.38719943098959e-05
-2.90494070528269e-05
-2.16561938796063e-05
-1.78119431323232e-05
-2.58640114664234e-05
-4.47510848241941e-05
-1.78061124996891e-05
-1.47340047006221e-05
-2.63883231413128e-05
-3.60200884493348e-06
-1.1254152561788e-05
-3.18291166030075e-05
-1.16007307091449e-05
-2.24872620551249e-05
-2.16861774308671e-05
-1.88913431939018e-05
-1.03341058260258e-06
-9.64578219053909e-06
-8.07858018910493e-06
-1.64717523316286e-05
-5.4910449276741e-06
-3.68120548997185e-05
-4.66134728303664e-06
-5.4869570854822e-06
-7.4126023272768e-06
-2.28204585772193e-05
-1.324556564755e-05
7.60031335457441e-06
-1.10111271971655e-05
-1.75284331536612e-05
-2.90615711310942e-05
-1.66864688969525e-05
-5.3827325314548e-06
-1.91508566320259e-05
-2.65891189796451e-05
-1.02246820353465e-05
-1.2575056680363e-05
-1.57254999654475e-05
-1.09489869677202e-05
-3.25739141747102e-05
1.48904238921257e-06
-1.48024974044576e-05
-2.63089662413969e-05
-3.0583335531999e-05
-1.92464829397573e-05
-9.48114117261141e-06
-1.184032699686e-05
-2.31087990979035e-05
-2.55662344204358e-05
-1.7573701214945e-05
-6.76005631239851e-06
-3.15855733625792e-05
-2.94880340230945e-05
-1.50127249335736e-05
-5.64403056676184e-06
-1.75268076407777e-05
-2.53008069997438e-05
-1.84339491263131e-05
-1.81445655034106e-05
-3.5277363813716e-05
-1.44750794251724e-05
-9.77086505057788e-06
-1.50740063957394e-05
-7.88310690892262e-06
-4.9448559828998e-06
-2.78317132721083e-05
-3.8302602951499e-05
7.05865654651444e-06
-1.53566221828063e-05
-1.17260756645015e-05
-3.04754892601487e-05
-1.84441078504286e-05
-1.22370273918947e-05
-3.28152655922419e-05
-1.77627128335503e-05
-1.33889197366422e-05
-1.15888679375562e-05
-2.2770481909775e-05
-2.50250868778276e-05
-6.74785417694279e-06
-3.500358849977e-05
-1.77414215739719e-06
-4.24625017885459e-05
-1.35619556305512e-05
-3.99914389629064e-05
-2.21916815784164e-05
-3.44904682942311e-05
1.99021687048691e-06
-2.73727815002163e-05
-1.32617869686796e-05
-1.89116469391191e-05
-4.28299886981691e-05
2.58362856467852e-06
-2.34200042954655e-05
-3.92433696481674e-06
-2.99331582766923e-05
-2.31544534088518e-06
-8.57025208672905e-06
-2.04469116772499e-05
-6.93723639531211e-06
-1.11935241119804e-05
-2.31292789829953e-05
-4.32255248433939e-05
-3.59971124955222e-05
-1.28730400389712e-05
-1.11938186091311e-05
-7.5358042824111e-06
-2.01334925070365e-05
2.72288279538458e-06
-1.44206864122063e-05
-2.22826893420945e-05
-2.26565472010854e-05
-2.39804137101946e-05
-1.58607898900641e-05
-2.99767480169535e-05
3.26301290608163e-06
-5.31022290864495e-06
-1.20431658632986e-05
-6.1503257233504e-06
-2.22540949870518e-05
-2.84774487333966e-05
-1.40849819290447e-05
-4.88441164305934e-06
-3.22388233860132e-05
-5.92426948989856e-06
-2.28720271340052e-06
-2.59610228727913e-05
-1.00381303877569e-05
-1.59172199927384e-05
-2.16123720522615e-05
-1.94413717841389e-05
-4.1848145964121e-06
-2.07488352673689e-05
-3.0042157224888e-05
-3.08623061915697e-05
-2.46506449194512e-05
-9.69163621952506e-06
-1.59748971013986e-05
-1.24932480041671e-05
-2.34804105751954e-05
-2.3548785687737e-05
-2.21270049819359e-05
-2.45859628101204e-05
-1.16994704513066e-05
-1.99420037914185e-05
-1.84540743637813e-05
-1.00938039614031e-06
-7.94090224221966e-06
-2.42725777830245e-05
-8.37398541936738e-06
-3.28308486099918e-05
2.36877402425159e-06
-9.09609588050296e-06
-8.83703216407771e-06
-5.48399188137248e-05
-1.96418411488236e-05
-2.99903772835452e-05
-1.57467003559384e-05
-2.28162874747285e-05
-2.20825101945034e-05
-4.2827853480193e-06
-9.71821295948083e-06
-6.73862708217144e-06
-1.79452732982421e-05
-2.62704028722381e-05
-1.80684207499446e-05
-3.44759012036593e-05
-1.31499257719838e-05
-1.56482667498868e-05
-1.61106979153613e-05
-4.93633139755389e-06
3.8916743549637e-06
-7.68410699977141e-06
-5.71085604799021e-06
-5.3033494807443e-06
-3.35591367464562e-05
-1.27216053331658e-05
-2.08069785238824e-05
-8.36074350440101e-06
-2.25573472144452e-05
-1.31832963843906e-05
-3.75621050155499e-05
-5.06434617202511e-06
-3.21993446586229e-05
-3.47267775102509e-05
-1.42613674442458e-05
-3.07386131129625e-05
-1.71706435426447e-05
-2.54126447330673e-05
-1.67760933273953e-05
-2.48107110305292e-05
-1.50447628928255e-05
-1.01411264229241e-05
-2.9813311741923e-05
-1.11379872432381e-05
-1.95516278372197e-05
-5.85681798520221e-06
-2.23532771929496e-05
-8.16226634878269e-06
-8.59268252487001e-06
-1.04839127095956e-05
-5.52408834547809e-06
-1.21206533072009e-05
-2.35208529212578e-05
-8.34403734106966e-06
-9.78881142262471e-06
8.03756007312272e-06
-2.13613200186898e-05
-2.77145913418141e-05
-2.28134987939752e-05
-7.7663758717849e-06
-3.05548002680755e-05
-1.92968991605027e-05
-2.59820394956905e-05
-2.36262096968174e-05
-3.31263380714629e-05
-3.87161912049936e-05
-1.66842243053632e-05
-3.73762602610483e-05
-8.00114628627155e-06
-5.40656815809935e-05
-3.64945462932998e-05
-1.64074650069561e-05
-1.2508785010577e-05
-3.60453198996497e-05
9.19528081998238e-07
-2.21612736844051e-05
-1.00072483879043e-05
-3.0151766114814e-05
-1.36334073357784e-05
1.61203043781322e-06
-3.62104479018442e-05
-3.08650658541988e-05
-2.36394078812658e-05
-1.68786417255644e-05
-9.94113439334179e-06
-3.08063817261406e-05
-2.40535350411429e-05
-2.89766921612553e-06
-1.44668859994623e-05
-2.61660721123608e-05
-3.63351826714618e-05
-2.316587388913e-05
-1.43397032562165e-05
-4.91377271084999e-06
-4.784262879678e-05
-2.19174926165649e-05
-1.00392999385969e-05
-1.99038300630875e-05
-1.86694153997776e-05
-1.1139628580644e-05
-1.9614645675195e-05
-1.61924693034135e-05
-4.0892656013721e-05
-6.83943076257916e-06
-2.45837011029958e-05
-4.37865675587559e-05
-4.9564958148834e-06
-1.24305786748906e-05
-6.82250308206247e-06
-3.38314555934064e-05
-2.41339496400499e-05
-5.40218293207544e-06
-1.69935704924547e-06
-2.24699912659776e-05
-3.01222078988901e-05
-1.3603312341811e-05
-7.32252816415141e-06
-2.45709274556783e-05
3.42469766732046e-06
-2.58313940128033e-05
-4.34574042773615e-05
-3.62302122320563e-06
-1.53284196775767e-05
-2.11261013427755e-05
-1.31731077177191e-05
-3.32632275478515e-05
-3.4512505499823e-05
-1.39482842814713e-05
-1.55340730502653e-05
-3.29771017714133e-05
-3.01675341795931e-05
-8.51906053099743e-06
-2.40591550886752e-05
-2.11666782978368e-05
-3.24302032316234e-05
-4.36187393021234e-05
-1.65664505613371e-05
-1.40082927521703e-05
-4.05351677127862e-05
-1.22707101840154e-05
-5.72789179489833e-05
-1.27884444237641e-05
2.98555392764631e-06
-1.65028046826884e-05
-7.96756190975152e-06
-3.59581132158822e-05
-4.02608540846551e-06
7.35560644173318e-08
-2.54646310204995e-05
-2.60280002185717e-05
-8.10052097721519e-06
-3.96895164694196e-05
-1.90571789785415e-05
-1.83668095436791e-05
-2.06984004255349e-05
-1.52302934913126e-05
5.02189322143073e-06
-1.24943323956057e-05
-2.23089688800317e-05
-2.42176664918374e-05
-6.2737584880202e-06
-2.26587164457271e-05
-7.14750920033637e-06
-2.7120449254838e-05
-2.52897030029883e-05
-2.78449418471368e-05
5.80964448723878e-08
-7.38702280091114e-06
-2.4157999338118e-05
-1.41569498990706e-06
-2.32924145601251e-05
-1.82218628922768e-05
-1.91571752444387e-05
-2.3857134956815e-05
-1.78892594688626e-05
-2.47957401938928e-06
-2.34994847253511e-05
-3.90052150565379e-05
-8.03701322173966e-06
-1.28799015894308e-05
-2.50312758519145e-05
6.62187939672618e-07
-2.28786252428537e-05
-2.77082613890052e-05
-2.33721142291344e-06
-1.74595070212273e-05
-6.69339951506198e-06
-2.79590320768263e-05
-1.1658704696722e-05
4.81747911169768e-06
-4.0630366756628e-05
-2.47595947009267e-05
-1.39207900858366e-05
-1.84717891195908e-05
-2.73734195206213e-05
-2.50162042677268e-05
-9.72922258165043e-06
-3.01824059774078e-05
-1.78846149183618e-05
-1.68497807952866e-05
-3.23758662592617e-05
-2.67488438049964e-05
-2.40024245608954e-05
-1.50429078351321e-05
-4.22641456642668e-06
-2.89031398057369e-05
-2.78890980108084e-05
2.78846422855357e-06
-1.44405555831172e-05
-3.25493745573894e-05
-2.45865996546656e-05
-1.2595142573938e-05
-5.10647184121995e-05
-3.18437028815175e-05
-9.30125530773305e-06
-1.92112775684822e-05
-3.67820677930666e-05
-5.29070618965215e-06
-5.79439775877013e-07
-2.29707194034689e-05
-2.50972589679272e-05
-2.55210433248282e-05
-2.76451283179478e-05
-2.68873950135026e-05
8.03693607345952e-06
4.02806629165041e-06
-1.98417424022558e-05
-3.44290581864425e-05
-1.52630782428019e-05
-2.20437697283124e-05
-1.08100651913152e-05
-1.90821915592126e-05
-1.69179590284372e-05
-1.69336496245755e-05
-1.25544147758831e-05
-1.40758629172105e-05
-3.00214593153658e-05
-2.12342276927434e-06
-1.07255327525406e-05
-3.24187863110915e-05
1.09796910978853e-05
-2.05074094094605e-05
-1.51928304470167e-05
-1.01223926722806e-05
-1.63478022072126e-05
-8.90011193323532e-06
-2.12364964957046e-05
-3.26775152665813e-05
-3.94962171598939e-05
-7.7212180648485e-06
-2.48648302257373e-05
-3.7266130473918e-05
-3.43703514151249e-05
-8.08854114326669e-06
-2.84454050349176e-05
-1.64862447650208e-05
-4.0589904952244e-05
-1.74576097081532e-05
-2.88849352270254e-05
-2.50682940774644e-05
-2.03181928689711e-05
-2.32633603681464e-05
-6.65661953064406e-06
-1.93633277462836e-05
-1.94684353539243e-05
-4.25957788618278e-05
-1.75959903766927e-05
-6.61457729138007e-06
2.77914638754746e-07
-2.72315038678327e-05
-1.85412603011877e-05
-1.85510517272254e-05
-1.44260638424434e-05
-3.12078516837661e-05
-4.56561771184129e-05
-2.30728506029544e-05
-1.8096875084115e-05
-1.93459331764592e-05
-1.16427634297405e-05
-1.13535787026421e-05
-9.25695259925429e-06
-8.04081088308596e-06
-3.22314708498334e-05
-3.35290811079657e-05
-3.36807349796152e-05
-4.85171686188146e-06
-1.14412399782802e-05
-1.70147053591143e-05
-1.04773831243706e-05
-1.25738274335923e-05
-1.05627580234339e-05
-2.0148872924847e-05
-6.32234684870085e-06
-2.12921164648988e-05
5.99719307658584e-07
-2.96899427030401e-05
-2.49483907441852e-05
-3.30819678746182e-05
-2.67231274590911e-05
-1.96040547488455e-07
-3.24465259607637e-05
-1.36143242054502e-05
-2.94002559342222e-05
-3.18728858688243e-05
-5.80695916973681e-06
-3.24821027114898e-05
-4.30738093737721e-05
5.19587698086477e-06
-2.49606657166349e-05
-2.98724710362892e-05
-2.10562728555942e-05
-1.8267632494922e-05
-2.4274740088083e-05
-2.1697260197021e-05
-2.07288942333072e-05
-2.23577947388988e-05
-2.01088242460069e-05
-8.56649442252805e-06
-8.03790093971833e-06
-1.50862345983207e-05
-4.269944861436e-05
-1.67850897426494e-05
-2.73194331537233e-05
-3.05646462935165e-05
-3.0449436719829e-05
-1.35890447971768e-05
-1.16199750128849e-05
-7.59426733225487e-06
-4.46588749765129e-06
-1.06990244269452e-05
-2.15821246492161e-05
-1.85244426899036e-05
-2.64433030101931e-05
-2.42199202578716e-05
-1.0243508119746e-05
-4.14569452553202e-05
-2.08974602649673e-05
-9.926184700533e-06
-2.99895918516665e-05
-2.26824394062625e-05
-1.42452785228817e-05
-2.93444874428389e-05
-3.45389430555194e-05
-3.39476938755312e-05
-3.97463595956575e-05
-2.71854790776215e-06
-3.10304868334714e-05
-3.20461262965681e-05
-2.86384108772038e-05
-1.36044811489068e-05
-2.5816872132474e-05
-3.9415536389857e-05
-2.13537061866561e-05
9.03937204755827e-06
-1.88360356056179e-05
-2.46021707767029e-05
-1.88899206166772e-05
-1.39878033523469e-05
-1.21034488399655e-05
-1.52312903021398e-05
3.14653037990329e-07
1.26797405554894e-05
-2.61884705057252e-05
-3.78258390927769e-05
-1.95724420389426e-05
-2.46928572196111e-05
-2.17231303899988e-05
-3.62721053952614e-07
-2.36015235845166e-05
-9.78603320139525e-06
-7.50770964060989e-06
-2.39203646166581e-05
-5.91358188621139e-06
-1.002054789704e-05
-3.43411000453122e-05
-1.47164036003587e-05
-3.86507261139569e-05
-9.41562181928615e-06
-1.70036612355999e-05
-3.92505836625843e-05
-1.46877768942888e-05
-2.56980505178801e-05
-2.0303058094792e-05
-2.26954998815346e-05
-1.20827082981431e-05
-2.26192208768462e-05
-8.59772926765222e-06
-5.08675962564934e-05
-2.59617318746624e-05
-4.71303696551573e-05
-4.22452953690616e-05
-2.78626665940857e-05
-2.85248974876057e-06
-8.97238169365319e-06
-3.31364509380058e-05
-4.79278528566163e-05
-2.48842982275158e-05
-2.14788317784319e-05
-3.17842683119381e-05
-2.0461960850523e-05
-1.38722271384477e-05
-3.45405746182266e-05
-7.6227325019002e-06
-1.42668495984044e-05
-7.70771783451217e-06
-4.92648316066934e-06
-9.47399977863097e-06
-2.12655820244529e-05
-5.52382296330075e-06
-2.28570830886531e-05
-3.43622166547787e-06
-4.17790775842958e-05
-3.24866218735943e-05
-3.52723970458786e-05
6.94615202929803e-06
-8.49355510148076e-06
-2.29191142525024e-05
-3.51401013109045e-05
-2.57323222302323e-05
-2.5309728615e-05
-4.00364490687304e-05
-1.80689636263356e-05
-2.60732397924157e-05
-1.56110327733811e-05
-1.44583692062495e-05
-3.11372176319572e-05
-2.38982297787805e-05
-1.40671266443497e-05
-5.55829296141513e-06
-1.25188571163623e-05
-8.56634553262612e-06
-1.27630939799276e-05
-1.75240357778337e-05
-9.24131123729085e-06
-1.64027084872723e-05
-2.54834246195144e-05
-2.51970771267162e-05
-1.10402446285594e-05
-2.31485698308869e-05
-2.73812937718438e-05
-1.77858231443523e-05
-1.15251884933694e-05
-3.30701250592282e-05
-2.04757024344006e-05
-8.0524999210772e-06
-1.82349906269961e-05
-3.65591690943991e-05
7.51437985685877e-06
-4.02883712880999e-06
-1.40845400580852e-05
-4.48685226650809e-06
-2.66372398585611e-05
-1.33747644322005e-05
-1.50273340906442e-07
-1.44470957374905e-05
-1.93161664356631e-05
-2.21904958217186e-06
-1.32009467371204e-05
3.85573787899258e-06
3.63883486829014e-06
-1.36603234791682e-05
-1.57149543569795e-05
-2.14737878724859e-05
-2.34827894220923e-05
-8.83729256047458e-06
-7.04804868523825e-07
-1.75305326679633e-05
-3.44476415386777e-05
-2.30417000734185e-05
-1.92989547016348e-05
-1.69305599983864e-05
-6.64770445423037e-06
-2.09314611375565e-05
-1.00438584669564e-05
-1.92633531287167e-05
-1.85850662993491e-05
-1.95607485348609e-05
-1.63256972271103e-05
-1.92162454488516e-05
-4.17477026252609e-06
-1.95403558214674e-05
-1.42080291570147e-05
-4.0777756881897e-05
-9.86099360759618e-06
-1.96054035886878e-05
-4.88661072603602e-05
-9.57558396565812e-06
-1.89827167892416e-05
-3.33151070039494e-05
-4.94387088199184e-06
-1.43358612095377e-05
-2.77360751391415e-05
-9.88486366661939e-06
-3.36054761857989e-05
-1.39001267330063e-05
-1.63965597161087e-05
-1.88721041055486e-05
-1.54336614018235e-05
-2.84534659845801e-05
-2.99841280446881e-05
-6.00990135405581e-06
-2.00945953541494e-05
-3.71844523735411e-05
-2.62138567096023e-05
-1.30005891360122e-05
-2.17662753111973e-05
-2.53509615761971e-05
-1.23146643858631e-05
-1.80053617538893e-05
-3.8128311208568e-05
-9.72825959472663e-06
-1.27502977210075e-05
-1.82118095212928e-05
-1.03491976173231e-05
-2.16929518930041e-05
-2.54684441931338e-05
-2.12854192799373e-05
-2.42508672382956e-05
-3.01473386279483e-05
-4.09686001309398e-05
-2.91506481105986e-05
-2.93083518570019e-05
-2.31875039864301e-05
-1.33920044617545e-06
-1.29213330836645e-05
-6.79031304084092e-06
-4.60491538894641e-05
-2.51501925227474e-05
-4.21606504875831e-05
-1.56218437803245e-05
-1.2616689763423e-05
-3.13914548578025e-06
-3.67559272910912e-05
-2.91622064321116e-05
-5.36229617486052e-06
-3.02687312096663e-05
-1.12057239625312e-05
-1.78567964567352e-05
-1.62577862426586e-05
-1.18169582141866e-05
-1.41479458043354e-05
-1.50989920693501e-05
-2.6213240786719e-05
-3.31567798956375e-05
-1.31794554717631e-05
-2.97872017300542e-05
-1.49304841754675e-05
-3.26175966167404e-05
-4.25511478461301e-05
-1.72765741918614e-05
-2.41785970249353e-05
-3.56193859581605e-05
1.97924292926813e-05
-1.85230543564989e-05
5.58879767218763e-06
-5.05797899288013e-06
-2.18194131499718e-06
-2.13383717785504e-05
-2.02698919110722e-05
-3.8689848157551e-06
-1.02990940411933e-05
-2.13872914068113e-05
-1.30745859887383e-05
-3.67042028109577e-05
-1.64953450533826e-05
-2.61649115011384e-05
-2.23756561941514e-05
-1.86583784223031e-05
-3.12363898606782e-05
-3.42248201036726e-05
-1.37412927808005e-05
-9.21426487381741e-06
-1.62670671365798e-05
-1.87983167988425e-05
-3.03853169982193e-08
-2.56039881623111e-05
-2.19760798484341e-05
-2.54354246765171e-05
1.39871768708643e-05
-1.95575316970151e-05
-1.49560251488081e-05
-2.37854899387499e-05
-3.89533926739718e-05
-1.05701679996754e-05
-1.03008665041223e-05
-3.55640691408823e-05
-3.23986400001315e-05
-2.94914190954838e-05
-4.27177670980351e-05
-2.28582229267617e-05
-3.15405805726626e-05
-1.51493820789914e-06
-1.3019134110134e-05
-3.01481553489929e-06
-4.63952723639028e-05
-2.79381031868467e-07
-1.79030682726077e-05
-1.49640104726328e-05
-1.80423096591303e-05
-5.51972482426104e-05
-1.66839404350714e-05
-7.02748788893335e-06
-2.50290185139875e-05
-7.18564766975221e-06
-1.66406538240661e-05
-3.33847307778724e-05
-3.99741413610203e-05
-1.00676423589967e-05
-2.1139446224019e-05
-1.47253336865529e-05
-1.15282921677838e-05
-1.35919081561588e-05
4.74064011282707e-06
-2.7320500275888e-06
-2.31919687579172e-05
-3.48949892032723e-05
-1.64475553166541e-05
-3.04409669229448e-05
-2.45723281071812e-05
-5.01241175215116e-06
-2.52681336569091e-05
-2.2389479575342e-05
-2.09305354283265e-05
-9.0581898763832e-06
-3.34738237024197e-05
-2.35630762078996e-06
-1.21127212417506e-05
-6.49332590690933e-06
-4.30451657084449e-05
-1.84537705334361e-05
-2.3846969488249e-06
-1.88936445735648e-05
-2.92682541805516e-05
-2.69956550626489e-05
-2.35873965904814e-05
-4.14083505450747e-05
-1.82816533296604e-05
-2.15463399494366e-05
-9.06010343577766e-06
2.98665746576211e-06
-4.49810940999939e-05
-2.1903276575227e-05
-2.01159200788422e-05
8.38070524794077e-06
-3.80630488390508e-05
-2.70081599377857e-05
-2.09270456591215e-05
-2.3309261397793e-05
-1.78547515767085e-06
-2.13524362020406e-05
-9.8557482821069e-06
-2.18026918619246e-05
-1.2130794639385e-05
-2.51550116543747e-05
-5.96247322559671e-06
-1.49391219697504e-05
-3.30993548089301e-05
-3.1025780275164e-05
-1.45290995218647e-05
-1.29430595198451e-06
2.13675512665449e-06
-1.25753486789827e-05
-5.83025076444383e-06
-1.19898055876483e-05
-2.21716575986792e-05
-1.4475579473191e-05
-5.64882519159235e-05
-2.57842898016232e-05
-2.08146196071664e-05
-3.60975486859536e-05
6.8113347235294e-06
-2.71686655135869e-05
-4.02132697890287e-05
-2.1971504709483e-05
-1.03193510481022e-05
-1.36840010225612e-05
-2.971235910335e-05
1.10226791625344e-06
-2.95938894393734e-05
-2.70904082163049e-05
-2.54046652767317e-05
-1.01744878539733e-05
-5.95875414871924e-06
-3.34695074045397e-05
-7.24149999917552e-06
-2.24908122271967e-05
-1.32697221811931e-05
5.16021960005198e-06
-2.58148882887385e-05
-2.19661887517291e-05
-2.29283927785911e-05
-1.74550003174564e-05
-2.67133352047743e-06
-1.88873826253549e-05
-2.93336055825359e-05
-3.15876007838776e-05
-2.26811085954295e-05
-1.08324820564055e-05
-2.65351129051225e-05
-1.94978170621942e-05
-3.37932263901678e-05
-2.49893359343623e-05
-3.05947438496531e-05
-8.14275445200812e-07
-2.74818601181989e-06
-2.59314687225984e-05
-7.5130262540559e-06
-3.8611246282098e-05
-1.45414269682484e-05
-1.27208943857126e-05
-1.89425081531474e-05
-1.75648625469533e-05
-2.39984407624737e-05
-2.66686774056969e-05
3.67120805644076e-06
-1.14808602287279e-05
-1.77759226839749e-05
-2.24787589847235e-05
-1.7131967148632e-05
-8.93064565991608e-06
-4.18485599536679e-05
-1.49360113859382e-05
-7.55189317163842e-06
-1.93808314938145e-05
-2.21421496486073e-05
-1.55361916748436e-05
-2.12042590691463e-05
-2.83872939490105e-05
-3.28533835229371e-05
-2.86051692608357e-05
-2.75011863832262e-05
-3.06198023410913e-05
-3.39330148436741e-05
-3.81861929906483e-05
-2.86249918861989e-05
-1.43141516082432e-05
-3.60360628124651e-05
-1.81484629763971e-05
-2.26435758100235e-05
-1.12951437716955e-05
9.78863636258668e-08
-2.24380650858891e-05
-2.36537430922965e-05
1.45709881840559e-05
-2.09244632559712e-05
-3.37667002826648e-05
-3.1575322646055e-05
-3.53767860343236e-05
-1.43875533770303e-05
-1.37400970419096e-05
-6.12702604346555e-06
-3.2387220928337e-05
-3.58356531101029e-05
-1.28225484704848e-05
-2.52980056084099e-05
-2.59893529826049e-05
-2.28802656894368e-05
-1.4471378655892e-05
-1.25204257464232e-05
-1.06912189279933e-05
-3.11447691427874e-05
-4.11947906280786e-05
1.64790196417494e-06
-2.48580431461198e-05
-1.8032028179677e-05
-2.75433485792115e-05
-2.48173071001933e-05
-3.02833008570444e-05
6.76064569536997e-06
-2.75427151206159e-05
7.93154606735539e-06
-2.84670216766506e-05
-2.65296677147928e-05
-1.80087107063937e-05
-1.81039141524465e-05
-1.98491671725332e-05
-3.26849712754623e-05
-7.27224692961919e-06
-2.40838888824156e-05
-2.43693477843912e-05
-3.7276500918368e-05
-1.41874136775705e-05
-1.95249070458542e-05
-1.37051008304704e-05
-2.26278554227099e-06
-1.7272366324611e-05
-2.12551698451143e-05
-2.98504701730619e-06
-3.87015554930882e-05
-2.55706282431668e-05
-2.8458445047221e-06
-2.43243351584885e-05
-1.31440103955428e-05
-1.46745752357556e-05
-1.12672868874132e-05
-3.08324867057361e-06
-7.59547269292879e-06
-1.10626861436643e-05
-8.30926586472579e-06
-1.41214420596928e-05
-2.13290123391608e-05
-9.66936085788711e-06
-3.08396530297505e-05
-2.54464800945572e-05
-4.40967662818321e-05
-7.77826368429817e-06
-1.42725223438921e-05
-2.57979952562872e-05
-1.2473154509553e-05
-7.90039124585425e-06
-2.05242183262017e-05
-9.00191508266143e-06
-3.24513246842494e-05
-1.12283568948234e-05
-3.70661653405524e-05
-1.90486861932095e-05
-1.73571578015917e-05
-6.80737608105826e-06
-3.89006984809904e-05
-3.12922032177537e-05
-1.40759232925915e-05
-1.94829040703813e-05
-4.1348753810748e-06
-1.20158797663614e-05
-2.64063088925845e-05
-2.14769560129373e-05
-2.66022007511268e-05
-1.47963176040706e-05
-1.35910420871714e-05
-1.64503969412327e-05
-3.21566363639355e-05
3.98080534958644e-06
-1.60557653461533e-05
-1.42502069986176e-05
-2.23573779963488e-05
-2.15956260880702e-05
-3.25194481790729e-05
-3.41396259573498e-05
-9.39342930723357e-06
-2.67952944530958e-05
-1.96602519196277e-05
-1.21369080506987e-05
-1.04391582258873e-05
-2.03084222843288e-05
-1.44465877230338e-05
-3.29509877907781e-05
-2.83674633375062e-05
5.35496388797702e-08
-2.04437522220861e-05
-1.72810058669314e-05
-2.640747896589e-05
-2.66010587878041e-05
-3.68305630272357e-05
-2.33444502901982e-05
-2.1499730930013e-05
-1.37919144782731e-05
-1.44846432371238e-05
-1.20781332228861e-05
-2.80850673620213e-05
-1.67027779008829e-05
-3.34266966915662e-05
-3.6760479468354e-05
-1.7549987167323e-05
-1.68772231006581e-05
-3.62177008974342e-05
-1.10429396319065e-05
-2.55614685637392e-05
-1.22136361792233e-05
-2.63831269054353e-05
-2.22050336090727e-05
-8.71390822705159e-06
-3.02215147860269e-05
-1.70598685088217e-05
-1.85324696171768e-05
-4.31559774667452e-05
-1.58314870714934e-05
-9.21771192553256e-06
-2.59629910478606e-05
-2.08586058306688e-05
-6.25065911822404e-06
-1.92567718885306e-05
7.13158720816201e-06
-3.61164722835617e-05
-4.43443579828404e-05
-7.98985228742668e-06
-1.9807782098148e-05
-1.35615474663151e-05
-1.0964811743612e-05
3.1181967461624e-06
-1.1109002707861e-05
-3.54420481693734e-05
-6.67244308721853e-06
-2.70131422068426e-05
-1.65179356070653e-05
-2.81001929221467e-05
-2.51427443715332e-05
-1.60533261154134e-05
-1.73085482072341e-05
-3.71956250886044e-05
-8.70475907953886e-06
-2.52689081530309e-05
-1.59171280011872e-05
-2.47174243842792e-05
-1.37786243521719e-05
-2.18112969601975e-05
5.20745839075608e-08
-4.34174920157173e-06
-2.8967011694541e-05
-4.49656308159376e-05
-2.2726136176658e-05
-1.96052645849914e-05
-2.22441666480891e-05
-3.53870945064347e-05
-3.41503713580548e-05
-5.34185916341077e-05
-3.2424577574388e-05
-1.13352389479758e-05
-1.6561289499981e-05
-2.0004776579699e-05
-1.95935477240998e-05
-7.1539208124253e-06
-9.10576500841416e-06
-1.37061271296512e-05
-1.95918944525599e-05
-4.8705913330111e-05
-3.91542289939056e-06
-1.62596948910486e-05
-4.16631551473192e-06
-1.79908703200223e-05
-2.70623563351312e-05
-3.88254500093072e-05
-6.5182147809412e-06
-3.62669706725325e-05
-6.91487021546549e-06
-3.1858526955454e-05
-1.22845578098601e-05
-4.3172579578961e-05
-1.63322930112186e-05
-1.17657292577137e-05
-1.43101771794813e-05
-2.03735659330415e-05
-1.39528428825402e-05
-2.69090695750323e-05
-2.40181276419204e-05
-2.26985975854047e-05
-3.66500148261114e-05
-2.59678270470894e-05
4.86275991603942e-06
-7.48084089259235e-06
-2.78571638046631e-05
5.76047626715057e-06
-2.98136789067824e-05
-1.84998489600939e-06
-3.36661447189119e-05
-1.81488089892955e-05
-3.93392933206988e-05
-2.33443123143058e-05
-2.57897594078706e-05
-8.90389196006444e-06
-2.60334839476802e-05
-1.03244784622755e-05
-1.98660942088246e-05
-2.35146028943353e-05
-1.04345481728719e-05
-2.5423536658669e-05
-2.53614657751409e-05
-7.66721937505926e-06
-9.64640342765269e-07
-2.18423853714417e-05
-1.59621340090135e-05
-2.60271137576647e-05
-2.9618918721268e-05
-9.92584524024938e-06
-2.67952715657232e-05
-1.36770577152075e-05
-2.8451417332625e-05
-2.64962628252687e-05
-3.83279909265658e-05
-3.00730800729045e-05
-3.16966523344854e-05
-2.14943219534623e-05
-3.55829607855388e-05
-3.6640961373314e-06
-2.97762243918447e-05
2.07770343024944e-06
-1.9247265467761e-05
-1.24178863530386e-05
1.83895140276259e-06
-9.02223570095547e-06
-5.22449412870518e-05
-7.94536410324424e-06
-1.33164385650712e-05
-2.94584245485544e-05
1.67751301604979e-05
-2.10074793349111e-05
-2.18276678430165e-06
-4.8067113302464e-05
-4.60404947198686e-05
-2.61053720711558e-05
-2.53601140362563e-05
-4.47848921300366e-05
-3.05011745860248e-05
2.51749666482594e-06
-2.64776600467864e-05
-2.88250475688149e-05
-1.53366795825158e-05
-6.78831080443081e-06
-1.43356955620931e-05
-1.65893483831843e-05
-3.17374533088226e-05
-2.65877570926688e-05
-1.4978055238962e-05
-9.83595295499335e-06
-2.70418460472163e-05
-6.93557803259134e-06
-2.09477085029664e-05
-9.42008162969325e-06
-1.19996783232301e-05
-3.17826283060688e-05
-1.30345359373189e-05
-1.43540269767832e-05
-1.18541388237656e-06
-2.75155690989566e-05
-1.23996600565995e-05
-1.6000599673412e-05
-2.65349575076263e-05
-3.6319766690755e-05
-1.44644203951639e-05
-3.86895418935391e-05
-8.51048142454556e-06
-1.2483853595334e-05
-1.16136487168719e-05
-4.41350651026389e-06
-2.70243529025982e-05
-2.65594982002639e-05
-2.57961899373028e-05
-3.53751254929855e-05
-9.8671440813622e-06
-1.17289500419459e-05
-2.13338324169172e-05
-2.97961431594e-05
-2.13676586834586e-05
-6.46228365196107e-06
-9.1853736652604e-06
-1.82464422711784e-05
-2.42221801762249e-05
-2.58339524520111e-06
-2.71762818970251e-05
-2.6171079103303e-05
-3.49084362691965e-05
-2.17545449841101e-05
-2.72724106056849e-05
-1.97157876912259e-05
-2.38256564318388e-05
-2.57021030720692e-05
-2.8834720632156e-05
-1.33060527630651e-05
-3.83347502192648e-05
-5.05348661142775e-05
-3.4628602909428e-05
-4.00123568589119e-05
-3.55081560451851e-05
-3.03367683561768e-05
-1.97438778912375e-05
-2.75288631632792e-05
-4.45164764957714e-05
-1.72263295959544e-05
-4.31642337647986e-05
-2.76698390099296e-05
-8.6410729733109e-06
-2.38980032405059e-05
-2.768966290829e-05
-1.819490175404e-05
-1.65388381442039e-05
-8.84566937944185e-06
-1.96016908768434e-05
-2.16603130914597e-05
-4.19133551439245e-06
-4.65266121667118e-05
-1.45187075791367e-05
-1.96512220264632e-05
-2.65527681130588e-05
-2.67175452673161e-06
-3.89258931900548e-05
-2.94754317583088e-05
-2.91138950271723e-05
-7.02905366906055e-06
-2.68508812387621e-05
-1.94519018689495e-05
-9.61956558973818e-06
-2.18124939448962e-05
-1.80571820324924e-05
-1.08019540777647e-05
-1.65108871864113e-05
1.07746249211827e-06
-2.81019344144818e-05
-1.05973607894915e-05
-3.18829221469878e-05
-1.75762254162237e-05
-2.06649840571346e-05
-3.12457119874982e-05
-2.52167226375565e-05
-1.83064388552505e-05
-2.85718647358649e-05
-2.55663244264224e-05
-6.78518898247334e-06
-1.02113235810964e-05
-3.80434555596434e-06
-3.30699964262978e-05
-2.07532271374598e-05
-1.77291819356189e-05
-3.1526430323904e-05
-2.47681590991133e-05
-2.22914481001886e-05
-1.49085283017752e-05
-2.24758848280611e-05
-1.36988140019171e-05
-3.22238186663815e-05
-2.77985028672712e-05
-4.23135594515535e-05
-1.52022689833737e-05
-3.8413802208731e-05
-2.12683579814428e-05
-1.5472943998249e-05
-2.24759705510257e-06
-3.32060527145158e-05
-1.97820872051033e-05
-4.09240586040634e-05
-1.21961093103933e-05
-2.23095780642427e-05
-6.22604848823936e-06
-6.78561010925879e-06
-2.79513660913747e-05
-2.1631868356264e-05
-6.19374834557983e-06
-1.97621862515295e-05
-7.7778519526227e-07
-2.25172521607487e-05
-1.68293810453661e-05
-2.64346812813942e-05
-2.0455291928292e-05
2.72276554241486e-06
-2.35883827239372e-05
-3.32288394381259e-05
-4.5194542841461e-06
-2.98940455366805e-05
-1.91099242966249e-05
-1.34780113029728e-05
-1.25454881130049e-05
-2.34512232678861e-05
-5.23656590619674e-06
-1.49354437479641e-05
-2.0708896795048e-05
-1.34571228263414e-05
-2.20468088292848e-06
-2.68583175323484e-05
-3.99720960797577e-05
-2.39436952997647e-05
-4.57700253619044e-06
-2.13342342901801e-05
-6.9013430948954e-07
-3.51515158953378e-05
-2.76852628650814e-06
-2.62398007517856e-05
-3.15005925985466e-05
-1.53933587467875e-05
-3.5957045111427e-06
-2.47523099823069e-05
-1.95166086282568e-05
-4.0583218203846e-05
-3.39974103691635e-05
-2.5444507313569e-05
-4.2360742542742e-05
-2.63668070625546e-05
-1.38837777347474e-05
-2.53470323494373e-05
-2.65804558098935e-05
-2.01036898716307e-05
-9.0924950920854e-06
-9.78390027744524e-06
-2.74660348568986e-05
-1.85652221157682e-05
-2.50593645642725e-05
-2.00161654909034e-05
-2.9233917927359e-05
-3.14657096906596e-05
-1.8472162360909e-05
-2.00737314893208e-05
-5.63963259209798e-06
-1.98782956530454e-05
-3.4104806048867e-06
-2.30242300914102e-05
-2.45183732514202e-05
-3.21152403322644e-05
-1.44122957193006e-05
-1.70581635608545e-05
-3.18273605392581e-05
-2.51219777332633e-05
-1.79570143563446e-05
-2.51732807799982e-05
-2.80769599128101e-05
-9.65867308410368e-06
-2.00535010725864e-05
-1.77742914766587e-05
-2.73645464788025e-05
-5.32157049158622e-06
-6.25545884338091e-06
-2.69617840407817e-05
-2.11090851280135e-05
-2.22781915608615e-05
-2.03849747962864e-05
-1.99565947043677e-05
-3.63485978168605e-05
-4.091803906293e-05
5.72859678299215e-06
-2.82383380002869e-05
-1.28080622924267e-05
-3.61705734891629e-05
-1.67633885988584e-05
-2.24753763308924e-05
-4.26545505484719e-07
-2.93503872816859e-05
-2.42409389541745e-05
-1.64874364281087e-05
-4.39673252138912e-05
-2.64927097802164e-05
-2.68243759343981e-05
-2.02311741729879e-05
-3.29448142228466e-05
-1.9112445015205e-05
-3.87622870695691e-05
-3.45481214503456e-05
-5.13705218620831e-06
7.45954025281215e-06
-3.93956375275576e-06
-3.45746707687078e-05
-8.98879765957201e-06
-2.32902062162688e-05
-2.83277386825136e-05
-3.08292310179055e-05
-3.53611239696085e-05
-1.47315029506641e-05
-2.68149255582446e-05
-7.89205536339453e-06
-1.90004592759087e-05
-2.49997046101342e-05
-2.09075833657497e-05
-8.15237364096962e-06
-2.07468474787474e-05
-2.01998921427038e-05
-2.5087064291173e-05
-2.99067947406502e-05
-4.67649222286649e-06
-2.34534907459067e-05
-9.92165171769974e-06
-1.59902451089057e-05
-1.62087284790342e-05
-6.7742175544562e-06
-2.43438898661803e-05
-2.43542811553445e-05
-2.4197908156068e-05
-4.80229277406055e-05
-1.41885591264532e-05
-2.23886595217666e-05
-1.94047876847559e-05
-1.26784188233923e-05
-1.55117034867518e-05
-1.44950639270903e-05
-3.04008236644939e-05
-3.19206473304621e-05
-2.57995674101708e-05
-1.81345318870141e-06
-2.04200558342897e-05
-2.21746226124415e-05
-1.95541344446621e-05
-1.55831629374938e-05
-2.59742703330818e-05
-7.375886103513e-06
1.33175716778146e-05
-1.35153379967007e-05
-4.19640880535837e-05
-1.11041186882808e-05
-2.39514442773178e-05
-1.46111905215434e-05
-1.24331155545188e-05
-2.30194044991432e-05
-1.89745368588377e-05
-1.57481469430532e-05
-1.89222565635493e-05
-3.21664834748107e-05
1.50463346125504e-05
-2.22457922709269e-05
-4.3758327794382e-05
-1.95308821204208e-05
-2.43550634030072e-05
-3.66821045872098e-05
-4.05469119842531e-05
-1.68844862300372e-05
-1.54339324429011e-05
-3.40535600684078e-05
-2.08185583217872e-05
-1.76778500286984e-05
-3.35772485160718e-05
-2.8855862777608e-05
-2.12901763857042e-05
-2.36221593019548e-05
-5.74883216924686e-06
-4.05567314713748e-06
-3.44551517329669e-05
-2.05284736515935e-05
-2.60161588188266e-05
-2.22248812594502e-05
-8.69434377786132e-06
-2.76905857140838e-05
-2.7716702961944e-05
-3.67844244462192e-05
-1.29874383124407e-05
-2.87987627028109e-05
-2.01076031454318e-06
-3.28161398858358e-05
-2.74922298786256e-05
2.77832941192109e-06
-2.02455037217402e-05
-1.43379359947272e-05
-1.90347977606743e-05
-4.42120032369571e-05
-8.77056234289603e-06
-1.23928802554997e-05
-2.02556032691407e-05
-3.84069828746516e-05
1.56700336249088e-06
-6.24846763509084e-06
-3.65264797994033e-05
-1.35745381342868e-05
-1.72603660349997e-05
-5.02038009429991e-07
-1.00255747522735e-05
-1.01951730333666e-05
-2.7126137434718e-05
-2.78826284649575e-05
-3.48383167410101e-05
-3.01663414249229e-05
-2.83228449337964e-05
-4.07149333148284e-06
-3.43712759196333e-05
-3.37889798496988e-05
-9.03870141244261e-06
-3.32615588874919e-05
-1.29703521199925e-06
-2.85676742284821e-06
-1.92142794385056e-05
-3.64517717767556e-05
-2.20925489832643e-05
-1.34858554970775e-05
-9.05416899740157e-06
-2.13635043402163e-05
-2.34457159013487e-05
-1.89541385664976e-05
-1.05415102167305e-05
-2.31380162540923e-05
-1.02097150305233e-05
-3.14993233595377e-05
-2.072719356599e-05
-2.45159099114398e-07
-2.4342572110509e-05
-2.09414276997996e-06
-1.34935350651003e-05
2.22178313673165e-06
-1.38425236944839e-05
-1.19936726323423e-05
-3.59086359491306e-05
-1.66109506564364e-05
-2.25330800588123e-05
-3.00879709795367e-05
-1.60083781579972e-05
-8.62509540671607e-06
-1.60049233240181e-05
-3.293800395719e-05
-3.75787131599439e-05
-2.33182697900314e-05
-2.55139276359814e-05
-1.36984174271562e-06
-1.78752949157725e-05
1.06881036614531e-05
-1.02223382613126e-05
-2.55118640773943e-05
-2.6618800128583e-05
1.12503939098873e-05
-2.43428832949166e-07
3.82942213132495e-06
-3.89996629801532e-05
-2.40807438886873e-05
-1.82577264962355e-05
-1.51334474386477e-05
-2.46862602381898e-05
-2.79040043476015e-05
-2.45356111608918e-05
-3.95940913905136e-06
-2.17971781331626e-05
5.96156790382427e-07
-1.28365380214864e-05
-7.50843783046002e-06
-1.06740258260439e-05
-2.12125412575183e-05
-2.79482814064727e-05
-1.87999213530542e-05
-1.22478772631009e-05
-2.77318946476184e-05
-3.02912613643302e-05
-1.05842871405768e-05
-2.09692328306182e-05
-2.01867225318022e-05
-1.93374842833943e-05
-1.2948023492519e-05
-4.50574245718474e-06
-1.46198850908896e-05
-1.20583738584391e-05
6.89076959552385e-06
-6.4552942802153e-06
-2.18488939046848e-05
-3.31015709219902e-05
-1.15606388548573e-05
-2.87583856047955e-05
-1.10268110470304e-05
-2.93925762720379e-05
-3.25493615511434e-05
-1.72191303807979e-05
-2.73823736267481e-05
-2.22907646965873e-05
-3.07576347649048e-05
-3.3863005346984e-05
-3.33773951284079e-05
-2.61702966421889e-05
-1.47278025530356e-05
-2.26932776684944e-05
-1.58785718764405e-05
-2.18532148429432e-05
-3.16971579923609e-05
-4.45706127241332e-05
-1.61293250660662e-05
-9.99100983076115e-06
-4.67514304291122e-05
-2.01306080253031e-05
-2.48983889222954e-05
-6.99822237801263e-05
-1.11835246748987e-05
-3.55941359523271e-06
-9.48857904599697e-06
-2.61194782723648e-05
-2.39881988114072e-05
-3.48044872948735e-05
1.08968559801821e-06
-5.51031362014933e-07
-2.47393760506688e-05
-1.32663015619586e-05
-3.37982957227392e-05
-2.05527959471003e-05
-6.43217184770268e-06
-2.2142574606837e-05
-2.74394367163277e-05
-3.1475761637931e-05
-1.64149501346171e-05
-8.48500262279309e-06
-6.83850553926296e-06
-7.27168359083137e-06
-2.36819175251678e-05
-8.02809465864649e-06
-2.45854331460574e-05
-8.82288169267084e-06
-3.50596410232987e-05
-2.65547993652466e-05
-2.52143860839775e-05
8.20783836145275e-06
-1.73056722444772e-05
-2.37087259980067e-05
-1.5753342426266e-05
-9.65285421162912e-06
-1.66274412618262e-05
-2.14171455583671e-05
-3.87302795808591e-05
-3.46046404762669e-05
-1.16799626698842e-05
-1.25884818772097e-05
-2.41199829498726e-06
-3.12968152746938e-05
-1.93744227602819e-05
-1.25331850247026e-05
-1.67946720148471e-05
-2.68669220355042e-05
-1.76754396403931e-05
-2.09254930034946e-05
-1.82047204602747e-05
-1.19015469497132e-05
-2.87396862217127e-05
-9.23726489692202e-06
-2.5974834723927e-05
-2.55159607198046e-05
-2.53253379284862e-05
-3.13166409845719e-05
-5.01480834950179e-06
-1.99145298648839e-05
-1.83661244812491e-05
-2.16959368987095e-05
-2.9278162631351e-05
-8.60058468047413e-06
-1.67438382261753e-05
-3.17192096538488e-05
-9.8057422185458e-06
1.31979263760417e-05
-2.03218007464473e-05
-3.48685768312848e-05
-2.25501374485574e-05
-1.39695338868091e-05
-6.90034790927303e-06
-1.82723064691939e-05
-3.4188424824242e-05
-1.95963040076222e-05
-1.7971184942142e-05
-1.30533885939929e-05
-1.55147626502581e-05
-2.62960894460816e-05
-3.04087118612732e-05
-1.73712162085818e-05
-1.48888363249835e-05
-3.61772243023277e-05
-4.85894183403052e-06
-2.44335566966856e-05
-2.76715925193552e-05
-2.06612990732028e-05
-2.29447486073815e-05
-3.46027935587807e-05
-3.32039892958765e-05
5.80621090946966e-06
-1.06377002010464e-05
-4.10968179251678e-05
-2.65355733359888e-05
-2.1703651247008e-05
-2.60737827159458e-05
-2.15404283494629e-05
-2.24579197983228e-05
-7.91385466583734e-06
-1.96520260265004e-05
-1.45445864190359e-05
-4.43423517884239e-06
-1.60616406460347e-05
-3.47372148681314e-05
-3.30543345106687e-05
-1.62292667081182e-05
-3.95097024668228e-05
-1.48393067964675e-05
-2.64528119796338e-05
-1.2092949279799e-05
-2.32397653651162e-05
-9.1762268044794e-06
-1.47180857256997e-05
-4.70041239976049e-05
-1.53901218076525e-05
-2.86374692700302e-05
-2.25938382930158e-05
-4.22969755254206e-05
-3.32824561834906e-05
-1.92310770653148e-05
-3.14000835881124e-05
-3.46320295238729e-05
-5.5826120346717e-06
-2.81935356822128e-05
-2.7038758455665e-05
-2.77618046305449e-05
-2.11036626453404e-05
-2.44258207090278e-08
-4.33493897386659e-05
-1.98162135299248e-05
-1.88835134016702e-05
-2.09767178799178e-05
-1.84445057611793e-05
-1.26468522097805e-05
1.03517195208778e-07
-2.87742700204194e-05
-3.53813314656684e-05
-1.97206691763833e-05
-4.18827074336248e-05
-3.57534604485539e-05
-3.41050212770183e-05
-3.26754424670271e-05
-2.03568762207272e-05
-1.92254726438092e-05
-1.73023427876559e-05
-2.88764739372051e-05
-1.64137413229795e-05
-2.9789402123573e-05
-2.28431023865374e-05
-3.16776928019397e-05
-3.666764510378e-05
-6.95731456826305e-06
-4.95257077635947e-06
-3.54297427555665e-05
-5.28960874486221e-05
-2.15251063517825e-05
-7.26382232887607e-06
-1.97788049347794e-05
-1.96649158316848e-05
-9.66761735600642e-06
-7.00077962777137e-06
-1.61955350423344e-05
-2.69580550980394e-05
-4.94042992276506e-06
-3.56323679506781e-06
-3.27029601694016e-05
-7.49926750075547e-06
-3.23114384105326e-05
-2.09280677706385e-05
-2.74556342014523e-05
-1.27598221025245e-05
-1.54938862389113e-05
-1.58615232358577e-05
-3.45086447992178e-05
-2.14757321203224e-05
-3.46241453155524e-05
-9.32490691798937e-06
-1.74649770237935e-05
-2.13845475159512e-05
-1.97645327399668e-05
-1.98355584966619e-06
-1.8065780679515e-05
-4.75162654692658e-05
-2.31516200097405e-05
1.77070668723943e-06
-3.92692056368566e-05
-4.19048960559709e-05
-1.83071060889417e-05
-3.11216447717917e-05
-3.73975249347881e-05
-1.90773440609655e-05
-5.99892306142742e-06
-2.81149677035865e-05
-2.14647652053662e-06
-5.78650196401764e-06
-2.49857237423535e-05
-4.04769116360353e-05
-5.04900231220434e-05
-1.50100183250217e-05
-1.60462258109027e-05
-9.9894804715927e-06
-9.49480865147104e-06
-1.19741599715482e-05
-1.17199339018053e-05
6.2638996387207e-07
-3.6578054546428e-05
-7.28217185084886e-06
-7.76518314281789e-06
-2.43438587122372e-05
-2.2126504776068e-05
-1.31102812644112e-05
-4.0093637848781e-06
-3.4608733609426e-05
-3.17453332266021e-05
-2.87336318924732e-05
-4.59570284219625e-05
-1.70151252805736e-05
-1.21411683284411e-05
-1.75454813595935e-05
-2.11342034113659e-05
3.03400739783851e-06
-2.91146262388353e-05
-2.23498776722021e-05
-1.94254031649634e-05
-7.19227574479571e-06
-1.24161321918177e-05
-1.91703127367633e-05
-1.65851386014702e-05
-1.84196879208026e-05
-3.04844288176455e-05
-2.52848578017149e-06
-1.08953885771419e-05
-3.56807616169916e-05
-3.41731228653721e-05
5.3799790462727e-08
-3.38263743915908e-06
-4.19948084637878e-05
-3.06025315685112e-05
-1.12033416844759e-05
-1.96036875725515e-05
-9.48551134811626e-06
-2.79317056980727e-05
-2.32988811303127e-05
-3.38305687688362e-05
-1.87285531737166e-05
-2.59395219963047e-05
-1.22931495952107e-05
-1.96700955502443e-05
-2.93468826019685e-05
-2.64614544496184e-05
-1.86253828950536e-05
-2.41641305542264e-05
-2.46909376311009e-05
-1.8815654561027e-05
-8.90255530632295e-06
-7.59929324632874e-06
-1.66108546415566e-05
-2.29748732746931e-05
-3.52845705135847e-06
-6.10025751907301e-06
-5.48500942123628e-05
-5.73671592378844e-06
-3.41744054681076e-05
-2.0784702324122e-05
-3.64549652721413e-05
-6.16994662274909e-06
-2.38552681050751e-05
-1.95802295378215e-05
-3.51592906679921e-05
-2.91305435652217e-05
-1.12721669949484e-05
-2.37734088687048e-05
-2.73390128365282e-05
-1.24134881687604e-05
-1.43203084182031e-06
-1.55737930548488e-05
-3.16006379819173e-05
-3.39259254639136e-05
-2.93949222417338e-05
-3.45264852479429e-05
-7.92178675690423e-06
-3.09542658547393e-05
-1.79858715054872e-05
-5.90761162070448e-06
-4.45285633401753e-05
-1.7509066934815e-06
7.92507061118894e-06
-3.28991283900962e-05
-4.10566435625545e-05
-9.05537889936054e-06
4.7222747860114e-06
-7.43209149384016e-06
-1.73769811398118e-05
-6.54902654532771e-06
-7.47055246604376e-06
-3.55338085594111e-05
-1.67377573459762e-05
-1.31594263255707e-05
-1.2529999490834e-05
-8.33801313438392e-06
-2.27902040859391e-05
-1.42887286207361e-05
-2.53402188346902e-05
-1.32993560856078e-05
-3.49816485632721e-05
5.12238936939446e-06
-3.55422216008655e-06
-2.16013545255176e-05
-2.20148183191449e-05
-3.95710319100788e-05
-6.87418054251981e-06
-1.84960765207356e-05
-7.50251920870113e-06
-2.18247996156236e-05
-1.45062825191512e-05
-1.95031165799837e-05
-2.56400823956775e-05
-3.20266806266879e-05
-2.34002693307076e-05
3.94572566924839e-06
-1.64642398860614e-05
-2.54935147246939e-05
-2.26685949747309e-05
-3.52402365535966e-05
-8.8713739076292e-06
1.5642855936537e-07
-3.11881497661203e-05
-3.65171867574891e-05
-2.99263262015973e-05
-1.05627824293269e-05
-1.51477903054217e-05
-1.52093531868553e-05
-1.13091463148612e-05
-2.93735475800759e-05
-2.85758668910159e-05
-1.87848037711955e-05
-4.16397338009931e-05
-1.10995506856012e-05
-3.00245988561119e-05
-1.61230763739338e-05
-1.25482805930397e-05
-2.1233943356053e-05
-4.6590547543935e-05
-1.70802446693041e-05
-4.12264601831867e-05
-2.64279742741471e-05
-1.59880381047549e-05
-1.37979286699325e-05
1.06142171884165e-05
-1.94888483728255e-06
-8.50170294407376e-06
-2.24200414171194e-05
-1.81247844565034e-05
-3.15747188623072e-05
-2.35964163268311e-05
-2.53686286154879e-05
-3.96460660530724e-05
-3.11554150850971e-05
-2.78375755073964e-05
-1.42266583033176e-05
-3.68659211339813e-05
-7.19186630548067e-06
-4.76575103771194e-06
-1.22451580514707e-05
-1.17895187193813e-05
-3.27552440983475e-05
-2.15669423987584e-05
-2.51556451138118e-05
-8.6316693455737e-06
-2.74824422020157e-05
6.83816655265005e-06
-9.0266467975111e-06
-4.53207035084613e-05
-1.73298877956337e-05
-3.82019888044201e-05
-2.2125188333905e-06
-1.51496847968943e-05
-2.11523732551559e-05
-1.28802257754017e-05
-2.80724950128113e-05
-1.00088673808032e-05
-2.28117545194525e-05
-3.18957297974496e-05
-2.13701907677394e-05
-1.54821752873084e-05
-6.27076217930836e-06
-8.45708096368204e-06
-1.9038291449591e-05
-2.84097371107974e-05
-1.52056377020856e-05
-5.28268706946743e-05
6.07980546499962e-06
-2.17056238656078e-05
-2.71458696597263e-06
-1.9822047558843e-05
-1.02349809354924e-05
-1.82054213130987e-05
-5.85958745524769e-06
-1.55322247650383e-05
1.8157308564211e-05
-4.37303123870185e-06
-1.77636082612145e-05
-3.88045201914768e-05
-4.3333659636225e-05
-6.87878454749384e-06
-4.76185369329773e-05
-2.13450677774132e-05
-8.02777964463678e-07
-1.08098067942112e-05
-2.01889856423923e-05
-3.86932429202958e-05
-2.51206165777338e-05
-5.05252700792736e-06
-2.01502799443309e-05
-1.05623071754845e-05
-1.00211584705017e-05
-1.67552698310062e-05
-3.11815109560023e-05
-1.50263084645561e-05
-7.04644496523506e-06
-2.37698557581973e-05
-9.18130549611731e-06
-2.44965484451174e-05
-1.79327906804807e-05
-1.51161885164925e-05
-3.17183804788776e-05
-1.83517182499281e-05
-3.64362124308645e-05
-2.59847941567973e-05
1.68498101038394e-07
-2.64981518869694e-05
-2.98545939954204e-05
-4.01626300278977e-05
-6.11374554375214e-06
-1.80361273904892e-05
-3.55023301499649e-05
-3.20601328994551e-05
-9.90464386248123e-06
-1.58751033211617e-05
-1.97558129617794e-05
-1.0192783370613e-05
-1.36531451665605e-05
-7.76392550963002e-06
-1.2449409617112e-05
-2.06326480850982e-05
-2.05283011693024e-05
-2.75936484254082e-05
-1.45595134898328e-05
-1.13787663588348e-05
-2.08935660204727e-05
-1.99607031823266e-05
-2.30584090575828e-06
-2.78502393433696e-05
-2.61481098359673e-05
-3.36619480243174e-05
-9.97266848980503e-06
-1.80958857944245e-05
-2.24699496953048e-05
-1.38214402771653e-05
2.95453232739968e-06
-1.58225306409889e-05
-1.55164338691785e-05
-1.05864481832e-05
-7.20533933392901e-06
-2.22660307703712e-05
-1.56460997154269e-05
3.94270650789793e-06
-6.96721129443772e-07
-3.17773296954161e-05
-7.49828830342884e-06
-2.22537715570539e-05
-1.8903629825317e-05
-2.93214671174955e-05
-1.50149965251615e-05
-2.16397961907257e-05
-2.84916276563583e-05
-3.38558044680928e-05
-3.88375674504757e-05
-2.06592686986431e-05
-1.40376516558104e-05
-3.3518016370525e-05
-1.83845934650802e-05
-1.50981878836599e-05
-2.11194411602544e-05
-9.09580151131276e-06
-3.31129169188878e-05
-4.34865735443847e-06
-1.99392985689159e-05
-2.51575386378076e-05
-3.472248417522e-05
-1.65639662495825e-05
-3.36809691752465e-05
-2.35504563769653e-05
-1.46858563685674e-05
-3.29412285696304e-06
-1.57575797368756e-05
-3.84014622464511e-05
-1.35985450217552e-05
-2.37497408855035e-05
1.04432397377872e-06
-2.04516886123296e-05
-1.22135576299893e-05
-2.26926477367724e-05
-1.24420874297565e-05
-2.01784651846017e-05
-2.53361881763267e-05
-3.22483466703721e-05
-1.61032421922264e-05
-5.33467949539826e-06
-2.3663862193244e-05
-2.17455485813268e-05
-2.15280134622133e-05
-1.88956440449101e-05
-4.2516144589769e-05
-1.45001323036448e-05
-1.63514508782142e-05
-1.78772708938487e-05
9.78752751865032e-07
-1.56331294728583e-05
-3.58238380322775e-05
-2.25971381796115e-05
-1.36445247631541e-05
-3.28755467187734e-05
-7.31657664799943e-06
-2.77721526574756e-05
-1.24664881868192e-05
-1.47696515651883e-05
-2.73028138806753e-06
-2.82499892060386e-06
-1.82173132704012e-05
-3.37266149439656e-05
-4.11371988766755e-05
-2.94206710631666e-05
-1.3469140304918e-05
7.27473206387007e-07
-4.74640843903806e-05
-3.35929615385351e-05
-3.15222688482569e-05
-1.30942006581951e-05
-2.28153417984773e-05
-1.33585287040587e-05
-2.63574990753617e-05
-7.14518828006025e-06
-1.93538623373099e-05
-1.40312188509836e-05
-5.98128768174972e-06
-1.89728794148687e-05
-2.62665227337977e-05
-2.18844752885435e-05
-9.74588399129172e-07
1.63056372266206e-05
-8.16354374491247e-06
-6.02299420593503e-06
-1.94337208219694e-05
-1.71426912710556e-05
-1.63569523793409e-05
-2.31063680825023e-05
-6.2564617965257e-06
-2.27876131184826e-05
-1.8690623866193e-06
-2.16222666259369e-06
-4.9885027151775e-06
-1.5992945142904e-05
-2.70683583269584e-05
-8.20296203387526e-06
-1.45834641138749e-05
-1.35393860858869e-05
-2.98559048069465e-05
-1.29451339033872e-05
-4.11839714991634e-05
-8.17912808282791e-06
-4.0116710765385e-05
-8.63242161503735e-06
-2.92284824288931e-05
-4.30904856547363e-05
-5.28467727637231e-06
-2.55338803014529e-05
-3.27929549798409e-05
-1.7073720738747e-05
-2.58243418897712e-05
-2.53114402137982e-05
-1.07775730941155e-05
-1.25257795837879e-05
-3.72164981296932e-06
-2.94943860134484e-05
-1.71958826909459e-05
-3.14057344008371e-05
-1.5025492223817e-05
-2.57910164815972e-05
2.73564305502107e-06
-7.84961441609078e-06
-1.65476207995034e-05
-1.1096855813636e-05
2.92397274217908e-06
-3.31852677989542e-05
-9.04886390624936e-06
-3.04338058195814e-05
-2.0773785502054e-05
-2.39739009596602e-05
-2.60085363989776e-05
-3.0963929175025e-05
-2.79559186273326e-05
-3.24471057317211e-05
-1.15976591863559e-05
-3.31255540233788e-05
-4.88079402609358e-06
-4.72624960637981e-06
-2.7426111188565e-05
-2.12240562371986e-05
-1.51508980429703e-05
-3.36178210478598e-06
-4.89260999609225e-06
-1.88189766853329e-05
-2.69189736620068e-05
-2.23412581891642e-05
-3.87555642197972e-05
-4.52713957937173e-05
-3.67037493520818e-05
-1.80686052817881e-05
-1.0228395683327e-05
-1.65398716032208e-05
-3.47003931597115e-05
-3.03804859127951e-05
-2.58785511897258e-05
-2.20949726076263e-05
-3.15730237751781e-05
-9.48282047927214e-06
-2.89676792740197e-05
-1.16822666198073e-05
-2.18905557157771e-05
1.1596491977272e-06
-3.34292884432789e-05
-1.90522276471217e-05
-3.19418878149915e-05
-2.07786944026692e-05
-3.72281988980417e-05
-7.71437990531551e-06
-2.39940681345387e-05
-1.62843459967035e-05
-1.81182957441543e-05
-3.53301009599448e-05
-2.80949724938125e-05
-1.84168256390526e-05
-2.00757319386722e-05
9.44659175661262e-06
-9.55390296538735e-06
-7.21844695574724e-06
-2.24809850438715e-05
-3.04637439947076e-05
-3.24067692595782e-05
-3.39319052883168e-05
-2.41450192088149e-05
-2.22344750411943e-05
-1.88273019215472e-05
-2.08591475038522e-05
-1.53156509378748e-05
-3.35009492107985e-05
-2.20956786621606e-06
-1.90174731302752e-06
-4.00891492664376e-05
-2.93090517676486e-05
-1.76766441019617e-05
-2.31139994408039e-05
-2.67424017720842e-05
-1.61558297584702e-05
-1.10549320641919e-05
-1.50755240115485e-05
-4.35283170998404e-05
-2.46533864265119e-05
-2.5460524717928e-05
-2.04651079591962e-05
-2.30953964114888e-05
-4.50971572122554e-06
-8.90504285182907e-07
-9.15102704256928e-06
-3.11990537119987e-05
-7.43474743859179e-06
-2.67828814932713e-05
-1.27991549972809e-05
-2.67183021374962e-05
-8.05311486411838e-06
-9.98554743099636e-07
-3.08240208324961e-05
-3.73164224412909e-05
-1.93683766126949e-05
-2.31379434705114e-05
-2.3830313994632e-05
-3.28182044429656e-05
-2.56177183961184e-05
-3.35883537680797e-05
-3.18520815689454e-05
-3.00024646611379e-05
-2.02074727477204e-05
-1.89928680410025e-05
-2.94096125015488e-05
-2.2702593557812e-05
-2.55951920163449e-05
-3.05860955856417e-05
-2.60160977856789e-05
5.31148636133445e-06
-1.41498504016822e-05
-1.97636634950341e-05
-2.67955233121205e-05
-3.65637577440184e-05
-3.26762259993995e-05
-3.8030885933769e-05
-5.04770138008928e-05
-2.10642498604492e-05
-7.61990692926594e-06
-1.59975518721271e-05
-2.15830240256933e-05
-7.2251975432784e-06
-1.32776948162693e-05
-2.02851800919527e-05
-1.448788591842e-05
-2.63564352703032e-05
-4.09194237559808e-05
-6.08120409223729e-07
-1.21778315680332e-05
-1.11834684557405e-05
-2.18668831401894e-05
-2.40851460991172e-05
-4.3618486933122e-05
-2.63756877610783e-05
-3.24172898462612e-05
-1.18322271034687e-05
2.26650673806799e-06
-2.97986939626178e-06
-1.91521738050785e-05
-1.75967800234555e-05
-1.84284150625345e-05
-7.98595724352385e-06
-2.24294023023055e-05
-1.95913619243512e-05
-3.27365544236823e-05
-2.66292904909366e-05
-1.74104874914598e-05
-2.27232584754062e-05
-1.6255405401593e-05
-2.32752751209117e-06
-7.28963242287247e-06
-1.64745707978676e-05
-8.88019323199665e-06
-1.95165690959972e-05
-2.09824403458065e-05
-3.15902004174907e-05
-3.98708922962905e-05
5.08415796860131e-07
-1.33904157962931e-05
-1.58818319329789e-05
-2.13745584570689e-05
-2.73642324663511e-05
-2.26971159978867e-05
-9.55594495520161e-06
-2.19347974731522e-05
-1.66427392850316e-05
-1.39557990766277e-05
-1.65221705756618e-05
-4.44233944316668e-05
-3.39274086161331e-05
-1.24413362417466e-05
-2.70718052670639e-05
-3.86313994514521e-05
-2.78519408182465e-05
-3.23819516864288e-05
-2.16768917516576e-05
-2.37391865191048e-05
-1.76321519339273e-05
1.42104704467715e-05
-2.06666509655923e-05
-1.79257857807981e-05
-5.79323156644639e-06
-2.42025534947631e-05
-9.91461142343647e-06
-3.42638142092576e-05
-3.33039162856241e-05
-2.35529707724187e-05
-2.62560949833912e-05
-2.03335088689805e-05
-1.51039322809344e-05
-3.91609245557407e-05
-1.66331111170158e-05
-3.1138324846469e-05
-1.19419411020301e-05
-1.93133265366914e-05
-2.11636577689428e-05
-2.33311888105064e-05
-5.98790114632721e-06
-2.97467234580593e-05
-2.50189667923805e-05
-9.33283313326144e-06
-2.20316653947312e-05
-1.63426472925553e-05
-5.72485593466665e-06
-2.67817747803573e-05
-1.39936714911104e-05
-3.45051649007699e-05
-9.75975962364965e-06
-1.45810516822534e-05
-3.97169706006449e-05
-1.26973092537808e-05
-2.91287533811374e-05
-1.00855700026242e-05
-2.92521749640338e-05
-2.07775929581397e-05
-4.40546533691416e-05
-1.10024070187639e-05
-3.65010046710074e-05
-9.78508683350571e-06
-9.66030300434591e-06
-9.22359856514946e-06
2.17059086263297e-06
-3.2522413114469e-05
-4.18205357941907e-05
-2.19640970091287e-05
-4.83024089767696e-05
-4.40879121650197e-05
-2.85845059336209e-05
-1.4310494360207e-05
-1.04420340671642e-05
-3.81747516106285e-05
-1.86034346175137e-05
-3.20300813755167e-06
-4.83152290235045e-06
-9.37788803135037e-06
-3.3270213880468e-05
-2.24908147853035e-06
-2.15882819729987e-05
-3.46307641037663e-05
-2.36986347389828e-05
-1.14045929052837e-05
-3.87084456586698e-05
9.7041772222775e-07
-2.21540348751642e-05
7.40110179834952e-06
-1.14765085537029e-05
-2.00601382308183e-05
-2.37434610758898e-06
-1.36413735588919e-05
-2.00101399281743e-05
-3.21164710396138e-05
-4.4130871048931e-05
-2.7886845400475e-05
-5.00028555027442e-05
-1.43010191205357e-05
-2.38094093193703e-05
-1.49219841445402e-05
-1.39566863950276e-05
-2.25945461087133e-05
-4.42532723477048e-05
-2.4806467555228e-05
-3.98478206623315e-05
-4.1111064716992e-05
-2.85700396884444e-05
-2.42903512802694e-05
7.74119421222593e-06
-2.5875080533929e-05
-2.62705539947686e-05
-2.28556422292958e-05
-1.23269228489786e-05
-4.26037866157611e-05
-2.53586969747046e-05
-4.29895012947627e-06
-1.3328902568182e-05
-2.24046316470618e-05
-1.73647263269601e-05
-2.65822526724953e-05
-2.81476321690002e-05
-2.15077153423413e-05
-2.79981041101606e-05
-2.79208371940545e-05
-3.03222921207147e-05
-5.24630494850575e-06
-2.30628810340417e-05
-1.76832785603821e-05
-2.12734545399521e-05
-2.84922309809247e-05
-1.22198056380448e-05
-2.58673379472372e-05
-3.0159258935418e-05
-1.35280620508451e-05
-3.38831397989648e-05
-3.3151571816778e-05
-1.92667992616709e-05
-2.51846495859291e-05
-2.83436302456652e-05
-1.89273508467147e-05
-1.57568634632231e-05
-4.08757930551091e-05
-5.62147536709856e-06
-3.98660389061909e-05
-2.39498535346433e-05
-5.79575725294814e-06
1.20484241723508e-05
3.24461903748642e-06
-6.55054010019004e-06
-1.85076845606075e-05
-3.72938441441262e-05
-1.2383142137617e-05
-1.46732347445095e-05
-5.59494264055082e-06
-2.0637797078109e-05
-8.45644368999447e-06
-2.68048570968741e-05
-1.56816651141768e-05
-2.21322926724767e-05
-1.86010870154307e-05
-8.20642720985497e-06
-4.09348616489021e-05
-9.04487469333152e-06
-3.15914149852656e-05
-2.34018125866531e-05
-1.31836606373421e-05
-4.06484069040653e-05
-1.49840222846814e-05
-2.40425842442924e-05
1.35568181261719e-06
-4.03582297039902e-05
-3.79965056149289e-05
-1.27816665376636e-05
-1.77081626797704e-05
-1.16004545410617e-05
-2.11423529349902e-05
-2.79813220216267e-05
-2.12144137600591e-05
-4.92809882688097e-06
-2.78462821566099e-05
-2.0836148096661e-05
-3.15248139845378e-05
-2.55437979552555e-05
-1.89328941719991e-05
-1.42213215090179e-05
-2.59197720297016e-05
-2.7470499875463e-05
-4.61326582710458e-05
-2.64062007907678e-05
-2.00962538435175e-05
-2.01455725911646e-05
-1.60681467802407e-05
-1.23777798605651e-05
-6.17696122197702e-06
-2.73488831181728e-05
-1.4971947045898e-05
-1.66860980506053e-05
-7.82828100816123e-06
-3.37843298869506e-05
-3.03501527406922e-05
-2.22996712874973e-05
-1.80642285505109e-05
-3.16562249109588e-05
-2.03423489409539e-06
-3.95331127119685e-05
4.25364354471358e-06
-2.53976081347167e-05
-1.16147250722458e-05
-1.73481157007985e-05
-2.80421457854722e-05
-3.14195452604609e-05
-1.38863807153378e-05
-2.47130719953979e-05
-4.48941012616813e-05
-2.8089287429774e-05
-1.09043879832038e-05
-1.84845299595913e-05
-5.78556464594734e-06
-3.24898605558768e-05
-2.28453730175987e-05
-1.31707780275127e-05
-2.39393408010113e-05
-4.0202362457416e-05
-1.33277780756182e-05
1.06482012365305e-05
-2.21456443871354e-05
-2.23951734047867e-05
-3.132122829332e-05
-3.19527008522497e-05
-2.9539089079435e-05
-1.88440113125507e-05
-1.04950925030214e-05
-1.67980454357537e-05
-1.57722758027207e-05
3.60464736661897e-06
-4.40153971955014e-05
-1.00346378688969e-05
-1.38443167704349e-05
3.48167472537801e-06
-1.18087523587107e-05
-1.82239194400373e-05
-1.21830607852962e-05
-1.57062100357485e-05
-2.75359419976003e-05
-3.41417853993346e-05
-1.57104649010403e-05
-1.79889196941471e-05
-1.89901433788649e-05
-1.26781171964391e-05
-2.69917814323985e-05
-2.71810730531752e-05
-2.92771463658242e-05
-3.18911651731338e-05
-2.65192837719835e-05
-2.75923940235654e-06
-4.19692631763343e-05
-2.19102103148711e-05
-1.36051790557135e-06
-2.90524370473496e-05
-1.10350900338639e-05
-5.8839191593789e-06
-1.23337758700079e-05
-2.8448303779329e-05
-2.41399544775523e-05
-1.25536867686798e-05
-2.0333460859777e-05
-2.17213284426791e-05
-2.31948420430118e-05
-2.68657800597178e-05
4.30288553676479e-06
-5.58006442880944e-06
5.62746299596284e-06
-8.17764942498417e-06
-1.95660138544293e-05
-4.52537316813214e-05
-2.49365271355685e-05
-1.05845119932649e-05
-4.26083569360204e-05
-1.80730287380506e-05
-2.82140356477711e-05
-1.87166516588675e-05
-9.38522314954005e-06
-1.81509491608562e-05
-2.43420744177968e-05
-2.55322487831838e-05
-1.02526558391811e-05
-1.46823270776385e-05
-2.2679199495811e-05
-2.72004278405519e-05
-1.17098319376583e-05
-3.07796873356684e-05
-8.85659004314941e-06
-2.56818615481731e-05
-3.81219706133294e-05
-2.69649540403827e-05
-3.44842134439688e-06
-3.2614196168138e-05
-2.09020995983817e-05
-7.8077689139405e-06
-1.75670660784428e-05
-2.76046458153688e-05
-3.75139567851053e-05
-4.30451318686794e-05
-2.59754413671569e-05
-1.3822431180435e-05
-8.14823469507887e-06
-3.18560466856702e-05
-1.36599089433648e-05
-3.36416396756874e-05
-3.13071336906828e-05
-2.08995543673482e-05
-1.64893016570304e-05
-1.8094268614547e-05
-2.81796916121172e-05
-2.17887442780968e-05
-2.20221709743978e-05
-3.2223674247733e-05
-2.62229375057016e-05
8.52680338198565e-06
-1.64883343619479e-05
-4.33620695866316e-05
-9.97971607198388e-06
-2.73035703091009e-05
-3.98680196130378e-05
-2.31650685225131e-06
-1.44406493477428e-05
-9.15261980273879e-06
-2.66966881915996e-05
-1.05501526648032e-05
-2.41297307690243e-05
-9.11521730626441e-06
-2.84648535264223e-05
-1.72568889053293e-05
-2.75875074226407e-05
-1.1333701789663e-05
-6.39009174862769e-06
-2.40630627663169e-05
-4.04681636665621e-05
-1.13779925757234e-05
-2.7281206616147e-05
-2.91972567699211e-05
-2.33826013044181e-05
-2.79819580257054e-05
-3.20070629067216e-05
-8.66455510373227e-06
-2.3903909068709e-05
-3.25309017532062e-05
-2.28867079950894e-05
-2.90926471585415e-05
-3.03226126068239e-05
-3.12587724215321e-05
-1.66995105990753e-05
-2.3537307991471e-05
-2.51869625871919e-05
-2.47725835000876e-05
-3.23874528467098e-05
-1.84468485397476e-05
-2.86529472308453e-05
-8.18120618598631e-06
-2.71966613440971e-05
-2.30146369936206e-05
-1.43007141449862e-05
-2.82672654960643e-05
-2.2757491780651e-05
-1.39609688869852e-05
-2.4384000163814e-05
-2.8325014765322e-05
-2.72740484298098e-05
4.15531814635261e-06
-2.59224011118336e-05
-4.215380527623e-05
-1.37238296287043e-05
-1.19111681609143e-05
-1.99529677822999e-05
-3.31015535258946e-05
-2.327894344523e-05
-1.77754717673702e-05
-1.54859996750675e-05
-1.6318426682152e-05
-2.21162339352255e-05
-1.93829442584652e-05
-9.54079099547787e-06
-1.67919411433077e-05
-2.1762592257703e-05
-1.45655901401451e-05
-4.47859250449228e-06
-7.29210644698073e-06
-2.58054758989345e-05
-2.34580350999157e-05
2.24831754892597e-06
-1.41427550731681e-05
5.29023683946026e-06
-2.38549175175981e-05
-3.78889015847944e-06
-1.40491203705049e-05
-1.93761708260203e-05
-1.81540635793355e-05
-2.01026325439838e-05
-1.40452716258927e-05
-1.45963271090479e-05
-1.75349417669662e-05
7.70687765370294e-06
-2.35986458658222e-05
-1.77637932035375e-05
-1.25501833831927e-05
6.48480900441314e-06
-2.12063990127391e-05
-1.68368089225942e-05
-1.36800277701316e-05
-3.37386170107234e-06
-4.50525268590609e-05
-2.34165535154742e-05
-2.63538773973192e-05
-3.40020809164788e-05
-1.91797559569667e-05
-3.3481907026586e-05
-1.6249492234212e-05
-3.59752521913117e-05
-3.65700685978824e-05
-1.11782319579431e-05
1.05119383737336e-05
-1.80423708255731e-05
-9.05802286336263e-06
-9.89654959934811e-06
-1.00586731367253e-05
-2.30976681222879e-05
-1.3131036002763e-05
-2.34691209149856e-05
