# Supplementary material for: Research on computational propagation and identification of mine microseismic signals based on deep learning
Source: PLoS One. 2025 Oct 22;20(10):e0334641. doi: 10.1371/journal.pone.0334641 (PMC12543183; doi:10.1371/journal.pone.0334641)
Supplement: S3 Data — (ZIP) [file pone.0334641.s003.zip › 000100500002785.xlsx_0.txt_24.txt.txt]

-1.43523087988849e-05
-3.68449462489338e-05
-4.71151672300966e-05
-2.89490012256852e-05
-1.79461830708233e-05
-1.57514514346688e-05
-2.95732696135252e-05
-4.2890967526039e-05
-2.2139265275428e-05
-1.95965243814941e-05
-1.33800997127941e-05
1.10334334760777e-05
-2.80939093652107e-05
-3.82940940759085e-05
-2.47568483647474e-05
-2.49893609575381e-05
-8.25888182305744e-06
-1.80445784139638e-05
4.32717128085192e-08
-3.69344922868622e-05
-7.33009152889314e-06
-4.06818020751948e-05
-4.43458191003023e-05
-4.97882022457908e-05
-3.30386200249502e-05
-3.85709187353498e-05
-3.36355366535031e-05
-3.04197169707156e-05
-3.32595702240518e-05
-6.10685223947916e-06
-1.65813744257258e-05
-4.44331419544235e-06
-4.55006803943344e-05
1.4474537366508e-07
-2.08158726183917e-05
-1.831463997292e-05
-2.1909972146196e-05
-2.31192445796585e-05
-1.88675222680438e-05
-7.41009749651004e-06
-3.00489899977178e-05
-8.78603965855746e-06
-9.31141005190244e-06
-8.05846951844485e-06
-1.58805370828414e-05
-3.74635322638197e-05
-1.05918784318151e-05
-7.3573747359849e-06
-1.54074898405569e-05
-3.23146483078688e-05
-3.3267698845304e-05
-2.17951405772869e-05
2.8761739075492e-06
-2.38557392701946e-05
-6.90365797210369e-06
-1.70005075496294e-05
-1.80895318727733e-05
-9.75142080898142e-06
-1.7259056192294e-05
-2.76439530150972e-05
-2.02870744967687e-05
-5.07892899613929e-05
-3.21698906873239e-05
-1.33366570274632e-05
-1.05343685913468e-05
-2.80433290048351e-05
-2.34247842000344e-05
-1.81275748492185e-05
-2.63489368831286e-07
-4.31459442245589e-06
-1.81648794644511e-05
-1.81278211872517e-05
-2.47908259676031e-05
-1.90442932404907e-05
-4.02846971922889e-05
-2.32200884550677e-05
-3.15402973648196e-05
-5.04297652886041e-05
-2.54511107253097e-05
-1.64733863035297e-05
-1.34114108949841e-05
1.86483133054601e-07
-3.15326977376005e-05
-2.35841977943514e-05
-1.73964534790876e-05
-2.66530261021378e-05
-2.20398202858773e-05
-2.83581787337467e-05
-1.90957145354608e-05
-1.74345089278427e-05
-2.98298627185745e-05
-1.82764822631606e-05
-1.50394289846903e-05
-2.1964896235783e-05
-1.18394981967336e-05
-2.89280012474145e-05
-9.33132809275595e-06
-3.50995647442451e-05
-1.79122549927951e-06
-2.00200120555289e-05
-2.69835740915924e-05
-9.95865892840094e-06
-2.39621991686011e-05
-3.87292131860021e-05
-3.37624630065102e-05
-1.54399607586679e-05
-3.47349703338268e-05
-7.96437434562943e-06
-2.69045372614412e-05
-3.56372559255853e-06
-2.47736532599511e-05
-1.05665082274131e-06
-2.7591692913668e-05
-1.64240759742754e-05
-2.09675308933432e-05
-2.15354369230158e-05
-7.64093650771725e-06
-1.97844848446904e-05
-6.29943040420534e-07
-2.26032809360841e-05
-2.76599693893693e-05
-6.31395743637292e-06
-2.86125550795207e-05
-1.63359970995641e-05
8.65889321028209e-07
-2.12607266046585e-05
-2.87737399731552e-05
-2.88039402004233e-05
-2.02488691045916e-05
-1.66207314233997e-05
-2.74826161130152e-05
6.50449697712297e-06
-1.10498659942617e-05
-2.19673714628603e-05
-5.21895293594298e-06
-3.54802244737596e-05
-7.28376430472163e-06
-2.07649038050454e-05
-2.82485285535797e-05
-2.52528239488122e-05
-4.99128288804335e-05
-2.0573715412647e-05
-8.53753069011356e-06
-2.94134705340877e-05
-1.03407541038761e-05
-1.56871539550149e-05
-1.43641039173045e-05
-1.3087712970014e-05
-2.27003334261144e-05
1.12510467314343e-06
-2.84292543215356e-05
-3.5036807654397e-05
-1.51205154520467e-05
-1.70353378877409e-05
-1.63444454225598e-05
-1.28214423147038e-05
-6.00139867747026e-06
-5.77671715219857e-06
-2.48585841928917e-05
2.53005264902977e-06
-4.3839138952592e-05
-3.8968034404428e-05
1.67583956504215e-06
-2.49238293207211e-05
-2.48548164648597e-05
-1.8659151176169e-05
-2.62745923182487e-05
-1.84036935964613e-06
-6.22667915208957e-06
-3.90795484058603e-05
-4.85517769768336e-06
-1.08704635337718e-05
1.31427863806477e-06
-2.57857420876141e-05
-1.58608310036886e-05
-3.08013965988996e-05
-4.54345656915555e-05
-8.88043875199379e-06
-7.8689466820655e-06
-2.32725367583684e-05
-2.97724728523215e-05
-2.24233298192527e-05
-7.69661781692685e-06
-1.58915166261789e-05
-3.24759850915976e-05
-3.59210949430856e-05
-3.21110989998092e-05
-3.11058929405824e-05
-1.47129758895857e-05
-1.93958165403152e-05
-5.94063590891387e-06
-1.74665718321159e-05
-2.28485923313852e-05
-2.12793406474987e-05
-1.85405986407747e-05
-5.62181427761022e-06
-1.33413810223117e-05
-2.19289711034381e-05
-4.39877604563813e-05
-4.39364068338162e-05
-3.29353616172126e-05
-1.65711840044745e-05
-1.94364587566988e-05
-1.77469456269999e-05
-1.31330667154755e-05
-1.23750224489471e-05
-1.13349736930225e-05
-1.71826087746473e-05
-1.03447087816047e-05
-4.915329636453e-06
-2.08846297706261e-05
-2.17688344311596e-05
-8.76327026830855e-06
-3.18722628469324e-05
-2.60527723318855e-05
-1.98588108628603e-05
-1.22718083025778e-05
-3.40644746313684e-07
-2.78906953888457e-05
-1.8652869009943e-05
-2.00046605640477e-05
-1.24128082794647e-05
-3.70856242242472e-05
-2.0908141657811e-05
-1.19828077574845e-05
-3.08836373547186e-05
-3.18705631320421e-05
-2.88721229916438e-05
-1.86134881224154e-05
-3.43626532280433e-05
3.69958904972074e-06
-2.35849781322408e-05
-2.42489310413697e-05
-1.3125889571296e-05
-2.36712878909198e-05
-1.39440517240036e-05
-1.99940168999146e-05
-3.95733414181389e-05
-2.43136424076505e-05
-2.80784672872693e-05
-1.42578975077534e-05
-1.94002583895182e-05
-1.20541876066974e-05
-7.67922582311824e-06
-9.64287657275354e-06
-2.15753750007574e-05
-1.33093620091137e-05
-1.20372549002259e-05
-1.51807110702281e-05
-1.94169922558869e-05
-3.29951452045115e-05
-3.36029475396913e-05
-1.49192490507203e-05
-2.7836546223394e-05
-3.65582337957753e-06
-2.58213216644244e-05
-1.58042315026455e-05
-3.14851175601327e-05
-2.66758792720454e-05
-1.24888203796288e-05
-3.64697459784754e-05
-2.23227484736627e-05
-9.64930043344291e-06
-1.53529391695987e-05
-1.73190712986118e-05
-1.90127367500682e-05
-2.76092507760909e-06
-2.05884555734442e-05
-2.17950878056573e-05
-3.31419968997213e-05
-3.39873105073674e-05
-3.01613221588335e-05
-1.41745666502619e-05
-2.94704880318914e-05
-7.94273179851516e-06
-3.27574406016314e-05
-3.97566506460427e-06
-3.53786582413471e-05
-2.51163944848698e-05
-1.89884629822748e-05
-7.4369643519248e-06
-1.25305312179969e-05
-2.74791880419588e-05
-3.19189968661845e-06
-1.44744487787796e-05
-1.91906954508402e-05
-3.33524146155826e-05
-2.99950692125257e-06
-3.4911311089565e-05
-2.44713749307136e-05
-4.32728645993451e-05
-3.63317684181031e-05
-1.14100920062394e-05
-1.62024337783677e-05
-2.21383412469125e-05
-1.89556940590674e-05
-7.09383996538229e-06
-2.09828587533994e-05
-2.93033592086298e-05
-8.42334790852442e-06
-1.8234037940471e-05
-2.72528141808239e-05
-2.74459523718145e-05
-2.99858810609565e-05
-1.08572612975886e-05
-5.81554332061612e-06
-2.95537779657014e-05
-4.423396275068e-06
3.41676999961286e-06
-1.47404424195645e-05
-2.48247560862787e-05
-1.39548635394798e-05
-2.0213576973968e-05
-2.71771554879586e-05
-1.53995742628219e-05
-1.81550710037873e-05
-2.85180634810301e-05
-2.95828372046773e-05
-5.37940767381553e-05
-1.25470276785852e-05
-1.86276666421858e-05
-7.97496381299565e-06
-2.86054711188171e-05
-1.22178866741249e-06
-3.32257127741622e-05
-2.90416991184259e-05
-2.96665783461363e-05
-3.88003966898075e-05
-2.10909084549647e-05
-3.190322358051e-05
-2.223764421075e-05
-1.81080977114513e-05
-3.0630869034775e-05
-6.96267265949039e-06
-2.44972879438231e-05
-2.73830033753519e-05
-1.70623506233717e-05
-1.93552884070897e-05
-1.36339823174613e-05
-1.97633933382207e-05
-2.29549200436361e-05
-1.9708413357704e-05
-8.10165159560877e-06
-2.82273947720868e-05
-4.23933387544376e-05
-1.21777721529864e-05
-1.91466255505648e-05
-3.61907470277163e-05
-2.0147361630725e-05
-3.15709940937536e-05
8.52252451511243e-06
-2.11071763710254e-05
-3.2369828220301e-05
-1.05594788422186e-05
-1.61021033139657e-05
-4.70223912408097e-05
-1.85183860650187e-05
-2.5178578949476e-05
-2.23538779768423e-05
-2.98393372053804e-05
-8.7738720601552e-06
4.78461593388971e-06
-2.59099569761168e-05
-2.30411893846598e-05
-2.35320600514766e-05
-2.88978510923617e-05
-1.47032901715949e-05
-2.06857753443679e-05
-5.87138099918192e-06
-5.78546990987656e-06
-1.88240462164711e-05
-1.71629330159877e-05
-8.65546271165934e-06
-8.61487088992561e-06
-2.9730495068926e-05
-1.37038127054137e-05
-1.86893642325542e-05
-1.79002097836345e-05
5.04432453954698e-06
-1.7882035296233e-05
-1.31824604840066e-05
-1.89692276703837e-05
-3.38875429818364e-05
-1.03533043376228e-05
5.55323769318218e-06
1.11732724227603e-05
-2.41999236656568e-05
-1.71213260351821e-06
-1.11990554415099e-05
-2.21992700340052e-05
-2.05641004625935e-05
-3.26531705370909e-05
-1.8936019909024e-05
-5.99394639900668e-06
-1.96834808828016e-05
-1.5829653905837e-05
-2.22746708219989e-05
-2.71853129644563e-05
-2.15881467071924e-05
-3.56207983588167e-05
-1.51908154400933e-05
-3.5064786316273e-05
-2.57649022013425e-05
-2.98473386754151e-05
3.8148264218138e-06
-1.05287316401906e-05
-1.29549057262325e-05
-2.48191835179601e-05
-3.73283947178709e-05
-3.42086528799753e-05
-1.7773142917478e-05
-2.27019268534318e-05
-1.60653304643261e-05
-2.15275983261604e-05
-3.42411067286663e-06
-2.87180128824839e-05
-1.72936852048266e-05
-2.71768409476572e-05
-1.22675459596135e-05
-2.12051549417993e-05
-4.99766461299461e-06
-8.71798959264525e-06
7.55894282585794e-07
-2.1585782823072e-05
1.85700956160692e-06
-2.33625342506867e-05
-3.17457345841606e-05
-2.71290882635062e-05
-2.45778349316962e-05
-3.13827712598623e-06
-3.53501759721131e-05
2.19085596519548e-06
-1.2594424249268e-05
-3.83478060071144e-05
-9.07940718649673e-06
-2.55135752850668e-05
-2.05425294845831e-05
-1.14779264048621e-05
-2.1733244477015e-05
-1.87986652515022e-05
-8.45442619093105e-06
-3.09422416595115e-05
-4.25676088398921e-05
1.80580370820452e-05
-7.494213322915e-06
-2.6307819081491e-05
-3.0413170281225e-05
-2.95251967692287e-05
9.76352119152368e-06
-6.82838088909026e-06
-1.96367459571809e-05
-3.16721598461577e-05
-2.73800487790233e-05
-2.57961249214831e-05
-2.29895561278009e-05
-8.97526739067701e-06
-1.13283694392819e-05
-1.36233966442765e-05
-9.47643016010681e-06
-2.5265914018041e-05
-1.88752537519128e-05
-3.34548373859215e-05
-1.64005488818468e-05
-2.42442504181488e-05
-1.25695359461722e-05
-1.35808988822394e-05
-3.35519623221134e-05
-8.13837741022976e-06
-1.5451101938653e-05
-3.02294606552473e-05
-2.50120300660791e-05
-2.17619851878435e-05
-1.71113965657979e-05
7.94374792268258e-08
-1.38922453924283e-05
-1.43561843263989e-05
-1.06005455883058e-05
-2.75973882959143e-05
-1.69553118133848e-05
-2.76960280447622e-05
-6.02393400609867e-06
-8.875132356157e-06
-3.71238571533252e-06
-5.18541246188772e-07
-6.95261124120949e-06
-1.66303302735474e-05
-3.13819372680001e-05
-1.4402817817113e-05
-2.58073290519398e-05
-2.59878949971006e-05
-3.50973531364452e-05
-2.10227085188339e-05
-1.04824793320934e-05
-1.74930525389505e-05
-2.76683588600287e-05
-3.00666452726073e-05
-3.36376306323058e-05
-4.26965981559471e-05
-2.15047761975487e-05
-8.34180012561679e-06
-2.58657753338032e-05
-1.93627518872744e-05
-8.68675141715952e-06
-2.42261563346466e-05
-4.82400011344187e-06
-5.41048244632363e-06
-1.48113887298189e-05
-1.95443759563224e-05
-2.63973475663055e-05
-2.50381958901589e-05
-5.38895009039583e-06
-6.18171157044064e-06
-1.90506182748324e-05
-2.40136957696125e-05
-2.38180965277549e-05
-1.05933045275946e-05
-2.55657929979551e-05
-6.00636704706506e-06
-8.03676505116382e-06
-2.12095111722619e-05
-2.52304383111163e-05
-3.76749895031252e-07
-1.18232719005332e-05
-2.81898998850424e-05
-1.5335261233232e-06
4.20892951374003e-06
-7.7392396579368e-06
-6.43992841876679e-06
-1.68850977402471e-05
-1.81067227373739e-05
-2.07659710566727e-05
-1.95901077472153e-06
9.5180908536283e-07
-2.38673066741645e-05
-3.18935716660825e-05
-5.04571050182254e-05
-3.25615646183748e-05
-2.65816955748057e-05
-2.87745909704929e-05
-1.51820048229054e-05
-1.50211190016501e-05
-2.67620184604239e-05
-1.75475866020446e-05
-2.88920054849751e-05
-3.59212731331663e-05
-6.84230186626389e-06
-1.10872587274822e-05
-2.39819488497729e-05
8.80965762097733e-06
-3.56366396819756e-05
-3.34645939886945e-05
-1.73033370395813e-05
-1.74741213661861e-05
-2.90115432224721e-05
-3.97498799036283e-05
-2.56529199487608e-05
-1.57435926651657e-05
-1.7976668681928e-05
-2.29164113361479e-05
-2.36260646790268e-05
-3.03348482435732e-05
-1.60347650210032e-05
8.74451232664352e-06
-1.18364533851281e-05
-3.51425277095481e-05
-1.96760703516456e-05
-6.32721537025368e-06
-1.72161824943813e-05
-1.60106474721653e-05
-1.58015490970916e-05
-3.60840476312326e-05
-1.64148796484895e-05
-1.31644228536479e-05
-2.95449613175e-05
-3.82704546031869e-05
-2.35722655737709e-05
-2.22356245428321e-05
-2.92208904541327e-05
-2.85653829611918e-05
-2.2696245352769e-05
-1.11613020872989e-06
-1.67930104269547e-05
5.50418275214816e-06
-6.50510399179168e-06
-1.47515011100474e-05
-3.22563538080903e-05
-2.61680356033211e-05
-2.01450394856601e-05
-8.43013570973458e-06
-1.97518992199945e-05
-3.34191652808944e-05
-3.02805585964458e-06
-1.89172735382588e-05
-1.37209674258154e-05
-2.25930910257412e-05
-1.82401712976442e-05
4.33338628299967e-06
-1.00108967176858e-05
-1.757130298296e-05
-2.67090970395495e-05
-3.8407660740408e-05
-2.52731313776003e-05
-2.03629959209188e-05
-2.12534631234873e-05
-2.45041006471948e-05
-1.02329952537965e-05
-1.88164994973922e-05
-1.74498159310227e-05
-2.92880680168875e-05
-2.10952722227986e-05
-2.82206088460689e-05
-1.72950669103517e-05
-2.87670483670625e-05
-1.96392954625822e-05
-2.54013973373976e-05
-4.79513207258462e-05
-2.79727671945818e-05
-1.50053628562055e-05
-1.72263314788575e-06
-2.09770699708008e-05
-2.02575248600387e-05
-2.85744462632008e-05
-3.61365402958229e-05
-1.07651257460522e-05
-1.38651833692502e-05
-1.07398445781257e-05
-1.65288237199525e-05
-1.60426125247607e-05
-1.16540713337869e-05
-1.01003327026041e-05
-2.57301627542345e-05
-1.45087582522919e-05
-3.50941826046211e-05
-2.5248853863221e-05
-2.55551842133209e-05
-2.74065434488551e-05
-3.58760126232562e-05
-1.94470353060247e-05
-1.06433199119758e-05
-2.88349608197222e-05
-2.54367990196491e-05
-1.65354708642955e-05
-2.46323162770972e-05
-8.59442796957689e-06
-4.38422264937639e-05
-2.35367380340311e-05
-1.4651782936454e-05
-1.65712608517957e-05
-2.7332946231423e-05
-3.39157046338597e-05
-2.04065873667987e-05
-2.1908529211836e-05
-2.29272147651465e-05
-2.79534194832635e-05
-2.41180647514328e-05
-4.23106048837751e-05
-4.30287003198507e-05
-2.91337498320751e-05
-2.14402403309472e-05
-3.16677431090895e-05
-5.81614468729636e-06
-1.40992866623191e-05
-2.32943142756633e-05
-2.72538430452739e-05
-1.32786455705047e-05
-2.16827925255757e-05
-9.35977996404674e-06
-3.13392040017612e-05
-1.76780610701736e-05
-1.99633940765284e-05
-1.10705168534831e-05
-9.81414284119953e-06
-2.26954174862024e-05
-1.26192949480799e-05
-2.08124247370588e-05
1.35633581197385e-06
-2.89803453513887e-05
-1.26387489547698e-05
-1.64650062617783e-05
-4.61772281552763e-05
-8.1332858436928e-06
-6.27693712209369e-06
-3.64476281376176e-05
-3.02628845454269e-05
-2.08198456401294e-05
-5.08414351126723e-06
-4.34510098017058e-05
-4.11130383448771e-05
-1.95972918312069e-05
-5.2137911566284e-06
-1.72929787538741e-05
2.76476021217266e-06
-6.67213443379638e-06
-2.19843047786349e-05
-3.56299185660758e-05
-4.00396976444771e-05
-1.2604570725213e-05
-4.79577670432139e-05
-3.24742427798285e-05
-3.43945742606841e-05
-3.47317846405356e-05
-8.79334921256764e-06
-6.98439423658731e-06
8.39635360878454e-06
-3.02263551364151e-05
-2.29045746168181e-05
4.63954872136248e-06
-9.91351855093353e-06
-1.93125642103876e-05
-3.22024201934616e-05
-2.78911053683717e-05
-1.17980709855852e-06
-1.20756839856047e-05
-3.05611465479313e-05
-1.32017421543961e-05
-3.75183417345803e-06
-4.96087034847507e-05
-4.7551553959828e-05
-3.57756389732968e-05
-1.49711576592985e-05
-1.98883668800829e-05
-3.25509910147138e-05
-1.11024039092243e-05
-1.01991840190769e-05
-2.67512516893089e-05
-2.98944309678738e-06
-1.0678005735343e-05
-7.43954709235442e-06
-6.18024886591984e-06
-3.07800349630232e-05
-2.57669574513226e-05
-2.48776141398328e-05
-3.58020725718876e-05
-2.01510435515439e-05
-3.06239390081932e-05
-1.42331138098378e-06
-2.54303752811542e-05
-1.71850492725735e-05
-7.46147497125064e-06
-2.42727607728361e-05
-2.18325301314294e-05
-2.41435571416536e-05
6.97983477260733e-06
-2.34503503326363e-05
-1.94034659182242e-05
-1.09676187079564e-05
-1.57350493194303e-05
-2.31129013957416e-05
-7.34185537174334e-06
-2.30653624072247e-05
-8.56352005266495e-06
-1.5702695524162e-05
-4.81890451105411e-06
-4.25655336199873e-06
-2.79130861554838e-05
-3.06175721954471e-05
-2.20941285817057e-05
-1.87512296029822e-05
-8.98120699468294e-06
-3.12238147503197e-05
4.12855994947649e-07
-2.03865958746067e-05
-1.61931365780758e-05
-3.03760585241123e-05
-1.16660812400882e-05
-1.76958650130642e-05
-4.71979649881566e-05
-4.01484900384106e-05
-1.17163351201852e-05
-7.36969286440045e-06
-2.47346811430058e-05
-3.53426483687803e-05
-1.61660025857926e-05
-2.08852474294517e-05
-2.29130109972944e-05
-1.69184720888007e-05
-1.13935317261867e-06
-3.89850091010353e-05
-3.1543073690837e-05
-1.97031592671275e-05
-1.87325897806545e-06
-4.59864546090312e-05
-7.01099343837042e-06
-2.05119009921299e-05
-1.6751964613269e-05
-2.26992352104029e-05
-3.07229615211636e-05
-1.03793042794237e-05
-2.24176222777792e-05
-3.09446566867019e-05
-1.5983462093169e-05
-2.63391025910529e-05
-6.06231303871139e-06
-1.89146222333371e-05
-6.98235123938665e-06
-7.80603382883293e-06
-2.7550440608501e-05
-3.80778435673989e-05
-2.56689090452969e-05
-2.61986934623464e-05
-2.16249564841248e-05
-3.17126905141732e-05
-1.7147737506616e-05
-1.53037921063192e-05
-3.68669080538196e-05
-1.80120855681558e-05
-2.63501759520961e-05
-2.90741832660143e-05
-2.49785980790071e-05
-1.81266039958551e-05
-8.43837874890973e-06
-1.76995384546887e-05
-1.67466184573249e-05
-2.24522026795581e-05
-2.72037010762342e-05
-2.83169369758583e-05
-1.62671329176631e-05
-8.15713392772888e-06
-2.11480459414884e-05
-2.9247143770723e-05
-7.62772036558145e-06
-3.46163495556141e-05
-1.36240403861062e-05
-3.99429177819919e-05
-2.77834734776097e-06
-2.41711707097853e-05
-1.60011851979603e-05
-5.03946960771957e-05
-2.16478957561228e-05
-2.20796351477102e-05
-4.75999001733297e-05
-9.87496498651417e-06
-3.13374777827038e-05
-2.05689606265727e-05
-1.97316107209361e-05
-3.2716594320948e-07
-8.38662777582798e-06
-1.4533872201387e-05
-1.82758813839852e-05
-2.86143291333713e-05
-8.76418770201936e-07
-5.17683417019003e-05
-1.41271869267426e-05
-1.59451912678728e-05
-2.42404225271084e-05
-3.42111851295156e-05
-1.63500955198281e-05
-1.68599689033346e-05
-3.07922805598248e-05
-2.13186166197412e-05
-2.04910060092027e-05
-2.14504437260705e-05
-6.18200922016843e-06
-6.00247981057084e-05
-2.41516713017995e-05
-6.11178274205703e-06
-1.4367454875969e-05
-2.26616607055834e-06
-7.55799818410414e-06
-1.06008156870302e-05
-1.2656368781571e-05
-2.38779451924816e-05
-1.15929126797199e-05
-2.12019848919067e-05
-2.32248915890976e-05
-3.20417355504218e-07
5.73473397440676e-07
-2.03114831022554e-05
-1.84060210733526e-05
-1.92408617291091e-05
-2.02494038514567e-05
-1.41296125983554e-05
-2.38206730626908e-05
-2.80116219699464e-05
-2.26475915402154e-05
-2.10728445353741e-05
-1.49824172059553e-05
-3.85305698216706e-05
-3.08372052192082e-05
-8.80397582946964e-06
-1.57059226200912e-05
-1.90227943008445e-05
-2.92484916686107e-05
-4.25569381984123e-05
-1.70229618811606e-05
-1.05480015295108e-05
-9.88342346648587e-06
-2.2404186942126e-05
-1.27102342060995e-05
-1.22652552093193e-05
4.00152737095083e-07
-2.86677412759134e-05
-3.29744668109871e-05
-4.08609378342518e-06
-2.73305959002825e-05
-1.88683707585607e-05
-4.29691491607044e-05
-7.51462178945468e-06
-2.59325303058138e-05
-2.64566134305405e-05
-2.56630305717561e-05
-1.49441256591899e-05
-2.25470013727408e-05
-2.10698422485714e-05
-1.50185436632516e-05
-2.35406334169453e-05
-4.26905829295977e-05
-1.60746813065842e-05
-1.54779797820152e-05
5.33556886337853e-06
-1.27005514716647e-05
-1.67183018665951e-05
-1.0529953902093e-05
-1.41320091396645e-05
-3.19684420244822e-05
-3.35231029126167e-05
-1.44220432153994e-05
-9.48077104296716e-06
-1.73443600929393e-05
-2.48140050469658e-05
-1.05585180437269e-06
-2.94530355968398e-05
1.51437835297054e-06
-1.5790471033564e-05
-2.03276799435974e-05
-1.79436522372033e-05
-2.00234719062474e-05
-2.96998716591353e-05
-1.60146181231046e-05
-2.28356801640488e-05
-1.85623049243488e-05
-3.51155708257283e-05
-2.19398560264799e-05
-3.95343700208544e-05
2.70199935433803e-05
8.7237852502394e-07
-1.74941385237016e-05
-3.2094057887725e-05
-3.6292850495146e-05
-2.12945746426421e-05
-1.89733523446672e-05
-1.3513936845916e-05
-3.64872351515403e-05
-1.84579857876632e-05
-2.11297347171678e-05
-3.48056876128701e-05
-1.45991517493178e-05
2.65859282689766e-06
-2.75885405317854e-05
-1.16883600724179e-05
-2.31542402896595e-05
-2.50545028707217e-06
-3.13322273128511e-05
-1.31932103376493e-05
-6.32009221017961e-06
-2.42082477478301e-05
-2.57129969927079e-05
-2.29553544696598e-05
-2.92435459069976e-05
-3.82587450456299e-05
-1.39900471250342e-05
-1.49738676027767e-05
-1.44943920644277e-05
-2.36978491102329e-05
-1.19929620434547e-05
-2.277013874222e-05
-1.79865492233508e-05
-2.35790276293861e-05
-1.83538480188904e-05
-1.78420176783454e-05
-5.11836303092823e-06
-2.48393854007694e-05
-5.45006949240598e-06
-2.9901219688564e-05
-2.11361348091418e-05
-1.02090690305798e-05
-2.58128158906013e-05
-3.6237538971739e-05
-3.25941470950581e-05
-2.39725809570542e-05
-2.62779685088181e-05
-7.46738580445517e-06
-2.16929099082736e-05
-2.32046449283447e-05
-3.77954879925793e-06
-4.06159014860975e-05
-3.18531243833868e-05
-2.20234001862779e-05
-2.89051272776829e-05
-1.2837327264025e-05
-3.95845845500309e-05
-2.78881710363013e-05
-2.74150949432897e-05
-1.73818331538798e-05
-3.20515130138956e-05
-3.26616291999028e-05
-2.91796470566267e-05
-1.69589710112736e-05
-3.23457867380408e-05
-1.51609469944924e-05
-3.45181554316831e-05
-5.53989421496828e-06
-3.77224638689126e-05
-3.0831282277546e-05
-2.39667268899511e-06
-1.43476954137887e-05
-3.69066569566054e-06
-3.17671028365948e-05
2.63529421078125e-06
-2.34556953263614e-05
-5.7623224528744e-06
-1.20903463461014e-05
-3.02793039409143e-05
-2.82940619151152e-05
-2.26802789512153e-05
-1.60509845045126e-05
-1.54246539584989e-05
-4.21194556017145e-05
-3.51438302011375e-05
-3.50172781933116e-05
-2.35948969325659e-05
-3.29705182931231e-05
-1.21506977608304e-05
-3.46762658267053e-05
-7.35461669241221e-06
-1.63673115628558e-05
-2.56047520600972e-05
-2.27209757321003e-05
-3.10325036808245e-05
-2.46178124906826e-05
-1.8775225062557e-05
-7.72809493337059e-06
-1.14034055223194e-05
1.4148244247755e-05
-3.28439606458851e-05
-3.89772093848894e-05
-2.68392820710908e-05
-1.54130919736483e-05
-2.70117181091646e-05
-1.11675622491199e-05
-2.22324044958507e-05
-2.84300516843869e-05
-2.00556652009288e-05
-5.05716313095937e-06
-3.2837829424878e-05
-1.01213224868097e-05
-3.34938154557941e-05
-2.25698009937015e-05
-3.60178765003011e-05
-2.17606801106743e-05
-3.7625368679104e-05
-8.62270526508202e-06
-1.34035597707458e-05
-1.39051108257395e-05
-3.08787582178143e-05
-4.21287071490064e-05
-3.09973630153992e-05
-1.04518795458349e-05
-3.54698584279854e-05
-2.69399121482729e-05
-4.11244470460802e-05
-3.11946484438277e-05
-2.69344366997661e-05
-2.85375697560884e-05
-1.61230545203353e-05
-4.10473285243347e-05
-9.94242933829159e-06
-4.63129542653442e-05
-1.47821510671433e-05
-1.63914071287437e-05
-1.99953215091903e-05
-1.44548640508195e-05
-3.06847764532403e-05
-9.49427841818829e-06
-2.8140477166211e-05
-1.4625406599114e-05
-1.45361324702738e-06
-2.18346100371968e-05
-2.13594474805574e-05
-1.173440745005e-05
-3.11358866006592e-05
-1.06309009290193e-05
-2.32628964021461e-05
-3.74371165341719e-05
-2.90728947375257e-05
5.16656412434874e-06
-1.95764699957484e-05
-7.15389734801866e-06
-4.33370106385555e-05
-3.21940179465474e-05
-2.3765717858249e-05
-2.67965874231478e-05
-1.12089965927554e-05
-2.77646705534381e-05
-3.22983300017887e-05
-3.29003307135197e-05
-1.85263502129745e-05
-2.17176683428276e-05
-2.81261366233429e-05
-1.65632693192343e-05
-1.93654677010115e-05
-2.39374268801074e-05
-1.71999494547726e-05
-1.26653159573482e-05
-2.1344178176778e-05
-3.17177615033879e-05
-1.62515137960604e-05
-6.0197172510075e-06
-2.45545330430626e-05
-3.84329569243612e-06
-2.98975480521465e-05
-2.42056331177096e-05
1.16714126891496e-05
-1.26883701061228e-05
-2.55601518663861e-05
-3.34154092716435e-05
-3.53315491335549e-05
-1.94764846051453e-05
-2.56963461788974e-06
-4.0668365237023e-05
-1.69876167357445e-05
-1.0468971611909e-05
-8.03554355365281e-06
-4.7327622619435e-06
-2.10407683520097e-05
-3.48286811714883e-05
-2.66644288277755e-05
-3.11862848122498e-05
-1.34972611608772e-05
-6.57320241537109e-06
-1.92469104093553e-05
-2.25735186630425e-05
-2.420387419909e-05
-1.27256520271019e-05
8.82630481450824e-06
-2.015266333059e-05
-2.06965429693456e-05
-2.28252963180581e-05
-7.24742819904882e-06
-2.82678306673228e-05
-2.15169590228854e-05
-3.04137661721851e-05
1.03462036035035e-05
-2.79346233070521e-05
-4.51800534947444e-05
-1.70643897899406e-05
-8.03692322388647e-06
-2.35983245704035e-05
-6.67896339283643e-06
-1.75884238209059e-05
-2.9591668604778e-05
-3.23879878650803e-05
-2.8607680118093e-05
-1.10395135042498e-06
-6.63974275956468e-06
-1.77382402910443e-05
-1.13459206803479e-05
-2.57678210884753e-05
-1.61186211832893e-05
-2.97538222354156e-06
-1.88035310896368e-05
-2.67184905107953e-05
-2.11430416490574e-05
-2.08241611785422e-05
-3.14148945370581e-05
-2.49250667179785e-05
-4.39814694102188e-05
-2.71124040596066e-05
-7.70331961897395e-06
-2.26319625298705e-05
-1.41326994803788e-05
-3.22053674468173e-05
-3.84716292872453e-05
-3.11024526567227e-05
-2.11360812986034e-05
-3.2669966368739e-05
-8.37072794804975e-06
-3.77337687845309e-05
-2.88619940686339e-05
-1.95791687779457e-05
-2.75399976723622e-05
-2.0198060485966e-05
-1.40153251952572e-05
-2.46186548860383e-05
-2.05809661203947e-05
-3.03945914011879e-05
-1.21715730528515e-05
-3.48675048878073e-05
-1.06090450070674e-05
-2.56699647295207e-05
-2.10906459813338e-05
-1.33541791076459e-05
-2.4711072122662e-05
-2.85016963159902e-05
-1.74981799958312e-05
-2.73440753370338e-05
-1.9823974955618e-05
-3.57121689032393e-06
-3.12990429567244e-05
-2.44891017682633e-05
-1.09716559442919e-05
-5.10037332941074e-06
-2.31756004008331e-05
-1.98179951770821e-06
-2.95739020763358e-05
-1.67262048570676e-05
-1.26239605733927e-07
-1.43852409466181e-05
-1.5089917789783e-05
-2.51044007285121e-05
-2.29002546030019e-05
-2.96695023478007e-05
-4.30881037457107e-05
1.05854814943715e-06
-2.30127846953207e-06
-2.27059976878788e-05
-1.64394528550515e-05
-4.1124907268214e-05
2.14563618135018e-06
-1.52268069385843e-05
-2.03537797464405e-05
-1.33230841417603e-05
-1.56294704815608e-05
-9.1075471749635e-06
-4.11145943201525e-06
8.6356118578215e-06
-2.85396239299127e-05
-2.98760540088843e-05
-2.74801379077632e-05
-5.70620367787179e-06
-1.94554235670683e-05
-2.98390234220835e-05
-2.58280363740306e-05
-3.68370288497455e-05
-1.85687178338491e-05
-1.07877035900765e-05
-2.73614492553443e-05
-2.96648551972033e-05
-4.34597806925518e-05
-3.39868898325429e-05
-3.94401035649933e-05
-3.59834796017461e-05
-3.43038993474195e-05
-3.01820585610064e-05
-2.00207772764214e-05
-2.0246102487225e-05
-1.6006176006204e-05
-3.41147338817533e-05
-3.69215852803694e-05
-1.65786757250249e-05
-3.87034153606183e-05
-3.36645452021397e-05
-2.53703890553766e-05
-1.11317710639463e-06
-3.70395651947666e-06
-5.51449484277324e-06
-2.8601844689645e-05
-2.50984092943048e-05
-1.92885787426033e-05
-2.40394377750707e-05
-3.19608799473313e-05
-4.10323606423804e-06
-6.64407311935121e-06
-3.60039154959879e-05
3.47382171938926e-06
-2.28804330404232e-05
-1.35396491646924e-05
-2.68196886112803e-05
-3.00187600209247e-05
-2.86693869073099e-05
-3.20080125728874e-05
-7.96076985338759e-06
-3.49786587285466e-05
-1.43674336093561e-05
-2.15379463216666e-05
-3.5296748774712e-05
9.17524895945778e-06
-1.58512319886042e-05
5.20535493102911e-06
-3.54207313773486e-05
-3.46689300456883e-05
-2.45133407268905e-05
1.41911603336226e-05
-1.76973720683613e-05
-2.80248770406597e-05
-2.58426617694539e-05
-2.76964865698578e-05
-5.78199548320182e-06
-2.28144338277464e-05
-2.75779756752485e-05
-3.42664223388615e-05
-2.26905109302141e-05
-7.75220114537341e-06
-1.28521528904998e-05
-2.53312743695845e-05
-1.92060594566084e-05
-1.90660466096417e-05
-3.73176669164788e-06
-9.74677326225061e-06
-2.0065915333153e-05
-2.98943511510272e-05
-1.32730545577982e-05
-1.66029080991585e-05
-1.72204998295701e-05
-2.12595493268725e-05
-3.46421609631096e-05
-1.94837474422343e-05
-1.51932487608696e-05
-4.44039955098782e-05
-1.33954442001285e-05
-2.66031332257932e-05
-3.46221601798757e-05
-3.1583278878293e-05
-5.48236041965714e-06
-2.1544803161809e-05
-1.95897589227421e-05
-2.83205290130116e-05
-3.68584183445228e-05
-1.04790020969172e-05
-1.68305781679961e-05
-1.44783506829287e-05
-2.79289387576793e-05
-3.24734681483308e-05
-6.39863365752093e-06
-4.71525088457734e-05
-1.21773479090251e-05
-2.53435155905544e-06
-3.69844954604362e-05
-2.14883982834194e-05
-1.38360847209864e-05
-1.98028773301267e-05
-6.15391326519211e-06
-1.12976581574006e-05
-7.01313087170583e-06
-1.79384112304245e-05
-2.41248139626441e-05
-1.23098243209241e-05
-3.49693594604992e-06
-3.27635143914988e-05
-1.58860901387503e-05
-8.01027498853256e-06
-6.49533992043484e-06
-2.87352035574121e-06
4.92284297948306e-06
-1.03753869849721e-05
-2.20844395182917e-05
-1.85270860039228e-05
-2.48079637545928e-05
-2.00546308057589e-05
-2.42123441819539e-05
-2.88604354361817e-05
-2.06605905834719e-05
-1.41687233175187e-05
-8.41272223925338e-06
-1.83797921306405e-05
-1.39471983193828e-05
-7.72647769515084e-06
-2.89897604685154e-05
-3.84875529907022e-05
-2.11865946502278e-05
-1.03114861094992e-05
-6.09234404796713e-06
-9.74121408338678e-06
-3.35799778792989e-05
-1.80902683892483e-05
-4.34911675338576e-05
-3.06414549495894e-05
-2.94197759990184e-05
-3.71712049179708e-05
-2.45251700587217e-05
-1.30623410518142e-05
-5.51956568613254e-06
-2.14210260056562e-05
-2.10686803521093e-05
-1.05713945953664e-05
-1.98086055583054e-05
-2.88265733516703e-06
-2.59244656399212e-05
-3.37907992256388e-05
-1.25169467954162e-05
-2.04959651712056e-05
-3.87371501269752e-05
-1.79871366365245e-05
-3.16753551556567e-05
-4.82398156380703e-05
-1.47248550569812e-05
-2.33582966015347e-05
-1.51939049366177e-05
-2.37820905563618e-05
2.95213061672152e-06
-3.00975359931913e-05
-5.26813234413826e-06
-4.11251428104428e-05
-2.72884082916721e-05
-1.81357221474814e-05
-3.12241292787688e-05
-4.25783587345819e-06
-1.46436864766726e-05
-1.06053905070848e-05
-2.44917586641086e-05
-3.40501303477895e-05
-3.57392132127341e-05
-1.06293207937313e-05
3.20770301384451e-06
-2.88250677615681e-05
-1.42351746232403e-05
-6.23858009990203e-06
-2.47151628696728e-05
-3.11799699322286e-05
-8.58281867888947e-06
-3.3723149002603e-06
-3.1642065171339e-05
-2.01030481329372e-05
-2.58463769549418e-05
-4.60906728275594e-06
-1.72085135453533e-05
-4.02472286993578e-05
-3.05575836729663e-05
-1.23208196844566e-06
-5.08376760030189e-05
-3.2315330316109e-05
-1.16904396386042e-05
-8.65619027044813e-06
-1.45825484012106e-05
-3.10707755692576e-05
-3.82113477696191e-05
-1.61229160251508e-05
-4.54807829055351e-07
-3.48626103599521e-05
-1.91556611632197e-05
-5.889831240172e-06
-4.62641938827862e-06
-1.93093198091978e-05
-1.7342789981392e-05
-2.65458898154352e-05
-6.75613625579508e-06
-9.52324876272442e-06
-4.3808449577196e-05
-4.3177403501783e-05
-1.20970822961818e-05
-1.630320963701e-05
-8.25048346847693e-06
-2.96506709695642e-05
-4.1624478448376e-05
-1.8458847027295e-05
1.04203668787183e-05
-2.82361369203509e-05
5.00154065041283e-06
-2.3537009901256e-05
-3.99875729601222e-05
-2.26346434891199e-05
-1.35041412291815e-05
-3.75796739025106e-05
-5.85331841320519e-06
-3.36229803989126e-05
-1.02648072872839e-05
-1.23030886770852e-05
-2.64984539908237e-05
-1.93061359965242e-05
5.91133521325254e-06
-2.51772879843556e-05
-1.37228054725025e-05
-2.99444350017301e-05
-3.12784041126147e-05
-1.02402482202323e-05
-2.63229614013253e-05
1.07050683959352e-06
-2.79318632171898e-05
-1.10958023708684e-05
-1.57616950992867e-05
-3.29381190386007e-05
-1.22092347406415e-05
-1.88284082583777e-05
-4.07830943817994e-05
-1.31801358817435e-05
-7.96695667528773e-06
-3.6152406555844e-05
2.50966543417784e-06
-8.4619857875033e-06
-2.28126235447145e-05
-1.59190637725838e-05
9.52559340606113e-08
-1.73988204024991e-05
-3.02607111138027e-05
-2.58067162704926e-05
-1.91056516026748e-05
-2.86097024675015e-05
-4.25704915465964e-06
-3.43004854834536e-05
-3.42296276677814e-05
-2.30600596198718e-05
-3.33935786482183e-05
-4.72193023759091e-05
-1.51112838789654e-05
-2.9634174396403e-05
-1.23852528327443e-05
-4.66632349561395e-05
-1.69792876758758e-05
-1.47591331701146e-05
-1.27744367545298e-05
-1.19857818782587e-05
-4.07443883056123e-05
-2.87955745905492e-05
-1.89688811729031e-05
-3.11276257609229e-05
-9.91537597418221e-06
-1.03166802098466e-05
-1.99807309287714e-05
-2.51308240790839e-05
-1.98797877686537e-05
-8.9910162848919e-06
-1.42368138104433e-05
1.40270378344868e-05
-9.62422112302637e-06
-1.44993403554628e-05
-1.9111205306843e-05
-2.34328968536378e-05
-2.86841250350937e-05
-2.20987866880068e-05
-1.02204829472692e-05
-1.58996865730367e-05
-2.73098119278974e-05
-2.15725557223739e-05
-4.0043696754479e-05
-4.38569461892687e-06
-3.81904391779342e-05
-6.81637879469712e-06
-1.19928049680813e-05
-2.48354318444118e-05
-1.73511064928674e-05
-2.19634666035703e-05
1.66319542798506e-06
-3.00934434124952e-05
-3.47681785728957e-05
-3.44482566456148e-05
-3.73901724627671e-05
-2.85435076904101e-05
-1.51436519206707e-05
-1.87051984827622e-05
-3.75922530798854e-06
-1.86207660693786e-06
-2.38155400080835e-05
-1.96666460378444e-05
-3.57175042438926e-05
-2.79272005842596e-05
-3.29980662648635e-05
-1.03078725931012e-05
-6.01292442378581e-06
-3.30073681885399e-05
-3.40712935434742e-05
-2.15207168395311e-05
-3.31172715958355e-06
-2.16929442601281e-05
-6.65436787454247e-06
-2.22355976814949e-05
-1.6859109945448e-05
-1.99274465350495e-05
-8.23827479246733e-06
-5.20901474134313e-05
-2.90741537207727e-05
-2.28434634048252e-05
-1.01885864670838e-05
-5.25520104907707e-05
-1.07956385984367e-05
-2.07691303475988e-05
-1.16370607721402e-05
-2.66338608459995e-05
-2.85472108389543e-05
6.32247352058618e-06
-4.08892550934109e-05
6.41051163471657e-06
-4.24517349003567e-07
-5.40781483467185e-05
-2.63352340091759e-05
-2.37140248551325e-05
-1.03073994683556e-05
-1.64621377167603e-05
-1.8455785845867e-05
-1.60448151896555e-05
-4.21875375921842e-05
-9.81760931172996e-06
-3.37582542401068e-05
-1.41414140479957e-05
-2.87237427162527e-05
-9.56252367296991e-06
-6.28043926963623e-06
-2.3799677982917e-05
-9.69453354920912e-06
-2.4704993593875e-05
-1.48496288220954e-05
-5.67931426353109e-05
-2.24578705525815e-05
-2.00603860882565e-05
-1.43196695416988e-05
-1.54099687519173e-05
-2.33813146827846e-05
-1.31907145964003e-05
-1.95538972247304e-06
-2.21159095453341e-05
-2.69056044411006e-05
-1.51367667196588e-05
-3.66025944735171e-05
-1.65772491050301e-05
-2.39257293543015e-05
-1.13098063089106e-05
-1.65018865370555e-05
-1.22523247345715e-06
-1.74642371025338e-05
2.79984285328227e-06
-4.00960929637831e-05
-1.92092797776718e-05
-1.24083314869412e-05
-1.95107974681208e-05
-1.03481829399343e-05
-2.67182403868105e-05
-4.76348484532069e-05
-1.56747044491341e-05
-2.55683046355139e-05
-2.3569835348904e-06
-1.40372682184452e-05
-1.65386535077602e-05
-2.68579067943705e-06
-2.58492709504571e-05
-3.96530138321858e-05
-2.63671046112247e-05
-2.94863770789967e-05
-1.77774399076258e-05
-7.40548311481416e-06
1.88576841675952e-05
5.64586303099643e-06
-3.29418483727687e-05
-1.51792385601312e-05
-1.61275169982551e-05
-6.58820948525197e-06
-1.62414177383148e-05
-1.90695944954314e-05
-3.42424776532981e-05
-1.61392881763402e-05
-4.17049034632841e-05
-2.79911379397774e-05
-9.71798493648584e-06
-3.62908318500716e-05
-2.82005980352562e-05
-1.21299386601403e-05
-1.68695356879033e-05
-4.07529585331616e-05
-2.4676308664498e-05
-4.83981541264386e-05
-2.76983916814547e-05
-3.27496026631283e-05
-2.85245772987915e-05
-3.17622763846164e-05
-3.98961842356369e-05
-2.72602041634264e-05
-1.94858472427959e-05
-2.14265809302129e-05
-1.58925142289356e-05
-1.53372140837878e-05
7.72343902957689e-06
-2.70651445589481e-05
-1.0375360962052e-05
-2.27902245520876e-05
-1.34666648280383e-05
-2.71745008421629e-05
-3.60630226957755e-05
-3.96268385109914e-05
-3.4529527809052e-05
-2.69437335366615e-05
-1.93619383743703e-05
-1.81568814807884e-05
-2.46717485781114e-05
-9.62715768822453e-07
-1.31094240107961e-05
-2.31475975467575e-05
-1.12803368119181e-05
-2.18803382801408e-05
-1.98921955105014e-05
-1.69509636415376e-05
-3.32116261969758e-05
-2.28426282606745e-05
-4.40766280350225e-06
-4.51012060701971e-05
-1.83946147657384e-05
-2.07107858909084e-05
-4.16509941730384e-05
-3.39211021603597e-05
-2.25908148941853e-05
4.85651142132702e-07
-3.39709343711261e-05
-1.44220786331438e-05
-3.19283226216597e-05
-4.03999087032474e-05
1.3535642597965e-06
-2.34629528050341e-05
-3.89114672966478e-05
-2.05908354539303e-05
-1.93972869796151e-05
-1.89366642740076e-05
-3.65744990736048e-05
-2.26942564351305e-05
-1.04917728214795e-05
-1.05992751673941e-05
-3.38984637468261e-05
-1.40990654845538e-05
-1.08108032063924e-05
-6.8311385335713e-06
-1.99499648758913e-05
-3.55143858482955e-05
-3.00279978243126e-05
-2.82032079546958e-05
-5.91843148851396e-06
-8.04225002777768e-06
-1.46045025667695e-05
-2.39645672069682e-05
-1.10167203761048e-05
-2.76824319952907e-05
-2.89143957368347e-05
-4.75791017983113e-06
-5.07792211594043e-06
-4.50393706597473e-05
-1.75786745689978e-05
-2.43469514184458e-05
-6.82300470892473e-06
-3.88526129480554e-06
-1.69872444287285e-05
-2.93023708487429e-05
-1.13779799287255e-05
-2.19238157529988e-05
-1.23968923118609e-05
-1.5497597609696e-05
-2.85636292376501e-05
-3.4063322026399e-05
2.16754268367383e-06
-4.04984227219129e-05
-8.40653477409709e-07
-1.58371195963132e-05
-1.38467789889029e-05
-4.14479647644176e-05
-2.58181051638316e-05
-3.61348739982749e-05
-5.36132140583617e-06
-1.59154595827779e-05
-1.902757937937e-05
-1.80501121997424e-05
-2.43559080860861e-05
-4.97252525854624e-05
-1.59468181687592e-05
-6.99707881786603e-06
-2.89605886215579e-05
-1.31417035714367e-05
-2.96036668957399e-05
-2.23344451848318e-05
-1.76735776878619e-05
-2.59014301808552e-05
-3.88965399996912e-07
-1.63168668011424e-05
-1.4223018960722e-05
-1.72900665594322e-05
-2.6793084538029e-05
-3.95629242309318e-05
-9.96032975935388e-06
-1.12285280695633e-05
-2.7015613862386e-05
-2.87272369666844e-05
-2.06598232985298e-05
-1.86053232159551e-05
-3.28474135184521e-05
4.50734328272174e-06
-1.87199865798631e-05
-2.13372515737714e-05
-4.02444559974462e-05
-2.36135952729171e-05
-3.23179462845088e-05
-3.08531158678447e-05
-4.23001753514878e-05
-1.31911329840338e-05
-3.86779579592518e-05
7.12258498050139e-06
-7.39566574203214e-07
1.14674969908203e-05
-2.2033427675444e-05
-5.86259188138774e-06
-3.50676508935721e-05
-3.57929433177477e-05
-2.15961045517888e-05
-2.21558498825991e-05
-2.59269295728653e-05
-2.23025970107642e-05
-3.19165807190966e-05
-4.96718913106333e-06
-3.24876058380573e-05
-3.17843281049589e-05
-5.57406310579692e-06
-1.2493658329739e-05
-9.92694431982615e-06
-8.42836671609493e-06
-2.04490635671596e-05
-1.91664002336057e-05
-2.26118527003046e-05
-1.16981856170684e-05
-1.07328411206447e-05
-3.10697180081989e-05
-2.28832640211633e-05
-4.4178118461706e-06
-1.74837914974418e-05
-2.35295694457522e-05
-3.6650520598082e-05
-7.33061108490794e-06
-6.00745331461362e-07
-1.62430070049566e-06
-1.28003165769424e-05
-4.26925475462858e-05
-1.52382017945872e-05
-1.36853240426549e-05
-1.72007710913154e-05
-8.80095452608123e-06
-1.6635404988007e-05
-9.12776691860506e-06
6.08336891565061e-07
-1.66179691798876e-05
2.64101685922501e-06
-2.40666926285004e-05
-4.06130235373393e-05
-4.23382581232915e-05
-3.66809457932528e-05
-2.33936642092412e-05
-4.17182181528621e-05
-3.12281700826571e-05
-4.3376683895061e-05
-2.40074712673963e-05
-3.93114059168049e-05
-3.14171705064056e-05
-2.0570314249492e-05
-3.18209565489428e-05
-1.9044091191889e-05
-1.79096459297733e-05
-8.70446094191733e-06
6.30876064927621e-06
-4.64084681614972e-05
-1.82151633175827e-05
-3.7982017768955e-05
8.17249696027502e-07
-1.61753251432605e-05
-8.08156929542753e-06
9.36102037422459e-07
-2.96760436699806e-05
-4.81360669418763e-05
-3.86933894289003e-05
-1.28198421441253e-05
-2.91591921805545e-05
-4.90140562216992e-05
-2.38210426619202e-05
-1.1745507324004e-05
-3.22596382176469e-05
-1.60058124506181e-05
-3.18746058867105e-05
-1.91109525412571e-05
-3.83944827184493e-05
-2.08599817329937e-05
-3.85984414344035e-05
-1.19568156673752e-05
-3.176495694448e-05
-3.92199583838671e-05
-2.46375975676334e-05
-1.84783417581195e-05
7.77727559390854e-06
-1.79926911422338e-06
-2.96311496353897e-05
-3.70548679508532e-05
4.3496674505215e-06
-3.03960638365208e-05
-5.06279285902284e-06
-1.36760642792233e-05
-1.15106827483468e-05
-1.96857350032921e-05
1.16367438636252e-05
-1.89039905430379e-05
-7.99581539562136e-06
-2.76427662445891e-05
-3.90604862797489e-05
-1.77137068907657e-05
-2.46782428116863e-05
-6.81176633033382e-06
-3.928478804317e-05
-1.99799663124323e-05
4.44464252695361e-06
-3.96510597777707e-05
-1.99998983751282e-05
-3.14364294705549e-05
-2.94327963789487e-05
-2.82571576562452e-05
-2.39704028325587e-05
-1.91335984634902e-05
-3.11454638143609e-05
-1.11166627312044e-05
-3.88120612623503e-06
-4.88844641351459e-05
-1.23212565544852e-05
-3.64653787769512e-05
-1.28665389476821e-05
-1.18561269487129e-05
-2.97431051554291e-05
-1.52220656440733e-05
3.85283244098964e-06
-4.33764362281493e-06
-1.69319874943069e-05
-2.30167194002144e-05
-2.02955609060008e-05
-1.30445301868378e-05
-2.02150244632506e-05
-1.67722437205958e-05
-2.65938956321251e-05
-2.34786751180345e-05
-1.40166582580155e-05
-2.21718315168768e-05
-1.38942966343489e-05
-8.2526633161842e-06
-6.32139787258311e-06
-2.38306086456217e-05
-4.35455111450934e-05
1.2044271030822e-05
-3.02189826853369e-05
-2.98985893271965e-05
-1.49550963907359e-05
-2.96410532944575e-05
-1.70350771053642e-05
-1.83692413944016e-05
-1.01765684921215e-05
-1.73565515903629e-05
-2.93738966368779e-05
-3.27866773192579e-06
-6.00728735797502e-06
-2.05105409815295e-05
-6.97958416549092e-06
-2.62256691811868e-05
-2.15322071408882e-05
-9.07076589955918e-06
-3.52010794616363e-05
-2.10745622282447e-05
-2.0731316170015e-05
-9.41916203650004e-06
-2.02911210963119e-05
-1.27116612135183e-07
-2.77161226332296e-05
-2.76985236874402e-06
-1.45329092989845e-05
-3.03156196261985e-05
-2.33027525235573e-05
-1.53285090547103e-05
-4.19397515232565e-05
-1.68087066959421e-05
-2.10311209126791e-05
-1.85639811506005e-05
-2.12036739543427e-05
-1.48272825948173e-05
-8.83103806315346e-06
-2.76437523328463e-05
-9.84144754328507e-06
-2.23921973039818e-05
-4.99805820973828e-05
-3.2974543934587e-05
-2.85438031579251e-05
-2.10487616353379e-05
1.56597169981106e-05
-1.56533377989653e-05
-1.04423027211932e-05
1.93749782665671e-06
-1.58042916609579e-05
-1.64494482513255e-05
-2.28069437948837e-05
-2.75785665086141e-05
-6.55078089528509e-07
-2.10896154542555e-05
-2.30243134933393e-05
-2.33943693263808e-05
-1.46276534068594e-05
-6.66260166549577e-06
-2.61125226658604e-05
-4.09032585614678e-05
-2.73864198024196e-05
-1.68964358999298e-05
-3.13358817450333e-05
-1.54209905193822e-05
-4.11166724793957e-05
-1.81492077589519e-05
-2.17123654548239e-05
-3.59126769592364e-06
-2.1269917861167e-05
-2.38083741383928e-05
-2.09287397705868e-05
-3.14399373074762e-05
-3.73528611792523e-07
-1.21186584376539e-05
-1.77533386713549e-05
-2.55652131233209e-05
-5.07805931041398e-05
-3.67500350167931e-05
-9.4339325471887e-06
-7.11734618391912e-06
-2.90136965360106e-05
-1.96463725449687e-05
-2.27170736345229e-05
-1.93933389285418e-05
-2.7345748378682e-05
-2.00912411850535e-05
-3.30618206817047e-05
-1.56531130024817e-05
1.41487193115426e-06
-8.07421339738614e-06
-3.18782142975369e-05
-1.78669373966037e-05
-4.95604703692451e-06
-2.39396514330303e-05
-3.32188172139394e-05
-1.57298433132793e-05
-1.74445825091145e-05
-1.8475929607799e-05
-9.15697774960906e-06
-2.97508685670639e-05
-3.35062169420888e-05
-1.30279300318921e-05
-3.44234835063489e-05
1.82709080933877e-06
-1.4597043547151e-05
1.60272684304443e-05
-9.46551660547378e-06
-8.49944497588385e-06
-2.20547405806508e-05
-3.86920242219024e-05
-2.19489383893616e-05
-8.17338329329525e-06
-4.66210545072953e-05
-4.10213671150657e-05
-2.67691442169398e-05
-2.3290338459825e-05
-4.03036896745543e-05
-3.24995034963892e-05
-1.86800265128462e-05
-1.65988972641089e-05
-2.38104167003575e-05
-2.46405444423246e-05
-1.1883189137483e-05
-2.32275050678376e-05
1.23722249978866e-06
-6.82070113687555e-07
-1.35813179252231e-05
-8.43399570922202e-06
-4.19752590232924e-05
-1.57342884855654e-06
-3.03919079341791e-05
-3.70142006084825e-05
-2.83056335315425e-05
-1.70863645637847e-05
-2.67273564545826e-05
-2.32269422101598e-05
-1.21734230170695e-05
-3.04133304659008e-05
-2.82716986372501e-05
-4.74937742906734e-05
-1.42521522838004e-05
-2.30442595811352e-05
6.74395003131902e-07
-3.28969764555983e-05
-2.24194331256339e-05
-2.44228266633814e-05
-1.65099564287372e-05
-2.27659917225325e-05
-9.54476666800632e-06
-1.3044619008789e-05
-5.14771842714209e-06
-2.01629536740674e-05
-2.22782289669922e-05
-3.30995343904702e-05
-1.97055770856135e-05
-2.29492910708014e-05
-1.10811506300435e-06
-3.68670596125639e-06
-3.01946507606696e-05
-4.30058812342046e-05
-2.64285754696486e-05
-5.30764868901405e-06
-2.05566065993275e-05
-4.13745837244032e-05
-2.34210884147783e-05
-2.95300595288477e-05
-2.26490768193368e-05
-8.1995888838551e-07
-1.85726139466572e-05
-1.48432236986874e-05
-2.18012121317552e-05
-1.87396295746917e-05
-2.35343930793941e-05
-2.50122478129163e-05
-3.90738623038652e-05
-2.66836259404405e-05
-1.51555746141973e-05
-3.79441453919915e-05
-1.03524745839707e-05
-6.09180859626934e-07
-1.71508848339045e-05
-2.19851077183021e-05
-1.82877384697739e-05
-2.30953486633442e-05
-3.39419313470537e-05
-2.92543152880455e-05
-2.29510348474838e-05
-1.23374532987781e-05
-2.29033880188959e-05
-2.09041808430377e-05
-3.32222051286689e-05
-1.95856592898806e-05
-1.62155815395078e-05
-2.99350918933868e-05
-2.56706624716702e-05
-1.60392188205194e-05
-1.4055590492287e-05
-5.45360425762875e-05
-1.39111182892862e-05
-1.69551058283141e-05
-2.12026527251315e-05
-3.58396293708164e-05
-1.89983332239008e-05
-2.97972424403164e-05
-9.18097255838486e-06
-1.73190708102726e-05
-1.76881999380241e-05
-2.32735169697502e-05
-3.44056589763461e-05
-3.97930840302104e-05
-1.48236523847884e-05
-1.70584240072732e-05
-2.35492122909541e-05
-1.63999449843214e-05
-2.61376703011167e-05
-2.16311075939109e-05
-2.88397298710966e-05
-3.28211591683073e-05
-6.49309812424753e-07
-1.11510262807491e-05
-2.24043588108675e-05
-5.59763795342168e-06
-8.30757757897011e-06
-2.90216561124403e-05
-2.83931014657503e-06
-1.59814790307851e-05
-2.13975343030097e-05
-1.36737715972664e-05
-1.90301909345311e-05
-1.97931724547622e-05
-2.79466564732177e-05
2.55961619126494e-08
-1.40427573334319e-05
-1.48176535321172e-05
-4.06861783976019e-06
-2.51919334928302e-05
-1.90943043121497e-05
-1.56673536956888e-05
-5.38552834894868e-06
-2.69865910787875e-05
-2.31268296750882e-05
-4.02935698276135e-05
-7.88289891719117e-06
-1.41481865554434e-05
-1.65709096030152e-05
-4.58730256535864e-05
-4.51668197680375e-05
-2.08047143635925e-05
-2.22150805868468e-05
-1.32459931967995e-05
-2.33307199861495e-05
-3.20559188699451e-06
-1.23200163911136e-05
-8.71570816076882e-06
-2.39438144158809e-05
-5.88645558582723e-06
-3.58565177544291e-05
-2.87811538517831e-05
-2.53124069308274e-06
-1.23614007563387e-05
-2.97735419347997e-05
-2.25791624570789e-05
4.85729103589798e-06
-9.43757700633064e-06
-3.34085732374431e-05
-2.40228100113046e-05
-1.39728877756052e-05
1.2453022488325e-05
-1.41680200512827e-05
-3.65632953362336e-05
-1.29273486062468e-05
-2.09491276454196e-05
-1.13828917055379e-05
-3.0310401525866e-05
-2.83181639157853e-05
1.87317669568525e-06
-1.49304441339084e-05
-3.37459724968926e-05
-3.17880020921574e-05
-1.1862231270566e-05
-5.32001176422421e-05
-1.52944682845064e-05
-3.12744290540803e-05
-7.61778599504182e-06
-2.04722227815144e-05
-4.11271840742078e-06
-1.89219137309747e-05
-3.31606559285835e-06
-1.89903594245404e-05
-1.75911642552952e-05
-2.97983405355808e-05
-1.43802695032972e-05
-2.09433532788434e-05
-2.00216685726317e-05
-4.74197923351689e-05
-2.79111923040498e-05
-2.13335713560487e-05
-4.08034599379151e-05
9.37995347125329e-06
3.32689184830342e-06
-7.67173304002357e-06
-1.84960944911309e-05
-1.43152204101546e-05
-1.63989019374709e-05
-2.72511641478819e-05
-3.28928634897956e-05
-2.87879837489554e-05
-2.42960182604349e-05
-3.01680766795677e-05
-7.71410165268574e-06
-1.91940696606802e-05
-3.19978204344008e-05
-1.09123713928413e-05
-1.90394858738211e-05
5.69469320146283e-06
-9.41411206408744e-06
-1.39347980422392e-05
1.38265729132659e-06
-3.88315928038573e-05
-3.58123069001437e-06
-2.38837542545911e-05
-2.30544687829961e-05
-1.94688922178968e-05
-2.65912610444862e-05
7.08845464531128e-06
-1.15956150887314e-05
-4.60175369129846e-05
-3.63026525528208e-06
-3.47560869817029e-06
-2.01973830194941e-05
-2.28540418576347e-05
-1.33921802865903e-05
-2.08398518005712e-05
-3.5085610182412e-06
-1.88947738837939e-05
-2.79057173214595e-05
-3.17722751116603e-05
-3.2554183704901e-05
-1.53651411022152e-05
-1.24123655978686e-05
-3.53678269917105e-05
-2.06012185239705e-05
2.55622381824841e-06
-2.62333397450899e-05
-1.40098042181443e-05
-2.22187518712002e-05
-2.07480381722672e-05
-2.12273881419936e-05
-5.0721389307782e-06
-2.29733474599146e-05
-2.48288343332484e-05
3.01108840481323e-06
-5.23496748531876e-06
-2.86211147718948e-05
-2.57143361832476e-05
-4.15599570521664e-06
-9.75526320078553e-06
-3.58613635074611e-05
-1.00788023754069e-06
-3.05397285157776e-05
-2.08836787197252e-05
-5.81886121323905e-06
-1.88644347259265e-05
-1.90578698717482e-05
5.07410163591927e-08
-1.43885231561083e-05
-2.32045758769676e-05
-3.81545023548887e-05
-6.53296853468182e-06
-2.66322891790351e-05
-3.92561767570907e-05
-4.29711385764712e-05
-1.86023602932814e-05
5.06902071957667e-06
-1.93952331725556e-05
-4.17017964732427e-05
-4.86642267582504e-05
-3.06835920074502e-05
-2.60798290972173e-05
-1.84320306311184e-05
-3.81278549812302e-05
-2.28463218551033e-07
-2.15081098778823e-05
-3.61873849643991e-05
-4.80500137276183e-05
-2.93657264582764e-05
-1.97331839985237e-05
-2.52307843326441e-05
-1.58533884695909e-05
-2.97010356353496e-05
-3.32468116295365e-05
-2.7006703243659e-05
-1.35211160182295e-05
-2.74586298583617e-05
-8.19874851593628e-06
-3.17341537353536e-05
-2.39044751640707e-05
-1.84009402314338e-05
-3.56527588960672e-05
-2.46071298805364e-05
-4.86483700765342e-05
-2.55329682647903e-05
1.37875507283404e-05
-3.7769341553967e-05
-2.85911099583267e-05
-1.79892041008785e-06
-3.00110886416077e-05
-1.43352284740978e-05
-1.05014913343668e-05
-7.86317532522401e-06
-2.62935146554115e-05
-1.91896416141589e-05
-4.36075672609194e-05
-2.12849084569883e-05
-8.53351485752831e-06
-2.48901390101441e-05
-3.91225505740927e-05
-2.57202329341627e-05
2.19827305751098e-06
-1.09848308300109e-05
-3.68078328836784e-05
-1.19990280224202e-05
-1.30043540030437e-05
-1.41873483952981e-06
-1.0015572088893e-05
-3.31219160036742e-05
-3.40981470717344e-05
-1.64514430913388e-05
-2.06447434234242e-05
-1.6311759155747e-05
3.068831004169e-06
4.23645307077133e-06
-2.09476072518232e-05
-2.72822700929136e-05
-3.77253770227534e-05
-4.66805608872996e-06
-1.24676380660118e-05
-2.96876138724595e-05
-3.19592368279131e-05
-3.31425165782924e-05
-1.88115034349459e-05
2.63815136501988e-06
-2.31171695370023e-05
-2.71271892519618e-05
-2.6662739578106e-05
-2.29537834200847e-05
-1.66182724985393e-05
-3.6032278803976e-05
-1.09631185116145e-05
-3.07654476465634e-05
-2.90982858161213e-05
-2.45616888285811e-05
-2.98147748493039e-05
-4.75425789561677e-06
-1.07156985573886e-05
-6.53983467991775e-06
-1.64458550307911e-05
-2.68414433258705e-05
-3.35633881807463e-05
-2.8560015391744e-05
-3.48310017241734e-05
-6.07086410283909e-06
-3.04091438925202e-05
-1.91294735733488e-05
-2.0210573716726e-05
-2.96602794268416e-05
-2.49384444384646e-05
-2.2891158546917e-05
-3.1317897669442e-05
-1.9827839214636e-05
-1.02662946048081e-05
1.62661997305482e-06
-1.62710864748104e-05
-2.00533901646107e-05
-3.49916989030367e-05
-5.48564060897889e-06
5.57112491426363e-06
-2.80241201629363e-05
-1.25068823895966e-05
-1.89863516631495e-05
-1.19122060791738e-05
-3.2906346858003e-05
-1.06007443580882e-05
-2.81640640687692e-05
-1.89535701909119e-05
-3.55350711060137e-05
-4.071083752672e-05
-3.57440416834545e-05
-2.06689007349587e-05
9.63779965310007e-07
-1.17699050167436e-05
-1.65129667436175e-05
-2.18901670890395e-05
-1.03457911673559e-05
-1.06385463528248e-05
-5.83195710038951e-06
-1.26306000536701e-05
-1.95193898897991e-05
-2.8833790566304e-05
-1.53975551763823e-05
-1.396459774419e-05
-1.15340982968513e-05
-3.26080790205367e-05
-3.64340879710813e-05
-1.18840007111334e-05
-1.57593278650217e-05
-3.60440914846603e-06
-2.04513978732621e-05
-1.71139984869301e-05
-1.57922496252549e-05
-2.63940161269201e-05
-1.49829114337418e-05
-3.76152195714189e-05
-1.82770684936785e-05
-1.74560310102901e-05
-2.94982108658757e-05
-3.19306807853483e-05
-6.05092482778338e-06
-1.61561893522035e-05
-1.41499820715894e-05
-2.01777771959552e-07
-2.53353481762378e-05
-1.95164581982392e-05
4.7887392352648e-06
-3.68048759917982e-05
-2.62508739819875e-05
-1.32915345492556e-05
-2.00734851231529e-05
-3.02495139878771e-05
1.51715829424171e-07
-1.71893568405583e-05
-1.76924646586331e-07
-3.35886536169488e-05
-2.95688388405468e-05
-3.48680210178729e-05
-1.96870154655699e-05
-2.90324441811588e-05
-4.99865873503788e-06
-4.57451820147149e-05
-3.55583467093724e-05
-4.26397595756564e-05
-2.45730082253845e-05
-4.99961336890212e-05
-1.52938403071862e-05
-2.33835670232517e-05
-4.70078957411591e-05
-1.15081894751291e-05
-2.1233740869283e-05
-3.08419932646868e-05
-2.23764126097094e-05
7.36169759799228e-06
-2.66859908303847e-05
-2.5154711802792e-06
-1.84460295072702e-05
-1.15473132322053e-05
-3.84809695685439e-06
-8.33199137020123e-06
-4.35801646173106e-05
-2.38212266572184e-05
-6.68671290280954e-06
-1.78275454487479e-05
-5.35889110426434e-05
-2.06839782063538e-06
-2.422664223526e-05
-2.14778354277714e-06
-2.12012186469395e-06
-2.08188001819054e-05
-2.7553051558381e-05
-1.49537063122792e-05
-2.530097402706e-05
-2.81388674233425e-05
-9.58722050808163e-06
-2.31481732613367e-05
-1.97000672554941e-05
-3.33168961967682e-05
-2.8824150811221e-05
-2.28894785007709e-05
2.19553557310649e-06
-4.04351352608437e-05
-3.38231810477781e-05
-6.91527371324605e-06
-3.48746830110417e-05
-2.75395123115134e-05
-2.37129289069335e-05
-1.87242679504923e-05
-2.1227983250441e-05
-3.44079218118527e-05
-2.42541211826394e-05
-4.26380050144373e-05
-6.88663434967596e-06
-2.34399369279114e-05
-2.45371977870194e-05
-1.98169747647909e-05
-4.41589393195172e-05
-1.64387830496133e-05
-2.86235475609843e-05
-2.76441651112554e-05
-3.1198532639445e-05
-1.80995347757788e-05
-2.38176410577068e-05
-2.31694364151856e-05
-1.33633282126109e-05
-1.68855766932756e-05
-1.27894437832929e-05
-7.77528646089839e-06
-2.40270285580211e-05
-1.88040603083363e-05
-2.41151559030933e-05
-4.14589778632887e-05
-3.20195561467729e-05
-1.59875983939048e-05
-2.04886294872799e-05
-1.73812485001479e-05
-2.64784446291582e-05
5.09252901686273e-06
-1.3790540425778e-05
-3.27747245530746e-05
-6.65831813618043e-06
-3.49120173170961e-07
5.45481617181061e-06
-2.30237542811767e-05
-1.3720552103851e-05
9.99172362575681e-07
-5.6081492385442e-06
-3.04057000630804e-05
-1.74673069268174e-05
-1.88776494606465e-05
-2.76314805969329e-05
4.06914452650748e-06
-1.86890861621736e-05
-3.20089248414559e-05
-3.29326388535423e-05
-2.47286298304946e-05
-9.85663449022565e-06
-2.30782119991323e-05
-8.45841562672335e-06
-1.57087834128974e-05
-2.69955130110499e-06
-1.326841972978e-05
-3.04489977320681e-05
2.53211672795799e-06
-3.8626722382096e-06
-2.46606590092207e-05
-1.86759669418698e-05
-1.98240646679591e-05
-3.40352477981126e-05
-3.01888207947635e-05
-2.4258186238582e-05
-3.00299347090751e-05
-2.47278973928154e-05
1.99524253715424e-06
-2.0472147094996e-05
-1.48848024338693e-05
-2.08691755629357e-05
-5.8078615704916e-06
-4.23500239098836e-05
-1.32960516087806e-05
-5.35360554025519e-05
-4.45176447139045e-06
3.36326871806839e-06
-2.96842972163324e-05
-1.68995285811207e-05
-9.23648062639374e-06
-3.42062920247784e-05
-1.59110166519935e-05
-1.15589146517575e-05
-1.29481112724719e-05
-1.66029050714535e-05
-1.43387110497085e-05
-3.21426276273293e-05
-1.49026962356897e-05
-1.27503708509685e-05
-6.11375064473829e-06
-2.21182080477493e-05
-1.85704048881591e-05
-2.01823288976737e-05
-1.7615093352623e-05
-3.63861715836053e-05
-1.18050876581324e-05
-3.35130076843726e-05
-2.58045069660592e-05
-3.35445921443853e-05
-2.60948531268409e-05
-4.58627808343443e-05
-2.88182550806028e-05
-4.25294332682562e-05
-4.3834744249273e-06
-9.37427666338682e-06
-9.33096838313642e-06
-4.81289775876425e-05
-3.38582221596635e-05
-2.36621568353975e-05
-3.21290364768409e-05
-3.53380411766453e-05
-1.67671445062635e-05
-2.0960097994538e-05
-1.5145620665434e-05
-1.78217662998561e-05
-2.40492943224656e-05
-2.99201549735621e-05
-5.70015593588591e-06
-1.46053718693843e-05
-1.14836316349064e-05
-3.78075738527568e-05
-2.45210902860206e-05
-1.68437820029199e-05
-2.93994785181377e-05
-2.36924327192496e-05
-5.01281986776586e-05
-1.69045680336123e-05
-4.30061978008539e-06
-2.10123466716125e-05
-2.65419694162502e-05
-3.4484896257308e-05
-4.12310077613002e-05
-1.97745494795611e-05
-9.91526595760958e-06
-8.43421975346819e-06
-1.43230427810453e-05
-1.50925209564844e-05
-1.17311029890746e-05
-1.71167475273768e-05
-1.04848800780977e-05
-1.88207276482571e-05
-2.63810894080247e-05
-2.45449320448656e-05
-1.1310679228562e-05
-3.14295300369258e-05
-3.55376517649719e-05
-1.70504632207506e-05
-3.23718343359867e-05
-1.228443378188e-05
-2.32526964381033e-05
-4.99558428615227e-06
-3.20776021562135e-05
-2.53136700286814e-05
-2.98378810473915e-05
-2.40345993955599e-05
-1.74176268297277e-05
-1.11238181748499e-05
-4.52648487097402e-05
-2.65722276543599e-05
-7.56481236686216e-06
-4.00173142995429e-05
-1.03096549362578e-05
-6.21048480565518e-06
-1.76711422847817e-05
-5.13440607470847e-05
-4.72728006715604e-06
-3.31703652332822e-06
-1.50727560111949e-05
-2.20144295718143e-05
-1.28391090859514e-05
-2.88593265017145e-05
-7.07139804413935e-06
-1.77137777742563e-05
-9.7037173845013e-06
-2.70510302485022e-05
-1.46416466323126e-05
-4.26184012877126e-06
-1.84162787194836e-05
-3.23842223610525e-05
-3.45650912891838e-05
-3.13095244750406e-05
-2.20091903278922e-05
1.29646317715109e-06
-9.3200043146161e-06
-1.95966436919786e-05
-3.62149133846158e-05
-1.04400254495349e-05
-1.60610297966276e-05
-6.31361496160789e-07
-3.01916701725893e-05
-1.1127803235823e-05
-3.50021770155576e-05
-2.40984268169345e-05
-2.43909409561687e-05
-2.60190501981394e-05
-3.05139054819369e-05
-2.44134752006304e-05
-3.07138284836494e-05
-1.08867290405126e-05
-2.09630669543413e-05
-4.11573452604348e-05
-4.09914529795587e-05
-3.78866959324055e-05
-1.79641693758493e-05
-2.17672777227791e-05
-2.82900454035384e-05
-3.30485178545468e-05
-2.22923111942845e-05
-2.12261125590658e-05
-4.62570573631902e-05
-3.31108000353922e-05
-1.74060871901648e-05
-1.01747070998685e-05
1.06499204246647e-05
-8.47181537043328e-06
-1.02135515121774e-05
-1.75167732703018e-05
-1.41583734305745e-05
-1.21642850484377e-05
-2.88342171787426e-05
-1.35842164505078e-05
-3.35484940853572e-05
6.56678216883693e-06
-4.29885199637824e-05
-2.29420564390551e-05
-2.29954297750087e-05
-1.64897452168715e-05
-9.2213213074465e-06
2.7698976866823e-06
-2.90541722964897e-05
-2.82882949640213e-05
-2.2893923718553e-05
-1.95676137770464e-05
-4.04212776269025e-05
-4.54894437981178e-05
-1.80761839390886e-05
-1.6920493524486e-05
-1.72677253484415e-05
-2.32377111692006e-05
-2.13897264547706e-05
-3.53725157374627e-05
-1.68327543253418e-05
-7.35191295060499e-06
-3.54957206384382e-05
-8.92590711513335e-06
-5.63618389221879e-06
-4.90745557948542e-06
-1.00632812015147e-05
-2.76499993575014e-05
-4.87767522927985e-05
-3.25727231819558e-05
-2.31833964380288e-05
-2.9310990973476e-05
-2.1167380002522e-05
-2.12177733720774e-05
-1.04219327090271e-05
-1.54872452768559e-05
-3.07036745891095e-05
-1.48619707125459e-05
-3.06307953885342e-05
-1.84881806574886e-05
-1.05003421152505e-05
-1.89135627106934e-05
-2.19722590424614e-05
-3.37989571859053e-05
-2.34965494890244e-05
-2.7357611963933e-05
-2.26669450387082e-05
-2.98642492259206e-05
-1.50085311671535e-05
-3.76385087872327e-05
-4.01287182490343e-05
-3.68371770762886e-05
-1.48000488340021e-05
-6.0413994726431e-06
-1.39714742820644e-05
-1.96713473161031e-05
-2.72636256633263e-05
-1.61719114463391e-05
-1.3894345694784e-05
-1.38774163961118e-05
1.9882005885196e-05
-1.01397615801929e-05
-8.03594232988027e-06
-1.08529137574419e-05
-3.60682352902983e-05
-2.74356566054127e-05
-2.26302488330778e-05
-9.34766491986542e-06
-1.61474847482764e-05
-2.8662446602996e-05
-1.52887277967277e-05
-1.40820876999571e-05
-2.67304764579959e-05
-1.38741044192015e-05
-1.77475794252775e-05
-3.07111482492751e-05
-2.79779827045932e-06
-2.98504638423231e-05
-3.19458887709348e-05
-1.87991351912095e-05
-7.56284501350369e-06
-1.69067290924718e-05
-3.32641574101111e-05
-2.2141107422746e-05
-1.25017278697907e-05
-2.18954086012765e-05
-2.956228199605e-05
-4.44140674997269e-06
-8.16860729977583e-06
-2.15056876641048e-05
-1.82103496292728e-05
-1.739479630893e-05
-2.18512026851557e-05
-1.42868273757895e-05
-4.33132074036701e-05
-1.47688572166789e-05
-3.00164089046565e-05
-1.90961040439394e-05
-1.27302898553286e-05
-3.59303292106575e-05
-2.81788219286032e-05
-1.27539257976317e-05
-4.32622795977563e-05
-1.61150853977862e-05
-1.1353700333552e-05
-1.14251513735354e-05
-3.73855427962311e-05
-3.39205055967e-05
-2.25524322406387e-05
-3.47996420850274e-05
-1.99228769131145e-05
-2.08245198747191e-05
-2.12546531506434e-05
-1.85520194820535e-05
-1.79201518921879e-05
-3.08667323350277e-05
-1.34942515143916e-05
8.29574083217152e-07
-1.22270515474552e-05
-6.96480044879154e-06
-3.03733786007024e-05
-1.44769480961484e-05
-2.94147709804662e-05
-2.0499620560308e-05
-2.92221567306887e-05
-1.80905500618943e-05
-3.54928001865114e-05
-3.21651956045449e-05
-1.31654249354663e-05
-2.09707392350784e-05
-2.42374653581813e-05
-1.36019119040375e-05
-7.94805537941395e-07
-2.67472683010354e-05
-2.61300693121563e-05
-9.71637005993161e-06
-3.24406364606731e-05
-7.12459165983066e-06
-2.51967030459995e-05
6.57815104096713e-06
-3.55869453110169e-05
-1.94648845212498e-05
-3.11627540774089e-05
-3.92379397275891e-05
-1.09291367206925e-05
-3.52827096851475e-05
-2.12268973456429e-05
-1.78415445837088e-05
-2.94730853242266e-05
-5.51056318761782e-06
-2.74760041536666e-05
-2.00535032794695e-05
1.66098532153049e-06
-3.42587290141217e-05
-2.32397711569894e-05
-1.6256880493764e-05
-3.40877461466837e-05
-3.07313551305398e-05
-3.19208792911656e-07
-5.19551966504451e-06
-2.23956995196457e-05
-3.22368423096362e-05
-2.80815694346215e-05
-3.77485500163998e-05
-1.7443687795909e-05
-3.94154750571149e-05
-8.49282183718391e-06
-3.36156312097316e-05
-9.88616167517803e-06
-3.03709350603253e-05
-3.23285677152905e-06
-2.18373906882201e-05
-2.36033054646621e-05
-2.05828917332899e-05
-4.29517990572401e-05
-2.07665389304071e-05
-2.87336186610353e-05
-1.45792095927881e-05
-9.17301564589962e-06
-3.01172155192086e-05
-2.03954619686834e-05
-1.9873263063483e-05
-4.6604317393469e-05
-1.50827457582449e-05
-3.42336788405656e-05
-1.74250368903942e-06
-3.47265858202611e-05
-3.65091073274761e-05
-2.75594408029225e-05
-5.52123964757021e-06
-2.21617441780819e-05
-1.17742580425684e-05
2.1742720888709e-06
-2.24744700901143e-05
-1.81386989078604e-05
-2.79513337268855e-05
-2.28433540234397e-05
-2.48010002126564e-05
-2.45327246909828e-05
-2.30523755063948e-05
-5.01789298723796e-06
-2.97524474332943e-05
-1.51306264812458e-05
-6.4809259007614e-06
-8.30820554440629e-06
-1.25629273166193e-06
-3.54137798421598e-05
-1.30594973160873e-05
-3.81714217080392e-05
-1.18788943496463e-05
-1.72128020010212e-05
-6.38084539378459e-06
-2.70150392287175e-05
-2.71240337862057e-05
-3.5873205780087e-05
-4.37356147641687e-05
-2.32308837501344e-05
-3.72422737753707e-05
-3.17010206692094e-05
-3.40031086895238e-05
-4.73546946018187e-05
-1.22445026779272e-05
-3.08693100137539e-05
-9.30947994866865e-06
-4.4001162850353e-05
-1.34800775996899e-05
-8.38537405095796e-06
-2.09248659427575e-05
-2.04407612999265e-05
-4.09457769596168e-05
-1.26334071358938e-05
-1.48054094562966e-05
-4.1324535330006e-06
-4.10762666796577e-06
-2.11442873542452e-05
-1.23287658927496e-05
-3.4085738254722e-05
-2.54019128044188e-05
-1.73753575247875e-05
-3.06137489126793e-05
-4.76484178314082e-05
-3.94806943885638e-05
-8.60144275282803e-06
-3.36894413636022e-05
-1.6275826446285e-05
-4.5551185542316e-05
-9.26268178646039e-06
-1.07240301263544e-05
-1.48911971698813e-05
-2.76144108575518e-05
-4.90321518493732e-06
-1.29492578411095e-06
-3.25458068618772e-05
-2.4178313581551e-05
2.74453795690703e-06
-3.13965700673152e-05
-3.90264759242275e-05
-2.3598291370217e-05
-3.05679373672256e-05
-2.50228183860971e-05
-1.53110446168e-05
-2.65183848484e-05
-2.18783569036328e-05
-4.27622246895463e-06
-2.97249055801662e-05
-2.24411117606005e-05
-5.207535690784e-05
-2.53036114635916e-05
-1.40648499148298e-05
-2.7920789058691e-05
-3.87640211902851e-05
-2.52553024321498e-05
-2.54621818521296e-05
-2.49272706871757e-05
-1.25923682781827e-05
-2.160827693888e-05
-1.53718578097198e-05
-2.6080137158672e-05
-1.80717416365779e-05
-1.52032535676532e-05
-3.72235791552997e-05
-1.98072205493949e-05
-2.35213880444257e-05
-1.25172563969905e-05
-2.57423216033994e-05
-2.28177451483639e-05
-1.51695272280771e-05
-1.59224587031546e-05
-2.72260855368606e-05
6.34507842124618e-06
-1.47074374808036e-05
-3.8307732173404e-05
-2.5293560672303e-05
-3.22229337728555e-05
-2.16872937450541e-05
-3.8004716343296e-05
-3.48974673054713e-05
-2.07586060658533e-05
-2.72941997918164e-05
-5.80732134231862e-05
-1.2037880824574e-05
-2.91383304867285e-05
-1.71414346558522e-05
-1.65667482641251e-05
-2.52225571815394e-05
-1.29080121928222e-05
-2.92011124649151e-05
-9.7065643068404e-06
-4.89349794926576e-05
-9.63601887236681e-06
-1.77010003501771e-05
-1.35256157952077e-05
-1.80297019783938e-05
-2.33806072932092e-05
-2.67338527987456e-05
-2.48839419860759e-05
-4.25593085859885e-05
-4.27421155193959e-05
-2.24224142203182e-05
-2.83469111836522e-05
-1.94249824529756e-05
-1.55878545019892e-05
-5.59814087848312e-05
-3.55674956412772e-05
-8.28607437405113e-06
-1.18465923410179e-05
-5.34543149887625e-06
-1.36789219502001e-05
-2.40752472239163e-05
-2.07712769414418e-05
-2.68883761581729e-05
-1.5669768874637e-05
-7.29287107058184e-06
-3.41568593430409e-05
-1.73233630630692e-05
-3.01455713906612e-05
-6.92218197398499e-06
-1.10188201526759e-06
-8.72350122786583e-06
-3.08434927811827e-05
-1.05009694579942e-05
-2.45225842120642e-05
-9.97283716133759e-06
-2.82136581426818e-05
-1.05366166427912e-05
-2.54310832336767e-05
-7.21824770959932e-06
-3.23117852745757e-05
-3.50799164484457e-06
5.63340774358844e-06
-2.15014741009563e-05
-3.65571629161118e-06
-1.85984051472553e-05
-1.77105843939497e-05
-9.35972063050917e-06
-2.55414729310969e-05
-1.57054107338388e-05
-1.33728319734437e-05
-2.30663853405658e-05
-2.24840409581367e-05
-2.0611564877711e-05
-8.91826490713179e-06
1.61874201247193e-05
-2.66331853652993e-05
-3.6001328489616e-05
-3.39386987252561e-05
-3.59595821839446e-05
-5.27242764544541e-06
-2.17391979143766e-05
-4.06026530544676e-05
-2.64360558182611e-05
-3.2310775672576e-07
-5.66435090622179e-06
-1.29202458104099e-05
-2.35778641914466e-05
-2.60501238384847e-05
-2.50109593180382e-05
-1.56182681932966e-05
-3.34324011726538e-05
-4.58236267739915e-06
-7.94099699634043e-06
-9.19979314156132e-06
-3.05902360517598e-05
-1.13411401435174e-05
-2.2937495728539e-05
-2.20485790607506e-05
-1.02995840777055e-05
-9.13280864887257e-06
3.9046242188038e-06
-3.03405575091003e-05
-2.70162502499933e-05
-1.74273606261508e-05
5.51944609167975e-06
-1.04969499807478e-05
3.38687423322591e-06
-2.53436323597767e-05
-9.33541997786705e-06
-1.99801905907356e-05
-3.13313850472247e-05
-3.64608715151853e-05
-2.26348619098804e-05
-2.44324604995047e-05
-1.8730508962608e-05
-2.93724282367883e-05
-9.04123222370456e-06
-2.96249736704083e-05
-1.49539577518177e-05
-1.19417309322141e-05
-2.80493661121374e-05
-5.73659363089104e-06
-5.16782525196666e-05
-2.35423318517185e-05
-1.89933579790957e-05
-8.46736590610904e-06
-2.47140484928136e-05
-1.68157767398775e-05
-1.79123778294311e-05
-1.97793939831296e-05
-2.28179905071352e-05
-2.51816376212692e-05
-2.0601731219792e-05
-2.01567102579572e-05
-1.17865722125624e-05
-1.55542707989599e-05
-2.50511112020918e-05
-2.51943647953759e-05
-1.95648134149447e-05
-2.58891754590396e-05
-3.08559786183875e-05
-2.56227799755766e-05
-1.69532513425191e-05
-3.64103708849146e-05
-2.68601174530675e-05
-3.07817906483748e-05
-9.93074475628096e-06
-2.11163175179273e-05
-4.25282976718121e-05
-2.80155806346189e-05
-6.26340944319876e-06
4.83652036798062e-06
-1.53918679411981e-05
-3.24286356090027e-05
-1.11099067544445e-05
-2.52264962319048e-05
-1.2726846907153e-05
1.23913890452409e-06
-2.04878656779251e-05
-2.47751845880336e-05
-1.18732063098087e-05
-1.82189736568858e-05
-3.32018766153647e-05
-1.93748551723819e-05
-1.7232569260048e-05
-1.85147839691015e-05
-5.02710970205097e-05
-1.00890530315825e-05
1.20634745126992e-05
-3.22523359050503e-05
-2.54431646259604e-05
-3.25763068398809e-05
-3.30759027650834e-05
-1.57819091633193e-05
-2.539829837694e-05
7.10339274325761e-06
-2.3612950248962e-05
-6.41654802626132e-06
-3.57295989801057e-05
-3.09728261885102e-05
-3.25686221002843e-05
2.89790717589509e-07
6.71462903831803e-06
-2.34655405852853e-06
-7.47918518041409e-06
-3.22312650080048e-05
-3.29095098946516e-05
-1.25819776400814e-05
-4.34518937335452e-05
-2.70027295893139e-05
-1.71369014178556e-06
-1.5834518883699e-05
-2.73321610898403e-05
-1.78685886543815e-05
-4.27249937346675e-05
-4.25005277534532e-05
-3.37746339994393e-05
-2.03155479076996e-05
-3.77738033112845e-05
-5.423661119763e-05
-2.81112351260472e-05
-1.31968671716541e-05
-2.32398087762266e-05
-1.97310895151499e-05
-1.82232225549013e-05
-3.77996522941283e-05
-2.93549622949621e-05
-1.2086280205401e-06
-2.23558902120772e-05
-1.17876903399062e-05
-2.76421329992528e-05
-1.20617390422871e-05
-3.2878682830812e-05
-1.06441092070067e-05
-3.25715828146006e-05
-2.51492799657731e-05
-2.42639125576301e-05
-3.07014442884791e-05
-1.40979576072958e-05
-1.91442393751147e-07
-2.86892442357108e-05
-2.0309670175835e-05
-3.6397181177483e-05
3.63351733800644e-06
-2.08005672193929e-05
1.40751121083815e-06
-3.91536623044755e-06
-2.91108715245234e-05
-2.53596641824008e-05
-3.27175073484121e-06
-1.62096532639647e-05
-1.95799154050684e-05
-9.36384335478677e-06
-6.43123364025423e-06
-2.3316040656863e-05
-3.97305453599192e-05
-8.01790548219234e-06
-3.06315082504445e-05
-1.65140914237896e-05
-2.1300434458272e-05
-1.43468515848232e-06
-1.47244098718899e-05
-2.10706062580839e-05
-1.43178099617036e-05
-1.16498596972655e-05
-1.091180189812e-05
-2.00992082724935e-05
-9.97443796381764e-07
-1.19076326119459e-05
-1.36725845771677e-05
-1.00034477371705e-05
-1.49149001442579e-05
-1.93389049953208e-05
-1.81325869012354e-05
-2.55591208429119e-05
-2.78671140950577e-05
-6.3339728345883e-06
1.2316357074386e-05
-2.33270769319974e-05
-5.09936457419427e-06
-2.61238591513626e-05
-1.83008710153067e-05
-2.28021945199789e-05
-3.54158474428797e-06
-1.9859437353516e-05
-1.59910954723774e-05
-2.965529854407e-05
-1.95833404154996e-05
-2.1417727509152e-05
-6.7391978109445e-06
-2.38679806157042e-05
-1.08372017088302e-05
-1.98860948279316e-05
-6.09029217748957e-06
-2.64008466857545e-05
-2.35368021026882e-05
-3.63826616364655e-05
-4.42059096521304e-06
-3.46659251380392e-05
-1.6095905408936e-05
-1.68569867633777e-05
-3.50632786428661e-05
-1.82834846918274e-05
-3.89558444532579e-06
-2.03144707323001e-05
-1.43341887365732e-05
-2.22035809293849e-05
-1.31376071293885e-05
-4.29897691122856e-05
-2.2753908986576e-05
-2.46607983187579e-05
-2.99095962052395e-05
-2.60079150404612e-05
-2.92835819754839e-05
-1.29062256362138e-06
-1.7956325410877e-05
-1.80868014947872e-05
-1.81354456229137e-05
-8.69257275489092e-06
-3.36220062233124e-05
-3.03274385304015e-05
-2.25754083558573e-05
-2.70879131254237e-05
-3.54878129780233e-05
-3.26815712470555e-05
-2.83030954554355e-05
-1.00422506796501e-05
-2.61110296270151e-05
-2.89608268748266e-05
-4.57948172931543e-05
-1.71989970179099e-05
-1.49618344900024e-05
-1.72802170480125e-05
-1.95523119034373e-05
-2.20606546117972e-05
-1.35190374870719e-05
-3.4458339234503e-05
-1.95084156879546e-05
-6.66850500971321e-06
-2.4193047656641e-06
-1.64766464477702e-05
-1.23720483106453e-06
-2.71536062743903e-05
-4.33828154885852e-05
-2.60279064860674e-05
-3.50050400326092e-05
-2.76061247897394e-05
-1.03955329187775e-05
-5.36301204681833e-06
-3.75362513596359e-05
-1.2653362729235e-05
-3.49540581074526e-05
-4.01232162008356e-06
-1.79301707467083e-05
-1.83561943456082e-05
-2.59655985805712e-05
-2.17528518266411e-05
-2.48421044720845e-05
-6.4205539527991e-06
-3.8744474462115e-05
-2.53590004853245e-05
-8.93874741559976e-06
-2.74757701765948e-05
-5.83090198671071e-06
-3.39359002831097e-05
-2.15357848198612e-05
-2.71243861979466e-05
-5.77395521324037e-05
-3.08488000094638e-05
-1.61625523270587e-05
-2.79507710754581e-05
-6.39216581858417e-06
-2.01518943183439e-05
-1.44609276745768e-05
-1.82100046667863e-05
-2.41445410615598e-05
-2.20132022664029e-05
-3.71554765341067e-05
-1.8827466423111e-05
-2.90265560153948e-05
-5.14992980837318e-06
-1.82676782105832e-05
-1.7626090951774e-05
-1.06967102077029e-05
-2.04441335216872e-05
-4.16963914076359e-05
-6.04454679714484e-06
-2.99903766363739e-05
-1.12159672215325e-05
-3.95447146773833e-05
-3.13389059880446e-05
-1.69248078295506e-05
-3.06274371685419e-06
-6.23621382846964e-06
-1.8567588969272e-05
-3.95068687724064e-05
-1.22117793579988e-05
-2.51212105691461e-05
-1.25305034955968e-05
-3.52781390508106e-05
-1.71486711834288e-05
9.07844791227227e-06
-6.67055855453468e-06
-3.29861758089202e-05
-2.88262848772018e-05
-2.65299425290282e-05
-2.29536857639193e-05
-1.34409818344256e-05
-1.4896163738645e-05
-3.23626216717595e-05
-2.61572668746958e-05
-3.62992468363396e-05
-1.148535177717e-05
-7.62756392553448e-06
-3.60641065014899e-05
-1.70117382419796e-05
-2.27997013434041e-05
-1.91083508500323e-05
-1.67998827348254e-05
-3.47072740797126e-05
-1.98499880298531e-05
-3.3015722551509e-05
-1.03262136760678e-05
-9.58413811547111e-06
-3.10083297643489e-05
-2.50889756512471e-05
-2.01668772026496e-05
-7.728622203714e-07
-2.89815387808355e-05
-2.23944415048947e-05
-1.69459840555274e-05
-3.32312731453141e-05
-1.54814405711424e-05
-7.86307938250846e-06
-1.6427128296828e-05
-7.52924471572857e-06
-3.81367831984153e-05
1.10457473330887e-05
-9.57920690465936e-06
-6.88503463990516e-06
-1.46301349468183e-05
-3.32188179129202e-05
-3.51958762813602e-05
-5.79766086115177e-06
-5.03975581489053e-05
-1.2960750688423e-05
-2.87545618203217e-05
-6.27277094701893e-06
-3.46874548520123e-05
4.38482519843215e-07
-2.94599595139103e-05
-6.29579355982949e-05
-4.36831720576179e-05
-1.6251172524044e-05
-8.39228360980528e-06
-2.31663939048072e-05
-3.92593224155658e-05
-3.42135164157079e-05
-4.13440594521054e-05
-6.2741026211685e-06
-4.17361314459224e-05
-2.26853635999488e-05
-3.01923731284701e-05
-4.15428208755323e-05
-8.0733623145267e-06
-1.19954568692984e-05
-1.88863096137222e-05
-2.75330856293177e-05
-4.76705351900867e-05
-1.73007049281436e-05
-8.56840956909712e-06
-1.39985951723884e-05
-2.57089555817367e-05
-2.54297895730871e-05
-3.97225935077555e-05
-2.24869452106582e-05
-2.60192178877668e-05
-2.77525738597714e-05
-9.95487632091637e-06
-2.83019270832867e-05
6.16098762887229e-06
-3.63018929467148e-05
-2.25976153292806e-05
-2.67686220723304e-05
-2.29747096870787e-05
-3.2578876651111e-05
-2.32797883414449e-05
-4.85334914383134e-05
-3.02417971219556e-05
-2.40933401417769e-05
-3.27646690830623e-05
-1.99219614364317e-05
-3.43841792245525e-05
-9.21118832364141e-06
-2.51870825249651e-05
-7.71712123855909e-06
-1.17749269680504e-05
-1.87004890727481e-05
-3.0736985767411e-05
-1.65179622118966e-06
-3.00794807529335e-05
-1.06250325405681e-05
-2.64762075656745e-05
-3.04702244252315e-05
-5.75789313146547e-06
-1.63036015791246e-05
-1.36406167152565e-05
-4.3934480719462e-05
-7.07226384353949e-06
-1.01992555833521e-05
-3.42723162920711e-05
-3.1316323769871e-05
-2.05551514550579e-05
-1.36214671381885e-06
-2.03585216372505e-05
-4.69224641998418e-05
-3.11851614680242e-05
-1.27615540278692e-05
-1.36021982459998e-05
-2.39450302443174e-05
-4.40780290960068e-05
-1.66740564460184e-05
-1.0164979221242e-05
-2.69602550055227e-05
-4.55197701355103e-05
-3.58922834925219e-05
-2.53480693045395e-05
-1.7283843266808e-05
-1.68476636228218e-05
-3.69865986570388e-05
-3.29460066767334e-05
-8.73955984448173e-06
-2.03737916618383e-05
-1.36989399492984e-05
-8.46859559932956e-06
-1.85258806859874e-05
-1.92591217386759e-05
-1.44646128354926e-05
-3.84128787861787e-05
-7.45559102218061e-06
-3.11950762567114e-05
-2.06539283639796e-05
-2.40273113814008e-05
-2.85385146320723e-05
-2.10272987688497e-05
-4.26531733580357e-05
-1.26932319426079e-05
-6.35242951781205e-06
-1.27466942784465e-05
-2.09635496628763e-05
-2.24426752449052e-05
-3.41512617393667e-05
-2.48724046127993e-05
-1.55325778788818e-05
-2.05350004891362e-05
-2.02702650521855e-05
-2.27767829970736e-05
-1.34443165889885e-05
-1.96588508598501e-05
-2.30657346441715e-05
-2.72662297802491e-05
-3.67534107309364e-05
-5.2219293550435e-05
-6.16687655443486e-06
-9.12243622979417e-06
-2.03840982792885e-05
-2.34333009438197e-05
-1.63054468954769e-05
-2.91826564843098e-05
-4.84521329120629e-05
-1.85167084142298e-05
-2.56346004986842e-05
-8.93479810457853e-06
-4.27037410801456e-05
-3.47561022886396e-05
-1.43108883087889e-05
-3.35336188219464e-05
-2.50262233708205e-05
-2.720772892052e-05
-3.53121719585809e-05
-2.60070392506167e-05
-1.9567605473048e-05
-1.79560381863869e-05
6.27222472218777e-06
-1.90597343289788e-05
-1.26468655574876e-05
-2.26598639642992e-05
-1.08663970844907e-05
-4.33990089825008e-06
-4.2625167718379e-05
-1.53487731137151e-05
-2.78324539909696e-05
-1.92273254852619e-05
-2.31903903563337e-05
-2.71010764235101e-05
-2.27037743716161e-05
-3.12196170398312e-05
-6.59052007172779e-06
-3.51541573847394e-05
-6.68423780149347e-06
-2.51484536843369e-05
7.85570830976606e-06
-3.93119309943421e-05
-2.85353229481488e-05
-2.48197670984023e-05
-3.05054175060235e-05
-3.22814085179394e-05
-2.35719802406457e-05
-2.9612107968358e-05
-2.01078425606048e-05
-7.52769691094386e-06
-7.59357753720874e-06
-2.31144747814688e-05
-4.28112168806241e-05
-2.61148603043726e-05
-2.45169795199572e-06
-2.72106762016517e-05
-1.97297429541757e-05
-7.89677102510542e-06
-2.01071222106832e-05
-2.70184997512501e-05
-1.19833236082754e-05
-3.93986709481188e-05
-3.86117226392957e-05
-4.03397424683466e-05
-3.72006795007479e-05
-2.78423185218129e-05
-3.39757089555254e-05
-7.01988691477835e-06
-2.06476827678191e-05
-6.08929226843435e-06
-2.45685546262859e-05
-3.05453480821648e-05
-2.00875386143552e-05
-3.89641009948199e-06
-2.14420422603478e-05
-4.30594320572642e-05
-2.05627128285579e-05
-2.30638642316283e-05
-4.19918222877205e-05
-2.77880783173275e-05
-3.00894994058861e-05
-1.35028728898083e-05
7.12961120151382e-06
-2.87293943506431e-05
-1.60277462569215e-05
-2.15687409535639e-05
-2.1736792282743e-05
-1.22401426577498e-05
2.47070494090692e-06
5.71211702978869e-07
-2.41781556617868e-05
-3.63084856932363e-05
-2.77342872523755e-05
-1.01781939981195e-05
-1.91670759777076e-05
-2.24267371280451e-05
-1.40848073804049e-05
-1.03173378492671e-05
-3.03587790517982e-05
-3.94598202625828e-05
-9.71720479699073e-06
-1.3819343774707e-05
-5.28756171096341e-06
-1.97916467776435e-05
-2.61123225641355e-05
-2.85870994509164e-05
-8.49020315867307e-06
-2.47692220549615e-05
-2.81418462502169e-05
-5.83015055667374e-06
-9.84755274306367e-06
-1.14371324446104e-05
-2.98071293035854e-05
-1.31327452461008e-05
-2.16704126125432e-05
-2.62832318212897e-05
-2.486675664794e-05
-3.09253601242231e-05
-1.18041680092691e-05
-3.81169793825979e-05
-1.76208182590632e-05
-2.12508922006508e-05
1.0561855518319e-05
-3.06062887965225e-06
-2.07984887351068e-05
-2.58328915818412e-05
-1.74423937321086e-05
-2.04949596145542e-05
5.91878093455591e-06
-3.56500560017224e-05
-2.86476916002166e-05
-2.47484150407387e-05
-4.85061279426175e-06
-5.57508163604934e-06
-1.6743424437333e-05
-3.8038429782334e-05
-3.93629908312453e-05
-1.06158215910479e-05
-2.37019355248409e-05
-4.28288628206119e-05
-5.83059654091228e-06
-2.06768082124704e-05
-2.15550048313765e-05
-4.68210829584643e-06
-1.28273849237366e-05
-1.15395073629187e-05
-6.5132432954576e-06
-3.37937295157886e-05
-1.57769734381972e-05
1.24586646329338e-07
-4.57980612343734e-05
-8.0060765015699e-06
-2.31907497652021e-05
-3.35529514025168e-05
-8.81652107373967e-06
-3.59854838161546e-05
-1.85375824150306e-05
-2.16697120410159e-05
-2.42172854571693e-05
-2.29511285259765e-05
-1.69804056547148e-05
1.21455599845673e-05
-2.44210314973082e-05
-6.68759639581708e-06
-3.44534060326959e-05
-2.91701947170617e-05
-1.47733525578542e-05
-1.48291123209698e-05
-1.02711381530506e-05
-2.1571514932505e-05
-2.10103875336812e-05
-2.68041448708501e-05
-2.00976201802989e-05
-2.25896545066416e-05
-1.70430341443403e-05
-2.6397815155888e-05
-1.66995442601929e-05
-3.56091655138491e-05
-1.55589677013663e-05
-3.34922176954353e-05
-4.09403380700834e-05
-2.27991718748487e-05
-3.06905588287421e-05
-3.16615544793793e-05
-7.94511746978206e-06
-9.56388002903636e-06
-3.24320735202005e-05
-1.22042767361068e-05
-3.80631386180697e-05
-1.39460542977571e-05
-1.24376005051106e-05
-1.25972919878132e-05
-3.09009324580748e-05
-2.11288922861677e-05
-1.93648474542674e-05
-3.97103419052092e-05
-2.69572046466798e-05
-1.21514754255503e-05
-2.01169293374483e-05
-1.33783360145408e-05
-3.21377132258934e-05
-3.27332347921427e-05
-4.29793436700618e-05
-2.60641349070185e-05
-2.87242884292491e-05
-3.01604143191113e-05
2.95256142009358e-06
7.23157596193269e-06
-3.03134163303647e-05
-1.24645332054087e-06
-1.95675656110365e-05
-2.22498411459293e-05
-2.49729124588847e-05
-2.81437092155509e-05
-2.25634811808551e-05
-1.6388077928342e-05
-3.01520953044678e-05
-2.474776552153e-05
-9.5135065014719e-06
-1.08013703947485e-05
-2.27051216415941e-05
-2.03790870257434e-05
-3.13500356454813e-05
5.31649534374051e-06
-2.92712053950245e-06
-2.06876483145606e-05
-7.76994217595439e-07
-1.90069574262048e-05
-2.14442558610943e-05
-1.57365543564748e-05
-1.99040171303523e-05
-8.13411462867894e-06
-1.63487841262393e-05
-1.60489878281087e-05
-4.22586028359088e-05
-3.47842529367997e-05
-1.27995491321708e-05
-6.64831912505642e-06
-2.98367546946106e-05
-2.48024732933299e-05
-3.28530408681063e-05
-1.80837686836478e-05
-1.65641789020728e-05
-2.63754437626449e-05
-4.34728967811159e-05
-3.7890780141407e-05
-3.02301655429003e-05
-1.25647250304603e-06
1.0239295120251e-05
-3.01484896858274e-05
-3.09804197093078e-05
-6.51104379722084e-06
-2.74321733315062e-05
3.30001404953922e-06
-2.38943649499209e-05
-1.26407125558499e-05
-3.28756254521202e-05
-1.88444246183522e-05
4.40702169731213e-07
-3.33462524740093e-05
-1.21883323370184e-05
-2.00883550809132e-05
-3.15635003060271e-05
-9.36500819936235e-06
-2.44663159782953e-05
-3.46675086346064e-05
-2.3418256283327e-05
-3.04447549435231e-05
-7.59565604093835e-06
-4.30792551559481e-05
-3.20253625611054e-05
-3.30363006989647e-05
-4.02051277163311e-05
-2.38790527462102e-05
-1.43694680475541e-05
-3.11948507161219e-05
-1.78160452032443e-05
-1.37646387368509e-05
-2.03985977600468e-05
-3.60150850660727e-05
-1.37150603530357e-05
-2.58114157078308e-05
-8.87704542950102e-06
-3.28479734277393e-05
-2.53715130437265e-05
-3.36262356246908e-05
-1.46700569632269e-05
-2.55944362896764e-06
-1.82434260966314e-05
-1.99886651628266e-05
8.2434830667538e-07
-2.90142887663973e-05
-3.09860686662207e-06
-2.79071899595285e-05
-3.39382174718133e-06
-1.68517405675919e-05
-1.32115286995281e-05
-6.2959616577841e-05
-3.17122400133823e-05
-3.8744260898066e-05
-1.08295295707069e-05
-1.02743914010358e-05
-5.12762653134351e-05
-2.93488469927746e-05
-3.64192351218838e-05
-4.15737051704888e-05
-2.70465415126072e-06
-2.97393343181018e-05
-3.44172102738638e-05
-4.82651026551317e-06
6.77639782667356e-07
-1.98309614291093e-05
-3.43084816749917e-05
-4.56948526331287e-06
7.81538803403774e-07
-1.99874926644456e-05
-2.83547097636629e-05
-2.76214070557327e-05
-2.64325286579087e-05
-2.18126919477694e-05
-1.12619731962818e-05
3.95008046336647e-06
-2.50942381799054e-05
-2.6033310870675e-05
-2.88926810373073e-05
-7.4497515823011e-06
-3.52864582556291e-05
-1.94355194883141e-07
-2.08457119511829e-05
-1.04615810297337e-05
-2.00574085363005e-05
-2.20850138604426e-05
-4.18212911242299e-05
-2.43221869690228e-05
-2.01911078972197e-05
-1.96265751047829e-05
-1.9263446220827e-05
-3.39591241136529e-05
2.243911931253e-07
-1.34680250547023e-05
-1.80176838583512e-05
-2.50002974270218e-05
-3.2627795413434e-05
-3.69120701019578e-05
-3.53604484813515e-05
-1.40682748899647e-06
2.54798504186377e-06
-1.30132890410871e-05
-1.7114373131512e-05
-5.40105531282879e-06
-2.61827334471246e-05
-1.01165547462372e-05
1.09893485512716e-06
-4.15975917584853e-05
-1.96690717571778e-05
-3.69819116319708e-05
-2.02211090069237e-05
-2.28764237841653e-05
-1.97785275572554e-05
-2.76911119560483e-05
5.18511970394919e-07
-4.50650084988785e-05
-2.87320570751844e-05
-1.67776253141251e-05
-1.90414454253653e-05
-3.94838022873178e-05
-8.17353691523889e-06
-2.93270552947725e-05
-3.13718965855455e-06
-1.94947990866805e-05
-3.30116795775668e-05
-5.04188992751178e-05
-1.17927229504196e-05
-2.12496800654627e-05
-1.71160004046553e-05
-3.88223737152184e-06
-2.05678522989267e-05
-2.47365529805162e-05
-1.42040955584242e-05
-2.45669533551969e-05
-2.05845196419476e-05
-3.76389878930181e-06
-2.94984227457295e-05
-3.99142474693549e-05
-2.63409894278392e-05
-1.20968388983445e-05
-3.1327397114977e-05
-1.5819365576212e-05
-2.73061895422635e-05
-3.05813617214391e-05
-3.21566577178605e-05
-4.26275065350274e-05
-1.69576106676638e-05
-1.7446356405896e-05
-3.89758729912873e-05
-8.54395376515945e-06
-3.66992796896733e-05
-2.6743728077662e-05
-2.4951479695769e-05
-2.14139132483218e-05
-1.43762010958129e-05
-2.09196379965044e-05
-3.36150365579176e-05
-1.78213418787309e-05
-7.36909004296111e-06
-2.12744811322736e-05
-4.0129388894056e-05
-1.40831543459343e-05
-3.95688739210171e-05
-3.10758596458701e-05
-1.53294388430106e-05
-2.89538824606039e-05
-2.55049629044475e-05
-8.3150214126691e-06
-1.3446254410086e-05
-2.7830730274466e-06
-3.11078718890841e-05
5.62114674307866e-06
-4.56998595992814e-06
-2.07721307494176e-05
-4.27375790716331e-05
-2.77717685710442e-05
-1.88232255129148e-05
5.17307806917772e-06
-1.76025728973721e-05
-1.9419113136598e-05
-1.57608468154989e-05
-2.25594941825788e-05
-9.10670391888798e-06
-2.34807211007442e-05
-2.77432848956151e-05
-9.50171533358181e-06
-1.61468149189819e-05
-3.23450357464289e-05
-1.00955438610793e-05
-2.33485829631387e-05
-1.73590518974721e-05
-3.98565278703316e-05
-2.0107763625887e-05
-2.75778023328565e-05
-2.80838700072231e-05
-3.40788856776686e-05
-1.5027542085208e-05
-1.1680035731934e-05
-2.99540201121204e-05
-8.20839274630693e-06
-1.81935322813535e-05
-1.62259538848951e-05
-5.66546777687571e-06
-2.35701990973244e-05
-1.53270802568779e-05
-1.5053926554001e-05
-1.6323585637429e-05
-1.41332472850141e-05
-4.10851639198896e-05
-1.79105635604359e-05
-6.12174264778173e-06
-3.13308859909047e-06
-1.69958770876153e-05
-1.47314408831896e-05
-3.21918746562965e-05
-7.13099737585936e-06
-2.62264542256793e-05
-3.95630142451245e-05
-3.25846790208096e-06
-2.71442453565806e-05
-2.08796468166926e-05
-1.90916139632516e-05
-2.13410172019061e-05
-3.31575350273803e-05
-3.17680216992927e-05
-3.60216099267288e-05
-4.18290009941568e-05
-3.06230852537258e-05
-2.40443234527673e-05
-3.16575645698354e-05
-1.83922972028747e-06
-2.9669757503038e-05
-4.57197989917235e-05
-1.09603617387969e-06
-2.15991745470085e-05
-2.50814535881526e-05
-2.06171863956855e-05
-3.83989647540022e-05
-2.94322132893221e-05
-1.80378358240153e-07
-2.64831257596457e-05
-2.96083944091232e-05
-2.11565681579686e-05
-1.99999605206044e-05
1.72986311282126e-06
-2.74121056329917e-05
-3.38049885131968e-05
-3.16966170272831e-05
-2.65683517144006e-06
-1.13255507002993e-05
-8.27110883403474e-06
-1.63361277676971e-05
-1.48686687971626e-05
-1.8251098875696e-05
-1.93655846085995e-05
-3.3529326141925e-05
-2.52520593396898e-05
-4.93892728643055e-05
-2.6911199081078e-05
-2.71516771600094e-05
-2.56701686956277e-05
-3.90611844548875e-05
-2.12255700849304e-05
-2.14243054466751e-05
-2.95486692317912e-05
-5.17891787030295e-07
-3.3259703271487e-05
2.67510667177043e-06
-2.2373185777461e-05
-2.92671557926147e-05
-1.22773404476856e-05
-7.22130320643597e-07
-1.18626845159653e-05
-1.66806226360004e-05
-7.98270007172401e-06
-4.62462062078781e-05
-3.05079123662277e-05
-1.95395945243441e-05
-1.55833527729596e-05
-2.53106236564955e-05
-1.37768044224808e-05
-1.14539343096804e-05
-2.42409367115281e-05
-2.10367385619809e-05
-3.39971622731013e-05
-3.61010608362202e-05
-2.2945543216065e-05
-3.28633382219759e-05
-5.27214964973491e-06
-8.8261439520323e-06
-1.92007049176563e-05
-2.05291600423397e-05
-3.38953854458241e-05
-2.35492661279519e-05
-3.42065168709063e-05
-7.35661275941692e-06
-2.88499270561022e-05
-1.10867933202035e-05
-2.18021313874056e-05
-3.37053131314051e-05
-2.91836462952271e-05
-4.91067829023366e-05
-1.55647185087946e-05
-1.10485080265092e-05
-2.66838544385778e-05
-3.59194784618499e-05
-2.68641752536269e-05
-5.37948985166363e-05
-2.10964129246846e-05
-1.40728296863771e-05
-5.79608969221526e-06
-2.84447308555005e-05
-3.2336731120433e-05
-1.59869396568079e-05
-4.21810340665682e-05
-2.35993579066436e-05
1.85974393622816e-06
-1.55318215075027e-05
5.33353156025785e-06
-2.70073976248813e-05
-2.51277011725678e-05
-2.06796893780515e-05
-4.516327952549e-06
-2.10162161910525e-05
-7.27644086196526e-06
-5.50762223059092e-06
-4.93016090627465e-05
-3.07918787780996e-05
-4.12962027995062e-05
-1.63517041737891e-05
-1.99636517152294e-05
-2.19669117522828e-05
-7.18347528649686e-06
-1.460174163201e-05
-2.15522656702317e-05
-1.25704064834458e-05
-2.59066446658662e-05
-1.34162309999074e-05
-1.62079975866171e-05
-2.21656226127213e-05
-2.40920715802329e-05
-1.79774210179694e-05
-1.13904347080601e-05
-2.85311674086473e-05
7.70581623749766e-06
-9.66675065400014e-06
-1.22526652111552e-05
-2.3421723780827e-06
-1.9838311339831e-05
-1.50690842540864e-05
-2.10248703561418e-05
-2.10091297565376e-05
-1.37963170730718e-05
-1.20298227650535e-05
-2.0093254094127e-05
-4.16177658346674e-05
-2.5507201858942e-05
-2.00012339885084e-05
-2.05660106990693e-05
-1.45516565823283e-05
-2.71039612400533e-05
-2.34506457758044e-05
-1.20125987198039e-05
-2.33016760060093e-06
-2.98338159393765e-05
-2.78221138122493e-05
-4.36077027523504e-05
-2.85420827443931e-05
-2.55578008013272e-07
-2.89363330205115e-05
-1.58244708981381e-06
-2.42571043730295e-05
-3.2067779288853e-05
-1.52839962175804e-05
-2.24300262229148e-05
-2.93153207342877e-06
-2.33072944206489e-05
-2.05771964260692e-05
-3.91068864103471e-05
-1.74579693014156e-05
-3.24983699458018e-05
1.40915061012903e-05
-1.43390157048855e-05
-1.39442546332542e-05
-2.45419849465712e-07
-6.1837064251867e-06
-1.49892845289707e-05
-2.22650426671958e-05
-2.58427130563732e-05
-3.83277284587201e-05
-2.85772707971434e-05
-1.79505172118779e-05
-2.38038381154431e-05
-2.83264226406623e-05
-1.66664165249285e-05
-8.20387029777679e-06
-1.76106993259692e-05
-1.556206573032e-05
-1.90031406487423e-05
-2.27086430891687e-05
-7.78430291859228e-06
-9.55653392141858e-06
-1.74001902665138e-05
-3.31287875334694e-05
-3.13429682738492e-05
-1.847768020432e-05
-1.36245479073286e-05
-3.83718661420391e-05
-1.32711902124359e-05
-7.8209555398768e-06
-8.85724940504633e-06
-2.3596224816579e-05
-3.33197518931128e-05
-2.03034033442225e-05
-9.94325538031351e-06
-3.00670725432546e-05
-3.07008936665185e-05
-4.29385951412663e-05
-3.96219098676222e-05
-8.31190905494071e-06
-3.43649211647237e-05
1.65757232292089e-06
-1.84828299852896e-05
-2.3662431636006e-05
-5.71659120250387e-05
-2.33694059035874e-05
-9.714247177794e-06
-2.56549236447907e-05
-2.05856193789714e-05
-3.8891164397833e-05
-1.63277222264629e-05
-1.40194903785732e-05
-3.69764416347331e-05
-3.94341142453051e-05
-2.44611263162039e-06
-1.2179040686865e-05
-4.00541363310372e-05
-7.99535394289846e-06
-1.82631557948622e-05
-9.29766403389568e-06
-1.76353827043417e-05
-1.52590671382348e-05
-8.39050153298519e-06
-2.83680832519671e-05
-1.39585005231339e-05
-7.90692532598594e-06
-1.914196433598e-05
-3.06878953750445e-05
-1.58623799310435e-05
-1.56377079233631e-05
-7.02828497806203e-06
-2.58313492098091e-05
-2.77951302566864e-05
-3.70869252235439e-05
-3.204982768496e-05
-8.11883188997e-06
-1.14911673907389e-05
-3.09400779561869e-05
-1.86973685495244e-05
-4.6022033715673e-05
-1.03808546540908e-05
-2.51730549236203e-05
-3.21454373945182e-05
-1.39454052907834e-05
-2.8884322782218e-05
-4.31181548623635e-05
-1.45073133043352e-05
-3.857971641693e-05
-6.04766992996341e-06
-1.63415376079754e-05
-8.09754397543759e-06
-5.64570003227013e-06
-3.23850475787759e-05
-3.59394591795495e-05
-2.23971834838897e-05
-1.99942644087943e-05
-3.88021213765306e-05
-3.57854870030514e-05
-2.38972437028436e-05
-2.67901955455306e-05
-1.91915272011472e-05
-4.13164161547625e-05
-2.63277046856075e-05
-4.36481619638952e-05
-2.91637255154708e-05
-3.24787187292674e-05
-2.45773752988342e-05
-1.92165240295693e-05
-1.04331258678681e-05
-2.50095788554981e-05
-2.44670257389742e-05
-3.78567889726154e-05
-1.73768201929067e-06
-3.27025348421201e-05
-1.38455400378547e-05
-3.21417589083963e-05
-3.54468608554068e-05
-3.40507904945058e-05
-2.84596394494508e-05
-3.22805694150307e-05
-3.02047206971115e-05
-7.15434767507775e-07
-1.83257836849712e-05
-1.30482635691605e-05
-2.98054285164965e-05
-1.81395409935366e-05
-3.27846168688633e-05
-3.60383647174031e-05
-2.45707194354723e-05
-3.98475959962071e-05
-2.10491631822664e-05
-4.15816090000333e-05
-6.61416163920487e-06
-4.58805852798824e-05
-4.1442335431531e-05
-2.19896788130065e-05
-2.05734635664893e-05
-2.33296689276428e-05
-1.85636417047218e-05
-3.23547739929498e-05
-1.0677532841907e-05
-1.04955990828786e-05
-1.82173194984578e-06
-1.74062280885232e-05
-8.69448309391572e-06
-1.28470637980824e-05
-3.06003956616083e-05
-2.69285018225066e-05
-8.08867270079606e-06
-2.85499040076695e-05
-1.09744316468253e-05
-2.84023788018464e-05
-1.0978973404049e-05
-2.02170908965301e-05
-3.51947912192758e-05
-2.54127208410633e-05
-3.09618881724043e-06
-1.01805518996753e-05
-1.93223993417019e-05
-9.62746839785506e-06
-1.7912765627909e-05
-1.06372338458314e-05
-2.89571492570702e-05
-2.76701140629468e-05
-3.7245613596278e-05
-1.88116503371732e-05
-7.69022501387683e-06
-3.14619307984528e-05
-3.15744974833998e-05
-3.37422540558626e-05
-1.43074879320367e-05
-1.63600534882017e-05
-2.84314995563894e-05
6.3702786455552e-06
-3.26322457092592e-05
-1.71230949068488e-05
-4.22728699019643e-05
-1.02144419633769e-05
-2.96946247319874e-05
-2.13412761009761e-05
-2.53517970090678e-05
-1.86898028326809e-05
-2.08808652667297e-05
-2.66922134077081e-05
-2.10829904820608e-05
-1.44572927138553e-05
-1.28756820754759e-06
-3.72050368799998e-05
-4.1699287088939e-05
-1.65444513918349e-05
-1.87937698494362e-05
-1.53720192530285e-05
-1.64131830938086e-05
-2.67572289666699e-05
3.32315414765895e-06
1.46913976011256e-07
-3.35312183645007e-05
-8.60757081465267e-06
-1.531318342428e-05
-1.63509305856004e-05
1.00011826135012e-06
-2.9823596047352e-05
2.03006911333637e-05
-3.15286999783122e-05
-1.20609536516576e-05
-1.19102084351977e-05
8.38647128147746e-06
-1.41126589109161e-05
-7.46604365053025e-06
-4.47723117886086e-06
-1.78764491424521e-05
-1.06505319622514e-06
-3.96808342784035e-06
-2.15220327909527e-05
-4.40169506915996e-06
-3.35096871278643e-05
-2.70463461376741e-05
-2.70722980169041e-05
-2.94289673015011e-05
-1.19567823560204e-05
-1.75855503682067e-05
-1.7567580388672e-05
-1.70563020222177e-05
-4.36475175471009e-05
-9.13428145289003e-06
-1.26673535100261e-05
7.5764941382981e-07
-1.63974373751293e-05
-8.15548755742799e-06
-9.67519620791337e-06
-1.73577631423718e-06
-1.35687369159502e-05
-1.08778181234243e-05
-8.40857040734218e-06
-1.20799457820256e-05
-2.49937399089199e-05
-2.94336156103405e-05
-2.98426622522529e-05
-3.4586610734243e-05
-2.06720152179479e-05
-3.4020959000608e-05
-4.08465462932944e-05
-3.08514178805946e-05
-3.29545537389517e-05
-1.80487870488384e-05
-1.28216038846111e-05
-4.31344357429958e-05
-2.05390708766408e-05
-1.0624608642984e-05
-1.89582832907363e-05
-2.35884767677772e-05
-1.39368323477826e-05
-1.02205154447146e-05
-2.07217486197101e-05
-4.73125326212171e-05
-4.90748605175293e-05
-1.68591280413984e-05
-1.39845047234978e-05
-5.90265240954393e-06
-5.79969501686024e-06
-3.34727351569275e-05
-1.79565648989129e-05
-3.32744770590904e-05
-2.77523489029596e-05
-1.95244722745898e-05
-1.90204617415969e-05
-2.37029822890096e-05
-6.93418839983001e-06
4.56353540268846e-06
-2.59998284964263e-05
-2.30632867233754e-05
-1.69371873322097e-05
-6.46012378725724e-06
-2.7744876783473e-05
-5.61779762154184e-06
-2.68147323446926e-06
-2.60694753997407e-05
-8.84711099786988e-06
-1.41263538407159e-05
1.39119648046594e-05
-2.79989486081093e-05
-4.07816771162613e-05
-4.0304832122788e-05
-3.65935009056558e-05
-2.84434039230191e-05
-3.00908070722959e-05
-3.54871915043746e-05
-2.8880140682685e-05
-2.5467085783141e-05
-8.6829555064854e-06
-1.43994726311108e-05
-2.52736397945912e-05
-3.01300561977071e-05
-2.92568443655258e-05
-4.39761538131293e-05
-1.30525261799112e-05
-2.93456284184335e-06
-1.66454414590177e-05
-3.4189140372083e-05
4.12003272367233e-06
-2.37271384749092e-05
-2.54303155106639e-05
-2.53675086433416e-05
-1.53645453103927e-05
-1.15472660425272e-05
-2.23511361915787e-05
-8.19579216341236e-06
-2.95010666208703e-05
-4.00632546823118e-05
-5.51529366495084e-06
-3.23605207709476e-05
-2.63905839409789e-05
-2.67872866898016e-05
-2.88263154202086e-05
-2.36673849536709e-05
-1.96276809882639e-05
-1.14757627524823e-05
-4.57415685020035e-05
-1.63800227365962e-05
-3.62740028495356e-05
1.78118881996283e-06
-3.4643701176357e-05
-1.9573204595149e-05
-1.96338560804792e-05
-2.19119565039153e-05
-2.02635158169609e-05
-4.12700369523288e-05
-3.31740996802135e-05
-3.04255123761079e-05
-2.81461338672964e-05
-7.88316553941702e-06
-1.96290659720451e-05
-2.30685051247144e-05
-5.76513438351445e-06
-2.58550316856985e-05
-2.42054908118433e-05
-3.63504193450327e-05
-1.44943957856439e-05
-3.72862057857152e-05
-2.70532888808004e-05
-1.74226811408061e-05
-1.13989441426848e-05
-3.24991499087133e-05
-1.8442371376066e-05
-2.72838947704893e-05
-2.86720961050856e-05
-1.75497327185541e-05
-1.19584217457144e-05
-2.17105942703287e-05
-3.92752076550356e-05
-3.52253441746801e-05
-9.00978203408721e-06
-2.32783791542591e-07
-1.49182785231154e-05
-2.16414665533974e-05
-1.74153961316509e-05
-2.63636061217607e-05
-2.36968548029213e-05
-2.90849106136109e-05
-2.80366081564805e-05
-2.78741598112097e-05
-3.80313037783127e-06
-1.11549138985581e-05
-2.6746557339009e-05
-1.75589113163951e-05
-3.71018118751956e-05
-3.28349112075367e-05
4.73794817785335e-06
-1.00448187825152e-05
-3.84770495718789e-05
3.61620379123906e-06
-1.89887217455412e-05
-2.24388476808541e-05
-5.71621838558171e-06
6.43537605270751e-06
-1.31264565843611e-05
-3.17584452582538e-05
-1.06966802456927e-05
-1.38663461755378e-05
-1.75200931399806e-05
-2.04074476702519e-05
-2.52687659023041e-05
-3.83920415000917e-05
-6.02471310690225e-06
-5.6960353192725e-05
-1.72427182734109e-05
-3.3458353382543e-05
-1.71746406750366e-05
-1.7473859022788e-05
-1.69993414239938e-05
-1.58150775005951e-05
-4.80894358563927e-06
-1.63641203277908e-05
-2.63332972418899e-05
-2.7591659635145e-05
-7.51387743510677e-06
-4.91486798331479e-06
-1.51896654918972e-05
-1.25106063427235e-05
-8.0505207073537e-06
4.22758788615709e-06
-1.74123713207662e-05
-3.85724577457106e-05
-1.49095072814225e-05
-2.70938730470928e-05
-1.27163130876172e-05
-2.89820045770118e-05
-2.35768586376318e-05
-1.57602153670031e-05
-4.2907188229049e-05
-2.77575552206951e-05
-2.03495981728448e-05
-2.64180002772263e-05
-2.10584155727329e-05
-1.40302745227223e-05
-1.82089663402741e-05
-3.1822157697562e-05
-9.93990053809953e-06
-1.90876803320623e-05
-3.61157457044799e-05
4.5966501832298e-06
-3.10763911910062e-05
-4.28996514457441e-05
-1.44554803716045e-05
-3.2482640292767e-05
-2.90879348906429e-05
-3.73773190937578e-05
-9.42390713620023e-06
-1.40665650759167e-05
-2.5452113492859e-05
9.64051355737921e-06
-1.07624469399111e-05
-3.38536242849755e-05
-3.55294816850922e-05
-1.53331308238806e-05
-1.83958254815002e-05
-2.29332842527584e-05
6.49700618020903e-06
-7.39396983007696e-06
-3.01116138869315e-05
-3.1446181527569e-05
-1.41481577496222e-05
-2.54793015979468e-05
-1.89385692896369e-05
-1.91816093517405e-05
-3.0761264512684e-05
-4.73523593184811e-05
-1.45213247896662e-06
-1.54879196497954e-05
1.27043257973828e-05
3.85513003723498e-06
-7.93651395913264e-06
-4.57573240407124e-05
-2.88351566523425e-05
-3.40781771389197e-05
-1.55074438766717e-05
-2.95240012303882e-05
-2.39450515977755e-05
-2.18173507906538e-05
-1.45974150347604e-05
-3.38150018056667e-05
-4.66638228205338e-05
-1.35915220213213e-05
-9.68808648094792e-06
-3.32628868338975e-05
-3.30471945131354e-05
-5.1175236665089e-06
-3.54226748960681e-05
-2.34121497918082e-05
-9.47671384798914e-06
-1.49444516254109e-05
-1.358578697066e-05
-3.29987026172105e-05
-3.48829920252861e-05
-2.9648888276851e-05
-2.37393392819631e-05
-8.51168033860215e-06
-2.95119185819393e-05
-1.99758124227592e-05
9.52376465817626e-06
-2.91531336216902e-05
-2.24653835750582e-05
-1.97365470019064e-05
-2.85782925593222e-05
-3.21783088170215e-05
-2.19882284446542e-06
-9.4794597093588e-06
-2.5711716953787e-05
-2.17269993816074e-05
-1.45657327496297e-05
-3.63399380128875e-05
-1.72234082818163e-05
-2.09529719093034e-05
-3.34924944490035e-05
-2.19939406959471e-05
-1.52497180685289e-05
-3.23339189188841e-05
-5.89738048668535e-06
-5.06494374469546e-06
-3.37400790552484e-05
-3.36685914565701e-05
-3.40186737852888e-05
-1.50413138893262e-05
-3.71249339849298e-05
-2.19564545513071e-05
-2.44267582094179e-05
-1.17870096312873e-05
-2.83536746766009e-05
-1.56821338798312e-05
-1.18093284320562e-05
-2.8565383334919e-05
-2.51526932075252e-05
-1.6236918681988e-05
-2.49044425245074e-05
4.55724748607959e-06
-1.31782637666293e-05
-3.03972413888858e-05
-2.56266507618436e-05
-3.24099670287771e-05
-2.09117884547408e-05
-3.3464122473009e-05
-2.1399495275233e-05
-3.32875009011372e-05
-2.54390106542101e-05
-2.76346151188032e-05
-1.44827630774888e-05
-1.99402324611181e-05
-1.49619308361975e-05
-2.34025153689704e-06
-1.7530410542474e-05
-1.40435871899152e-05
-2.65171246506256e-05
-4.03126488533982e-06
-2.70429454723762e-05
-1.85526072639023e-05
-1.71093454480111e-05
4.92574829357026e-06
-2.38380892158231e-05
-2.07746049435274e-05
-1.39032752007404e-05
-5.36681733313911e-06
-3.28215389253329e-05
-3.27978015054748e-05
-9.34428353055064e-06
-3.76372972060498e-05
-3.3505343181205e-05
-7.20786244407746e-06
-1.41773853619784e-05
-7.64665964132951e-06
-2.77336961073507e-05
4.28844078156209e-06
-3.73705297371812e-05
-2.73447127406515e-06
-6.56871161193923e-06
-5.87834030783225e-06
-6.53598152235327e-06
2.43819560385351e-06
-2.3759939175878e-05
-3.68877802168294e-05
-3.86465554163664e-05
-2.88988969636634e-05
-2.00846011312232e-05
-2.61531797171245e-05
-1.38793396733977e-05
-2.37031984780508e-06
-1.61230795682706e-05
-1.3541384536482e-05
-3.12180059463822e-05
-2.11691037780334e-05
1.23230029289941e-06
-1.1068465791909e-05
-1.38534342093715e-05
-2.26357333074259e-05
-2.48474583893616e-05
-4.70653227192423e-05
3.07365755627893e-06
-1.62757611228168e-05
-3.07138730388665e-05
-3.08457961907761e-05
-1.21920089736749e-05
-2.82214759966423e-05
-4.56204373108743e-05
-4.31460599335935e-06
-4.05264377714665e-05
-3.59034634349754e-05
-1.07802637014756e-05
-3.83259738519175e-05
-1.7331459448865e-05
-1.93267652357482e-05
-9.19252178735757e-06
1.05191857790601e-05
-3.09333283535245e-05
-3.25669797753986e-05
-2.72156893362873e-05
-2.22293472966869e-05
-1.51743130019102e-05
-2.90164183135585e-05
-3.01899579957555e-05
-2.10257276926897e-05
-2.58745020220325e-05
-2.7710443140797e-05
-2.83586795841115e-05
-5.0246719594648e-05
-1.46497485982166e-05
-3.531418780056e-05
-2.11780642001885e-05
-7.23260094759484e-06
1.20349811833502e-05
-2.07946221786301e-05
-4.29171174829742e-05
-2.03766557214354e-05
-3.4535978918078e-05
-9.00292120685576e-06
-3.22343863091935e-05
-3.07882118543739e-05
-2.16368208532246e-05
-2.52690846030566e-05
-1.37094847023855e-05
-2.73191967163478e-05
-1.763865287726e-05
-7.22352943089112e-06
-1.95183676780598e-05
-5.07723596928333e-06
-1.58655093334862e-06
-1.99513461007494e-05
1.18296729464129e-05
-3.50726413285275e-05
-1.16415956085176e-05
-1.86597170701069e-05
-5.0418022932741e-05
-1.62012309192493e-05
-6.15489304801128e-06
-2.04503706888105e-05
-1.47134992121939e-05
-1.96147439698516e-05
-2.44151429335218e-05
-1.48969052739068e-05
-1.14874933539845e-06
-2.95248011579184e-05
-3.65338654677036e-05
-4.0633300859046e-05
-2.75223622536123e-05
1.83913538853254e-06
-3.07079692009618e-05
-2.35169958544229e-05
-3.68132818404167e-05
-3.94449241225089e-05
-1.46550613044051e-05
-2.45752009076145e-05
-4.48697457841399e-05
-1.1974310433571e-05
-3.40892628858063e-05
-2.40295785543448e-05
-1.3698855747725e-05
-2.08526626468039e-05
-4.15632183863745e-05
-3.28318473152215e-05
-1.41919936213127e-05
-9.34196639276673e-06
-3.47163001894995e-05
-5.15100101923443e-05
-1.1664663557464e-05
-2.74931106283951e-05
-1.33661006028177e-05
-2.19807363103548e-05
-9.48731719060128e-06
-1.53847765953349e-05
-9.15037725098621e-06
-5.97601268453461e-07
-1.90543493953727e-05
-1.26468360162561e-05
-2.28206108905909e-05
-8.01892191142057e-06
-2.718059528428e-05
-2.67477123272777e-05
-1.60843856096405e-05
-6.99697984124883e-06
-2.47663860381825e-05
-3.34750116896634e-05
-2.66201584997611e-05
-3.39391166256034e-05
-1.41083352064701e-05
1.44317915113421e-06
-3.04444292221406e-05
-2.05379811180715e-05
-2.99943857563169e-05
-4.35141484916673e-06
-1.80883922482193e-05
-4.79000648434222e-05
-1.43706785555699e-05
-1.81982648360153e-05
-2.98624312270535e-05
-2.02741730848214e-05
-2.83135613161729e-05
-1.00877906011225e-05
-1.31662181966097e-05
-2.28726529473592e-06
-8.51561377111251e-06
-5.42277573006576e-06
-2.26364353649485e-05
-3.44988342216806e-05
-4.54873913662784e-05
-5.78621030982687e-06
-1.09050445226623e-05
2.29728744056754e-06
-1.21910232020516e-05
-2.13560811159245e-05
-1.3173017699522e-05
-1.34972008155243e-05
-2.77471221031503e-05
-1.40522688564367e-05
-4.26727668095227e-05
-4.12492039707913e-05
-2.00545770213076e-05
-2.00626555455218e-05
-1.31854887823464e-05
-2.33811406166914e-05
-3.43289429623914e-06
-2.935771244588e-05
-2.29961227154712e-05
-3.76120292702183e-05
-4.37562824696098e-05
-3.90642670222517e-05
-1.61494017989375e-05
-1.96586278102954e-05
-2.77803790560296e-05
-2.34670666367798e-05
-3.43186978884303e-05
-2.39507590015777e-05
-2.7336023664788e-05
-4.33680084104528e-05
-2.66439413596778e-05
-2.68354059944106e-05
-2.0346880267746e-05
-1.72057506836502e-05
-2.10961655955072e-05
-1.31633831284484e-05
-1.64269170352433e-05
-1.18024390001585e-05
-1.59983309833893e-05
-6.85620940439492e-06
-6.49864793355246e-06
-2.72205623198664e-05
-2.01970915642356e-05
-1.9047727261861e-05
-1.61084758849864e-05
-5.86906749811337e-06
-2.11054171082379e-05
-2.67422928031002e-05
-3.89290199516653e-06
-2.70610414534347e-05
-2.88600300246569e-05
-2.22687890214196e-05
-2.48089427836455e-05
-2.70631050687147e-05
-3.16737776800545e-05
-1.65371815456401e-05
-1.12899927414369e-05
-1.28919103876535e-05
-2.47691739973078e-05
-3.79586914412205e-05
-1.66194549716917e-05
-2.97203237929255e-05
-3.54349441976325e-05
-2.83120633456219e-05
-6.18706120612443e-06
-2.22524918776095e-05
-1.67383647395885e-05
-1.53532419693009e-05
-2.84198868367593e-05
-2.83537930184232e-05
-3.09165791643143e-05
-1.68465062677168e-05
-3.17855890861188e-05
-2.27141402157239e-05
-3.09922843856603e-05
-2.20102880481478e-05
-3.8814028640336e-05
-8.12199639356773e-06
-1.92086955711245e-05
-3.62160021014929e-05
-2.17037810414943e-05
-4.10182030656839e-05
-1.46826020917201e-05
-1.53921495373294e-05
-5.9689605342169e-05
-1.39350832162975e-05
-2.33481255329081e-05
-2.36637791445677e-05
-1.36975115027724e-05
-3.38467209064939e-05
-3.1368521503621e-05
-2.41180952700764e-05
-2.15792013490912e-05
-1.56100844458537e-05
-1.37885722669951e-05
-3.23246822775726e-05
4.40241516292556e-06
-2.69188088844529e-05
-3.32610934280348e-05
-3.77412376599921e-05
-9.80686952996844e-06
-3.58372053585391e-05
-1.88938847066426e-05
-1.04328026613264e-05
-4.20984329770335e-05
1.83536393397006e-07
-4.36444985172881e-05
-3.44966603510284e-05
-1.05542822389145e-05
-2.73756069453789e-05
-2.04987834356566e-05
-1.6623504811108e-05
9.91238112415678e-06
-8.11162290089244e-06
-2.49166549365171e-05
-6.48818871264246e-06
-4.02239255643148e-05
-1.0296095057263e-05
-2.33747931897718e-05
-2.01685024291486e-05
-4.62904512182552e-05
