# Supplementary material for: Research on computational propagation and identification of mine microseismic signals based on deep learning
Source: PLoS One. 2025 Oct 22;20(10):e0334641. doi: 10.1371/journal.pone.0334641 (PMC12543183; doi:10.1371/journal.pone.0334641)
Supplement: S3 Data — (ZIP) [file pone.0334641.s003.zip › 000100500002786.xlsx_0.txt_24.txt.txt]

-1.06167322645406e-05
-4.17342877831266e-05
-4.3575449933906e-05
-3.06824267384172e-06
-1.64211479136802e-05
-2.29040333624219e-05
-2.1233763523576e-05
-1.6184769082988e-05
-3.06035180331519e-05
-1.70073871623469e-05
-3.69830633094254e-05
-2.28113535220541e-05
-1.6893172247203e-05
-5.949931504484e-06
-8.1870451759611e-06
-1.30593705101498e-05
-1.62422128487693e-05
-1.58704223596584e-05
-4.27351453702941e-06
-2.47872620913013e-05
-4.26146791829142e-06
-2.93871868569062e-05
-2.29388518883171e-05
-3.49835470767821e-05
-2.65543021248041e-05
-3.54883908388913e-07
-7.31642060627511e-06
-1.25465325884937e-05
-2.59307352866478e-05
5.99922503146563e-06
-9.01520974362062e-06
-3.14645502202204e-05
-2.22315750485278e-05
-1.66366554345107e-05
-3.47145354211914e-05
-2.65056796234365e-05
-1.07281568079501e-05
-1.86383406487976e-05
-2.66852350302027e-05
-3.04864398685438e-05
-6.21020538791082e-06
-1.31624870242685e-05
-4.08453303634079e-05
-3.49068544205604e-05
-2.17447978346131e-05
-7.83673820788637e-06
-3.81085315243143e-05
-1.61810147444013e-05
-3.37298242862607e-05
-3.52964962959334e-05
-1.07404081319889e-05
9.34284844934144e-06
-3.23784769634918e-05
-2.49952010395433e-05
-7.50128066706733e-06
1.62006443575004e-06
-1.90774375388122e-05
-2.12473249511811e-05
-1.86864731175927e-05
-1.79668091071847e-05
-1.09798665755528e-05
-3.89245148809639e-05
-2.84662557216557e-05
-5.11955655795762e-06
-4.515767600933e-05
-6.78693144214281e-06
-1.43782371227393e-05
9.05030469308604e-06
3.37929995208425e-07
-1.97068350186101e-05
-3.20399015079328e-05
-1.37039200210634e-05
-2.24972117131293e-06
-1.73868182174173e-05
-1.26309646532665e-05
-1.07527964587491e-05
-4.00361377117002e-07
-2.13536906364609e-05
6.01061100117197e-06
-3.54032103988511e-05
-1.91569421550907e-05
-1.41938257912096e-05
-1.05129265709286e-06
-2.28216360815205e-05
-9.18967858901078e-06
-3.35455021644857e-05
-2.98379591859601e-05
-3.88992074757572e-05
9.30206871472851e-06
-3.94124345798495e-05
-3.6270892802613e-05
-2.38480107117593e-05
-2.22970143037426e-05
-1.95751586326744e-05
-3.74054500894579e-05
-2.4131248345116e-05
-2.66214446910534e-05
-1.37969523271701e-05
-1.85572158346515e-05
-3.16575435550519e-05
1.12289035080347e-06
-5.00464608078695e-06
-4.21768296712269e-05
-1.79515340853018e-05
-1.28348409110613e-05
-3.57720977445915e-05
-2.46047471861101e-05
-3.35619150988958e-05
-3.06338026939623e-05
6.30041435770434e-06
-1.56599330390256e-05
-3.41351855027593e-05
-2.04505635849118e-05
-3.77908313008574e-05
-3.23031545682527e-05
-1.8491563593787e-05
-2.55006221737729e-05
-1.31386533366723e-05
-1.95870952025595e-05
-1.93303201989731e-05
-4.36338701507981e-05
-1.48639322667016e-05
-2.39861895133222e-05
-2.28095108447955e-05
-6.73877873156116e-06
-1.0376210940258e-05
-3.39130835151915e-05
-1.47265907285965e-05
-2.6178590242864e-05
-1.70930564729903e-05
-2.97345666398979e-05
-1.92377974713001e-05
-1.05889972263584e-05
-1.84355476476074e-05
-3.14811720464055e-06
-1.28654412524987e-05
-2.72124428990219e-05
-7.58690880823645e-06
-2.0997397753849e-05
-3.74428405747679e-05
-2.25546482060649e-05
-2.47815170564064e-05
-2.37165816883037e-05
-1.87158493063051e-05
-3.29048104475898e-05
-1.12726482726904e-05
-5.90811985011393e-06
-1.76878418322468e-05
2.51142762228932e-06
-2.50757115839083e-05
-1.1616507754194e-05
-2.10736092054658e-05
-4.31087904118387e-05
-3.76609439845247e-05
-5.11771467150981e-07
-2.82732990507146e-05
-4.26770195592592e-05
-3.14978158663081e-05
-1.75920979453131e-05
-3.88378080700214e-05
-4.42324304594341e-05
-2.60493857581959e-05
-3.92164933952964e-05
-3.03473424214467e-05
-1.47985073877831e-05
1.0091912110858e-06
-2.20846442344497e-05
-1.64112490557198e-05
-1.39200994131876e-05
-1.45540931312134e-05
-4.21248922277339e-05
-1.29768750346749e-05
-2.43601876008022e-05
3.30462867363546e-06
-4.02937107582575e-05
-2.9475134175708e-05
9.60494569829793e-06
-9.61401355267759e-06
-2.0563284115163e-05
-3.00687505992675e-06
-3.40240434353177e-05
-2.2066150028237e-05
-1.55806508198287e-05
-3.23635472540106e-05
-3.36216681426899e-05
-1.62143854721863e-05
-3.58069643318629e-05
-2.52962053312921e-05
-7.96450389581649e-06
-3.50726930994881e-05
-1.45297951403981e-05
-1.45112307909397e-05
-1.43101944315062e-07
-3.05724021776772e-05
-9.75611309175178e-06
-6.86624536725192e-06
-6.79649459605363e-06
-1.36852411258166e-05
-1.12979567258986e-05
-2.02457716936115e-05
-3.87057082349319e-05
-3.00832137798352e-05
-6.95257704080879e-06
-1.96053826506433e-05
-1.37497352627966e-05
-4.13206125628101e-05
-2.6322092092057e-05
-9.79337250680793e-06
-2.88479908396464e-05
-3.50586781992749e-05
-1.94650272784206e-05
-1.97356312440383e-05
-3.12860943005321e-05
-2.86035403593668e-05
-2.6140367358119e-05
-1.02703720016931e-05
-6.12167933280636e-06
4.92257224421267e-06
-3.3951129008467e-05
-1.11037954281182e-05
-2.88918940170781e-05
-3.35533520259637e-05
-4.50632413388282e-05
-1.47143398136183e-05
-6.47713036459237e-06
-3.38684151834263e-05
-1.68710992536586e-05
-1.6465540897988e-05
-3.33712072259001e-05
-1.72155849674618e-05
-1.54644658188028e-05
-3.08195128245317e-05
-2.65388195932187e-05
-1.51969369190791e-05
-1.37680841107678e-05
-1.4645695807346e-05
-2.51634234235918e-05
-3.51392147155932e-05
-2.2916310348639e-05
-2.4591055311243e-05
-3.62302177469812e-05
-2.562307855902e-05
-2.43872144187737e-05
-4.84752722897084e-06
-2.35770695079816e-05
-2.55735865102832e-05
-1.2666961688057e-05
-6.71865647227959e-06
-3.85533482453514e-05
-2.95500648038286e-05
-2.42120622150941e-05
-1.00406748700567e-05
-2.18729203650686e-05
-1.63478620844511e-05
-2.74246210067349e-05
-2.40402940029778e-05
-3.11080321003384e-05
-9.17687341248163e-06
-2.89902955970243e-05
-1.91755346497048e-05
-8.25981222249137e-06
-3.59583453789834e-05
-3.17194865259696e-05
-2.46009917648709e-05
-1.48760037355618e-05
-1.48831677293601e-05
-1.12358550078534e-05
-2.23789287727703e-05
-3.75168044992925e-05
-2.37056539872671e-05
-1.37739006846646e-05
-2.17731193720318e-05
-2.21118620090077e-05
-1.28674155101979e-05
-2.29464180708747e-05
-3.79340119485942e-05
-1.67631867082585e-05
5.19443591640152e-08
-7.89099919236999e-06
-3.01507842835103e-05
-3.95625494663084e-05
-1.53450522068524e-05
-9.93178705220057e-06
-2.31033487496255e-05
-2.60922977353731e-05
-9.86778388396337e-06
-1.06475855453953e-05
-2.30395488468913e-05
-1.7066062453477e-05
-3.96004128514688e-05
-2.51730918146301e-05
-3.34485414970485e-05
3.22633009967988e-06
-1.22232223785072e-05
-2.72134706634043e-05
-1.69720775177765e-05
-8.09667080146843e-06
-1.65600272535142e-07
3.69270916090898e-07
-2.51151991412066e-06
-2.18496197164451e-05
-2.9174053220298e-05
-1.16263973130087e-05
-1.2342529144032e-05
-2.42337942431857e-05
4.59466619918008e-07
-2.46704181664354e-06
9.88600536642747e-06
-1.5658386794471e-05
-1.20781108501905e-05
-1.5282107659142e-05
-3.61891092572161e-05
-3.24197374460564e-05
-2.30745929496058e-05
-3.43450798196576e-05
-2.76943811804222e-05
-2.21510932075545e-05
-2.77047929340468e-05
-2.89075678024149e-05
-1.59548067521266e-05
-2.80246192183727e-05
-3.0757316975357e-05
-1.72202939399289e-05
-2.38828134141054e-05
-1.64469125790192e-05
-1.84876481745761e-05
-1.36757134961842e-05
-2.49006193552964e-05
-2.33247259213087e-05
-3.84349363204561e-05
-2.08717675155328e-05
-1.74074223633852e-05
-1.58746025550772e-05
-8.96606542759728e-06
-2.36732412603231e-05
3.05092175699783e-06
-1.49254568960219e-05
-2.04054311923827e-05
-2.84521231763418e-05
-2.7042833155316e-05
-1.73830783476878e-05
-1.74941640147359e-05
-3.84113605546065e-05
-3.62785991436219e-05
-1.27179235449893e-05
-3.04364581267487e-05
-3.05366659050877e-05
3.75385847151181e-06
-3.16257407879632e-05
-1.63051422589813e-05
-2.6866526045844e-05
-3.31853511660905e-05
-3.6132525423858e-05
-2.10822223790415e-05
-5.28670640407795e-06
-4.288906483992e-05
-2.00230941437602e-05
-1.33262242774009e-05
-1.4655531444092e-05
-1.33938750081038e-05
-3.00581768346012e-05
1.05501723853797e-05
-4.14890199247615e-06
-3.06981671466506e-05
-7.85812372287466e-06
-2.21843157367635e-05
-1.96092909185409e-05
-9.6036652513941e-06
-2.39807021125174e-05
-2.3739894638491e-05
-6.11855876782e-06
-1.99884068115243e-05
-9.40905415199384e-06
-2.63370389425477e-05
-4.5106862127286e-05
2.85787542321131e-06
-3.34321132252878e-05
-2.92480311743424e-05
-2.54044324595941e-05
-2.26417464507792e-05
-2.03827823029724e-05
-3.14114040850888e-05
-1.69274819151011e-05
-1.48562605367116e-05
-2.45975273829548e-05
-1.69127621011347e-05
-4.11295421107642e-05
-7.90241107678002e-06
-1.60352674213274e-05
-1.747725573267e-05
-2.26218784835963e-05
-2.22224657525601e-05
-6.59181440677316e-06
-2.45938960904226e-05
-2.12104890067587e-05
-9.36110268209917e-07
-2.76960555258116e-05
-3.42888421759443e-05
-1.10592678237434e-05
-3.18097354381556e-05
-2.72280711559504e-05
-3.23668023773029e-05
-4.65792968351165e-05
-4.61749652535547e-05
-2.30148002124054e-05
-2.95133443100023e-05
-1.27369197971998e-05
-1.95020259676876e-05
-1.79679404527927e-05
-2.37270574082709e-05
-2.33449420143073e-05
-2.2491644086331e-05
-2.54200112353649e-05
-2.22196400309332e-05
-3.8632876152998e-05
-3.17133082139575e-05
-1.75407685712657e-05
-4.05867932300997e-05
-1.93691237703024e-05
-3.90782232442229e-05
-3.21305051812065e-05
-3.21868856647326e-05
-3.17668063708741e-05
-2.16037407266572e-05
-2.46808657134739e-06
-5.72643355980436e-06
1.18812837611795e-06
2.52424593562511e-06
-2.62189153045621e-05
3.41368651719875e-06
-8.29749559472504e-07
-2.69816734482211e-05
-1.07903125166705e-05
-2.42948660506036e-05
-3.53586280428782e-05
-2.54754860339183e-05
-2.11074623390844e-05
7.65898294429884e-06
-1.74883485529483e-05
-1.48236962036468e-05
-1.223077160413e-05
-2.55135467395092e-05
-1.45151370602888e-05
-1.78698183651589e-05
-2.99606350792877e-05
-2.67410925703673e-05
-2.10027045882641e-05
-3.43351373136143e-05
-1.54716640011372e-05
-1.56407398460495e-05
-2.82592885487984e-06
-3.78316311804323e-05
-9.12631334160685e-06
-2.84435474935957e-05
-2.60259558588458e-05
-3.29337175791225e-05
-3.76807878221935e-06
-4.50194208557962e-05
-3.53257071526709e-05
6.44572005173543e-06
-2.54355313072538e-05
-2.71101577757299e-05
-3.21884937835352e-05
-2.30724387182703e-05
-4.93799362874507e-05
-1.32473443282021e-05
-1.27719284440703e-05
-2.22463042576099e-05
-1.47782073086274e-05
-1.389445542415e-05
-2.49799252879492e-05
-2.49838638984373e-05
-2.09132044670315e-05
-1.43118124203023e-05
-2.0618487139396e-05
-1.60384185396743e-05
-6.49154034360118e-06
-2.00512728404149e-05
-4.57744081211143e-06
-2.03331725757884e-06
-7.55491091900221e-06
-2.45069735272347e-05
-6.26669873402407e-06
-7.3242597007568e-06
-3.18839577293822e-05
-2.23664136583648e-05
-2.25719402666384e-05
-2.41123670582653e-05
-1.47312492215394e-05
-2.60467616876809e-05
-1.52383728936882e-05
-1.05032751824065e-05
-2.13804588044959e-05
-1.9559640088724e-05
-2.67581821950972e-05
-2.88735899278042e-05
-2.11059284037377e-05
-3.82444123982518e-05
2.04707117226525e-06
-5.35905419863541e-06
-3.37098574320941e-05
-2.68060585873187e-05
-2.25385344014683e-05
-4.93731102240014e-05
-2.37466832008618e-05
-2.34883643239656e-05
-2.58684101927735e-05
-3.85451968524396e-05
-1.46765597883456e-05
-5.32602487243422e-06
-2.25840304948769e-05
-1.74872400937421e-05
-5.31572148677741e-05
-3.48170298139001e-05
-1.43944847595702e-05
-2.79802538900825e-05
-2.98089320259546e-05
-2.63904063646864e-05
-2.08180456813837e-05
-2.62686708673209e-06
1.41223571028655e-05
-1.68778522734125e-05
-2.02221533238266e-06
-2.10925574269099e-05
-3.01990222096235e-05
-1.62933733200161e-05
-2.69346300770732e-05
9.94051900313332e-06
-5.96692862698919e-07
-1.56840353961399e-06
-3.26955493127322e-05
-2.30849794191097e-05
-1.60673361432915e-05
-4.32686618423404e-05
-1.11326403812279e-05
-2.1410722007199e-05
-1.61837683380079e-05
-2.0467111173807e-05
-2.26626068652152e-05
-1.18368748056319e-05
-2.29873960292627e-05
-2.97898792800175e-05
-1.47637141249681e-05
-1.51546876809681e-05
-2.23506215991467e-05
-1.24304426781081e-05
-3.23786793152562e-05
-3.93529217603833e-05
-5.84817795763801e-06
-2.28007178416892e-05
-5.50848614073039e-06
-2.40244884973143e-05
-1.71218375433056e-05
6.12330334643937e-07
-4.46968570594826e-05
-2.55098406247595e-05
-2.30257344452224e-05
-3.23134561465394e-05
-1.31778578018525e-05
-4.26706765137178e-05
-2.14267001509485e-05
-1.12636862581404e-05
-2.02566553003245e-05
-4.10268561399983e-06
-7.40573951935173e-06
-2.92023943876304e-05
6.28830247735116e-06
-4.2668604710831e-05
-1.60793742276644e-05
-1.46184592277486e-05
-2.23541577023257e-05
-2.54766772186704e-05
-1.90668919336004e-05
-2.96309423933459e-05
-5.13921314366903e-06
-1.31723352208212e-05
-6.71061811089988e-06
-2.85291989222368e-05
-4.37207962665942e-07
-3.79864853709402e-05
-2.02286705990736e-05
-1.50102907628863e-05
-2.93736073924973e-05
-2.30481991935109e-05
-2.82835035426358e-05
-3.09288920355233e-05
-1.94765563027699e-05
-2.74576622502879e-05
-2.55436075457996e-05
-8.90246359857424e-06
-1.97363478522887e-05
-2.16841100963964e-05
-2.2589259889448e-05
-3.75265378286446e-05
-3.1072411561281e-05
-8.69941326792105e-06
-3.26874580593659e-05
-3.03526581769214e-05
-1.60053468759278e-05
-2.17532371841425e-05
-2.32620169916681e-05
-2.27283265470918e-05
-2.18535858153726e-05
-1.4911355582574e-05
-3.45830265866544e-05
-3.77037036538321e-05
-4.17466302050319e-06
-4.02524312422028e-05
-6.70554451262614e-06
-9.40330658340557e-06
-2.77727918791898e-05
-3.63417459918302e-05
-1.24763878085861e-05
-2.5799694783192e-05
-9.16735902878872e-06
-8.98219705861345e-06
-1.82830778521851e-05
-1.1338120732984e-05
-2.68213206618236e-05
-1.98298582319884e-05
-2.38578296249154e-05
-1.87349435650482e-05
-1.02853340018793e-05
-1.76748577374911e-05
-2.98212522136951e-05
-2.15604182961033e-05
-3.49174699095465e-05
-2.03160647130071e-05
-1.39669413777578e-05
-3.79967024712503e-05
-6.13494967610852e-06
-1.25425019872936e-05
-2.63438470359598e-05
7.26258136565943e-06
-1.33414459707333e-05
-1.29871832098667e-05
-7.28180942943516e-06
-3.45641308487367e-05
-5.61935944162415e-06
-3.01967341458217e-05
-2.00731120473693e-05
-2.69797984945058e-05
-1.57645011671198e-05
-2.6316268385232e-05
-1.16411543970769e-05
4.38250743234443e-06
-2.22959827402717e-05
-3.14585249939195e-05
-2.27200011438193e-05
-1.96597098323986e-05
-1.39274758202574e-05
-1.9522255718609e-05
-6.03551095150536e-06
-3.8550920118539e-06
-1.32655135663419e-05
-2.35053571258818e-05
-1.48117907083483e-05
-1.63530374581987e-05
-4.6226031968611e-05
-2.46669575343533e-05
-2.95441616953183e-05
-3.19263115017982e-05
-6.86478103325441e-06
-1.42908650948529e-05
-4.79582494268415e-06
-2.38502027553724e-05
-6.37235924940596e-06
-3.15010970717764e-05
4.00997681407181e-06
-1.93981799598904e-05
-3.04699681264763e-06
-4.11566385175236e-05
-1.51151895470524e-05
-3.9605549206087e-05
3.18457552693272e-06
-1.90565493616821e-05
-4.32833631001247e-05
-1.24973229471716e-05
-3.63408092676009e-06
-2.63387811998999e-05
-1.98715253449322e-05
-4.55381074877308e-05
-3.40953047689363e-05
-1.62695316690301e-05
-8.79614919298121e-06
-6.21820304806753e-06
-2.96265633076467e-05
8.84298984402449e-07
-4.18599763728474e-05
-4.58224460455481e-06
-1.16791153969796e-05
-2.45483187992092e-05
-3.65742071087229e-05
-2.4124784344856e-05
2.02934501335396e-06
-3.16177778274776e-05
-1.94150441586479e-05
-1.31418906399593e-05
-3.13502937535459e-05
-2.46267629373459e-05
-3.38395765030263e-05
-8.79453057875178e-06
-1.29903162226004e-05
-1.83017226850148e-05
-2.42092038787263e-05
-1.18674589771334e-05
-2.56836499889953e-05
-1.75583015363372e-05
-2.55713816495255e-05
-1.22307690540899e-05
9.96677256452558e-07
-1.66094249190835e-05
-1.61841507888897e-05
4.96852994419215e-06
-4.41583884413435e-05
-2.14354881250221e-05
-5.15231948631189e-05
-1.20705949683996e-05
-2.14654016688714e-05
-1.32636478192488e-06
-2.79690386872554e-05
-3.62547163411453e-05
-2.20996240369836e-06
-2.18140240595641e-05
-7.73383927102323e-06
8.55852902995532e-07
-3.56237983270073e-05
-2.54995162767185e-05
-1.13789423311809e-05
-1.66266678928739e-05
-3.64930725325836e-05
2.9986912043395e-06
5.91536612201281e-06
-5.44156273639343e-06
-2.65988067222436e-05
-8.86337697653172e-06
-4.12856825158569e-05
-1.45867194144553e-05
-1.88777278904064e-05
-6.06068938141802e-06
7.70932669630574e-07
-1.80987491679858e-05
-6.62312920846795e-06
-2.08112394749773e-05
-1.33326308078677e-05
-4.48323736867861e-05
-9.93746709278317e-06
-1.01673340837833e-05
-4.59868065781739e-05
-3.14801615532432e-05
-3.15823644834592e-05
-4.54836753399033e-05
-4.41313459017956e-06
-7.52507240973004e-06
-3.54686059911945e-05
-3.01454073133022e-05
-1.28926694428003e-05
-2.07720563975485e-05
-3.18789062801229e-05
-1.17227573868813e-05
-3.47990391559446e-06
-3.82995065599308e-06
-3.08800453871689e-05
-4.06170420731327e-05
-3.0661867977332e-05
-2.21501016051152e-05
-2.29418392353326e-05
-1.4566007647825e-05
-2.0393353073335e-05
-3.05011168867446e-05
-2.02880959981553e-06
-1.46468196652042e-05
-2.245665953069e-05
-2.82435589955427e-05
-2.80971672158847e-05
-1.13634123073664e-05
-1.52969610341687e-05
-9.69833639501086e-06
-4.47753245806497e-05
-2.54775919939391e-05
-3.79300069733593e-05
-2.54073044198376e-05
-4.33969287505884e-06
-2.59047006453057e-05
-5.15494583460739e-06
-1.38918383310546e-05
-5.92752073811766e-06
-3.19756537393336e-05
-2.24430422653914e-05
-3.20521462190129e-05
-1.41256635068656e-05
-3.12470786089034e-05
-7.3025072534705e-06
-4.14946843362846e-06
-2.67680875278535e-05
-4.17162359843034e-05
-2.7198500997744e-05
-2.57200612112017e-05
-1.91254624545197e-05
-1.52397080414971e-05
-3.38966622399049e-05
-4.82024180721195e-05
-3.28532582186403e-05
-1.02720109325303e-05
1.72231971747177e-06
-1.06654050229004e-05
-2.17707071321555e-05
-3.53993037908245e-05
-1.46169004270702e-05
-1.85840344925654e-05
4.27429626355783e-06
-1.65305136842532e-05
-1.00442367122021e-05
-8.07270871024851e-06
-3.34103248731747e-05
-2.40452433206347e-05
-3.00930545836751e-05
-1.92261450713431e-05
-1.27818542989208e-05
-1.16358797872352e-05
-2.49632604065014e-05
-2.06865623955293e-05
-8.75261293501526e-06
-3.98992687096713e-05
-3.32939985063038e-05
-1.84143340338891e-05
-1.36065575459046e-05
-1.74222427185496e-05
-4.40143499899674e-05
1.5226421202822e-05
-4.72856975831831e-05
-2.4983456688675e-05
-1.64262159536876e-05
-8.06019071013455e-06
-3.48479265822505e-05
-1.89245068546649e-05
-2.68805613262477e-05
-2.08417861328635e-05
-1.07939732053894e-05
-7.69199111423888e-06
1.58279237431016e-06
-1.003324341408e-05
-3.07341470051715e-05
-1.55383302302321e-05
-1.42037569031926e-05
-2.34658543319813e-05
-3.81152059198384e-05
-3.74046818511633e-05
-2.68181655165866e-05
-7.37453010038671e-06
-2.57507721313017e-05
-9.61977114158071e-06
-3.71468678540755e-05
-2.32059229580324e-05
-7.89155253694066e-06
-1.40809375792052e-05
-2.08519503023804e-05
-2.95708346598916e-05
-1.85343930722325e-05
-2.0594074336337e-05
-2.43151810831072e-05
-1.04590414328815e-05
-3.41642937621289e-06
-2.66301314337245e-05
-3.35830735836312e-05
-2.1002312584285e-05
-2.69778147241471e-05
-1.31626563602539e-05
-2.56550853452033e-05
-1.47172732404689e-05
-3.28335545600877e-05
-5.03941796575787e-05
-3.32330827826225e-05
-5.55976317281366e-06
-2.83550869741827e-05
-7.71944707297479e-06
-1.93411103411861e-05
-3.6075786508993e-05
-3.18489731864627e-05
-7.73065198003803e-06
2.98567761023394e-07
3.15805181764407e-06
-3.01275448728143e-05
3.61775684845863e-06
-1.88934968912814e-05
-7.08661159579538e-06
-3.84091772960244e-05
-3.59127847834903e-06
-2.1779868318366e-05
-1.61929984944777e-05
-6.74156852429311e-06
-1.37725298386488e-05
-4.78374059880979e-05
-1.67398342876774e-05
-8.44635226097188e-06
-2.45548577404944e-05
-9.3993505442407e-06
-2.92124208151997e-05
-1.63471712491593e-05
-1.04154790945786e-05
-3.55193813973061e-05
-3.99227675278224e-05
-3.46050469760756e-06
-4.25036399573888e-06
-9.4470592417417e-06
-2.53500907063876e-05
-2.81862568429133e-05
-1.49659420467503e-05
-1.03554692034686e-05
-1.80327266666581e-05
-3.80145072365577e-05
-1.8589309854701e-05
-2.08324904865684e-05
-2.9282195422948e-05
-3.14905702429659e-05
-3.08897870361829e-05
-9.21192971780689e-06
-1.82238140706462e-05
-3.34131044040566e-06
-3.53202017418567e-05
-2.30526836235933e-05
-6.90507981148443e-06
-4.22100222647878e-06
-2.01638399587424e-05
-2.20834904421771e-05
-3.00696550614976e-05
-1.38768536422373e-05
-1.32618447908048e-05
-1.52107830058606e-05
-3.72555031064396e-05
-2.81364484181572e-05
-2.09468192936599e-05
-1.53586535745131e-05
-9.09931059516827e-06
-1.54039206232785e-05
-2.84387099631872e-05
-3.28914471508093e-05
-1.17694691372493e-06
-1.88560360113472e-05
-2.04466538104482e-05
-7.66153898282848e-06
-1.88409959823347e-05
-2.28148172724066e-05
-2.5510390690795e-05
-1.70757640480868e-05
-4.59101882922285e-05
-1.15221380736176e-05
-1.48643044300231e-05
-2.98225093186425e-05
-1.31341709292017e-05
-2.98262679072474e-05
-4.64548530217369e-06
-1.86624545955276e-05
-9.46591686807736e-06
-1.26155390970728e-05
-2.06578132238269e-05
-2.61332918949718e-05
-1.01817523231047e-05
-2.38172528924146e-05
-3.04633593257236e-05
-2.86070717448689e-05
-6.34919646358111e-07
-3.90242607521952e-05
-2.62607352325263e-05
-5.31174258279493e-06
-2.97498604951543e-05
-3.13865983760428e-05
-3.32087855274347e-05
-1.12111821736432e-05
-7.79157537647529e-06
-3.23129866330755e-05
-1.47340725926157e-05
1.85286300584747e-06
-3.36571554005069e-05
-1.07904454029636e-05
-1.71235707879415e-05
-1.07210367295893e-05
-1.0395866644407e-05
-1.49281840677391e-05
-2.69087412865517e-05
-2.49978925733821e-05
-3.42362629676797e-05
-2.18758506611827e-05
-3.24368637342741e-05
-3.15833988728453e-05
-3.48017741384354e-05
-2.5083518719694e-05
-4.24676934544233e-06
-1.3605350005788e-05
-5.69953960766141e-06
-4.31712483629383e-06
-6.40589722507557e-06
-2.52823552988678e-05
-5.82601717249604e-06
-2.35118335227068e-05
-1.08061680054003e-05
3.9800937037672e-07
2.98827660582636e-06
-3.29880206258547e-05
-3.19602547643735e-05
-3.31672824494279e-05
-1.58716848717547e-06
-2.01833320338557e-05
-2.56702024197703e-05
-2.29244018189327e-05
-1.96486285994905e-05
-6.15687316218288e-06
-4.15813817750288e-05
-3.69856040889007e-05
-2.71408911491961e-05
-2.58571825958905e-05
-1.00410972485148e-05
3.46113778653278e-06
5.84400616673924e-06
-5.78124263103053e-06
-1.06309385890384e-05
-2.01824694862715e-05
-2.59992604243384e-05
-1.75767783650829e-05
3.18325116058558e-06
-1.08201771482679e-05
-1.33807231803938e-05
-5.60909190264227e-06
-1.09364784270014e-05
-3.5489633432817e-05
-4.16566123363055e-05
-1.0475824811824e-05
-5.72120668500761e-06
-3.51226928302729e-05
-2.12155541037312e-05
-2.16574274682604e-05
-1.33177733784695e-05
-4.02938614628652e-05
-2.50792738720174e-05
6.05630837684645e-06
-3.67371359597044e-05
-2.22446778788838e-05
-2.28214438701836e-05
-1.47449645648021e-05
-2.60822328524591e-05
-2.42985334075688e-05
-8.68003934723216e-06
-1.46554361680595e-05
-3.88152727696682e-05
1.60070931635089e-06
6.3252382871142e-06
-3.48443195230435e-05
-1.67729273569374e-05
-1.08758887361626e-05
-1.87189096851866e-05
-3.15429380171497e-05
-2.07234535943605e-05
-3.21804312158701e-05
-6.37647444824182e-06
-9.55699046632223e-06
-2.07214379601465e-05
-1.4835442213702e-05
-3.12783049131636e-05
-9.71470805104871e-07
-2.53693997485153e-05
-2.9312662748902e-05
-2.34019200793493e-05
-1.74625821780136e-05
-2.94512382917467e-05
-1.86944040528552e-05
-1.94606166032975e-05
5.71744637706173e-07
-3.02483489074021e-05
-3.36107831723763e-05
-2.7554780220236e-05
-5.7108677194329e-06
-2.21642130593972e-05
-2.96912996143891e-06
1.2625896818589e-05
-2.91805847238547e-05
-3.76616943027617e-05
-4.20599537581577e-05
-1.52866605981388e-05
-1.27360094481957e-05
-2.04172681040498e-05
-2.43046236843042e-05
-2.4038604613901e-05
-2.50706555093899e-05
-6.91736633119215e-06
-1.95166789013976e-05
-1.8202064017061e-05
-3.17084798989126e-05
-1.07452601558992e-05
-2.97720721582178e-05
-2.19137129263052e-05
-2.71877673988647e-05
-2.6175221623862e-05
-3.43288567825436e-05
-3.3284730878918e-05
-1.56543546262203e-05
-2.14476455916722e-06
-3.25738871222217e-05
-1.5203932693199e-05
-7.92636021264387e-06
-1.00998852017795e-05
-1.48322647115533e-05
-7.25565522016982e-06
-1.13316654152264e-05
-3.6191599489954e-05
-1.82772422964821e-05
-3.7255097769446e-05
-3.39914305397389e-05
-1.10705897188682e-05
-1.48896570510117e-05
-2.01861243362495e-05
-1.14860286367809e-05
-1.85527185653634e-05
-5.61401673598046e-05
-1.50561845678363e-05
-2.49764649242895e-05
-1.81134663902206e-05
-9.98559441947178e-06
-2.77858563996389e-05
-2.06736449397694e-05
-1.47535478836984e-05
-6.68196118645256e-06
-2.75908132556729e-05
-3.01454102760891e-05
-4.72481376538907e-05
-1.49158007505206e-05
-1.78512473985276e-05
-9.00573898788912e-07
8.1095702002935e-06
-3.1657488597721e-05
-1.39483436706538e-05
-8.6475571255858e-06
-3.22833316794106e-05
-2.22324415913104e-05
-2.44223033156474e-05
-2.80863181322144e-05
-1.60552066965438e-05
-1.60900890775294e-05
-2.09142281915178e-05
-2.64246554711189e-05
-3.40991860502202e-05
-1.84919578900033e-05
-2.67178564134535e-05
-4.29123705397935e-05
-2.25324129979087e-05
-6.16891090521775e-06
-1.93725366770939e-05
-1.93402568164179e-05
-3.26745042492596e-05
-6.56472513981896e-06
-2.12441786101713e-05
-1.82891712493996e-05
-1.14082374544182e-05
-3.3385011640596e-05
-2.08024036744148e-05
2.92006111633364e-06
-1.48943269532789e-05
-1.22881383129879e-05
-3.46246846096376e-05
-2.62102723990887e-05
-3.54336180416981e-05
-5.60380946070658e-06
-3.33896432629119e-05
-1.17372774813527e-05
-1.44280526936775e-05
-1.12681741533384e-05
-1.08540260296927e-05
-2.82102414086795e-05
-1.49119514813018e-05
-2.52322032378694e-05
-1.04672512944885e-05
-3.17162266305488e-05
-1.27047807184621e-05
-2.46203908696163e-05
-2.7211033095013e-05
-1.58637423663439e-05
-3.38694339552827e-05
-4.73960716484733e-06
-2.02323181637471e-05
-2.57809286684586e-05
-2.47939103008852e-05
-2.95820089377352e-05
-2.44885069108596e-05
-3.48722420333028e-05
-1.96046101342042e-05
-1.74343272969783e-05
-1.46345034450832e-05
-3.95982313685168e-05
-4.36664357303088e-05
-1.0511393755613e-05
-1.54417090929955e-05
-1.97402511038952e-05
-2.86059779227715e-05
-3.64619152831972e-06
-1.78516948404572e-05
-1.88966718718375e-05
-1.54558324735049e-05
-1.38295685914514e-05
-2.34727410638143e-05
-3.11342640440039e-05
-6.39942192181311e-06
-4.09919381998201e-05
-9.42742363283182e-06
-2.4198760817262e-05
-6.85367992234437e-06
-5.47544866919635e-05
-9.35365432093132e-06
-1.82866241880689e-05
-1.14142287494934e-05
-3.67256890945741e-05
-6.48765505573034e-06
-2.82705468900142e-05
-3.27939886603629e-05
3.05440834468249e-06
-3.21051317061093e-05
-1.3286613442386e-05
-2.2143416079786e-05
-2.23188031840387e-05
-4.38361027741543e-06
-3.62975454765556e-05
-1.89589274539387e-05
-8.24782785844576e-06
-3.59537557213933e-05
-8.84861323200189e-06
-4.48931011883392e-05
-3.13756807223898e-05
-8.83575680496979e-06
-1.21968838858948e-05
-1.85521984911075e-05
-1.72375052997278e-05
-2.78924976110366e-05
-1.44675797292588e-05
-3.45675479095608e-05
-1.73289097635112e-05
4.91457362260363e-06
-2.48236394970859e-05
-2.65995988239686e-05
-2.49774216804116e-05
-1.97978991550984e-05
-2.5757726417432e-05
-3.05383739875567e-05
-1.66964825685879e-05
-2.20201377527137e-05
-8.95860944248586e-06
-1.7665345143284e-05
-3.21667396444574e-06
-1.46303651814494e-05
-2.0414291136906e-05
-3.09180578423258e-06
-9.27471493034767e-06
-6.69957046550829e-06
-1.70635397753014e-05
-3.79842329500036e-05
-1.96425039879102e-05
-4.34142940426658e-05
-2.66559838160223e-05
-3.78400251751858e-05
-3.27758292300708e-05
-1.22140954457339e-05
-1.67591813316792e-05
-1.14580726028905e-05
-2.27770191169782e-05
-2.71176241058702e-05
-2.19607095911453e-05
-1.8849704711798e-05
-1.60089350370322e-05
-2.31431409443754e-05
-2.90824756273471e-05
-1.86345521743409e-05
-1.07849991203341e-05
-3.29296160830431e-05
-9.3668115041763e-06
-2.77966944155115e-05
-3.05724279881694e-05
-2.46708756529036e-05
-1.43415806686052e-05
-3.23321102760689e-05
-4.46567996551108e-05
-1.5923250689675e-05
-2.92529721712789e-05
-2.56011505383606e-05
-2.08549223796735e-05
-1.3476962293636e-05
-6.74933089426501e-06
-9.45473808526174e-06
7.20737863357875e-06
-2.09612984842689e-05
-2.27184130953341e-05
-3.04287667556586e-06
-3.86697546358899e-05
-2.74445230065148e-05
-2.51620438198916e-05
3.54343900453505e-07
-1.01827791950431e-05
-6.07288134587691e-06
-2.71041833502622e-05
-1.41771592762977e-05
-9.06638380092197e-06
-4.46327393159118e-05
-3.01599328104104e-05
2.58752955814415e-06
1.03359544319087e-06
-4.16724559909369e-05
-1.6405303462976e-05
-1.8865906190645e-05
-1.68161126765412e-07
-4.00147266431855e-06
-3.54437791850929e-05
-6.28345447209568e-06
-1.96891456143859e-05
-1.38722725122111e-05
-2.85483419857254e-05
-1.52741745677383e-06
-2.18703851412043e-05
-8.73545830692674e-06
-3.05914789321688e-05
-5.21629468875763e-06
-3.26249273489465e-05
-2.64580220655039e-05
-4.67924431202067e-06
-2.94362107815031e-05
-3.86865863651894e-05
-2.93321627831812e-05
-2.73296768940249e-05
-4.0853673004194e-05
-6.26207347638697e-06
-1.02747405796149e-05
-3.13581263463108e-05
-3.44472794518527e-05
-1.68572434949193e-05
-2.07715920962546e-05
-1.30249868536985e-05
-2.31675177394654e-05
-3.19415825415405e-05
-4.59935000665961e-06
-2.45626573972541e-05
-3.22805323051038e-05
-2.42890054177095e-05
-1.82394994080379e-05
-4.71812420655339e-07
-3.31951121287133e-05
-4.4490128483948e-06
-1.64643837768405e-05
-2.11419596872398e-05
-2.06904280182605e-05
-1.6203472622429e-05
-8.46733199517432e-06
-2.10251633613484e-05
-1.70993197788052e-05
-1.28616609892467e-05
-2.46038119382923e-05
-2.82538678494208e-05
-3.02769872538403e-05
-2.82741082575253e-06
-2.36525493008996e-05
-1.19337935975673e-05
-3.74000604627498e-05
-3.25175375603013e-05
-2.45750470140823e-05
-1.89068481224205e-05
-3.01921036506019e-05
-1.24544744401254e-05
-1.05162611945901e-05
-3.43242415511765e-05
-1.74358853496327e-05
-1.36681561535021e-05
-2.538952486096e-05
-1.25868590422187e-05
-2.09799252750415e-05
-2.74140515270761e-05
-1.16555590726159e-05
-1.57456449493994e-05
-2.84245561518981e-05
-1.41498820173968e-05
-3.46318939177467e-05
-2.94057541781451e-05
-1.65749807731905e-05
-2.67790427170594e-05
-1.70332961900209e-05
-2.86150117263067e-05
-3.79818391395744e-05
-1.5019211927828e-05
-5.80699590848485e-06
-3.95915597370244e-05
-3.24297091122632e-05
-3.84041113883575e-05
-3.27905233403008e-05
-9.34252748529937e-06
-2.97601356316039e-05
-2.44401847789388e-05
-2.63794575587442e-05
-2.75044372910526e-05
-2.84079279329444e-05
-3.22085406661411e-05
-4.9300589544238e-05
-4.44356583739473e-06
-1.34178784635014e-05
-4.04875542388117e-05
-3.06937349347675e-05
-2.86288370737378e-05
-1.95376007056167e-06
-3.55238487160209e-05
-1.50774785905273e-05
-2.50764744386754e-05
-1.20068665960254e-05
-1.91491876219589e-05
-2.38385499732179e-05
-4.89939141379578e-06
1.77952106097351e-05
-3.18362241603296e-05
-1.51282893043951e-05
-2.10064884663824e-05
-2.11886900283963e-05
-3.48258551129146e-07
-1.43166499500956e-05
-1.7388438535878e-05
-1.60252340748509e-05
-1.73652515829219e-05
-2.98181522640999e-05
-2.93090983674433e-05
-3.41076084241558e-05
-2.58876887416509e-05
-1.66903940915931e-05
-2.69911196927468e-05
-2.35426816995525e-05
-1.72506310490466e-05
-2.90955317334327e-05
-2.12940629379832e-05
-2.29555709346848e-05
-4.11067153853251e-06
-4.42478019343012e-05
-1.88986849368913e-05
-1.20337662710957e-05
-7.39133089371461e-06
-2.75180155425775e-05
-1.88299350040849e-05
-1.76287240891882e-05
-2.00214272882743e-05
-8.8074501789707e-06
-2.36798219183621e-05
-2.74728155311572e-05
-3.18481776681875e-05
-1.65396658760351e-05
-1.01079194272694e-05
-2.64507238835323e-05
-5.4118226117339e-05
-4.06402800831903e-05
-2.48359963547855e-05
1.3101392346778e-06
-2.43912982675171e-05
6.03569557085568e-06
-3.07096513916002e-05
-3.5666145929533e-05
-2.13629227588595e-05
-1.97233649532394e-05
-1.19115497822905e-05
-3.05174207753746e-05
-4.04393622886654e-05
-3.05159941977438e-05
-2.39857094194931e-05
-3.33729034146285e-05
-2.75764909807817e-05
-2.5776271453961e-05
-2.79067200923921e-05
-3.54804281735297e-05
-1.69852653900297e-05
-2.7005253473757e-05
-2.3098997246945e-05
-2.25419359167086e-05
-4.72898706467389e-05
-1.53195820037084e-05
2.31336687890236e-07
-2.58444084938425e-05
-9.20961151131068e-06
-1.65157451714744e-05
-3.82060432003635e-05
-1.9411276779665e-05
-3.57250338741008e-05
-3.08458753477733e-05
-7.03511932919044e-06
-1.45087222901473e-05
-1.46356391576783e-05
-3.66568867408001e-05
-1.32793880845927e-05
-2.65470750389333e-05
-3.8126146342361e-05
-1.78522371312663e-05
-2.01031436850057e-05
-1.0130518372377e-05
-2.45783012988384e-05
-2.48522466398838e-07
-1.14214525075715e-05
-1.68113151213164e-05
-2.32019473187349e-05
-2.92720501799666e-05
-1.50912722347884e-05
-2.67951250990002e-05
-2.75545190650128e-05
-1.5940993876272e-05
-2.21942171679535e-05
-2.90854124735952e-05
-1.34699008150509e-05
-1.98654029328073e-05
-3.50963700717316e-05
-2.42159622897685e-05
-5.2713337417467e-05
5.90451246782762e-06
-1.14210271019352e-05
-7.41658833574117e-06
-1.6491725900518e-05
-3.39098136119849e-05
-2.91184976114203e-05
-8.58794272395681e-06
-3.59967028958449e-05
-2.55562946647096e-05
-1.23862565285721e-05
-2.82200839954553e-05
-3.24008525636487e-05
-3.72273003285016e-05
-2.68743524921575e-05
-1.71551768065348e-05
-3.87855215421096e-05
-1.81345274236686e-05
-2.79928340412825e-05
-1.2139683067543e-05
-4.66864646273306e-05
-1.63241601070697e-05
-3.25515451418716e-05
-3.61674713736588e-05
-1.68578839274547e-05
-2.92414068825207e-06
-1.50514620190645e-05
-2.5454249057144e-05
-3.41320247878036e-05
-1.41411945345918e-05
-1.23942942318886e-06
-9.64655954516613e-06
-2.72699190191116e-05
-2.30075651318846e-05
-1.37845158429087e-05
-2.60562850189107e-05
-1.7936185339078e-05
-3.07836620074849e-05
-2.67408314143461e-05
-3.5688049055005e-05
-7.37417433470436e-06
-2.4097957261035e-05
-8.29781729616542e-06
-3.18730660399214e-06
-3.45885359662064e-05
-2.69291438628848e-05
-1.35839746316143e-05
-2.08816463127682e-05
-3.44206372335964e-05
-8.56514071428675e-06
-2.90090276887415e-05
-3.88091246862779e-05
-2.7461460025244e-05
-1.03665724895244e-05
-3.82774312586022e-05
-2.61837601147145e-05
-3.71834262047684e-05
-1.23216961725854e-05
3.16702640303238e-06
-2.58722814211026e-05
-2.8069462980778e-05
-1.20938598208286e-05
-2.39970278326584e-06
-3.63534625976296e-05
1.61351194738689e-06
-2.21048887669186e-05
-1.27317339050558e-05
-7.69789097315907e-06
-2.88343900221015e-05
-2.73706074670594e-05
-7.32801833721876e-06
-1.49374702782694e-05
-3.15659397498811e-05
-1.06269984140261e-05
-2.1140251607178e-05
-1.59324777113616e-05
-2.13715609880354e-05
-2.00322234933315e-05
-4.14687887409845e-05
-3.16223506424364e-05
-7.30197201311201e-06
-3.17330076587799e-05
-1.80802792229393e-05
-2.88546260537569e-05
-5.06473434949629e-06
-2.39310143806964e-05
-3.16051418455378e-05
-3.05597771424651e-05
-3.34913353177021e-05
-6.62470122267919e-06
-1.45058797985448e-05
-2.62884946111881e-05
-2.09188862953735e-05
-4.82720579643699e-05
-3.71368622251446e-05
-2.57901118858309e-05
-3.01413495895852e-05
-4.09062818168734e-05
-1.27543376455041e-05
-2.79930375604617e-05
-2.31318835181539e-05
-1.27266379172043e-05
-1.4655638662912e-05
-2.10903829033526e-05
-1.77583826848134e-05
-2.22747814791863e-05
-2.04032020656328e-05
-2.1412305724394e-05
-1.37580850684177e-05
8.74836058913131e-06
-1.15966019370677e-05
-3.10265576518012e-05
-1.82820815644812e-05
-1.02770828182895e-05
-1.50594763145324e-05
-2.62480320048747e-05
-2.50245525779832e-05
-1.04344273670014e-05
-2.4179604950884e-05
-8.36609008721552e-07
-2.21819603884217e-05
-2.46296019799446e-05
-4.71002399580405e-05
-1.3733718555591e-05
-1.41631953248357e-05
-1.60806790741741e-05
-1.17554075762211e-05
-2.01087583331928e-05
-1.21566890640836e-05
-2.17249590587735e-05
-2.01637119857337e-05
-2.31858322710629e-05
-3.77775529801163e-05
-6.10486915334314e-06
-1.98709255014677e-05
-1.55443520312656e-05
-3.0366182685985e-06
-2.17723303422876e-05
-3.64682089815212e-05
-2.09252887276896e-05
-1.56721935965622e-05
-1.38517123059188e-05
-4.95094389614973e-05
-3.30026200251286e-05
-3.17052413284438e-05
-7.37105706159854e-06
-2.97200252946863e-05
-3.22582698531863e-05
-1.42435822065482e-05
-3.36428177816677e-06
-4.57678710857939e-05
-7.90708551727967e-06
-8.27664061507669e-06
-3.07628982566126e-05
-1.90166669738726e-05
-5.41397819294631e-06
-1.74662491459322e-05
-2.26945738112183e-05
-3.16224496041172e-05
-2.42163281252694e-05
9.67974646080967e-07
-3.00716980694604e-05
-9.61358210084241e-06
-3.21204403085068e-05
-1.13868235952681e-05
-2.90812872579475e-05
-3.54460871066639e-05
-1.17620344089556e-05
-3.27447847993619e-05
-9.58689527281786e-06
-5.56626263763385e-06
-2.1652383903669e-05
-2.96359111707828e-05
-4.05523819940581e-05
-2.3898157390254e-05
-1.49219756162742e-05
-2.00948195927789e-05
-3.45460639398733e-06
-3.7099801525473e-05
-1.37015618881913e-05
-2.23817979956549e-05
-4.56369948982771e-05
-1.32173477289588e-05
-3.03481080107813e-05
-3.67932435269339e-05
-1.73231826444032e-05
-1.51869904466908e-05
-2.38662089493836e-05
-3.14617525108659e-05
-2.15755425751302e-05
-2.91982556635728e-05
-2.69306417908095e-05
-3.39146049875596e-05
-1.84656831380286e-05
-2.50132415400821e-05
-3.2386175586586e-05
-1.69624598256106e-05
-1.16986120805419e-05
-5.20242050680378e-06
-2.07900391719209e-05
-4.15843510843409e-05
-6.58214563544465e-07
-4.00711666352636e-06
-7.66551531809989e-06
-1.86387045646635e-05
-3.54205039820214e-05
-2.20027952448767e-05
-3.14019331448292e-05
-1.8073442564382e-05
-2.43261250668271e-05
-1.19162147022312e-05
-4.16416557210085e-05
-3.44590190625932e-05
-1.0630736568807e-05
-7.8366499507401e-06
-2.09971150760865e-05
-2.70454718963732e-05
-4.27722815800289e-05
-1.50107711772761e-05
-2.20184125874986e-05
-2.85369230431355e-05
-4.05856088539497e-05
-2.64489426449167e-05
-2.15124745602855e-05
-9.98614110909042e-06
-3.05474755691332e-05
-8.95873438817628e-07
-2.27569836834598e-05
-2.65991855722081e-05
-3.94094065728932e-05
-1.55934983669531e-05
-3.00485571551869e-05
-9.15724765653087e-06
-1.84634638354096e-05
9.82457987500678e-06
-3.94033684919905e-05
-1.31873375733221e-05
-3.52361377502295e-05
-3.31936605236566e-05
-6.95027777421996e-06
-5.13622336512319e-05
-7.31711755243432e-06
-1.47533706282766e-05
-1.6338895985004e-05
-2.74100883905377e-05
-2.17885442514465e-05
-4.55904861480414e-06
-9.06139894597391e-06
-1.46937189291406e-05
-3.08341411731323e-05
-1.54889419573806e-05
-8.86757218202946e-06
-1.96460242411613e-05
-3.68584225196886e-05
-3.64317556384364e-05
-9.65603857427866e-06
-2.08757981854685e-05
-1.60988125356737e-05
-2.81706209174505e-05
-2.75129752568463e-05
-2.49831229144053e-05
9.70408505692516e-06
-2.13844485281441e-05
-2.79347417578698e-05
-2.63724700946842e-05
-3.2213341680533e-05
-3.66082410711648e-05
-4.62190651367143e-06
-1.39103912222507e-05
-2.83987360093099e-05
-2.81731066344684e-05
-2.3793654547448e-05
-3.12038527601526e-05
-3.02624238372686e-05
-2.43982928131663e-05
-3.51376933466564e-05
-2.5654668644507e-05
-1.71948300831051e-05
-2.16511075416616e-05
-2.27623149585237e-05
-1.06166350370826e-05
-2.85465984639804e-05
-3.38377063237531e-05
-3.06346833261245e-05
-2.96851494088389e-06
6.171311134329e-07
-2.48046334909238e-05
-5.25846578628288e-05
-2.90978430861948e-05
-2.22457132028083e-05
-3.00330829341614e-05
-2.24520598993931e-05
-2.10962170442576e-05
-2.03667082456164e-05
-3.15026544446049e-05
-2.61507899441617e-07
-2.39395455472162e-05
-1.91421430905172e-05
-1.83838691375151e-06
-1.89209026157226e-05
-3.83133395801821e-05
-2.73949954227235e-05
-1.50047748466967e-05
-3.20142992365647e-05
-1.35106255989805e-05
-3.73448355250726e-06
-1.20441702731981e-05
-1.11018510127025e-05
-1.77505291756352e-05
-6.77652666292178e-06
-2.75719021353629e-05
-1.03202960402545e-05
-9.41576065418589e-06
-6.47915612394003e-05
-2.3500998939509e-05
-7.79127511478753e-06
-2.63820749410107e-05
-1.1340810187018e-05
-1.72034802619919e-05
-2.11659747115378e-05
-2.18087278268356e-05
-2.84792332143311e-05
-1.33586682387882e-05
-3.55020176721173e-05
-3.28859781850973e-05
-2.14664458726729e-05
-1.43001434495126e-05
-2.86509170733368e-05
-3.17469431148482e-05
-1.84957444634201e-05
-3.02965614703419e-05
-1.93997062118495e-05
4.51169387897213e-06
-1.41362971662445e-05
-8.03157263354359e-06
-1.18884134722923e-05
-1.78574139442669e-05
-3.16779267110602e-05
-1.78746469718159e-05
-1.79704629040271e-05
-1.27879664599605e-05
-4.05416389333646e-06
-1.96212253028992e-05
-3.6169363660357e-05
-2.03423164313783e-05
-1.19294027562056e-05
-2.11163933060372e-05
-2.54689147852667e-05
-2.10075614469444e-05
-1.00373313673504e-05
-3.60333089265654e-05
-2.69606857206024e-05
-1.84439365587263e-05
-1.78586404800216e-06
-1.16897516822162e-05
-1.22981087305006e-05
-4.95899261049822e-06
-4.31937542424369e-05
-2.97373779146932e-05
2.38213120470067e-07
-2.27154667241075e-05
-3.150271564386e-05
-4.19964374858027e-06
-2.20149829865003e-05
-2.21981826404109e-05
-2.46605371558327e-05
-1.45384474078736e-05
-3.26248606166495e-06
-3.25002727154104e-05
-1.82323239365392e-05
-1.99927948533079e-05
-3.23763601528481e-05
-2.27745554857698e-05
-4.45728376740761e-06
-1.05840847835242e-05
3.46969670395058e-06
-9.1866654438412e-06
-7.80498126800307e-06
-2.21429736994295e-05
-3.42648234165532e-05
-2.99143210000719e-05
-1.53860443434232e-05
-2.74931272716728e-05
-2.79270256960648e-05
-9.12596178196547e-06
-2.32143842529427e-05
-3.27459286709243e-05
-2.43427871545161e-05
-4.06913780984981e-06
-5.26078642316712e-05
-2.52707228592738e-05
-1.7316701366697e-05
-1.44217714403004e-05
-1.54944694121204e-05
8.6840260693433e-06
-2.30910879806142e-05
-2.60145766131758e-06
-1.31471388862875e-05
-2.82447470753638e-05
-1.09119083634575e-05
1.00445803285657e-06
-3.82569692257694e-05
-8.52864324316704e-06
-2.95469249720669e-05
-2.06467924931082e-05
-2.26765970229229e-05
-2.10379448516672e-05
-4.52916712725898e-05
-2.1824682711811e-05
-2.79271892258426e-05
-1.81776420126956e-05
-3.74924575770373e-06
-2.43167964059731e-05
-3.0709041258624e-05
-1.15021579840255e-05
-5.93237425582464e-06
-2.10622878042059e-05
-1.31682869559079e-05
-2.56421122560282e-05
-3.29597325048839e-05
-3.63741359888533e-06
-3.44423341513141e-05
-4.22374585064309e-06
-3.07839384940322e-05
-4.2101114089641e-05
-1.11347609029092e-05
-2.11963837180911e-05
-1.61478217237714e-05
-2.0811893778228e-05
-2.76372011732569e-05
-1.32292297215757e-05
-6.04882497537142e-06
-2.82204173271485e-05
-1.65490016346093e-05
-3.40368148106979e-05
-4.33215915634761e-05
-2.02916785461905e-05
-1.72926422118332e-05
-3.54300498699519e-05
-4.69575983683465e-05
-3.55619788595369e-05
-1.16162813884763e-05
-3.81640887734894e-05
-2.89911727924248e-05
-7.31371237572088e-06
-3.13251967608136e-05
-2.56910402783053e-05
-1.56915758102339e-05
-3.13804361558449e-05
-2.96345074564691e-05
-1.01483080180146e-05
-1.56022913488442e-05
-1.57645197122506e-05
-1.70881898701338e-05
-2.66035754021746e-05
-3.52985766701662e-05
-3.36794226082289e-05
-2.39054332749862e-05
-4.04225487785884e-05
-3.01482804696716e-05
-1.61861904061455e-05
-3.7513146263252e-05
-7.10741856766127e-06
-1.05585091610644e-05
-8.93158383365963e-06
-4.17371000551137e-05
-1.63067540670459e-05
1.44731382067915e-05
-5.28916247054844e-05
-2.5017099531761e-05
-1.20619362165239e-05
-2.20548410572544e-05
-5.72525014691009e-06
-5.59911143673282e-06
-3.5532869644987e-05
-2.05033917832003e-05
-2.42921184532886e-05
-4.44846960928445e-05
-5.51134021725007e-06
-1.05313374663019e-05
-1.84034996740618e-06
-2.37180839286168e-05
-2.73384894244156e-05
-2.85193370550942e-05
-3.49922293769922e-05
-1.15611727126832e-05
-1.26305209335081e-05
-3.24347825798996e-05
-1.20994692457574e-06
-4.55411297105046e-05
-2.67798715710284e-05
-1.08855698400657e-05
-1.78097685051607e-06
-2.48268099324438e-05
-2.47752416998617e-05
-2.95785474103194e-05
-1.91622393462965e-05
-1.56040499500413e-05
-3.80757420917923e-06
-3.1142774930355e-05
-2.73763742526443e-05
-2.30317221330587e-05
-2.71025160032016e-05
-4.3374542197801e-05
-3.83436506208322e-05
-3.29713271084647e-05
-2.56450076815726e-05
-1.17347557924461e-05
-3.6410066639841e-05
-8.83451720417561e-06
-4.3705858076048e-05
-1.79821054884505e-05
-2.3515703329771e-05
-1.91327158758361e-06
-3.99323111483436e-05
-5.07631868603134e-06
-8.24575063035801e-06
-1.42485464517597e-05
1.64478203982781e-06
-4.43989782216447e-05
-2.62025394516779e-05
-1.60306464066433e-05
-1.42272841111062e-05
-4.80082470114014e-06
-3.01010841994538e-05
-5.30695722769518e-06
-1.91212570391418e-05
-1.22210047106425e-05
-2.97791785875874e-05
-2.3453547012939e-05
-1.12570344464956e-05
-2.68036559125218e-05
-2.40329883347734e-05
-1.72093558965471e-05
-1.55637069455288e-05
-2.40882630522324e-05
-2.32546662126038e-05
-1.70505603627901e-05
-1.07832582780498e-05
-3.61104509980132e-05
-3.27371247491631e-05
-1.89207242115966e-05
-2.57230903128249e-05
-3.87107798237834e-05
-2.25114473786805e-05
-3.24098421777065e-05
-6.92809177987637e-06
-1.6314054775128e-05
-1.48351434586823e-05
-9.68416933025935e-06
-8.16805507967685e-06
-1.93560664930674e-05
-3.20936015220783e-05
-1.2829404291428e-05
-1.16524385594307e-05
-1.01657962535427e-05
-2.65455646483888e-05
-1.65703088255515e-05
-2.00126184976863e-05
-2.72828566748563e-05
-9.82299120479089e-06
-3.27152553328085e-05
-2.68192415200026e-05
-2.95414445351001e-05
-3.55399398807624e-05
-1.14589407742112e-05
-3.24480136033507e-05
-6.57910795534995e-06
-1.02409496671438e-05
-5.97774132254906e-06
-1.48703885400587e-05
-2.59606050185119e-05
-4.10661633136532e-06
-3.40744443104126e-05
-1.95291622374633e-05
-3.13426185411763e-05
-6.40322277719479e-07
1.81107900628005e-06
-1.68474283193625e-05
-3.88335342569189e-05
-1.48980253109401e-05
-2.02288803017278e-05
7.85884698337738e-07
-1.77126562068552e-05
-1.97220963108985e-05
-1.73847529546968e-05
-1.75319318512345e-05
-3.47529645272159e-05
7.44270446873492e-06
-1.22535279039042e-05
-3.30575481521769e-05
-3.22069521248599e-05
-3.09406172227286e-05
-1.94634062007173e-05
-3.92665665868663e-06
-2.16291925396287e-05
-2.9977374408597e-06
-1.94589279611355e-05
-9.75584523528378e-06
-2.26054040718218e-05
-1.0518010402002e-05
-3.04769239061661e-05
-2.44141977968201e-05
-2.70616655326309e-05
-1.31421381538414e-05
-5.38755883104982e-06
-2.35437266131047e-05
-3.49533454487344e-05
-2.99113681600349e-05
-3.41984338766836e-05
-3.72177482037758e-05
-2.26736674819626e-05
-3.36919057036425e-05
-7.34472077138445e-06
-6.68822358278532e-06
-2.18723650035719e-05
-1.48367700792143e-05
-1.42256658283052e-05
-3.35587721045689e-05
-1.92467831907821e-05
-2.96632943120793e-05
-1.66519046521135e-05
-1.0577286006267e-05
-1.13557977664716e-05
-4.66010183456647e-06
-1.17482393384379e-05
-3.90225367493399e-05
-1.53833442646836e-05
-1.97252099243601e-05
-2.48865806395725e-05
-2.86071011731869e-05
1.11099612068369e-06
-3.05802795722859e-05
-2.15982599059065e-05
-2.55404841809392e-05
-3.62295184725363e-05
-3.40580104910364e-05
-2.39283346828803e-05
-1.44306894839375e-05
-4.78423920114408e-05
-4.03640719334751e-07
-1.88860771047582e-05
-5.28177234541919e-07
-5.45158954332008e-05
-4.66511437771814e-06
-2.84773836657078e-05
-1.72615968856905e-05
-4.2581240532897e-05
-2.69965514504628e-05
-4.03005803475057e-06
-2.52891933038522e-05
-2.81588788634483e-05
-1.76730556555058e-05
-2.44473131004822e-05
-7.51636313723625e-06
-1.93395656530859e-06
-2.33027387678957e-05
-1.51509867563795e-05
-3.62955492872732e-05
-1.21911103156168e-05
-1.70469655469764e-05
-3.27090607271458e-05
-2.67171657140225e-05
-2.36142461368072e-05
-4.05876053988883e-06
-4.15177500727257e-05
-1.2033685571685e-05
-1.24626718891791e-05
-2.56839903298239e-05
-9.82925024681405e-06
-2.03492686273699e-05
-3.40234121053122e-05
-1.82392426192907e-05
-1.66210728519909e-05
-1.17083025914771e-05
-9.82567969621522e-06
-2.88467352716842e-05
-1.48262133219333e-05
-3.09162125387838e-05
-3.14651057202095e-05
-2.5948071269187e-05
-1.2112402862352e-05
-2.93367059533186e-05
-1.13464763549184e-05
-1.67087633891295e-05
-1.55245543589505e-05
-3.80349297102391e-05
-1.8622910540167e-05
-1.57131467569556e-05
-1.90490627412819e-06
-9.75989531519582e-06
-3.61342417296908e-05
-1.58114948281971e-05
-2.79354599354072e-05
-2.03142131356189e-05
-4.78508114074895e-05
-2.7730504375712e-05
-4.14289555727564e-06
-2.58288256344056e-05
-4.76657235922919e-08
-8.74284604103823e-06
-1.8685775068863e-05
-2.10414947403066e-05
-4.54157667282132e-05
-1.5557554095478e-05
-1.03417027321301e-05
-1.34314807628007e-05
-1.75999178106945e-05
-1.4509299653536e-05
-2.712001060178e-05
-1.69244653705189e-05
-1.45767211534202e-05
-2.62019062133844e-05
-9.86142707605448e-06
-1.10085826730393e-05
2.58506823273197e-06
-1.63934506269331e-05
-2.10725397435447e-05
-2.67253027011224e-05
-1.18665674878776e-05
-1.33158006772047e-05
-2.73998695113995e-05
-2.08562526411547e-05
-3.2467525733001e-05
-1.57075913813728e-05
-3.96486011517275e-05
-2.4819531898006e-05
-2.19900026063696e-05
-1.94975155892925e-05
-2.28133544746429e-05
-1.76574967175078e-05
-2.56182960843947e-05
-3.50351293861923e-05
-1.02187644508381e-05
-1.15551647943775e-05
-2.3133615979862e-05
-1.33815755131881e-05
-8.13930816808832e-06
-8.1749394743365e-06
-2.52001986230341e-05
-2.47673574569376e-05
-3.28869334659869e-05
-1.1721317765946e-05
-2.00246828356193e-05
-2.41053603573615e-05
-2.76323733707353e-05
-3.29240537806567e-05
-2.73816540796591e-05
-1.91323802341109e-06
-9.22252919277529e-06
1.12789658319674e-05
-8.91056387872829e-06
-2.33786524249082e-05
-2.46475384262625e-05
-1.4635175225165e-05
1.86383579178264e-05
-2.25836175707687e-06
5.1403904545587e-06
-2.74077314247496e-05
-2.59086025738088e-05
1.16935200086022e-05
-1.95340466959403e-05
-2.04332731715017e-05
-2.70329625932651e-05
-1.76453010409938e-05
-1.65014755061643e-05
-3.39389848547947e-05
-9.40964959142895e-06
-1.44491235111578e-05
-5.21361196752269e-05
-1.94620462403585e-05
-5.06522599851184e-05
-1.45259370166253e-05
-3.36614555622162e-05
-2.9175371213476e-05
-2.56672637353801e-05
-1.99006728584029e-05
-1.65844214695549e-05
-8.31857421786082e-06
-2.0487291777796e-05
-1.5485290773571e-05
-5.53971458529571e-06
-9.26476203862717e-06
8.89808927603272e-06
-1.53368819681376e-05
-2.58538254677261e-05
-1.51679047956519e-05
-1.450678125772e-05
-1.74863204042918e-05
-2.72838891987645e-05
-1.69304822289797e-05
2.10603866357472e-06
-1.67531293859889e-05
-1.38413589383987e-05
-4.58610646699918e-06
-3.85682260273256e-05
-2.54528274715694e-05
-1.2221812159019e-05
-3.02387600236291e-05
-2.65072139011685e-05
-1.98190149894532e-05
-6.81460289265015e-07
-2.02500191423783e-05
-1.31075173699308e-05
-2.11696484978443e-05
-2.96002602592306e-05
-1.35318734033313e-05
-1.84600380423604e-05
-2.62898227852662e-06
-4.06626221029624e-05
-2.1629228059735e-05
-3.06614109518925e-05
-3.98322069424618e-05
-2.58542326320891e-05
-1.57669895150985e-05
-6.69554523050982e-07
-1.29912772256686e-05
-1.56971801771723e-05
1.17981752122515e-07
-1.39031333425438e-05
-9.6846127179525e-06
-3.4869043692772e-05
-2.64599449277825e-05
-3.0081652140979e-05
-2.01674900828352e-05
-3.82232361271449e-05
4.4324585433517e-06
-2.20601198052857e-05
-1.72347528572425e-05
-1.4945379097833e-05
-5.01461596408281e-05
-1.16377307906517e-05
-3.75237176258575e-05
-4.63381853297403e-05
-2.27734666427363e-05
-2.65742496026689e-05
-1.61026247945405e-05
-1.34682295850901e-05
-1.51097740502222e-05
-3.45049912969347e-05
-4.39622888840628e-05
-2.78664199250286e-05
-2.4129402007556e-05
-1.8390692995068e-05
-4.24102993618189e-06
-9.28513918696762e-06
-1.99988436051647e-05
-2.82899910576804e-05
-9.09785031736871e-06
-1.64170372206543e-05
-2.1911840829105e-05
-2.61044382077594e-05
-5.81749988226332e-06
-2.70006252221736e-05
-1.25262876219117e-05
-8.43193953444947e-06
-1.96899281018253e-05
-4.4996848467573e-05
-2.61843946080884e-05
-3.29230206284005e-05
-2.77103783067221e-05
-1.22442970526787e-05
4.87245987952405e-06
-3.25683077063898e-05
-5.1402788741423e-06
-5.26903817150646e-06
-3.78657433605381e-05
-9.69127437947126e-06
-2.16069100497108e-05
-6.39289982788607e-06
-1.24747718765979e-05
-1.92425094056625e-05
-2.40689795080411e-05
-3.87781879055629e-05
-2.08630874871516e-05
-1.0827509087096e-05
-1.81950569254968e-05
-4.49749965979563e-06
-3.07069593566548e-05
-1.23898240305793e-05
-8.59998269506663e-07
-1.00196233127646e-05
-1.92124076757285e-05
-1.57961848423731e-05
-1.57382523178829e-05
-2.07419373747277e-05
-2.23541998135635e-05
-2.47476365561052e-05
-1.08279808292174e-05
-2.38834505036548e-05
-5.85991636693594e-06
-2.57606747103278e-05
-2.20769487277496e-05
-8.30130651497763e-06
-1.11880482891724e-05
-1.98961328557594e-05
-2.22472962039298e-05
-2.10283093775371e-05
-4.85339353088287e-05
-2.76577136161459e-05
-4.937560835784e-05
-2.67487860840467e-05
-2.69534786567028e-05
-1.69010692174677e-05
-1.92873423962439e-05
-1.54302300843078e-05
-1.07135378451086e-05
-2.81856856108303e-05
-1.6068201923083e-05
-3.2171367063586e-05
-1.31547739773753e-05
-1.12192087073888e-05
-2.08266708958923e-05
-1.85762632720107e-05
-2.93154790148397e-05
-1.60951141573026e-05
-3.35410311438262e-05
-4.04029255775889e-05
-7.25075353444716e-06
-1.38116851573972e-05
-2.40816701664747e-05
-1.85147413403565e-06
-2.26477808787524e-06
-3.30824777666139e-05
-1.69902896619337e-05
5.46211649489906e-06
-4.51929598151633e-05
6.21731156574454e-06
-6.78566423737994e-06
-1.93587976370186e-05
-1.61760940515938e-05
-1.87065254562376e-05
-1.36454469625804e-06
-2.49594475528171e-05
8.09253837478983e-06
-1.33547358750732e-05
6.75743176532896e-07
-8.47037555899827e-06
-1.94417131524248e-05
-2.2199495799275e-05
-2.40027697927814e-05
-2.28032519041021e-05
-2.75048202241531e-05
-1.67196839627376e-05
-2.35476106821556e-06
-3.76479102601826e-05
-1.82000309280018e-06
-1.99112975913445e-05
-2.72044877028853e-05
-2.62566359174207e-05
-1.88088173274396e-05
-1.76406414787078e-05
-8.92693814046664e-06
-2.01679109088799e-05
-3.02006698311028e-05
-3.20254463566073e-05
-1.39958800952284e-05
-2.85571369272034e-05
-1.95056862770457e-05
-4.00767116439656e-05
-1.95855013584201e-05
-4.37742033962741e-05
-3.0222257674626e-05
-3.25696723743639e-05
-2.28210292428216e-05
-7.22691165309979e-06
-2.05453971474893e-05
-6.91597499044888e-06
-1.6502073575244e-06
-1.0815328170009e-05
-3.71031582132965e-05
-1.33146126629461e-06
-7.89564162587014e-06
-2.62344691052262e-05
-3.47000164393684e-05
9.87884731328418e-06
-8.85731244178788e-06
-3.28141240962679e-05
-1.60833681389689e-05
-3.01311839839309e-05
-4.62541814399497e-05
-2.7366154095996e-05
-1.08511372065632e-05
-3.45601454955901e-06
-2.25414862762108e-05
-2.40883926161414e-05
-2.79022008600782e-05
-2.7218701252042e-05
-7.01603899808819e-06
-1.29616454746255e-05
-1.76466715214607e-05
-3.72248831421792e-06
-3.56091348745897e-05
-3.39956211616798e-05
-1.93417429401307e-05
-1.44972476788241e-05
-1.71848028197719e-05
-2.67698378146858e-05
-2.87916562890359e-05
-1.08396715241632e-05
-2.30663715198624e-05
-2.85550529222582e-05
-3.83365147918564e-05
-4.09610373850766e-05
-1.47721410552375e-05
-2.67343163837141e-05
-2.64528544945492e-05
-2.05003685110122e-05
-8.90391645529193e-06
-6.76042874469626e-06
-1.7464263379114e-05
-7.08400580262034e-06
-3.1313302208082e-05
-6.75523478412881e-06
-1.18866720708392e-05
-2.34298235075984e-05
-3.44179617752728e-05
-7.10895780982656e-06
-4.36533957022859e-06
-3.49673353367754e-05
-1.61627938170746e-05
-2.18252552427916e-05
-2.50963799256388e-05
-2.31937227664244e-05
-4.79024807257726e-05
-1.28659932953727e-05
-9.11086766619655e-06
-7.85516119321187e-06
3.28469462384834e-06
-3.01230095614942e-05
-1.87098699264479e-05
-3.5447602412631e-05
-2.03781947022872e-05
-2.69658310210577e-05
-2.03930138348024e-05
-2.46054233852146e-05
-4.4803422230324e-05
-1.61862635779585e-06
-1.07624657545564e-05
-9.4790077986808e-06
-3.51797280993581e-05
-9.02716664061364e-06
-2.27095643696267e-05
-3.44814257398227e-05
-2.67778175105617e-05
-2.48047983009378e-05
-1.37397688518724e-05
-2.625977918464e-05
-7.03961150864898e-06
5.69222444295847e-07
-9.19825320777414e-06
-1.98611012295374e-05
-5.89568829285383e-06
-2.19023312205618e-05
-5.73783938135445e-06
1.50124338780981e-07
4.74990517976521e-06
-2.71871266381215e-05
-2.17366053598739e-05
-3.15874996833695e-05
8.74086927159071e-06
-1.56650533538252e-05
-2.71985299540147e-05
-2.32031922768268e-05
-2.49975619187508e-05
-1.27691378735827e-05
-4.91977087131186e-05
-1.64532217182821e-05
-1.9458832777671e-05
-2.34218477717407e-05
3.51581534374811e-06
-5.05806414929902e-06
-2.17322675701895e-05
-4.03911765185371e-05
-1.69148578174453e-05
-1.80353433398965e-05
-3.54669661928843e-05
-1.72491587673306e-05
-2.52945603328288e-06
-2.42770662442295e-05
-1.26110916853559e-05
-2.2427716151039e-05
-1.82533434954031e-05
-9.18231247360631e-06
-2.36831563246889e-05
-1.92875795559567e-05
-1.47261433503399e-05
-1.19984496021798e-05
1.49850118307714e-06
-1.60981498559796e-05
-2.14527567476523e-05
-1.87935499233835e-05
-3.60583272793955e-05
-2.20063498668076e-05
-2.71182742618928e-05
-9.71159261006423e-06
-1.45066413417664e-05
-3.76607239932804e-05
-2.95195305708708e-05
-1.33463211607894e-06
-4.99159902489062e-05
-2.33000610051862e-05
-1.89235219713671e-05
-1.48256328146988e-05
-1.26866335309072e-05
-6.23518877036228e-06
-1.64203515586329e-05
-1.23296182003969e-05
4.35315513669939e-06
-1.13676000761325e-05
-2.87349102268322e-05
-2.72476544329111e-05
-1.75223697164238e-05
-1.05635869906508e-05
-2.31146956001301e-05
2.62343491233483e-06
-2.85267854577725e-05
-3.38704030636461e-05
-2.72239964518327e-05
-2.65725336041091e-05
-3.70774451903464e-05
-1.58529813464221e-05
-2.4736842784773e-05
-2.6263148895697e-05
-1.965985319403e-05
-3.1430582879155e-05
2.73438123070515e-06
-1.52205972528429e-05
-3.3245175946707e-05
-1.41965673761477e-05
-2.94850807047614e-05
-1.71192788828389e-05
-2.81498523965927e-05
-1.68421286521468e-05
-2.21263812737255e-05
-2.49173920019536e-05
-1.76720522220905e-05
-8.81961743873009e-06
-2.3719102481267e-05
9.22182120863924e-08
-4.17302309880036e-05
-2.19998961679581e-05
-3.30817086477709e-05
-1.44264437899839e-05
-2.23159876870924e-05
-1.84919644239226e-05
-3.09048927250803e-06
-4.00528177947633e-05
-2.11330673773673e-05
-3.49439901179378e-06
-2.56402289150602e-05
-3.14899403337025e-05
-4.99787339237246e-06
-8.78121592102711e-06
-2.41812249943095e-05
-2.10492152084944e-05
-1.91646208778435e-05
-2.79432173715416e-05
-7.80922989402055e-06
-2.76946995609248e-05
-4.93731458841188e-05
-2.71080664171998e-05
-1.8249556604313e-05
-2.96253633778095e-05
-1.8120075052246e-05
-9.34842629264955e-06
-1.00285526827379e-05
-1.31054810443775e-05
-7.29984390522401e-06
-7.34875072179942e-06
-1.55641403003428e-05
-1.79924086887404e-05
-2.79973442491382e-05
-4.77309499154824e-05
-5.09387160345936e-06
-3.43688574407173e-05
-2.80871085960842e-05
-2.78369193774955e-05
-1.93543173405309e-05
-2.73769499285591e-05
-1.79339677084662e-05
-3.5975025284325e-05
-7.40323390755579e-06
-3.1176761091365e-05
-3.94582132493985e-06
1.12862642629178e-06
-1.05418810207611e-05
-8.67679993230071e-06
-2.53914775272003e-05
-1.61321510030789e-05
-2.12834263149924e-05
-3.06957325250938e-05
-4.04068849720931e-06
-2.39001893523226e-05
-1.03372052877928e-05
-1.4545228195181e-05
-9.10833045333228e-06
-2.79601800658708e-05
-2.4972499289055e-05
-2.42664788074817e-05
-5.26426204021714e-06
-3.34037815105309e-05
-2.99563611515598e-06
-1.02074338922787e-05
-2.07563616729506e-05
-1.81860296235963e-05
-1.7604817352267e-05
-1.1839212514024e-06
-1.77666135084657e-05
-1.70958785963751e-05
-2.58008733706972e-05
-8.82532810057974e-06
-3.80261978242422e-05
-3.04319135911484e-05
-7.69423117097241e-06
-5.75842294079475e-06
-3.6167685414183e-05
-1.11795307679091e-05
-1.70233523116639e-05
-3.90147427933095e-05
9.71548772897074e-06
-8.11434192122898e-06
-2.58586123184902e-05
-2.18760909241959e-05
-8.42602172034802e-06
-1.6052664215768e-05
-1.72597896193928e-05
-2.44709909143736e-05
-3.50079192244642e-05
-2.71292506374862e-05
-2.16776831584656e-05
-2.79507549648141e-05
-9.89234836240193e-06
-2.24957076594722e-05
-2.59963772967601e-05
-8.28734845048826e-06
-1.8544088683315e-05
-3.64571739823193e-05
-1.49269373264383e-05
-1.66783526033114e-05
-1.33683910020412e-05
-1.75338142005368e-05
-1.49445969340009e-05
-2.15787834802307e-05
-2.79302288197322e-05
-1.45626106506282e-05
-2.10016893465185e-05
-2.56674867388785e-05
-2.28723166788812e-05
-8.76224992061292e-06
-1.26394765286559e-05
-2.05144230241111e-05
-2.20702812295481e-05
-1.97978051827203e-05
-1.30785594648934e-05
-4.33032028274168e-05
-4.41592120006568e-05
-2.52379067182264e-05
-1.34675307358358e-05
-1.13476421625647e-05
-1.99187987818509e-05
-2.67273687428563e-05
-2.35721337350075e-05
-2.16118871336983e-05
-2.0092761436641e-05
-1.52492417663478e-05
-1.62078186379517e-05
-1.89844336374262e-05
-1.85169256408583e-05
-1.91440091536486e-05
-1.05990061826579e-05
-3.16234827737225e-05
7.1708143407284e-07
-3.22825455235815e-05
-8.23222235433206e-06
-3.71077707053633e-05
-2.4961051546118e-05
-1.42462668770041e-05
-2.4697312889224e-05
-2.32321774756945e-05
-2.02242200795393e-05
-6.95127925825961e-06
-1.99060849399865e-05
-2.17197513527319e-05
-4.18681059639974e-05
6.78422067059749e-06
-2.14318639418492e-05
-8.65126760967323e-06
-1.63762938916305e-05
-2.07312464646957e-05
-2.02260647610415e-05
-2.61251563013134e-05
-2.89570505324676e-05
-1.36998543333509e-05
-3.0132047545216e-05
-1.35641432923133e-05
-2.36020516414843e-06
-3.7606946648513e-07
-1.88962842911903e-05
-2.07805576363093e-05
-2.06101387166162e-05
-1.31528720812675e-05
-5.14263416393352e-06
-1.50416605160288e-05
6.4366657387125e-06
-1.36471601790361e-05
-2.72978692531157e-05
-2.76047730619167e-05
-3.56117116093608e-05
-1.75032288780515e-05
-1.12110755376726e-05
-1.7988445462118e-05
-8.75520400601757e-06
-1.13485730403896e-05
-3.52188573700563e-05
-5.11190694695694e-06
-2.19495961351083e-05
8.50935595993194e-06
-2.86257415151066e-05
-2.29493766131551e-05
-1.50334762502252e-05
-3.72239187670291e-05
-3.63162526982228e-05
-1.04593264841147e-05
-1.24431556125486e-05
-4.50059248193241e-05
-4.2268741794431e-05
-1.97629236904449e-05
-1.61387679527186e-05
-2.71505393696185e-05
3.13275922678584e-06
-4.46823616991807e-05
7.30028473126018e-06
-7.85151697492558e-06
-2.31178520541179e-05
-4.02915286836333e-05
-2.65544151443938e-05
-2.28842355020823e-05
-2.83731554338542e-05
-2.19125324881913e-05
-1.6215649611464e-05
-1.52525321195163e-05
-1.52854480801303e-05
-1.23581233276089e-05
-1.90851575593565e-05
-1.89091300368966e-05
-9.69852024926785e-06
-5.48582681793657e-06
-3.72245639662224e-05
-1.31846637639388e-05
-2.44085142351121e-05
-2.72461329263004e-05
-2.37586089111809e-05
-2.58256102422664e-05
-2.39156334402853e-05
2.54458113294482e-06
-1.24733070617581e-05
-1.55627978561174e-05
-7.12790241826462e-07
-2.12773729775297e-05
-2.4338471735379e-05
-3.0618572486992e-05
-3.83256315802799e-05
-1.96137052302621e-05
-3.80216724675206e-05
-3.40466952580175e-05
-2.83676120473588e-05
-4.72405032056364e-05
-1.48881000068105e-05
-2.85938055300711e-05
-1.31644590764098e-05
-9.73792926799344e-06
-3.73901446483332e-05
-2.64832798612716e-05
-4.22665754489261e-05
-8.81682112644709e-06
-9.57104578541355e-06
-3.19695030043991e-05
-1.91274181221827e-05
-2.45342407145523e-05
-6.73947826424653e-06
-2.74145195587396e-05
-1.4487899736303e-05
-2.21121009451925e-05
-3.12587738962643e-05
1.1291242905145e-06
-1.50768631874119e-05
3.09470432097208e-06
-2.06113544269161e-05
-1.6168643479282e-05
-2.80347553275755e-05
-1.66864782151392e-05
-2.72217368756056e-05
-1.82953021324481e-05
-2.83887067809231e-05
-2.48731361064451e-05
-1.63738629971921e-05
-1.78994050803495e-05
4.72578097624643e-06
-2.18950593613854e-05
-2.95962347018106e-05
-1.52251476623438e-05
-3.03154995970314e-05
-7.72500759434118e-06
-1.92707054165267e-05
-2.42059376133359e-05
-2.90569803036716e-05
-2.91920660329109e-05
-1.87724360168824e-05
-7.72079577454616e-06
-2.311148201327e-05
-1.76834412685206e-05
-8.29371252894307e-06
-3.78733936558039e-05
-3.04549273719149e-05
-1.40706353385218e-05
-2.94162522992842e-05
-1.49136519835718e-05
-2.46307379396201e-05
-1.92853556673019e-06
-1.54309804890053e-05
-1.69155420340238e-05
-2.67650092057297e-05
-1.99529943764886e-05
-2.69965055482105e-05
-1.82066843148105e-05
-3.28560097724223e-05
-2.69652832683097e-05
-2.45390364643543e-05
-1.77845978296065e-05
-3.11179945206333e-05
-2.15691886832723e-05
-3.57105074370252e-07
-1.43363493763108e-05
-3.29066252881836e-05
-3.01523045909615e-05
-3.40761436911951e-05
-2.30159936822051e-05
-1.02089908872369e-05
-2.61120898661824e-06
7.40932912911255e-06
-2.49344654486641e-05
-2.07015354762583e-05
-1.77671373474815e-05
-2.71889545765549e-05
-3.35202390780869e-05
-2.69200397811307e-05
-2.72884438644352e-05
-1.71412669157648e-05
-1.03111044602057e-05
-2.55446172385096e-05
-2.6108536644839e-05
-5.20648915399614e-06
-5.19617987137449e-06
-2.58741147562907e-05
-1.1490963421051e-05
-2.8512811409887e-05
-1.57443723371994e-05
-4.78603341832129e-05
-1.53423651691627e-05
-1.93591020787685e-05
-2.09516988454507e-05
-3.2023592090347e-05
-5.13171551816874e-06
-3.52286953401852e-05
-1.18207964378171e-06
-3.28875487758429e-05
-1.96272491024303e-05
-1.76529284817768e-05
-1.98004898238806e-05
-2.90391369853913e-05
-1.65604675054503e-05
-1.8021366313371e-05
-1.67053723251854e-05
-3.07105517191928e-05
-9.45263095787065e-06
-2.02628230926887e-05
-2.11666279544553e-05
-1.9260705865034e-05
-2.66147835853603e-05
-2.35294341848434e-05
-2.16513200226982e-05
-2.92782439632534e-06
-2.58400504029535e-05
-1.678414453709e-05
-2.58910442355282e-05
-9.22013365017577e-06
-1.24152506941762e-06
-7.40614869061809e-06
-3.90118876073057e-05
-1.86377277680032e-05
-3.84539344075631e-05
-4.67759042075098e-06
-1.94821545640066e-05
-3.46376663460415e-05
-2.61871607534162e-05
-1.7708962631971e-05
-5.95763779909227e-06
-1.01430950030389e-05
-2.28339420716376e-05
-3.5470960165795e-05
1.098926308435e-05
-2.14759338073852e-05
-9.0376585007784e-06
-1.18194285210097e-05
-2.46827861000727e-05
-1.49132413108703e-05
-2.28139189976904e-05
-2.47318346753678e-05
-4.44826677163925e-05
-2.55463322996774e-05
-1.24316555467432e-05
-6.68156114364877e-06
-1.69094404936045e-05
-3.76748773544363e-05
-5.10674401587478e-06
-2.72097687251042e-05
-3.24639477322462e-05
-3.40434270153146e-05
-4.30882711134667e-05
-1.71489307065434e-05
-2.35885339195988e-05
-4.32207283947512e-05
-5.57225284128156e-06
-1.16777777338981e-05
-4.5950853415034e-07
-2.80409972604127e-05
-1.5203328398322e-05
-1.36405737305626e-05
-2.70536555322158e-07
-2.46738600073246e-05
-2.99477549586161e-05
-1.59957481997321e-05
-2.8087001577058e-05
-1.07767397416963e-05
-3.40888779307768e-05
-8.07727851540162e-06
-3.8852402824242e-05
-2.22547050490766e-05
-1.58705324680955e-05
-2.04221607810118e-05
-1.81204816830114e-05
-6.05523952166976e-06
-4.80843229811563e-05
-3.54668778345589e-05
-2.96580669542856e-05
-2.75911753142648e-05
-2.49672674231177e-05
-1.3561288006163e-05
-1.80693365727502e-05
-1.36828754405616e-05
-5.0722889297731e-05
-3.21878376823647e-05
-3.30495752445609e-05
-2.20633629572054e-05
-3.18303564212579e-05
-1.20441122773163e-05
-1.80946764208673e-05
-2.12587787821349e-05
-2.6843397261703e-05
-5.59814769436208e-06
-8.13708060345841e-06
-9.93214356050507e-06
-2.75973139643689e-05
-1.56457329095602e-05
-3.08055580606144e-05
-3.03779441220629e-05
-4.05817649198945e-05
-4.16049487116623e-05
-2.53317858207484e-05
-3.74337368548862e-05
-3.14684575291834e-05
-6.12314887789409e-05
-3.13689306588696e-05
-4.05396576716464e-05
-1.64561779698806e-05
-1.11904599011856e-05
-2.74274508194754e-05
-1.87919557675224e-05
-3.10826214919592e-05
-1.60179158237661e-05
-1.56967540296853e-05
-2.76950556590233e-05
-2.65154528609624e-05
-9.92601847172201e-06
-1.28346610728687e-05
-1.12493954620377e-05
-9.47972458625306e-06
-1.34035649739057e-05
-1.79818165524819e-05
-3.30784477909173e-05
-2.60930970272089e-05
-1.41646507804628e-05
-1.79727726178825e-05
-2.00119272250713e-05
-1.2568727993582e-05
-1.94975208822573e-05
-6.48455325296985e-06
-1.78928224950964e-05
-3.88456444772104e-05
-4.73841443979549e-05
-2.38953078192721e-05
-2.02065284020104e-05
-1.41607739095927e-05
-2.98500607469637e-05
-1.96969336021061e-05
-4.53939453654701e-05
-1.86690403574998e-05
-1.47925557131121e-05
-3.65892917734565e-05
-4.06029410118552e-06
-8.11505350747348e-06
-5.33392808037645e-05
-3.5327087250362e-05
-2.99851381378275e-05
-2.94587563188855e-05
-1.47231148269645e-05
-8.22953757403004e-06
-3.01927773638179e-05
6.69428123038725e-06
-5.05063581710463e-05
-1.45240574958773e-06
-2.34131975812906e-05
-4.36145450705982e-05
-9.83264331222181e-06
-1.32399837308218e-05
-1.71589333371242e-05
-1.00489399927187e-05
-1.693464931314e-05
-1.74809459769409e-05
-1.40860427772865e-05
-4.22988934942305e-06
-3.49002053402087e-05
-5.1465264184492e-06
-1.61410628593429e-05
-1.79567131299942e-05
-4.29626706522023e-05
-3.31226667529754e-05
-7.33218567428525e-06
-1.0920496788297e-05
-2.42517051507404e-06
-2.67397546806745e-05
-2.70421758942875e-05
-2.85738707162079e-05
-2.62760843383389e-05
-2.82625545685733e-05
-3.30224408290946e-05
-1.80209083962575e-05
-2.98778450947676e-05
-7.38136146987858e-06
-2.41381664878534e-05
-2.62544022395782e-05
-5.86233096219107e-06
-2.04252478058561e-05
-1.83441417888514e-05
-2.12579756046966e-05
-9.33789300307916e-06
-1.13603568989672e-05
-1.69566630540691e-05
-1.34734374023424e-05
-2.10319328079867e-05
-1.70945423671291e-05
-2.70721011141816e-05
-2.90679097492964e-05
-2.35007184705255e-05
-9.65910126436444e-06
-2.60222821298419e-05
-1.46082865322778e-05
-2.62193028231402e-05
-2.18820690804664e-05
-5.23071947507422e-05
-2.24997387820087e-07
-2.43529183745668e-05
7.01927309906681e-06
-3.8312931718879e-05
-1.94586401086442e-05
-2.80299636598641e-05
-1.41695179867833e-05
-8.16052461401143e-07
-1.52103728184298e-05
-1.91465701338341e-05
-4.68176777717103e-05
-2.69712359162603e-05
-1.47882782016722e-05
-4.30696254083437e-06
-1.89061241379923e-05
-9.67766998886754e-06
-1.14566926734465e-05
-2.78293910707808e-05
-2.75224642633506e-06
-1.66984529238478e-05
-2.3265454865424e-05
-2.28651380541314e-05
-2.41188221264915e-05
-3.68886875622882e-05
-1.13301859334514e-05
-2.15273682156933e-05
-2.17615548370752e-05
-3.02013338610849e-05
-2.03060144790554e-05
-2.95897018467814e-05
-1.63743912884253e-05
-1.13540571752748e-05
-2.19966966808734e-05
7.52874858650767e-06
-2.14663494399829e-05
-1.1880507154042e-05
-1.7555293891043e-05
-1.03817203550754e-05
-1.78121153754925e-05
-1.33083637188509e-05
-2.59676389565841e-05
-1.97689231993596e-05
-2.39137797905159e-05
-4.29462688980284e-05
-9.10769823243824e-07
-7.43902488386507e-06
-3.35281511783382e-05
-4.77933758535012e-05
9.10807318700543e-06
-1.64728598785642e-05
-1.24086937325444e-05
-3.04090359152223e-05
-1.77128482728423e-05
-3.99860081370367e-05
-2.65806592673372e-05
-2.1092907032797e-06
-1.27242843527763e-05
-2.10122788059264e-05
-2.92163978617464e-05
-2.07514509132044e-05
-1.34335425269281e-05
-1.71886238497539e-05
-3.33354403126729e-05
-3.26800195327004e-05
-8.86785911394344e-06
-2.73419682734411e-05
-3.13042721886294e-05
-1.34507269018549e-05
-9.66992505089513e-06
-3.04803467744275e-05
-4.34462099681309e-05
-3.71849509814128e-05
3.73366994025925e-06
-2.22983448216352e-05
-1.50051020007982e-05
-3.50814499079077e-06
-3.85982014475594e-06
-3.25720459908359e-05
-1.52545896140582e-05
-2.85106828880599e-05
-4.9420781461085e-06
-2.63226319910564e-05
-2.77214559149143e-05
-1.60643112780634e-05
-8.22674669502047e-06
-1.67575461589894e-05
-2.06000427041001e-05
-4.92405625723593e-06
-3.33705734845132e-05
-1.63855435097498e-05
5.78274791777627e-06
-3.67068916212076e-05
-2.4281667622041e-05
-7.94098776189564e-06
3.40679099297449e-06
-1.58938824217432e-05
-3.34285046827333e-05
-1.64990355260413e-05
-2.12506375212824e-05
-2.57768593863312e-05
-3.08213746330889e-06
-1.15968875851891e-07
-4.26144346034327e-06
-3.15059952706314e-05
-3.0323601614892e-05
-5.3899665367204e-06
-1.5690758765848e-05
-3.51879479861768e-05
-1.66023421578305e-05
-5.10558307362208e-06
-3.00855524378307e-05
-1.40731248175979e-05
-1.5072852857162e-05
-2.79242555252629e-06
-2.24250534996876e-05
-5.78175050836941e-06
-2.08876429483801e-05
-1.33982364415497e-05
-2.81232150704456e-05
-1.22310949449593e-05
-3.46192933107512e-05
-4.13739383042614e-05
-2.06027360340381e-05
-2.30150178205648e-05
-1.00745841261753e-05
-2.89138671775318e-05
-1.23155031598164e-05
-2.03417880059894e-05
-8.244187884992e-06
-3.75638064947479e-07
1.29285464827793e-05
-1.54030146103259e-05
-4.73127614683089e-05
-8.92873682699721e-06
-3.78378574890758e-05
-1.79362886222944e-05
-2.55184287315283e-05
-2.822063616489e-05
-5.91232399676494e-06
-4.17971987184953e-05
-2.03869051292259e-05
-1.25325089875438e-05
-7.8749877029869e-06
-3.42909539392288e-05
-1.53086132735355e-05
-3.2250936496936e-05
-1.59720815061317e-05
2.11545101809199e-07
-1.22086823510941e-05
-2.23192522603076e-05
-2.46548717691881e-05
-1.71250001845194e-05
-2.1704445886618e-05
-1.65543092222184e-05
-9.47009764016353e-06
-3.64410661074013e-05
-2.88948784836405e-05
-1.00148346802412e-05
-8.49647891278784e-06
-4.40198745226521e-06
-2.89553188222619e-06
-6.67742266137504e-06
-2.82458967511046e-05
-1.96863171530934e-05
-2.93350687135586e-05
-9.04217610948068e-06
-2.5546596410265e-05
-1.44208810149159e-05
-2.67100943602046e-05
-6.72998501086419e-06
-1.01444803450804e-05
-2.98923783197524e-05
-2.55613342751321e-05
-2.34841125979186e-05
-4.14210612126614e-05
-1.16201250708585e-05
-3.46002063447679e-05
-2.30987001013051e-05
-2.18903728653914e-05
-2.03155196686204e-05
-2.59349709925513e-05
-8.34041098327946e-08
-2.3076422055331e-06
-3.15141659730106e-05
-2.79247322646766e-05
-2.81359647025165e-05
-1.86713320078663e-05
-2.13394193690779e-05
-4.11952342257405e-05
-2.66389552846307e-05
-2.75716457276632e-05
-2.69981765020151e-05
-1.30269965097537e-05
-3.25482119302921e-05
-3.49428831694165e-05
-1.13552816474526e-05
-1.29402216720441e-05
-1.8602548916119e-05
-5.91699573729053e-06
-2.69182103902675e-05
-1.7187494061405e-05
-2.42611541331898e-05
-2.37419857737217e-05
-3.32229386737528e-05
-1.21338863520904e-05
-2.26559400390296e-05
-1.77658344097664e-05
-2.83741270594512e-05
-9.18327156751039e-06
-1.00160391361518e-05
-2.45001968022106e-05
-3.00721727945242e-05
-2.23594489195166e-05
-1.03951676107046e-05
-3.11300520472149e-05
-1.46138820809832e-05
-1.84880872416039e-05
-8.55708665038669e-06
-1.54559978501236e-05
-1.18263258316129e-05
-2.05333502828929e-05
-4.19022903011654e-05
-1.82410120763563e-05
-1.62034774515501e-05
-3.07041676457908e-05
-1.63190337907534e-05
-2.14623206231606e-05
-1.25597077489561e-05
-1.84579839923687e-05
-9.42279563154678e-06
-1.63272298918183e-05
-2.35126360094825e-05
-3.5105346308412e-05
-2.15270390509302e-05
-1.56651596294846e-05
-1.93411811728294e-05
-2.92003822443937e-05
-1.76038767508474e-05
-1.10243872670576e-05
-4.5662852505997e-05
-5.29042161795659e-07
-2.54367893015384e-05
-1.87271979685347e-05
-5.09108273880735e-06
-2.34836400326664e-05
-1.5264635993073e-05
-1.92223596277001e-05
-1.48832584270736e-05
-2.45373598396946e-05
-1.93150653898084e-05
-1.64756444459338e-05
-8.58931868425573e-06
-2.00110745091261e-05
-2.35846045739901e-05
-1.77611720229489e-05
-1.85927465628542e-05
-1.78171189444817e-05
-1.56720325497283e-05
-3.82607549869748e-05
-2.04399759383885e-05
-3.29710871521676e-06
-1.75941430963109e-05
-3.59730722618085e-05
-1.97594580471523e-05
-1.30833347692349e-05
-3.068532395843e-05
-3.69368564105628e-05
-2.87893337618606e-05
-2.29521946667496e-05
-1.297050335686e-05
-2.22342521422475e-05
-4.03919759384047e-05
-9.3405274427079e-06
-4.89508990702913e-06
-2.77999732660371e-05
-2.93671080937105e-05
-4.01536707760525e-06
-2.51807737442692e-05
-1.19237251741491e-05
-2.79563626070717e-05
-2.22269179458164e-05
-1.02531865171281e-05
7.18780099231895e-06
-1.81752132973376e-05
-3.32731584327072e-05
-1.29806097749441e-05
-7.59892461493938e-06
-2.55191276744734e-05
-2.15975600422951e-05
-2.98151701659783e-05
-5.69618245099917e-06
-1.92678473311247e-05
-4.59258216434727e-05
-5.47048036155935e-06
-3.25815721646414e-05
-3.39621822636165e-05
-2.77304338468777e-05
-2.05243635359402e-05
-1.47930825630181e-05
-2.44691600753292e-05
-4.71633339180063e-06
-1.2934340694748e-05
-1.67890395433521e-05
-8.24108798100616e-06
-8.45844643212981e-06
-2.62209443882819e-06
-2.48821590613181e-05
-2.07778701985071e-05
-1.01374608171541e-05
-1.21174402119265e-05
-2.32548215292118e-05
-3.23326141961993e-05
-1.53736676734992e-05
3.5392131854232e-06
-8.96425387473734e-06
-3.10253831856884e-05
3.9420537993462e-07
-1.33909009085591e-05
-1.72660960516988e-05
-3.08843624360778e-05
-2.32207916664083e-05
-1.22969006475721e-05
-4.46333657517291e-06
-6.40907627412772e-06
1.40577480571664e-06
-2.55650205983856e-05
-1.18335181286725e-05
-2.85083562208674e-05
-2.85106338823121e-05
-2.13483669928059e-05
-1.23662933769638e-05
-9.60442478673733e-06
-3.88599788832345e-05
-1.41247145241747e-05
-1.75653214329424e-05
-1.00849789632394e-05
-1.39518924875668e-05
-3.81678698906557e-05
-3.03752205211574e-05
-4.44615877548214e-05
-1.00881333043583e-05
-1.46902076937053e-05
-3.21204403684214e-05
-3.13806677534822e-05
-3.60067926554866e-05
-1.45782006427711e-05
-2.88365016704836e-06
-3.49761202268706e-05
-2.3642656805464e-05
-2.61588465133201e-05
-1.35859289179598e-05
-3.00057413701727e-05
-3.23682326709422e-05
-2.52223073611253e-05
-3.52889387395866e-06
-1.56335381423686e-05
-1.47694385453218e-05
-1.63425659749275e-05
-3.30412080188089e-06
-1.1959768594435e-05
-2.31618836706826e-05
-2.84930892010625e-06
-2.72299049229438e-05
-2.03335127900698e-05
-1.82121560519913e-05
-1.57741432987154e-05
-7.16968310232135e-06
-3.0160965560653e-05
-1.51849270162875e-05
-1.18522022540292e-05
-1.38581578574502e-05
-2.01623604757113e-05
-2.1998271303458e-05
6.4568790559724e-06
-2.45210572665103e-05
-7.87124528839844e-06
-3.48687302593689e-05
-3.65266039786351e-05
-3.11642441120213e-05
-4.37582926392166e-06
-1.55037010511727e-05
-2.33589942208578e-05
-2.47819853627041e-05
-1.55018807944674e-05
-1.68086313074527e-05
-1.41637611736709e-05
-6.99167562386371e-06
-3.21128884002004e-05
-2.33342621951803e-05
-3.49813122216138e-05
-3.80041225158241e-05
-1.92753104037967e-06
-4.15416751746463e-05
-2.40700004713233e-05
-3.32693453083998e-05
-2.35681099787289e-05
-8.56944730740099e-06
-3.89120891868003e-06
-2.76093090574161e-05
-1.68966986757128e-05
-1.64443490806259e-05
-3.38144742452106e-07
-2.68940286447592e-05
-1.66524210703224e-05
-3.42639495803104e-05
-5.46955876067213e-05
-1.31245192890743e-05
-2.3266980202007e-05
-1.37877730875453e-05
3.51895094072209e-06
-3.35689688500896e-05
8.93801320664056e-06
-2.77859368478083e-05
-2.87180311919954e-05
-3.11948718638959e-05
-2.83917028220262e-05
-1.40180928759639e-05
-3.74818982717063e-05
-1.46607594372922e-05
-3.23897981667562e-05
-1.95784238083091e-05
-2.56058068952499e-05
-2.07161756779552e-05
-1.62750398900561e-05
-2.04523666981699e-05
-1.24476984678383e-05
-1.40425536962366e-05
-2.79207692125668e-05
-1.47679631652402e-05
-1.30192935717547e-05
-1.80680314962786e-05
-1.51953674078934e-05
2.14145349313079e-06
-1.72585424513144e-05
-1.23803388203216e-05
6.89837456088027e-07
-2.1780822202527e-05
-1.88786147295773e-05
-1.16623381186889e-05
-3.1534873689954e-05
-2.59783235867456e-05
-1.24722724872069e-05
-3.19568603080935e-05
-2.43348189529599e-05
-6.80841221277741e-06
-2.89902381596889e-05
2.89267504542444e-06
-1.45532723926928e-05
-8.69747901205182e-06
-1.44325830827888e-05
-2.572590574053e-05
9.81214091845512e-07
-3.33642952938599e-05
7.18850649323138e-06
-1.38886072545892e-05
-1.41445134701817e-05
-3.10586960774277e-05
-1.18206137239798e-05
-1.34845021968437e-05
4.25173716907301e-06
-3.82311034540826e-05
-1.99008380931297e-05
-2.60792791779246e-05
2.10449083467895e-06
-2.71650635351672e-05
1.59678040865919e-06
-2.40752910037711e-05
-2.35002498275725e-05
-3.04269736686596e-05
-3.46779476776641e-05
-1.47648733321263e-05
-2.53725804817968e-05
-3.54338162531697e-05
6.86800073769331e-06
-2.50998273086817e-05
-3.56807353689755e-06
-1.92960643746781e-05
-2.20231457039232e-05
7.21331695756197e-06
-3.27591129722999e-05
-2.12851814891797e-05
-3.22064188661217e-05
-1.14649986072503e-05
-1.69138288922765e-05
-5.37910691776171e-06
-3.05625691257954e-05
-1.73687413400825e-05
-2.78338646783495e-05
-2.2694405461754e-05
-1.09031103875602e-05
-8.53845059538002e-06
-3.08381823566032e-05
-2.1826690151801e-05
-1.7286817102742e-05
-2.58829142342847e-05
-2.6087942286105e-05
-2.16625040377189e-05
-3.21590260147486e-05
-1.84001504785336e-05
-2.93125352561592e-05
-2.26541469182194e-05
-3.45558831337924e-05
-1.15376900342446e-05
-3.27609588573637e-05
-1.66263644369482e-05
-2.84612223106484e-05
-2.90194837244561e-05
-2.09411368319422e-05
-2.71199021016584e-05
-3.1039533016719e-05
-1.93649393268573e-05
-1.59012027590656e-05
-1.04858899862859e-06
-3.26060993845965e-05
-3.37947533230931e-05
-3.52704772737668e-05
-1.40802511759821e-05
-2.81484311857777e-06
3.41668437216551e-06
1.24865983630548e-06
-3.1160973040491e-05
-1.82410703432686e-05
-4.3044262016516e-05
-6.55422701350118e-06
-1.10539809794955e-05
-2.08869800119788e-06
-3.08715002796142e-05
-2.80294579291303e-05
-2.11618684941543e-05
-4.92180293144057e-05
-8.91216108674577e-06
-1.34441722809701e-05
-2.98501452165089e-05
-2.88711092559432e-05
-3.0197332898718e-05
-1.94336904497634e-05
-1.55020114375558e-05
-1.70041353779044e-05
-1.53851930609824e-05
-1.61278304839255e-05
-1.46514784092544e-05
-3.66353334130521e-05
-8.62511694916606e-06
-2.01364443062415e-05
-1.10276809890607e-05
-4.11794079313897e-05
-2.39961705680696e-05
-4.72024865090975e-06
-3.7415650304609e-05
-2.32345617029757e-05
-3.03811265529437e-05
-1.98795032963371e-05
-2.12780928625425e-05
-4.23558648377732e-06
-4.08245206099464e-05
-2.57309049859811e-05
-7.31111712004417e-06
-2.84980854992568e-05
-2.06480912106496e-05
-1.47574938802023e-05
1.4599902526682e-05
-2.87059574297292e-05
-3.42229387889603e-05
-2.63993399459429e-06
-1.74536553741765e-05
-4.81011588214601e-06
-3.66711430407312e-05
-2.53612483162266e-05
-2.19063270762898e-05
-1.80441549433251e-05
-3.61072914909612e-05
8.5419480843026e-06
-3.20775234976084e-05
-2.83897804702715e-05
-2.05359681528205e-05
-1.08934117755383e-05
-2.35072756119833e-05
-8.76303443840194e-06
-3.55589330601439e-05
-1.79133022386772e-05
-2.46615766521457e-05
-2.46927964850891e-05
-1.86758866213103e-05
-2.42923219180576e-05
-2.44644672753649e-05
-4.47781063255128e-05
-1.66815421045426e-05
-1.54382513231671e-06
-2.21447015716293e-05
-6.2631691740076e-06
-1.36178650226281e-05
-9.54908827326377e-06
-3.78045585912765e-05
-2.80222895645804e-05
-2.29289747394322e-05
-2.75394640855426e-05
-2.41468510679561e-05
-2.49584455348323e-05
-2.09184451674319e-05
-1.86996343655194e-05
-2.10741438350332e-05
-2.93281811855836e-05
-1.33419191533148e-05
-5.20981658132442e-05
-1.51638589533241e-05
-3.70838096241823e-05
-3.43368211066682e-05
-3.51891522271305e-05
-1.35679619687027e-05
-2.27277086626012e-05
-1.52814863255145e-05
-1.61245961448929e-05
-2.5052116977954e-05
-3.28045352279333e-05
-3.69359246503641e-05
-1.78392189630295e-05
-2.23926458205266e-05
-3.68767778874523e-05
-4.11545494488613e-05
-3.62088760233698e-05
-1.34249825344928e-05
-1.32767131981463e-05
-4.19637904138382e-05
-1.32613383757675e-06
-3.0337685405776e-05
-2.57518748671153e-05
-3.58153532759435e-05
-2.6756242795386e-05
5.38337477557304e-07
-2.88634231999299e-05
-2.15399579768635e-05
-1.68800245076384e-05
-1.50345595366982e-05
-2.68900697229221e-05
-2.61944577926415e-05
-5.44151884788568e-05
-2.8706638984334e-05
-1.73187314962593e-05
-3.14103947233224e-05
-1.01705783972338e-05
-1.97017048478772e-05
-8.88261274040376e-06
-3.11412504648166e-05
-2.18882431923048e-05
-9.35618510672973e-06
-3.87111837574708e-05
-1.11231193304614e-05
-3.15390058799666e-05
-2.39517722491363e-05
-2.84271773223601e-06
-3.73236635896761e-06
-1.89728912702822e-05
-1.06059163447842e-05
-1.58598505779226e-05
3.61745435995824e-06
-2.17320231777942e-05
-3.26590903718304e-06
-2.18153005377321e-05
-4.34786588076722e-05
-3.48750154873404e-05
-2.8972610958955e-05
-2.80974808366252e-05
-1.96180920136392e-05
-3.06694916244499e-05
-1.31977543493448e-06
-3.0643038434162e-05
-3.01991828136298e-05
4.27314858048016e-06
-2.64310502772363e-05
-7.90356681591558e-06
-3.52994731450146e-05
-1.52703193617174e-06
-2.41663409903911e-05
9.00856102452093e-06
-7.94946468708325e-06
-1.7100743416162e-05
-1.81155087594051e-05
-4.96699348025306e-06
-1.51347163555438e-05
-2.51969419392842e-06
-1.37568630386014e-05
-6.79630234907456e-06
-4.63657262045511e-06
-3.43597831083044e-05
-9.7729993524748e-06
-2.66179207936438e-05
-2.64116266224144e-05
-1.24348110290061e-05
-1.61723886636006e-05
-3.42728329197343e-05
-4.69848930482401e-05
-2.31016999430679e-05
-2.39605770449718e-05
-2.28530557893471e-05
-2.76280401343328e-05
-2.01909172695584e-05
-1.10272086756619e-05
-2.06376341330309e-05
-1.29884722908421e-05
-1.65525217246633e-05
-2.5509195047691e-05
-1.60029614632686e-06
-3.79585032227291e-05
-2.71238901056829e-05
-1.6476160013954e-05
-2.1431049819006e-05
-8.39206620083174e-06
-1.03522645152034e-05
-3.70270738706665e-05
-4.85372248709391e-05
1.33376911149166e-06
3.0468626587985e-07
-1.31474450917075e-05
-5.82102181561446e-06
-2.62764511367281e-05
-3.06762192156409e-05
-2.52705189600261e-05
-2.50707384717235e-05
-2.7628975202724e-05
-1.1162083299201e-05
-1.96169596552554e-05
-1.82162097489541e-05
-9.16158441049867e-06
-2.03603762450953e-05
-1.8467741696712e-05
-1.82069260940048e-05
-2.07853384185983e-05
-1.91986178782708e-05
-5.89628969033162e-06
-1.9148031771317e-05
-2.84051709980081e-05
-7.88870963201283e-06
-7.37052062096439e-06
-6.29787116129167e-05
-2.87013423317125e-05
-1.79192209484462e-05
-1.37430456312414e-05
-2.14963493895459e-05
-1.62389143551705e-05
-3.00847569849833e-05
8.20583976004311e-06
-3.33542162320272e-05
4.17980216393764e-07
-1.56490622176955e-05
-1.53813344269375e-05
-6.35565864877363e-06
-1.99997377144886e-05
-1.62412144284961e-05
-2.92800288991679e-05
-4.66833132425832e-06
-6.12676421693416e-06
-2.16266457681417e-05
-3.16549242700258e-05
-4.80389882048054e-06
-5.56940712699473e-06
-1.91348433384415e-05
-4.07016060382e-06
-8.09546420878854e-06
-3.18268274861098e-06
-2.90032794241275e-05
-2.02190463793202e-05
-2.37203739128841e-05
-6.29835983487434e-06
-3.3189753823694e-05
-2.81374917525141e-05
-1.13929892966921e-05
-3.98961328945939e-05
-2.64129952397786e-05
-3.00879252291692e-05
-3.06324015895798e-05
-1.32682805885363e-05
-2.16168644185918e-05
-1.50094392074062e-05
-1.98512125477685e-05
-1.91542128767775e-05
3.4487978366318e-06
-3.4664658258467e-05
-7.35911233435146e-07
6.24531422298363e-07
-9.9010129071944e-06
-3.30190924176327e-05
-1.71597074975784e-05
-3.44607652935856e-05
-1.63016864395813e-05
-2.53291556524473e-05
-2.24315659648463e-05
-1.54402056051582e-05
-2.96895453028244e-05
-1.0466299025898e-06
-2.27310582566519e-05
-9.04368090582949e-06
-1.2567988839286e-05
-2.87015237669041e-06
-1.72645382321845e-05
2.20287657870338e-06
-1.95938658557811e-05
-3.10386603701516e-05
-2.14431537273041e-05
-2.2208005946176e-05
-3.39549739771022e-05
-2.01311843929128e-05
-1.36424784069299e-05
-2.23398868296959e-05
-7.44212044821762e-06
-2.10859457271962e-05
-2.37200220359089e-05
-2.51545442897024e-05
-3.44133827662138e-05
-1.96910322306542e-07
-3.81090660363516e-05
-1.07229789911265e-05
-8.98692524292821e-06
-5.06384182806938e-05
-1.86421138583563e-05
-3.60566767557382e-05
-1.17933233155637e-05
-1.7195941673201e-06
-1.59207348171901e-05
-2.7289767933965e-05
-4.28729641000771e-05
-2.93990460328221e-05
-1.03925511356477e-05
-2.37831419330364e-05
-7.21087200367723e-06
-5.91318287372519e-06
-1.45345932020045e-05
-7.85318247299885e-06
-2.14296656131084e-05
-4.39127371280544e-05
-2.25148165845222e-05
2.8271762305754e-06
-1.77272299475135e-05
-5.77624430478354e-06
-2.68789434252409e-05
-2.0790110443058e-05
-3.13862949461572e-05
2.18385219623799e-06
-2.65394807610569e-05
-1.47849905082694e-05
1.45608342623917e-06
-3.25459210162968e-05
-1.40633822953005e-05
-2.85711037423804e-05
-1.59290673694579e-05
-3.23047255378339e-05
-3.08993333501917e-05
-2.92155979263726e-06
-1.17106857904915e-05
-4.11339158101854e-05
-3.67613805535568e-05
-1.25431498578142e-05
-2.89278374507698e-05
-9.74004979985649e-06
-1.09478396492777e-05
-3.05793234906601e-05
-1.49561348032247e-05
-2.9507304806588e-05
-3.36907597684443e-05
-4.49908066419728e-06
-1.70396044781664e-05
-1.00008053138822e-05
-3.4926389385942e-05
-2.91929158863386e-05
-3.01299754409095e-05
-2.99764503588973e-05
-2.94848192045115e-05
-2.94016681145243e-05
-2.01341708331868e-05
-3.50393309866952e-05
-1.65306508066303e-06
-9.27105685417771e-06
-2.15319016577726e-05
-1.99022212250173e-05
-3.2833922023903e-05
-1.19312096434079e-05
-4.83357251479854e-06
-1.79403689404358e-05
-2.38756188972636e-05
-3.95025342948165e-05
-1.36817910243717e-05
-2.12439970966778e-05
-3.86041170558416e-05
-2.46994468556498e-05
-3.02793494830908e-05
-2.92054714199592e-05
-3.92900381315911e-05
-4.87864558480153e-05
-4.49848322542476e-06
-2.11188288592468e-05
2.07612476600109e-06
-1.36453855484709e-05
-2.40073445263115e-05
-1.08724820172287e-05
-3.29569056265938e-05
-3.34233431606567e-05
-1.66114379312448e-05
-1.38689266344943e-05
-3.03471059122533e-05
-1.22089916434842e-05
-3.0715139941655e-05
-2.68004981064048e-05
-3.63180809158161e-05
-2.02873043981001e-05
-9.45032781291156e-06
-3.56414757352499e-05
-3.33092899182018e-05
-2.37210428849179e-05
-4.23812432061976e-05
-1.38595856141487e-05
-2.44361310353838e-05
-9.71949193146775e-06
-3.43564535720087e-05
-9.20063099062085e-06
-3.77878051183941e-05
5.70244867968136e-07
-1.4698205797619e-05
-3.25171112390416e-05
-2.09087890596248e-05
-3.04443605830277e-05
-3.24021683118897e-05
-2.12818681804629e-05
-2.7953047936131e-05
-3.323079082924e-05
-1.00135286747903e-05
-5.84151830549086e-05
-2.20912299331995e-05
-3.77979175223992e-05
-1.56441137031469e-05
-9.33174501244319e-06
-9.31324620770087e-06
-2.95248237051465e-05
-2.45312955142825e-05
-3.27511752876008e-05
-1.8638118894237e-05
-9.4914718706378e-06
-2.61213833754039e-05
5.46439330992419e-06
-2.31378485561782e-05
-1.702107792465e-05
-1.28371455705924e-05
-1.88523898444102e-05
-2.30688987782842e-05
-2.79510219313923e-05
-7.01137385345463e-06
-3.60774540503073e-05
-1.81295764103196e-05
-2.19413937651749e-05
-1.23678297585303e-05
-3.253337703499e-06
-3.21006664279914e-05
-1.10018367503591e-05
-1.87078039810181e-05
-4.3672791717527e-05
-4.28780686621018e-05
-5.94956372899967e-06
-1.52566224127966e-05
-3.58684896022142e-05
-1.02542140288486e-05
-4.9205176204535e-05
1.5264213348789e-06
-2.42951765528973e-05
-3.19220113293312e-05
-1.02400552161325e-06
-2.11205617598582e-05
-5.31693753514835e-06
-2.44899982424237e-05
-5.90187919417835e-05
-1.6626105578487e-05
-1.18109804600762e-05
-5.80156349260105e-06
5.96298635088434e-06
-4.11537902172227e-05
-2.09129113378598e-05
-2.36136871457879e-05
-2.92981702944606e-05
-3.81465257314716e-05
-9.36067011983161e-06
-3.79959565887349e-05
-1.0263804530869e-05
-1.38787145335861e-05
-7.86845083968773e-06
-2.50249338179765e-05
-2.67520920392532e-05
-1.02174814652367e-05
-2.76430094144371e-05
-2.13669028697421e-05
-3.28260517210344e-05
-9.17782412412443e-06
-5.26071515209828e-06
-3.28302924300856e-05
-1.71752350893263e-05
-1.52561816007176e-05
-2.72465297441047e-05
-2.09256518698905e-05
2.14430159704276e-06
-2.62822444523557e-05
-8.2486816059643e-06
-2.65366357104808e-05
-2.37188736205963e-05
-1.60912189054807e-06
-1.71488214099902e-05
-1.53713975754296e-05
-3.97869254247039e-06
-3.04819749748204e-05
-2.03408678123307e-05
-4.26085057298356e-05
-1.87472660025823e-05
-1.91385226742218e-05
-1.09201801185601e-05
8.50566346714005e-06
-3.27263483128101e-05
-3.10724357860945e-05
-3.13418234635507e-05
-2.48712658362814e-05
-3.81663136173651e-05
-1.36268675041773e-05
-6.4176553359612e-06
-3.24117547449109e-05
-7.48971746669873e-07
-2.81721569743891e-05
-2.02023089167592e-05
-3.4597871729196e-05
-1.87663669331614e-05
-2.44603210795166e-05
-1.00133110831354e-05
-2.93252686978085e-05
-2.16023516601035e-05
1.38644276110862e-06
-2.09411615200531e-05
-1.36413392247493e-05
8.29268276707056e-06
-2.54400833437707e-05
-3.51694680225542e-05
-2.7589853317996e-05
-1.18598272118234e-05
-1.39197588413969e-05
-2.54973166665947e-05
-4.48830917976367e-05
-2.81374997798946e-05
-1.06543277962509e-05
-4.61985159957274e-05
-1.92013360059462e-05
-7.27354861855195e-06
-3.11548432648189e-05
-1.7681546481889e-05
-1.86109334613697e-05
-2.18185233812762e-05
-1.58653167554165e-05
-2.14017880880913e-05
-3.60420990717193e-05
-2.27335555466499e-06
-2.45786867847078e-05
-1.42133811873847e-05
-3.1546708134649e-05
-5.35838918609628e-06
-3.01983976115588e-06
-3.30767901281176e-05
2.26385296486106e-06
-4.34996441155399e-05
-2.21394784069847e-05
-2.9696032706231e-05
-3.23011603229357e-05
-2.45468122112998e-05
-3.54023987462447e-05
-4.00184527713845e-06
-3.18098693694351e-05
-2.89923429831208e-06
-1.25089740621178e-05
-4.2025417773064e-05
-4.6429984555219e-05
-4.5422313839463e-05
-3.1377993706483e-05
-1.27472095734986e-05
-2.43426609193813e-05
-1.35497150994767e-05
-1.97097247213325e-05
-2.66001573739937e-05
-2.87766152436387e-05
-5.99114834585876e-06
-6.30977326174039e-06
-2.33751910856063e-05
-3.90644763090287e-05
-1.59570733813182e-05
-2.35770156486453e-05
-1.79284040031398e-06
-3.36904153636854e-05
-2.55264841530708e-05
-9.77425964156731e-06
-1.83812051063701e-05
-2.25031822650772e-05
-5.35042381584964e-06
-2.56101054122718e-05
-2.48558589995544e-05
-2.01294772377219e-05
-4.49987244477029e-06
-8.86350773320816e-06
-1.39104057762255e-05
-2.46923313400153e-05
-2.03668195717254e-05
-1.69380707251423e-05
-2.67755367143418e-05
-2.1884575977167e-05
-1.46036168223048e-05
-1.63553983938385e-05
-1.42323369024583e-05
-1.96927455568532e-05
-9.71645895086311e-07
-1.24202910827615e-05
-1.28997985773363e-05
-2.47084114035927e-05
-1.09820051050138e-05
-2.4307836286832e-05
-1.31952248650949e-05
-2.56643212000193e-05
-2.64250247196623e-05
-2.0459005049352e-05
-1.07356124891592e-05
3.37342955928755e-06
-1.89196370771216e-05
-1.2664941652452e-05
-2.11983224843158e-05
-2.98317424451019e-05
-1.37964137163558e-05
-3.43701959852882e-05
-5.75463460152431e-06
-1.53780648722595e-05
-2.95241301620743e-05
-5.7074746428232e-06
-1.84200544025957e-05
-3.10065604818742e-05
-2.1982255163205e-05
-3.13988827991699e-05
-2.89166408366361e-05
-2.35395793432838e-05
-1.99011967267826e-05
-3.46208032289603e-05
-1.41870973348191e-05
2.77139016141552e-07
-2.39054057660243e-05
-2.37279075794412e-05
-1.47869068768633e-05
-2.37012962355138e-05
-1.43732643275462e-05
-1.82072850858493e-05
-8.68097918018779e-06
-2.36006277126536e-05
-3.38549456190565e-05
-1.09925973129083e-05
-1.15182279503247e-05
-1.19123463056149e-05
-1.16661206219609e-05
-1.18130595074957e-05
-7.63359603930244e-06
-3.2580169260866e-05
-3.69463962236959e-05
-1.15404148252938e-06
-1.30725351931613e-05
-2.16923003124088e-05
-1.42498746604369e-05
-2.24384681524439e-05
-2.41251801074173e-06
-1.13929215380158e-05
-6.8912147804453e-06
-1.53693656938617e-05
-7.08417880323327e-06
-1.09895514486045e-05
-1.8666476672675e-05
-7.78553940099621e-06
-3.08628011404899e-05
-2.58339189871164e-05
-3.39274178172161e-05
-5.58395630679948e-06
-1.50212468203256e-05
-2.68716388033825e-05
-3.90928313395185e-05
-1.99599160546439e-05
-2.45481658817811e-05
-4.87597421441556e-06
-2.79284560341225e-05
-6.6267856360252e-06
-9.6369544707054e-06
-1.29610958428895e-05
-2.21681758290502e-05
-2.21941295805669e-05
-5.36781663691401e-05
-2.12936092012971e-05
-6.56601517288144e-06
-2.5133335752851e-05
-3.49645892307222e-05
-3.88624696135744e-05
-9.14937504689313e-06
6.75060003064241e-06
-2.67982139316602e-05
-2.73294980771271e-05
-1.44101390910387e-05
-2.61326003297134e-05
-3.69374077029598e-05
-3.03632118852801e-05
-1.98319129180672e-05
-2.1076477748e-05
-4.15335674000268e-06
-1.37435643741682e-05
-2.92903934592117e-05
-2.08855763241395e-05
-2.01938786846939e-05
-3.40212316784844e-05
-2.3989905847739e-05
-1.04958427229794e-05
-5.68759085268218e-06
-9.07913572609682e-07
-9.94393046549556e-06
-3.01404231197916e-05
-1.25605247637073e-05
-1.40631579438721e-05
2.27959594035961e-06
1.23449764101424e-06
-2.21155663399894e-05
-5.30879107809095e-06
-1.1881174216876e-05
-1.23322451674691e-05
-1.79979320834481e-05
-3.44705338672103e-05
-1.96801778328088e-05
-6.67777382429321e-06
-2.37897953868709e-05
-2.40999672844779e-05
-2.90328448028013e-05
-1.85049854940616e-05
-1.85300749773091e-05
-3.96347137451687e-05
-1.52103351072426e-05
-8.19001047252274e-06
2.15281213586875e-05
-1.05276456857137e-06
-2.55480608663045e-05
-3.84495465789732e-05
-3.71805503987358e-05
-3.37411252238549e-05
-1.25965438173827e-05
-3.05635553175623e-05
-7.55022173837218e-06
-2.60504298103937e-05
-2.360890061209e-05
-2.09739574299896e-05
-1.67194235113638e-05
-2.56468069261966e-05
-2.15122060526467e-05
-1.0704537158015e-05
-3.99095071118999e-05
-3.41576408837912e-05
-2.20967989811935e-05
-1.16950712772986e-05
4.3291626925172e-06
-3.32390139734667e-05
-2.05300950154352e-05
-2.15000284173704e-05
-3.17512260368446e-05
-4.67335406633696e-06
-2.60756651951894e-05
-3.1379635006991e-05
-2.56292826627003e-05
-1.94316518233814e-05
-1.63023086020946e-05
-2.20824908299977e-05
-1.34699014061166e-05
-3.72174730160116e-05
-1.13125630228507e-05
-1.90588314408575e-05
-7.29463220426044e-06
-1.98742994483865e-05
-3.24560067961929e-05
-3.16520447293247e-05
-2.14281883389174e-05
8.72377832629388e-06
-1.17825416962691e-06
-2.50347464923363e-05
-1.8280915430315e-05
-2.76696713899976e-05
-2.41203001616851e-05
-1.67760886860512e-05
-6.62052470693991e-06
-3.19266846958506e-05
-2.39153401237645e-05
-1.54443922563478e-05
-2.00555563260864e-05
-3.04844319102425e-05
-2.12652776514641e-06
-5.61473933747017e-06
-2.26081090760494e-05
-2.49203702139912e-05
-1.41544097970711e-05
6.23931004438536e-06
-1.28668091397395e-05
-2.0324333823398e-05
-2.77653208317663e-05
-4.89553534873796e-06
-7.62225997831554e-06
-2.28284405318667e-05
-3.01480780495229e-05
-4.51680442514425e-06
-1.99662981771613e-05
1.9778135952895e-06
-2.03451569388279e-05
-1.18324433387627e-05
-1.20254686188927e-05
-1.88932488626956e-05
-3.14902820654926e-06
-2.3888025969951e-05
-2.3945631334506e-05
-1.59872798804316e-05
-3.75968698908932e-05
-2.5120544924442e-05
-7.18090132320515e-06
-2.61061639038173e-05
-2.90788848373911e-05
-2.19390858622041e-07
-1.6977316696821e-05
-7.26678062086595e-06
-2.44799472417588e-05
1.68512622282664e-05
-3.18044236139164e-05
-3.64584922312114e-05
-1.12710925272024e-05
-3.36331796721328e-05
-1.08939942379505e-05
-2.18301372480532e-05
-1.34424961163088e-06
-2.44325713878153e-05
-2.59112401798254e-05
-1.42796779298896e-05
-1.24974110187029e-05
-7.91541166149753e-06
-1.63581744311552e-05
7.35614727230627e-06
-2.73011231818638e-05
-1.40476538737066e-05
-2.10222724210356e-05
-7.80932227535911e-06
-1.18677687371474e-05
1.42680749040464e-06
-1.23483159152036e-05
-4.92907224217145e-07
-2.60410862238162e-05
-3.0308887662937e-05
-1.82989379049461e-05
-2.96520456770171e-05
-2.59071115271587e-05
-3.17219545092754e-05
-1.93055761229601e-05
-1.69565836627476e-05
-2.69469602944789e-05
-3.61067919101336e-05
-2.38793240016263e-05
-2.35320686485892e-05
-2.14261382071586e-05
-1.21008170296313e-05
4.83762243525665e-06
-9.99436065796298e-06
-2.34187083484572e-05
-5.76220200738636e-06
-1.34701042536006e-06
-8.67267268404076e-06
-2.86564935569949e-05
-3.24221727078713e-05
-7.74774540096628e-06
6.5691160721241e-06
3.11765897166669e-06
-1.21714091043549e-05
-1.87680710627213e-05
-2.00987983160523e-05
-1.23502697008224e-05
-3.52837836004913e-05
-7.71142188321779e-06
-6.98326939926234e-06
-2.44105949948051e-05
-2.2373171996862e-05
-2.15365209275744e-06
-6.6044699065132e-06
-6.24328073051542e-06
-1.76891730931431e-05
-1.53547465636651e-05
-1.80349715547474e-05
-1.08149085129105e-05
5.03988886190375e-06
-1.427374979208e-05
-3.03906137704444e-05
-1.18382731466597e-05
-1.21203052975719e-05
-2.5309305872832e-05
-1.60959001445042e-05
1.14596006491078e-06
-2.07140842505207e-05
-1.25298664670647e-05
-2.68450792525584e-05
-2.59000747311842e-05
-1.30725970806148e-05
-3.20522623954106e-05
-2.5847225436183e-05
-1.85096869153909e-05
-1.54278200274068e-05
-3.85128651969231e-05
-3.35985005749586e-05
-2.16345811306034e-05
-1.86676835795552e-05
-2.37587796633228e-05
-2.22971828397636e-05
-2.46111088081588e-05
-7.53159645979054e-06
-3.31179336055565e-05
-1.9243893900895e-05
-1.07694713025095e-05
-9.41636737680144e-06
-2.99712554707621e-06
-1.63543257375719e-05
-6.22790326800987e-07
-3.5313343783876e-05
-2.6721034625327e-05
-1.373427147595e-05
-3.2379518326399e-05
-2.32418206585712e-05
-1.23337891728863e-05
-1.45363342474267e-06
-3.45144898415418e-05
-2.49996198277498e-05
-3.3478225011846e-05
-1.33290476346935e-05
-8.76313683931995e-06
-3.06616629763993e-05
-3.58893056995502e-05
-2.57488536349871e-05
-5.03431875224428e-05
-2.46847374721582e-05
-2.37026543142225e-05
-2.75406830802245e-05
-2.92384625184784e-05
-2.08351246802373e-05
-2.02187318126466e-05
-2.90203324953911e-06
-2.90794060631527e-05
-4.22918882702216e-05
-8.42252128669877e-07
-3.43863201438606e-05
-1.34245844264969e-05
-1.10184680135441e-05
-2.67233409320394e-05
-1.31080901587856e-05
-8.01808584662221e-06
3.7129795025205e-08
-1.88792964436137e-05
-3.76588700417448e-05
-3.58083917813396e-05
-1.30007698481525e-05
-4.7826213452814e-05
-2.82691076735803e-05
-2.29117220733555e-05
-2.03988167117701e-05
-4.33607803771239e-05
-1.09064113717253e-05
-1.35223521089782e-05
-2.2987513149489e-05
3.69806891335079e-07
1.4191009603315e-07
-1.75150334408187e-05
-2.27989202379929e-05
-3.21518368251823e-06
-3.73250182260578e-05
-1.37213932938061e-06
2.72178668853047e-06
-2.39055925978089e-05
-6.85595032046019e-06
-1.97725416043309e-05
-3.11231661411652e-05
-1.01637315657273e-05
-2.56244930217929e-05
-3.13444365551849e-05
-9.84559197966608e-07
-1.35313851565179e-05
-1.22047557848683e-05
-1.7293311786268e-05
-2.32264270663995e-05
-2.50045410827406e-05
-1.25258212337996e-05
-8.72379932229628e-07
-1.53771678030614e-05
-9.99769954729326e-06
-2.90110077105572e-06
-2.03246200318965e-05
-1.58801421741664e-05
-3.24423135393398e-05
-1.95420930547638e-05
-3.07942209049265e-05
-2.47741314011188e-05
-1.95361167962416e-05
-2.83777891915341e-05
-5.20398077317421e-06
-9.81893196340931e-06
-3.25284150630623e-05
-8.00282268308347e-06
-2.98921331549802e-05
-2.47984810217551e-05
-6.35475683191365e-07
-2.02907659595075e-05
-1.95673133764159e-05
-1.05723809805405e-05
-3.00752962258194e-05
-1.50402009145086e-05
-2.95902013910615e-05
-1.48601400427597e-05
-2.95155822335493e-05
-3.20700060306468e-05
-3.62555538775444e-05
-6.6256072980234e-05
-1.70932435833404e-05
-2.29128986263741e-05
-2.30885928826578e-05
-2.43211058307932e-05
-2.57439962320698e-05
-1.22612908749601e-05
-5.26777425915689e-06
-1.90543001177498e-05
-6.23438698750483e-06
-3.70853163839092e-05
-1.91786563880941e-05
-4.25624632287941e-05
-4.4321227188536e-05
-3.98433985111825e-05
-3.20021040828576e-05
-3.90496779667999e-06
-1.85660961797421e-05
-2.49000609065932e-05
-2.23195122735672e-05
-3.12210669123704e-05
-1.85396213581667e-05
-3.08405647881674e-06
-7.93704027427621e-06
-2.37268163324014e-05
-1.85703672991156e-05
-2.87559597213052e-05
-1.85174782247471e-05
-4.88015842028789e-05
-7.13463204535137e-06
-1.52848539027942e-05
-3.64055243570777e-05
-2.41851816906945e-05
-1.07715154278567e-05
-2.03890797854284e-05
-2.00838048083599e-05
-5.1726759480314e-06
-1.18074267425376e-05
6.35827519081894e-06
-2.53083636241863e-05
-2.82470856780273e-05
-9.9454307429288e-06
-9.93359579157689e-06
-1.19887330446652e-05
-8.24510100046661e-06
-2.56136095633434e-05
-1.64344597830021e-05
-3.17736358217399e-05
-1.4588130718093e-05
-8.89427591784614e-06
-2.07813052003888e-05
-1.53055717296252e-05
-5.35656601094053e-05
-3.1537479772914e-05
-2.84047502546475e-05
-6.84179208518988e-06
-3.11737312010881e-05
-2.4828619538692e-05
-4.31871075747436e-05
-2.79120999929769e-05
-2.57920007008836e-05
-2.28414456993708e-05
-3.64964569601442e-05
-2.83209683997324e-05
-2.70913501552078e-05
-1.92988447692452e-05
-2.01750540969955e-05
3.79249964609993e-07
-4.86244709729284e-05
-5.63078301567048e-06
-1.61344492683319e-05
-3.28400003884654e-06
-2.64935484482617e-05
-2.70688384580696e-05
-1.70392227915528e-05
-3.39072075299657e-05
-2.59585936236139e-05
1.13138598671278e-05
-1.1386029409362e-05
-2.59694770534631e-05
-1.20083385925153e-05
-2.62954933511563e-05
1.73091997812926e-06
-1.71854709916517e-05
-3.3259098795559e-05
-5.71968185332711e-06
-3.31284420646756e-05
-4.13686035768064e-05
-1.23361956437632e-05
-3.19405067221151e-05
-3.58235141063164e-05
-1.99034170948753e-05
-2.56098853174286e-05
-4.01441533473628e-05
-3.53225955602836e-05
-3.080184477113e-05
-8.22846250393969e-06
-8.93111587487369e-06
-2.16552978206035e-05
-2.7915428897127e-05
-5.88095853822484e-06
-2.68731787515549e-05
-9.00593755022956e-06
-1.27254588392958e-05
-2.96907765186359e-05
-2.9912034867625e-05
-1.74106583957021e-05
-2.01809126111603e-05
-1.82243783672674e-05
-1.4302519349511e-05
-3.26031773179628e-05
-1.29293505251948e-05
-1.50286229992785e-05
-1.98421032673618e-05
-3.0384653393212e-05
-1.86169967698348e-05
-2.20247194331971e-05
-3.24445842382784e-05
-1.69196353135062e-05
-2.0261183053044e-05
-1.41684144425045e-05
-1.8840947966385e-05
-1.58672194279405e-06
-2.71974624889021e-05
-4.85380931466018e-06
-3.72119270100652e-05
-3.99349432278609e-05
-3.84036062617687e-05
-2.85775951945028e-05
-5.70245043202321e-06
-2.20983136561557e-05
-1.66640609421075e-05
-1.75138974731036e-05
-3.21861367777815e-05
-2.60320280825772e-05
-3.98933370474124e-05
-3.75305403733481e-05
-1.03144163266033e-05
-1.23984100854954e-05
-3.14302890821122e-05
-1.72985308788758e-06
-1.17414441540068e-05
-2.99512692372694e-05
5.70592340279783e-06
-2.7797079098124e-05
-4.56260097706061e-05
-3.43854565054703e-05
-2.24274380251785e-05
2.85541119139845e-06
-2.66393814123473e-05
-2.30479516970232e-05
-3.87835570105916e-05
-2.61804069014032e-05
-3.50947351187971e-05
-9.20042642703978e-06
-1.20897044942655e-05
-1.8157177627679e-05
-1.84925332542522e-05
-1.05241710182327e-05
-5.99599638653526e-07
-2.91593627612777e-05
-2.22359088848087e-05
4.6443173607422e-06
-2.80717894915135e-05
-3.74713077620097e-05
-1.36568000842616e-05
-2.23705632614613e-05
-5.07298169937221e-06
-6.62995476605613e-06
-2.73968136288242e-05
-2.26383445125753e-05
-3.09755987164924e-05
-3.61358528441005e-05
-3.98839686439353e-05
-1.40587914806501e-05
-4.0937475655003e-05
-1.78911046705875e-05
-1.73962765223301e-05
-3.83191058389828e-05
-1.6083483556255e-05
-2.13750431019698e-05
-3.48017531991e-05
-1.47715141839383e-05
-2.48179333427023e-05
-1.41230120392352e-05
-8.88167166309886e-06
-2.78710446468911e-06
-1.77126117025831e-05
-4.31037723710159e-05
-1.44642928377409e-05
-2.81895698923204e-05
-1.9330877233877e-05
5.06169898322124e-07
-3.85197515726708e-06
-1.41770675515504e-05
3.21070356300584e-06
1.87975049318477e-07
-1.85364342276223e-05
-4.57676863310189e-06
-2.22405311894711e-05
-3.34661878248606e-05
-1.87304416136166e-05
-1.91981519289914e-05
-2.07375320038044e-05
-1.5268987433714e-05
-1.53449873556323e-05
-2.45792687526762e-05
-2.22468133280106e-05
-1.87042745457912e-05
-3.96159579448994e-06
9.72748854416028e-07
-3.77640747398269e-05
-3.66080579316531e-05
-1.68631584408758e-05
-2.318831041926e-05
-8.40788052294833e-06
-1.58617144513942e-05
-1.70905495622265e-05
-6.38530610756801e-05
-3.13133228812377e-05
-2.81276991858621e-05
-1.14504583958112e-05
-1.44761048570013e-05
5.57914757521484e-06
-1.63339645748825e-05
-9.42753904237669e-06
2.57917227277692e-06
-5.89486412068355e-06
-4.2676890744104e-07
-2.00977215447113e-05
-3.62358251875893e-05
-2.44390485498352e-05
-2.00931460782713e-05
-3.0961108010278e-05
-1.64838037427386e-05
-1.11785432654521e-05
-1.0901533410221e-05
-5.18908992167806e-06
-3.73399240452937e-05
-1.42544823269719e-05
-3.64213934248238e-05
-2.77296088847395e-05
-1.39315041218764e-05
-2.18550794845201e-05
-2.60180048355726e-05
-7.10046237745868e-06
-3.29439271621901e-05
-5.97851135502036e-05
-2.782713994492e-05
-1.88302891737617e-05
-2.08424067178118e-05
-4.38127319677795e-06
-2.99181531183524e-05
-2.3752922280408e-05
-1.42365311270077e-05
-4.08757842526906e-05
-3.77619563765047e-05
-9.29669027051516e-06
-1.57895237051829e-05
-3.61799192698486e-05
-3.2411705111214e-05
-1.29501043320576e-05
-1.03338021717644e-05
-3.07706414132839e-05
-2.0511271123942e-05
-1.77274347959581e-05
-1.9344665991116e-05
-3.42638923650804e-05
-2.94605393892731e-05
-1.12589692475852e-05
-2.29248256943157e-05
-2.74228864209307e-05
-1.62895852860557e-05
-2.27677947423625e-06
-2.82753581300968e-05
-2.00958156486945e-05
-7.03731452349243e-06
-3.55943303128902e-05
-5.66974079566427e-05
-2.49509701667581e-05
-3.41839996175316e-05
-1.32219372096649e-05
-1.99636372401029e-06
-2.2965034369718e-05
-5.83419107819836e-06
-3.41590782379747e-05
-2.04393914774725e-05
-4.24968844490719e-06
-1.86329995264213e-05
-1.20906612415591e-05
-7.4324463362757e-06
-6.91657553879142e-06
-3.92163844129017e-07
-8.05078523368271e-06
-1.21885085715052e-05
-2.2587950909662e-05
-1.78781883650306e-05
-1.94422342300509e-05
-1.47690108705618e-05
-3.66895246897671e-05
-1.20559581796212e-05
-4.28698288810626e-05
2.28501872630572e-06
-6.40739645880739e-06
-1.50833171603503e-05
-1.24223643768806e-05
-1.37553907420568e-05
-2.30463794613085e-05
-4.70692160011643e-06
-4.02913025697942e-05
-3.386136255227e-05
-3.28754328920855e-05
-2.72697817812593e-05
-1.93290144246493e-05
