# Supplementary material for: Research on computational propagation and identification of mine microseismic signals based on deep learning
Source: PLoS One. 2025 Oct 22;20(10):e0334641. doi: 10.1371/journal.pone.0334641 (PMC12543183; doi:10.1371/journal.pone.0334641)
Supplement: S3 Data — (ZIP) [file pone.0334641.s003.zip › 000100500002787.xlsx_0.txt_24.txt.txt]

-4.26453417543177e-05
-3.56513149500308e-05
-1.50087138320812e-05
-1.34252666963197e-05
-2.03176966683664e-05
-3.47779935074135e-05
-1.66367683750709e-05
2.12185896255196e-06
-1.56649355402051e-05
-1.83404878812071e-05
-1.42836340347931e-05
-1.60256481399391e-05
-3.3648029309695e-05
-2.58185472385792e-05
-1.46789407675801e-05
-9.38680463844856e-06
-1.80974960975938e-05
-2.26851998966128e-05
-2.78447813148845e-05
-1.44958132895656e-05
-1.15938020708775e-05
-2.6617768323334e-05
-3.75725501850752e-05
-1.18285501121099e-05
-2.99649994796169e-05
-2.59431983354926e-05
-2.42135238296268e-05
-3.01365251445974e-05
-3.59347357234658e-06
1.40867251024672e-07
-3.24694777038464e-05
-1.59676642754418e-05
-8.12874412828197e-06
6.38147617831177e-06
-2.19919177987073e-05
-1.73094501546982e-05
-3.49068122227133e-05
-4.96577068340469e-05
-2.29226907938264e-05
-3.01291270368713e-05
-3.08190557908151e-05
-4.13490647645828e-05
-2.6933131213528e-05
-2.97650113063024e-05
-1.79399736180907e-05
-2.00733348344425e-05
-2.36754658881518e-05
-4.01105434316631e-05
-2.48226559391194e-06
-1.84524961773326e-05
-1.42233050880335e-05
-4.83406264474131e-06
-8.99819254141216e-06
-1.60303618765583e-05
-1.22622312613836e-05
-1.65494334295679e-05
-5.30579302688917e-06
-7.00881814797213e-06
-2.33592125090651e-05
-4.09880612012324e-05
-1.23610470188647e-05
-9.49420857045586e-06
-1.49202409243252e-05
-2.9799610935893e-05
-2.18642323814698e-05
-9.32731553421985e-06
-2.12280941663845e-05
-1.58990815277096e-05
-2.37151258234299e-05
-2.21199989403018e-05
-2.9530745655751e-05
-1.00153609534735e-05
-1.72234929880716e-05
-3.28637174750455e-05
-1.25651124338567e-05
-3.52294073100963e-05
-2.31608310589092e-05
-4.15605298832328e-05
-1.94825671190931e-05
-1.21971442763093e-05
-3.43738390935204e-05
-3.1437586899772e-05
-1.96252653901028e-05
1.31458233808055e-08
-2.65223546089105e-05
-1.89306142176473e-05
-1.33530048212072e-05
-2.82629519161295e-05
-3.18726776137612e-05
-2.7786063230113e-05
-1.44387875854771e-05
-2.25895099031313e-05
-1.50953448045631e-05
-1.91956345693365e-05
-2.93319921330935e-05
-1.47892827565274e-05
-3.75328323028182e-05
-2.0583870366757e-05
7.96303650079389e-06
-2.52648854607619e-05
-2.53641621026653e-05
-1.00068389404792e-05
-2.06198326621879e-05
-1.63129759832515e-06
-1.46079466283649e-05
-2.77746092654045e-05
-1.56644307921136e-05
-3.13110772130241e-05
-2.18763055704968e-05
-2.48499605664491e-05
-2.2022256409638e-05
-1.57655847290796e-05
-1.01499292120358e-06
-1.44179236949008e-05
-2.72931453671764e-05
4.31372022070639e-06
-3.14007071597163e-05
-1.87786941446856e-05
-2.19848443184006e-05
-1.09625582520353e-05
-1.31996055385228e-05
-1.16018734918527e-05
-1.72525896417773e-05
-4.5634657793962e-05
-1.090882572686e-05
-3.34289648191208e-05
2.98334680490256e-06
-3.66057294204637e-05
-2.63304324871157e-05
-6.0067130727826e-06
-2.23470421586561e-05
-1.95416342659516e-05
-3.23400533337974e-05
-1.85215414226259e-05
-1.69203986831929e-05
-3.7240747367065e-05
-1.66233341426751e-05
-1.47425997129034e-05
-1.39949181898035e-05
-3.57484148548489e-05
-5.07751644716701e-05
-2.10064401998694e-05
-2.6786514551606e-05
-2.18644557311124e-05
-5.33245625183959e-06
-1.40652806405586e-05
-1.64417491678436e-05
-1.24334932730604e-05
-1.07243797912036e-05
-4.06706592002498e-05
-2.14538339263895e-05
-1.03023038822568e-05
-2.75860409281353e-05
-1.96724976900596e-05
-1.86477762642148e-05
-1.7892395446169e-05
-2.49311204939221e-05
-3.28040328586007e-05
-2.21953740312741e-05
-3.38400403748308e-05
-3.22478433643073e-05
-2.33719020085508e-05
-2.0718053441476e-05
-2.71481185467135e-05
-2.8106509849014e-05
-4.22964042866565e-05
-4.10307642556616e-05
-1.85755583430543e-05
-3.09452864683526e-05
-3.1284021617237e-05
-3.79046609289708e-05
-1.73913729315543e-05
1.34068958990544e-05
-2.22696590235216e-05
-2.98295649369109e-05
-2.60586226202243e-05
-3.04747991236823e-05
-1.70121292335049e-05
-2.552689960995e-05
-3.50974399863083e-05
-3.06483062555618e-05
-2.15058038954023e-05
-5.14959728556304e-06
-2.73903516028177e-06
-2.62497302241064e-05
-1.24725932628603e-06
-3.21551110319092e-05
-2.46267295952622e-06
-1.45913858215735e-05
-1.98514989150752e-05
1.14488168714536e-06
-2.67439908466467e-05
-9.68176843388161e-06
-5.25555003452092e-06
-1.85602507679445e-05
-3.20821849835608e-05
-1.34745003983571e-05
-1.2667919042035e-05
-6.9868454734693e-06
-1.57562222753872e-05
-9.22119045252386e-06
-2.36336179355629e-05
-1.58960242777605e-05
-9.39294168385917e-06
-2.44885365686921e-05
-4.05283144409196e-05
-2.37901948463737e-05
-2.07435962585461e-05
-1.09929008736251e-05
-3.89553981341451e-06
-2.29260408805572e-05
-3.37985660451724e-05
-2.75699319580484e-06
-1.6568689726946e-05
-3.04239839593938e-05
-1.75945205593758e-05
-2.7965429940444e-05
-5.01240049560519e-05
-3.80029092433253e-06
-3.2088539831122e-05
3.40228280477972e-06
-2.20528024081371e-05
-3.93543501026555e-05
-1.30455820364939e-05
-2.58630791981534e-05
-5.78385721338092e-05
-1.09305635872375e-05
-1.74486814248508e-05
-1.80741673635279e-05
-1.48508107578884e-05
-3.34219252236705e-05
-2.92430332141057e-05
-2.44386787646056e-05
-6.2828640436871e-06
-2.79697871845198e-05
-1.42407595691678e-05
-3.61789427724234e-05
-7.73194172809511e-06
-1.53135513102356e-05
-1.7451485414032e-05
-3.05452144795889e-05
-5.12726924399841e-06
2.41406906482629e-05
-3.43397999561623e-05
-2.53923342055371e-05
-1.31701351040899e-05
-3.39671915782728e-05
-3.10314341126558e-05
-4.902751894559e-06
-2.65803774288756e-05
-2.8493021111642e-05
-4.40053012362676e-06
-1.65779763245423e-05
-2.32077345875647e-05
-1.87341872618692e-05
-4.38456571675904e-05
-4.15464269597676e-05
-2.14616725640433e-05
-1.3201792782669e-05
-2.21204145004383e-05
-3.50233793967305e-05
-3.74237926411793e-05
-2.0107137923151e-05
-3.38392970881641e-05
-3.09750072037597e-06
-1.21413833052063e-05
-2.92436317919035e-05
-2.08139923290165e-05
-3.18740402159347e-05
-2.5742782296507e-05
-2.9473439188453e-05
-1.61048308414921e-05
-2.7552797667296e-05
-1.67564774493755e-05
-3.10546653679916e-05
-6.03261385518301e-06
-3.67908119308098e-06
-2.18013821401485e-05
-3.04181913466958e-05
-1.77788852844288e-05
-2.10072364694848e-05
-3.11152929834505e-05
-3.46918406685945e-05
-1.10967433250212e-05
-4.82417545962593e-05
-7.82649315103315e-06
-2.93517273875692e-05
-2.79164843294728e-05
-2.07202098556717e-05
-4.59905110310283e-05
-2.1812654383282e-05
-9.18689572694206e-06
-8.82956903741028e-06
-2.49176493206273e-05
-3.51588872051789e-05
-2.67350715752194e-05
-2.79500306773664e-05
-3.6137834261398e-05
-1.23682933635912e-05
-8.29650872173953e-06
-1.00926252445901e-06
-2.35316172182976e-05
-2.0731686118725e-06
-1.3609140227839e-05
-2.57344838079056e-05
-7.44226536422085e-06
-2.74839808450967e-05
-4.90413200979237e-05
-3.92661302511934e-05
-1.08238489760421e-05
-2.80103678890782e-05
-3.67551567432216e-05
-1.6373100567873e-05
-2.63603087097916e-06
-3.44212483476446e-05
-4.7491012039735e-05
-7.07531184363225e-06
-3.18104913000903e-05
-2.03781044773192e-05
-2.7576122321158e-05
-1.74106891025613e-05
-2.86549837402517e-05
-3.69166039980603e-05
-1.1893264009948e-05
-2.43084475968038e-05
-3.16693010025643e-05
-2.01891634599025e-06
-2.11293832837787e-05
-3.33675172038651e-05
-1.86284326845659e-05
-9.75647498955489e-06
-2.49466634847389e-05
9.89730638845927e-06
-1.29178254270608e-05
-1.07355696401334e-05
-2.39916988740988e-05
-3.09260788333654e-05
-1.67386304873326e-05
-9.58647852627933e-06
-7.73309246477935e-06
-9.41458774981235e-06
-3.30133193525025e-05
-2.81560649091348e-05
-1.55089248026338e-05
-4.61907912614515e-06
-1.40337671250933e-05
-2.41440594321322e-05
-2.87735008869219e-05
-2.90058231899852e-05
-2.68522004704171e-05
-1.61157106804826e-05
-9.49216763010733e-06
-4.71139670215536e-05
-2.48606032998688e-06
-3.84803302434948e-05
-2.64569118523717e-05
-1.95729775069535e-06
-2.46594760221351e-05
-1.11551655702828e-05
-2.3562529021342e-05
-2.24421199116942e-05
-1.67432754465614e-05
-5.55737872600726e-06
-2.51110070858821e-05
-3.65162730192777e-05
-1.49357741746417e-05
-2.52830234090209e-05
-2.152326305514e-05
-3.99117267022193e-05
-3.26386733282788e-05
-5.08670500702865e-06
-2.65094585885502e-05
-2.63589273918154e-05
-1.56528183095248e-05
-6.91381051238638e-06
-5.35785989403168e-06
-1.08827358827382e-05
-2.85068802725411e-05
-2.46755434667349e-05
-1.7284434582365e-05
-2.9229094007808e-05
-3.285504794048e-05
8.47518840247361e-06
-3.048194050887e-05
-4.44672291511662e-05
-2.78608039366052e-05
-2.4470181866066e-05
-3.6064308824487e-05
-2.74243494293192e-05
-1.93057540562695e-05
-2.93603215856495e-05
-1.43331725267402e-05
-1.92937234753214e-05
-2.77967707140536e-05
-5.42316959003091e-05
-2.40002593973666e-05
-3.64559139382348e-05
-1.52394671518124e-05
-1.09850782009993e-05
-1.51375212932096e-05
-1.67469981836611e-05
-9.6294990437838e-06
-1.78303260170024e-06
-2.47578297857568e-05
-3.13155808200749e-05
-3.49398219656338e-06
-9.63541312433497e-06
-1.89024886338193e-05
-3.73796812923101e-06
-3.02093193767514e-05
-9.10263416121214e-06
-1.24151948117323e-05
-3.4256267289581e-05
-2.45618837225293e-05
-3.11352521641399e-05
-1.86817004413417e-05
-3.65857510849229e-06
-2.6624078802955e-05
-2.07662335862408e-05
-2.99623305285141e-05
-3.36139679810709e-05
-2.6115832408322e-05
-2.10265030989732e-05
-3.90544353793879e-05
-3.4113792562175e-05
-3.1313360562052e-05
-2.89359784988967e-05
-2.73504416030419e-05
-4.17970424209301e-05
-3.19826290973035e-05
-2.32478649358287e-05
-2.52507969987047e-05
-1.330449257389e-05
-2.21206155690927e-05
-1.78947889587142e-05
-1.01420732252525e-05
-2.84012949346841e-05
-1.97710011029928e-05
-1.38603963456023e-05
-2.13936824865497e-05
-2.11820075133423e-05
-3.57128307708319e-05
-2.51509694376846e-05
-3.31550859189766e-05
7.83967131552102e-07
-3.48015306574443e-05
-2.21623232118069e-05
-3.58676330524289e-05
-2.19295897420091e-05
-3.33750562075257e-06
-2.53182004707616e-05
-2.06117263367173e-05
-2.36335368213487e-05
-2.13404405758451e-05
-1.9377521564717e-05
-3.02803625054388e-05
-2.98439185891546e-05
-1.58292028650549e-05
-1.32948679159419e-05
-4.47290853092139e-05
-1.1422084585203e-05
-2.78686477715964e-05
-1.11286669158109e-05
-2.60665791437967e-05
-2.65983164932692e-05
-2.80741093535725e-05
-3.83144917267987e-05
-2.2559189614195e-05
-8.61632427710839e-06
-3.2312615555994e-05
-1.81448247862751e-05
-2.65812931838251e-05
-1.4838164085257e-05
-1.70777015924486e-05
-3.10944505777684e-05
-1.09700891606234e-05
-2.63105358598968e-05
-4.30582829166029e-05
-2.17059995018428e-05
-4.29767988358287e-05
-1.34090798268849e-05
-2.50734513141639e-05
-2.00253534435761e-05
-1.3604749309598e-05
1.1492205802213e-05
-3.25434695470715e-05
-2.09092064298175e-05
-3.248097787706e-05
-2.32358994858179e-05
-1.0692954467948e-05
-2.54451942534188e-05
-3.26237798559089e-05
-1.77221596100216e-05
-1.0412140641862e-05
-3.74536882824255e-05
-3.41047524732734e-05
-1.67532249797925e-05
-1.15254577757023e-05
-4.84293910881738e-06
-1.2582080662772e-05
-2.87034817361709e-05
-1.7975629534131e-05
-2.7757520409751e-05
-2.20677511748653e-05
-1.79354254042396e-05
-1.87595974667265e-05
-2.29242008041719e-06
-4.33731460024788e-05
2.28109450153263e-06
-1.13923129696462e-05
1.44781109480323e-05
-3.64449804680435e-05
-4.19681401696169e-05
-3.0928100227534e-05
-2.05731267322392e-05
-7.19837693095904e-06
-3.5728691538502e-06
-2.13908404058364e-05
-2.00876547795165e-05
-1.65856537600883e-05
-7.11214459390751e-06
-2.58310014995918e-05
-2.33449232373381e-05
-2.06987099990776e-05
-2.30952275556165e-05
-2.54024634749638e-05
-3.95976953816862e-05
-1.02373834477422e-05
-1.40884567057659e-06
1.00041632607122e-05
-1.97325656130181e-05
-2.92629850566345e-05
-1.89939364832535e-05
-1.50493142055805e-05
-2.44963957841342e-05
-2.49723655930233e-05
-3.33293547985627e-07
-1.08219878248878e-05
-1.87839242858465e-05
-3.36089180086239e-05
-2.4762508411003e-05
-3.04264529278874e-05
-1.28891401712597e-05
-2.72125244478096e-05
-2.13733665298216e-05
-4.40253553313405e-05
-1.67208387307527e-05
-2.81986664330103e-05
-2.71745368683463e-05
-2.85059078485973e-05
-4.58538089755286e-05
-1.48998969239712e-05
-2.41035200970878e-05
-2.09949297809387e-05
-1.29586845592269e-05
-9.0356500008734e-06
-4.92119809264271e-06
-3.80054036151374e-05
-8.82371242579087e-06
-8.73097281964693e-06
-1.19387949314545e-05
-2.48994876872097e-05
-3.41487041073422e-05
-2.12732903466683e-05
-2.54536269959856e-05
-2.24252227171143e-05
-2.56088612780966e-05
-1.10995562703967e-05
-2.320971480554e-05
-3.63531714983567e-05
-3.08508995571243e-05
-1.38587494267118e-05
-1.44103912710836e-05
-1.49872100953035e-05
-2.96181025900769e-05
-2.13130093659917e-05
-2.30955029746699e-05
-2.57625114007472e-05
-1.17283564556718e-05
-1.31627007657071e-06
-2.63506673136708e-05
-2.50945181936662e-05
-1.13796844099963e-06
-3.98343151530941e-05
1.14693339964232e-05
-2.4843889820663e-05
-1.78656781816355e-05
-4.32867034227878e-05
-2.94596851729747e-05
-3.11357900816322e-05
-3.17820389528243e-05
-1.70010458303024e-05
-5.181005822109e-06
-1.88613404595615e-05
-1.81747926535948e-05
-3.00376306758923e-05
-3.74345443840151e-05
-1.64895617014248e-05
-2.13420939202878e-05
-1.2426748245309e-05
-2.27890189786232e-05
-1.35965803949013e-05
-1.22372793813279e-05
-1.39758110694906e-05
-1.4451209460256e-05
-1.30135947177322e-05
-2.50218945229955e-05
-2.66521302825918e-05
-3.53163606283459e-05
-3.85440767967503e-05
-1.59232916529767e-05
-1.43280289218923e-05
-2.69229165273969e-05
-9.93871393494086e-06
-3.75126899726352e-05
-1.4131285960459e-05
-2.79786474080045e-05
-9.748855532226e-06
-1.35413971888624e-05
-8.70461345253187e-06
-2.82041714774423e-05
-3.2212065928257e-05
-2.37858709296007e-05
-3.51880680662147e-05
-3.05767515941898e-05
-1.21964551664386e-05
-2.29286748664614e-05
-8.67662823277119e-06
-7.34786926541632e-06
9.85825243884942e-06
-2.04472954525305e-05
-3.09581035413868e-05
-3.49507245923581e-05
-1.66725210476188e-05
-2.31717326021645e-05
-4.35498279267676e-05
-1.52516247096945e-05
-1.24706987589252e-05
-2.43087773171825e-05
-2.49050778837783e-05
-2.33213930147766e-05
-4.07545023022261e-05
-1.87184513415787e-05
-2.90973011785257e-06
-4.24570566500722e-05
-3.00871765043157e-05
-3.25262136358138e-05
-2.0805644090499e-05
-5.07293087028974e-06
-2.90026089119043e-05
-2.18310593777184e-05
-6.08303606494411e-06
-3.77460626357013e-05
-3.07163995071285e-05
-1.86523599468366e-05
5.59231245397692e-06
-1.49794983764163e-05
-2.6012425068287e-05
-2.66462044698075e-05
-1.96741334119524e-05
-4.10451724770683e-05
-3.32590770874215e-05
-3.66428713687338e-05
-1.10733083715769e-05
-9.98109781583146e-06
1.36601658052513e-05
-1.02052983368845e-05
-2.40824877490233e-05
-2.25013729931518e-06
-1.81764209619447e-05
-2.60296223988328e-05
-2.13575037697155e-05
-3.04959927347872e-05
-1.79800929968111e-05
-3.08582038929571e-05
-2.23712112183724e-05
2.01480639653501e-07
-1.15091440968039e-05
-1.48951425494621e-05
-3.91163032878336e-05
-2.62813865680133e-05
-2.85430724197918e-05
-2.12316913087011e-06
-1.46644796957955e-05
-2.77944479734822e-05
-1.31798494230724e-05
-1.48954540023149e-05
-1.4296009867613e-05
-3.52044008042886e-05
-2.23161535839385e-05
-2.23220026596596e-05
-1.48004311480157e-05
-2.14202747340383e-05
-1.25303937846119e-05
-1.40816272926433e-05
3.91150177090155e-06
-1.95839851594813e-05
-3.75593794417292e-06
-3.83245357992719e-05
-3.32474068930807e-05
-1.62943121300073e-05
-2.54945083292883e-05
-3.75381663517119e-05
-1.46298978695601e-05
-2.93201996508674e-05
-3.4103362726178e-05
-9.37900108249997e-06
-2.67394175930519e-05
-3.10160681611121e-05
-1.12227723080674e-05
-2.97284100459834e-05
-4.45037601245402e-05
-2.10153429135294e-05
-2.78018504005638e-05
-3.7294330369373e-05
-6.99099547328913e-06
-2.11812603462666e-05
-1.10439832735143e-05
-3.57024366422657e-05
-1.6963867400422e-05
-1.73775379835093e-05
-2.30710740617596e-05
-3.50130104364603e-05
-2.79231742376408e-05
-2.89949676538212e-05
-2.16764630981907e-05
-3.02172520522103e-05
-6.73076489983052e-07
-3.40233017615871e-05
-9.14433720006724e-06
-1.83731616740269e-05
-2.4804628655308e-05
-8.6199388889653e-06
3.58957241014239e-06
-3.67452065544749e-05
2.92182732469457e-06
2.6321205212195e-06
-4.27759412630774e-05
-1.42043276097117e-05
-1.87598881820475e-05
-1.87293180601295e-05
-7.11817836029752e-06
-2.88912407587972e-05
-1.30896830220419e-05
-5.13826794470002e-06
-1.47976895502123e-05
-8.05171403697313e-07
-4.83361706873819e-07
-1.61016392851151e-05
-3.57131877963215e-05
-8.01676252946801e-06
-1.84524517485771e-05
-2.13868201803649e-05
-4.39021050184241e-05
-9.22731287935939e-06
-2.63413603325913e-05
-1.16863970084077e-05
6.63842233705599e-06
-4.02457039031154e-05
-1.24957844075122e-05
-1.55230013788163e-05
-6.80248968581574e-07
-7.14241244233247e-06
-2.47273568821895e-05
-6.00521931109601e-05
-4.25423555986855e-05
-3.59917493011217e-05
-3.76339123643169e-06
-3.96032054184132e-05
8.43889858795247e-06
-4.09154723915172e-05
-3.57610362032583e-05
-2.4075588791849e-05
-3.36583455432079e-05
-2.97998971739436e-05
-1.82797690460995e-05
-3.45425853135863e-05
-2.48972420749272e-05
-1.31306724109098e-05
-3.8718688664968e-05
3.44564559643461e-06
-1.4326196876208e-05
-2.9041130271101e-05
-7.88916861853228e-06
-2.79840948223222e-05
-1.87727223439981e-05
-3.62261084924335e-05
2.5669926097582e-05
-3.59403806915026e-05
-5.30332367516182e-06
1.945766949346e-06
-1.31081864590209e-05
-3.10957432964655e-05
-2.2202647423346e-05
-4.05459091860615e-05
-2.72865998801328e-05
-1.16664109153861e-05
-3.19391108677702e-05
-2.1275696234894e-05
-2.25272975217436e-05
-2.43161863763392e-05
-2.94119908785162e-05
-2.66387745787839e-05
-1.76196051437935e-05
-2.16042824233249e-06
-9.01667107579405e-06
-3.53685021210954e-05
-1.37887346497136e-05
-3.15895193299689e-06
-2.58059968863876e-05
-7.35401462011817e-06
-2.62684756699271e-05
-8.29918170932271e-06
-2.81942254417758e-05
-5.7765302694724e-07
-7.16431489629856e-06
-4.11115327476837e-05
-1.28161744299594e-05
-9.36750877409826e-06
3.8795933915787e-06
-1.39881969163803e-05
-1.10262831633563e-05
-2.22775063675406e-05
-3.40492455123275e-05
-1.99435987979521e-05
-1.40168841880131e-05
-2.35001196965227e-05
-4.0960062172276e-05
-2.04431619505251e-05
-2.45637014802339e-05
-1.84803990454707e-05
-8.95798086351339e-06
-1.47764670403772e-05
-1.35767582547432e-05
-1.43732280187218e-05
-2.9216297363092e-05
-1.73472592877361e-05
-3.05529590048056e-05
1.20138393620772e-06
-2.15908681632988e-05
-3.9627102589849e-05
-2.05374381773701e-05
-5.93361272187985e-05
-2.4275165879054e-05
-3.94951210603767e-05
-7.89384066253087e-06
2.30903362088116e-07
-3.39855837840197e-05
-1.14719918997144e-05
-1.97110720458292e-05
-1.16513025034142e-05
-2.86294539012015e-05
-1.98511068166338e-05
-2.67478513581913e-05
-2.27962707247227e-05
-2.45793314470187e-05
-1.7009951294189e-05
-1.22795340761946e-05
-1.99296049066618e-05
-8.96791233934271e-06
-1.82272282473455e-05
-2.65181108666404e-05
-2.45639216597381e-05
-2.16204389583855e-05
-9.83521055594115e-06
-1.6508398582442e-05
-2.3686910303289e-05
-2.15553545036317e-05
-8.02347695092503e-06
-3.34860047172379e-05
-2.34376186803457e-05
-4.32307416592699e-05
-2.65328276109661e-05
-1.00693328858795e-05
-3.3003418498055e-05
-5.56902469754952e-06
-4.06625981800159e-05
-3.67570063208737e-05
-3.29326029845959e-05
-2.96881248604342e-05
-1.98732767787272e-05
-4.51593262714782e-05
-2.51647987104844e-05
-2.35689277426502e-05
-1.30241433188088e-05
7.11955058675913e-07
-2.9972967380978e-05
-3.69171838723948e-05
-4.00849450217172e-05
-1.11424561542883e-05
-3.46125768442418e-05
-4.42789523729675e-05
-3.09826126686983e-05
-7.96661251468908e-06
-1.88530777528615e-05
-1.9699045258944e-05
-2.6183754360767e-05
4.16282367545785e-06
-1.87531357736392e-05
-3.05122150058182e-05
-3.57991604306237e-06
-2.41157698576489e-05
-4.18754619501005e-06
-3.10632945082738e-05
-1.72779279023093e-05
-2.54057338142244e-05
-2.6271556141406e-05
-2.96808474923673e-05
-2.75416876471105e-05
-4.54445179395589e-05
-4.57348578452185e-05
-2.80990582958547e-05
-2.25394277497776e-05
-2.65930691847081e-05
-1.61606624528094e-05
-1.07184113449638e-05
-4.54150484744637e-05
-2.54653240815407e-05
-1.15996917620474e-05
-1.14472413493483e-05
-1.72765348434881e-05
-2.05178860218816e-05
-3.048306304422e-05
-1.73867712305143e-05
-1.77343472265173e-05
-2.43967913176845e-05
-3.67692312942498e-05
-3.81430190236836e-05
-1.40397398626388e-05
-1.45354564341452e-05
-2.46863858921319e-05
-3.80385456914904e-05
-1.31109215733204e-05
-8.76893750359245e-06
-4.34007801825263e-05
-2.17527185877734e-06
-3.28613761589489e-06
-1.07139237996332e-05
-2.03927207910009e-05
-1.00440727782459e-05
-6.13934132601805e-06
-4.96891518719601e-05
-3.53427819257942e-05
-1.83405272123303e-05
-1.69026180496155e-05
-1.40732644886451e-05
-2.68526419016925e-05
-1.41925194145639e-05
-1.22024204815476e-05
-4.83202146386196e-05
-1.23769057278538e-05
-1.78379810545942e-05
-1.65566717453311e-05
-3.09465145323074e-06
-3.24091988203734e-06
-9.80160168906983e-06
-2.2130086824357e-05
-2.34464505791729e-05
-7.29696451050513e-06
-2.95382455906905e-05
3.56868542435392e-07
-1.43417336107267e-05
-1.823914281071e-05
-2.78237240028113e-05
-4.47547962572607e-05
-1.81656023899609e-05
-1.54074221797173e-05
-3.04990113422114e-05
-2.61299222315956e-05
-2.41184281143718e-06
-3.02477694041609e-05
-8.77067713905056e-06
-3.536281887265e-05
-3.92937419177635e-05
-2.07142343677018e-05
-7.58802278929693e-06
-1.72666180305588e-05
-1.72828811632768e-05
-3.94414415523248e-05
-1.25445874618211e-05
-3.28102552663103e-05
-1.76442480788111e-05
-2.13754955844122e-06
-1.28567347345431e-06
-2.08668446536282e-06
-2.38336499661659e-05
-7.87554278224318e-06
4.46752703624473e-06
-2.85011843570311e-05
-3.582522074545e-05
-2.08324247666652e-05
-8.57982615750656e-06
-2.77305718584873e-05
-2.8007277837204e-05
-2.58225455247051e-05
-1.73045892422108e-05
-3.42388715645837e-05
-2.87539910020027e-06
-3.21917522389001e-05
-2.71395182338723e-05
-2.1754183042195e-05
-2.21012057780753e-05
-1.28610462985334e-05
-7.35942347265555e-06
-3.91328188663572e-06
-1.23958305430425e-05
4.47493384650721e-06
-3.43324257549709e-05
-2.53087400825625e-05
-7.63900440534738e-06
-6.4009250690017e-06
-1.9017181443517e-05
-2.9323547137108e-05
-7.5419136958303e-06
-2.79064783396909e-05
-2.75231003267986e-05
-1.44450046777018e-05
-9.43637605125719e-06
-3.21992873045748e-05
-4.32928289485041e-06
-1.80344570718466e-05
-1.52179382614137e-05
-1.49963549015951e-05
-4.28934592148063e-05
1.12637882387772e-06
-1.75522537339558e-05
-3.25468457271762e-05
-2.48135885019253e-05
-9.16647444281985e-06
-2.77879969066228e-06
-1.41193884948546e-05
-8.68304472819055e-06
-1.01353880166158e-05
-6.8208601529128e-06
-2.04353867637125e-05
-3.12473505545886e-05
-1.24340128681462e-06
-2.05786289579066e-05
-1.90714807585672e-05
-2.21660110207955e-05
-2.86244863715703e-05
-2.99199225171918e-05
-2.86235807975701e-05
-3.83762650407736e-05
-2.39573250679154e-05
-3.79145778365133e-05
-2.53891122959761e-05
-2.68170965614473e-05
-3.81864887158737e-05
-1.55751619084525e-05
-2.45438795043953e-05
-2.15200070215676e-05
-3.76568795310588e-05
-2.1529520051267e-05
-4.03741324166276e-05
-2.1693061700164e-05
-2.60256639065169e-05
-2.06839006603891e-05
-6.96540314186054e-06
-2.91379995221168e-05
-7.15159987462562e-06
-2.01115081384522e-05
-1.74329951860876e-05
-2.99312779921572e-05
-2.08066403751022e-05
-1.41512354297432e-05
-6.30117017831901e-06
-2.01137551315295e-05
-1.72166881005258e-05
-3.67822560463984e-05
-2.61464603620278e-05
-1.75340933039951e-05
-2.025244753206e-05
-3.96996354765479e-05
-1.39034110246236e-05
4.53948832595684e-06
-2.43475160349771e-05
-3.09768121959208e-05
-3.12172635875442e-05
-2.08334911755985e-05
-2.94500163600055e-05
4.97678323047378e-06
-1.05298550388457e-05
-3.08770481380881e-06
-2.30113030612256e-05
-2.86915058660949e-05
-3.3136723455055e-05
-2.97429966493351e-05
-9.72550915524155e-06
-2.51525125607768e-05
-1.53417732801502e-05
-5.53534928929748e-05
-9.09851002190424e-06
-3.02245995354661e-07
-2.89643205919051e-05
-1.76347453618799e-05
-1.44762137896452e-05
-3.70990851895589e-05
-6.41492975954364e-06
-2.54165977374794e-05
-1.97029453982409e-05
-4.35214358657917e-05
-2.66293162904553e-05
-7.10785758302488e-06
-9.66343255954591e-06
-2.24238477971852e-05
-2.05626615817782e-05
-3.63205013198881e-05
-2.21380806024447e-05
-2.74878729254279e-05
-1.73374243816601e-05
-1.29201284107767e-05
-4.60234505969157e-07
-3.74082099895599e-05
-1.07296217759355e-05
-2.45114853303545e-05
-2.38905893772748e-05
-2.96711280322525e-05
-1.98167883323265e-05
-1.93593056989999e-05
-3.16057542719989e-05
-3.02219460442039e-05
-1.50878485273503e-05
-2.01344656705755e-05
-7.09212429096521e-06
-2.72737410211144e-05
-2.45353429551409e-05
-3.04261486987715e-05
5.14010817819224e-08
-3.18055631022101e-05
-1.91457495052763e-05
-3.32359367124743e-05
-3.65052709711372e-05
-2.12415294025772e-05
-1.8289642266982e-06
-3.98507599034109e-05
-9.68437469926703e-06
-2.39390493466866e-05
-1.86790582477336e-05
7.01960273859384e-07
-2.20120391354114e-05
-3.55780330883047e-06
-1.32761198266246e-05
-1.67611503451117e-05
-1.33103884516472e-05
-2.85862007616331e-05
-2.64386137355609e-05
-3.82636502480773e-05
-1.37853013351628e-05
-2.5586297032294e-05
-1.36065881635843e-05
-1.72540027229099e-05
-7.1267960278294e-06
-1.25781415909951e-05
1.73714944829776e-06
-4.1168676331394e-05
-2.14527691272792e-05
-2.60716055380996e-05
-9.12808798775362e-06
-2.61966470643939e-05
-2.46777710837146e-05
-2.31412130141608e-05
-3.10263968270086e-05
-2.3451116070539e-05
-3.07222254739456e-06
-3.19144615660719e-05
-4.58185146949854e-05
-1.66080208506653e-05
-9.67133412766164e-06
-1.9248295293708e-05
-2.32676909508559e-05
-2.69253130834248e-05
-1.54839327811656e-05
-1.49156105742286e-05
-2.50728769592157e-05
-9.96462206526128e-06
-2.1784035096694e-05
-2.46121648402706e-06
-3.94023474777622e-05
-3.37103609198048e-05
-2.3051264205343e-05
-1.73763269603235e-05
-2.67869803486676e-05
-2.36934451872915e-05
-2.46884834755555e-05
-3.09887961161639e-05
-3.83435571089824e-05
-3.96745220417498e-05
-2.23169353684607e-05
-2.87038702517416e-05
-1.16828703317402e-05
-2.53160475729471e-05
6.04412186938352e-06
-4.25261499288893e-05
-1.47963716627134e-05
6.00683008015858e-07
-3.16422056858647e-06
-2.82835865997087e-05
-1.39176423139942e-05
8.96133531867348e-06
-5.76768812917327e-06
-2.1282764984155e-05
-1.187191299125e-05
-1.54285284897661e-05
-2.7457467435329e-05
-2.76693067410976e-05
-1.25288656378559e-05
-4.81813091715301e-05
-3.50775015555245e-05
-2.29364551901358e-05
6.09669992344054e-06
-1.67569273874521e-05
-1.78254827308001e-05
-4.27281088938536e-05
-1.69830970584546e-05
-1.29863024794144e-05
5.93094051244772e-06
-4.27121129225562e-05
-2.07863952586354e-05
-5.34751883148639e-06
-1.20269445152274e-05
-3.864867161142e-05
-4.43362673510086e-05
-1.76592972664148e-05
2.75536697566927e-06
-3.08439399796988e-05
-2.40542907817334e-05
-4.13250664418613e-06
-1.57565606491401e-05
-1.72171560752738e-05
-1.03729866457548e-05
-1.84690997461122e-05
1.12032616177193e-05
-1.92256361531133e-05
-1.15799400346241e-05
-5.25588595151936e-05
-1.50714534361486e-05
-1.49839833274241e-05
-1.76629293986844e-05
-4.96236773730407e-08
-3.63469542688066e-05
-3.84122593859404e-05
-3.81471829080901e-05
-2.30782562234432e-05
-3.15190450149835e-05
-1.0821973060568e-05
-1.8527090290058e-05
-8.19306096156448e-06
-2.02316632703537e-05
-2.47050165704686e-05
-3.52190360783412e-05
5.28093614476572e-06
-3.15027176489837e-05
-1.16540814990071e-05
-1.38385067335711e-05
-3.58406289037701e-05
-3.29696985502402e-05
-3.94136793898578e-05
-3.01070844096215e-05
-1.71397620922981e-05
-1.71497734364515e-05
-1.72793909415302e-05
-1.03307253549564e-05
-1.17332101659871e-05
-2.69544690889462e-05
-1.45336646762512e-05
-1.35535612253047e-05
-3.15356998741607e-05
-4.30443051706089e-08
1.29369777378774e-06
-2.26331390079727e-05
-1.78510325386476e-05
-9.3275878060445e-06
-3.66974327612315e-05
-2.18918926577981e-05
-6.69328877335426e-06
-2.23286069476994e-05
-4.10739936212207e-05
-2.17816191234093e-05
-3.83697101874274e-05
-3.92788540069015e-05
-2.56716246916685e-05
-1.88545357535152e-05
-1.39238328922143e-05
-2.57238237094168e-05
-2.85414664887913e-05
-3.98643745403398e-05
-1.52253432469074e-05
-1.70548255412339e-05
-2.99080440819546e-05
-2.36228975724246e-05
-1.41011965974197e-05
-2.00274298439822e-05
-1.24161496913856e-05
-2.48560110717648e-05
-2.29749073334776e-05
-2.44339971872064e-05
-2.06197675006208e-05
-7.54800284371693e-06
-3.43883141190391e-05
-2.3631578470562e-05
-2.94806460913283e-05
-1.83750976134926e-05
-2.0060097903064e-05
-3.51647539790313e-05
-2.87204462506475e-06
-1.3662921806019e-05
-3.96585592188184e-05
9.57355458794536e-06
-3.49587400898935e-05
-3.08224354837816e-05
-7.00298337851904e-06
-2.51079144314777e-05
-2.46500080238743e-05
-2.45959847692465e-05
-3.06285043847282e-05
-6.22235519709463e-06
-3.19510904356489e-05
-1.91892665952816e-06
-2.06459864738591e-06
-2.09140481502491e-05
5.53888155946966e-06
-2.77194433760292e-05
-2.99878970328044e-05
-1.95209358528386e-05
-2.49607520772374e-06
-4.00878587860497e-05
-7.97605709330155e-06
-1.12387510363222e-05
-3.77009737637767e-05
-1.24993844568932e-05
-1.02755082781949e-05
-3.10942637510486e-05
-3.45468562224998e-06
-2.90002705650311e-05
-3.76904175758906e-05
-2.92963205726859e-05
-3.39597436847696e-05
-2.49810042312099e-05
-4.58856905588701e-05
-1.13633556853328e-05
1.08642894931009e-05
-9.68462656779872e-06
-4.39881758412986e-05
-3.52797923590352e-06
-2.71546340263524e-05
-2.92381284170063e-05
-2.96463344212603e-05
-2.14992228277407e-05
-7.21448682356421e-06
-1.2751837505292e-05
-2.98312738918223e-05
-8.38937421210567e-06
-2.87048076244535e-05
-1.0505418014236e-05
-2.45486264456436e-05
-2.14222760943545e-05
-2.31635919469209e-05
7.6265542958213e-06
-1.35062492602457e-05
-1.9573628822705e-05
-2.41102752945448e-05
-1.84302370707144e-05
-3.57799947115956e-05
-1.70338305345839e-05
-2.87915234293006e-05
-3.61250177317201e-05
-4.63746049466712e-05
-2.714402774379e-05
-2.52513524176131e-05
-3.53500952446651e-05
-5.05789808711155e-06
-4.5143097234528e-05
-3.14526590290749e-05
3.12888971068504e-06
-2.48391885532009e-05
-1.72979632594153e-05
-3.0172916050574e-05
-8.8583445148189e-06
-2.83991097829649e-05
3.94132118182331e-06
-3.40837431973777e-05
-1.24306316766104e-05
-1.79560299118022e-05
-3.80255144759464e-05
-3.29114310492687e-05
-1.63609408624878e-05
-1.77479695372748e-05
-1.10550589102728e-05
-3.09158890003661e-05
-2.1949400961307e-05
-2.20794082737906e-05
-3.34938869743633e-05
-3.75108620670433e-06
-7.58593069018085e-07
-1.90896516325985e-05
-1.27391172713312e-05
-3.4014960593955e-05
-4.88210573919955e-06
-2.55916623881976e-05
-3.52502320339506e-05
-1.02637995176574e-05
-2.25161308162923e-05
-2.63137531887215e-05
-8.24766097291242e-06
-2.97467263825117e-05
-1.12173518840973e-05
-1.02498832795903e-05
-2.85053439434908e-05
-6.70222178950753e-06
-1.58135536260336e-05
-3.1600755803588e-05
-2.93684468800482e-05
-2.99106213507931e-05
-1.4449697580823e-05
-2.12726415705402e-05
-3.10254526051566e-05
-2.18119346742181e-05
-2.7257585155185e-05
-1.06860876322416e-05
-4.45195250693822e-05
-3.92759247770101e-05
-1.80409747115988e-05
-1.53371159815734e-05
-4.02208920536352e-05
-1.01580422421095e-05
-4.65727514558652e-06
8.79494368137981e-06
-2.31878688674754e-05
-1.81570099861919e-05
-2.03376236432864e-05
-1.70915755611617e-05
-9.31023365179465e-06
-2.45082743703342e-05
-2.19418296343487e-05
5.05577401292153e-06
-2.88802585102208e-05
-2.39604334517762e-05
-2.98304251323439e-05
-1.16618109469867e-05
-2.11140271727414e-05
-2.97679635989224e-05
-2.10380927263565e-05
-4.85676163968616e-05
-2.20045457810579e-05
-1.66972826507848e-05
-1.93963623918707e-06
-1.57475538497005e-05
1.19026682461187e-05
-6.59566036981258e-06
-1.82068156748236e-05
-1.34884624419277e-05
-1.94790719287611e-05
-1.13923436121491e-05
-3.02459657786977e-05
-2.11126891994514e-05
-2.83176165587885e-05
-1.11745040903749e-06
-1.98735625119017e-05
-1.61069071234542e-05
-8.86488437094841e-06
-3.41667921902149e-05
-2.318304001857e-05
-3.14922981931285e-05
-2.09871755597741e-05
-1.43307354722826e-05
-5.98926290140318e-06
-1.36588315526343e-05
-3.8099984753656e-05
-2.67428648738272e-05
-3.58502350059829e-05
7.92342970691968e-06
-2.29648562926985e-05
-3.44550451106946e-05
-2.6308861199244e-05
-2.11000222595282e-05
-1.23728170967891e-05
-3.44666363462917e-05
-3.21226951863579e-05
-2.7302832576323e-05
-4.97931799741561e-05
-3.79631935735725e-05
-1.8258480657793e-05
4.58552700161077e-06
-1.81708599991934e-05
-1.9610292148099e-05
-4.00457902696858e-05
-1.50065713458196e-05
-1.30633781974172e-05
-3.44223171585485e-05
-7.85905457780025e-06
-2.19965929417895e-05
-2.71275230871452e-05
-2.06921969102971e-06
-9.39281605088862e-06
-1.38336732320841e-05
-3.86986055948375e-05
-2.25864818784327e-05
-4.04965974358966e-05
-3.41478048346523e-05
-2.69425696617534e-05
-1.59972419852475e-05
-1.23318182299627e-05
-1.26626004236885e-05
-3.24728628872562e-05
-1.12679272480292e-05
-1.87255137148133e-05
-1.18784665104879e-05
-3.183036342402e-05
-7.95270723024323e-06
-3.0885371977377e-05
-3.73160056032073e-05
-3.61971198341351e-05
-2.82799883013787e-05
7.10334172626649e-06
-1.4432194431658e-05
-1.99281372650737e-05
-2.98332187522397e-05
-2.1415557656086e-05
-1.82860830540376e-05
-3.43533144237667e-05
-1.54194956817145e-05
-3.44721773491089e-05
-2.84842462520519e-05
-3.50685060692694e-05
-1.02275411187575e-05
-3.19939656444365e-05
-1.87786235139793e-05
-2.19188611777634e-05
-1.34145287080461e-05
-2.32056727924093e-05
-2.84271673304205e-05
-1.53481696838972e-05
-1.12128719266527e-05
-1.78876199249881e-05
-1.91060535501108e-05
-2.44837585536674e-05
-2.55524724180182e-05
-3.14686340195486e-05
-3.16196536139202e-05
-4.36779169275286e-06
-1.02134442058246e-05
-1.28446171117264e-05
-1.83616067231207e-05
-4.92290480829169e-05
-5.37211241397053e-06
-3.06451761277929e-05
-1.78333588262455e-05
-2.27302132608359e-05
-1.48636977112185e-05
-1.294457913129e-05
-3.0524313318496e-05
-1.11591281072829e-05
-1.09941132891887e-05
-2.64258310834229e-05
-1.31074857857817e-05
-1.37229708626424e-05
-2.84494200334528e-05
-2.11744266881183e-05
-4.24492599453461e-05
-5.33051192722347e-06
-1.49915005309256e-05
-5.81965958614097e-06
-2.72369805155622e-05
-4.96201389238892e-06
-2.38503211014715e-05
-1.73816014000508e-05
-9.41945540346938e-06
-1.84882025082433e-05
-6.19119582310239e-06
4.26917904627424e-06
-1.71046329097401e-05
-1.12497508862419e-05
-2.67193672011176e-05
-3.09499253639895e-05
-3.12648331952682e-05
-2.59708123407381e-05
-3.50039744084084e-05
-2.50646080933456e-05
-6.67895047953113e-06
-1.13620586249772e-05
-2.84799553964894e-05
-3.47372589059688e-05
-2.19915464095088e-05
-1.82784442193142e-05
-4.73851761368847e-06
-1.98536057417531e-05
-2.67703464429086e-05
-2.50224111651983e-05
-8.00434929266437e-06
-3.3803472240857e-05
-1.10662034514908e-05
-3.67665703346778e-05
-2.96272435211662e-05
-2.8275981906392e-05
-1.61726190357553e-05
-2.39677014391441e-05
-2.22627457660634e-06
-3.063825781609e-05
-2.88503246036016e-05
-2.6647057315712e-05
9.35713509083377e-06
-2.6833764846363e-05
-1.50180638856591e-05
-8.50027492618922e-06
-1.50061539610121e-05
-2.68749274646929e-06
-3.00286170141915e-05
-2.11085775351553e-05
-2.63542298816802e-05
-8.74142728775925e-07
-3.05344460600108e-05
-2.98871203976997e-05
-1.75041278418572e-05
-3.77587283891539e-05
-9.10705385518846e-06
-1.23701933845789e-05
5.14783031645178e-06
-3.44093501637094e-05
-2.44008631725978e-05
-9.21688732488083e-06
-5.11154786287722e-05
-1.84865260397217e-05
-2.53947203801886e-05
-2.69562724929544e-05
-2.49564280284932e-05
-1.65331799923919e-05
-1.58762378468018e-05
-4.71014142411823e-05
-2.02466454164352e-05
-1.28247247126534e-05
1.4395784596111e-05
-1.10812684026843e-05
-2.34079680559685e-05
-1.97323328624507e-05
-4.05331667057615e-05
1.40130090276213e-06
-3.19247425569032e-05
-2.40224140094984e-05
-2.9307599589679e-05
-4.24066806206924e-06
-1.97381775989263e-05
4.59900420966032e-06
-1.459107236709e-05
-1.93287041635442e-05
-1.28946901178997e-05
-1.81702682844739e-05
-3.05720407624789e-05
-2.29549772780335e-05
-1.32776309713304e-05
-2.42606630045018e-05
-4.37112447502254e-05
-3.79360374798199e-05
1.28114517987259e-06
-6.22774955642287e-06
-1.15081984820441e-06
-1.91876033913141e-06
-2.4625701938242e-05
-3.77248600724117e-05
-1.18281066721045e-05
-2.62417368385863e-05
-1.80828288881765e-05
-1.71128632961212e-05
-2.99970838857853e-05
-1.33418091725098e-05
-2.63181659739349e-05
-8.78006831849893e-06
-2.94719406951413e-05
-9.15841105370548e-06
-1.85961934879298e-05
-1.65030628014483e-05
-2.24218735583741e-05
-1.86714744590423e-05
-1.7554863856815e-05
-3.7707858416635e-05
-2.26662739008135e-05
-3.67661015132646e-05
-2.01250225133886e-05
-3.3616752596751e-05
-1.68116466327125e-05
-1.68443567965003e-05
-1.96931909254919e-05
-4.10972394880227e-05
-3.38488198312407e-05
-3.52118779735853e-05
-1.54246594938668e-05
-1.84088551248657e-05
-2.39745113476106e-05
-2.16107713496493e-05
-3.077223287183e-05
-3.02416145020948e-05
-3.78430976748766e-05
-4.10059079459155e-05
-3.03366469988564e-05
-4.89838934387514e-06
-1.6209826354431e-05
-3.91461455242569e-05
-1.17559126663332e-05
6.19798395658151e-07
-3.67192284321784e-05
-1.78634046619251e-05
-5.53349376664111e-06
-1.71132024944638e-05
-4.05607299180614e-05
-1.55579362921929e-05
-2.16752324582873e-05
-1.61126384432648e-05
-1.78768941274494e-05
-1.75251091326179e-05
1.04763813744945e-05
-1.12346990964522e-05
-1.67027578320425e-05
-9.81447472791946e-06
-9.40724081700759e-06
-2.47201360115773e-05
-8.97502642956947e-06
-1.80464777070899e-05
-2.51238970402983e-05
-1.38304661212127e-05
-1.8462036781608e-05
-2.40252296933903e-05
-1.47870411912445e-05
-1.57236254480057e-05
-3.10747655055105e-05
-1.73178412722214e-05
-1.84808536250177e-05
-8.13195843391042e-06
-1.24788746294407e-05
-3.15924139295019e-05
-1.84250789000357e-05
-4.02512469625594e-05
-3.76225995013301e-05
-2.28274341910112e-05
-4.25011811184718e-05
-2.12977036219655e-05
-6.69059844448766e-06
-3.27404501122316e-05
-1.93290878031445e-05
-2.9992676638717e-05
-2.67388480770986e-05
-3.78866311916673e-05
-4.00135422423481e-05
-2.36311003955735e-05
-1.2354792077487e-05
-5.51545126445534e-06
-2.46484563013995e-05
-2.47839620599284e-05
4.12121101404588e-06
-3.04802819250516e-05
-9.90950674076308e-06
-2.78408305815983e-05
-2.25467700275938e-05
-2.49150496727553e-05
-2.06039239412758e-05
7.53863663665047e-06
-1.13946447687317e-05
-4.15350554752466e-05
-1.19217415231501e-05
-1.92145777203149e-05
-1.4335477302747e-05
-1.63662870045056e-05
1.09630410331421e-06
-2.53255013020652e-05
-1.93254797035987e-05
-2.70144079147417e-05
-2.29113656595134e-05
-3.11221288405395e-05
-2.50848692924683e-05
-1.85047095418061e-05
-1.74173475331194e-05
-5.32901628163367e-06
-1.29200485272832e-05
-1.68121607121505e-05
-1.05009766638513e-05
-2.00336785401379e-05
-2.35263280349526e-05
-2.72163012634426e-05
-2.29735171301836e-05
3.12194044358645e-06
-2.9220303120727e-05
-1.78063273525956e-05
-3.15570746665964e-05
-1.47475014270393e-05
-1.72834484350577e-05
-3.03625056791069e-05
-1.41936821015448e-05
-1.86666070942744e-05
-1.04731907707342e-05
-2.11295423439176e-05
-8.19838002914694e-06
-1.63948179165701e-05
-9.23100432350649e-06
-1.96989816321516e-05
-1.57314506929432e-05
-2.3123854121686e-05
-4.00219023870134e-05
-2.71174542032416e-05
-1.36735456547791e-05
-1.80734114240516e-05
-2.62240652262896e-05
-1.89097727865767e-05
-7.01260184485102e-06
-2.82270053596801e-05
-3.6722766211163e-05
-1.71656707090236e-05
-1.49418017845102e-05
-2.52859639926849e-05
-7.17030020379922e-06
-3.74866363270296e-05
-1.08407840164796e-05
-1.27984839456967e-06
-3.9164801747542e-05
-2.52582562036028e-05
1.86948979195816e-06
-1.90688935106184e-05
-2.59136862177304e-05
-1.79617414066152e-05
-1.55152672193489e-05
-2.13753282122023e-05
-3.56764619819214e-05
-1.8942675115703e-05
-6.95323198572284e-06
-3.18867805058544e-05
-2.85520317168615e-05
-2.08575252760531e-05
-2.37699481891655e-05
-5.08909293831113e-05
-1.95834579647932e-05
-1.18342878026302e-05
-1.69335472705842e-05
-2.18176392388709e-05
-2.21749750439211e-05
-3.42104450965321e-05
-2.62924639770466e-05
-4.00746157305361e-05
-3.10111395051218e-05
-2.70569185812598e-05
-1.95882007043128e-05
-2.981086524361e-05
-2.42063467275616e-05
-3.29363311496034e-05
-1.29594573348107e-05
-3.42250005472329e-05
-2.19619244747034e-05
-1.58495275948721e-05
-2.68442593128999e-05
-7.01259844654701e-06
-3.81521567777022e-05
-2.69357050836305e-05
-1.41838973716372e-05
-2.49468733887642e-06
3.0342760592258e-06
8.25702380888081e-06
-3.048202857312e-05
-7.13922504234046e-06
-8.11250043226498e-06
-9.10592502688185e-06
-1.40022298194166e-05
-2.98746893260966e-05
-2.77800520224146e-05
-1.53228573594418e-06
-3.60111994949277e-05
-7.16254998258964e-06
-8.54194540856191e-06
-8.34898343725656e-06
-1.11429007446604e-05
-2.08454140316694e-05
-4.64780914387896e-05
-3.74763012371256e-05
-2.36143534623857e-05
-3.24316258046045e-05
-1.53376652165144e-05
-1.66618570758184e-05
-1.61970814681801e-05
-1.12932423510714e-05
-1.42447195540383e-05
-2.37774595946179e-05
-9.87809650366126e-06
-1.55132578570884e-05
-2.09372288378158e-05
-5.06233575289826e-06
-2.59195222218523e-05
-1.19899207326186e-05
-8.96822816645258e-06
-1.86341212043015e-05
1.35681201129793e-06
-2.43425534595161e-05
-3.71360950968901e-05
-1.90799156996453e-05
-1.98631964226037e-05
-2.05551570764435e-05
-1.96134612771685e-05
-5.44214772506335e-06
-3.22416392148234e-05
-3.98413492464643e-05
-3.5780018723015e-05
-2.13330893554942e-06
-6.87920232147199e-06
-1.21920058041163e-05
-2.572427776225e-05
-2.40642048543049e-05
-1.61094446309631e-05
-4.15921903251521e-06
-2.50455418193537e-05
-1.1828406785012e-05
-2.22966392815231e-05
-2.17551833900797e-05
-1.81905701503781e-05
-3.79590838735951e-05
-5.47212604168503e-06
-2.37933887048929e-05
-3.57970005723857e-05
-1.12628041333404e-05
-1.49395102542198e-05
-3.71107561751029e-05
-4.05246493234466e-05
-1.57428304857076e-05
-1.45644181850016e-05
-1.34521373072222e-05
-2.74260009123884e-05
-1.34088610958192e-05
-2.16864911533776e-05
-3.56210286614748e-05
-5.91320267102303e-06
-2.12933634622222e-05
-2.92025152503651e-05
-1.58426245829201e-05
-1.75305162684497e-05
-2.85357842298377e-05
9.25074583915345e-07
-1.80414215145005e-05
-4.81441670028589e-05
-1.23066669236083e-06
-8.50981741899397e-06
-6.02046140686762e-06
-4.47637057929895e-07
-2.68931090789436e-05
-1.92532096859296e-05
-2.27781848620815e-05
-3.3848190887609e-05
-3.51871501357862e-05
-5.06842529862972e-06
-1.68251608307555e-05
2.5221023460501e-06
-3.09864320858309e-05
-2.54545409877045e-05
-2.61339120001232e-05
-3.88648822227011e-05
-8.07045793135623e-06
-4.74041006900333e-05
-1.17667948728548e-05
-1.20173132902483e-05
-2.78035910047305e-05
-3.31813156340259e-05
-3.82197916316461e-05
-1.66812909967215e-05
-2.63134354807634e-05
-1.06938544921217e-05
-2.07091602684634e-05
-1.2532645105877e-05
-4.29637633634074e-05
-5.82230787071586e-06
-3.48024405982741e-05
-1.46811559967487e-05
-1.14093981283873e-05
-3.54739626317535e-05
-1.80888651108565e-05
-2.97309570265636e-05
-1.61627772343632e-05
-2.22854542232688e-05
-3.42928166809887e-05
-2.80374799958311e-05
-1.92840532862777e-05
-2.62945608071838e-05
-2.85910751685114e-05
-1.47643405089108e-05
-2.42776136430878e-05
-1.01245355570622e-05
-1.88332208387697e-05
-2.66239457887054e-05
-1.64997096036787e-05
-2.76915250065886e-05
-2.95335424484859e-05
-3.96994653133173e-06
-1.399075259183e-05
-4.75478765873267e-05
-1.65155776921643e-05
-2.53339729191066e-05
-1.08669821989663e-06
-2.98298404951346e-05
-2.52625140718142e-05
-2.54092487675583e-05
-1.62636120428497e-05
-2.21509769830592e-05
-6.66108983012708e-06
-1.7224741428707e-05
-2.66834104788556e-05
-2.21195899363481e-05
-4.32156269497006e-05
-3.65007969310775e-05
-1.79897847409689e-05
-3.24348932493518e-05
-2.25035147312609e-05
-2.18945316557852e-05
-1.91967288840718e-05
-2.26459046608541e-05
-3.83379708757255e-05
-1.68215687247382e-05
-1.78296458355665e-05
-3.97611296618928e-05
-2.2052885412783e-05
-2.08723494625235e-05
-2.00385320790522e-05
-2.61648581312632e-05
-1.5397453310423e-05
-1.70387400850406e-05
4.58945136832771e-06
-4.37885723838163e-05
-1.16510602587021e-05
-1.22065757273781e-05
-1.82588851299297e-05
-2.00233726097929e-05
-1.31866172555149e-05
-1.36890970790685e-05
-2.96961106514679e-05
-3.10831134281151e-05
-4.61016224454287e-06
-4.22784357561511e-05
-1.57722065199679e-05
-1.77683280799332e-05
-1.84525106976522e-06
-9.04001309637683e-06
-3.66176680562306e-06
-1.46088879234163e-06
-1.89934856483263e-05
-2.84160597058073e-05
-2.25903696621043e-05
-2.1298544765276e-06
-2.67981254530717e-05
-3.17807654015919e-05
-1.89344167819284e-05
-3.13301206571219e-05
-2.7169945954093e-05
-3.22205717575719e-05
-2.45863725944232e-05
-3.32297217033399e-05
-1.67419526761011e-05
-1.96392499780363e-05
-2.28601938646044e-05
-8.46826170737435e-06
-1.46078596750502e-05
-7.2726007705083e-06
-2.67632864924182e-05
-2.5312020266857e-05
-1.2628263657415e-05
-2.73547284368512e-05
-2.63248748729497e-05
-1.30196669037385e-05
-2.97814012893151e-06
-6.90761743006742e-07
-2.70870696949126e-05
-3.32016135192898e-05
-7.49576870563975e-07
-3.76484072457203e-05
-1.20450886234082e-05
-1.16065233016111e-05
-4.21058299197851e-06
1.54889295874601e-06
-2.92592565302162e-05
-2.78823881412328e-05
-2.70909083298709e-05
-3.53991776100424e-05
-1.09172401239291e-05
-2.46077790693773e-05
-3.27314864025851e-05
-1.31180818092956e-05
-1.8928204239094e-05
-1.15255501163577e-05
7.84006961620099e-06
1.23455684321311e-05
-2.15846642009628e-05
-1.02053704577291e-05
-3.43931011983896e-05
-1.34907159406424e-05
-2.51892115066106e-05
-1.30155033193217e-05
-1.2177116049335e-05
-2.96800993195472e-05
-3.36437060768208e-05
-3.07878464020945e-05
-3.04520275953888e-05
-2.05252351471556e-05
-2.51021139055873e-05
-2.91180888875929e-05
-7.08241588811664e-06
-1.75555554485704e-05
-3.31745594647474e-06
-9.50888974327837e-06
2.71346551544853e-06
-3.2831516012142e-05
-1.06410798360828e-06
-5.57302765289814e-05
-2.25250139481899e-05
-2.46331868544959e-06
-4.27724092098799e-05
3.07168110149794e-06
-2.88085774726295e-06
-1.69600258329193e-05
-4.87002051648474e-06
-3.41773430248205e-05
-2.86415538274629e-05
-1.70160792464731e-05
-3.3546384171616e-05
-3.16124035800967e-05
-8.81557955229948e-06
-1.5794430345072e-05
-2.17924517012632e-05
-2.17160672454749e-05
-3.7565866518004e-05
-6.86673009650057e-06
-2.11213975997892e-05
-2.41607889948545e-05
-1.50263937382526e-05
-1.7866362159902e-05
-1.6247572703785e-05
-1.96717886617241e-05
-3.23426942577335e-05
-1.3358187255609e-05
-2.46740710754406e-05
-2.82660618077582e-05
-1.14546032056918e-05
-3.13886207329087e-05
-5.32459019613246e-05
-1.83351208359858e-05
-2.21012810457442e-05
-6.87606666189297e-06
-2.75986214615276e-05
-1.55076541784835e-05
-4.15677684146553e-05
-2.13185321682273e-05
-1.88603876929635e-05
-2.52655071416556e-05
-4.18194044353147e-05
-7.64844193184582e-06
-1.61512067747935e-05
-3.03130035367175e-05
-1.03873202876416e-05
-4.57403601635519e-05
-3.28779596528776e-05
-3.73871476621117e-05
-3.1741876968701e-05
-1.43052012656003e-05
1.84163727083995e-06
-1.68826117358264e-05
-1.50261599552787e-05
-5.58292807237804e-06
-7.23149322131187e-06
-2.48001431115494e-05
-2.12792772745329e-05
-1.36349430904242e-05
-1.77927317157046e-05
-3.36022658166472e-05
-3.09353318071899e-05
-1.3535664809609e-05
-2.52639297938396e-05
-3.12430098083903e-05
-1.53796758671107e-05
-8.65426715874612e-06
-4.04784920505853e-06
-2.74240301178844e-05
-3.85275967983739e-05
-2.76286913653949e-05
-3.17735997826686e-05
-2.9184735124965e-05
-4.31206745446835e-05
3.05624980503403e-07
-3.29708569799035e-05
-1.7188380120428e-06
-3.01219383437432e-05
-2.67634822352737e-05
-1.22833301030721e-05
-9.38884985768951e-06
-3.4204556547113e-05
-3.15198051546122e-05
-1.8303285339272e-05
-2.29183637005559e-05
-1.62402507145152e-05
-2.12699448757643e-05
-4.00608994370844e-05
-2.23160595525595e-05
-3.98565053298741e-05
-4.51685372771144e-05
-1.81096258038263e-05
-3.23149142340221e-05
-7.15816801175446e-06
-2.50919241570353e-05
-2.94771764830829e-05
-7.07799316043596e-06
-8.22477583133598e-06
-1.28149381272331e-05
-6.66585225362019e-06
-3.50755319429028e-05
-4.10457701746646e-05
-2.74679328299735e-05
-2.349461002473e-05
-1.90755235669458e-05
-4.56087431355735e-05
-3.39551587974068e-05
-9.54646632743346e-06
-1.49156628381217e-05
-1.06614623655532e-05
-3.17908846788489e-05
-2.13771886673472e-05
-1.33567600981332e-05
-3.48166674278798e-05
-4.14602413405671e-05
-2.58911312348866e-05
-2.44056984589414e-05
-2.55357394536179e-05
1.38750393478225e-06
-4.05046567550915e-05
-2.41245125142582e-05
-2.50455877648153e-05
-1.01656257669057e-05
-2.02773873473761e-05
-3.70505261376491e-05
-1.59899423984386e-05
-2.83030939729322e-05
-2.90999687168268e-05
-2.19109050126262e-05
-2.08791848876771e-05
-3.50842743367085e-05
-1.06631450412073e-05
-3.93901297439668e-05
9.01285147922315e-06
-2.8338781520621e-05
-1.969140533331e-05
-5.46568533310684e-06
-2.81409094889396e-05
2.38992364754758e-06
-2.06454314005153e-05
-1.89336899443076e-05
-2.2811456687728e-05
-1.21816686467149e-05
-4.26037765890296e-05
-1.82298058370174e-05
-2.0286715558366e-05
-1.67576399948027e-05
-5.81406156409184e-06
-3.15356307846566e-05
-1.05349058525677e-05
-3.57825992546041e-05
-2.90838589144225e-05
-2.53237520170303e-05
-4.00911878099993e-05
-4.04533054421463e-06
-2.93200578659012e-06
-1.34242385214783e-05
-1.52653966407434e-05
-2.59285824795926e-05
-2.84953654241071e-05
-2.16450994865501e-05
-1.62493332497275e-05
3.07700979765664e-06
-1.7215719368531e-05
-1.43954770483759e-05
-5.20220467238896e-06
-7.34472327748809e-06
-3.43759418781789e-05
-4.39383478740555e-05
-2.24697525063139e-06
-2.68821341951485e-05
-1.17872976244031e-05
-1.41718007720517e-05
-3.6664749579977e-05
-4.51021620918268e-05
-8.6971296528187e-06
-1.99242247472363e-05
-1.45071424425347e-05
-6.73596269004617e-06
-1.54313473447459e-05
-2.43816950751958e-05
-1.21576269056999e-05
-3.74046418568503e-05
-1.83730654084906e-06
-2.96418673915888e-05
-1.92109457401252e-05
-1.40192373338048e-05
-2.35348212792596e-05
-2.79974292986981e-05
-2.98731179052461e-05
-2.08450901488053e-05
-1.58706017134861e-05
-1.15974180619174e-05
2.47234279394849e-06
-1.03163179571218e-05
-2.7119014491162e-05
-1.46285794568047e-05
-2.49543660982569e-05
-3.92827404269297e-05
-4.48564571992695e-05
-9.25608917882561e-06
5.41462763138005e-06
-2.05707676999314e-05
-3.75133636384874e-06
-3.43213213184211e-05
-2.61617256652801e-05
-2.14317848411189e-06
-5.38456758827867e-06
-1.72326645330217e-05
-3.3363413917974e-05
-2.6044848839764e-05
-6.39588151301243e-06
-2.03625548697933e-05
-3.03851469322546e-05
-1.28219735994475e-05
-2.68247092047934e-05
-1.25572719345881e-05
-6.16749740423902e-06
-2.88960397286289e-05
-2.81455599897036e-05
-4.44974995219963e-05
-8.63639769164737e-06
-3.6589624216546e-05
-2.00140510739812e-05
-3.0236431586295e-05
-2.05294351206996e-05
-1.96554441868392e-05
-1.68792274994352e-05
-3.45239922359056e-05
-1.58831755429628e-05
-1.19548510260906e-05
-3.94359895007357e-05
-2.60031144330981e-05
1.24010205677509e-05
-2.25108575161257e-05
-1.34419019746041e-05
-1.74158359596834e-05
-3.48849316417202e-05
-4.67001476386233e-06
-2.09787453482021e-05
-1.56874058464894e-05
-2.09400232042232e-05
-6.71639932823047e-06
-1.19313536643608e-05
-2.62357621863749e-05
-1.35199063892259e-05
-3.80564999416399e-05
-5.38318680776128e-05
-1.49840452849156e-05
-2.41555707946105e-05
-1.35326480388134e-05
-1.46020939070882e-05
-2.29223014532614e-05
-1.24195593089283e-05
-3.44330269235917e-05
-2.86867852897835e-05
-9.35521230018306e-06
-1.35984419799723e-05
7.96977427808465e-06
-2.08800886667655e-05
-1.62855648996728e-05
-1.18096247239938e-05
-1.74940172729924e-05
-2.19579531573877e-05
-2.67418614145418e-06
-9.33574089970013e-06
-2.58969420950837e-05
-2.71441963413455e-05
-9.23743095571623e-06
-2.82058012478391e-05
-1.30607927680228e-05
-1.08512387676742e-05
-2.85006293704833e-05
-1.92327381608519e-05
-4.08000129323317e-06
-1.22916921487219e-06
-1.79657642918238e-05
-3.70533565454891e-05
-1.236246722696e-05
-3.33773520589908e-05
-3.21014151136628e-05
-9.71716552857802e-06
-2.91740662153252e-05
-2.99339032671737e-05
-2.00032063615839e-07
-1.23397368769117e-05
1.5954695198486e-05
-2.1826139626366e-05
-2.84664542487178e-05
-3.54284403800236e-05
-2.07669529962749e-05
-1.64391939916611e-05
-1.88374292539135e-05
-5.14048425253657e-05
-1.88429352427785e-06
-3.43908933106157e-05
-6.42120694909849e-06
-2.97043958095646e-05
-2.11391703968292e-05
-3.20681544542663e-05
-1.77752660750064e-05
-2.29285828301369e-05
-2.23878267306022e-05
-2.22896782938276e-05
-1.62425764489912e-05
-1.77026949060214e-05
5.78122518805555e-06
-1.53117238094302e-05
-2.62974179987031e-05
-2.05244766781666e-05
-1.58430001411776e-05
4.14891776748038e-06
-1.51154507166469e-05
-2.21821010492834e-05
-2.25154642385815e-06
-1.25538195441751e-05
-9.51681710366135e-06
-1.71838408686208e-05
-3.48967333716222e-05
-3.05873029799416e-06
-5.83018196974633e-06
-2.24121725220046e-05
-3.03299032657105e-05
-2.99205168274469e-05
-2.8967917492987e-06
-8.6715252999875e-06
-2.93132334711623e-05
-1.83579405440635e-05
-3.13946022462623e-05
-1.18506499122861e-05
-1.49607108912451e-05
-1.72514170568065e-05
-1.4485905696267e-05
3.70322445062302e-06
-4.23448323367082e-05
-2.59007255723185e-05
-2.73423321899188e-05
-2.36969498559093e-05
-2.0501966044312e-05
-1.45612697833932e-05
-1.23654816475149e-05
-1.26795369354812e-06
-2.89549782083698e-05
-1.1091965301685e-05
-1.45627315585764e-05
-3.00318827176909e-05
-1.41490373108685e-05
-1.75791979967854e-05
1.16712464828433e-05
-3.28544097190818e-05
-3.55819373714169e-05
-3.70831682577873e-05
-1.34734536118866e-05
-3.411487516471e-05
-2.40073440776898e-05
-8.21681266582553e-06
5.23644762231404e-06
-2.64606499022877e-05
-4.1036072829993e-05
-1.82913078991409e-05
-1.15560214391534e-05
-2.40050274206335e-05
-2.60689440090747e-05
-9.10028641791439e-07
-3.11621499146432e-05
-4.39028995139757e-05
-3.79963267431283e-05
-1.68395107377982e-05
-2.09300586855442e-05
-8.43358972908338e-06
-2.13840771162907e-05
-1.89635950228758e-05
-2.08517298943619e-05
-1.82421628801999e-05
-3.95581020535369e-05
-1.98779748630831e-05
-3.42526736030482e-05
-6.82233368427512e-06
-6.30418775609583e-06
-4.63881782123011e-06
-2.22198935922506e-05
-1.32665259499146e-05
-3.42394288314773e-05
-2.2560803232206e-05
5.38829276283016e-07
-2.06861729410782e-06
-1.98883971569565e-05
5.07781562589529e-06
8.37591875973915e-06
-1.60731681064797e-05
-2.71203743693136e-05
-2.34965681031147e-05
-1.20013621161492e-05
-2.74916008777129e-05
-2.81851882056736e-05
-1.7652698947612e-05
-5.7103096564619e-06
-2.6611460634161e-05
-6.07612746682122e-06
-4.56378806674045e-05
-4.01602621497173e-05
-1.11720657407654e-05
-1.82438136685936e-05
-2.16675065279388e-05
-2.63680950979576e-05
-7.24628052549423e-06
-5.58857618257016e-06
-2.7797266552297e-05
-8.29019291930522e-06
-2.16909273259446e-05
-3.00455620847252e-05
-2.13702476526533e-05
-1.50604751818365e-05
-4.08441259381238e-06
-3.22290302993016e-05
7.50528354907549e-07
-2.88621881887725e-05
-1.86648959044141e-05
-2.38191717525396e-05
-3.65816683368224e-05
-2.18623877777201e-05
-3.2696808445086e-05
-1.71225382255957e-05
-3.05064228866338e-05
-1.38809148994053e-05
-2.04470466668379e-06
-2.74612875049252e-05
-3.61365985995868e-05
-1.90820201461439e-05
-2.65959184320498e-05
-2.47215622410042e-05
-3.42100010594825e-05
-1.77136180578488e-05
-8.22032964684286e-06
-2.05882807786762e-05
-8.0143058138619e-06
-4.10676606218444e-06
-1.0888951232559e-05
-1.84769740632477e-05
-2.28127466373118e-05
-2.01178125769773e-05
-1.53764849472669e-05
-4.36181165492141e-06
-2.15811030497289e-05
3.38364295496856e-06
5.49044708421931e-06
-1.68711497165024e-05
-1.65556293917032e-05
-1.10164527106469e-05
-4.25860847118014e-05
-2.72688168251712e-05
-1.91015083287778e-06
-1.62298946748051e-05
-2.36081097983863e-05
-1.12352772577978e-05
-1.48800922765265e-05
2.02144947240894e-06
-3.43700556382692e-05
-2.09921005202492e-05
-1.1968817557424e-05
-1.46342116593314e-05
-8.95167781603907e-06
-2.19079011488384e-05
-6.64176013756424e-06
-2.18468725380493e-05
-4.50731530927507e-05
-3.84306771412078e-05
-1.14035857276344e-05
-2.44173770859358e-05
-1.71797181291141e-05
-1.22772385601201e-05
-2.48109124765248e-05
-7.33843606254432e-06
-1.23191132088545e-05
-1.8443949926729e-05
-6.88304122716501e-06
-2.55181083092352e-05
-3.30356653131215e-05
-9.17104961503514e-06
-1.46483505962056e-05
-1.53677842171616e-05
-2.00503435929588e-05
-7.80999612983438e-06
-2.55575567609152e-05
-1.76700800203572e-05
-1.91246961477104e-05
-2.27461023113939e-05
-4.41034835430776e-05
-2.47681761206924e-05
-3.50961535958793e-05
-3.66170567380873e-06
-1.81280440772253e-05
-3.96235099917122e-06
-2.31290213346042e-05
-1.13538935051267e-05
-8.98428267071255e-06
-1.63156814854952e-05
-1.74494533633615e-05
-2.21667269153844e-05
-1.81645328756307e-05
-1.2652820526063e-05
-2.16626305609903e-05
-1.65774813741773e-05
-5.01589811661592e-05
-2.68388956822876e-05
-2.84936106096169e-05
-1.25651196360817e-06
-8.54669116778091e-06
-4.34372165219702e-05
-1.50974794250781e-05
-2.85974402532452e-05
-3.6124201056861e-05
-2.23230656086772e-06
-1.29009556787335e-05
-2.19637820194683e-05
-1.16504698630823e-05
-2.16493428339741e-05
-1.81346623718849e-05
-1.81625339766478e-05
-2.32320026068482e-05
-4.43521671011939e-05
-9.30871239259481e-06
-3.32916290405419e-05
-8.60516446214569e-06
-1.02617982872355e-05
-3.62069756506245e-05
-1.06923352565513e-05
-1.05091641980854e-05
-4.19955203746776e-05
-1.18313413756375e-05
-2.89105149762468e-05
-3.00759292508286e-05
-1.3109761126604e-05
-3.13048782125554e-05
-2.9804542638671e-05
-7.88026454182572e-06
-2.13233152803257e-05
-2.42141836082241e-05
-2.74644520575248e-05
-1.31893573721577e-05
-1.44259042826004e-05
-2.13305575211231e-05
-3.65075640413363e-05
-3.83213786533562e-05
-1.23469063756792e-05
-2.26152979996523e-05
-3.11839132975257e-05
-2.8972886477378e-05
-2.82021873743899e-05
-2.52509630357367e-05
-1.68065676737134e-05
-1.40411536112324e-05
-3.00089268542837e-05
-3.38149882593584e-05
-1.40324075098259e-05
-2.24022114170911e-05
-1.39742951366706e-05
-3.39416979410466e-05
-2.9180128777311e-05
-2.37766242808423e-05
8.00408017475296e-06
-7.3179731665882e-06
9.52860991965312e-06
-3.61521229909811e-05
-3.39786390524079e-06
-1.1131160424065e-05
-2.58566403076983e-05
-2.66973392677681e-05
-2.24883771992025e-05
-6.20322632659328e-06
-2.48442765908792e-05
-1.69081526994368e-05
-1.49443523219707e-05
-2.65993994031936e-05
-1.3039661886149e-05
-9.6652168328102e-06
-2.54120410958921e-05
-2.40603330802411e-05
-4.56370834175476e-05
-4.07716622622285e-05
-2.20486440298176e-05
-6.5447097668622e-06
-2.85654776773391e-05
-2.14672605900965e-05
-5.92621761285151e-06
-1.82463453853755e-05
-3.31150385118189e-05
-2.4013390434928e-05
-4.90194158362874e-05
-1.72699204631759e-05
-2.97457933759835e-06
-2.8955346685932e-05
-1.30045020320026e-05
-1.98593889843436e-05
-2.06950377327839e-05
-4.49168430614146e-05
-9.65548939110949e-06
-5.78984706776605e-06
-2.23226812377222e-05
-1.52322178419128e-05
-1.87975449952381e-05
-1.25199704843151e-05
-7.17926794799907e-06
-1.66990450309104e-05
-3.63726388466098e-05
-3.19311023695239e-05
-3.80715031997083e-05
-2.56505050988954e-05
-2.74179166754927e-05
-2.08653003658095e-05
-1.91950388554772e-05
-4.66346413174884e-05
-1.20558440926151e-05
-3.19107697103508e-05
-5.0834957058091e-05
-2.1856699746696e-05
-2.50849914783431e-05
-2.5560661706914e-05
-2.67616718724544e-05
-2.19003556672035e-05
-3.52237909759704e-05
-4.67016149586647e-05
-5.93130798785715e-06
-3.25878452843984e-05
-1.85237239066945e-05
-1.93038797243139e-05
-2.43137908953831e-05
-2.44541333818412e-05
-3.96019575319221e-05
-2.45657247590725e-05
-3.16897916730393e-05
-3.07565210011313e-05
-1.90032465492448e-05
-1.51493810846475e-05
-3.57520905402008e-05
-3.99672910540912e-05
-5.12750788715678e-05
-1.7752717044774e-05
-2.08522952375932e-05
-1.55956939220334e-05
-2.42307081837546e-05
-1.81873728456314e-05
-2.06440376187251e-05
-2.84484626229721e-06
-2.72867295042653e-05
-3.39489225908302e-05
-1.87142164782152e-05
-8.38808522808807e-06
-1.59916680875784e-05
-1.68718658938149e-05
-3.72498123059549e-05
-3.69015579911313e-05
-2.63449231760631e-05
-2.58157810807605e-05
-2.19577627383209e-05
-3.07426211749075e-05
-7.22715273393608e-06
-2.1824531678725e-05
-1.087886798099e-05
-2.3823046581861e-05
5.08292809276556e-06
-1.53040342870016e-05
4.08527314717161e-06
1.10046329022506e-06
-2.12861455967987e-05
-1.44430306612261e-05
-1.78188361761794e-05
-9.51416351689013e-06
3.57227422816246e-07
-3.33408816502434e-05
-7.52171939829686e-06
-5.71128046750171e-06
-2.24118412783547e-05
-1.03298594333357e-05
-2.81280419352812e-05
5.29437989105189e-06
-2.09702006823676e-05
-2.31943838244422e-05
-2.70181595039982e-05
-2.12037530369863e-05
-3.38856079515582e-05
-3.96520419240071e-05
-3.9965484791574e-05
-3.76656808280725e-05
-1.85835711537338e-05
3.22846814680169e-06
-1.84629304996256e-05
-1.7969645338263e-05
-2.48915182675132e-05
-1.70109288853798e-05
1.17776634450233e-06
-1.35642848690286e-05
-2.18130625523719e-05
-2.82531702862497e-05
-9.77728257958515e-06
-6.96236241405341e-06
5.73274984886818e-06
-3.39291982743218e-05
-2.24428919157947e-05
-6.91944103925237e-06
-3.58911759302232e-08
-3.19524419502432e-05
-1.78634804230106e-05
-1.84922269031895e-05
-3.94099107721534e-05
-1.35607669323608e-05
-1.85634586371543e-05
-1.3816077077288e-05
-7.00683734953907e-06
-3.43495501564341e-05
-4.17277813583104e-05
-3.00943146772342e-05
-3.18548510889984e-05
-3.58613245318216e-05
4.9609064991462e-06
-4.2886693814681e-05
-2.0454626914553e-05
-3.30760940872945e-06
-3.06415695622542e-05
-1.67851395569266e-05
-3.16862237645317e-06
-3.68931465180651e-05
-3.68997468876771e-05
-1.8569067448263e-05
-7.54924542291553e-06
-2.61492285009423e-05
-2.68610855884714e-05
-1.94201036785882e-05
-1.00423562529006e-05
-2.80015752059747e-05
-3.42320947823054e-05
-1.16317367384812e-05
-2.25669185579194e-05
-3.63876336349644e-05
-3.15068909320004e-05
-3.20656040889394e-05
-6.89554727119054e-06
-1.36045065288185e-05
-7.88737200039036e-06
2.55709306966052e-06
-2.01026547088709e-05
-1.21381677935789e-05
-2.0041888187546e-05
-1.49766630032105e-05
-5.51659905030264e-05
-2.1364086558439e-05
-2.86536601438975e-05
-1.78223181730336e-05
-4.08028309868961e-06
-2.35717586287043e-05
-1.52469935984633e-05
-4.84486327598168e-05
-1.7553573149843e-05
-3.82909646555876e-05
-6.61160797840624e-06
-1.98205796150134e-05
-2.56863692557917e-05
1.40530772582287e-07
4.53467493052794e-06
-3.89512802655928e-05
-1.63580721673852e-05
-2.26994877928693e-05
-9.81322487346128e-06
3.97779738172791e-06
-2.09272834648256e-05
-2.65589013498037e-05
-1.98360067519702e-05
-3.62855797334099e-05
-2.37712494879083e-05
-3.83421278845513e-05
-3.11922004152018e-05
-2.1701093567321e-05
-7.4454019023165e-06
-1.73723603615454e-05
-3.06758555657618e-05
-1.87016181414828e-05
-1.46508092805286e-06
-3.39173411225422e-05
-1.70701701900985e-05
-3.13251288459749e-05
-2.04271245596848e-06
-1.43992596861656e-05
-3.6898663196486e-05
-1.74414990664005e-05
-1.81144629911512e-05
3.89489830778056e-06
-2.91819826972653e-05
-2.97268968927692e-05
-3.30218141333808e-05
-1.84316828773285e-05
-1.39351427621385e-05
-1.76513733772396e-05
-1.03434202888395e-05
-2.49161840149291e-05
-4.37778008389735e-05
-2.59643480446542e-05
-3.15815644833014e-06
-2.1197987772604e-05
-1.05975612044507e-05
-1.39496484798555e-05
-1.23707052855354e-05
-2.55099995025203e-05
-1.95004909424277e-05
-3.65387797133644e-05
-1.87578519795986e-06
-4.87724583171763e-06
-1.95103495978906e-05
-1.36785857448435e-05
-2.28168475463936e-05
-1.68095522310292e-05
-2.1021969624389e-05
-4.97089897602036e-05
-2.2852848256593e-05
-2.94628979227016e-05
-1.57293920637774e-05
-3.77774022016654e-05
-1.08598828640247e-05
-1.4240233051676e-05
-1.53698576133928e-05
-8.72065215757184e-06
-1.01714182583507e-05
-1.49394906647655e-05
-1.97168268235473e-05
-9.81531396929194e-06
-1.23595251770253e-05
-2.96884967656823e-05
-1.40942724869003e-05
-1.53546508288498e-05
-1.46648704679128e-06
-2.44146586447952e-06
-1.14860868972713e-05
-2.44628589998788e-05
-3.62306646444047e-05
1.48541343492767e-07
-2.26436318972303e-05
-2.7904626818685e-05
-4.44973016929891e-05
-1.15256493476824e-05
-3.44579456882637e-06
-1.30265052820134e-05
6.35324236488798e-07
-2.11752539946938e-05
-1.31603323191119e-05
-3.689979421479e-05
2.48356173841568e-05
-1.77966145583673e-05
-1.80219870958058e-05
-3.02629101850315e-05
-4.95820639396852e-05
-1.54162642201535e-05
-2.4661398295691e-05
-4.13714297390127e-05
-1.42066141434078e-05
-1.91227689858488e-05
-1.37594930505613e-05
-2.66348272852834e-05
-3.52344662344955e-05
-1.74199421356555e-05
-3.61160770409523e-05
-3.18740206419057e-05
-3.44350736228667e-05
-1.66794563073271e-05
-1.98004444113517e-05
-1.86183973891755e-05
-3.32843497736763e-05
-1.93139476589687e-05
-2.27964315005805e-05
-1.31614632053225e-05
-1.65788744643402e-05
-9.5851379606245e-06
-2.1473641868968e-06
-1.68315069298363e-05
-3.47653402187145e-05
-3.86106532114534e-05
-3.20567863947729e-05
-1.70331565713801e-05
-2.81474054335164e-05
-5.83818460797905e-06
-2.60364582828127e-05
-1.77557701896833e-05
-2.55982204713371e-05
-2.2645077679537e-05
-1.78465286127189e-05
-2.24831736337427e-05
-2.1667382012121e-05
-3.19779011263858e-05
-2.83238692432321e-05
-2.21813328673851e-05
-1.81482217486105e-05
-4.70451352774069e-06
-2.14969422048423e-05
-4.17335430901325e-05
-3.4757301463783e-05
-9.37652691758006e-06
-1.47285222121301e-05
-2.30878664058296e-06
-2.79491351048658e-05
-3.29795215269979e-05
-1.76726134940659e-05
-9.65518057775627e-06
1.35760153964311e-06
-2.75690609562104e-05
-2.6032401290327e-05
-3.30087748695868e-05
-2.21537141600452e-05
-2.27123764040348e-05
-2.72200056672774e-05
-1.83643458376449e-06
-4.38839369825549e-05
-3.62942790465327e-05
-2.37513869661647e-05
-3.05113523643925e-05
-1.87953494777161e-05
-3.27348083462895e-05
8.52925023566328e-06
-8.59515339158113e-06
7.64133815907507e-06
-1.98915579455154e-05
-5.61747283376112e-05
-1.87984509070203e-05
-1.220557777424e-05
-8.22518800734358e-06
-1.66637218153997e-05
-3.71440813774779e-05
-1.4649752199273e-05
-1.66539881760793e-05
-3.43113628413514e-05
-7.4263021356844e-06
-3.34873259254912e-05
-2.75918862665772e-05
-1.45910997669273e-05
-3.63399566064642e-06
-1.66317400845828e-05
-1.89439165527617e-05
-2.70754942636951e-05
-1.99119965573349e-05
-2.5934115406801e-05
-3.42269188642003e-05
-1.58402202316604e-05
-1.41005317797682e-05
-1.65726993639194e-05
-5.10088612723391e-06
-2.52310356963284e-06
-1.21544011482321e-05
-2.27258931728357e-05
-6.21753774547279e-06
-2.87914440840087e-05
-2.20642643919984e-05
-2.22311006669363e-05
-2.49496642948693e-05
-1.18228925253274e-05
-2.77411093923187e-05
-3.62418402743596e-05
-1.16582908296273e-05
-2.24753224198772e-05
-2.43264126203261e-05
-1.15086733420409e-05
-1.38357931915458e-05
-4.04234149398178e-05
-1.41129697255668e-06
-1.67671126335802e-05
-2.51376105866428e-05
-1.02833879596563e-05
-1.43796733047706e-05
-3.56372526934655e-05
-1.88878515288819e-05
-4.45686170257916e-06
-1.22550145240666e-05
-3.42090918728031e-05
-9.25833895504812e-06
-1.23105511742224e-05
-3.58581976533544e-05
-4.26471367021382e-06
-2.55995654296807e-05
-2.7526663411312e-05
-3.50685923968392e-05
-2.21158643979691e-05
-1.19356148785956e-05
-2.41050329871626e-05
-2.28831810956291e-05
-2.13820822144728e-05
-2.05165229211653e-05
-3.78088268460337e-06
-1.77640530244285e-05
-4.57558886799313e-05
-4.61761035647374e-05
-2.16616459681159e-05
-2.59445270376666e-05
-1.66504571136742e-05
4.53154921776132e-06
-2.99022223687749e-05
-1.1265788347686e-05
-2.1062023932005e-05
-3.5081252245621e-05
-2.31997688611612e-05
-2.20400380444337e-05
-1.64242830117789e-05
6.80667946610125e-07
5.35312992569712e-07
-3.76592682798865e-06
-4.49774766627071e-05
-3.47798210176438e-05
-1.46190339625846e-05
-1.19610143726742e-05
-2.46767689439819e-05
-1.79235964452475e-05
-1.11984998217682e-05
-7.79502634776079e-06
-2.47665310856318e-05
1.39820582808785e-06
-2.34648958816947e-05
-3.38714004146367e-05
-3.05765523584891e-05
-2.91953902360391e-05
-1.78485982101879e-05
-2.81271617833932e-05
-3.0968052103548e-05
-2.04784309260946e-05
-2.91659598766105e-05
-6.8793986917365e-06
-4.37839288658693e-05
-2.39184218817487e-05
-2.21966722408247e-05
-1.25819253430807e-05
-3.91690646158508e-05
-1.16298391441612e-05
-4.80421505267644e-06
-1.77143541989021e-05
-7.43001446594105e-06
-3.61922919262625e-05
-2.18542507309115e-05
-4.12422781260692e-06
-3.26334931368845e-05
-2.85830330605586e-06
-1.3194838732852e-05
-7.1787034940493e-06
-1.19643226502645e-05
-3.4140520636355e-05
-3.26517260934428e-05
-1.16321356754686e-05
-1.62199326802505e-05
-4.59102785219138e-05
-2.17072736471578e-05
-1.88703463828823e-05
-3.45579259671487e-05
-1.63779694258369e-05
-3.06137067223062e-05
-1.24968554697517e-05
-1.69028570414527e-05
-2.54646959377721e-05
-2.07073234201747e-05
-3.47864826921324e-05
-1.25175640407994e-05
-2.76079798759418e-05
-3.11708304047523e-05
-1.14245191184263e-05
-9.53560124758013e-08
5.48347053333732e-06
-5.23163047973986e-06
-3.16246313635188e-05
-6.56146331077571e-06
-9.20403374611078e-06
-2.50657579992592e-05
-1.13538993261527e-05
-1.94470089065717e-05
-2.75565450286922e-05
-1.75604737284373e-05
-2.37454448319093e-05
-2.06417456939363e-05
-1.17843447492872e-05
2.4566956015791e-06
-7.1524176636559e-06
-1.20086409256047e-05
-3.44960294998625e-05
-5.92207239718937e-06
-3.11879713601585e-05
-1.41790645461581e-05
-1.25515560684878e-05
-5.68418910656955e-06
-4.13212569713403e-06
-3.10632006103589e-05
-2.09346006072623e-05
-8.95811357443036e-06
-2.84050341032494e-05
-5.01058319444784e-05
-2.32248873236993e-05
-1.15012724187612e-05
-2.74516266700046e-05
-1.45479509419977e-05
-1.96157848187268e-05
-2.55711598891798e-05
-2.91980477259669e-05
-1.74781636381173e-05
-2.66821711279149e-05
-1.99511739384874e-05
-8.08980917305767e-06
-1.08464383861012e-05
-1.23390469539863e-05
-7.64222418419256e-06
-4.64963216523822e-05
-2.79410357262814e-05
-3.43761062196443e-05
-3.26296410442578e-05
-1.93622801170609e-05
-1.2837073066873e-07
-2.05748655663476e-05
-2.27899835244668e-05
-6.95361801239045e-06
-1.93623751356975e-05
-1.44457515984552e-05
-3.5888164255465e-05
3.60075317290483e-07
-3.32276353248299e-05
-1.73207761499811e-05
-2.39632027729877e-05
-1.8574192592606e-05
-1.63027364659744e-05
-2.34605089661802e-05
-1.95039352091308e-05
-3.23764992620195e-05
-3.22701850100695e-05
-1.75561803154252e-05
-1.92055674474569e-05
-3.03757350179712e-05
-1.87407233090574e-05
6.47077630922372e-06
-4.02584168144866e-05
1.44286890684017e-06
-1.51640345833135e-05
-1.1312715266515e-05
-1.6264494522132e-05
-1.74947643319918e-05
-3.4081129727627e-05
-2.31337993006918e-05
-6.95398772709955e-06
-1.83198539700922e-05
-7.35356879385684e-06
-1.22036727398649e-05
4.34879979930137e-07
-3.54291536556223e-05
-1.72512029982899e-05
-1.48976205291146e-05
-2.6835173361072e-05
-1.60580513063625e-05
-1.78617160034697e-05
-1.32199247114629e-05
-1.74637436506057e-05
-4.1743005300957e-05
-3.56648103010262e-05
-1.13915667678189e-05
-1.567699819973e-05
-3.93214704008268e-05
-1.20946314002931e-05
-7.22109113031034e-06
-2.08859027994886e-05
-1.91246367367982e-05
-1.84015699182005e-05
-2.17020597278551e-05
-1.03426607981369e-05
2.06611030068301e-06
-3.48372250353601e-05
-9.41329543853738e-06
-3.72297223123836e-05
-3.5914719385172e-05
-3.16137235058739e-05
-3.26540057511827e-06
-1.97256717155837e-05
-4.52913238047547e-05
-1.26026252047009e-05
-1.64545723311786e-05
-1.18346207974391e-05
-1.13334497165943e-05
-1.84533092403466e-05
-1.91091911914771e-05
-3.36486391959099e-05
-3.34825409923817e-06
-2.10192367843305e-05
-1.73940888012491e-05
-4.50589965860447e-06
-3.80212981170415e-06
-9.82239318690964e-06
-1.32277724084515e-05
-1.21342390140131e-05
-1.984286314564e-05
-9.25059027488606e-06
-2.09989815853019e-06
-1.88900416683283e-05
-2.51230927476004e-05
-2.70451569405393e-06
-2.20863023119352e-05
-1.21005137346969e-05
-1.54978351718339e-05
-2.06382599771608e-05
-1.62408709161438e-05
-3.53254919084547e-06
-2.09796699591272e-05
-6.97725207448164e-06
-2.61931770256682e-05
-2.59070240220037e-05
-3.74039921140981e-05
-1.60594957300786e-05
-2.45128569144502e-05
-2.36412799611016e-05
-1.54758624576215e-05
-1.64759884095685e-05
-1.91951399692238e-05
-2.53338240692256e-05
-2.04012472925862e-05
-1.78094265581856e-05
-1.93161792072912e-05
-6.92971099071545e-06
-1.88168869165546e-05
-4.257676295206e-05
-1.35268901266835e-05
-6.21212289497936e-06
-2.22210751784251e-05
-2.69027692488976e-05
-1.51168200593902e-05
-2.21462084774087e-05
-2.82615750574526e-05
-2.251840675956e-05
-2.06546619998485e-05
-1.0647730163062e-05
-3.30200806729766e-05
-1.57704517911281e-05
-1.60796560639373e-05
-3.49925074788722e-05
-3.20718811416006e-05
-1.7633676958236e-05
1.79383365578838e-07
-9.91555617540982e-06
-4.04522043161226e-05
-3.08603187622776e-05
-2.9986568358627e-05
-2.68782480012137e-05
-6.38263987944528e-06
-2.80614251310527e-05
-2.1368864841334e-05
-1.29851866131664e-05
-1.07216229914565e-05
-1.08822801550163e-05
-1.88955915727869e-05
-1.84535856950659e-05
-2.14727264590782e-05
-3.88030806855515e-05
-2.12115534162802e-05
-1.79737602846659e-05
-1.90772097420276e-05
-2.89726705325131e-05
-1.79120253755379e-05
-2.87609633488973e-05
-1.88960732974828e-05
-4.27794971051808e-05
-1.04051662212339e-05
-3.41079449840792e-06
-1.85358917446087e-05
-3.66488078978991e-05
-2.21817806581988e-05
-2.76013790938084e-05
-5.64451705220414e-06
-1.14881550528275e-05
-1.95039306926914e-05
-4.39135041918928e-06
-1.59519473813047e-05
-2.20622586173537e-05
1.53997240351896e-06
-1.91680439608752e-05
-2.57035765394763e-05
-1.68483225319143e-05
-1.43191654661283e-05
-2.60188763222479e-06
-3.23399652878568e-05
-1.16802790539435e-05
-1.17896654176958e-05
-1.17387924648194e-05
-2.55392935899561e-06
-3.30722209057944e-05
2.93758566014279e-06
-3.23291355676364e-05
-1.5473983100032e-05
-1.46410918828542e-05
-5.42262819540922e-06
-2.33525667494357e-05
-3.52055867318003e-05
-1.93478258405616e-05
-1.60461357454618e-05
-1.55835573812746e-05
2.2121343870932e-07
-2.79434548384433e-05
-1.26405834180237e-05
-1.16087241187912e-05
-3.02000545606678e-05
-1.59469670945894e-05
-8.32228600795725e-06
-6.80887053319132e-06
-2.26631320521609e-05
-1.28113729168955e-05
-1.92469246336084e-05
-4.87606654388149e-05
-2.51736496399881e-05
-6.25201265412531e-07
-4.96057746177001e-06
-2.47760508130662e-05
-1.32459712688281e-05
-1.12539009629997e-06
-1.74847517352454e-05
-3.22711939530271e-05
-3.23961219660594e-05
-2.40798188969974e-05
-7.52057696064798e-06
-2.48451807195818e-05
-7.35572691578025e-06
7.64976059442256e-06
-3.33816011544678e-05
-7.14529750970389e-06
-2.80377519678772e-05
-1.24607519994536e-05
-2.34076935718845e-05
-1.29128260100654e-05
-1.12951771281767e-05
-2.29153709004197e-05
-1.81029965499575e-05
-4.02909741928453e-05
-2.10309567586697e-05
2.08411205673265e-06
-1.10994905808064e-05
-2.07673145151296e-05
1.36486942189394e-06
-8.38665953420249e-06
-5.42622532783264e-06
-1.10685232138734e-05
-2.07929283466447e-05
-3.28951607500551e-05
-1.87287725723783e-05
-1.93966223425001e-05
-1.66481419265527e-05
-4.08688135824717e-05
-3.76354417409019e-05
-9.98814861633071e-06
-2.77338852149792e-05
-2.96325882302996e-05
-3.32210836563059e-05
-9.71098710785886e-06
-3.1308001241917e-06
-2.28425982344937e-05
-1.77731014008641e-05
-4.57420171667246e-05
-3.36810028810129e-05
-5.23630875216104e-06
-3.06410017300771e-05
-9.79358346930382e-06
-1.00771437147497e-05
-3.59072164540407e-05
-2.01282951439862e-05
-1.2874529864589e-05
-6.1229958685724e-06
-9.79173110586155e-06
3.18916716870449e-06
-1.85967270213645e-05
-8.27899812931654e-06
-3.58263056010442e-05
-1.10433201859126e-05
-2.45171939233679e-05
-1.21436849969083e-05
-5.13975574277261e-06
-1.53099395694524e-05
-9.9865088032435e-06
-7.7060576441969e-06
-4.07033094134945e-05
-2.19548128710465e-05
-1.28535573230709e-05
-1.51202042281791e-05
-4.41964143329177e-05
-6.63930846467833e-06
-5.06837141745809e-05
-1.82383726477618e-05
-2.31206208208028e-05
-1.87398219150646e-05
-2.79987457461415e-05
-2.35399207563283e-05
-2.30027965845688e-05
6.59025211798203e-07
-5.0002912223129e-06
-1.78171268963106e-05
3.52028188780529e-07
-2.27607021526923e-05
-2.91658458536899e-05
-2.00637108151676e-05
-9.61148161557274e-06
-2.64724197665381e-05
-3.30589718548706e-05
-3.27807389878403e-05
-1.54604939134954e-05
-3.18235138147054e-05
-2.61522996219841e-05
-1.34123303192509e-05
-2.44274769316013e-05
-2.18690553632924e-05
-1.33997940633228e-05
-2.24971200748918e-05
-5.13923262067584e-06
-1.1353792779153e-05
-4.43282347468471e-05
-2.62277375589855e-05
-2.82044269427546e-05
-2.23622652725257e-05
-1.04824156254484e-05
-1.58421952912154e-05
-3.54086096230347e-05
-2.66206993857683e-05
-2.60816031038998e-05
-4.02221931267444e-05
-1.83144062686668e-05
-3.82272106997761e-05
-1.37121379452266e-05
-4.23964376457412e-05
-2.01169366729886e-05
-2.65957823244017e-05
-2.84933296368268e-05
-2.18285588646365e-05
-5.28948708157055e-06
-4.79093057469861e-05
-1.71916530418479e-05
-8.33211650203369e-06
-2.21280562528986e-06
-2.00951388291851e-05
2.95621818824382e-06
4.2878235054147e-06
-3.45650429460588e-05
6.96305419567925e-06
-1.90590385171892e-05
-2.42248559616355e-05
-3.13220256785578e-05
-3.04349969372972e-05
-2.45078256753346e-05
-2.70990721198047e-05
-5.81787234148326e-05
-3.17764814012396e-05
-1.2331326627695e-05
-1.13350995862793e-05
-1.64535408578184e-05
-2.69941294828068e-05
-2.30720243907224e-05
-1.16742101215382e-05
-1.95962666605815e-05
-2.16811706662984e-07
-1.65754244928633e-05
-2.79315882027009e-05
-2.77612860326173e-05
-3.46663758501651e-05
-1.38806769342068e-05
-6.29450457597879e-07
-2.85095299565663e-05
-2.8492303237966e-05
-1.98588636894672e-05
-1.31283005523859e-05
-4.27912521983119e-06
-1.17426492274915e-05
-7.33109034650755e-06
-2.18932899092247e-05
-2.45190587540619e-05
-1.20564482237793e-05
-2.61709202119319e-05
-4.58128733258881e-05
-3.55521508602125e-05
-1.11597564376026e-05
-2.42971264059747e-05
-2.39723839986101e-05
-1.3911280883715e-05
-2.17110309312414e-05
-1.0949154347032e-05
-9.37614998553092e-06
-2.72197585232103e-05
-1.92552885881162e-05
-4.10232138076424e-05
-1.44378781959087e-05
-2.24677489310569e-05
-1.99904811849851e-05
-1.54677828787529e-05
-6.42785559606264e-06
-2.77247091310269e-05
-2.86082947071622e-05
-8.29593663551436e-06
-1.61865820373776e-05
-1.63356828835101e-05
-6.84576750563168e-06
-2.41571551402013e-05
-1.84436726772467e-05
-3.68757339166684e-05
-5.23078531323965e-05
-3.03657376915874e-05
-4.29049784655835e-05
-5.55205860107441e-07
-3.45518124366446e-05
-7.97607790885577e-06
-3.446850955757e-05
-1.99248645021144e-05
-7.94472259799207e-06
-4.30901182042225e-05
-3.12430370576347e-05
-2.06270366712351e-05
-3.67544031922604e-05
-1.42988392297833e-05
-5.83826642797176e-06
-1.71878637525296e-05
-1.81908265166113e-05
-3.19848644865735e-05
-8.13331913469845e-06
-4.1754227385041e-05
-2.8234036703351e-05
-3.50416047218328e-05
-1.23920900015704e-05
-3.41481550564662e-05
-1.51439561285232e-05
-2.60506520647162e-05
-1.04534217370975e-05
-3.02185255661328e-05
-2.1750195422414e-05
-1.96697805402718e-05
-2.36599899255252e-06
-2.5140379528449e-05
-3.5572353977252e-05
-2.49130142726443e-05
-5.60391128453971e-05
-1.02321852644645e-05
-2.4922216840109e-05
-1.80060922567117e-05
-1.77433243534281e-05
-1.79799236067251e-05
-1.13500780537935e-05
-2.45023254254843e-05
-3.8065833216297e-05
-1.85010227936066e-05
-4.96505281013802e-05
-3.9424410631864e-05
7.0434958033591e-08
-1.76222858365862e-05
-2.60305948819933e-05
-3.03892135070341e-05
-2.84463461232523e-05
-2.44450911305462e-05
-1.87794945957279e-05
-2.46570101820738e-05
-2.4911735498132e-05
-3.30791580206195e-05
-1.96145675597675e-05
5.64537980488066e-07
-1.65730414805531e-05
-5.47171899924778e-06
-4.19303873157497e-05
-1.97180897719111e-05
-1.39723369119313e-05
-2.00062855886806e-05
-2.26527581432205e-05
-1.72270057517795e-05
-3.44234410994549e-05
-1.41090858585334e-05
-1.05259263959664e-05
-2.56190954694428e-05
-9.15427813838143e-06
-3.30109793417382e-05
-2.13423531635562e-05
-1.26430576456326e-05
-1.93374894219001e-05
-1.47025467963624e-05
-2.07503502338727e-05
-3.86164588106808e-05
-1.75951510145804e-06
-3.43526675479097e-05
6.11040265571349e-06
-2.19768745045964e-05
-4.64493700902874e-07
-1.10465834309677e-05
-3.66509917334077e-05
-8.14975693594952e-06
-2.80604444035778e-05
-9.23864691518437e-06
-3.40324332176787e-06
-2.33341115557747e-05
-2.65644866087155e-05
-1.57790129737874e-05
-1.91704213115998e-05
-1.35017708547755e-05
-2.85820118238698e-05
2.31073863406134e-06
-5.69501093720684e-06
1.47420226277601e-06
-1.09498769646579e-05
-1.19607685039443e-05
-1.21759643576108e-05
-6.31249259743664e-06
-7.96100615631119e-06
-1.61893531655487e-05
-2.19013467736494e-05
-2.23924273104331e-05
-7.54973436480332e-06
-2.58683652359737e-05
-1.6442469554796e-05
-2.21013876972578e-05
-3.35619729951905e-05
-3.747599301245e-05
-2.97156612677696e-05
-1.04848840243049e-05
-1.63069853692731e-06
-3.54775921664642e-05
-5.12078577154471e-06
-1.06763040620764e-05
-2.94914708288259e-05
-1.54761355787197e-05
-1.90064258697692e-05
-3.11820285232489e-05
-2.58181415697816e-05
-3.26335543590603e-05
-2.0392455240217e-05
-9.20099269020161e-06
-3.56580540082617e-05
-2.37937039133808e-05
-2.51871644127662e-05
-3.48252104223594e-05
-3.5335140510721e-05
-1.20896237000344e-05
-2.59682823094243e-05
-1.64576149320504e-05
-2.29053613463424e-05
-3.23202476247665e-05
-1.02850430415227e-05
-5.02994938195985e-05
-2.36945741609659e-05
-1.1252756704003e-05
-1.7393440811716e-05
-2.87037000177789e-05
-2.39935523203365e-05
-3.85321243085708e-05
-1.99862883172934e-05
-1.08819467644842e-05
-6.1091516871847e-06
-4.75250873530486e-06
-1.28246754056523e-05
-2.59950867909281e-05
-1.00788795742495e-05
-1.21801707645979e-05
-2.11489529119409e-05
-2.83192861914571e-05
-2.01277218347507e-05
-4.00825333493406e-05
-1.8001543557917e-05
-4.11848141326531e-06
-3.99180490186353e-06
-2.41858118904792e-05
-1.6265317965234e-05
-2.46820053874279e-05
-1.46538362881976e-05
-1.54811949653759e-06
-3.18059700185613e-05
-2.22169048929179e-05
-3.89215668866806e-05
-6.75727468148619e-06
-1.78444451079926e-05
-2.48218623071558e-05
-2.7749016977758e-05
-4.23340963073115e-05
1.06553869331667e-05
-2.45995790848573e-05
-1.34952706026387e-05
-2.40640813867349e-05
-3.41549805635282e-05
5.4087316607525e-06
-2.32980420617429e-05
-2.63675870418379e-05
-4.08150203274142e-05
-1.26768540587556e-05
-9.08590914542106e-06
-2.23664710655124e-05
-2.30098766767497e-05
-1.72216902273637e-05
2.1633978889697e-07
6.35224004139096e-06
-5.53020824619547e-06
-2.58352323698233e-05
-4.32211967412799e-05
-3.20344748757991e-05
-2.03918433342004e-05
-3.74592959400143e-05
-2.11892254737423e-05
-9.36613275284714e-06
-4.45697594883237e-06
-2.89568480752665e-05
-4.78316053236596e-07
-2.26418596709866e-05
-1.56558050895039e-05
-1.32581848524949e-05
-8.17692703536105e-06
-1.81921343741808e-05
-1.53836508167461e-05
-4.21715054515647e-05
-2.84584975772368e-05
-2.29629448177841e-05
-9.97562931516387e-06
-3.68859794893525e-05
-8.92757748161869e-06
-1.04294109215316e-06
-1.7202626363966e-05
-6.46755544794076e-06
-6.30589681767617e-06
-1.71946826550958e-05
-2.18470624475423e-05
-4.84888104075071e-05
-2.17289163889138e-05
-1.32874946651183e-05
-2.02697069214464e-05
-3.48944791850482e-05
-2.58913338271433e-05
-1.68322740837441e-05
-2.19410240566211e-05
-8.53820296023993e-06
-2.74441385742207e-05
-2.02863043168012e-05
-2.66822282581926e-05
-2.22007548922259e-05
-1.66415258872045e-05
-3.91370023034557e-05
-3.90780233347431e-06
-1.71028882034839e-05
5.34109623969106e-06
-2.1925720108057e-05
-2.59365608777613e-05
-2.27333132507414e-05
-1.0273098416415e-05
1.86405194445971e-06
-2.4182973408914e-05
-2.7458844012746e-05
-1.44429011250487e-05
-1.56972659958523e-06
-3.2106373894341e-05
-2.796428782432e-05
-1.94006508200312e-05
-4.47398066033987e-05
-1.0289051172429e-05
-2.80791149461796e-05
-2.46613917727999e-05
-6.23587746195216e-06
-2.24584012401562e-06
-3.04955030594558e-05
-6.40110356650092e-06
-1.02092709392073e-05
-2.04937736725172e-05
-8.99204124199166e-06
-3.55995766115675e-05
-1.30227318906628e-05
-1.9985014733592e-05
-1.71684020924781e-05
-1.15751344729065e-05
-2.70987152217256e-05
-9.30792762415045e-06
-2.34125468885872e-07
-1.05414473777714e-05
-2.85924761714243e-05
-2.41669403433543e-05
-2.51199867772115e-05
-1.20712639212578e-05
-2.69820822867704e-05
-1.16423699290777e-05
-2.75003403684401e-05
-1.84327148732145e-05
-1.86836396524777e-05
-2.79634157680502e-05
-2.69051946655433e-05
-1.25923517420911e-05
-1.15008488695505e-05
-7.30800373927373e-06
-1.10562998759548e-05
-2.28835148299259e-05
-1.89305944038158e-05
-3.36985454337301e-05
-7.73531974356582e-06
-1.52098048081501e-05
-1.97667460494833e-05
-2.75760608615489e-05
-1.59829498271668e-05
-2.11176645477623e-05
-7.74658289914922e-06
-3.17760898576169e-05
-3.47007742698613e-06
-5.10819031746159e-05
2.85593181495101e-06
-3.75222833792709e-05
-1.70771826424004e-05
-2.09569290446891e-05
-1.68365234149602e-05
-2.58018408733009e-05
-4.57287593127361e-05
-3.00640988027973e-05
-9.78846263292231e-06
-2.52710417067279e-05
-2.41640471619541e-05
-2.18202388031548e-05
-1.30648810446854e-06
-3.49949004110181e-05
-2.53823497307471e-05
-2.01132250465758e-05
-1.67920917552567e-05
-1.87928452417183e-05
-2.51077557476936e-05
-1.82553986413416e-05
-2.54296989983599e-05
-5.21991789421842e-05
-1.39166704209879e-05
-3.11206216656044e-05
-1.35951308033959e-05
-5.01668533983053e-05
-2.7941889745527e-05
-1.07394306508344e-05
-2.31552024058399e-05
-6.39169769200701e-06
-1.49780253620951e-05
-9.57849138508967e-06
-2.39337303509958e-05
-2.52704906160897e-05
-2.60356088707333e-05
-4.507125464784e-05
-3.55412045541341e-06
1.90228566928812e-06
-1.7665300110714e-05
-1.01618472224145e-05
-3.23541440357057e-06
-2.59185151498604e-05
-2.52121880764855e-05
-2.35822154307941e-06
-8.82472159538496e-06
-3.08606010440735e-05
-2.45040514809789e-05
-2.51886613714188e-06
-1.50461221184045e-05
-2.17829609653076e-05
-1.75357159728229e-05
1.54808503321229e-05
-1.63866129488903e-05
-1.52991248967335e-05
1.02052630930107e-05
-3.28199898708901e-05
-2.49433306113701e-05
-4.19601358338619e-05
2.50307421286194e-06
-3.3862156885186e-05
-1.57288537700177e-05
-2.78942365928966e-05
-1.56846973658906e-05
-2.17713511961893e-05
-4.07237988619102e-05
-3.57786991364038e-05
-1.90514696811736e-05
-1.10029595264023e-05
-2.19171801025313e-05
-2.20819326935669e-05
-1.45478405177632e-05
-1.25982660403726e-05
2.91887302177283e-06
-3.88424488354175e-05
-3.38640994768768e-05
-2.77181331753306e-05
-2.38049110040116e-05
-1.71891663224857e-05
-2.74270816936747e-05
-3.81530088067452e-05
-3.06522657331453e-05
-1.70149824619658e-05
-5.1735069647079e-05
-2.26700909767778e-05
-1.78698052357106e-05
-2.34372945618315e-05
-3.55512561890364e-06
-8.00839491685952e-06
-1.91630488263874e-05
-1.10652382825713e-05
-1.46647187304143e-05
-8.09441335113026e-06
-2.78398098868256e-05
3.17603965136161e-06
-1.19044909733196e-06
-1.62447662069073e-05
-3.0313110927793e-05
-1.90193704889099e-05
-1.39569987942952e-05
-1.60104655133811e-05
-2.65118622108614e-05
1.92965540774063e-06
-2.30944989704338e-05
-6.5178685163406e-06
-3.59465980656824e-05
-1.06657854379108e-05
-2.06605944833538e-05
-3.22024488667074e-05
-9.93799482987129e-06
-9.21739700973653e-06
-4.24898031630925e-07
4.86271680422324e-06
-2.20073978855679e-05
-2.16314434086318e-05
-2.60467066129688e-05
-1.24135944597346e-05
-1.04499407721166e-05
-1.49118438054177e-05
-1.18345148255317e-05
-2.09039065720106e-05
-2.15037557692091e-05
-1.67433073146675e-05
-2.55936048152959e-05
-1.96557831183968e-05
-3.24843075021596e-05
-3.10101865023367e-05
-3.42074507536796e-05
-2.85201789096729e-05
-2.63537871627378e-06
-2.94955267899067e-06
-1.62988599608978e-05
-2.02973698780608e-05
1.47161018583635e-06
-2.1493765373921e-05
-3.96693497691401e-05
1.33353146047825e-06
-1.6942348968528e-05
-1.89183394343135e-05
-3.66463317488244e-05
-2.54156328471549e-05
-8.5664058882755e-06
-1.53049658409587e-05
-1.64101476051361e-05
-2.58324282639663e-05
-1.67098469973024e-05
1.28122570317665e-06
-1.96696161055445e-05
-8.63884407352256e-06
-1.6623774211815e-05
-1.91435633421184e-05
4.25703681455978e-06
-1.3432452293868e-05
-1.01937618639846e-05
-3.94029095200136e-05
-5.15550576539654e-06
-7.87876555402348e-06
-1.34270070245625e-05
-4.02973354863567e-05
-1.36123139129683e-05
-3.54689360097096e-05
4.46664282761664e-06
-1.81259260391694e-05
-5.45538796777966e-05
-2.19807661377141e-05
-2.42999638110528e-05
-1.93487041546721e-05
-4.83071401585763e-05
-8.19852831225556e-06
-2.45963111976527e-05
-5.89063954216355e-06
-2.32594035699727e-05
-1.33913267707408e-05
-3.95361953785022e-05
-8.18269861559253e-06
-4.85439077758615e-06
-7.58775384056963e-07
-7.81565270854509e-06
-2.67407792878727e-05
-2.42076996703858e-05
-1.92023365427134e-05
-3.52851555574789e-05
-1.63033093965445e-05
-3.07238879816305e-05
-8.23351549650694e-06
-1.61120857554448e-05
-7.61783107487796e-06
-9.66854216207166e-06
-2.79890067203862e-05
-3.41841057032787e-05
3.75580054088487e-07
-1.25304871353099e-05
-1.38617850501489e-05
-1.06559614185875e-05
-3.07806453826973e-05
-6.09633706993352e-06
-2.43759647939582e-05
-1.02981773850373e-05
-2.15349739773605e-05
-3.71852739813363e-05
-1.14890077354296e-05
-9.20686901760989e-06
-1.14266791030686e-05
-1.88419984730543e-05
-2.03803408732233e-05
-1.58338475130851e-05
-2.7543982650834e-06
-1.71069100813441e-05
-2.2903420308724e-05
-2.30702798321941e-05
-1.92802692156382e-05
-5.07538104453597e-06
-3.52786183162983e-05
-2.6316498837312e-05
-1.80719417516822e-05
-1.45940827793166e-05
-2.10904374971956e-05
-2.79830285726178e-05
-1.73890184833429e-05
6.33085019654173e-06
-1.78621696500469e-05
-3.51365162971499e-06
-2.85211545737784e-05
-4.17105624466155e-06
2.72588523370626e-06
-1.61707606758047e-05
-2.49864757924557e-05
-3.06696802019045e-05
-1.90207314340886e-05
-8.62916971037827e-06
-2.28201756142392e-05
-1.47714094278855e-05
-1.29632796552316e-05
-4.09022269263042e-05
-1.30013023853923e-05
-3.33411196885932e-05
-4.34913220310178e-05
-1.52508877921629e-05
-1.90344414867576e-05
-2.69420602665241e-05
-1.77404496396145e-05
-1.97981832865566e-05
-2.66084367407857e-05
-3.25000250254525e-06
-1.63044139001294e-05
-3.2541767009984e-05
-1.93196699640246e-05
-1.39576790247821e-05
-3.08662463873633e-05
-2.37294874149582e-05
-1.42038133872499e-05
-2.75038608978548e-05
-1.84325475662775e-05
-1.90118815125497e-05
-3.69189733019253e-06
1.1054710855539e-05
-3.0344504993457e-05
-3.65172695376663e-05
-1.80293385286589e-05
-2.64675673264817e-05
-8.28623197807522e-06
-2.56533057622661e-05
-2.47202235589146e-05
-2.45957113418357e-05
-1.49063161590207e-05
-2.64469799532358e-05
-7.88207108460616e-06
-1.65023691045129e-05
-1.77399185207704e-05
-3.32130129956617e-05
-1.25698209397921e-05
-5.0051446880683e-05
-2.04138641459263e-05
-9.95307143459737e-06
-2.58122587315808e-05
-1.02003386883661e-05
-2.47940999041246e-05
-1.3491455887818e-05
-2.83042328428014e-05
-2.25036910639281e-05
-1.49206624750987e-05
-3.26353132783985e-05
-2.8749201092934e-05
-2.24048183834438e-05
-2.81493667605321e-05
-1.2421478996371e-05
-1.48022481680054e-05
-1.96235085458982e-05
-2.36969217013804e-05
-5.15927401260199e-06
-2.78648556689808e-05
-1.70111844092792e-05
-3.52452882636062e-05
-2.95171691971993e-05
-1.81035358036172e-05
7.37795111377243e-06
-2.75503149416836e-05
-2.61088674303358e-05
-2.28211398339689e-05
-2.88251341225763e-05
-1.02651554891081e-05
-1.58954689347951e-05
-2.42148796621414e-05
-2.16654400398999e-05
-3.65014379967092e-05
-1.88408748153877e-05
-1.82143259771411e-05
-2.49175494247291e-05
-3.41174283474659e-05
-2.04211539093392e-05
-1.83466413954812e-05
-1.65326379377582e-05
-3.85212685397987e-05
-2.94429220176731e-06
-1.7877767338878e-05
-3.01081487404954e-05
-3.05102937269887e-05
-2.56980959609178e-05
-1.60715249540194e-05
-1.65995290819574e-05
-1.2947311312114e-05
-2.75818444715892e-05
-1.87728121530631e-05
-1.05127668660145e-05
-3.09761493038925e-05
-2.09017339328536e-05
-2.2097271889358e-05
-5.4690899998932e-06
-8.58351959460096e-08
-2.4882948743736e-05
-1.81381026366299e-05
-4.02076397431767e-05
-1.68399465597107e-05
-3.32112935235826e-05
-2.54160846214559e-05
-2.39749930995671e-05
-1.78462501422965e-05
-8.03849874113186e-06
-2.29548853410922e-05
-1.54296969448742e-05
-1.35179993614002e-05
-1.37935270100452e-05
-1.46387228645911e-05
-3.6419544340755e-05
-1.53164468491843e-05
-6.47645470090551e-06
-1.8363092884149e-05
-6.04106431940394e-06
-7.27914559992075e-06
-1.22989281736145e-05
-8.70583316366607e-06
-1.92404455584829e-05
-2.39962728604335e-05
-3.58990209019125e-05
-4.55106302293946e-05
-7.80383082068122e-06
-1.79259873517195e-05
1.86499267816379e-06
-2.35645300227364e-05
-5.76546654382958e-05
-3.19561611095019e-05
-2.52773755501863e-05
-2.52658785788087e-05
-2.57672730786259e-05
-1.53871602885737e-05
-2.02533179086526e-05
-2.07923409744539e-05
-4.56248840680607e-05
-1.13777501122029e-05
-7.30307443401409e-06
-1.29254379142158e-05
-3.10319109978826e-05
-1.50743080234823e-05
-2.93027300519925e-05
-2.18739224887803e-05
-2.56891125105539e-05
-3.64690955387951e-05
-2.78249982771864e-05
-1.85604617364073e-05
-4.22316701770533e-05
-1.58465040868027e-05
-2.72333163425999e-05
-2.35030557146419e-05
-1.39572258741138e-05
-3.02198484069591e-05
-3.32764887767505e-06
-2.20918429506288e-05
-5.07343352202242e-06
-1.75560550506283e-05
-2.318267855173e-05
-1.06399777058861e-05
-1.27538368982261e-05
-2.06125820290443e-06
-3.84500699309714e-05
-2.44255255105861e-05
-2.05765781016793e-05
-3.87652253718951e-05
-2.41161607164207e-05
-4.33780991222188e-05
-8.16860732524327e-06
-3.14779429784962e-05
-2.52984348006746e-05
-2.61696159348314e-05
-5.19093013570284e-05
-7.97068214637807e-06
-3.37699552645508e-05
-9.58387099193711e-06
-2.49569999640546e-05
-3.01937766398351e-05
-1.59654243742027e-05
-2.05201242734722e-05
-2.98490071892755e-05
-2.14154565715192e-05
1.97050523257205e-06
-2.24777893945098e-05
-2.62456555652465e-05
-1.78970493991136e-05
-3.74156552643704e-05
-3.11043447889328e-05
-1.37924449133637e-05
-1.67624188416591e-05
-1.75637091165802e-05
-2.34495611206963e-05
-1.09911803764097e-05
-4.03608197088945e-05
-2.72455571623326e-06
-7.20277263956831e-06
-2.4534359520875e-05
1.11785222193223e-06
-1.33217513594063e-05
-3.21665050456287e-05
-3.15885284651293e-05
-1.95094221845041e-05
-2.54409077954469e-05
-2.44594286193433e-05
-2.09704779886561e-05
-1.65044578296936e-05
-1.21233127081584e-05
-1.08012609694242e-05
-2.45459840598407e-05
-3.03720696908682e-05
-3.23201120702453e-05
-1.3678587499171e-05
-2.08797618884903e-05
-4.10685020438237e-05
-2.21932679698309e-05
-2.03795570228367e-05
-1.23253945954765e-05
-5.16768353099521e-05
-1.34820545574414e-05
-1.80786812372658e-05
-2.91071125527253e-05
-1.03168730206115e-05
-2.56655883382117e-05
-3.32204773177849e-05
-2.78149255845267e-05
1.74212644297498e-05
-3.64180963296846e-05
-2.35754795025655e-05
-1.93920058970889e-05
-1.37922812683148e-05
-1.08978774556853e-05
-5.75619305257393e-06
-3.42486745063472e-05
-1.44454206690379e-05
-1.3197329077499e-05
-3.6271790722486e-05
-2.97349403431664e-05
-2.19083314183293e-05
-2.5797156488835e-05
-3.73402285677152e-05
-2.75197843727386e-05
-2.78190672419549e-05
-1.17214284273724e-05
-4.49027364127263e-06
-2.62791308428128e-05
-2.77768288421617e-05
-2.36155643667102e-05
-2.08860270822789e-05
-4.47314576298998e-05
-1.50939106208619e-05
-1.64217023239907e-05
-3.81822554419288e-05
-1.25717312964406e-05
-2.84933710126842e-05
-1.87198336149954e-05
-2.02004962514083e-05
-9.88569741563496e-06
-2.91249898410545e-05
-3.79550398087601e-05
-2.94101325413712e-05
-1.3749742257129e-05
-2.7460866702243e-05
-2.20464254251812e-05
-6.89727907179704e-06
-1.81714776563721e-05
-1.35366580187666e-05
-1.13274305455222e-05
-2.32526478417531e-05
-2.73880476744023e-05
-2.68143978425093e-05
-4.09536050536922e-05
-3.24105648789266e-05
-1.57008364090224e-05
-1.55295107710259e-05
-2.9947451300765e-05
-3.22953066049521e-06
-4.43710569023043e-05
-1.33074118781216e-05
-2.7264183871058e-05
-2.13751411045482e-05
-1.04308567538356e-05
-6.70561479908898e-06
-8.86625915107143e-06
-1.15535030516726e-05
4.22350567884229e-06
-1.0881268621918e-05
-2.22391802076343e-05
-2.64934048697627e-05
-3.88498004206217e-05
-1.32029615801446e-05
-2.83559244859984e-05
-6.38326772106023e-06
-3.0493801922076e-05
-2.83354065670695e-05
-2.51047263845736e-05
-2.69062500582342e-05
-4.09618140490184e-05
-1.84987304439451e-05
-2.52331196429368e-05
-9.34417924144479e-06
-2.9097192183611e-05
-1.69566086983797e-05
-1.91035721672479e-05
-9.44244646562767e-06
-2.0515056592769e-05
-1.5189599896737e-05
-2.12061054152698e-05
-5.33568527615607e-06
4.98061364321083e-07
-1.29868073787224e-05
-5.80166039616319e-07
-1.64589780983797e-05
-1.32712734202937e-05
-4.16320764861338e-06
-7.41292515149485e-06
-1.97449397326514e-05
-2.92561176458656e-05
-2.00200961781087e-05
-4.16336220676893e-05
-4.09619397890003e-05
-4.4221298234983e-05
-1.41638233538843e-05
-1.45272888256212e-05
-1.47587985397565e-05
-5.04001719876887e-05
-1.30830451756931e-05
-3.88297873724531e-05
-3.32004642648868e-05
-9.39333151561699e-06
-3.34211157997831e-05
-2.62190149798318e-05
-3.6667143643878e-05
-3.21050405588384e-05
-7.98086527507618e-06
-1.20101258581976e-05
-3.48992715067507e-05
-3.88461348794434e-05
-1.60406650141581e-08
-9.03142541007954e-06
-3.04427971720093e-05
-3.22820012452599e-05
-1.87773220694197e-05
-3.42545993127512e-05
-2.21868897715476e-05
-2.12659320116658e-05
-1.80985704941298e-05
-1.57871079676184e-05
-1.35950125910622e-05
-2.15689497543223e-05
-1.5967566710689e-05
-2.22392570156516e-05
1.80224258250461e-06
-3.191936091001e-05
-2.05437285045298e-05
-4.57817589040068e-06
-2.68475534230836e-05
-4.13696274630134e-05
-2.16821101208506e-05
-2.8588383891434e-05
-3.66529344084219e-05
-3.57889192081766e-05
-9.87626030944723e-06
-2.43206212472566e-05
-2.68899146773549e-05
-1.93153631828976e-05
-3.64189231741042e-05
-3.52250805532491e-05
-3.10398023228366e-05
-4.79476051783836e-05
-1.98735724155177e-05
-3.9616466407826e-05
-8.37617632383493e-06
-2.41459757259359e-05
-2.10650129567801e-05
-1.39251784699998e-05
-2.32318467663964e-05
-6.75528016824121e-06
-1.66324399771675e-05
-3.12896885320688e-05
-7.53002596954095e-06
-1.93816076111883e-05
-9.75892790061441e-06
-2.61966900387402e-05
-3.95728705748993e-05
-2.34830386804614e-05
-3.73456678860945e-05
-1.97809723433556e-05
-1.66311640221219e-05
-1.79789736946277e-05
3.59309657073857e-06
-1.21908656824577e-05
-6.38194097460824e-06
-1.9622446403293e-05
-1.62553830611325e-05
-7.29969661424473e-06
-2.81199802846335e-05
-1.50967042506076e-05
-5.79838899282611e-06
-6.85605912144585e-06
-3.37734773583798e-05
-2.17273563752057e-05
-3.76143931584576e-05
-9.49448456745182e-06
-7.29788259988394e-06
-1.40271080931117e-05
-2.2817152532454e-05
-2.16310757382002e-05
-3.50076265775262e-05
-2.73860098335153e-05
1.35339687767162e-05
-3.4942169123031e-05
-2.39765921127951e-05
-3.43601479627951e-05
-2.92243474432543e-05
1.10042209821821e-06
-1.50151169169907e-05
-2.97317927744308e-05
-1.94300978599857e-05
-1.66432561319278e-05
-7.18417879814887e-06
-2.21630193399514e-05
-2.27230291997937e-05
-2.06453159768564e-05
-2.07684366989637e-05
-1.84685248420799e-06
-3.86493219610175e-05
-2.03323159184061e-05
-1.81408019574975e-05
-2.24100510414794e-05
-1.49937460491592e-05
-1.95456044776084e-05
-4.01755042215111e-05
-3.16067762079297e-05
-1.49432243415893e-05
-2.04833512361029e-05
-5.61831581728312e-06
-2.92644266830985e-05
-7.3903536750215e-06
-4.61219025733637e-05
-4.10324796227156e-05
-7.81795976706273e-06
2.7403323438958e-07
-7.63918143484398e-06
-1.79357702863955e-05
-4.35448330029822e-05
-3.98769538514306e-06
-3.34614228418695e-05
-2.88930632150867e-05
-2.09709114909638e-05
-1.35378678247829e-05
1.52854281218383e-06
-4.03795851699221e-06
-1.82640718211334e-05
-2.54039277961508e-05
-2.2460372109104e-05
-3.80368955613421e-05
-2.1319363379406e-05
-3.59809799345011e-05
-4.28701385767698e-06
-1.83576366363357e-05
-1.38032775821344e-05
-1.63366691300752e-05
-3.93692988843859e-05
-7.26200117726567e-06
1.444821172315e-06
-3.46626804437293e-05
-4.4853659414463e-05
-2.83384996761036e-05
-1.03852640503769e-05
-8.46185464426453e-06
-2.02754281450648e-05
-2.77187924443891e-05
2.00776534040067e-05
-2.20397676197092e-05
-4.53465595689611e-05
-2.95701947538105e-05
-1.61451563787787e-05
5.64819045740818e-06
-1.33469421739669e-05
-2.95644943195923e-05
-1.64585475642486e-05
1.67822093376461e-05
-1.46063308456243e-05
-1.50134771884059e-05
-1.54137731589473e-05
-1.11923009487148e-05
-3.4240655406317e-05
-1.88830991121609e-05
-1.55027195634244e-05
-9.08991373654813e-06
-2.79798605697198e-05
6.85367374295828e-07
-1.92195869990242e-05
-2.48745302569363e-05
-2.41295718454357e-05
-1.00373329548619e-05
-1.99915110868329e-05
-1.18768607860585e-05
-4.22496550248789e-05
-2.98816936621935e-05
-2.49917611145179e-05
-1.82707663748273e-06
-3.04624595640856e-05
-2.71368234123828e-05
-3.3282593288305e-05
-9.54689783666486e-06
-1.15658291563261e-05
-8.8450931038448e-06
-2.25457016907128e-05
-3.03022452033672e-05
-2.7435703737576e-05
-7.16651978270171e-06
-1.81940354734972e-05
-2.48670331432592e-05
-2.04214757993878e-05
-4.31873549551465e-05
-1.75281290804368e-05
-3.02919098633544e-05
-3.66737218134802e-05
-1.87094592856459e-05
-9.67047351534409e-06
-1.06214853229433e-05
-6.28854122066126e-06
-2.31027129699104e-05
-3.97072523873616e-05
-3.11819021657887e-05
-2.4650852091199e-05
-2.31593548415157e-05
-4.88245573454252e-06
-1.04667974736395e-05
-2.47505999298809e-05
4.27191380355286e-06
-2.86357776137277e-05
-2.52473611270158e-05
-1.08133233888472e-05
-1.30816958299961e-05
-3.54897002492654e-05
-6.77567317440414e-06
-3.10996636578194e-05
-3.88486843498932e-05
-1.56694530328358e-05
-2.13512748928844e-05
1.71267343483465e-06
-2.81279357259778e-05
-3.66249501264069e-05
-7.53783312728572e-06
-1.92837884370161e-05
-2.59602529581118e-05
-1.75517411316584e-05
-2.6151375561809e-06
-5.47125664454165e-05
-2.49351518706906e-05
-2.27181787675874e-05
-1.52392649275541e-05
-2.58934931913132e-06
-1.78280763095184e-05
-1.0751905735613e-05
-9.48962091623279e-06
-2.9896908903441e-05
-5.20092551347959e-06
-3.96450985712039e-05
-8.72097278804937e-06
-1.36893754214674e-05
-2.2376050438663e-05
-2.11096406377666e-05
-5.92639310590203e-06
-2.6270715100152e-05
-3.77002893329988e-05
-1.3950271520296e-05
-2.52636186051607e-05
-2.89057744492825e-05
-2.03828438909235e-05
-1.91187890660619e-05
-1.43789266279857e-05
-1.4345712708554e-05
-4.11070236388526e-05
-1.5469985649753e-05
-5.86322149638547e-06
-3.19707868260025e-05
-4.60976619725705e-05
-4.56676923061115e-05
-2.29219617496465e-05
-2.17907899017455e-05
-2.40947515584162e-05
-3.81810282055935e-06
-9.72324111776471e-06
-3.36903541861676e-05
-3.22322300385231e-05
-2.71730176356993e-05
-1.16731966847369e-06
-2.50286440154408e-05
9.02692574265277e-06
-3.44219723409692e-05
-3.55810658728699e-05
-2.39092126868481e-06
-1.86876124759004e-05
-3.24843465074412e-05
-3.36821143594249e-05
-1.57443582664502e-05
-4.08966358077247e-06
-1.92665264986163e-05
-1.90306641855465e-05
-1.82934147283813e-05
-4.76381741227836e-05
-3.46867254956617e-05
1.25539014956986e-07
-1.85956650467247e-05
-2.45442664300365e-05
-2.58399720288986e-05
-2.81566156428924e-05
-1.42281780380912e-05
-1.76861894309278e-05
-7.37741015829256e-06
-2.23267255086928e-05
-2.55520669556109e-05
-2.02926713230644e-05
1.17656553829708e-06
-1.72693693311352e-05
-2.54508316920105e-05
-3.48609157234394e-06
-1.27738350009523e-05
-1.76727694550579e-05
-4.23577547206208e-06
-2.61543800789391e-05
-2.25242151180092e-05
-8.36205358499846e-06
2.20706843892272e-06
-2.73337842709231e-05
-1.41404245115272e-05
-1.64490700384637e-05
-1.96155000820526e-05
-4.078422531203e-05
-1.37819960066079e-05
-4.55859328803377e-05
-2.50287707960899e-05
-5.29997475296875e-06
-1.74709474242442e-05
-4.26211884567264e-06
-1.82102613366426e-05
-3.36490232729322e-05
-2.67655882736872e-05
-1.45095598799857e-05
-1.02944980338478e-05
-2.80192084287485e-05
-1.49677480050615e-05
-1.63059634007413e-05
-1.86582490276448e-05
-3.03441908280161e-05
-1.70998297207359e-05
-1.79644186636397e-05
-6.12609027563909e-06
-2.22506931251648e-05
-1.54571106933884e-05
-5.25895713733501e-06
-2.12330527366046e-05
-5.11297554805289e-06
-1.43076960318208e-05
-2.30166320793758e-05
-2.17955567353847e-05
-4.5876740063394e-05
-3.74348331933025e-05
-1.50379942969355e-05
-5.35292130269836e-06
-2.44401342313935e-06
-2.88245721294752e-05
-3.81586145486719e-05
-3.69702019949453e-05
-1.25640288894546e-05
-2.92483984884662e-05
-2.64427280500827e-05
-1.92072885827606e-05
-2.37281205735287e-05
-1.40133628653523e-05
-4.38017045221225e-05
-9.38582368713003e-06
-9.37805363922533e-06
-3.73213371345182e-05
-2.78642771141448e-05
-1.77862917509215e-05
-1.22839566145004e-05
-9.93524232523226e-06
-2.43558022178938e-05
-3.00136090593475e-05
-1.75629729789842e-05
-4.30573331882988e-05
-1.57785523776919e-05
-3.27518615267314e-05
-1.14936980687616e-05
-4.04012080396502e-05
-3.14636177336038e-05
-1.65159582762804e-05
-2.11743777875937e-05
-2.05018897854344e-05
-2.74310985590304e-05
-1.50455315998066e-05
-1.82164190051564e-05
-1.52682469775145e-05
-9.46467788507597e-06
-2.48153971070559e-05
-2.19263008545989e-05
-4.36495279102817e-05
-7.77725036775583e-06
-2.68700460689222e-05
-2.75463102325805e-05
-2.49119748033235e-05
-2.66041943719077e-05
-1.84302057978503e-05
-1.03283150159431e-05
-3.26051974493027e-05
-1.81991124836385e-05
-1.48357168266285e-05
-8.41226030150391e-06
-2.53698202389488e-05
-1.41361728394064e-05
-3.6160064484749e-05
-3.02553944208227e-05
-2.20188975346328e-05
-2.20870215238682e-05
-2.79296944651603e-05
-1.90455593362334e-05
-3.17187564005099e-05
-2.55955412476721e-05
-2.79821390337659e-06
-4.40004344668039e-05
-4.38959070507238e-05
-3.01002966493866e-05
-2.70157044846055e-05
-1.02873977613209e-05
-2.19678789978134e-05
-1.86592127254524e-05
-4.05995361973758e-05
-4.00828608622292e-06
9.8684498694012e-06
-2.96292711229724e-05
-1.35503804261033e-05
-2.66631164778551e-05
-1.60879322528797e-05
-3.67106919782047e-05
-2.19623776869319e-05
-3.76510212237288e-05
-9.92256232610644e-06
5.88739565884746e-06
-2.11006115635807e-05
-1.70830377091574e-05
-2.21306605038035e-05
-3.99235769301271e-05
-3.22824768015653e-05
-8.6267143046001e-06
-2.67927851533666e-05
-1.24534893368188e-05
-6.11031674830905e-06
7.77655318992893e-06
-1.84366320325112e-05
-2.69469896412753e-05
-2.46971259816912e-05
-1.87884252567862e-05
-2.13435983650453e-05
-1.7030717382544e-05
4.37996004994243e-06
-8.7127383091183e-06
-1.11653002274155e-05
-7.84296318862897e-06
-1.59900276029447e-05
-2.34551195603732e-05
-7.95551969733635e-06
-1.41703483634229e-05
-2.42119378633021e-05
-1.55693765364287e-05
-4.96051246246159e-05
-5.00530469025386e-06
-1.27231630567629e-05
-2.77856769924195e-05
-1.01909380793996e-05
-1.00810981920613e-05
-1.71339565045827e-05
-9.14921156053803e-06
-2.70632404371347e-05
-2.33523154236825e-05
-1.34456326031981e-05
-8.07412136869717e-07
1.43865180139198e-05
-6.69305036865164e-06
-2.09990412781744e-05
-2.06470364604323e-05
-2.14760901556139e-05
-3.00272742044753e-05
-3.46552319212156e-05
-3.55739170603917e-05
-3.372275714797e-05
-1.63731551948166e-05
-1.23318536012132e-05
-2.4922643086593e-05
-2.4790315629535e-05
-2.20538818159411e-05
-1.83269541921054e-05
-5.31606269990946e-05
-1.45557037958029e-05
-2.23398583213334e-05
-2.70747062394313e-05
-3.55529419130399e-05
-2.07853358666597e-05
-4.55957557729134e-06
-1.11542041906251e-05
-1.07728167550371e-05
-2.39448799330313e-05
-1.67137089237342e-05
-6.9579505120188e-07
-1.71480195177295e-05
-3.10982194394424e-05
-2.64330769410702e-05
-3.15965312036371e-05
-1.14382350880527e-05
-1.68569748228898e-05
-3.17419322965824e-05
-3.36186678307393e-05
-3.81992945414099e-05
-1.9258538984698e-05
-8.29652386574781e-06
-1.52512150460823e-05
-2.98151635053606e-05
-9.5528568928511e-06
-2.68777563581977e-05
-2.9781088287386e-05
-1.57240459941539e-05
-2.09458440241185e-05
-1.32330381783372e-06
-3.50505967319396e-05
-2.33263163538605e-05
-2.86610350681656e-05
-8.79143666907341e-06
-1.16526927650305e-05
-3.79145411556029e-05
-1.78764068882947e-05
-1.74218489604649e-05
-1.61065202257023e-05
-1.0931352353489e-05
-2.86235017938509e-05
-6.08944970489623e-06
-1.87891537796529e-05
-3.9098696222331e-05
-5.79641352630373e-06
-2.20402880644453e-05
-6.24122095857183e-06
-3.77290475686772e-06
-1.68355884036914e-05
-2.68083793166515e-05
-4.49909284567885e-05
-5.47772840770813e-06
-1.44387271445967e-05
1.00321357903823e-05
-3.85409717185069e-05
-6.68819740799059e-06
-2.32395402043458e-05
-1.96245009951039e-05
-1.16201933343499e-05
-1.93460513514232e-05
-3.60638348478768e-05
-2.48835234634819e-05
-2.3210145182895e-05
-2.37610623694508e-05
-1.62243145061653e-05
-2.4396976944804e-05
-1.17108079098525e-05
-9.53595374159299e-06
-1.47756349304187e-05
-5.05938973402341e-06
-3.16092011536407e-05
-2.57042949256128e-05
-1.19640216758617e-05
-1.02762396259111e-05
-3.60289284551167e-05
-1.24898809814622e-05
-5.05967783146933e-06
-3.70799333633157e-05
-2.50740103392698e-05
-1.34701320506038e-05
-5.5511718282077e-06
-2.42609185999798e-05
-1.39754094405062e-07
-6.87368887831264e-06
-1.71723828635023e-05
-4.46158137784976e-05
-1.72484928307193e-05
-4.16108847110351e-05
-2.52939982948283e-05
