# Supplementary material for: Research on computational propagation and identification of mine microseismic signals based on deep learning
Source: PLoS One. 2025 Oct 22;20(10):e0334641. doi: 10.1371/journal.pone.0334641 (PMC12543183; doi:10.1371/journal.pone.0334641)
Supplement: S3 Data — (ZIP) [file pone.0334641.s003.zip › 000100500002788.xlsx_0.txt_24.txt.txt]

-1.80182718487194e-06
-2.50652675521802e-05
-1.3204596166265e-06
-2.25482673077155e-05
-1.95576558097083e-05
-1.43119308342003e-05
-2.70976324097749e-05
-2.44335929053721e-05
-1.64381278840146e-05
-4.6699570565148e-05
-2.30964884029729e-05
-1.24349780440896e-05
-1.61251767698274e-05
-1.12988857343753e-05
-1.25536280178974e-05
-4.05686737456247e-05
-1.94391409347403e-05
-2.50201554915039e-05
-2.3989047714734e-05
-3.1158107963685e-05
-2.82023318154656e-05
-4.27126793787235e-05
-1.051039028043e-05
-1.6942210618089e-05
-4.03393572308233e-05
-5.27207229402091e-06
2.64870396650268e-06
-1.81316013591247e-05
-3.14500635005706e-05
-1.82708408471009e-05
-1.56336694834988e-05
-1.25062026261916e-05
-3.71339392554224e-05
-1.64563370711929e-05
-1.45727266465415e-05
-1.7732467796893e-05
-1.37835383081295e-05
-1.01016893104836e-05
-1.85732095964909e-05
-1.05956222006637e-05
-6.63317869249445e-06
-2.78366861044285e-05
-1.54913590664097e-05
-2.02309354405136e-05
-2.17285003198876e-05
-1.29794693194403e-05
-2.31027716482894e-05
-3.94908307661453e-05
-4.10237107838788e-06
-3.3535015645373e-05
-2.01876129470212e-05
-1.16808828949749e-05
-2.14687944640736e-05
-2.31584495373461e-05
-7.93553649088946e-06
-3.57663669328664e-05
-4.1664222625728e-05
-1.05603928524546e-05
-1.46801392894399e-05
-2.15135320846597e-05
-2.34340005871276e-05
-8.13537158282464e-06
1.11137096419157e-06
-8.36156293203332e-06
-3.05424945810892e-05
-6.51655629546686e-06
-8.12185206052205e-06
-1.97105918572625e-05
-2.25639589522331e-05
-2.96198166714038e-06
-1.37556583026776e-05
-1.81223482911889e-05
-2.78959305866969e-05
-1.86205472086765e-05
-1.25431099803435e-05
-2.46298469805748e-05
-1.87148634624705e-05
-1.42139814429973e-05
-2.88812640035146e-05
-3.26509634609886e-05
-1.22288161732117e-05
-4.44375355516876e-06
-2.22236597628974e-05
-1.36398124745811e-05
-3.06110092457346e-05
7.33880059216539e-06
-2.55108540687049e-05
-1.70038998575598e-05
-2.22143049733824e-05
-2.92345580304338e-05
-1.86900120825911e-05
-1.68655382186925e-05
-2.87378863672165e-05
-2.23782976465369e-05
-4.88123353959122e-06
-2.54342776045272e-05
1.18890383440902e-05
-1.64660303954769e-05
-7.73275054917214e-06
-1.80372703338699e-05
-3.37654579621374e-05
-1.40867062189359e-05
-1.55908703657021e-05
-1.50599080569693e-05
-2.38176615703451e-05
-4.78851007103353e-05
-1.0075187224733e-05
-2.47141776270452e-05
-2.8764708693035e-05
-7.73702725653539e-06
-2.50091339237439e-05
-1.44546616276894e-05
-2.15566890848632e-05
2.65384622855976e-05
-3.2079440863309e-05
-1.56975562614991e-05
-3.61939298284517e-07
-2.27665336653848e-05
-7.08808077807718e-06
-9.09014034245494e-06
-3.23889371104325e-05
8.59998896449709e-06
-2.11179740493817e-05
-2.18901086926576e-05
-1.36253992292979e-05
-2.1745631400182e-05
-6.83937987458728e-06
-1.7996565362193e-05
-3.77053693629467e-05
-2.89384410774287e-05
-6.30388331638819e-06
-3.4076819500438e-05
-1.93541531976137e-05
-1.57481804676909e-05
-3.26415421991103e-05
-1.93664729094132e-05
-3.40224802955788e-05
-8.96905630784837e-06
-3.96844574051717e-06
-3.85700298900868e-05
-7.38321954837173e-06
-2.08918002991484e-05
-3.80657796382407e-05
-3.15298983588102e-05
-9.57600546001531e-06
-2.02777568162507e-05
-3.01091764430791e-05
-3.00260480333564e-05
-2.70907056500442e-05
-1.48828984976826e-05
-1.22337103665636e-05
-7.79678335136911e-06
-2.99630496409401e-05
-2.56284227045846e-05
-7.1211651433848e-06
-4.23332616095771e-06
6.26559040196033e-06
-1.57802371120969e-05
-3.79748370387955e-05
-2.58549035019224e-05
-2.15186991459249e-05
-1.93678413990353e-05
-8.74544231876497e-06
-1.04009722869199e-06
-5.83883314084426e-06
-3.43693397053497e-05
-3.50998794199036e-05
-2.34972889630201e-05
-1.72366773220779e-05
-1.89135808975815e-05
-1.39941859381961e-05
-3.05339390625153e-05
-2.08808856740841e-05
-6.48747551332564e-06
-8.74634318690803e-06
-1.43669057198252e-05
-2.5860579089331e-05
-1.8839492611198e-05
-2.13171087503513e-05
-1.3696844920349e-05
-1.73839953452529e-05
-2.00988188837327e-05
-1.09585911009341e-05
-2.91360072835831e-05
-1.98671807833019e-05
-4.35697859799064e-06
-8.99854962867546e-06
-8.94481639558132e-06
-2.59941472086432e-05
-3.20942174259789e-05
-7.25847748569012e-06
-1.24679329484097e-05
-2.70880344430218e-05
-1.79094432341206e-05
-3.02742000399712e-05
-3.83528016970309e-06
-2.09995782678055e-05
5.00556579067801e-06
-3.83615375832277e-05
-1.609267520435e-05
-1.80362092460545e-05
-9.01446824156404e-06
-3.5406962432423e-05
-3.66650780243127e-06
-1.56498562998877e-05
-1.16097028727908e-06
-3.59663709981645e-05
-2.53160136136497e-05
-1.10404037447866e-05
-1.15942267687996e-06
-1.91434823236687e-05
-2.4601826675396e-05
-2.35814531789434e-05
-2.23038593094189e-05
-1.86482795695133e-05
-1.95639769157864e-05
-3.2778291213952e-06
-8.11811919217246e-06
-9.26061397730027e-06
-3.4528684402876e-05
-1.24111403140322e-05
-3.24336559805031e-05
-2.05493035018352e-05
-2.17868614688015e-05
-3.01399564098292e-05
-1.45116475345137e-05
-2.12575320430985e-05
-2.84758926062336e-05
-2.97815028724111e-05
-1.927265801336e-05
-3.96485712884203e-05
-2.74552954754594e-08
-2.00142607943868e-05
-1.50586578684934e-05
-5.05833271389348e-06
-8.19786370609791e-06
-1.95922930612327e-05
-1.52249907325215e-05
-1.28493727355769e-05
-2.1610305863979e-05
-1.85985912250842e-05
6.84122681186221e-06
-2.85384628819467e-05
-2.5711970470656e-05
-1.64846802361755e-05
3.08030942848487e-06
-3.09873788018369e-05
-1.17456430323236e-05
-1.05480944054353e-05
-3.08549798323306e-05
-1.85123975132933e-05
-2.39217144066681e-05
-2.48890373744761e-05
-1.96484866107488e-05
-2.01240886984247e-05
-1.31404869251715e-05
-2.43337055131214e-05
-1.58833135947571e-05
-7.83233565606171e-06
-2.39347710836939e-05
-2.83657213066055e-05
-2.43277786970277e-05
-3.08818964427639e-05
-2.76761776721882e-05
-1.21332327028296e-05
-2.23284276470822e-05
-2.16905761016538e-06
-2.49879916769714e-05
-2.78827983157106e-05
-2.03892123865004e-05
-2.55166720148931e-05
-1.15214858704741e-05
-3.21800692589376e-05
-2.59845740405949e-05
-3.50138017873572e-05
-1.06275756504901e-05
-2.41959938961722e-05
-2.46908278529165e-05
-1.73412032101532e-05
-4.76193749145706e-05
-1.61892364516714e-05
-8.10985476731904e-06
-3.00477624414499e-05
-3.41890080824396e-05
-2.97074638048696e-05
-1.65454313887404e-05
-3.0937349766103e-05
-2.14426792691884e-05
-3.1388646012461e-05
-1.80959050926465e-05
-1.17118628238008e-05
-1.80912486619805e-05
-1.67952205384726e-05
-1.38119664936611e-05
-1.48531827662302e-05
-4.11524890610771e-05
-1.20333681549542e-05
-2.84586680176063e-05
-8.53128576099999e-06
-2.71478428252357e-05
-1.7142081964206e-05
-1.62631138166021e-05
-2.65881320197849e-05
-3.8496110234871e-05
-3.48909063503031e-05
-1.68003837139525e-05
1.44906653593954e-06
-2.92465446067962e-05
-1.0776826825653e-05
-1.64899621329395e-05
-3.36846503421605e-05
-1.20004665121154e-05
-1.25505843464127e-05
-2.4628799314745e-05
7.92464718600374e-06
-2.04783826246848e-05
-1.57672557363699e-05
-1.90879421127478e-05
-3.79087029560036e-05
-1.7728992806238e-05
-1.88749457552538e-05
-2.39577131261032e-05
-1.24899868500497e-05
-8.23474254288983e-06
1.66738545546141e-06
-8.22642246802215e-06
-2.71773265916266e-05
-3.0862663872833e-05
-7.95636609796455e-06
-2.01009057836333e-05
-2.69594568763432e-06
-4.10582311690338e-05
-2.22190566356062e-05
3.68958355957779e-06
-1.39207940688933e-05
-2.97270836301352e-05
-2.61842809918098e-05
-3.32537710916885e-05
-3.00783883240645e-06
-3.88284608865061e-05
-1.16728743569988e-05
-2.94244302288507e-05
-1.75005419150446e-05
-3.27991359410395e-05
-3.8652472750488e-06
-3.4806006776181e-05
-3.21431509014886e-05
-1.81104697096233e-05
-2.00681888620642e-05
-3.68713495909451e-05
-2.04561238570977e-05
-1.33057347812049e-05
-2.00953734696985e-05
-4.19395784907857e-05
-1.15183956079229e-05
-3.36842680558075e-05
8.29384101037141e-06
-9.37670557980817e-06
-2.71761493491795e-05
-3.41301135003453e-05
-2.82527653399215e-05
-2.45566243736773e-05
-1.73841136489141e-05
-3.1965774044338e-05
-1.99957020641826e-05
-1.80439818281439e-05
-6.62656514160032e-06
-1.8815078156753e-05
-2.11607980986834e-05
-1.92793462673813e-05
-8.14562260580495e-06
-1.78513075976713e-05
-4.52307543313615e-05
-3.20913180549501e-05
-1.96626383169695e-05
-2.13603614545919e-05
4.24623179037756e-07
-1.15597933988122e-05
-1.73178708803312e-05
-1.16369254732158e-05
-2.10838367517739e-05
-2.17420498795866e-05
-1.09984599216103e-05
-4.64445807631606e-05
-3.18699461909899e-05
-1.88660415214406e-05
-1.33753477955807e-05
-3.40750595293349e-05
-2.24126472484934e-05
-9.83507158267015e-06
-5.91379189380133e-06
-1.13438182825673e-05
-4.31721737918317e-05
-2.64182178807917e-05
-3.38959784119504e-05
-4.01955857131138e-05
-2.94706812563334e-05
-1.79942289062966e-05
-2.50842565797262e-05
-3.3383036934311e-05
-2.31532789879781e-05
-1.22507134835612e-05
-1.90271447120347e-05
9.59865158549077e-06
-4.03377152339705e-05
-6.28818902560642e-06
-8.18440359701365e-06
-4.20458427175376e-05
-2.89100616823612e-05
-1.80585329728185e-05
-4.18213933846121e-05
-2.3587783239877e-05
-2.12524804953945e-05
-2.70856368457444e-05
-1.30555932377908e-05
-1.07868623783291e-05
-1.88493634640404e-05
1.09916011769855e-05
-1.94063273673284e-05
-1.81925979805694e-05
-7.27730070439856e-06
-3.08727202204044e-05
-6.00002431512751e-06
-3.08497466332381e-05
-1.4598515211865e-05
-2.56904478739427e-05
-2.82395788995457e-05
-6.13363837923716e-06
-1.7597868157928e-05
3.4530619842473e-06
-3.15829882308201e-05
-2.30886774526349e-05
-8.71026349150432e-06
-2.15617436490292e-05
6.84115171963955e-06
-2.75395181967127e-05
-2.8197059763416e-05
-3.33568253515281e-05
-1.36570396383328e-05
-2.96324164847794e-05
-1.0174076901759e-05
-2.82819867530888e-05
-4.24845676188968e-05
-3.05212140992879e-05
-3.32753832515163e-05
-1.86534732604272e-05
-2.43386000870635e-05
-8.45838286070282e-06
-2.96333864530689e-05
-5.00172081138053e-05
-2.14239859703818e-05
-2.03122405701792e-05
-1.43485258839886e-05
-2.97060605665717e-06
-1.11146684095448e-05
-1.08244410734787e-05
-3.33773261927794e-05
-2.17015902631837e-05
-3.70567605567437e-05
-2.51522423875129e-05
-3.34293594204958e-05
-3.59967781380495e-05
-2.38404534700188e-05
-2.39087820785233e-05
-1.1345296202063e-06
-2.43214202964436e-05
-3.02394061926139e-05
-2.69086644912559e-05
-1.21896032753412e-05
-7.97342382414043e-06
-3.98818026140816e-05
-3.50586104764649e-05
-1.08136903907907e-05
-4.28574840996269e-06
-1.03408746267309e-05
-2.80338572872083e-06
-1.15902168931765e-05
-1.66092863308503e-05
-2.40229010857759e-05
-2.74526758607142e-05
-1.55193636770811e-05
-4.58038987173126e-05
-1.8502263736633e-05
-6.2054493466815e-06
-3.04140356401098e-05
-1.93814853831975e-05
-2.7985572057822e-05
-5.99135684145179e-07
-5.95208374076689e-06
-4.67834239801755e-05
-3.23911501769225e-05
-1.27986080147708e-05
-2.50610075205512e-05
-2.52850319579797e-05
-4.88629295427353e-05
-3.02639974931975e-05
-3.39900944618932e-05
-1.92603857990049e-05
-1.20355419972998e-05
-2.11461029351586e-05
-2.13846981650928e-05
-2.73673744120028e-05
-3.26877075530087e-05
-2.66786410764993e-05
-2.18520659037253e-05
-1.16115139480322e-05
-1.66073907331348e-05
-2.77815536622492e-05
-4.8643816724178e-06
-2.36168989618526e-05
-4.30441700889001e-05
-3.18237158452043e-05
-2.1094731602981e-05
-3.0128658441754e-05
-1.03718632557249e-05
-2.93208120683226e-06
-2.43476504156315e-05
-2.14655233018306e-05
-6.06013149945357e-06
-1.48179368741682e-05
-1.94438076918025e-05
-1.82243484690223e-05
1.20053817708603e-05
-1.61138349390307e-05
-4.31549997114085e-05
-2.85621287959254e-05
-3.59470006266734e-05
-3.08625318031314e-05
5.39374069720717e-06
-2.82819419271376e-05
-4.16377617915911e-05
-2.64379785562018e-05
-1.91406202209004e-05
-1.02761200313619e-05
-5.89900075939649e-06
-1.11701851425142e-05
-4.654637333478e-06
-5.15967822767536e-05
-3.69387422554819e-05
-2.33879943032171e-06
-2.9514340314818e-05
-9.28170477008602e-06
-1.1190157285909e-05
-2.80959974565508e-05
-4.14549975156453e-05
-1.58255640735014e-05
-2.3369466312416e-05
-1.80182385713341e-05
-9.62742314929624e-06
-3.88100574089384e-05
-2.09599205774454e-05
-2.1403363966573e-05
-2.3503072817532e-05
-2.68458897124663e-05
-2.58778555688538e-05
-2.17483981650949e-05
-1.09862159633202e-05
-2.85345336056471e-05
-2.38308968398018e-05
-8.79702407693543e-06
-3.24172157658587e-05
-2.44633469116513e-05
-6.78395005219616e-06
-1.87972579122684e-05
-2.41445996377652e-05
-3.69102140730058e-05
-2.06842084575536e-05
-3.10761789178337e-05
-1.20526484067517e-05
-1.89630030356287e-05
-2.60791461070131e-05
-1.28630559649028e-05
-6.61531159925037e-06
-2.25506367940312e-05
-4.33533286422385e-05
-2.63788939716748e-05
-3.61921144449842e-06
-2.45877668561382e-05
-3.66074441151072e-05
-3.45756736040934e-05
-8.07385009668764e-06
-1.50703348334535e-05
-2.78128937602874e-05
-3.46397164185081e-06
-8.03275113810028e-06
-5.12551786490888e-06
-1.97532137811642e-05
-1.44574638503102e-05
-2.45233864960641e-06
3.32734222155107e-06
7.28946403959172e-06
-1.02792056851123e-05
-3.58931521442507e-05
-2.03556502174751e-05
-3.55534900831107e-05
-3.13390648844465e-05
-8.21570830194437e-06
-1.68712013165091e-05
-1.7852258531242e-05
-1.39226362020721e-05
-7.25332046700856e-06
-1.53567731848695e-05
-6.52091594968489e-06
-2.13880617691681e-05
-1.65870914907129e-05
-2.2129239197341e-05
-2.83605468571722e-05
-2.53743961637847e-05
-1.46652603238011e-05
-2.9023457535192e-05
6.62325357980204e-06
-3.89786386978688e-05
-1.47892805387838e-05
-1.43507095943294e-05
-3.32878649293435e-05
-3.37561594862129e-05
-1.40418788643699e-05
-1.7063439316691e-05
-1.87264783808992e-05
-8.51922922057818e-07
-1.07783082455204e-05
-1.73547581085015e-05
-1.07997652080482e-05
-2.25756065065963e-05
-5.3292269842042e-06
-5.41836721972907e-06
-2.11993372222486e-05
-2.66773021661914e-05
-2.78885582650286e-05
-2.24132330271629e-05
-1.23654987142933e-05
-2.66146843114265e-05
-8.4450533215845e-07
-4.78360786110264e-06
-3.62251180749039e-05
-6.58870681402907e-06
-1.13781245321117e-05
-8.68448256798915e-06
-4.40806893140489e-05
-1.3751841113532e-05
-3.82642173961408e-05
-1.90530119329785e-05
-2.81916152737255e-05
-1.50753256322977e-05
-3.61085493423627e-05
-3.42351667645328e-05
-1.68809298752046e-05
-2.71577142096778e-05
-2.11517864325158e-05
-1.1232259611418e-05
5.3049077390853e-06
-1.65090593343789e-05
-3.97304297323908e-05
-2.27001882823366e-05
-7.81140499570955e-06
-1.12267416340485e-05
-3.79233901041101e-05
-1.22689053211842e-05
-2.2526850625002e-05
-2.63469475793285e-06
-1.19122865464706e-05
-3.06409613035446e-05
-4.87058849015438e-05
-3.10074578677832e-05
-1.61784413390817e-05
-1.77938845636004e-05
-1.67809904661458e-05
-2.09601858971578e-05
-2.47273691133526e-05
-9.46715992602433e-06
-9.6439703791221e-06
-1.67939232837503e-05
-2.45461486477646e-05
-2.72913512610235e-05
9.08514128644001e-06
-2.23549679263154e-05
1.84821146400141e-06
-2.61622521633583e-05
-1.27027828128209e-05
-1.25250993400667e-05
-4.16397369604894e-06
-4.3452631359294e-06
-2.66703444516697e-05
-3.45404136769243e-06
-1.88768808080773e-05
-3.292638640743e-05
-1.19019431042156e-05
-1.79742261751313e-05
-7.30369803538027e-07
-2.16624724947047e-05
-1.59478646421997e-05
-1.65188009513759e-05
-2.7596182250508e-05
-3.89969157406468e-05
-1.07393038371504e-05
-6.85163637408825e-06
-6.91874451583765e-06
-2.67133244267515e-05
-2.37496735709265e-05
-3.8748630566786e-05
-2.03444606940255e-05
-1.59554218533024e-05
-3.96968287386664e-05
-3.93702406190493e-05
-1.10036552833166e-05
-3.71624246932505e-05
-2.9642107503844e-05
-2.17318514746192e-05
-2.39214964808409e-05
-3.01824163662872e-05
-1.68273143840746e-05
-1.20088387738655e-05
-1.5406555987159e-05
-1.34600916162695e-05
-2.07321769392519e-05
5.09360892506782e-06
-5.30663291598115e-06
-8.61612446664185e-06
-9.85710415798755e-06
-2.63176311639065e-05
-2.05288799101523e-05
-4.12997845343324e-05
-4.79278784677314e-05
-2.28099919494472e-05
-1.45437860451894e-05
-2.92303334829448e-05
-1.82799518915046e-05
-8.63524102874528e-06
-5.31052487358947e-07
-3.20299345174616e-05
-7.87112934720206e-06
-1.82501756263048e-05
-2.30929703925993e-05
-3.43391061994184e-05
-3.81776047025142e-05
-4.01549992456991e-05
-2.02641575979228e-05
-1.68585822341304e-05
-1.0622139003978e-05
-2.73586708569928e-05
-1.31922260928611e-05
-2.69060525642964e-05
-1.82167595704837e-05
-4.73815184989894e-05
-2.01945721634169e-05
-3.2437501576564e-05
-2.46525343460044e-05
-2.48855562602691e-05
-2.96527860621399e-05
-1.61730764815894e-05
-1.26613467590283e-05
-2.44741876262e-05
-3.24859997817875e-05
-3.98906754999372e-05
-1.27519187272172e-05
-2.55276125863564e-05
-2.40417177365279e-06
-2.70140841520494e-06
-2.64726711932239e-05
-1.78172988710058e-05
-5.33209315341584e-06
-2.54683304614917e-05
-1.32659409656928e-05
7.07398359451851e-06
-2.05799477417707e-05
-2.42168969409258e-05
-3.4309685765522e-05
-1.8910963640195e-06
-2.99645266810201e-05
-5.25600128702433e-05
-3.84276895896143e-05
-3.65436035004132e-05
-4.80578412022778e-06
-2.61039401985541e-05
-2.37271849263401e-05
-2.5628924502779e-05
-3.44455343417774e-05
-5.34206402516078e-06
-1.90110559385235e-05
-3.20751043634914e-05
-3.67511186809952e-05
-1.19101348471299e-06
-1.02658034730805e-05
-3.06145423381568e-06
-3.87724081253969e-05
-2.67975295289727e-05
-2.26842700187804e-05
-3.83905555754499e-05
9.61275200165939e-07
-1.3569759820799e-05
-1.70733945038303e-05
-2.34652329428119e-05
-8.99509674576617e-06
-1.99125335690697e-05
-3.83345846216984e-05
-3.30798048216952e-05
-2.04607837154352e-05
-1.34637330449805e-05
-2.88745275024157e-07
-3.2965066372882e-06
-2.15944058564616e-05
-9.85937099509337e-06
-3.9335365577055e-05
2.41900892347336e-06
-7.64861142186451e-06
-3.21650023962495e-06
-2.02382302804311e-05
-2.54741544314933e-05
-2.36079131981212e-05
-3.51059757162638e-05
-2.97411187143779e-05
-2.44414684070341e-05
-6.69582908673048e-06
-1.72661032886237e-05
-2.22519134150485e-05
-2.29090129997181e-05
-1.89420099702175e-05
-1.40203009257362e-05
-1.63469063231446e-05
-2.26869494653351e-05
-1.32207435842048e-05
6.94725563566491e-06
-3.78606051247789e-05
1.01773652120507e-05
-6.37678076537641e-06
-2.09139951536883e-05
-2.9601428412441e-05
-2.0680417539687e-05
-2.25772590345807e-05
-9.46203600329594e-06
-2.66027925234958e-05
-1.64766067511669e-05
-2.57596512139273e-05
-2.51413992091737e-05
-2.18998756338122e-05
-1.41075687336266e-05
-2.26640666076081e-05
-2.86620478230227e-05
-1.43508066376556e-05
-2.55584172597563e-05
-1.04432269562803e-05
-2.99491818723044e-06
-1.65599221773992e-05
-1.56708758310036e-05
-2.07833735079969e-05
-4.10265339392532e-05
-8.47610208498119e-06
-3.41793648596787e-05
-1.65336357247275e-05
-3.56583623208457e-05
-1.00154998775243e-05
1.88232309163902e-06
-2.52792318570417e-05
-2.40385864236402e-05
-2.60623773935975e-05
-7.0786865799406e-06
-1.45467788486725e-05
-1.00421060885483e-05
-4.96502622687895e-06
-1.84954902238625e-05
-2.62934295589243e-05
-2.06939415377966e-05
-1.46346435458561e-05
-2.09138395668841e-05
-1.99866052491722e-05
-2.8391190336775e-05
-1.85838686802907e-05
-3.22936342878717e-05
-1.4015688427819e-05
-2.8597510748807e-05
-2.79901381195504e-05
-5.6522062851753e-05
-3.4135920292307e-05
-3.91405870437247e-05
-1.44103454785992e-05
-1.85186553997044e-07
1.39615630805475e-07
-1.16104756894546e-05
-1.48651526517685e-05
-1.39432096803189e-05
-5.01357126078385e-05
-3.31705421466773e-05
-2.56703621225712e-05
-1.3740918465614e-05
-3.65047775103836e-05
-6.56012384440403e-06
-1.04194419018927e-05
-1.97415473985708e-05
-2.19678737946984e-05
-2.8318922202277e-05
-2.6257752939146e-05
-3.15652854714787e-06
-1.76052536838919e-05
-2.68332725756735e-05
2.16014817613651e-06
2.25519794163904e-06
-1.73087895095271e-05
-2.90326793523692e-05
-3.48652552601513e-05
-1.5248256310162e-05
-2.21794554510512e-05
-8.06841572086899e-06
1.76604107695421e-06
-2.5333026259755e-05
-3.52717703471927e-05
-3.07997672682358e-05
-3.34050960889656e-05
-1.16421928599023e-05
-2.49442465975287e-05
-2.60288369331268e-05
-1.55614084738527e-05
-1.87288935582996e-05
-3.27406221630616e-05
-1.50169929614489e-05
-1.49287168449157e-05
-2.47499496886031e-05
1.62378098090831e-06
-2.6120636512563e-05
-2.79677870439454e-05
-2.71354490951292e-05
-3.87615107140329e-05
-6.0250957768399e-06
-1.57751834701217e-05
-9.06039393111045e-07
-3.52754959637343e-05
-3.17674835701204e-06
-5.55582265218592e-06
-1.73973816271336e-05
-2.03737779016583e-05
-1.62740039139248e-05
-2.9803307652377e-05
-2.80071411141051e-05
-2.47288221483556e-05
-1.94467623116963e-05
-3.32749433290371e-05
-9.34119524857794e-06
-1.1668146768953e-05
-3.09216957750041e-05
-3.27874209277856e-05
-6.42179800183396e-06
-4.90237224903062e-06
-3.93070010948822e-05
4.82195990522549e-06
-1.49791829006261e-05
-3.19955833561773e-05
-1.01211699237155e-05
-3.16403109486967e-05
-4.87588299356e-06
-2.16838899283469e-05
-2.23103438186613e-05
-3.01314252307551e-05
-2.18601070248477e-05
-4.282684288318e-05
-2.35056367820067e-05
-1.69966378001544e-05
-2.61899549041427e-05
-2.85012159337518e-05
-1.34046923403932e-05
-3.36599425556557e-05
-3.66763497239281e-05
-2.78246733776946e-05
-3.10963392775526e-05
-1.70645300540271e-06
-2.00119034590733e-05
-2.70477627881205e-05
-2.97873268849766e-05
-1.67688872169785e-05
-2.60760999356941e-05
-2.43564800618068e-05
-8.28533418224019e-06
-5.72851014005414e-07
-2.82849047141625e-05
-2.11394134631627e-05
-3.04441597757772e-05
-3.60171191109521e-05
-3.32112724268859e-05
-4.0716664133299e-05
-3.36323252169685e-05
-3.11478690587441e-05
1.18221250443232e-05
4.11943105146033e-06
-4.06329263059309e-05
-3.06199286382407e-05
-1.74354017177858e-05
-4.09112448012518e-06
-2.01709825551496e-05
-3.07821392237919e-05
-2.36745747074632e-05
-3.47968976799464e-05
-2.58467622376116e-05
-2.35633649259913e-05
-1.58908700244374e-05
-3.61833438864644e-05
-4.20365986913193e-05
-5.39195467011752e-05
-1.20249253617367e-05
-2.16235840077942e-05
-2.15759027430517e-05
-1.67359739983192e-05
-2.39767687992058e-05
-2.10529043160982e-05
-3.56974787981574e-05
-2.70675320789809e-05
-2.30519652582651e-05
-9.90041423544576e-06
6.96042616006634e-06
-2.02108662662345e-05
-9.42171786100136e-06
-3.64501602802755e-05
-1.48177252754297e-05
-2.97411206312359e-06
-1.5940133956711e-05
-1.52651592572548e-05
-9.13605363497867e-06
-1.1897781911016e-05
-1.05037978960795e-05
4.62512816980253e-06
-1.69513604303893e-05
-8.57058903086072e-06
-1.51770394129909e-05
-2.24617543995965e-05
-2.90815265222729e-05
-7.68482311958479e-06
-3.3102720496494e-05
-2.30050898909107e-06
-3.80921211061506e-05
-1.59398416147528e-05
-2.73557332641034e-05
-2.38389377087433e-05
-2.18272100943943e-05
-3.25054485385281e-05
-3.63777681737506e-05
-2.33683376288885e-05
-1.84195432606832e-05
-3.71383200776833e-05
-1.8758272171827e-05
-4.62885753169269e-06
-3.36701226405518e-05
4.03457985680721e-07
-5.11362859525291e-06
-3.63786412721639e-06
-9.38328948774911e-06
-7.9909149633253e-06
-3.02152584371654e-05
-2.78374851090454e-05
-4.33930186612171e-05
-1.6132730975208e-05
-3.47787590431194e-05
-1.31450043314984e-05
-4.67661682618236e-06
-4.80711919566183e-06
-3.12497452054825e-05
-2.16567323984598e-05
-2.39197843367436e-05
-3.97531165485625e-05
-2.716872586722e-05
-1.47147094051661e-05
-3.03353728682279e-05
-1.91884882332323e-05
-1.04165683728483e-05
-3.73899178392671e-05
-6.83238963129954e-06
1.05098412126843e-06
-1.23568886092649e-05
-1.67912218068085e-05
-1.78007011949962e-05
-4.02520854133855e-05
-1.735377279943e-05
-2.64756118144445e-05
-3.04850520191816e-05
-1.91032268825775e-05
-1.08224710218831e-05
-7.05273446351634e-06
-1.94270504428602e-05
-6.84854071602809e-06
-1.57864253899434e-05
-4.0713953809573e-05
-1.90206560993406e-05
-2.45808597059001e-05
-3.89166222235142e-05
-2.04924117183899e-05
-3.27338419334779e-05
-2.63708890283364e-05
-1.02496802376878e-05
-3.12447743375237e-05
-2.38271206284414e-05
-4.98455987996486e-06
4.21419074259e-07
1.74677583046615e-07
-3.00770559940419e-05
-2.11733593167242e-05
-1.51447852529275e-05
-9.43090066849749e-06
-2.77367809740647e-05
-3.32566046483825e-05
-3.22405273950808e-05
-2.8219545957158e-05
-3.42860842128587e-05
-2.51657312556722e-06
-4.57234884598471e-05
-3.82022146710449e-05
-2.76027818537804e-05
-1.87583448557909e-05
-1.95608266102476e-05
-6.07749117674447e-06
-2.43987865694701e-06
-3.39481830293543e-05
-3.10208076364342e-06
-1.86454530504174e-05
-3.20483949737731e-05
7.3066566146844e-06
-1.46968216524239e-05
-2.38592380708203e-05
-3.1805176070394e-05
-2.45164506928784e-05
-6.41934500790406e-05
-1.57326451581479e-05
-8.02243136501638e-06
-3.38281563129137e-05
-1.78923622501806e-05
9.44506541532468e-06
-2.35931930333349e-05
-1.67305899886262e-05
-1.39209247555519e-05
-3.57177594712315e-05
-2.57918786831224e-05
-4.7719288111977e-05
-1.89420831488931e-05
-1.05741383424937e-05
-2.08808842378169e-05
-4.3562976372791e-05
-1.57350590452381e-05
-2.66512773845199e-05
-3.06727471170221e-05
-1.7081874601246e-05
-6.49933971949438e-06
9.8188766393213e-06
-3.36006338467611e-05
-3.17208976327702e-05
-1.1607905305022e-05
-2.22337258829144e-05
2.59863504348278e-08
-7.11453968187794e-06
-9.04651330138604e-06
-9.01023853331607e-06
-2.65889817370735e-05
-3.33976725187098e-05
-1.77510622971821e-05
-1.42882630556085e-05
-2.87979262113813e-05
-1.82995846658605e-05
-2.41983493175301e-05
-2.59402948016626e-05
-4.00837772487579e-05
-3.21449585842459e-05
-1.35152509077532e-05
-3.55119048483053e-05
-1.73195774303059e-05
-2.06545090148271e-05
-1.34761913186369e-05
-2.07843868473331e-05
-1.10672004069318e-05
-1.10570974938721e-05
3.94962619255123e-09
-1.63303835024959e-05
-9.34697469309679e-06
-2.91671912554817e-05
-2.89649217056815e-05
-3.6302592275209e-05
-1.59262388023976e-05
-6.34460393761808e-06
-3.25928806833032e-05
-3.6548957397732e-05
-3.81606298223695e-05
-9.91383702671204e-06
-3.90959707729799e-05
-2.82877011560974e-05
-2.96544813194504e-05
-2.9973785541905e-05
-2.14906337052988e-05
-2.99361903586387e-05
-1.52411060354575e-05
-2.34577871101864e-05
-2.71610440302653e-05
-1.79789894442077e-05
5.98101908271539e-06
-1.9544127183001e-05
-4.06913821628997e-06
-1.30869247442832e-05
-2.53603190579017e-05
-2.12176182763741e-05
-1.26270698356509e-05
-1.78481309813128e-05
-1.33352155094247e-05
5.17409163416095e-07
-1.14024861503095e-05
-1.40270179956888e-05
-3.01968034192052e-05
-2.87907705056687e-05
4.30741901155958e-06
-1.60515435495734e-05
-2.73574038990427e-05
-2.99212612341752e-05
-2.41932255754388e-05
-2.59911946830091e-05
-8.09346267150502e-06
-4.45906087124345e-05
-2.57762637772173e-05
-2.55629061893251e-05
-2.66212113745121e-05
-1.79685519947308e-05
-2.60274234022394e-05
-3.59357241637473e-05
-2.6144529471863e-05
-1.60120885012412e-05
-2.41840547588747e-05
-7.32061721670867e-06
-1.61981224408631e-05
-7.72175599179572e-06
-4.42734779545432e-05
-3.71306683636754e-05
1.39549148146853e-06
-1.5687640535128e-05
-3.1629538707137e-05
-1.47045454716386e-05
-3.49666810307778e-05
-3.56899772305038e-05
-2.45706544931232e-05
-9.32134037380043e-06
-3.07038944195044e-05
-1.62758493954652e-05
-3.73242750407793e-05
-1.30604737006215e-05
-3.52801345301222e-05
-3.82143189417051e-05
-2.47305221375017e-05
-2.21123600834371e-05
-3.90087766315149e-05
-2.45751682296479e-05
-3.58781507554477e-05
-3.57161369675985e-05
-1.25244205748214e-05
-3.25739555048374e-05
-1.36995775737777e-05
-2.07111019626306e-05
-3.49607671734002e-05
-1.36429455136227e-05
-2.19836915662039e-05
-2.52581024668123e-05
-1.51340484359097e-05
-2.55274650083354e-05
-2.88354233248449e-05
-9.47450268232419e-06
-3.89321856520953e-05
-9.45363469134583e-06
-2.93713554164717e-05
-2.04899211352211e-05
-2.27675083241766e-05
-2.72171379399501e-05
-2.04188228755371e-05
-3.35568493326921e-05
-2.40316351602015e-05
-2.72811262849085e-05
-7.23303387827694e-06
-8.27690798560303e-06
-1.07100498378934e-05
-1.70891521016863e-05
-1.28153172765376e-05
-1.11141734946278e-05
-1.03053090194618e-05
-8.3147736087679e-06
-2.56989402738012e-05
-3.2147487517521e-05
-1.67347351548885e-05
-1.72601984753396e-05
-1.97707674688182e-05
-3.25487526138681e-05
-1.949594574091e-05
-4.05516907060818e-05
-1.3299322779392e-05
6.96169539401221e-06
-1.64090797332295e-05
-2.22197745797498e-05
-2.38124540761429e-05
-2.16623415103569e-05
-2.47205460583836e-05
-2.58267583934314e-05
-1.51944277353645e-05
-1.32114758743521e-05
3.73047874580378e-06
-5.36131547670366e-06
-2.54130944534099e-05
-1.36401546688624e-05
-1.75199434816663e-05
-4.12988616327143e-05
-1.38759288451115e-05
-1.67369367931733e-05
-1.74536766273735e-05
-1.99031014773491e-06
-9.32913762026181e-06
-3.79607718244941e-05
-1.1090167635136e-05
-2.60785105571591e-05
-6.7340227687476e-06
-2.68326414043774e-05
-4.17112297817819e-06
-3.13452264749311e-05
-1.164199620872e-05
-5.68855629178918e-05
-1.25917571845599e-05
-3.7504094186058e-05
-2.0686539282597e-05
-2.04203503429786e-05
-2.92150147665838e-05
-1.57026902059743e-05
-1.84492056496671e-05
-2.53073435768565e-05
-2.55172583707457e-05
-2.39434073172398e-05
-1.6059230685919e-05
-2.52912754561756e-05
-3.24492044704219e-05
-7.26111773665277e-06
-1.67590550854599e-05
-2.36136175754241e-05
-2.54124912381959e-05
-1.07966391747947e-05
-1.57559553607654e-05
-6.90800052509151e-06
-1.47028225776446e-06
-6.03790512259292e-06
-2.79703786490445e-05
-2.26991467393288e-05
-2.84715714745346e-05
-2.14193594144849e-05
-2.76935986949089e-05
-1.50582712611941e-05
-2.3182998949635e-05
-1.91925461585675e-05
-2.48169603284628e-05
-1.53198288168405e-05
-1.02728449136245e-05
-2.20090744875763e-05
-1.4160227212787e-05
-2.62969188675711e-05
-1.00312382837494e-05
-1.05330520006596e-05
-9.76515936649197e-06
-3.56473753048304e-05
-1.65182738067224e-05
-2.31521697405353e-07
-1.8442870196407e-05
-1.11823800909328e-05
-1.748251581714e-05
-1.66156189720002e-05
-2.47417280894482e-05
-2.92289979575475e-05
-1.66169185049461e-05
-2.32001321270208e-05
-1.44919038773097e-05
-1.34732338352531e-05
-1.12628217320232e-05
-1.45448220105269e-05
-2.25735380524117e-05
-2.31485399178982e-05
-2.13127948164572e-05
-1.65020372098152e-05
-2.7279018162208e-05
-4.5859559214454e-05
-2.27921283225649e-05
-1.0647674729241e-05
-2.80556648914638e-05
-3.94436504544606e-05
-6.30319196936731e-06
-3.06764455818868e-05
-3.12005312114338e-05
-6.86673476349659e-06
-4.00432669330608e-05
-2.32602204758215e-05
-3.38553266395887e-05
-1.27850839708517e-05
-2.1236005688423e-05
-2.06312468850197e-05
-6.5612448531043e-06
-1.18227217284998e-05
-2.71230947771759e-05
-2.89976182689323e-06
-2.39768048355883e-05
-3.42302239367085e-05
-2.98435118114264e-06
8.70002840296358e-07
-1.85556676205447e-06
-2.78018481096039e-05
-4.12456621522802e-05
-3.00664995317344e-05
-3.52286406327128e-05
-1.57372041681862e-05
-1.05376773959692e-05
-2.2232235366225e-05
-1.97562268850128e-05
-3.36111352802038e-05
-4.43481418264459e-05
-3.48294768766405e-05
-3.06647524684574e-05
-9.32440934821093e-06
-3.53313751043476e-05
-1.08291983727223e-05
-3.84606176191614e-05
-2.31392832521352e-05
-1.07554814331032e-05
-4.1524799455201e-05
-1.09446461359816e-05
-2.73793815789747e-05
-2.27935258086037e-05
-3.65653267725707e-05
-1.07840757883247e-05
-1.8651108141303e-05
-1.86231380037176e-05
-9.45919924284961e-06
-2.97434442464486e-05
-2.29413391230053e-05
-4.42757749144902e-06
-2.2984380549801e-05
-1.4566258976755e-05
-1.50455522323088e-05
-1.64165757728692e-05
-2.08245774799135e-05
-1.92538502784138e-05
-2.02105159393905e-05
-1.67364862442434e-05
-1.69552636247985e-05
-1.64446095353472e-05
-1.49437349616557e-05
-8.71789739436301e-06
-1.43558474018549e-05
-1.44436342394046e-05
-2.28516368083576e-05
-1.96929105220737e-05
-2.78165362121059e-05
-1.44041638511798e-05
-1.37854919844076e-05
-4.07844968834004e-05
-2.65151390093163e-05
-2.57963399327787e-05
-1.91759125000491e-05
-5.39745155706255e-05
1.37917889790209e-05
9.23075748023735e-06
-2.0259520375537e-05
-1.90660444542676e-05
-3.94690983547183e-05
-3.80967913990289e-05
-2.80444741665152e-05
-1.6748156414741e-05
-4.60565112231295e-05
-6.01140671866675e-06
-2.49245226554942e-05
-2.03289530018945e-05
-4.19599324986811e-05
-3.94000159200869e-05
-2.17356409964065e-05
-3.54323077088699e-05
-8.75594255214884e-06
-1.16340660378025e-05
-2.49176510707262e-05
-1.61593265526583e-05
-1.9890912023467e-05
-3.67937910842437e-05
-2.34243442115154e-05
-4.20743773802e-05
-8.02680247238875e-06
-1.99040844263281e-05
-7.98727257192731e-06
-2.26663983949526e-05
-1.54699874113136e-05
-3.23587446382608e-05
-2.13062275564861e-05
-2.41947809396041e-06
-1.43015324791769e-05
-9.27802110004139e-06
-2.43562188973761e-05
-1.36486636039505e-05
-1.1961543113728e-05
-2.47639744945789e-05
-9.09361977551717e-07
-7.91375383749862e-06
-2.16659848301134e-05
-5.99345984568785e-06
-1.79458168430546e-05
-2.81981819568791e-05
2.11639081050314e-05
-2.33951946023706e-05
-1.16430618028261e-05
-2.90488433897359e-05
-2.0608969338274e-05
-5.11115811704843e-06
-2.65173281698021e-05
-2.88963788038786e-05
-1.53001551677511e-05
-1.33263664762566e-05
-2.07463634850876e-05
-5.9086159153791e-05
-2.99991818026572e-05
-1.08093500549672e-05
-1.27778621269825e-05
-2.08325738178617e-05
1.54657608575689e-05
-2.60964849134182e-05
-1.33236365964949e-05
1.74759466112817e-06
-1.63915515644354e-05
-2.09731497000683e-05
-1.38348299101725e-05
-1.31177015328461e-05
-2.54321915599504e-05
-2.67601926810688e-05
-3.17061744769512e-05
-2.09338260692799e-05
3.80617862049558e-06
-2.06390885665533e-05
-4.11620464346589e-05
-2.7738456489596e-05
-2.36122219405689e-05
-6.84334234357844e-06
-2.06396251974411e-05
-3.37883408547736e-05
-4.04776647778825e-05
-1.20690608569935e-05
-1.3358540004002e-05
-1.84976746807181e-05
-2.7340319897711e-05
-3.59290662801957e-05
-1.65801686544996e-06
-3.92543545312826e-05
7.11109228471122e-06
-1.78537294953044e-05
-3.55770389231286e-05
-1.995208680379e-05
-2.393735438249e-05
-2.17182813933703e-05
-4.58276908159773e-05
-2.16833602371909e-05
-2.4459695183535e-05
-1.80526557386539e-05
4.18605283757213e-07
-6.05693919245644e-06
-8.27259043381958e-06
-4.90287851100668e-06
-1.4791623920347e-05
-1.95029209435089e-05
-1.07818544108703e-05
-1.22619362087917e-05
-6.94327460324116e-06
-2.79356446035304e-05
-2.51846185713857e-05
-2.29704608525241e-05
-1.58020403899842e-05
-4.25056199156991e-05
-2.83248970283218e-05
-2.49893259988209e-05
-1.23093365175515e-05
-3.00657693257952e-05
-1.1643551055002e-05
-2.76714590249592e-05
-7.38248632836171e-07
-2.22457099218883e-05
-2.02955348119629e-05
-1.65081308163477e-05
-2.48656213805446e-05
-3.3415609319243e-05
-2.24386445222829e-05
-1.50806577818788e-05
-1.23981219138027e-05
-2.03854482075475e-05
1.82836695597711e-06
-2.3750862167128e-05
-2.59824655402645e-05
-1.22462174423483e-06
-2.16692741529728e-05
-2.43645172274226e-05
-2.36251513014829e-05
-1.20232430919645e-05
-1.38419790945174e-05
-1.03996260226209e-05
-3.08360572831541e-05
4.15077169566705e-07
-1.43617976328835e-05
-1.70897952257843e-05
-3.61895558671178e-05
-2.33600067610587e-05
-1.58726793542254e-05
9.15120417993262e-07
-2.91253300807325e-05
-2.82110653452425e-05
3.90812578054453e-07
-1.37734989197631e-05
-2.33678009127745e-05
-8.06999095303525e-06
-2.51911725626643e-05
-2.62606690084393e-05
-1.84472524020916e-05
-1.23597261511744e-05
-3.79704533848442e-05
-2.06505181992597e-05
-3.11178036293004e-05
7.13036683450009e-06
-2.28505050580095e-05
-1.27401800145272e-05
-3.62497767884755e-05
-1.86926029616593e-05
-4.65194244345751e-05
-1.03681532639195e-05
-2.53067437031305e-05
-1.58024733716542e-05
-1.45078614143705e-05
-2.51094568447208e-05
-3.27429884608064e-05
-1.14792088265315e-05
-3.01359261708549e-05
-2.96745008217139e-05
-1.85680533825658e-05
-3.57099438146823e-06
-8.05083563138135e-06
-6.7316798322583e-06
-2.44453102430457e-05
-1.92363254651778e-05
-1.26198565861119e-05
-2.15885520453994e-05
-2.08217178428854e-05
-3.30169968277961e-05
-2.36032363305332e-05
3.73637944522328e-06
-2.4032893106367e-05
-1.08190206935394e-05
-2.05450191683828e-05
-2.82439813909721e-05
-3.02538203012416e-05
-4.39269280518182e-05
-5.85734929115777e-06
-1.35644666457498e-05
-3.9715957730832e-05
-2.88659001821692e-05
7.38388179285329e-06
-2.00909889009543e-05
-3.93586824737227e-05
-2.78156796762448e-05
-5.81258329477553e-06
-2.32439420432233e-05
-1.74524860454759e-05
-3.21846974006873e-05
-4.5350198919918e-05
-3.35193272795266e-05
-4.09393232468628e-05
-1.12527286495711e-05
-1.93442404277222e-05
-1.76368846492008e-05
-1.75369506121228e-05
-2.26717384454864e-05
-3.10440014670065e-05
-2.15015756729731e-05
-9.54386819815039e-06
-3.43180840453691e-05
-2.46792868244035e-05
-3.03254428722268e-05
-2.62330944311184e-05
-2.774849824938e-05
-3.55761259830447e-06
-3.14430938553454e-05
-1.84908070099005e-05
-4.90681003229693e-06
-4.26922426214763e-05
-8.77117374282352e-06
-3.95968612404081e-05
-1.52678479202789e-05
-1.31815183911602e-05
-1.52201079202326e-05
-2.88007033431118e-05
-2.57795048638176e-05
-1.57207757926724e-05
-1.33274370177166e-05
-2.42687319289667e-05
-1.59811907688436e-05
-9.03790377925563e-06
-1.55509938472921e-05
-3.34712658090882e-05
-8.18080140613735e-06
-4.88683897546926e-06
-1.59448038196697e-05
-1.04381232771716e-05
-2.40677464630033e-05
-1.42652740976721e-05
-3.86348714428935e-05
1.09959084382281e-07
-2.03776187752845e-05
-2.96024335272002e-05
-3.94597272334337e-05
-2.06179190269668e-05
-2.76438355814806e-05
-1.28452785746856e-05
-3.74963138197159e-05
-1.86759628315345e-05
-1.69665422840338e-05
-5.90444121101958e-06
-2.43486437884839e-05
-2.87360654778491e-05
-2.50415138907386e-05
-3.78766661695191e-05
-7.65647130560019e-06
-7.61701149000536e-06
1.09562111319473e-05
-3.64134330125435e-05
-2.52225962756714e-05
-2.46435041204941e-05
-1.41179989781995e-05
-2.57384393895412e-05
-3.36539562806001e-05
-3.67004642503214e-05
-2.47090911992651e-05
-4.03627586595529e-05
-3.69380303953939e-05
-3.39281113184695e-06
-1.65347792996628e-06
-2.13588687831056e-05
-2.85088590939395e-05
-2.45494164819738e-06
-3.04594033659632e-05
-2.24609487643166e-05
-2.01590427244737e-05
-3.5190688233768e-05
-1.96167975895162e-05
-1.22725860580776e-05
-2.96859735417061e-05
-2.60113565820246e-05
2.22938040459125e-06
-3.94614947799822e-05
-8.67071877453942e-06
-1.90529660375527e-05
-1.20889792895022e-05
-2.21795578980857e-05
-3.7200359282767e-05
3.20555232349328e-07
-3.08578388500109e-05
-1.30655252197779e-05
-3.75462152760546e-05
-3.77102282786954e-05
-3.44926361320007e-05
-1.14847167558973e-05
-1.47182096844984e-05
-1.59217887130779e-05
-3.80417015077922e-05
-1.49705674168622e-05
-2.13466029773331e-05
-2.29394715239798e-05
-2.38465684549485e-05
-1.83524479053249e-05
4.11578041336263e-07
-1.41941908070429e-05
-1.95644663783992e-05
-7.6345127307202e-06
-1.28705752049405e-05
-3.09491677960655e-05
-1.77783191219398e-05
-1.4452482277156e-05
-5.24608916734916e-06
-1.06260354596209e-05
-1.75621159437432e-05
-2.03558059433928e-05
-3.06244511035283e-05
-1.97778808639765e-05
-2.20297294573444e-05
-1.77167273256325e-05
-1.25612538214634e-05
-4.010972564102e-05
-6.18162598292452e-06
-3.633697364343e-05
-4.22531799956264e-06
-6.89805535882017e-06
-2.30558257326116e-05
-3.46785305800914e-05
-3.27801599704342e-05
-7.19487426510163e-06
-2.43705185017364e-05
-1.88543370135216e-05
1.67929709838235e-06
-7.37724874637548e-06
-1.41742869370903e-05
-3.67333172155909e-05
-1.75524655497222e-05
-3.40012995539116e-05
-1.2150562296341e-05
-1.58609792956649e-05
-1.29570566103625e-05
-3.51215991482899e-05
-7.67646433699173e-06
-2.64790665630752e-05
-1.45849690643076e-05
-3.319248438586e-05
-2.24175863207382e-05
-3.61249216418587e-05
-9.64936653666424e-06
-4.96078813885332e-06
-2.33451745521922e-05
-2.07377273753439e-05
-2.32805640601568e-05
-3.49423235820637e-05
-3.15200836174004e-05
-2.09145313534713e-05
-1.50704207684212e-05
-7.40340610531268e-06
-3.8080956640053e-05
-2.44199422453927e-05
-3.68407156965385e-05
-1.61505114281059e-05
-1.43871295674828e-05
-2.45941301883069e-05
-2.27153967313728e-05
-2.72378684584486e-05
-1.45946882239119e-05
-1.40150850267652e-05
-3.36847410677203e-05
-2.37985554807981e-05
-1.91473552741364e-05
-3.72165553832737e-05
-2.61954221436379e-05
-1.14423933715769e-05
-1.98989602706544e-05
-3.27074052054861e-05
-1.44540572184973e-05
-3.7807493914557e-05
-1.72220672778163e-05
-2.14978078842864e-05
-3.69112820577951e-05
-2.77113089474922e-05
-3.32128955419591e-05
-3.83650105034053e-05
-4.00599814489645e-05
-2.53021461213424e-05
-2.6067029285534e-05
2.38440148100689e-06
-2.810948794066e-05
-3.05663096655622e-05
-1.5037217452056e-05
-2.03047921538724e-05
-2.48769465302026e-05
-2.99639464905214e-07
-1.67734037581436e-05
-3.04378357668446e-05
-4.6005602386531e-05
-9.91355250310446e-06
-9.09784834821624e-06
-1.35340043847168e-05
-2.5662025793956e-05
-4.12876621718628e-05
-1.56842579882752e-05
2.97553783598618e-06
-2.69088677348648e-05
-2.44141520304758e-05
-3.01573253398368e-05
-1.62289265753307e-05
3.2952421774569e-06
-1.65273071086266e-05
-1.61114941487295e-05
-1.5564000357279e-06
-8.64786191850714e-06
-1.9413865693142e-05
-6.98482903261164e-06
-1.70608734330967e-05
-2.3585566715631e-05
-1.555691068643e-06
-2.83628401574745e-06
-2.22408510216957e-05
-1.87516348005818e-05
-2.64787986355319e-05
-1.09048867712564e-05
-5.01075405794978e-06
-1.60066711054131e-05
-4.73758827545035e-05
-2.16167565526343e-05
-5.53288667620038e-06
-1.93495485656453e-05
-1.97973001911508e-05
-1.44816671254221e-05
-1.70529802432475e-05
-2.88024293444834e-05
-2.41989527880825e-05
-3.27359291711779e-05
-2.43071866186788e-05
-1.58999835697891e-05
1.32343116779205e-06
-2.87796582302795e-05
-8.45924449749277e-06
-1.83154985597315e-05
-2.46649647741918e-05
-2.48412125433424e-05
-3.85120634889182e-05
-9.80194943774913e-06
-3.11071587138774e-05
-1.07194516737267e-05
-5.66989089515582e-06
-3.0245013955937e-05
-5.62641447317782e-06
-3.59640726017661e-05
-2.76573450118047e-05
-1.99117793437794e-05
-3.0416443314206e-05
-2.95665005745588e-05
-1.6755573937486e-05
-3.62668055765763e-05
-2.14386947977424e-06
-1.19955025417731e-05
-2.54798397552359e-05
1.01493885091554e-06
-1.46084091369819e-05
-1.58903129415404e-05
-1.72954800258208e-05
-1.82519664929135e-05
-2.67004588409956e-05
-1.4979806485575e-05
-2.89445962764961e-05
-2.64906969251937e-05
-1.37406172972226e-05
1.00503492291919e-05
-1.03141185665084e-05
-2.7269882778086e-05
-3.29858676506574e-05
-5.95240658836111e-06
-2.92885983877609e-05
-3.38703952155095e-05
-1.37062415863325e-05
-3.10596609351484e-05
-2.00757220530807e-05
-1.63489613815402e-05
-2.91519590352061e-05
-1.95037664318063e-05
-1.53689556298522e-05
-1.92692460519991e-05
-1.5385570068293e-05
-1.72944684963789e-05
-4.52842323431004e-05
-1.32242585452203e-05
-1.75608381424609e-05
-3.81802654214534e-05
-9.71065322818345e-06
-2.19799363859304e-05
-3.44294516332169e-05
-6.07795484491053e-06
-4.69379471367901e-05
-2.32132301931369e-05
-1.44986871579837e-05
-2.5866947612543e-05
-1.66494359827732e-05
5.55865775360342e-06
-2.02198097720035e-05
-1.85704119909038e-05
1.2633510931323e-05
7.55716478440548e-06
-8.63729759488918e-06
-2.84963672010019e-05
-2.57183719782339e-05
-2.92160630908245e-05
-1.45487076750001e-05
-2.83622705284634e-05
-1.52301615247416e-05
-6.68713206690287e-06
-3.06220444772218e-05
-2.20954223073947e-05
-7.26821578461985e-06
-4.05364443039431e-05
1.17024939255604e-05
-1.28832239801184e-05
-2.47708682834376e-05
-2.72869623989024e-05
-1.7418203232689e-05
-2.32945908815847e-05
-9.79801407224093e-06
-2.96597377433673e-05
-3.92905109450698e-05
-3.99458113691511e-06
-1.68029283753275e-05
-1.33016979900396e-05
-4.01167446138135e-05
-2.84352553877798e-05
-3.46822317992215e-05
-2.5587007343098e-05
-3.47675580018151e-05
-1.1221100752015e-05
-2.03948975063644e-05
-3.46421257886448e-05
-3.46979904235658e-05
-2.22269964097007e-05
-7.2173290512382e-06
-3.49659985780092e-05
-1.49862786799553e-05
-3.53490076642158e-05
-1.63816677799419e-05
-8.77005072451659e-06
-8.81828108397713e-06
-4.11569030775537e-05
-3.75846632102997e-06
-3.11282847693658e-05
-3.08705388641255e-05
-1.6987193449198e-05
-2.81751502940176e-05
-1.12317828726196e-05
-1.40811195960204e-05
-8.03218893928378e-06
-3.79214151754809e-05
-2.71023714237733e-05
-4.43653661424256e-05
-2.07308943809845e-05
-1.55936442586665e-05
-9.72217835601553e-06
-2.86321793340551e-05
-1.06387770926378e-05
-1.47548695621438e-05
-2.37271938004242e-05
-3.22924461786909e-05
-2.29139330311864e-05
-2.58860782555458e-05
-1.76392433206977e-05
-1.58213855911272e-05
-2.59989648957391e-05
-1.14710725415055e-05
-3.92468130895324e-05
-5.08508852119467e-05
-1.56171766271467e-05
-2.83815320146668e-05
-2.70369336289039e-05
-2.85900906405311e-05
-2.05015297271213e-05
-1.82038463349767e-05
-3.50132977996096e-05
-1.37914607420222e-05
-1.45025123395031e-05
-2.24379446985061e-05
-1.30159373903578e-05
-1.96642685207077e-05
-2.04334555597923e-05
-9.09512789538031e-06
-1.39018069165542e-05
-2.63752161834039e-05
-3.00106543316455e-06
-3.66996692301398e-05
-3.43953617617038e-05
-7.29699886213736e-06
-2.49014912844903e-05
-3.01580699417356e-05
-1.2241162562982e-05
-2.46040945104553e-05
-1.78057618984287e-05
-2.4901674503613e-05
-2.4522888756527e-05
-1.76492661084818e-05
-1.12795514576109e-05
-3.24065503985905e-05
-2.6127321217539e-05
-7.9325353501389e-06
-3.51093537569031e-05
-1.41589878478823e-05
-4.73851199539437e-05
-1.88511927796809e-05
-1.62537860681342e-05
-3.46014395960232e-05
-6.55825219156632e-06
-2.87006542716518e-05
-1.54188303864092e-05
-5.7708255043896e-06
-6.45245291669372e-06
-2.60520018591943e-05
-3.46371563112301e-06
-1.11951565462445e-05
-1.47247795453148e-05
-1.55448775016583e-05
-8.62066624368054e-06
-1.86398765378524e-05
-2.97355997681188e-05
-3.35208145107188e-05
-2.40762046696796e-05
-2.65002817185029e-05
-1.96325083045739e-05
3.12067851966842e-06
-2.83652659337532e-05
-1.05924420908996e-05
-2.44367513912183e-05
-2.29260778726667e-05
-1.13741080752831e-05
3.81049222818954e-06
-1.84183819051962e-05
-2.79195111214898e-05
-2.48741916421421e-05
-2.57027295064309e-05
-3.37856502347319e-05
-2.53263764784118e-05
-2.28867492278484e-05
-2.54282804751498e-05
-2.15853871675473e-05
-8.16649599236682e-06
-3.92372322856674e-05
-2.63972016534046e-05
-1.94046766193829e-05
-3.1718013427907e-05
-9.49260998612198e-06
-2.04917174424171e-05
-3.33289025615979e-05
-2.55938724789483e-05
-2.8056120390887e-05
-1.58697971137556e-05
-3.56367336589941e-05
-1.60825690792845e-05
-3.19230062123567e-05
-2.45020755185259e-05
-1.66457329827309e-05
-2.37996477030281e-05
-6.28419014346019e-06
-2.34922259510548e-05
-3.92410674608191e-05
-3.64603329792451e-06
-3.06031559099961e-05
-1.41043098662881e-05
4.73075155526166e-06
-7.74203989985584e-06
-2.92777456071e-05
2.01799470879394e-06
-1.58280712635111e-05
-9.25301037572135e-06
-2.03752884477121e-05
-2.00968415397723e-05
-1.47269432856194e-05
-2.73266504986493e-06
-1.26269239226964e-05
-1.20051948939467e-05
-3.13661703842847e-05
-1.11510479151669e-05
-2.71852173610258e-05
-5.61893386144237e-06
-3.78264403281833e-05
-3.25060566851367e-07
-1.7386007169208e-05
-2.95070622408256e-05
-1.44016574908673e-05
-2.89105822772745e-05
-3.36101638737464e-05
-1.92007796421824e-05
-1.53873417233392e-05
-1.38563702005559e-05
-1.54093373341343e-05
-1.16890009406453e-05
-5.49624423050282e-05
-2.53210615108523e-05
-2.71774699841273e-05
-2.6093237439707e-05
-1.86806931367875e-05
-1.15886711209114e-05
-2.94960255997216e-05
-3.11413723041325e-05
-1.29315884446298e-05
-9.54400785728004e-06
-2.21826869227086e-05
-3.15624821449606e-05
-2.96507634352061e-05
-2.73101321552095e-05
-1.08720996777112e-05
-2.93221190826922e-05
-6.6517929950606e-07
-3.62126963692198e-05
-3.44283986947794e-05
-1.79275196933995e-05
-2.2820229718059e-05
-2.78322742307152e-05
-1.16135272823967e-05
-1.87424578578571e-05
-3.18917078514153e-05
-1.74185226972297e-05
-3.31328165744583e-05
-2.03806390045489e-05
-7.51490863218984e-06
-2.83778066882214e-06
-1.68887192114763e-05
-8.38597192330708e-06
-1.24311294708078e-05
-3.0951618535619e-05
-2.18962923327367e-05
-2.56761076095611e-05
-1.87639006087384e-05
-5.295658778515e-05
-2.05932483364141e-05
-1.20728331993819e-05
-4.08830132410652e-05
-2.80189785408945e-05
-1.83938716361937e-05
-3.88315389829387e-06
-4.22702752915897e-05
2.74809589874401e-06
-1.70584454586289e-05
-8.71333420821476e-06
-3.67076899457505e-05
-2.1569458193033e-05
-1.28485978105614e-05
-1.26260385533112e-05
-2.26791123941345e-05
-2.458593797056e-05
-6.41108694984108e-06
-1.43306013783119e-05
-2.58893413878652e-05
-1.77518883248815e-05
-2.62226257552506e-05
-8.79116354974568e-06
-2.66104350669323e-05
-1.76570704195299e-05
-2.70045235573483e-05
-4.30989542490062e-05
-2.50289155227212e-05
-1.9254937811759e-05
-3.2593134619231e-05
-2.27343137869312e-05
-3.3565748029006e-05
-2.19497274577126e-05
-1.73199459584028e-05
-2.70469899360255e-05
-3.16912904908832e-05
-2.21325525916944e-05
-1.79286391247941e-05
-2.70326142961421e-05
-7.67932459857749e-06
-1.27055953489471e-05
-1.461095587353e-05
-1.87367109791195e-05
-2.76986444587828e-05
-2.07260228734804e-05
-3.24414128963305e-05
-3.12363437880966e-05
-3.99920744886215e-05
-1.83598328042193e-05
-1.17091793713357e-05
-2.24334730026964e-05
-3.50574496763371e-05
4.90291339107889e-06
-1.37249600869524e-05
-2.11916981926079e-05
-1.02768279974208e-05
-1.61664131555995e-05
-1.10950836992426e-05
-1.79357458656134e-05
-3.33546539692556e-05
-3.05418165087414e-05
-2.60315517782733e-06
-1.29051275252191e-05
-2.64065137060668e-05
-2.51368552885517e-05
-3.38271322270779e-05
-1.49094701864016e-05
4.42941973437226e-06
-2.58709440733944e-05
-1.03244520966058e-05
-2.43384036126087e-05
-1.04773208951401e-05
-2.46685529421122e-05
-1.3447553130222e-05
-2.04458149468786e-05
2.51282126446098e-06
-1.30587946106629e-05
-2.4930702660143e-05
-2.54941235245243e-05
-4.08207293300159e-05
-1.91434905060723e-05
-2.68009944016046e-06
-1.34320198370563e-05
-5.74397974166209e-06
-2.01852644658895e-06
-3.08758503445005e-05
-1.2824392984743e-05
-2.67960718322804e-05
-3.08401482654416e-05
-2.52126411627988e-05
-1.50005768834717e-05
-2.94069809373815e-05
-2.6368505106869e-05
-1.75197177473772e-05
-1.37240513705188e-05
-1.38405620378272e-05
-4.24817690226862e-05
-1.69472359981349e-05
-2.58418275088586e-05
-2.64053457052416e-05
-2.58393973768644e-05
-4.19084430186247e-05
-3.21106339208236e-05
-3.52246101015546e-05
-2.42813205290527e-05
-1.89417963764705e-05
-1.67444068833082e-05
-8.8109137530075e-06
-3.03518442861537e-05
-3.58068881186892e-05
-4.81859041548297e-05
-1.67083879769252e-05
-1.24750030797266e-05
-2.95200768829619e-05
-5.15863343324589e-06
-1.98484035361858e-05
-4.80123128859729e-05
-1.09395530365565e-05
-3.98107013990654e-05
8.59039258824633e-06
-1.19825440029891e-05
-3.22889381726922e-05
-3.3753218005418e-05
-2.38285937666869e-05
-2.19329220859049e-05
-7.17649733347596e-07
-3.05775119968653e-05
-3.67595925504632e-05
-1.91896202975371e-05
-2.23633545813736e-05
-9.41787520021503e-06
-2.94009518870592e-05
-1.98384658824085e-05
-2.40319533987401e-05
-2.54026682498483e-05
-3.22649951601814e-05
-2.47048753263842e-05
-2.74803175035442e-05
1.9684830881093e-06
1.05520452139775e-06
-2.80162005828067e-05
-1.58733031020428e-05
-1.65043532448158e-05
-1.15666484247619e-05
-2.8529945134899e-05
-3.30887934208067e-05
-4.64748990606637e-05
-3.65754296236223e-05
-1.27527550284614e-05
-1.85706389203051e-05
-2.40872207447766e-05
-2.07941144301451e-05
4.05598961632299e-06
-1.92877990457654e-05
-2.99851221107236e-05
-2.24149818267427e-05
-2.74941822918353e-05
-1.82645996847719e-05
-1.48490754179987e-06
-1.04306680182948e-05
-1.20119327500927e-05
-4.25674629654215e-05
-7.50022681898569e-06
-2.31262594939288e-05
-2.32491096298396e-05
-2.6606186386404e-05
-3.1284241878496e-05
-1.21052275410121e-05
-3.83175896641022e-05
6.92071032537755e-08
-2.21919954244858e-05
-1.75365613914381e-05
-3.87386340201721e-05
-3.27078570347603e-05
-2.08870863490386e-05
-5.94015365589657e-06
-2.64840591717621e-05
-2.64931694034712e-05
-9.66922481520058e-06
-1.30404283554e-05
-3.09993174743629e-05
-1.44094498024122e-05
-2.59322057853602e-05
-4.28802091930743e-06
-2.36996873835422e-05
6.53907225475293e-06
-3.6373016603831e-05
-3.56298942792577e-05
-1.35475138808938e-05
1.59790693971021e-07
-9.99130157197318e-06
-2.3936344608647e-05
-1.40677275537882e-05
-6.77167000608199e-06
-1.79799030615563e-05
-2.98128116128589e-05
-3.12791017779675e-05
-1.63081472349204e-05
-1.87967542962875e-05
-2.21931354939683e-05
-2.63331098545196e-05
-1.05471737681913e-05
-4.18901189377959e-06
-3.27663031493871e-05
-2.71127106890407e-05
9.60533200116012e-07
-2.51459979258535e-06
-2.58408905223182e-05
-3.31857742923598e-05
-2.0810375092773e-05
-2.29462358108228e-05
-1.14827465855709e-05
-2.1281184794694e-05
-1.67796483953632e-05
-1.45123543754672e-05
-2.84141412600751e-05
-3.20654684362301e-05
-3.17888858620897e-05
-1.5237176515874e-05
-1.92774016435396e-05
-4.38410739794205e-05
6.37847518765322e-06
-2.62634482958959e-05
1.75241265967707e-05
-1.08655495583414e-06
-2.91246001133803e-05
-1.47589592148828e-05
-2.79524895724915e-05
-2.20606543828887e-05
-1.10989008154523e-05
6.16666014991746e-06
-3.6583892416132e-05
6.98934094456605e-07
-1.98722466124515e-05
-2.54453553932331e-05
-2.1971427037569e-05
-2.01053599393106e-05
-3.60059207358459e-05
-1.00586947955911e-05
-6.68500157888248e-06
-1.51557352709663e-05
-1.74495376432423e-05
-2.24714815767251e-05
-3.07987656688801e-05
-4.39122873057547e-05
1.40208667682763e-05
-4.62829292314061e-06
-2.05753653188792e-05
-2.55505543604404e-06
-2.13029694589879e-09
-3.49792687573177e-05
-5.6514436430459e-06
-7.68322484767758e-07
-2.52626949191694e-05
-2.9678008874693e-05
-9.0468232755814e-06
-1.9645322610926e-05
-4.99969437048242e-06
-2.00404000116357e-05
-2.99580696398785e-05
-7.28418595631662e-06
-9.57580952224381e-06
-3.93576570377483e-05
-4.08822634147957e-05
-2.51640442304375e-05
-2.51746569135621e-05
-1.2155749150738e-05
-2.70346960215757e-05
2.65449796764276e-06
-1.89684373713533e-05
-1.23781304530707e-05
-1.12104767481484e-05
-1.76641966889869e-06
-2.11937334117515e-05
-1.95251950489396e-05
-1.01255814360521e-05
-2.34898037829458e-05
-2.67119502520078e-05
-2.15887133386781e-05
-2.44665214977584e-05
-2.09531883210018e-05
-3.21915942026115e-05
-1.68187154661497e-05
-2.60079008097006e-05
-4.94629712755562e-05
-2.51791596916772e-05
-1.32368355501286e-05
-1.43062116347406e-05
-2.24825962647583e-05
-4.55186874236504e-05
-1.90223682210044e-05
-1.59647758582061e-05
-1.61537767889695e-05
-3.38572016705554e-05
-3.91870703716166e-06
1.14715283323866e-05
-3.62808707357521e-05
-2.46049938135764e-05
-2.06327736295161e-05
-1.31244300263249e-05
-1.59413864163525e-05
-7.65466830488835e-06
-6.80444876709342e-06
-2.57349167841171e-05
-1.65644792968219e-05
-2.85038270359227e-05
-1.37477730882496e-05
-1.31077798891227e-05
-2.66282802793677e-05
-1.59691317418032e-05
-2.28731555830526e-05
-2.91822390332018e-05
-2.00233347810927e-06
-1.93199818707888e-05
-2.85304141780983e-05
-2.23276016782372e-05
-2.14132627023461e-05
-2.87159597467419e-06
-4.79469969657716e-05
-1.64066105483091e-05
-4.9011319497832e-05
-1.07823596876904e-05
8.7192135329575e-07
-1.89130927215403e-05
-3.84600384158555e-06
-2.56815148781544e-05
-2.46628016817374e-05
-1.24362089437534e-05
-4.68227749598931e-05
-2.66864340079222e-05
-3.8474017309965e-05
-1.81215241360367e-05
-2.11968358709985e-05
-1.38102999130961e-05
-3.40715507040613e-05
1.02478610658791e-05
-1.30210082940143e-05
-3.3794062499434e-05
-1.91949979673227e-05
-1.02956985554955e-05
-4.02845350736999e-05
-2.84240700370293e-05
-3.24871209514413e-05
-1.20893830721878e-05
-3.96302071172886e-06
-2.38414186550469e-05
7.88071053756973e-06
-2.48612465587516e-05
-2.15509873591396e-05
-2.81636842030557e-05
3.15220256171761e-06
-1.40635420056586e-05
-2.77718282572273e-06
-1.66135614534825e-05
-2.3084261162505e-05
-9.7872013375764e-06
-2.35950710028818e-05
-8.4305743284421e-06
-2.44981179328864e-05
-1.24367201436569e-05
-3.06176602749797e-05
-1.57344283321464e-05
-1.16486189789991e-05
-4.6390310765725e-05
-4.22305922238601e-05
-2.62339258775936e-05
-1.3693860337764e-05
-1.65245741349151e-05
-5.82182616566061e-06
-3.1344415066724e-06
-4.01144517511687e-05
-2.8103721017226e-05
-1.63463997242026e-05
-2.02923899262898e-05
-2.24828423957668e-05
-2.13499648301213e-05
-6.32640442251264e-06
-1.15366159399499e-05
-1.43474013722425e-05
-1.53744746633354e-05
-1.52749287607062e-05
-2.81001965808271e-05
-2.8708973300184e-05
3.54008362234765e-06
-5.08729697010549e-05
-1.55361546772884e-05
-2.14337511264334e-05
-2.55714636922882e-05
-1.73221375711245e-05
8.18594448765953e-07
-1.86738017834302e-05
-2.12023120982028e-05
-2.37963311458044e-05
-1.90489785515124e-05
-4.88885950647645e-05
-2.02956532795341e-05
-2.2733842424945e-05
6.99250320170096e-06
-1.41799367901189e-05
-1.89378047470437e-05
-1.80657090542959e-05
-1.1104658306167e-05
-1.90469978884998e-05
-1.77846555325683e-05
-2.8448742683039e-05
-3.56547017469051e-05
-3.92884572505171e-05
-2.13773701466341e-05
-2.46099398256546e-05
4.44647623525704e-06
-7.52198592045537e-07
-7.97576532345865e-06
-3.30651921906626e-05
-3.19927144655523e-05
-3.19282068577685e-05
-2.2768008896943e-05
-3.19048964145728e-05
-1.64054226792167e-05
-2.57474038753919e-05
-1.62132587605756e-06
-2.67774304239507e-05
-1.58718003636848e-05
-6.57082421343653e-06
-1.65348888195032e-05
-1.98711349511417e-05
-1.69638325647901e-05
-2.60579144105495e-05
-4.6969597470654e-05
-5.37609467847523e-06
-2.86512186687554e-05
-2.59167934192821e-05
-1.37111052495202e-05
-8.65600354705493e-06
-1.67821820318654e-05
-1.54513054039873e-05
-2.69847237131242e-06
-7.65878434875915e-06
-2.45907908020862e-05
-1.76433314562406e-05
7.86234482145311e-06
-1.76701538431375e-05
-3.85511272350307e-05
-4.26124243571755e-06
-1.14706440303282e-05
-2.1065718978778e-05
-1.35252517597631e-05
-1.22565067689307e-05
-2.72741377474123e-05
-2.80453046886844e-05
-1.06783445055008e-05
-6.07587684944929e-06
-2.58391977855889e-05
-4.22141534036597e-05
-2.99133606039435e-05
-5.93285100144603e-06
-2.09021900512482e-06
-1.82062221772126e-05
-2.93648155424437e-05
-2.75841545818708e-05
-3.33721203583251e-05
-3.39047129446804e-05
-1.28701068318697e-05
-4.60233039610975e-05
-2.12892587996561e-05
-2.81800697909844e-05
1.36667205142565e-05
-1.96993768474324e-05
-2.60700054953304e-05
-1.71176682491459e-05
-4.36141103974656e-07
-9.84904892237787e-06
-4.11738927385522e-05
4.37910651745153e-07
-1.61180817487048e-05
-2.47777961488658e-05
-2.43825769530235e-05
-5.16460213496148e-06
-1.41555618249692e-05
-1.86169376177343e-05
-2.20436855553601e-05
-3.29482576064685e-05
-3.03976060474213e-05
-1.09209117886411e-05
-2.95680405676642e-05
-1.76411806921951e-05
-3.86585421334979e-05
-5.55678038840725e-06
-7.31658680753961e-06
-3.38191961727494e-05
-1.92870005474849e-05
-2.07901135569627e-05
-1.11707659314867e-06
-4.83882815742397e-06
-1.44035792303237e-05
4.80175552426692e-06
-3.71965751613168e-05
-2.26948335962095e-05
-4.80086619935199e-05
-2.73723962402271e-05
-2.30816241127867e-05
-3.32885266544179e-05
-9.14669788013544e-06
-3.57661040833434e-05
-3.32739909698968e-05
-2.36208590550421e-05
-1.28663892984849e-05
-1.38764471810265e-06
-6.68077843883046e-06
-1.73521647835899e-05
-1.18187632557185e-05
-3.36405602520812e-05
-3.82549303528317e-05
-9.53827696968213e-07
-1.26277687177899e-05
-1.29699561267852e-05
-4.11060485410297e-05
-2.67152237282919e-05
-1.65400345368658e-05
-2.12058124083326e-05
-9.58787218142251e-06
-3.28346177106845e-05
-2.35873030975345e-05
-2.29894089307197e-05
-5.5114949330104e-06
-5.17260958941257e-06
-5.24798508199798e-05
-1.52051877329831e-05
-1.35022283173805e-05
-3.38328042591744e-05
-3.26748416135227e-05
2.11443523180267e-05
-3.70959374557063e-05
-1.88811702869076e-05
-6.34632647404907e-06
-1.28393073522709e-05
-2.99739861146534e-05
-2.79201972877734e-05
-2.65063523998927e-05
-9.87194416278625e-06
-8.52790689936311e-06
-6.41649504806875e-06
-1.93916981697922e-05
-1.86509744492588e-05
-2.0744623473931e-05
-1.5182587315228e-05
-2.45913733368624e-05
-1.07336444695496e-05
-2.19096725154661e-05
-2.68120066981346e-05
-4.64212729957517e-06
-2.66202368584132e-05
-1.68637731231045e-05
-1.0720186020878e-05
-3.40931033360575e-05
4.73301319089533e-07
-1.24027702680889e-05
-2.08877594681798e-05
-3.48965193514619e-05
-2.12054135652199e-05
-8.17165940135125e-06
-3.1619477975401e-05
-1.95191047785469e-05
-2.83360094265565e-05
-2.58034317052367e-05
-8.86024287505619e-06
-2.90355521653913e-05
-1.31060386477415e-05
-2.09971361315008e-05
-2.71512580668724e-05
-2.7345799747256e-05
-3.1034351429196e-05
-2.60468264575236e-05
-2.65652325520908e-05
-2.28123473130226e-05
-3.1921969710529e-05
-2.75620990196462e-05
-1.74649919962899e-05
-5.65934761477767e-06
-2.9074744934294e-05
-2.6330585941486e-05
-1.53865049999381e-05
-1.18186733742973e-05
-2.1648388168233e-05
-5.32841220640762e-05
-2.05264802120461e-05
-4.16862746008981e-06
-2.32048518723586e-05
-1.8660579830441e-05
1.71679315666401e-05
-9.10005453366191e-06
-7.75097555634901e-06
-2.8067381465548e-05
-3.69032354969396e-05
-2.07309683865891e-05
-3.11518849656964e-05
-2.00049960398427e-05
-5.024763610879e-06
-2.8370920207527e-05
-2.79718765613817e-05
-1.82272106336622e-05
-4.58537903839298e-05
2.67271892303563e-06
-3.28642390007908e-05
-1.45577972532389e-05
-1.39553387553847e-05
-2.58022500045548e-05
-1.52828025136407e-05
-4.04845262109624e-05
-1.91161570058047e-05
-1.11352585961023e-05
-1.30587798552374e-05
-2.14047148543831e-05
-2.29090627867265e-05
-3.86873746058928e-06
-5.11397078013874e-05
3.78848582774744e-06
-2.29400437897244e-05
-2.1145111240435e-05
-2.09470085425627e-05
-2.46712154940496e-05
-2.87418285812183e-05
-2.8996900591261e-05
-1.00897506031104e-05
-3.456989666276e-06
-1.85916446184286e-05
5.22299324433669e-06
-1.00879414963795e-05
-2.47680008641011e-05
-2.19339950730595e-05
-3.1705599785961e-05
-8.04826645839911e-06
-3.06603592695014e-05
2.83818137068778e-06
-3.14832738519828e-05
-1.06288357452772e-05
4.69668061953983e-06
-3.23849171322363e-05
-3.69376225265958e-05
-1.29978382774664e-05
6.89366630599197e-06
-1.55161300148971e-05
-2.75399256003551e-05
-7.18097534143295e-06
-4.48388881749636e-05
-1.02746442061277e-05
-1.38448052891748e-05
8.39201980641403e-06
-4.53169514154488e-05
-2.58894684177806e-05
-2.90435689375772e-05
-3.81579988083089e-05
-2.63799134988564e-05
-1.70281352828449e-05
-2.72400363104212e-05
-2.69758369022869e-05
-2.1217163423055e-05
3.0985967214904e-06
-9.31879510386739e-06
-3.24718222649382e-05
-3.3854150414889e-05
-1.20657224016928e-05
-1.69799500985566e-05
-1.70957317850711e-05
6.07817312659507e-06
-2.13220874451306e-05
-2.62556868999085e-05
-2.14404163762506e-05
-2.61889417852265e-06
-2.08497889096509e-05
-1.38086637412087e-05
-2.5739357948178e-05
-3.03148813902803e-05
-2.32531685441155e-05
-1.62310847238775e-05
-2.07989462867325e-05
-2.24595826251871e-05
-2.53227706066702e-05
-2.49144774729816e-05
-3.99929925811608e-05
-1.89099008204614e-05
-3.03719099495532e-05
-3.21498829129814e-05
-2.1806548326173e-05
-2.76292604035859e-05
-7.2468354447175e-06
-8.06519067378831e-06
-4.38037312617799e-05
-4.75914204212868e-05
-3.07092671024789e-05
-1.70155435633001e-05
-1.55167478141028e-05
-2.01621634665496e-05
-1.08054401123295e-05
4.99644849076911e-06
-3.50679884856373e-05
-2.09205500781085e-05
-4.78280919314079e-05
-4.77034335709527e-05
-2.95583481503187e-05
-2.27038701655402e-05
-2.72279403791995e-05
-2.90150091909335e-05
-9.9940451300511e-06
-2.18851401274478e-05
-3.62063755750973e-05
-1.8913338516273e-05
-2.24023888571541e-05
-1.23664574242776e-05
-3.52400528830286e-05
-4.24174059557785e-05
-2.55985782509445e-05
-1.50929227686856e-05
-1.75611240051325e-05
-1.00346756393016e-05
-1.63600979168398e-05
-1.4624713535438e-05
-2.80220099363521e-05
-2.83161810431777e-05
-3.75040648032924e-05
-1.29189217447055e-05
-5.85815575007907e-06
-4.28120811841322e-05
-2.2298807151093e-05
-1.96112219294389e-05
7.87636828170221e-07
-3.43754925566124e-05
-1.82508852554934e-05
-1.26517504902978e-05
-2.70117261807803e-05
-2.6570256294815e-05
-1.22031147253406e-05
-1.35535798088428e-05
-8.59520112342885e-06
-1.79110366940987e-05
-1.28205098177071e-05
-3.28517954890578e-05
-4.36182693971382e-06
-4.1669555020916e-05
-1.69218233243219e-05
-2.27234641041178e-05
-2.82415766032477e-05
-1.03659134522256e-05
-2.51069045584451e-05
-3.16664830196241e-05
-9.59762861139541e-06
-1.55232847196793e-05
-3.89571166974897e-05
-2.05645587997358e-05
-1.48622269918488e-05
-8.73640713867501e-06
-1.98929022474057e-05
-3.93052924110165e-05
-2.00993698862622e-05
-2.32701341925105e-05
-2.99684596270159e-05
-2.74327143655255e-05
-3.5123655708278e-05
-2.6705758441182e-05
-1.73355857405416e-06
-2.84548803106831e-05
-2.08132271158499e-05
-4.72306655446374e-05
-1.42612001223019e-05
-1.82770841506067e-05
-2.31342859149152e-05
-1.82117791206385e-05
-2.98701585772531e-05
-1.35706114102369e-05
-1.75144534812558e-05
-3.32549653985178e-05
-1.2162719391577e-05
-1.30591824003197e-05
-2.46855109533135e-05
-2.62335186977136e-05
-2.84951796672337e-05
-3.85366597678337e-05
-1.90792993830743e-05
-1.64700961750031e-05
-1.10163066592796e-05
-1.0094419162978e-05
5.71465817055984e-06
-3.41789732513965e-05
4.05975449908209e-06
-1.31241993533838e-05
-2.7769584729602e-05
-5.08485016354464e-05
-2.04521675144791e-05
-9.57163095736126e-06
-3.87582300833425e-05
-1.83234824320004e-06
-2.13647087973428e-05
-2.66789469373224e-05
-4.22895244937399e-05
-3.82398358659774e-06
-2.31844724179605e-05
-1.67323829351395e-06
-3.86244142867818e-05
-1.27971951017966e-05
-4.77700311121728e-05
-1.39138061155023e-05
6.53082815114855e-06
-3.16787585243523e-05
-1.9109090670002e-05
-3.94237022282861e-05
-2.07230529533964e-05
-2.26786405684446e-05
-2.28484366395939e-05
-2.2113918186061e-05
-2.43224274954632e-05
-2.52067887956804e-05
-1.96487045756905e-05
-3.19231445943809e-05
-2.07619741207084e-05
-1.28811343702104e-05
-3.41046225008526e-05
-3.87353656648165e-05
-3.06196237784503e-05
-2.90846714883825e-05
-2.83808752910676e-05
-1.31854602160257e-05
6.66839857754913e-06
-4.70981316218787e-05
-2.25342680661216e-05
-3.44122668126576e-05
-2.86673651093723e-05
-3.48640947199382e-05
-3.7531110431638e-05
-2.87286825993127e-05
-2.60873318601374e-05
-2.5878626058329e-05
-2.01285978787947e-05
-1.30935041772611e-05
-1.83596744894262e-05
-1.04262318683307e-05
-1.67987818925601e-05
-3.01994950687854e-05
-1.10898167414023e-05
-2.20098337446561e-05
-9.84239215938796e-06
-7.31409905804133e-06
-2.0343704314904e-05
1.22819068001557e-07
-4.16206787681098e-05
-7.43503998677414e-07
-3.47760219508694e-05
-2.02043861876325e-05
-1.96414714131861e-05
-2.29472486208598e-05
-3.03742650953244e-05
-2.04724319371501e-05
-2.53575942016004e-05
-5.43351648114458e-05
-1.16743903534655e-05
-2.16222038408915e-05
-2.40299599325435e-05
-3.11073742497583e-05
-2.12983594355154e-05
1.30546311023731e-06
-1.74477421618493e-05
-3.50856387416925e-05
-2.48912631631848e-05
-2.00953025771348e-05
-5.38822555660745e-05
-2.03384857663657e-05
-8.6041379157432e-06
-1.35364081999849e-05
-2.24858638358868e-05
-2.35927312731832e-05
-4.54440983964483e-06
-2.59028912108713e-05
-3.10650326530009e-05
-3.25642151468632e-05
-7.3012754674448e-06
-2.49740098754993e-05
-3.53269596211089e-05
-2.2562611246666e-05
-1.73520021337205e-05
-2.80509063577779e-05
-7.99883642434669e-06
-2.49753373396929e-05
2.32492525836597e-06
3.38139492014104e-06
-9.70163460062612e-06
-4.68638031437953e-06
-1.76467527220425e-05
-2.02845030528213e-05
-1.00285800181216e-05
-3.77476286915151e-05
-1.17015012169852e-05
-2.77238527745317e-05
-1.47433508495912e-05
-4.35466888385057e-05
-1.1733519912888e-05
-6.04803698460916e-06
-2.5499157964204e-05
-1.21902777558038e-05
-3.42838392598168e-05
-3.4093281007759e-06
-4.323880389135e-05
-3.21135272423043e-05
-2.40653895984951e-05
-4.69445285938877e-05
-9.69670682488635e-06
-2.76620206318506e-06
-4.65430688891746e-05
-1.30555661974789e-05
-1.85170339246391e-05
-2.11942377814404e-05
-2.47092458626805e-05
-2.06196827836086e-05
-1.64136845777644e-05
-2.08192899773588e-05
-7.73831301947268e-06
-2.37277918574298e-05
-1.64782746870274e-05
-3.3955587979869e-05
-4.40448576569342e-05
-2.12493859304481e-05
-2.75628798869301e-05
2.94234579935564e-06
-2.20099827429253e-05
-2.86307652695907e-05
6.60723841283908e-06
-3.5195405569178e-05
-2.45010137859957e-05
4.97899966486837e-08
-1.48055857577139e-05
-2.61647804075847e-05
-4.07893211645467e-06
-9.27227277148894e-06
-1.81970541614245e-05
-1.13962375751948e-05
-6.66949615838416e-06
-2.73719764490596e-05
-3.4420537168546e-05
-1.11431909507958e-05
-2.48112453941529e-05
-1.26863542564794e-05
-2.25484215097502e-05
-7.84065090514243e-06
-2.1682629855094e-05
-2.39851323839519e-05
-2.39552776837345e-05
-3.22717767470038e-05
-4.27071030401499e-05
-2.20227351330886e-05
-1.88845679469912e-05
-1.77135957725887e-05
-1.97022745034017e-05
-3.00488018142431e-05
-3.73668194409584e-05
-4.02496808852318e-05
-5.9614469491037e-08
-1.08582525856772e-05
-1.72784493622277e-05
-2.6402574398036e-05
-3.72727685099108e-05
-1.26459875423565e-05
-5.52351667051376e-06
-2.50057829260566e-05
-1.80203218468293e-05
-2.02617562857673e-05
-3.15055701159878e-05
-4.03907702462426e-05
-2.8146933491524e-05
-2.93121533243911e-05
-1.6681600237052e-05
-4.73151348216091e-06
-3.2493768343481e-06
-1.91616733108318e-05
-4.75378327231893e-06
-1.88333837590326e-05
-3.71881861788196e-05
-2.34957403467631e-05
-8.00579109487898e-06
-2.65639388078657e-05
-2.04939074906976e-05
-2.55066140444911e-06
-2.80305948649164e-05
-6.46535309198986e-06
-1.59437619504543e-05
-2.68459598848554e-05
-3.05393667655806e-05
-2.15030237370662e-05
-2.51470331091091e-05
-1.00449257787468e-05
-1.92536904010548e-05
-4.70211550658327e-05
-7.05440421680301e-06
-3.36899628766764e-05
-5.20380996878901e-06
-3.56633701680112e-05
-2.82186120384449e-05
-2.4133336490032e-05
-2.6664791083312e-05
-1.84492317997151e-05
-3.15999549922211e-05
-1.60276949945058e-05
-2.98517646372393e-05
-4.73940909698119e-05
-4.50179502869064e-05
-2.13920561227861e-05
-2.13276996648794e-05
-3.24839987666127e-05
-2.74738506606161e-05
-2.69568768672633e-05
-2.56393494021949e-05
-2.02323007065081e-05
-2.56962112784731e-05
-2.76874147755868e-05
9.39416306073289e-07
-2.38292268075068e-05
-1.12999641654852e-05
-1.39771071453485e-06
-2.02910345404882e-05
-5.56883166281077e-07
-1.92899335270043e-05
-3.43083406483656e-06
-4.64065527837625e-05
-3.50771305197619e-05
-4.47819121097405e-05
-5.55446400663758e-06
-2.22885124879219e-05
-1.15956780813892e-05
-1.54066226896457e-05
-2.76709414196615e-05
-2.28946776658705e-05
-3.94474057085005e-05
-2.19150151199323e-05
-1.75915809788081e-05
-3.84825272228446e-05
-3.22808722793647e-05
-1.42883778573992e-05
-1.70428178175679e-05
-3.49143265901833e-06
-4.4900248575078e-06
-3.64804164005487e-05
-4.74103451955311e-05
-2.68872475016052e-05
-2.71203928362099e-05
-3.03229243603544e-05
-1.36016847184216e-05
-2.43501743254907e-05
-3.59422634077334e-06
-2.78971115122472e-05
-1.37177518480733e-05
-2.08159299162844e-05
-2.24252165083431e-05
-2.5050626409389e-05
-3.99033272729402e-05
-1.46686276204762e-05
-3.96056736985349e-05
-1.36632807335221e-05
-2.39020471748357e-05
-2.78568480324601e-05
-1.06474404091362e-05
-1.80215021549389e-05
-8.99368443900121e-06
-3.48404516300544e-05
-1.6581745282771e-05
-5.42518722106764e-06
-1.27237503555239e-05
-3.18887397208791e-05
-1.467273258865e-05
-1.81456638407168e-05
-6.17984432566664e-06
-4.51572554449552e-05
-1.78208842522857e-05
-1.68938354889088e-05
-3.89602204994119e-05
-1.02454493595926e-05
-2.26340538084576e-05
-4.18583853114936e-06
-2.26640546513612e-05
-3.16330634937541e-05
-6.85138239828099e-06
-6.47907044650006e-06
-1.33769167864087e-05
-2.04413608792687e-05
-1.39832402866715e-05
-2.09425068936336e-05
-1.83099289032769e-06
-1.25683597127187e-05
-2.71468143777176e-05
-2.24777669940636e-05
-1.68736829735498e-05
-3.88438921385386e-05
-1.3132386375816e-05
4.30496562106938e-06
-2.25967927906353e-05
-2.86379015135381e-05
9.329876050749e-07
-2.09277834806183e-05
-2.78264712349492e-05
-1.01825504336133e-05
-1.95479002125895e-05
-3.16226613978807e-05
-2.1195421907073e-05
-7.58009899315451e-06
-2.09966253617795e-05
-2.40408088836698e-05
-3.22575252734764e-05
-3.50233696436253e-05
-2.04740832989096e-05
-2.16560370191841e-05
-4.2708718059787e-06
-1.71131273788872e-05
-5.63933377063211e-06
-9.25442501416301e-06
-2.13424941201272e-05
-9.42581267388095e-06
-1.45104200815477e-05
-1.25187036091733e-05
-2.58325584748241e-05
-1.67399414764496e-06
-9.15436238479949e-06
-9.80669997282644e-06
-3.52180810271386e-05
-2.79363560190112e-05
-3.56378116318106e-05
-3.34073926867604e-05
-2.67201965474663e-05
-2.84351895698434e-05
-2.45684086400429e-05
-3.69295387659771e-05
-4.58488325580528e-06
-8.66978808682253e-06
-2.34061397520295e-05
-2.46909922831284e-05
-1.70575838929154e-05
-1.90488297388989e-05
6.44449496975429e-06
-1.33191971623689e-05
-1.38261904864607e-05
-2.08678268062235e-05
-1.29890154893488e-05
-1.37135172580481e-05
-3.90247946650941e-05
-4.01168771095294e-05
-1.81280866159121e-05
-7.15725315945904e-06
-1.46804400826304e-05
2.05961109419795e-06
-2.98427515964189e-05
-1.45450078253761e-05
-8.77819548025623e-07
-2.46824083229853e-05
-1.64778678335403e-05
-2.70757180567194e-05
-2.32954284771871e-05
-1.93065283021659e-05
-1.97831411882362e-05
-1.89564599442253e-05
-7.7695291399968e-06
-1.08077221691777e-05
-2.4345072332406e-05
-1.41020080045084e-05
-9.36610600954465e-06
-3.31014230509905e-06
-2.18704396252357e-05
-2.672353346856e-05
-1.06132983843094e-05
-2.51961454677126e-05
-2.97880745911216e-05
-1.43780827224473e-05
1.80230273920257e-06
-4.62190104352242e-06
-3.65232846839597e-05
-3.34568786728649e-06
-2.49172429096531e-05
-1.03115857383689e-05
-1.77933332946102e-05
-1.43924051782709e-05
-2.30883902059814e-05
-1.46710081858624e-05
4.91239400654233e-06
-1.04075843521725e-05
-2.42971469158451e-05
-2.38886098113879e-06
-1.14853756865804e-05
-2.33117825996564e-05
-3.87562953140433e-05
-2.30999878247359e-05
-3.87939612043987e-05
-2.93754670423905e-05
-1.88425831965287e-05
-7.59405412194617e-06
-1.40265705546251e-06
-2.26649928681707e-05
-1.36594726478424e-05
-3.48738121544982e-05
-1.61620193354883e-05
-4.1780909487323e-05
-2.68818111176744e-05
-1.72833635875909e-05
-4.28800020100157e-05
-1.5969578416803e-05
-8.28039400063652e-06
-3.27970615471188e-05
-2.03567451877001e-05
-8.32445300266204e-06
9.11263656195677e-06
-2.21279217486929e-05
-4.46005080982912e-05
-2.28279112541494e-05
-2.21820820878319e-05
-2.70489699429112e-05
6.43832716944295e-08
-5.14919674491974e-06
-2.75327456898482e-05
-1.45745173740885e-05
-1.15775987865228e-05
-3.82853490470802e-06
-2.91781221838706e-05
-1.91840102853093e-05
-4.98360649258546e-06
-1.02825667924925e-05
-1.31186295542164e-05
-2.9925905588576e-05
-1.03326417654524e-05
-7.8240887499896e-06
-2.72996183986534e-05
-2.57948882775269e-05
-2.06603797388476e-05
-1.78502017934941e-05
-1.46603810614432e-05
-1.46963200795652e-05
-2.18795570201078e-05
-3.21291981715384e-05
-1.53986975914597e-05
-2.42927999326912e-05
-3.04381460592627e-05
-1.98686268552809e-05
-2.04785443896795e-05
-2.78442515229237e-05
-6.8917782835668e-06
-3.13059674482951e-05
-3.01288749848143e-05
-1.09186000552431e-05
-3.78692528885021e-05
-1.44127551354264e-05
-2.17685488826158e-05
7.22780681108449e-06
-2.32437555072008e-06
-1.96619905227757e-05
-2.2895433351979e-06
-2.40985639651084e-05
-2.70819899712806e-05
-2.60212596508584e-05
-2.15948838594595e-05
-1.74735849983623e-05
-2.70762426769794e-05
-2.72043189229516e-06
-1.42116417696948e-05
-1.84152672442504e-05
-4.96289986056618e-06
-2.49441151803361e-05
-4.08386705817832e-05
-4.67541536697239e-05
-9.36061830278174e-06
-3.36921723473824e-05
-2.27569169196819e-05
-1.84978222073765e-05
-1.19205416236448e-05
-3.20617480415198e-06
2.88119383875208e-06
-2.44647749839669e-05
-1.15897399943029e-05
-1.86766028307854e-05
-2.9212395854215e-05
-2.67684537301236e-05
9.62364404485832e-06
-2.01338212128443e-05
-1.54630316186559e-05
-4.18852567558272e-05
-4.11679382694124e-05
-2.91639068390587e-05
-5.29021267300369e-06
2.56648461952278e-06
-3.5064375460654e-05
9.860990350223e-06
-2.73209652954029e-05
-2.88913824670315e-05
-3.28021830611331e-05
-4.97706499889162e-05
-6.39855893584968e-06
-7.56247284921654e-06
-2.83278592315727e-05
-2.45713725769518e-05
-2.75727143911261e-05
-3.75673410611338e-05
-1.19242833628364e-05
-1.89731100962357e-05
-4.67334841915424e-05
-2.63207950953461e-05
-2.21846875355228e-05
-6.41356436276555e-06
-2.73179180867576e-05
-3.11989968250198e-05
-1.68325695681794e-05
-2.85683821883845e-05
-9.55554382371973e-06
-4.11754936074537e-05
-4.41209013965009e-05
-2.80912281030716e-05
-2.33012337328143e-05
-7.55492742899626e-06
-1.76621341302092e-05
-2.20377024362254e-05
-2.89398936410322e-05
-3.19932791418887e-05
-6.02657231877659e-06
-4.34573704682212e-05
6.61543607536435e-06
-2.05057966209538e-05
-5.9229906808121e-06
-1.60429577256169e-05
1.61949648554511e-06
-2.12592743031422e-05
-6.03588293413493e-06
-3.81456226489019e-05
6.78017164717174e-07
-1.85087674121385e-05
-1.81555066747225e-05
-9.26800940081851e-06
-4.47034859645093e-05
-1.32163384803773e-05
-2.75687799545367e-05
-3.07326385964139e-05
-1.28610937605995e-05
-2.34246573806365e-05
-2.87811214165266e-05
-2.05527047292849e-05
7.54158384986384e-07
-1.09388461465928e-05
-3.09808716093453e-05
-1.68691940642317e-05
-1.99240808331123e-05
-3.4046992465891e-05
1.23527900681514e-07
-1.41292114119684e-05
-1.69709565138021e-05
-3.44414954266951e-06
-2.51233057934922e-05
-2.89952518707832e-05
-9.47406367082745e-06
-2.81582470811698e-05
-2.2675515061496e-05
-3.8671475899365e-05
-4.78395631595011e-06
-1.28598853376024e-05
-6.10422087096593e-06
-3.54758649755576e-05
-1.4654267795051e-05
-2.3191830995926e-05
-2.41408705576442e-05
-1.5868501504254e-05
-4.14470150930434e-05
-1.65746370948084e-05
-2.42030558090017e-05
-2.97388874968564e-05
-3.69746126482696e-05
-2.54001488041662e-05
-2.76533557330286e-05
-1.94682138195928e-05
-1.08722853565401e-05
-1.01269951386893e-05
-1.60661031782673e-05
-2.29531878560105e-05
-2.75953636743143e-05
-5.15896946233846e-06
-2.52011554021843e-05
-1.79371222997531e-05
-2.68871335274475e-06
-2.73093341337293e-05
-6.74113487656952e-06
-3.7262595571833e-05
-3.4514589814242e-05
-2.67776922992837e-05
-1.90078887545628e-05
3.74909079414014e-06
-4.65730385942183e-05
-4.01803471531091e-05
-1.76700945245694e-05
-2.85887617834935e-05
-1.90694285136091e-05
-3.66510196824579e-06
-4.01255959239812e-05
-3.44642788518257e-05
-3.99303499212477e-05
-1.03850287455989e-06
-2.07496103478746e-05
-3.08331541817893e-05
-2.99869356202301e-05
-5.00908567188267e-06
-1.3310589536098e-05
6.11710333222857e-08
-2.19928049981837e-05
-1.88668611766174e-05
-2.12013351272093e-05
-1.36540695802659e-05
-6.37465714060471e-06
-2.34266768002968e-05
-2.13564461457753e-05
-2.1761951738283e-05
-2.90587283268619e-05
-3.5100859483103e-05
-2.09663242423125e-05
-9.43004847193212e-06
-1.37821305201334e-05
-4.92528015742332e-05
-1.0654187833936e-05
-4.36762182129388e-06
-2.16513819307438e-05
1.01525250729779e-05
-1.77105950587207e-05
-2.3308581982612e-05
-3.27532335735834e-06
-4.19422512088969e-07
-1.1615827137471e-05
-1.52494968528769e-05
-1.52240863052625e-05
-1.9772517457867e-05
-3.07801935572428e-05
-2.85811407476614e-05
-1.08782556863307e-05
-2.43671939987519e-05
-1.44604381085945e-05
-2.89255034916313e-05
-1.10997938862245e-05
-3.67778085350811e-05
-4.12167333019775e-05
-2.32104940100853e-05
9.84815341482346e-06
-2.60972186630008e-05
-1.6986065637255e-06
-4.09468130322799e-05
-2.52410508292106e-05
-1.10645096357816e-05
-8.7532228152337e-06
-2.41424119788725e-05
-6.28108510846603e-06
-1.93285111249961e-05
-3.09350999534836e-05
-1.64629646175924e-05
-3.50448011608587e-05
-1.40797266494981e-05
-2.19876231435668e-05
-2.49861186792585e-05
-2.62631642361069e-05
-3.17013917764817e-05
-3.06294276950446e-05
-4.67719266474941e-05
-1.22636733230181e-05
-1.44658785692447e-05
-1.48410033140024e-05
-2.09197994118819e-05
2.13525860309602e-06
-3.49173613309767e-05
-1.83217706009382e-05
-1.67321850951602e-05
-3.73454381330685e-06
-1.36683383432285e-05
-1.40084791160664e-05
-4.1521572825448e-05
-9.88886619689067e-06
-4.95105095957535e-05
-2.90377486357956e-05
-2.14394029029294e-05
-2.22623141639899e-05
-1.31886001724362e-05
-4.70997951621566e-06
7.28900201645056e-07
-2.81219849119234e-05
-6.30227534588328e-06
-1.97711375214762e-05
-3.17429817680267e-06
3.71776320406436e-06
-3.16115519957556e-05
-1.19999182919606e-05
-3.422675604182e-05
-3.05443816201977e-05
-2.74843160126105e-05
-3.60943871250228e-05
-4.70762191882501e-06
-2.08876530563176e-05
-2.97644932213863e-05
-3.59655907489146e-05
-2.6775189253703e-05
-6.15345242471553e-06
-1.5138230008142e-05
-1.05987356934319e-05
-1.11823274509918e-05
-1.10119704635439e-05
-2.79106034690702e-05
-2.9359087768746e-05
-2.58987911783533e-05
-3.96680332565557e-05
-2.10336818973934e-05
-2.43891270863878e-05
-1.26345725684395e-05
-2.05585633218399e-05
-1.23831425899327e-05
5.70708867887004e-06
-2.26991503602623e-05
-1.41614661405541e-05
-2.86805921538794e-05
-1.45177431477406e-05
-3.1440939013408e-05
-1.09525571234139e-05
-1.21451132994526e-05
-1.31364807723461e-05
-5.40206389959844e-06
-2.19564176476515e-05
-1.6280795201192e-05
-4.12625220965401e-06
-1.29539013808628e-05
-3.08633465030527e-05
-2.38705657133294e-05
-1.02499299864656e-05
-2.96680660133641e-05
-2.22443466853814e-05
-2.18842414679242e-05
-2.62736768912151e-05
3.56963361058395e-06
-3.85193470447834e-05
-3.08957597473161e-05
-3.31950373462075e-05
-1.11764882744487e-05
-5.51271583343771e-06
-1.10092385220105e-05
-1.52846469153724e-05
-3.46818940287673e-05
-1.94799012196472e-05
-4.67923264697292e-05
-2.33225379481647e-05
-2.4454042725704e-05
-1.76752295616815e-05
4.01144224465788e-06
-2.81437713580929e-05
-1.28797691132204e-05
-4.92652424009952e-06
4.8498195826615e-06
-2.78590400930789e-05
-2.99315256502936e-05
-1.51948441536169e-05
-1.54047264376692e-05
1.64078076711921e-06
-1.67018153028526e-05
-1.61554353630465e-05
-2.73185118798419e-05
-7.9056109394398e-06
-2.04794827535894e-05
-1.90095663086016e-05
-2.99376407214044e-05
-1.70052369693046e-05
-2.64918434682332e-05
-7.36558456179983e-06
-1.05140311935864e-05
-3.15001179901636e-05
-2.19228527886374e-05
-7.58826479721962e-06
-2.50748247781425e-05
-1.61323705421448e-05
-3.58699781810033e-05
-2.10934261852695e-05
-8.93058371913991e-06
-2.85065520127504e-05
-2.07446210056263e-05
-3.08638376170936e-06
-2.80079738287199e-05
-3.0389125782277e-06
-3.77130704069117e-05
-9.63770453175099e-06
-2.04759578629696e-05
-1.20236078531288e-05
-1.35238255503737e-05
-1.29945163853593e-06
-8.34892481222957e-06
-1.90152933410902e-06
-3.77829331065434e-05
-3.39094463933778e-05
-3.08138978885479e-05
-2.17037337845789e-05
-2.93945275385542e-05
-1.66860224326145e-05
-3.96396411684964e-05
-6.33831090016265e-06
-1.1068753583611e-05
-4.02060743101057e-05
-2.85182899481179e-05
-9.84623321752973e-06
-3.44093984659045e-05
-1.58684534467172e-06
-1.16271231123976e-05
-1.43193908548764e-05
-1.82832412656969e-05
-2.3901450110333e-05
-1.62729797225936e-05
-1.54232376012168e-05
-4.23381335764131e-06
-1.90916304548682e-05
-1.78052453747471e-05
-2.4548386508599e-05
-2.59869655372024e-05
-1.09873397072724e-05
-2.91959241216747e-05
-1.92032207325236e-05
-2.21901165615363e-05
-4.09147825953982e-05
-1.50000551897025e-05
-2.59147080155746e-05
-2.69485124211833e-05
-3.91347664881799e-05
-2.02233796117901e-05
9.47468475512394e-06
-1.05235506929482e-05
-1.91077635960535e-07
-1.61806334122015e-05
-3.73356867607068e-05
-2.43292838817704e-05
-2.24657034437717e-05
-1.95839110580533e-05
-3.13412403032495e-05
-1.54416563686369e-05
-1.17647388943232e-05
-3.13768405412193e-05
-1.83089217131501e-05
-1.3684518968348e-05
-1.36837467629661e-05
-4.35330817514409e-05
-3.49052902464828e-05
-2.40866529174587e-05
-9.49012349737068e-07
-1.43036052798394e-05
-3.12305600880627e-05
-2.10135111439786e-05
-7.80414355512812e-06
-2.69481655696168e-05
-3.75551351816869e-05
-2.7550703879781e-05
-2.6381725094087e-05
-2.09021831212824e-05
-2.23164643818572e-05
-2.33737279333235e-05
4.33364523894443e-06
-7.36361208408617e-06
-9.91279184450997e-06
-2.74554757309148e-05
-3.07740112111415e-05
-2.34206746794231e-05
-3.20296062832583e-05
-2.99575563906566e-05
-1.2608481516501e-06
1.12856113960985e-05
-9.90323838476748e-06
-3.23335714111681e-06
-2.77130417044769e-05
-2.32671435673597e-05
-1.5806302457882e-05
-2.77060281451664e-05
-2.52144140156366e-05
-3.78436743579887e-05
-6.58092959163645e-06
-2.90122964777344e-05
-1.10997023717139e-05
-1.85552306384008e-05
-2.7342402279774e-05
-2.08666963661042e-05
-2.01751017028061e-05
-3.94100590664142e-05
-3.48870670457142e-05
4.46356213782307e-06
-2.11329250766051e-05
-3.26553700430635e-05
-1.21898790394416e-06
-2.92498109408499e-06
-2.83252669238407e-05
-1.4151409701811e-05
-2.89239342599889e-05
-3.16925041358983e-05
-4.18183156193177e-05
-2.84267929131326e-05
-3.25993086400888e-05
-5.88980336884841e-06
-2.53027896924934e-05
-2.54276181964901e-05
-2.28404241506716e-05
-2.3361978517433e-05
-2.63705870670772e-05
5.27558336603285e-06
-3.77368362397581e-05
-1.9566330358633e-05
-5.56691997222114e-07
-1.94465764804017e-05
-3.66264054260368e-05
-1.57126639749303e-05
-3.46799829911017e-05
1.43570412192231e-05
-1.22077337465389e-05
-9.60779230254058e-06
-2.26430565913557e-06
-3.48174036080119e-05
-2.34259053713593e-05
-1.07081418695818e-05
-9.65347085395781e-06
-1.73738805105443e-05
-1.5498926653035e-05
-4.07494230807822e-05
8.71084596841796e-06
-1.9351037270937e-05
-2.94445791755557e-05
-4.82170884328203e-05
-1.03960235416484e-05
-1.31137535674924e-05
-2.11394557185529e-05
-1.65227990555714e-05
-1.90434536323493e-05
-1.67769681716806e-05
-2.54543209716691e-05
-2.61552637775711e-05
-1.01983268888133e-05
5.77957369900815e-07
-1.69657129455566e-05
-8.15855520022213e-06
-4.09931811694797e-05
-1.6786871581779e-05
-4.39390903243618e-05
-3.2721157088248e-05
-2.2931701429054e-05
-6.85176071163221e-06
-3.70157739633988e-05
-1.8008685547641e-06
-3.0124414414708e-05
-2.98812614346606e-05
-1.60960351525915e-05
-3.72662361238616e-05
-1.65460698748212e-05
-6.44931413393453e-06
-3.4050724685362e-05
-2.14902630549037e-05
-2.44276373807189e-05
-1.23835549415715e-05
-3.86514814174494e-05
-4.89577988627597e-06
-2.86452623055797e-05
-1.21531623999033e-05
-1.48613112585403e-05
-2.40966605089842e-05
-2.82429681987365e-05
-9.16634196363107e-06
-2.9007449745782e-05
-5.90184249455901e-06
-1.91042281634416e-05
-1.82079975912872e-05
-3.0020326263456e-05
-2.79263281807738e-05
-2.77494490658617e-05
-1.80385783613015e-05
-2.06294059296887e-05
-2.59362841380646e-05
-2.72725806421988e-05
-2.03748080964613e-05
-2.25288679549569e-05
-2.05194193889941e-05
-2.46305490383543e-05
-1.13355500655298e-05
-2.08649973612382e-05
-1.13038598466763e-05
-2.35078325965195e-05
-1.53442735028443e-05
-1.35424762812909e-05
-2.42908855714306e-05
-2.81341516054861e-05
-2.99831304943626e-05
-1.8521862362065e-05
-1.68325568093057e-05
-9.0058247678224e-06
-2.44990933976759e-05
-2.35589479528431e-05
-2.59519401010329e-05
-1.70701954323377e-05
-2.16005400701931e-05
-5.2477924663926e-06
-1.48792549160568e-05
-1.34369864001492e-05
-2.06115596632356e-05
-2.99055439022766e-05
-3.955514450288e-05
-3.45976952182207e-05
-2.5208829630418e-05
-5.42772264231059e-06
-8.92842302951023e-06
7.13264635924207e-06
-2.40146463650893e-05
-3.79657607502146e-05
-1.36222660936733e-05
-2.87256811126289e-05
-1.61813124832325e-05
-2.97211425396045e-05
-1.02946456747504e-05
-2.12748011548797e-06
-3.48347251210546e-05
-1.61527002247457e-05
-1.90936111146141e-05
-1.6104945219276e-05
-4.7690342817311e-06
-3.31726152416805e-05
-1.73027738520529e-05
-2.07296327835008e-05
-2.96168851732826e-05
-1.64559550741431e-05
-4.24384308715588e-05
-2.36595356431652e-05
-2.59998205402133e-05
-1.03413723214775e-05
-1.33528663398208e-05
-4.49004142236804e-06
-2.58928060150563e-05
-4.13688026666584e-05
-3.71004756377014e-05
-4.12339724800919e-07
-2.43536963378105e-05
-4.16840325116187e-05
-2.88680419178216e-05
-2.71647860060357e-05
7.10042455950866e-06
-6.12870227547457e-06
-1.75247639162374e-05
-2.17135025450177e-05
-3.11301459347293e-05
-2.10318610510913e-05
-1.54542405619574e-05
-1.20875637412784e-05
7.80167008502547e-07
-3.36389331183782e-05
-1.88247418270224e-05
-1.4278385914414e-05
-1.13873519924246e-05
-1.59992417540487e-05
-2.41779873560425e-05
-1.57155990760505e-05
-1.11390767166993e-05
-2.65648267867352e-05
-1.43952824201741e-05
-1.65913976876562e-05
6.42745349464696e-06
-2.12891890452441e-05
-2.50525229134173e-05
-2.67835827740085e-05
-2.87262502874642e-05
-4.87448170101942e-05
-1.88690242302946e-05
-2.37381058409195e-05
-1.82527118885965e-05
-1.61920279954361e-05
-2.08738420807622e-05
-2.63783761965716e-05
-1.22295397762115e-05
-3.3546853768415e-05
-7.91278429987784e-06
-2.73098679894106e-05
-3.2485900449922e-05
-3.51903242946044e-05
-1.91229731681944e-05
-1.52376645570573e-05
-1.58859356178166e-05
-1.93075960176585e-05
-4.64773025402259e-06
-2.66226441590741e-05
-1.32198972918955e-05
-5.44558293629933e-06
-3.03938246028277e-05
-2.19358368125979e-05
-1.18448075976649e-05
-1.39239469698558e-05
-1.71110738537428e-05
-1.23826132440843e-05
1.12425847322586e-06
-1.04867873979935e-05
-1.6382805045125e-05
4.60968141092935e-10
-1.56473758106704e-05
-3.03723901630767e-05
-3.95912429275268e-05
-2.69096077836002e-05
-2.19267545319865e-05
-1.85157353288782e-05
-2.32042071418927e-05
-7.0310666649044e-06
-4.20784647746441e-05
-5.72088447931518e-06
-2.22167431106727e-05
-1.68346851687515e-05
-1.75650028549365e-06
-1.69422685106709e-05
-3.02986823109716e-05
-1.04185163073262e-05
-1.66256114927977e-05
-1.80446994840064e-05
-3.23769972624718e-05
-1.45923620011771e-05
-2.85230389017224e-05
-1.1269608508215e-05
-1.63749112665022e-05
-2.54910425388736e-05
-7.51474141100635e-06
-3.53947415778106e-05
-1.19570953439755e-05
-2.77603385930806e-05
-2.07923602871192e-05
-7.78748682967999e-06
-6.08141893535829e-06
-2.22042023501246e-05
-9.69610826876e-06
-1.48328457870868e-05
-1.22920717785933e-05
-1.74746903876674e-05
-2.33759372406054e-05
-2.6974110604081e-05
-8.53820304098855e-06
-3.0371294074959e-05
-3.16833368005185e-05
-9.92829567170572e-06
-1.4805105019388e-05
-4.38636278764723e-05
-9.92256960919057e-06
-1.40147469536964e-05
-1.4482906590846e-06
2.00003723814028e-06
-3.158141013864e-05
-1.52188661892162e-05
-1.99748171374702e-05
-3.57985839934529e-05
-9.94254600254872e-06
-2.04793119699107e-05
-4.37772760134397e-05
-3.15428726313088e-05
-2.46865183372463e-05
-1.46153045001634e-05
-1.09217487079503e-05
-2.54500228778623e-05
-1.68117067994219e-05
-2.24376231384506e-05
-2.82366917005957e-05
-1.75526303362248e-05
-1.71223299369353e-05
-7.38303604920619e-06
-1.94736576830266e-05
-1.47799460671913e-05
-1.00447588921126e-05
-3.72341307837106e-05
-3.29989095729246e-06
2.41772440822089e-06
-3.7481621496867e-05
-7.69515713542446e-07
-7.2054875159249e-06
-1.22793057763796e-05
-2.88112790084236e-05
-2.63296266157002e-05
-1.74282066302268e-05
-2.58216388293862e-05
-3.67763217565775e-05
-1.2204963191399e-05
-1.42830240162864e-05
-2.45043991118652e-05
-2.23754046859682e-05
-1.36710437989645e-05
1.25921469187842e-05
-3.55675729791111e-05
-2.23559677259478e-05
-2.98178428023718e-05
-2.77962084265166e-05
-2.08566027726471e-05
-1.43355783506616e-05
-2.32785118459082e-05
-1.73943163644055e-05
-8.43617230882725e-06
-1.40164174866617e-05
-2.02416614287562e-06
-1.95691051058599e-05
-1.35303783174688e-05
-1.18588294403145e-05
-2.95329026548193e-05
-1.05872595780207e-05
-2.30054594689446e-05
-1.05668732728548e-05
-8.09068185215001e-06
-2.96728035667601e-05
-1.14204130463314e-06
-2.04573315184785e-05
-1.57433976925828e-05
-2.28857428414835e-05
-2.40483171416475e-05
-1.67904875481341e-05
-2.24256105890915e-05
2.35403700460357e-06
-1.33249200641167e-05
-3.31983949548198e-05
-8.11135537058338e-06
-8.7083433684471e-06
-1.48206594858817e-05
-1.9472581633439e-05
-2.8310194508253e-05
-2.05260304668273e-05
-3.8138412733484e-05
-1.95190434422345e-05
-2.47894960240146e-05
-1.84392922263947e-05
3.1981817953506e-06
-1.46635665689601e-05
-3.86742949076432e-05
-2.93268815289508e-05
-3.36115218474155e-05
-2.73872739055663e-05
-3.38477246147151e-05
-2.6479690964265e-05
-4.61560866656752e-05
2.1134263919921e-06
-1.20709878260945e-05
-1.66506876441479e-05
-2.21267102972396e-05
-1.52974979828178e-05
-3.29824788863707e-05
-2.06265090377347e-05
-3.28874185298794e-05
-2.10681490589797e-05
-9.03368885669695e-06
-3.38956151821536e-05
-3.59619608970687e-05
-1.12051365629419e-05
-2.01129475411039e-05
-2.22477163411098e-05
-4.12818608026015e-05
-4.65084709620428e-05
-1.72461065611355e-05
-8.72348654052211e-06
-8.41106821210332e-06
-2.5398484470098e-05
-3.17946100800382e-05
-2.34749194660655e-05
-2.11389039415308e-05
-4.94178476370598e-05
-2.02496348458839e-05
-1.44984005054596e-05
2.82135741272468e-06
-2.70676267051536e-05
-3.27685001355557e-05
-2.02927272572451e-05
-2.5158189711036e-05
9.3337571200305e-06
-1.8076146201528e-05
-4.40919615038413e-05
-3.04289684149781e-05
-1.05292729738374e-05
-2.40543603474809e-05
-3.18743931350201e-05
-3.08928313768153e-05
-1.57767944169996e-05
-2.38102016496743e-05
-2.08431521451742e-05
-9.87983670125883e-06
-9.95166620453261e-06
-1.96933718045711e-05
-1.82699668928857e-05
-1.10661228810257e-05
-2.51650473884499e-05
-2.65889814269168e-05
-3.35416095846819e-05
-1.95932843019128e-05
-2.76669616644907e-05
-1.16747877787348e-05
-2.41154659314072e-05
-3.03329572612819e-05
-2.34783065913866e-05
-2.30858755621796e-05
-5.71746117575053e-06
-1.00993577842458e-05
-4.22985978887387e-05
-1.68334117096257e-05
-2.88063472161564e-05
-6.25756085786271e-06
-2.76060036489175e-05
-2.11010077417421e-05
-1.94860317210778e-05
-2.82695263478023e-05
-9.32842685614719e-06
-1.56677775148073e-05
1.02104343949811e-06
-2.2006500916423e-05
-5.3525009809954e-05
-6.07978062573207e-06
-3.93568140578502e-05
-2.01451051986339e-07
-8.62158232517297e-06
3.99313424795365e-07
-1.03646328415398e-05
-4.21251179854014e-05
-3.99364712899803e-05
-1.97344764764566e-05
-6.83777577657168e-06
-2.44487933154315e-05
-3.92863883615941e-05
5.50480604646873e-07
-2.7581463921339e-05
-3.49626793628314e-05
-2.56431105474404e-05
-1.91550082412809e-05
-2.27528278557761e-06
-2.371428230818e-05
-3.28374866363914e-05
-8.0674162811757e-06
-1.65450890281974e-05
-3.47322427390914e-05
-1.48088743115548e-05
-1.7325128039068e-05
-2.78631821967407e-05
-1.92748526915507e-05
-3.50481417460671e-05
-2.64902257895368e-05
-1.94915357102907e-05
-3.41694818337033e-05
-2.05618395005428e-05
-9.02226388083408e-06
-2.29679187676563e-05
-1.99736174772253e-05
-3.71543086972727e-05
-1.99237508574353e-05
-2.95672322779341e-05
-3.66765412704635e-05
-4.7531703287892e-06
-6.00657512977715e-06
-1.14324964873271e-05
-3.40546047583083e-06
-6.22193266332754e-06
-2.88587968346418e-05
-4.73358413659024e-06
-2.05997015083436e-05
-1.04078905882231e-05
-1.52659106970951e-05
-4.00280754014719e-05
-2.66027819170623e-05
-4.99908483351959e-06
-2.20769916211884e-05
-1.96557873242767e-05
-2.91350832432542e-05
-1.71500064520802e-05
-4.28428535545453e-06
-2.52366868793297e-05
-2.47786555853283e-05
-2.12220246536961e-05
-9.26015203779432e-06
-1.27016614123413e-05
-1.22496444522307e-05
-8.5648604425884e-06
-1.27852140410751e-05
-3.37191410064055e-05
-1.3100624866627e-05
-5.97936133247401e-06
-1.14779450933138e-05
-2.32166566228552e-05
-2.58574801877529e-06
-3.56325364131765e-05
-3.17909525027529e-05
-6.1979114070998e-06
-3.37392075122717e-05
-1.92846971298884e-05
-2.61672646148471e-05
-3.75780000675462e-05
2.49055699253958e-06
-1.539558151009e-05
-1.41621376211392e-05
-3.73459087772466e-05
-1.35603215876629e-05
-7.68157165835568e-06
-2.7339816320382e-05
-1.6820675327469e-05
-2.94077308314368e-05
-4.45917505096378e-06
-1.1810697139107e-05
-2.5370059381065e-05
-1.18541996356012e-05
-1.10664219150946e-05
-2.25236960638952e-05
-1.6280774690392e-05
-2.46695341907974e-05
-5.61263371979283e-06
-8.77363737787283e-06
-1.75657702805208e-05
1.05431900904954e-05
-1.02918458395742e-05
-5.24473862248959e-05
-5.80260188640212e-06
-2.41478813715895e-05
9.81370815310525e-07
-3.57912812451647e-06
1.68968644741381e-06
-9.83178171900166e-06
-3.04815284952123e-05
-3.36300182456574e-05
-2.05175250263644e-05
-3.14926467613373e-05
-1.80202005627392e-05
-1.86922050259799e-05
-3.00158658144774e-05
-2.74479584123371e-05
-1.0679655080453e-05
-3.07709553841705e-06
-2.67168849802976e-05
-3.84457510590306e-05
-2.78495582361207e-05
-8.50682272227797e-06
-1.93496397867038e-05
-1.58803026177476e-05
-1.67713510548614e-05
-4.5500156953391e-06
-9.65239971038255e-06
-1.83535705770054e-05
-1.83497529518811e-05
-1.84895256738738e-05
-2.76741720625744e-05
-9.58144815294092e-06
-1.32198417096032e-05
-1.76569256340048e-05
-3.20973845048754e-05
-1.53441110100871e-05
-1.59156181194424e-05
-1.87497338834795e-05
-1.81558131702179e-05
-3.82921063779573e-05
-3.01840807328679e-05
-3.74187382478112e-05
-3.25178473741992e-05
-2.05516569566958e-05
-4.91730350167592e-06
-2.64858480715807e-05
-1.41590991721284e-05
-1.47255228050219e-06
-2.45509487628501e-05
-3.83825395235319e-05
-1.44645156555258e-06
-7.24268183002184e-06
-3.52254353107222e-05
-2.36831725200883e-05
-4.33722295292179e-06
-1.79146738089023e-06
-3.5191470854175e-05
-2.92020454933779e-05
-1.79937168652937e-05
-6.49427863131728e-06
-4.54395988589765e-05
-1.80006599653826e-05
-3.6822916133475e-05
-4.59875567610594e-05
-2.25770885232033e-05
-2.47578388606452e-05
-2.73442443481035e-05
-1.30050505474367e-05
-3.33285820409574e-05
-2.99318226584454e-05
-2.55428612319135e-05
-7.44855318850126e-06
-3.21535786483208e-05
-4.68559514946609e-05
-2.5463545822651e-05
-1.7832025512944e-05
-2.46463440557355e-05
2.99957359914113e-06
-2.1539826943543e-05
-1.86992252917879e-05
-1.61592373242845e-05
-3.97972322019929e-05
-2.44935016615722e-05
-4.05755216670135e-05
-4.43105560859891e-06
-2.47420877221022e-05
-1.56444836826879e-05
-3.552416160247e-05
-3.79537550576178e-05
-4.43965470021016e-05
-3.3147577436375e-05
-2.68576387797895e-05
-2.79621567407322e-05
-1.40686388571549e-05
-7.42097161016114e-06
5.15699100875656e-06
-3.1014279579874e-05
-1.02929459624766e-05
-8.9020685848461e-06
-1.21693907181288e-05
-2.72132580857768e-05
-2.5948857824812e-06
-8.98684347920938e-06
-2.42558866904307e-05
-2.3128706969957e-06
-2.94253693463676e-05
-1.41458797336558e-05
-3.47639023225834e-05
-4.33260886830786e-05
-3.15297298436746e-05
-1.73579838017095e-05
-6.12481510902714e-06
-2.42644520527067e-05
-1.26912566773253e-05
-7.96197975001236e-06
-7.03394439815594e-06
-1.72634040156549e-05
-3.02916167045238e-05
-3.24265488828672e-05
-1.79719542995427e-05
-1.91754252117063e-05
-3.65293195394115e-05
-2.34120902677567e-05
-3.10510165085962e-05
-1.35031352810573e-05
-2.80701472814218e-05
-5.80799273926214e-06
-2.18233011433407e-05
-1.64102096629694e-05
-1.66823878067813e-05
-6.77538922163014e-06
-1.9724349301109e-06
8.81338667479612e-06
-5.43011884415496e-06
-9.46486593162216e-06
-5.04347042735649e-05
-2.34975422723853e-05
-1.63991841364902e-05
-2.89257887032185e-05
-4.00236289824604e-05
-2.82963060043732e-05
-1.16189656412617e-05
-2.52197958477826e-05
-1.27486031965808e-05
-2.32022948358842e-05
-2.67137359296592e-05
-3.03757960458182e-05
-1.11140978387557e-05
-1.37874920722601e-05
-3.77809887225026e-05
-2.84912651114907e-05
-2.65894646242811e-05
-2.17326548384327e-05
-1.30399953805596e-05
3.70084275151948e-06
-5.26087059133401e-06
3.48405496203273e-06
-1.69059396293777e-05
-2.23447626224522e-05
-4.23327439681434e-06
-2.54397578031884e-05
-2.1482624609784e-05
-3.48073165209352e-05
-9.72324631251569e-06
-1.73041848332095e-05
-2.49163842867978e-05
-3.21741075334858e-05
-3.27914331177866e-05
-1.67554641237991e-05
-1.74767746714704e-05
-2.06285742789069e-05
-4.81159347191942e-05
-3.55256956929273e-05
-1.77135604540749e-05
-1.62164922726063e-05
-2.12587128916497e-05
-2.02024035704283e-05
-2.12188117883361e-05
-2.7534959997072e-05
-1.33393414655954e-05
8.16614159562868e-06
-1.49959289567723e-05
-3.77362832203702e-05
-1.46608380940494e-05
-4.72075687216322e-06
-2.31588819899669e-05
-2.02056911093452e-05
1.34313302448056e-06
-1.5987703753605e-05
-3.28204615467294e-05
-2.40373668381396e-05
-3.53408427857194e-05
-2.58721193883068e-05
-4.23712929913028e-05
-3.45332036604703e-05
-1.98505223689726e-05
-2.3132542361871e-05
-1.17833783893313e-05
-4.30845666743204e-06
-1.72336688596127e-05
-3.56057653178673e-05
-2.42645161749262e-05
-1.64231852814541e-05
-1.18356937321866e-05
-1.52498218609357e-05
-1.54284802840357e-05
-3.08387184213056e-05
-3.41616219478246e-05
-3.53312241429235e-05
-2.3956854629735e-05
-2.07683628928353e-05
-3.09985019413687e-05
-3.34406037569636e-05
-5.95777755195042e-07
-1.64555767187008e-05
-2.47208697667508e-05
-3.95286088319384e-06
-1.46344854111778e-05
-1.85894574152109e-06
-1.34268888055735e-05
3.1446092858319e-06
-5.07760756102852e-06
-9.58011029222445e-06
-1.02256253046473e-05
-3.48048259056984e-05
-2.83115586977252e-06
-3.47357771900992e-05
-3.60617530690346e-05
-1.23950021092718e-05
-2.10157902686666e-05
-2.23018855457928e-05
-9.03293035426767e-06
-1.43323273218818e-05
-2.0793586423909e-05
-1.54666650226816e-05
-3.76342023473328e-05
-5.75617710142537e-06
-2.56702134600072e-05
-1.60745332996963e-05
-2.83823881854856e-05
-9.6501678532014e-06
-2.69312615150261e-05
-1.09553552884982e-05
-3.09547669849676e-05
-1.29232451679366e-05
-1.51472133004696e-05
-1.16622662841835e-05
-9.80576281185023e-06
-3.42332977164321e-05
-2.85279745465097e-05
-3.30466599303708e-05
-2.26100502278895e-05
-1.79234490588624e-05
-1.80666213870928e-05
-1.45314643377677e-05
-3.23607693019608e-05
-1.88998052070807e-05
1.63520007979654e-06
-1.57086758377763e-05
-2.47404428282691e-05
-2.43797395617315e-05
-8.98633087659447e-06
-4.43257676628394e-05
-2.13205583814052e-05
-1.13490293014765e-05
-1.10626894353308e-05
-2.4869424773452e-05
-2.23352104137641e-05
-1.25847755514282e-05
-1.9649869145116e-05
-1.18190207468969e-05
-4.10860804279555e-05
-1.6984693993787e-05
-2.39958633004295e-05
-2.71757632386118e-05
-1.2640542681159e-05
-1.72960721689303e-05
-1.42154918221477e-05
-2.3394564780433e-05
-2.65061267536935e-05
-4.68941862193012e-06
-1.77057412364478e-05
-2.3045785928665e-05
-1.65036781372229e-05
-2.87010474258162e-05
-5.69218439788366e-06
-3.24684291044837e-06
-1.71684724733169e-05
-1.31547492215218e-05
-2.10544573885762e-05
-2.32922662648368e-05
-2.19352296268899e-05
-2.54963626895434e-05
-4.62441135540815e-05
-7.87739517894192e-07
-4.70547125686e-05
-1.92888995134704e-05
-2.21553656381281e-05
-2.45194537834492e-05
-5.81375040226025e-06
-1.44059699112413e-05
-2.55998083864198e-05
-2.22610277688332e-05
-2.87925330384953e-05
-1.3146048709815e-05
-2.53051108186955e-05
-3.63907668899958e-05
-2.35707509022551e-05
-2.02292730575128e-05
-1.89074057425661e-05
1.549113154854e-05
-1.13732703577803e-05
-3.98729341302381e-05
-4.86612139780072e-06
-2.63187290489746e-05
-2.8015960435902e-05
-3.64298161721769e-05
-8.56219487913619e-07
-3.58487413848759e-05
6.78444924279931e-06
-8.26170652676187e-06
-1.91421037246888e-05
-1.07816816174503e-05
-2.29077789435441e-05
-1.74689225699303e-05
-2.91062117815304e-05
-3.48938295617448e-06
-4.99825638660831e-06
-3.21708612981026e-05
-2.98484666843364e-05
-4.91499251231887e-06
-2.77666406694388e-05
-1.79391800051736e-05
-2.31129503064505e-05
-1.82298935878414e-05
-2.09244019533483e-05
-3.28038112711108e-05
-3.09689996606773e-05
-1.32516827726678e-05
-4.68950158064971e-06
-1.60379868738416e-05
-2.21886746287383e-05
-1.58475543511713e-05
-1.49688191845328e-05
-2.59360104783011e-05
-2.2208494760737e-05
-2.85639719157719e-05
-1.52804421992773e-05
-4.38942915337527e-06
-3.17637133268419e-05
-4.63219653043579e-06
-2.05652947082661e-05
-2.62416767613716e-05
-1.47812427329796e-05
-2.33387699343035e-05
-1.5253527994996e-05
-1.00462356114201e-05
-8.9069265442767e-06
-9.59946120306175e-06
-2.71583024813168e-06
-1.57984559389539e-05
-1.13457040496002e-05
-1.20000818034785e-05
-4.08844750442257e-06
-2.12930860381412e-05
-4.87977607147164e-05
-4.2106567698025e-05
-2.39467159799671e-05
-5.32766268465197e-06
-1.83328061742571e-05
-2.71571339799326e-05
-4.56485155229297e-05
-3.36016396445514e-05
-2.17134857250198e-05
-9.32699410495744e-06
-2.70940753455065e-05
-2.84749373481422e-05
-3.36657019095233e-05
-8.93179338006371e-06
-3.32800198401595e-05
-7.92066567212737e-07
-3.18757088468015e-06
-1.75398452201496e-05
-2.30073249953425e-05
-1.24368416876886e-05
-2.30490171806793e-05
-2.7358481432389e-05
-2.92474814153622e-05
-1.28864595075801e-05
-4.68291338471686e-06
-4.02695784168667e-05
-1.31689473967869e-05
-1.95581493125646e-05
-3.20468871065206e-05
-1.25256354799234e-05
-2.13533736158877e-05
1.49287215336299e-05
-2.73658987278083e-05
-1.58840191940178e-05
1.26332137833835e-06
4.33679194988261e-06
-2.21363930129376e-05
-1.22123150539879e-05
-1.5497044707479e-05
-2.18000368833642e-05
-2.4713814057365e-05
-2.61605764297421e-05
-1.67232814362628e-05
-2.27339740266956e-05
-1.35505380962886e-05
-2.17141572338648e-05
-1.91592837256607e-05
-3.20495998792875e-05
-2.22454335855877e-05
-1.70954175423204e-05
-9.15037788420378e-06
-1.62860542292913e-05
-2.69281270580366e-05
-3.33867356182629e-05
-2.10877049855946e-05
-3.92578479779221e-05
-2.54046653645047e-05
-9.07626468414697e-06
-5.3417249364062e-05
-2.77956879117392e-05
-2.37642309236216e-05
-2.80677358830889e-05
-2.76342258170019e-05
-3.04884639951013e-05
-2.33306245907363e-05
1.12431350509526e-06
-1.16991982810389e-05
-2.96848027817105e-05
8.03009804777256e-06
-1.62322619925497e-05
-3.2400097913126e-05
-1.98801763848561e-05
-3.56725048944691e-05
-3.88848620751719e-05
-2.24086652881988e-05
-1.99402787989953e-05
-2.29676239852186e-05
-1.12804373232266e-05
-3.26714931936085e-05
-4.9466393876834e-06
-5.58419602705986e-06
-2.20684199956494e-05
-3.47557312848603e-05
-1.58990488112712e-05
-1.20565422008257e-05
-3.71417244081429e-05
-7.8912609845349e-06
-2.03279353559531e-05
-1.09226913389925e-05
-4.64083852150915e-06
-1.05553762025658e-05
-9.31581734391225e-06
-1.35639828496651e-05
-1.85682618549288e-05
-2.79818283220834e-06
-2.02517766094687e-05
2.40293284034449e-05
1.70569404655681e-06
-2.43204064322988e-05
-2.90289729911382e-05
-1.34528318235397e-05
-7.59828688415507e-06
-2.76327897828663e-05
-3.50353767273757e-05
-5.97364491964559e-06
-2.07634760067337e-05
-2.09569202108814e-05
-1.29241283834316e-05
-2.4014300371424e-05
-1.47867961011944e-05
-1.60460569417074e-05
-2.1071461835628e-05
4.76720644802587e-06
-6.70004337506927e-06
-2.80605551726649e-05
-3.8690223351249e-05
-1.88530745969847e-05
-1.57043131529315e-05
-1.30163938422538e-05
-1.37245128270128e-05
-2.74178402516971e-05
-2.45667401578202e-05
-2.43997686194397e-05
1.03305286327514e-05
-1.51245266643119e-05
-2.1514902781021e-05
-8.74646736512504e-06
-1.7944324133779e-05
-7.61929844320688e-06
-4.40211266726133e-06
-3.26196748442245e-05
-2.55275286037356e-05
-4.83454612715232e-06
-1.76654141488195e-05
-1.19142848343386e-05
-2.23246680294167e-05
-5.83637661463865e-06
-1.74369340922945e-05
5.34531984904434e-07
-3.85431873963384e-06
-5.26973541633134e-05
-1.31117617667715e-05
-9.60198785829538e-06
-2.25857291929828e-05
-1.55257920496946e-05
-1.05541836303537e-05
-1.78565475558464e-05
-8.99060517301396e-06
-1.27249459835836e-05
-2.00380541375029e-05
-1.61227866586193e-05
-1.46159624463013e-05
-4.4418163931482e-05
6.77393548778835e-06
-2.2029175548257e-05
-3.39334112634399e-05
-3.80195091872257e-05
4.38202589936096e-06
-1.02753444494381e-05
-3.9978324559509e-05
-2.8359490932475e-05
-2.13528353987021e-05
-1.85898737893419e-05
-2.50649245878233e-05
-1.03064887881805e-05
-3.64246737636926e-05
-1.49060668047449e-05
-7.27757165832101e-06
-2.97355419214723e-05
-3.77519350646275e-05
-1.32312228534453e-05
-1.3238849213194e-05
-1.50988666834251e-05
-2.09171924365311e-05
-8.96082929325719e-07
-4.87042917673754e-06
-2.98209189590482e-05
-6.62142384185618e-05
-1.34816249695982e-05
-1.49881294073419e-05
-2.64159096633136e-05
-4.46653591438419e-05
-1.89115432572107e-05
-1.74158843807674e-05
-3.38582948329559e-05
-2.7182543992016e-05
-1.25615320830038e-05
-2.92647545681995e-05
-1.05285071198135e-05
-1.04582727488452e-05
-5.66081462311908e-06
-2.49402152721885e-05
-1.06342960363829e-05
9.70247565949354e-06
-1.6844655865695e-05
-1.84192374373884e-05
-3.57021759424379e-05
-2.97073871284505e-05
3.34265637765574e-06
-5.01750241475558e-06
-1.45507126230975e-05
-1.51554293146859e-05
-7.9661698317387e-06
-3.70745767247194e-05
-1.3016445612311e-05
-3.58487441571413e-05
-1.59870617769184e-05
-1.82321909102848e-05
-3.08222377629176e-05
-2.42117014275638e-05
-3.02281717322589e-05
-6.902924460989e-06
-7.4229216731132e-06
-2.80287337424217e-05
-1.62809683476104e-05
-2.7486605855512e-05
-1.47795605768263e-05
-1.91260016892504e-05
-1.23397992769081e-05
-1.55812328858086e-05
-1.89378780094486e-05
-1.29689127773701e-05
-2.86131503587275e-05
5.25850336642479e-06
-3.32770620922526e-05
-3.58476902401113e-05
-1.92319711791795e-05
-8.89632729882775e-06
-1.14405906230431e-05
-2.70972945395351e-05
-2.73943563651245e-05
-1.19991424505983e-05
-7.76920911328281e-06
-1.68186257744146e-05
-9.25923239977695e-07
-6.71413479670704e-06
1.57706626660339e-06
-1.83834652195319e-05
-1.7796615872616e-05
-1.75420586291899e-05
1.08396582584736e-05
-1.16253254192885e-05
-1.27441643579642e-05
-1.05511600564221e-05
-2.27208935465472e-05
-2.63882939426847e-05
-1.99211181898527e-05
-6.48892675658182e-06
-4.09365526820155e-05
-2.96748808155384e-05
-2.14732013680484e-07
-1.36477578946361e-05
-1.07728116594871e-05
-2.27248628830272e-05
2.62779099954624e-07
-1.73518492721699e-05
-2.26725856566902e-05
-1.66112284522119e-05
-3.94098773474418e-05
-2.07490395063563e-05
-1.2166418174102e-07
