# Supplementary material for: Research on computational propagation and identification of mine microseismic signals based on deep learning
Source: PLoS One. 2025 Oct 22;20(10):e0334641. doi: 10.1371/journal.pone.0334641 (PMC12543183; doi:10.1371/journal.pone.0334641)
Supplement: S3 Data — (ZIP) [file pone.0334641.s003.zip › 000100500002789.xlsx_0.txt_24.txt.txt]

-2.67060191093851e-05
-2.44406377470819e-06
-3.06509724628046e-05
-4.39021580015003e-05
-2.12011085263735e-05
-2.60303290414634e-05
2.68140223925588e-06
-2.24931280436872e-05
-2.54970915227505e-05
-2.48664179938763e-05
-6.88485903596232e-06
-8.3689688180302e-06
-2.67175434826112e-05
-2.4954620746975e-05
-2.34814058811676e-05
-2.76445525611322e-05
-1.88337107207079e-05
-1.42472817147611e-05
-2.19634646984844e-05
-3.11785799365147e-05
-3.18562302713636e-05
-2.62882537294408e-05
9.94790434566211e-06
-1.63486474864649e-05
-2.25811048592426e-05
-1.37016253215168e-05
-9.70806366489297e-06
-4.14155318682742e-07
-1.83591754562723e-05
-1.99236856261154e-05
-1.28157542810724e-05
-1.10556353372353e-05
-1.33007881342798e-05
-1.45037366710686e-05
-2.34153812507602e-05
-2.32007957148062e-05
-2.83964342704191e-05
-2.62238938172867e-05
-1.58669529549487e-05
-2.09525582514494e-05
-1.78904743630365e-06
-1.57847743837072e-05
-3.18425177980852e-05
-1.27467654703676e-05
-9.383722450306e-06
-1.6358865245396e-06
2.30988254394017e-06
-1.87248140267558e-05
-3.38209886020871e-05
8.99868248739631e-06
-2.91340065738899e-05
-1.6955940730323e-05
-1.3326847392483e-05
-3.06078813213171e-06
-2.45072694001513e-05
-1.59505664568658e-05
9.2879924173217e-06
-4.50319299186961e-06
-1.45850987677345e-05
-2.90649806958408e-06
-2.51619044382843e-05
-2.28930566587429e-05
-3.01388139677529e-05
-2.46385893454155e-05
-8.51341637578792e-06
-3.53147919386185e-05
-3.36998582429742e-05
8.50672265731121e-07
-1.37341257457324e-05
-3.32280504385311e-05
-1.47784599546671e-05
-3.37053255955249e-05
-2.05307797509721e-05
-1.32679534839256e-05
-1.57209564586162e-05
-4.08555590162154e-05
-1.41183247267232e-05
-3.39512056913343e-05
-5.14524924842749e-05
-2.89388323866689e-05
-1.02107435151699e-05
-3.22296599521511e-05
-5.82826077972941e-06
-1.96473218686803e-05
-5.75322801900255e-05
-1.518355617283e-05
-3.22539852483736e-05
-3.01641593536152e-05
-2.26015514609164e-05
-4.03854159554685e-05
-1.01095711967012e-05
-2.34876382499232e-05
-2.95396292640934e-05
-2.0535237139221e-05
-1.05396103279403e-05
-2.05043967395362e-05
-3.54981402985286e-05
-1.7887510236028e-05
-2.63509823320052e-05
-2.55845959587982e-05
-4.20541129350456e-05
-1.03730094003369e-05
-1.4416566838314e-05
-1.78503786069084e-05
-1.99896089276739e-05
-1.54170590816848e-05
-4.32653143131479e-05
-1.34225227646976e-05
-2.31393899551684e-05
-2.54424369122234e-05
-3.02471600548988e-05
-1.52498975219644e-05
-1.11187782051262e-05
-4.37931812974376e-05
-1.51638142131399e-05
-6.45479437415693e-06
-3.07739857289807e-05
-3.06481593183065e-06
-1.95952555111749e-05
-2.96758092306154e-06
-2.08084731189067e-05
-2.64274871293267e-05
-1.14520793339296e-05
-3.45879311525815e-05
-4.21390043805615e-06
-7.30685796238986e-06
-1.69561397484575e-05
-3.86380672779645e-05
-3.07107528428285e-05
-1.15291218426894e-05
-3.43854240191011e-05
-3.36640983994848e-05
-1.18103828299069e-05
-3.35670742586432e-05
-3.18029997054877e-05
-8.3316937948361e-06
-1.35918463905008e-05
-1.80753490795767e-05
-1.08244798693432e-05
-1.61766165391439e-05
-1.55867708113751e-05
-2.4417961760752e-05
-1.66761235686895e-05
-2.13904352954255e-05
-3.0870968402436e-05
-2.75630565751676e-05
-2.68666007215047e-05
-5.14826262174645e-06
-2.75774419498483e-05
-2.94395006604605e-05
-3.22969354478075e-06
-1.62261275419151e-05
-1.10710835933553e-05
-1.33149001695229e-05
-2.15439175207549e-05
1.23952069428413e-06
-2.18309218740446e-05
-2.73618823911249e-05
-9.00864110190979e-06
-2.44926630981219e-05
1.99314705006114e-06
-2.50227247890201e-05
-1.27731087057872e-05
-2.09155076285393e-05
-9.18699748532946e-06
-4.91318329343613e-06
-1.75152581799712e-05
-1.94221113847988e-05
-2.91590249726433e-05
-2.72258724100674e-05
-1.82026441240133e-05
-2.77000157772396e-05
-1.02367215933938e-05
-1.72836874676679e-05
-2.24693366172372e-05
-2.47078564173363e-05
-1.24990373639366e-05
-1.70973744856457e-06
-2.48246776859381e-05
-1.63999458929731e-05
-8.45088719818005e-06
-1.67436498731849e-05
-1.47144964852254e-05
-3.72088109622874e-05
-3.34482985469854e-05
-2.76573737262361e-05
-2.98528451732804e-05
-3.77620497831153e-05
-5.91101348578004e-06
-1.22007230009997e-05
-1.36027653254165e-05
-8.12456453655014e-06
-4.44678093178403e-06
-1.82844865667755e-05
2.04104152075756e-06
-1.31003590038482e-05
-1.44351530790163e-05
-4.31975004480904e-05
5.4906225069661e-06
-1.00845887497691e-05
-3.59241836356811e-05
-3.51103705668548e-05
-2.0875660897616e-05
-2.76959371904149e-05
-2.2679513809412e-05
-1.68240368177613e-05
1.94935291214015e-06
-2.70877816762168e-05
-1.28789210671411e-05
-3.96032589196884e-06
-2.52428699091591e-05
-1.78036334503065e-05
-1.42170470770879e-05
-1.12500000193696e-05
-2.15461207740393e-05
-2.13516061067083e-05
-1.64240724650258e-05
-2.25601223773637e-05
-1.7206463001604e-05
-1.39963133621474e-05
-2.78634619416668e-05
-2.35013970089439e-05
-2.35443958786614e-05
-1.28778077598948e-05
-2.64076718690427e-05
-3.76124875771414e-05
-2.53866758679397e-05
-6.05642841909709e-06
-3.13276847558151e-05
-3.30161740091664e-05
-3.59129403803643e-05
-2.72752391797337e-05
-4.49906734354667e-05
-3.35739299676996e-05
-1.40469491720488e-05
-4.35016986694763e-05
-4.68245940711211e-06
-3.06454846857763e-05
-2.33421501881046e-05
-1.3154615111457e-05
-2.85990176943437e-05
2.1502034480562e-07
-1.60112364839165e-06
-4.10404692712113e-05
-1.01724707493233e-05
-2.94398467713234e-05
-2.13512311021894e-05
-2.43534272823557e-05
-1.54137831671053e-05
-2.78223755974681e-05
-1.97808972914673e-05
-2.83075795358954e-05
-3.53475046597561e-05
-3.62321112055481e-05
-3.44753262515508e-05
-2.55828184007491e-05
-3.73158080547448e-05
-8.38376354615807e-06
-2.4930757180531e-05
-1.11739830999927e-05
-3.01441128202717e-05
-8.21626946604361e-07
-2.98157127423742e-05
-4.26742475519401e-06
-1.60997944395169e-05
-1.01660674369419e-05
-2.24260407171254e-05
-1.58825499806602e-05
-2.90328325304743e-05
-1.61336680954107e-06
-2.48476821332074e-05
-4.06588066083607e-05
-1.64011326177264e-05
-2.77833160878543e-05
-2.1364352384178e-05
-4.84993785796576e-05
-1.71414001857502e-05
-3.94416053192626e-05
-3.35010376764561e-05
-2.77185978824388e-06
-1.30287116259795e-05
-2.13315738450307e-05
-4.1401818109937e-06
-1.66696634997075e-05
-3.99983987305759e-06
1.6758714953728e-06
-2.53398509103495e-05
-2.58259830378411e-05
-3.75904706501475e-05
-4.57186878751666e-05
-3.39988379501833e-05
-1.13443879188012e-05
-1.06419696933192e-05
-7.3126871020267e-06
-1.72532967270863e-05
-3.01502005177048e-05
-2.03024432386357e-05
-2.39412535858864e-05
-2.36654327084795e-05
1.80501569787382e-06
-1.27578966197191e-05
-1.54028970887389e-05
-4.08554013599177e-05
-4.72383026192571e-05
1.79108064963745e-06
-2.05182845535554e-05
-2.88713695474451e-05
-1.52159306595296e-05
-2.91555982460594e-05
-2.82747768577507e-05
-2.85883758177654e-05
-1.85286383898854e-05
-2.44232184568657e-05
-4.16612285629852e-05
-1.85877482984769e-05
-2.4811788035697e-05
-1.88861977859838e-05
-4.05291764244849e-05
-1.70318521805477e-05
-2.97429113218298e-06
-1.70789437091158e-05
-1.00506216119983e-05
-3.91164646455531e-05
-1.94837468632905e-05
-2.90503707098987e-05
-2.02525771538834e-05
-5.82303697107369e-06
-6.41565632820311e-06
-4.21177048960344e-05
-2.70941551819957e-05
-1.23164175157071e-05
-2.51171365172283e-05
6.1871914523664e-07
-2.13456328436518e-05
4.60578305807842e-07
-1.21791093332062e-05
-3.10299784411969e-05
-2.65926647766304e-05
-2.37879763152827e-05
-3.09607800725662e-05
-1.82309361369711e-05
-2.43915942073287e-05
-1.25897193022023e-05
1.12108265739359e-06
-2.2248405939868e-05
-1.20494645763106e-05
1.11541621467333e-05
-7.29763790780141e-06
-2.14079183746778e-05
-1.04178193327163e-05
-2.65288550193503e-05
-7.59460463542616e-06
-1.33985033060081e-05
-2.5456215936047e-05
-1.21945996258936e-05
-4.6352707948425e-05
7.29703336483456e-06
-3.33815541860323e-05
-2.08103627087595e-05
-8.26271004822372e-06
-3.86642057113054e-05
1.08561631830312e-05
-6.59018240714471e-06
-3.53313990447465e-05
-3.18862328597436e-05
-9.86718054909886e-06
-3.34873320430739e-05
-1.33582840382283e-05
-1.29468788557903e-05
-1.74219761450153e-05
-9.25849975150191e-06
-2.81793455783722e-05
-8.73231830303074e-06
-4.03335775698724e-05
-1.19937929715783e-05
-2.36060368022349e-05
-2.37221911776655e-05
-2.84030253762046e-05
-1.42305443185389e-05
-3.74704751357718e-05
-2.0206984610803e-05
-2.19807606394427e-05
-1.71941729870733e-05
-1.20496989939835e-05
-2.76573111607003e-05
-2.57845462283424e-05
-2.05051211121359e-05
-2.9565821121956e-05
-2.7703277696646e-05
-1.74167473237314e-05
-3.75896248209916e-05
-1.67866587744939e-05
-3.34047879567413e-05
-4.55419608591154e-05
-1.98717849278412e-05
-1.81966634388782e-05
-2.7806723072085e-05
-2.15617280654268e-05
-2.77101971481039e-05
-1.09461811196745e-06
-3.24766396042775e-05
-3.21040790314324e-05
-1.52167561557007e-05
-1.44636985093798e-05
-3.64667915681797e-05
-1.78457835219744e-05
-1.15177384100663e-05
-2.43964266618578e-06
-9.45539704753972e-06
-1.85889717053049e-05
-1.3337165440442e-05
-4.11899599661031e-05
-2.75741043445436e-05
-3.01102865509605e-05
-2.22679316793163e-05
3.00981110283794e-06
-2.76230759158754e-05
-2.50432843733458e-05
-4.05425295607415e-05
-2.5930521922829e-05
-2.0917846546187e-05
-2.87804944260045e-05
-8.13825825291408e-06
-3.22615892564394e-05
-2.13256593058518e-05
-2.54617959878146e-05
-2.36167997321721e-05
-3.01224412078948e-05
-2.95213099951748e-05
-1.63822355124696e-05
-1.53053229880417e-05
-3.6064873654544e-05
-1.73613013934634e-05
-4.96450685518279e-05
-2.40740647322497e-05
-2.24675928847713e-05
-3.8429421208089e-05
-2.49797081569185e-05
-6.77241517205877e-06
-6.18018887245452e-06
-1.39990012437881e-05
-2.38732588031082e-05
-1.58597825657408e-05
-1.48352515998586e-05
-1.04975953007928e-05
-1.4220147083483e-05
-3.68994528587258e-05
-5.93204885434286e-06
-2.37918653397593e-06
-3.81200751665858e-05
-2.99564623703305e-05
-1.84252205351041e-05
-1.22870694794222e-05
-2.12274702758151e-05
-2.38048208897577e-05
-1.25492019249046e-05
-5.69774071408395e-06
-2.3504030498027e-05
-1.66231759328882e-05
-1.11094350247361e-05
-3.45407567928819e-05
-7.46134677694687e-06
-1.81470488218199e-05
-1.38515751891975e-05
-1.13312235963422e-05
-3.29934143297451e-05
-3.1519023155688e-05
-2.58300733758821e-05
-1.35810382407494e-05
-2.67776341157044e-05
-4.5264320455121e-05
-3.30041702133808e-05
-3.01736739605157e-05
-2.53336835085341e-05
-1.50109259006576e-05
-1.91542145073156e-05
-2.66369557441953e-05
-4.59274795311666e-06
-2.70594755198492e-05
-1.19688400208453e-05
-1.22694246226041e-05
3.13908752878234e-06
-2.39456300987201e-05
-2.29839644250675e-05
-3.22666654364659e-05
-6.62229179978591e-06
-4.19215523903622e-05
-9.94089402090981e-06
-1.75121079103412e-05
-2.07759904719389e-05
-2.1420502842592e-05
-5.16484806282956e-06
-1.68774983322059e-05
-1.61494000057081e-05
-1.35745796159444e-05
-1.2515237065904e-05
-1.27898772923834e-05
-1.52499249359639e-05
-1.45894720663344e-05
-5.34921230744396e-06
-9.32060432278358e-06
-2.40751319591874e-05
-1.26455237912454e-05
-3.86085725831823e-05
-3.45147854830219e-05
1.48041097826687e-06
-9.42826816741447e-06
-1.48867220705711e-05
-1.41631436456364e-05
-1.91939144538028e-05
-1.22720898505764e-05
-2.25355458432136e-05
-8.25370636874039e-06
7.8810624245124e-06
-1.07953086943248e-05
-9.08378934148957e-06
-2.97465431006159e-05
-3.80424960324717e-05
-2.59470225112877e-05
-3.00617612497038e-05
-3.50549396907836e-06
-1.75572687963856e-05
-1.96178080672139e-05
-5.15105467864017e-05
-3.37076816524614e-05
-2.37674007742012e-05
-2.35736177609538e-05
-3.92592185012683e-05
-1.25045416122356e-05
-3.77502071783277e-05
-8.26415975031093e-06
-2.94090308045249e-05
-1.95285926423445e-05
-2.5353253003692e-05
-2.67511073379387e-05
-1.39323928429392e-05
-3.89002128710615e-05
-2.71198371886396e-05
-2.20758096351344e-05
2.35206587934695e-06
-2.51152489298775e-05
8.91008690986044e-06
-6.68066169446711e-06
6.53212985223071e-07
-4.72993573448148e-06
-7.33465949318401e-06
-1.45955262114116e-05
-2.31848529751217e-05
-2.56084201121392e-05
-1.32957165074129e-05
-1.11480049297673e-05
-2.37073241670903e-05
-3.00303488300806e-05
-4.31330426018493e-05
-2.02335837254137e-05
-1.33334883387888e-05
-1.50009032742231e-05
-4.9571729558321e-06
-6.52360270728029e-06
-2.05442993709766e-05
-1.08331214191798e-05
-1.77563227962169e-05
-2.90090373056179e-05
4.33312812595011e-07
-3.25180401348036e-05
-4.02617342247486e-05
-3.04818089579272e-05
-3.86700557510531e-05
-5.2977951236469e-06
-1.41528854161714e-05
-1.67304444580646e-05
-2.6701741533263e-05
-1.5607991165252e-05
-2.92107524281917e-05
-2.70578345962841e-05
-2.72789086146231e-05
-3.44287355258672e-05
-3.45169837670194e-05
-8.6517175092784e-06
-4.17859909484784e-05
-2.16804130326809e-05
5.45256797896255e-06
-1.21751459670406e-05
-1.76991654199777e-05
-1.27557867297607e-05
-1.32629438001247e-05
-7.51258359688318e-06
-5.3958844078006e-06
-2.12694331129192e-06
-2.15245238786185e-05
-2.72781397963409e-05
-3.24514525544084e-05
-5.8996202809244e-06
-1.42547569671163e-05
-2.68446457878991e-05
-1.67933724034188e-05
-2.95298285877892e-05
8.85530057523989e-06
-1.15128404910839e-05
-2.30097536230565e-05
-1.46787303613397e-05
-2.08502144852108e-05
-2.8862571034726e-05
-2.69369974942254e-05
-2.77809228453798e-05
-2.34700462049259e-05
-7.70617780848821e-06
-2.16487313643328e-05
-3.16216851877951e-05
-2.11218963996585e-05
-2.41408097208315e-05
-1.65153457256515e-05
-3.73659830020857e-05
-2.3469442525431e-05
-2.83077558689426e-05
-2.09433261510148e-05
-2.11394967623267e-05
-1.94075805451703e-05
-7.35696108722843e-06
-1.40984091745661e-05
-2.06734823891246e-05
-1.4262913154759e-05
-1.81328233293364e-05
-2.98123658597952e-05
4.16470622377322e-06
-3.5650301772163e-05
-1.03806462385799e-05
-1.18921510862141e-05
-1.8907400010465e-05
-5.05938683845787e-06
-4.20947893147184e-05
-1.56053639445595e-05
-9.57092965862741e-06
-1.19373855015701e-05
-6.49129438640867e-06
-1.86070467403836e-05
-2.35816561830307e-05
-3.49475809964643e-05
-1.86769843407622e-05
1.22329688829202e-05
-2.36436455741306e-05
-3.05247628627442e-05
-9.03040442499321e-06
-2.93279393791729e-05
-3.1216156112736e-05
-1.7584876272743e-05
-2.24184529960189e-05
-1.7848702305596e-05
-2.60390415285571e-05
-2.52821882167328e-05
2.13967369236288e-06
-2.72131476829332e-05
-2.71877513151679e-05
-3.22948613390236e-05
-2.46988389789501e-05
-2.31934101567517e-05
-3.74722907751049e-05
-1.48020473328864e-05
-1.82585873374113e-05
-3.44466535537127e-05
-3.00246791678616e-05
-1.30214032133399e-05
-1.44798839525748e-05
-8.14712539512935e-06
-1.90467535590316e-05
-5.75813868810591e-06
-4.71800661601383e-07
-9.41209181465563e-06
-2.08433309217684e-05
-9.04022152315716e-06
-2.53434891704438e-05
-3.06004439472646e-05
-1.35504375478909e-05
-3.08444513433752e-05
-1.27627853632616e-06
-1.85278948629663e-05
-2.84881817352075e-05
-1.55183916924953e-06
-2.29805094964337e-05
-1.32313568585781e-05
-1.26226947984761e-05
-2.75004712848104e-05
-2.05713365262975e-05
-3.81352879512816e-06
2.24216827294108e-06
-1.03763142007503e-05
-2.93034883004381e-05
-1.24549108673886e-05
-1.21917139834433e-05
-6.2650949368858e-06
-2.76253398132416e-05
-1.19472862456777e-05
-1.51066350686463e-05
-3.05911657067813e-05
-2.33917559290623e-05
-5.28094242347126e-06
-6.8248218021933e-06
-1.56706981333985e-05
-9.08339836978202e-06
-1.65627834701531e-05
-2.44147964447321e-06
-1.69401734733163e-05
-2.68415695326519e-05
-1.00034824864071e-05
-4.88817481328143e-06
-3.65540505501586e-05
-3.59243766188969e-05
-2.37270051388247e-05
7.30081486035921e-06
-2.69946972741504e-05
-1.36085428691292e-05
-2.44427518881708e-05
-1.15374407398321e-05
-2.3112975218402e-05
-8.42750930259908e-06
-1.0755503500722e-05
-1.69955257647255e-05
-9.87299659508033e-06
-3.54971002049736e-05
-3.66792439941581e-05
-1.90971485987997e-05
-6.40429215046177e-06
-2.07624461261492e-05
-2.8549390015578e-05
-6.37184835368176e-06
-1.46436215341017e-05
-2.16922621952186e-05
-1.05968252066461e-05
-2.00296325505982e-05
-2.20258720762592e-05
-8.7498922423167e-06
-1.06611975326276e-05
-2.89194309992841e-05
-1.56411214940156e-05
-2.73806267337346e-05
-2.41270872876061e-05
-2.87281616312061e-05
-2.15016526889603e-05
-3.0702043618571e-05
-2.85836107324458e-05
-3.73199841441793e-06
-2.49229337918607e-05
-2.59999102776258e-05
-3.05195088597122e-05
-1.99665290596009e-05
-6.43191020253699e-06
-1.89800253833659e-05
-7.59526510741211e-06
-3.36142433644953e-05
-3.74150714972365e-05
-1.88461405718011e-05
-2.92338234617755e-05
-1.72795083672042e-05
-2.55173102502611e-05
-3.2790040786391e-05
-2.8289956052487e-05
1.27879613731126e-05
-3.11959692473998e-05
-1.01202973770666e-05
-2.00889682749597e-05
-2.14842318415784e-05
-6.14603422399033e-06
-2.44476981152274e-05
-4.51563687241335e-05
-3.81776076307479e-05
-3.04298859719083e-05
-2.581012784682e-05
-2.70033947160702e-05
-3.3505423536034e-06
-2.57668839341128e-05
-1.70614922004032e-05
-2.18163252546494e-05
-1.84737044577296e-05
-2.63685472002591e-05
-1.95407199710896e-05
-2.35892176287681e-05
-1.7973915959806e-05
-3.93400752983444e-05
-2.62338586404583e-05
-1.3246812433299e-05
-1.6068015460826e-05
-2.18390252089225e-05
-1.20116226468933e-05
-1.20441413078209e-05
1.84814456695558e-06
-5.56876165485088e-06
-2.41293525230534e-05
-5.24774591747413e-06
-1.17769325544257e-05
-2.11926671229058e-05
-1.16340654880939e-05
-2.33951376134247e-05
-2.37056125398584e-05
-5.43457353107956e-06
-5.51983592728199e-06
-1.86751027865534e-05
-1.63025968725592e-05
-2.90753908958031e-05
-1.95136706281377e-05
-1.5804643377497e-05
-2.86773935762405e-05
-3.67507122017598e-05
-2.20113773835729e-05
-2.88190625598611e-05
-1.71633345977816e-05
-3.30033783182052e-05
-1.12936126092595e-05
-3.28698267318751e-05
-1.13261000168503e-05
-2.15159819894071e-05
-2.58458637645528e-05
-1.10094424962133e-05
-1.4830059297462e-05
-1.61692876316173e-05
-1.76966996845185e-05
-1.08326463660125e-05
-8.37429668295188e-06
-1.40361950625724e-05
-2.09547642252776e-06
-2.42201192727699e-05
-2.530377263663e-06
-2.65565250854395e-05
-1.69857715691691e-05
-1.01449481741685e-05
-3.14444708422473e-05
-3.35095177152216e-06
-2.96005941096051e-05
-1.65684896829806e-05
1.45793012654487e-05
-1.07390731121588e-05
-2.42040905421401e-05
-9.73519891819074e-06
-3.45472836180742e-06
-4.52334673079331e-05
-2.25664559532288e-05
-2.9175850359437e-05
-1.38929432649327e-05
9.23673012854239e-08
-2.35671874922368e-05
-1.32572846879178e-05
-2.48381456240966e-05
-8.27530236784464e-06
-1.18281642307348e-05
-2.45944654938561e-05
-1.27690583884587e-05
-1.16050998537036e-05
-7.05117960641935e-06
-1.6152434741503e-05
-2.63927137562996e-05
-3.17867770930305e-05
-4.3519714127822e-06
-1.2779048461962e-05
-1.9726118509498e-05
-1.46870606626955e-05
-3.40043708888766e-05
-7.74293111838408e-06
-1.65727269008596e-06
-1.55756733178565e-05
-2.99831111076467e-05
-6.90123120263004e-06
-8.90673143729595e-06
-1.92884782865052e-05
-1.80611445251203e-05
-1.58405024825362e-05
-1.5100899191232e-05
-1.9924378626714e-05
-3.31041405262723e-05
-1.3829043469725e-05
-1.84151457206478e-05
-1.95138469987429e-05
-1.37986673728796e-05
-1.69247551602376e-05
-8.0048362504432e-06
-2.57708037158289e-06
-2.0920219984524e-05
-2.99756116560425e-05
-2.59603794731244e-05
-1.88333824355139e-05
-5.92440830292661e-06
-8.65419740837116e-06
-1.63620920514092e-05
-2.85042239767147e-05
-1.20120557781946e-05
-1.30624113448166e-05
-2.16313615835854e-05
1.72266038614122e-05
7.14331733082248e-06
-1.31119630922531e-05
-4.24863363520756e-06
-5.04783900896747e-06
-2.61992303403162e-05
-7.60641624058191e-06
-3.25543441725505e-05
-1.87386483517584e-05
-2.81801889861498e-05
-2.89840950492591e-05
-1.87945112051578e-05
-3.66404979966954e-05
-2.38317366765768e-05
-3.63935672771178e-06
-5.19153573185214e-05
-2.10421138326594e-05
-6.20300887041452e-06
-2.17470539852564e-05
-1.47054808619063e-05
-3.13046046946497e-05
-1.09482829118887e-05
-2.54625530625197e-05
-1.73427339526396e-05
-1.24573391324428e-05
-2.96788488040413e-05
-1.20153013462933e-05
-3.45321392395881e-05
-3.59553420469041e-05
-1.37984180370844e-05
-1.98711013681934e-05
-2.73489887538704e-05
-2.62322362911571e-05
-5.14784156789825e-05
1.68511909853395e-06
-3.79312351713844e-05
-2.41626101026389e-05
-2.42206635321696e-05
-3.7006450345539e-05
-2.17276893981667e-05
-2.36105596543936e-05
-3.20947042840807e-05
-2.78025859893016e-05
-1.9190141395441e-05
-1.72584833349488e-05
-2.02068515883445e-05
-1.02386116155407e-05
-1.95982882384978e-05
-1.31314544349628e-05
-4.25485150604498e-05
-2.51795345626837e-05
-2.35034270036887e-05
-2.96511139910072e-05
-1.81291160193803e-05
-3.42254452562217e-05
-1.9787931795839e-05
-1.89082318458571e-05
-6.35069891596301e-06
-6.26721433829919e-06
-2.72167351711266e-05
-2.75083125275772e-05
-2.30759143811363e-05
-2.71291963627529e-05
-2.52970645698574e-05
-6.28338806565859e-07
-2.01368871019357e-05
-4.28723511696562e-05
-9.67404873274075e-06
1.10160451606757e-06
-2.2939891777303e-05
-1.71151967550255e-05
-4.64383975470747e-05
-2.68357483258547e-05
-1.61378644051491e-05
-2.99613190087437e-05
-1.7570743432453e-05
-2.45792423888296e-05
-2.67092929942758e-05
-2.71720085654105e-05
-4.4173829915137e-05
-1.02411714010071e-05
-2.62281750137331e-05
-1.09780376565028e-05
-2.40637777619533e-05
-3.20764527939108e-05
-8.88513969043e-06
-6.38060898985266e-06
-5.89092920401977e-06
-2.77387918864346e-05
-7.29133146023683e-06
-2.69028583241131e-05
-2.90161055008798e-06
-4.90404475856611e-06
1.60960414038314e-06
-3.92351514172015e-06
-2.65227310063106e-05
-2.86660375673133e-05
-3.44075398179457e-05
-2.47947739657894e-05
-1.79123913034486e-05
-1.19029667740083e-05
-3.26790042733379e-05
-2.31606029529305e-05
-3.08792402851222e-05
-3.79713923656907e-05
-1.11736741454415e-05
-1.79815312548766e-05
-3.12781583549168e-05
-1.34033632823042e-05
-1.68280486389541e-05
3.72890030092431e-06
-1.00534767028441e-05
-1.27070602928699e-05
-1.23786592005583e-05
-4.12773886150172e-06
1.23742749315052e-05
-3.89457393704874e-05
1.2435898938838e-06
-1.15755801006677e-05
-1.19788873190019e-05
-3.96628803861991e-05
-1.97877019553962e-05
-7.02698310355233e-06
-4.0284767212813e-05
-3.56886879103279e-06
-3.04595135297123e-05
-3.07951356699445e-05
-1.60481607080481e-08
-1.28058437825778e-05
-2.8196996883414e-05
-2.26806907856151e-05
-4.88273519731288e-06
-1.5921155102336e-05
-9.52002593789571e-06
-2.01198954991122e-05
-3.05616185418831e-05
-3.05191409985652e-05
-2.39185890056092e-05
-1.28409126714216e-05
-2.94021185757339e-05
-3.08480777680713e-06
-1.54956435728526e-05
-2.56949365333603e-05
1.05664203977683e-05
-2.1542834645975e-07
-1.70876919609568e-05
-5.9130626514809e-06
-2.83159263162202e-05
-9.25346600902796e-06
-3.1511869521406e-05
-4.07609480468953e-05
-3.36241223502206e-05
-1.79175311036421e-05
-2.75641946484465e-05
-1.17872088710989e-05
1.23481958590274e-06
-3.91521992064879e-05
-1.76886670853452e-05
-3.34737786326903e-05
-5.73923089415238e-05
-1.40291005260973e-05
-1.83060068002127e-05
-2.15778896446872e-05
-1.09335190572739e-05
-2.50433459830098e-05
-6.16208694993859e-06
-3.19632209099299e-05
-1.33275047365484e-05
-2.51030701346539e-05
-7.6541234413654e-06
-1.65056448341439e-05
-1.84790222184068e-05
-2.50959489702052e-05
-1.89524594801261e-05
-3.8641194913744e-05
-4.96021780445475e-05
-1.49842303101672e-07
-3.74574948805307e-05
3.47226029827437e-06
-1.68543041462654e-05
-1.49716719463792e-05
-2.57914833303641e-05
-2.85092341116362e-05
9.85471949856449e-06
-3.3360326484654e-05
-1.36830211564427e-05
-2.01602389089439e-05
-1.73303131463022e-05
-1.42714408426043e-05
-3.5869453800538e-05
-2.32255012623737e-05
1.10544647722401e-05
-2.25063648298366e-05
-1.80702854524922e-05
-2.15363295234651e-05
-1.60430643892738e-05
-2.14107978502144e-05
-2.24538467064441e-05
-2.24417281358129e-05
-1.3208878513761e-05
-5.61598681924635e-06
-7.01097522185486e-07
-1.34083217723663e-05
-3.49978970179476e-05
-9.8502732274237e-06
-4.64017904769003e-05
-2.3511189791521e-05
-6.64769018300663e-06
-7.05090192552094e-06
-6.0607927123385e-06
-2.708917285943e-05
-1.15142910541643e-05
-2.61681379977634e-05
-1.59393898836206e-05
-1.77816803785274e-05
-2.37920783974419e-06
-2.80465352140488e-05
-3.44325066673594e-05
-2.57522082874742e-05
-6.90347071018493e-06
-3.36076519351425e-05
-1.91851384421471e-05
-1.76375054124099e-05
-4.43352466283852e-05
-8.24944840554897e-06
-1.42066473306582e-05
-1.16874972056969e-05
-2.39150465490504e-05
-4.48465925360414e-06
-1.96771760695027e-05
-1.94641996822185e-05
-2.17302364900237e-05
-4.98915749104424e-05
-3.06999304693605e-05
-1.46839175528162e-05
-2.4270244881846e-05
-3.42674053249263e-05
-1.05052194460759e-05
-2.74005893244691e-05
-2.79192980930912e-05
-2.96388769627879e-05
-3.40000053529712e-05
-3.12192114276121e-05
-1.07932318868839e-05
-1.56795717478733e-05
-9.79647243461605e-06
-8.6536841640297e-06
-2.00338487445427e-05
-6.29595055156172e-06
-9.78787386138587e-06
-1.60916547661959e-05
-1.3666943592145e-05
-1.26213801959779e-05
-2.23496597765022e-05
-3.11750422708464e-06
-1.67826298345462e-05
9.41081261688977e-07
-8.34423604789203e-06
-2.39411104536067e-05
-1.81804235476556e-05
2.84734124217548e-06
-6.50853787106431e-06
-2.01025673664611e-06
-1.34533249119874e-05
-2.19726160617889e-05
-1.4545467911254e-05
-2.85169204206174e-05
-4.48487290134537e-05
-2.11064672542333e-05
-1.5734977093473e-05
-3.21297564255483e-05
-3.09625499499517e-05
-3.41838296878734e-05
-4.46908855303947e-05
-9.38857405854556e-06
-3.9118857017346e-05
-1.11620144287354e-05
-6.44382157239224e-06
-2.20850357638173e-05
-2.83461439683991e-05
-2.17448723753192e-05
-1.46604304751712e-05
-2.94050107185894e-05
-2.03318571168978e-05
-2.58551440526794e-05
-1.52455238467774e-05
-4.15212082625465e-05
9.64227979797299e-06
-2.82493793092728e-05
-3.49378216155923e-05
-1.1374624915386e-05
-2.11336501687973e-05
-3.26858518235694e-05
-1.41112439391415e-05
-1.41317950051949e-05
-1.6587432089221e-05
-2.78610385423618e-05
-1.66087114675918e-05
-2.43493073797272e-05
-1.14528609122499e-05
-2.52302150267486e-05
-1.18811395852173e-05
-3.048044525771e-05
-2.67358351087846e-05
-3.23492034397527e-06
-1.96679781023142e-05
-1.53440662857719e-05
-1.27772258090605e-05
-1.04751742267034e-05
2.67832332627045e-06
-1.29213204167277e-05
-1.34123571193316e-05
-1.64783865786406e-05
-2.00363936589845e-05
-1.08023120889727e-05
-2.59285638569581e-05
-2.46511035986938e-05
-4.18719500358331e-05
-2.39129388136934e-05
-1.07948465770627e-05
-4.34947035846204e-05
-2.82342519561719e-05
-2.26826490259962e-05
-4.14165762265066e-05
-3.00911133277196e-05
5.16415358978804e-06
-3.48285026109801e-05
-3.49040112660735e-05
-2.57297740891618e-05
-1.42246484124771e-05
-2.83317143686204e-05
-7.70028259515368e-06
-1.06783622476265e-05
-2.47833235634114e-05
-2.14972806405792e-05
-1.78237507253267e-05
-4.21049332964735e-05
-2.55772944075378e-05
-7.9660351863208e-08
-6.07256081073177e-06
-2.05604950974509e-05
-1.55492566107401e-05
-1.69967639183356e-05
-1.35139256059558e-05
-2.07808335567525e-05
4.31026080871759e-07
-1.029892820758e-05
-3.17014244067075e-05
-1.99870935763825e-05
-1.80280771019113e-05
-3.6622124858498e-05
-2.66792192967424e-05
-3.93911289534373e-05
-3.1012280785865e-05
-1.92452976860509e-05
-2.76455072295352e-05
-2.04839355982589e-05
-2.07601235100903e-05
-2.42026262185449e-05
-5.11983974791458e-06
-3.42753311728425e-05
-2.07539609426419e-05
-8.01211009265825e-06
-4.00637178493991e-06
-2.44489011569942e-05
-2.67207718005548e-05
-1.62209810115718e-05
-2.00812932250659e-05
-1.42925861988815e-05
-2.36225110058905e-05
-7.74294480827415e-07
-2.5954477406848e-05
-1.60101742546674e-05
-2.49656291763619e-05
-4.0433828669134e-05
-2.11315070116225e-05
-3.16849520783415e-05
-2.76323748272633e-05
-1.65823037158903e-05
-9.41461947573219e-06
-1.77128577302733e-05
-1.17803758730962e-05
-4.02426644024134e-05
-2.4210709816229e-05
-2.13014764027171e-05
-3.17747147250006e-05
-1.61779768347241e-05
-2.46927519748305e-05
3.46949193227151e-08
-2.25896228735953e-05
-3.85209631141268e-05
-1.59892773919053e-05
-1.66743088242778e-06
-2.94962084960068e-05
-3.73660673592011e-05
-8.83610311803845e-06
-1.78106380660852e-05
-1.37606016307491e-05
-4.11034277480139e-05
-2.33332702973846e-05
-3.07490419756604e-05
-1.36059767277268e-05
-1.78341280921006e-05
-1.08121875373223e-05
-1.20130020798631e-05
-8.1431850453332e-06
-2.99288933332593e-05
4.71050571948534e-06
-1.75195788717209e-05
-1.79943296418228e-05
-4.82826990883161e-05
-2.51029003983276e-05
-3.68084753769709e-05
-3.64264607766574e-06
-1.28433308016451e-05
-4.89490649370584e-05
-4.52699575314198e-05
-3.57504265519118e-05
-2.01548699490566e-05
-7.4169437897303e-06
-6.0499347375333e-05
-3.5863796094991e-05
-1.9505509279112e-05
-1.04910158207623e-05
-1.77430280756877e-05
4.92253483589666e-06
-3.43351252120408e-05
-3.64788865593583e-05
-1.4711596967439e-05
-2.38932997138016e-05
-8.62625828272503e-07
-7.71656432954434e-06
-3.30125309710079e-05
-2.38242930759418e-05
-1.30378399682332e-05
-3.5792904250098e-06
-4.57609301016367e-06
-3.91546586188364e-05
-2.28174173580669e-05
-1.68588346805761e-05
-2.01167448303411e-05
-2.30881619877328e-05
-3.00041978927766e-05
-1.39770728613555e-05
-2.4693729683448e-05
-2.59890253160028e-05
-1.23580007349394e-05
-5.50283961898193e-05
-3.46597743504937e-05
-1.40164269851335e-05
-4.24654856139371e-06
-1.60656767457732e-05
-1.82183283891524e-05
-1.65527795084653e-05
-1.22126311504815e-05
-2.11845046634213e-05
-3.55568702246193e-05
-2.55640701715878e-05
4.99195178683225e-06
-3.30927865641177e-05
-3.56269678571241e-05
-6.74589757841068e-06
-1.99016104233369e-05
-3.26169932610955e-05
-1.37895777077839e-05
-2.7407588437451e-05
-3.08794789346829e-05
-3.18002391577549e-05
-2.1373487831333e-05
-1.50057982416901e-05
-3.91699221471812e-05
-2.10767206771352e-05
-2.20361817015476e-05
-3.24782009699263e-05
-1.9804543478231e-05
-2.55323997450773e-05
-2.09479373400716e-05
-4.34429984980465e-05
-3.12532368343097e-06
-1.46630506017204e-05
-8.2967711279582e-06
-2.57028531742997e-05
-1.53764575436195e-06
-2.2519664251012e-05
-3.30787707298545e-05
-1.30545410406889e-05
-4.60392146187089e-05
-1.43676812330764e-05
-1.19381256637426e-05
-1.32610411520782e-05
-1.99777488813468e-05
-2.60472461479765e-05
-1.61138986222665e-05
-3.39053627535609e-05
-2.24865494930128e-05
-2.34894319177057e-05
-2.67189884776258e-05
-1.54927913105705e-05
-1.82522595261186e-05
-2.79225311775224e-05
-2.27899326227501e-05
-2.40102524218016e-05
-3.87786090936663e-06
-1.49135858156583e-05
-2.38455957112031e-05
-1.64308299374285e-05
-1.31435506966929e-05
-2.03923375074638e-05
-3.37468125805937e-05
4.8700880513336e-06
3.49385652740057e-06
-2.55775954182263e-06
-1.54145469392914e-05
-2.86544826949502e-05
-3.51609466731785e-05
-4.5842183086056e-06
-2.25957718338993e-05
-2.12572359276757e-05
-2.04587437263978e-05
-5.46993247361315e-06
-2.09961904672496e-05
-1.56513798270249e-05
-6.44549524521801e-06
-1.80323199225637e-05
-1.78153488463711e-05
-2.71193581352086e-05
-2.16945389974654e-05
-1.02289017831285e-05
-1.40041158105445e-05
-3.01856328042977e-05
-1.24517503280316e-05
-2.53427835842968e-05
-1.10758205838275e-05
-5.80928806041541e-05
-9.3729254176615e-06
-1.97452161478559e-05
-2.61090122833501e-05
-1.98005413280538e-05
-8.43652668305629e-06
-1.02515847213725e-05
-7.78204602303653e-06
-1.54580407028949e-05
-4.62163171081146e-05
-1.43079738603277e-05
-2.60288504227841e-05
-3.3601278677411e-05
-2.54285871988939e-05
-2.48378077711441e-05
-1.94204123363937e-05
-1.64778601221466e-05
-2.09567380061759e-05
-2.37728713940336e-05
-4.19531051122308e-05
-9.6718685389067e-06
3.30663125116245e-07
-2.69208875037818e-05
-1.65536914909166e-05
-2.67111574213667e-05
-2.4933293585135e-05
-2.8491623056818e-05
-2.27719492544087e-05
-3.73349287519918e-05
-3.25634564455439e-05
-1.7102020603515e-05
-8.79435831730316e-06
3.95737147506683e-06
-1.64208554624205e-05
-9.38236621794833e-06
-1.36686792589173e-05
-1.68781598444648e-05
-1.99490651688274e-05
-1.09286240369334e-05
-2.50019103142013e-05
-2.82384939181667e-05
2.42364979119181e-07
-2.16187763336139e-05
-1.16916641071964e-05
-1.4968919662202e-05
3.87312242143621e-07
-2.91314379175021e-05
-1.74403559123342e-05
-1.44252868677155e-05
-1.1788649161666e-05
-1.7682785548646e-05
-3.02399484426656e-05
-1.50869090429662e-05
-1.29718456074168e-05
-3.560764428234e-05
-8.6034123066388e-06
-2.35523614865521e-05
-1.14347037862733e-05
-8.17475639857206e-06
5.77686909670686e-06
2.47771429638935e-06
-1.80028698858396e-05
-2.88322344064826e-05
-4.27212592209349e-05
-1.13834637712161e-05
-9.8719823364484e-06
-2.26109552079164e-05
-3.85888804464717e-05
-2.90402089094527e-05
-3.61576348493699e-05
-1.10558410999203e-05
-7.21026862824145e-06
-4.03973081510505e-05
-2.33885805477181e-05
-1.88766770461776e-05
-2.72522613144988e-05
-2.81249326158417e-05
-1.80731763245539e-06
-2.61183507727657e-05
-9.90447456002445e-06
-7.78824972941795e-06
-3.76830493968746e-05
-3.38799736614594e-05
1.98041507235373e-06
4.33975949969636e-06
-1.78030870389242e-05
-1.71540195922716e-05
-1.03034137442097e-05
-3.12827673962614e-05
-1.31905744777868e-05
-2.08598886961377e-05
-6.39129475333605e-06
-3.34495932403186e-05
-4.21306461551655e-05
-2.34405906999898e-05
-1.76582253162128e-05
-3.73228953870144e-05
-2.33602218820235e-05
-3.56771106941183e-05
-2.82494857188416e-05
-2.84641583144922e-05
-2.65760353108027e-05
-1.76993921331771e-05
-1.69581921983895e-05
-1.87598872356949e-05
-8.46233837875355e-06
-2.38316967567476e-05
-2.9426596829365e-05
-1.75164232341784e-05
-1.2616370157155e-05
-3.29581605426807e-05
-3.34200353057046e-05
-1.16213403262933e-05
-4.58247353146593e-06
-3.94907765490947e-05
-4.00855256698762e-05
-1.77651518101664e-05
-6.65172391437923e-06
-2.44504606409879e-05
-1.34424338961592e-05
-2.17383977079585e-05
-2.30468713455537e-05
-1.19829388704778e-05
-1.70182527135727e-05
-1.49413281151959e-05
-3.98211536275701e-05
-2.2720749972869e-05
-1.52315947585417e-05
-3.18880215149511e-05
-1.26737293923135e-05
-1.80631710292012e-05
-2.8539298037236e-05
-2.50573937294951e-05
-7.47216987787849e-06
-1.24500064935845e-05
-1.42338153775863e-05
-2.94206537829114e-05
-3.42617928252453e-05
-3.24615109700556e-05
5.08987072188416e-06
-2.58117536210212e-05
-2.89419417892514e-05
-2.43692632786703e-05
-8.80432179124354e-06
-1.75230456427696e-05
-3.56292081397451e-05
-4.15129163818953e-05
-3.2724141627934e-05
-2.68548705878901e-05
-1.26410931143916e-05
-1.24608206291595e-05
-1.83210592061946e-05
-3.34383132879743e-05
-2.56280112525323e-05
-1.59206355880594e-05
-1.69667287339476e-05
-5.33334346556942e-06
-1.48198413090789e-05
-4.81168618538587e-05
-2.41086032497242e-05
-2.6420299700619e-05
-2.28809613998066e-05
-3.92962337180975e-05
-2.3845366029827e-05
-1.33667322457484e-05
7.31634354557962e-07
-2.03278264424284e-05
-8.17802106247593e-06
-2.52551770566616e-05
-5.20912719683921e-05
-2.68764398001659e-05
-2.05349960388125e-05
-1.04364751371378e-05
-5.70504477666363e-06
-3.33115737091811e-05
-2.50358484862112e-05
-1.36928696944778e-05
-1.76123138996702e-05
-6.89972464150826e-06
-2.36735924502995e-05
-2.02848484681755e-05
1.9661876094974e-05
-2.4154953282469e-05
-8.83656443981846e-06
-1.8083166595094e-05
-1.8516442220972e-05
-2.59774644560403e-05
-2.94936669618847e-05
-1.35849724737853e-05
-2.56363620158794e-05
-4.76907764706638e-06
-2.7275588720612e-05
-1.86423412545363e-05
-1.92661671399208e-05
-1.97096235293466e-05
-1.13441663972451e-05
-2.62775754424048e-05
-1.0103761210707e-05
-1.0734958647261e-05
-3.12387189413661e-05
-3.051352858155e-06
-1.65247572591973e-05
-4.03773006028615e-05
-9.89946653212713e-07
-2.15109922716107e-05
-2.59800926041785e-05
-1.583690951544e-05
-2.62018851854537e-05
-3.09415865913142e-05
-1.89872786738943e-05
-2.73837818969477e-05
-2.67550742601951e-06
-2.48848189100342e-05
-3.09212288647425e-05
9.43471669427035e-06
-3.99292056440026e-05
-3.3046902561403e-05
-2.29056029052704e-05
-3.74018551547346e-05
-6.7593307705712e-06
-2.56101006585888e-05
-2.04972575333463e-05
-2.25047489200365e-05
-2.88255695637381e-05
-2.81537439743124e-05
-1.74852445960658e-05
-1.62091595851125e-05
-2.57076888751603e-05
-3.95850613729105e-05
-2.32093082304133e-05
-4.5598435463359e-05
-2.1601045125408e-05
-4.41185868599466e-05
-1.01904574231153e-05
-2.71439310966325e-05
2.01301612322452e-06
-4.31375778197702e-05
-9.12120725442205e-06
-1.63122585495405e-05
-2.35854435096347e-05
-3.56442059434572e-05
-2.62263292183983e-05
-1.36109183936383e-05
-3.88058460746163e-05
-3.48136039356525e-05
-2.50108941387418e-05
-4.09785212567796e-05
-3.43786396564852e-05
-1.0095208748517e-05
-5.81374022214602e-06
-3.40084320457541e-05
-1.80362606234837e-05
-9.23429379852821e-06
-3.71082650278551e-05
-2.8120783162848e-05
-2.61802781285838e-05
-2.97959262184304e-05
-2.65776405394573e-05
-5.76174557157397e-06
-1.64980237249362e-05
-1.4126968026423e-05
-2.45815099924988e-05
-5.30748485775038e-07
-2.46850514312548e-05
1.0964823784231e-05
-8.61030858918164e-06
4.64306096730571e-06
-2.76164304819931e-05
-1.15922294488162e-05
-1.34785862957766e-05
-1.60866128606422e-05
-1.57305947071414e-05
-2.18258685325196e-05
-1.69106885444888e-05
-8.90475512452935e-06
-3.03891098447206e-05
-3.39568395549608e-05
-2.99156254742274e-05
4.32371754517325e-08
-1.9782202034306e-05
-3.16759583594862e-05
-4.64750399029453e-06
-2.46567366531106e-05
-1.19972543564679e-05
-1.65424558230653e-05
-1.02937195438777e-05
-1.61587079440488e-05
-1.70986631613453e-05
-1.93351592879268e-05
-1.23946498042093e-05
-1.91348619772899e-05
-2.8246875131405e-05
1.18911260194537e-05
-1.88388944597416e-05
-1.8622075966521e-05
-2.30598292783775e-05
-2.55482635318194e-05
-2.55152356621586e-05
-1.52281625682582e-05
-5.76925978786452e-05
-6.19956759184534e-06
-1.40966912288395e-05
-1.78248936902276e-05
-3.35014678949346e-05
-1.54992584091766e-05
-1.03718688566611e-05
-1.35466800568671e-05
-2.93844663864577e-05
-3.53762033686561e-05
-2.816560205069e-05
-4.71123543780262e-05
-2.57992409950917e-05
-2.90354420797387e-05
9.79698727637265e-07
-1.21147560203071e-05
-2.08925800716687e-07
-8.53758327473243e-06
-3.49851272675299e-05
-3.23534816529359e-05
-1.94261252285257e-05
-3.73564447702784e-05
-1.19041165671619e-05
-1.63471611006043e-05
-6.43399108420605e-06
-8.64128372353154e-06
-2.19795461065528e-05
-2.78026371786387e-05
-2.51650726861995e-05
-1.046885089539e-05
-2.61022321612362e-05
-1.83764510063616e-05
-2.96693046929138e-05
-2.25742269211637e-05
-2.48983925096559e-05
-6.54252797198036e-06
-3.01707707289034e-05
-1.93975594160858e-05
-3.97276951316997e-05
-1.93351157506522e-05
-3.27215285432039e-05
-3.22531071949656e-06
-1.42207417521819e-05
-1.15350556095124e-05
-3.39970423603249e-05
-1.21927702535674e-05
-3.13652636387869e-05
-3.18127287319946e-05
-1.28872232093117e-05
-8.21680294912505e-06
-1.5675739164236e-05
-3.15752296680718e-05
-3.06518521001183e-05
-2.42958823670627e-05
-1.24453706378199e-05
1.07627511581399e-05
-3.35421126305468e-05
-5.7030108847718e-06
-2.16526384923129e-05
-1.12563984976935e-05
-2.2017978780552e-05
-3.44181209023984e-05
-1.16501493790158e-05
-1.528634215786e-05
-1.43169342709761e-05
-3.10797992635911e-05
-2.06912645196409e-05
-1.85979055038623e-05
-2.27841399385353e-05
-5.02095038286736e-06
-2.08399647777099e-05
-1.51770634897212e-05
-7.38675585700541e-06
-1.89302838917525e-05
-2.06986662006989e-05
-1.36030838352016e-05
-2.5317270902501e-05
-2.9007775898054e-05
3.07047271447629e-06
-2.3912058268336e-05
-1.90395359734774e-05
-3.00155699812636e-05
-2.01724912074075e-05
-6.94758944525933e-06
-3.95289106044829e-05
-2.42239407273114e-05
-3.60406985447706e-05
-2.83157617323258e-05
-1.38989160151068e-05
-2.80287607077648e-05
-2.31820432814052e-05
-1.2701666229092e-05
-3.14233639102307e-05
-3.19326279772707e-05
-2.91815162847522e-05
-2.85691562391854e-05
-9.938348345942e-06
-1.33140012001614e-05
-2.86426613010208e-05
-2.46846797872079e-05
-1.79186612923306e-05
-2.00418455259608e-05
-2.325064438158e-05
-8.3259084617476e-06
-4.60627244182985e-06
8.00082976645632e-07
-4.2643402001609e-05
-1.948428938295e-05
-4.30876076014505e-05
-9.00804241765912e-06
-2.55638050327097e-05
-2.61153092686332e-05
-1.09005714343671e-05
-1.9279419195745e-05
-2.77220304200848e-05
-2.68303538508837e-05
-1.38975180592833e-05
-1.42669701399093e-05
-3.00855947078238e-05
-2.12251950073688e-05
-2.97906682959991e-05
-1.7855147196814e-05
-2.60854548011428e-05
-2.49484522781754e-05
-4.03495245866247e-05
-1.79662206788104e-05
-2.2727848008574e-05
-2.68099391987384e-05
-4.76845911667002e-05
-2.2555872422165e-05
-5.45192791565854e-05
-1.72709850235482e-05
-1.69716665908976e-05
-1.86638810937332e-05
-4.31452087172472e-06
-3.90673232765231e-05
-9.55704729008984e-06
-1.70449650934622e-05
-2.40193945919793e-06
-2.82095771504194e-05
-1.88066104382701e-05
-1.45851217347886e-05
-2.14624644859501e-05
-2.24822429843681e-05
-9.36544311605052e-06
-1.13816362339539e-05
8.17419800815538e-07
-2.47174496923699e-05
-2.78150458977125e-05
-2.92718626882673e-05
-2.11042386532965e-05
-3.44065066908528e-05
1.00945259432371e-06
1.75230978561465e-05
-4.08970549481764e-05
-2.8315287118105e-05
-1.79719958271524e-05
-1.36251675292304e-05
-2.21852394463184e-05
-8.63403226443132e-06
-9.01570755029094e-06
-2.23978875699194e-05
-2.65204853803051e-05
-4.95704754398384e-06
-1.65074701262979e-05
-7.99416834636692e-06
-2.87480107845362e-05
-2.99068500551584e-05
-1.3892042090801e-05
-1.0996914985779e-05
-1.05946373619843e-05
-8.82971209043193e-06
-2.32469984114212e-05
-3.24404014006164e-05
-1.50726583126765e-05
1.62166280505208e-05
-2.86688556535964e-05
-3.88264694832927e-05
-1.90475064218478e-05
-1.62611539838821e-05
-8.25978522631783e-06
-2.3834892196961e-05
-1.11313045560581e-05
-1.31964938786644e-05
-3.91825091746304e-05
-1.62908544565364e-05
-4.17948953732673e-05
-1.51694377157592e-05
7.24466070063604e-06
-2.84193563276307e-05
-2.68025028719578e-05
-3.08445193313267e-05
-4.43602320657312e-05
2.32228716030022e-06
-5.39115629694289e-06
-1.54863234088447e-05
-2.42325554994213e-05
-3.44931048059062e-05
-1.52942980534325e-05
-1.99240108149599e-05
-2.17597560636204e-05
-2.66434612563898e-05
-3.67484972138274e-05
-3.93217420680105e-05
-2.51317837591253e-05
-2.36106977645707e-05
7.70004474054564e-07
-8.40380290913178e-06
-3.89635464199704e-05
-9.97707424154877e-06
-2.4445396632412e-05
-1.67154946727973e-05
-1.18429041262629e-06
-1.00679721760332e-05
-2.18791549192206e-05
-3.70882631992863e-05
-1.76985584964351e-05
-2.71905570506862e-06
-2.59194782486357e-05
-2.34736246986457e-05
-1.51443887087483e-05
-1.82295675906481e-05
-5.52505741897458e-05
-2.74791858077826e-05
-6.39186274129167e-06
-3.30697298630934e-05
-3.15125994824924e-06
-1.5762635019242e-05
-3.0514808229966e-05
-2.32417694301233e-05
-5.02344997795165e-05
-1.93706030993384e-05
-3.37153420577129e-05
-1.07142820334446e-05
-7.71079983115122e-06
-1.25661148393827e-05
-2.82994113202497e-05
-2.96102572060592e-05
-1.45666890211842e-05
-1.18256401978215e-05
-1.95953902854552e-05
-1.80121866651708e-05
-8.20404865168404e-06
-1.7801241659841e-06
-1.01842390200853e-05
-4.63690087102237e-06
-3.98680393612888e-05
-1.09906287742712e-05
-3.76752131874438e-05
-2.49599646882283e-05
-2.59898538240276e-05
-2.42644127925753e-05
-2.28232717939903e-05
-1.95781406045191e-05
-5.97979660253908e-06
9.11757588253434e-08
-2.53945576532128e-05
-2.90913448728087e-05
1.03522766914961e-05
-1.46569859866264e-06
-2.58061253084108e-05
-1.84617339089895e-05
-3.11219704397874e-05
-1.75886095408968e-05
-1.65119203961689e-05
-1.03130658405857e-05
-2.99649516531104e-05
-1.27600124355852e-05
-3.47873090605422e-05
-1.70297757917699e-05
-1.28422760374944e-05
3.67513450238583e-07
-2.77400246993582e-05
-1.87270190197884e-05
-3.43836171259939e-05
-2.2609124462372e-05
-1.30024539497147e-05
-2.40823772698713e-05
-2.06078635689469e-05
-3.06256369293327e-05
-1.65979316302412e-05
-2.85700967586862e-05
-3.09440122774482e-05
-3.7657849181394e-05
-2.05119731128335e-05
-3.50373283796931e-05
-3.02507534452477e-05
-2.429046010531e-05
-1.86187246587493e-05
-1.56265394592565e-05
-1.75605087424414e-05
-3.01211433438516e-05
-3.46917152277478e-05
-2.11723060727046e-05
-1.85572904887976e-05
-2.5866137945142e-05
-1.55356041283779e-05
-4.80107278981532e-06
-1.62403085492671e-05
-2.68374916485274e-05
-2.85397915303629e-05
-2.65917800097829e-05
-1.98322269143386e-05
-1.67400654301859e-05
-1.53432776785628e-06
-1.56277838124997e-05
-2.25203861214908e-05
-2.84484967397089e-05
-2.699493961353e-05
-3.99775031799441e-05
-2.77072862115785e-05
-2.80366901727873e-05
-3.20157582379092e-05
-2.05356235220419e-05
-8.226488686927e-06
-1.88140812295235e-05
-2.99196537247467e-07
-3.31184897378705e-05
-3.07988467631178e-05
-2.02519306211679e-05
-1.19152766395488e-05
-2.08402643283038e-05
-1.82368630827378e-05
-3.43600656086359e-05
-1.02621950250971e-06
-2.83214205293161e-05
-1.72657656298038e-05
1.69314087348961e-06
-1.81342449158869e-05
-2.48191486816483e-05
-1.9819333658824e-05
-2.48881037561146e-05
-3.85636287062758e-05
-1.15272114635587e-05
-2.82072304903799e-05
-2.07855275828646e-05
4.66300627285628e-06
-3.04653726867233e-05
-2.02826265910232e-05
-1.51354009673374e-05
-2.42397891335891e-05
-2.15014846285827e-05
-1.67531696196615e-05
-8.91949323725536e-06
-1.88016916735082e-05
-2.91631209509972e-05
-1.88329774842934e-05
-1.56106657398234e-05
-1.95114157008052e-05
-4.16942138037353e-05
-2.7451033092159e-05
-1.00076418666166e-05
-4.09131950372945e-06
-8.07796519666203e-06
-1.19762644960135e-05
-1.19541203335777e-05
-7.93745781478764e-06
-2.54332986955224e-05
-1.20746299693728e-05
5.52175723799248e-07
-2.49887372657315e-05
-3.09474512214607e-05
-5.75004829689302e-06
-2.34663075618333e-05
-1.05724117099299e-05
-1.08779668315623e-05
-2.77941826044315e-05
-2.37758571121711e-05
-1.59093055309465e-05
-9.32855215022828e-06
-2.34381927881626e-05
-2.00028357158993e-05
-1.2530857837392e-05
-1.44397097847415e-05
1.13522256896978e-05
-2.18250940315199e-06
-1.63146566450979e-05
-2.42070798197581e-05
-3.178215501e-05
-2.79823051169083e-05
-7.12344100084566e-06
-2.51032510848405e-05
-3.9051792399894e-05
-2.76287781026735e-05
-4.94109995617439e-06
-1.6281121861853e-05
-2.25027975177689e-05
-9.49531351891237e-06
-3.10880001033204e-05
-6.33034508456768e-06
-6.10482603027377e-06
-3.9748723369416e-05
-3.38202028018448e-05
-5.01235143102647e-06
-1.581288627723e-05
-2.17205552775873e-05
-5.42674629878443e-06
-2.12956010918792e-05
-1.66926041305488e-05
-2.94910235411281e-05
-3.38285499752235e-05
-2.13687953986028e-05
2.32081582752998e-06
-3.4089140370884e-05
-6.3251466277938e-06
-1.8387748041379e-05
-9.64715547465622e-06
-3.92281742912217e-05
-3.08975987654332e-05
-2.90763656506601e-05
-2.43941180719171e-05
-2.91775363098069e-05
-6.85821849245315e-06
-2.78859482424835e-05
-1.2490392562739e-05
-3.13754045644009e-05
-2.0681606721649e-06
-1.57526357980112e-05
-3.90560237857992e-05
-9.58451654620745e-06
-4.64765825967887e-06
5.52316980871576e-06
-3.95134364747032e-05
-1.44230884193436e-05
-2.64885439736511e-05
-9.10760483125063e-06
-1.89250047454188e-05
-1.66956625910256e-05
-4.07709845706362e-05
-2.00190033384758e-05
-8.44523832074797e-07
-3.14165530828572e-05
-4.38838593271323e-05
-9.01271858210715e-06
-2.07730602614923e-05
-4.22130908029341e-05
-3.72296863797711e-05
-2.01013037089474e-05
-4.53719978867168e-05
-2.02616221197838e-05
-2.8087977533565e-05
-9.48103422052145e-06
-3.54642000566734e-05
-2.40128753576136e-05
-2.86064147833784e-05
-7.63626538670927e-06
-1.17340206827307e-05
-1.94945908935559e-05
-3.29177965088952e-05
-2.42520009233269e-05
-3.49083712932202e-05
-1.48779322679031e-05
-2.34834177067307e-05
-2.69034567704768e-05
-2.7162701091807e-05
-3.54781679619334e-05
-2.20764809050556e-05
-1.61943326300564e-05
-2.09881913802732e-05
-1.36950204235072e-06
-3.28703872915049e-05
-2.00449783950947e-05
-2.73190187731703e-05
-1.12073285095973e-05
1.87205837182635e-06
-1.47616886431323e-05
-5.15260875780873e-06
-9.11162557101655e-07
-2.5402064144444e-05
-7.28958622087585e-06
-1.63847387040264e-05
-1.21869759099858e-06
-3.28154786098124e-06
7.20432107538254e-06
-6.93238638861547e-06
-1.80711345919731e-05
-7.30913762890301e-06
-1.39355645296592e-05
-2.84249798673765e-05
-2.41632604344437e-05
9.54758803207264e-08
-2.66164392113709e-05
-2.83844965258856e-05
-2.78149788379126e-05
-3.86448833538253e-06
-1.46726968115297e-05
-2.81738796403208e-05
-1.64489635314956e-05
-6.62109501808883e-06
-3.13937915481322e-05
-9.10427348642162e-06
-2.53584385826004e-05
-2.69417862910776e-05
-2.84618519683165e-05
-2.07649030050946e-05
-1.30901850748071e-05
-2.25999883002065e-05
-2.21064701971153e-05
-2.55242040981534e-05
-3.53386872766077e-05
-8.21393444085547e-06
-9.66093297542976e-06
-2.36485244613382e-05
-7.73500606310653e-06
-2.74727782363667e-05
-3.25336836882469e-06
-3.54116771953261e-05
-1.69215359855446e-05
-9.73465066174885e-06
-8.98216847263449e-06
-1.04799994196982e-05
8.40164089882074e-06
1.06454914902486e-05
-3.86935130889377e-05
-3.6529410530088e-05
-1.48705872156432e-05
-1.77777109815716e-05
-3.41241429684118e-05
-4.16676185555336e-05
-9.91602647027667e-06
-1.95724893741913e-05
-2.24406489851912e-05
-3.34291378917204e-05
-3.01598177105891e-05
-2.43771008383393e-05
-1.74700514167852e-05
-2.6631063833046e-05
-2.77644453873908e-05
-3.11062661417236e-05
-2.12255658867164e-05
-3.05595710754996e-05
-2.34151877157632e-05
-2.5458759756501e-05
-2.57661854793175e-05
-1.06641809071299e-05
-5.88077718150306e-06
-1.60294588669467e-05
-1.74532469977593e-05
-2.62090376904968e-05
1.65951577882917e-05
-2.69349477498793e-06
-4.02873682010948e-06
-4.67850068577029e-06
-2.17991057966835e-05
-1.6036284454612e-05
-2.20675776222625e-05
-3.32887867805392e-05
7.09467666083419e-06
-5.28755488313031e-06
-2.13946176941426e-05
-1.88290426954366e-05
-2.61888293021946e-05
-2.0153450571898e-05
-5.36243379794811e-06
-1.23503487322834e-05
5.53920773797713e-06
-3.17689648090459e-05
1.20695201606784e-06
-1.19625201633968e-05
-1.51578076848161e-05
-1.96345725562842e-05
-6.74586552095623e-06
-3.50384080922477e-05
-1.18081721491715e-05
-1.75168068587222e-05
-1.92911624583501e-05
-1.65752988499393e-05
-2.44147557189635e-05
-3.97738227939539e-05
-1.4641199127975e-05
-2.20439647385983e-05
-6.97713366487628e-06
-1.18335883804776e-05
-4.54986315847847e-06
-2.69999206772187e-05
-3.77430425946819e-05
3.61616500195741e-06
-2.05727554888941e-05
-2.54414778112218e-05
-1.39577036784659e-05
-2.20753320083094e-05
-1.1013836293287e-05
-2.64340236936261e-05
-3.14866779222419e-05
-2.98109716496114e-05
-3.19379394020729e-05
-1.59329140772534e-05
-2.5290790721996e-05
-2.61666091005317e-05
-2.27527508542128e-05
-1.62268038440129e-05
-3.32999705633353e-05
-2.66094218495665e-05
-3.26639155280809e-05
-3.62847357383574e-05
-1.83379340311168e-05
-1.91405956050352e-05
-2.40363648521918e-05
-1.5132627794105e-05
-2.00138290036497e-05
-3.82250410860378e-05
-1.64324753147516e-05
-7.02428008790503e-06
-1.38560999622979e-05
-3.31594174197384e-05
-1.99241446814839e-05
-1.7195208089309e-05
-1.83780876581246e-05
1.5133720160278e-06
-6.55461230697623e-06
7.55554101563242e-07
-3.39242520382273e-05
-1.09341262905454e-05
-1.86306768666641e-05
-2.56433533548308e-05
-1.45688327935975e-05
-4.29781309528096e-06
-3.32329131270784e-05
-3.63416619521042e-05
-1.21907728555707e-05
-1.35372259731964e-05
-2.00700157588804e-05
-1.92193525296046e-05
-3.19377334989942e-05
-2.78235049118325e-05
1.16423464632272e-05
-1.40017615922969e-05
-2.80302130931398e-06
-1.45945374636524e-05
-8.10291078750409e-06
-3.27957531898966e-05
-9.10565624448609e-06
-3.78403326762394e-05
-2.63298482711201e-05
-5.94893287296415e-06
-2.33618983039383e-05
-1.77341032288528e-05
-2.24633905418052e-05
-3.115650400507e-05
1.94946078162272e-06
-1.29581965388877e-05
-1.21766452670822e-05
-2.81643176168137e-05
-2.69981073732403e-05
-2.49206740041693e-05
-5.07580029382676e-06
-9.96354933212516e-06
2.16440743801708e-06
-1.28321489917527e-05
-3.70409694525484e-05
-1.43552718074338e-05
-3.17883779632248e-05
-1.56661382468043e-05
-1.1259660551033e-05
-1.46065719026656e-05
-2.05518600015629e-05
-2.6840466789417e-05
-2.99387206338603e-05
-1.68342471562661e-05
-2.64558453356649e-05
-1.58526857656695e-05
-8.63168114110328e-06
-3.27260501896979e-05
-2.66047355544912e-05
-1.7358712429035e-05
-4.2717658544247e-05
-1.81713971294617e-05
-8.29069817552028e-06
-6.10070916693573e-06
-2.72694629531224e-05
-3.56867032882002e-05
-3.11120401952842e-05
-9.39784969856923e-06
-3.9253380488875e-05
-3.22311822184468e-05
1.58470872174652e-05
-3.03451698877252e-05
-2.74600850378199e-05
-2.4319272943207e-05
-6.41256923737337e-06
-1.79432487437441e-05
-8.13668820273629e-06
-1.76075181066409e-05
-2.47752872905689e-05
-2.49791334876002e-05
-1.36749349868565e-05
-3.246292784529e-05
-1.55176966539531e-05
-2.06149046267794e-05
-4.86733397145136e-05
-4.11661668544251e-05
-9.70109672475854e-06
-9.74997865122349e-06
-7.59593345151484e-06
-2.24558642199621e-05
-3.47964812721322e-06
-2.98819262543673e-05
-1.88211155451284e-05
-1.99631950793842e-05
-2.07264565985729e-05
-2.68146434611261e-07
-2.92363134910362e-05
-2.47315301898317e-05
-1.37985049744429e-05
-9.98459710766246e-06
-1.20120214574764e-05
-2.57316578530998e-05
-1.30518187322327e-05
-4.28201267321569e-06
-2.35241991315166e-05
-1.79963403002415e-05
-9.21585891382908e-07
-2.6842661479821e-05
-6.90282868605357e-06
-1.16341693377706e-05
-4.21312975728788e-06
-1.79776858101259e-05
-6.5606367730063e-06
-2.64309990478319e-05
-6.56859776665662e-06
1.20317453415584e-05
-3.0800247486067e-05
-3.85887635224496e-05
-1.14063194021218e-05
-6.8998771101923e-06
-2.06526129715662e-05
-2.78053271433182e-05
-2.29746096331644e-05
-9.9528339197091e-06
-2.17059124160105e-05
-2.34261394824709e-05
-2.12495694432978e-05
-2.96771321753053e-05
-2.67644082276624e-05
-2.09928823963768e-05
-3.55153623694015e-05
-4.61985449935949e-05
-1.292172012984e-05
-2.87945675692473e-05
-1.41018651962449e-05
-4.04005308339502e-05
-2.32214832551442e-05
-1.95082603392431e-05
-4.22000079499554e-06
-1.81449059213626e-05
-3.93155512188241e-06
-1.19713234090039e-05
-6.84613032592578e-06
-9.40461300289845e-06
-2.28650234186318e-05
-2.09800531644878e-05
-3.6241784949734e-05
-3.10413598899859e-05
-3.64182919084999e-05
-1.84267430513966e-05
-2.33031853494446e-05
-6.95314498254385e-06
-8.79553879740963e-06
-1.19809130110389e-06
-1.4822700831086e-05
-2.46702091316423e-05
-2.58026577410795e-05
-1.36580260094674e-05
-8.63680163742738e-06
-1.80953392004798e-05
-7.01393116273407e-06
-1.00355466736142e-05
-1.23813590525346e-05
-2.54088279125858e-05
-1.94983373730008e-05
-3.2189094309431e-05
-4.58479225054233e-05
-2.06059885585962e-05
-2.29582653039265e-05
-2.65515145142567e-05
-1.93176599238445e-05
-7.59242915551778e-06
-2.08277163379282e-05
-6.17965194474016e-06
-2.97169582066688e-05
-2.129203692837e-05
-1.9070786366764e-05
-9.84670383786295e-06
-1.64550848684806e-05
-2.21670142834732e-05
1.04617501694717e-05
-4.93784224224415e-05
-3.06115527320905e-05
-1.10166660753156e-05
-2.56983110785048e-05
-1.03110279022195e-05
-1.71888789559784e-05
-2.98375406426706e-05
-2.1823473947013e-05
-5.43032360414851e-06
-5.32996595193031e-06
-1.43788989063749e-05
-9.92308488832521e-06
-1.5944881984052e-05
-2.82294885223474e-05
-9.36724436813372e-06
-3.64670947549687e-05
-2.3793982233286e-05
-1.81302074225579e-05
-2.92241730299428e-05
-3.22898368275244e-05
-1.26315394758215e-05
8.49710978614708e-07
-3.7325195386889e-06
-2.77474444686383e-05
-2.85047775800566e-05
-1.12614149319225e-05
-1.92524877548185e-05
-1.94670093821034e-05
-1.84947786451139e-05
-6.11810561970717e-06
-2.13563594051465e-05
-2.78379896094158e-05
2.36145138980093e-06
-3.69115122812309e-06
-1.79444515006156e-05
-2.73993218987395e-05
-3.22060380150308e-05
-3.57720460676634e-05
-3.02740024991055e-05
-2.00504513522433e-05
-1.01857410861785e-05
-2.35239959148655e-05
-2.51584406005006e-05
-2.76427783202361e-05
-1.20424197794634e-05
-2.07975516329539e-05
-3.63634759494521e-05
-1.78011049255315e-05
-2.96407561461311e-05
-2.61086890716881e-05
-2.66535931363871e-05
-1.04982143139581e-05
-8.17032482401034e-06
-3.51494073807837e-05
-3.32704983231908e-05
-1.11361293798528e-05
-1.18288058508286e-05
-2.91240144477078e-05
-1.86900905684437e-05
-2.53783465799248e-05
-2.56698547101843e-05
-2.35283830562212e-05
-1.10025479676332e-05
-3.30648459032809e-05
-2.72578617681561e-05
-1.82501163555236e-05
-5.84441567275952e-06
-1.81588029351892e-05
-1.22916365002822e-05
9.07934080345986e-07
-1.92868200878366e-05
8.82685707579929e-06
-3.67450623449439e-05
-2.0080655849524e-05
-6.87784368111194e-06
-2.92263047260331e-05
-2.35176545295903e-05
-2.29077835465163e-05
-1.86778616251016e-05
-1.27634036919277e-05
-1.85557055387539e-05
-2.16071399602487e-05
-2.24235473841354e-05
-1.76434719685223e-06
-1.46116330737879e-05
-3.25852516189568e-05
-2.45531924576351e-05
-2.4871768090156e-05
-2.91501438847302e-05
-4.50374743023336e-06
-1.06560623131873e-05
-1.92185926722808e-05
-1.00727866047901e-05
-1.30577400113663e-05
-1.69108404740905e-05
-2.74626658619281e-05
-2.30000366760456e-05
-1.61649452500527e-05
-3.15763457987001e-05
-2.7173326454537e-05
-2.11517138446392e-05
-7.74235120006502e-06
-3.42088984280575e-05
-3.6833270084696e-05
-1.41398488917963e-05
4.37764322591971e-06
-1.29906285931586e-05
-1.22105346957393e-05
-1.13939288697784e-05
-2.7539229172422e-05
-1.1217418405204e-05
-9.89922591905456e-06
-1.18052575053976e-05
-2.02165127774168e-05
-2.24743845462785e-05
-4.43067507365267e-05
-3.84741885272412e-05
-2.9085293201019e-05
-4.57618712223713e-06
-2.40604910732066e-05
-1.73283025742987e-05
-2.57747511136308e-05
-2.81965511519194e-05
-1.64047390617755e-05
-2.8362461677115e-05
-9.77662566958409e-06
-1.3065498152379e-05
-3.37571505465613e-05
-3.41282944730365e-05
-1.09096239411439e-05
-2.24487538119277e-05
-1.5233650506267e-05
-1.62890835706311e-05
-3.28382687399275e-05
-3.42939780244922e-05
-1.41925607735192e-05
-1.46196621846621e-05
-2.7320035653796e-05
-2.20500527241928e-05
-2.55453977881435e-05
-2.69287770877764e-05
-3.59736361382114e-05
-1.0336924236708e-05
-2.05066085003079e-05
-3.73067487130064e-05
-2.2967046079793e-05
-7.71202021302721e-06
-1.42087100102896e-05
-2.82642501413083e-05
-7.43769245179874e-06
-8.27807929784941e-06
-3.01353530226417e-06
-3.11877917130906e-05
-7.21397142345807e-06
-1.09992217616574e-05
-9.07077133105891e-06
-2.72699765399716e-05
-1.42326013388869e-05
-4.68241768154695e-06
-2.02559814215814e-05
-1.84999025801686e-05
-2.45613470365912e-05
1.99040774654191e-07
-2.31241021767403e-05
-1.16275106257262e-05
-1.63552864798205e-05
-1.09191430931252e-05
-1.61452398015701e-05
-1.33232064514931e-05
-1.7278858159216e-05
-2.75342993171038e-05
-3.70361443414361e-05
2.26828022219784e-07
-3.16376937731644e-05
-2.49707438616892e-05
5.61282393522605e-07
-1.31920717917792e-05
-1.29202716299514e-05
-2.67674296667734e-05
-2.0787287638197e-05
-2.75057692830696e-05
-2.33852947719098e-05
-9.90394267948212e-06
-9.88723627312582e-06
4.87988304379667e-07
-1.65691335693184e-05
-3.02258187335587e-05
-2.95368840553121e-05
-3.19374258076907e-05
9.82359715319419e-07
-4.48883018469276e-06
-2.1779029960179e-05
-2.70256097823076e-05
1.54330698024846e-06
-6.15738230344617e-06
-2.30996048659071e-05
-2.17249879664926e-05
-3.03492768392628e-05
-1.59588002546275e-05
-4.29884124520129e-05
-3.33423010734091e-05
-3.75259117302855e-05
-2.96946298399743e-05
-3.34722157582051e-05
-3.45962736848087e-05
-2.05104916862605e-05
-2.61453816329834e-05
-3.80272635267181e-05
-2.5546992412342e-05
-4.13906722326603e-06
-1.24226317382572e-05
-2.21769806762946e-05
-1.82889882651046e-05
-2.28585288483285e-05
-9.46448386279698e-06
-2.20207788057579e-05
-3.88835934575359e-05
-1.81604267727506e-05
-1.89027127168567e-05
7.83841419294077e-06
-2.5062403053511e-05
-2.14870283162855e-05
-1.55868807059113e-05
3.88771976577828e-06
-9.63408313589847e-06
-1.992800327726e-05
-1.87033570605526e-05
-1.2990573939287e-05
-2.82478185373409e-05
-1.67319973579337e-05
-2.39606258139968e-05
-3.02710221655077e-05
-2.02776570115581e-05
-2.77282731862256e-05
-7.63951005833628e-07
-1.59845108896683e-05
-3.2761915175303e-06
-5.06163485459721e-06
-1.13776014231222e-05
-7.29228977437206e-06
-1.17784870600014e-06
-3.70349382921152e-05
-2.86047860083832e-05
-3.51853546528455e-05
-1.10963095579282e-05
-7.84164952472871e-06
-2.19221116621013e-06
-7.87805183194173e-06
-3.82279365416427e-05
-2.50758013046431e-05
-4.19863089068749e-06
-2.82144760190003e-06
-1.63989619801198e-05
-2.01205058093889e-05
-2.55867338056708e-05
-3.34982145447439e-05
-1.57515938512143e-05
-2.69289588403457e-05
-3.1382069704224e-05
-1.73867360803924e-05
-2.17954954641467e-05
-9.33124102914793e-06
-9.21629405189665e-06
-2.18927630238563e-05
-9.0999374411976e-06
-3.31407010189034e-05
-3.07561113345425e-05
-1.12630546085088e-05
-2.13672844807702e-05
-8.37816448096205e-06
-2.51733328618823e-05
-1.67820738447214e-05
-2.68754163467828e-05
-1.76964335266277e-05
-2.89475820055806e-05
-1.07299136804715e-05
-3.30376441541365e-05
-3.75512287026728e-05
-4.44342683831745e-05
-2.32596017399292e-05
-1.43215998750627e-05
-2.97334314468202e-05
-1.79598595955897e-05
-1.68558779988568e-05
-2.06591921331357e-05
-1.94949290808827e-05
-1.99492829815431e-05
-2.98368491294996e-05
-9.83551924047284e-06
-1.03380714394827e-05
-2.14444610373457e-05
-8.2109994116643e-06
-1.95264885531531e-05
5.34375925774174e-06
-1.5629816458535e-05
-3.33784790431337e-05
1.64542288113113e-05
3.72702756902051e-06
-2.24885966512958e-05
-8.84368732344998e-06
-1.38763495646938e-05
-1.54400095189066e-05
-3.59915739468429e-05
-3.07397406740645e-05
-7.42367819725331e-07
-1.38266492547048e-06
-1.93780634191581e-05
-5.47810565944455e-06
-1.55527976760084e-05
-1.41690425482378e-05
-1.30110989694223e-05
-3.87491740713957e-05
-2.74424708770229e-05
-2.70802465389203e-05
-2.65745292726427e-05
-1.49314475552679e-06
-2.64525609949257e-05
-2.58662063529047e-05
-1.75347372794737e-05
-5.32861146835092e-06
-1.08063410384112e-05
-2.67655659438903e-05
-1.90606315697647e-05
-1.10025802831502e-06
-3.29977680045387e-05
-1.81169776864173e-05
-4.80952897440342e-05
-2.55932608800761e-05
-2.65185150441056e-05
-3.41705187344013e-05
-2.7530561502372e-05
-2.54934948821715e-06
-2.33846163437781e-05
-2.2386753776957e-05
-1.97000755094326e-05
-1.5295540434207e-05
-2.47246313845284e-05
-2.55765496003236e-05
-1.4472569002335e-05
-3.20649675472494e-05
-3.37069479629511e-05
-1.33086679029524e-05
-1.2478030975525e-05
-1.56554950031768e-05
-1.22678642101372e-05
-2.32795264752785e-05
-1.01670772729218e-05
-1.5046921696013e-05
-1.73682203788021e-05
-2.64897610470131e-05
-1.19545687648317e-05
-4.16090636294286e-05
-2.81045819590784e-05
-2.22295189435179e-05
-3.09305019820222e-05
-1.56568685698076e-05
-2.73603678201639e-05
-2.21479551724487e-05
-9.35407358106688e-06
-1.62615376466921e-05
-1.82249980833932e-05
-2.41610717654404e-05
-2.17478297526406e-05
-2.67216720253541e-05
-3.42707341406393e-05
-1.80824345947566e-05
-1.85696129024764e-05
-3.22673321091325e-05
-1.20837398366002e-05
-1.97492849258555e-05
-4.12879673443737e-05
3.59905543713805e-06
-2.19953612030083e-05
-1.77767927012961e-05
-3.28247590121668e-05
-1.22268041528731e-05
-1.91806143772459e-05
-2.5104428888305e-05
-1.87885240344792e-05
-1.45769193058766e-05
1.24033262549058e-06
-1.06428372447498e-05
-9.6325557745697e-06
-2.58358368306453e-05
-3.66733502328306e-06
-2.83392092616843e-05
-1.52073106101554e-05
-7.48983744090395e-06
-2.39437022040083e-05
-1.47858246327029e-05
-3.74236420793216e-05
2.8649103723148e-06
-2.32977346706939e-06
-1.92522140881498e-05
-3.83857076617542e-05
-3.73229454968681e-05
-3.50005934591974e-05
-1.96522575090408e-05
-4.38024123145009e-06
-1.17584859273806e-05
3.62768903244728e-06
-2.65282600348507e-05
-1.25496898130684e-05
-1.70208833644905e-05
-3.78575388049328e-05
-3.43624205761876e-05
-6.95174609570711e-06
-2.39923493602439e-05
-2.54523177427088e-05
-1.33912110720366e-05
-2.03759970954039e-05
-2.08516063240167e-05
-1.25903281294386e-05
-2.47621391239787e-05
-4.73856030347306e-06
-2.25960226778447e-05
-3.39429632452697e-05
-2.91434808130484e-05
-6.03746025233218e-06
-1.96198450535213e-05
-2.74080236618361e-05
-8.14601752933452e-06
-1.98595578318023e-05
-2.76629906547669e-05
-2.99402848579892e-05
-9.70515313485969e-06
-1.82727395194384e-05
-1.17121581646688e-05
-1.35612570196922e-05
2.12439186555616e-06
-1.64771436089674e-05
-1.28722330519658e-05
-2.31355226285273e-05
-1.63977730312804e-05
-1.46298669119055e-05
-2.19937525595512e-05
-1.41434341576317e-05
-1.05079044573072e-05
-1.36045020095527e-05
-1.15363690650731e-05
-3.46798726763384e-05
-1.40579433690733e-05
-7.76085318721509e-06
-8.18016482523559e-06
-1.7880863766016e-05
-1.73378442719907e-05
-3.64173919549229e-05
-2.83907757921206e-05
-2.45327260917992e-05
-1.87726510365885e-05
-2.18289603727102e-05
-4.50019570019864e-07
-3.96059439841087e-05
-4.30825433799762e-05
-1.58132804629674e-05
-3.26775717513064e-05
-1.06774521056967e-05
-1.17271598994786e-05
-2.90402495272706e-05
-6.98078390473334e-06
-2.07003007381522e-05
-1.3404004804111e-05
-3.8535777632148e-05
-1.33807685054101e-05
-1.3365487825079e-05
-2.38215479781029e-05
-3.0316995928582e-05
-2.95952399549766e-05
-1.48766723204234e-05
-3.79051000042195e-05
-2.65322847070233e-05
-2.80896239994936e-05
-9.76050302900151e-06
-1.18299955438548e-05
-3.37842949541386e-05
-2.21918606638154e-05
-1.59543021081588e-05
-7.15013013161127e-06
-2.71103738542361e-05
-1.55358821522256e-05
-3.38853518505504e-05
-8.04939962488017e-06
-1.8775024759739e-05
-2.34282766561389e-05
-4.70178743020565e-05
-2.81565946949347e-05
-1.0426376252872e-05
-4.78620398771933e-06
-1.86786788136581e-05
2.3041420651203e-06
-4.51108390565166e-06
-1.84123999747694e-05
-7.25420028011803e-06
-2.19023164733281e-05
-1.65351039774153e-05
-3.37202947747779e-06
-3.70565025470483e-05
-1.11775570221383e-05
-2.31506708937256e-05
-3.36082525750074e-05
-1.36685224957845e-05
-8.39640893201412e-06
-3.565979065258e-05
-1.74727998502281e-05
-3.03442571809554e-05
-2.54333700851657e-05
-2.53689928761464e-05
-2.22192671334593e-05
-3.45487298797257e-05
-3.3745783437062e-05
-3.08845794931719e-05
-1.57102801597006e-05
-8.63078871523936e-06
-1.00737685539646e-05
-2.30763292233169e-05
-1.65575000491636e-05
-3.41028889746775e-05
-2.32981437566349e-05
-2.15086065533662e-05
-1.33445650101871e-05
-1.94184352620763e-05
-4.3430437411352e-05
-1.57124683184798e-05
-1.60591067846151e-05
-4.1144804515022e-05
-2.37927086120922e-05
-4.01482712800836e-05
-2.38059034442192e-05
-2.30260277202723e-05
-8.45930151151979e-07
-1.04542585281365e-06
-3.48491193099597e-05
-2.93912567157236e-05
-1.53737848285229e-05
-4.09324632748209e-05
-1.62606065294198e-05
-1.31077702330161e-05
-9.89648676464681e-06
-2.70363727751969e-05
-2.81349937204404e-05
-2.24555143590417e-05
-3.66191379898381e-05
-3.67371979958652e-05
-1.25736886549276e-05
-4.28070033189473e-05
-5.70620499093343e-06
-3.93444067879516e-05
-2.27443428056354e-05
-3.66852138504661e-05
-3.22405902793848e-05
-7.81939242070151e-06
-1.92316686679462e-05
-1.39182755038584e-05
-3.27528509709053e-05
-1.64766389216023e-05
-1.98721536043928e-05
-2.95573072910473e-05
-1.93705879607498e-05
-3.97042962111692e-06
-2.25225327171017e-05
-2.01416559603854e-05
-9.94721596600502e-06
-3.05787647200413e-05
-8.80473382374116e-06
-4.55872001973809e-05
-1.2909431076553e-05
-1.67860040487138e-05
-2.37837367269906e-07
-2.148071643168e-05
-1.27890434170213e-05
-1.42994130294397e-05
-2.27359831183496e-05
-3.11481242271594e-05
-2.32251862798107e-05
-1.04313982769156e-05
-2.04196686537837e-05
-2.29784383443205e-05
-1.9610037216852e-05
-2.8249648158507e-05
-3.07108286010473e-05
-1.56791811249389e-05
-1.39245298519288e-05
-5.29913395373745e-06
9.46363607692607e-06
-2.3441074343108e-05
-3.55473728945509e-05
-1.55400542036761e-05
-4.38044861222459e-05
-3.14038600010299e-05
-2.75297296716671e-05
-4.53638114868184e-06
-3.15112027395192e-05
-2.1904093879276e-05
-3.67959299176182e-05
2.16914615105536e-06
-3.16314437287231e-06
-1.18750213691658e-05
-1.45240770189857e-05
-2.6196629929137e-05
-2.91556563013244e-05
-2.80973723113251e-05
-1.71385187084232e-05
-1.44599341479287e-05
-1.53517530725502e-05
-3.22504626416633e-05
-1.68244064209692e-05
-3.6388016099919e-05
-2.65363060583901e-05
-1.75754754611258e-05
-2.52632672550113e-05
-2.88096245876159e-05
-2.34618105370078e-05
-1.81760463449039e-05
-2.15983151037372e-05
-2.12102347112949e-05
-1.38710262369792e-05
-3.83249226259336e-05
-2.60696221056196e-05
-3.56969214292249e-05
-4.95711320043642e-06
-1.94150688023552e-05
-1.43790800890343e-05
-1.95627347741662e-05
-2.94795380887713e-05
3.68684358331525e-06
-2.38241252323547e-05
-1.69754959664757e-05
-1.41784976244954e-05
4.72768364661562e-06
-2.3422319213563e-05
-1.58682104480634e-05
-1.25992922098814e-05
-2.12493722300971e-05
-6.33617726249426e-06
-2.52786136286777e-05
-3.03138896173376e-05
-1.43339270804901e-05
-2.66434964754843e-05
-2.60790367429631e-05
-1.75982581423095e-05
-5.54154569679599e-06
-2.25407603223585e-05
6.36930206463989e-06
-2.02347820208554e-05
-1.15412024347207e-05
-1.6650333467239e-05
-2.76513220098085e-05
-1.49608639445475e-05
-1.95262248926696e-05
-8.2624772868199e-06
-9.81350605397657e-06
-4.45809320836349e-05
-1.97100838825007e-05
-3.45482946180906e-05
-9.44090758186219e-06
-1.51059677410833e-05
-1.31725074799686e-05
-3.86578930145597e-06
-3.62400186969644e-05
-9.37363654216021e-06
-2.0292420418194e-05
-2.83579591362781e-05
-1.47147858454119e-05
-3.46791082424209e-05
-3.60307299370569e-05
-8.47664118045007e-06
-1.9806483354218e-05
-3.6551544194915e-05
-2.36772209729581e-05
-1.39816056966106e-05
-2.86780338853702e-05
-4.53346803778994e-06
-9.45474138355587e-06
-9.37143485367018e-06
-6.50617644767337e-06
-2.45502185160912e-05
-1.47698012374035e-05
-6.27759774895845e-06
-2.51601967768367e-05
-2.0369796531842e-05
-3.05176779142683e-05
-2.6229995353897e-05
-2.00812731361839e-05
7.08841522544482e-06
-1.1988067823961e-05
-2.49837666866464e-05
-2.0452758960272e-05
-8.3944565745131e-06
3.54226349341141e-06
-8.46533954829041e-06
-3.13438603264365e-05
-5.06011211803121e-07
-1.82950161620744e-05
-3.96604395926422e-05
-2.60487613380434e-05
-2.79782515263152e-05
-1.2265670920143e-05
-3.30838477638939e-05
-1.7953713466692e-05
-1.61214548026119e-05
-1.31139928797033e-05
-1.8321782728789e-05
-3.36669285038965e-05
-2.01377969109266e-05
-2.84384785678585e-05
9.33457231695479e-06
2.34972738667521e-06
-1.97933238901217e-05
-3.36728590890338e-05
-3.68254391751014e-05
-2.98677691187887e-05
-4.83814555221191e-05
-2.03403207193644e-05
-2.31344846759327e-05
-3.04592594975506e-05
-1.95694964910652e-05
-3.78253713838909e-05
-1.70052862942745e-05
-1.36752424739109e-05
-1.2016673388299e-05
-1.96692937549647e-05
-1.7265628678318e-05
-2.69768534143828e-05
-2.76774934989346e-05
-1.27491427928012e-05
-1.54803521582615e-06
-2.47093995047904e-05
-1.80668899401596e-05
-2.15669265612179e-05
-7.73495900591462e-06
-1.53353356375984e-05
-3.37338086695035e-05
6.8803821116193e-07
-2.65547187157922e-05
-3.24373638586247e-05
-2.53690806527638e-05
2.97101763860965e-06
-1.62940207216523e-05
-1.7809186992102e-05
-1.52901569226188e-05
-2.59522036094951e-05
-1.62909089826411e-05
-2.30493442873881e-05
-1.68337501626038e-05
-6.61576546217612e-06
-1.17960056860231e-05
-1.91316731893508e-05
-1.7501705200937e-05
-1.75439141580539e-05
-2.31090909760821e-05
-1.46109805776517e-05
-3.06217588483405e-05
-1.79955887279281e-05
-2.52351511120879e-05
-1.96351609595788e-05
-1.7400278560153e-05
-1.86812428699011e-05
-1.72795746304438e-05
-3.02010450166988e-05
-1.83103613432672e-05
-1.10919126070662e-05
-1.36460063112556e-05
-9.13524028260695e-06
-4.02798000388101e-05
-3.83584948604e-05
-1.01970222177703e-05
-3.77171308384037e-06
-1.7715980679048e-05
-8.35823204992414e-06
-3.39587453187474e-05
-2.25731097755199e-06
-9.39999094651703e-06
-1.439434390219e-05
-2.12213164542257e-05
-1.60365726638948e-05
-1.2730275191664e-05
-7.81921843552865e-06
-1.39953371594701e-05
-2.51695158286986e-05
-1.51672210952919e-05
-6.94440775246818e-06
-1.43280810287289e-05
-2.6433656006526e-05
-2.18186756523383e-05
-2.35592535819992e-05
-2.96192451558119e-06
-3.81380400906687e-06
-6.8966507083037e-06
-1.02387593275339e-05
-3.88439539617048e-05
-2.16676834955078e-05
-4.85644326549982e-05
-9.97131976346963e-06
-2.97032084656425e-05
-3.91960099598438e-05
-4.06116638859519e-05
-2.29985492985611e-05
-1.87253630599933e-05
-7.15872701470917e-06
-1.6010796567673e-05
-2.7869657542286e-06
-1.89880453359525e-05
-1.03614104401652e-05
-3.72252449211056e-05
-1.38674202929505e-05
-2.5108083887718e-05
-3.38253304806779e-05
-2.02747258401808e-05
-1.74407170650507e-05
-3.42222747809916e-05
1.42531959555434e-05
-1.1944443148708e-05
-1.69576049403044e-05
-3.3404510339879e-05
-3.59656769452116e-05
-2.99472958267066e-05
-1.24530711187059e-05
-2.61868465234126e-05
-8.82015492901726e-06
-1.38877798569207e-05
-2.03905533225844e-05
-2.8553776726155e-05
-2.60151347211567e-05
-2.73029576879787e-05
-1.95052346693613e-05
-2.4547068260514e-05
-9.35353046995528e-06
-2.47480023213039e-05
-2.47765544345584e-05
-7.82830595162076e-06
-3.22202216952412e-05
4.49930763826958e-06
-3.07262840457484e-05
-2.47306602247353e-05
-1.92788010615546e-05
-3.15239011383821e-05
-3.01824477202047e-05
-2.78385922831345e-05
-2.35507165345173e-05
-2.10433018990099e-05
-2.60688543254208e-05
2.51924996603992e-05
-7.26135562441734e-07
-9.30653425536334e-06
-2.42048833940395e-05
-1.27240844482581e-05
-2.75111801660235e-05
-2.14735529609052e-05
-3.23641295415568e-05
-2.32476757409465e-06
-7.13475745777927e-07
-2.69466245403564e-05
-1.36592815683917e-05
-1.92938419962519e-05
-9.08323594987195e-06
-9.95969064057791e-06
-6.09954788775933e-06
-1.83317667460955e-05
2.9261599519767e-06
-2.21987970879661e-05
-9.37036246292293e-06
-4.02705870707903e-06
-1.86580519770031e-05
-4.6313727494066e-06
-3.31063262567305e-05
-1.49765131142283e-05
2.30547430102563e-06
-1.06568762214296e-05
-1.99585018466146e-05
-2.0799202206248e-05
-2.26766984404447e-05
-1.73502794057884e-05
-4.06686999518052e-06
-3.57972106034785e-05
1.3279647800493e-06
-1.49908439435483e-05
-3.24322582053765e-05
-1.17864030685271e-05
-3.36724615131761e-05
-2.02933501862825e-05
-2.15249204939544e-05
-1.75156459473811e-05
1.20949952390229e-05
-1.72185621508301e-05
-5.40931609344675e-06
3.05724214239936e-06
-2.54612897194767e-05
-1.1858630547987e-05
-2.82123512127999e-05
-1.09546605253014e-05
-3.50555120711659e-06
-2.20032314626391e-05
-4.36070066674591e-05
-1.55362336146197e-05
-1.95990035497568e-05
-8.89663778477582e-06
-2.6792478404819e-05
-1.35218976251823e-05
-2.41270109649263e-05
-6.29728934261211e-06
-2.02184642150011e-05
-1.28356889123738e-05
-2.53259896664371e-05
-1.85346844223435e-05
-1.06386119575858e-05
-2.4297939095633e-05
-2.66451295856388e-05
-4.00446338375396e-05
-2.10005725342636e-05
-3.9874616845027e-05
-2.56958185596927e-05
-1.10996194110194e-05
-1.09687057215555e-05
-2.88237150917555e-05
-3.21959708322358e-05
-4.89677822349148e-05
-2.03686178883071e-05
-6.98629967583824e-06
-2.53502955830992e-05
-1.61779557603477e-05
-2.38658384444308e-05
-2.58755037230685e-05
-1.45279567072484e-05
-5.81121339831003e-06
-1.51119243789848e-05
-3.17657681055193e-05
-3.63110210606282e-05
-3.76978481201728e-05
-1.49525077935188e-05
-2.99121942432276e-05
-3.7407078089206e-05
-2.33555240088685e-05
1.20212468294233e-05
-2.37881983171467e-05
-4.4814427820323e-05
-1.47367382717891e-05
-2.08335621993168e-05
-2.95079808940991e-05
1.09837871415647e-05
-2.22717962270779e-05
-2.32876700918601e-05
-1.90040664034938e-05
-2.41091354973068e-05
-2.04592933936365e-05
-3.10356603080811e-05
-3.59001699869754e-06
-1.25831760993326e-05
-1.51424000430902e-05
-2.45667666053562e-05
-1.39490873275853e-05
-2.60629462272513e-05
-3.70669148213906e-06
-6.49070316806715e-06
1.28942265445213e-05
-1.45919954613927e-05
-2.48248084475083e-05
-3.5147689310384e-05
-2.08956830345881e-05
-8.5650390263185e-07
-1.12701261951658e-05
-1.3993755472679e-05
-4.89181665822177e-05
-1.76120922570943e-05
-1.91576362213643e-05
-2.17332739787774e-05
-2.87871008328514e-05
-1.31828851806704e-05
-2.76227804141853e-05
-4.17010837245346e-05
1.8509776898349e-06
-1.80534553347001e-05
-1.4882412471041e-05
-2.18427809556987e-05
-1.73565778950586e-05
-3.93239351298076e-05
-2.66958879313962e-05
-2.89656591300796e-05
-1.64858739276808e-05
-2.8617771476875e-05
-1.05219948701232e-05
-2.55139616305014e-05
1.279660788364e-05
-1.57773848740474e-05
-2.77049895777925e-05
-2.05599108761951e-05
-3.64251755985729e-05
-3.23766717954896e-05
-1.19999392246465e-05
-1.98776716923735e-05
-1.8689537562659e-05
2.02246356221821e-06
-2.87115009794749e-05
-2.03442887332058e-05
-7.14955718636189e-06
-1.94707860401415e-05
-2.28754258523583e-05
-2.89345905357626e-05
-1.99967460237521e-05
-1.14767795675614e-05
-1.97992210932954e-05
-3.6547532018942e-05
-1.09569600351815e-05
-2.53809406272856e-05
-3.55287388515396e-05
-1.57335661447223e-05
-2.85094858911718e-05
-2.1423833209486e-05
-4.95557188582375e-06
-3.87800354461257e-05
-2.80972766834546e-05
-2.09235250741919e-05
-2.91381775960767e-05
-4.0763094600039e-06
-3.36220225583205e-05
-1.53344853376739e-05
-2.03092596613129e-05
-2.54637207861817e-05
-3.10539523610422e-05
-1.57231520293761e-05
-2.11467918464185e-05
-4.42225799357172e-05
-1.76996395879968e-05
-2.74067375737289e-05
-1.29243023735907e-05
-2.51999682293388e-05
-3.44756548169557e-05
-6.74694614480372e-06
-3.02050838551471e-05
-1.58166797015249e-05
-4.03688262189208e-06
-9.41572578007193e-06
-2.5725317325926e-05
-1.04442434521087e-05
-2.44697971080236e-05
-1.56234298346015e-05
-3.20372385366565e-05
-6.7133931717784e-06
-1.88676489279968e-05
2.28486060154171e-06
-2.01523922511869e-05
-3.35482067258617e-05
-2.07795871932415e-05
-1.08775548194664e-05
-3.39931233565295e-05
-4.48251440368099e-05
-2.71880640508275e-05
-1.20160260779166e-05
-2.17516957972153e-05
-3.38953814004357e-05
-1.00262434032372e-05
-3.51748412122545e-05
-3.4970582845229e-05
-2.18821188826582e-05
-1.19454499967294e-05
-2.78021198002281e-05
-7.31462534120666e-06
-1.6282549388306e-05
-3.37697963032329e-05
-2.95516483518221e-05
-2.09085873408604e-05
-1.84986000912432e-05
-3.16860203943162e-05
-3.06799629128481e-05
-2.96434113688151e-05
-1.84944167739368e-05
-8.08281010499482e-06
-2.69786635688612e-05
-6.42479746752637e-07
-8.68406570350831e-06
-1.77439945942342e-05
-6.53793439217597e-06
-2.23322359746021e-05
-1.1830649144775e-05
-3.29699491242743e-05
-1.28042405031297e-05
3.27431645237986e-06
-2.24391063232906e-05
-2.41819211973982e-05
-2.41455927340375e-05
-3.89719417600178e-05
-2.77766220296187e-05
-5.44444936374778e-06
-2.10059478403302e-05
-1.55266153125638e-05
-2.14010808332898e-05
-2.77161205689936e-05
-1.89545785408681e-05
-4.07127988589481e-06
-3.48175105186468e-05
-4.03176858084937e-05
-2.70206155099832e-05
-2.71852859575851e-06
-1.38188472018387e-05
-2.15903654475387e-05
-1.02890652452268e-05
-1.87555443470528e-05
-2.89584100270401e-05
-2.31353761932237e-05
-1.64188506748508e-05
-2.80543499955046e-05
-2.83175088447271e-05
-2.20334962484735e-05
-2.50071175547249e-05
-1.89223959867861e-05
-6.32735423668908e-06
-1.1210652987182e-05
-1.54985371387902e-05
-8.69396774009005e-07
-1.33531857815052e-05
-1.64432108759935e-05
-1.73532976251097e-05
-2.27836001981944e-05
-2.14530306876357e-05
-1.13342525871117e-05
-6.95825600297861e-06
-2.89962286868281e-05
-3.05198313784491e-05
-1.16921559392759e-05
-3.73666819778188e-05
3.47518716529354e-06
-3.65104417296602e-05
-3.02094016220877e-05
-1.14811295219286e-05
-2.91072955954371e-05
-2.45676735812701e-05
-2.92375917404027e-05
-1.44385229417776e-05
-4.28000165994472e-06
-2.06389453978706e-05
-3.61756158608512e-05
-1.25980086389549e-05
8.15534211936397e-07
-2.86436743567883e-05
-2.73615405772555e-05
-2.5835767822843e-05
-3.67745187525858e-05
-4.32731988364046e-05
-2.29907411941906e-05
-2.87466525412802e-05
-1.68315574913019e-05
4.95291926743861e-06
-1.6034787109456e-05
-2.81414351643231e-05
-2.38654331781244e-05
-1.92443452064001e-05
-2.36779936092863e-05
-8.34514019909247e-06
-1.30368223065593e-05
-5.56257081169554e-06
-1.73100276188889e-05
-3.70857176297482e-05
-2.20101216491966e-05
-1.34627418393062e-05
-1.28884763901891e-05
-2.56894037692273e-05
-1.97215381339497e-05
-1.09079581632601e-05
-3.31826959318199e-05
-1.68666607154463e-05
-1.79146929513371e-05
6.02789289624145e-06
-3.09572013801376e-05
-9.0055155066382e-06
-2.22649833493271e-05
-2.91279885350908e-05
-2.429350679744e-05
1.04022348090297e-07
-2.53874995418598e-06
-2.00290703808433e-05
-1.45618101204983e-05
-1.55283473422732e-05
-1.87670618072657e-05
-3.04332318774347e-05
-1.59734117764283e-05
-2.48500409867068e-05
-2.4333989600901e-06
-2.38137694593757e-05
-1.56095600023821e-05
-1.56655239326818e-05
-3.35164576079435e-06
-2.15779085558472e-05
-6.73160880950126e-06
-3.26557600264364e-05
-1.076090373105e-07
-1.21026820744703e-06
-6.69722321069371e-06
-1.40725339300921e-05
-6.60486401432037e-06
-1.44329272025502e-05
-1.54914339460245e-05
-2.84791291874005e-05
-1.83233835974538e-05
-1.76852013907999e-05
-7.65014983922068e-06
-1.64455429236455e-05
-1.82523145686156e-05
-1.78879540763484e-05
-1.48018658810406e-05
-1.63944766980706e-05
-1.77149305912423e-05
-1.33459634264389e-05
-1.19343372632824e-05
-3.1259270988472e-05
-1.17516400558043e-05
-1.33476050129323e-05
-2.73815189729213e-05
-2.02916675425497e-05
8.49235646067863e-07
-2.52682672907201e-05
-1.40188446210234e-05
-1.59529515235508e-05
-2.89880555950029e-05
-1.45277851023939e-05
-2.93819079815195e-05
-2.4310520215735e-05
-5.22938417656674e-06
-3.70941094793434e-06
-3.73146392444259e-05
-2.30525621442495e-05
-1.88142254729096e-05
-1.55590970556354e-05
-2.15066474072618e-05
-2.32468888302692e-05
-3.08575646944795e-05
-1.64033483896923e-05
-1.79715106450836e-05
-5.71486557888867e-06
-3.37205760258021e-05
-1.44290980829398e-05
-1.81298563509823e-05
-2.08826029488597e-05
-3.66434435562516e-05
-2.2487266334626e-05
-1.89565128824037e-05
1.62063056549135e-06
-1.54377731286206e-05
-2.87319437070801e-05
-1.88837039228119e-05
-1.30981610627338e-05
1.59659304159888e-06
-1.67928626947186e-05
-1.50287920009494e-05
-4.21838925838486e-05
-2.10543537458039e-05
-2.13247228325361e-05
-1.06858520045744e-05
1.6343417622106e-05
-3.51884178309541e-07
-3.30414782047562e-06
-1.26897061464239e-05
-1.17907849432612e-05
-2.70824569497399e-05
-2.1000400767384e-05
3.72876538831372e-07
-2.83794882253601e-05
-1.09418688371137e-05
-2.62083331071067e-05
-1.31462774825335e-05
-3.4079337886722e-05
-3.18206806167547e-05
-2.40655229007354e-05
-8.95456149352801e-06
-1.480010362364e-05
-7.30537828302024e-06
-4.04993585275289e-05
-1.16997601394121e-05
-4.23970108740956e-06
-2.99305592186616e-05
-1.61385350853006e-05
-2.38711886464029e-06
-2.45116811109896e-05
-1.49001133107323e-05
-2.61950490386499e-05
-2.34779676586267e-05
-2.10177877919269e-05
-3.93770351309504e-05
-2.6372370610806e-05
-1.87074133341236e-05
1.041890954243e-05
-2.77537774486585e-05
-2.55264437442653e-05
-2.32652777697783e-05
-1.71003126718966e-05
-1.81985747945951e-05
-2.75660197998669e-05
-2.19707804585874e-05
-2.35380869675351e-05
-9.48481822173167e-06
-1.34350514372787e-05
-1.7758747392165e-05
-1.67230180346767e-05
-4.82964594345377e-06
-1.22152257807498e-05
1.54988066167694e-06
-2.99360619364671e-05
-1.88849145264568e-05
-2.15548017544035e-05
6.56468782585711e-06
-2.13134780624166e-05
-1.78058934595047e-05
-2.78442150600718e-05
-2.63948542635158e-05
-8.06300654783376e-06
-2.98359040821113e-05
-4.50751597347113e-05
-2.03456897750832e-05
-9.12789478931746e-06
-3.5983918361855e-05
-1.56228950634559e-05
-5.27932761679452e-05
-2.50964170909148e-05
-9.98786401485799e-06
-2.34699150940063e-05
-8.45890865615684e-06
-1.43412984269194e-05
-3.65391607201171e-05
-3.0024466080988e-05
-5.12369683876064e-05
-2.99931570599273e-05
1.26377544887577e-05
-1.69374688738187e-05
-8.93151770170634e-06
-1.90354131612881e-05
-3.86458151219261e-05
-2.97038649410625e-05
-1.89661381290138e-05
-2.38241246098716e-05
-2.08645790527183e-05
-1.4552635881553e-05
-1.55593637359423e-05
-3.79049278250409e-05
1.27216801712933e-06
2.73734698665178e-06
-1.56213930331913e-05
-2.65308297256001e-05
-1.89910196386389e-05
-2.81005559565757e-05
-6.34610444004432e-06
-2.12158056915554e-05
-8.32067046490833e-06
-1.57869944749002e-05
-2.02498480304303e-05
-2.98592412598229e-05
-1.56713413712604e-05
-3.49981813087948e-05
-2.0525436268924e-05
-9.17977389892536e-06
-2.94398587957576e-05
-2.55119836243295e-05
-1.6067485597516e-05
-8.07298563207127e-07
-4.83871057521703e-06
1.80460775455201e-06
-2.18323956813499e-05
-3.78021845437624e-05
-2.25895744828049e-05
-1.07795735306909e-05
-8.38126277214969e-06
-1.51263231928814e-05
-3.06532432375358e-05
-2.64519175871262e-05
-1.96774790816589e-05
-1.43350382431841e-05
-1.23021169173225e-05
-1.21747140856953e-05
-2.57279974739005e-05
3.36527999088905e-06
-7.14434077557409e-06
-2.52430754012121e-05
-2.82320753660623e-05
-1.64913867462182e-05
-1.34802392385536e-05
-3.35466729121798e-05
-1.72285706595294e-05
-2.02113177122718e-05
-3.41623616630393e-06
-1.57188641488372e-05
-3.21393953499055e-05
-2.43594605121938e-05
-1.9806382330077e-05
-9.64638376624131e-06
-1.53250009729309e-05
-9.87644110269397e-06
-1.43310287510622e-05
-1.93131160453381e-06
1.3829920653726e-05
-1.89125622407172e-05
-1.01176648776957e-05
-2.31925455943109e-05
-3.08847122274196e-05
8.77679141026558e-06
-9.48827189912336e-06
-7.39361256574161e-06
-1.91581391552174e-05
-1.97566326767057e-05
-5.96976942148644e-07
-3.12564586299841e-05
-2.94138760606382e-05
-1.80045037058754e-05
-5.29744869402808e-06
7.95912358030476e-06
-1.78402067980272e-05
-2.08419294097215e-05
-3.12892283621241e-05
-3.10126870825184e-05
-9.83360148002582e-06
-1.47797949332292e-05
-2.78485649832519e-05
-4.1473582931419e-05
-8.34926063640883e-06
-3.12451148156136e-05
-1.63097631565409e-05
-2.80850828957412e-06
-3.08889392417665e-05
-1.57205203761082e-05
-2.25188393649633e-05
-2.29008015699596e-05
-1.56085867824282e-05
-8.91550581669372e-06
-2.7689367323278e-05
-1.60054703958344e-05
-1.35646709749984e-05
-2.68506320191979e-05
-1.60027195181017e-05
-8.98165611298238e-06
-2.62322383174077e-05
-2.35776394344125e-05
-1.44437839006626e-05
-6.66076401719926e-06
-3.31252769330526e-05
-7.37624806934574e-06
-6.949459768839e-06
-1.1889395218699e-05
-6.40696894025546e-06
-2.371373696898e-05
3.80354165897268e-06
-2.39301342018129e-06
-3.42765305503309e-05
-2.3623231379718e-05
2.50063043686341e-06
-2.2247593303023e-05
-2.06618735768479e-05
-1.52743974309777e-05
-2.68082811047702e-05
-2.47947114130943e-05
-1.92062946829933e-05
-2.77717103554361e-05
-1.98344008848781e-05
-1.01914750543707e-05
-2.28586471645181e-05
-2.02424980659199e-05
-1.68301399032168e-05
-3.00197675614576e-05
-2.5257291538907e-05
-3.43058391517699e-05
-2.49230928499144e-05
-1.85695827181511e-05
-1.76783946744982e-05
-3.31634794104125e-05
-3.88400518684718e-05
-4.22773960056341e-05
-1.89432976822759e-05
-3.59640192668776e-05
-3.60786523139887e-05
-1.10126297061916e-05
-2.74778564809922e-05
-1.26414653678534e-05
-2.32011117654221e-05
-3.2210178570001e-05
-1.84360771859617e-05
-2.11491517835074e-06
-7.34275616879702e-06
-7.49759610075415e-06
-2.74456539821377e-05
3.79591636524559e-06
-2.28300478913333e-05
-2.45892885013693e-05
-1.70625412273691e-05
-2.38684842938552e-05
-1.31046946114743e-05
-3.22662025105306e-06
-1.46345993362634e-05
-1.34321974687071e-05
-2.4887432675111e-05
-2.31637334689018e-05
-2.22235005068775e-05
-1.21413888175569e-05
-3.19676040999395e-05
-2.33475013337777e-05
-3.34316165625763e-05
-2.38378917668046e-05
-4.00911153337684e-06
-1.99312679408744e-05
-1.79891352754749e-05
-3.56102208699523e-08
-4.18578459111164e-06
-2.53205235928791e-05
-2.34722036721455e-05
-8.54015179850499e-06
-2.76335914178429e-05
-1.9304708310088e-05
-3.92932178243043e-05
-3.37399665557749e-05
-1.8743612196662e-05
-3.20428436329106e-05
-4.88432075343382e-05
1.87401330739963e-05
-3.16479935513554e-05
-2.29750782236376e-05
-3.04213277043456e-05
-1.51627779091214e-05
5.36186124472861e-06
-2.54294448178684e-05
-2.37286426525805e-05
-3.39653938010705e-05
-1.46307995735348e-05
-2.39729029203541e-05
-5.34034137857763e-06
-5.39205727103743e-06
-2.44278501818475e-05
-9.74749214646915e-06
-3.81420883850879e-05
8.48891341898191e-06
-2.49346890196437e-05
-1.63214574041503e-05
-1.77072953538676e-05
-2.53354372708367e-05
-1.68340480844432e-05
-1.75483193996767e-05
4.29668801797317e-06
-1.1343238025613e-05
-2.12687815237116e-05
-3.28738007440038e-05
-2.25214468920823e-05
1.13970646979762e-06
-2.55408441106059e-05
-2.24259113549279e-05
-8.91093326140583e-06
-8.41507287556565e-06
-4.47607785686129e-05
-2.13015618466609e-05
-1.00192263980568e-05
-3.49190760685535e-05
-2.52665192316156e-05
1.60556422596558e-06
-8.46717123940114e-06
-1.49546254800806e-05
-4.47279064787023e-05
-2.90929871992666e-05
-6.52966608799193e-06
-3.39872883487834e-05
-2.19980249477301e-05
-1.58086463999669e-05
-2.44287394083768e-05
-3.32705178571213e-05
-2.7177838942464e-05
-2.86001686868983e-05
-1.38722538739676e-05
-5.25933337038617e-06
-1.22746040031744e-05
-1.96052308009269e-05
-2.99459682462932e-05
-1.95547738129944e-05
-1.80565193756989e-05
-8.49715689741549e-06
-1.62124930712736e-05
-8.24503561618362e-06
-2.48565378250996e-05
-1.94567180085795e-05
3.92506415531473e-06
-1.28368467742154e-05
-3.94833888941186e-05
-4.73640518965062e-06
-2.24107217758661e-05
-1.71131128481522e-05
-3.63257910952699e-05
-2.08134286821397e-05
-8.24519802609875e-06
-1.80972576640184e-05
-1.79141381630337e-05
-2.87315574337834e-05
-3.75531958020112e-05
-3.80252796205244e-05
-1.71441387121425e-05
-3.61857519597415e-05
-8.54179458950862e-06
-2.48809294765155e-05
-2.85876271327935e-06
-2.08308704093585e-05
-1.96296487770757e-05
-1.94976708444975e-05
-2.46469708111631e-05
-1.74512287810634e-05
-1.07262268033451e-05
-2.69540977029023e-05
-4.36562274460432e-05
-3.05188560061368e-05
-1.545500133914e-05
-3.39894623313514e-05
-1.81838191476494e-05
7.34602333930393e-07
-1.44585755166707e-05
-1.97350062434636e-05
-3.60995089712477e-05
-1.4459090290606e-05
-1.016655191735e-05
-1.06093771527845e-05
-2.52708376603785e-05
-8.54388189160471e-06
-1.84686906603119e-05
-2.59682288751347e-05
-1.98055148065303e-05
-1.57048202402262e-05
-2.65528045353288e-05
-2.18259642898267e-05
-1.59391856402073e-05
-1.18416690819269e-05
-1.27732284711364e-05
-2.77348513032217e-05
-5.55615816413651e-05
-2.25365035048003e-05
-4.19193052478617e-05
-7.47502773342377e-06
-1.86932219836585e-05
-1.99661129135694e-05
-5.18914601398757e-07
-2.69425125208713e-05
-2.51359545346993e-05
-2.49224333756191e-05
-4.36009597913273e-05
-2.23218432681992e-05
-4.35681191773962e-05
-3.30893756015446e-05
-1.76018932468901e-05
-1.39259035681273e-05
-3.04674118464185e-05
-8.51390161157824e-06
-3.94171856112156e-05
-2.64328720634937e-05
-4.28305217264757e-05
-3.06618568882785e-05
-1.52464308818244e-05
-2.84573442317068e-05
-2.46721176238347e-05
-3.1770619695366e-05
-5.54020871933795e-07
-2.10816703713625e-05
-1.63085086456294e-05
-2.11381559813061e-05
-3.9534971424793e-05
-1.74013015484789e-05
-1.6782146020667e-05
-1.04087524599289e-05
-2.33671430345688e-05
-1.84099103202561e-05
-2.17760127037589e-05
-2.51707202506151e-05
-2.02014930414446e-05
-2.80253820056726e-05
-2.28436232115204e-05
1.2308742741608e-05
-8.89243696403051e-06
-3.02888068823914e-05
-3.21308741584047e-05
3.20842390755063e-06
-2.55900952084356e-05
-3.10088950611889e-05
-2.14753692109787e-05
-3.43495859982461e-05
-3.01176839337706e-05
-9.30977449330269e-06
-4.01167453165309e-06
-1.46315877352628e-05
-1.83312239337131e-05
1.10977406568517e-05
-3.25268981172634e-05
-2.31116527187681e-05
-3.33389593682051e-05
-3.10066955434667e-05
-2.01683702562678e-05
-2.14079224408248e-05
-9.53521712483363e-06
-1.70449204666838e-05
-1.24311466576613e-05
-7.93122999864667e-06
-3.01081790044453e-05
-3.600991198237e-05
-1.93049579532688e-05
-2.38246200373073e-05
-2.51196844535131e-05
-1.5726411152443e-05
-2.08355036950622e-05
-3.98582932428058e-05
-1.92228126013001e-05
-2.7957917271719e-05
-4.53550077045701e-05
-3.89252908174218e-05
-3.19809927247702e-05
-4.437366526315e-05
-2.53968827028634e-05
-1.3592255591036e-05
-5.27527978044329e-06
-1.92394101110878e-05
-9.61545884811721e-06
-1.3783694485788e-05
1.72238111143932e-07
-2.4920312534114e-05
-2.55656147384078e-05
1.06450565765492e-05
-2.07106950342608e-05
-2.32790621636789e-05
-1.04269865929473e-05
-9.19298888410651e-06
-7.37810141068706e-06
-2.28015593696834e-05
-1.26502272574328e-05
-8.92462482343462e-06
-1.91906474243356e-05
-1.82732135314862e-05
-3.01507614090619e-05
-1.58193293993034e-05
-4.06174079599301e-06
-3.06763836794099e-05
-3.96440458803945e-05
-1.81495034786512e-05
-4.09554148661607e-05
-3.2053275197327e-05
-2.5129501808345e-05
-2.21941082345522e-05
-9.11902107275036e-06
-2.80602015782531e-05
-2.48596604569081e-05
-2.18513248598011e-05
-2.07106783686724e-05
-1.21316589661685e-05
-9.55496383780741e-06
-4.16937063079778e-05
-2.39410022014082e-05
-2.90903681474858e-05
-1.54371795635743e-05
-8.98223651657201e-06
-4.79203967959933e-06
4.34094383545928e-06
-1.92429734377592e-05
-9.89531075933167e-06
-3.99741976986471e-05
-1.40997178077349e-05
-1.93020062532435e-05
-5.27341523427292e-05
-4.30187730727353e-05
-1.33498229944042e-05
-1.96351089471979e-05
-2.96861444569497e-05
-1.28917597397621e-05
-2.94995187035047e-05
-1.30153568131623e-05
-2.63529813736315e-05
-8.76583678897831e-06
-2.21110426954979e-05
-3.3518284254272e-05
-1.31146431532898e-06
-2.80640653407175e-05
1.12185796841405e-05
-2.33372142177644e-05
-3.13412196613614e-05
-2.72726935246432e-05
5.33096452457379e-06
-3.59318313711356e-06
-1.26503606868793e-05
-2.90436581396222e-05
3.31165407901091e-06
-1.41717679736421e-05
-1.02598700116721e-05
5.21696356363066e-07
-1.59143739392098e-05
-1.2534011003855e-05
-2.43526976233451e-05
-3.94930335775509e-05
1.83019079227405e-06
-1.72683587167553e-05
-1.04694178142828e-05
-7.52474691154793e-06
-1.61176298362861e-05
-2.86657028653567e-05
-1.64544182579153e-05
-2.90914094772571e-05
-3.14486623732324e-05
-2.18261853553746e-05
-1.27960642886524e-05
-1.12646552082636e-05
-6.85043389302535e-07
-4.34683975932692e-06
-3.84760342461813e-05
-2.8339126433529e-05
-4.26349321595608e-05
-9.2228003301224e-06
-2.76672313405701e-05
6.16872091257003e-06
-2.46511357566186e-05
-1.34085004201019e-05
-1.4171775437137e-05
-2.61515367894901e-05
-2.39878487354113e-05
-2.2368614626864e-05
-1.4707984568024e-05
-1.75128927976722e-05
-1.18647565979897e-05
-1.26280240779159e-05
-2.47483547461123e-05
-1.62591211646656e-05
-2.61888657485189e-05
-2.22662386052164e-05
-2.87792556641344e-05
-2.2467243247949e-05
-1.0652676851696e-05
-1.92797085539958e-05
-1.70929542354628e-05
-3.83287315997141e-05
1.02594775140153e-05
-9.04913254548e-06
-1.47008855373298e-05
-1.66798083480975e-05
-3.69361663154125e-05
-1.77241520152166e-05
-2.472739809027e-05
-2.06770467229646e-05
-3.12923145646259e-05
6.58731284265373e-06
-2.16222045376071e-05
-2.24135356817523e-05
-1.48373227934812e-05
-2.30692329619687e-05
-2.33361967404173e-05
-3.43382398181112e-05
-4.16689558963548e-05
-1.19591332783445e-05
-3.02069850178715e-05
-2.79052578967922e-05
-3.48858645285732e-05
-1.78185278155318e-05
-3.60105546414419e-06
-1.87539716123082e-05
-7.45073555542968e-06
-7.52261978678478e-06
-3.47901404066827e-05
-3.68036265847896e-05
-3.27703847592554e-05
-2.41285627783958e-05
-3.571485601914e-05
-1.29390874831963e-05
-1.42069680154506e-05
-9.39640280433478e-06
-2.94868014167121e-05
8.6460421023437e-06
-1.06526999597836e-06
-3.02210185613474e-05
-2.98108672691558e-05
-2.91368125761141e-05
-7.61739956341474e-06
-1.73960375510974e-05
-1.00997495523732e-05
-3.30412893585519e-05
-7.6887675429549e-06
-1.36478021265422e-05
-8.62144150844964e-06
-6.37690700553241e-07
-2.14211111633124e-05
-3.21212893536728e-05
-6.35922557634538e-06
-3.583319044969e-05
-1.14664152142319e-05
-2.50320792718002e-05
-7.51692215372132e-06
-7.61394287027135e-06
-5.33562889002185e-06
-2.17553240406347e-05
-1.86169644003343e-05
-2.21220893825556e-05
-1.18731206355326e-05
-1.89098158284196e-05
-1.28188485901986e-05
-2.69623871182573e-05
-2.01191941645767e-05
-1.88300589877716e-05
-1.14296707028696e-05
-1.25955289334308e-05
-3.49322644879745e-05
-1.4996934336806e-05
-5.1552049614686e-05
-3.58699416402863e-06
-2.63655175002738e-05
-2.77003262119234e-05
-1.30147417879393e-05
-3.64927129199748e-05
-3.19708046893417e-05
-2.00182996597371e-05
-1.92338595739496e-05
-4.31833843820506e-05
-9.95808829709562e-06
-1.58172458864337e-05
-3.05829902666659e-05
-8.19429670994723e-06
-1.42395436384932e-05
-2.52756492873944e-05
-2.17079555890442e-06
-3.00053768355955e-05
-1.88172999118902e-05
-3.05960133730723e-05
-7.07222220392316e-06
-3.65144724696898e-05
-2.21986653333504e-05
-1.08491944706607e-05
-1.32593491447889e-05
-1.76502905587853e-05
-1.27314618650022e-05
-1.01323820116957e-05
8.26674778999511e-06
-6.02513372166182e-05
-1.46463196103267e-05
-6.98253364227458e-06
-1.07818880880869e-05
-2.76125963782237e-05
-1.63069621843626e-05
2.87579447661058e-07
-3.30587467943321e-05
-2.99888931238035e-05
-2.3685732584107e-05
-1.18579912037276e-05
-2.65473164636669e-05
-2.91344577285199e-05
-4.63817356217029e-06
-3.21580276750872e-05
-3.62552099625635e-05
-2.54901534740882e-05
1.79227977499723e-05
-7.7873721849155e-06
-2.2249008351577e-05
-2.21004786381045e-05
-2.24855777725585e-05
-6.88255864607654e-06
-1.9980731223066e-05
-4.30112731397568e-05
-8.06583526563206e-06
-1.48705572313183e-05
-3.52033399818951e-05
-2.75911161125625e-05
-5.03989936093778e-06
-1.16025757739666e-05
-3.40220700696456e-05
-1.02062728824415e-05
-2.26586394994259e-05
-2.73995859605365e-05
-1.56396353436232e-05
-1.62548328811492e-05
-1.97059053103629e-05
-3.22400279018163e-05
-2.79595929418209e-05
-2.94189641402582e-05
-4.48773873409336e-05
-6.64589516513612e-06
-2.95591596713126e-05
-1.25621174893599e-05
-1.66961510947079e-05
-1.71078450816484e-05
-2.65008505653016e-05
-2.57394033724289e-05
-3.49535720940321e-05
-5.23928218714962e-05
-1.04666634284505e-05
-2.74484977115798e-05
-9.48277301651287e-06
-2.9310282452991e-05
-2.74923947489125e-05
-1.31964533340138e-05
-3.54582307346579e-05
-4.5540842511652e-06
-1.55357117753231e-05
-9.82023093937157e-06
-8.94694476853942e-06
-7.99144416784634e-06
-1.88408937678349e-05
-2.84686803146717e-05
-1.77598730601032e-05
-2.70489836949799e-05
-2.67185534043369e-05
-2.53978083632231e-05
-3.81653983088343e-05
-2.60609663309633e-05
-1.63876499098098e-05
-8.51910583876908e-06
-4.90644824781732e-06
-3.8049505154953e-07
-7.61924622385456e-06
-2.32432970867041e-05
-3.69843561846842e-05
-3.22332767398985e-05
-3.20066305864311e-05
-2.60256978683067e-05
-2.03712651331107e-05
-2.65102348012037e-05
-2.30707482952812e-05
-1.34258488735072e-05
-2.66383401641931e-05
-7.59977677341671e-06
-9.89389646531523e-06
-2.65745144093369e-05
-2.41855431252618e-05
-3.27903910316525e-06
-3.44964435741059e-05
-6.53979848909749e-06
-2.1430725281022e-05
-2.50608156432419e-05
-2.00135286941854e-05
-3.670188121104e-05
-3.24207911822115e-05
-3.34863178635719e-05
-1.9715790434337e-05
-2.52918899579988e-05
-2.41953630540631e-05
-1.14775638376282e-05
-2.44294389871871e-05
-1.97930229963775e-05
-5.94967000529408e-06
-3.00151204030181e-06
-4.11172530101302e-05
-1.51133691965367e-05
-8.26243732071751e-06
-1.60524121301977e-05
-5.13869752958503e-06
-1.26685566478832e-06
-2.80686681418166e-05
-2.51907925218156e-05
-8.8681185306076e-06
-3.19962758385582e-06
-2.51481529268088e-05
-2.87622594024435e-05
-3.77222701905062e-05
-5.09894047599931e-05
-1.07714726624299e-05
-1.46481479333407e-05
-2.69924804874059e-05
-3.89067039292407e-05
-4.78924864077024e-05
-2.90489288035649e-05
-4.27114015207279e-05
-2.90181242397257e-05
-3.27869935812434e-05
-2.3666094598041e-05
-3.52686887480655e-05
-1.62704940268547e-05
-2.47216694742866e-06
-3.31656241205061e-05
-6.955718213059e-06
-1.12754651782088e-05
-1.7769262479318e-05
-1.80529620084817e-05
-1.45021199180264e-06
-3.13980622479492e-05
-2.63197975623392e-06
-2.17371931976978e-05
-1.94094356113196e-05
-4.03088234910736e-06
-1.5251682077629e-05
-2.56170199561162e-05
-3.57191311249679e-05
-5.94736171464357e-06
-2.10100774487181e-05
-3.57199273353833e-05
-2.20769714208882e-05
-2.19510545864053e-05
-1.751725238042e-05
6.33915034550813e-06
-5.4933450573305e-07
-3.32981882600428e-05
-1.78231480790957e-05
-2.0659166881911e-05
-1.4143308377465e-05
-3.17728843680145e-05
-2.65740417816061e-05
-2.26220940879861e-05
-2.37272334555439e-05
-4.61632668840669e-05
-1.87423956957406e-05
-3.49060504048364e-05
-1.5299217683902e-05
-1.53998594134795e-07
-4.00744433239219e-05
-1.98841751649627e-05
-1.49909375385572e-05
-2.82345949413265e-05
-2.31924309465551e-05
-2.46846817602161e-05
-1.59472200642985e-05
-3.63860895730138e-05
-3.26783835255919e-06
-1.86632363217474e-05
-4.89749407098418e-06
-3.49678766583305e-05
-1.49617514992126e-05
-2.82511575965393e-06
-2.42640167367385e-05
-4.52954710326661e-06
-2.67594382192214e-05
-8.25866697178164e-06
-2.85828501100023e-05
-8.11725802340569e-06
-2.93862402002551e-05
-7.70749986480039e-06
-2.09303435377669e-05
-4.45215878654476e-06
2.63164084121867e-06
-8.45298160113269e-07
-2.2381045917951e-05
-1.65222854700525e-05
-4.02306326492866e-05
-2.13464100216426e-05
-3.89460858386777e-06
-3.02303705331431e-05
-8.73741317921437e-06
-1.00915164303673e-05
4.6739746948866e-06
-2.74226201011703e-05
-1.12057521351563e-05
-3.30169356742183e-06
-2.59930495572544e-05
8.26925182908964e-07
-1.47155146486138e-05
-2.23642397185632e-05
-9.01956462738036e-06
-1.95071026215213e-05
-2.16006233287303e-05
-3.23086128776412e-05
-1.98684933977143e-05
-2.60341998465864e-05
-2.57962088011235e-05
-3.58526147125729e-05
-1.00563744083761e-05
-1.57702582047769e-05
-2.73652328770676e-05
-3.10110372496946e-05
-2.50431208283629e-05
-2.92756886170438e-05
-1.63075666217295e-05
-9.06511653833713e-06
-3.54140505323622e-05
-1.23028253513291e-05
-2.48706054056142e-05
-2.46245745986152e-05
-3.26778973016286e-05
-9.1099427634952e-06
-2.29628363827889e-05
-1.82334339391869e-06
-3.20730133818995e-07
-2.23993654268436e-05
-1.76255525747295e-05
-1.79442707651706e-05
-3.54376856901391e-05
-2.17149946054792e-05
-2.85967891527217e-05
-1.87997041909225e-05
-1.28792508110299e-05
-7.30223345651662e-06
-3.47858654651218e-05
-2.4341372774993e-05
-2.28511282092686e-05
-5.99879969352857e-07
-3.73675639047772e-05
-2.53722744134955e-05
-3.1750150073804e-05
-3.57407446485215e-05
-1.51525037118649e-05
-3.4891735911293e-05
-2.71990349344975e-05
-2.50137180597887e-05
-2.35146740279832e-05
-3.51759837770877e-05
-2.78623445908389e-05
-1.35167486721161e-05
-1.34204802280586e-05
-9.31237615500545e-06
-1.43746118363972e-05
1.04693253672042e-06
-3.41197412599972e-05
-5.71298211123735e-07
-1.06442250812679e-05
-2.45683849206455e-05
-2.6280165856236e-05
-3.15015344183801e-05
-1.95233998935966e-05
-3.49851090254232e-05
-1.59612917814852e-05
-2.02103152847042e-05
-2.16906366489488e-05
-1.73828388681349e-05
-1.34258344013708e-05
-2.53983971174859e-05
-3.01821514673781e-05
-2.31101378047843e-05
-1.55754509294853e-05
-1.91848929650522e-05
-2.10218116504981e-05
-1.78769577706521e-05
-1.97029197627177e-05
-3.44140695502908e-05
-3.33540159282594e-05
-1.32157982897056e-05
-1.79234157716968e-05
-6.26912312559985e-06
-2.8809193540008e-05
-1.45257033201633e-05
-1.39767380724824e-05
-1.27085106046878e-05
-1.23571626244611e-05
5.5631787308232e-06
-9.54400066900349e-06
-2.67836618526799e-05
-3.79049833277388e-05
-6.74121454401007e-06
-3.33524646303574e-05
-1.46640957067417e-05
-2.51613183943711e-05
-2.07945776744721e-05
-5.1239382345122e-05
-2.12242134487414e-05
-1.37813544073613e-05
-1.44902002648375e-05
-2.34945688989898e-06
-3.29124355020302e-05
-6.13078307456198e-06
-2.29804526011904e-05
-2.64042924742449e-05
-1.61441257416115e-05
-2.14999661499483e-05
-1.19289457887106e-05
-2.96127442227655e-05
-2.12045227457627e-06
-1.49263813648457e-05
-6.52586756318894e-06
-3.65986096940613e-05
-3.2550474914869e-05
-2.17048672125972e-05
-1.26703259211458e-05
-9.26498027466275e-06
-1.79799922378902e-05
-3.99349307719081e-05
-1.28013313650418e-05
-1.55842264528133e-07
-1.92509717135072e-05
-2.20740795799335e-05
-8.89323790011799e-06
-2.06327977517099e-05
-2.80996774820082e-05
-1.79802551437443e-05
7.6004490393512e-07
-1.00289100352491e-05
-2.71530880677644e-05
4.20788209666527e-06
-1.26645619438201e-05
2.58983520450881e-06
-1.04342117558608e-05
-9.34512142170156e-06
-2.50411985336689e-05
-1.42094112215458e-05
-1.24865991111947e-05
-1.81907848401231e-05
-3.4073593608829e-05
-4.53532766538583e-05
-1.23704221325963e-05
-2.40632438003447e-05
-1.0250461097448e-05
-4.45964685304276e-05
-4.0252810938709e-05
-3.07303237589062e-05
-3.24161120091177e-05
-2.30376966855123e-06
-1.94487593399372e-05
-1.43015344403715e-05
-1.51912378317377e-05
-3.18833764116263e-06
-2.32904005105375e-05
-3.93853773435378e-05
-1.18143325987048e-05
-2.07491484743135e-05
-3.028150995909e-05
-2.09283473885127e-05
-7.16870964513811e-06
-3.05855129825884e-05
-9.08115207537836e-06
-1.74164828915474e-05
-1.24501041968944e-05
-2.38828586270735e-05
-3.06146342139213e-05
-2.51878287673056e-05
2.92475059495142e-06
-1.85287781139634e-05
-3.49105392279942e-05
-2.58727940109432e-05
-2.09761512055622e-05
-1.35476476044626e-05
-3.28920613239005e-05
-1.62240998905718e-05
-2.00334766880741e-05
-1.53675449641447e-05
-3.54102816565729e-06
-1.3530013954985e-05
-6.32710682614344e-06
-1.73691621812327e-05
-1.15479324044614e-05
-3.73775969166022e-05
-1.48448340458933e-05
-1.51773522922346e-05
-2.24891598692725e-05
-1.30599816367062e-05
-1.54515335649083e-05
-1.99045287270226e-05
-1.9392484806731e-05
-3.16484325128873e-05
-2.86509745780518e-05
-1.58506540284541e-05
-3.73712448865087e-05
-1.30933047309208e-05
-3.48569164549806e-05
-3.40865554987328e-05
-2.74142889557528e-05
-3.02567438091855e-05
-2.46261145397029e-05
-1.6030773884302e-05
8.29867571459589e-06
-2.90904470041541e-05
-2.64669085397657e-05
-2.81613889187349e-05
-1.10032127488396e-05
-2.90983851837364e-05
3.91283780317786e-06
-4.69208202010716e-06
-1.15641904546418e-05
4.59865610779964e-08
-1.50616148700177e-05
-1.00948133823538e-05
-8.32491851537611e-06
-3.62310707207832e-05
-2.09675731467396e-05
-2.40566820443312e-06
-4.16316392564972e-05
-9.46402994029414e-06
-2.6496371300627e-05
-3.7742365981997e-05
-1.99326505472589e-05
-2.72206074842352e-05
-1.62078763362373e-05
-1.84636610339322e-05
-7.16814903749787e-06
-2.31683194297053e-05
-2.45936841828203e-05
-2.7562816550649e-05
-5.42082655692852e-06
-3.11097053814716e-05
-1.43825497540461e-05
-2.355370655817e-05
1.74728281358281e-06
-2.60788639620179e-07
-1.69736574714346e-05
-3.83769930831705e-05
-4.84418901578808e-06
-6.21658575568302e-06
-2.79279657008613e-05
-2.34734683430458e-05
-1.82124501344986e-05
8.05370986891177e-07
-2.88521240933098e-05
-2.98281175399118e-05
-1.83310988654854e-05
-2.14902953599864e-05
-2.45109766118657e-05
-1.58820076824038e-05
-3.74985927048314e-05
-6.03856173463029e-07
-1.05521401061118e-05
-2.69173330158787e-05
-1.44926445303198e-05
-2.26095434664472e-05
-8.16153378864531e-06
-6.46002471744026e-06
-2.00658852836625e-05
-3.30744518078569e-05
-2.08592068982431e-05
-3.55928660930743e-06
-3.0949828686595e-05
-1.29011443914507e-05
-1.4807880900395e-05
-1.82328345004628e-05
-3.86872239850279e-06
-1.41047203554693e-05
-2.22695892969336e-05
-4.04241657200529e-05
-2.52816874868985e-05
-1.30966424387201e-05
-1.83270154241972e-05
-2.46202761047582e-05
-1.16801536257183e-05
-3.68283320634787e-06
-4.2878515248324e-06
-2.5564749528811e-05
-3.41003313330514e-05
-1.72155543028783e-05
-2.43344907995705e-05
-2.6300904618586e-05
-2.27031629194386e-05
-3.24314641309042e-05
-5.99992704881557e-06
-1.85233471974897e-05
-7.63379528489762e-06
-2.22568864306633e-05
-7.37060909847917e-06
-1.02813805583624e-05
-6.75980470210501e-06
-1.1980016322212e-05
-2.1226244924427e-05
-1.7075342859568e-05
-2.17533025927959e-05
-1.71833937266579e-05
-2.83564020179406e-05
-1.02655378172e-05
-6.69458005436581e-06
8.20247403706204e-06
-2.93691120956231e-05
-3.30498908958839e-05
-4.15007690091799e-06
-2.8682406829445e-05
-1.64301884134051e-05
-3.56549723588151e-05
-1.79457434176949e-05
-2.23381036841314e-05
-1.9681803547529e-05
-1.18943614754955e-05
-1.56388764341849e-05
-2.39347010784806e-05
-2.02115764108462e-05
-1.87563137499186e-05
-4.14096220466522e-05
-1.86179388096546e-05
-1.86848355587025e-05
-7.03682960731155e-06
-2.74232506500029e-06
-1.15892378440806e-05
-2.45777662070966e-05
3.26332213415483e-06
-6.86834811836637e-06
-1.87650996377072e-05
-2.64705990000454e-05
-1.58509471558818e-05
-1.84507865864696e-05
-1.28307411468039e-05
-2.098690322307e-05
-3.17751980663892e-05
-1.04543814277124e-05
-2.66715403639504e-05
-2.44663506992055e-05
-2.69649315815082e-05
-2.82895768880184e-05
-9.63988382968513e-06
-2.10494049475775e-05
-9.67781613416872e-06
-1.63941530615722e-05
-3.30695514052015e-05
-5.56388905566884e-06
1.24802793023426e-06
-1.39573231307485e-05
-2.31811633259567e-05
-2.14047579405504e-05
-1.4469769819161e-05
-1.57289379365979e-05
-2.15665960807873e-05
-3.90206856925914e-05
-1.98468214832856e-05
-2.23518653280913e-05
-3.18756049548464e-05
-8.72714880616628e-06
-9.03560822100419e-06
-3.59683236892007e-05
-4.43868615200654e-05
-3.01573852269358e-05
-3.31132875118718e-05
-3.40328521472274e-05
-7.759271948068e-06
-3.03031636694253e-05
-2.58904616330238e-05
-1.37508398730549e-05
-4.9497441525284e-06
-1.32607386992098e-05
-2.60822203663196e-05
-9.15104504225286e-06
-8.44447314496964e-06
-6.25211813779016e-06
-2.80214051196997e-06
-3.9279196893485e-06
-5.35991488481151e-06
