# Supplementary material for: Research on computational propagation and identification of mine microseismic signals based on deep learning
Source: PLoS One. 2025 Oct 22;20(10):e0334641. doi: 10.1371/journal.pone.0334641 (PMC12543183; doi:10.1371/journal.pone.0334641)
Supplement: S3 Data — (ZIP) [file pone.0334641.s003.zip › 000100500002790.xlsx_0.txt_24.txt.txt]

-1.92815032905003e-05
-1.54857678551575e-05
-2.17574552497881e-05
-2.32331640977024e-05
-1.24527544478948e-05
-2.90976536342842e-05
-2.82154586630394e-05
-1.12115131238995e-05
-2.87054662037179e-05
-1.91062720303447e-05
-1.96408331527997e-05
-1.15295936815808e-05
-3.39880213648571e-05
-2.09232868922206e-05
-1.91304876494597e-05
-1.42230689445203e-05
-1.84744372137635e-05
-2.97397257364297e-05
-1.63279838774414e-05
-1.17755257833439e-05
-1.54248331959977e-05
-1.52971285369154e-05
-7.65502495859218e-06
-2.03985318232784e-05
-1.30752561148505e-05
-8.02887771275406e-06
-1.72537899690571e-05
-5.54949060073629e-06
-4.48940083882132e-06
-1.34276707624435e-05
-1.75227926793938e-05
-2.77252279158927e-05
1.52991798028819e-06
-1.32408883909215e-05
-2.60259376170749e-05
-6.50627865796477e-06
-1.0790898598906e-05
-1.83397192653864e-05
-9.02205357751348e-06
-7.37863804103601e-06
-2.06971088577479e-05
-6.57618994263279e-06
-3.37260407925052e-06
-5.19228394807148e-06
-1.07624542397024e-05
-7.63236992456396e-06
-1.26124482464448e-05
-9.91205875760159e-06
-1.21354427683966e-05
-3.75929523325412e-05
-3.66224936728893e-05
4.29854162689608e-06
-3.26526797552393e-05
-1.05848797372142e-05
-1.93441373872679e-05
-3.18387460014706e-05
-3.12053739687651e-05
-1.03441406284916e-05
-2.80024752139206e-05
-1.51702846500038e-05
-1.92284365659871e-05
-1.25994257135937e-05
-7.43639502983073e-06
-1.36368865297343e-05
-2.37725846448074e-05
-1.4020879800943e-05
-2.62195863475351e-05
-1.51976602681472e-05
-2.12565940567433e-05
-1.25309654855343e-05
-2.13901513275187e-05
-5.25219717151309e-06
-2.83424154104266e-05
-1.55716187325567e-05
-3.00902719851752e-05
-1.30234098201588e-05
-1.87612513709186e-05
-3.26455092748163e-05
-3.75023041884731e-05
-1.8851625435246e-05
-1.6743435413265e-05
-2.49355535608793e-05
-2.14272414167012e-05
-9.35593941234197e-06
-1.34564858635022e-05
-2.36574693528081e-05
-1.39353270181299e-05
-2.41092624560846e-05
-3.27856279928534e-05
-2.54028857654971e-05
-3.36088308381733e-05
-1.89682989343355e-05
-1.63501200933599e-05
-2.04866538053637e-05
-2.49591452647138e-05
-2.40749667128612e-05
-1.4830665519547e-05
-1.89112793898177e-05
-1.53948249496842e-05
-2.00495503720928e-05
-1.51682775256461e-05
-2.6510857733115e-05
-2.94712580175822e-05
-3.00362284663713e-05
-3.69333487105689e-05
-3.52189603723988e-05
-3.73163313357431e-06
-2.89175681065795e-05
1.4722494248112e-06
-2.71272381702978e-05
-1.62095606599202e-05
-1.8834712129809e-05
-1.72038427574179e-05
-2.44178208039853e-05
-2.17237763974019e-05
-2.31868349008463e-05
-2.34639021921582e-05
-2.43140066426858e-05
-1.40469456683405e-05
-8.88618495044083e-06
-1.35739524049243e-05
-2.66470371822268e-05
-2.64149176326554e-05
-3.02310695702075e-05
-1.94493141704247e-05
1.44231715244895e-06
-2.44141018865434e-06
-2.87900308094266e-05
-2.63745632283774e-05
-4.91961826514863e-06
-7.05233435497829e-06
-3.21689508656476e-05
-2.21224345817852e-05
-1.74974241925906e-05
-3.34736274484867e-05
-3.97038249956705e-05
-5.15664527101021e-07
-1.018706667109e-05
-3.02388251956815e-05
-6.69738052456096e-06
-2.22762938463927e-05
-1.5755693596977e-05
-3.01607610532793e-05
-3.59205386519697e-05
-1.21781371139478e-05
-1.78886508095375e-05
-1.78860866149638e-05
-1.02006535264051e-05
-7.49950947385639e-06
4.16969641488336e-06
-6.46132329143509e-06
-2.55189010036314e-05
-1.46357119482991e-05
-1.1258023213345e-05
-2.9918216796347e-05
1.38549457308715e-05
-2.22904125357391e-05
-2.5504591177567e-05
-1.09548056600285e-05
-2.5338366909098e-05
-2.04506891739169e-05
-9.8685190580739e-06
-2.73284299118524e-05
-2.23925018176382e-05
-2.72180056245142e-05
-1.94565351132304e-06
-4.60418104353066e-06
2.71902479938899e-06
-3.22170288288246e-05
-2.55876341957598e-05
-7.03483495389393e-06
-2.23896129390047e-05
-1.17096339130829e-05
-1.11911288568569e-05
-2.72040922347942e-05
-3.12542244804519e-05
-1.45183825590733e-05
-2.58748477311342e-05
-3.21423374398599e-05
-2.56624135724245e-05
-4.33408360637562e-07
3.80552260518737e-06
-1.67775904243104e-05
-1.44027552556166e-05
-1.30200227419281e-05
-2.25177117706746e-05
-1.7635445071975e-05
-1.09826138443825e-05
-1.99759687049284e-05
-1.71801830883849e-05
-2.23639549848528e-05
-3.64330229212556e-05
-2.38557909928233e-06
-1.53209195507931e-05
-2.38094380824367e-05
-1.76271675498147e-05
-8.63082783729423e-06
-1.03771981178227e-05
-1.38141218775555e-05
-2.80980959943334e-05
-6.37147150034536e-06
-2.09083998007536e-05
-1.21976952241905e-05
-6.42857881560563e-06
-2.88802619001139e-05
-2.19498058904533e-05
-3.74065844212903e-05
-2.82421997296434e-05
-1.96693448782849e-06
-4.54973950292828e-06
-3.38329178077923e-05
-3.5877989097912e-05
-1.61575068828251e-05
-2.57580857692551e-05
-9.28122749433051e-06
-2.62352941120955e-05
-2.44734433970507e-05
-2.53861826953949e-05
-8.91285299606246e-06
-1.37620805722226e-06
-1.6496205577834e-05
-2.50829731920587e-05
-8.03379189688331e-06
-2.15520659112537e-05
-1.71999095767175e-05
-3.30851696767809e-05
-6.77670394145254e-07
-1.12798145311023e-05
-2.18806995521357e-05
-2.13141703443676e-05
-1.85991548001914e-05
-1.00206893107381e-05
-1.05861498330822e-05
-3.17366453175602e-05
-3.16795464809045e-05
-2.13913068149032e-05
-8.07540106065622e-06
-1.66815399967104e-05
3.746987506119e-06
-2.23675228531497e-05
-1.99503198072612e-05
-1.6455303646054e-05
-2.49839387679047e-05
-3.2080293771201e-05
-2.19760687378006e-05
-3.62254731394605e-06
-2.37645019584608e-05
-2.30159551665464e-05
-2.3334295005679e-05
-2.13065571217087e-06
-1.70276172197418e-05
-1.21190007003257e-05
-2.63267709353575e-05
-1.90026380215666e-05
-1.75546351449868e-05
-4.84408728890704e-06
-1.04664195900683e-05
-2.67784756644613e-05
-9.85146927489553e-06
-1.04291830390343e-05
-1.53372257320885e-05
-1.75976331973977e-05
-8.08351407435313e-06
-9.39158432957422e-06
-7.95321692514397e-06
-1.69716332498935e-05
-9.04633167365717e-06
-2.53030704534086e-05
-2.06004885759599e-05
-2.1278749268612e-05
-1.5681299251528e-05
-1.98738709767394e-05
-1.51131011951729e-05
-8.58801020069104e-06
-2.32489306777406e-05
-2.61931892418636e-05
-3.46164882168091e-05
-9.68793727746147e-06
-7.9112996253813e-06
-1.17557392984742e-05
-1.34355205177971e-05
-1.57108520544027e-05
-2.13785903728667e-05
-6.98191707009506e-06
-4.97566579019762e-06
-2.55715589829845e-05
-6.93771858773484e-06
-1.76834968819623e-05
-1.13172170662839e-05
-2.46525656031668e-05
-1.95827540996296e-05
-8.39673774068975e-06
-2.42318897041812e-05
-6.58773467739649e-06
-7.70600358947625e-06
-3.44973332127276e-05
-2.37451281347126e-05
-4.02899109045473e-06
-8.93675772037036e-06
-8.97282464279258e-06
-2.4442968561005e-05
-3.16335666640777e-05
-1.33364192866357e-05
-9.32066831456523e-06
-1.9190219553807e-05
-3.56593019965826e-05
-1.95231161173716e-05
-2.88033734107884e-05
-2.97244039474092e-05
-6.41257235155558e-06
-8.07357075497634e-06
-1.48877735607812e-05
-1.45028234770965e-05
1.94639447504075e-06
-5.66689705061314e-06
-1.03851457902309e-05
-2.71228379443421e-05
-3.70653623088431e-05
-2.72104916828193e-06
-2.54159133992449e-05
-1.17391662104459e-05
-2.92980366651873e-05
1.89312451653666e-07
-1.0717450378336e-05
-3.58523862629675e-05
-1.37012200419265e-05
-1.6803065068509e-05
-2.87357910076348e-05
-2.42193792376401e-05
-1.27112781097592e-05
-2.87320976443956e-05
-7.05803481003469e-06
-3.77221555390828e-05
-7.10708644121768e-06
-1.71528081611357e-05
-3.03280489186454e-05
-1.1461014974517e-05
-2.3597960896593e-05
-2.06523363736294e-05
-2.11607346515369e-05
-3.86061425397496e-05
-2.95262390259719e-06
-2.46580770578615e-05
-3.30891367517759e-05
-1.64596195542752e-05
9.76008713358355e-06
-1.95366625032131e-05
-1.9674915277136e-05
-2.26986745588209e-05
-2.66291347737165e-05
-1.97863268467458e-05
-3.07646973583351e-05
-2.69093170213349e-05
-3.17189780485643e-05
-1.90653776500346e-05
-1.16136748366672e-05
-1.3802832258694e-05
-9.0089353524631e-06
-1.37772825404143e-05
-1.78508899506701e-05
-5.73427369452762e-06
-2.64535129603781e-05
-1.58930252334297e-05
-3.2282660585694e-05
-5.92760213728192e-06
-1.16401028883224e-05
-2.75783736766592e-05
-1.90683389748296e-05
-1.73402844706851e-05
-3.89492596762047e-05
-1.83851758997024e-05
-2.62700652595902e-05
-1.19770539513492e-05
-1.87899550762537e-05
-4.76541194568335e-06
-3.20532509699813e-06
-1.47925273351027e-05
-1.92701389879214e-05
-1.83449071809775e-05
-3.55889244992431e-05
-4.50504579190386e-05
-1.40860005791475e-05
-1.62065611095761e-05
-3.40174298852523e-05
-3.81882065728806e-05
-2.48392110728316e-05
-2.77588045647907e-05
7.9974656323645e-07
-3.13771462871354e-05
-3.93513522750517e-05
-2.71964570580608e-05
-9.17586405093342e-06
3.39592209274572e-06
-2.83717054113618e-05
-4.8278558941188e-06
-1.88702172904622e-05
-1.00504766708867e-05
-6.06406834886677e-06
-5.92644542692552e-06
-1.09291975413881e-05
-1.70226321422825e-05
-3.09727434521369e-05
-7.24022538993057e-06
-1.65492685903802e-05
-1.62666947333418e-05
-2.05642127767233e-05
-2.72518340217394e-05
-2.36251408381338e-05
-2.45279594548368e-05
-2.93548406532189e-05
-7.30724456206284e-06
-3.87601045327834e-05
-2.41911302286484e-05
-1.00965522573016e-05
-3.45536472494953e-05
-1.27585552468505e-05
-1.42613328843475e-05
-4.41209180520815e-05
-5.33574082456025e-06
-1.53530800633572e-05
-1.84193663608832e-05
-1.3967798869888e-05
1.45058262393431e-05
-3.07819610700972e-05
-2.63928948536138e-05
-1.75198124806644e-05
-2.3076793875836e-05
-3.56141612879023e-05
-3.15104679207701e-05
-1.19456605072776e-05
-3.64398087663106e-05
-2.25615952880013e-05
-2.55420708887472e-05
9.97136875623936e-06
-1.99303693752763e-05
-1.08273753911207e-05
-7.71898054559564e-06
-2.50642294447177e-05
-2.20101959945377e-05
-2.39188189943535e-05
-3.35251015423891e-05
-1.31641438144368e-05
-3.27737294740281e-05
-1.86155296748428e-05
-8.06279676779079e-06
-1.83253702014516e-05
-1.53265510283148e-05
-2.4273270603951e-05
-2.01450993724536e-05
-3.23642882660555e-05
-2.82922344796592e-05
-1.48749191622859e-05
-1.76739192366272e-05
-2.26607521750847e-05
-1.49605106881909e-05
-1.9030780705143e-05
-2.72463434063026e-06
-1.92406724674109e-05
-9.72880821731e-07
-1.52966206332307e-05
-1.50222532467357e-05
-2.63295289820374e-05
-2.45692281631336e-05
-6.11691033257243e-06
-2.38442183212232e-05
-1.81544666496632e-05
3.48467573134025e-06
-2.5922273413038e-05
-3.49752872060906e-06
-1.39871636468078e-05
-2.4043022999487e-05
-6.37061795688408e-06
-3.72901985383147e-05
-2.38175990622906e-05
-1.54270926336383e-05
-2.28709553124846e-05
-7.51289896222248e-06
-2.03104108204729e-05
-6.59388538877777e-06
-1.41113605681676e-05
-1.65828427296219e-05
-3.19001876649242e-05
-3.3934816919813e-05
2.58198121307407e-06
-3.25110414607109e-05
-4.06803920703731e-05
-2.82260172388458e-05
-2.74986648109865e-05
-2.53800411794159e-05
-1.69377008803979e-05
-3.04396988245713e-05
-1.89153591827618e-05
-2.2776483263947e-05
-1.05491604495565e-05
-2.44059140064786e-05
-1.13561262734977e-05
-2.10511962169831e-05
-2.02883103461018e-05
-2.90260671676387e-05
-6.50624048016171e-06
-2.65966450096384e-05
-1.03449376749212e-06
-2.10790149172325e-05
-1.67816797159665e-05
-8.12704524453672e-06
-1.31679180719305e-05
-3.25281166996634e-05
-2.55160526482582e-05
-2.98113719377989e-05
-3.49676038041399e-06
-1.66788336538241e-05
-1.63567775830972e-05
-9.12833039306775e-06
-3.17589559021917e-05
-1.79229250727494e-05
-1.84829891412605e-05
-5.86404169889055e-06
-1.51533751126749e-05
-1.68942092644235e-05
3.60148149254683e-06
-3.25027043490893e-05
-1.14631748191176e-05
-1.65237057795782e-05
-2.42958852103608e-05
-2.85107948357829e-05
-3.32122831246141e-05
-2.48488471554856e-05
-1.08879200280562e-05
-2.27787665946857e-05
-1.73699937206133e-05
-2.65380634409175e-05
-2.7848491967624e-05
-2.67764333587779e-05
-1.46871634213668e-05
-1.00964375506703e-05
-5.77017071895981e-06
-1.22027737321462e-05
-2.69242095925291e-05
-2.10799092812795e-05
-1.61926231391589e-05
-2.42293099067146e-05
-1.18907464491375e-05
-3.21245056510501e-05
-1.25232452734955e-05
-1.79712446354626e-05
-6.61163898561664e-06
-1.36606702648912e-05
-8.33130026353581e-06
-2.26783275900605e-05
-1.20409341755891e-05
-6.76344685670085e-06
-1.69654126782019e-05
-9.72263615770229e-06
-2.54658673906294e-05
-1.11099021193641e-05
-3.42167924208551e-05
-1.71920121557412e-05
-2.56464726246916e-05
-1.91487299245241e-05
-1.90160064108952e-05
-8.30993057635965e-06
-2.3275540481075e-05
-4.09277145850437e-06
-2.33375985057612e-05
-3.05172243396563e-05
-5.88770364086848e-06
-9.57805016304454e-06
-1.83351408074027e-05
-3.36735902967555e-05
-2.89964354485138e-05
-2.95412774186073e-05
-2.16243170351997e-05
-5.86032487008076e-06
-9.39777518711634e-06
-1.72153877655792e-05
-1.79920951324322e-05
-1.15190324525377e-05
-3.50681455248436e-05
-1.57571521078651e-05
-1.6922243976473e-05
-3.59964486636151e-05
-3.14950560852803e-05
-2.42737825295258e-05
-5.61006575942368e-06
-2.30000983105961e-05
-3.97161935503399e-05
-1.66117961189685e-05
-6.51125524755531e-06
8.17909201231179e-06
-2.20396213535001e-05
-1.26897374644672e-05
-6.14354965488036e-06
-1.91054920030113e-05
-1.74022265317348e-05
-1.27171241102025e-06
-3.92663945565974e-05
-1.50375101433599e-05
-1.65687779700076e-05
-2.06849810409034e-05
7.09655424286845e-07
-1.67015447493246e-05
2.0640315848961e-06
-1.35851196593184e-05
-1.87033687224666e-05
-4.65716769197028e-06
-3.1337922681249e-05
-1.93221690682523e-05
-1.66847035513767e-05
-1.58051320038588e-05
-3.90513330343075e-05
-1.98390748669564e-05
-2.83897867424577e-05
-2.2350077652461e-06
-3.61759322007187e-05
-7.3749289524201e-06
-3.08488474162093e-05
-3.80128390858756e-05
-1.85479134442818e-05
-3.78675691293989e-06
-5.98454352708618e-06
-1.38154598638147e-05
-2.68035944923594e-05
-5.37599155710221e-06
-2.27966857955032e-05
-3.06589284894218e-05
-3.14771848662059e-05
-3.95259840548646e-06
-1.49219219193247e-05
-2.25233046482365e-05
1.60142157795103e-07
-4.96604765780161e-06
-3.19024417944463e-05
-3.15910195607941e-05
-1.90542006978317e-05
-9.46631663388164e-06
-1.2863241078603e-05
-1.08656295241921e-05
-2.44066372976315e-05
-1.50408768033686e-05
-3.45681934401038e-05
-2.09632279830069e-05
-2.89953424404748e-05
-2.26223907613594e-05
-2.53603791294627e-05
-9.81946607993584e-06
-1.31261320470107e-05
8.3906222656133e-08
-9.05148508735277e-06
-1.70231610791579e-05
-1.26676353010273e-05
-8.5536656142485e-06
-1.63439213209324e-05
-1.4941183059796e-05
-1.43811628570024e-05
-1.72244600513175e-05
-1.3957063139145e-05
-2.87874890471781e-05
-6.17979049666092e-06
-1.43113884979354e-05
-2.33572448203258e-05
-1.90420486711632e-05
-2.11150737393847e-05
-4.09619258669868e-05
-2.40005996982387e-05
-1.31361291655665e-05
-3.64137995324662e-05
-1.10464725302003e-05
-4.06684756222133e-05
-2.25111538578009e-05
-1.4729402682078e-05
-1.62710440564839e-05
-3.91174975395716e-05
-6.81053083921222e-06
-1.82769956666348e-05
-1.01531712957648e-05
7.05883747140866e-06
-2.6577828807847e-05
-1.91895308709222e-05
-2.74849107250273e-05
-8.57339039347361e-06
-1.07736210891618e-05
-2.96588680653884e-06
-1.62463187035624e-05
-2.41951951061915e-05
-3.70715128337487e-05
-1.04826030848878e-05
-1.69706321016634e-05
-1.94241985936213e-05
-3.14775215110232e-05
-1.36873345276129e-05
-1.36950068763524e-05
-2.69630494476373e-05
-1.12967631716617e-05
-3.89379528006108e-06
-1.92677071061506e-05
-3.59454661249246e-05
-1.22324993573779e-05
-2.17614837231862e-05
-1.12263363699301e-05
-3.46545352866039e-05
-5.12124770083859e-06
-1.22344328259705e-05
-1.80448530619472e-05
-9.13736555040545e-06
-8.17175823319172e-06
-2.3948604344002e-05
-2.53061479168211e-05
-1.14064033250432e-05
-3.06590111708287e-05
-3.22021939285558e-05
-2.56355980268453e-05
-3.27556121180663e-05
-3.97799968161005e-05
-1.6379051149733e-05
-1.67178132718241e-05
-3.012081747289e-05
-2.11933219931848e-05
-1.92974033486572e-05
-4.61368053764148e-05
-2.43752827968606e-05
-2.13094087613273e-05
-1.46209947398537e-05
-1.18684457907974e-05
-3.95612123789755e-06
-1.87922902407175e-05
-7.53492247952091e-06
3.61256440088001e-06
-3.07829093517006e-05
-2.31003436439198e-05
-1.13326160137234e-05
1.83961418188281e-06
-2.13077886802418e-05
-1.46297790119638e-05
-1.63843816713694e-05
-2.55174466967799e-05
-9.93534878663508e-06
-2.23496197931179e-05
-4.00256346220897e-06
-2.72648227538061e-05
-2.04381253214083e-05
-1.97727490645939e-05
-4.00623152746679e-05
-1.23952665369795e-05
-9.63008300851963e-06
-3.57083330421673e-05
-3.1523699953549e-05
-1.67099312351627e-05
-3.41822586942653e-05
-4.25311537419918e-05
-1.39647442382222e-05
-2.01290179497112e-05
-1.29034012874318e-05
-1.14006299235566e-05
-1.42049879431089e-06
-2.09246885951308e-05
-1.19752673303549e-05
-1.93698903398063e-05
-1.19850864470889e-05
-3.51927325166971e-06
-2.26713163647519e-05
-3.85403965081156e-05
-1.56641451800679e-05
-2.26738761699351e-05
-6.77789097948647e-06
-1.08887020863041e-05
-8.95782309657508e-06
-3.23156806457161e-05
-1.17917570169925e-05
7.41400064661068e-07
-1.80572162389716e-05
-1.54721536766795e-05
-2.4874400349718e-05
-1.3249192398806e-05
-3.67633383590214e-05
-2.68512495285136e-05
-2.71927032266613e-05
-1.30488197080337e-05
-2.21559882100556e-05
-2.52681719385541e-05
-1.93675743415233e-05
-2.76970462443013e-05
-2.23448271780092e-05
-2.45151195866368e-05
-2.81571391372223e-05
-5.13680071044577e-06
-1.42020488372274e-05
-4.49664504966315e-06
-3.53347495561354e-05
-2.64846182015202e-05
-2.07074401646284e-05
-2.27062559442729e-05
-2.2278178684129e-05
-2.20503771692022e-05
2.16731812565038e-06
-2.78359984196888e-05
-3.174094077312e-05
-1.1532458520179e-05
-1.54687976705283e-05
-2.47254805462387e-05
-1.81877342310038e-05
-3.89033610678846e-05
-1.75498463354718e-05
-1.9561792765256e-05
-2.1776120656868e-05
-2.39151059043231e-05
-6.00583684572889e-06
-1.53723026494622e-05
-1.12001753641429e-05
-9.1280593645064e-06
-1.42007211733296e-05
-2.67520164155244e-05
-1.10222008976232e-05
-1.79895572356079e-05
-1.52854573342602e-05
-2.72225909397191e-05
-2.20999013304489e-05
-3.14822134648337e-05
-3.23267999672229e-05
-1.41992243403484e-05
-2.46363716479884e-05
-2.86967081569751e-05
-1.42807522600407e-05
-3.54224211544639e-05
-3.52611748039006e-05
-1.54776348495469e-05
-1.61906827001401e-05
-2.10366180915882e-05
-1.45970732548031e-05
-2.66185717389057e-05
-5.75241156737965e-06
-2.10224813089855e-05
-9.51709987348736e-06
-2.15204022466172e-05
-2.50562882415335e-05
-2.67476254697337e-05
-2.87189075622557e-05
-2.14680856710587e-05
-2.49893178096314e-05
-2.18552949135476e-05
-1.871631436373e-05
-4.29173515573317e-06
-2.04369661926261e-05
-1.08826289846512e-05
-2.43262789206429e-05
-4.78519591651836e-06
-2.66733013865209e-05
-2.11128547616026e-05
-1.29961181537285e-05
-4.27234142960511e-05
-2.11421588411e-05
-1.1487062983376e-05
-7.33530229213091e-06
-3.70114244575056e-05
-1.43557867495711e-05
-2.5783817048117e-05
-2.92289637891473e-05
-1.5311324059597e-05
-3.03280212917001e-05
-1.70144477421183e-05
-1.4353036641029e-05
-3.20806354703179e-05
4.60584772473251e-06
-4.61785037978844e-05
-2.52254167730193e-05
-1.89547857137262e-05
-2.56913569774074e-05
-1.63635746383521e-05
-2.55758441420741e-05
-2.94053627910344e-05
-3.47804439193949e-05
-1.30386391749587e-05
-1.37868926428264e-05
-5.14380362741281e-06
-1.56263043464005e-05
-1.47943162007925e-05
-2.38929271725604e-05
-1.30914670806056e-05
-9.08683785066648e-06
-1.4322331825205e-05
-2.21697231147787e-05
-2.63755414679072e-05
-2.18485031246619e-05
-1.43629380639472e-05
-1.68149307595717e-05
-2.20646228606246e-05
-1.1772509025886e-05
-3.28447610450835e-05
-5.33412186726059e-05
-2.02251203259062e-05
-2.82023323912721e-05
-2.91510564003205e-05
-2.71513469048525e-05
-2.4990174089499e-05
-6.39627032399702e-06
-1.87988156942983e-05
-1.51698231950067e-05
-2.32783954425165e-05
-2.783125858468e-05
-1.78190065018621e-05
-2.11757289009771e-05
-3.18764509744973e-05
1.10749781889008e-06
-4.50841675163134e-05
-2.09546152704938e-05
-1.42682043562333e-05
-7.16983018941114e-06
-7.87943552067332e-06
-2.262170209543e-06
-1.74566858345242e-06
3.6263229738609e-06
-3.4351402619299e-06
-2.24729464622385e-05
-3.96757999407883e-05
-2.19213310002873e-05
-3.5145189610713e-05
-2.43161429949263e-05
-1.45505646001628e-05
-7.36114512386296e-07
-2.52538322178545e-05
-1.35867591076989e-05
-3.39817400743948e-05
-4.43625106591876e-05
-8.6862728914097e-06
-1.40022004223889e-05
1.83222578831651e-06
-1.51799452739695e-05
-1.09817167319147e-05
-1.40531672306545e-05
-4.86888086753357e-06
-7.99293701050539e-06
-2.86968763173886e-06
-1.90577432911963e-05
-2.46079944675117e-05
-3.22097552951078e-05
-2.07360580855949e-05
-1.69453488508991e-05
-1.67331497208795e-05
-1.16342649124138e-05
-3.79712814183465e-05
-2.26271458374236e-06
-2.50535096069346e-05
-3.12878287299565e-05
-5.53500291186445e-06
-2.51879233668295e-05
-1.17640944297033e-05
-2.97146354789552e-05
-3.90240169082549e-06
-1.77075707833182e-05
-2.88311246299358e-06
-2.85787623397e-05
-1.02356108941007e-05
-1.86100459811695e-05
-8.19166036922026e-06
-2.92190211554451e-05
-1.48821245063349e-05
-3.19249434995227e-06
-7.49359758323252e-06
1.71448402997768e-06
-2.81669597838914e-05
-1.25625669126277e-05
1.16618994241283e-05
-4.45170538937296e-05
-3.25490595582352e-05
-2.50054160624645e-05
-2.8521278491427e-05
-1.98549663352203e-05
-2.15144326739328e-05
-6.20525406833661e-06
-7.69190761445371e-06
-1.16556791438824e-05
-2.46881536029815e-05
-1.45953147809163e-05
-2.92119854923929e-06
-3.24305736860098e-05
-3.36368171034011e-05
-1.82844520171821e-05
-2.42429334021328e-05
-8.54223446035306e-06
-3.71063075369994e-05
-1.97994511997176e-05
-1.9817357471654e-05
-1.99961171959445e-05
-1.09155688847605e-06
-3.06249974294977e-05
-1.12051888815187e-05
-2.44827586851753e-05
-3.34339659666354e-05
-2.83056853252669e-05
-2.61429322636243e-05
-1.77917748701366e-05
-1.51627971476823e-05
-1.27657411000319e-05
-9.60305403416725e-06
-2.58472146303632e-05
-2.1215070068991e-05
-2.36348117770505e-05
-4.71108442275117e-06
-1.03066242370118e-05
-1.48510767216526e-05
-2.2555011628518e-05
-1.92151912891281e-05
-9.32486397453542e-06
4.51900648472839e-06
-1.16465042542858e-05
-2.80757855793174e-05
-1.83351607886537e-05
1.19638235461332e-06
-1.30016872184871e-05
-2.7779403330505e-05
-9.80312598336455e-06
-5.31132674726274e-06
-1.89915588003067e-05
-1.92735189158335e-05
-3.65191656285308e-05
-3.65201921798032e-05
-1.02948702193426e-05
-2.40763213132362e-05
-1.45054581340186e-05
-3.00349255301596e-05
-2.18992513233656e-05
-4.08653293349217e-05
-3.45006877939757e-05
-9.9686068562401e-06
-2.29347586790595e-05
-2.29919413112343e-05
-1.83254654552023e-05
-1.25798551158456e-05
-2.95923299356801e-05
-2.40319678860115e-05
-4.72387011871167e-06
-1.28473515009949e-05
-2.45599867119294e-05
-4.50733879796694e-06
-2.49225663686094e-05
-3.02694828199307e-05
-2.1789323536327e-05
-1.21835210080348e-05
-3.07129526039217e-06
-2.48441713917157e-05
-1.57565696043686e-05
-1.89103565703292e-05
-3.50936023917156e-05
-1.55843399338311e-05
-9.05788575375093e-06
-1.75621312316583e-05
-1.93222117868356e-05
-4.94887220473179e-05
-2.91056642305693e-05
-4.0209534416862e-05
-1.7828986913797e-05
-1.11082763684622e-05
-2.52040464701493e-05
-1.52586679173545e-05
-2.36683796188772e-05
-3.43886354706089e-05
-1.08376338919576e-05
-1.72804980026573e-05
8.41477767402364e-06
-3.78868657489944e-06
-3.57140220378018e-05
-7.24464678743673e-07
-3.07801249779116e-05
-1.64742352455658e-06
-7.35874063660439e-06
-7.60087002422635e-06
-3.08074768413322e-06
-1.41323837492942e-05
-1.28349462919045e-05
-3.71891765016738e-05
-4.68260508276609e-06
-8.08349375195232e-06
-2.12242220868394e-05
-1.35488984514254e-05
5.89544136784724e-06
-4.29763917454078e-05
-3.8067636226194e-05
-2.61813227795723e-05
-1.87743032179021e-05
-3.21368821652218e-05
-1.73423793827756e-05
-1.4730820113205e-05
1.10315233940173e-05
-8.3386049942576e-06
6.69280322305052e-06
-2.02444371039251e-05
-4.50613276866367e-06
-1.78091050460393e-05
7.16143466869524e-06
-1.3340968231532e-06
-2.8056436961019e-05
1.08992005156664e-06
-3.39125292592713e-05
-6.61703547416722e-06
-2.15093949453786e-05
-3.50018316878506e-05
-7.81080594739757e-06
2.19515440061063e-06
-4.64180064564193e-06
-1.45817787987137e-05
-3.14222425403514e-05
-2.25051043092982e-05
-2.83136195352168e-05
-2.85523842729326e-05
-8.02101369764434e-06
-1.76370236951648e-05
-2.88967957963956e-05
-1.9100603398355e-05
-1.54517212153009e-05
-2.59154700435535e-05
-3.06421425107825e-05
4.73492923608585e-06
-2.0991468391165e-05
-2.2606984473194e-05
-2.17558309278725e-05
-1.61716404560211e-05
-2.41478846516444e-05
-3.32072298720983e-05
-1.86660215152175e-05
-2.1400394290574e-05
-2.2204642981411e-05
5.36098328665768e-06
-2.46504939922076e-05
-1.45647921688087e-05
-1.36399744474575e-05
-2.09269831271266e-05
-2.82100994416946e-05
-2.93943294811947e-05
-1.59395948616256e-05
-6.02244468193861e-05
-2.95525113437074e-05
-1.67333513916466e-05
-4.47280684294811e-05
-3.73541369707161e-05
-8.70289133740243e-06
-1.49796938350108e-06
-2.0691512157097e-05
-1.36229125980177e-05
-1.08248081449606e-05
-1.211646550362e-05
-8.16398271936042e-06
-2.98558103925951e-05
-3.89078622575947e-05
-1.70048990806654e-05
-5.5869210150858e-06
-2.08723132453398e-05
-1.64669109967313e-07
-8.69260945196652e-06
-3.02919402470035e-05
-1.5597776147313e-05
-3.02824211100637e-05
-2.85367006928627e-05
-1.30824268412315e-05
-5.76243729079136e-06
-7.6903710901768e-06
-1.42950941632966e-05
-8.13226494889138e-06
-2.33401865146175e-05
-2.85576958787326e-05
-2.63177573864387e-05
-3.41244690083255e-05
-3.23453920020545e-05
-1.91124109367332e-05
-2.44898858574158e-05
-2.25105661896699e-05
-1.93988302819503e-05
3.2876077190873e-06
-3.53404483769551e-05
-1.43221799467776e-05
-2.15761104165616e-05
-1.17226691079246e-05
-2.92925951937173e-05
1.05157577009342e-05
-1.90881961029651e-05
1.13330873975065e-05
-3.24032193791378e-05
-8.68198687287726e-06
-1.41635901532555e-05
-2.39252104696099e-05
-2.08612077424044e-05
1.43207839677154e-06
-2.60623974639388e-05
-3.71882731616419e-06
-6.59506687061809e-06
-8.71793136863007e-06
-1.84942400504508e-05
1.54413890507978e-05
-1.53891785801545e-06
-1.93712094151971e-05
-3.74859674948757e-06
-1.32784371578699e-05
-2.15527069451082e-05
-1.56045715515213e-05
-5.16260494555801e-06
-1.5863684219471e-05
9.1619865754088e-07
-2.13936757877283e-05
-3.03080923131554e-05
-2.0418931978927e-05
-1.17823767950969e-05
-3.40965256649285e-05
-1.07051817609429e-05
-1.26566621264079e-05
-1.39998924215916e-05
-7.18616094792641e-06
-3.99155076003459e-05
-3.48493973600469e-07
-5.32020979252997e-08
-1.93416295991272e-05
-9.57338505868624e-07
1.33888484514323e-05
-1.3314006132997e-05
2.90767626454287e-06
-2.66249273109988e-05
-2.27243303374882e-05
-1.73675702373367e-05
-1.94097591756329e-05
-1.81796309715163e-05
-1.5189685444763e-05
-3.38421586296066e-05
-3.19082668528604e-05
-1.77049508452456e-05
-1.33914297935835e-05
-2.62622977974069e-05
-1.84248030378552e-05
-2.20478853622667e-05
-3.12375552277126e-05
-2.83150371098486e-05
-3.27143352240369e-05
-2.14068395908122e-05
-2.13803570174946e-05
-2.47256034078132e-05
-1.85590281941276e-05
-3.17167835007042e-05
-4.20452132657911e-06
-2.06284393365609e-05
-2.68899492678263e-05
-1.52482443584928e-05
-3.17366605744623e-05
-1.33520730963086e-05
-2.42786986991301e-05
-4.52359302576353e-06
-1.08095685984694e-05
-5.67931647535876e-06
-7.99796898570495e-06
-3.41823397673315e-05
-1.11615001267678e-05
-3.19328222142536e-06
-4.53562360362469e-05
-1.88825537765454e-05
-1.8867642413772e-05
-6.33601423684084e-06
5.50231623518122e-06
-5.26599981958348e-06
-2.44097270455915e-05
-1.48056344561192e-05
-4.79926212848759e-06
-3.26841061962212e-05
-2.02612530242534e-05
3.18463436258569e-06
-2.97522918645239e-05
-2.81891896365105e-05
-7.46022512727855e-06
-1.07125357127456e-05
-1.24709414599324e-05
-1.84952235110916e-05
-1.90000384752975e-05
-1.91501774603209e-05
-2.48533263576745e-05
-4.74219030118812e-05
-9.21357077045002e-06
-4.61322555415616e-05
-2.06486622007199e-05
-5.81381203458738e-06
-9.99689697663901e-07
-4.07320041093609e-05
-1.83295904900984e-05
-2.61015124488849e-05
-3.15798506147212e-05
1.78739451001058e-05
-1.34162469523009e-05
1.0254344545055e-05
-8.93599794449194e-06
-2.33270615126228e-05
-9.52636950358205e-06
-1.41999125116614e-05
-1.40444790844383e-05
-1.70685707128132e-06
-1.91243189262248e-05
-3.0459700391873e-05
-2.9473460440558e-05
-1.58124174498827e-05
-1.91986426847627e-05
-1.45913229470747e-05
-2.04766554995706e-05
-2.97092761100535e-05
-2.48738333443801e-05
-3.39977161830034e-05
-1.45197066804692e-05
-3.58468918140852e-05
-2.13882539710006e-05
-1.09729477460651e-05
-1.4221495411721e-05
-1.47053771503033e-05
-2.22647272387649e-05
-2.18427483548388e-05
-3.24362171855555e-05
3.33450001845345e-06
-8.52734078120931e-06
-2.21460362332641e-05
-9.9959415555309e-06
-2.8265702830167e-05
-2.85923132192241e-05
-1.63458653289622e-05
-3.19565767596134e-05
-6.19552272034488e-06
-1.04152575606807e-05
-8.31322518073545e-06
-2.68896473009264e-06
-2.00237689896247e-05
-3.0471463362173e-05
-3.3440276879255e-05
-3.8803325626379e-05
-3.87645418950791e-06
-4.8806857629477e-05
-2.15794223401561e-05
-3.32358696220182e-05
-1.6264133722059e-05
-2.6315885254414e-05
-1.66679267809636e-06
-3.16028289352813e-05
-2.00824387231871e-05
-1.39300855417806e-05
-1.22418367717066e-05
-2.50155852476291e-05
-1.83275494802987e-05
-1.48037110259648e-05
-2.68584908618105e-05
-1.14835765134124e-05
-2.45861625748562e-05
-1.42565809260348e-05
-5.23677291486271e-06
-2.15754938136429e-05
-9.91522992194855e-06
-2.9630371884516e-05
-1.63945045388304e-05
-1.62133417405908e-05
-1.92312788510177e-05
-3.12494333056507e-07
-1.38260255650971e-05
-2.64428823495634e-05
-2.91486525054355e-05
-2.35725258828666e-05
-1.4234441422823e-05
-2.58528178238435e-05
-2.45373330524059e-05
-2.28701367079739e-05
-2.2735705852395e-05
-5.81287728037733e-06
-2.68472047119207e-05
-3.44392970592864e-06
-1.29839610771497e-05
-1.2734637436092e-05
-4.62400040654079e-06
-3.3533492561871e-05
-2.61086645937145e-05
-7.4859482665493e-06
-2.30139153167942e-05
-2.41613350554264e-05
-1.13267841552206e-05
-6.42889030121124e-06
-1.07267025695645e-05
-1.36451684554962e-05
-3.57654764217235e-05
-9.62861644626958e-06
-2.67809743221639e-05
-2.40971269241706e-05
-3.08611650540431e-05
-3.06626740280413e-05
-7.59433042330774e-06
-8.70323558054201e-06
-2.01108259038449e-05
-1.20963928829438e-06
-4.92191280387321e-06
-3.29556176490064e-05
-2.30918459931406e-05
-9.62260219235133e-06
-1.82889638343699e-05
-1.70452856253412e-05
-2.72326592634872e-05
-3.80198973430825e-05
7.61264890460707e-06
-1.34472085567225e-05
-7.12497830548592e-06
-1.35536080841073e-05
-1.99448409470639e-05
-1.75467716396075e-05
-1.24274933893439e-05
-1.32145075878027e-05
-1.81324907944855e-05
-3.6775765778494e-05
-1.7149239027121e-06
-7.41278335399316e-06
-6.79785235683403e-07
-2.91302372353513e-05
-1.61333068194296e-05
-1.65640385648128e-05
-2.93356176054876e-06
5.25562342824121e-06
-2.49509147489083e-05
-2.57278420981758e-05
-2.10693552233443e-05
-4.08267948465807e-05
-1.7969097779272e-05
-1.81463958854714e-05
-3.19609570423846e-05
-1.10666478338908e-05
-2.14162512510844e-05
-1.26856558130368e-05
-1.27218660145126e-05
-1.35173377032803e-06
-1.19043879348637e-05
-5.03455147424631e-07
-2.143171316073e-05
-2.5134848026193e-05
-1.07742076981179e-05
-6.11912144765593e-06
-3.19332552529937e-05
-3.38066438285025e-05
-1.44393400253027e-05
-1.86755809430647e-05
-1.10516178099316e-05
-2.48707866074272e-05
-1.7775514898085e-05
-4.51571111927252e-06
-1.37429045579706e-05
-2.85588679119992e-05
-2.16329164609552e-05
-1.07002518917694e-05
-2.03701561043095e-05
-7.95777022492171e-06
-3.32380501478429e-05
-2.8360542209164e-05
-2.30201466426208e-05
-3.6920002299234e-06
-8.31325849775086e-06
-1.04006411590818e-05
-1.19148285805506e-05
-3.42879318574519e-06
-3.0411738474751e-05
-1.98598667204809e-05
-1.69155714815346e-05
-1.5118835514431e-05
-2.82054462333358e-05
-2.64755524406383e-06
-1.36252518117502e-05
-2.63524201904638e-05
-1.55259119956485e-05
-2.53394592098453e-05
-1.61918349875184e-05
-2.58618595585791e-05
-1.50444862448079e-05
-3.04830246298322e-06
-2.2791813391503e-06
-2.32776368853289e-05
-1.62422142948168e-05
-1.49045087453076e-05
-5.13962456738793e-06
-1.4036942312005e-05
-3.92052403914665e-05
-5.00987004446888e-06
-8.47394219937318e-06
-1.12466655568666e-05
-1.52823990286825e-05
-2.43549739394939e-05
-1.4263279021622e-05
-2.39183235830784e-05
-1.2584768515809e-05
-1.12564128204081e-05
-2.0331929935711e-05
-1.41223350891423e-05
-2.96243458302781e-05
-3.12463730844862e-05
-7.84847996702304e-06
-4.26661894878984e-05
-4.17587094858321e-05
-1.09477691104104e-05
-3.68078345015214e-05
1.24540423284203e-06
-3.09941397198158e-05
-1.68162288312762e-05
-2.17493386605978e-05
-2.56652821491359e-05
-2.12071741976727e-05
-2.30018404661412e-05
-1.64464601600013e-05
-4.2823865894545e-05
-2.42355340695485e-05
-4.59626216531575e-06
-3.14819045573505e-06
-1.74835346257488e-05
-2.07432135360671e-05
-2.72509760748027e-05
-1.50340053808793e-05
-4.62010670366268e-05
-2.65313329404607e-05
-1.42196829368433e-05
-2.8998341431899e-05
-3.9458214432317e-05
-1.10070956482214e-05
-7.62454371763573e-06
-1.56512831127918e-05
-1.90490276128854e-05
7.21132005975838e-06
-1.3531886234389e-05
-1.49373432209587e-05
-1.53171235535593e-05
-2.25805581629636e-05
-1.32393556274864e-05
-3.21828655163066e-05
-5.41965638053263e-06
-8.83966234602798e-06
-2.44945148713452e-05
-6.99928600778267e-06
-2.20709152385458e-05
-1.64886222519987e-05
-9.36385854015204e-06
-7.62480658869895e-06
-2.63411542922093e-05
-2.15700239285186e-05
-2.76346802993975e-05
-2.06393477376109e-05
-1.82981334147025e-05
-4.33760730800587e-06
-2.71573601779406e-05
-2.45240100662806e-05
-3.89488317794574e-06
-2.52219937219027e-05
-5.85194970195213e-06
-2.3488643323483e-05
-9.63816199847416e-06
-2.42181165241142e-05
-2.46042727118002e-05
-2.22985231163016e-05
-2.42138513263785e-05
-1.8527734641057e-05
-1.02784326391132e-05
-3.60853067749126e-05
-2.33402313587568e-05
-1.46890461527555e-05
-1.722041938289e-05
-9.91857121720666e-07
-2.68877782396833e-05
-2.70760608159293e-05
-2.1639150368889e-05
-3.02329423827558e-06
-1.28856299026161e-05
-1.43723710712409e-05
-1.4617790993216e-05
-2.57913513257826e-05
-8.84189820732977e-06
-2.84293763977957e-06
-3.22125421275995e-05
-3.3248751188877e-05
-2.05558732113855e-05
-9.95091090850772e-06
-2.7300484423321e-05
-3.59908083433378e-05
-2.36672550951867e-05
-3.28268918856117e-05
-1.71159938121601e-05
-1.31593325370382e-05
-2.04438973678826e-05
-2.16027890743757e-05
-7.96600171132693e-06
-2.24501750137517e-05
-2.92681797535977e-05
-2.74650099271084e-05
-2.30620811527266e-05
-1.85859341994419e-05
-3.13042894682624e-05
-1.72152860276697e-05
8.53767567217959e-07
-1.30765551551367e-05
-3.28886904523563e-05
-8.86511798520949e-06
-3.97454670960214e-05
-1.07761491892528e-05
-2.6161402269705e-05
-4.23321617052584e-05
-3.139165374081e-05
-3.83212096454614e-05
-2.2620057394043e-05
-3.57159363011979e-06
-4.50930025562836e-06
-4.5187250285219e-05
-1.46146093113776e-05
-1.86998396366224e-05
-2.12408935325208e-05
-8.14560926409014e-06
-2.58945493164482e-05
-2.47777268303984e-05
-8.5464109085193e-06
-4.13599753969736e-05
-2.26510668548033e-05
-3.6184605623587e-05
-8.1952597784732e-06
-1.31482118299587e-05
-1.2011979615215e-05
-1.56562221250541e-05
-1.62300671435903e-05
-8.95662975827976e-06
-2.90196802928187e-10
-1.80902326281641e-05
-1.78575922553464e-05
-1.97167998661266e-05
-1.492022133432e-05
-2.70658529575587e-05
-3.04713039490641e-05
-6.8714914618389e-06
-2.00237777249015e-05
-3.2797618776771e-05
-1.96645412478767e-05
-1.70219279690796e-05
-3.27254564861397e-05
-1.45096086132721e-05
-2.08427706711077e-05
-3.34252069607201e-05
-2.9557448811777e-05
-2.634011391217e-06
-4.03130458567018e-06
-1.70942632473707e-05
-9.53840845438756e-06
-2.24793408369879e-05
-1.61606252737888e-05
-1.3369184049716e-05
-2.1869885394686e-05
-2.19745602794423e-05
-1.25707904968027e-05
-2.10153770364194e-05
-4.03349666632725e-05
-1.34902698174351e-05
-2.40650539453135e-05
-2.08137968067452e-05
-2.39849983120783e-05
-1.72938109404424e-05
-2.61883884121908e-05
-1.28098162380125e-05
-3.37943867782505e-05
-3.33036917974772e-05
-1.83652915885479e-05
-3.92695297480248e-06
-7.18751743975993e-07
-8.06796910282771e-06
-1.65926577951949e-05
-1.63047862417415e-05
-1.95943120787505e-05
-2.40974589333645e-05
-9.5197223967139e-06
-4.28223734425454e-05
-3.96242281452695e-05
-1.54465004255276e-05
-1.8168488874835e-05
-2.99382727253825e-05
1.63651452425978e-06
-3.06759987814768e-05
-6.02159414277736e-06
-1.69340753560441e-05
-3.11141907416423e-05
5.92064791328735e-06
-9.04793278258871e-06
-1.52185863217511e-05
-1.25609419742727e-05
-4.91954486911336e-06
-3.12042482616737e-05
-3.53382795038011e-05
-4.28685479102601e-07
-1.4395060619893e-05
-2.17406440890839e-05
-7.14848276562376e-06
-2.9184425057853e-05
-2.02500391897817e-05
-3.06811323153934e-05
-3.56826320561761e-05
-9.11810227685706e-06
-8.31267277961191e-06
-4.4345677037216e-05
-1.39158134378773e-05
-1.67084809975302e-05
-3.70950583497909e-05
-7.25315416023313e-06
-3.17009612162645e-05
-2.49210123142386e-05
-3.60727510274764e-05
-3.66672227842628e-05
-1.0285276471402e-05
-2.71990492073184e-05
-2.09221359701289e-05
-2.39997585402e-05
7.4871627062431e-06
3.36812395175818e-06
-1.67195819925403e-05
-1.74163866301408e-05
-3.4179356977612e-05
-1.61180897895749e-05
-2.27087419678751e-05
-1.03401546313766e-05
-2.21285954000464e-05
-1.46420637323802e-05
-2.4850106658738e-05
-5.40927379346468e-06
-1.98871816774038e-05
-1.97929902372225e-05
-2.24804898486175e-05
-4.2908851162641e-05
-5.53028626701311e-06
-3.37274389968097e-05
-1.64496216685299e-06
-2.64483591425569e-05
-1.67217490581756e-05
-1.50115942514044e-05
-9.59621443843605e-06
-2.23096181763617e-05
-2.57563557237196e-05
-3.15434369857628e-05
-1.13238435162067e-05
-1.27568516477186e-05
-1.45285168670914e-05
-8.91444591611743e-06
-2.30428530573413e-05
-1.58053818303725e-05
-1.66021568361939e-05
-2.69776857649574e-05
4.62128718651878e-06
-2.75243007972543e-05
-1.25883499711136e-05
-7.475448316156e-06
-1.94299700537262e-05
-1.64179506723646e-05
-4.40391173442376e-05
-1.75334471181576e-05
-1.91057406173096e-05
-1.87338748606285e-05
-5.10541233137815e-06
-1.74917391761945e-05
-1.62296913068417e-05
-2.37264226359887e-05
-6.01149603133805e-06
-1.66777243794722e-05
-1.53940030921796e-05
-3.03632043258586e-05
-1.44506797747808e-05
-2.51429362248465e-05
-2.32298692766036e-05
-1.54457569898684e-05
-1.89766384435887e-05
-2.92845405678808e-05
-2.45169370933698e-05
-1.5025670992918e-05
-3.72422871196736e-05
-2.22599375860178e-05
-1.05789034414576e-05
-1.61164008708382e-05
-5.23598932127977e-06
-1.11595798822967e-05
-5.1136679413984e-06
-3.30985440245125e-05
2.78145297062758e-06
-7.17454039895412e-06
-2.04479361679635e-05
-2.2912381047393e-05
-2.31756262797802e-05
-7.73659687142564e-06
-1.84326721568861e-06
-2.47017922142146e-05
-2.90044376411662e-05
-8.21076901547231e-07
-1.73291171085579e-05
-1.9811976662534e-05
-1.26478442810781e-05
-2.12862392346841e-05
-2.32753211081702e-05
-1.55048543992015e-05
-2.88162880622594e-06
-4.52287056635973e-06
-1.24836332174813e-05
-1.54500611345197e-05
-2.03771052077695e-05
-2.48531144135187e-05
-2.88643522237384e-05
-3.11921082460522e-05
-2.46140252056614e-05
-2.09035126849525e-05
-4.62822994654867e-05
-2.34931780226116e-05
-2.95930412267286e-05
-8.08792214381804e-06
-3.06106162941544e-05
-2.07024299802338e-05
-3.93236583473666e-05
-2.311422804444e-05
-2.83486532985842e-05
-2.36006368482817e-05
-1.35183905296508e-05
-3.76957948822056e-05
-3.30352664988067e-05
-1.01492341976066e-05
2.7611958161344e-06
-2.21112623022088e-05
-1.77842871139557e-05
-2.14021611342568e-05
-2.30590045081617e-05
-1.55006408567151e-05
-1.14571627204559e-05
-1.4624746721642e-05
-1.81532005660486e-05
-1.58231506325156e-05
-4.21073468202355e-06
-2.81479000918809e-05
-3.34505346302031e-05
-2.94580807385355e-05
-7.79358558259539e-06
-4.30336027582833e-05
-2.68412044291865e-05
-6.76680072630914e-06
-2.66312364592613e-05
2.37868303843287e-06
-3.25692152462977e-05
-1.87570240570802e-05
-2.08661502279438e-05
-3.7521071904934e-05
-1.41288563160975e-05
-1.39989343506261e-05
-2.1617836654483e-05
-1.98463584395705e-05
-1.14976619154005e-05
-3.44713290706794e-05
-1.57994552191298e-05
-2.76422417214326e-05
-2.94441445759712e-05
-2.07653243222244e-05
-1.48391432417634e-05
-9.90235075908581e-06
-2.08840216264913e-05
-3.19144176712353e-05
-2.36779922208143e-05
-1.23061285128809e-05
-8.32050264567726e-06
-2.15376061229963e-05
-2.72453259715663e-05
-3.03132096015955e-06
-1.56795389854428e-05
-3.05540127705412e-05
-4.68608764298076e-06
-1.73348798769172e-05
-2.3671741033698e-05
-1.96639287731433e-05
-1.24792597722899e-05
-2.23224711046519e-05
-4.02566984498047e-05
-1.57783450082297e-05
-2.37771602473104e-05
-2.91778517200083e-05
1.4785212156859e-06
-2.34399928892263e-05
-3.63297525178639e-05
-3.81783806389018e-05
-5.9951041966519e-06
-3.54419734632412e-05
-3.660740044626e-05
-3.39916013000888e-05
-1.77990682458684e-05
-2.42912436486855e-05
-2.11220198225661e-05
3.93508602834721e-06
-1.22543192975849e-05
-2.5532454577329e-05
-1.55623614488252e-05
-3.36693057990842e-05
-2.61004591878649e-05
-3.21400133207913e-05
-6.53457237985246e-06
1.17972020831661e-06
-1.38151412684627e-05
-1.00988395358361e-05
-3.64237928421326e-05
-1.34785808303048e-05
7.99263901862262e-06
-3.38322825476144e-05
-2.7826637438764e-05
-5.35709413153205e-06
-2.35676221881091e-05
-9.8695118292093e-06
-1.92132610831761e-05
-1.60120670564459e-05
-9.62099942535697e-06
-2.18064324535583e-05
-2.17362633245656e-05
-3.03270121365305e-05
-1.60251076619535e-05
-9.47380045802617e-06
-2.45428785389312e-05
9.60841495361213e-07
9.433007294875e-07
-1.10716157441861e-05
-1.89705988636286e-05
-1.9744131266293e-05
-2.10450637403742e-05
-1.75585107655889e-05
-5.60398406630891e-05
-2.23414941301587e-05
-7.95179489953373e-06
-1.68411665836711e-05
-7.32527366211966e-06
-2.10051452412431e-05
-4.61816075316503e-06
-2.21122057908102e-05
-3.02772068671666e-05
-2.56778456174845e-05
-1.66160108104333e-05
-2.31161480391747e-05
-1.4134667941528e-05
-4.28247347935343e-05
-9.02894621443571e-06
-2.78018269151954e-05
-1.95550768826938e-05
-2.38117238009172e-05
-2.13032611125408e-05
-1.57382232869466e-05
1.9431544388352e-06
-2.08208137971277e-05
-8.05347328277812e-06
5.62891272923657e-06
-3.67392728396715e-05
-3.71558683804079e-05
-3.70606473287955e-05
-7.17050129898917e-06
-3.77161919711888e-05
-2.28818983104246e-05
-9.56878467849486e-06
-9.2876404074652e-06
-1.40342674894245e-05
-2.19976051484539e-05
-2.53061483435893e-05
-2.61883494459663e-05
-2.51224702798606e-05
-1.0037902458324e-05
-1.65561379973456e-05
-2.79622640785602e-05
-8.51796291988122e-06
-1.47800767768405e-05
-1.6121180726122e-05
-1.35030189601076e-05
-2.10190097332001e-05
-1.84790513286978e-05
-1.64059965975067e-05
-8.65127504450456e-06
-1.64625247009484e-05
-2.09635356449714e-05
-2.22782535823041e-05
-2.02587560367765e-05
-1.41443214756585e-05
-2.90340878358139e-05
-1.63820107785526e-05
-7.98212836682711e-06
-2.93494948929036e-05
-3.24026842795509e-05
-3.46513167255122e-05
-1.68997698099506e-05
-1.72694728924244e-05
-1.24567377366557e-05
-5.89478755716165e-06
-2.01360978539248e-05
-4.60136905191659e-07
-1.67141645156848e-05
-1.54117808900348e-05
-2.06778346140503e-05
-1.88705511431908e-05
-4.52337118288804e-05
-1.43180607547552e-05
-1.50773724295417e-05
-2.02098256651754e-05
-1.9363080007925e-05
-1.28844813252879e-05
-7.32735783049734e-06
-1.19728621541701e-05
5.25610721962437e-06
-3.01912464142259e-05
-1.85751514336757e-05
-9.33838753218405e-06
-2.64458181921455e-06
-2.42406705010242e-05
-9.96064660160706e-06
-6.86305118881449e-06
-2.66899954652931e-05
-1.66713281283794e-05
-1.47131312344032e-05
-2.96571902199379e-05
-2.81360245447415e-05
-1.13832086436237e-05
-1.44539916768378e-05
-1.80721941907045e-05
-2.98829025509093e-05
-2.52930289482165e-05
-2.16433505000003e-05
-2.49255770946352e-05
-2.643137010182e-05
-1.15011401448842e-05
-1.46983218206287e-06
-2.21409352385906e-05
-7.91566939000199e-06
-3.12094660115081e-05
-1.88960900006698e-06
-2.28014519102776e-05
-3.30628075185827e-05
-1.2270111774299e-05
-3.43420612191347e-05
-6.90702676102576e-06
-2.45242014704795e-05
-2.99407615869694e-05
-2.18362923992178e-06
-6.08496945135319e-06
-1.01603228708408e-05
-2.38894014869127e-05
-1.15172296508667e-05
-2.25844678945178e-05
-2.0545367610574e-05
-2.34101975861344e-05
-9.80693400289803e-06
-7.29430124381504e-06
-1.39741745966043e-05
-2.25221238213316e-05
-2.14917144583106e-06
-2.064558383314e-05
-3.72406507982438e-05
-4.8528207733573e-05
-1.99853103658526e-05
-1.91188646105948e-05
-1.56510924481506e-05
-2.6742084556413e-05
-2.64906721765442e-05
-1.79114641323808e-05
1.3952846852579e-06
-4.06770431773958e-05
-2.69663770936908e-05
-7.16828204932299e-06
-9.66297124290693e-06
-1.63997869510581e-05
-1.02548287316213e-05
-5.42726796694254e-06
-2.27840661384888e-06
-3.14555189920398e-05
-1.09260051954412e-05
-1.81235601026099e-05
-2.80991883619054e-05
-1.80048243682995e-05
-2.54656087156186e-05
-2.16174922359527e-05
-9.80279522268487e-06
-1.4233110489828e-05
-1.91481606596728e-06
-2.21953230761256e-05
-2.10111851626245e-05
-2.35087792619581e-05
-1.29880580013973e-05
-3.34088190848381e-05
6.81378602177585e-06
-3.82271841206744e-05
-1.94557746079647e-05
-3.09698606383484e-05
-2.7711726463037e-05
-2.6781495213583e-05
-2.15579181523061e-05
-1.15466082996049e-05
-2.58189010946884e-05
-1.98695449543561e-05
-5.22201161200848e-06
-3.15393387502525e-05
-2.22943439278284e-05
-3.34980491063973e-05
-2.03583590330587e-05
-5.80217967676173e-06
-3.08309871732563e-05
-3.89498350872761e-05
4.06074347937345e-06
-2.91084296000641e-05
-2.52825070722605e-06
-8.50502605752932e-06
-2.90843214077054e-05
-1.38642655779226e-05
-2.19572519868515e-05
-2.98960731421189e-05
-2.00531178179917e-05
-3.39124075303623e-06
-5.15233605250693e-06
4.40733915102982e-07
1.70183629501507e-06
-1.57233292134242e-05
-3.61198802257312e-05
-1.71964983817365e-05
1.27294314013828e-06
-3.60818513459734e-06
-1.04456587005114e-05
-2.34539988389185e-05
-2.16822666476225e-05
-3.96178808512268e-05
-3.22250001274366e-05
-2.44477588842049e-06
-3.27475053748068e-05
-2.76470366630697e-05
-6.68320749269323e-06
-2.7977972576211e-05
-3.26108784574105e-05
-2.38035354873804e-05
-1.93170301867521e-05
-3.09999906355314e-05
-2.0649427168933e-05
-2.27136913374903e-05
-3.63274752427816e-05
-2.00034531832225e-05
-4.79364244085863e-05
-3.37214903703823e-05
-1.02900843514068e-05
-5.82581908527544e-05
-1.99993553456748e-05
-1.82479131814855e-05
-2.39298918189513e-05
-2.58757828583263e-05
-1.42828190556758e-06
-2.85624374399821e-05
-9.34513335287338e-06
-2.27074476462338e-05
-3.19853997276339e-05
-1.95798090276386e-05
-4.12583547924799e-05
-1.94108720033216e-05
-3.26971914441277e-05
-4.01928560592866e-07
-1.02486209335576e-05
-8.36954769470582e-06
-1.08051102168159e-05
-1.38886860317154e-05
-3.49094992597183e-05
-2.69005617718241e-05
-2.23984213292215e-05
-1.11272195395003e-05
-3.61252525611856e-05
-2.46431407354066e-05
-2.46614028211686e-05
-2.08975376375492e-05
6.04613017489852e-06
-2.25495023396153e-05
-4.0066223903294e-05
-3.72420502473761e-05
-1.61538482986634e-06
-2.91210626396849e-07
-1.13935012166024e-05
-2.06177918470428e-05
-1.35877124940081e-05
-1.85948970140994e-05
-1.9528438273554e-06
-4.5806092047834e-05
-3.82410504310454e-06
-1.38962987516121e-05
-2.1063559863444e-05
-6.68736979952075e-06
-1.63476807339775e-05
-1.00848170026855e-05
-1.19561780287407e-05
-1.95286851949091e-05
-1.92257283185637e-05
-1.02341150021767e-05
-7.14085867703635e-06
-1.71932797498295e-05
-1.15697895904197e-05
-1.52592310030304e-05
-1.30157944635766e-05
-1.10255803177701e-05
-3.25372551814794e-05
-1.48455294662147e-05
-2.64603200617117e-05
-2.68327740892282e-05
-2.10828303522974e-05
-2.23299507503933e-05
-1.66359004584492e-05
-3.07534817572171e-05
-3.09397390744748e-05
-4.55462106857137e-06
-2.88840214119608e-05
-1.28037904395945e-05
-2.06279020134599e-05
-2.31229014162339e-05
-2.43161752007421e-05
-3.59538936230387e-05
-8.79266015764507e-06
-1.3834496632894e-05
-8.56006072573677e-06
-3.46756479310575e-05
-1.30985938161249e-05
-3.32434461239339e-05
-2.59021566184158e-05
-1.26618390285648e-05
-3.51788983541281e-05
-2.71411062152091e-05
-2.87156283413244e-05
-3.35777217603848e-05
-8.82926917465584e-06
-2.22239003915839e-05
-5.92072678792324e-06
7.32995871818678e-06
-4.28312713231886e-06
-2.07877434463902e-05
-2.71014586269933e-05
-2.13499807093256e-05
-2.47869415705608e-05
-1.84455001462229e-05
-2.00644689513527e-05
-9.11134346630612e-06
-4.03069728605856e-05
-1.16594776748081e-05
-3.26977606484502e-05
-2.50096262590051e-05
-3.63543469425835e-05
-1.7886066713392e-05
-1.77341225608435e-05
-3.32009288554628e-05
-2.57825944732999e-05
-4.79888769454367e-05
-3.67054197746789e-05
-1.88832872105408e-05
-2.27782257805915e-05
-1.64621688341231e-05
-1.91284164943101e-05
-2.13275785684635e-05
-1.06018625553536e-05
-2.08782625395326e-05
-2.02677894341066e-05
-3.44887261756274e-05
-3.88066248884905e-06
-3.68443559171096e-05
-2.80893300937043e-05
-1.21913055615477e-05
-2.64097986326016e-05
-1.74828094514002e-06
-2.17684531960132e-05
-4.06213679559563e-05
-3.17063110688606e-05
-1.42413510641969e-05
-2.06100913404597e-05
-2.41929600814728e-05
-2.0946817740126e-05
-2.66653621127554e-05
-1.83253851342431e-05
-2.67730503179633e-05
-3.20438165779372e-05
-2.78459002800186e-05
-9.08888742500563e-06
-1.20016116141198e-06
-1.82741065969223e-05
2.87839652852934e-06
-1.38335534355995e-05
-1.30833998103952e-05
-3.17794586747106e-06
-1.88617231916287e-05
-1.91120897229811e-05
-1.70297125830285e-05
-1.82304260799722e-05
-8.55470777042053e-06
-1.39488297345931e-05
-2.21568087766009e-05
-1.11060631253939e-05
-2.11812008314706e-05
-1.37898280208724e-05
-2.61736694454264e-05
-2.7323662405865e-05
-1.99007222849681e-05
-2.68554165736989e-05
-1.43964300952341e-05
-1.03535876627754e-05
-1.00782219510928e-05
-3.67136292386387e-05
-9.99656848251328e-06
-4.51187761390802e-06
-5.63595213753856e-06
-1.8836046498431e-05
-1.62179517870758e-05
-1.59818243413975e-05
-6.26342098235868e-06
-3.12697351487774e-05
-4.29255036232806e-06
-1.76662422560766e-05
-1.80700938178038e-05
-1.57319195478289e-05
-1.6534346009641e-05
5.44725472863997e-06
-3.41197397508007e-05
-4.86972524321202e-06
-1.799126568892e-05
9.33822138665251e-06
-2.08170334096248e-05
-2.24280946800299e-05
-3.20545240531519e-05
-2.3544517192792e-05
-3.94365606441664e-05
-2.5957708144566e-05
-6.60111292990578e-06
-2.77833156538368e-05
-1.0650891272669e-05
-1.28483425263e-05
-2.07139918648361e-05
-5.63702105084245e-06
-2.53117208347568e-05
-3.19675197465419e-05
-2.37799359254454e-05
-1.69933414666579e-05
-2.92724400394518e-05
-4.05080771627171e-06
-3.04823804206439e-05
3.22491736936357e-06
-3.61110274006578e-06
-1.87474642494086e-05
-1.59211913624495e-05
-3.39772355518304e-05
-1.77637897458225e-05
-1.08766101118693e-05
-1.40341284527015e-05
-2.11965912185192e-05
-2.49039394872417e-05
-2.11121141421663e-05
-2.5236744944903e-05
-3.72961035666973e-05
-1.30382542798448e-05
-4.85916710751118e-06
-1.43217853607056e-05
-1.17384301999256e-05
-2.50881986998735e-05
3.48218574729778e-06
-1.8154140062907e-05
-8.53657117062034e-06
-1.74759775699739e-05
-5.75317840042832e-06
-1.068891033497e-05
-2.34169929500496e-05
-9.45298834595298e-06
-1.75064459115414e-05
-2.56930263858115e-05
-1.74467920010947e-05
-2.37054090710664e-05
-6.95244517355067e-06
-7.48928942002215e-06
-1.619769525863e-05
-3.71189974210144e-05
-2.89864601354993e-05
-7.08054020353032e-06
-1.70434473715236e-05
-2.14041848206692e-05
-2.41253522731619e-05
1.18810221864531e-05
-2.86284605168269e-05
-3.61904745655279e-05
-1.96157296994903e-05
-2.71736450088093e-05
-1.58415479939798e-05
-1.42349549049519e-05
-9.01168811093354e-06
-2.38547121605883e-05
-3.15625627272054e-05
-6.97244245632659e-06
-3.9830078473439e-05
-8.18028695821871e-06
-5.22218358256626e-06
-2.01826065152792e-05
-1.66830983463365e-05
-1.58928022235569e-05
3.84257492890109e-06
-4.68693668093552e-06
-1.30962452503927e-05
-1.10101127617862e-05
-1.53336835375648e-05
-8.52872938784454e-06
6.5699968736458e-06
-1.36271947735614e-05
-2.67087629019245e-05
-4.43679395049908e-06
-2.3966911839369e-05
-2.95757926342483e-05
-3.33494813951661e-05
-1.33128019651953e-05
-2.41983435057191e-05
-2.99575899865626e-05
-2.7183416136998e-06
-9.43856978324375e-06
-7.08278685984685e-06
-2.39295736942954e-05
-7.82443033290217e-06
-1.35229063293069e-05
-1.96438839398018e-05
-2.05104436337862e-05
-2.40695898449508e-05
-2.18317489401479e-07
-3.31074597611131e-05
-3.16075545258618e-05
5.80294748561683e-06
-3.2764336561465e-06
-2.00658531433877e-05
-2.98891164451996e-05
-2.75528490772665e-05
-9.03254356047335e-06
-4.52021731860226e-05
-3.39143603103967e-05
-3.20047410506753e-05
-1.34998168396636e-05
-1.13883552206068e-05
8.67440280822273e-06
-2.76465347289988e-05
-8.41040939556294e-06
-9.19618293544573e-06
-2.53453793293847e-05
-9.3335469523893e-06
-2.57399653165664e-05
-7.40845466757805e-07
-1.42228223721709e-06
-2.86071157125677e-05
-4.58558890293516e-05
-2.99363184933932e-05
-1.96417608498278e-05
6.08335813062117e-06
-1.70855246419506e-05
-2.73309100362397e-07
1.75755271191396e-05
-2.02787082926518e-05
-9.82651620382641e-06
-2.90472681744051e-05
-1.21579884519308e-05
-4.38697808375872e-06
-7.08833588428123e-06
-3.22118406809408e-05
-2.10001831326801e-05
-2.14302683585312e-06
-4.34763118558264e-06
-9.8311555303362e-06
-2.1101118871147e-05
-1.06509252556798e-05
-1.26638034499678e-05
-2.93311016340644e-05
-4.42999426058985e-05
1.36948506685504e-06
-7.75610188437856e-06
-4.73891183080619e-06
-2.27768502179292e-05
-5.02184019591675e-05
-6.84551979550774e-06
-1.47421574533558e-05
-2.28330234963374e-05
-3.20687490683777e-06
-2.01870034454077e-05
-1.58106952040472e-05
-3.6656899183343e-05
-2.7899978339951e-05
-7.56155335469781e-06
-1.13842225908684e-05
-1.93965338935764e-05
-5.86061167929112e-06
-1.55592116621941e-05
-1.47807187025268e-05
-2.46323464354775e-05
-1.6655504703639e-05
-1.16450874225842e-06
-2.70409356328528e-05
-1.10302643027522e-05
-2.96013345377146e-05
-6.54077149261372e-06
-3.42078094567932e-05
-2.34747067851849e-05
-2.04901605817646e-05
-2.46964121958729e-05
-3.95104491372193e-06
-1.08240707411303e-05
-2.11956945695207e-05
-1.93588747256874e-05
-3.47325551240565e-05
-9.99760496866122e-06
-1.5145061181857e-05
-1.5380156447492e-05
-2.88919242046887e-05
-4.91899887251075e-05
-1.63283021844687e-05
-1.54224437556988e-05
-2.54447665742733e-05
-1.53253039231365e-05
-2.34325143185389e-05
-1.05595365402599e-05
-1.93059766375292e-05
-3.05908077375524e-05
-2.88484526250532e-05
-6.39000718253082e-07
-2.77328708638742e-05
-7.07804524434346e-06
-1.11659889585208e-05
-4.0469335318009e-05
-2.33658789333788e-05
-1.84512855775922e-05
-1.92060686108732e-05
-5.2909081616214e-05
-1.68010867751785e-05
-2.92932050705462e-05
-3.64271573398322e-05
-2.68777017256544e-05
-3.88610536586927e-05
-3.26278743918184e-05
-1.21707793321101e-05
-4.16876306943064e-05
-2.43438519838959e-05
-2.82447223683429e-05
-4.03454933607167e-05
-1.24400005388527e-05
-1.91750949551097e-05
-2.38306863536141e-05
-6.94973748429274e-06
-1.86824222019343e-05
-2.52345651475779e-05
-1.36421960022252e-05
-1.52995673427441e-05
-2.09736563573068e-05
-5.54183265161588e-06
-1.97445602776314e-05
-2.96098402693309e-05
-3.31866346163145e-05
-2.49700374715146e-05
-8.37307462715636e-06
-1.58796196582355e-05
-3.17996528570228e-05
-1.84500577571724e-05
-1.25260737651671e-05
-4.14536924330089e-06
-1.84462918636509e-05
-2.84777143431239e-05
-1.88241362842195e-05
-2.39305641213883e-05
-2.94330554135596e-05
-2.10636148290199e-05
-1.80565433386093e-05
-2.61346051652876e-05
-2.03456130344677e-06
-2.13423311260658e-05
-7.49750741321485e-06
2.44226180444818e-06
-3.87558281878821e-05
-1.715051427488e-06
-1.08420012005696e-05
-2.01724896286823e-05
-1.90335945055833e-05
-2.850209636519e-05
-1.06145166188464e-05
-2.45613737906573e-05
-5.33111000635314e-05
-3.13168829689809e-05
-1.20874298169179e-05
-2.99808327639575e-05
-1.28127556976772e-05
-1.15574334826478e-05
-3.69903830330229e-06
-1.26628581847436e-05
-2.3698540119624e-05
-1.55083081989892e-05
-3.75508733427339e-06
-2.39791085945984e-05
-3.74437572120607e-05
-9.95997416908806e-06
-1.47951961451539e-05
-1.40743302909697e-05
-2.06751335041183e-05
-2.7611570179456e-05
-2.67953474825574e-05
-4.00461843054095e-05
-2.53261909304995e-06
-6.66269275091349e-06
-8.76178893175473e-06
-2.01016207139792e-05
-1.87887978121267e-05
-2.30160676172668e-05
-2.81141192322504e-05
-1.52034583963956e-05
-1.19376389264452e-06
-2.46984327140063e-05
-1.57237264144076e-05
-2.14303892491298e-05
-2.09344295663957e-05
-4.5501260797218e-06
-1.04358639157127e-05
-2.97472247701272e-05
-1.94797662755105e-05
-1.16442812849503e-05
-3.77595916694377e-05
-2.35982189259794e-05
-3.39449551822348e-05
-9.26242575771089e-06
-2.37962361257806e-05
-9.58354714928533e-06
-1.11591986883244e-05
-2.58462618674275e-05
-2.06468808121759e-05
-1.62711358552372e-05
-2.19710206659492e-05
-3.90307885751701e-05
-2.30915467653379e-05
-1.17811990516449e-05
-1.83267855331179e-05
-2.35916900955173e-05
-1.09504780278997e-05
1.51740063042948e-06
-9.16589874624255e-06
-2.2369599917244e-05
-3.29427371566607e-05
-1.9521386508339e-05
-1.89013326856049e-05
-3.88366850315051e-05
-1.92832477077323e-05
-1.48594619372173e-06
-2.56823908062594e-05
-1.72149675306714e-05
-2.2136799410167e-05
-3.65708113415697e-05
-4.06931280277388e-05
-3.21229901756258e-05
-1.35703741631725e-05
-2.66336704624007e-05
-4.58999084734373e-05
4.80178925965753e-06
-7.19473731994086e-06
-1.00652935468597e-07
-1.86984916040169e-05
-9.54206809733475e-06
-1.91051406368592e-05
-1.45523981492192e-05
-3.93210617458006e-05
-2.53285829874746e-06
-2.19072655552764e-05
-6.95199301386644e-06
-2.01960560054181e-05
-2.30486635564453e-05
-2.38094970214947e-05
-2.4278695044474e-05
-4.03534413129836e-05
-2.66970438543414e-05
-2.21301474033885e-05
-4.23562563682514e-06
-7.20669020790972e-06
-2.35092367322175e-05
-2.29008776112793e-06
-7.21766813233502e-06
3.04416498967148e-06
5.24381679239681e-06
-1.91098763025866e-05
-2.32547343444486e-05
-2.45833144587415e-05
-1.22208340780831e-05
-3.60835742060672e-05
-1.80572281097821e-05
-2.12772197168246e-05
-3.88867281828442e-05
-3.44230436174705e-05
-2.01902435839121e-05
-1.98151125413438e-05
-2.13782634460965e-05
-2.18398674398748e-05
-2.21257407616029e-05
-1.66916679158957e-05
-3.69379069588527e-05
-2.08842898805274e-05
-2.29321186644938e-05
1.65805903792627e-05
-2.05511272374328e-05
-3.12135857091341e-05
-8.4381529265422e-06
-2.39434765249506e-05
-1.01373145238979e-05
-2.05283156267e-05
-2.88055824610761e-05
-2.42027801997858e-05
-2.52262070118157e-05
-3.1156836081817e-05
-3.78851557673628e-05
-1.9830134152931e-05
-3.32492501552415e-05
-4.59847664330623e-06
-2.22644498076694e-05
-1.74440941587929e-05
-1.45567322285594e-05
-2.90801442548051e-05
-1.78519809220153e-05
-1.25522917056952e-05
-7.94906114618103e-06
-4.79892969617565e-06
-2.71133802284846e-05
-2.15376440835252e-05
-9.6792216235942e-06
-1.19465639767163e-05
-2.04884788198323e-05
-1.64794971036632e-05
-1.41059918084516e-05
-9.0810566875115e-06
-1.23012221670038e-05
-2.70091616923086e-05
-4.70914996114796e-05
-1.24126128428067e-05
-3.30588887820777e-05
-1.14987093753118e-06
-1.33582334597931e-05
-7.99600483525497e-06
-4.14426124355803e-05
-1.50825561761701e-05
-5.38632775344587e-06
-2.31596888582403e-05
-4.34224067717091e-05
-1.25304861195325e-05
-9.73262548921764e-06
-2.16976427422121e-05
-2.34593577522809e-05
-2.09047569269935e-05
-2.58826636772449e-05
-2.57962295716938e-05
-9.84873341210639e-06
4.77347207574297e-06
-9.43412173953102e-06
-2.44836389116811e-05
-7.77125795191116e-06
-1.88311497132371e-05
-1.27194795927651e-05
-1.31316368386937e-05
-2.48882966378509e-05
-2.40323342317455e-05
-2.30160793981111e-05
-6.96282537383927e-06
3.1006962065075e-06
-2.72342976106029e-07
-1.97613802803849e-05
-1.46534355098916e-05
-1.32584075869853e-05
-2.56427820234871e-05
-3.25064183010841e-05
-1.0312955397339e-05
-1.46949881169152e-06
-2.25742770774323e-05
-2.89656621685728e-05
-7.05515519561928e-06
-6.31923990337204e-06
-2.50404927884669e-05
-2.09603785613566e-05
-1.41386724020279e-05
-1.59482425237513e-05
-2.760114528028e-05
-1.20421451644685e-05
-4.3379121232888e-06
-6.18909871420982e-06
-5.50650418740243e-06
-1.76652878709641e-05
-3.1042623624914e-05
-2.92506725796627e-05
-3.60411354197888e-06
-2.2842020901301e-05
-2.40469251184984e-05
-1.14623490004351e-06
-1.38988437586295e-05
-8.98229300198599e-06
-1.37182087613464e-05
-8.79559361379753e-06
-1.14335091327987e-05
-1.65381643225976e-05
-1.65897048860289e-05
-2.04954694376353e-05
4.48042773830519e-06
-3.53871959247738e-05
-2.85104093349105e-06
-4.6478277973492e-05
-8.47792477004565e-07
-2.5159076786954e-05
-2.0374757060212e-05
-1.66683506568236e-05
-3.79036082591251e-05
-2.10867255413553e-05
-9.93301561345081e-06
-1.27368128277735e-05
-2.94678843894675e-05
-1.74368011658049e-05
-7.8974510076202e-06
-3.58381155304272e-05
-2.080257035643e-05
-4.05399342520451e-05
-1.12510680842492e-05
1.2191643772896e-05
-1.57900542404515e-05
-1.11948386965982e-05
-2.33846098217042e-05
-1.53617465942328e-05
-2.16895698403117e-05
-3.13169315821417e-05
-9.4513475213675e-06
-3.65345292804717e-05
-1.29114559864883e-05
-9.06906612476426e-06
-2.25862387770062e-05
-2.80585211154065e-05
-1.99219045216057e-05
-3.42817699497907e-05
-6.59816513592661e-06
-2.93560008701771e-05
-1.18555033696131e-05
-2.48144354506052e-05
-3.29391287491711e-05
-1.33943521023125e-07
-2.2940175839578e-05
-1.42212515884879e-05
-4.43877351450705e-06
-2.5635181927435e-05
-1.77144242112914e-05
-1.29271348978123e-05
-1.45576544798149e-05
-7.0987495727997e-06
-1.8576979879701e-05
-2.61996260967274e-05
-7.93519697311983e-06
-1.16501490159972e-05
-2.84648941074821e-05
-2.62339295546047e-05
-2.03491629828906e-05
-1.47711773613557e-05
-2.00313235946367e-05
-3.87149375957117e-05
-2.75955907590878e-05
-1.89946077118452e-05
-1.72318618800133e-05
-4.46539873106999e-06
-1.95464592393193e-05
-1.7185286845114e-05
-1.91137988104557e-05
-3.88300116426851e-05
-2.41657212108549e-05
-3.26998381087892e-05
-2.08648186183686e-05
-2.0715316980579e-05
-1.96691915932445e-05
-2.18372956375415e-05
-2.09883660750444e-05
-2.69799537354467e-05
-1.54611422664412e-05
-2.59905804627557e-05
-2.50847235564946e-05
-5.18251541075057e-06
-4.18831814110045e-05
-1.98805086543317e-05
-1.5423031312427e-05
-1.59238177556712e-05
-3.31315872750979e-05
-1.46185099098845e-05
-7.45212443664816e-06
-9.55816081867025e-06
-2.74693270470958e-05
-1.19963648206924e-06
5.50499267955962e-06
-5.3052801189789e-06
5.62170656055939e-07
-2.81049702032489e-05
-2.01588631115394e-05
-2.68362559854686e-05
-3.9335736926282e-05
-2.72900712921159e-05
-3.36926501381891e-06
-3.21840535606359e-05
-2.20780844632567e-05
-1.4047658542013e-05
-2.58062332013972e-05
-2.12431565289717e-05
2.87599126100883e-06
-3.8081574794068e-06
-4.12607788726471e-05
-2.76580806748163e-05
-2.11202300243558e-05
-2.39971465001887e-05
-4.49424103424712e-06
-1.18523496898805e-05
-1.89681198604389e-05
-1.46326339744508e-05
-1.42892907055904e-05
-2.55911345334948e-05
-1.01291071253425e-05
-2.56420540795015e-05
-2.75855776306617e-05
-1.55690487116444e-05
-3.15772419124846e-05
-2.56437354312902e-05
-2.60113034080723e-05
-6.23030770871145e-06
-2.32802393925682e-05
-1.16765882755933e-05
-1.59217302496042e-05
-1.58987516090344e-05
-1.46846884514558e-05
-2.0414577820015e-05
-6.72301024958871e-06
-2.60756549620585e-05
-1.69575679773779e-06
-2.0106132293318e-05
-1.52407266558298e-05
-1.72767673533697e-05
-2.30864232451644e-05
-2.18342396130353e-05
-3.56680285180308e-05
-1.82004161790944e-05
-4.31119241322548e-06
-2.6609879318123e-05
-1.92182384166581e-05
9.98060093945151e-06
-1.2876621385036e-05
-6.29539622190981e-06
-3.21367839859783e-05
-4.55575925716119e-05
-2.11161248345504e-05
-7.97866936952222e-06
-1.10897285281081e-05
-1.95413545298838e-05
-2.31524078689672e-05
-8.26800006974804e-06
-2.82401129049496e-05
-1.12964883425984e-05
-2.3978386875375e-05
-2.13287417317516e-06
-7.76046185552925e-06
-2.41193459598397e-05
-2.37578892080317e-05
3.35637910655656e-06
-2.29352525039275e-05
-1.61864750527814e-05
-4.60197342110897e-05
2.00328424632347e-06
-2.29055676807979e-05
-1.71570459803167e-05
-3.16570727494369e-05
-1.96264899568011e-05
-3.47984688891039e-05
-8.86719570664364e-06
-1.85659024941774e-05
-2.54527611512837e-05
-1.07561727986229e-05
-9.87319171361048e-06
-3.44224499085615e-05
-3.50078918590127e-05
-2.74879792122877e-05
-2.08511861365841e-05
-1.96516544164127e-06
-3.23001766447715e-05
-8.84648004206905e-06
-2.48648182116613e-05
-1.8103766596786e-05
-1.42738937849856e-05
-2.64085107908946e-05
-2.8587805100693e-05
-7.25317392174356e-06
-2.93347266137235e-05
6.22032598995049e-06
-1.57385169211077e-05
-2.30728190451139e-05
-6.94120748151756e-06
-1.82819030337557e-05
-2.50125228737705e-05
-1.80194277517414e-06
-3.93026271321958e-05
-3.07613654284477e-05
-2.56863299847194e-05
-2.55272050327869e-05
-1.55872919817032e-05
-2.63705951660369e-05
-1.30112881132354e-05
-1.68544028790343e-05
-1.66686795846027e-05
-4.31628808723867e-05
-2.41754494367398e-05
-2.36113261923994e-05
-2.38153114570249e-05
-3.00587345561676e-05
-3.21744672632514e-05
-6.84554839116254e-06
-2.84462822904602e-05
-1.58045175239201e-05
-2.11721723701275e-05
-1.11046578596879e-05
-4.50668727859652e-05
-1.01803590686516e-05
-3.12263082284409e-06
6.20131102364837e-06
-2.90420959821777e-05
-9.69077198645869e-06
-7.78658078148929e-06
-3.23205321381853e-05
-3.31933591682062e-05
-3.48300416924746e-05
-9.78812832395843e-06
-6.17113862338941e-07
8.84000030556338e-07
-2.90619017199743e-05
-9.30612023359771e-06
-1.9065307944526e-05
-1.7845222700327e-05
-1.52540224125358e-05
-9.36709064272448e-06
-2.12159099885804e-05
-9.05064027103539e-06
-1.32154349324152e-05
-2.01413074245919e-05
-2.0851952016001e-05
-3.3237149035279e-05
-2.05162287144363e-05
-5.55579716287739e-06
-3.35207000590514e-05
-2.262114667498e-06
-1.70482827256318e-05
-3.68009007568704e-05
-2.60122523214852e-05
-3.71616439981927e-05
-3.37112317376557e-05
-2.44803994252113e-05
-2.84732726080939e-05
-1.95814058648102e-05
-1.16622045791946e-05
-2.56842367264283e-05
-2.6918091244635e-05
2.28820590579872e-06
-1.76751389797425e-05
-1.05145545756179e-05
-2.49151686271052e-05
3.03509072036302e-06
-1.55034900961057e-05
-3.50024526276624e-05
-3.00700157038464e-05
-2.79021140321306e-05
-2.04580604120414e-05
-1.45541888818968e-05
-2.21829279737189e-05
-1.59248548919351e-05
-2.76281108397714e-05
-3.16268966755555e-05
-2.73375744795105e-05
-2.78084137104492e-05
-1.35124417112701e-05
4.49406399029251e-06
-1.28986912971538e-05
-1.61574513684309e-05
-1.03118648848467e-05
-3.60757178034065e-05
-2.29513422287673e-05
-3.39384707726657e-05
-7.32458167947127e-06
-1.85545174064379e-05
-5.60074455477222e-06
-2.45170066308998e-05
-2.15240826119362e-05
-3.75152163969168e-05
-1.26692081766582e-05
-4.26707920351461e-05
-2.49827397452551e-05
-1.09612128650265e-05
-9.98870807319722e-06
-2.29260622495968e-05
-3.24442917429415e-05
-3.37462611426259e-05
-2.17383588744557e-05
-1.92613856836747e-05
-1.75311772868905e-05
-2.96766876123377e-05
-1.81887086031076e-05
-1.34905974648476e-05
-2.44108194003922e-05
-9.47671705531966e-06
-3.57694771371677e-05
-1.72509292499459e-06
1.91090566533119e-05
-3.43363582280231e-05
-1.19272402476962e-05
-2.74140782975707e-05
-3.0610071623176e-05
-1.89915545903762e-05
-2.2916628630762e-05
-2.76214198054251e-05
-2.82931634741581e-05
-3.59827872971426e-05
-1.29471200406644e-05
-5.50533719193047e-06
-2.46684290819632e-05
-1.51942290200449e-05
-1.29845292513544e-05
-1.40957799670338e-05
-2.93713973843887e-05
-2.94624987982483e-07
-1.30673343002984e-05
-1.78674371717911e-05
-3.64681400982795e-05
-2.22242087343429e-05
2.60280563980632e-07
-8.93420598723722e-06
-2.32387191877125e-05
-1.67434785392616e-05
-1.57948624286272e-05
-3.28261107326244e-06
-7.14792883780768e-06
-2.51384526633562e-05
-2.28782084547199e-05
-7.07002156778737e-06
-9.45909000095029e-06
-5.147540180134e-06
-3.13025918387057e-05
-1.0759129511568e-05
-3.3148985230487e-05
-1.66648889575507e-05
1.36036161605209e-06
-2.54236287570953e-05
-2.61283978194557e-05
-3.0040223004508e-05
-2.76130906483001e-05
-1.85291608666213e-05
-1.12328716312695e-05
-1.51878176483516e-05
-1.22920598342889e-05
-2.96192774204669e-05
-3.10200532873294e-05
-2.64517928030565e-05
-2.79350305298751e-05
-2.73942461626747e-05
-1.44536986670951e-05
-2.71460250154151e-05
-3.15109559378654e-05
-3.04312109405751e-06
-1.43637423932498e-05
-3.12508076190726e-05
-2.04443404295219e-05
-1.03461897361564e-05
-2.43519551215626e-05
-1.36661416520926e-05
-1.3649463067049e-05
-2.88322776308101e-05
-3.00092629647519e-05
-3.28790904459679e-05
-1.21992780266489e-06
-1.42439460077045e-05
1.56123239122923e-06
-1.84042881606411e-05
-2.15873455213652e-05
-2.74552491191526e-05
-3.81353306221722e-05
-3.6435735452752e-05
-3.30028732051986e-05
-2.05774891737589e-05
-5.30871711381379e-07
-1.27139176467694e-05
-2.24233049905367e-05
-4.69494915495814e-05
8.33688064381496e-07
-9.75153047285863e-06
-2.26312242417819e-05
-2.53268626229081e-05
-2.31733453631886e-05
-1.97097038163856e-05
-9.75092320375832e-06
-1.83638933135666e-05
-3.1278179582458e-05
-2.2362612055939e-05
-1.85900758965614e-05
-7.496601263076e-06
-1.87993664995528e-05
-3.03148628890505e-06
-1.41876389716871e-05
-2.09405621112612e-05
-2.49463373295447e-05
-2.09071861028421e-05
-1.64590923392611e-05
-2.12355757878123e-05
2.81645790051264e-06
-4.85224018173271e-05
-9.69426118372091e-06
-3.82121069653798e-06
-1.94499814299497e-05
-1.12967614644336e-05
-3.37107998941096e-05
-2.12822968435662e-05
6.06446693081713e-06
-4.15484591052031e-05
-9.04479447206809e-06
-3.05917148685836e-05
-3.46784378506304e-05
-1.30489499643414e-05
-2.86324139603675e-05
-3.17431750969539e-05
-1.31102165350081e-05
-1.03890949566743e-05
7.74224176659366e-07
-1.50942357703901e-06
-4.94596894350251e-05
-1.18317513260745e-05
-1.66841484194293e-05
-3.90180577697969e-06
-6.69348980772122e-06
-2.46118210457669e-05
-1.7881653492874e-05
-3.80937396838227e-05
-9.22205830496148e-06
-1.30519978764974e-05
-1.22729576605932e-05
-1.64804818441074e-05
-1.23128314953246e-05
-2.06871482787215e-05
-2.90092730029333e-05
-1.31518238046496e-05
-2.35351164935929e-05
-2.70964832942776e-05
-2.7909156426733e-05
-2.60826710501036e-05
-3.55839772802644e-05
-2.95103387010702e-05
-9.83421735090929e-07
4.10595666179929e-07
-1.56618908143196e-05
-2.55166046893231e-05
-2.095480341974e-05
-1.94077182152611e-05
-2.57963108303908e-05
-1.99350866528645e-05
-1.14621759940904e-05
-3.71776991987271e-06
-7.61676448448665e-06
-2.5045232960605e-05
-2.18461950988714e-05
-2.83318880809891e-05
-1.57109769844652e-05
-1.30958006770327e-05
-4.26017180075833e-05
-3.95194421640406e-05
-1.48306413278142e-05
-2.23681190292349e-05
-1.5091204411e-05
-2.01700557059526e-05
-2.95910160071661e-05
-2.77691318050297e-05
-2.76213952317456e-05
1.23693815277834e-05
-2.38712259459923e-05
-3.6259891931397e-05
-1.01966426396061e-05
-2.60578582731192e-05
-1.75660709249592e-05
-2.52159889452084e-05
-7.37380666074626e-06
-2.11341575126001e-05
-2.03731553798549e-05
-1.75249850704816e-05
8.41909931752287e-06
-1.43866118625673e-05
-1.49699718913903e-05
-2.92167064836337e-05
-2.97955171970057e-05
-2.90640181587837e-06
-2.16244874587303e-05
-3.64647232686986e-05
-3.28569465022188e-05
-9.92684815794549e-06
-1.48415439885959e-05
-1.46991521379953e-05
-1.59768090663416e-05
-3.56027346964406e-05
-4.00526571535875e-05
-1.78148264855424e-05
-1.15983182021904e-05
-6.87789976200823e-06
-4.80335029538837e-05
-2.81731953049168e-05
-3.50357888598325e-05
-2.04468381084209e-05
-1.12039719496718e-05
-1.46342806085518e-05
-3.19158082844193e-05
-4.59425429400606e-05
-2.55329819764133e-05
8.95162220443901e-06
-8.30305158823163e-06
-2.08721585566527e-05
-3.55517135709503e-05
-1.45130113504058e-05
3.90058550302403e-06
-1.4219343320215e-05
-1.64494028258728e-05
-2.98487629557897e-05
-2.87192385452589e-05
-1.9949235898193e-05
-1.97221119549656e-05
-1.00737563938471e-05
-4.12822169850642e-05
-8.4155274525867e-06
-1.90402763307418e-05
-2.90215045511016e-05
-1.79327835467402e-05
-2.95483573184806e-05
5.64047118409452e-06
-1.47196186260999e-05
-3.90562349778654e-05
1.63227896680565e-06
-2.75154022359422e-05
-2.06009068839475e-05
-2.77816620668885e-05
-3.31584453173543e-05
-3.97650044388479e-05
-2.48342305792036e-05
-1.32966499367096e-05
-2.32398404847e-05
-1.23067421796831e-05
-1.14886174096996e-05
-1.7008653916373e-05
-2.91488258363412e-05
-2.28971220337206e-05
-2.88242020757801e-05
-2.25796227043804e-05
-1.05459889041269e-05
-3.67727701554513e-05
-1.82603000129993e-05
-3.15855284906098e-05
-3.2608267993826e-05
-1.04446107976268e-05
-4.28424980624985e-06
-3.30106693428984e-05
-2.49394710127491e-05
-1.37078726214502e-06
-1.08392803778574e-05
-2.16343879198611e-05
-3.92584992979064e-05
-8.64900527953219e-06
-2.51552406766044e-06
-2.21157405576777e-06
-2.84195998551933e-05
-2.86251533352609e-06
-2.04621664813527e-05
-3.66053740593576e-05
-1.84535312190127e-05
-2.99250917872248e-05
-7.46228458280306e-06
-5.09283330478983e-06
-3.13255404617606e-05
-1.24406736828908e-05
-2.94093552777674e-05
-3.06990242030649e-06
-2.50214549142297e-06
-1.19692833757912e-05
-2.49298037587649e-06
-2.47596728677458e-05
-2.51561479391884e-05
-7.49838555122156e-06
-3.33624973218364e-05
-5.33177010850175e-05
-2.90989429340533e-05
2.62596913406858e-06
-3.82989290101751e-05
-2.32287324467349e-05
-2.6243427773072e-05
-1.97189482859555e-05
-1.5700355877926e-05
-1.78781596337111e-05
-5.5672840436377e-06
-1.2681176750294e-05
-5.56958288571495e-06
-2.12825061864979e-05
-1.91941687867251e-05
-3.87912560486323e-05
-1.86533693253268e-05
-1.83257139535904e-05
-1.62811501082422e-05
-8.49879637602841e-06
-8.88876640142358e-06
-1.44227295263058e-05
-4.43830350237565e-06
-1.99045107156309e-05
-1.92584722113236e-05
-7.38576851018385e-06
-2.1150430091823e-05
-4.28692253871716e-05
-3.24625068964307e-05
-2.09326927105522e-05
-3.54256548198084e-05
-1.09491905845398e-05
-7.43665204491605e-06
-3.13890265357611e-05
-2.29808431321044e-05
-3.77935806475699e-05
-3.67719468879191e-05
-9.58611611695065e-06
-1.47096722965812e-05
-2.69066596530371e-05
-1.29314349996411e-05
-2.85824960672187e-05
-2.78361084825045e-05
-3.56108425659542e-05
-2.80843515000926e-05
-2.43872801131611e-05
-1.75794105302181e-05
-2.29689862646862e-05
-2.46127793758772e-05
-1.8378789803814e-05
-3.3446966003178e-05
-3.51036737367692e-05
-2.29043214517666e-05
-1.60587319122913e-05
-2.98883807223512e-05
-3.70463981902032e-05
-1.19693150075407e-05
-1.48977869692321e-05
-1.77510641391219e-05
-1.75049692067494e-05
-3.49189740004592e-05
-2.53538082121513e-05
-3.42295412670057e-05
-4.09542952514875e-05
-1.65208702650582e-05
-2.53043914181943e-05
-3.80798052915787e-05
-3.04855005098708e-05
-1.68285729412396e-05
-3.43153197734914e-05
-1.01088731309974e-05
-2.00737326616414e-05
-2.25345179208065e-05
-2.87432621387755e-05
-2.57638098881087e-05
-1.92872847014207e-05
-1.72630837310033e-05
-3.95360399495553e-05
-2.57974596431986e-05
-2.85316829269884e-05
-1.61537525969094e-05
-1.4971719461634e-05
-5.20220884809992e-06
-2.32716343800529e-05
-3.02854215408252e-05
-1.93305808313385e-05
-1.55594453003425e-05
-2.1584943912133e-05
-3.39973181284946e-05
-8.00981577900973e-06
-1.06443336607036e-05
-1.58407762211802e-05
-3.01860785475274e-05
-2.1280690714262e-05
-2.32050099656598e-05
-3.89651714760561e-05
-2.84687813591562e-05
-8.1010796774393e-06
-2.92473772616279e-05
-2.55178606782896e-05
-8.99508073388483e-06
-2.54998016111847e-05
-2.5574391252696e-05
-2.78810134379049e-05
-1.28216311069267e-05
-2.93071387472136e-05
-3.24383473725587e-05
-1.83375924992746e-05
-1.19282027767062e-05
-1.79735789131444e-05
-2.35202506050243e-05
-2.15803619152172e-05
-3.09499929949436e-05
-1.88120178772466e-05
-2.64225385882185e-05
-9.77906764338849e-06
-2.05072384278814e-05
-5.55777672879502e-07
2.3357754288576e-06
-1.06436622211339e-05
-3.9907172526528e-05
-1.51429287303875e-05
-1.91739302872635e-05
-2.84799043133094e-05
-7.50609057991024e-06
-3.60113374336282e-05
-2.79440093241511e-05
-1.7283790442702e-05
5.95142946361336e-06
-1.26808324568948e-05
-2.84921434158094e-05
-4.0012176976014e-05
-1.82297225938503e-05
-2.09818278409613e-05
-1.52231942074793e-05
-1.50387537500517e-05
-8.11551371187564e-06
-4.02635742156016e-05
-1.18229684176902e-05
-1.55199667892039e-05
-2.33855701275267e-05
-1.2381406460085e-05
-2.56832414666554e-05
-1.59814310886585e-05
-2.33010273195111e-05
-6.16988786035208e-06
-5.06170433117075e-07
-2.7111599330948e-05
-1.87533997629621e-05
-1.59638416836393e-05
-7.25337578208985e-06
-3.59217440755285e-05
-2.37991318528903e-05
-2.18957616649707e-05
-2.91930693128882e-06
-1.31403103050397e-05
-2.22747584695817e-05
-6.99339893197011e-06
-9.91503843606891e-06
-3.23822403385085e-05
-8.22033041112377e-06
-2.10377052967229e-05
-9.44289207620308e-06
-1.42203344815866e-05
-1.80107837678744e-05
-2.25812743688765e-05
-2.80038657642245e-05
-2.36422400100002e-05
-6.48236978754864e-05
-1.84871160901895e-05
-1.18764703436777e-05
-2.83647690049243e-05
-1.12535271097103e-05
-5.49112531484466e-06
-2.31942010881875e-05
-4.74424025612079e-05
-3.36687527828956e-05
-1.13711623558892e-05
-3.9945787907545e-05
-3.3619181683145e-06
-2.7012490991364e-05
-3.04514933747644e-05
-1.16280825695735e-05
-2.42398519573368e-05
-7.01593290066036e-06
-8.43660032539378e-06
-1.65590943368555e-05
-6.36375902101971e-06
-1.9251834058969e-05
-1.92975884109377e-05
-1.71664536176607e-05
-8.80483861828777e-06
-3.25747914869693e-05
-2.81040330684262e-05
-3.00908740680872e-05
-2.55197355229806e-05
-2.83903592132172e-05
-2.82821329756339e-05
-3.35851756292186e-05
-1.09303653450459e-05
-2.99679365760097e-05
-1.4856052090033e-05
-1.59628873095797e-05
-7.90362073954704e-06
-6.47713313341568e-06
-2.74513196926828e-05
-1.75828003303724e-05
-1.97731288756165e-05
-1.87367065525456e-05
-1.91292423495392e-05
-1.38694284619631e-05
-3.16543539744786e-05
-1.80486886387168e-05
-1.09238504423668e-05
-1.22329873189272e-05
-1.30828264860006e-05
-2.30985046120232e-05
-2.55746654699739e-05
-7.58977536662567e-07
-3.49726677198005e-05
-1.61326837226329e-05
-4.66929732179445e-06
-3.01256962256712e-05
-3.46192164659301e-05
3.42783773019486e-07
-1.11942100206742e-05
-1.87053698472973e-05
-1.80896639577268e-05
-1.49109309492312e-05
-2.58673003418886e-05
-1.60264020770686e-05
-1.84544878083697e-05
-2.85993627698087e-05
-1.48989107435891e-05
-3.59632562002318e-06
-4.29574033520482e-05
-8.86820542949171e-06
1.74151803082948e-06
-1.89011843492268e-05
-2.02379019667623e-05
-1.2756576736084e-05
-9.43524772850266e-06
-8.17097232842288e-06
-3.39238898591664e-05
-1.39991154297821e-05
-1.32831587534766e-05
-2.71080548833672e-05
-2.52080633389157e-05
-3.34482832123606e-05
-1.89470716808293e-05
-2.57062134818921e-05
-2.54830782481969e-05
-1.26308331630112e-05
1.15533815315287e-05
-2.06154444851628e-05
-1.70960800103135e-05
-3.07239472008086e-05
-2.32732138231495e-05
-1.67562589502516e-05
-1.29505133750086e-05
-2.86601390309367e-05
-2.00243829545374e-06
-2.68525759147061e-06
-1.47810597756189e-05
-9.60421188696719e-06
-1.42901619678615e-05
-2.54692665002799e-05
-4.13887753204786e-05
-2.96042525707557e-05
-2.87033940628505e-05
-2.36020805653017e-05
-5.16578517234236e-06
-3.39688332598222e-05
-1.79778970339022e-05
-1.61925502086444e-05
-1.84966686498044e-05
-1.916406461599e-05
6.36950289057966e-06
-2.47474147610742e-05
-1.39570056684291e-05
-2.80458222324481e-05
-1.91066464622944e-05
-1.11536663260546e-07
1.42135401257846e-06
-1.87807310733622e-05
-2.15679830126593e-05
-2.55501037012876e-05
-3.72377607956096e-05
-2.22664011940298e-05
-1.52695603797107e-05
1.92720148035533e-06
-1.79670971687985e-05
-3.5180046933419e-05
-8.8692113134867e-06
-2.77437753347171e-05
-1.05349743075297e-05
-2.46445125390785e-05
-3.37944495144008e-05
-1.77688625932715e-05
-7.50437957792739e-06
-2.79340641846979e-05
-1.59071386697336e-05
-3.94017551164762e-05
-2.00121448857489e-05
-2.27577296373552e-05
1.37440996957561e-06
-2.29845868154773e-05
-1.55491613511103e-05
-9.41210989392269e-06
-2.53651440851141e-05
-1.85076657568614e-05
-2.50149921195691e-05
-3.49119978735234e-05
-1.47491697855901e-05
-2.01201617697655e-05
-1.99091315365331e-05
-1.83809145609512e-05
-2.13609446302013e-05
-1.68104814563531e-05
-2.86869885180637e-06
-3.13336230452087e-05
1.89557854731597e-06
-8.48023586421919e-06
-1.91564726800076e-05
-2.15014931234449e-05
-2.32361301849022e-05
-1.83853417525182e-05
-4.83214299627114e-06
-1.34569368630529e-05
-1.48226610789477e-05
-2.76218896535222e-05
1.41423778054464e-06
-2.91916534871325e-06
-8.72463641644686e-06
-1.74928755132761e-05
-9.67215986075934e-06
-3.26400262402116e-05
-3.31583765037012e-05
-5.73220668484102e-06
-3.34788313599507e-05
-1.21779423485495e-05
-7.54519212450523e-06
-2.09400941807047e-05
-1.18702817937625e-05
-1.92092385392701e-05
-3.93270103168497e-05
-1.64330916567955e-05
-2.03911824597551e-05
-1.4916318159621e-05
-2.98993059502951e-05
-1.72491569998322e-05
-2.06616393334624e-05
-5.96534134368201e-06
-3.34656945892043e-05
-2.23732113542186e-05
-2.93253466615226e-06
-1.89135647596784e-05
-1.8617928372306e-06
-2.1489725451793e-05
-1.4874893061863e-05
-1.25428229339317e-05
-3.00211682288916e-05
-4.46801168827271e-05
3.22695167561229e-06
-2.60424889761497e-05
-5.79211347504171e-06
-1.99681971502747e-05
-2.52883732550366e-05
-7.05690346381274e-06
-1.92309525653256e-05
3.33768480972393e-07
-7.12366621416472e-06
-1.98043652044285e-05
-1.98799048521508e-05
-3.42403591196366e-05
-3.23311516649173e-05
-2.79394429057106e-05
-2.10537114999387e-06
-3.37156258823928e-05
-2.41971581983802e-05
-1.55933169538276e-05
-1.78548397853486e-05
-1.58178172614458e-05
-1.98959375800093e-05
-2.2128048444186e-05
-1.86604832144457e-05
-5.17088465577046e-05
-2.32812146917034e-05
-2.91385789553261e-05
-1.29665748784526e-05
-1.41931897760096e-05
-1.51799893007638e-05
-7.61951809466045e-06
-1.92548007266813e-05
-2.33385402479806e-05
-3.07076419782114e-05
-6.86963272131004e-06
-3.92173077201682e-05
-1.85211802562206e-05
-1.57305011210823e-05
-5.53631384097323e-06
-1.97104108596825e-05
-1.59009619418593e-05
-1.90956833000559e-05
-3.93095240158237e-05
-1.56829843306813e-05
-2.39124432710908e-05
-2.66629524473342e-05
-8.78461084087782e-06
-2.2145775798378e-05
-3.06934349962683e-05
-2.03714290575487e-05
-3.09678865846797e-06
-2.97497147919713e-05
-3.8559475337417e-05
-1.1574668561514e-05
-3.27935106846468e-05
-4.89453307669445e-06
-1.55961728830499e-05
-3.13171099110456e-05
-2.23581775270214e-05
-3.09246229385195e-05
-2.26555025846039e-06
-7.66691953221129e-06
-8.26406987214408e-06
-3.48980939101883e-05
-2.03536671423367e-05
-1.523568432777e-05
-1.63631120057401e-05
-1.1242874387428e-05
-1.96686236004253e-05
-1.80689583359997e-05
-8.30995377727836e-06
-2.8081443067153e-05
-7.95285978508366e-07
-7.8671340989581e-06
-1.99450949176333e-05
-2.95117265437248e-05
-1.08915051240385e-05
-1.29539505020518e-05
-2.93860219270864e-05
-7.86280244455245e-06
-2.848132706118e-06
-3.65421550863546e-05
-9.97599240870978e-06
-1.78187568718497e-05
4.36479333497218e-07
-1.88024378720261e-05
-1.71920902123695e-05
-2.09648648330926e-05
-2.36792000510874e-05
-2.35283970073674e-06
6.42481008855471e-06
-9.1004169464197e-06
-3.31352266188449e-05
-1.34082302767259e-05
-1.0360457138503e-05
-1.51964729462059e-05
5.97053424734041e-06
-4.72976911721382e-05
-1.42270235839394e-05
-1.78381419307023e-05
9.86850334347412e-06
-1.83521292181237e-05
-6.02236840813296e-06
1.47783065194803e-06
-2.28941225456719e-05
-1.76746368806816e-05
-1.81731948380147e-05
-6.06121625017057e-06
-1.5160273626921e-05
-1.75935508123997e-05
-3.28708514354755e-05
-2.61786273481151e-05
-2.68617944705605e-05
-1.73680580423673e-05
-1.13887243995196e-05
-7.55954799966823e-06
-1.77419356082252e-05
-9.30398149429472e-06
8.52345920053381e-06
-3.39147784901079e-05
-9.69520379140061e-06
-1.01483126618763e-05
-1.09383622072783e-05
-6.47596043364439e-06
-1.80341005926419e-05
-2.39861471281958e-05
-1.37511434049507e-06
-3.09558110695686e-05
-1.58489804425427e-05
-2.21576485332054e-05
-9.84120961380594e-06
-4.13553919285789e-05
-7.6677997407033e-06
-3.59761579328039e-05
-2.34540173598427e-05
-1.26250769501606e-05
-1.71482452615508e-05
-3.17225337242551e-05
-1.945157272437e-05
-1.69079980849944e-05
-3.60060796524781e-05
-2.45563064078033e-05
-9.54360877106674e-06
-3.42903588970367e-05
-3.38162917284955e-05
-2.05697919179037e-05
-1.63746397748909e-05
-2.97691683506575e-05
-2.57158285218766e-05
-1.89672921940861e-05
-1.70271961176836e-05
-3.25867145742511e-05
-3.67246286983184e-05
-6.70119172115564e-06
-5.24807699218898e-06
-1.11970830581463e-05
-2.16405028513417e-05
-1.47837608082938e-05
-2.84227906439245e-05
-6.09283390533545e-06
-7.11136023997228e-06
-1.20648932274601e-05
-9.48154417269691e-06
-3.12690597957489e-05
-2.49835969852805e-05
-2.89097025136983e-05
-1.52703465384775e-05
-2.169610200362e-05
-2.19543939868056e-05
-2.90468163629417e-05
-1.3291327519584e-05
-2.94274605297125e-05
-1.7741251724896e-05
-1.75647295784152e-05
-2.21681139982213e-05
-4.43313677708161e-05
-2.14127033798537e-05
-1.68002796405009e-05
-1.76603605824001e-05
-2.32369348745547e-05
-1.72862215791344e-05
-4.30722321640157e-06
4.54035029109214e-06
-1.57781758011805e-05
-1.09363658254523e-05
-1.00479418133225e-05
-3.35936548111243e-06
-2.38305220620824e-05
1.40697897264902e-05
-2.10923660213101e-05
-1.94768413947314e-05
1.70314812353039e-07
-1.6004588542838e-05
-1.2708855372765e-05
-1.7942881892477e-05
-3.12984147333227e-05
-2.80332039668363e-05
-1.2200299194214e-05
-1.18704391669392e-05
-2.65554114377228e-05
-1.56290279777549e-05
-1.53600664313205e-05
-1.32769800793588e-05
-2.3221334317983e-05
-6.91273662817585e-06
-1.92107478246355e-06
-1.20136630610811e-05
-2.15702880127042e-05
-4.07726151170266e-06
4.37658783984597e-06
-2.44632432865132e-05
-9.21153188128988e-06
-9.47484349483044e-06
4.49456263700201e-06
-2.87818569806313e-05
-3.65639900904067e-05
-1.37874182178818e-05
-1.59894095620388e-05
-1.06766823881347e-05
-1.64945632094208e-05
-1.28874074573173e-05
-1.77331836971982e-05
-2.72528875467795e-05
-7.88197955820462e-06
-8.20579038856696e-06
-1.61781754273937e-05
-2.30745411795877e-06
-1.48737597608077e-05
-9.73475462516745e-06
-3.45155915370826e-05
-1.8713711211316e-05
-1.99116337895287e-05
-2.17234804333601e-05
-1.56646281557682e-05
-2.27414863244443e-05
-2.33360884350397e-05
-1.81452364859479e-05
-3.15450189375702e-05
-1.08668411464869e-05
-9.02145331052407e-06
-1.54538627865486e-05
-1.04854267158032e-05
-2.88175477764781e-05
-2.33345341577259e-05
-1.60269140621867e-05
-2.00162156765539e-05
-1.8921629683034e-05
-1.98930069332818e-05
-1.26415595940022e-05
-5.02793742918644e-06
-3.34473178980065e-05
-1.44193618020796e-05
-1.95500792896352e-05
-2.51576796088167e-05
-1.24547128492936e-05
-2.9855029446747e-05
-2.63010431596435e-05
-1.84002482571556e-05
-2.29809510832887e-05
-2.78889274354367e-05
-1.71858251392737e-05
5.11252158728523e-06
-2.65481089246739e-06
-2.06556556116108e-05
-3.1609093502741e-05
-1.70201572558029e-05
-3.4049222889629e-05
-1.95106546931123e-05
-1.47757825591842e-05
-1.01756971141172e-05
-2.54443214833183e-05
-2.62775890160005e-05
-1.64646518986614e-05
-3.27411033079113e-05
-1.39507243661247e-05
-2.49171176379816e-05
-3.82625823776704e-05
-3.41420115274511e-05
-1.04701835304024e-05
-2.59023083770428e-05
-1.29979241763405e-05
-1.46927060946915e-05
-1.27637606579722e-06
-2.33442405563224e-05
1.20931447731702e-06
-3.08060393132933e-05
-2.06080374304924e-05
-1.72350783140027e-05
-1.73478636058222e-05
-1.29191930770683e-05
-2.57647106782165e-05
1.2293851211091e-05
-5.07672677805797e-05
-1.83130368635726e-05
-2.77762502937161e-05
-4.15849616126004e-05
-1.92060152368756e-05
-2.01370720015973e-07
-2.923909613424e-05
-7.63240032844788e-06
-6.67624255363866e-06
-2.90026046503194e-05
-1.4221448761321e-05
-2.5418353884112e-06
-6.54842510615388e-08
-1.52249794110584e-05
-2.30093679075984e-05
-2.12845923810704e-05
-2.06802040048481e-05
-3.00231772062269e-05
-2.34900617500957e-05
-2.04667488001434e-06
-9.25909613317109e-06
-3.90969366161208e-06
-1.26099014049878e-05
-2.6702255883812e-05
-5.02645747318716e-05
-2.77557246660586e-06
-1.58017903784449e-06
-2.80438304457245e-05
-1.55216181408035e-05
-3.40269889520314e-05
-3.16995915134975e-05
6.57867989962104e-06
-2.37351748227566e-05
-1.63600935829655e-05
-2.66863410050788e-06
-1.45579378877502e-05
-2.83866605012831e-05
-2.64094801590922e-05
-1.22947213409449e-05
-2.28186720071831e-05
-1.73748305676111e-05
-1.10772535341269e-05
-1.63237455908115e-05
-1.88690332479425e-05
-4.4872098783939e-06
-3.67101363828136e-06
-1.03516226149619e-05
-9.62540029715892e-06
-2.66557327408576e-05
-1.3516146575982e-05
-3.32026461562959e-05
-2.80215547489657e-05
-1.8338817403514e-05
-4.74690553154142e-06
-6.03119557156311e-06
-1.6107687393468e-05
-1.87605636219711e-05
-1.91391703333072e-05
-8.40987092086969e-06
-1.52014278735385e-05
-1.29448219115758e-05
-5.87722019699196e-06
-3.02676771885346e-05
-3.11184318980398e-05
-2.61389922268365e-05
-1.24840195533329e-05
-1.21610050767616e-05
-3.78512859339862e-05
-2.20514545654675e-05
-3.65036717318514e-05
-2.12484431860174e-05
-1.05855104656341e-05
-3.7742698080238e-05
-2.18500318827156e-05
-2.22792765423589e-05
7.29791468256047e-06
-1.58700726414838e-05
-2.50077487072794e-06
-1.5073952434165e-05
-1.65605570651887e-06
-1.82452299855532e-05
-1.24147262678545e-05
-1.78601566183399e-05
-3.04028230084159e-05
-2.39372598866874e-05
-2.47256749381833e-05
-1.49183477564088e-05
-2.87142880250294e-05
6.06034187875764e-06
-9.57866725780467e-06
-1.26622784509171e-05
-2.60719607705838e-05
-2.18142450175144e-05
-3.53966211332396e-05
-1.96438517455566e-05
-2.63523688470987e-05
-2.51276924800403e-05
-8.29711319229015e-06
-9.0915471629514e-06
-2.31350891962381e-05
-2.71593953035302e-05
-3.10697347279633e-05
-2.79855922005075e-05
-1.6116210592991e-05
-1.87097407340331e-05
-3.12130079961191e-05
-1.77411636426546e-05
1.35951954223903e-06
-1.20104563843035e-05
-3.37517684754486e-05
-2.26422685781275e-05
-2.84934180629096e-05
-2.27824441639965e-05
-6.68480992241757e-06
-3.0122464612825e-05
-3.56315539418985e-05
-3.01824162508712e-05
-2.17710628867315e-05
-2.02381009278627e-05
-4.69138838484359e-06
-2.2833901234276e-05
-8.14047289992864e-06
-3.09178329531541e-05
-3.13293174499896e-05
-3.2077527003888e-05
-1.33238248537696e-05
-1.56485080604454e-05
-3.01836762345107e-05
-2.89162217060077e-05
-1.56966229584716e-05
-3.11962886632832e-05
-2.2595909041178e-05
-1.66836403991676e-05
-7.70523645305001e-06
-1.70307467599899e-05
-1.67225001967333e-05
-2.51481281603304e-05
-1.63449412907441e-05
-2.65463213972748e-05
-1.63056648626068e-05
-3.38090356624721e-05
-1.69660248719304e-05
-5.45719127441837e-05
-8.25623529502891e-06
-1.06691537911994e-05
1.30925888205992e-06
-1.51737740204286e-06
-1.42607464335474e-05
-2.45833782124233e-05
-3.20006161819597e-05
-2.0828722131771e-05
-1.85804293100317e-05
-1.21862522187236e-05
5.82992953063195e-06
-1.49596863081536e-05
-2.28658833217961e-05
-1.05224200599364e-05
-1.59717522736506e-05
-3.10128906225647e-05
-2.53768208055452e-05
-3.35880955451491e-05
-9.09602428675107e-06
-1.95987148659931e-05
-7.11607592959108e-06
-1.13405895607289e-05
-9.73811723752662e-06
-8.44695365346199e-06
-3.14867951795644e-05
-3.79631969897079e-05
-1.68173872044919e-05
-3.17241523577195e-05
-1.40216182382909e-05
-2.06577879051189e-05
-2.4963684752382e-05
8.3642192396987e-07
-1.07744433214803e-05
-2.77818648076073e-05
-1.39009505394405e-05
-2.66255790267083e-05
-3.39860381554848e-05
-3.39267340844917e-05
-7.04267042211436e-06
-7.32640687489096e-06
-1.41168361343887e-05
-4.82818301889809e-05
-4.84592052667836e-06
-2.65408062430754e-05
-2.75031763452403e-05
-2.48897353027631e-05
-1.78763775051772e-05
-3.99203205602477e-05
-5.20562510125184e-06
-1.64313494229714e-05
-1.20094822417602e-05
-1.73675160768077e-05
-9.21555227178616e-06
-2.94799343546528e-05
-9.2550439027688e-06
-2.59690091212295e-05
-1.39365066881218e-05
-1.07952305989297e-05
2.9938232561317e-06
-1.04499570792847e-05
-1.57604449610796e-05
-2.3269991419021e-05
1.70485472840115e-06
-6.54252785691025e-06
9.09049097563631e-06
-5.67219166959674e-06
-1.44203946787042e-05
-2.26644277708895e-05
-9.80366179751256e-06
5.15256837309001e-06
-2.91769518047486e-06
-1.84983920199573e-06
-2.42835974257692e-05
2.35469622936383e-06
-1.48644248313109e-05
-9.44369719897529e-07
-1.50855680313425e-05
-7.85764026384553e-06
-2.36335353181333e-05
-3.17054953402523e-05
-2.28941290500969e-05
-3.79269689329631e-05
-1.99537258094939e-05
-1.45463010494361e-05
-6.76298701076823e-06
-1.88074780710179e-05
-2.56329941957795e-05
-1.72529496989667e-05
-2.17075470716607e-05
8.61526422338592e-06
-2.53903396668078e-05
2.67036658153829e-06
-2.35517176095596e-05
-3.41091233797492e-05
-2.01230567911219e-05
-4.49422720828832e-05
-1.78922599598912e-05
-1.92811634693983e-05
-3.73721777121899e-05
-1.69464224571517e-05
-4.13926633635069e-05
-1.3429176714404e-05
-7.41095300741836e-06
-1.03910408197083e-05
-4.29902290823241e-05
-4.46412539384166e-05
-1.33852742924242e-05
-2.26553544771168e-05
4.42839825561884e-08
-3.18498048770553e-05
-3.55666101601991e-05
-1.94213498490686e-05
-1.63828714234863e-05
-1.90066240591062e-05
-2.41551608855683e-05
-1.66099807186394e-06
-1.26919336700111e-05
-2.79200091239696e-05
-1.33755239459739e-05
-2.5301954113657e-05
-4.14591884388069e-06
-4.88756909669605e-07
-1.89155461823473e-05
-2.55958697906399e-05
-8.02656519878931e-06
-2.01299958561542e-05
-3.40669123163257e-05
-2.79293713298304e-05
-2.05880083323512e-05
-9.0603739302122e-06
-2.73511594508888e-06
-3.13353583615224e-06
-2.41716673510333e-05
-8.04478030234409e-07
-2.30037190536946e-05
-2.30057409638824e-05
-2.32700892075334e-05
-2.60044180222504e-05
-6.63385763788211e-06
-2.78967636744535e-05
3.7387997975091e-08
-2.85898814455378e-05
-2.1898555864818e-05
6.18717208766809e-06
-3.17152487313788e-05
-9.43198738082866e-06
-2.83726509151597e-05
-2.7383337923827e-05
-2.28553736328324e-05
-4.21172725245807e-05
-2.15814851824365e-05
-1.59660525768434e-05
-1.78951778793475e-05
-2.28020150957948e-05
-2.62965302049906e-05
-1.06023973971149e-06
-1.03604496855707e-05
-1.94866247352722e-05
-1.90377735984989e-05
-2.78435063611703e-05
-1.11689514027309e-05
-2.83858206928367e-05
-1.68779611429395e-05
1.56029403058325e-06
-1.16439151291293e-05
-6.75704264409149e-06
-1.7579379395248e-05
-1.10779334358428e-05
-1.7105004872595e-05
-2.56239821619156e-05
-1.69723245164054e-05
-2.05213545136861e-05
-2.53340949636837e-05
-5.29508823454379e-06
-1.44638947721479e-05
1.37341279410598e-06
-1.37270725683005e-05
-2.4283269659196e-05
-1.15194657259228e-05
-4.0615229419056e-05
-1.09431784177383e-05
-2.11265996222379e-05
-2.61210999166372e-05
-4.77776065286219e-05
-2.94770823142481e-06
2.03501265351446e-07
-1.72994002581581e-05
-3.5207465394862e-05
-1.98203514338342e-05
-4.02044350334482e-05
-3.59915508193322e-06
-2.32387292000445e-05
-2.17917860815447e-05
-2.40138630744498e-05
-2.85147361529821e-05
-2.12560240203895e-05
-2.44038395290438e-05
-2.24837876538618e-05
-1.79731958984852e-05
-2.83890566524689e-05
-3.24245162370024e-05
-2.66247210283102e-05
-2.57470573632048e-05
-9.41700704020583e-06
-2.47958397445893e-05
-1.78469113149952e-05
-2.50546318478784e-05
-1.65425665376689e-05
-1.97932055730978e-05
-2.85758204155211e-05
-1.65965251982449e-06
-1.53128700893399e-05
-2.69666322975554e-05
-1.12313842235501e-05
-1.30276108273078e-05
-1.19945489052886e-05
-1.54139408220801e-05
-2.93849584606597e-05
-1.97940936632314e-05
-2.31416395758608e-05
-1.29080678382385e-05
-1.67519666668815e-05
-1.46132921597321e-05
-2.31435083941831e-05
-2.89585232896935e-05
-2.62052852616755e-05
-1.531293212409e-05
-4.71488389368734e-06
-1.79675203555961e-05
-2.69168884753176e-05
-1.20218626593145e-06
-3.36017558231175e-06
-3.17973904332607e-05
-3.20629319955287e-05
-2.70934650882187e-05
-1.55076280029147e-05
-2.5829778590082e-05
-1.10423456544391e-05
-1.26967674512408e-05
-4.14378751461679e-06
-1.83108430736333e-05
-1.81874708558219e-05
-1.85904543995117e-05
-1.14400451871832e-05
-2.60405442543101e-05
-2.879335494559e-05
-2.72955447541479e-05
-3.12433289672769e-05
1.09907827927749e-05
-8.94886179589472e-06
5.18171720662532e-06
-7.77113656038301e-06
-2.45364375925966e-05
-2.45020168364167e-05
-2.16750298017864e-05
-1.74314217608633e-05
-6.74765779828144e-06
-2.88234874647355e-05
-1.55086607097845e-05
-1.99232392706475e-05
-2.99356783064128e-06
-7.585976931726e-06
-3.1072833933107e-05
-2.63091406900283e-05
-1.01558635737894e-05
-2.80916008230025e-05
-1.94631455490058e-05
-1.14802916729369e-05
-3.83234447782701e-05
2.62127029968335e-06
-3.13221240541342e-05
-1.33746510037115e-05
-1.13362014947336e-05
-3.01988578281381e-05
-5.844575254873e-06
-2.65238768915181e-05
-2.44627038578183e-05
-2.38687991924655e-05
-1.42171978539454e-05
-2.65689736663727e-05
-6.28888841707497e-06
-1.25847118017696e-05
-3.88484905187737e-07
-4.68916867806657e-06
-1.41909366401037e-05
-3.08040909160241e-05
-2.63837716193859e-05
-2.67187417747188e-05
-1.37887838175142e-05
-2.13240787460927e-05
-1.588662235668e-05
-4.05955607070342e-05
-9.56862249878126e-06
-1.36471956774707e-05
-1.85246187597665e-05
-2.42287347623427e-05
-1.05046514443619e-05
-1.20561878542128e-05
-2.32319084209943e-05
-2.87732909899049e-05
-4.2109595724676e-05
-4.05386984526073e-05
-4.1317825057766e-05
-7.44606859966624e-06
-2.57936672470066e-05
-1.29188218880007e-05
-1.40845763641644e-05
-3.14060456029682e-05
-1.53396954806596e-05
-1.94933972338166e-05
-2.30034473903061e-05
-1.49875977055531e-05
-3.15867596116599e-05
-1.59984009027419e-05
-1.7007152982509e-05
-3.2763503348782e-05
-1.1739100674459e-05
-1.73026745930632e-05
-9.58515737282723e-06
-5.26453826561974e-05
-1.51614367471102e-05
-4.59133324522753e-06
-2.45534123787945e-05
-2.50388677344003e-05
-4.16160295422829e-06
-1.46826277787867e-05
-2.14735347909556e-05
-2.79793700815676e-05
-1.62355579409672e-05
-3.54255180431826e-05
-2.96501289684307e-05
-3.74555243875072e-05
-1.45137460631885e-05
-3.45859938188614e-05
-2.19089478821256e-05
-1.68249156355345e-05
-3.52132591906075e-05
-6.96196186901068e-06
-1.74062868578822e-05
-2.61917527049705e-05
-2.40700141981273e-05
-6.1650245648925e-06
-1.38279743041613e-06
-2.28738611143674e-05
-4.65351425598294e-06
-6.37119618059454e-06
-2.32078058750656e-05
-2.25976660383858e-05
-2.39059979580521e-05
-3.652652624242e-05
-1.03588244184352e-05
-1.56195538463117e-05
-3.20700147398993e-05
4.7672337235124e-06
-1.16993233885694e-06
-4.29358010600504e-06
-3.24323793151604e-05
-1.54475574443157e-05
-3.27639574965987e-05
-4.58979952547386e-06
-1.99676038893442e-05
-1.97675166831886e-05
-9.92994529067413e-06
-3.57513199396015e-05
-1.67697024386622e-05
-1.85029189738844e-05
-1.14977889638938e-05
-1.92465518608861e-05
-2.00637283714545e-05
2.62985595493689e-06
-2.18725210873805e-05
-1.0329163968396e-05
-3.07462830099612e-05
-9.05804003889282e-06
-2.94501726923583e-05
-2.20232033896049e-05
1.61169745981104e-05
-1.67122622580794e-05
-1.73345298796606e-05
-2.46578618154077e-05
-1.0783607541238e-05
-1.3526321667494e-05
-3.34016678520024e-05
-2.09609011454116e-05
-4.40722977897879e-05
-1.99773498430669e-05
-1.48979533733218e-05
-2.87935844820237e-05
-3.00073311859387e-05
-1.8132798266462e-05
-3.16766528717654e-05
5.35392825554848e-06
-1.87796203224263e-05
-2.37964749601704e-05
-2.08713354743357e-05
-2.86662723073629e-05
-1.38561620182681e-05
7.88855108646458e-07
-3.02270575372469e-05
-2.49454290884047e-05
-1.54654535714012e-05
-2.42003379167781e-05
-1.24881017936429e-05
-2.44471655249678e-05
-2.89955354654461e-05
-1.12955206862114e-05
-2.55386297496938e-05
-1.27135429693986e-05
-1.03330726559023e-05
-9.22567614020723e-06
-2.82572065318024e-05
-2.13719063501133e-05
-5.00585067285e-06
-4.3713691534699e-05
-2.04348153698226e-05
-2.20508280914063e-05
-7.30600124932304e-06
-6.48651560965986e-06
-8.09209770909352e-06
-1.1928251412602e-05
2.65248434757083e-06
-3.53886818094604e-05
-1.24492789946426e-05
-2.76482414131851e-05
-1.7331910206377e-05
-2.4831816253532e-05
-3.67797337524404e-05
-2.45591177650342e-05
-1.32250520758833e-05
-6.58338403771115e-06
-1.02637664135179e-10
-4.75793675712371e-05
4.87784341023801e-06
-1.76771708587891e-05
-2.00849356897069e-05
-3.27279620544394e-05
-1.30789596634064e-05
-4.16986947798064e-06
-3.2563433094948e-06
-1.32118432731541e-05
-1.58314925263441e-05
-2.76610742595787e-05
-3.45255688270516e-05
-1.00505248414943e-05
-2.01796727259489e-05
-2.46432071027523e-05
-1.38412843130902e-05
-1.19047236803367e-05
-1.88101641578722e-05
-2.65923898064968e-05
-2.79743631309065e-05
-1.259201260779e-05
-9.69674698515952e-06
-2.08423608414704e-05
-1.92441879068725e-06
-3.10736457249329e-05
-2.94026845894508e-05
-2.38947555370666e-06
-7.59169107354499e-07
-8.9571823941359e-06
-2.63753663391516e-05
-8.95317189342752e-06
-1.30443185598181e-05
-2.31165104950811e-05
-2.15523999995044e-05
-2.34261338789733e-05
-2.96619750424204e-05
-2.63688207721246e-05
-2.16239488601323e-05
-7.67996083906579e-06
-5.76729537541655e-06
-3.23110971433659e-05
-2.14667868645783e-05
-1.63864835242956e-05
-1.87571653582107e-05
-1.74421218498466e-05
-2.14555971029022e-05
-2.95091036392826e-05
-9.83946430434984e-06
-1.32695939293917e-05
-4.4937639543551e-06
-8.77015405750525e-06
-4.92525890818337e-06
-8.92522433277473e-08
-4.66322082794298e-05
-1.66458954598939e-05
-1.33719481936562e-05
-1.2800968632734e-05
-1.13391058531827e-05
-2.14903846761341e-05
-2.12430662948354e-05
-1.35198099162296e-05
-9.42745188873612e-07
-2.95472585816473e-05
-2.42582934472345e-05
-2.91551228384009e-05
-3.58219452846036e-05
-2.9880141303432e-05
-2.78357526392736e-05
-2.8194066341484e-05
-6.48350930594162e-06
-1.18735179362786e-05
-3.01087530485561e-05
-2.12641126338678e-05
-3.12429662163936e-05
-7.16975130435422e-06
-9.57719967012886e-06
-1.29032871018492e-05
-2.35136519214057e-05
-1.90844209486846e-05
-2.32286758352753e-05
-2.20783947162126e-05
-4.36472008973021e-05
-1.53590026892195e-05
-1.22171138246119e-05
-5.55437787270087e-06
-1.38068410001798e-05
-2.22278925591931e-05
-2.16089548128976e-05
-2.91470708137956e-05
-9.10173915795162e-06
6.02593330160571e-06
-2.05709573454455e-05
-1.47093343074031e-05
-3.74332791390225e-05
-7.30800466441401e-06
-1.98183466677938e-05
-2.80824739773706e-05
-3.01198538191188e-05
-5.33685254753371e-06
-2.46866549081994e-05
-2.19979927938293e-05
-6.64633946137781e-06
-2.13054013533293e-05
-2.38383896747989e-05
-3.3960211289395e-05
-1.00253924620413e-05
-2.30636996163593e-05
-2.1856990469052e-05
-5.72774846593035e-06
-7.05197104144109e-06
-9.74204563663103e-06
-2.91201095542062e-05
8.87404030584861e-06
-2.94066134851037e-05
-3.29097139990646e-05
-2.70701704410748e-05
-4.24796902792935e-05
-2.12643909849637e-05
-1.48141813279034e-05
-3.68325479901155e-05
-5.15679947661479e-06
-1.16335718684184e-05
-3.34181350999523e-05
-1.27851603548204e-05
-1.69540305285961e-05
3.87780929665024e-06
-4.4404594330021e-06
-2.71902379725392e-05
-6.15087856003446e-06
-2.6892457688323e-06
-3.73741087965224e-05
-3.58242597068603e-05
1.68108549307928e-06
-5.1250712728348e-06
-2.81164614674151e-05
-3.37518328303446e-05
-3.13898437393113e-05
-1.00573672262695e-05
-2.22756569238816e-05
-9.53525921172621e-06
-1.13057214617623e-05
-2.13580312159719e-05
-1.68061153203061e-05
-2.55428093214024e-05
-4.26810744353628e-05
-2.29182341272764e-05
-1.69477376471387e-05
-2.27630733402694e-05
-1.74783680970833e-05
-3.44464732470572e-05
-3.06463568237062e-05
-2.6338581688946e-05
-1.91489579459225e-05
-1.39216415000897e-05
-1.02063845823848e-05
-6.90892042465011e-06
4.73944532802129e-06
-1.06103832456479e-05
-1.75884667520328e-05
-2.15027329563463e-05
-1.99090545777191e-05
-1.65770929541227e-05
-4.10027939559575e-05
-1.34230240690646e-05
-1.21371791947224e-05
-3.77307955043163e-05
5.17266151971827e-06
-5.96287679361569e-06
-1.41873767765192e-05
-2.07654291194391e-05
-2.49797415304373e-05
-2.47166658506523e-05
-4.40163255007189e-06
-5.43385833427224e-06
-4.82662301506579e-06
-1.42032432745073e-05
1.97386484236987e-06
-3.10081400791976e-05
-1.00111133005765e-05
-1.76348877070342e-05
-1.41491809017256e-05
-8.99285193759243e-07
-7.98012862005743e-06
-2.19714027663464e-05
-2.65288059067158e-05
-2.77320018317962e-05
-3.10336484962286e-05
-2.5754648685279e-05
-3.84992606650912e-05
-1.46656159554418e-05
-1.64062387688363e-05
-1.15255246046593e-05
1.79137406036003e-06
1.06110580745981e-06
-2.65466434364409e-05
-3.01764178551561e-05
-2.72632619601094e-05
-1.50312870046899e-05
-2.44094463683501e-05
-8.77354055595206e-06
-2.83128181958194e-06
-6.12021793000284e-06
-2.23681372901931e-05
-4.74779115678352e-05
-1.88178330266923e-05
-8.69342044696564e-06
-1.62830746291595e-07
-2.12595536574305e-05
-3.68085892822068e-05
-1.69771626097692e-05
-3.14773494037206e-05
-2.43628754943486e-05
-2.01720069767197e-05
-3.7126146895621e-05
-4.70070565533435e-06
-3.11815021233652e-06
-2.46068396237905e-05
-5.55886208875456e-06
-1.96791612461209e-05
-2.14057475836839e-05
-2.49867670766396e-05
-1.24944600631333e-05
-1.86762465094475e-05
-2.06227192603026e-05
-1.917070206569e-05
-1.3206736352852e-05
-4.12441056993707e-05
-2.78769241177606e-05
-2.05866388437629e-05
-5.91093378819493e-06
-1.13011466703701e-05
-6.09828169044109e-06
-8.3065692675566e-06
-1.65617674264341e-05
-1.64133399018224e-05
-3.76607427846953e-06
-2.16876150879521e-05
-1.62990666576556e-05
-6.37430271492383e-06
-1.43412547605831e-05
-1.78205343252767e-05
-3.07514759166001e-05
-9.95408586376697e-06
-1.59953307511097e-05
-2.85410463876966e-05
-2.59148529561379e-05
-3.57324133604259e-06
-2.38139056819161e-05
-1.14826555351713e-05
-1.33935346276608e-05
-1.34622781760403e-05
-1.46022374297516e-05
-4.70094061887833e-05
-1.04426175972786e-05
-1.07199446785802e-05
-3.2749589078697e-05
-2.6626594202633e-05
-4.34017152526495e-05
-9.03113679957737e-06
-3.12609075370416e-05
-3.30644343940777e-05
-2.57352512782214e-05
-5.50684087772404e-05
-4.06734226829076e-05
-1.61516657333368e-05
-8.64950259582997e-06
-2.33348784568399e-05
-2.65743540995915e-05
-1.66043026018545e-05
1.52728378052436e-06
-8.42340498794708e-06
-3.56366154036931e-05
-3.32903205293854e-05
-4.47075377351542e-06
-2.17841690951418e-05
-1.98270868810113e-05
-3.80110745467123e-05
-1.55524705128235e-05
-1.79892631753249e-05
-6.42364135879143e-06
-2.03010388970559e-05
-3.29821324323701e-05
-2.86387602566663e-05
-3.33516724065911e-05
-2.04000935699381e-05
-2.60209079982549e-05
-1.46463065474335e-05
-3.66185388320198e-05
-1.81266280647948e-05
-3.13728313606339e-05
-4.55432057057482e-06
-1.0210675963538e-06
-1.61693337411195e-05
-7.3786732520485e-06
4.95302213487444e-06
-1.69709714706385e-05
-2.59600936061831e-05
3.28355617825567e-06
-2.58881146037779e-05
-1.46836850816626e-05
5.10740942909419e-06
-9.59524663268265e-06
-9.51178533316188e-06
-3.47859885424613e-05
-2.30134102153924e-05
-1.46267909954048e-05
-3.03099523464787e-06
-4.3895356420512e-05
-1.6984624570437e-05
-1.96025600067605e-05
-1.90663585472212e-05
-1.51838927731498e-05
-1.17938678363338e-05
-5.05266795068674e-05
-2.73841318473279e-05
-3.66648856422447e-05
-3.0686273700141e-05
-2.37839688648505e-05
-2.26290588311316e-05
-2.16904675372069e-05
-8.72660909193906e-06
-2.11667244938154e-05
-1.96026304318632e-05
-7.9673749429293e-06
3.12545790126616e-06
-1.50162465376691e-05
-7.96008864589507e-06
-3.20786424165217e-05
1.16637640659734e-06
-2.35671917956322e-05
-1.83895221345915e-05
-7.94917622925117e-07
7.33561562309241e-06
-1.72590080857056e-05
-1.69238203257825e-05
6.35977841478637e-06
-6.42438182061407e-06
-1.08130587561088e-05
-4.25023044749235e-05
-6.76462838594018e-06
-1.65837019609519e-05
-1.96118971641888e-05
-1.27544906645569e-06
-1.01885897367242e-06
-3.15314576178196e-05
-3.90761506762033e-05
-3.12857754201615e-05
-1.42167030753137e-05
-5.27450971104537e-06
-2.61744340839831e-05
-2.1958812144332e-05
-3.61308647496297e-05
-1.11679174514753e-05
-1.00672880350191e-05
-6.14037677874102e-06
-2.56145976123443e-06
-2.74575334813928e-05
-2.92613363530651e-05
-2.78114680971249e-05
-8.51113455749607e-06
-1.45729110319373e-05
-1.89227993798513e-05
-2.16846995913768e-05
-3.11582373914918e-06
-2.00166501868136e-05
-5.98201573479659e-06
-1.90001261364188e-05
-2.00834030793864e-05
-2.33721046065454e-05
-1.15849821816368e-05
6.85543764332916e-07
-1.87177826046565e-05
-1.78166801639931e-05
-2.23686906181394e-05
-1.42429902735787e-05
-2.75028164259023e-05
-2.0194250375296e-05
-1.66827150009079e-05
-7.60622893027797e-06
-2.68378247392323e-05
-2.02437068348782e-05
-1.09883885480112e-05
-2.02340192584505e-05
-1.29786799334611e-05
-1.19609921054963e-05
-2.16993745599943e-05
-2.34277563055138e-06
-2.4028301276008e-05
-2.36701487064794e-05
-2.54638032860935e-05
4.855487274065e-07
1.14129849355623e-05
-5.53428426090494e-05
-8.97642772625595e-06
-1.98391067059837e-05
-2.73146537164282e-05
-2.28018679523812e-05
-1.83290560250333e-05
-1.00332726530459e-05
-2.80289484731175e-06
-2.05204716088284e-05
-1.63566249560835e-05
-4.42955206058549e-06
-2.23988760058262e-05
-2.19214732624557e-05
-2.43733011110433e-05
-1.4511419070498e-05
-1.87923248020713e-05
-2.30717951407188e-05
-1.87055325743833e-05
-6.81022511810767e-06
-2.07756274072489e-05
-1.38687596939007e-05
-1.55438722998499e-05
-3.29089525478754e-06
-2.74180725926193e-05
-5.05317264209809e-06
-1.27531248847541e-05
-9.19129905161823e-06
-2.02152988610685e-05
-2.77556646043885e-05
