# Supplementary material for: Research on computational propagation and identification of mine microseismic signals based on deep learning
Source: PLoS One. 2025 Oct 22;20(10):e0334641. doi: 10.1371/journal.pone.0334641 (PMC12543183; doi:10.1371/journal.pone.0334641)
Supplement: S3 Data — (ZIP) [file pone.0334641.s003.zip › 000100500002791.xlsx_0.txt_24.txt.txt]

-2.16037821578676e-06
-2.47038916933356e-05
-2.91321245284124e-05
-3.38943997518394e-05
-1.50930585513196e-05
-2.45157243941652e-06
-3.57566545993685e-05
-3.17749934830817e-05
-1.53770985213561e-05
-1.32150506029291e-05
-1.18849086161902e-05
-1.32709404851646e-05
-1.23476907876955e-05
-1.88472757525187e-05
-1.41746447478203e-05
-2.98200735900055e-05
-3.19807521258163e-05
-2.60148935974427e-05
-2.02816052927982e-05
-8.53168904499737e-06
-3.02349269456942e-05
-2.67200878069229e-05
-7.74908122300649e-06
-3.11754583591958e-05
-3.38539166243196e-05
-2.68484045674042e-05
-2.85034927261629e-05
-4.11929434171377e-06
-6.74776777714735e-06
-7.5996466083867e-06
-1.54527912079254e-05
-4.4037091626609e-05
-2.83991859740329e-05
-3.60716728095124e-05
-3.24602354653056e-05
-9.93519437857285e-06
-2.13746709966026e-05
-2.34978750914937e-05
-2.83588279760745e-05
-6.75773437037919e-06
-3.22693956998304e-05
-1.30349364765387e-05
-9.7719504079519e-06
-2.60663621318769e-06
-2.52874315065048e-05
-9.95792283342992e-06
3.62862343432328e-06
-2.43254502364763e-05
-3.47439945463145e-05
-1.01112990579832e-05
-1.08771814947705e-05
-1.49155894172688e-05
-2.89159437804757e-05
-1.74280128857391e-05
-2.36919580008265e-05
-7.47111732418099e-06
-1.11640441172179e-05
-1.67909502726606e-05
-6.11392789049676e-06
-2.64223952404124e-05
-3.31744252490226e-06
-3.41776965953057e-05
-2.24011772606057e-05
-9.45270968537066e-06
-3.08423669673927e-05
-2.28123907760919e-05
-1.7985813715646e-06
-1.0510107227987e-05
-2.09067643434573e-05
-8.74641393723638e-06
-4.87526020501829e-05
-3.41481185344585e-05
-2.99442580074985e-05
-2.91993968564097e-05
-1.38198847723183e-05
-1.29989139662504e-05
-1.55944368708875e-05
-3.66531673332928e-05
-1.3196219308179e-06
-2.79538923800965e-05
-1.30511802132857e-06
-3.28173416013976e-05
-2.16624597940178e-05
-9.96611838932597e-06
-2.29393408762014e-05
-2.50933555150587e-05
-1.88027371627189e-05
-3.31642267899508e-05
-2.16948017206293e-05
-2.00332392618129e-05
-5.33173872176863e-06
-2.05494569110145e-05
-2.32123297790205e-05
-3.50157040659369e-05
-3.26158703906816e-05
-2.74171917364971e-05
-1.80656241792774e-05
-2.90238478602463e-05
-3.40589152183896e-05
-3.08970162153437e-05
-7.37869644861246e-06
-2.06818062820813e-05
-1.91838384849735e-05
-7.34117451848117e-06
-3.84841424694945e-05
-7.67933602265007e-06
-7.35206127917429e-06
-2.26563941420845e-05
-2.09997412462879e-05
-1.49282758192067e-05
-7.70790446288812e-06
-1.13907158116002e-06
-2.69941076322181e-05
1.33817677266723e-06
-1.30837072602884e-05
-7.40473061089943e-06
-2.66584518998006e-05
-1.30823867891878e-05
-3.2703281961387e-05
-1.88885359256882e-05
-2.60767011434698e-05
-1.27335003519962e-05
-1.16207822420613e-06
-7.85825744996312e-06
-1.2223615588728e-05
-1.59270730535601e-05
-2.09885105765668e-05
-3.45958951496908e-05
-2.11924803142622e-05
1.95539366654898e-06
-2.18841589608418e-05
-8.79321948396938e-06
-1.48791598882952e-05
-2.87458788682321e-05
1.01583148042959e-05
-5.53698666642809e-06
-1.57031063127667e-05
-8.94204536253204e-06
-2.1544167961551e-05
-2.42444884851866e-05
-5.59983970746329e-06
-1.73129638259892e-05
-3.00841523017219e-05
-1.83002385120377e-05
-1.84998169586444e-05
-1.40714961397075e-05
4.7785894992666e-06
-1.2311384171182e-05
-3.06758107917074e-05
-3.79999074041864e-06
-2.32304747046022e-05
-9.10993362540374e-06
-1.71286279121911e-05
-4.4804514040997e-06
-9.93990019933126e-06
-1.34859990378985e-05
-1.91415487131297e-05
-1.21403351205086e-05
-2.59181046925492e-05
2.00060742566637e-05
-1.60960761968689e-05
-2.61206157547909e-05
-1.22337141962281e-05
-1.55950947024461e-05
-1.06185917263352e-05
1.17994205349497e-06
-8.32655218224363e-06
-1.38788493036475e-05
-4.40438404960789e-05
-3.08968319756043e-05
-2.36581810729967e-05
-8.02097299691051e-06
-4.21336952681863e-05
-1.16086878402595e-05
-3.6197226678966e-05
-2.58195074043591e-05
-3.83223964321361e-05
2.33115429594906e-06
-3.47705746452652e-05
-1.69553601166962e-05
-2.95233402400467e-05
-1.11708471550449e-05
-3.43166485137728e-05
-3.00525044760603e-06
-2.66755216477886e-05
-2.41020967745349e-05
-1.1023802437605e-05
-1.71769946444538e-05
-1.64375922332521e-05
-2.88044842441951e-05
-7.46784326549526e-06
-1.71556190021637e-05
-3.42592843374239e-05
-1.79047352807191e-05
-2.16441322556014e-05
-3.8774138479902e-05
-5.12614657818306e-06
-1.73024499460758e-05
-1.56885932999967e-05
6.18625881008583e-06
-3.57972506092012e-05
-3.14842658461501e-05
-2.29553186464829e-05
-2.58886687284315e-05
1.23048174650029e-06
-2.56053681144325e-05
-3.79215455433997e-05
-1.71573264912317e-05
-3.13933045930813e-05
-1.44878595521152e-05
-1.64770881232795e-05
-6.36586193291927e-06
-2.74410122404789e-05
-5.0382434049734e-06
-3.13692716144045e-05
-1.4810469249971e-05
-1.64536830203853e-05
-3.89024329735784e-05
-3.51681402977175e-05
-1.10489638166495e-05
-3.79892696224314e-05
-4.0254509184167e-05
8.06457441074541e-06
-2.20715337924467e-05
-4.19577328705738e-06
-2.49189129440454e-05
-3.14808171570286e-06
-2.60296427731501e-05
-2.50144480943277e-05
-2.58610552768017e-05
-2.81609570100045e-05
-3.5476504691995e-05
-1.9447404451216e-05
-2.17724267707477e-05
-2.94581152136282e-05
-2.9762263876514e-05
-3.11593397619896e-05
-3.61834584859566e-06
-4.48115491414924e-05
-1.62999023331506e-05
-2.77820814550637e-05
-3.55967265099491e-05
-1.85981444573669e-05
-1.74978146439497e-06
-3.50179812881775e-05
-2.96337419409658e-05
-1.87907794080458e-05
-2.48124866270213e-06
-1.439862518697e-05
-7.30646191538076e-06
-3.12140490970755e-05
-2.56391501347747e-05
-1.54345419068206e-05
-2.50868714557591e-05
-1.32179661673669e-05
-9.41461831538682e-06
-2.2433340535702e-05
-2.14200770697542e-05
-4.83610719055533e-06
-1.19132265171795e-05
-1.57798464085194e-05
-1.97678677561074e-05
-4.00122577733001e-05
-8.63022686793108e-06
-4.34610230171241e-05
-1.72697155491031e-05
-2.67971163179693e-05
-1.92341428064727e-05
-1.69889251546562e-05
-3.11627474280081e-05
-2.19968384607607e-05
-2.92230084969228e-05
-2.1350784518904e-05
-1.64818835393887e-05
-2.82225662979387e-05
-1.71288672307452e-05
-1.12129511062467e-05
-2.17556758254425e-05
-4.39371786432955e-05
-1.90336748504192e-05
-2.21949165080121e-05
-2.11939463412238e-05
-2.82956341079923e-05
-1.61905222214954e-05
-2.57603219400919e-05
-1.93211845526541e-05
-1.73945935114699e-05
-5.71934030401424e-06
-3.12625421411198e-05
-3.51127861521623e-05
-2.11310341976898e-05
-1.1567820974672e-05
-9.15224717014102e-06
-2.62160330750173e-05
-2.76567482125985e-05
-1.54060193145103e-05
-3.48393550271559e-05
-6.81826784938678e-06
-1.37337687737738e-05
-2.84267898027232e-05
4.75620409091413e-06
-2.8316085486261e-06
-4.28841022448328e-05
-8.15696863302687e-06
-1.90471837374651e-05
-1.43073358833846e-05
-1.27195461578301e-05
-2.15632524995279e-05
-1.436186476909e-05
-2.55877358239032e-05
-2.76440169332802e-05
-3.29498135681402e-05
-9.70536185293292e-06
-3.43491513110885e-06
-1.14243003780578e-05
-2.1180852412547e-05
5.00653272631613e-07
-9.7062401437227e-06
-1.61328616357644e-05
-3.36514089697579e-05
-3.25635894290073e-05
-1.82042535748701e-05
-8.82972569902535e-06
-2.1048329656021e-05
-3.17465784659178e-05
-2.56746261408773e-05
-2.76362456640082e-05
-1.10741288607004e-05
-1.4198345729958e-05
-4.0328495991371e-05
-3.07964145448857e-05
2.2022316421947e-05
-1.7618853253415e-05
-4.69211311895028e-05
-1.38098986361133e-05
-3.71105415326098e-05
-2.22223430414111e-05
-1.3266619745352e-05
-1.13982741632475e-05
-2.53797268738402e-05
-1.69109261153977e-05
-1.94398117726051e-05
-1.16787689769743e-06
-7.52598901850929e-06
1.04749920138244e-06
-1.09275300202348e-05
-1.80530234186298e-05
-2.78111935378529e-05
-1.6385211621319e-05
-2.74973169147384e-05
-1.78609833725888e-05
-9.60382458263254e-06
-1.00111381673253e-05
-1.46278667654429e-05
-1.2234697809751e-05
-9.85201374823016e-06
-1.45368482113855e-05
-9.90629215048507e-06
-1.76782074460543e-05
-3.23077198400857e-05
-2.68126877097367e-05
-1.87782443878833e-05
-2.68014415786112e-05
-2.88064902033019e-05
-3.92231296798302e-05
-2.18953279856979e-05
-3.80729373758069e-05
-1.36956601650562e-05
-1.2157463771065e-05
-1.2110645004583e-06
-2.59447737837937e-05
-4.02523917513601e-05
-2.95378815556078e-05
-1.58167148561958e-06
-1.69620580975096e-05
-3.00887633571631e-05
-1.31355193998429e-05
-2.9828304240386e-05
-1.85569395490042e-05
-6.6026097892917e-06
-1.1451408644005e-05
-2.91524071624694e-05
-1.25923986265519e-06
-1.62855311824959e-05
-2.55991473617126e-05
-3.74486181561829e-05
-2.31365205826711e-05
-3.39239689587015e-05
-3.50579899555241e-06
-3.38954121339454e-05
-4.60347615475998e-06
-3.38609837824134e-05
-3.13682576054776e-05
-1.9720335403801e-05
-1.92443667808737e-05
-1.96012562788436e-05
-4.47739998232597e-06
-2.32501872895897e-05
-1.71389778091442e-05
-1.02132115388513e-05
-2.38667322768929e-05
-1.60858673739632e-05
-3.10119608547586e-05
-2.12269493511238e-05
-3.95798250747563e-06
-2.64582119470577e-05
-2.83649596252232e-05
-3.56437112444796e-06
-6.0303693500653e-06
-3.35639524892607e-05
1.49857404050974e-06
-2.07132015617744e-05
-3.75149321261451e-05
-2.09915743028471e-05
-2.6314777175025e-05
-4.3666236753819e-06
-8.70010522409203e-06
-4.11208419058812e-06
-2.26087787888903e-05
-2.44574891353013e-06
-1.5513447674721e-05
-5.37104579451221e-06
-4.93288807654818e-05
-8.59030091791246e-06
-2.88655600982454e-05
-1.73471344865994e-05
-1.38650353058047e-05
-1.43950536217729e-05
-3.64772054451647e-05
-8.91698558412974e-06
-1.48766436597462e-05
-2.69136593396526e-05
-4.96847704724165e-05
-3.26073338756196e-05
-2.87538874709267e-06
-2.44564791695425e-05
-5.55900975158581e-06
-4.38787354463123e-06
-1.64011346073351e-05
-1.97725155960567e-05
-1.88764139064442e-05
-1.96429651743033e-05
-2.96440121042122e-05
-2.71759046785168e-05
-1.45640366989197e-05
-2.77707845520115e-05
-1.20104445390702e-05
-2.69681945843458e-05
-1.35254853357674e-05
-5.44827555096631e-07
-1.35006183062291e-05
-5.06946537510172e-06
-1.6675039420754e-05
-9.74936730595325e-06
-5.2148837190941e-06
-1.93044602212659e-05
-5.22159340796208e-06
-2.30905720822445e-05
-1.08802588622257e-05
-2.2001008962949e-05
-3.60084826589324e-05
-2.41803665206547e-05
-1.67185284887376e-05
-1.85384426675552e-05
-2.71658644700832e-05
-1.89849909073527e-05
-1.76749383835457e-05
-1.13042758485804e-05
-1.76151200516979e-05
-2.24296035954858e-05
-2.34176064711624e-05
-2.27060807819873e-05
-9.87398724774948e-06
-1.80212067305861e-05
-1.61202061247737e-05
-2.15298216253712e-05
-2.96219049925701e-05
-1.08515231299829e-05
-2.62247920838978e-05
-1.89656946272038e-05
-1.90089293972806e-05
-2.94539491721262e-05
3.82500715215696e-06
-1.71766444991781e-05
-1.55508951666731e-05
-3.1750902455513e-05
-1.82795422343553e-06
-2.01487937937905e-05
-2.88937777593913e-05
-2.36772007131389e-05
-1.37510450415812e-05
-2.06380549307738e-05
-1.73231788574816e-05
-1.90272917697069e-05
-1.86176526465995e-05
-1.61283650966957e-05
-5.8694701105342e-06
-1.56538781159454e-05
-2.53367823985777e-05
-2.52780298624743e-05
-1.81990154818433e-05
4.44741396088767e-06
-1.71674473087224e-05
-1.57580331932287e-06
-1.54118866318359e-05
-2.89774360953756e-05
-2.43625679148309e-05
-4.0557708792119e-05
-1.77235008892372e-05
-2.19882388840511e-05
-3.45487037777917e-05
-2.58283130718145e-05
-2.39838709834693e-05
-1.97714921269388e-05
-2.5003778046549e-05
-1.04050121896791e-05
-1.52730781102947e-05
2.90924508808056e-06
-3.82926389049602e-05
-3.24194906938051e-06
-2.50334281702707e-05
-1.78940046604236e-05
-3.36579637170381e-06
-1.85985732755106e-05
-2.85532775662196e-05
-5.51845716783149e-06
-1.52559172046416e-05
-2.26494643607138e-05
-2.80814362559738e-05
-2.9048422575459e-05
-4.15971733460762e-05
-1.96090792654818e-05
-2.23925245376313e-05
-1.27528262052961e-05
-1.9653115084917e-05
-1.29595086819088e-05
-3.77311389205264e-05
-5.14383939091527e-06
-4.03046417849929e-05
-2.59297130459205e-05
-1.21516475957401e-05
-2.41921627089977e-06
-3.16047390507044e-05
-1.23330360171165e-05
-5.50580266127039e-05
-3.33610902298707e-05
3.00542651783746e-06
-1.42844868490453e-05
-1.23758647951209e-05
-1.58480937982522e-05
-2.344913224471e-05
-1.67580093600748e-05
-2.5790021904965e-06
-2.53710749527366e-05
-1.76267389803e-05
-8.84721152093044e-06
-1.62269329473099e-05
-2.99575459833093e-05
-3.52181424154591e-05
-3.30988517832076e-05
-2.13209780987474e-05
-2.24996830562744e-05
-8.4744845541168e-06
-3.36544493655122e-05
-9.79711112860399e-06
2.34461028109878e-06
-1.14024301920971e-05
-3.54890344848548e-05
-3.88295501143059e-05
-2.68341020519201e-05
-9.68170021751917e-06
-3.02288229717256e-06
-2.77646172054862e-05
1.51195947662886e-05
-2.34913977694725e-05
-1.3712522033369e-05
-3.1075282560791e-05
-2.0437574346954e-05
-3.25387843382682e-05
-2.51295462911542e-05
-1.98155800059002e-05
-3.10680068121484e-05
-1.36466058755018e-05
-2.10729120916959e-05
-3.76818465215785e-05
-3.67010304210711e-05
-1.15272285584885e-06
-3.10471835510299e-05
-2.49891807427707e-05
-2.85483548478422e-06
-1.80220528469631e-05
-1.95949060223911e-05
-2.34085200178332e-05
-1.86269037688552e-05
4.98294929510033e-06
-2.99408612925545e-05
-1.51154902135427e-05
-1.43349754744282e-05
-2.83841964475355e-05
-2.46787435867777e-05
-1.34630762198886e-06
-1.56259639756868e-06
-1.65341281142595e-05
-2.15633884518667e-05
-2.2775032940259e-05
-1.31075824827225e-05
-2.4195009708218e-05
-3.41143691494298e-05
-3.42954856380017e-05
-3.75384006029189e-06
-1.4267405452455e-05
-1.86009647665775e-05
-1.1883024529915e-06
-2.60374483165823e-05
-2.16379208533571e-05
-1.7518992774851e-05
-1.46990674283281e-05
-4.85177236710073e-05
-3.06481422068432e-05
-1.0046178248254e-05
-1.54607609114122e-05
-1.6001541103507e-05
-2.69761525122756e-05
-1.18767475868274e-05
-7.04473681459242e-06
-9.16641629258301e-06
-1.87416661663637e-05
-6.90717316371769e-06
-1.221535435781e-05
-1.3881805851313e-05
-9.05905514846913e-06
-1.68721481220211e-05
2.35026677882677e-06
-1.8458546387502e-05
-9.0522985979807e-06
-1.00711350431786e-05
-3.52572404541303e-05
-9.11532995054993e-06
-2.29104511033493e-05
3.27605318511527e-06
-7.75316959113014e-06
-2.26545050201467e-05
-3.37998403165359e-05
-4.27074275569475e-05
-1.31431580369712e-05
-1.29112440161746e-05
-1.21924406874553e-05
-8.62423509975092e-06
-1.48956900751955e-05
-1.88447115144513e-05
-3.31056682704808e-05
-1.84721141749164e-05
-8.33449253600643e-06
-1.14402957227194e-05
-1.25211517549408e-05
-2.56815860051568e-05
-2.14770431621472e-05
4.37073853483292e-06
-2.39612713420128e-05
-4.96983853151138e-06
-2.16161723952026e-05
-2.57886855605588e-05
-1.76291746428356e-05
-1.20279979309595e-05
-1.90132072153615e-05
-2.47396321084201e-05
-1.46062592880022e-05
-2.11294169232141e-05
-1.62492226266142e-05
-2.19638308221231e-05
-2.61687053712801e-05
-9.54330799165227e-06
-3.92765540413231e-05
-1.53898091533959e-05
-1.35309084328302e-05
-4.52465653806147e-05
-7.44475989823376e-06
-1.4085391389914e-05
-1.30657306503709e-05
-3.45210301235392e-05
-1.23963183178288e-05
-2.99966608216101e-05
-2.63166382762553e-05
-1.45820648370163e-05
-1.48489386633162e-05
-1.24855313524818e-05
-1.48655259782969e-05
-2.90410757430436e-05
-1.06128352730449e-05
-1.87999271133154e-05
-2.04375019023813e-05
-1.8771465264396e-05
-3.58144682447705e-05
-3.33009710346677e-05
-2.7953056859089e-05
-2.37981597065475e-05
-3.11850883160734e-05
-9.18953449059053e-06
-7.86058259964546e-06
-2.7458490246275e-05
-3.74761551503279e-05
8.67196254229878e-08
-2.29160027818133e-05
-1.28415530144317e-05
-2.46847575885191e-05
-1.04761919859817e-05
-1.88809912343686e-05
-2.9169354989375e-05
-1.8806302398712e-05
-7.64149504287541e-06
-1.667146122761e-05
-8.42239590214446e-06
-2.80896505823124e-06
-2.93224096180136e-05
1.26305780494258e-06
2.23217137922224e-08
-2.48709850098131e-05
-4.90863894526123e-05
-3.04737693211436e-05
-2.3348868590548e-05
-1.85784553032867e-05
-4.62085539792077e-06
9.70019480832799e-07
-1.61849964451324e-05
-2.57261116433728e-05
-3.13229687380335e-05
1.4450632537419e-06
-2.89018892224723e-05
-2.17289217457887e-05
-1.88567686000652e-05
1.12204164833e-06
-1.22575996616939e-05
-1.86348976905175e-05
-2.42166503130581e-05
-1.79760983732509e-05
-1.91429703838816e-05
-2.40072469846255e-05
-2.34196631569335e-05
5.77340789502936e-06
-4.82088255846208e-06
-3.47304630112186e-05
-2.92065586414749e-05
-4.69091083587485e-05
-3.37654948007054e-05
-7.71866450222814e-06
-2.26409034999255e-06
-2.19360729303994e-05
-1.86198620853322e-05
1.76091970397748e-06
-1.84822625031581e-05
-2.7208037512645e-05
-2.75908605457531e-05
-3.42161296893152e-05
-1.6607809432707e-05
-1.66645220437157e-05
-2.80701666185977e-06
-2.11307139889667e-05
6.7016846777072e-06
-1.79290133632631e-05
-4.03108906325583e-05
-2.018645550495e-05
-1.96651908555609e-05
-3.53010970068606e-06
-1.83163007364403e-05
-1.71626150037898e-05
-2.00039556990577e-05
-1.71161214363416e-05
-2.08200874139794e-05
-1.16638683107649e-05
-1.79971980705066e-05
-2.2404933073832e-05
-2.9791373270427e-05
-3.0786057718806e-05
-3.48400063701922e-07
-1.75324675730219e-06
2.29743353722011e-06
-2.52389762131395e-05
-1.52367132436607e-05
-1.52491932820099e-06
-1.59416388936482e-05
-8.62180553806639e-06
-1.68297109575578e-05
-3.08380277071137e-05
-2.20214297139051e-05
-3.63598429318466e-06
-3.73675897153736e-05
-4.22117420590996e-05
-1.7412005455155e-05
-7.18673539301873e-06
-3.07025683245655e-05
-2.20552152250438e-05
-2.95914725598977e-05
-3.45667903539401e-05
-4.52148315404048e-06
-9.34163533047105e-06
-1.45710922781538e-05
-1.43471496221475e-05
-5.36688197839461e-06
-2.66399659347606e-05
-1.6696398354783e-05
-2.31266869203645e-05
-3.66332234400643e-05
-3.98435292310038e-05
-7.74733743336801e-06
-3.90081470624035e-05
-1.34143374925166e-05
-2.5680460566748e-05
-2.06917423300209e-05
-3.81966308200988e-06
-2.06949184705418e-05
-1.18641821367764e-05
-8.21084285587487e-06
-3.21552620004603e-05
-1.2533711486621e-06
-1.41712621434078e-05
-4.01293887693587e-05
-1.17524081461443e-05
-2.70618407144149e-05
-2.22322418921123e-05
-2.24275848443887e-05
-9.52516575657875e-06
-2.43620881567575e-05
5.55567819773591e-06
-1.89360824473233e-05
-9.01663003412817e-06
-2.10500963779135e-05
-1.76435666088059e-05
-2.48844860844914e-05
-1.10670159272144e-05
-4.99410357286318e-06
-1.52565578458331e-05
-1.17412280838328e-05
-1.7033492735859e-05
-2.67302756713295e-05
-2.46130994353637e-05
-1.04263249943546e-05
-1.41998089856995e-05
-1.16332973031876e-05
-3.87802532510979e-05
-3.80303143309733e-05
-5.03296294677085e-06
-3.04450253561869e-05
-3.50788573007814e-05
-1.78685656344537e-05
-2.36705008599714e-06
-1.37704444080698e-05
-2.74320141370523e-05
-4.04422157249727e-06
-4.11036965671467e-05
-1.69757087034275e-05
-6.606040382641e-06
-1.25643419484685e-05
-1.85879131266459e-05
-1.60787838156124e-05
-3.60819141084213e-05
-2.40842219060174e-05
-2.43498043527e-05
-9.45602910008285e-06
-2.12738992782074e-05
-1.05803779672354e-05
-3.1185807695217e-05
-1.92939292734045e-05
-1.93615764872884e-05
-3.05702830203994e-05
-1.51431466927048e-05
-1.5437207494453e-05
-3.1431419601109e-05
-3.77317702006884e-05
9.96886150545109e-07
-3.52130631561207e-05
-1.8294787876734e-05
-3.26026433444411e-05
-1.23115870532006e-05
-2.71454608242924e-05
-2.27085645143464e-05
-1.74216592644972e-05
-2.51973079797765e-05
-1.17406138220388e-06
-9.15109908543417e-06
-1.04944810783451e-05
-2.68791066779342e-05
-3.15394496778782e-05
-3.15954155054667e-05
-6.70599938331469e-06
-1.60108040277616e-05
-2.60782465621691e-05
-7.81186496913895e-06
-1.97006009400946e-05
-2.18383870718378e-05
-3.90650905907905e-06
-1.97495811895069e-05
-2.95382208160256e-05
-3.56467878088176e-05
-2.21513885924438e-05
-2.8797645900976e-05
-2.42168540235228e-05
-3.33243058098149e-05
-8.07953405771945e-06
-2.85155684181857e-05
-2.00307059825842e-05
-3.83034621572566e-05
-3.652442007114e-05
-1.59091134499253e-05
-1.7999232507779e-05
-8.09607436311704e-06
-3.08742682981236e-06
-2.56530773400891e-05
-2.96856777240998e-05
-1.56057240687077e-05
-2.79775309171968e-05
-2.3699678524414e-05
-7.07881064389494e-06
-2.0604298836315e-05
-2.13106760515882e-05
-1.03659155143602e-05
-2.46125622006432e-06
-5.35266575430562e-06
-1.36228523223521e-05
-1.68354317131731e-05
-8.45869213221148e-06
-2.08717803950684e-05
-1.37482940469005e-05
-2.18637667208538e-05
-2.18590737118503e-05
-1.82230183036078e-05
-1.98621670494863e-05
-1.94385394927414e-05
-1.5699839026147e-07
-1.66755294424425e-05
-2.49094486192837e-05
1.19299383343901e-05
-1.94527244873445e-05
-1.27998677944657e-05
5.29976097439841e-07
-3.30915251073531e-05
-1.70642400867839e-05
-1.24651160056301e-05
-2.55311480946021e-05
-2.23571729935007e-05
-5.2955597733747e-06
-1.89481937502172e-05
-1.79926831129215e-05
-9.89033313872171e-06
-2.5289648066664e-05
-1.37451115637207e-05
-2.18012503995664e-05
-1.59042864371866e-05
4.34107049780225e-06
-6.52985067972583e-06
-3.28149816208151e-05
-1.72161848666435e-05
-2.0835394841814e-05
-3.36237208392177e-05
-1.99517818942854e-05
-2.24114887235654e-05
-2.06404009095671e-05
3.38488373848106e-06
-2.7672429388824e-05
-8.69651507004116e-06
4.61678690114353e-06
-2.27257718491114e-05
-2.20119744737297e-05
-2.70225619233598e-05
-1.32391342915646e-05
-2.19191602516215e-06
-1.93396020799258e-05
-7.6701028083272e-06
-1.099238775674e-05
1.41789673030078e-06
-2.64089845734296e-06
-1.89137586454172e-05
-1.54188314346478e-05
-2.00362209814624e-06
-2.72621161107166e-05
-1.74335553140821e-05
-1.53495903286413e-05
-2.42070422642345e-05
-1.09571053535513e-05
-3.71242082996449e-06
-1.87501303190163e-05
-9.43851321946759e-06
-2.02261673649558e-05
-4.37972932683682e-06
-1.53084881024177e-05
-1.23966221634646e-05
-2.75454209242861e-06
-1.92713480907952e-05
-3.40957176192196e-06
-3.54157944790299e-05
-4.25888827089495e-05
-3.66473087199488e-05
-9.18376354398615e-06
-4.73527033510964e-05
-2.30797263941256e-05
-2.80044660004254e-05
-1.55762930118962e-05
-3.25340635113725e-05
-1.68578806047031e-05
-2.39675922160204e-05
-5.32583332237298e-06
-9.34355687642938e-06
-4.01113129276647e-05
-1.36452079730337e-05
-7.21245253239887e-06
-2.67038080224515e-05
-1.88384656475728e-05
-1.59560621020562e-05
-2.18239692855202e-06
-2.08098670580938e-05
-3.38173098842019e-05
-2.46302108501311e-05
-1.74123373463777e-05
-2.12055811192999e-05
-9.4382407731681e-06
-1.99899636356969e-05
-1.27572176996376e-05
1.04302060549659e-05
-4.79452696773587e-06
-2.71229480441721e-05
-2.98879486175103e-05
-1.75304576316071e-05
-1.93215990580794e-05
-1.15242015790776e-05
-2.71151212070586e-05
-7.13395486825163e-06
-9.54369076503081e-07
-9.94970590224357e-06
-1.24522658401194e-05
-6.42708138785638e-06
-2.16780964787044e-06
-2.34271899594081e-05
-2.64944789416636e-05
-1.0922308492441e-05
-3.24267318541846e-05
-9.54361449546192e-06
-2.73338842102452e-05
-1.0104027277347e-05
-1.39173817992445e-05
-2.54871683700005e-07
-1.82490195573479e-05
-1.16343137288661e-05
-1.42184111233341e-05
-1.16617374575946e-05
-9.58674092684899e-06
-1.64269486179685e-05
-4.83396838899761e-06
-3.12902026734228e-05
-2.13766283965503e-05
-2.82282320219122e-05
-1.88753715180794e-06
-2.15361812086247e-05
-2.12580795360106e-05
-1.00140733728235e-05
-6.84034993752517e-06
-1.69851509122609e-05
-8.58444017431696e-06
-3.37301451011424e-05
-3.56078630623296e-05
-1.94643356945355e-05
-4.06282473095079e-05
-3.63636950199753e-05
-3.63558650821235e-05
-9.57245155138567e-06
1.09524753987553e-05
8.80805755872707e-06
-3.96937544753391e-05
2.99849032139834e-06
-5.61753106907965e-06
-8.09875120495569e-07
-9.94117533022381e-06
4.95430433963582e-06
-1.87497177406377e-05
-2.1520826792874e-05
-5.00474951046628e-06
-2.6202814431794e-05
-3.28990597933121e-05
-1.73393463242948e-05
-1.42298085146644e-05
-3.10445945358143e-05
-1.81714244279697e-05
-1.62562223503521e-05
-1.92037397133525e-05
-2.05972401205226e-05
-1.20653665305728e-05
-1.33381121402292e-05
-2.4466623414105e-05
-3.42045566187436e-06
-3.01959951744077e-05
-1.45728958818439e-05
-3.81131918490043e-05
-2.43002471717206e-05
-6.15499833962998e-06
-2.07325969715054e-05
-7.41799307170426e-06
-2.61504528492001e-05
-1.83871700761743e-05
-1.25835707466705e-05
-1.71254048916014e-05
-1.00427751630106e-05
-7.41869313715594e-06
-5.24357265813001e-06
-2.53666192061564e-05
-2.97172971447664e-05
-4.77306489464807e-06
-1.38599464515065e-05
-2.71911291942183e-05
-2.42621818930492e-05
-7.67517918381649e-06
-1.31441829177179e-05
-4.28646178194611e-06
-7.76112751244099e-06
-2.51722956530534e-05
-1.64953017004552e-05
-3.91884107107074e-05
-2.68551295870154e-05
-2.36228343698127e-05
4.84056948207692e-06
-1.09337691222978e-05
-2.90417422517617e-05
-2.59360411575769e-05
-1.59881784492972e-05
-1.4111025150579e-05
-2.98040022558082e-05
-1.49613053632102e-06
-1.98211088274516e-05
-1.7709970419268e-05
-1.92790174547423e-05
1.05588268199486e-06
-3.35899699363344e-05
-3.69787242142547e-05
-2.26376297208288e-05
-1.87988938677064e-05
-1.25821836962437e-05
-2.8306587698352e-05
-2.10254232408188e-06
-1.82473584405005e-05
-2.20626063328492e-05
-2.41806466207295e-05
-3.51029378016419e-05
-1.97048961290934e-06
-1.80863677941404e-05
-2.84475399883979e-05
-1.38460651746457e-05
-2.12229985485559e-05
-1.82888770136192e-05
-2.83675428639077e-05
-1.41413069160416e-05
-1.62396372955379e-05
-1.77247706428672e-05
-1.67378384015136e-05
-2.57462275470969e-05
-2.03187844077973e-05
-2.20256053932235e-05
-4.0131872864147e-05
-1.95515592254862e-05
-8.65384855443628e-06
-1.41054045707676e-05
-9.69456135611872e-06
-1.86937569679335e-05
-9.40591456740543e-06
-1.60544465827893e-05
1.57550285796069e-07
-2.51646453045057e-05
-2.52429137168799e-05
-3.13899756455758e-05
-1.61006897494693e-05
-3.02479209952928e-05
-3.9678007925705e-05
-1.10189576778092e-05
-3.26438248059375e-05
-1.19625783804185e-05
-2.18741768312593e-05
-2.11198216795006e-05
1.94918814277044e-06
-1.98369250471641e-05
-7.17002137161565e-06
-1.04747628085023e-06
-8.65015628611763e-06
1.82885077092557e-05
-3.78466807397188e-07
-3.67478346014608e-05
-1.87699102727964e-06
-1.963407738959e-05
-7.89802686445893e-06
-2.25976613201152e-05
-2.6445334738268e-05
-4.06917881091829e-05
-1.89970388166579e-05
-1.00928891853027e-05
-1.89831523045851e-06
-2.08939039368429e-05
-7.83561999155012e-06
-1.81524080526411e-05
-3.66794614207874e-05
-2.91021906707037e-05
-3.25887120591766e-05
-1.9478389701342e-05
-2.02082705763525e-05
-2.22199616930422e-05
-1.63222550316543e-05
-7.34955858906413e-06
-2.24807950445189e-05
-2.11094728730864e-05
-3.25083929090456e-05
-8.70277140789763e-06
-2.01494618970441e-05
-3.16845745911387e-05
-1.42115304994582e-05
-2.33893387929261e-05
-3.03007636263101e-05
-3.20483544326508e-06
-1.89982898946012e-05
-3.15309527649889e-05
-2.41267136393336e-05
-1.65055242762434e-05
-6.7072659205895e-06
-2.02265044773816e-05
-1.35319513190134e-05
-3.26419165932238e-05
-2.58761899315193e-05
-1.01170277228239e-05
-1.22149921414003e-05
-1.26650011079559e-05
-1.51828202251604e-05
1.50940739494011e-06
-2.21067960121192e-05
-3.32089217841241e-05
-1.04561779148815e-05
-1.64983788039903e-05
-1.7348985940074e-05
-3.68210830892327e-05
-4.16008069004138e-05
-1.93841630922426e-05
-1.70794312183762e-05
-3.74789625650148e-05
-1.35512024847008e-05
-1.16522539048392e-05
-8.61596790917459e-06
-2.4751933971908e-05
-2.30027869628605e-05
-3.70606302355118e-05
-8.94138326032647e-06
-7.92235438143702e-06
-2.37466775887507e-05
-1.23052983083695e-05
-1.38158952939119e-05
-1.74762305174345e-05
-3.73145793640488e-05
-3.37477416014197e-05
-8.64111586539917e-06
-2.48142182943285e-05
-2.49393090239954e-05
-2.12320421462882e-06
-1.58231998972426e-05
-1.47393211629057e-05
-7.54838944204605e-06
-2.43376811255258e-05
-3.2869241332331e-05
-2.36983522541366e-05
-1.85418802971774e-05
-2.19431659484685e-05
-1.39795211546822e-05
-2.56507495197998e-05
4.34278391793442e-06
-1.54823937885058e-05
-9.69575919152178e-06
-2.22017619628553e-05
-2.99458406977827e-05
-2.26700691916506e-05
-1.59510955909489e-05
-2.06167036585375e-07
-5.36804305422541e-06
-5.98971672938143e-06
-2.73638385743833e-05
-1.98796167891034e-05
-2.49353307480577e-05
-1.41949180423978e-05
-1.68760227355632e-05
-2.54984576066095e-05
-7.65511493718222e-06
-1.58676490833144e-05
-2.35867896293496e-06
-1.77120844717873e-05
-5.71154871305184e-07
-3.33923166530735e-05
-1.14513026976956e-05
-1.93703321912149e-05
-3.08812172287344e-05
-1.69744152931574e-05
-2.60492903625744e-05
-3.13118902484574e-05
-3.04820521606148e-05
-1.87014479959407e-05
-9.82713722673477e-06
-2.03090960502437e-05
-2.57986722334709e-05
-1.0633874400713e-05
-2.17483434646857e-05
-1.46797959905586e-05
-2.29189189607805e-06
-2.51660335788944e-05
4.77717769808993e-06
-1.30208806826551e-05
-1.41466109086011e-05
-1.73019849740087e-05
-1.54690118085669e-05
-1.35982960052408e-05
-1.10382129704832e-05
-1.31694899634385e-05
-1.27773048353755e-05
-1.90790711769402e-05
-2.18662308957713e-05
-2.03451729824105e-05
-1.53736121546178e-05
-2.79724288200177e-05
-1.67306389491824e-05
-2.78678059290285e-05
-2.00317504244419e-05
-2.57303943060572e-05
-4.42957714814456e-06
-1.09326425384297e-05
-1.10809398548294e-05
-2.38394789680422e-05
-1.81602143035426e-05
-1.97562425127817e-05
-1.86724137388161e-05
-3.81901795944388e-05
-1.60981557842349e-05
-2.62198388593024e-05
-1.23720319768001e-05
-1.00076599933631e-05
-2.38164721193682e-05
-2.90970417669455e-05
-2.15420389145911e-05
-2.15689134889537e-05
-4.38757097055112e-05
-1.87435962996276e-05
-2.74449578279711e-05
-1.32185205489303e-05
-3.357590199861e-05
-1.61901508372171e-05
-3.03662068891503e-05
-2.35724556484242e-05
-4.4954951463444e-06
-2.54620932356274e-05
-2.14656696435893e-05
-3.33368756307361e-05
-1.55880980407984e-05
-2.81992542320407e-05
-7.84769632989618e-06
-6.27935759319004e-06
-6.42948202469607e-06
-3.81069294749245e-05
-1.28757249954497e-05
-8.62376011459195e-06
-1.96714737726372e-05
-3.42647812682771e-06
-3.42302062669138e-05
-2.90008361146457e-05
-1.67650135240383e-05
-2.34817704390624e-05
-2.64699735100441e-05
-7.62689017873452e-06
-2.1542546672994e-05
-1.63649180542014e-05
-2.20511031088673e-05
-6.98418584493999e-06
-3.26388251588024e-06
2.4717789453248e-06
-2.25441040863783e-05
-1.49522481361962e-05
-3.89748941794219e-05
-2.07391213357024e-05
-2.4018368008788e-05
-2.22156365265162e-05
-7.104655670097e-06
-1.46883819952464e-05
-2.28885867584175e-05
-2.70135839012182e-06
-3.0379049511753e-05
-1.37000727819932e-05
-1.21983895143906e-05
-1.3319275856137e-05
-8.64114926720909e-06
-2.21893938779853e-05
-3.41637471945196e-05
-1.36401580413623e-05
-2.38750989095488e-05
-2.82290417312929e-05
-2.79381143514568e-05
-2.96665660781138e-05
-1.58638214202749e-05
-2.24242289166874e-05
-1.13128063894094e-05
-6.26685821284383e-06
-3.90679900460647e-06
-9.02060440613911e-06
-3.32428222991858e-05
-1.6552228020266e-05
1.11516349488028e-05
-3.38530330753554e-06
-1.44394025903481e-05
-2.03571397875584e-05
-9.7515666945166e-06
-1.68054221069758e-05
-1.24487035080868e-05
-3.11172885138813e-05
-1.7658156064832e-05
-7.02541570066829e-06
-1.8747423765697e-05
-2.62956175272127e-05
-1.46022315149743e-05
1.37553761233605e-06
-6.53782190919425e-06
-2.1427988841081e-05
-3.28437264976644e-05
-2.33571032507847e-05
-2.08380408056929e-05
-2.66924015615501e-05
-9.97233185483912e-06
-1.01504421943936e-05
-3.22785568291073e-05
-3.72208215035861e-05
-3.2668224880192e-05
-1.14124910344816e-05
-2.12575372350752e-05
-3.03030774899305e-05
-4.79983855453292e-06
-2.88918388175639e-05
-3.21436995281136e-05
-3.77617615278795e-06
-3.39718658623115e-05
-6.05481814521548e-06
-1.87553950010603e-05
-1.75072335001358e-05
-6.7995351483613e-06
-7.17422066321316e-06
-4.57127390446029e-06
-1.39772292032338e-05
-7.70969037975625e-06
-1.44669420489761e-05
-3.71582183260222e-05
-2.11575770656036e-05
-2.39791172006137e-05
-4.78135477797102e-06
-1.92868904009841e-05
-9.25462697716316e-06
-1.18023297928244e-05
-1.09672754344438e-05
-3.53881266944652e-05
-1.28509761132863e-06
-1.44118899727804e-05
-1.95521317249446e-05
-2.98281842554379e-06
-1.42923109292046e-05
-3.39149937888441e-05
-2.55793416076215e-05
-1.31802801229649e-05
-2.94633100894753e-05
-1.24465971260377e-05
-2.27354540030638e-05
-2.08634121708535e-05
-3.12265322340772e-05
-8.06074560342242e-06
-1.942321678908e-05
-2.59209786365682e-05
-2.14660610887433e-05
-9.78046751939314e-06
-2.65024732929162e-05
-1.41832019549932e-05
-1.96229255638788e-05
-1.56317166299592e-05
-2.95180738103734e-05
-2.89272167753746e-05
-5.30241794516102e-06
-1.06609933074593e-05
-2.09646605101557e-05
-2.27996250098134e-05
-9.13405674189387e-06
-1.92776763556964e-05
-2.84638367826537e-05
-4.00303786207711e-06
-3.6466575712991e-05
-1.00832436049788e-05
-2.54584749863969e-05
-1.93470712305523e-05
-3.59169550172338e-05
-3.04802045041043e-05
-8.06722580545246e-06
-2.47322182867561e-05
-2.79743976378253e-05
-2.28019888676199e-05
-2.34172769864605e-05
2.71743969274636e-06
-2.13498120113646e-05
-7.38935231037024e-06
-2.44985553581876e-05
-2.98659693483685e-05
6.86781675495033e-06
-7.10602227621609e-06
-1.70515921492641e-05
-1.81047256229327e-05
-2.77753545771123e-05
-1.16484723942131e-05
-3.41360688467258e-05
-1.89249444048493e-05
-9.8502555016952e-06
-2.35599517558835e-05
-1.80470973357999e-05
-2.19606344987536e-05
-3.05427440355574e-05
-1.81125592911452e-05
-2.47030982747212e-05
-7.85542218053627e-06
-1.93002007590627e-05
-1.99326048586637e-05
9.17736844073402e-06
-6.58971004434721e-06
-9.22055361593726e-06
-1.69449839814924e-05
-3.45044994704402e-05
-2.47720501852184e-05
-1.97044751722178e-05
-1.75121615197879e-05
-2.26904323494732e-05
-1.77458756541185e-05
3.13485062694118e-06
-1.72525270927597e-05
-2.38076143164723e-05
-1.76236575659512e-05
-2.53086460063309e-05
-1.86301225619973e-05
3.24812531820952e-07
3.44859694968809e-06
2.06672897259838e-06
-1.72855800663729e-05
-3.67480064692903e-05
-3.63044419518276e-05
-1.20253490443572e-05
-9.66449503601961e-06
-3.06672516493379e-05
-1.81598033921812e-05
-1.52714732582764e-05
2.05937957853476e-06
-5.27240980945113e-06
-1.77413530232146e-05
-1.391960351915e-05
-1.10549785678631e-05
-3.33506699064688e-05
-1.44711199964173e-05
-3.12600691303263e-05
-1.21220005794921e-05
-5.73130868922845e-06
-2.08636877590372e-05
-3.14960680934838e-07
-2.74644450453309e-05
-2.64008609387201e-05
-1.12735217231461e-05
-1.32892582198521e-05
-1.16038325921094e-05
-5.48103056780737e-06
1.32093785343106e-06
-1.95183101378961e-05
3.33832118808752e-07
-2.47108302487095e-05
-1.7302058188554e-05
-2.68784370137387e-05
-2.99753454233011e-05
-2.1802827615648e-05
-1.36236568795481e-05
-3.40622342414123e-05
-1.36232633408248e-05
-1.26321295413233e-05
-1.85735876989291e-05
-4.1870365761695e-05
-1.93277587269844e-05
-1.79850441174126e-05
-3.00800594057299e-05
-3.00094519707448e-05
-1.25939460291193e-05
-2.25854475174785e-05
-1.51828603264397e-05
-2.68214036038853e-05
-4.66913355805862e-05
2.86104461571694e-07
-2.65992100575726e-05
-1.35826365253154e-05
-2.65157737046447e-05
-1.19180130466072e-05
-1.31855727276187e-05
-2.60860895406722e-05
-3.3197746911536e-05
-2.95298378557759e-05
-5.99736082208326e-05
-3.20111620256279e-05
-1.82950607279375e-05
-1.50496236038157e-05
-2.69460131705131e-05
-1.07036036555597e-05
-1.51235472669595e-05
-2.10598176930457e-05
-4.00584146904172e-05
-3.26363832062133e-05
-2.91700482436688e-05
-2.35833355816926e-05
7.63893455109728e-06
-9.12189723557041e-06
-2.7741787491372e-05
3.45398125389219e-06
-8.41852956393952e-06
-2.08885594888171e-05
-6.7382543340182e-06
-2.92130473387627e-05
-9.75791474229571e-06
4.38689888750909e-07
-9.63914765007423e-06
-2.47049087765939e-05
2.29645484582045e-05
-2.04972174858665e-05
-1.50434994858612e-05
-2.01532911107276e-05
-4.8685138074742e-06
-2.41742689418396e-05
-1.34998267669973e-06
-2.14230745345766e-05
-3.23607023214778e-05
-2.56113431156864e-05
-2.14395323316926e-05
4.25930545337645e-06
-3.41037892516351e-05
-4.13006393578742e-06
-3.41373763075735e-05
-3.45483291309681e-05
-1.36814379178061e-05
-3.23196883076317e-05
-1.96636234512473e-05
-9.06789567382128e-06
-2.50894754320809e-05
3.02123734204803e-06
-1.52642357276774e-05
-2.88965524175587e-05
-2.91522453413018e-05
-7.96232063945159e-06
-1.88740489597917e-05
-7.17586101236654e-06
-2.6786029374342e-05
-1.6775418095315e-05
-1.24832813355251e-05
-1.65079738345753e-05
-1.59716252672334e-05
-2.45166165606548e-05
-1.90117108633973e-05
-2.63902003079355e-05
-2.82030617679686e-05
-4.92732773607487e-06
-2.15347421012388e-05
-1.59179258544015e-05
-2.4675422970624e-05
-2.10583903474425e-05
-2.06536744333725e-05
-1.01841364129491e-05
-3.20479628881134e-06
-2.96661802750265e-05
-9.45628595607694e-06
-1.92850351658126e-05
-1.78428045052192e-05
-1.62876425177202e-05
-3.29262494124255e-05
-3.94894447677766e-05
-1.42644721760536e-05
-2.34590085363416e-05
-1.95946603466599e-05
-9.80857665981464e-06
-2.86395853911518e-05
-1.54639520911012e-05
-2.14435680750733e-05
-1.04957294695658e-05
-3.52114422589272e-05
-8.38218782233429e-06
-2.76725087991251e-05
-2.23087839940979e-05
8.14038561116794e-06
-1.76179982340795e-05
-1.33280555945798e-05
-1.75894106063078e-05
-2.50900413483448e-05
-1.01063650555221e-05
-1.92646272162833e-05
-2.09848712337333e-05
-2.76395601101151e-05
-2.05914623284019e-05
-2.54463744556928e-05
-1.68661351971869e-05
-2.92283319850746e-06
-1.07877187184526e-06
-1.80436745744273e-05
-2.81342142722021e-05
-9.1862280776048e-06
-3.52143611416753e-05
-1.75901548126696e-05
-3.40923909211227e-05
-7.87942551317515e-06
-1.24442444939146e-05
-1.54063790567092e-05
-3.31173714887722e-05
-1.51686918129684e-05
-2.1053668370764e-06
-3.57333784802289e-05
-4.12818388791456e-05
-4.00501586092012e-06
-1.57445922455817e-05
-1.35619414545534e-05
-1.38963243138429e-05
-2.21508666007253e-05
-2.30689572368487e-05
5.84705099869633e-06
-1.5461460996684e-05
-2.32665291721368e-05
4.47641013553615e-06
-1.67123520257124e-05
-1.3486908857683e-05
-3.13494580857672e-05
-2.43142584693764e-05
-2.11858719783345e-05
-1.61887903931265e-05
-1.23365166656434e-05
-1.64336211305392e-05
-1.87608910474707e-05
-4.05584133301243e-06
-3.19955877630788e-05
-2.44040656386434e-05
-2.30038383488721e-05
3.54097541402437e-06
-1.03525155209278e-05
-1.80488817409794e-05
-1.4594594942635e-05
-3.07545408032815e-05
-1.74712934972116e-05
-6.23546825245968e-06
-1.3674852462896e-05
-3.70789852248726e-05
1.18410484901009e-06
6.12372357583595e-07
-3.36277013243184e-05
-4.08593926573173e-06
5.75875028471019e-06
-1.53894026949246e-05
-4.54305863135215e-05
-2.37229734588512e-06
-1.00157095955239e-05
-1.15353916839556e-05
-2.99882546080553e-05
-4.99989596569558e-06
-2.9366991979015e-05
-2.68945455896816e-05
-2.22528131451725e-05
-5.44039221854732e-06
-1.3027255085561e-05
-5.99567256857196e-06
-2.03463538787379e-05
-2.07481640403703e-05
-3.16515714650613e-05
-3.42938923031979e-05
-4.3645407688308e-06
-1.59876490572039e-05
-3.08371179598433e-05
-6.78448083254916e-06
-6.17768519007215e-06
-2.54514416527888e-05
-1.88952084605484e-05
-4.12589005372607e-05
-2.96959174759009e-05
-1.63783041581571e-05
-2.59651777843788e-05
-1.10109554005302e-05
-2.8561028947813e-05
-2.03793804179048e-05
-1.05568173660828e-05
-1.72417967505154e-05
-4.44921822455739e-06
-1.02358174761196e-05
-3.48555871271921e-05
-1.50121552984767e-05
-3.11606256255829e-05
-1.52054528327837e-05
-1.32334407350606e-05
-1.50683318996151e-05
-1.45498057894143e-05
-1.86565915479343e-05
-2.2131920926535e-05
-1.56371032148063e-05
-3.81709120543211e-05
-2.89009848253633e-05
-2.03488007988767e-05
-1.86588646518044e-05
-8.61226483755074e-06
-3.16611130013781e-05
-2.14843017083843e-05
-3.79578832477857e-05
-2.46825794694367e-05
-6.09876004912192e-06
-2.74437220994984e-05
-1.21306806617736e-05
-8.48954054429811e-06
-9.95135798238551e-06
-5.43124593955583e-07
-5.04526975916933e-06
-1.34822237908249e-05
-6.55299624616806e-06
-1.00043693285745e-05
-2.81073799696881e-05
3.07371862701832e-06
-1.82713430624435e-05
-2.96867275396393e-05
-2.78406818722407e-05
-1.21693845122755e-05
-3.09105334985896e-05
-2.99852992342944e-05
-2.38361782215399e-05
-1.18208723301003e-05
-5.55646383200715e-05
-7.7506058039833e-06
-2.63835538627133e-05
-1.39457519161192e-05
-3.12091195139193e-06
-5.47980702258325e-06
-1.25861977807389e-05
1.19321276942147e-05
-2.94596186378239e-05
-3.49147394458515e-08
-4.76733660906659e-06
-1.40933460253985e-05
-1.55269596282789e-05
-2.21505402621122e-05
-9.68076853513585e-06
-3.02214449174013e-05
-1.28306143774551e-05
-3.09856881320784e-05
1.63359858087776e-06
-2.43173231464018e-05
-1.04345934989318e-05
-7.92402285106652e-06
4.28305766068374e-07
-2.89149342918458e-05
-1.74129371574259e-05
-2.63700856070605e-05
-1.18058858719448e-05
2.23296937615141e-06
-8.62646787549896e-06
-4.71785561893145e-06
-6.94949873763353e-06
-1.08579798993697e-05
-6.77664474650039e-06
-2.88366757948575e-05
-1.45480289802719e-05
-1.70465815819281e-05
-3.47058970807386e-05
-1.90496303089925e-05
-3.10192421421359e-06
-1.92111320097546e-05
-2.75195526100742e-05
-9.47885818712872e-06
-9.59905652850482e-06
-2.90539661119142e-05
-2.20855811189438e-05
-2.90523886421712e-05
-1.05281784574128e-05
-6.3266028726333e-06
-3.72959783667618e-05
-2.65377660282221e-05
-3.31601891798139e-05
-2.27634612128613e-05
-1.54776107722017e-05
-2.0108536063147e-05
-3.17530446308209e-05
-2.38896990413205e-05
-2.06283757125842e-05
-2.92092667542767e-05
-3.97013918003862e-06
-3.64447337259964e-07
-2.59608218359955e-05
1.47990465434058e-05
-5.60461658720411e-06
-3.05066814686904e-05
-3.07232774468332e-05
-2.903892126639e-05
-1.25322326229791e-06
-2.19751212942723e-05
-1.79651704749422e-05
-1.42401066611638e-05
-2.84227238791148e-05
-1.52759076293617e-05
-2.47323435414517e-05
-3.08867982995835e-05
-4.08318388134638e-05
-2.94387651789226e-05
-1.79790459037812e-05
-3.52313487268268e-05
-3.04080699375828e-05
-1.27900359260682e-05
-8.13868399605236e-06
-1.90162449611661e-05
-1.28560497153663e-05
-1.94249407498082e-05
-3.71342476144143e-05
-2.39563177250716e-05
-1.16682473729728e-05
-1.66727238335653e-05
-3.27322685013866e-05
-1.56098420092004e-05
-6.94343902778623e-06
-2.10521695732947e-05
-2.92345273568238e-05
-1.86873336652234e-05
-1.12140395329111e-05
-2.18997130019114e-05
-2.30750110334667e-05
-3.00591250654163e-05
-1.49756514411173e-05
-3.51194305571976e-05
-3.7699681954379e-05
-1.5931134005893e-05
-1.42863674027823e-05
-2.61192511880517e-05
-2.85168910291662e-06
-2.17973037112417e-05
-1.42236594192334e-05
-2.92996708890437e-05
-1.50604655340323e-05
-3.0444949825788e-06
-2.55816879474226e-05
-3.20766561820679e-05
-2.23103205285139e-05
-1.35529724972832e-05
-6.99931972902096e-06
-3.67658454309592e-05
-2.23572091243283e-05
-2.41964255286734e-05
-5.51626527617197e-06
-6.51094327094372e-06
-8.51307387938474e-06
-2.44667333884495e-06
-1.60382986690177e-05
-2.35588746314134e-05
-4.02192447874784e-05
-2.47226543660526e-05
7.15498032751932e-06
-2.25890920899331e-05
-1.97299229514529e-05
-2.25046064769251e-05
6.30865517890278e-06
-3.04453463476565e-06
-1.38195722625782e-05
-1.12278274749644e-05
-5.30540886318663e-06
-1.23831815023532e-05
-2.92175497189893e-05
-4.12353460041727e-05
-1.74892181906093e-05
-2.5798235577908e-05
-1.84045270219042e-05
-4.27926758602275e-06
-1.83576292311788e-05
-4.46079428112113e-06
-2.92505508609797e-05
-1.914931746932e-05
-8.29234657558157e-06
-3.35634846659792e-05
-2.10491451807437e-05
-3.35804417944772e-05
-1.89862656160899e-05
-2.23528168014609e-05
-6.83940712708179e-06
-8.93049976861823e-06
-1.22757419987112e-05
-2.57821909374906e-05
1.66706660195026e-05
-1.12540727007137e-05
-1.63826258744015e-05
-2.40229608023082e-05
-1.08850524257588e-05
-3.11633501821222e-05
-1.25901234508705e-05
-3.71554416843308e-05
-2.46942757963047e-05
-8.7220882244806e-06
-2.24291135783584e-05
-2.73543927052526e-05
-9.35952712345617e-06
-4.19419318606309e-05
-3.62080465590159e-05
-2.89805364428322e-05
-2.82860648928498e-05
-1.86327984447215e-05
-1.85052008002266e-05
-2.3919067681908e-05
-2.47146505417692e-05
-1.08189082437994e-05
-1.17838349791148e-05
9.67942453548402e-06
-1.42679996091276e-05
-2.64611625909775e-05
-2.74608116944478e-05
-1.35145944811051e-05
-1.36828617266398e-05
-3.54395435992227e-06
-2.77890788204066e-05
-2.80950979938694e-05
-3.04429581816673e-05
-2.44150501625081e-05
-2.17503294040367e-05
-6.14156539748638e-06
-3.42751571417902e-05
-2.3376044426211e-05
-1.69783517933366e-05
-8.68243430973497e-06
-2.80132031943754e-05
-2.00690900479297e-06
-1.62692203870997e-05
-1.19183138548751e-05
-1.54348072699983e-05
-1.49117683109806e-05
-3.62095860137739e-05
-7.04917194623594e-06
-3.13645078415427e-05
-1.76189339774282e-05
-2.87465151243789e-05
-1.13527357385533e-05
-7.40673314827844e-06
-9.84798145215403e-06
-1.75325728213822e-05
-1.82370505333831e-05
-2.92410095249433e-05
-3.18427996801419e-05
-2.0584325585516e-05
-3.79228795380463e-05
-3.01479658019367e-05
-9.21395524713376e-06
-2.17904932721727e-05
-2.82405393210264e-05
-2.10323201934407e-05
-2.92966662824965e-05
-9.53223258120276e-06
-1.83413243004308e-05
-1.63605337980477e-05
-2.04148093697891e-05
-5.62603024551447e-06
-2.42298956068481e-05
-1.33803727535498e-05
-8.25756137859384e-06
-3.19702367721756e-05
-2.0755189665256e-05
-3.59471563626049e-05
-2.91978145189128e-05
-9.4259676981435e-06
-8.51195301677732e-06
-2.39140885932793e-05
-1.98159902018497e-05
-7.72949529831412e-06
-1.71909277453684e-05
-2.36498414909603e-05
-2.24639885391112e-05
-8.91038026102615e-06
-2.23531472101964e-05
-1.4386116019645e-05
-1.28813024197948e-05
-1.43153245938963e-05
-2.33142534388437e-05
-2.84226270027698e-05
-5.119332761515e-05
-1.24484833417711e-05
-1.46039336284254e-05
-1.08249100949696e-05
-3.58021939295723e-05
-2.90728021646552e-05
-9.64140471324844e-06
-1.66865480727191e-05
-1.24502824182543e-06
-3.19137454696188e-05
-3.50254612226412e-05
-2.90332768258887e-05
-2.80558413140744e-05
-1.87991908464847e-05
-4.29270863725727e-05
-2.92322006053039e-05
-2.33253876935041e-05
-1.94317320885398e-05
-1.67429710770879e-05
-2.31349637201139e-05
-6.43755240174888e-06
-3.46479947171675e-05
-2.03547972679973e-05
-4.18271534542474e-05
-2.36120053670804e-05
-4.13863752795959e-05
6.6965364447939e-06
-2.31348769920693e-05
-1.95895046936815e-05
-7.61715666499741e-06
-2.06882403255132e-05
-1.21848101691616e-05
-1.50145889050781e-05
-2.56966978483475e-05
-2.48150210939852e-05
-1.8459468431529e-05
-2.58196014363554e-05
-2.90597579448964e-05
-2.07013565804869e-05
2.78082047506621e-07
-2.47120901982121e-05
-9.4276074103226e-06
-2.46842099212305e-05
-2.83976927536295e-05
-1.56962505520553e-05
-4.62717142409231e-05
-1.66510768019658e-06
-1.64739670961651e-06
-3.85073907244808e-05
1.08111603979121e-05
-1.76589389568713e-05
-3.74598268467973e-06
-2.6333078146975e-05
-3.9879044640934e-05
-1.32595642163859e-05
-2.54872601303756e-05
3.45554122905321e-06
-2.73165619036845e-05
-2.1848456646742e-05
-1.26165151571978e-05
-2.26222981092727e-05
-2.21789679580257e-05
-1.25109763085619e-05
-2.21475384007597e-05
-3.36081996959998e-05
-8.40126871837637e-06
-2.47229497553925e-05
-1.88678997216437e-05
-2.13353695875688e-05
-2.71090529183521e-05
-1.98636844446884e-05
-4.96816894300288e-06
-1.50959350578269e-05
-2.21306963007733e-05
-2.05088427205827e-05
-2.4737775051623e-05
-2.3490816621386e-05
-2.53559885279855e-05
4.37196646521461e-06
-1.47565215986003e-05
3.3175867753953e-06
-2.35883487435574e-05
-2.96347860826357e-05
-2.04795235958411e-05
9.22677441235861e-06
-1.72606068215994e-05
-6.7221792275829e-06
-1.62026785799368e-05
-9.9045598199298e-06
-1.96679687678502e-05
-2.30024162397371e-05
-4.9055164867094e-06
-1.68509838317374e-05
1.02810036003174e-05
-6.11202035401826e-06
-1.11789685136695e-06
-1.10433971917351e-05
-8.14371358309752e-06
-1.53737449654429e-05
-2.50413269799339e-05
-1.74179383880417e-05
-2.1323685268067e-05
-1.65142284786094e-05
-1.78262753731511e-05
-8.59827686312932e-06
-3.37641302448491e-05
-1.20636450777216e-05
-3.41572149566469e-05
-1.67008193122982e-05
-2.81780581590345e-05
-1.88274751515241e-05
-1.39613598152059e-05
6.01780235470281e-07
-4.41805539076274e-05
-1.92765747934918e-05
-2.61264044999579e-05
-2.76434097329935e-05
1.79754116860979e-06
-2.17839664326604e-05
-2.05990736872993e-05
-3.79839259277393e-05
7.59742159131399e-07
-2.7146321388938e-05
-1.83796167798883e-05
-6.91098786979342e-06
-8.96314603729971e-06
-4.42988824743428e-05
-9.99966655041341e-06
-1.3258114881195e-05
-1.26293556784285e-05
-3.5496788008489e-05
-3.3533879069247e-05
-2.4641420465178e-05
-1.61840247398029e-05
-2.40795612733719e-05
-1.15775981536701e-05
-1.21665449374691e-05
-1.64029062702339e-05
-3.42291966256573e-05
-3.50685211618899e-05
-1.35876662331625e-05
-1.56931505898556e-05
-1.85124381874123e-05
-2.80091398153552e-05
-5.00497056027039e-05
-3.08531476493214e-05
-2.49642567135084e-05
-5.37424003149623e-06
-8.0590797290176e-06
-2.31262192564628e-05
-2.46074309947e-05
-8.38506114059766e-06
-1.08936329496305e-05
-1.78818432207311e-05
-5.29149164655813e-06
-3.53632633744558e-05
-2.80591233358273e-05
-8.3058772513509e-06
-6.89365024657151e-06
-1.65939187277579e-05
-2.3371013902586e-05
-2.06725174286231e-05
-1.35978136288972e-05
-2.32977049027637e-05
-1.35633626796337e-05
-1.03742854191196e-05
3.46585106695982e-06
-1.5287494886777e-05
-3.0151475506492e-05
-1.83531044702113e-05
-6.16513778391216e-06
-3.43375785008548e-06
-3.10827359114431e-05
-1.83470956147783e-05
-2.15147724034317e-05
-7.21739687603457e-07
-3.58144796902429e-05
-8.95252689386209e-06
-3.87273413544122e-05
-3.17289054648534e-05
-4.05832431930286e-05
-7.12540093455386e-06
2.02594659329878e-07
-2.5358346034833e-05
-1.01237648887586e-05
-7.18382020489706e-06
-1.6231276307603e-05
-4.43854511447045e-06
-3.82505912577653e-05
-6.69200214104385e-06
-1.53375448148127e-05
-5.732711416467e-06
-9.23187725450608e-06
-1.54006576931362e-05
-1.53428537997053e-05
-1.84890529072205e-05
-1.8127303539964e-05
-8.86752436756944e-06
-3.20471274927455e-05
-9.14759284594069e-06
-2.12682038601567e-05
2.75925181965802e-06
-3.90036604016883e-05
-2.63747051404476e-05
-2.65483352311699e-05
-1.1519897198107e-05
-1.59204568605586e-05
-3.58723510939771e-05
-1.4987174958626e-05
-1.65736642556264e-05
-1.16273213885559e-05
-2.06015096024865e-05
-1.39606476062202e-05
-1.8704272009869e-05
-7.52702598259841e-06
1.0288611502489e-06
-2.23571929679036e-06
-2.9247638756072e-05
-2.89891020364977e-05
-2.43900948153861e-05
-3.18061060337257e-05
-3.44733941723077e-06
-2.01569136219022e-05
-1.96948126296989e-05
-1.15301290272214e-05
-5.91255140495261e-06
-3.0895830060082e-05
-2.40421857744846e-05
-1.61350478763044e-05
-1.30843010599491e-05
-1.89742856006621e-05
-3.5441197159786e-05
-2.40711496025332e-05
-5.48877048284966e-06
-8.9899785112652e-06
-2.71793231530084e-05
-1.40527473076724e-05
-2.22747259354889e-05
-1.09798131618195e-05
-1.21848334052055e-05
-2.81998693246991e-05
-4.78095744156227e-05
-2.2595138702024e-05
-1.81299300204087e-05
-4.62693817521133e-06
-5.48589786115526e-06
-1.0333349872209e-05
-3.26618703535053e-05
-5.16810989607644e-06
-1.17063823458127e-05
-3.54555099702354e-05
-2.44696167847159e-05
-7.76295433797513e-06
-1.57255076572426e-05
-2.35557797793922e-05
-1.61181305157988e-05
-1.5925665631044e-05
-2.97163324902731e-05
-2.32282382081841e-05
-2.7239149599237e-05
-3.08034467501009e-05
-1.74898541690388e-05
-2.25896374538604e-05
-1.55412341543432e-05
-2.5099097028098e-05
-1.88010763098447e-05
4.72718800328826e-06
-1.69609106727166e-05
-3.20728948125228e-05
-3.06192920637003e-05
-1.11368515249713e-05
-1.0005400095464e-05
-2.79745322941064e-05
-2.95024132429801e-05
-9.73315055096128e-06
-1.4012938352501e-05
-1.63280045672244e-05
-4.92225431328559e-05
-1.20682582853278e-05
-2.12346692932088e-05
-2.96365523330421e-05
-2.69977683569591e-05
-2.46580812249187e-06
-4.34253043587499e-05
-1.07929799655716e-05
-2.29179018369672e-05
-5.29953122047133e-06
-1.50877779598863e-05
-1.00387579288992e-05
-4.88170489113906e-06
-3.17654500658388e-05
-1.72665305654308e-05
-2.60983341603805e-05
-2.33768601184329e-05
-2.62119410193168e-05
-4.04002967378476e-07
-7.89280779124896e-06
-1.9403696942657e-05
-2.22656544149515e-05
-1.26783126659233e-05
-1.07458672169707e-05
-2.66386622816733e-05
-1.441390580467e-05
-1.17388073341217e-05
-2.41370880092632e-05
-2.53209214630832e-05
-2.16555579677241e-05
-1.82388360057598e-05
-4.23360617480468e-05
-3.21274810389448e-05
-3.22815424030428e-05
-1.14674338798255e-05
-1.2403422360722e-05
-2.2022661333222e-05
-5.51534831353867e-06
-3.772252421116e-05
-2.07733287603297e-05
-1.84522939925036e-05
-1.73728876602529e-05
-2.07818617198759e-05
-1.78370753527905e-05
-4.60399627520738e-06
-1.17981211608596e-05
-1.89780614294518e-05
-3.28825292043303e-05
-2.10668915822397e-05
-4.33936649515483e-06
-2.61807639627602e-05
-3.10995025830785e-05
8.78838866173051e-07
-2.38957398686798e-05
-1.73783748490654e-05
-1.40988673891819e-05
-1.10141193174125e-05
4.31148893648075e-06
-6.51922614724808e-06
-1.53260067476395e-05
-3.71817032570939e-05
-2.78544327151988e-05
-1.21203376417077e-05
-1.37586953413803e-05
-5.49056823561638e-06
-2.23730148919407e-05
-2.17317201692222e-05
-1.06623063673303e-06
-2.66346741733204e-05
-2.94525023301167e-05
-1.97912074063784e-05
-3.58978117057443e-05
-2.01584102255214e-06
-5.04147970257523e-06
-1.87866182445013e-05
-2.37041256991462e-05
-1.34981712382111e-05
-1.71005762821634e-05
-1.68707954536802e-05
-2.61663852678308e-05
-1.58614674387788e-05
-2.87577769835839e-05
-1.38982864469302e-05
-2.50972060327004e-05
-1.41174780601254e-05
-5.61624643123953e-05
-4.27414195105414e-05
-1.9602653982737e-05
-1.08404944511426e-05
-2.51059392751025e-05
-3.15683492118782e-05
7.00814661660251e-06
-1.69816554870852e-05
-9.98540537417008e-06
-1.9541767757782e-05
-2.36588753281149e-05
-1.650635778196e-05
-1.92985673362773e-05
-1.47631358256361e-05
-8.10223931218247e-06
-2.68520572167906e-05
-2.60383272191218e-05
-2.20713380073597e-05
-3.79577519525542e-05
-4.16049085284588e-05
-1.86698663471922e-05
-2.61123339365536e-05
5.90303202463588e-06
-1.1757328058764e-05
-2.7709566560964e-05
5.27089217199649e-06
-3.63966229826859e-05
-2.10707314738384e-05
-5.50895445726836e-06
-3.52247787163164e-05
3.09523521860217e-06
-1.89384538689694e-05
-8.22321335883876e-06
-1.90632858992713e-05
-1.79525169603693e-05
-1.45428619502644e-05
-2.73560294920441e-05
-1.61272909883826e-05
8.98497478636126e-06
-1.67509531381852e-05
-1.0769411260716e-05
-2.66338414693624e-05
-1.24217074203567e-05
-3.94664655386806e-06
-1.62949344712419e-05
-1.25640403779235e-05
2.47984467245015e-06
-2.20439175168682e-05
-1.27558927859354e-05
-1.60978832542483e-05
-1.93018715512506e-05
4.65314321939688e-07
-2.21345675410931e-05
-2.03152178812602e-06
-1.6816772124291e-05
-5.83647179255207e-06
1.86469064361125e-08
-6.72216620236388e-06
-1.19445015182905e-05
-2.98358011455973e-05
-3.45676036044765e-05
-2.16849305680106e-05
-2.18804681158533e-05
-4.16852708851067e-05
-1.75691812839057e-05
-1.51453299495786e-05
-7.53483143145196e-07
-1.69735504083109e-05
-6.53026105286071e-06
-1.75990546752297e-05
-1.61503238853601e-05
-1.13750336802626e-05
1.10904108202263e-06
-9.81189592665506e-06
-1.53961317936526e-05
-2.73727924102475e-05
-2.16734679983492e-05
-2.93818995357379e-05
-2.89444541712393e-05
-1.54207677627836e-05
-2.18973310869005e-05
-3.87473293047281e-06
-3.67014759285044e-05
-3.22589322421978e-06
-3.04811796998721e-05
-2.28821495150072e-05
-9.05762083659533e-06
-1.76545840586933e-05
4.5698773380841e-07
-1.55160492840762e-06
-2.13374717083848e-05
-1.62666942355225e-05
-2.57183146540587e-05
-2.07361146262034e-05
-3.71045144158382e-05
-5.61919233569959e-07
-1.1195077743025e-05
-2.08297493471384e-05
-2.88628925906139e-05
1.57938936255523e-05
-2.05664201171417e-05
-1.84609094392117e-05
-1.12628663180528e-05
-1.76725984791758e-05
-3.81986803313514e-06
-1.92822044143566e-05
-2.91640960066178e-05
-7.10379683059276e-06
-3.71089611345792e-05
-6.26979245028531e-06
-2.4925980438143e-05
-2.6352490067067e-05
-4.29413177429935e-05
-2.48040675913179e-06
-3.05506714913944e-05
-1.52261993904682e-05
-2.42155817323517e-05
-1.3030964441363e-05
-3.274084380034e-05
-1.1715980766633e-05
-2.65701935421917e-05
-3.70057614890601e-05
-1.32475909563084e-05
2.11414974037248e-06
-1.39219988612161e-05
-1.41316150103378e-05
-8.04238408563886e-06
-2.13211800450971e-05
-1.63023049757625e-05
-2.61795085523791e-05
-1.50424291283949e-05
-3.13105680203498e-05
-1.98333083626775e-05
-2.12693974042496e-06
-1.65361083077566e-05
-2.68091933820799e-05
-2.5903643804341e-05
-6.03661092562341e-06
-3.1275636055857e-05
-1.9388943910895e-05
-1.53640854885069e-05
6.62417622928544e-06
-4.22557619093461e-06
-2.02727088204123e-05
-2.57093621727961e-06
-1.95237513007482e-05
-1.10778275914316e-05
-6.04901832296602e-06
-2.36138570084393e-05
-1.18212317976213e-05
-2.47325914351768e-06
-1.36613909227373e-05
-2.00890165112246e-05
-2.04730190477261e-05
-3.05043520436899e-05
1.03736555703246e-06
-5.46366777177387e-06
-1.84584380330414e-05
-2.50672858233393e-05
-1.48408032450522e-05
-1.04637685249823e-05
2.3485819580413e-06
-1.68490088119382e-05
-2.68837194808172e-05
-1.6982213881852e-05
-1.84429431575781e-05
-2.15062005253749e-05
-3.65691412322958e-06
-1.90999635590221e-05
-1.82973094706838e-05
-9.11519873100894e-06
-2.56906748049397e-05
-1.42508852981835e-05
-9.16604651530826e-06
-1.11026511288533e-05
-4.77312953737271e-06
-1.47735068258284e-05
-3.31283148692831e-05
-6.18051837649729e-06
-1.34757173823486e-05
-1.16182102655512e-05
-1.67370165842628e-05
-1.38142335794071e-05
-3.00260003545399e-05
-7.42594138544542e-06
-1.34196415940995e-05
-1.83195411684281e-05
-2.91560343504662e-05
-1.55473836120262e-05
-1.93443265291548e-05
-3.65852384708241e-06
-1.46639762527531e-05
-1.1490503429157e-05
-2.14834134144803e-05
-9.61866628176869e-06
-2.63497601586732e-05
-2.45005636890602e-05
-1.83016875284766e-05
-3.00751524354747e-05
-1.54761741741656e-05
-1.05859513078795e-05
-3.06294898254369e-05
-3.81778881457561e-05
-9.74235417644267e-06
4.34634069980269e-06
-6.07663275060868e-08
-3.41733531887375e-05
-3.52096955358018e-05
-1.81368998690442e-05
-7.61905363008555e-06
1.75536900533995e-06
-2.13610154402396e-05
-1.86632213771854e-05
-1.35603517364252e-05
-1.04830664056425e-05
-1.29048473804695e-05
-4.20855342124128e-06
-3.1413407187765e-05
-3.39704427962844e-05
-2.11856772267136e-06
-2.54515202408632e-05
-2.45312307817681e-05
-1.36752571040536e-05
-3.25042627457129e-05
-4.34181476866281e-05
-1.5462424168224e-05
-2.28672263449599e-05
-2.62705275304796e-05
-2.23339678425288e-05
-1.10277713897021e-05
-2.24415410109478e-05
-2.27205568526334e-05
-1.50084341655345e-05
-6.70760992894777e-06
-4.65714848858453e-05
-2.20423048013331e-05
-1.35794834526735e-05
2.60736534388541e-06
-1.68227862340448e-05
-2.28654241574937e-05
-2.19576576508868e-05
-4.01502094292121e-05
-7.57502121536159e-06
-1.89555129509107e-05
-3.42695368771642e-05
-1.40190420540772e-05
-1.44669109542313e-05
-2.13039816774592e-05
4.56012489371019e-06
-1.59538349338828e-05
-2.17687485050591e-05
-3.11957117143562e-05
-1.7607830698963e-05
-3.3187729455314e-06
-1.1017668806372e-05
-4.29289635323918e-06
-2.89778972117354e-05
-1.48991024935362e-05
-1.12641878808393e-05
-5.24781236556269e-06
-2.05654439703086e-05
-1.05723007811489e-05
-9.1822541304729e-06
-2.78446694958884e-05
-1.00816238296434e-05
-7.024735258663e-06
-5.3889741122771e-07
-7.94375064669732e-06
-3.36135231606871e-05
1.91201955129915e-05
-2.65628946372065e-05
-2.60336152775955e-05
-1.6296622186565e-05
-2.43536322836146e-05
6.08576151427919e-06
-2.32061641127975e-05
-2.82068579142891e-05
-2.01327752831031e-05
-1.21286867654194e-05
-2.75368933650993e-05
-1.84488205979909e-05
-2.05694582703296e-05
-2.87440502452285e-05
-3.10886388304513e-05
-2.48585482822996e-05
-2.36146888870313e-05
-6.11890131090118e-07
-7.60394185420023e-06
-2.28148311186712e-06
-2.14717398367481e-05
-1.42718398255843e-05
-2.00191640130555e-05
-1.5916078305999e-05
-8.53662302566542e-06
-8.1598888234047e-06
-3.48736752176012e-06
6.43466608330804e-08
-4.76378214450024e-06
-3.4981653646795e-05
-1.92945183148166e-05
-1.97198834957151e-05
-1.94495465926712e-05
-2.10693361576095e-05
-9.50165357330671e-06
-2.37390308153372e-05
-1.81257630493657e-05
-1.20332825120994e-05
-3.26798293014447e-05
-2.01545826714182e-05
-3.70318289641244e-05
-3.33891297893631e-05
-1.82128754412539e-05
-1.2887622324946e-05
-2.67692102026085e-05
-2.39950668557132e-05
-3.70176356327488e-05
-1.86377945899975e-05
-1.90713359828266e-05
-2.18404557777848e-06
3.15710484804141e-06
-1.74235152706092e-05
-2.93085402589164e-05
-2.2813597037053e-05
-1.66204654079627e-05
-3.08254705798294e-05
3.90283051388456e-06
-3.85052930299155e-05
2.36723062027125e-06
-1.74457577968666e-05
-5.42089404302525e-06
-2.03878443490444e-06
-2.43362062849703e-05
-3.16926274787702e-05
-1.91275242447826e-05
-3.13008639010223e-05
-2.38090298838368e-05
-1.49320416848692e-05
-3.37137788097438e-05
-3.45339401559385e-05
-2.89047858874459e-05
-1.05718398381054e-05
-2.199436167133e-05
-7.13159311625837e-06
-1.69798590400228e-05
-3.164222480369e-05
-2.20481704649742e-05
-2.26723818997769e-05
-1.79582625079405e-05
-7.21041134182676e-06
-5.4284779586381e-06
-2.76151556737302e-06
-1.93675957801386e-05
-1.62252051127105e-05
-6.33614238154462e-06
-1.4756183171707e-05
-2.33524320233221e-05
9.27993082420492e-06
-4.29091315820678e-05
-4.9895366603744e-06
-1.54893620711626e-05
-1.67495451192891e-05
7.44851177536128e-07
5.34521895818334e-06
-1.94709471478085e-05
-6.47787811064717e-06
-1.74566389042994e-05
7.29782453554112e-06
-2.44194876067504e-05
-1.6336279764968e-05
7.6514801550187e-07
-2.35357463789664e-06
-1.43480421627716e-05
-1.61346004529047e-05
-2.2122253078301e-05
-2.69050693812739e-06
-2.97889952847477e-05
-2.1513542060579e-05
-1.39990579316254e-05
-8.83488525457937e-06
-2.00058541485398e-05
-2.85271822068511e-05
-1.89796439940248e-05
-2.69479146979523e-05
-1.84396492683532e-05
-8.08405950516505e-06
-2.19157936423321e-05
-1.89786504917374e-05
-4.06134370659546e-05
-4.46080730175768e-06
-3.27319389308454e-05
-2.67728940373075e-05
-1.7721807311567e-05
-1.67418976363693e-05
-2.0676088300586e-05
-5.84473481833148e-06
-1.48329306628092e-05
-1.96116528374806e-05
-2.27795162902311e-05
-2.17079626131852e-05
-3.65931765749828e-05
-5.81210781096092e-06
-1.37326826952895e-06
-2.68369046286953e-05
-1.13012863102766e-05
-2.14622497719228e-05
-7.03733427619564e-06
-2.29035640758644e-05
-2.79814750502941e-05
-2.17490183864934e-05
-2.6880925018041e-05
-1.1413482087251e-05
-5.21694372424615e-06
-1.11799320340924e-05
4.19008521467095e-06
-2.47310971792322e-05
-4.00812249472338e-05
2.34458388965747e-06
-2.18672072062966e-06
-2.16560208585295e-05
-3.11449352151047e-05
-3.01259188585367e-05
-1.41792839041982e-05
-2.88721871707773e-05
-1.9874908080872e-05
-1.72213917335263e-05
-2.82670852053512e-05
-1.57917890651891e-05
-2.41782469777596e-05
-1.24586261174441e-05
-1.37341209871038e-05
-2.97179267989412e-05
-2.22164645052275e-05
-1.04680720562922e-05
-1.66967013883903e-05
-2.92845948527249e-05
-1.00830385812671e-05
-1.42159941892847e-05
-6.76034118676977e-06
-1.34114398944342e-05
-1.46995816940248e-05
-2.42651014200626e-05
-3.37701000730328e-05
-1.54276922085048e-05
-2.41264960503102e-05
-3.1743667390096e-05
-9.93925217568604e-06
-2.13059513239461e-05
-1.14796034645595e-05
-2.82387655649667e-05
-2.15365207006686e-05
-3.33587589445002e-05
-7.68040782935014e-06
-3.95838044295325e-05
-5.48776287676876e-06
-2.61699434147208e-05
-9.14252638806157e-06
-2.05042509357525e-05
-2.35308940106626e-05
-1.46789766682956e-05
-2.33751115514783e-05
-1.13085908714686e-05
1.98457449748862e-06
-1.63377120814092e-05
-1.24316839311169e-05
-1.6394333827859e-05
-2.88325144432392e-05
1.04044575736474e-05
-3.87090219861897e-05
-2.41619558499337e-05
-1.26185427361289e-05
-2.13646546545301e-05
-2.23243301522475e-05
-2.92127771179231e-05
-6.76439610953952e-06
-1.72090579726001e-05
-2.58430578084269e-05
-2.00722469004872e-05
-2.28477307448935e-05
-2.4693948872007e-06
-2.07526785211135e-05
1.3123196791e-05
-2.00812610145392e-05
-2.33239491444591e-05
-1.21303021201847e-05
-3.62714292744687e-05
-9.74397703110909e-06
-9.99293582046497e-06
-3.17088015674403e-05
-1.97565863632289e-05
-1.59490613493502e-05
-3.8259878345297e-05
-9.26385862517997e-06
-1.8084318305912e-05
-2.9293287055361e-06
-2.95303544002746e-05
-1.50180049845481e-05
-3.238449168341e-05
-2.90550290862414e-05
-4.52816214511992e-05
-2.0399241778896e-05
-2.61002563794376e-05
-1.82368987875983e-05
-2.50863642088731e-05
-1.84749124958993e-05
-1.49770722000531e-05
-1.71261405360867e-05
-6.23265593268647e-06
-8.47769661057379e-06
-1.88934034278528e-05
-1.23480526154257e-05
-2.50211269604736e-05
8.05949708303509e-07
-1.98016922317232e-05
-7.26750600863803e-06
-1.08275557240733e-05
-6.76776489270963e-06
3.06136466031686e-06
-2.80558217184763e-05
-2.3856552130144e-05
-3.51839550763511e-05
-2.87720669366692e-05
-1.63097341309349e-05
-2.55560855124481e-05
-2.24570268939722e-05
-2.2813390060133e-05
-2.07095092115377e-06
-2.5687521976284e-05
-1.87443117970156e-05
-3.01334042875121e-05
-3.66797104061127e-05
4.1214890015241e-06
-2.66174191914849e-05
-9.15653372403342e-06
-3.36839878736816e-05
-2.42885364532519e-05
-1.42596430320829e-05
-1.62570693399358e-05
-1.96268441980302e-05
-3.1423385054248e-05
2.06593742039231e-06
-7.59393051326009e-06
-1.088245482603e-05
1.54607585116225e-06
-9.81777334081817e-06
-1.1102082948588e-05
-2.89458692386459e-05
-1.7539866764085e-05
-3.82619352381929e-05
-1.00247887383527e-05
-4.0991643941126e-05
-1.21784266907829e-05
-2.45818387004058e-05
-1.38740047852895e-05
-1.58774399936549e-05
-2.4425980562417e-05
-4.18933943339558e-06
-1.20549194478329e-05
-2.95236590142254e-05
-2.94490805867445e-05
-1.33702506237559e-05
-3.45265899754746e-05
-2.96718180908659e-05
-1.10018457882577e-05
-1.95917485985978e-05
-1.59199550485727e-05
-1.173797865219e-05
-4.65171123264017e-05
-1.43249665242727e-05
-1.2735283508849e-05
-3.7789833641992e-05
-2.7444918519951e-05
-1.21144926909767e-05
2.19940180038844e-06
-1.1752941454254e-05
-3.43638179474003e-05
-1.37832917358998e-05
-3.38519602337876e-05
-2.58050172988468e-05
-2.83614472215485e-05
-2.77456670441103e-05
-2.32318544181525e-05
-8.70012992338507e-06
-2.59138050577931e-05
4.52560038719016e-06
-2.90737226018222e-05
-1.70660113130742e-05
3.76214842475435e-06
-2.49483833190227e-05
-3.73848213494744e-05
-1.4143101467805e-05
-3.44902080940885e-05
-1.68452233126943e-05
-3.32034860940189e-05
-2.90111944839453e-05
-1.80523916964314e-05
-2.11920464658399e-05
-1.73954097882281e-05
-2.9311399341889e-05
-1.3656301469472e-06
-1.21211985697714e-05
-3.13730089322708e-05
-1.26352836950125e-05
-2.11532587380697e-05
-2.06264894012703e-05
-1.13820760618289e-05
-3.87817863774829e-05
-3.2842265794656e-05
-2.52570987464809e-05
-9.00160638759521e-06
1.09415292102882e-06
-1.24398323352465e-05
-1.23396359007132e-05
-1.07195366204128e-05
-9.80854826864244e-06
-1.37859137411337e-05
-1.7113851851499e-05
-2.03842087112717e-05
-1.42538569219446e-05
-7.56477326602538e-06
-2.95043758815973e-05
-2.13361365403505e-05
-2.66868714305273e-05
-2.7842946060084e-05
-3.17592682408538e-05
-3.0598124517654e-05
-7.5516532737978e-06
7.69986643388053e-06
-3.70269694171368e-05
-5.189419172617e-06
-1.39269369229547e-05
-5.85760268711187e-06
-2.07278619635142e-05
-1.74152622421196e-05
-1.09750437972475e-05
-3.72966035634685e-05
-2.11911947759773e-05
-3.61925795593019e-05
-2.74952171101886e-05
-3.16043643608824e-05
-1.77151277968188e-05
-1.42327725735974e-05
-1.61381612762712e-05
-1.74624226823158e-05
-3.43672576632249e-06
-3.97554638041729e-05
-1.864252882538e-05
5.13848743272316e-06
-1.29262704064418e-05
-1.55941858925696e-05
-1.30409832567188e-06
-1.04145317449673e-05
-8.54924436101132e-06
-2.34973345145193e-05
-1.16956039009147e-05
-3.37677994249601e-05
-2.75655472845461e-05
-1.89778440596613e-05
-3.61029443810318e-05
-3.57320041430481e-06
-2.55302142261769e-05
-1.97755724366876e-05
-2.85808946034065e-05
-1.12374178816544e-05
-4.27597743721332e-06
-1.13157353645057e-05
-1.10338388770965e-05
-2.5296347891148e-05
-2.36463446747689e-05
-1.04437541662252e-05
-4.75872834790494e-05
-4.03969662710653e-05
-2.15756014879042e-05
-1.86642008096826e-05
-3.3831449073843e-05
-1.95539931954094e-06
-1.28817010962488e-05
-8.84635232932846e-06
-2.31724901211531e-05
-1.60571313622817e-05
-2.12840296208724e-05
-1.36168990962334e-05
-2.17254834681302e-05
-1.86327955975869e-05
-2.31981403078457e-06
-1.66804850822957e-05
-8.03910478545162e-06
-2.11572743378718e-05
-1.89455414662014e-05
-2.40875140250802e-05
-1.14193895308256e-05
-5.22231169028788e-06
-4.14090320829382e-05
-2.00549163670549e-05
-1.87734912615117e-05
-1.0061626626994e-05
-4.12199037914602e-05
-1.27331835447487e-05
-8.38300429200841e-06
-3.20233931574103e-05
-1.62552360721133e-06
-1.19128356284003e-05
-2.48654934479523e-05
-1.7901191634956e-05
-1.17187987392335e-05
-9.80536243737101e-06
-1.36022310201313e-06
-1.46931879387825e-05
-2.37700667347318e-05
5.74478682500357e-06
-2.1585099892488e-05
-1.62384082295281e-06
-2.15726190822931e-05
-8.85456347951002e-06
-2.06069786186038e-05
-2.77696843817442e-05
7.28013524606219e-06
-3.14307555783568e-05
-1.06580723074152e-05
-2.11215642186639e-05
-2.21741820631895e-05
7.70123183677998e-08
-2.69670030067672e-05
-3.37795631641702e-05
-1.70577870566414e-05
-2.03654824859846e-05
-1.20044934823137e-05
-3.28822055167501e-05
-2.55532681584584e-05
-2.10930833126225e-05
-1.82781083390842e-05
-5.81790846997365e-06
-4.10614583963288e-05
-1.37573182323231e-05
-2.55320474419316e-05
-2.52528002849569e-05
-1.48433316612548e-05
-1.18602924432182e-05
-1.58325293559162e-05
-9.07597406913531e-06
-3.46190013337566e-06
-1.92288775059909e-05
-1.88537026063055e-05
-1.69598384933544e-05
-2.09354960448152e-05
-1.63493692677775e-05
-1.6587462762737e-05
-1.64704206892963e-05
-1.60011937441163e-05
-3.83316493414578e-05
-1.92721620599485e-05
-2.55995802223033e-05
-1.33176914091762e-05
-3.22449008215286e-05
-2.40643407949456e-05
-3.19764830462446e-05
-1.07025370844867e-05
-1.74848547608453e-05
-2.59372422453519e-05
-3.39493858022849e-05
-2.1380189809577e-05
-3.48358212162726e-05
-1.23359664941889e-05
-3.00428759335178e-05
-1.1432078087071e-05
-1.79954429361327e-05
-3.10240195412707e-05
-2.53639286864312e-05
-2.27247701455053e-05
-3.10881473635542e-05
-4.37126727470937e-05
-7.88126580189841e-06
-3.10523126597248e-05
-3.6918486109077e-05
-2.06725794618581e-05
-3.38630972315629e-05
-2.4165006793137e-05
-2.75723664929858e-05
-6.69940382280084e-06
-2.61740336319781e-05
4.21052758229421e-06
-4.82354425527022e-05
-3.77530433086258e-05
-2.56030548477777e-05
-2.05433099916037e-05
-1.1100062837224e-05
-3.4203084722307e-05
-7.68881998155634e-06
-1.09210290317605e-05
-4.19394100255667e-05
-1.12798213936632e-05
-1.42691460669574e-05
-4.2111989795062e-05
-3.47367424737447e-05
-9.09500573110476e-06
-4.95530310996059e-06
-6.04190020255976e-06
-9.45070019162027e-07
-9.20963063443531e-06
2.11538233288365e-06
-9.64900084300134e-06
-1.06606317389933e-05
-1.55697326722945e-05
-2.66901673564271e-05
-1.45360801557248e-05
-2.73789244346107e-05
-1.42506748781184e-05
-2.63896806900931e-05
-1.50320170501426e-05
-8.53519781777447e-06
-2.82974571032767e-05
-5.35002616812895e-06
-2.1966392644369e-05
-6.73580880674266e-06
-1.63913640880421e-05
-1.21712196921272e-05
-3.43456388055078e-05
3.69370965913759e-06
-6.41937661422847e-06
-2.35266450967869e-05
-3.70344954774027e-05
-1.08746909034338e-05
-2.20431481060372e-05
-1.64624404372695e-05
-1.83276624232632e-05
3.21191968739519e-06
-5.9852722668533e-06
-2.0081770981136e-05
-2.09372578573245e-05
-9.73786971206755e-06
-1.89119681281846e-05
-6.64076833044448e-06
-1.22544593436286e-05
-3.87994520589614e-05
-4.45457924080381e-05
-4.25497911541213e-06
-1.31714976991632e-05
-1.53930750542375e-05
-2.10937732495506e-05
-2.60841634624555e-05
-2.19252884178068e-05
-3.36220974859838e-05
-2.06094338195471e-05
-2.33277106597047e-05
-2.30258721361313e-05
-7.475009348462e-06
-2.90291119095751e-05
-5.8791443150024e-07
-5.27972680393954e-05
-3.14520584478948e-05
-1.92972294143415e-05
-3.97896523034451e-06
-1.46982350811067e-05
-2.66468950505738e-05
-2.16155330871273e-05
-4.15248422929237e-06
-1.84155112472545e-05
-1.26925830561655e-05
-7.8068337296405e-06
-2.3059417476916e-05
-1.26583635478793e-05
-7.74989408240838e-06
-1.1175984663741e-05
-1.79462067336162e-05
-2.59597605520437e-06
-6.08255040568313e-06
-1.25334530273349e-05
-1.97360588772878e-05
-2.7702978098923e-05
-3.0691203772904e-05
-3.46941176786226e-05
-1.53566519712784e-06
-3.52558061104038e-05
-1.78123677019959e-05
-2.45875511192962e-05
-2.22496923900399e-05
-3.79053489686124e-05
-1.86814198428531e-05
-2.48593838497572e-05
1.74072721611647e-06
-1.68842376442261e-05
-2.15107047706992e-05
-7.69393926490107e-06
-3.27526879981786e-05
-1.70257853009719e-05
-9.56529617425484e-06
-2.4184983474173e-06
-2.32884666592166e-05
-1.61438975199455e-05
-3.36874524152004e-05
-2.0271177180121e-05
-1.02206689259073e-05
-8.22669233238107e-06
-4.26771627780281e-05
-1.52127255606191e-05
-1.96407956876091e-05
-1.3645844324372e-05
-2.37921625450144e-05
-2.65186135396049e-05
-3.09591807747653e-06
-2.90823941641005e-05
-1.9430636992067e-05
-1.84052895309074e-05
-7.68533145587385e-06
-1.34425254518886e-05
-4.27634325871861e-06
-2.00149458446574e-05
-1.2518551529178e-05
-1.56025886541108e-05
-2.98542959822161e-05
-7.05490833813174e-06
-2.0380971805438e-05
-1.45567976594705e-05
-2.49392279216714e-05
-1.19070713589397e-05
-1.53932820893708e-05
-1.20167412939483e-05
-3.86517307763432e-05
-3.18791106190506e-05
-1.624639717346e-05
-2.2925278230714e-05
-1.6311357070359e-05
-2.13025058976999e-05
-2.42415486825961e-05
-1.53263861616132e-05
-1.89977804256119e-05
-2.60430277354089e-06
-7.89532607847377e-06
8.61865908076861e-06
-1.66052640308598e-05
-1.24210416719618e-05
-2.55114022513292e-05
-3.30506967306568e-05
-2.032837600975e-05
-4.59274208184795e-06
-3.64158450383482e-06
-3.84290061459362e-05
-7.48573138526984e-06
-2.0172332722941e-05
-1.64226061155023e-05
-1.95692213032534e-05
-2.33269038045492e-05
-1.12145227919572e-05
8.62758854780096e-06
-4.12009819795348e-05
-3.39931274711512e-05
-1.84435898053596e-05
-1.44784406567182e-05
-1.42052462941667e-05
-1.1819408926983e-05
-5.71716272318222e-06
-3.23512985525013e-05
-3.48145222202879e-05
-6.09764934779858e-06
-1.27094896472958e-05
-2.26611582256531e-06
-6.06007316005565e-06
-2.1540598458387e-05
-2.99279980444683e-05
-1.24009905297556e-05
-1.24110549209462e-05
-1.31179400604982e-05
-2.52337775207334e-05
-1.86185510567192e-05
-2.73923815897893e-05
-2.12718729980557e-05
-4.4560701874152e-05
-1.53239751143747e-05
-1.56037259034181e-05
-2.27734959779531e-05
-1.08195694861257e-05
-2.38827128394628e-05
-1.31260940697873e-05
-2.00103246631748e-05
-2.01559929712518e-05
-3.94761205793988e-05
-6.58677380356764e-06
-3.12050253468664e-05
-2.922437417353e-05
-9.23838403985756e-06
-2.24541631561949e-05
-5.82387108027365e-06
2.66784523638763e-06
-2.40497268692893e-06
-2.4055988593494e-05
-2.00737763338983e-05
-1.85538958979202e-05
-1.56310136068832e-05
-5.30528969772573e-06
-7.53834600248691e-06
-1.96550864853812e-05
-2.09646879483725e-05
-2.25848277840822e-06
-1.46679688615397e-06
-8.43960239591618e-06
-3.15598424270208e-05
-3.43023871968171e-05
-1.4702603672559e-05
1.82933997738684e-07
-1.05231547660378e-05
-1.97819718409625e-05
-1.79083001172791e-05
-1.66031612245532e-05
-1.42818584487316e-05
-8.7206729461249e-06
-1.57300146103763e-05
-9.62272808450564e-06
-1.74507595306052e-05
-1.56102469015979e-05
-1.82332393703444e-05
-1.49823216225316e-05
-2.73312833969493e-05
-3.34093153786616e-05
-1.04140269831248e-05
-3.19082767404026e-05
-2.49077465139297e-05
-1.20739584253314e-05
-2.44627081950274e-05
-3.0037968632772e-05
-1.13999587255684e-05
-2.93493743239419e-05
-4.16026874477471e-05
-3.48789917736819e-05
-3.40209511519864e-05
-1.62919111765177e-05
-7.33936861935322e-06
-1.89556812774212e-05
-1.4219078782636e-05
-9.18131908609874e-06
-1.44747888225025e-05
-1.19494056106662e-05
-1.23628924716191e-05
-5.04883990109691e-06
-6.35254000462743e-06
-1.46577214813719e-05
-2.33514341517936e-05
-3.4264383295251e-05
-3.01692284350449e-05
-2.18691416019815e-05
-1.36421849138883e-05
-6.62193661488859e-06
-1.27859179133991e-05
-1.55638665721943e-05
-2.87977712851662e-05
1.32608401805559e-06
-2.97776927059457e-05
-1.3795257440327e-05
-3.53971946918129e-05
-1.2524273999372e-05
-5.18263686427042e-06
-2.60374530621317e-05
-1.39895338537656e-05
-1.25347368659419e-06
-5.52643733185541e-06
-1.47182074868382e-05
-4.33745192715418e-05
-9.56251187947982e-06
-1.82279103236756e-05
-1.38977177057171e-05
-4.69424967891048e-06
-1.86266901587631e-05
-1.37364086745675e-05
9.61455856814092e-07
-2.01847172595005e-05
-3.93365515794371e-06
-9.5530481654716e-06
-1.56416312624476e-05
-3.52472287836978e-06
-1.59066135448537e-05
-3.4383528609918e-05
-2.51971796418935e-05
-4.03394229880208e-05
-1.37257863660476e-05
-4.6171653747188e-06
6.83215241809697e-07
-1.5650903732646e-05
-2.38400348778627e-05
-3.49664305137305e-06
-6.6784090692135e-06
-2.99738212931369e-05
-1.39207113199523e-05
-1.89336605886755e-05
4.00060947071666e-06
-2.67865199448842e-05
-1.14284811493106e-05
-1.15100690716536e-05
-3.01163869277405e-06
-1.76668946041889e-05
-2.03947313589621e-05
4.39572481636948e-06
-1.08098496737497e-05
-2.78819262880096e-05
-1.07363973374105e-05
-4.56417478139449e-06
-1.65429875917882e-05
-1.02739684170954e-05
-1.56952535812516e-05
-1.15118075422118e-06
-1.10907102951875e-05
1.86678091499686e-07
-2.49767780751979e-06
-2.19062137986976e-05
-1.57521961419943e-05
-8.54261594848531e-06
-1.2475863427624e-05
-1.43841236489194e-05
-1.80307910568475e-05
-3.24043859652541e-05
-2.67590438344657e-05
-2.85688846416517e-05
-1.68633160408051e-05
-2.57199208746285e-05
-8.98619912323726e-06
-2.12230661916181e-05
-2.16026953569527e-05
-5.22866750040153e-06
-9.36760980325533e-06
-2.6960177378541e-05
3.81438916751873e-07
-1.23533817003059e-05
-2.3232507596803e-05
-1.84869224967537e-05
1.68424394232432e-06
-3.62432891843508e-05
-2.45759279013113e-05
-3.5232161064966e-05
2.42222374407719e-07
-3.93379129867882e-06
-1.84381178017475e-05
-1.21440762582044e-05
-2.60041127882811e-05
-2.2263501102397e-05
-1.90626823295455e-05
-3.35408844998369e-05
-2.77659861076877e-05
2.04470570619449e-06
-1.51733265639839e-05
-2.46552338712976e-05
-8.98305265822474e-07
-9.51948356332714e-06
-1.08993907222423e-05
-2.46713275977729e-05
-9.54103643706225e-06
-3.2670722978438e-05
-2.59724161495054e-05
-9.49736836007959e-06
-2.22326389823254e-05
-9.25205542030991e-06
-2.30154600103832e-05
-1.52912205452422e-05
-2.07143649254233e-05
-2.78777121851773e-05
-2.09736651986423e-05
-3.22183737450509e-05
-7.93702401632978e-06
-2.96202773057774e-05
-2.35770060727708e-05
-2.83365830035239e-05
-2.77709738659745e-05
-3.69816859973963e-05
-2.94362949802577e-05
-4.22991439602102e-06
-1.17837451082981e-05
-7.47235263901949e-06
-1.53858238022229e-05
-2.47121392166467e-05
-1.11897468551499e-05
-4.55170113555774e-06
-3.39045442345106e-05
-2.47572797811578e-05
-1.93408210185413e-05
-2.8467080766076e-05
-3.66720182045519e-05
-2.75103200099192e-05
-2.90066241755769e-05
-1.10675393836424e-05
-1.053552941296e-05
-9.84234292465616e-06
-3.65515914788054e-05
-9.97331502576028e-06
-2.98769164915859e-05
-3.15004445121679e-06
-1.59817230505414e-05
1.23792094745626e-06
-1.85037096768505e-05
-2.07565135435725e-05
-2.06258305584902e-05
-2.27769150314599e-05
-1.7943032977916e-05
-5.16437460576575e-05
-2.09308555665105e-05
-1.63437084568817e-05
-2.49466549309473e-06
-4.04836351073504e-05
1.08162974680201e-06
-6.27304054325593e-06
-2.69945988271917e-05
-9.58515762965064e-06
-2.52011086730247e-05
-4.16429871989437e-06
-2.18500830311641e-05
-3.01612349252974e-05
-7.56529901903944e-06
4.67755134254409e-06
-4.74330642392535e-06
-8.94259900863515e-06
-3.37203333106721e-06
-8.67346015062898e-06
-1.65618030142824e-05
-5.14107992747881e-06
-3.13007924402213e-05
-8.70967909625159e-06
-8.16650889889016e-06
-1.79631528863366e-05
-4.74479120704717e-06
-1.28482131036433e-05
-1.01238907020765e-05
-1.3674042641091e-05
-1.66294101859213e-05
-1.17873701092779e-05
-2.69396939807621e-06
-2.83408394124822e-05
-3.97149831388483e-05
-1.92787100713803e-05
-1.8624527272959e-05
-3.08175956379351e-05
-1.54635411528092e-05
-1.17992017014401e-05
-1.48560903525778e-05
-2.630814036338e-05
-3.25692175956762e-05
-3.78278276334776e-06
-1.19968679302118e-05
-8.16706535995045e-06
-2.45875335107289e-05
-3.51110726001918e-05
-3.4554085517025e-05
-1.28649088689802e-05
-2.22430067467981e-05
-3.06299078265472e-05
-2.5314560414759e-05
-3.16807610994281e-05
-2.05179614726277e-05
-2.53583607015592e-05
-1.71783144564321e-05
-1.71400019030904e-05
-7.85421399269796e-06
-2.33550193714141e-05
-1.18959490082401e-05
-2.62168924916546e-05
-2.48093955973818e-05
-2.06116384258868e-05
-1.10878898997334e-05
-1.31450054266283e-05
-2.52295343158951e-05
-1.38616486646931e-05
-3.02016006055632e-05
-2.75799835416386e-05
-3.30298484763793e-05
-3.74345040563125e-05
-3.69919574714224e-05
-1.22718595362434e-05
-1.16582069304867e-05
-1.41307955411184e-05
-1.38371065808433e-05
-2.74509444238024e-05
-2.92186169703592e-05
-2.28577928773625e-05
-1.9800442287634e-05
-3.9526051050931e-05
-1.36617129798582e-05
-2.23690588574485e-05
-4.15298141991958e-05
-1.35407982845903e-05
-9.69088113359903e-06
-3.25415897036052e-06
-2.18551428309529e-05
-2.07689268222624e-05
-2.00542465720803e-05
-3.16466024314217e-05
-2.58139379738052e-05
-3.63979242871935e-05
-2.50362908583466e-05
-2.59437661460762e-05
-2.65636519385006e-05
-2.87642770857763e-05
-1.76478894816253e-05
-6.73612189715405e-06
-3.01109907131018e-05
-1.52253981509509e-05
-2.56352703273739e-05
-3.72742986580871e-05
-9.85324572967146e-06
-2.22965588114556e-05
-2.49134375007257e-05
-2.55917627668778e-05
-1.95441250374787e-05
-2.03552249178746e-05
-1.17032155157472e-05
-2.3652800791417e-05
-1.46220130941383e-05
-5.4303158193801e-06
-7.15145796219032e-06
-2.37939139582817e-05
-3.85238085602532e-06
-2.3643220236428e-05
-1.41603990174972e-05
-1.24362961706813e-06
-1.783078119073e-05
-1.62324023677298e-05
-1.64958598010888e-05
-9.29538202190278e-06
-3.0561321425396e-05
-1.53216194440166e-05
3.37677926943678e-07
-2.9474441221985e-05
-1.90673441161451e-05
-2.07111084629782e-05
-2.6505395996684e-05
-2.80106093866102e-05
-1.10169632574874e-05
-2.40960960680074e-05
-2.23779477833332e-05
-1.37933189161096e-05
-2.11389795494754e-05
-2.02671261519134e-05
-2.46070081610359e-05
-1.31632898651077e-05
-4.00295818275831e-05
-1.61443439712906e-05
-7.49133282535107e-06
-3.12193752648707e-05
-2.20456952145375e-05
-1.98517176561053e-05
-1.93685863447458e-05
-2.27086257920598e-05
-2.78491295237779e-05
-1.90114418277291e-05
-8.29021894778399e-06
-2.88561092350167e-05
-1.63013638170894e-05
-1.33091718870072e-05
-2.10624949192311e-05
-3.26042531796539e-05
-2.28167298283065e-05
-3.10367128251726e-05
-1.72569035313404e-05
1.15771556122702e-06
-2.86792341616369e-05
-2.41792381199975e-05
-4.33096973352668e-05
2.18897154028211e-06
-2.90179334411618e-05
-2.3181297110367e-05
-1.60819485305262e-05
-2.33615356921471e-05
-8.73370277206789e-06
-5.35104305578765e-06
-1.78883952630312e-05
-3.2488031356264e-05
-9.77669517046832e-07
-4.64538450754305e-07
-1.1337857639992e-05
-1.79663778327031e-05
-1.00003030446294e-05
-3.40596681218368e-05
-1.29611402408361e-05
-1.1159805580031e-05
-1.85540525216873e-05
-1.67962373602129e-05
-1.53472672542226e-05
-2.85836282826896e-05
-2.19280925244453e-05
-3.54410291821702e-05
-4.05955213886747e-06
-5.73780109105964e-06
-4.29905246958014e-05
-3.52564969104027e-05
-3.32423257402268e-05
-2.31150303062716e-05
-3.43214494764412e-05
-1.9851249364509e-05
-1.91169267842566e-05
-1.96736103329375e-05
-1.09805735712347e-05
-1.44041229966859e-05
-2.94668365054541e-05
-1.24280761071985e-05
-7.40746919231379e-06
-1.63492578469826e-05
-2.17313538854766e-05
-1.78347726326629e-05
-2.41449824329704e-05
-1.84947732074581e-05
1.1082066670508e-05
-1.73293739541269e-05
-1.59031170879468e-05
-1.80801976405689e-05
-5.06327377877938e-06
-3.46412404878388e-05
-6.23341692382144e-06
-1.55643663542464e-05
-2.17563041829059e-05
-1.77062948423112e-05
-1.99476009999361e-05
-3.16907876237284e-05
-2.74485578083511e-05
-3.12884925416032e-05
-4.09314489591881e-06
-2.6098293421799e-05
-9.58246002582749e-06
-2.21342565816018e-05
-1.66528636172552e-05
-1.74488382732377e-05
-3.00738001338705e-05
-1.88280474362585e-05
-3.57717392778053e-05
-1.1400966411466e-05
-1.16538634189918e-05
-1.58574917124833e-05
-9.20339807706822e-06
-3.02778946482393e-05
-1.88322113705446e-05
-2.17854996738989e-05
-2.21765526516944e-05
2.31012468333151e-05
-2.56578722593467e-05
-1.65841827950218e-05
-3.80114456508533e-05
-2.54782029939472e-05
-1.22040656893339e-05
-1.02962539105506e-05
-3.87519174791477e-05
-3.91897289629363e-05
-1.00518410005772e-05
-3.46381614795097e-05
-2.69209346789271e-05
-1.21598309618486e-05
-2.69894022351124e-05
-1.74128618742118e-05
-1.88285443925298e-05
-2.03567594849248e-05
-3.40720211628363e-06
-1.38240421097131e-05
-1.231379489816e-05
-2.76134644338403e-05
-3.04620462954371e-05
-3.33488707281488e-05
-1.32192831426119e-05
-6.51199114001797e-06
-1.20786215594672e-05
-1.11147274762815e-05
-3.8974295846731e-05
-1.96139908410369e-05
-1.27490408566399e-05
-2.46089941401597e-05
-5.78091286352115e-07
-8.25680066553607e-06
-7.3382966892352e-06
-2.13217136197113e-05
-9.45282078398733e-06
-3.31431110891918e-05
-1.05975613306742e-05
-9.60441793126896e-06
-9.95588705104459e-06
-2.46215085460627e-05
-6.95230615958587e-06
-7.28595535430391e-06
-3.28635436704485e-05
-6.53689090496698e-06
-2.79399509317839e-05
-1.33852961119654e-05
-1.07291368036847e-05
-2.62197139024787e-05
-2.5402307952019e-05
-4.40272673748453e-06
-6.96097917939266e-06
-2.31697230216277e-05
-2.87220954942071e-05
-1.20282769943844e-05
-1.47818394108634e-05
-3.29887938322025e-05
-6.88422981659775e-06
-2.2852455733211e-05
-2.29120624975603e-05
-1.32755950566248e-05
-2.38530324119824e-05
-1.56013503487296e-05
6.51909669007465e-06
-9.83328308764099e-06
-2.63082412408362e-05
-2.30453223920008e-05
-1.45423058765399e-05
-2.55044996158853e-05
-2.77783997070688e-05
-4.25304325441387e-05
-1.94492539983838e-05
-4.41009352295351e-06
-2.08136159064945e-05
-2.18317089053694e-05
-2.26468350149469e-05
-2.06179871186727e-06
-1.92415818116208e-05
-2.32112001130312e-05
-1.93408047140867e-05
-1.67393541006406e-05
-3.19427701518128e-05
-1.60805680682005e-05
-1.4238888043583e-05
-1.5048425806319e-05
-2.24079679790581e-05
-5.46023361370542e-05
-3.55051566566383e-05
-7.31234521616408e-06
-1.16768337357304e-05
-1.62719994106748e-05
-1.02525988229368e-05
-2.1095290568337e-05
-1.8839689210926e-05
-1.65832062663398e-05
-2.38122207900301e-05
-9.88327613353904e-06
-7.0211869400552e-06
2.97103012728807e-06
-3.31544963429887e-05
-1.64706381975436e-05
-2.17064286694411e-05
-3.00837828345584e-05
-8.16651456836701e-06
-7.67274265733625e-06
-1.20196728528054e-05
-2.94467329714459e-05
-1.10251179443042e-05
-2.38449750671974e-05
-9.93040052149629e-06
-2.59528324199051e-05
-2.57914961975189e-06
-1.39386829441051e-06
-7.2459461203976e-06
-2.95881241858427e-05
-2.31376865998219e-05
-3.93947156053964e-05
-1.11364900982541e-05
-7.9434097406605e-06
-3.18442301270016e-06
-3.00041318097205e-05
-1.60278981947372e-05
-1.30355342070516e-05
-1.92341043113844e-05
-2.62796148189198e-05
-2.36166758633398e-05
-4.23794684226272e-05
-1.79670387128655e-05
5.13526720360642e-06
-2.49463485391597e-06
-9.99998609973895e-06
-1.42058963777499e-05
-2.50867600249455e-05
-2.59940106739398e-05
-1.60508629659276e-05
-1.63911941032789e-05
-2.53268591180668e-05
-2.47521291758057e-05
-2.31113832908381e-05
-1.93043644826567e-05
-3.22954866903486e-05
-1.98189407876086e-05
-2.35029728746518e-05
-5.80613313379731e-06
-3.16295944943509e-05
-3.60531192856865e-05
-2.57299528477694e-05
-2.67717686593648e-05
1.21831668276774e-06
-3.60724970039852e-05
-3.43921376756906e-05
-2.25042129942285e-05
-3.85503554726978e-05
-3.30715735565114e-05
-2.12397027558747e-05
-2.39385544874104e-05
-1.44202832979323e-05
-3.26671975524128e-05
-1.67302033811025e-05
-1.83452595972901e-06
-1.67193194718946e-05
-1.88836613899667e-05
-2.1262328448156e-05
-1.02461151684911e-05
2.32375569957677e-06
-1.45928386497719e-05
-3.72161814102256e-05
-3.33854174228108e-05
-2.5827506041054e-05
-4.25249346279856e-05
-2.20817001589078e-05
-3.71493812597136e-05
-9.31560653904585e-06
-1.09495862462219e-05
-1.43193814668586e-06
-2.66901637699984e-05
-2.25783466238893e-05
-3.55479697830111e-05
-1.81388713962829e-05
-2.36391535529383e-05
-2.87697618828049e-05
-1.24381403155832e-05
-2.82292818141362e-05
-9.28803765720711e-06
-1.02303536303205e-05
-7.91738787976547e-06
-1.67618002933102e-05
-1.49773839977367e-05
-1.65111625387445e-05
-2.93735523179514e-05
-2.7434308047065e-05
-1.71919941837388e-05
-1.77935050699106e-07
-8.82416584539653e-06
-1.55017104778764e-05
-3.81252362159638e-05
-1.37563140196044e-05
-1.58345011281784e-05
-2.75233587015647e-05
-8.8300891604213e-06
-7.54393334500339e-06
-3.01358411067325e-05
-7.73916453783814e-06
-8.41830730891936e-06
-2.17287414706379e-05
-1.92090722951868e-06
-2.45925452743123e-05
-2.29845794996379e-05
-2.61727870009148e-05
-1.61194189105667e-05
2.53102071081806e-06
-2.81626001330144e-05
-2.38986414255128e-05
-1.20175263539531e-05
-1.66617132694901e-05
-1.307802319556e-05
-2.99281784052682e-05
-1.75114496342582e-05
-3.60220575318588e-05
-1.95863596552362e-05
-2.22585621273161e-05
-3.0289289835282e-05
-1.35322783572421e-05
-2.31644686050365e-05
-8.52076279753109e-06
4.28673424563896e-06
-7.79229352861057e-06
-3.19569322465946e-05
-1.72935845556844e-05
-2.04800515457105e-05
-3.05289525026072e-05
-2.38531040260523e-05
-5.50055499763175e-06
-3.11452187863739e-05
-2.43385056908978e-05
-1.58695027541361e-05
-1.13309609369039e-05
-3.01770877160934e-05
-1.32170264333728e-05
-2.0921857860517e-05
5.84404647189263e-06
-6.60174560805664e-06
-1.91947231024534e-05
-3.3973818910886e-05
-1.2159965923023e-05
-1.34062752610534e-05
-2.08361382715789e-05
-2.66784039181363e-05
-1.83305203736875e-05
-1.45516000347366e-05
-2.35533195711649e-05
-2.97137128582312e-05
-9.67517706575325e-06
-1.95797554736388e-05
-2.64514229443264e-05
-1.97345613556735e-05
-1.88575212129637e-05
-1.9079594697257e-05
-1.79070498144455e-05
-2.31951514619163e-05
-3.02008977761415e-05
-1.80878395528105e-06
-2.34832198998271e-05
-3.2957234327386e-05
-8.20212864959564e-06
-2.88660072843142e-05
-1.64878488832055e-05
1.68211913897316e-05
3.97441223426668e-06
-2.86702686051492e-05
-3.04725435467571e-05
-1.39702643140716e-05
-2.84533809590719e-05
-2.04457060593287e-05
-1.58300094959255e-05
-1.97845362304955e-05
-1.31360933639314e-05
-2.78570720671452e-05
-3.1361663725461e-05
-2.23988360149203e-05
-9.60996247149665e-06
-1.08990130743273e-05
-2.69409024008317e-05
-3.91044850255035e-06
-2.60577644840454e-05
-2.23843819208358e-05
-1.57609407728936e-05
-1.00556444093456e-05
-2.79239313513929e-05
-9.63976175905291e-06
2.09130202755493e-07
-3.3457755807795e-05
-3.16420125682462e-05
-1.8153842555557e-05
-2.24125145396746e-05
-1.71299620560156e-05
-2.43722643870054e-05
-2.95911243600865e-05
-2.52990235952532e-05
-6.49219231172799e-06
-1.31298675864802e-05
-2.41932197603138e-05
-1.89318253917497e-05
-2.88103283163809e-05
1.25301307245872e-06
-2.91072078078353e-05
-3.13194328681195e-05
-1.46704657272337e-05
-2.52126035775324e-05
-2.18447823906406e-05
-1.37738632317808e-05
-2.09404592573944e-05
-4.12340012452603e-05
-2.28663456034009e-05
-1.94457639326376e-05
-2.39661587071696e-05
-1.6962813983913e-05
-3.88992085235679e-05
-2.34431529378179e-06
-4.21321105287996e-05
-1.19818394226323e-05
5.41390491216301e-06
-2.13443874129197e-05
-3.21850816035744e-05
-1.17926513607313e-05
-2.73584568279461e-05
-2.25989029306269e-05
-1.61539725379105e-05
-4.04194649495169e-07
-2.63056022195774e-05
-1.26304712804963e-05
-2.45381024794212e-05
-1.76029293702679e-05
-1.64688229610357e-05
-4.59040485842691e-05
-5.93973948697634e-06
-8.93278370830891e-06
-2.95479439082613e-05
-2.25716908952707e-05
-1.28148237258946e-05
-2.36196487966323e-05
-2.79517434812204e-05
-2.94608876079499e-05
-2.77658699211435e-05
-3.31367866131079e-05
-8.36090275265785e-06
-1.10143766264182e-05
-2.10423488202962e-05
-4.92603006846877e-06
5.54179934823135e-06
-2.86876003342524e-05
-2.26524119370996e-05
-1.75600023915674e-05
-2.1377287795822e-05
-1.81196409503902e-05
-2.8828224725317e-05
-9.55910800054215e-06
-1.99394666746554e-05
-2.22545582129407e-05
-1.96591375511806e-05
-2.36294931722176e-05
-4.67749035145012e-06
-2.75344324022545e-05
-7.79732836755697e-06
-1.45712392757295e-05
-2.51111254273955e-05
-1.82546152667313e-05
-4.02071172668658e-05
-1.11375374250132e-05
-2.79307738068944e-05
-1.72061071673967e-05
-1.7976687495239e-05
-8.76777086527537e-06
-9.36931196297056e-06
-2.57489849788977e-05
-2.65956064546507e-05
-9.61363214796285e-06
-1.53501776622534e-05
-2.85976920650658e-05
-8.55896618727155e-06
-2.05457443595553e-05
-1.77603162967278e-05
2.49335349921544e-06
-1.86546727700128e-05
-4.65698696918613e-07
-3.31281254962944e-05
-1.64613130931118e-05
-1.79866589489459e-05
-3.75263513882501e-05
-7.23296658551246e-06
-2.05929782983576e-05
-3.38809313263768e-05
-9.00030186892967e-06
-1.78456698301504e-05
-1.39780821822502e-05
-1.06176914885011e-05
-1.41110956760214e-05
-2.54433751125726e-05
-1.8969159387648e-05
-2.76237059935474e-05
-1.77932092126349e-05
-3.30298797614549e-05
-3.2059289644902e-05
-1.51960596449632e-05
-4.14528773453062e-05
-1.58158462462495e-05
-4.28825291049409e-06
-1.4259666369533e-05
-4.86051080947008e-06
-3.4246573330455e-05
-3.09330092314677e-05
-1.28862274227738e-05
-4.30469631382491e-06
-3.3437019780487e-05
-1.42988517560335e-05
-2.41872161463345e-05
-2.75668438777066e-05
-1.90570830887094e-05
-2.23838572897129e-05
-2.43317112188058e-05
5.50628073012945e-06
-2.41600920121397e-05
-2.37344258314807e-05
-1.43247333258705e-05
-1.16290348610427e-05
1.60536078500279e-06
-1.05571161975866e-05
-2.57180952236875e-05
-3.33003430827984e-05
-3.32939098622014e-05
-1.95743031022564e-05
-1.43140683049411e-05
-1.5998915491435e-05
-4.35796661847756e-05
-2.2497110005889e-05
-1.88524546168944e-05
-1.55924819768845e-05
-4.28735519482313e-06
-3.13157718153561e-05
-2.43081917213154e-05
-1.25733917079549e-05
-1.38434609278569e-05
-2.84011609438904e-05
-1.53930610900316e-05
-1.85167490000133e-05
-1.97444209909405e-05
-7.97097358863482e-06
-2.01490447891225e-05
-4.94218771902515e-05
-1.81432174112945e-05
-3.644482991268e-05
-1.93859858823791e-05
-1.01704547706516e-05
-1.86023606261918e-05
-2.41408085247278e-05
-2.96779738700396e-05
-1.39831166670296e-05
-2.33703924206276e-05
-2.39715165067341e-05
-4.38525895179159e-05
-2.1780312828859e-05
-2.25831749217299e-05
-2.90712648655817e-05
-2.66312006008535e-05
-8.31273974701885e-06
-2.62868187323407e-05
-2.61496286780497e-05
-2.61346561720935e-05
-1.65886464611085e-05
-1.66531142955509e-05
3.09348582301661e-07
-3.17108370712147e-05
-1.30686537816306e-05
-1.65751427210229e-05
-2.20037543581702e-05
-1.49347975868933e-05
-1.17454669217273e-05
-1.71265055274427e-05
-4.03453776847815e-06
-1.92642473100641e-05
-9.43512925998993e-06
-7.09384762412891e-06
-1.91831039198793e-05
-3.28821519978475e-05
-1.74442467670654e-05
-5.2716488608813e-06
-2.32111384634456e-05
-1.58223635656491e-05
-5.95405406892301e-06
-2.17331200188533e-05
-2.05564374276592e-05
-4.87658273953757e-06
-6.07376800433007e-06
-1.99734556257677e-05
-1.531967950581e-05
-1.59469743881696e-05
-2.20770892138869e-05
-2.66971560633476e-05
-2.58671034505406e-05
-1.25334185941132e-05
-9.94766839780134e-06
-1.66500224712529e-05
-1.92882877465094e-05
-2.76790464876473e-05
-2.17229692563327e-05
-2.36547735252559e-05
-2.15590504533739e-05
-2.19118749549195e-05
1.92148310272372e-07
-1.83813559667251e-05
-5.26703487253297e-06
-2.74992283278813e-05
-2.20440434462411e-05
-2.06580245924083e-05
-1.77228641345971e-05
-3.60243452655226e-05
-2.44235160849181e-05
-2.06258794135115e-05
-3.39315253079915e-05
-2.4558945349636e-05
-1.41611628877453e-05
-3.61097099045194e-05
-1.24541418202422e-05
-2.74095596164777e-05
-2.04390063739362e-05
-4.82727196368459e-05
-1.6433651377008e-05
-3.31945238039194e-05
-2.15186185936462e-05
-1.56824081706728e-05
-4.91903632177707e-05
-1.64591453542934e-05
-1.76698130171333e-05
-3.77751262347443e-05
-2.16242518838194e-05
-1.88791312026192e-05
2.54982699705678e-06
-2.82693471594401e-05
-2.5474776360119e-05
-2.94980656947848e-05
-1.14866963212178e-05
-1.57606941743779e-05
-1.85771008130293e-05
-3.35178726699062e-05
-2.29368857079748e-05
-1.67440668646088e-05
-1.56253980592754e-05
-3.9087672005639e-05
-3.3675340585831e-05
-1.83215443705313e-05
-8.17384119114467e-06
-4.44801848903093e-05
-2.25224469465606e-05
6.48479740983062e-07
1.07410189698526e-05
-2.4958864695462e-05
-3.90084273712551e-05
-1.09832183642105e-05
-2.19227354545154e-05
-2.06576655415534e-05
2.74172778619951e-06
-2.79773679280486e-05
-5.70576936713338e-06
-3.32410567035295e-05
2.85375276834546e-06
-1.38216395357799e-05
-4.04974132812403e-05
-1.63201138204552e-05
-1.99657141499957e-05
-2.64527688216561e-05
-1.60647999641182e-05
-1.17063361046582e-05
2.60065449653442e-06
-9.31893027832933e-06
-3.27340993357521e-05
-5.30325522504151e-06
-1.21807591119521e-05
-1.16726508380224e-05
-1.73603947123195e-05
-5.94169170532516e-06
-1.76623088918917e-05
-1.23950936565382e-05
-1.16591370181334e-05
-7.07689273420601e-06
-2.12951043754669e-05
-3.21005559015086e-05
-2.20783669720553e-05
-5.98829207407484e-06
-1.56371645328555e-05
-1.9990634316638e-05
-1.761891219587e-05
-2.61544308067895e-05
-1.50184557566328e-05
-3.25051180051158e-05
-9.44296095854852e-06
-1.84363407496531e-05
-3.01766039396149e-05
-1.65817816836227e-05
-1.66541771540527e-05
1.03775105695379e-06
-2.02415691129924e-05
-3.08388324426168e-05
-2.77404503319859e-05
-1.96463805946922e-05
-3.97764064414058e-05
-1.26105212012571e-05
-1.62455847417761e-05
-2.5638408734008e-05
-1.87464812822792e-05
-1.49428476245919e-05
2.41887800040348e-06
-1.95240455717001e-05
-2.64358916320836e-05
-3.65990316064219e-06
-1.22054122485606e-05
-2.89558194127675e-05
-3.26522717231083e-05
-2.54460433813223e-05
-3.81143243327075e-05
-1.09334438687009e-05
-1.76631146083179e-05
-3.20796767861949e-05
-9.99396390415215e-06
-2.8547647131195e-05
-2.13074840325951e-05
-1.64751276375615e-05
-1.47188616804506e-06
-3.28185735856974e-05
-6.80534648373735e-06
-1.55585474721067e-05
-1.67249119357204e-05
-1.12527170536426e-05
-2.03193303053056e-05
-8.37426575998269e-06
-1.96160937691014e-05
-2.11359967182262e-05
-2.8532002162609e-05
-1.92611291983985e-05
-3.15806994810768e-05
-4.92716157607963e-05
-2.34660071527156e-05
-1.85567116229204e-05
-3.76987277296855e-05
-4.24345711364171e-06
-2.31983001069835e-05
-1.47184044724109e-05
-1.45111238465574e-05
2.62599918280734e-06
-1.18855274576936e-05
-2.53269306576105e-05
-1.60761793258754e-05
-1.7438685810899e-05
-1.3600533689044e-05
-1.5145176530973e-05
-1.34043217664796e-05
-2.11922018206189e-05
-2.35970152116782e-05
-1.99923974174257e-05
-2.39605684436964e-05
-1.82708552316108e-05
-2.05453808135884e-05
-2.06935678108905e-05
-3.59377585639475e-05
-1.97638245767342e-05
-1.53434878803859e-05
-1.62433557059788e-06
-1.72804004472494e-05
-9.642059496719e-06
-1.88374579943563e-05
-9.38923286240466e-06
-1.83352554019983e-05
-3.50591363915708e-05
-1.58335693541423e-05
-1.28668906687534e-05
-2.38324658161679e-05
-2.57676537013833e-05
-2.36906081630249e-05
-2.31967842225802e-05
-5.15262497451481e-06
-3.54914505537652e-05
-3.03961262750593e-05
-1.9170677496198e-05
-1.89124532098497e-05
-1.20707659022253e-05
5.54641140757419e-06
1.361402421495e-06
-9.79988838309941e-06
-1.22716563557758e-05
-1.5786200079006e-05
-2.89786892491416e-05
-1.0067008682687e-05
-9.75463427384504e-06
-3.8512072216373e-07
-7.0849631110331e-07
-3.9692087084554e-05
-1.13193868379866e-05
-2.10720481536652e-05
-9.29657171594372e-06
-1.26307774996133e-05
-1.39695978198719e-05
-1.77549228926102e-05
-1.48224699609854e-05
-1.33334110922443e-05
-1.33571046254345e-05
-1.70268826215721e-05
-1.32602558438247e-05
-5.20661275326692e-06
-1.02434325356521e-05
-8.36530896452873e-06
-3.10883113770769e-05
-2.93157492758606e-05
5.65182784431812e-07
-2.59511095037526e-05
-1.18986741878911e-05
-4.07713445457595e-05
-1.11988449448434e-05
-9.26575255765279e-06
-1.31698700897172e-05
-1.65337241896429e-05
-9.41227682219424e-06
-2.52000946850351e-06
-2.74129198440061e-05
-2.20930376651172e-05
4.61416275579983e-07
-2.0728012630843e-05
-4.51141551926177e-05
-3.08826170690569e-05
-4.88384490704631e-05
-2.39215312834165e-05
-5.82841337817164e-06
-2.58695493315528e-05
8.76315509105773e-07
-8.49962541175657e-06
-1.7444333689427e-05
-2.02059151348355e-05
-4.61437706525732e-06
-7.51281362975914e-06
-1.42276558062059e-05
-1.95154738844145e-05
5.54804969688827e-06
-1.71696192447769e-05
-1.97384834840979e-05
-1.48953308953569e-05
-3.235259377671e-05
-1.16868992368559e-05
2.28989846511365e-06
-2.88475246382378e-05
-1.5828736153676e-06
-5.15944096978093e-06
-9.78728104763568e-06
-1.6077658928817e-05
-1.76908919692591e-05
-2.30407382255433e-05
-2.48627146306241e-05
-9.86047209524235e-06
-3.10321366346474e-05
-2.80836739806667e-05
-4.15053703538528e-06
-6.59945830542825e-06
-2.862335541259e-05
-2.32015838946795e-05
-2.25648135474351e-05
-1.61110309394745e-05
-4.68818611363729e-06
-1.52930061500175e-05
-1.6753066750831e-05
-3.10185775204232e-05
-1.77504921041005e-05
-1.2719986160771e-05
-1.44759757498609e-05
-3.72927273837548e-05
-3.05650058805968e-05
-1.98566876769985e-05
1.54973769805954e-05
-1.2979280750869e-05
-1.27912867267834e-05
-6.37190370141936e-06
-3.001278334636e-05
-9.8527131131027e-06
-2.00621122509047e-05
-1.80472200719393e-05
-1.1605848865005e-05
-1.50376838691099e-05
-1.82390816085488e-05
-1.81514359138816e-05
-3.28660946017597e-05
-1.30796391848885e-05
-2.25903348111786e-05
-2.59295287403297e-05
-1.07100295474516e-05
-8.01322030660496e-06
-1.27031454991557e-05
-2.51094245571318e-06
-1.21804298256262e-05
-1.37622272191924e-05
-3.53131444444535e-05
-5.53017861856106e-06
-2.10047651791709e-05
-4.59996873944599e-06
-2.45213279386302e-05
-2.73492890067732e-05
-3.10430111126101e-05
-1.26969745976225e-06
-1.06993063445636e-05
-1.96315105905237e-05
-3.00844427809725e-05
-1.90774599263503e-06
-3.90139849909203e-05
-4.03403581664804e-07
-2.75851867180397e-05
-4.45881754166951e-05
-3.4223302271681e-05
-3.20423780844065e-05
-7.82971034618499e-06
-1.85959991673117e-05
-2.65663407044081e-05
1.07038288621433e-06
-3.99771570295347e-05
-2.91469162879211e-05
-7.92010819664057e-06
-2.3807190862637e-05
-6.15521860768959e-06
-2.66260789257026e-06
-1.35954914166719e-05
-9.97742864616358e-06
-1.48067669615409e-05
-1.78450333451329e-05
-7.56078398484885e-06
-2.34660578694061e-05
-2.07322853072764e-05
-1.11850293115692e-05
-1.89319098845774e-05
-3.74710361490359e-05
-9.81301865379154e-06
1.10461732772565e-07
-2.12407431054146e-05
-1.09282003621954e-06
8.68494501982469e-06
-3.27990660129938e-05
-2.07541171053616e-05
-2.06467100799488e-05
-2.04804659585747e-05
-2.845508240213e-05
-1.33162933566652e-06
-1.6062348072158e-05
-2.73517817204817e-05
-2.71997044581217e-05
-3.20060950443422e-05
-3.71434796502567e-05
-3.43213333423546e-05
-2.1049713213614e-05
-3.53612348116776e-05
-1.08745741896593e-05
-2.123860975126e-05
-2.0364771980118e-05
-2.19924475840309e-05
-3.12736463589339e-05
-3.67899673740959e-05
-1.7093144896469e-05
2.43929572436286e-06
-2.26692736391742e-05
-1.85588375333977e-05
-3.72263565244732e-05
-3.94995864600661e-05
-2.58453884335622e-05
-1.42471014186852e-05
-4.11901516680715e-05
-1.83171020586063e-05
-3.13809508525006e-05
-3.14276426631569e-05
-1.63714542915622e-05
-6.9304873755683e-06
-2.31749804433072e-05
-4.47460104847741e-05
-4.38835107472374e-05
-1.67954751214176e-05
-2.19647790855292e-05
-1.34293331717328e-05
-2.65583512808551e-05
-3.13448290357866e-05
-1.90225028561159e-05
-1.6502754886762e-05
-8.89982557272957e-06
-2.1566590999189e-05
-1.58645081848243e-05
-3.31959746523118e-05
-2.39452028041583e-05
-1.89233017929289e-05
-3.23346767139703e-05
-2.97267600582557e-06
-2.20121823178548e-05
-1.9651661655364e-05
-2.77660280075309e-05
-5.3988388025142e-06
-4.75802399177378e-06
7.41115749946606e-06
-4.74163972412523e-06
-2.58502328361587e-05
-2.7542356742985e-05
-6.29645015599819e-06
-3.39040712384121e-05
-2.54259754577382e-06
-3.97874648890861e-06
-1.57194852556812e-05
-2.1939081461693e-05
-2.33503351757732e-06
-2.05609106287903e-05
3.61773048779346e-06
-2.20187836344725e-05
-2.68220598845498e-05
-2.04960037880899e-05
-3.46415890299142e-05
-5.02122067740995e-06
2.50280133019742e-06
-2.53745251941638e-05
-1.93036899299031e-05
-1.1002392434375e-05
-2.41207577019857e-05
-2.28555497077638e-05
-2.20807976713158e-05
-1.1132760673353e-05
-8.04676587027001e-06
-5.43330266300125e-06
-4.81849586891008e-06
-2.23626666872279e-05
-1.23115385196491e-05
-2.29489430611819e-05
-1.67062810220735e-05
-1.78162123066622e-05
-1.49068990059709e-05
-1.65744527720432e-05
-4.41505737515767e-06
6.07225274948658e-07
-9.99450684435381e-06
-2.60953805167332e-05
-5.32139265187427e-06
-1.69454439472731e-05
-2.84018780503832e-05
-8.27060261737489e-06
-1.17611293410304e-05
-1.12001354449459e-05
-1.90589195539271e-05
-8.92845459903544e-06
-1.84416337294336e-05
-1.54606336962981e-05
-1.79156664693393e-05
-8.12328901859018e-06
-1.63418510081776e-05
-1.22896144278431e-05
-1.03410007833227e-05
-1.53976788995067e-05
-2.49775700232715e-05
-1.51598135562248e-05
1.23864789780982e-06
-4.77263325922499e-05
-6.08956855631554e-06
-2.41908396941913e-05
-1.97731304600991e-05
-1.86174538967026e-05
-1.83464713063653e-05
-2.25043792045704e-05
-2.35660841892791e-05
-2.13204885230203e-05
-3.0248651259527e-05
-3.6150177993246e-06
-1.39604731857717e-05
-2.93568878870133e-05
-2.78705539158138e-05
-2.63886934928674e-05
-1.18308869501223e-05
-2.83270598634357e-05
-1.14533079821292e-05
-3.07976408580928e-05
-1.09047534771988e-05
-2.28359070598292e-05
-1.31350403802799e-05
-1.99154091831659e-05
-3.32133076395691e-05
-1.34691266216068e-05
-1.73813886572654e-05
-1.88049496156334e-05
-2.53145085198441e-05
-8.61297228079174e-06
-1.23933889778039e-05
-1.55196429052587e-05
-8.56209386952435e-06
-4.25246438668182e-07
-9.48009307924976e-06
-2.8196496731708e-05
-2.06671675546983e-05
-2.78110294045311e-05
-2.21140715781847e-05
-2.22564633136126e-05
-2.05999598784279e-05
-2.39036908259865e-05
-2.3673175315007e-05
-3.14130791793054e-05
-1.21183765211091e-05
-1.19453817932884e-05
-2.75373683741091e-05
-3.02561093689841e-05
-1.90510114838281e-05
-1.37107507442482e-05
-2.44848284418002e-05
-3.42068750497361e-05
-1.00326950596953e-05
-2.42382862697401e-05
-1.3129241760448e-05
-7.89592489255283e-06
-2.69504693817163e-05
-3.87177433499816e-05
-4.15163938191915e-05
-1.39971889785141e-05
-2.55342120667041e-05
-4.4960870195012e-06
-3.05070125466032e-05
-4.47392854457198e-05
-1.56903351836762e-05
-2.82722966318243e-05
-4.17099986628911e-05
-1.87700393156069e-05
-3.23670386257394e-05
-2.69912814181242e-05
7.49798709566856e-06
-3.11971390731478e-05
-8.69537889880806e-06
-2.90266019015084e-05
-1.95463477312438e-05
-1.39556273638468e-05
-8.56373977721317e-06
-2.36945439585458e-05
-2.99742951181892e-05
-3.825931710378e-05
-3.09695744500522e-05
-2.08244259958402e-05
-3.40358107615129e-05
-2.31472733796704e-05
-2.32852104524244e-05
-1.39646462243658e-05
-1.72358555930628e-05
-3.7528827920986e-06
-7.18432999108013e-06
-2.86843402984079e-05
-1.28983391979624e-05
-2.43131409365308e-05
-1.92982213049878e-05
-6.25401605549974e-06
-1.34124721657602e-05
-2.52290269989878e-05
-8.30854271589066e-06
-8.02566380262603e-06
-2.49968208129282e-05
-8.60485801358237e-07
-2.08989643387345e-05
-4.51794563485213e-05
-2.63168435724378e-06
-9.09891286634809e-07
-3.99772110884483e-05
-4.90166250175564e-06
-2.57547571667092e-05
-6.61685468071569e-07
-3.63939014917195e-06
-1.19420199047965e-05
-1.22099167594501e-05
-1.75399243929491e-05
-2.79967737171922e-05
-6.43266814740495e-06
1.16441123164125e-05
-6.0473364199294e-06
-2.13447901538886e-05
-1.48878829860693e-05
-2.23175778813764e-05
-1.95594504846515e-05
-2.55643072541665e-05
-1.16195747954198e-05
-1.08544502796291e-05
-2.43161121257631e-05
-8.4353584750766e-06
-2.81672296543204e-05
-2.4056764039489e-05
-1.70032012600627e-05
-4.18911119388495e-05
-1.29800309989246e-05
-9.87756742677965e-06
-2.32968719326823e-05
-3.31556304816446e-05
-1.66130327084383e-05
-1.85848070930822e-05
-2.12350441733519e-05
-2.22426852944903e-05
-2.4140212933875e-06
-2.09535945276332e-05
-1.51242637146591e-05
-9.39165386778422e-06
-1.4447867668302e-05
-1.51058871190032e-05
-3.63321735829614e-05
-2.80583951189642e-05
-1.85963309782946e-05
-1.30915098079691e-05
-1.74855664041917e-05
-2.91845946373063e-05
-3.82672512122392e-05
-3.13975198408953e-05
1.41617488573754e-06
-2.20274257197418e-05
-2.23751361276595e-05
-1.39944671627123e-05
-2.08764068116832e-05
-2.4771003603569e-05
-1.54621289233009e-05
-1.84164271380449e-05
-1.05349872262304e-05
-1.3069630905691e-05
-1.77082525857521e-05
-3.22459308785453e-05
-2.34621322040907e-05
-1.25196944560615e-05
-2.14544718401435e-05
-2.0160864893496e-05
-5.71872952624278e-06
-1.62394739377976e-05
8.70313350410731e-06
-3.93324170291462e-06
-1.91261422426108e-05
-2.17581418746897e-05
-3.18793176594489e-05
-2.67552536376927e-05
-3.33575369120925e-05
-3.40359738166565e-05
-2.48902263683229e-05
-5.5426563843425e-06
5.99082916891778e-06
4.73334243446175e-07
-2.84046301301722e-05
-4.17745587312495e-05
-2.12485897621312e-05
-2.11513569837707e-05
-2.34731342448586e-05
-1.56005581367906e-05
-3.72701161167942e-06
-9.88569665438682e-06
-2.37079790318543e-05
-2.14871811232643e-05
-2.67858375750121e-05
