# Supplementary material for: Research on computational propagation and identification of mine microseismic signals based on deep learning
Source: PLoS One. 2025 Oct 22;20(10):e0334641. doi: 10.1371/journal.pone.0334641 (PMC12543183; doi:10.1371/journal.pone.0334641)
Supplement: S3 Data — (ZIP) [file pone.0334641.s003.zip › 000100500002792.xlsx_0.txt_24.txt.txt]

-2.13642930429858e-06
-1.51109949406987e-05
1.13487150451394e-05
2.76844901802272e-06
-2.03376516361493e-05
-2.16280562251652e-05
-1.59634680669003e-05
-1.62909001449312e-05
-2.25398385722204e-05
-1.59775355702603e-05
-3.02300426602667e-05
-2.68336521494508e-05
-2.08476109960205e-05
-2.61023142081304e-05
-2.03079215774846e-05
-1.81357424564165e-05
-9.33161575065325e-06
5.82042737494197e-06
-2.01581344506658e-05
-1.43939053069321e-05
-1.87945238427734e-05
-3.63300444905815e-05
-1.81149492215136e-05
-1.82523805039227e-05
-5.21880758435988e-06
-9.13757350994215e-06
-1.99510659960936e-05
-2.60658715558944e-05
-1.42026968585858e-05
-3.15199913906263e-05
-2.00765209259238e-05
-1.60227478880533e-05
-2.8869650850766e-05
-3.99413404628847e-05
-2.94220615608829e-05
-7.16748332823653e-06
-1.96592717128e-05
-2.45988504274583e-05
-9.78023955518608e-06
-1.55466363249539e-05
-2.8916785325342e-05
-1.23771826527797e-05
-1.51912295910205e-06
9.13708100138162e-06
-2.49202163188701e-05
-2.60918232491837e-05
-2.02134895771391e-05
-1.86192931335137e-05
-3.41346054139419e-05
-5.97922325237893e-06
-7.17151902783225e-06
-3.85601490145005e-05
-3.06615974270909e-05
-2.47780296089142e-05
-1.12201734815601e-05
-2.59068536822848e-05
-7.69622329750203e-06
-2.40587801763591e-05
2.01853623174171e-06
-7.19265869873734e-06
-3.02277513028272e-05
-2.68585691967434e-05
-1.74304959117986e-05
-1.69596516402643e-05
-1.97360177481408e-05
-3.49511725786186e-05
-4.57803178504545e-05
-1.65885578035704e-05
-1.74193050981172e-05
-1.38846848693945e-05
-2.55559328682748e-05
-2.09302567218702e-05
-1.67728239649045e-05
-2.77294177903708e-05
-3.40656518906594e-05
-1.62565360082333e-05
-2.14082051454067e-05
-2.78184566538067e-05
-2.90293181257933e-05
-2.25707239725215e-05
-4.79698858790187e-05
-1.32885584072096e-05
-4.67432444335689e-05
-1.43495984794349e-05
4.46507258381074e-06
-1.40080523883824e-05
-1.98464571968983e-05
-1.29428587707787e-05
-2.54579209619225e-05
-3.30348297937013e-05
-2.58316575224642e-05
-1.45566157018741e-05
-1.86370078456762e-05
-1.60439676735131e-05
-3.25272882643615e-05
-1.5463844664787e-05
-5.73526275296666e-06
-1.96386565773636e-05
-2.22619321222825e-05
-1.87033700860242e-05
-2.9183371183724e-05
-2.75604250359292e-05
-1.43104089373284e-05
-1.62727088194725e-06
-2.04745575309368e-05
-3.58163658638625e-05
1.57167398940545e-06
-3.08886366182965e-05
-2.55648010601817e-05
-2.63168155214409e-05
-2.94496568186548e-06
-2.29020794555025e-05
-3.45034814387094e-05
1.50147846080913e-06
-6.72048037914768e-06
-1.88932657066114e-05
-1.26111532449343e-05
-3.0045336606949e-05
-3.20846702772887e-05
-8.58508327225632e-06
-9.16514721279459e-06
3.55840942635365e-06
-4.15099211323459e-05
-1.65780832152526e-05
-1.13285341432819e-05
-2.12817185690941e-05
-1.99673663651763e-05
-2.91745997067827e-05
-2.27643139669687e-05
-3.759585648855e-05
-2.93632973986153e-05
-2.38135456297841e-05
-2.26693218260188e-06
-1.2269283178335e-05
-3.1519307033037e-05
-3.58569159685154e-05
-2.54856400085506e-05
-1.81426706142322e-05
-4.66171836707131e-06
-1.3119132816395e-05
-2.58080335421619e-05
-2.11711925713442e-05
-2.36154560642756e-05
-3.92273636210704e-05
-3.34078499896452e-05
-3.14977137423815e-05
-3.99524387453774e-05
-1.1430559568873e-05
-2.53721469709284e-06
-3.56359572913644e-05
-4.84469073339244e-06
-1.50328354661814e-05
3.03487336620492e-06
-6.09076670573068e-06
-2.33056824669576e-05
-1.54666749835648e-05
-2.38178573466891e-05
-2.85594289316146e-05
-1.02468407328044e-05
-1.08874567690904e-05
-3.30279627909624e-05
-2.21259056037383e-05
-4.3494902880501e-05
-3.30040891001237e-05
-1.78804812920607e-05
-2.96598906783435e-05
-1.34065209068861e-05
-2.92055725649916e-05
-8.96401041227757e-06
-1.06765066345561e-05
-2.86634204358319e-05
-1.86845114878212e-05
-2.78757428980542e-05
-2.25195084537069e-05
-3.81125449275313e-05
-2.44660448756536e-05
-2.61703441802026e-05
-3.69644883216086e-05
-2.38731462994101e-05
-7.226194529876e-08
-2.54114604085419e-05
-2.18120988758957e-05
-9.36156704223155e-06
-4.13394750583731e-05
-1.44396473242997e-05
-1.23471368478802e-05
3.33028597858249e-06
-1.5840541977586e-05
-1.73015914235815e-05
-2.50516094988822e-05
-1.30519594191696e-05
-1.16930236890832e-05
-1.94370327292655e-05
-1.17219691944618e-05
-1.95853608767886e-05
-2.56176780228615e-06
-1.80034097433393e-05
-3.38444475059297e-05
-8.68168914935964e-06
-1.86527350071497e-05
-2.18076782866339e-05
-5.77280239811945e-06
-2.2119833747509e-05
-2.45204103739673e-05
-1.46670315761472e-05
-2.36595816388558e-05
-1.83318362939676e-05
5.7075954314251e-06
-1.92340132577171e-05
-2.88619646612793e-05
5.8406148572267e-06
-1.53520879271537e-05
1.00320146161604e-06
-3.81821784272867e-05
-2.51074793181119e-05
-2.86651356682054e-05
-1.43806964421282e-05
-3.10758804438426e-05
-2.22386661308544e-05
-2.49457303022802e-05
-3.61826592072119e-05
-2.84896019331194e-05
-3.27354172520246e-05
-1.39081504685826e-05
-5.2297374401876e-07
-2.68788483233235e-05
-2.72959773565064e-05
-2.81026099879897e-05
-5.66280571216055e-06
-2.24861913374203e-05
-1.83943927698198e-05
-1.82036561123039e-05
-2.35078193280814e-05
-2.72499936738413e-05
-1.88808005037852e-05
-2.19988015776374e-05
-3.18999629763586e-05
-3.46212134720531e-05
-1.66887642552701e-05
-1.41507989004661e-05
-2.18156284791378e-05
-8.02326731701199e-06
-1.60156483313417e-05
-6.90209954595686e-06
-1.70665858306415e-05
-1.57484284654468e-05
-4.01524605961187e-05
-1.27115068509341e-05
-3.0064240531948e-05
-3.34379456254287e-06
-1.78974380467062e-05
-1.19021465528394e-05
-2.12007394902519e-05
-3.44106278043956e-05
-2.17636949795357e-05
-2.71806522337445e-05
-2.11798934080321e-05
-1.02015387352325e-05
-2.06092963403065e-05
-1.72537690680222e-05
-9.88891575555517e-06
-1.01336362826392e-05
-3.63441982898138e-06
-6.70854149010556e-07
-3.03548164103621e-05
-5.0648822333725e-06
-1.20812768229386e-05
-2.80240898792466e-06
-1.36609083669456e-05
-1.53068393548351e-05
-6.61418372905917e-06
-3.51501120988179e-06
-2.12805932588643e-05
-2.78082488902747e-05
-3.23588941901184e-05
-5.40699996036007e-06
-1.23711441832678e-05
9.70024059737815e-06
-1.83654848469938e-06
-2.91522052362118e-05
-7.98732857785231e-06
-2.74800212431783e-05
-2.41449783543359e-05
6.55932085331719e-06
-2.5272988161754e-05
-2.23586805083991e-05
-3.13744892044198e-05
-1.64747412546331e-05
-2.80205844445308e-05
-4.14825459372939e-05
-2.47993275113479e-05
-2.03067643747557e-05
-2.33655000996642e-05
-6.41689993532711e-06
-1.31712204359623e-05
-6.93277055997027e-06
-2.37186247065259e-05
-3.31408735394576e-05
-1.09541256274618e-05
-3.81203833612882e-05
-8.27890237380733e-06
-1.0036807822378e-05
-9.10503194305346e-06
-2.65030675465964e-05
-2.03372190744802e-05
-3.19567492752822e-05
-2.05488158175e-05
-2.10339705284798e-05
1.26781348775483e-06
-1.59280573086397e-05
-4.43643592602191e-05
-1.25805561601034e-05
-3.74671213861259e-06
-2.1119513076855e-05
-1.07226913788328e-05
-1.83056489015394e-05
-2.82729053103004e-05
-1.35564843234804e-05
-3.68405958012258e-05
-1.61789342060834e-05
-4.12746424160672e-05
-1.62517940602669e-05
-2.55333171990262e-05
-2.57396579501641e-05
-1.87631469947103e-05
-2.37725068127354e-05
-3.46961734618891e-05
-4.72303810249647e-06
-2.01677837099976e-05
-2.17122395419744e-05
-2.2719156707577e-05
-2.310931062716e-05
-2.32109241239716e-05
-3.86803545489683e-05
-1.99508469958313e-05
-3.47342154221693e-05
-1.35271209382272e-05
1.38767841506198e-06
-1.75689112223071e-05
-2.71470665308579e-05
-2.10855639649262e-05
-2.52862226817055e-05
-2.23311635112215e-05
-1.07914527272154e-05
-2.61938409876947e-05
-3.21348574385362e-05
-3.26021947277743e-05
-1.25524018223789e-05
-1.61088634817053e-05
-3.92450856613463e-06
-1.78143919623063e-05
-3.28136318945946e-05
1.88520772977441e-07
-1.16782584040582e-05
-1.92937026800451e-05
-3.40777411047659e-06
-1.63103973755255e-05
-1.51755545755716e-05
-2.65816224006439e-05
-3.04761319593644e-05
-2.67320896872221e-05
-1.54141987464543e-05
-2.44010276933799e-05
-1.52005267124972e-06
-1.08597962174476e-06
-2.04818702753024e-05
-7.25272594806099e-06
-9.61400413528409e-06
-2.143110437018e-05
-1.51138726695653e-05
-2.98279233795416e-06
-2.99657634425235e-06
-8.06441561403378e-06
-4.53734763683649e-06
-1.74791780715805e-05
-2.5353704596202e-05
-5.52348477756091e-06
-1.90960362965721e-05
-1.75926894326133e-05
-3.37462963457193e-05
-2.12751276233983e-05
-1.64580345665622e-05
-4.09355979229808e-05
-4.65886557931754e-06
-2.49502165758478e-05
-1.5290720488181e-05
-4.13337882536466e-06
-3.08064486706975e-06
-1.90639855059336e-05
-1.15818527543786e-05
-2.02698475940546e-05
-1.44833283405633e-06
-1.11880861977341e-05
-2.32302333342303e-05
-1.06423933299349e-05
-2.99256784783322e-05
-1.11415717166167e-05
-3.08780413054023e-05
-4.17391171907627e-05
-2.26549894383668e-05
-1.76955199509965e-05
-1.85970003115226e-05
-3.89741259162323e-05
-1.82085991960003e-06
-9.53607814787685e-06
-1.13092591677989e-05
-2.00208076591831e-05
-1.94594157119597e-05
-2.8648601219249e-05
-1.4352380904542e-05
-3.02100030694122e-06
-2.45376793963084e-05
-2.10192922728203e-05
-1.19824325114061e-05
-2.22296639323745e-05
-6.41091243714499e-06
-1.78443614004785e-05
-2.85074037002249e-05
-6.16610496981313e-06
-2.63355440523245e-05
-2.77111804347837e-05
-4.47583248149699e-06
-3.16742106234784e-05
-5.08563504896198e-06
-1.67289924524901e-05
1.49325281686182e-06
-1.93461093813656e-05
-2.0945744420101e-05
-1.54265243718714e-05
-1.6068724036485e-05
-4.29120208805681e-05
-2.39261608814167e-05
-1.88364329889309e-05
-2.10980603628041e-05
-3.4779591608148e-05
-3.60864885878428e-05
-1.16555780106958e-05
-5.7722372007261e-06
-1.44425685995704e-05
-2.49912135746487e-05
-1.20629538764249e-05
-1.64463232462954e-05
-8.32034507095157e-06
-3.15831986342462e-05
-3.4096292532149e-07
-5.97378453198061e-06
-1.03386532585813e-05
-2.73642799711358e-05
-2.11788049557295e-05
-2.60273504022251e-05
-1.33347972484907e-05
-2.65990986863794e-05
-2.11902692656695e-05
-3.13699559713106e-05
-1.14065103135215e-05
-1.78557536703077e-05
2.78124075941484e-06
-2.46547659390716e-05
-3.47695436911116e-05
-1.01921015818778e-05
-3.04289902695906e-05
-1.7451431108949e-05
-2.79040953713414e-05
-2.17692786886349e-05
-1.04855086091882e-05
-2.53915355006157e-05
-7.90590839971415e-06
-2.45711119206257e-05
-3.05985236654358e-05
1.45898991998288e-06
-9.03572630453829e-06
-4.17087101168879e-05
-2.55712927992311e-05
-2.57390222248717e-05
-2.33184581466963e-06
-1.31010996041203e-05
-4.06633654294339e-05
-8.18681518897982e-06
-2.1562637516544e-05
-3.08474401134174e-05
-2.28655325174445e-05
-8.99937148390086e-06
-2.42759932832508e-05
-3.34159168995164e-05
-2.63221986739842e-05
2.90031577743483e-06
-3.21803743537649e-05
-3.35613268652968e-05
-1.35769418870801e-05
-2.76848697030376e-05
-2.88796196537508e-05
-3.16434105128234e-05
-1.53304550113887e-05
3.47613000079267e-06
-2.17137375752311e-05
-2.59764107722874e-05
-5.87458993002809e-06
-3.54208726481428e-05
-1.48911718711904e-05
-1.94144747629587e-05
-1.91581428645524e-05
-3.58626875487444e-05
-2.97309492984346e-06
6.66461454094008e-07
-2.27744076219105e-05
-3.63324027910589e-05
-1.03969179743298e-05
-3.90478089942838e-05
-1.57670080503549e-06
-3.45843327149553e-05
-2.33739943269223e-05
-1.74819055968664e-05
-2.82153683993733e-05
-2.20406275445827e-05
-2.73265030023943e-05
-2.01432894956068e-05
-1.51126778481607e-05
-2.22842663354708e-05
-1.72294499917304e-05
6.94178608733152e-06
-1.07647561706826e-05
-1.41113186396336e-05
-1.52546451798729e-05
-1.52125944722089e-05
-4.89251677441794e-06
-2.84940765245471e-05
-1.98848188409507e-05
-1.82407807800391e-05
-1.76386972386662e-05
-1.05482098500923e-05
-2.77042607767586e-05
-1.20956577581362e-05
-7.94568077063435e-06
-2.62223492911126e-05
-1.11717414418708e-05
-2.91140556567853e-05
-2.4315417197045e-05
-2.87020764778819e-05
-3.44211985696426e-05
-7.20911980784121e-06
-1.76110335503589e-05
-1.17572450042807e-05
-9.39491959051159e-06
-6.77386181412665e-06
-1.54502656592085e-05
-2.98388845674808e-05
-1.31048410754929e-05
-1.66356467150564e-05
-8.65302527589986e-06
-1.10198278815647e-05
-2.41498660964196e-05
-2.79885024572517e-05
-1.25050497934574e-05
-1.39733967534518e-05
-2.99204074769779e-05
-2.52427448221013e-05
-1.9890894492575e-05
-2.33607996011253e-05
1.3452199078911e-07
-1.74540113286355e-05
-5.98382304228352e-06
-1.41498312036132e-05
-2.51054746753499e-05
-2.69974257442076e-05
-2.23294204110467e-05
-2.04196808603924e-05
-2.36048123233333e-05
-9.24185920193814e-06
-2.31354503967372e-05
-2.50168799097854e-05
-2.27114135554911e-05
-3.30876777947085e-05
-6.98382732457032e-06
-9.75049389051955e-06
-1.20364020239556e-05
-1.47714260930944e-05
-1.11151134550577e-05
-1.50985384646318e-05
-2.26425133961799e-05
-2.70867087154476e-05
-1.77784777552182e-05
-3.0461545659356e-05
-1.25610394316079e-05
-2.51113499186417e-05
-6.37689025360863e-06
-3.33400499766524e-05
-1.7247851469248e-05
-1.9181838661901e-05
-2.36670643735539e-05
-1.69754637506138e-05
-1.92416357199907e-05
-1.49279160205507e-05
-3.5798476634156e-06
-3.90292354555996e-05
-4.06426783063534e-05
-3.17862394345627e-05
-2.21082750272529e-05
-1.55112025825249e-05
-2.9745543619587e-06
-1.69006890424117e-05
5.26912790541695e-06
-5.14900424542765e-06
-4.19125474918875e-05
-1.0472900036876e-05
-6.08054624368807e-06
-1.62336478990317e-05
-4.37181376601085e-07
-1.683920851841e-05
-1.69739340051369e-05
-2.65599810060607e-05
-2.08217253642123e-05
-1.96590338625723e-05
-1.8376034002417e-05
-2.7556920188895e-05
-3.52477242443618e-05
-1.06077681462216e-05
-1.32069728813105e-05
-1.22771047316924e-05
-1.2089185940024e-05
-8.9868819469745e-06
-1.47813298615391e-05
-1.54478739600562e-05
-1.64790353377626e-05
-1.60801527209104e-05
-1.71217991817004e-05
-2.6766863016107e-05
-2.59556531810211e-05
-6.30374509585101e-06
-2.25084684842664e-05
-1.12526407196693e-05
-8.9254423870677e-06
-4.48605117616665e-06
-1.48483375027906e-06
-1.35798502642839e-05
-2.23023231417333e-05
-2.49242375954652e-05
-1.4306990861144e-05
-1.72706996189791e-05
-2.52028173446228e-05
4.07486031312374e-06
-2.67237601241396e-05
-2.17701710626036e-05
-1.33092604581088e-05
-1.35961105629744e-05
-2.92949357824545e-05
1.68247151730363e-06
-1.03275690188176e-05
-2.97639767859069e-05
-7.0681648361816e-06
-2.69710886674234e-07
-4.27491926896245e-05
-1.40238417972474e-05
-1.37855842175544e-05
-1.56215953368533e-05
-5.26327572678158e-06
-2.17834668518918e-05
-2.79068777763918e-05
-1.83070997069478e-05
-2.146585390879e-05
-1.56045466137046e-05
-3.49387694888629e-05
-8.40572198767259e-06
-2.48853717403543e-05
-1.07793380330266e-05
-2.365153430679e-05
-2.41268486004441e-05
-2.65053414779285e-05
-5.88510933198741e-06
-8.73768164608463e-06
-2.38069731227667e-05
-2.33902935257057e-05
1.74277508457388e-06
-2.38206801099462e-05
-3.46938124365978e-06
-6.07851170381054e-06
-4.0989574964214e-05
-2.72168831215328e-05
-4.18141918878555e-05
-2.36793890916094e-05
-9.42392009409413e-06
-2.82535211661751e-05
-7.03073408624625e-06
-4.65777926126471e-06
-1.39713967776269e-05
-2.78053659265844e-05
-3.56810704301018e-06
-1.10019014340147e-05
-1.71918973025137e-05
-3.96663663492619e-05
-2.28729715117616e-05
6.6343873961e-07
-5.51859136148328e-06
-3.68387102972075e-05
-2.43394683812336e-05
-1.71784171184312e-07
-1.48439778548676e-05
-2.329318561422e-05
-1.82213093096068e-05
-3.40326635624456e-05
-8.5454927025544e-06
-4.15407377485661e-05
-2.30613962041693e-05
4.68820366572373e-06
-1.2654711366337e-05
-2.56705241667772e-05
-6.05497816161337e-07
-7.71642850640814e-06
-2.65030088087242e-05
-2.27032803717735e-05
-1.58851551355202e-05
-8.53369035185058e-06
-2.13260661396519e-05
-1.1521179510869e-05
-1.11475523273707e-05
8.27459001365901e-08
-2.47145256436673e-05
-2.3957399994032e-05
-1.38637707744118e-05
-2.76922518562975e-05
-2.91940760455153e-05
-2.29115226989748e-07
-1.15495216800553e-05
-2.54472579753569e-05
-3.16578648401282e-05
-1.6253374549274e-05
-2.35952701439013e-05
-2.79666854097236e-05
-1.45563625519666e-05
-1.0291805059457e-06
-4.60858141932202e-06
-2.42520818331971e-05
-1.89635631215646e-06
-2.51737219494753e-05
-4.22240280254876e-06
-7.18835568119197e-06
-5.2683991333725e-07
-2.72571487495563e-05
-1.37368517416605e-05
-1.39763994608246e-05
-2.35061415168558e-05
-2.33472223955844e-05
-2.21191952770863e-05
-1.40352133718639e-05
-1.97892337858522e-05
-3.05327852747524e-05
8.30806780499016e-06
-1.29091904308403e-05
-2.51166916753267e-05
-3.37314939799693e-05
-1.67645786874687e-05
-7.8207819265849e-06
-1.4846285482874e-05
-2.72665244569174e-05
-1.55426399426901e-05
-2.74789574621994e-05
-1.46242802311693e-05
-1.58037366802994e-05
-2.13785454328457e-05
-2.63179838462178e-05
-1.18514767311909e-05
-1.82820301871891e-05
-2.12208305959048e-05
-3.22639456169748e-05
3.02334955953925e-07
-3.01528468320347e-05
-1.24430847892558e-05
-2.93760836138691e-05
-1.95710645666185e-05
-3.06391317773354e-05
-2.57984672357928e-05
-6.73502941523332e-06
-2.49277556811411e-05
-3.03713486968423e-05
-1.30100827521981e-05
-1.67819336594069e-05
-5.18505562780897e-06
-9.34013275298312e-06
-1.2163644466503e-05
-1.72706629522799e-05
-1.70543658992999e-05
-1.89349291846119e-05
-2.2229156206407e-05
-8.48186629517687e-06
-2.68251979320995e-05
-2.09980373752037e-05
-2.51772416307708e-06
-2.69054472653397e-06
-4.41137881811018e-06
-2.87389286403815e-05
-1.7143319874905e-05
-4.42267673759771e-05
-4.16435022019711e-05
-1.99895540462153e-05
-8.41004445178712e-06
-2.83744862463407e-06
-2.90914535246084e-05
-2.09293547030671e-05
-2.64015911116919e-06
-3.52647879150599e-05
5.44223346605885e-06
-2.983498003624e-05
4.34137385884453e-06
-2.0362308227575e-05
-1.14769971704161e-05
-1.61117738330455e-05
-2.33194673111652e-05
-1.34816615333891e-05
-1.76386012061688e-05
2.90297485850941e-06
-2.71136812748513e-05
-2.89184637139635e-05
-3.2664393899967e-05
-1.92602378251218e-05
-2.08696181221862e-05
-3.05743945104488e-05
-2.06579599011424e-05
-2.84577642972175e-05
-2.09623600031191e-05
-2.71664383018686e-05
-5.88216124843202e-06
-2.48699296975064e-06
-2.98936309781787e-05
1.71121781667844e-06
-3.73423747488246e-05
-1.84166466680245e-05
-2.88519113055468e-05
2.91854649758495e-07
-2.63645510486037e-05
-3.3175450984299e-05
-3.34990558397003e-06
-2.98955069888282e-05
-2.95256356029034e-05
-2.94764911220042e-05
-4.49540116986924e-06
-1.00463257621361e-05
-8.89073882354463e-06
-1.65397695734413e-05
-1.74189929411336e-05
-3.15124898287125e-05
-3.23114775828328e-05
-1.58801415863697e-05
-1.96701715885788e-05
-2.02208289876189e-05
-1.5305782307093e-05
-2.64767332302724e-05
-2.8493018967883e-05
-1.71620844733871e-05
-1.66006618812144e-05
-3.36834329161092e-05
-1.23358093057336e-05
-2.69718764923925e-05
-2.4942962244424e-05
-3.60452948616037e-05
-2.02229491196288e-05
-1.88143984178422e-05
-2.62041240583864e-05
-5.28266973894342e-06
-2.20930268451697e-05
-3.5853528139926e-05
-1.93833637013159e-05
-1.95711569615861e-05
-1.89038428690269e-05
-1.85465465430295e-05
-4.04045312699459e-05
-2.0264737647646e-05
-4.18127853124609e-05
-2.73611263290541e-05
-1.80713440654183e-05
3.42000814352792e-06
-1.89092736133565e-05
1.50261348807935e-06
-2.03095640049334e-05
-1.49109210059262e-05
-5.89730310288996e-07
-1.09410094192873e-05
-4.09030408105978e-05
-2.40864242302368e-05
-1.33806063936378e-05
-3.12055948110758e-05
-2.06403528783594e-05
-2.84989599158114e-05
-1.74240775397362e-05
-1.45361651342558e-05
-1.06712642602169e-05
-2.9665490556102e-05
-3.75289621898851e-06
-7.1128437018299e-06
-1.28661543358865e-05
-1.33318294096652e-05
-1.69140591832974e-05
-3.25512897426279e-05
-2.1608196292425e-05
1.29792598796378e-06
-3.53828992916466e-05
-1.87587027340114e-05
-4.02802434088858e-05
-2.24401149608172e-05
-1.02825310150498e-05
-6.96365468535735e-06
-3.27985586284107e-05
-3.80268322334384e-06
-1.07672096873193e-05
-4.55132117350962e-05
-4.18077443230799e-05
-2.33764078795932e-05
-2.67458664258123e-05
-9.16655809354294e-06
-1.49144004004291e-05
-1.60951643143511e-05
-2.28020777631566e-05
-3.34027343571817e-05
-1.2576090593947e-05
-5.23777570895853e-06
-1.57873766863602e-05
-1.64334285412803e-05
-1.20926907980288e-05
-1.72411513973507e-05
-2.04684592844356e-05
-3.69799469094172e-05
-2.98300912841977e-05
-1.06447257907509e-05
5.93379134654384e-06
-2.11792521148827e-05
2.02538645971336e-06
-2.18253837839321e-05
-2.33897697171792e-05
-3.62474131228957e-05
-1.73638828931328e-05
-1.53594197723615e-05
-1.93197186535402e-05
-5.36690891532458e-06
-1.03820942941857e-05
-2.75402126023865e-07
-3.8534387393165e-05
-3.43679879577862e-05
-7.91651311169585e-07
-4.56651478227844e-06
-3.1334729209952e-05
-3.78345790361868e-06
-1.12107461465464e-05
-8.01179210454406e-06
-2.41246018738955e-05
-4.04574640350007e-05
-2.3549725363086e-05
-2.65469734335484e-05
-8.25775869163069e-06
-2.2506237033952e-05
-1.62891608778718e-05
-2.24634453491778e-05
-1.91694593004339e-05
-1.1314786982852e-05
-2.85936204946211e-05
-2.82757325369936e-05
-7.8212073937007e-06
-2.23546660636035e-05
-5.02595186406274e-07
7.88869944572049e-07
-2.63507071283355e-05
-2.10572651258595e-05
1.57431325513728e-06
-3.50265830227897e-05
-2.79383918590629e-05
-3.68358929908815e-05
-2.68689397286622e-05
-7.41716443329622e-06
-2.78702992734765e-05
-2.29398375053574e-05
-1.49450195400419e-05
2.04339827941911e-06
-1.31581468915881e-05
-2.2107982534851e-05
-3.20520697660412e-05
-2.4944764966208e-05
-1.21593472758009e-05
-2.50009099380333e-05
-1.99160176674918e-06
-1.77640551746283e-05
-2.3012204920925e-05
-2.25743443396866e-05
-1.80244147783668e-05
-1.99964304559279e-05
-1.25208089485533e-05
-5.6539717736251e-06
-2.95176658430343e-05
-1.92777560135973e-05
-2.84700304278082e-05
-3.09406593884049e-05
-4.76849148156511e-06
-1.54126895374238e-05
-3.29531418101439e-05
-1.52326347922706e-05
-2.36857251280063e-05
-3.81497494689389e-05
-1.2584927043267e-05
-1.16798368607967e-05
-3.52231910968861e-05
-2.35094742491165e-05
-2.48844188829531e-05
-3.7576535402786e-06
1.83492569617732e-06
-9.98273165485162e-06
-1.25857033347368e-05
-1.55024602137285e-05
-3.06676083224929e-05
-2.8957768876878e-05
-2.3239499314805e-05
-1.74536851375379e-05
-1.1580657617521e-05
-1.55806863491222e-05
-2.49913370443268e-05
-2.22682240853464e-05
-2.16297739895099e-05
-6.23699278350828e-06
-1.75836901679185e-05
-2.29803297242514e-05
-2.81556570797164e-05
-2.29358524666677e-05
-3.4970839862055e-05
-1.45840391791381e-05
-2.22938058270157e-05
3.23268785047911e-06
-1.4076109420787e-05
1.02843898192583e-06
-4.14227660961132e-05
-6.87098612275978e-06
-7.20561139703388e-06
-3.44054081075593e-06
-1.97876278637867e-05
-1.69634843595372e-05
-3.32530746252874e-05
-9.91744509192702e-06
-4.02069992525469e-06
-1.09335523081745e-05
-1.25395476606661e-05
-2.20971114309793e-05
-6.58793634321662e-06
-1.4726687566091e-05
-2.85163357719443e-05
-1.05082582418587e-05
5.03578074708313e-06
-4.78451594290749e-06
-2.95446186209848e-05
-3.63439175034515e-05
-3.18141827231946e-06
-1.02916804269561e-05
-1.84045048095308e-05
-1.86058721736119e-05
-1.66140211368354e-05
-2.92594387042773e-05
-2.57364476822085e-05
-1.79468633168119e-05
-2.14043521337496e-05
-2.94730015103271e-05
-2.33408047735279e-05
-3.63490737580463e-05
-1.57223634455723e-05
3.38483973706136e-06
-2.37174589791704e-05
-1.04735497014303e-05
-1.46273105066947e-05
-4.44596068564576e-07
4.85572789115167e-06
-1.74934465354631e-05
-1.44785431253915e-05
-4.47742958250704e-06
-3.49238798937352e-05
-2.64504113412872e-05
-8.49502851675581e-06
-2.61419005854111e-05
-2.87251613782329e-05
-3.93408384227399e-06
-1.02021103154301e-05
-1.73058597229575e-05
-3.61817252553236e-05
-2.37111109901904e-05
-3.21025380074122e-05
-1.84735622866292e-05
-2.2459089004471e-05
-4.05408348299506e-05
-2.47184243071868e-05
-1.59907938416839e-05
-2.93444874180329e-05
-1.83185283702945e-05
-2.87152812218948e-05
-2.26995267141815e-05
-3.24271947649648e-05
-9.4362937708276e-06
-2.89126632713264e-06
-3.425539663311e-05
-7.15799575730984e-06
-3.21511175427589e-05
-9.42832938268121e-06
-1.52918196282456e-05
-2.08389098121419e-05
-1.74989323019227e-05
9.88291439367516e-06
-2.71284512975513e-05
-2.24008694781622e-05
-2.24111319225311e-05
-3.24262815607998e-05
-1.96797118926919e-05
-2.00650913303427e-05
-3.70157798040279e-05
7.14977806991852e-06
-9.59373383150915e-06
-2.45696467824333e-05
-1.69313601287241e-06
-1.42807633743701e-05
-2.60416525208603e-05
-1.11436103280944e-05
-2.65089169040552e-05
1.48073538684036e-05
-1.00625694718328e-05
-1.09332533205813e-05
-1.99004993367677e-05
-2.36660088111916e-05
-2.13213605864386e-05
-3.82512438405826e-05
-1.07346146514603e-05
-1.42569171286796e-05
-1.04539689011025e-05
-2.20758438230081e-05
-2.22322050176421e-05
-5.16226624485376e-06
-1.06199798577063e-05
-2.72154714606925e-05
-1.85084665149745e-05
-1.92639464884447e-05
-6.64189335708647e-06
-5.29739147975152e-06
-1.05941803202747e-05
-9.46451462778614e-06
-2.61537561967012e-05
-8.22080066418576e-06
-5.53594489478348e-06
-1.48274081125656e-05
-1.66078207018071e-05
-3.30618187383474e-05
-1.56014736546808e-05
-1.42443041700274e-05
-1.33947647471771e-05
-3.67664572739617e-05
-1.82242327608567e-05
-1.11950170529546e-05
-3.72468080730374e-05
-2.4392003979297e-05
-1.37466608864413e-05
-2.35577836302037e-05
-2.28260567741411e-05
-5.65245458027291e-06
-6.56729904512946e-06
-1.98224546054924e-05
-3.92192332080981e-05
-3.32695090024796e-06
-3.82409655608491e-05
-2.47376360083381e-05
-2.21148001128437e-05
-1.1471166281869e-05
-8.121839284647e-06
-3.73784450446986e-06
-1.4337965493826e-05
-2.36499024823496e-05
-1.93342065203568e-05
-3.07277401935532e-05
8.94537908875623e-07
-1.59996435315107e-05
-4.88785299998864e-05
-1.18344363674237e-05
-1.24870811005394e-05
-1.26831621909479e-05
-2.55301355982359e-05
-3.06541620947849e-05
3.44397168440741e-06
-9.62273371245081e-06
-1.83560347382784e-05
-1.75985193676911e-05
-9.62747656946867e-06
-2.71959228368085e-05
-1.00596937653129e-05
-2.65002753661744e-05
-3.04899740248963e-05
-1.58296507020157e-05
-3.23544322318815e-06
-3.59177514639589e-06
-3.48526245741015e-05
-1.11152984371816e-05
8.45018388561584e-07
-3.36899871456363e-05
-4.29143783746846e-05
-1.44630465832852e-05
-1.67690480113786e-05
-1.69296176335613e-05
-2.48455469182596e-05
-1.02790376646482e-05
-1.60942097754443e-05
-1.44383266088482e-05
-1.29650374305944e-05
-1.70483648828329e-05
-5.99940294768763e-06
-1.88661445463036e-05
4.17864170978662e-06
-2.91972672527429e-05
-1.42809228964878e-05
-1.11548644261654e-05
-2.32153618177259e-05
-1.29649708990135e-05
-1.66744377069351e-05
-1.74483012192616e-05
-2.57011214996511e-05
-1.4775934424281e-05
-1.73655415591223e-05
-3.5483912634303e-05
-2.36664234111583e-05
-3.95850132599942e-06
-5.67316019614318e-06
-1.8527611530465e-05
-6.55210732750474e-06
-9.57667970298591e-06
-4.81896834771121e-06
-1.31731104783189e-05
-1.38931041145146e-05
-2.36140863399175e-05
-2.23590482333758e-05
-3.05605854548555e-05
-2.13225237833377e-06
-3.96301776647e-05
-1.65951115123711e-05
-1.69744204085471e-05
-1.76383555672817e-05
-2.26033791363947e-05
-1.57143303826413e-05
6.92584227827631e-06
-1.76987114420645e-05
-2.34404650647819e-05
-2.23206492065288e-05
-1.42052104145129e-05
-2.96275140256589e-05
-3.28493796847359e-05
-3.91906932870234e-06
-1.46997241588413e-05
-3.33409884698322e-05
-2.59920648611956e-05
-4.63972225812637e-06
-2.29764019763254e-05
-2.82369370733093e-05
-3.51262900171811e-05
-3.09421578073946e-05
-1.19747108909492e-05
-2.6240672982551e-05
-1.63650124290657e-05
-3.32215907661575e-05
-5.30367192884541e-06
-2.03221555574662e-05
-2.02473795922646e-05
-1.1455045606971e-05
-3.15488435155208e-05
-2.28844881404304e-05
-8.81232387885864e-06
-4.36782204672561e-05
-8.34535522462587e-06
-2.73988650266232e-05
-4.70504589298724e-06
-3.50009422929857e-05
-2.30304684905233e-05
-2.24673156889152e-05
-2.39318449089716e-05
-1.33049035218256e-05
-2.04133614248262e-05
-1.68753014501378e-05
-1.6856187803525e-05
-2.33605365274918e-05
-1.67390786717138e-05
-3.00344787174112e-06
-2.03869398545393e-05
-2.49757505486594e-05
-2.82113966198995e-05
-2.28859273174345e-05
-6.71734439484767e-06
-1.91761474448019e-05
-1.34940618069536e-05
-1.94009074011367e-05
-1.4940582254805e-05
-8.54994761192667e-06
-4.66430746911727e-05
3.47168709284995e-06
-2.13245816379522e-05
-1.93634003457768e-05
-3.07730681830126e-05
-2.38828379018711e-05
-1.77159622065162e-05
-4.59034913024344e-06
-9.57568890596453e-06
-2.47730767932587e-05
-1.27800608327202e-05
-1.21250946317726e-05
-2.65528430566185e-06
-1.34974314160976e-05
-2.28790775749469e-05
-2.00341723800595e-05
-2.62540305289303e-05
-2.05330810838026e-05
-1.28455712591704e-05
-2.19791776561292e-05
-2.43358357457538e-05
2.15599090175207e-06
-3.36376708770462e-05
-2.93562073657118e-05
-1.87040361742482e-05
-2.67816361532105e-05
-1.56929751627503e-05
-7.56905276482973e-06
-1.97546743787778e-05
-2.27180810988097e-05
-6.90075757516221e-06
-1.84895908120096e-05
-2.07033401699989e-05
7.8359094677103e-06
-2.55361698159103e-05
-1.71387482356243e-05
-1.40689250254566e-05
-2.27939919691764e-07
-1.98893225256908e-05
-1.58942919853149e-05
-1.60866651060892e-05
2.32951592114527e-06
-2.49637365309582e-05
-2.64893488076352e-05
-8.5826464845271e-06
-1.13097088877159e-05
-1.60143633829356e-05
-1.697112149138e-05
-1.46843814766148e-05
-1.13649966579375e-05
-3.51192477444466e-05
-3.12339067544228e-05
-1.86591026659603e-05
-2.23904186334509e-05
-1.66663293074368e-05
-8.96303374693984e-06
-2.89171829925524e-05
-1.56895541386446e-06
-2.08945625008828e-05
-7.73467929369997e-06
-9.23488844950874e-06
-3.01987641292535e-05
-3.90465879756073e-06
2.54200616556634e-06
-3.55019752415416e-05
-2.77474456099257e-05
-9.7920772190371e-06
-1.4455953384922e-05
-2.67053651985691e-05
-2.24100807851152e-05
-5.11115723589614e-06
-3.8440647345039e-05
-3.42917971929326e-05
-2.27034225773956e-05
-3.24022974095441e-05
-2.07721452240087e-05
-1.19430586906722e-05
-2.03515683657079e-05
-9.2205126469093e-07
-1.88356172699612e-05
-2.61352609373813e-05
-2.31005431041925e-05
-1.13409457054607e-05
-3.74337687507782e-05
-3.07581410145446e-05
-2.42013624515179e-05
-1.31595602706317e-05
-1.575816099119e-05
-1.6564821096294e-05
-2.35989828833908e-05
-1.65510049827429e-05
-3.61799320204858e-05
-1.93853781361371e-05
1.59568181379836e-06
5.75596606071518e-06
9.75447470169288e-06
-2.34954355186081e-05
-5.47503714075133e-06
-2.69138508017763e-05
-2.92381216335427e-05
-1.81759621709554e-05
-4.75605034934233e-06
-2.03632148741837e-05
-1.14086391734327e-05
-1.47777558892062e-05
-2.00758838603152e-05
-2.38227531772392e-05
-8.72350323948656e-06
-1.12173970957766e-05
-8.06367165465653e-06
-1.59246951570752e-05
-1.8367450991439e-05
-1.23807319107513e-06
-3.2031480802195e-05
-4.31675871692746e-05
-1.98258828985167e-05
-3.54490742716973e-06
-2.11161734663851e-05
-2.25691210625777e-05
1.00634632996587e-05
-2.39366851233202e-05
-9.83840372152788e-06
-1.5982243730837e-05
-3.39359035878993e-05
-1.21954474404553e-05
-7.97241370823809e-06
-4.35661433583859e-05
-2.32447006047591e-05
-4.73970568040201e-05
-4.2518626818079e-06
-9.31514273822511e-06
-2.84695201314166e-05
-1.63159272868559e-05
-2.84186307920504e-05
-3.39683746145449e-05
-2.05842315044684e-05
-8.6264491806074e-06
-5.5405322946877e-06
-2.2379111366244e-05
-1.47399685407008e-05
-2.106634788621e-05
-5.22705978443141e-06
-2.60203795059545e-05
-1.33037081100903e-05
-2.84355902015049e-05
-1.83785170957442e-05
-1.68072992527786e-05
-3.18939887929558e-05
-2.53626823419745e-05
-4.08746341626584e-05
-1.32620045312814e-06
-2.45328326381937e-05
-2.13538341519533e-05
-2.2901179169287e-05
-6.97547388650748e-06
-2.91459493307471e-05
-5.02590541557168e-06
-2.01818906997285e-05
-2.29756183298097e-06
-2.03731352056871e-05
-3.3030635582449e-05
-7.72467227758884e-06
-1.8959630994867e-05
-1.12441026603526e-05
-2.54842440728387e-05
-1.38835597880285e-05
-1.23191124051512e-05
-3.02422307501351e-05
-1.19528347798885e-05
-7.62696703539141e-06
-2.29474335615242e-05
-2.04985755364767e-05
-1.75155313261094e-05
-2.30404590977817e-05
-3.5756839270988e-05
-1.69108766180517e-06
-2.48408023906757e-05
-1.7903411911298e-05
-2.83017577632018e-06
-1.76207129438768e-05
-6.89707315570376e-06
-3.02361472332556e-05
-1.83135472090697e-05
-1.39227253155574e-05
-1.90382354160754e-05
-7.59118929071093e-06
-3.75475008352282e-05
-6.6995870735685e-06
-1.64463172568521e-05
-1.02614011072451e-05
-1.68908118739499e-05
-2.88100760684208e-05
4.06564514975512e-07
-2.58541562826934e-05
-1.59447703307666e-05
-1.0157229971592e-05
-2.29966501980981e-05
-5.22285797778229e-06
-6.36965464532199e-07
-9.12580075183599e-06
-2.41753691760534e-05
-5.1412461528121e-06
-1.95627898745086e-05
-3.14940515563864e-05
-2.78183347690238e-05
-1.71757529522942e-05
-1.46784328679259e-05
-3.41558305734331e-05
-2.21336953399476e-05
-1.10302581671833e-06
-2.19693937832637e-05
-1.58630630365273e-05
-3.53475817099509e-05
-3.04399974886982e-05
-2.27268186122434e-05
-2.38360866563154e-05
-2.0430259934241e-05
-3.32506816861511e-05
4.35273277394262e-06
-1.65419043787777e-07
-1.96530517539011e-05
-9.2931553735294e-06
-5.20101688365959e-06
-1.07102645552062e-05
-9.45854757218908e-06
-2.31765178467174e-05
-1.98915983858151e-05
-1.99481060696541e-05
-2.12257618823971e-05
-7.36181746337996e-06
-2.84269518110504e-05
-9.57505641454107e-06
-2.39904772426373e-05
-2.61366549736263e-05
-4.50665367621749e-05
-2.56523648526475e-05
-1.55477106018629e-05
-3.61250804088791e-05
-1.57445189674254e-05
-2.12752321732441e-05
-3.15233089835558e-05
-2.23589078983863e-05
-8.46725004697751e-06
-1.65494272625494e-05
-1.45984802616871e-05
-1.8788947276371e-05
-2.26935963563151e-05
-9.56687697113052e-06
-1.37439965442944e-05
-1.66790524148456e-05
-2.97260248320326e-05
-2.5668554100137e-05
-2.29706873913705e-05
-1.57368593420142e-05
-2.59242028582898e-05
-3.26885966559149e-05
-6.75842004430897e-06
-2.23390166275495e-05
-2.62280803784462e-05
-2.35283166466625e-05
-9.59608078701594e-06
-3.0289630718135e-05
-2.03039161815167e-05
-2.35128241272251e-05
-1.59807773336231e-05
-2.97050987394854e-05
-2.7567479748179e-05
-2.3588565576286e-05
-2.88444743297601e-05
-1.744236907697e-06
-2.49311789478944e-05
-2.30993277912662e-06
1.56410930679455e-05
-1.93468283724618e-05
-2.22680035873295e-05
-2.69212163896794e-05
-1.83669478996095e-05
-3.72450917170343e-05
-2.06825672035553e-05
2.44999462888283e-06
-2.7822604145103e-05
-2.08197414467429e-05
-5.65807048468508e-06
3.47351200005491e-06
-1.60746728129104e-05
-8.58328292978182e-06
-5.63787945716748e-06
-2.33287892519065e-05
-1.14068935497975e-05
-2.12620646639327e-05
-3.2147687898229e-05
-4.81926266182009e-06
-3.19576682034462e-05
-2.9457556159775e-05
-1.2794452138622e-05
-1.11727088069822e-05
-1.54711305332874e-05
-4.4575234317111e-05
-2.61534338826733e-05
-1.87677609303248e-05
-3.41442263687896e-05
-4.64374381166746e-06
-1.50971054915331e-05
-2.37885823373378e-05
-1.52816715491401e-06
-3.3259310173171e-05
-9.32922543713074e-06
-4.03093339040437e-05
-1.54227087402825e-05
-9.18636141892772e-06
-3.27507380545927e-05
-2.05688592331097e-05
-2.48765796270838e-05
-8.26356940955992e-06
-2.00930556018766e-05
-1.979033292828e-06
-2.40211664118344e-05
3.73109550972536e-07
-5.82686001268396e-06
-2.30051421923146e-05
-2.24774578946982e-05
-3.47872812529831e-05
-1.86806405796602e-05
-3.72698160680639e-05
-2.54991552467258e-05
-1.04426109530699e-05
-4.43668231729248e-06
-2.73778918449791e-05
-8.61970420357355e-06
-3.80915551186142e-05
-2.57329798517284e-05
-2.58586295838088e-05
-2.24051707102052e-05
-2.76230121367585e-05
-2.08823782912431e-05
-1.38812827974628e-05
-1.87453930163829e-05
-2.06022459136028e-05
-2.26943159663853e-05
-1.17425811726719e-05
-2.24650158326741e-05
-1.51006614984914e-05
-3.23669761951788e-05
-1.73989833875037e-05
-1.61335756077552e-05
-2.13202854563752e-05
-1.70233204954245e-05
-1.76841172564165e-05
-1.46207245144381e-05
-1.04878110484891e-05
-7.9876816298247e-06
-9.9493367806262e-06
-2.56774061426182e-05
-2.33266467736695e-05
-3.24755000930184e-05
-1.22214063513107e-05
-2.86153500375008e-05
-2.1434404290391e-05
-1.17099907818307e-05
-3.26822748075949e-05
-2.79575730863171e-05
-2.82533981754938e-05
-2.14315467981975e-05
1.79838882502365e-06
-2.0760315801047e-05
6.41979160096251e-06
-1.14506359797428e-05
-1.92945558624247e-05
-1.24787073028536e-05
-4.10718842791593e-05
-1.14147594370224e-05
-1.27376835569792e-05
-3.9157275781069e-06
-1.27558625927581e-05
-7.79216592270469e-06
-9.37907352741289e-06
-3.34074466665377e-05
-1.48679092463813e-05
-3.59438951685168e-06
-2.57296416831401e-05
-1.17191375651573e-05
-3.56595172547632e-05
-2.97706930332963e-05
-5.87358999799631e-06
-1.96495262741122e-05
-4.47012091037319e-05
-1.79553678127698e-05
-8.05449502990596e-06
-2.44205679484391e-05
-2.99845910465508e-05
-4.80674091839942e-05
-7.53783206007736e-06
-2.02870104330068e-05
8.02076683405431e-07
-1.66236761956695e-05
-3.27444600881739e-05
-1.7532889594904e-05
-2.15357658670901e-05
1.23923034093403e-05
-5.97985696428845e-06
-1.78721209626276e-05
-2.97059150420543e-05
-1.36732099279072e-05
-2.32438812792744e-05
-3.66275681359844e-05
-1.64829616959811e-06
-8.53053025455097e-06
-1.38064423426155e-05
-3.2393652168215e-05
-3.44478678807586e-05
-2.31729124041213e-05
-2.76893657401033e-05
-1.39050078589915e-05
-1.72147966532028e-05
-4.82088378432724e-06
2.25077714695242e-06
-3.92952775649809e-05
-2.40602079315882e-05
-1.83005846578688e-05
-1.45376661284094e-05
-9.10336898969703e-06
-6.52143127182717e-06
-9.04646842292244e-06
-2.1877452925358e-05
-9.65090815505025e-06
-1.08382586240182e-05
-2.80506892683821e-05
-2.04824307965514e-05
-2.85251409843785e-05
-2.29664997770822e-05
-1.70262735191214e-05
-3.05169121456916e-05
-8.97682013920711e-06
-8.90486613506827e-06
-4.14858744038258e-05
-2.10683512689354e-05
-1.4746849768404e-05
-7.61993667503029e-06
-3.08699235964654e-05
-2.44279522637343e-06
-1.70131345988586e-05
-6.46885092129042e-06
-2.19626539861839e-05
-1.07148980143434e-05
-6.8871503510519e-06
-1.2932992530484e-05
-3.21278649736239e-05
-4.50204990221402e-05
-2.03536218100973e-05
-1.53006930792599e-05
-9.05364931352572e-06
-2.53353987065445e-05
-3.29440705902112e-05
-3.21230211698276e-05
-3.43987237342576e-05
-2.76711706481758e-05
-2.01620956222074e-05
-2.36854154262307e-05
-2.34075109155147e-05
-2.63857024689502e-05
-3.6989416416728e-05
-2.69776744888307e-05
-3.5116557532158e-05
-2.68227930056985e-05
-1.11902553659287e-05
-1.46970766497004e-05
-2.54421620111654e-05
-1.79318094342382e-05
-2.08767704228732e-05
-2.3230650678223e-05
-4.96933657812933e-06
-2.12091861651765e-05
-2.53683878591891e-05
-2.24160118927799e-05
-3.20514903961099e-05
-1.78404573957045e-05
-2.07683764240849e-05
-9.64731187219131e-06
-3.12304783582215e-05
6.04228655101265e-06
-3.38788256617973e-05
-3.18614131253817e-05
-3.37390013831245e-05
-1.37569142749599e-05
-2.30476396416668e-05
-2.21036857645912e-05
-1.64146525987941e-05
-2.37140217980526e-05
-2.04543953690761e-05
-1.78110055220211e-05
-1.47492781339849e-05
-4.12478182601289e-05
-1.40684105093384e-05
-2.59765344220085e-05
-3.7403882204881e-05
-1.84744062538911e-05
-2.79016106602729e-05
-2.77578498467149e-05
-1.67367142170817e-05
-1.45327048157108e-05
-1.69262188848184e-05
-1.80728171426879e-05
-2.48658390899603e-05
-2.75564236786507e-05
-1.25189970828188e-05
-1.262987784033e-05
-3.56238437725901e-07
-2.19619964325084e-05
-2.93163081166852e-05
-1.43400472269312e-05
-3.2458680241471e-05
-1.39242345834132e-05
-2.72168913316787e-05
-1.90289246066717e-05
-4.06171896491041e-05
-9.28255864536281e-06
-3.52019777613284e-06
-1.43525701559047e-05
-2.23281429273047e-05
-5.57100353947734e-06
-2.09033740354065e-05
-3.97383977102116e-05
-1.1307188014391e-06
-2.9357422965787e-05
-1.82693042510261e-05
-4.32467785174529e-06
-1.0202443838847e-05
-1.87731453887354e-05
-2.73976473079232e-05
-1.43547741354683e-05
1.31563615791455e-06
-9.86686966530379e-06
-7.77974954455659e-06
-2.97353341187178e-05
-1.08522758218462e-05
-3.7370917639299e-05
-2.08205320197497e-05
-3.10866118475511e-05
-9.93069979923678e-06
-2.83816152223358e-05
-3.9951000604019e-05
-1.62704217953759e-05
-1.30238406635034e-05
-3.09099641714061e-05
-1.62764672458197e-05
-2.0380453727213e-05
-3.53673836482332e-05
-3.57939510435358e-05
-1.82187486505809e-05
-7.14379811885366e-06
-2.14409406417947e-05
-2.73839532064474e-05
-9.0981020898705e-06
8.57966957556295e-06
-2.40628166360552e-05
2.1348050002817e-06
-2.19428552850084e-05
-2.73859173895553e-05
-7.09824983814188e-06
-3.87849363482466e-05
-1.36789013730471e-05
-1.69970908930938e-05
-4.60824568464862e-05
-1.39020460413057e-05
-1.37984046898529e-05
-3.1193019463343e-05
-2.87057055540038e-05
5.53804341815129e-06
-5.09905068086685e-06
-3.06499853511427e-05
-1.15710984862752e-05
-3.35706223508631e-05
-1.67181645056484e-05
-8.94510486689026e-06
-2.81272224934594e-05
-1.92112559751299e-05
-2.29244728208579e-05
-3.85455594410949e-05
-2.09198041062011e-05
-2.05508377729759e-05
-1.97458034043195e-05
-1.55047645690672e-05
-1.91146714643039e-05
-2.73364535879581e-05
-3.2112876124433e-05
-1.33154266863445e-05
-2.24728953025243e-05
-1.56057508306353e-05
-1.92486963321014e-05
-1.77273095848318e-05
-7.06573101902646e-06
-9.97436019639643e-06
-2.63096499912247e-05
-1.68266813313921e-05
-3.52151952082738e-05
-2.48940749189694e-05
-2.76653385959835e-05
-3.22723588425592e-05
-1.58213087380427e-05
-5.15846510409844e-06
-1.526688748845e-05
-2.83777842872514e-05
-2.02872081125598e-05
-6.86485787692041e-06
-1.98450666801371e-05
-2.29846901865433e-05
-3.03457539919531e-05
-2.34339455932124e-05
-1.85052447846001e-05
-3.65639007779649e-06
-9.38838696312257e-06
-3.30648210025142e-05
-1.84961971446365e-05
-2.84598785917114e-05
-3.07489066406382e-06
-2.83929838633069e-05
-1.25641632968465e-05
-2.81906800524941e-05
-7.81895455749813e-06
-1.98390656720596e-05
-1.52525727436129e-05
-1.72815375438863e-05
-3.27349758651234e-05
-4.94058266922631e-06
-2.84538494233287e-05
6.97369541626527e-07
-1.48277775622991e-05
-2.63343055274874e-05
-9.55993633582055e-06
-2.27147416648567e-05
-2.85387607252167e-06
-9.94940437642567e-06
-3.36381334280664e-05
-2.62788308920429e-05
-2.19755720645745e-05
-6.63965202874755e-06
-2.86196349159108e-05
-2.74338657437041e-05
-4.43621341023883e-05
7.43685048396901e-06
-3.77617584584649e-05
-3.96315747689903e-05
-2.61503406670696e-05
-2.55049160156465e-05
-8.14623771335675e-06
-2.26615883516661e-05
-1.0951466364554e-05
-7.49825447397159e-06
-2.5060289767972e-05
-1.62855956606742e-05
-1.07962461943942e-06
-2.15028985179808e-05
-6.84727133424218e-06
-2.4447656730321e-05
-3.49323397019215e-05
-1.40543120502309e-05
-3.89506833002927e-05
-2.40415877360311e-05
-2.40771708286906e-05
-2.80035716382352e-05
-1.55074532474022e-05
-2.99974961430718e-05
-2.34063075602215e-05
-2.44776263453038e-05
-1.09511128966001e-05
-1.02742766331564e-05
-3.43403008106235e-05
-3.06837717468035e-05
-1.11200981208262e-05
7.15260346850884e-06
-1.62415153712231e-05
-2.91056982959896e-05
-1.23736364004633e-06
-3.43907668503512e-05
-2.03965612616617e-05
-1.35529169548483e-06
-1.98514629531109e-05
-1.14162725289131e-05
-8.60690678969976e-06
-2.6559529423151e-05
-2.61852691896851e-05
-1.84263402558104e-05
-4.89076404208034e-06
-1.38064773081983e-05
-1.32852270002768e-05
-1.21416084610122e-05
-4.18522063420664e-06
-1.03743749034868e-05
-2.06881357411998e-05
-2.25700331025143e-05
-3.47980122677806e-05
-8.94141075077147e-06
-6.7514284270957e-07
-1.54200519546381e-05
-1.254484783604e-05
-2.49666814528946e-06
1.37407923314413e-06
-4.66252112014151e-06
-1.50319284151634e-06
-3.67213944666557e-05
-1.31047252995315e-05
-7.05562481220528e-06
-3.4983630487827e-05
-2.10406237605507e-05
-1.98562817628661e-05
-7.54855227144739e-06
-3.63454206064228e-05
1.15638107348971e-07
-1.54891852502934e-05
-2.00028963581103e-05
2.75144629376519e-06
-9.61227672600164e-06
-1.36263919096184e-05
-1.02250868515902e-05
-1.2583983217729e-05
-2.05289524102246e-06
-1.80401322867176e-05
-3.5739561560807e-05
-2.79746056098667e-05
-4.58737541469937e-05
-6.0834693056483e-06
-1.60982462162743e-05
-2.77394981348056e-05
-2.06902569044227e-05
-3.61957991235524e-05
-1.71491842762324e-05
-9.7804184447116e-06
-2.28067507649845e-05
3.96747266074004e-06
-1.38366913871709e-05
-2.48652324726779e-06
-2.24966684037935e-05
-3.21289954263987e-05
-2.19545958811715e-05
-3.13822535368486e-05
-2.55227324014546e-05
-2.75063759040936e-05
-2.39735732791432e-05
-1.71050738574205e-06
-2.1157197831648e-05
-1.04828650109398e-05
-2.12006283145487e-05
-1.69085207753562e-05
-1.95607791742554e-05
-1.13403252143437e-05
-2.30867461108711e-05
-1.15002626671361e-05
-1.1010600823268e-05
-1.73108645415954e-05
-3.92177449178153e-05
-3.36171842371709e-05
-2.48842548687397e-05
-1.27662802141218e-05
-1.21339628708882e-05
-1.5001117469509e-05
-2.23399945136069e-05
-5.45412551602402e-06
-9.32686192304503e-06
-3.546929253024e-05
-4.20099574233714e-06
-1.26146563204347e-05
-2.28731509433247e-05
-2.70717216188203e-06
-8.88210923108876e-06
-1.84280587095729e-05
-2.73191555723414e-05
-1.186849432625e-05
-1.39597102110417e-05
-2.25426493517296e-05
-1.47945036414578e-05
-8.58232017196203e-06
-4.39284748658837e-05
-2.79436656123994e-07
-9.57830468039394e-06
1.5173815039348e-06
-1.14841108312322e-05
-2.00399046521493e-05
-2.75832304397912e-05
-1.69128252018275e-05
-2.38724231943182e-05
-2.04480053668953e-05
5.82908369940723e-06
-1.43082098865088e-05
-6.56330363387536e-06
-1.8506310341921e-05
-1.51687543328224e-05
-2.31890361889731e-05
-2.13471669057432e-05
-1.30201547780708e-05
-3.1332730135405e-05
-4.9278266237812e-05
-1.7633609458834e-05
-1.74841258652406e-05
-2.25769096366567e-05
-9.35527958483016e-06
-6.73168774442281e-06
-3.6500583089537e-05
-1.74750711618328e-05
-1.62824052315039e-05
-1.53108503469727e-05
-2.73578648191595e-05
-1.98758495728175e-05
-2.09744718121729e-05
-2.30043046116086e-05
-1.50589500910318e-05
-6.64898545534711e-06
-2.04041212874271e-05
4.06196172646076e-06
-2.3288892282196e-05
-7.68255546771721e-06
-9.5885314379069e-06
-3.26604852586328e-05
1.16060553646623e-05
-1.19839679908283e-05
-3.3257153584452e-05
-1.75265714541895e-05
-1.48641491513661e-05
9.02653087400362e-07
-3.45461493193923e-05
-7.90746805115632e-06
1.20283152363051e-06
-3.09039787616816e-05
8.37340894051898e-07
-1.20886401147302e-05
-3.48453982100303e-07
2.43184240157367e-06
-3.93756859411981e-06
-7.5634201690001e-06
-3.1886854838426e-05
-1.59619808906967e-05
-1.67464827368314e-05
-2.34278379192194e-05
-3.31363585384826e-05
-3.55199585648698e-05
-1.53537142744578e-05
5.92303135362525e-06
-4.06798017687635e-06
-1.25780649375745e-05
-3.34856357397789e-05
-4.09183885723513e-05
-1.47551437379463e-05
-2.42877940198279e-06
-5.90447007118296e-06
-3.76619769696376e-06
-1.2217058971276e-05
-1.72576745070897e-05
-3.54479444290466e-05
-2.65627502220791e-06
-1.04786096093357e-05
-2.25578072653303e-05
-1.63927617199997e-05
-2.1948989114045e-05
-2.72949265293469e-05
-2.80886071129023e-05
-1.57810330655449e-05
-4.98410766196587e-06
-5.23177303994465e-06
-3.52427404353755e-05
-2.52050611412789e-05
-2.13683428433809e-05
-1.79634429248479e-05
-6.7659173362998e-06
-1.62607925924159e-05
-2.97715468071783e-05
-1.05079671188738e-05
-1.18293915012899e-05
-4.09042498176052e-05
-1.93150654902102e-05
-2.9813391982388e-05
-1.06918040838033e-05
-2.66325863174352e-05
-3.66010862045199e-05
-3.0232148270177e-05
-3.95620091544158e-05
-1.28665702909655e-05
5.19899192422323e-07
-2.8320842730971e-05
-2.68971366238237e-06
-2.75135601240943e-05
-2.06733659693448e-05
-3.1347902518011e-05
-1.91218999524497e-05
-1.90918111309664e-05
-7.78110830098184e-06
-3.34008997543671e-05
-2.3935928852851e-05
-2.99724358780819e-06
-4.04937182241533e-06
-2.04398548695094e-06
3.35798287506912e-06
-2.94357079653608e-05
-2.5514417612951e-05
-4.07234289393452e-06
-2.04263994413784e-06
-2.2801100174313e-05
-1.94869399715731e-06
-3.11001179911386e-06
-1.92174756381666e-05
-1.5587457393444e-05
-2.72397964331265e-06
5.41838811479364e-06
-2.4674445255761e-05
-1.96303717535376e-05
-6.68617403211616e-06
-3.61731425146664e-05
-1.28226392339182e-05
-4.71254880767093e-05
-3.19272545651809e-05
-3.35113042637004e-05
-1.27589847242126e-05
-5.81199452577846e-06
-1.57630037433689e-05
-2.47187648942031e-05
-3.33753508015887e-06
-2.46811397917499e-05
-1.93464215033577e-05
-3.06081241748544e-05
-3.35270431259874e-05
-3.76499828038587e-05
-2.75989854854927e-05
-1.18863884230327e-05
-1.0236709444139e-05
-3.34075621284989e-05
-1.43697789580112e-05
-2.32595527816078e-05
-2.80316358672207e-05
-1.84034506174594e-05
-9.50853837720218e-06
8.46315811346707e-07
-1.08948820674198e-05
-2.02400378578156e-05
-3.54456231380432e-05
-3.06189318472265e-05
-1.51120717014675e-05
-2.4060909145459e-05
-1.77377258606298e-05
-3.91579045239126e-07
-1.13101430339698e-05
-8.90988150781474e-06
-2.38377875094275e-05
-2.2516066364862e-05
-2.85459931267072e-05
-7.0732836074302e-06
-1.84985392897515e-05
-4.64022783856681e-06
-2.50626705981206e-05
-3.34800739601189e-05
-9.36762046863057e-06
-1.54146804837839e-05
-3.12894901441901e-05
-3.25291586251792e-05
-1.81267084063001e-05
-3.54516173650875e-05
-3.36485367738009e-05
-1.20859390762676e-05
-9.62661518303242e-06
-1.32975019891795e-05
-2.77444798346235e-06
-2.08881307680992e-05
-8.60075802790561e-06
-2.42082878233975e-06
-2.18364579884224e-05
-3.93752693374944e-05
-2.95133354021825e-05
4.24240289988295e-06
-7.90226919719628e-06
-5.35240522453752e-06
-1.7127120546413e-05
-2.93771131739897e-05
-2.74010856288629e-05
-2.72731566345779e-05
-1.22029570606813e-05
-3.45912548048892e-05
-2.70407676225395e-05
-1.65748576164545e-05
-1.35706664390754e-05
-1.27165482994781e-05
-2.828829063888e-05
-1.38279030929741e-05
-3.01753322688238e-05
-2.2987053528063e-05
-1.10312677851787e-05
-1.22173536602524e-05
-2.01699380981711e-05
-1.42237292753683e-05
-4.3074496194169e-05
-2.95964575822256e-05
-3.39199110804414e-05
-2.59881465990652e-05
-1.73980844588904e-05
-1.31923869975766e-05
-2.36687481116376e-05
-1.06916818878142e-05
-1.36610009003869e-05
-8.49834034072001e-06
-2.60535829122462e-05
-2.19537181361338e-05
6.38778119856602e-06
-2.86996526882101e-05
-3.23759185195853e-05
-2.47601344794367e-05
-5.01406609376438e-05
-1.99946560476483e-05
-1.09373108699627e-05
-4.07892346443622e-05
-2.53545057621298e-05
-1.98761823913262e-05
-1.23602755438316e-05
-2.14050428940679e-05
-9.2732473190884e-06
-8.4402744675886e-06
-2.38001608366292e-05
-2.43458121042956e-05
-1.40013785281957e-05
9.67174057903452e-07
-3.95560169955263e-05
-2.63068758587717e-05
-1.31145898243545e-05
-1.29302738050986e-05
-2.82323237618306e-05
-3.98792079583867e-05
-2.76549285763056e-05
-1.61157731113984e-05
-3.45819092883257e-05
-1.95443997987433e-05
-9.85537814771528e-06
-1.66889657793188e-05
-3.49603921593626e-05
-5.34620844867016e-06
-1.0002162086307e-05
-6.24671621034787e-06
-2.26463994072037e-06
-2.6760677589459e-05
-2.95019783378946e-05
-1.60933744922528e-05
-1.38015516104145e-05
-1.0925097271603e-05
-3.38617554221188e-05
-4.02385842544807e-05
-1.13769158447941e-05
-2.45314578474296e-05
-3.12032562772422e-05
-3.25005566374963e-05
-3.10775808895381e-05
-1.98033344073016e-05
-1.34679100669735e-05
-2.4411419402281e-05
-4.52056463553432e-06
-6.96318228039027e-06
-1.92985034995892e-05
-1.71540622837472e-05
-3.16458428403727e-05
-5.30155437701732e-06
-2.74873637807614e-05
-5.27522328193013e-06
-2.05817227147119e-05
-2.85732860367287e-05
-1.78326816416791e-06
-8.1178485128607e-06
3.52457527595165e-06
-3.57760580190477e-06
-2.93532008878889e-05
-1.67466705029378e-05
-1.32242690719044e-05
-2.09447493450512e-05
-3.22898840855322e-05
-1.29384428605465e-05
-7.78393823279473e-06
-1.30400771586157e-05
-3.31181488764416e-05
9.80795065238284e-06
-3.65547891238812e-05
-2.69023674651294e-05
-2.97306481149372e-06
-2.12424579426583e-05
-7.82259095130484e-06
-1.79670827750662e-05
-2.59524824090589e-05
4.10536441041495e-06
-4.11547110907246e-06
-1.34259995963703e-05
-2.19893132204947e-05
-2.0698041780025e-05
-1.360239917588e-05
-3.77249518859527e-05
-1.33781237678227e-05
-2.16309874069097e-05
-1.61564044896323e-05
7.66119110184144e-07
-1.49579749915896e-05
-2.52035504511034e-05
-5.11336857179785e-06
-6.85748992406293e-06
-2.96119788185181e-05
-2.53494061351714e-05
-6.72552882520995e-06
-3.00170496698901e-05
-1.72062186532795e-05
-1.67202416121857e-05
-1.80864963048092e-05
-2.24463406530909e-05
-2.84698352953141e-05
-3.86328727659713e-05
-3.24027890553888e-05
2.40447806578188e-06
5.96048421086965e-06
-3.24033225412145e-05
-3.50853365649274e-06
4.73685166404921e-06
-1.97249701653705e-05
-3.89200276592219e-06
-2.08125843415281e-05
-2.02120840747638e-05
-2.12836935260575e-05
-1.37252725112376e-05
-7.29442173409115e-06
-5.9610950240337e-06
-7.58109799663218e-06
-3.05822952762744e-05
-2.25327982154047e-05
-1.2445240985894e-05
-2.95411385791275e-05
-3.97826275865159e-05
-2.96321113525167e-05
7.64282975927187e-07
-1.47272151837693e-05
-4.12804098938174e-05
-1.17025715077614e-05
-2.20993402760605e-05
-1.98444889031591e-05
-3.04591797676865e-05
-2.89624984257261e-05
-3.21081873349507e-05
-3.50279509195989e-05
-1.19854080993786e-05
-1.00501462306437e-06
-1.73841195698013e-05
-6.2344664762967e-06
-1.78784935077062e-05
-7.27768256639385e-06
-2.08964841138009e-05
-6.77950606684763e-06
-2.08011569227642e-05
-2.66298619981749e-05
-1.12022484950221e-05
-7.60377977140958e-06
-1.63687147346167e-06
-2.96556571832671e-05
-1.64815710734785e-05
-9.62727377394589e-06
-1.96787655093309e-05
-2.63214380314134e-05
-1.88914982215142e-05
-3.88539222922861e-06
2.96671175172774e-06
-1.68168242221525e-05
-2.4925677068118e-05
-1.95209565562676e-05
-2.42243340969781e-05
-1.50383650661981e-05
-1.42707368688789e-05
-2.15835413904286e-05
-4.93798154103032e-07
1.01362971159317e-05
-1.7453387708329e-05
-2.31179236091189e-05
-4.1392323060668e-06
-2.38522754788669e-05
-2.33431313855025e-06
-3.4979126108324e-05
-1.17949684973388e-05
-1.04221550194644e-05
-2.564042631209e-05
-2.98858444314917e-05
-2.17054087769716e-07
-1.41259881783344e-05
-6.56714885051695e-06
-2.58769342667642e-05
-1.55031217494872e-05
-2.75348119055086e-05
-1.73261753658454e-05
-1.17327346101064e-05
-1.58282741074755e-05
-2.23466861387074e-05
-1.67340610829938e-05
-7.91393654853795e-06
-3.4386156409027e-05
-1.3089163468275e-05
-2.64016816021264e-05
-6.9147259725603e-06
4.66792508991245e-06
-2.22280388609506e-05
-2.60837494012606e-05
-3.32919983322532e-05
-4.97048597565021e-05
-1.91230973885273e-05
-1.10332072787684e-05
-2.73362498342817e-05
-9.41521233239366e-06
-1.25671347507196e-05
-1.67408923338217e-05
-5.69643119723032e-06
-2.42422282071169e-05
-5.96327100231892e-06
-2.63000334739682e-05
-4.87973648032281e-06
-2.7400073636302e-05
-2.79109200465995e-05
-2.80708455016795e-05
-1.52928932473115e-05
-2.22223170482414e-05
-2.52575785791124e-05
-9.19140601084495e-07
-7.10845415736594e-06
-1.04851890414494e-05
3.70724688142983e-06
-1.26272419188241e-05
-1.55568367012667e-05
-2.88050011177756e-05
-1.83552236076295e-05
-5.71714108738223e-06
-3.08417799614399e-05
-3.77767518415089e-05
-2.61626768889862e-05
-8.42115549530936e-06
-1.52619720373151e-05
-2.77228486792826e-05
-3.08741290366754e-05
-2.38874393727756e-05
-8.92556418277807e-06
-1.93805781385739e-05
-2.17423241268339e-05
-1.60265252939598e-05
-3.7818991178487e-05
-1.81032051682548e-05
-2.382860214776e-05
-1.99455069488228e-05
-1.13531558890398e-05
-2.19394140526068e-05
-2.26139598221616e-05
-5.400240320725e-06
-3.02477213799354e-05
-3.15067678066617e-05
-2.59965667281508e-05
-1.6273382549592e-06
-3.71821103548292e-06
-3.8787105891442e-05
-3.27633399326639e-06
-1.16103249938441e-05
-3.96983277739406e-05
-2.13317124195683e-05
-3.62743354879202e-05
-1.26953471480544e-05
-2.30522021408451e-05
-1.22380840654719e-05
-4.08283351807198e-06
-1.91470448428779e-05
-6.87799283952649e-06
-2.37450621820916e-05
-1.44442463285521e-05
-1.04756546357292e-05
-2.12894503639517e-05
-2.16810716549135e-05
-2.74246524602948e-06
-7.77347913625856e-06
-1.69844715138527e-05
-2.95314333171018e-05
-2.84177294787469e-06
-3.36201152460581e-05
5.68392680313961e-06
-7.56286084352494e-06
-2.27091423781178e-05
-1.07866986771379e-05
-1.66611268590876e-05
-1.70923792902073e-05
-2.44706337308776e-05
-1.13447062373108e-05
-3.03971979859462e-05
-2.03089299355263e-05
-6.88677623919576e-06
-2.72070203076262e-05
-5.429085604673e-06
-5.59224920799873e-06
-1.18305859949393e-05
-3.27791950292214e-06
-4.05453023173305e-05
-2.32600136542665e-05
-8.13820056068815e-06
-2.30377386636079e-05
-1.99875971966997e-05
-1.25748515009372e-05
-1.45169503192288e-05
-1.77667690170309e-06
-3.02552217296182e-05
-9.45249980727749e-06
-2.33449804710992e-05
-2.5608609350691e-05
-7.75983872856992e-06
-2.56951562250553e-05
-1.60113099927199e-05
-1.89548902026898e-05
-1.67043144940906e-05
-3.02004039723015e-05
-1.61550474172172e-05
-7.99936836374627e-06
-3.11227176800396e-05
-1.45600411093672e-05
-1.3146105781628e-05
-2.77435672244371e-05
-1.99235493264264e-05
-9.51095972203048e-06
-2.01837668076588e-05
-4.97514047027924e-06
-3.79426956356372e-05
-1.70998285316807e-05
-2.18990276788287e-05
-3.17452039256803e-05
8.73921568538874e-07
-3.13021108298167e-05
-2.96128414048886e-05
-2.52377691703785e-05
-1.15984998091113e-05
-2.58490399982113e-05
-2.57488827003812e-05
-3.04023776473872e-05
-3.01736526906026e-05
-1.92055652703054e-05
-2.62011430520925e-05
-2.40614936728166e-05
-2.32954508541472e-05
-1.73368166197381e-05
-1.01016995939928e-05
-4.65507696737611e-06
-2.86622033835275e-05
-2.8656860995693e-05
-1.89490277210838e-05
-3.810507205023e-05
-9.93820785889254e-06
-1.5138475410822e-05
-7.36693447587037e-06
-1.27659431014723e-05
-1.92770385089071e-05
-3.04462656165499e-05
-3.34208785394548e-05
-3.32713356707092e-05
-2.83887993757235e-05
-1.96851283159146e-05
-1.99616997934768e-05
-3.11830918922534e-05
-2.92509884895595e-05
-3.10824931215011e-05
-3.44240224712421e-05
-1.05736187652527e-05
-1.56282504752066e-05
-1.99507242810576e-05
-1.86949134136499e-05
-1.95080811393224e-05
-2.18444363296839e-05
-1.87994428654384e-06
-1.19083670454311e-05
-3.24160525524091e-05
-1.97883175107192e-05
-3.65612860072091e-05
-8.66692369857594e-06
-9.66112220691501e-06
-4.94870990792766e-06
-2.43583074178027e-05
-2.46103654654803e-05
-1.48469866665386e-05
-9.06195195934172e-06
-3.05949703558267e-05
-3.02408665126259e-05
-2.42821446891658e-05
-2.2560374708013e-05
-1.36104405015611e-05
-1.77602204115567e-05
-2.09861276030444e-05
-1.68567815949638e-05
-2.01608173129447e-06
-1.10991678591097e-05
-1.51324584143333e-05
4.42124543783828e-07
-2.03615948970039e-05
-2.20551176482948e-05
-2.27951067987482e-06
-1.47330719992915e-05
-3.76170726508443e-05
-1.02962712227722e-05
-3.79966036316116e-05
-2.43879025816189e-05
1.7962141004287e-05
-2.48442509764416e-05
-2.06320625132247e-05
-1.84989547414005e-05
-1.21858415964138e-05
-1.41416821617792e-05
1.02079165072962e-05
-2.24509972655232e-05
-2.21063722137967e-05
-2.12355487329107e-05
-3.23448000732267e-05
-2.53606536522899e-05
-5.91409567350204e-06
-3.06070012409269e-05
-2.11157208617181e-05
-5.84147001137571e-06
-1.11771759453284e-05
-4.59713355109268e-05
-2.08952177150609e-05
-7.35263184516525e-06
-1.64363544896589e-05
-2.98188834983158e-05
-7.57147720860398e-06
-2.10792778982851e-05
-1.72291832274627e-05
-1.24071809824257e-05
-2.77403268704701e-05
-2.40165976861087e-05
-1.43514903950041e-05
-3.81171946502511e-07
-2.00059306723048e-05
-5.67260522549009e-06
-4.62867810340212e-06
-3.68466942450208e-06
-1.0002825752079e-05
-1.59022860527013e-05
-4.96516321059956e-06
-2.28450024624911e-06
-1.31578995661606e-05
-1.51130604506495e-05
-1.18563161427883e-05
-1.98295319458683e-05
-3.7032913014505e-05
-4.81786763205597e-07
-3.7774734738332e-05
-1.51453281315573e-05
-2.58458424245195e-05
-1.01766353728011e-05
-2.57165380699783e-05
-2.31576432493851e-05
-2.90086458535483e-05
-2.74068859679909e-05
-1.87483705641532e-05
-1.37652339817784e-05
-2.38499653719859e-05
-1.9297771726572e-05
-2.24175831015459e-05
-1.54854353205009e-05
-2.77650360734865e-05
-1.95708418298203e-05
-5.82971900490739e-06
-4.05443260179366e-05
-1.16204355048274e-05
-2.21473973067666e-08
4.1789751393286e-07
-2.26647582713727e-06
-1.04070645808714e-05
-2.92876825694686e-05
-3.31881939425354e-05
-3.68344125179241e-05
-1.96590522668712e-05
-1.49967526220506e-05
-1.82890415813149e-06
-1.9078402730208e-05
-1.46046228023406e-05
-1.26383383126294e-05
-2.35042827867816e-05
-2.54571757440529e-05
-2.99846603239199e-05
-2.47270050948575e-05
-2.20844579389198e-05
-1.00081337169617e-06
-2.94664220874358e-06
-1.55659561042468e-06
-1.31401535571144e-05
-2.48648007866595e-05
-2.12421510936392e-05
-1.62999439126511e-05
-8.16332331702693e-06
-1.3917728514332e-05
2.07236659874474e-06
-1.07039786991841e-05
-3.43210430816556e-05
-2.05780136693644e-05
-2.85447058280236e-05
-2.12934397339364e-05
-3.16294615340113e-05
-4.56436095680721e-05
-2.70459831210475e-05
-1.42674726725518e-05
-2.09012778963932e-05
-3.81201506390359e-05
-1.65142212513294e-05
-1.398846034834e-06
-2.93407125182698e-05
-2.92412635434346e-05
-2.74462440088626e-05
-2.69862687597361e-05
2.03789875266845e-07
-2.54085037054708e-05
-1.46036795854332e-05
-2.56106360331913e-05
-7.42306900950247e-06
-1.75995732793912e-05
-3.47514867393231e-05
-2.46351351789934e-05
-1.36715879582394e-05
-1.18064608569941e-05
-6.18095251495045e-06
-1.28430249474505e-05
8.13037563738031e-06
-1.09872145384642e-05
-1.71866192099054e-05
-2.28777905349177e-05
-2.82373885012567e-05
-1.64625926179577e-05
-2.8717661315419e-05
-1.31226309089932e-05
-4.28706289778944e-05
-1.4638530287851e-05
-1.94548440088158e-05
-1.91511076586738e-05
-3.28097719960759e-05
8.66065178870034e-06
-1.9854077088274e-05
-2.42958514125811e-05
-2.50389410828601e-05
-1.95467695136011e-05
-1.95032068278964e-06
-1.51210971519034e-05
-1.14767791662785e-05
-1.17731375665912e-05
-1.63347204603389e-05
-8.88494627907964e-06
-1.02285890633565e-05
-3.58247978818995e-05
-2.37559159162913e-05
-1.60673559759559e-05
-6.73427737224419e-06
-2.03794422539252e-05
-1.56902713576555e-05
-3.75146467131548e-05
-2.22531524599949e-05
-2.12276559690482e-05
-1.67844483700225e-05
1.31016259050838e-06
-1.19447321166837e-05
-1.12378006739305e-05
-3.67556364571337e-05
-1.290990196908e-05
-2.27527127889268e-05
-1.10828187106396e-05
-2.35116209498773e-05
-2.28570940655467e-05
-3.90198440466491e-06
-1.68255575121009e-05
-1.46302084475151e-05
-3.82533265582007e-06
-3.70523030160774e-05
-1.27788989683044e-05
-5.94490050694099e-06
-9.55997765296039e-06
2.95817362668065e-06
-3.01004986257166e-05
-1.63247721800478e-05
-5.85036267354207e-06
-2.45233700295377e-05
-3.5863674316315e-05
-2.17623268126117e-05
-1.76681101091644e-05
-1.09484053769522e-05
-2.64204835651259e-05
-2.04578424672512e-05
-3.18587212816397e-05
-3.51752390664579e-06
-1.98319761214994e-05
-1.78049616383378e-05
-2.73561625990857e-05
-5.9812082545102e-06
-1.72416494412395e-05
-7.12493586814329e-06
-1.98354536343636e-05
-1.86169043251576e-05
-2.58926693185648e-05
-1.51978161484295e-05
-8.64874580505877e-06
-7.3704030857732e-06
-4.7081214702929e-06
-9.72298971067607e-06
-3.72005102251031e-05
-1.87136728839996e-05
-2.70132907993416e-05
-1.85268821795264e-05
-3.52637352693313e-05
-1.15869126807224e-05
-2.98361930882568e-05
-8.41277349141782e-06
-1.26821470740969e-05
-1.50259795317827e-05
-1.45115686956901e-05
-1.60843818326574e-05
-1.03286336607458e-05
-2.18647582414724e-05
-1.98742565599383e-05
-1.01751424592557e-05
-2.38787197277543e-05
-7.42987621027015e-06
-2.93976016893618e-05
-1.64687231005097e-05
-1.63669606191551e-05
-1.81875218546039e-05
-3.94918181999832e-05
-3.96385808768511e-06
-1.46903033079807e-05
-1.74261867338524e-06
1.3166222057281e-05
-1.75411092381537e-05
-2.14106981214132e-05
-1.85399250360275e-05
-2.48665114001251e-05
2.55194846186064e-06
-2.99742116000482e-05
-3.02034585197777e-05
-2.35138699008938e-05
-3.02222503109734e-05
-2.96557420154667e-05
-1.96874353594377e-05
-2.47512450532057e-05
-2.27687042482146e-05
-2.2445444219799e-05
-1.81475438235435e-05
-1.71958211143889e-05
-1.97491423734318e-05
-1.53289611997185e-05
8.17228804255306e-06
-2.65316199960642e-05
-1.43726219159393e-05
-3.04584304721537e-05
-1.31706891965383e-05
-2.57787829364606e-05
-3.82453212172396e-05
-1.91410639270811e-05
-2.15060631144114e-05
-1.75319575979816e-05
-6.00098031610611e-08
-1.76410586291343e-05
-1.21684995710128e-05
-1.81293639137599e-05
-1.42549478102825e-05
-2.60886979208933e-05
-2.37912677531253e-05
-1.85590308606864e-05
-2.33419667502338e-06
-1.91899274650365e-05
-2.19937847106907e-05
-3.34423333016166e-05
-4.00443316073856e-06
-3.51376632305065e-05
-2.03985910480458e-06
-3.24776206238716e-05
-8.11891712521724e-06
-1.63905250025346e-05
-3.31630978635203e-05
-1.09756873671462e-05
-5.74736625670701e-06
-2.37757659840248e-05
-3.1592246653829e-05
-2.46466224813419e-05
-1.21304306682287e-05
-3.06732138858875e-05
-1.3126183467279e-05
-1.48572387928269e-05
-3.09782627439811e-05
-4.2150191452602e-05
-6.28205764484837e-06
-1.86573806601382e-05
-3.81947301581829e-05
-2.31335698534419e-05
-3.761277587909e-05
-2.96275961979006e-05
-1.39352341186086e-05
-6.55284544610716e-06
-1.14798706619473e-05
-3.93308080188107e-05
-1.71388848417362e-05
-3.35503960521592e-06
-1.26014815030416e-05
-1.31700681414656e-05
-2.0496309014203e-05
-3.97226961272909e-06
-4.99801809416283e-06
-2.14006119427276e-05
-1.05321463409747e-05
-3.80060677642312e-05
-3.20164206792824e-05
-1.47498165667964e-05
-4.58847212210614e-06
-3.22181547416621e-05
-2.2900357736288e-05
-3.5238296094595e-05
-1.13711633056526e-05
-2.90986982075635e-06
-2.64981227915233e-05
1.6973581812833e-05
-2.17187892854339e-05
-1.99020645554139e-05
-3.29712749942147e-05
-3.01581520647124e-05
-2.6593375944263e-05
1.60177989582165e-05
-1.73166233661459e-05
-2.33053407799811e-05
-1.7785993756949e-05
-1.37570873739212e-05
-9.22888164431213e-06
-1.63808861121064e-05
-2.20924014350159e-05
-1.12619126655772e-05
-7.06397025381284e-06
-1.10584895455621e-05
-3.41939594495251e-05
-5.11699341646236e-06
-1.21064169352585e-05
-8.53316374102665e-06
-1.06899425719487e-05
-2.52811873765685e-05
-2.39778452537437e-05
-8.24087647477558e-06
-3.17283915103002e-05
-1.93072398184018e-05
-1.45343614772615e-05
-2.19093667091684e-05
-1.0777143529676e-05
-8.75124372035726e-06
-8.73189386932708e-06
-2.13956376971669e-05
-3.18239712256628e-05
-1.18121828332731e-05
-2.00740801080584e-05
-5.15047015800261e-05
-2.75356448740164e-05
-2.11573888557667e-05
-1.14143564276054e-05
-2.56150516566192e-05
-3.67503500020206e-05
-6.29016131381429e-06
-1.30813110774523e-05
-2.99764592791454e-05
-1.5218108980488e-05
-3.36506543298533e-05
-2.78860831243489e-05
-9.27238140949356e-06
-2.75430067823633e-05
-2.38936355678785e-05
-6.69218077704819e-06
-2.94372728407833e-05
-2.9710340381345e-05
-3.54205672240036e-05
-1.89267844144314e-05
-2.76439396416369e-05
-2.53037450749466e-05
8.02063443108387e-06
-6.46380452935132e-06
-1.41829783773374e-05
-2.23687898407539e-05
-2.7483141840401e-05
-2.98743996582176e-05
-9.30156599299446e-06
-1.642212746723e-05
-1.73081095600395e-05
6.30211689524341e-08
-2.22532627198088e-05
-3.21544038545056e-06
-6.00711857972675e-06
-8.84344347005919e-06
1.27636498108486e-05
-1.15435043853449e-05
-2.06686682777833e-05
-1.89072333990749e-05
-8.04618821744539e-06
-2.27605745110223e-05
-1.74895902651042e-05
-3.68707308602417e-05
-2.18495043075204e-05
-1.77170959235908e-05
-2.42291362257343e-05
-1.17937191892024e-05
-8.16902232348122e-06
-2.48659831135665e-05
-3.60028753650142e-05
1.43302715944469e-07
-9.7351860065872e-06
-1.94151611792715e-05
-2.21595243154351e-05
-1.44396900909938e-05
-5.18835070500493e-06
-1.83576486298484e-05
-1.81140255412219e-05
-3.26118376400404e-05
-5.52106034775526e-06
-4.04846606781229e-06
-2.5445875884669e-05
3.63732602690986e-06
-1.83187770835575e-05
4.11259799845466e-06
-2.20860680334102e-05
-2.6805802948647e-05
-3.08691428391909e-05
-8.55053048406965e-06
-2.34778303833164e-05
-1.30587105059784e-05
-1.7844028570593e-05
-3.1606836125794e-05
-1.53236506183779e-05
-1.17288977463781e-05
-2.46289707994562e-05
-2.31727115945851e-05
-4.1151108088839e-06
-2.47582080822339e-05
-1.49907291880452e-05
-3.53328906515981e-05
1.15541281711534e-05
-5.81167842863429e-06
-1.57792836129961e-05
-7.23609558481146e-06
-1.41681039847586e-05
-1.4082113517844e-05
-3.41718059717852e-05
-1.02019324912716e-05
-8.13466558481735e-06
-2.22108273757738e-05
-2.62379483235547e-05
-2.33418537868524e-05
-2.23184105852465e-05
2.84909320612686e-06
-2.69934513450772e-05
-2.27819984293378e-05
-1.96483692798811e-05
-2.55658638998871e-05
-1.904263935901e-05
-7.61427373820315e-06
-6.99666932334261e-07
-4.22500827480711e-06
-1.72316992321224e-05
-3.3324096500398e-05
-2.18577047963397e-05
-8.2709069430288e-06
-3.33995520873376e-05
-1.70615988483844e-05
4.86891409891553e-06
-1.11875108549725e-05
-3.6529506219826e-05
-3.0646983704812e-05
3.14027861497858e-06
-1.49397762811618e-05
-2.41010213782008e-05
-2.32638739815314e-05
-3.09321133377882e-05
-3.17414287654764e-07
-2.47447201766621e-05
4.40678933982207e-06
1.71157491628119e-06
-4.48491402200335e-05
-3.15038780638284e-05
-1.04170798375296e-05
-1.17566613081151e-05
8.63845567542708e-06
-1.35085280304351e-05
-1.27058744753116e-05
-2.88650935411078e-05
-2.10434551537505e-06
-1.44129267769397e-05
-6.29860453750664e-09
-1.42256717941738e-05
-9.54850723353649e-06
-2.25020257559586e-05
-2.63104295728855e-05
-6.93705067016548e-06
-2.49115530082896e-05
-3.16994416915234e-05
-2.05902986724389e-05
-2.87839081084101e-05
-1.31003273088139e-05
-1.08056672409408e-05
-2.4607703720541e-05
-1.97782742723189e-05
-2.22919994764253e-05
-1.1134093298396e-05
-2.6291551171204e-05
-8.15716996014037e-06
-2.80322467802978e-05
-2.37959669784933e-05
-2.03260703667666e-05
-3.9997711956565e-06
-2.09007702781912e-05
-1.40771315557736e-05
-2.24832966207865e-05
-1.291631568379e-05
-1.6113646807148e-05
-7.15928671172345e-06
-2.26151267916065e-05
-2.02675174621272e-05
-7.64482880458608e-06
-2.08593911200626e-05
-1.40725259256741e-05
-7.69187128969294e-06
-3.60756816418292e-06
-2.39641501347415e-05
-1.31331992427026e-05
-2.57761136437931e-05
-2.56604537133747e-05
-2.58380458692046e-05
-3.11784720668302e-05
-1.48202626519099e-05
-1.03858568273657e-05
-2.31901329848186e-05
-3.20646739776989e-06
-8.33141112916823e-06
-2.43437010016194e-05
-1.53150281388747e-05
-1.1861625400308e-05
-3.30158993217126e-05
-8.06715104970003e-06
-1.28706432550285e-05
-5.98269122886883e-06
-6.73938081982822e-06
-1.73743066200243e-05
-2.73958102349475e-05
-4.18678190499441e-06
-2.82023599985559e-05
-9.47905889055266e-06
-3.04853220933962e-05
-2.51368545673471e-05
-1.91895844239874e-05
-6.8434435248026e-06
-9.77899325211963e-06
-2.58230150921134e-05
-2.42977763500223e-05
-2.96229473848138e-05
-7.67009868017582e-06
-1.26443435005371e-05
-3.13541289485757e-05
-1.56897712273677e-05
-3.42095754069194e-05
-1.21839567119855e-05
-5.82149794864294e-06
-2.7114083228684e-06
-2.18396496228954e-05
-2.56073999218044e-05
-2.54184349165903e-05
-2.41952046400834e-05
-3.49039256175032e-05
-3.24990613648531e-05
-5.73332728391618e-06
-1.88610049554756e-05
-1.76763095293654e-05
-2.47070179551358e-05
-4.28957734870047e-05
-3.32705342112008e-05
-1.43091045515312e-05
-2.08601074309391e-05
-9.93312155264222e-06
-3.95818359628793e-06
-3.58463547364108e-06
-2.63814729117848e-05
-9.56863337001979e-06
-2.59445604586057e-05
-2.17578767576813e-05
-1.3494191463132e-05
4.60823213674254e-06
-1.19347549032868e-05
2.44987080008561e-06
-2.06377649363542e-06
-7.26172512602044e-06
-1.5057534425516e-05
-7.82989511907487e-06
-2.26737650833391e-05
-2.19640966022134e-05
-2.89215460405554e-05
-1.39103486788735e-05
-1.95456486928771e-05
-3.12174886087066e-05
-2.50620336254916e-05
-1.03657624062694e-05
-1.241101884456e-05
-2.4844658849843e-05
-3.94879317490229e-05
-1.3432655361022e-05
-4.28879569442961e-06
-2.72489424208347e-05
-2.52632927039873e-05
-8.85147426140945e-06
-4.36083705578274e-06
-1.76480372334806e-05
-2.18536117854308e-05
-6.3970225445699e-06
-1.27386770033101e-05
-1.57412090553345e-05
-2.24547405881585e-05
-1.4544647966292e-05
-1.86989846144841e-05
-1.06357823171619e-05
-1.96445673389711e-05
-1.44960850997057e-05
-1.15143140103368e-05
-3.16345457281486e-05
-1.89556176567218e-05
-1.91071671769937e-05
-2.68567235185695e-05
-1.66089645883508e-05
-2.4448125834192e-05
-2.40002765999366e-05
-2.59596184712379e-05
-1.1044518748e-05
-2.53493940039858e-05
-1.51069661992503e-05
-4.40007640088119e-05
-2.28498488877383e-05
-1.64596420572342e-05
-1.64929521546919e-05
-3.19789167388554e-05
-2.66728293154956e-05
-7.28883767152831e-06
-1.05180574713398e-05
-7.70589369015418e-06
-1.34972292052316e-05
-1.92927461824764e-05
-2.91813556896338e-05
-1.76952693538342e-05
1.22155046954934e-05
-7.23583869078795e-06
-1.75178394710064e-05
-2.42279319548908e-05
-1.67150935855358e-05
-2.03098798696728e-05
-2.49349365747155e-05
-1.01461827537602e-05
-2.85197104709511e-05
-1.95343257877412e-05
-2.86333476272031e-05
-4.88909839570978e-06
-1.36282116457185e-05
-3.43099447530375e-05
-2.13824149334982e-05
-4.00047956774031e-05
-7.71825937631018e-06
-8.56426922078846e-06
-2.80819490270909e-05
-2.97488044672071e-05
-1.80570260438183e-06
-1.63601022410503e-05
-1.13856583717926e-05
-1.76492434974803e-05
-1.63835833674551e-05
-3.49987036022308e-05
-2.11922384010711e-05
-6.67880320887842e-06
-3.04282803062774e-05
-1.89345805638198e-05
-1.40644848094644e-05
-3.22949656545223e-05
-5.66883794684244e-06
-2.08555252751893e-05
-1.90378705800825e-05
-2.16534924961623e-05
-2.60688969331336e-05
-1.08857149346313e-05
-2.41762884365359e-05
-2.76407350571069e-05
-1.69348363401299e-05
-1.47997686391918e-05
-1.55235878699573e-05
-3.86947596191164e-05
-3.59343028540016e-05
-2.85640394387942e-05
-2.77796876712589e-05
-2.91708242704251e-05
-2.3287111939685e-05
-1.969551173599e-05
2.7624973911416e-06
-7.03147484582318e-06
-2.05389700374114e-05
-2.14746033159534e-05
-1.68570678980289e-05
-2.10598543018972e-05
-1.87954564106949e-05
-1.50338666066822e-05
-1.94053854692361e-05
-3.91559025468737e-05
-1.07206988502284e-05
-2.31541328295064e-05
-3.10370311338003e-06
-1.68085219986094e-05
-8.33297374571291e-07
-1.15615852643181e-05
-1.19105658902075e-05
-2.04508533295905e-05
9.82581479634793e-07
-2.26080723148033e-05
-1.59709277462809e-05
3.34834610890786e-06
-1.49779871289265e-05
-2.8320753307114e-05
-1.675565876023e-05
-2.39600567907896e-05
-1.87661908451692e-05
-8.88271585125661e-06
-4.73801485898743e-05
-3.34498533398794e-05
-2.22369041955761e-05
-1.8199325033539e-05
-1.23819895910638e-05
-7.19555736838827e-06
-1.05696008781748e-05
-2.32991875619958e-05
-1.59357307154624e-05
-1.498410328266e-06
-2.21193918417059e-05
-1.23375420066105e-05
-1.1912372164149e-06
-2.48188882980166e-05
-3.97395179078247e-05
-3.22929791131693e-05
-2.60402485683948e-05
-4.07954640308078e-05
-3.19406731659424e-05
-1.23749446796027e-05
-1.10558010616886e-05
-2.52442039068491e-05
-4.5016879657257e-05
-2.40317990423362e-05
-2.90178435493944e-05
-3.68667533654729e-05
-2.03801293103316e-05
-7.09268957860043e-06
-3.43443914925771e-06
-1.3726819868635e-05
-3.26982891501581e-05
-1.47442809802782e-05
-2.70645236189978e-05
-2.90755397580121e-05
-3.25273313753531e-05
-1.74472504911815e-05
-2.07772712401721e-05
-1.43002066352765e-05
-1.32150803415693e-05
-1.28792376279794e-05
-2.16517577502476e-05
-2.72197151921946e-05
-1.22433750314658e-06
-1.24519697314397e-05
-2.6872981209974e-05
-1.94048772258728e-05
-2.48467541442895e-05
-2.67522137648197e-05
-2.12779086309924e-05
-9.83675621628672e-06
-1.58299097696988e-05
-3.77751289174428e-05
-2.78202151905175e-05
-1.34025579084155e-06
-1.2126491606821e-05
-3.1904398652005e-05
7.21023318408806e-06
-3.58299804283806e-05
-1.85342165278222e-05
-2.05069537926946e-05
-2.20543362152007e-05
-1.71271105924548e-05
-2.8125358840239e-05
-6.08318147736227e-06
-1.94960551801948e-05
-9.66796769004835e-06
-2.6911560506558e-05
-1.20748166730574e-05
-1.47368668222528e-05
-3.20298876503919e-05
-7.77867356503187e-06
-1.82182040037195e-05
5.42359154308642e-06
-1.35969540296343e-05
-2.52960789094394e-05
-2.55808254973375e-05
-1.900867381881e-05
-2.14113137380676e-05
-2.16294586168756e-05
-1.96717244711485e-05
-1.42595340285322e-05
-2.05204552225167e-05
-1.8067420025091e-05
-1.61010459182289e-05
9.28776925139347e-07
-1.82136698881097e-05
-2.79230562462729e-05
-1.43518730047079e-05
-2.45716323845266e-06
-4.06270479377013e-05
-5.91409943495539e-06
-2.18566590353128e-05
-5.30923637476033e-06
-3.46689214642554e-05
-2.32900732677879e-05
-3.2534200696284e-05
-1.02576150589074e-05
-3.02385693485301e-05
9.84188480424825e-07
-2.59634884544691e-05
-1.58448690216002e-05
-2.88900480326329e-05
2.04915914179681e-06
-6.06960726052208e-06
-2.21103624683159e-05
-1.48231758248998e-05
-1.68621006857072e-05
-1.86093694319767e-05
-3.82486803835961e-05
-2.11287374372639e-05
-3.25122859768547e-05
-1.56953536555765e-05
-1.65180267575075e-05
-1.23963450388699e-05
-2.59315888803744e-05
-3.00808839592587e-06
-1.84520570411577e-05
-4.00436523817984e-05
-2.51454536094255e-05
-1.42784958415599e-05
-3.53558132847587e-05
-3.73137913897197e-06
-2.20644589479913e-05
-1.04447509799201e-05
-1.30228367247626e-05
-2.42104923511013e-05
-1.74257125522074e-05
-1.81847986979928e-05
1.63577083727894e-07
-1.0636608404844e-05
-1.81237682094612e-05
-3.26253516917985e-06
-1.60943665627713e-05
-9.8448016678887e-06
-3.48422589151292e-05
-7.47607209948045e-06
-5.45020330181905e-06
-3.26616388439929e-05
-2.44388164203407e-06
-4.30579763039687e-05
-1.15950413645186e-05
-1.80515413863305e-05
-3.35739083848864e-05
-2.12223597377956e-05
-2.77590244070797e-05
-6.99607577038504e-06
-2.02926298872236e-05
-4.11605217608484e-05
-1.77693121693266e-05
-8.5972935622388e-06
-1.83473835859174e-05
-3.18872639595857e-05
8.03073838050293e-06
-1.95746779154079e-05
-2.45560371761002e-05
-2.52814060810113e-05
-6.3886426467323e-06
-1.84607686291949e-05
-3.84160990782378e-06
-7.59154443197917e-06
-2.73412440807975e-05
6.03380917121314e-06
-1.1703704238921e-05
2.8357968617942e-06
-2.08796474566293e-05
-2.03729209112673e-05
-2.42924790074097e-05
-1.29843545205113e-06
-3.70388869042739e-05
-1.23816844284462e-05
-2.78443531947635e-05
-1.30268129979874e-05
-1.73355867750823e-05
-1.16251237040059e-05
-1.04924361874543e-05
-7.46483184529695e-06
-7.63047333524344e-06
-2.03340648697127e-05
-1.79280168285392e-05
-2.34197449028076e-05
-2.1503099269756e-05
-2.64502008221472e-05
6.59084440489565e-06
-3.42328559628988e-05
-5.69944203110218e-06
-2.33070411968245e-05
-3.83374259697728e-05
-1.05777224863367e-05
-2.01707887684213e-05
-8.757238800232e-06
-4.09687462562456e-05
-2.19636705868565e-05
-2.20131043021075e-05
-2.18086378529071e-05
-1.31229383216801e-05
-2.72672802078859e-05
-3.19115798806846e-05
-2.47131233718339e-05
-1.41623807954059e-05
-2.78326396147193e-05
-2.15773605947081e-05
-2.12870008529537e-05
-3.24178276553186e-05
-2.30033760214828e-05
-1.6482548175315e-05
-1.17366697616349e-05
-1.09362171684786e-05
-2.00475521131741e-05
-9.47630165249525e-06
-3.05143049630086e-05
-6.06930319634658e-06
-4.66230209477232e-06
2.56596393847945e-07
-3.60020894289205e-05
-1.77230035769326e-05
-2.76603284910477e-05
-3.0659591718062e-05
-2.43570761165515e-06
-1.62114886825524e-05
-2.31777767583505e-05
-1.51467453387339e-05
8.07471772532948e-07
-2.07188454975086e-05
-3.05760879953367e-05
-1.72963965639074e-05
-1.2547520038327e-05
-1.50726206605349e-05
-3.32151593528278e-05
-2.1391405215126e-05
-2.35500902623502e-05
-2.84838404893896e-05
-2.13874525000432e-05
-2.03241660677219e-05
-2.03129547973311e-05
-7.31298919628113e-06
-1.89771458866564e-05
-2.2397659672749e-05
-9.07963040894543e-06
-1.97573401567821e-05
-7.58178858039924e-06
-2.08223501294167e-05
-2.80834348255533e-05
-1.32059428251738e-05
-9.43043355391963e-06
-1.46965162604273e-05
-1.15788250896338e-05
-1.36257182026575e-05
-1.94092268308639e-05
-2.70960013462447e-05
-1.96864841364474e-05
-9.62592744758702e-06
-6.59817389427204e-06
-2.64208677414172e-05
1.83052228987729e-06
-8.78584743780149e-06
-2.95000333175736e-05
-2.71894715194168e-05
-1.88244352206486e-05
-3.7294569193889e-06
2.80300547992461e-06
-2.82385325559756e-05
-1.41643905659246e-05
1.17721888623711e-05
-2.48111060286396e-05
-4.24422168058407e-05
-2.42248776322744e-05
-6.51830875122188e-06
-1.92126392544669e-05
-3.37847754888807e-06
-2.7152725608284e-05
-2.58582959214067e-05
-1.1088645219886e-05
-9.13045816862669e-06
-1.67926022025439e-05
-1.50566795730872e-05
-1.19677766696503e-05
-1.57469701039491e-05
-1.00666778642409e-05
-6.51924832889665e-06
-5.43123902985819e-06
-8.34977546273327e-06
-8.5864863809699e-06
-1.30888223949753e-05
-3.61050012886304e-07
-1.30687986638509e-05
-1.61603675468493e-05
-1.36449874708078e-05
-1.5058430684076e-05
-1.2645010316217e-05
-1.92258881038028e-05
-1.55132468932985e-05
-2.25724363444218e-06
-6.275560577062e-06
-2.36002366975536e-05
-2.06261008393e-05
-3.0245077767205e-05
-1.55356769693314e-05
-1.82227418583027e-05
-3.06247311915856e-05
-2.47930612238379e-05
-7.67469830249443e-06
-3.74791170545263e-05
-2.94459173076841e-05
-3.48983960917761e-05
-1.29460126487896e-05
-3.00689183751319e-05
-2.46374042222848e-07
-7.80630089578297e-06
-2.07416936286642e-05
-2.03765984847078e-05
-1.85382182740953e-05
-5.35263511206851e-07
-1.07626066779776e-05
-3.9021696755355e-05
-1.15284455474273e-05
-5.67841247639242e-06
-1.40611550554937e-05
-2.32784519017617e-05
-1.29770247816409e-05
-1.30824110964733e-05
-8.77701891116059e-06
-3.82522999491141e-05
-1.97513776936602e-05
-1.8321988184596e-05
-1.11398129124403e-05
-1.02446080310017e-05
-5.64535656308487e-06
-8.20349794277549e-06
-1.41254420696699e-05
-4.03878371188245e-05
-1.24006796826518e-05
-3.4215168789938e-05
-3.0894511444603e-05
-3.17034917562353e-05
-1.89155202642065e-05
-3.51196847133484e-05
-1.62458628124268e-05
-2.25740479158303e-05
-1.80967721470899e-05
-1.4474283830518e-05
-4.60370623604345e-05
-2.42371766544922e-05
-3.73984698720676e-05
-2.46661217828311e-05
-6.62329820413945e-06
-1.38659931412764e-05
-9.92449435652624e-06
-2.48325978306044e-05
-2.94216532549157e-06
-1.89814934909115e-05
-2.62331295846605e-05
-2.78151829416087e-05
-2.68065951015006e-05
1.83189657755447e-06
-2.29801469168962e-05
-1.91356212327729e-05
-1.35349254835851e-05
-1.08443925981941e-05
-3.09337605425151e-05
-3.28935769375896e-05
-2.19091672621373e-05
-3.97365874010859e-05
-2.29062004914123e-05
-1.76809430472438e-05
-1.9804515305387e-05
-1.814299089707e-05
-1.73627000594452e-05
-6.69409478548e-06
-1.93894595013561e-05
-2.31821656877242e-05
-2.91325571933396e-05
-3.74351763549548e-06
-1.25950007571775e-05
-2.01244899681699e-05
-2.99323140277688e-05
-1.8459079946678e-05
-4.38456594343325e-05
-1.31960619160097e-05
6.10405622854287e-07
-2.17974441357465e-05
-1.4166266572398e-05
-7.68041139544222e-06
-1.75891834000241e-05
-3.91043939473208e-05
-1.30548188642502e-05
-3.76336372935425e-05
-2.05209695313678e-05
-1.50112823852145e-05
1.13899871970962e-05
-9.39043070000443e-06
-1.66959247358234e-05
-2.30263726075615e-05
-4.51760086444053e-06
-1.32997198092516e-05
-9.47361132589401e-06
-4.35624120537677e-06
-2.20545511855966e-05
-1.918631387587e-05
-3.89671787517548e-05
-5.64183153242034e-06
-3.31476894126487e-05
-2.86444962324225e-05
-1.8542315420443e-05
-1.50691198035194e-05
-1.50185243572415e-05
-1.83966119571561e-05
-2.90040105301536e-05
-2.11033108864018e-05
2.18220063445479e-06
-3.69814700415453e-05
-2.10032611590107e-05
-8.5352856280297e-06
-3.94848072328258e-06
-3.38044931626798e-05
-4.34100240546561e-05
-2.77975370027848e-05
-1.18387760105328e-05
-2.47981967324385e-06
-2.80963161175887e-05
-2.49172678057069e-05
7.2327411512566e-06
-1.4775688250794e-05
-2.92476205278516e-05
-4.54089975598136e-05
-1.25579864880155e-05
-3.3703298533978e-05
-3.75313940403936e-05
-2.02388453248406e-05
-2.59703858907618e-05
3.9177348322177e-06
3.85717025031325e-06
-2.04706616382376e-05
-7.30346129566365e-06
3.82206808454893e-06
-1.20834159233016e-05
-1.4345674448203e-05
-1.42317658950513e-05
-1.43255380407399e-05
-3.27200094899238e-05
-2.08647406514798e-05
-3.08260518542466e-05
-3.56225451670386e-05
-4.67068593654979e-05
3.55717350384322e-06
-8.53891325007802e-06
-1.80667493251801e-05
-2.34609245575309e-05
-1.83852429947955e-05
-2.09288379597374e-05
-1.46208920592169e-05
-2.72961868503188e-05
-1.52667547584221e-05
-1.39778744628013e-05
-3.84687937315356e-05
-9.62585496312469e-06
-1.64979304501204e-05
-1.37708013437634e-05
-2.57495266806322e-05
3.42677585229927e-07
-2.62800219524991e-05
-2.6214950637606e-05
-1.61572191821726e-05
-4.30218343998893e-05
-2.01790432747669e-05
-2.44755440596952e-05
-1.51464241026761e-06
-7.15938387803136e-06
-3.49634918773356e-05
-2.4630979213131e-05
-2.95049561891253e-05
-1.70770267273547e-05
-1.61868417831724e-05
-2.59819825104252e-05
2.98588607300069e-06
-1.10402935061044e-05
-2.35402846955678e-05
-1.61842545558385e-05
-1.26902181781006e-05
-3.54512673308015e-05
-2.07207764925754e-05
-2.39698804137742e-05
-3.12286880049637e-05
-3.32366399251724e-05
-1.95585364891476e-05
-1.84794203495465e-05
-1.83713882565694e-05
-2.38534760144035e-05
-9.62671135385488e-06
-1.66452413065503e-05
-3.24082142999332e-05
-2.37265126181291e-05
-4.66019951568888e-05
-1.93522325101204e-06
-1.38624743514456e-05
2.6551409868904e-06
-7.68878225799358e-06
-2.08012134822969e-05
-2.36955058490638e-05
-7.96545939842103e-07
-2.82008827258178e-05
-1.67927612073692e-05
-6.82818307917094e-06
-1.8543471495355e-05
-2.93502904539104e-05
-1.30825638027291e-05
-3.80838246795457e-05
-8.98104571533848e-06
-2.38434231661369e-05
-2.94032606139573e-05
-1.19537352946701e-05
-2.95259263125151e-05
3.48783749150689e-06
-7.4903201230117e-06
-2.31336137763356e-05
-3.78643598369554e-05
-2.87908550320846e-05
-1.84096549354742e-05
-2.00324458313599e-05
-2.52708694810477e-05
-3.19408559432078e-05
-1.16401814322938e-05
-1.20982623524553e-05
-2.4837322495874e-05
1.1628853895008e-06
-2.68169604761862e-05
-2.23569094461912e-05
-1.40342741539709e-05
-2.50192598615708e-05
-2.52130297519663e-05
-1.76160610344228e-05
-5.26135182371463e-06
-2.8928530463145e-05
-3.13621590082651e-05
-1.10438344804064e-05
-2.57188350592988e-05
-1.75255314701793e-05
-2.54632046898284e-05
-1.88932628093932e-05
-2.09019896408918e-05
-1.45784282551259e-05
-4.13974997720333e-06
-2.04913449490475e-05
-3.23128937916186e-05
-7.35279635046481e-07
3.6134062314332e-06
-4.61769970120001e-05
-3.08210813270559e-05
-3.59759433423823e-05
3.19614564487392e-06
-1.76237801858052e-05
-1.92930635594519e-05
-3.12340067588687e-05
-2.57329451937314e-05
-5.79292614505242e-06
-2.55779972225081e-05
-2.48689157031355e-05
-1.79506398474874e-05
-2.08040777872871e-05
-1.97845024475415e-05
-6.29107076986925e-06
-1.37960116932524e-05
-1.0833559516968e-05
-2.36072237930167e-05
-2.36508124001735e-05
5.98520675731697e-06
-3.55641829297883e-06
-2.89076803309456e-05
-3.26014580215923e-05
-1.87103803022852e-05
-4.90341075175008e-05
-9.65948072990171e-06
-2.02864779029241e-05
-1.38873335402879e-05
-1.89588941594578e-05
-2.86197635286359e-05
-5.70518193428861e-06
-1.7925122972881e-05
-5.22098134508963e-05
2.04950759101341e-06
-1.40289632822473e-05
-2.44423621633502e-05
-3.0906649199956e-05
-2.81453725899555e-05
-4.24696721692506e-06
-2.77977795312741e-05
-1.62717702578135e-05
-1.62434141944509e-05
-3.76288183778808e-06
-1.16788468169288e-05
-2.53314658085967e-05
-1.45218067241896e-05
-2.25592925130334e-05
-2.97758284954943e-05
-2.02151431391709e-05
-2.41559122801707e-05
-2.12095847398135e-05
-8.43354601325583e-06
8.53928059474388e-06
-4.48008803033885e-05
-2.90574320773535e-05
-1.68072021625103e-06
-1.0725661149587e-05
-2.10333533210309e-05
-4.14748575628427e-05
1.95612081900681e-06
-2.23713261854349e-05
-2.37641790662985e-05
-2.66534962641465e-05
-3.44953571717728e-05
-9.95032551616347e-06
-8.76933412810118e-06
-2.02332914173199e-05
-3.08693132652806e-05
-3.64505188065044e-05
-2.61535840950067e-05
-1.63346267256712e-05
-3.00133581561396e-05
-1.55368104503675e-05
-1.93159945884526e-05
-1.69745322574567e-05
-1.4358309967519e-05
-3.40659625949372e-05
-1.02635112455115e-05
-1.63395709274179e-05
-3.05353382699139e-05
-2.34318591900919e-05
-7.30550285123875e-06
-1.5646096666729e-05
-9.75521583973349e-06
-2.11628738129024e-05
-2.53645384293396e-05
-3.32900682244503e-05
-9.44961188308041e-06
-3.45679371749054e-05
-1.22099228258179e-05
-1.05259197163012e-05
3.89814512356074e-06
-6.73246011453965e-06
-1.84051185245976e-05
-1.99858353802462e-05
-2.09168984217761e-05
-1.5293323229998e-05
-1.38342284710316e-05
-4.29698391901411e-06
-8.03793127455324e-06
-3.03330087578911e-05
-2.29511761840611e-05
-1.92621663111745e-05
1.19665527009768e-05
-1.74773299012222e-05
-3.08276639023095e-05
-3.26638021361373e-05
-2.81314406197398e-05
-4.31790673991293e-06
-5.62433197000853e-06
-1.20638748354305e-05
-2.8847498528856e-05
-2.70716347782351e-05
-2.97902178889346e-05
-2.13435030039437e-05
7.50369217925706e-06
-4.93760046173091e-05
-1.06317639377985e-05
-1.13787504212669e-05
-1.74157204736305e-05
-1.35328304133881e-05
-9.63275693935745e-06
-2.00819531818467e-05
-1.98926274232873e-05
-9.71370816314703e-06
-1.80236621694542e-05
-1.41734058986275e-05
-1.43115824094615e-05
-9.95136547143839e-06
7.85068171709912e-08
-1.93862178199783e-05
-6.85777571816391e-06
-1.77838787256414e-05
-2.16917927365278e-05
-1.83714957977716e-05
-2.15870022147069e-05
-2.22982890452195e-05
-3.44319115527036e-05
-2.27091127756505e-05
-2.50294650283563e-05
-2.67586300921073e-05
-2.54104861959218e-05
-2.85322599833546e-05
-2.89630301485887e-05
-2.31473175813576e-05
-8.3982192191269e-06
-3.14493528353871e-05
-1.52142782661332e-05
-3.22748348925114e-05
-1.37131374264314e-05
-3.28973038108094e-05
-1.47121235557876e-05
-8.03598339213722e-06
-3.33241490713882e-05
-9.21136922875915e-06
-9.59505216482109e-06
-1.83177270456374e-05
-2.52297916929445e-05
-3.61072011618154e-05
-3.7158717034714e-06
-1.72284027619619e-05
-3.97392068621705e-05
-3.86465519732068e-05
-1.23408927733307e-05
-3.1960842838197e-05
-1.89782427927836e-05
-3.49518714930536e-05
-1.74011750624404e-05
-1.58685591156451e-05
-5.29955357128797e-06
-3.05168751811768e-05
-3.30192228249711e-05
-8.65838073423969e-06
-2.96247694482736e-05
-5.48689673275201e-07
-2.24387816135974e-05
-3.46073652719982e-05
-2.56481040279527e-05
-1.7912221387781e-05
-1.30417336587232e-05
-2.05488218158382e-05
-3.56941915524033e-05
-3.94205144934259e-05
1.33723300991834e-05
-1.04546192247165e-05
-1.58314414988929e-05
-2.11680044376944e-05
-2.00315195404394e-05
-1.01037888073942e-05
-2.33555287825031e-05
-1.9009231463656e-05
-1.75799872560556e-05
1.92336872168368e-06
-1.77521138447805e-05
-2.7745965520224e-05
1.24525643508784e-05
-1.93177465739177e-05
-1.03250163064006e-05
-6.37203422848382e-06
-2.78769520505638e-05
-2.26606355162473e-05
-2.44866569145336e-05
-1.93295832353747e-05
-1.31968850832685e-05
-1.42746006191697e-05
-1.75525049529188e-05
-3.47498425576411e-05
-3.32189460374244e-05
-1.01207380416616e-05
-5.21263965575723e-06
-2.65428943209267e-05
-1.78452241102314e-05
-2.60437198760994e-05
-2.96855189853228e-05
-2.31505223232881e-05
-3.020988167649e-05
-3.86109847395032e-05
-2.90671364665686e-05
-1.62604500094023e-05
-2.12853951877633e-05
-2.23754196414941e-05
-1.3842350447059e-05
-2.0763302254673e-05
-6.60073932563092e-06
-1.80812920420173e-05
-3.24439892707261e-05
-1.47025177473181e-05
-3.52696436461978e-05
-5.81670253994318e-06
-1.69012494104304e-05
-1.10073915586352e-05
-2.52076869406928e-05
-1.60775831006419e-05
-2.13902686347394e-05
-2.20573629803216e-05
-2.05240635582675e-05
-2.05479300622161e-05
-2.66693198950146e-05
4.24079110958276e-06
1.26633610695775e-06
-2.20414390082651e-05
-1.59523744711333e-05
-1.27841485766006e-05
5.39717564311596e-06
-6.49176848369186e-06
-1.9018129174343e-05
-1.60567683192258e-05
-1.41504601254936e-05
-1.87832266178316e-05
-3.08421971873157e-05
-1.54993660407059e-05
-2.36500904773489e-05
-1.73893484992933e-05
-2.97654537460906e-05
-1.84057731219067e-05
-1.30687993627101e-05
-1.899634022762e-05
-1.75900933839449e-05
-1.57068090230218e-05
-1.55504729386919e-05
-1.73305603738184e-05
-3.04628654721909e-05
1.04587725572419e-06
-1.73582884579256e-05
-2.95857146665166e-05
-2.723886842535e-05
-4.41019389548153e-06
-3.1992816102823e-05
-1.37449754946878e-05
-1.27641557530466e-05
-2.09717754556035e-05
-1.05617017958708e-05
-1.5124268320534e-05
-8.01300137577477e-06
-2.4616892546906e-05
-2.04506659104118e-05
-2.32527437206123e-05
2.13474804103012e-06
-1.4360219605475e-05
-4.03515013298076e-05
-1.65832353118084e-05
-2.66156875737924e-05
-1.22585974687992e-05
-9.92445541367908e-06
-2.58843685981478e-05
-4.88979235858346e-06
-1.15985064960774e-05
-4.83603567362513e-06
-1.73828215906006e-05
-1.66190562792394e-05
-3.43642095837936e-05
-3.52744506075825e-05
-1.48337134705879e-05
-1.70897607092542e-05
-3.02706714526642e-05
-3.1715571931278e-05
-2.27738659906077e-05
-1.65442656192361e-05
-3.09772418509739e-05
-1.15372548586975e-05
-1.00195201750926e-05
-3.23231455143183e-05
-1.75613519478516e-05
-1.75454197833528e-05
-1.58997130409594e-05
-1.83315486613975e-05
-5.67422997104142e-06
-1.53359998209511e-05
-2.56163025224248e-05
1.35654237581653e-06
-2.81419784200924e-05
2.50033948839846e-06
-1.14154949348737e-05
-2.98582600553538e-05
-1.6500812553825e-05
-1.35274244602751e-05
-2.73921996449879e-05
-8.19234502547264e-06
-1.97034166832029e-05
-1.69916934468203e-06
-1.92484406324062e-05
-1.88199749944113e-05
-1.45834447874775e-05
-2.93774334922247e-05
-4.04549555398223e-06
-1.28169223708576e-05
-2.20908614119632e-05
-3.53758312851734e-05
-2.80529942215809e-05
-1.05372047632653e-05
-3.16689407072261e-05
-3.23251651660842e-05
-3.09519585110259e-05
-1.91360505784706e-05
-2.39489760437244e-05
-9.51488358292018e-06
-1.4897591681081e-05
-2.77241329618542e-05
-1.19673512016328e-05
-2.12670277849454e-05
-2.71153189843112e-05
-1.49950574934509e-06
-4.62950849472495e-05
-2.53650095055649e-05
6.05031280999908e-06
8.17843276716135e-07
-1.39173540142469e-05
-3.72081831021794e-05
-1.73185958815903e-05
-1.46364042004556e-05
-2.10021587571748e-05
-1.72735912478222e-05
-1.3796622647108e-05
-9.53607732955982e-06
-2.82354576217958e-05
-2.01670446990252e-05
-1.87806429523892e-05
-7.95354022417353e-06
-3.10696653108902e-05
-2.80353231519466e-05
-2.31644080484282e-05
-1.5010059515847e-06
-2.66656839483743e-05
-2.37159099570411e-05
-2.52796522205956e-05
-1.71512278490145e-05
1.18736502545857e-06
-1.19937837126062e-05
-3.70360299204346e-05
-1.01454793044366e-06
-1.31394256849685e-05
-1.35584355105524e-05
-2.52274919411218e-05
-2.4890341283799e-05
-2.37544723497587e-05
-1.04669275515989e-05
-2.79439493504545e-05
-9.26728407976734e-06
-2.48133157193106e-05
-2.10928002584281e-05
-4.96144287842519e-05
-1.9010055256582e-05
-1.43882408768054e-05
-2.58434745832518e-05
-2.11078147976214e-05
-1.73960358419267e-05
-1.21734472608774e-05
-3.22292978924296e-05
-9.68238076936931e-06
-1.65397716551092e-05
-2.59548248899072e-05
-1.70265873656276e-05
-3.73670772359676e-05
-3.67182492203155e-05
-3.47535088776035e-05
-1.12733145032033e-05
-2.0459629269535e-05
-1.81450728176383e-05
-5.28158715144318e-06
-2.04540984598917e-05
-3.41801959313919e-05
-2.73876334048588e-05
-9.9365946386574e-06
-3.17306278660172e-05
-7.24307300597737e-06
-1.98472958114236e-05
-2.85502027925824e-05
-1.38494943449758e-05
-3.17781951330324e-05
-9.74874560015103e-06
5.38494877642978e-06
-2.87092792324272e-05
-1.93354803482175e-05
-7.25600504239598e-06
-1.68899670352232e-05
-2.01923591247609e-05
-1.51661470335442e-05
-3.3523382974385e-06
-2.58827367810441e-05
-3.02045802066855e-05
-2.2146494884636e-05
-1.56722313070986e-05
-2.59095547321729e-05
-2.48485699844586e-05
-3.28770709901783e-05
-2.57275840539503e-05
-2.50890566613503e-05
-1.66976731804042e-05
-3.40457011283313e-05
-1.67830667651058e-05
-2.50126039800706e-06
-1.26434945185746e-05
-3.99892114324819e-06
-1.10450565470861e-05
-2.20649785146307e-05
-1.42467325310464e-05
-2.98644890907525e-05
-6.03206814536617e-06
-2.50792146508143e-05
-3.5745671035726e-06
-2.48228650510309e-05
-2.5006432598268e-05
-3.3212393793973e-05
-4.64119790699661e-06
-2.96958630060964e-05
-1.3952277824647e-05
-2.54257488727441e-05
-2.64404824421158e-05
-3.10707717535562e-05
-2.22037627166545e-05
-3.46079210916986e-06
-2.71938493617077e-05
-1.72293529749709e-05
1.08456148130437e-05
-2.08096976344319e-05
-1.54313766845439e-05
-5.6415181854842e-06
-1.7224647909294e-05
-1.26125411254617e-05
-1.23754486827984e-05
-3.08581673721303e-06
-1.88892303200925e-05
-1.07388530685813e-05
-2.93444198768794e-05
-2.03194726851309e-05
-1.51686648415384e-05
-1.04188864028311e-05
-2.09096052888333e-05
-2.45039757269472e-05
-2.73848857233272e-05
-2.05851860646099e-05
-1.8641671025869e-05
-6.72646456885096e-06
-3.94014018624456e-06
-3.84191438511189e-06
-8.94594321609016e-06
3.98896283196174e-06
-1.89555576041378e-05
-1.49042372098943e-05
-2.97211919592238e-05
-2.36809681430463e-05
-3.04720132158233e-05
-2.23638718447987e-05
-3.27440648283326e-05
-1.91245964140106e-05
-1.04184129426253e-05
-2.05428215514146e-05
2.30998820638485e-06
-1.91582084397818e-05
-1.28588042085817e-05
-1.74780930211723e-05
-1.81887690622105e-05
-1.88738839990575e-05
-4.43930451981477e-05
-2.29526483769078e-05
-3.46852360257239e-05
-1.76460406021517e-05
-2.68069328359009e-05
-1.64826636150389e-05
-2.27091211462337e-05
-2.14743915824625e-05
-2.1074875787518e-05
-2.91390037080477e-05
-3.07212025938477e-05
-3.53673696351962e-05
-2.67057975938158e-06
-1.84630756720384e-05
-8.72641363290719e-06
-8.80984050140375e-06
-2.87198099636722e-05
-2.29509102536768e-05
-2.05772695637297e-05
-9.49136546081792e-06
-9.74942113159412e-06
-2.44724859674353e-05
-2.75294819558708e-05
7.42338870187897e-06
-9.91249185631112e-06
-8.23852783253415e-06
-1.37419309103115e-05
-2.32674422084936e-05
-2.25506835901252e-05
-2.0118351065556e-05
-3.91253920131923e-05
-3.24422148072668e-05
-3.60747735486417e-05
-1.31603160410459e-05
-1.60346465709226e-05
-2.97840054166597e-05
9.35010363451468e-07
-2.09152254689507e-05
-2.71718954241515e-05
-3.67170415941007e-05
-3.55251800306585e-05
-3.44874764455957e-05
-3.52034851583551e-05
-2.908088672419e-05
-3.48116166806016e-05
-3.12630233018232e-05
-1.41427777981284e-05
-1.114464760307e-05
-1.35675554737389e-05
-2.79688603647267e-05
-1.45268085077943e-05
-2.64507403893778e-05
-1.78365968234305e-05
-2.74813164761211e-05
-2.73996454544106e-05
-2.2533822175497e-05
-3.8178004149784e-05
-2.19119180320691e-05
-2.49871395499188e-05
-1.31877753159944e-05
-1.4559223309838e-05
-1.12545591277127e-05
-2.20476963042923e-05
-3.22575303396103e-05
-2.34177499278091e-05
-2.45524489500759e-05
-1.93933962823059e-05
-3.46289280167205e-05
-2.65156994573638e-05
-3.01965493853049e-05
-2.68732633139657e-05
-1.8922998302461e-05
-1.00868175500447e-05
-8.70032413371657e-06
-1.62586552080008e-05
-2.80642681204101e-05
-2.91297694625824e-05
-3.60740253138236e-06
-1.56913113736255e-05
-3.21813096251584e-05
2.22693062244586e-06
-1.26952688173142e-05
-2.103603488463e-05
-2.41474986254498e-06
-1.79865825808926e-05
-3.620824171576e-05
-3.16322579930231e-05
-1.42465671779655e-05
-2.5714612533091e-05
-1.7847963536883e-05
-2.82870927749612e-05
-3.45542235437684e-05
-3.32909864233525e-05
-1.45106485121831e-05
-6.6256197743459e-07
-1.7474379885171e-05
-2.00329130430596e-05
-2.39970309701534e-05
-3.84513079620419e-05
-2.17022564276987e-05
-2.52948230039368e-05
-8.79567259899191e-06
-2.50377835543127e-05
-2.22626547622794e-05
-7.67752413654409e-06
-1.55839601466349e-05
-2.94589332420578e-05
-3.02664839218589e-05
-3.40664405371678e-05
-1.16982337634686e-05
-1.69732057205315e-05
-1.73369415577721e-05
-1.76680736505697e-05
-2.04849530707501e-05
-3.7782599600557e-07
-2.52708971743088e-05
2.80123372968671e-06
-3.00738843718315e-05
-1.9939214289708e-05
-1.67815459923281e-05
-2.21351824745332e-05
-5.05191982134871e-06
-3.54421190078702e-05
-2.62402129369042e-05
-3.1201551200219e-05
-5.26511309668797e-05
2.09253569233643e-06
6.88262294269631e-06
-2.95655268371508e-05
-2.63662759237615e-05
-1.26025988749589e-05
-1.69192977813455e-05
-3.34109655599829e-05
-1.00231432568951e-05
-1.38200582721113e-05
-3.16427692827841e-05
-1.1577468634808e-05
-8.53499226696647e-06
-4.6995487654389e-05
-1.34859931696966e-05
-3.13493008693785e-05
-3.07171930021072e-05
-1.74851596552246e-05
-1.44579258921921e-05
-1.71020373469743e-05
-6.52366683616188e-06
-1.2412236552936e-05
-1.95893085039242e-05
-1.79588841559446e-05
-7.89704267087532e-06
-3.57842848810403e-06
-3.06206381890986e-05
-4.94513198946383e-05
-9.29661565853079e-06
-2.2590344676837e-05
4.15666675992191e-07
6.54815321877121e-07
-1.41045739755735e-05
-2.28534622059425e-05
-7.39910535154043e-06
-4.47765270816664e-05
-2.74943292204546e-05
-2.45182402933354e-06
-7.50962202053081e-06
-3.78411296551782e-05
-2.30118591191605e-05
-1.32455856369727e-05
-1.34111140292152e-05
-1.23762678894418e-05
-2.27052655027437e-05
-1.74095035847014e-05
-1.30104810852342e-05
-1.45744248677695e-05
-2.26559119910056e-05
-2.84031100433334e-05
-4.54660395738922e-05
-2.32287845110374e-05
-1.66365222003255e-05
-1.68483363533871e-05
-1.43103662891757e-05
-1.01784233178851e-05
-4.02281229875741e-05
-2.27918392101186e-05
-1.44726187656763e-05
-2.59193567537437e-06
-1.45701761190418e-05
-7.50783902258076e-06
-4.26203828866452e-05
-2.55017604257242e-05
-3.75323433600638e-05
-2.11880466131191e-05
-2.17946568453546e-05
-3.77098378373842e-05
-4.6548779279782e-05
-1.5344676121455e-05
1.888161850248e-06
8.91611771831399e-07
-7.64819718499396e-06
-1.74548683495605e-05
-1.32141598606592e-05
-1.69325169290652e-05
-1.65348616872733e-05
-1.43990695168338e-05
-4.02993978155279e-05
-2.72674892155494e-05
-1.72615981208143e-05
-1.88345095923549e-05
-2.1921485685675e-05
-1.27834479637917e-05
-1.34423366729278e-05
-9.99803214878562e-06
-3.24838837828496e-05
-2.05402498117654e-05
-1.19925941534195e-05
-9.34450916515703e-07
-3.39026043718067e-05
-1.64721437373487e-05
-1.63963982847933e-05
-6.9012031140846e-06
-2.85362342411646e-05
-5.14833834020233e-06
-2.68454544525398e-05
-2.55467612564772e-05
-4.34532391622857e-05
-2.49118161484977e-05
-1.58187028435023e-05
-2.39477588935564e-05
-7.93153352929934e-06
-1.18844090845145e-05
-1.89696601120033e-06
-1.81322175728521e-05
-1.79697687265149e-05
-1.13915700976028e-05
-3.5340527143168e-06
-1.35612782741883e-05
-2.35568649009782e-05
-1.63656285510693e-05
-2.8616265144386e-05
-9.93811061743974e-06
-1.41598753775659e-05
-1.20186091609418e-05
-3.68381748320784e-05
-1.04174203385002e-05
-2.7030972897384e-05
-7.02866435717566e-06
-7.34431640535871e-06
-2.04491335254348e-05
-2.35122204973538e-05
-1.25376227076158e-05
-1.08642901177143e-05
-2.65384630097484e-05
-1.71850732849513e-05
-1.53471097767385e-05
-2.8352280128182e-05
-3.11971021248995e-05
-9.50623373457294e-06
-2.39094156494487e-05
-3.39340266381706e-06
-2.54494856961007e-05
-1.65125618124592e-06
-5.17863328190859e-06
-2.3175718199425e-05
-6.17978957226603e-06
-1.93124382391383e-05
-2.0154686355216e-05
-1.13733695337665e-05
-3.39174544768216e-05
-1.80878222584017e-05
-2.32345207963104e-05
-3.73443735291066e-05
-1.45756959204481e-05
-1.75329505439748e-05
-5.03756136693987e-07
-1.33714836958535e-06
-1.29085348217668e-05
-4.71513992990031e-05
3.08350346968911e-06
-1.94523008363677e-05
-2.97931302961385e-05
-1.5260097919733e-05
-4.78721047927727e-06
-1.68804660029223e-05
-2.60898272481967e-05
-4.82117441341549e-06
-2.40689302088721e-05
-5.45328008788091e-06
-4.0899323921666e-06
-1.7595411710764e-05
-2.54388868780907e-05
-2.22326550303712e-05
-1.28489173102478e-05
-3.16036416339685e-05
-1.87679835490348e-05
-9.83581987349113e-06
-1.8703084605861e-05
-8.01919897745384e-06
2.22820040387925e-07
-2.02126113849131e-05
-2.13265316607513e-05
-3.55836995722916e-05
-2.2850528524896e-05
-1.31785958384978e-05
-2.23635592116186e-05
-2.17488785703736e-05
-9.52084373395229e-06
-1.48832061976672e-05
-2.38267617044736e-05
3.9088906235557e-07
-1.10926661349016e-05
-4.46422023311538e-06
-8.66649043185524e-06
-1.11895798616711e-05
-9.23375650186229e-06
-1.85488747446066e-05
-1.5608011884097e-05
-1.38857980208504e-05
-2.38410564051763e-05
-2.14212062372824e-05
-1.50956555265481e-05
-2.67828879032165e-05
-2.11432060835677e-05
-3.25703196329919e-05
-4.12941648304129e-05
-1.98035071788718e-05
-1.94798329612586e-05
-2.11723339084569e-05
-3.71343291432416e-06
-1.28016193346511e-05
-1.12990515444426e-05
-2.18132869830321e-05
-1.52523640508292e-05
-1.71121022949494e-05
-1.43730114957362e-05
-2.26924341647629e-05
-2.21074842036039e-05
-2.18627341438374e-05
-2.41969213645424e-05
-3.67220273275081e-06
-2.01041170213363e-05
-1.25341734472312e-05
-1.82350106746815e-05
-2.25148171416698e-05
-4.36731191074953e-06
-9.14932007870543e-06
-4.3943607752275e-05
-1.90499864341918e-05
-7.48093174126766e-06
-1.77518808549599e-05
-2.74641169022053e-05
-3.72846416738087e-05
-3.04699124065837e-05
-2.36853799496707e-05
-2.12687564621185e-05
-4.59889621071141e-06
-4.06132940964225e-05
-3.87221906044778e-05
-2.43986414965775e-05
-2.07922825627595e-05
-2.8764118533881e-05
-1.57506714334597e-05
-1.59359864871324e-05
-2.87952159468383e-05
-3.53439824628669e-05
-4.85176457592355e-06
-1.91430478602084e-05
-1.33008619646801e-05
-1.45272977278169e-05
-2.08739407891847e-05
-1.64991219915781e-05
3.18012035115298e-06
-2.93320345407221e-05
-6.82503378061913e-06
-1.5074223040305e-05
-1.15426588726077e-05
-2.72714623617268e-05
-2.26316816679272e-05
-3.58451262458118e-05
-3.24224431033635e-05
-2.58239454357589e-05
-3.35201439972359e-05
-3.90349176114953e-05
-1.09035597257242e-05
1.76917623777317e-06
-1.6065612556154e-06
-2.15855306206152e-05
-4.55595068362646e-07
-2.3351133202233e-05
-1.52641135853167e-05
-3.53682769668935e-06
-2.53569271034481e-05
-7.23802695687213e-06
-1.93811941001913e-05
-2.3932968061291e-05
-1.54463115050008e-05
-1.1027184456617e-05
-2.29319928972872e-05
-5.9969249300557e-06
-2.15145056799283e-05
-2.80528089040962e-05
-4.10239843609161e-06
-1.09845883922341e-05
-1.03435264567236e-05
-2.23941625835393e-05
-2.33811660062146e-05
-2.8022938272171e-05
-1.15130792685187e-05
-3.01409766190993e-05
-1.34361861721912e-05
-3.57416768858404e-05
-2.03244063842511e-05
4.59159378465469e-06
-2.5081687212482e-05
-1.73846760412175e-05
-1.06926673981645e-05
-2.25389589106203e-05
-1.92427361544754e-06
-2.63462999178401e-05
6.12036297049405e-07
3.48884766340539e-06
-2.60430962623759e-05
-2.30632119389121e-05
-1.17614860097949e-05
-2.34656447219084e-05
-4.47409462837093e-05
-2.63521282573679e-05
-3.14345904340879e-05
-1.91829622621431e-05
-2.26351527037196e-05
-3.23620152352206e-05
-6.65198671784716e-06
-3.41061754951409e-05
-2.34902768278096e-05
-7.44226027386781e-06
-1.57385465755802e-05
-3.74695293152774e-05
-6.97686741664025e-06
-4.40526234441234e-05
-1.7503854323228e-05
-9.57805745738913e-06
-1.03203232727088e-05
-2.41742731241598e-05
-2.04534421670754e-05
-1.65926318551541e-05
-3.04388094565692e-05
-2.27052857557071e-05
-2.2463515442435e-05
-7.08713377466419e-06
-8.27616616354484e-06
2.14437364933863e-06
-1.32483706695393e-05
-3.73490182831347e-05
-2.01975277782235e-05
-2.83311208628288e-05
-2.51489255370845e-05
-3.26192453373751e-05
-1.96516658126687e-05
-2.91637208460488e-05
-1.89076894250818e-05
-9.25549870973945e-06
-8.49836156918886e-06
8.52648472437823e-06
-2.29119604211536e-05
-2.95947453227796e-05
-2.21969338987288e-05
-3.12694444492901e-05
-5.92213356166665e-06
-2.50098490647671e-05
-1.955610925106e-05
-1.7007495015924e-05
-3.78349873114721e-05
-3.17827546328683e-05
-2.0420939894601e-05
-3.31882255160315e-05
-1.84214013125102e-05
-1.92221264341096e-05
-7.03918931671057e-06
-4.21064988237791e-06
-7.37854131022151e-06
-3.74043801845848e-05
-4.14465746368118e-06
-2.45171340805374e-05
-3.40495464745404e-05
-3.19773419343425e-05
-2.80884254693835e-05
-3.34829630092675e-05
-2.49719391749798e-05
-3.13516445625943e-05
-3.07555647355738e-05
-3.62998545410717e-05
-2.56507737510915e-05
-5.2369750740818e-07
-1.87202601720561e-05
-3.84051750393188e-05
5.76333956758368e-06
-2.33159553412466e-05
-2.86588764355689e-05
-5.58205627293153e-06
-2.89181676578936e-05
-2.8014086430687e-05
-1.37417242466344e-05
-1.07774369676602e-05
-2.48202663864147e-05
4.62970155211947e-06
-3.23274303420073e-05
-1.3834101808935e-05
-1.87730676606179e-05
-1.08588012276426e-05
-1.55754694062458e-05
-1.57190391650585e-05
-3.64677889213616e-05
-9.45796144873377e-06
-1.68289538045906e-05
-2.98557061574114e-05
-2.17396410235763e-05
-3.8186392026399e-05
-1.12826606046988e-05
-1.9745147002231e-05
-6.01809910444929e-06
-1.14345094598523e-05
-2.03877209131586e-05
-1.86598813347208e-05
-2.93687077628628e-06
-1.22858710566277e-05
-2.08405333503182e-05
-4.00177131124887e-06
-3.71499550036004e-06
-1.33402595266824e-05
-7.47674542353561e-06
1.66389035902618e-06
1.51197295826315e-06
-1.96654215588777e-05
-2.12312387589231e-06
-1.66854492423952e-05
-3.64710732811279e-05
-3.00250037596824e-05
-2.19149057946942e-05
-7.50578838054237e-06
3.4368084348079e-06
-3.36868388113767e-05
-1.40001573736339e-05
-1.20346374844183e-05
-1.11960046191016e-05
-2.98094357217383e-05
-1.39332233418502e-05
1.71824446623982e-05
-8.86514108823053e-06
-2.50030803686526e-05
-3.88792597770425e-06
-8.12028078622681e-06
2.15626661570287e-06
-2.22606274539661e-05
-3.26330107496474e-05
-1.40157015328796e-05
-3.17355793096126e-05
-1.81721530055661e-06
-4.06617953299804e-05
-1.26433955044895e-05
-2.07970451255564e-05
-1.38038294741169e-05
-3.09301175493567e-05
-1.04734272951605e-05
-1.81419362635575e-05
-2.10039877280782e-05
-3.0410191017352e-05
-2.35675553388786e-05
-3.28358759948977e-05
-1.00614704089325e-05
-9.35577112748762e-06
-2.88732717689419e-05
-2.61347133724129e-05
-1.37902842335676e-05
-2.96124822242779e-05
