# Supplementary material for: Research on computational propagation and identification of mine microseismic signals based on deep learning
Source: PLoS One. 2025 Oct 22;20(10):e0334641. doi: 10.1371/journal.pone.0334641 (PMC12543183; doi:10.1371/journal.pone.0334641)
Supplement: S3 Data — (ZIP) [file pone.0334641.s003.zip › 000100500002793.xlsx_0.txt_24.txt.txt]

-3.43509085251405e-05
-7.49429112151647e-06
-1.65826552485594e-06
-1.95794168936309e-05
-1.77729101822285e-05
4.67885221599871e-06
-3.97142340961343e-05
-6.70121434216995e-06
-3.77350718984539e-05
-2.23507930465718e-05
-3.33594187512807e-05
-1.774695711674e-05
-1.09883966113151e-05
-1.72651684097825e-05
-2.13600168285437e-05
-3.92869291929926e-05
-4.20945905290204e-06
-8.11598630917441e-07
-2.47759005578519e-05
-3.67528363429786e-05
-3.24604494503444e-05
-1.074090460584e-05
-1.69624013403373e-05
-1.79640542011789e-05
-1.85079688196571e-05
-2.4516549436755e-05
-1.32647121832949e-05
-3.54521300244757e-05
-4.31634915201283e-05
-2.89763177929048e-05
-1.09519718860635e-05
-1.86871480813374e-05
-1.42947460931846e-05
-3.03693964144792e-05
-1.09688907280521e-05
-1.14253187126253e-05
-1.71954069600557e-05
-1.48297417938353e-05
-3.32848148494374e-05
-3.19919499111697e-05
-2.15125797436828e-05
-1.79401377027386e-05
-3.48328148668896e-05
-1.46467686216813e-05
1.507297620739e-05
-1.39147088853164e-05
-2.20045035744048e-05
-2.74746990079919e-05
-1.36599964595721e-05
-2.64642026348905e-05
-2.35292279431507e-05
-9.57281773843971e-06
-2.16754333076731e-05
-1.23787847231259e-05
-1.95965129149118e-05
-1.3648153808891e-05
-3.99234417902526e-06
-2.03652109696096e-05
-2.55545660740931e-05
-2.34812892915625e-05
-2.0023058776863e-05
-1.23781533352495e-05
-4.39120049565845e-05
-4.70132101917229e-06
-2.4292326544865e-05
-1.41176765588132e-05
-1.45021602070811e-05
-1.39379003674325e-05
-4.25808228631141e-05
-1.78995667745029e-05
-9.25213363754561e-06
-8.45486496375064e-06
9.35648344902234e-07
-2.47247809090399e-05
-1.02400895728567e-07
-2.51016570408413e-05
-1.73458106096953e-05
-7.65209671487178e-06
-4.04418992960251e-05
-1.06101622414586e-05
-3.28024341025761e-05
-2.59991314555433e-05
-2.18725276144646e-05
-6.97710514041606e-06
-1.91132022741428e-05
-2.10466716192988e-05
-3.53716129365853e-06
-1.11671864557941e-05
-1.72232604869266e-05
-1.89323282829657e-05
-1.75610813374484e-06
-1.26770285045663e-05
-1.89580914595439e-05
-4.08622804541877e-05
-1.13683597253238e-05
-2.58501002732862e-05
-7.57585615478632e-07
-2.82265708036626e-05
-1.13750538953285e-05
-2.54918914074205e-05
-7.09065304913405e-06
1.90965210516518e-07
-2.83568450614267e-05
-1.43210430083204e-05
-2.10179416534045e-05
-3.9105153588935e-05
-1.96679701171592e-05
-2.95779072643337e-05
-2.14063030796181e-05
-2.36018214386505e-05
-1.46377706207952e-05
-1.79958608645836e-05
1.14402351922573e-05
-1.74088524297791e-05
-9.13876088084668e-06
-2.61877950885321e-05
-1.79783086749219e-05
-1.49349672318918e-05
-3.42203283683759e-05
-1.92613488506258e-05
-4.18952383655099e-06
-2.64101089340016e-05
-1.16783720843869e-05
-1.83776347979183e-05
-1.87129807183549e-05
-2.50350449254305e-05
-1.50221752417074e-05
-2.79310115725649e-05
-2.8852324772008e-05
-5.57025198283727e-06
-1.41503916890744e-05
-3.23429806874832e-05
-3.50803066160045e-05
-2.98697084484323e-05
-1.29206866512532e-05
-2.09818107378519e-05
-1.59572988729041e-05
-6.09799828431547e-06
-1.013362415608e-05
-2.96540888467975e-05
-2.87904066108416e-05
-2.35019646097709e-05
-7.0092952320683e-06
-4.69615334638581e-05
-5.63050160993325e-06
-1.5625942662649e-05
-2.41987847841087e-05
-1.60605747441186e-05
-2.29753055042246e-05
-1.77880274284708e-05
-2.35133466892672e-05
-2.69225584422738e-05
-2.4480546496631e-06
-1.97471362530061e-05
-3.22417180971872e-05
-3.01582872088146e-05
-3.37042134516188e-05
-1.47324570334452e-05
-3.23350806678367e-05
-2.68173396379246e-05
-2.64998927498482e-05
-2.25822183074917e-05
-3.03320745550169e-05
-8.34655448392991e-06
-3.39695854482403e-05
-2.13347181808184e-05
-2.52265127120001e-05
-2.74913140705825e-05
-5.73293647173902e-06
-2.02171002186786e-05
-6.16564460540977e-06
-3.44743062573442e-05
-3.80628191153799e-05
-2.30506076458955e-05
-2.11964325975394e-06
-1.12075812312919e-05
-1.6946309804899e-05
-1.86402430510653e-05
-2.67876444025462e-06
-1.32284160540253e-05
3.76417174343371e-06
-1.46729553592761e-05
-2.94887150610786e-05
-2.18966578871603e-05
-5.7324859741202e-06
-8.86151536747162e-06
-4.62298488977792e-06
-1.94194799524885e-05
-4.06761288915404e-05
-2.28960805366694e-05
-1.25900843253985e-05
-2.33417147009544e-05
-2.06061010376838e-05
-2.5663542922982e-05
-1.12653556826693e-05
-2.89247694156865e-05
-2.04524238020899e-05
-1.40619513294086e-05
-8.94832188240387e-06
-1.59219601969535e-05
-3.81913086552739e-05
-1.65939711661711e-05
-2.7731584157239e-05
-2.36329104167631e-05
-1.16473760401094e-05
-5.37279228266775e-06
-2.47152783569154e-05
-2.21863790488547e-05
-2.18524591239015e-05
-1.49962819814425e-05
-2.42126504474752e-05
2.69565732849449e-07
-1.27044663563433e-05
2.66007354222871e-06
-4.57578590526435e-06
-2.85620967161468e-05
-2.74398167109225e-05
-2.37956181038196e-05
-2.74113966780911e-05
-3.0971237903264e-05
-2.07923017437434e-05
-3.48206352250151e-05
-2.5117581516881e-05
-5.86363531668286e-06
-2.81396050165683e-05
-5.16630073308237e-06
-1.87161481826605e-05
-3.83250052531847e-05
-3.13839071043331e-06
-5.70163204166806e-06
-3.16431142718471e-05
-3.68522830592145e-06
-1.64362189163383e-05
-1.15651621765958e-05
-1.1434122054877e-05
-2.71212244901408e-05
-1.90734481466314e-05
-2.83806604257595e-05
-8.03553088862636e-06
-4.65544598286522e-06
-1.08084348691479e-05
-2.38517635243214e-05
-3.52935005981264e-06
-3.26431763745313e-05
-1.82137924095549e-05
-1.06139384882427e-05
1.45672552919301e-06
-1.11146607646485e-05
-3.27622086084212e-05
-1.62217652547459e-05
-2.18485071146077e-05
-1.39578003367724e-05
-1.22024738206516e-05
-7.64784137390821e-06
-1.98738282638385e-05
-1.61092660118602e-05
-2.45201911670261e-05
-2.79622169718244e-05
-1.49786070543606e-05
-2.28342795935752e-05
-3.01685710397766e-05
-2.04265863065904e-05
-1.88472052982848e-05
-9.56649821589078e-06
-2.30717905188814e-05
-2.8207175245873e-05
-5.4239446611404e-05
-1.44518850111229e-05
-2.69887586914899e-05
-9.87166383013849e-06
-2.8487056735902e-05
-3.13710484700522e-05
-1.67640380594575e-05
-3.44498258682494e-05
-2.40309271082467e-05
-2.50113143485904e-05
-3.13086681068028e-05
-1.47633696485395e-05
-4.72273774637553e-06
-2.61523574507052e-05
-4.14158841172548e-06
-3.26155380227837e-05
-1.80002069778596e-05
-5.33819700993054e-06
-2.7270188327081e-05
-8.8098838548464e-06
-1.39069438478414e-05
-1.31045714536235e-05
3.82634549452755e-06
-1.33752598260866e-05
2.98248228500714e-06
-2.95124085643474e-06
-1.85661913137057e-05
-2.11430736327103e-05
-1.31638145191842e-05
-2.49677213203036e-05
-3.63154131341622e-05
-2.63733651244604e-05
-2.50241871046536e-05
-2.22572802362355e-05
-1.18475268213105e-05
-1.68305995735639e-05
-2.56339396473321e-05
-2.84120767015045e-05
-2.02145630539175e-05
-2.10350858863996e-05
-1.99190553364724e-05
-2.25571897326767e-05
-1.73532983672259e-05
-2.371738461964e-05
-3.71326861406851e-05
-2.20883464575169e-05
-2.54749284157699e-05
-2.05367250058279e-05
-1.38754205968545e-05
-3.27854074076259e-05
-1.81862710891544e-05
-1.82519023511017e-05
-2.67335846030475e-05
-2.90015369321809e-05
-1.0230254710494e-05
-9.7024795232284e-06
-4.09787328314833e-05
-2.60508477213076e-05
6.34243594022247e-06
-1.21594211557431e-05
-4.42344333884311e-05
-8.35352664915627e-06
-1.23461260825861e-05
-2.43412294397894e-05
-1.57276656216102e-05
-2.07360472932609e-05
-2.25902757589284e-05
-2.14101656712964e-05
-1.92155847744857e-05
-2.54690164133987e-05
-4.4675336847865e-06
-1.30267055827475e-05
-2.15151788096735e-05
2.50392943421841e-06
-3.21190710725506e-05
-2.4269258541964e-05
-1.66238066312077e-05
-1.66606754045904e-05
-2.10232298694078e-05
1.8872557022512e-07
-3.40430880318414e-05
-2.67154726008951e-05
-1.29415128691629e-05
-1.72813879114221e-05
-1.00665955310416e-05
-3.30221487475884e-05
-2.29984936460557e-05
-3.04697886329144e-05
-1.04325641808138e-05
-1.77236831515907e-05
-2.65331880850688e-05
-8.94053918090934e-06
-1.96577924926068e-05
-2.20887567170528e-05
-3.52289253361371e-05
-2.94610810872857e-05
-1.68313757955613e-05
-3.46520177584395e-05
-8.95734841886078e-06
-3.44202205347629e-05
-1.36305151979919e-05
-9.40642543649496e-06
-4.06091615044395e-05
-8.40473326993824e-06
-1.08093029781886e-05
-1.94866753428257e-05
-2.73251575517373e-05
-2.61785106328643e-05
-9.3485220114099e-06
-1.88417579222418e-05
-1.59221546324389e-06
-1.41410765425049e-05
-4.02128302118034e-05
-1.45191035101689e-05
-6.33296673017745e-06
-3.40258387930368e-05
-5.26585856292787e-06
-2.7401237973933e-05
-4.18162640100362e-05
-3.23303916354503e-05
-2.29275343307855e-05
-4.42929026585094e-06
-1.65985650352187e-05
-2.915682276648e-05
-1.86099439566241e-05
-1.73164733551967e-05
-1.20737503337384e-05
-7.3279529081461e-06
-1.78648747419325e-05
-1.90159314007383e-05
-5.20439026802022e-06
-1.0511634090616e-05
-3.08125851610267e-05
-1.83281887935897e-05
8.77257982045638e-06
-1.94767056571997e-05
-2.38073042239705e-05
7.24085796675382e-06
-2.21384829685875e-05
-2.11481966211744e-05
-9.15198778001215e-06
3.2364558313854e-06
-4.93182748469523e-06
-2.83869377283144e-05
-4.73192378652515e-06
-1.33165769528661e-05
-1.63059245410045e-05
-1.34147541698064e-05
-2.18627091439655e-05
-1.03869759543312e-05
-2.90543620532741e-05
4.29861183313394e-07
-4.91723452213021e-06
-1.16848102687406e-05
-2.29946609212212e-05
-2.64247117524283e-05
-1.36969397249314e-05
-1.12956810396442e-06
-1.01403182785611e-05
-1.63851339750382e-05
-3.57330683327414e-05
-2.79020396837914e-05
-2.63256403661105e-05
-1.8216236361788e-05
1.27422312008909e-06
-1.683417998966e-05
-2.17515957273527e-05
-2.27408542857175e-05
-1.41638437620804e-05
-1.23560239486114e-05
-1.08231660167665e-05
-3.33819928496446e-05
-2.94601144548001e-05
-2.01834006405456e-05
-5.86272821410129e-06
-2.23275165754877e-05
-9.18831529426447e-06
-9.08918577277297e-06
-3.02260634585441e-05
-2.59004694196542e-05
-2.05806803802497e-05
-1.49183806842329e-05
5.74234153793874e-06
-2.97638048167089e-05
-3.99265487508453e-05
-2.04335491637952e-05
-3.18835732886384e-05
8.04750966099531e-06
-2.13277214355976e-05
-1.7341434003684e-05
-1.30681442491873e-05
-3.19095727784511e-05
-1.92452484967289e-05
-2.718672246904e-05
-3.26468125081234e-05
-1.69963774891591e-05
-1.63207023033021e-05
-2.78720144627945e-05
-5.98616270468513e-06
1.30569945500814e-06
-2.86405511381166e-05
-1.3608104257382e-05
-3.37842225036933e-05
-5.59387272567554e-06
-1.20749486505583e-05
-2.63847037495676e-05
-2.95288044614492e-05
-1.45697388225177e-05
-2.16679781718159e-05
-1.73402923904779e-05
-1.12839285121284e-05
-3.02157251843256e-05
3.0657839004326e-06
-3.32849712551253e-05
-3.92480998892975e-05
-1.56560155654177e-05
-1.6897597993541e-05
-2.0293891111545e-05
-1.84444301461192e-05
-5.33521666097852e-06
-1.50825765261247e-05
-2.7629264942566e-05
-3.64035163136601e-05
-1.06987354222913e-05
-2.91757033093425e-05
-9.49355634252035e-06
-2.22158490642851e-05
-1.95957404037934e-05
-2.98577709737568e-05
1.02984826815502e-06
-3.45737488299403e-05
-2.42549988281691e-05
-4.33343764536565e-05
8.61253475959192e-06
-3.7017171249397e-05
-3.9568570837733e-05
-2.34290473316839e-05
-9.15889780654372e-06
-1.42044251020981e-05
3.10298252025905e-06
-1.1709878734309e-05
-1.20198046112625e-05
-2.24925463856315e-05
-2.96830966001148e-05
-1.65966073815036e-05
-1.23072806634799e-05
-4.3513724337332e-06
-1.64682268432461e-05
-1.1095838910673e-05
-6.32902511067253e-06
-1.5235668937252e-05
-1.17824026814934e-05
-2.76656056260876e-05
-2.72081854939732e-05
-2.82809032766529e-05
-2.47936355891834e-05
-2.34165349248034e-05
-1.09335338152613e-05
-2.18615065333348e-05
-2.23930068234615e-05
-3.19687820915406e-05
-1.2727333622944e-05
-1.59144309168776e-05
-1.30240885360957e-05
-2.91247532017455e-05
-2.85314258706993e-05
-3.35135077319651e-05
-2.01707881606599e-05
-1.01848486037409e-05
-1.6944649090675e-05
-2.08922097805243e-05
-1.60667899639315e-05
-3.53575212617888e-05
-1.82765554093527e-05
-2.30459777690684e-05
-1.34014387540639e-05
-6.13757644510817e-06
-7.22606827776509e-06
-1.32614666805251e-05
-1.77211057504574e-05
-1.64917089258099e-05
-1.86546022455978e-05
-1.91888731578121e-05
-1.37590193880414e-05
-1.93554823637777e-06
-2.65010220406231e-05
-1.48090483833788e-05
-3.04766471541868e-05
-1.37296996050701e-05
-1.450515763938e-05
-2.40578447374938e-05
-5.94331016468313e-06
-1.830617936758e-05
-9.90224878367631e-06
-8.34459487422722e-06
-1.83977712949275e-05
-3.15768940707731e-05
-1.08367916201668e-05
-2.20187671359103e-05
-2.54682669189213e-05
-6.03250718497425e-06
-2.79438105051149e-05
-2.30870063461655e-05
-1.97811057997052e-05
-7.40854010189013e-06
-3.7220978092909e-05
-1.12512042750949e-05
-2.9162764542633e-05
-2.47114488215666e-05
-1.02246964718426e-05
-1.25668440125924e-05
-1.46816014501005e-05
-2.31580531773077e-05
-2.33056817738706e-05
-3.53986362744438e-05
-1.30059283873538e-05
-1.80161251465758e-05
-2.09297321898627e-05
-1.36550547749926e-05
3.47450494536066e-06
-2.17648891709922e-05
-2.29679625567547e-05
-7.61119598824956e-06
-9.46225771607361e-06
-2.54443619320903e-05
-1.63873569375498e-05
-9.64316595196447e-06
-3.54413427070716e-05
-3.7903512164238e-05
-7.30950597195931e-07
-4.96556181568482e-06
-6.14561288361501e-06
-2.63318302258516e-05
-2.63362826270587e-05
-2.95107036295121e-05
-1.06461197285756e-05
-7.45165093261724e-06
-6.81724466117347e-06
-1.28327276415992e-05
-1.63103427182583e-05
-1.06479380499819e-05
-1.14197815926195e-05
-1.24743614258202e-05
-2.72853234059589e-05
-7.85378952644401e-06
-1.99172882063441e-05
1.04046002511453e-05
-2.98451548821362e-05
-1.90457279102231e-05
-2.22382529449355e-05
-4.47268805695453e-06
-9.7424585992365e-06
-1.21006144848851e-05
-2.0199679832467e-05
-1.29609472015464e-05
-2.7504609451368e-05
-9.41772619275068e-06
-1.49463004854197e-05
-2.97346741636763e-05
-2.87503148838801e-05
-2.68385698375128e-05
-1.07044403489069e-05
-2.04836969025141e-05
-1.70925654747095e-06
4.65958742142027e-06
-1.89276923876799e-05
-2.43372820823473e-05
-1.24398433887627e-05
-2.03401884354226e-05
9.98491873306038e-08
-5.92920200553508e-06
-1.58220605736973e-05
-1.22764233795911e-05
-8.34207529892864e-06
-2.44930960742861e-05
-2.05946669539891e-05
-1.7506029845619e-05
-1.98469704921987e-05
4.78000156605586e-06
-1.88287747148844e-05
-2.02764315862259e-05
-3.70931904965713e-05
-2.35106262942773e-06
1.07614928609641e-06
-1.82111034940899e-05
-2.76126465432731e-05
-2.15751570145803e-05
-1.35725134898768e-05
-1.99948921560356e-05
-1.72442007429431e-05
-1.49186646783715e-05
-9.11006724867688e-06
-1.15163718855081e-05
-3.0724179303411e-05
-1.88014947896256e-05
-2.23232623418146e-05
-9.53607689853364e-06
-2.25078173298484e-05
7.04536883567862e-07
-1.80868963276645e-05
-2.52008027806907e-05
-1.28293528901541e-05
-5.015541623201e-06
-3.69951237805176e-05
-2.84817640943424e-05
-2.36907160955096e-05
-2.95011309522297e-05
-1.60070842461102e-05
-2.72574604562028e-05
-8.38770311497033e-06
-1.20150263334052e-05
-9.07354913238926e-06
-7.69962870115831e-06
-2.33558255145681e-05
-1.24779102850302e-05
-3.7577658927227e-06
5.8800700340575e-06
-2.11724025635574e-05
1.25011703765824e-05
-3.26177108197773e-05
-1.75489894096517e-05
-3.63781660378683e-05
-1.01760642486067e-05
-3.29060541185021e-05
-3.7132526143757e-05
-2.62992081393228e-05
-3.97788288799038e-05
-4.2155415631843e-05
-2.22627451298934e-05
-2.55841981549807e-05
-1.77739167159787e-05
-2.84659721926775e-05
-3.13006431864722e-06
-1.34585336757003e-05
-1.20230225151187e-05
-2.40937248112322e-05
-6.86357911313004e-06
-1.6184434875334e-05
-1.61351368489999e-05
-5.89081485532038e-06
-5.76628658850693e-06
-3.74824307463317e-06
-3.75288112166548e-05
-2.72257761611318e-05
-2.93988543908565e-05
-1.46722950269296e-05
-2.08847128825853e-05
-4.08882880047978e-05
-2.95124287006524e-05
-1.96141380982619e-05
-2.15483139511351e-05
-1.71101803433571e-05
-2.62466652276091e-05
-2.27257546837027e-05
-4.57521655702315e-06
-9.39948731545734e-06
-2.12046349689955e-05
-9.83532533080543e-06
-2.33587773719906e-05
-3.87916361925266e-06
-1.84056179150972e-05
-2.26077497117971e-05
-8.86783403833931e-06
-2.6994597022743e-05
-9.27916266833652e-06
-2.3658682365442e-05
-2.43054527143794e-05
-5.85895876002172e-06
-1.94254941962756e-05
-1.81438590392934e-05
-9.63374212649305e-06
-1.37737942697241e-05
-1.0205365543654e-05
-9.89243288073899e-06
-2.78576340239805e-05
-3.47918055343398e-05
-9.92077465397756e-06
-1.71789810046516e-05
-1.87096528451568e-05
-3.19777670802029e-05
-2.96042987269084e-05
-9.96220084015098e-07
-2.71893466514026e-05
-2.44785708752635e-05
-1.08644088610336e-05
-3.80871519683006e-06
-5.42534327908734e-06
-1.91704203720936e-05
-1.65619493637803e-05
-1.48355045444888e-07
-1.32242664273593e-05
-7.28171637420551e-06
-3.28463706669351e-05
-1.69622039694214e-05
-2.35714440822392e-05
-8.51996387796493e-06
-3.06749518263138e-05
-3.5256063677377e-05
-2.75338189438004e-05
-3.52863411782701e-05
-2.33492611077086e-05
-5.79579810990434e-06
-2.47642797158026e-05
-3.1746025484826e-05
-3.45671155720441e-05
-9.35749868056389e-07
-3.41758887873542e-05
-1.72590052428905e-05
-2.30492912563501e-05
-1.62867262615036e-05
-1.76190715483973e-05
-1.68532137555763e-05
-2.54480683828521e-05
-2.02306388639108e-05
-1.08816828096341e-05
-9.79783136865878e-07
-2.42879190031656e-05
-1.62434424214064e-05
-2.09255920490338e-05
-1.20307512577998e-05
-1.35584361337853e-05
-1.81094489670945e-05
9.50978791015729e-07
-1.21315259321417e-05
-1.78855680432812e-05
-1.29639536966537e-05
-2.90741229005087e-06
-2.16238136545747e-05
-3.43354022931048e-05
-1.6578125794003e-05
-1.39067051683921e-05
8.37058407463716e-07
-2.2974438613409e-05
-1.28503148053225e-05
-1.36028349931182e-05
-3.18284520669692e-05
-2.02260703314919e-05
-3.30717877047974e-05
-1.02823058455897e-05
-1.37659664946392e-05
-2.89694454028833e-05
-6.67664655856782e-06
1.65274570394392e-06
-1.13704071240948e-05
-1.78486562556439e-05
-2.04055297651857e-05
-3.34289138860398e-05
-1.87709595042614e-05
-2.59287404280641e-05
-1.10888953489719e-05
-2.24902590947411e-05
-2.61669785013659e-05
-1.48391351223464e-05
-1.26659642358298e-05
-9.94191523061239e-06
-2.13708241868938e-05
-2.09854615035428e-05
-2.06391098854476e-05
-2.38722593863785e-05
-2.37927465208343e-05
-1.23716700408186e-05
-1.20312059896359e-05
-2.40619123202658e-05
-1.71829591157447e-05
-3.08217943627221e-05
-3.03205183914887e-05
-7.28258228925015e-06
5.96934361862148e-06
-4.25321004856573e-05
-2.50641181549759e-05
-1.85060561013078e-05
-3.36085919897403e-05
-5.96741185386622e-06
-2.95665348509192e-05
-2.03808349611202e-05
-3.82760272490117e-05
-1.38547219519387e-06
-7.66621710357104e-06
-2.73800512113285e-05
-1.10653113781147e-05
-1.69523739023304e-05
-1.44591382404808e-05
-4.01643104789185e-05
-2.12318189163461e-05
-2.602603187267e-05
-1.84617165534188e-05
-8.82317512518765e-06
-2.28590751889882e-05
-2.35990991932687e-05
-1.66039530679354e-05
-3.58769883799109e-06
-9.14785256987527e-06
-2.82506253482136e-05
-8.00440456300223e-06
5.43883966075174e-06
-2.62968542510766e-05
-2.4038431437515e-05
-2.68967210895506e-05
-1.06221907212449e-05
-4.71594154382236e-05
-2.714087186734e-05
-3.24998519481652e-05
-2.5899671925838e-05
-4.54593207427868e-05
-1.93754528727719e-05
-2.06105085269724e-05
-1.27441187047324e-05
-2.75783398460807e-05
-1.33801757011426e-05
-3.38070175273787e-05
-9.43205130136365e-06
-2.64923608846658e-05
-2.54364776298173e-05
-1.68540669623044e-05
-1.12070341471211e-05
-8.16655879103906e-06
-1.46532328363415e-05
1.56715818548514e-06
-1.36496453034375e-05
-3.11793141096782e-05
-1.55158713434046e-05
-1.96848394417239e-05
-2.7160141851545e-05
-1.37470930801623e-05
-2.58187884365058e-05
-1.2326076429495e-05
-1.61242588940038e-05
-1.58902664124304e-05
-8.43248823210641e-06
-1.14268828802211e-05
-1.1856154654474e-05
-1.56543843006198e-05
-3.38194877195608e-05
-2.53034171581985e-05
-5.78749144585047e-06
-2.84621100207802e-06
-1.38384588332003e-05
-4.32599201751633e-06
-2.3107705011224e-05
-1.53134068254355e-05
-2.39654306348096e-05
-1.82173953797759e-06
-2.74235266912732e-05
-1.84548939649106e-05
-3.25347896021574e-05
-2.85190235657622e-05
-5.96507963837943e-06
-1.20302481890043e-05
-3.11793175060464e-05
-2.24927256537118e-05
-3.38059112036726e-05
-2.57671034602502e-05
-1.68377344684833e-05
-6.3420804355607e-06
-2.70084025945408e-05
-2.50817000244239e-05
-2.86236092556949e-05
-2.57749165037518e-05
-1.8218478590711e-05
-7.55951698599113e-06
-2.71153365563151e-05
-3.12656924496103e-05
-1.38359610103337e-05
-2.73014225953254e-05
-1.12169306314532e-05
-2.91502605824544e-05
-3.36481616192073e-05
-2.90312595776715e-05
2.415746324667e-06
-8.40544381457309e-06
-2.38777470478877e-05
-2.6696248273336e-05
-1.60788954090816e-05
-2.26750025370392e-05
-4.45846598902886e-05
-2.08355149344149e-05
-3.21721439881941e-05
-6.16832861964569e-07
-2.70874650634612e-05
-2.62192627909696e-05
-1.58230303813644e-05
-1.33551055389442e-05
-1.39275590577441e-05
-2.83244935578415e-06
-1.62626213294125e-05
-7.55211104565714e-06
-1.81726128690372e-06
-3.25704167431193e-05
-2.99084949864767e-05
-2.05578311602989e-05
-1.29673883361579e-05
-3.85424203217013e-05
-3.51988673481656e-05
6.80177817288393e-06
-1.32590009979408e-05
-1.4948856481086e-05
-2.07548134040657e-05
-1.6317086706793e-05
-1.9051690379166e-05
-3.24177849653028e-05
-3.52932932907531e-05
-1.35909269914709e-05
-2.62070621266181e-05
-1.52755820009677e-05
-2.75438516552913e-05
-2.5760747548029e-05
-2.64403498178357e-05
-2.11368350830259e-05
-7.48739073321269e-06
-2.11047998219673e-05
-3.63185349232085e-05
-2.64248971715215e-05
-1.48717889500868e-05
-8.40183340238618e-06
-2.26604016493436e-05
-1.03430759443731e-05
-1.65301833088322e-06
-8.62496910534832e-06
-9.27988528656275e-06
-3.40828158359444e-05
-4.21781509453359e-05
2.24846045488208e-07
-2.14110953573204e-05
-1.09301508282097e-05
-1.73715355301291e-06
-2.20345252983349e-05
-1.4060114252719e-05
-7.94156634930217e-06
-1.44875554675521e-05
-2.42880076485975e-05
-2.20370699166293e-05
-2.52818408308882e-05
-2.29125594814764e-06
-4.09198134526341e-05
-2.46994255419203e-05
-3.40975308083604e-05
-3.7116415789074e-07
-1.56148751828207e-05
-2.09467668489312e-05
-1.56387451371397e-05
-3.54785856221726e-05
-1.0472778679931e-05
-2.34009009093782e-05
-3.50270724836851e-05
-4.38999312064092e-06
-1.09518005611835e-06
-3.4259548923022e-05
-1.00560317119141e-05
-3.34373666249591e-05
-3.29079895050474e-05
-3.23853207132951e-05
-3.97670017497276e-05
-2.08420399285032e-05
-7.79438490779033e-06
-2.22573620821575e-05
-4.07393433030733e-06
-1.6380079692795e-05
-3.75853818764254e-05
-4.68749738628547e-05
-1.07880226730185e-05
-2.3810883142523e-05
-2.00239071241129e-05
-1.81442404814631e-05
-2.51475143922663e-05
-2.76055067284804e-05
-2.89734300745897e-05
2.11632796511937e-06
-2.40214519530263e-06
-1.34034981757727e-05
-1.70296169765569e-05
-1.15009148785846e-05
-2.39261092371176e-05
-2.07923406472027e-05
3.51274378877609e-06
-3.1284354939107e-05
-1.21126651178038e-05
-2.34757577649603e-05
-1.74217501057577e-05
4.14927502120233e-06
-2.08465512087788e-05
-1.4018267196758e-05
-1.56336951006589e-05
-2.07521091550411e-05
-2.89326513857637e-05
-2.98493932462736e-05
7.51582247390916e-07
-1.46175644162126e-05
-1.05044916378905e-07
-2.7102470353695e-05
-2.50386753207023e-05
-2.90638222605728e-05
-5.18411158992636e-06
-2.19260779291632e-05
-3.36844052095435e-05
-1.47756018869915e-05
7.95926440070895e-06
-3.45715149241448e-05
-2.9235485427635e-05
-1.20100474907476e-05
-3.46670015217796e-05
-1.67975047775008e-05
4.99548553908783e-06
-3.04461884167348e-05
-2.78232092890337e-05
-5.12162882107421e-06
-7.93615260506116e-06
-8.9092770763019e-06
2.34655423349237e-06
-1.07073642111622e-05
-2.46266000121e-05
-4.14814935344825e-06
-1.01242491334444e-05
-2.20593617116027e-05
-1.27803731980117e-05
-2.6705321809075e-05
-5.9032005062116e-06
-2.08064617229795e-05
-5.42371992444795e-06
-1.90811167279524e-05
-4.09915468561579e-05
-1.5300176554138e-05
-1.99466882655787e-05
-2.0146352338837e-05
-2.79156348366692e-05
-2.01666185549349e-05
-2.58960975813183e-05
-8.25947212504268e-06
-1.36129406780219e-06
-3.55119826574964e-05
-9.93386987584598e-06
-2.20384770804394e-05
-2.10626510665283e-05
-2.56816101202816e-05
-2.53000851319329e-05
-2.4034431821361e-05
-1.52657015912044e-05
-2.56851555778432e-05
-1.72411179193667e-05
-1.71039258622019e-05
-1.40425851009802e-05
4.39301037992933e-06
-1.49913415223249e-05
-2.76795867813872e-05
-3.06605716611314e-05
-2.64374225324726e-05
-1.58781869342581e-05
-1.25968307809619e-05
-3.51999208573781e-05
-1.92236804321794e-05
-3.9455447353447e-05
-3.86996267147201e-05
-2.49914809770968e-05
-3.5272604236261e-05
-3.53116237436961e-06
-7.96293644493317e-06
-1.69264617937993e-05
-1.86777568346692e-05
-7.50512060196113e-06
-1.16678957376852e-05
-1.85267877795239e-05
-1.77004689482598e-05
-1.33145491003727e-05
-1.54428983264523e-05
-1.58038608896139e-05
-2.57414373248797e-05
-1.16592565788616e-05
-1.71184270939337e-05
-7.96171571008486e-06
-3.27480445485874e-05
-2.3339050957835e-05
-2.25757511388423e-05
-2.03178410952876e-05
-4.21770975294474e-05
-2.92650106457292e-05
-2.25533485274217e-05
-2.12426006618316e-05
-1.50794889004511e-05
-3.80798894524962e-05
-1.28622602651187e-05
-2.42825909373085e-05
-2.19108343438077e-05
-5.13989515042751e-06
-2.38447525376298e-05
8.52321269494376e-06
-1.43502688604888e-05
-3.55413628524245e-05
-2.16905825708633e-05
-3.06646143918622e-05
-2.26539883910172e-05
-2.17020592272619e-05
-2.22134294120764e-05
-3.18322618681257e-05
-1.78028153171586e-05
-6.11931046782259e-06
-1.4157636277346e-05
-1.71853129825221e-05
-3.35263878779099e-06
-2.5410795839435e-05
-2.72981564011167e-05
-3.85532466077201e-05
-8.60779657846062e-06
-9.40911674956682e-06
-8.22578477187071e-06
-1.85341884274143e-05
-3.64985158947707e-05
-2.08594495844513e-05
-3.96526966239503e-05
-8.61571390980482e-06
-1.5512830550163e-05
-1.60764352744809e-05
-4.61326019929502e-06
-4.18610049901078e-05
-1.89600744069648e-05
-2.59651894359063e-05
-3.12542848592348e-06
-7.93639183566278e-06
-1.72080847303757e-05
-3.87125245519557e-06
-9.96467852864769e-06
-2.05520235839084e-06
-3.29884544715661e-05
-1.09512586628952e-05
-3.70620985658672e-05
-1.93748356625155e-05
-2.01998103310943e-05
-3.11195713745477e-05
-2.71800684497869e-05
-1.22314646299599e-05
-7.37785782921854e-06
-4.55863632637108e-06
-2.79864256367531e-05
-3.09745522559747e-05
-1.16928318456766e-05
-3.39542518314932e-05
-5.93720805320635e-06
-1.71629463883992e-06
-6.98564455014797e-06
-2.25619465770095e-05
-4.14336729805383e-05
-3.0911696792105e-05
-7.99655163140328e-06
-1.12570241947333e-05
-1.0959918790859e-05
-1.99652942343787e-05
-1.55668447273897e-05
-1.88760988598086e-05
-3.27442206777051e-07
-1.15655732427316e-05
-4.57538852367582e-05
-3.22332533737629e-05
-2.42985967158212e-05
-5.8252012653061e-06
-2.25010518205842e-06
-1.32568374164668e-05
6.67440220735887e-06
-1.50081922096628e-05
-3.77038508741466e-05
-2.01154992055603e-05
2.44711098827357e-06
-2.02217178731684e-05
-1.92601321104487e-05
-2.65994216050997e-05
-1.15538435082253e-06
-2.81646641416635e-05
-3.30191821546239e-05
-1.35212440768786e-05
1.64366435319951e-06
-8.73111665032915e-06
7.00105439987287e-07
-8.02762738397472e-06
-2.15257793475699e-05
-3.75535590173364e-06
-3.79421302397686e-06
-1.9674537168034e-05
-3.28218745088968e-05
-1.3091741741637e-06
-1.26531829649187e-05
-2.16622395077754e-05
-2.35550967396446e-05
-3.89873908467396e-05
-1.67839411060072e-05
-1.07814216910054e-05
-1.10362741770602e-05
-1.3041010563789e-05
-5.57142398319901e-06
-7.34414359052286e-06
-2.95794386610383e-05
-6.11073785676631e-06
-8.37436295027152e-06
-2.36810554970926e-05
-3.02870082305746e-05
3.87480578888851e-06
-2.09015978430754e-05
-1.07225496277485e-05
-3.58162726768973e-05
-1.70319469887042e-05
-2.74323641643202e-05
-1.37440485270563e-05
-1.86356767626719e-05
-2.38458887844964e-05
-1.30327110631049e-05
-1.02887601777881e-05
-7.64340264421527e-06
-2.84953685176651e-05
-1.4880287038445e-05
-2.29448500340422e-05
-2.52049017781662e-05
-3.86822212564187e-05
-1.14759248124061e-06
-9.7319616487247e-06
-3.06939785992262e-06
-1.32024294986013e-05
-1.48989322136436e-05
-2.30358554117342e-05
-1.69680633130308e-05
-3.02746303645381e-05
-1.95843274044146e-05
1.04208175820323e-05
-1.48471663456362e-05
6.66150359779799e-06
-6.48438056958891e-06
-9.58920990400001e-06
-2.15817421826598e-05
-2.93180727027052e-05
-8.2193821068638e-06
-2.62991899010186e-05
-1.26593625897668e-05
-1.1408308105486e-05
-1.65035748571257e-05
-7.25578935575607e-06
-7.72987507351614e-06
-1.6420831756259e-06
-2.89518086827851e-06
-2.28054297634742e-05
-3.22500519087492e-05
-2.41484338337586e-05
-2.51189485356285e-05
-1.74641631474773e-05
-2.82814773560121e-05
-1.64261501658505e-05
5.764541981523e-06
-2.36000386511685e-05
-1.31579978364917e-05
-3.50015045818774e-05
6.57717282698639e-06
-3.94477810142503e-06
-9.6776097462875e-06
-2.36796096744397e-05
-2.02245856293442e-05
-3.71425581142469e-05
-1.53429637488242e-05
-2.53708488472642e-05
-7.66101908201624e-06
-2.75161485467973e-05
-2.16421535680413e-05
-1.02663727223944e-05
-2.96737359074179e-05
-2.31202657255635e-05
-3.49739336333358e-05
-1.74668263899616e-05
-1.94914557926524e-05
-1.71406429742173e-05
-1.53692599478412e-05
-1.82546654581919e-05
-4.13267309617175e-05
-1.10294440087498e-05
-3.0328919780231e-05
-5.04581889166465e-06
-8.26107138246389e-06
-3.19181897758213e-05
-2.4457894076423e-05
-2.95145283229636e-05
-2.60881970897639e-05
-2.28238329019387e-05
-3.57342365668481e-06
-3.06379139297385e-05
-2.49986996784633e-05
-2.77384299017737e-05
-2.37553303896539e-05
-1.90659025820223e-05
-1.74363174386198e-05
-2.36478862078691e-05
-4.24902542677427e-05
-2.06823194586447e-05
1.17243368089275e-06
-3.06285333445981e-05
-3.44600942467756e-05
4.34451294548962e-06
-1.87390758218021e-05
-2.97757391897044e-05
-9.18070589410824e-06
-2.56097099497105e-06
-9.92759332993377e-06
-3.40649464111953e-05
-3.79637476741893e-05
-2.04527385673738e-05
-2.68303004460785e-05
-1.35180417830118e-05
-1.45802886361937e-05
-1.82659177055795e-05
-1.21551922795349e-05
-4.21729763319255e-05
-1.87769525072741e-05
4.43742518705318e-06
-3.40299382457335e-05
-2.00857646356438e-05
4.13697500727937e-06
-4.16068980886515e-05
-2.75202356877963e-05
-2.78262694893524e-05
-8.74442416834467e-06
-3.66350425106848e-05
-2.34085941651429e-05
-3.16357741622557e-05
-3.0823250144585e-05
-2.98663785992315e-05
-2.84451005423176e-05
-2.99700413766869e-05
-1.35790019872635e-05
-2.69753044931136e-05
-2.35808088409695e-05
-2.61862679156915e-05
-2.79602925618799e-05
-3.73945324025581e-05
-1.26402467510811e-05
-8.35286587642011e-06
-1.11761158524013e-05
-3.69427560499911e-05
-2.83113277846865e-06
-1.58047457182212e-05
-1.17247353109955e-05
1.10534881907877e-05
5.13350302347712e-06
-1.45413365519683e-05
5.42104654698431e-06
-5.44227591463542e-06
-2.4950096806145e-05
-3.08731709981369e-05
-3.47882424662406e-05
-1.68378272362933e-05
-2.23606988212537e-05
-3.99135134895025e-05
-1.64113749267988e-05
-1.01791220104179e-05
-1.54248350544753e-05
-3.0472499450532e-05
-1.11816890236107e-05
-1.64375692400741e-05
-1.39250970037344e-05
-2.20724258280358e-05
-2.20037184355815e-05
-1.33420533193035e-05
-1.46272914272592e-05
-2.88486215528087e-06
-1.62214068287446e-05
-2.01652578742587e-05
-1.74071057474552e-05
-4.44365019508939e-05
-2.01688114421582e-05
-3.66591663550019e-05
-4.59318232084085e-05
-2.56681412452666e-05
-3.42490970972292e-05
-2.32149538110069e-05
-1.56581608096773e-05
2.7726217574814e-07
-2.23441599980046e-05
-9.26561544879698e-06
-2.02373888185077e-06
-6.68100516712534e-06
-2.25486706659114e-05
-3.0765444439311e-05
-8.61005494371837e-06
-1.45623717363053e-05
-3.00037896769323e-06
-1.9964324874096e-05
-3.47715273406522e-05
-8.59290021730916e-06
-2.81912233420048e-05
-1.73788778458768e-05
-2.43685902264807e-05
-2.03754776396648e-05
-3.19529230735052e-05
-1.34119757152769e-05
-2.86995440672974e-05
-2.45898218227515e-05
-1.27996830500808e-05
-1.60484665827186e-05
-5.77410909736246e-06
-9.44858157631646e-07
-5.18425198700472e-05
-8.99278890330444e-06
-1.27779363507762e-05
3.72196806495512e-06
-1.17102780168876e-05
-1.36892404321559e-05
-1.11361582706221e-05
-6.32551397786465e-06
-1.81912324342656e-05
-3.54805429787466e-05
-2.91677678948047e-05
-1.39515983778002e-05
-1.84850948321669e-05
-3.45482725658067e-05
-1.56202900639401e-05
-1.93325505233055e-05
-3.38995796514194e-05
-3.37018467036074e-05
-3.75686216144162e-05
-4.04802818346783e-05
-3.48422689574661e-05
-3.50241806871907e-05
-1.99462145816599e-05
-1.85999763405779e-05
-5.16760674309521e-07
-1.30275512815922e-05
-2.47829944400521e-05
-3.39703539165499e-05
-3.08112664488552e-05
-1.4545838601642e-05
-3.29313922016319e-05
-2.36277090787397e-05
-2.4062647327089e-05
-5.22118704328948e-06
-1.71087129010328e-05
-1.63127246462314e-05
-2.19565469007423e-05
-4.08046743516937e-05
-1.57132575831759e-05
-1.4777304268011e-05
-2.67596814762216e-05
-2.39799881483078e-05
-2.74755051208304e-05
-1.45872588296045e-05
-1.67062265653428e-05
-2.49978394166614e-05
-3.06542128170674e-05
-2.73644200332508e-05
-3.84738836969596e-05
5.94587607281129e-06
-8.6467947303875e-06
-2.7370901276925e-05
-4.34053579117141e-05
-2.43817176424271e-05
-2.92133280322438e-05
-3.33143200258931e-06
-2.62703021723707e-05
-1.74593897443121e-05
-3.2346099656215e-05
5.5857671112003e-06
-4.03917717713991e-05
-2.83792765431777e-05
-1.28931960768663e-05
-7.52047233634337e-07
-1.17826779970608e-05
-3.22907619298817e-05
-3.58341357017328e-05
-3.08271722249213e-05
-3.52480731748312e-05
-1.65551759436305e-05
-1.99188892018465e-05
-9.23153264898571e-06
-2.96604756978813e-05
-2.4630963581775e-05
-1.87716822816484e-05
3.12945280102639e-06
-2.3641737170337e-05
-3.04757676556821e-05
-2.71718522825264e-06
-3.59110362082012e-05
-5.12497284497453e-06
-1.20456161047462e-05
-2.17543133224571e-05
-1.61304296953717e-05
-1.47678957716248e-05
-8.50473034954909e-06
-1.56774850944003e-05
-2.75287894282272e-05
-3.48253364935253e-06
-2.73579517769814e-05
-3.26014925026098e-05
-2.16713005490813e-05
3.28471646387416e-06
5.02206461489385e-06
-2.25227741226254e-05
-4.1974149795359e-05
-1.24083209329131e-05
-1.11819995821919e-05
-2.21187159741784e-05
-2.86697036933502e-05
-1.2851173897108e-07
-2.23988509469515e-05
-1.02418157647109e-05
-2.65984295502348e-05
-1.91491759269309e-05
-1.38458806726976e-05
-1.25174424518859e-05
-1.96042614122738e-05
-1.05150142561174e-05
-1.90984074283689e-05
-3.12260925742138e-05
-4.06432282217495e-06
-2.33131868322217e-05
-1.09137482775917e-05
-2.82238995968701e-05
-3.07581457430109e-05
-4.34101742860142e-06
-1.26444210376731e-05
-7.7793880003728e-06
-8.95956282125391e-06
-3.19874198236574e-05
-3.97922606433647e-05
-3.51164203402378e-05
-2.49656934273571e-05
-8.31421985047059e-06
-1.57075791130046e-05
-2.29714584143285e-05
-2.43171651896817e-06
-1.2272410147515e-05
-8.08675699850341e-06
8.07953976903341e-06
-1.6799814869568e-05
-3.07087243978857e-05
-3.05145041578865e-05
-2.15004488586794e-05
-2.72167135253337e-05
-1.80086482569546e-05
-2.45644103911343e-05
-2.5006849940601e-05
-1.90184812083695e-05
-1.43640495070786e-05
-8.80632406961419e-06
-1.82487124768167e-05
-1.56873187976399e-05
-2.50185377374066e-05
-2.40945434016601e-05
-2.25859283471636e-06
-5.0510882574067e-06
-1.82685541631052e-05
-2.33052849899936e-05
-1.23607606582692e-05
-3.10493149975024e-05
-1.06995710476352e-05
-2.0899509619418e-05
-4.20831534275915e-05
-4.48511620231697e-05
-9.02723130760525e-06
-1.99598242327799e-05
-2.15205324231481e-05
-2.99230733610626e-05
-2.26238872531162e-05
-2.97397719473214e-05
1.11923681416045e-06
-4.15087612599571e-05
-1.34456831691024e-05
-4.12216922167295e-06
-9.18239362289056e-06
-1.86018835450381e-05
-1.27557511108973e-05
-2.74985055123774e-05
-3.69828128997602e-05
-4.69386029745155e-05
-1.06872006514948e-05
-2.90526948739401e-05
-4.26085961249347e-06
-2.11776004014791e-05
-2.9817867046025e-06
-1.98720188747969e-05
-2.52142586117817e-05
-2.33444680093708e-05
-4.04863928042138e-06
-3.99872215278211e-05
-8.40630159119153e-06
-2.23911592224936e-05
-2.66966021261637e-05
-2.2600228105999e-05
-2.07542243589861e-05
-2.30750398949277e-05
-2.96390054602752e-05
-1.18833158793777e-05
6.86491595028412e-07
3.59311810264516e-07
7.51644316688606e-06
-1.08906054298537e-05
-4.50330951775618e-05
-1.2187390351449e-05
-1.215003491715e-05
-2.01629010932461e-05
-2.20908820654662e-05
-2.68438724121073e-05
-2.00916067531312e-05
-4.12063801562947e-05
-1.89647793528042e-05
-1.9958918997527e-05
-3.04012262095129e-05
-4.05808523286797e-05
-6.13819992086247e-06
-2.77530269618964e-05
-4.52274304322612e-06
-3.14823869772423e-05
-2.92507083155481e-05
-1.76184056086964e-05
-2.10529194955952e-05
-6.88295761345303e-06
-2.84155317355127e-05
-4.25272363006354e-05
-2.82729454907989e-05
-2.23845457296528e-05
-1.26397777988544e-05
-2.75481323011498e-05
-2.38960103457793e-05
-1.60623548321094e-05
-2.30190724743927e-05
-2.15112746408868e-05
-9.61875219679795e-06
-2.84253298162342e-05
-1.85124873517793e-05
-3.0631446498652e-05
-9.53269764064909e-06
-2.12154160672842e-05
-1.25123641888824e-05
-1.23822180684336e-05
3.42189144911099e-06
-1.34900805513804e-05
-1.51089107853759e-06
-2.31643455431072e-05
-1.4996499085657e-05
-1.7583648651629e-05
1.21131326625154e-05
-1.85478902997029e-05
-1.0984682085061e-05
-2.58260929568729e-05
-3.01666550441215e-05
-2.11864072057386e-05
-1.15521502275107e-06
-2.52817230194444e-05
-1.40293907571301e-05
-8.78049381089867e-06
-3.59622800797317e-05
-1.42598299117478e-05
1.44501686341054e-06
-3.00332157799769e-05
-7.51859956188091e-06
-9.98710140314919e-06
-2.0257715293956e-05
-2.43981368416112e-05
-1.3655798895239e-05
-1.63907008638408e-05
-2.26572289753633e-05
-3.11003622603589e-05
-1.92846389709642e-06
-1.08757495822486e-05
-1.77384266564951e-05
-7.35759370535695e-06
-1.15254412718718e-05
-8.34267159092122e-06
-3.7223707870926e-06
-2.04268643975309e-05
-2.36908446725678e-05
-9.09385451524553e-06
-2.42566140633912e-05
-3.19434796451785e-05
-1.66571252151072e-05
-5.75093210301636e-07
-1.29414873118365e-05
-1.54398557630523e-05
-8.10862962420559e-06
-1.74445120204946e-05
-1.94964502952061e-05
-1.17979477098243e-05
-1.29096231763706e-05
-1.82613891943437e-05
-2.24268922571016e-05
-1.3655715455642e-05
-1.94316417293596e-05
-1.19301230703068e-05
-2.4989467293712e-05
-2.18533305036413e-05
-2.53073559631152e-06
-1.47127799552824e-05
-1.55879327853932e-05
-1.45563194949902e-05
-1.61981274523593e-05
-1.86029063498664e-05
-2.51594000682184e-05
-1.72316499110764e-05
-2.65769256475883e-05
-1.36894465642083e-05
6.65085657907194e-06
-1.01787825959324e-05
-1.45047182642422e-05
-3.06267159155925e-05
-3.31105608377138e-05
-2.17121459897791e-05
-1.78856103087495e-05
-3.40337917905912e-05
-3.23390734185206e-05
-1.01620266747038e-05
-9.76629921590857e-06
-1.24962960202701e-05
-1.7088045178439e-05
-9.1568361192227e-06
-2.9891978885007e-05
-1.5565858547731e-05
-1.55188796031318e-05
-1.76728977627036e-05
-2.43561905156717e-05
-2.64760900799159e-05
-2.64352826944605e-06
-3.63027412726977e-05
-1.8875040887862e-05
-2.30035494043997e-05
-2.5767971453759e-05
-7.90192653865153e-06
1.75478899501907e-06
-2.44586285430673e-05
-1.43864759613103e-05
-3.34038295301688e-06
-2.42909988001414e-05
-2.16542680393495e-05
-1.62549340700988e-05
-1.52597941940053e-05
-8.57227822415667e-06
-2.40124161942274e-05
2.62839892081978e-06
-5.26023455109332e-06
-2.4360628587103e-05
-1.59797950232648e-05
-1.5059291842037e-05
-1.97931915751712e-05
-2.29684164825395e-05
-1.4129028727668e-05
-3.12387515341961e-05
-1.3745724787271e-05
-3.13420935337746e-05
-1.65042357769609e-05
-2.467482085907e-05
-4.56164626038176e-05
-3.9599100881991e-05
-1.7201685160999e-05
-1.83223752929078e-05
-2.87324062160822e-05
-2.1218163056647e-05
-1.72900105382006e-05
-1.37731552670919e-05
-1.61147556059944e-05
-1.00447053991875e-05
-2.52556662758657e-05
-2.3430938439281e-05
-7.94795590394959e-07
-9.11682554250766e-06
-1.73720261774549e-05
-1.98899657636361e-05
-7.64563966603037e-06
-2.38877225132958e-06
-3.87151870629633e-07
-2.3030763606369e-05
-1.31896154012179e-05
-9.44482299271858e-06
-1.49257457454654e-06
-1.96521164374225e-05
-1.55532434572507e-05
-1.97120252920885e-05
-3.66183406577295e-05
-1.01055485256958e-05
-9.87417016285064e-06
-1.53089719583354e-05
-1.76677855092128e-05
-2.92829914185331e-05
-1.00946234025649e-05
-1.13399271122941e-05
-2.34808833889951e-05
-2.76546326358078e-05
-2.14933301504212e-05
-3.04278402188605e-05
-3.16157055140188e-05
-3.89005746489767e-05
-1.47763848283761e-05
-1.82966610597862e-05
-1.39355218436331e-05
-2.74129893958469e-05
-3.86967239804231e-05
-1.81503484971233e-05
-1.90442240754538e-05
-1.8257345864635e-05
-3.31988795642474e-05
9.36124984659564e-07
-1.97108817288533e-05
-2.50905431658421e-05
-2.3962494491821e-05
-4.78225385176324e-06
-3.38818425890064e-05
-1.87113864556636e-05
-3.18722638814843e-05
-2.63844021149822e-05
-2.9972088989467e-05
-1.84149352913607e-05
-2.10061080395709e-06
-1.77994344114705e-06
-1.75037379488447e-05
-1.47365443608693e-05
-2.4145599456594e-06
-2.88312160588084e-05
-1.78769587242458e-05
-2.59856863921754e-05
-1.16404366223542e-05
-1.67836614422852e-05
-4.00973376153058e-05
-1.45734392004055e-05
-1.3907884552934e-05
-1.15521807372093e-05
-9.39954257875621e-06
-2.542346838676e-05
-1.332402903527e-05
-3.69054409268156e-05
-2.04510447293596e-05
-1.9575579812917e-05
-2.05326442831785e-05
-2.84123403005781e-05
1.39573997231645e-06
-2.95937742264216e-05
-2.93297002862845e-05
-1.84990007660264e-05
-2.88941533946468e-05
-3.7949977557943e-05
-3.92985387898734e-05
7.16370271204327e-07
-2.40735194774037e-05
-1.42407940796788e-05
-2.3048015004963e-05
-3.49213324038852e-05
-2.77678154389354e-05
-4.09036105828213e-05
-1.99815998961508e-05
-1.16600412657243e-05
-2.58109154558754e-05
-1.15492234013031e-05
-2.76132739900332e-05
-1.30863043498019e-05
-2.84976221321363e-05
-1.07928268591003e-05
-3.69558627296641e-05
-2.32786570443936e-05
-1.75257559413628e-05
-3.00848086955377e-05
-8.71305625950675e-06
-2.56982858747285e-05
-3.50747594440626e-05
-2.64974996465341e-05
-3.56385704089503e-05
-8.20376898245492e-06
-1.86515870528638e-05
-3.83586991027952e-05
-4.79557510599904e-06
-4.20067560881659e-05
-3.01995286095541e-05
1.34741425019634e-05
-7.09682781305746e-06
-1.04768971838238e-05
-2.39932090132533e-05
-2.09646087796145e-05
1.04634531910736e-05
-1.03360685112328e-05
-2.16609323802604e-05
2.96349171238801e-06
-4.78093243345377e-06
-3.08986924979952e-05
-2.56847834078901e-05
-2.85458001150123e-06
-2.11428379807746e-05
-1.77794998137468e-05
-2.19428212933543e-05
-1.24609025887561e-05
-4.65501199019604e-06
-2.85202471562276e-05
-6.88843060575636e-06
-1.87624120289498e-05
-1.49934945284815e-05
-2.27932602797448e-05
-2.67540527221958e-06
-1.58284477934866e-05
-6.5961885995606e-07
-1.33873967613044e-05
-3.60408306405712e-05
-1.5699978277383e-05
-1.80531959077663e-05
-1.38757739355501e-05
-2.00382427222696e-05
-1.83533388448193e-05
-3.27974603070332e-05
-2.72947040295785e-05
-2.81129766017639e-05
-1.44027536814775e-05
-2.07897147633035e-05
-3.09660790190859e-05
-3.024103237927e-05
-4.23721977340998e-05
-3.48622573738044e-05
-1.36226623212424e-05
4.56716165317053e-06
-1.22787230635862e-05
-3.90725603504407e-05
-3.67620825602405e-05
-8.24829140805111e-06
-2.21792228955376e-05
-3.01530941874013e-05
-2.23976428070687e-05
-1.06031698979526e-05
-1.93764660096804e-05
-1.88213657146008e-05
-2.70579274574524e-05
-2.33042751687318e-05
-3.762848322068e-05
-1.4005921103126e-05
-9.44215284215383e-06
-1.62058971445924e-06
-2.91048130415088e-05
-2.67436995231218e-05
-3.41958090240224e-05
-3.29872315998846e-05
-2.85061144959165e-05
1.67497440767263e-06
-1.52420295660789e-05
-2.94382301352726e-05
-7.79616550381983e-06
-1.71398198926404e-05
-2.27005983569886e-05
-2.74546811343605e-05
-2.47894103172193e-05
-1.63967849676206e-05
-1.90066730245258e-05
-2.17376474968575e-05
-5.22210525129569e-06
-5.77509587079485e-06
-2.12387450631961e-05
-2.33819250906454e-05
-1.33456062170889e-05
-3.0162595362684e-05
-2.29480011351335e-05
-2.60532912411317e-05
-1.07847119917672e-05
-3.30130495072485e-05
-3.86959077992972e-05
-1.18655167855068e-06
-1.78664643722098e-05
-1.88227674092957e-05
-8.74472271995983e-06
-1.94329634132995e-05
-1.16839982729367e-05
-1.62153432690124e-05
-1.84734656414024e-05
-1.78593696965481e-06
-1.46142518675801e-05
-1.14371236185565e-05
-2.77105905746441e-05
-1.98502945798804e-05
-8.6082486578005e-06
-1.59904527193211e-05
-7.92925988324915e-06
-1.25604806479926e-05
-2.15112579995645e-05
-1.52728086716951e-05
-3.95142090193261e-05
-3.71744946005834e-05
-4.37197682463894e-06
-6.59374348881808e-06
-1.06535304353668e-05
-1.66864657804269e-05
-2.96592274313433e-05
-4.20651614030982e-05
-2.30531486033787e-05
-1.9748976827435e-05
-3.19446774814257e-05
-7.2158288919444e-06
-2.34484567256046e-05
-2.72949892669591e-06
-2.14369466811368e-05
6.09751155114143e-07
-2.07629211285205e-05
-3.25921092351203e-05
-1.03219174024677e-05
-2.27068544278053e-05
-1.59126026587931e-05
-2.22079174101159e-05
-1.90619975882582e-05
-6.12343258073587e-06
-3.12064129010211e-06
-2.71509077591746e-05
-3.77387038115728e-06
-2.44070513762404e-05
-1.76507107638275e-05
-1.05508720661392e-05
-1.02076667927992e-05
-1.58134001191773e-05
-2.31009163055515e-05
-2.16556502084714e-05
-1.4034793006102e-05
-2.0922827788764e-05
-2.5520849412567e-05
-2.21525522546905e-05
-2.01486396736155e-05
-1.59138029570355e-05
-3.65074616233131e-05
-1.85919471583862e-05
-6.66053856101247e-06
-1.13814499293128e-05
-4.12897479389437e-05
-7.0380939368258e-06
-3.41555646567729e-05
-1.10257987903773e-05
-1.89538020568717e-05
-8.76836178134738e-06
-2.30540321363021e-05
-1.45694745544743e-05
-3.4761022097922e-06
-3.7240773779863e-05
-1.21990328651356e-05
-2.63998957108915e-06
-1.74934799265215e-05
-4.50304408002893e-06
-1.2754964136425e-05
-1.29407723664522e-05
-8.44372092741532e-06
-1.82777466555119e-05
-1.16137410473684e-05
2.43914584301834e-07
-3.20085928033093e-05
-2.40325684205068e-05
-3.75487450737566e-05
-1.40819430748526e-05
-2.79145806902744e-05
-7.41005215830203e-06
-1.71357571797127e-05
-1.11542772968774e-05
-8.71763012612482e-06
-2.98543091950695e-05
-3.22618450860216e-05
-1.6971894811901e-05
-2.75878444879533e-05
-1.78907563907413e-05
-2.23782907269438e-05
-1.11486751410173e-05
5.77736191775321e-06
-2.21075133402737e-05
-2.65010583093781e-05
-1.06104648698637e-05
-2.14463666144759e-05
-2.48631769411354e-05
-1.478347881034e-05
-3.63497945428756e-05
-1.7064942807169e-05
-1.82550786161749e-05
-8.08276858451429e-06
-1.96979091481183e-05
-3.56779649170971e-05
-1.2892334110623e-05
-1.54898091139414e-05
-1.37462596005715e-05
-9.83856811193995e-06
-9.37103954110934e-06
-4.6789374037005e-06
-3.88612917210595e-06
-2.02173900404539e-05
-1.09312065911699e-05
-5.8621209391744e-06
-5.26066660249337e-06
-4.4626869145735e-05
-3.34858771918217e-05
-1.20163305424547e-05
-2.13332587268932e-06
-6.87893070865059e-06
-7.11571527046117e-06
-1.06252285251989e-05
-1.97077019646348e-05
-9.55850953393731e-06
-2.77924436887342e-05
-2.62682573082734e-05
-2.04084796901307e-05
-3.02787342316372e-05
-1.5876925074578e-05
-3.04129045294917e-05
-1.34583435273972e-05
-2.16324502626397e-05
-1.32772349920827e-05
4.02015441711502e-07
-1.3469489474472e-05
-1.53326937155342e-05
-2.61302922247386e-05
-2.8025279759832e-05
-2.56201876328908e-05
-3.87624596777196e-05
-1.34000383520536e-05
-1.3508610470348e-05
-3.23535265076187e-05
-8.51808280092739e-06
-3.16390270710286e-05
-1.94885420657534e-05
-2.15619122723848e-05
-2.13176054464265e-05
-6.80169517113537e-06
-2.72741679749971e-05
-3.99835871388292e-05
-2.61122420408574e-05
-1.19080386685463e-05
-2.78406631297092e-05
-2.34148969114798e-05
-2.94639695159519e-05
-1.55986784076038e-05
-3.22181371621933e-05
-4.29191977286959e-05
-3.47437760355857e-05
1.02801832816394e-05
-3.16776078218704e-05
-3.04977002499244e-05
-4.26310395001748e-06
-1.08609640926792e-05
-2.76795085585003e-05
-2.00499331286958e-05
-6.70700798731377e-06
-1.32986475800244e-05
-2.16177479315282e-05
-1.69526034766625e-05
-2.08699085786325e-05
-2.8515180780695e-05
-4.70454040554984e-06
-2.54900550798512e-05
-2.71645383318403e-05
-5.65407636286167e-06
-9.25366737556343e-06
-8.65318384809809e-06
-2.3233679511423e-05
-2.16265622487961e-05
-1.30750444903894e-05
-7.29978854356908e-06
-2.82080796016806e-05
-3.99410909317683e-05
-1.91336172519616e-05
-6.41491094510565e-06
-2.41815091473568e-05
-1.24140359817045e-05
-2.83574496293353e-05
-3.47969879889268e-05
-7.99315056671028e-06
-2.06313674046909e-05
-1.80586575550078e-05
1.21376457494054e-05
-2.83240342503517e-05
-1.3263466104035e-05
-1.15638312312649e-05
-8.40361268682661e-06
-1.6083662916108e-05
-3.12956921203173e-05
-3.42446969217111e-05
-1.35775096121407e-05
-2.09673091416431e-05
-9.74618307048691e-06
-1.68767381512318e-05
-3.64526749430324e-05
-2.3130257761711e-05
-1.02657641615315e-05
-1.47421560459238e-05
-2.24772065785823e-05
-1.64819738695846e-05
-2.92870918668805e-05
-1.49723913718741e-05
-1.18724301725499e-05
-1.73790561771193e-05
-1.88694199299776e-05
-3.64366904920158e-05
-9.97932882077181e-06
-2.77535407876326e-05
-1.94011562839378e-05
-3.48201517524777e-05
-2.22263520126119e-05
-1.93900878681949e-05
-1.84620153301934e-05
-1.52404686360014e-05
-2.10133945546717e-05
-2.53067905485846e-05
-1.81877265464534e-05
-9.91306344337442e-06
-5.71123642731836e-06
4.6521302880712e-06
-5.84703964699486e-06
-2.63027456129533e-05
-2.63992206142576e-05
-3.51733434296127e-05
-9.04070785686004e-06
-3.63346582899159e-05
-3.78393571099193e-06
-1.03832700023295e-05
-2.71400217186951e-05
-2.02025073088967e-05
-5.55553096269967e-05
-6.38601625908485e-06
-2.19449945808556e-05
-6.40869749698538e-06
-2.8730740455698e-05
-1.34191062084975e-06
-6.62157787697938e-06
-2.89230188742202e-05
-5.81421681166418e-06
-1.08091499428104e-05
-1.96302418561161e-05
-2.0262768047906e-05
-2.40819283810778e-05
-1.66021063981854e-05
-1.97721424023228e-05
-3.0825626875593e-05
-1.69021417940758e-06
-8.41871714530139e-06
-3.01293640504036e-05
-5.26793832989904e-06
-3.0360594747652e-05
-2.74029433668515e-05
-2.76240572165796e-05
-2.32815138210148e-05
-3.38246411126623e-05
-2.15735980240602e-05
-1.82222177458312e-05
-2.94809577646697e-05
-2.22721104051659e-05
-3.1714956932787e-05
-9.71744322619516e-06
-3.76376259702573e-05
-3.67517023279542e-05
1.38999552397303e-06
-1.88110627947477e-05
-2.73324397985462e-05
-1.26208339975647e-05
-7.61687249451205e-06
-2.32098246750056e-05
-1.28662287197001e-05
-1.81000607369879e-05
-3.01670609845141e-05
-1.85820762001864e-05
-2.22021076618803e-05
-1.88420797394804e-05
-1.36764266980953e-05
-4.06938294852638e-05
-1.48137892651116e-05
-6.41860370023836e-07
-2.31869772535866e-05
-1.92645669827597e-05
-2.61249777871069e-05
-8.28153719083066e-06
-2.12830747452273e-05
-1.06468598509239e-05
-2.27566088141825e-05
-2.20159454038542e-05
-2.88536724301357e-06
-3.75328145507409e-05
-2.71229841694699e-05
-1.413184851424e-05
-8.39777759469045e-06
-2.46254639979115e-05
-1.31631753508335e-05
-6.30900156407985e-06
-2.04643902171932e-05
-1.50814633748611e-06
-1.14248133000622e-05
-2.28248299408181e-05
-2.44140085971186e-05
-1.9506203719745e-05
-1.13326992911693e-05
-4.02155360581639e-05
-2.20860273311123e-05
1.92946068047943e-06
-2.32102556744384e-05
6.30075505137619e-06
-3.25907818320611e-05
-4.02152597974907e-06
-2.01508266081686e-05
-2.46875085341341e-05
-1.67571923252806e-05
-1.30481066125457e-05
-2.43352451906423e-08
-6.91648721531478e-06
-1.45266108240558e-06
-2.89339187925663e-05
-1.19681494178961e-05
-3.03348245229997e-05
-7.55295274875853e-06
-3.47959512752514e-05
-4.68178825540854e-06
5.85299822083192e-06
-3.68993522259014e-05
-2.31999750891555e-05
-2.57805995367347e-05
-1.26613812279349e-05
-2.91040002689194e-05
-1.86326637709435e-05
2.01264631010835e-06
-5.69591349411465e-06
-1.46733701088212e-05
-2.34441428400899e-05
-1.71328157820548e-05
-3.18937394009649e-05
-3.57794185192759e-06
-8.17969128946286e-06
-8.41566138038317e-06
-2.11572249517617e-05
-2.03179918527517e-05
-4.0184049156058e-05
-9.05088343884364e-06
-9.39112117647886e-06
-1.99935174382922e-05
-1.21976729429999e-05
3.56806101894652e-06
-2.05163430827945e-05
-4.5547780890513e-06
-3.54203086105197e-05
-8.78526129454513e-06
-1.77316849238526e-05
-2.81493925221407e-05
-1.71725874861583e-05
-1.69174016493947e-05
-1.59645945586739e-05
-2.33797720972459e-05
-4.19754825618967e-05
-2.41669183736287e-05
-1.07115035370473e-05
-6.11220045960451e-06
-5.57889377163499e-06
-2.2494958192403e-05
-3.01131398717037e-06
1.66746231398226e-06
6.48767200096835e-06
-1.44656586348836e-05
-2.21185180205191e-05
-6.2755425478846e-06
-2.07068104470605e-05
-1.26938498727296e-05
-1.51220571138e-06
-1.90630857355801e-05
-2.60527524572795e-05
-2.06004464241497e-05
-1.41607893862713e-05
-3.3944098693086e-06
-1.79163277370627e-05
-1.76476417129445e-05
-1.49346041267747e-05
-1.73978653714637e-05
-2.76040774726372e-05
-1.38301796001028e-05
-1.9150191295718e-05
-2.36567787613249e-05
-3.8130438809987e-05
-1.35681518436935e-05
-2.63150759743633e-05
-2.38893983832814e-05
-2.5918772246649e-05
-1.33743763688654e-05
-1.94110520765128e-05
-9.54296154833101e-06
-3.13039464351854e-05
-1.26342275720566e-05
-8.88018891585187e-06
-4.45617284805264e-05
-2.93307386354782e-05
-4.28649631807506e-05
1.59643269639119e-05
-1.84073112679953e-05
-3.51857966495169e-05
-1.97747610761573e-05
-5.99638728692217e-06
-7.16221461886586e-06
-9.03495952969539e-06
-1.33852548825239e-05
-2.28648939535748e-05
-1.66400530948084e-05
-1.15391235163851e-05
-1.00928361621961e-05
-1.70469860274101e-05
-4.69458766980803e-06
6.5634823621486e-06
-1.68979468103077e-05
-2.62689520181591e-05
-7.84406971718845e-06
-3.22935983539147e-05
-1.53769449428231e-05
-1.66249269855619e-05
-2.87870417648149e-05
-1.66782515449108e-05
-1.53138679794557e-05
-4.3964278023939e-06
-1.60234969820965e-05
-2.42905951524502e-05
-5.59672059901098e-06
-1.3909626173012e-05
-1.75362470398306e-05
-1.9442361209159e-05
-1.37943206188178e-05
-2.2114495387836e-05
-1.51326342434135e-05
-1.50849544584254e-05
-4.45566367663207e-06
-3.92624994668885e-05
-2.10263231530942e-05
-5.67972678592875e-06
-2.89595756109881e-05
-9.64879974273255e-06
-2.09534532639024e-05
-2.04193732704215e-05
-1.42917619697546e-05
-2.12463141965737e-05
-9.48118733532087e-06
2.65160560661393e-05
-1.36956817282956e-05
-1.64103184700111e-05
-1.89306529804128e-05
3.66378560354058e-06
-1.30571302289099e-05
-9.20622383097372e-06
-2.82661539176863e-05
-2.99685850296631e-05
-1.21726398806753e-05
-1.31427273267962e-05
-2.39970963235412e-05
-2.49263737997962e-05
1.46025317744547e-06
-8.69049055442497e-06
-3.70996408729581e-05
-4.91755799856667e-06
-1.99429274594511e-05
-2.00049821948132e-05
1.30247601885682e-06
6.73569529556317e-06
-2.42070444875782e-05
-4.0045090183729e-05
5.51342054354876e-06
-1.65396631126246e-05
-2.03078848518507e-05
-1.6662897531015e-05
-1.75587628112915e-05
-1.74605600634177e-05
-1.79380038394529e-05
-1.04923740636686e-05
-3.73343912622892e-06
-2.66990190287933e-05
-2.41805354686573e-07
-1.68220998039501e-05
-9.58162429622824e-06
-1.51514616809431e-05
-2.59547716605843e-05
-2.65723735205861e-05
-2.03169156857421e-05
-1.18179258854716e-05
-1.55225070984456e-05
-8.40767794482434e-06
-3.36343986727904e-05
-8.88917979553365e-06
-8.36677661807481e-06
-4.22504292213189e-05
-2.05280143250508e-05
1.22637226805569e-05
-2.31770200193024e-05
-7.3216338458655e-07
-3.15988030739802e-05
-1.3860584917418e-05
-1.29717144631387e-05
-2.25098609405918e-05
-1.96036801609975e-05
-1.32732881829472e-05
-1.97360647484031e-05
-2.19132102631504e-05
-2.43434491611131e-05
-3.37550535587495e-05
-1.08162674157893e-05
-1.26374050930324e-05
-1.8521770090514e-05
-3.29702508610541e-05
-1.25611334678142e-05
-1.39249127707789e-05
-2.01547298521705e-05
-9.07048227867791e-06
1.29425642320947e-06
-6.59990877054006e-06
-5.86797836662373e-06
-2.8022870015352e-05
-2.21195243195507e-05
-1.30133197761331e-05
-2.72494719174092e-05
-2.5051118788036e-05
-1.57484374686439e-05
-2.99557716347568e-05
-2.33965785913327e-05
-2.80677920612572e-05
3.29238832579985e-06
-3.09184233203266e-05
-1.00230838496805e-05
-2.65477931399618e-05
-2.36551380475444e-05
-1.81570679547473e-05
8.6927640914909e-06
-7.5135444925778e-06
-3.49100073144351e-05
-1.30753695765432e-05
-3.73378584887933e-06
-1.83287006055186e-05
-2.67646915252452e-05
-3.88397603668585e-05
-2.23840075830748e-05
-2.04577025340162e-05
-2.26983034663093e-05
-5.63252460857866e-06
-3.92195369233928e-05
-9.73514975437116e-06
-2.25602074698307e-05
-3.65330164976756e-05
-2.83915142335972e-05
-1.50637679027257e-05
-2.52445504745034e-05
-2.0176461826238e-05
-2.31366123834203e-05
-2.38554320299976e-05
-7.62210676725279e-06
-2.4953683675043e-05
-5.02166060049874e-06
-3.21786900305609e-05
-1.27722635648461e-05
-1.36197750489649e-05
-1.67858112323481e-05
-4.58737893447792e-05
-2.57033302774305e-05
-1.61780309991148e-05
-6.10218164053453e-06
-1.89014087701514e-05
-2.22747774677483e-05
-4.59495281981656e-06
-2.06993440758269e-05
-3.32168534348058e-06
-4.00190773079792e-05
-2.12501263891744e-05
-1.5718555598062e-05
-2.25793406869133e-05
-3.26101211006441e-05
-5.55693162548301e-06
-2.67128169664937e-05
-2.30083775605828e-05
-2.33161892663404e-05
-3.63179561590825e-05
-2.21456172354057e-05
-2.50663698693871e-05
-5.4175269781618e-06
-3.19354446492057e-05
-1.97027997742086e-05
-2.31889288278264e-05
-2.67679277215044e-06
-1.19199795877404e-05
-2.72587422977825e-05
-5.10089364743991e-06
-1.85133076829847e-06
-2.85003757772982e-05
-2.51016551225e-05
-2.75383143671381e-05
-1.38919762071269e-05
-3.53399991234249e-05
-2.12411843356143e-05
-1.94749610434117e-05
-2.33093768463185e-05
6.97585843301591e-07
-1.29297727189747e-05
-1.06901018767021e-05
-2.89446566603513e-05
-2.12254816449605e-05
-1.36864606599886e-05
-2.14833559990071e-06
-6.92820069851268e-06
-2.25013218533705e-05
-1.69094429017865e-05
-2.31980663673128e-05
-2.43435462862648e-05
-2.02074353239765e-05
-1.13917744627989e-05
-3.09499012721382e-05
-1.82189329096361e-05
-2.93706789636661e-05
-2.2136137406979e-05
-9.8482599143375e-06
-2.25478349738384e-05
-4.70565908452107e-05
-1.87483070597524e-05
-1.39540373398512e-05
-2.07334584845239e-05
-1.34945673660674e-05
-4.92697424121935e-05
-3.56764293881736e-05
-2.28523956415107e-05
-1.5974256166677e-05
-9.27161058379891e-06
-3.11402081391307e-05
-1.09401862992623e-05
-2.25728181041644e-05
-1.79082948499433e-05
-1.82824408876323e-05
-3.2582500488806e-05
-2.37325601547065e-05
-3.12971649015269e-05
-2.15132275798747e-05
-1.64999205503784e-05
-2.12473834691369e-05
-3.98074906181693e-05
-2.19512435737665e-05
-2.56188053702994e-05
-1.04083288174379e-05
-2.18718726403239e-05
-1.85247425146605e-05
-4.42474793542883e-05
-1.84383356684105e-05
3.1000985039912e-06
6.14022529072225e-06
-1.34146874429888e-05
-1.16844755435438e-05
-4.94433748793188e-05
-2.15931532337972e-05
-2.23986095484236e-05
-3.30329483070084e-05
-2.18222856364911e-05
-8.16285580083686e-06
-1.05278437184366e-05
-3.01960728316877e-05
-2.9876771586342e-05
-4.41686642190433e-06
-2.81333872125094e-05
-1.77679675780889e-06
-2.67979842069644e-05
-2.6606749713137e-05
-1.37017738407718e-05
-2.78351562986707e-05
-1.44819376460497e-05
-4.06256444189987e-05
-3.72306116431632e-06
-1.17627644714214e-05
-2.10336456233279e-05
-9.72392877398291e-06
-2.22717144170194e-05
-2.18964848107243e-05
-2.31082520693299e-05
-2.63103974607522e-05
-1.15698557200003e-05
-1.3728072661279e-05
-1.24955047017173e-05
-2.08456118979987e-05
-1.2748708201016e-05
-1.57247501437091e-05
-1.53766781865016e-05
1.67831452887007e-06
-2.03107765003818e-05
6.08163513917346e-07
-2.51712746757687e-05
-5.51091096301674e-05
-2.86292965532829e-05
-2.46951345357521e-05
-1.78800666036825e-05
-2.15727481074324e-05
-3.11211946985257e-05
-1.18986617305273e-05
-2.33625887934299e-05
-2.13570892878651e-05
-3.74495616092697e-06
-2.30738044262313e-05
-4.06060240239723e-05
-3.17286542967309e-05
5.9506340279802e-06
-1.87759447315219e-05
-7.93777321797646e-06
-1.13830138367058e-05
-1.33299845867627e-05
-1.21257456588215e-05
-1.6380522924454e-05
-2.77249230726806e-05
-1.59973312257428e-05
-3.50556905710956e-05
-1.44199255085866e-05
-1.63938131382672e-05
-2.36207181670533e-05
-2.24947582739555e-05
-2.35396324113978e-05
-2.02719344107184e-05
-4.12219560867774e-05
-1.15701047167098e-05
1.1489347528098e-05
-7.09028592157009e-07
-1.52943080489744e-05
-2.66738455002645e-05
-3.11384137998975e-05
1.11750544244825e-05
-3.44521563586072e-05
-3.77124580931274e-06
-5.65461638429844e-06
-1.90608231707212e-05
-1.54173420982121e-05
-1.71880984287952e-05
-1.94245082082335e-05
-1.96788354545196e-05
-1.98820481398553e-05
-1.60311185739568e-05
-1.26481267384903e-06
-2.16205590171697e-05
-3.57325511746797e-06
-1.80233126381356e-05
-2.13176853933203e-05
-1.84766193958756e-05
-1.85706582566038e-05
-2.24246775670353e-05
-1.35996046021485e-05
-9.08697020591024e-06
-2.79037361425958e-05
-2.94306472292097e-05
-1.92827222983421e-05
-1.24700973798637e-05
-2.44238478849609e-05
-2.30738125896528e-06
-9.85920137865846e-06
-1.49501919084418e-05
-1.45670538088746e-05
-2.11691682606166e-05
4.17233460343528e-07
-6.14586846000155e-06
-4.62140400484958e-05
-2.12688909991796e-05
-9.64447731109549e-06
-2.58129526492209e-05
-1.27831555054726e-05
-8.53350497890312e-06
-1.68887655997547e-05
-8.5289387664966e-06
-1.88552870438558e-05
-1.66075254611662e-05
-9.46893950107695e-06
-3.66273692619224e-05
-1.47328702687888e-05
-1.05259364238923e-05
-2.71429975619599e-05
-2.44014099176403e-05
-3.26627481402373e-05
-1.64575975347792e-05
-3.52695970802064e-05
-1.95195044899588e-05
-1.57055851958085e-05
-1.60843485667101e-05
1.13142870481334e-06
-3.13875213936229e-05
-2.25621182416279e-05
-1.19281022656296e-05
5.46144723000847e-07
-3.13911245529874e-05
-3.48926660955227e-05
-2.28446591451345e-05
-2.4460511182525e-06
-2.06325333508435e-05
-3.2463110588617e-05
-2.43266435108469e-05
-4.5224751879491e-05
4.85450962393144e-06
-1.26478771441026e-05
-2.66307311803135e-05
-1.28440822034085e-05
-9.47806800777725e-06
-3.45939968817237e-05
-2.91053158934639e-05
-1.70388185386136e-05
-1.85564907414776e-05
-1.86613740907168e-05
-3.94235443141053e-05
-2.76925120578564e-05
-2.1801833764444e-05
-2.0746584000326e-05
-2.62434433949166e-05
-1.17905004462564e-05
-5.35727741919804e-06
-3.21872372546431e-05
-1.03666507422995e-05
-1.84163726104397e-05
-8.62312048427668e-06
-2.81185562900521e-05
-6.29969004088564e-06
-2.53226874181116e-05
-3.30666687112223e-05
-2.55340296843556e-05
-1.08481172687657e-05
-6.89549342597517e-06
2.06161817216625e-07
-1.41058914444907e-05
-2.55722045219018e-05
-6.58575754352239e-06
-1.87381713292086e-05
-3.57678319179011e-06
1.47962979527354e-06
-2.34154132143059e-05
-1.87863661967551e-05
-1.94956840946441e-05
-2.48459694678637e-05
-2.41266448374959e-05
-8.6442067774473e-06
-4.83106063051155e-05
-2.65031427821357e-05
-8.63423107930848e-06
-2.15147636698828e-05
-1.57999791371413e-05
-9.5860284959172e-06
1.15142869704667e-05
-1.4456214526402e-05
-3.10449169022795e-05
-9.80690558017091e-07
-3.13365887660041e-05
-1.89528244906297e-05
-2.58043419486426e-05
-2.73008372257725e-05
-1.28801507260272e-05
-1.68419774031823e-05
-1.01953636537791e-05
-7.46662685331867e-06
-1.61760608555461e-05
-2.58527821352388e-05
-3.81109393196117e-05
-7.2265808088048e-06
-1.49887875822462e-05
-2.44293515020522e-05
-2.95373242765393e-05
-3.49050072251637e-05
-2.01089317785358e-05
-2.74126534162002e-05
-1.06401988780045e-05
-1.07896640665125e-05
-9.22925430999562e-06
-1.67140343678374e-05
-6.7303954495844e-06
1.07070774989132e-05
-1.85416719288511e-05
-2.74560550689074e-05
-2.38463168681539e-05
-3.45264809825869e-05
-2.38093242226178e-05
-3.19303579102755e-05
-1.38498380671058e-05
-1.2733302121312e-05
-8.22362048048047e-06
-2.38275291760229e-05
-2.09154948708889e-05
-2.59473093562655e-05
-1.10469423877391e-05
-1.96695508554286e-05
-2.07430393920122e-05
-2.09607569625381e-05
-2.35368441466839e-05
-2.65669735964933e-05
-9.39041605520314e-06
-2.5369477894243e-05
-2.78517092394524e-05
-3.09730530692718e-05
-1.92911452399642e-05
-2.86845685354971e-05
-1.26447149581914e-05
2.74690294521125e-06
-1.55031607865468e-05
-3.78733958447587e-06
-3.11291099400457e-05
-1.30901532761714e-05
-3.47056271467406e-05
-2.46055124407446e-05
-1.23665939931443e-05
-8.50525791864964e-06
-2.25213697247722e-05
-4.23522127622263e-05
-2.26899888704303e-05
-4.23250986410448e-05
-2.1126627945292e-05
-2.13274243540537e-05
-1.36561925356273e-05
-2.05688199409534e-05
-3.55266149719769e-05
-1.04113363309795e-05
-7.54551192159563e-06
-2.42956591986306e-05
-1.36217217417369e-05
-3.87314100289941e-06
-2.45417553164461e-05
-2.51954365334782e-05
-2.15917584318514e-05
-3.91800279474463e-05
-1.12062848348583e-05
3.11224966230814e-06
-3.36181152231261e-06
-1.10683099313015e-05
-1.86788135520286e-05
-1.56609812353358e-05
-1.48002022449698e-05
-4.06680333339691e-05
-6.0795725707189e-06
-2.7311157170733e-05
-7.09460686383364e-06
-2.31052061913133e-05
-1.62584989393067e-05
-1.05051593263794e-05
-1.44217387968652e-05
-2.55488764670541e-05
-2.56915798637006e-05
-3.46364559340912e-05
-1.42731865813459e-05
-2.74513175357907e-05
-2.24637075509825e-05
-2.79815112986634e-05
-1.84263634485402e-05
-3.96835992327196e-05
-1.439129393397e-05
-1.50427554136306e-05
-2.09910924747676e-05
-3.93460332453224e-05
-1.64203576445532e-05
-9.66050174749669e-06
-4.15093373488095e-05
-2.4342263786178e-05
-8.51714537510672e-06
-1.93656777646147e-05
-8.11866216103296e-06
-5.08285154914602e-07
-1.45427070096862e-05
-2.95328573534568e-05
-2.90953297569867e-05
-1.65960048337693e-05
-2.66168852461315e-05
-2.92419698220611e-06
-1.85874420448438e-05
-2.86850751562121e-06
-3.04199467003869e-05
-2.73682717552213e-05
-2.62134744084424e-05
-1.44184842717136e-05
-1.06917179098208e-05
-2.75584747699051e-05
-2.34285407088096e-05
-1.41293757915928e-05
-1.66578050497538e-05
-2.66046647338706e-05
-1.52214485425634e-05
-3.64115614164099e-05
-2.56183560955907e-05
-1.63071307434758e-05
-2.55994508268107e-05
-8.28647451058713e-06
-1.47871665095992e-05
-1.65283959116313e-05
-1.94813306492068e-05
-2.0739594859129e-05
-2.09973460373492e-05
-1.8313008154727e-05
-1.58360267086593e-05
-2.40831686263824e-05
-4.07998870182344e-06
-1.47304104739778e-05
-2.45958882776909e-05
-2.69682723504098e-05
-3.54471609908e-06
-9.09473728814412e-06
-2.29129312572824e-05
-1.07970497812071e-05
-7.91121450815687e-06
-2.33992926278149e-05
-1.91247513440305e-05
-3.21977553472126e-05
-3.16194426292912e-05
-2.45925387783928e-05
-1.30031292084882e-05
-3.8118288425303e-05
-5.73206687369326e-06
-2.55521597577881e-05
-2.51894699217987e-05
-2.4564258489437e-05
-4.58186391339884e-05
-2.98707654377723e-05
-8.11355031072145e-06
-1.14308654587478e-05
-1.39876433010656e-05
-1.83387355461712e-05
-7.35369287481753e-06
-8.99035356601959e-06
1.17741751114871e-06
-5.97383139793719e-05
-3.8050442229455e-05
-2.57402912971091e-05
-2.08203443738662e-05
-1.80281754520709e-05
-1.4775612303103e-05
-5.48264112027682e-06
2.45779072461658e-06
-2.1870282972741e-05
-6.05288892223483e-06
-1.59508602026786e-05
-2.46900777300312e-05
-1.72921686955204e-05
-1.68799057946142e-05
-2.52815868176138e-05
-2.73452998862208e-05
-1.18340123179716e-05
-1.62215289390264e-05
-1.8653000430723e-05
-2.26271395223378e-05
-3.07637499750415e-05
1.36189158308665e-06
-2.06153513383675e-05
-3.35910543110473e-05
-3.22734911126611e-05
-1.92417542006767e-05
-3.31705709228845e-05
-1.40461594188362e-05
-1.49354324185865e-05
-3.60190791288468e-06
-1.99789956931977e-05
-2.21481106409273e-05
-2.76965941510443e-05
-4.34675698114931e-06
-1.87870494426947e-05
-1.36721224581396e-06
-2.50461332475998e-05
-3.12286578982145e-05
-3.88471562713306e-06
-5.88107786804047e-06
-2.52846272860554e-05
-1.68653565841696e-05
-8.56313640806437e-06
-2.46862265730213e-05
-2.28284207776966e-05
-3.0941373765701e-05
-2.45028240023895e-05
-2.20980926275507e-05
-1.12684175137923e-05
-3.3390347397143e-05
-1.88991623773879e-05
-1.57040978051993e-05
-5.62358562043947e-07
-1.02975751166224e-05
-2.75502738345446e-05
-3.18493993361622e-05
3.40687453261914e-06
-1.97128358527872e-05
-3.08885377779924e-06
-2.42687121396156e-05
-1.77290147301783e-05
-1.5262686179486e-05
-2.81856977544692e-05
6.82281289857185e-07
-2.78962945251312e-05
-1.03537549738992e-05
-2.54499274661387e-05
-1.89076487523496e-05
-2.66756104263221e-05
-6.52334103218502e-06
-1.04471339978973e-05
-1.40517269757196e-05
-2.69928147270715e-05
-2.67153848111498e-05
-2.6159106930151e-06
-3.06884008050564e-05
-2.18232473728814e-05
-2.47024819545765e-05
-2.46707868207912e-05
-1.83354574101434e-05
-2.73687821616829e-05
-1.52204277787585e-05
-1.5458975670431e-05
5.4116328113214e-06
-8.26777128245424e-06
-7.46067141242113e-06
-1.1677360876635e-05
-2.11347878871207e-05
-1.68821925002356e-05
-1.29427513361724e-05
-1.30577015669085e-06
-1.68702808787951e-05
-1.34456357612382e-05
-3.14139225995432e-05
-3.35426504479343e-05
-3.14329414722607e-06
-1.47997943947816e-05
-3.48740358402445e-05
-2.95323613520104e-05
-2.02023562652573e-05
-1.55055564840635e-05
-3.01793024098733e-05
-4.85318522966007e-06
-1.77109360311859e-05
-2.95990837482456e-05
-1.95291037438679e-05
-2.47354758591858e-05
-1.40157323131592e-05
6.94297116286273e-07
-5.02197148123264e-06
-3.277526903176e-06
-1.14141755650611e-05
-8.79157914610889e-06
-7.28125583127999e-06
-2.37773133650576e-05
-1.99595515635218e-05
-3.54770838683643e-05
-1.38910711729765e-05
-1.84666913949868e-05
6.27487528155381e-07
-3.91818406368909e-05
-2.19141421963957e-05
-1.67151635359622e-05
-2.71258227856217e-05
-2.85367809779095e-05
-1.14211337532329e-05
-2.03694429459102e-05
-3.58517143502919e-05
-2.7965707193455e-05
-9.5331143805116e-06
-1.99064942260701e-05
-1.71561126796416e-05
-2.74467882188874e-05
-2.89430484541424e-05
-1.11413977514229e-05
-8.64063893280541e-06
-2.30480924507941e-05
-2.37818930268708e-05
8.05837725512922e-06
1.85288521276871e-06
-5.94108101027559e-06
-1.54740379313394e-05
-1.23183926162308e-05
-1.95845731034152e-05
-2.31397197801068e-05
-1.16918872135928e-05
-2.83590867514666e-05
-3.73783415297661e-05
-1.78477680158287e-05
-8.36666729703359e-06
-1.69807161331346e-05
-3.47936073985572e-05
-1.73685325134458e-05
-2.11627176285504e-05
-1.30862819075369e-05
2.06229766205241e-07
-1.05291534209881e-05
1.87196873234803e-06
-1.63010061755737e-05
-3.39967470546981e-05
-9.39737638800686e-06
-2.71472895524977e-05
-1.58193259231499e-05
-3.43147547924084e-05
-1.9262652172418e-05
-1.17211267456066e-05
-2.11919191615375e-06
-1.34576252117375e-05
6.36818804632635e-06
-2.66471159317778e-05
-1.73948236289326e-05
-2.50194733867313e-05
-3.19236930344757e-05
-9.64449455631607e-06
-1.79971219165521e-05
-2.35610102968824e-05
-1.51376265195341e-05
-1.82732080208481e-05
-8.74069177522947e-06
-1.23943801607841e-05
-1.17013040152693e-05
-1.03804864188338e-05
-1.65934965113342e-05
-1.65045666866104e-05
-5.13221980935364e-06
-4.10082316041833e-06
-1.77361641962653e-05
-1.78478004300931e-05
-1.14492785814078e-05
4.47070346325578e-06
-2.95741719172553e-05
-2.74537771144158e-05
-8.21881010354586e-06
-1.00411485452946e-05
-6.57491685162643e-06
-1.47451547213229e-05
-2.64552857486572e-05
-3.18625558011138e-05
-2.21647091636126e-05
-2.94849010495492e-05
-2.84679205180192e-05
-4.28431837742767e-06
-3.28246967143998e-06
-2.02266107706069e-05
-3.01583316686809e-05
-1.11679846488132e-05
-1.82294469260497e-05
-1.41408720054626e-05
-1.12799511024805e-05
-1.07964770028624e-05
-3.41021435031128e-05
-3.86167362116238e-06
4.17529900114683e-06
-1.92703414398197e-05
-2.1655522818992e-05
-2.54893735382314e-05
-2.43376932238343e-05
-4.88356460663957e-05
-2.68914719536019e-06
-2.83862892417473e-05
-7.55641524506431e-06
-1.82215827163297e-05
-2.03090919936151e-05
-2.18826048713102e-06
-3.38529045980201e-05
-3.53336968161989e-05
-5.11941198468582e-06
-2.81784941797048e-06
-1.81071800809826e-05
-2.48283777406673e-05
-9.53348760331184e-06
-2.68583955529891e-05
-2.03996799440141e-05
-1.04006573457631e-05
-1.48498516636734e-05
-2.450359886485e-05
-2.7610265348272e-05
-1.5776547111872e-05
-1.321787987351e-05
-1.95900369498998e-05
-1.74886840089265e-05
-2.01679544769236e-05
-1.53522153902855e-05
-3.70331757681981e-05
-9.53290213626014e-06
-1.84238308510749e-05
-2.90254623531284e-05
-3.56679554186086e-05
-9.52050444384307e-06
-2.04633804605091e-05
-3.63292167961318e-06
-2.9106923927099e-05
-5.00036288365245e-06
-2.94698051363504e-05
-1.36595428245361e-05
-2.38638384976902e-05
-1.26616144829365e-05
-2.45703155764828e-05
-1.72379406557733e-05
-1.62318265768193e-05
-2.76778189879066e-05
-1.60304100676791e-05
-3.57584161546378e-05
-9.16173605490311e-06
-3.69868614681341e-05
-1.38271751613016e-05
-2.17534768833971e-05
-3.45535273576859e-05
-2.15054872855776e-05
-2.62256957998026e-05
-1.9783272948942e-05
-1.10438250444435e-05
8.36076872732543e-06
-2.10375779704191e-05
-3.30944065416079e-05
-3.88470392614735e-06
-3.45516032047161e-06
-2.321102678078e-05
-2.17913347970421e-05
-2.06257597251191e-05
-9.05515166441849e-06
-2.70033465186803e-05
-1.59179749909229e-05
-3.0867999341629e-05
-2.32728049803343e-05
-2.51605706307008e-05
-7.64843231656004e-06
-1.92070400159173e-05
-3.35350432212058e-05
-1.64395680048627e-06
-3.74828964381122e-05
-2.11829945260758e-05
-3.70836226605845e-05
-2.31226194495183e-05
-3.69354693983626e-05
-2.10944659662224e-05
-6.08092444014941e-05
-2.12860082264149e-05
-1.21732138709093e-05
-1.43104908568516e-05
-1.49497228623901e-05
1.03335721635255e-05
-6.91800917985873e-06
-2.41204194559109e-05
-2.40341136388482e-05
-1.03538229280073e-05
-3.51359842282648e-05
-3.52424844860204e-05
-5.21251014766668e-05
-3.03041610159322e-05
-8.91351323370043e-06
-1.33554831434964e-05
-1.71949400231615e-05
-4.19983393932752e-06
-4.71277402056314e-06
-1.14110364920584e-05
-2.88488373478488e-05
-5.78098978848142e-06
-2.28275510212559e-05
-2.01649095063214e-05
-2.41048995164788e-05
-3.48374848027378e-05
-2.35915831338979e-05
-1.0134083374108e-05
-2.08232981496628e-05
-2.87686577470047e-05
-2.14234269377523e-05
-9.94851902246436e-06
-2.28731659583045e-05
-6.47996368475504e-06
-2.9620438159664e-05
-4.18095412083871e-06
-1.92105265024613e-05
-1.55046012057583e-05
-2.34282020801527e-05
-1.97597391295943e-05
-2.86769920523444e-05
-4.71477839623387e-06
-1.68887002816071e-05
-1.08269645965142e-05
-7.74718381616497e-06
-3.19226918569688e-05
-1.65685322555147e-05
-1.09101322392145e-05
-1.33923550291159e-05
-1.17442650544244e-05
-1.42616441033329e-05
-2.64984196638207e-05
-2.92783423307864e-05
-1.28502211496306e-05
-1.98889055540803e-05
-9.21375427435337e-06
-2.62447231471609e-05
6.1044241149006e-06
-3.08870654370726e-05
-2.84231212788635e-05
-1.91197964760316e-05
-1.11984395308081e-05
-1.51235102832358e-05
-1.50150297973567e-05
-1.86492976889959e-05
-2.49678149052541e-05
-2.78450978854842e-05
-2.35827419470129e-05
-2.61866008841523e-05
-2.13380111594786e-05
-1.1631152698506e-05
-2.28049743383001e-05
-4.2971320394559e-05
-3.39657793280582e-05
-3.48875084269154e-05
-4.67109369909845e-06
-1.36254519016954e-05
-2.53707678260377e-05
-4.57900336913821e-05
-1.90068094002988e-05
-1.45054868840765e-05
-1.51194088395203e-05
6.7339716534214e-06
-2.31985543970652e-05
-6.30370695372942e-06
-1.16351133824008e-05
-3.11216667965113e-05
-2.75925304391604e-05
2.01563692504078e-06
-4.27140420406962e-06
-1.88528502538723e-05
-9.96147454934167e-06
-2.26367448312025e-05
-3.1049240030871e-05
-1.04590230173079e-05
-2.85931689129267e-05
-1.7223092647196e-05
-3.4995827697597e-05
-4.05911607098515e-06
-2.55092252667349e-05
-3.03462049452474e-05
-4.18139837111371e-05
-4.11825524280428e-05
-2.85697851784917e-05
-1.69702432014092e-05
-1.82324260591159e-05
-1.82026116154191e-05
-1.82001214967002e-05
-3.38624085849252e-05
-3.05980904790784e-05
-1.89901427471348e-05
-2.12136256180387e-05
-1.52548599328184e-05
-1.44852498520532e-05
-2.03499243325365e-05
-1.93322468655131e-05
-2.56133601273792e-05
4.78879632031022e-06
-2.70542102299581e-06
-2.87841839227456e-06
-7.87610961129147e-06
-1.33244146303851e-05
-1.50294311960142e-05
-1.49088854090854e-05
-3.42901886259426e-05
-2.69959548333255e-05
-1.7156464815484e-05
-3.09735623527436e-05
-2.43256475720657e-05
-2.13075592706584e-05
-4.53862049810367e-07
-1.54086994503679e-05
-2.87397040654208e-05
-7.52936192251576e-06
-2.70221377464241e-05
-4.53841477821323e-05
-9.677515583266e-06
-2.50901265974852e-05
-9.39832150626152e-06
-2.54845551708129e-05
-5.2650242790995e-05
-1.53250133500493e-05
-2.59323507873354e-05
-2.04901990194061e-05
-2.74411671090678e-05
-2.96439517328669e-05
-1.18418509262754e-05
-2.70774418056895e-05
-1.17072753512383e-05
-2.53004832068684e-05
-1.49733020700881e-05
-1.33227789356592e-05
-1.28057275617197e-05
-4.15952849600033e-06
-2.08436828235672e-05
-1.8637829791648e-05
-2.55756742204036e-05
-4.14071492659769e-05
-7.91851414180827e-06
-6.19041613904731e-06
-1.39049554990937e-05
-1.7932951280189e-05
-9.46442390463198e-06
-2.36483251307285e-05
-3.64431401393723e-05
-1.88973502495193e-05
-1.07622321616693e-05
-2.02242116434417e-05
-6.79566262254712e-06
-2.08030321614991e-05
-9.56628997582802e-06
-1.04870387711143e-05
-1.55637330056042e-05
-1.26997994076899e-05
-1.71392989300492e-05
-1.49121759785931e-05
-3.45823573761393e-06
-6.24615408856509e-06
-3.07353914818161e-05
-2.19545070387641e-05
-2.5802784034088e-05
-2.37321723806871e-05
-1.5104679239638e-05
-9.0129817266389e-06
-2.35655562359319e-05
1.71585798416703e-06
-2.29702213758988e-05
-1.4327108290488e-05
-3.31067483339484e-05
-1.82666166418815e-05
-2.17010550433433e-05
-3.8616303182457e-05
-2.82101340849584e-05
-1.58708727129039e-05
-1.4323248193566e-05
-3.59407676422127e-05
-2.14817956754234e-05
-5.69392740735499e-06
-2.92559769491137e-05
-2.43717607295649e-05
-1.70583504960374e-05
-3.33949798864643e-05
-1.27114487536705e-05
-6.28347924640096e-06
-2.26910585508715e-05
-2.07785875030794e-05
-5.85839733645641e-06
-1.09953384727732e-05
-1.73315966280253e-05
-4.05202064042404e-05
-2.84927420570507e-05
-7.91720818860789e-06
-1.11972598779475e-05
-3.81915186477044e-05
-3.42537340805619e-05
-1.25275614551207e-05
-1.44114577270938e-05
-2.02927849612649e-05
-2.881040806931e-05
-1.51011346895672e-05
-2.58113630883468e-06
2.82592640226256e-06
-2.50585223173049e-05
-1.09032816885463e-05
-1.98007832116054e-05
-2.02607056552944e-05
-7.73395848223185e-06
-3.4681074170347e-05
-2.87721365581814e-05
-1.50545172561546e-05
-2.0989703513305e-05
-3.01675947944154e-05
-1.4088460474445e-05
-2.9673169751935e-05
-1.16452173823122e-05
-6.82428812346065e-06
-1.24926635595014e-05
-3.48904751718108e-05
-1.50112514034707e-05
-2.33815862816673e-05
-1.95062377776266e-05
-6.68250461714923e-06
-5.90794401299087e-05
-3.30665115944622e-05
-2.79611689469461e-05
-2.51958505966141e-05
-1.64774488890573e-05
-3.68304868183314e-05
-1.72919368948737e-05
-2.20355513803159e-05
-1.21180880821409e-06
-6.34783732333061e-06
-9.1695681689607e-06
-2.1924131856626e-05
-1.88515616288448e-06
-1.62277419091711e-05
-2.49453290645752e-05
-2.89193864530856e-05
-2.7096037659612e-05
-3.94821062231486e-06
-3.49156268489493e-05
-1.7975420881888e-05
-2.28977399389369e-05
-1.18889553336937e-05
-2.6229932907354e-05
-6.95586151146927e-06
-2.56242048601567e-05
-8.89160309294115e-06
-1.09824837857221e-05
-2.10767938739292e-05
-1.62414019073665e-05
-2.23187487592256e-05
-1.28686572500403e-05
-6.73302080065667e-06
-2.05575543931229e-05
-3.33996912385507e-05
-1.67098614930859e-05
-2.0857380824005e-05
-2.38011439505726e-05
-2.90728525796976e-05
-6.8536478252183e-06
-1.42986125344652e-05
-2.12113370777531e-05
-3.59688218537154e-05
-4.02404483576662e-06
-5.87703912878598e-06
-8.38765424913777e-06
-1.95947781091115e-05
-2.10203826236272e-05
-9.30259939021773e-06
-2.89286907728354e-06
-1.99890296770336e-05
-3.14021436837888e-07
-2.17441701928292e-06
-2.18404111077383e-05
-1.0220361579295e-05
-2.46769482731234e-05
-8.87471477027495e-06
-1.1287676314542e-05
-1.35063580306802e-05
-1.19997640856676e-05
-3.05375386923645e-05
-5.04582155872033e-06
-4.20059273316996e-05
-2.92173653154432e-05
-2.03376156778896e-05
-1.18099553785911e-05
-2.20737397116478e-05
-3.55525380941644e-06
-1.96306581182871e-05
-1.28894206789605e-05
-2.66328073770358e-05
-1.90268821387974e-05
-2.34878163843556e-05
-2.02559661077413e-05
-2.3115412602891e-05
-3.05563784984665e-05
-1.64758930823068e-05
-1.59932352227042e-05
-2.97323924042322e-05
-2.17518289876524e-05
-1.26195768857904e-05
-1.21388304594988e-05
7.89539205373823e-06
-7.21843018338392e-06
-7.51928271489962e-06
-7.6213603865934e-06
-2.28587324531235e-05
-2.44911053452542e-05
-2.97476555372755e-05
-3.92328970649649e-05
-9.57973352228141e-06
-2.53706620306655e-05
-3.00459160778108e-05
-6.1550426044825e-06
-2.19890239252951e-05
-9.84419329509168e-06
-9.16593932395978e-06
-1.98348187011142e-05
-7.07394092649106e-06
-2.03926986492937e-05
-1.56114467471321e-05
-1.97493066953312e-05
-2.64702318249178e-05
-1.70520607248143e-05
-2.49703876368059e-05
-9.74233930353963e-06
-3.80497106221832e-05
-1.06656994549795e-05
-3.33781655419533e-06
-1.3294446489994e-05
-8.88429667082887e-06
-1.94475004471303e-05
-3.56166955451965e-05
-3.61740771620224e-06
-2.52057277890515e-05
-1.48398508781545e-05
-1.56147850324195e-05
-6.2161145896534e-06
-5.59118490652692e-06
1.50645889202689e-06
-1.39104258433031e-05
-3.61932012414321e-05
-5.2472346670787e-06
-1.39677576724447e-05
-1.6548054694121e-05
-5.15955864641507e-06
-1.73858552094897e-05
-3.8307107701191e-05
-3.09958761014221e-05
-9.43099072761255e-06
-4.66419099716124e-06
-9.95221569209429e-06
-2.52985412080354e-05
-1.37126446274841e-05
-2.46670842464117e-05
-2.13141371592705e-05
-1.44344475929605e-05
7.82073611147536e-06
-2.80677373425012e-05
-3.60692025197985e-05
-2.09113515727796e-05
-2.98229142577596e-05
-2.66418349035856e-05
-1.81326762458059e-05
-2.50255859176607e-05
-3.2052545865243e-05
-3.14910614335579e-05
-2.03126694803023e-05
-2.54950866630913e-05
-3.18361497492746e-05
-1.29268535001141e-05
-2.28310825607122e-05
-1.24123510256216e-05
-2.23276734759956e-05
-1.79300464006548e-05
1.50794705635272e-05
2.86023530143744e-06
-1.65319438716318e-05
-2.64733107772249e-05
-2.72898017943987e-05
-1.57237254342417e-05
-6.5272952632585e-06
1.44952702375326e-06
-1.93682048849347e-05
-2.63443836723644e-05
-3.55079890931821e-05
5.51084026717254e-08
-3.09347372682764e-05
-3.7392906127793e-06
-1.05759356127233e-05
-2.79645645647694e-05
-2.3751095185425e-05
-1.6116401100587e-05
-1.72144442788464e-05
-2.45258819185119e-05
-2.03003969411271e-05
-7.59125242654715e-06
-1.21823191457475e-05
-2.35634554129048e-05
-6.89708926191855e-06
-2.15784591002053e-05
-8.72542153390047e-06
-2.83474528116872e-05
-8.76523922567234e-06
-1.31807725405477e-05
-2.49776568959373e-05
-1.66229388848747e-05
-1.20021254174853e-05
-2.24501712222679e-05
-3.37411101204919e-05
-4.24112288046339e-06
-1.29335907528959e-05
-1.8425813995558e-05
-1.42772107965086e-05
-3.00037150085706e-05
-2.04957784658548e-05
-1.26902321178124e-05
-5.32225268704032e-06
-3.79227078727596e-05
-1.61227086707779e-05
-2.42401941255986e-05
-1.31546571699027e-05
-1.94663308625458e-05
-1.7919030919759e-05
-1.55472948065e-05
-2.60416520626349e-05
-1.39998342406942e-06
-6.54238070903771e-06
-3.3875605805409e-05
-3.50567823976743e-06
-3.42468746684582e-05
-1.73929703172194e-05
-1.38527684259247e-05
-1.6139454720869e-05
-8.18212968504007e-06
-3.0708702347317e-06
-1.6541392649643e-05
-2.32716865276075e-05
-2.15749184616981e-05
8.2580498149368e-07
-2.53429582665607e-05
-3.26789870506847e-05
-2.45340219716656e-05
-4.83062615922356e-06
-1.47366769179011e-05
4.28464551383475e-06
2.4266644794393e-05
-2.18843822159656e-05
-2.89018942042085e-05
-4.988310455319e-06
-2.12578738601478e-05
-3.29933320455973e-05
-1.44857301661344e-05
-9.59093382473413e-06
-2.18036535267141e-05
-3.02953972142626e-05
-3.03555973616775e-05
-2.79202598978491e-05
-1.17608554640783e-05
-3.51979324837847e-05
-1.18592922435979e-05
-2.14316071892158e-05
-3.40079176608071e-05
-1.10409895232015e-05
-1.86112894854332e-05
-2.55274122541695e-05
-1.59942535756354e-05
-9.67334780516951e-07
-1.05041663837191e-05
-2.56365527859237e-05
-1.83828209534962e-05
3.03898204994567e-06
-1.376879619656e-05
-5.15463480944373e-06
-8.56942184644001e-07
-1.27503110979111e-05
-1.23870474474689e-05
-1.39217549534988e-05
-2.06078020396188e-05
-3.08273762199384e-05
-2.7619175956999e-05
-2.83499836931852e-05
-2.17185033520699e-05
-2.91419922360267e-05
-2.11327039985325e-05
-1.61731386243442e-05
-1.99421137023764e-05
-1.87809540422216e-05
-5.71684340340786e-06
-1.11545098154186e-05
-1.35721412596369e-05
-3.08933151688818e-07
-3.58827552540296e-05
-1.36354057223341e-05
-1.64945662359138e-05
-1.57243802274464e-05
-2.42250048785838e-05
-2.05523014081452e-05
-3.48258845849006e-05
-6.49096539009276e-06
-1.61430728940559e-05
-2.60532943629849e-05
-1.2921737057079e-05
-3.52279436336351e-05
-6.92547967982114e-06
-6.90554500348845e-06
-1.42186874942722e-05
-2.17331973058559e-05
-9.90802447095682e-06
-1.65116338052873e-05
-2.60963311175055e-05
-3.63705648859108e-05
-2.93709148475599e-07
-3.03605708823551e-05
-1.65909259959019e-05
-1.88633772980464e-05
-2.71922392778701e-05
-2.88768189397674e-05
-1.1961821380768e-05
-1.34843978717349e-05
-9.66539028844535e-06
-3.34970473202106e-06
-3.53889547567894e-05
-2.48768395694669e-06
-3.00718904494667e-05
-1.78003757456364e-05
-7.59523057751693e-06
-2.88071297799879e-05
-5.21518791349914e-06
-1.64527604004579e-05
-1.08599664999588e-05
-9.59586166535136e-06
-2.75399050512616e-05
-9.6312254872916e-06
-7.46557521195986e-06
-2.79140575353719e-05
-7.4329730061611e-06
-1.01194581025654e-05
8.7345398106373e-06
-9.0686425766187e-06
-4.3654262107961e-05
-1.58869811825646e-05
-1.87525519362214e-05
-2.34641963266208e-05
-1.71889730423872e-05
2.73104925619738e-06
-2.02777717158569e-05
-2.40132474264384e-05
-9.63722469978479e-06
-1.51198138144005e-05
-1.99184995635171e-05
-1.1797905085698e-05
-2.69090411567788e-05
-3.00716608092558e-05
-3.51265619468054e-05
-1.42342326212588e-05
-3.30585752925031e-05
-2.05480594632713e-05
-1.21514825077206e-06
-1.78289148233281e-05
-3.54827444842905e-05
-1.49638867416873e-05
-1.52420125013257e-05
-1.64192468594396e-05
-2.71865245852217e-05
-2.64728958396976e-05
-1.27832512145891e-05
-2.04318868993107e-05
-2.71565470319467e-05
-8.29608476519485e-06
-2.40731051482519e-05
-1.36782666311878e-05
-2.99774819128343e-05
-1.79586361964083e-05
-1.35739639848499e-05
-2.29544522738199e-05
-3.47308042190437e-05
-1.29261071129175e-05
-2.67366218565646e-05
-2.39638786394278e-05
-1.71536051488682e-05
-2.6093728431017e-05
-4.23602085188407e-06
-5.52056041176864e-06
-2.4866843330998e-06
-3.05567700558666e-05
-1.39217185892246e-05
-2.052862210279e-05
-2.34536161684403e-05
-2.2823468799744e-05
-1.86694683319861e-05
-5.61989646725084e-06
-2.35518239556662e-06
2.36142947626651e-06
-1.76213351909918e-05
-8.26567153700928e-06
-3.45329363571338e-05
-2.38579236962107e-05
-2.91675252202378e-05
-1.46803988348254e-05
-1.26678805934198e-05
-1.07369577272658e-05
-3.2530534791897e-05
-2.79695656977091e-05
-1.19604169986816e-05
-2.24825018185677e-05
-1.03099694693125e-05
-3.97283339429675e-06
3.71726516920755e-06
-3.66188393190946e-05
-2.78167423811636e-05
-2.86383964931153e-05
-2.28650145960953e-05
-1.94592822884919e-05
-2.6467989857749e-05
-2.06248666218387e-05
-5.62661070576282e-06
-5.32809724244339e-06
-2.16058320622706e-05
-2.22594450965286e-05
-1.32079059742028e-05
-4.76492079807692e-06
-2.44354688949952e-05
-1.03216316103955e-05
-9.78714015268807e-06
1.21484133002484e-07
-2.33163734496392e-05
-1.55695604045174e-05
-3.52036902891902e-06
-3.38536612088936e-06
-1.84537763700795e-05
-2.74144939302714e-05
-2.28088056592943e-05
-1.00581068504772e-05
-3.18179008809024e-05
-7.18453965959754e-06
-3.97131673013016e-06
-7.73940445334988e-06
-3.73649560982596e-05
-1.78701486603364e-05
-1.02037316108079e-05
-1.78304176882234e-05
-1.68923970701643e-05
-1.52237600988956e-05
-1.23947931750026e-05
-4.75478778785778e-06
-2.77565007227743e-05
-2.71998907541444e-05
-3.08942479214088e-05
-1.84857231583583e-05
-9.20779757248776e-06
-1.29823803654768e-05
-8.59659928985388e-06
-1.82012732589969e-05
-1.6413863048665e-05
-1.78702802265291e-05
-2.86111954601319e-05
-4.31332466412276e-06
-3.20514777588656e-05
-3.25701896632921e-05
1.09495872799532e-06
-3.28092998183889e-06
-5.50399321618338e-06
-1.42297042608876e-05
-3.59042584651823e-05
-2.42558001122589e-05
-1.21259089609359e-05
-1.26119295575573e-05
-3.72875190257589e-06
-1.89275128312742e-05
-2.4345312462322e-05
-1.05469436895108e-05
-2.39901381900997e-05
-1.59807232621292e-05
-1.83076105438779e-05
-1.7500629279645e-05
-2.91483429142731e-05
-1.48633012601659e-05
-1.50355053480046e-05
-1.57132261216291e-06
-2.03987053877301e-05
-1.88496545740377e-05
-3.77586695048691e-05
-1.85914008605978e-05
-3.27652114767205e-05
-3.37538606576142e-05
-1.61259173761946e-05
-1.34323575550725e-05
-2.02496990922973e-05
-2.55034994054863e-05
-2.60042343154706e-05
-2.62380461244175e-05
-1.78149783553987e-05
-2.63822495774123e-05
-2.1140853956938e-05
-1.79549673957105e-05
-2.54053205220614e-05
-2.2065673945915e-05
-1.93446403442394e-05
-2.10370648351546e-05
-3.46272915058456e-05
-2.85335828897129e-05
-2.83664405947525e-05
-3.06086666560605e-05
-2.48381888434567e-05
-1.33108120522017e-05
-2.27137413678815e-05
-6.3550445010136e-06
-1.93833565466443e-06
2.70604934148033e-06
-2.46206463161241e-05
-1.85327366400325e-05
3.46921025056008e-06
-1.17702383468675e-05
-3.34351944675747e-06
-1.88722983589072e-05
-4.43947055296366e-06
-4.46338891160535e-06
-2.32358350837562e-05
-1.42115730123082e-05
-2.30116886449849e-05
-1.87091625162851e-05
-1.71022732146261e-05
-1.51860489623533e-05
-2.5862901178247e-05
-1.09908590842496e-05
-1.94339509402224e-05
-1.05690509663099e-05
-2.23098450680658e-05
-3.49062035391224e-05
-1.54333958981683e-05
-1.39547333941168e-05
-2.39182554760073e-05
-4.77221941312997e-05
2.55888928008873e-07
-3.20870380503878e-05
-2.71411744535406e-05
-3.01384399617292e-05
-4.16027193454055e-05
-1.44417882979182e-05
-1.01206472322434e-05
-3.39873225493338e-05
-9.10161436800012e-06
-1.87278573456757e-05
-3.66335117231197e-05
-1.4987479432716e-05
-8.58994787977769e-06
-3.35883851913203e-05
-2.24753737807988e-05
-1.69951509488048e-06
-1.95723505891638e-05
-7.23991672080767e-06
-2.81831269320071e-05
-2.13946574052289e-05
-1.70902845419894e-05
-2.90196032944648e-05
-3.0410956999809e-05
-1.09751414005585e-05
-2.27634499520546e-05
-4.81238918595856e-06
-3.17948373791977e-05
-5.83726853950362e-06
-1.53587755340655e-05
-5.09770320371988e-06
-3.48526611190654e-05
-1.72636992723044e-07
-1.00379405209294e-05
-2.8174573676205e-05
-3.61094219579168e-05
-2.4951048285602e-05
-2.31113240367217e-05
-1.47588498607319e-05
5.46973705779653e-06
-1.00088195105775e-06
-1.20639796310323e-05
-2.66290741702486e-05
-2.02911033846433e-05
-2.70618316083792e-05
-2.77279488690465e-05
-1.82519398911097e-05
-1.91553025710196e-05
-1.30194520092587e-05
-4.34867218748852e-05
-1.35832148998658e-05
-1.3016574232742e-05
-1.92721247604752e-05
-2.60510541912056e-05
-1.94991698799741e-05
-2.13011315271524e-05
-3.15273712608188e-05
-2.43309963535199e-05
-2.13995136892297e-05
-1.09016450247478e-05
-2.00972016513958e-05
-1.4343927635022e-05
-2.46499004558591e-05
-6.90687643768561e-06
-1.92386211316627e-05
-1.57462383783811e-05
-2.54233029021296e-05
-2.97385611920541e-05
-3.02784652963209e-05
-2.63164025468489e-05
-2.79061869785897e-05
-2.3160250923078e-05
-3.66828605198096e-05
-1.36819993273313e-05
-2.99202370650191e-05
-2.16567343419751e-05
8.7654234042458e-06
-1.95121265838142e-05
-2.31854404218765e-05
-1.04154594618442e-05
-8.13238927624383e-06
-2.08945322855658e-05
-2.1900988149325e-05
-9.28503055091948e-06
-2.30999214429564e-06
-2.71642914840816e-05
-1.60775673283752e-05
-8.78253284935915e-06
-1.5003220685091e-05
-5.12545576758157e-05
-2.26783980607845e-05
-3.51242773971472e-05
-2.47996439061873e-05
-3.98052076712472e-05
1.82019626160464e-07
-3.66630603275699e-06
-2.97498378126476e-05
-3.33691430688433e-05
-4.70896927899929e-05
-2.02470007985539e-05
-3.86136944691012e-05
-2.00842278438678e-05
-2.40524778960227e-05
-1.03946068495248e-05
-1.80492062416354e-05
-2.1460691412934e-05
-3.00670489477944e-05
-1.77619601932393e-05
-4.13143339560373e-05
-2.80174115752434e-05
-1.12801824204133e-05
-2.20595329220368e-05
-3.13524300002826e-05
-2.54362522559257e-05
-1.72289738859877e-05
-1.86957179012854e-05
-6.22374315222214e-06
-2.84017155520569e-05
-2.35375732454093e-05
-1.51264255695262e-05
-1.38763813678685e-05
-2.37948098608487e-06
-2.81354934569406e-06
-4.10728143302691e-05
-1.51745172361134e-05
-1.28430706413645e-05
-2.03301750261245e-05
-1.59673638580402e-05
-1.64190715736627e-05
-1.9015054157229e-05
8.15722571345595e-06
-1.10220132400483e-05
-1.88675392491431e-05
-1.15566986913993e-05
-1.86775146887224e-05
-1.454187654169e-05
-1.37159370753333e-05
-5.2557753360164e-06
-1.88587666624629e-05
-3.28673376236971e-05
-1.4720795428593e-05
-3.7506791031852e-05
-3.47485861057902e-05
-2.2329036773464e-06
-3.85137226034296e-05
-2.15760262115644e-05
-3.73412139513496e-05
-3.3074154456777e-05
-2.52382176949426e-05
-1.25822058194488e-05
-7.54863483866776e-06
-2.23509035098357e-05
-3.76125245799811e-06
-1.91535749855352e-05
-2.95521127797723e-05
-3.00752828166465e-05
-3.15689779262309e-05
-2.10116667991752e-05
-1.42535851509359e-05
-3.30856726373394e-05
-2.2431392836589e-05
-3.06302061956675e-05
-2.45220851523614e-05
-2.16264830724259e-05
-4.42180095796095e-05
-3.14137009060651e-05
5.24675549001464e-06
-1.1854430677001e-05
-2.48425012839742e-05
-1.60235472408469e-05
-2.90770605962701e-05
-3.28460669319959e-05
-2.09363603066512e-05
-9.27610866162162e-06
-3.93146916727165e-05
-7.42779871616341e-06
-2.46121169170067e-05
-1.4130728119125e-05
-3.27056402778343e-05
-1.17615173888841e-05
3.5067815653261e-07
-1.04832737629528e-05
-2.57196463699864e-05
-2.30172337149925e-05
-2.30722887243668e-05
-3.61359518862257e-05
-6.99599819462264e-06
-9.2714707445596e-06
-1.84961445755246e-05
5.08803184611275e-06
-9.37108189947338e-06
-1.09704423232078e-05
-4.18607871868469e-05
-1.20602541960805e-05
-1.56519083652808e-05
-1.25566410245847e-05
-2.06332814436123e-05
-3.07400069805584e-05
-2.20330587350617e-05
-1.97726589386358e-05
-3.7989678219667e-05
-1.91231071865822e-05
-1.89096285269781e-05
-7.32499166103767e-06
-2.46327748623754e-05
-1.93214068318815e-05
-4.00825680550644e-05
-1.5391342293596e-05
-1.80401025868309e-05
-1.12582119543623e-05
-8.18683523468517e-06
-1.91380050856677e-05
-1.67813011680243e-05
-1.6816835496196e-05
-1.28723936810496e-05
-2.38411840942581e-05
-1.86099721696802e-05
-7.86459470034139e-06
-1.48385167227913e-05
-2.52966714075651e-05
-2.41466719169316e-05
-2.85543039565567e-05
-1.93468630569893e-05
-3.73679851967528e-05
-3.41378428669625e-05
-2.00187931823029e-05
-3.73761148658943e-05
-1.82704432963581e-05
-1.50271153950809e-05
-2.71526212047279e-05
-3.82081440567189e-05
-3.37849291034612e-05
-1.48908397989574e-05
-1.68701693070414e-05
-1.09507710951043e-05
-3.16394387033475e-05
-1.63579896875641e-05
-2.01888537789277e-05
-3.1888286495789e-05
-2.47099818180402e-05
-1.98637153180036e-05
-1.70218006530794e-05
-1.75435309528411e-05
-3.71104371522759e-05
-2.64568481986704e-05
-3.12235203265736e-05
-3.13534364482592e-05
-2.20006332433986e-05
-9.54374637159709e-06
-4.46286192911215e-05
-1.81292478301049e-05
-1.07057682190741e-05
-2.60200947305455e-05
-2.33333200951983e-05
-3.48026019418666e-05
-1.31610100676916e-06
-4.64364018706039e-05
-3.274599643611e-05
-1.88576468722046e-05
-1.40597733074339e-05
-2.90161833974705e-05
-1.23851245930753e-05
-1.08481937737788e-05
-4.24106894410248e-05
-1.98598159807861e-05
-2.36679685475046e-05
-4.8631785928368e-05
-1.87142355007117e-05
-2.94041741420111e-05
-2.55173369461328e-05
-3.4465296526596e-05
-1.53439205787796e-05
-1.69146598135247e-05
-4.33199817985567e-05
-4.59185641566887e-05
-2.51077938845653e-05
-2.39858002839251e-05
-9.23303954779142e-06
-2.42746102499175e-05
-2.17563790171261e-05
-1.12420406103078e-05
-3.75568370279522e-05
-2.92691909177343e-05
5.45306727794391e-07
-4.28403031865397e-06
-1.37455069172926e-05
-4.09676979913929e-05
-2.35402038369022e-05
-5.1635309954399e-06
-1.34883573989161e-05
-1.51281589200223e-05
-3.38596950475718e-05
-6.92308468511034e-06
4.72257273651382e-06
-2.27121244949785e-05
-1.46547439867335e-05
-2.47607023126999e-05
-4.81900959769225e-05
-2.51187917567009e-05
-6.25658099915094e-06
-3.15667792174894e-05
-2.423481929889e-05
-3.17048071942537e-05
-9.04237924984336e-06
-6.29188384612424e-06
-1.35982777103617e-05
3.42220929201725e-06
-1.15463211631687e-06
-3.15864111378575e-05
-3.03574472122639e-06
-8.69522254980894e-06
-3.06514626675443e-05
-4.06242809928166e-05
-1.72746109963453e-05
-2.99197685289767e-05
-2.77713145272557e-05
-2.31965575652094e-05
-2.2281687311575e-05
-3.00381987072391e-05
-1.25493265641818e-05
-1.86456450910951e-05
-9.73198954962951e-06
-2.61243535685693e-05
-1.98530954163368e-05
-1.18477121704764e-05
-1.3968660602228e-05
6.02114521480507e-07
-1.45401811987193e-05
-7.81904042861615e-06
-3.41760942499558e-05
-1.26040010009859e-05
-2.37339521678054e-05
3.60627176150319e-07
-2.44772360261465e-05
-2.21334765561746e-05
2.15089857111102e-06
-1.35801344384549e-05
-2.54873140319391e-05
-3.67581543671866e-05
-1.00899964300993e-05
-1.01980710832253e-05
-2.53017271795248e-05
-1.37811314069149e-05
-2.69026901628557e-06
-2.7082308177273e-06
-1.76994396279868e-05
-1.02931149849454e-05
-1.06231277920295e-05
-1.8698139242289e-05
1.24701526327682e-05
-1.72161288026763e-05
-2.25693529849663e-05
-2.91990592501816e-05
-6.89747961852738e-06
-1.48531123906168e-05
-2.29190812568277e-05
-2.91545734786816e-05
-2.09647737663918e-05
-1.92613488527567e-05
-1.02258255501511e-05
-3.29044895407729e-05
-3.30656175881352e-05
-3.51033960278602e-05
-1.05606435053464e-05
-2.52756289081584e-05
-2.70936092772966e-05
-1.69374858353756e-05
-1.79198324836268e-05
-2.51539207318014e-05
-2.82315260494192e-05
3.3289784243322e-06
-9.78711431342063e-07
-2.78390071103626e-05
1.24966916045219e-05
-2.28980297352235e-05
-2.25099843328722e-05
-2.24078127246526e-06
-1.11875079488213e-05
-1.54857657276978e-05
-1.18214644915317e-05
-2.15741275972079e-05
-1.00214848835872e-05
-1.22932276297375e-05
-2.48134429490776e-05
-1.84992670149756e-05
-2.37698748365567e-05
-1.35507656622822e-05
-1.83451545439006e-05
-1.70832277876149e-05
-2.63594519958078e-05
-1.98818023002628e-05
-1.80583730951154e-05
-2.09861699737759e-05
-2.2346054123926e-05
-1.19206999640504e-06
-2.83059458893844e-05
-1.20078057894289e-05
-3.68047280773453e-05
-2.35315181234305e-05
-2.53384335328993e-05
-1.46779199315086e-05
-9.77691693862752e-06
-2.45555376977886e-05
-1.60131726724477e-05
-2.93080434786892e-06
-1.55734339403927e-05
-1.58263763063441e-05
-1.2727642810576e-05
-1.83609473329674e-05
-9.4740412718483e-06
-2.35663027909247e-05
-1.51447744014352e-05
-4.68485779605543e-06
6.78296216195895e-06
-3.90336475352876e-05
-1.31639948704751e-05
-2.99896453986568e-05
-3.9051603932551e-06
-3.92131415660818e-05
-4.4023880520221e-06
-7.59250325099287e-06
-2.79331084737322e-05
-1.88917170333093e-05
-1.34238989022049e-05
9.0333246473681e-07
-2.19946086879891e-05
-3.60297079057661e-06
-1.10588961011224e-05
-2.62944984837341e-05
-1.60473192001358e-06
-5.82429372144007e-06
-8.33013462118386e-06
-1.62461939957096e-05
-2.16098932986453e-05
-9.64038970348404e-06
-2.86816434072875e-05
-1.24992677489721e-05
-4.34997657585205e-06
-2.00854944724956e-05
-4.55335614100373e-05
-3.53577741222883e-05
-2.07854425572267e-05
-1.87368837421323e-05
-1.75793032807832e-05
-6.29006578326974e-06
-2.28298270416994e-05
-3.46683318383045e-05
-2.57069944063643e-05
-2.67892680530892e-05
-1.16184134210436e-05
-2.0492585253353e-05
-3.29461098661457e-05
-2.12046439628603e-05
-1.24412170569466e-05
-1.10674915735063e-05
-1.02628658947242e-05
-3.26691535607458e-05
-9.48221826486882e-06
-2.58963585173896e-05
-1.44136486489309e-05
-2.42567449064443e-05
-1.69728738510765e-05
-2.10336077946672e-05
-3.05039129815807e-05
-1.71373815077618e-05
-1.93760446500767e-05
-2.38175188153715e-05
3.69165576993499e-06
-1.69636427235692e-05
-1.88954852433029e-05
-1.07602498070955e-05
-1.77814128947873e-05
-7.75714655741076e-06
-1.59708311402205e-05
1.40105098962043e-06
-2.14301774893397e-05
-1.38556324845802e-05
-1.36997655490796e-05
-1.76768137495273e-05
-1.45614124720749e-05
-7.19428113735277e-06
-4.23627363722824e-05
-2.22711119300624e-05
1.57312889011901e-06
-3.79774975373841e-05
-2.11346552047832e-05
-2.4732895448153e-05
-1.34239238546189e-05
-5.04967986902729e-06
-3.12771722450751e-05
-6.77265061081818e-07
-1.30347607278552e-05
-9.08487544713616e-06
5.23437757881663e-08
4.36400537286059e-06
-6.17090001200182e-06
-2.17613441769677e-05
-2.4354988117515e-05
-2.99176239364447e-05
-2.00354638577612e-05
-4.64119735501453e-05
-1.17904904586548e-05
-3.2348512093654e-05
-2.94935264328842e-05
-3.02068658704402e-06
-4.06805571305201e-05
-7.8420631436249e-06
-1.18535818622456e-05
-1.32319268607078e-05
-6.10382876158486e-06
6.53662651295066e-06
3.29606684241794e-06
-3.06916280481681e-05
-6.45255577300761e-06
-2.27689070752059e-05
-1.77753900580986e-05
-1.77210574870578e-05
-7.16113788406401e-06
-1.81867786834697e-05
-2.45595742458719e-05
-3.00027471102612e-05
-3.8858420826356e-05
-4.20568803232026e-05
-1.53598128340751e-05
-1.8981732420551e-05
-1.92013956048047e-05
-1.44413726398541e-05
-2.22257909462353e-05
-8.07646825448463e-06
-3.11898518091923e-06
-2.11276465715909e-05
-3.72908290980444e-05
-1.41152822432616e-05
-2.26590365878521e-05
-4.54289862379788e-06
-1.5990169449536e-05
-2.00603478273629e-05
-4.63240421179976e-06
-1.72310178841632e-05
-8.14192062303326e-06
-5.69122593039649e-06
-2.12048686829043e-05
4.21045972336922e-06
-2.27755726875556e-05
-1.56889878755023e-05
-2.26606226939428e-05
-2.66059044966748e-05
-2.12454790180034e-05
-1.57714431856642e-05
-3.43195775311629e-05
-3.08885708657259e-05
-1.08886341540627e-05
-3.7630934719714e-05
-2.48896373452807e-06
-8.5256107447807e-06
-1.25979283923874e-05
-2.02904144330101e-05
-2.67265427453247e-05
-1.64597725897662e-05
-1.65532146019305e-05
-2.14105739281314e-05
-7.70114874023913e-06
-3.14664613192331e-05
-1.08449371988774e-05
1.29253307770024e-06
-3.45793660029239e-05
-1.83040270795709e-05
-2.00606481610423e-05
-1.49783692452e-05
-1.66807402286009e-05
-4.16620453122969e-05
-3.14977612132355e-05
2.3050551623524e-06
-2.26469363289469e-05
-3.12932801126544e-05
-1.31013278892957e-05
-1.40452005106432e-05
-2.84533731259562e-05
-1.68962578173635e-05
-9.75128383211221e-06
-1.59688246941362e-05
8.15806183259433e-07
-1.54502499811069e-05
-1.66184446530595e-05
-2.624787765963e-05
-1.14625620500531e-05
-3.51316370555638e-05
-1.12728787548069e-05
-1.10392518101526e-05
-1.77271610376608e-05
-1.22742799851314e-05
-2.06015080024928e-05
-3.68773337645402e-05
-1.49888053247711e-05
-2.20312332347822e-05
-4.0856518300083e-06
-1.97869764447892e-05
-1.72076259542873e-05
-1.04840382747431e-05
-1.5989509867754e-05
-2.82689625222805e-05
-1.67969720026179e-05
-2.34194578205586e-05
-3.01156553334291e-05
-4.21637537844094e-06
-1.37006526906206e-05
-2.52921388884576e-05
-2.34236402394992e-05
-8.77613624464759e-06
-1.108977370329e-05
-1.08192818740311e-05
-5.36459906530539e-06
-8.63667852871345e-06
-2.30281284594111e-05
-2.79566267167209e-05
-7.30820106857979e-06
-2.45773853802517e-05
-1.38064515616162e-05
-2.38054121823901e-05
-4.38215933898138e-05
-1.73138386264302e-05
-2.0197563265659e-05
-1.20878777867749e-05
-2.59785171669925e-05
-1.72474156565945e-06
1.8087195354668e-06
-2.24593549443249e-05
-8.98509022381356e-06
-7.11821056776088e-06
-2.63638505179228e-05
-2.16608112312607e-05
-1.68797850270854e-05
-2.23395892029721e-05
3.35542956399845e-06
-3.02258744446406e-05
-2.49013804320819e-05
-1.11470781617345e-05
-1.04294689238157e-05
-2.5453803167635e-05
-2.90172507974962e-05
-2.00752920027737e-05
-2.93516738278488e-05
-2.6862829733676e-05
-3.88602840454339e-05
-1.09215268480849e-05
-2.50454787997181e-05
-1.77363748445766e-05
-1.71023028316741e-05
-2.82896253871803e-06
-2.71890342259024e-05
-8.65820245553015e-06
-1.33080817372074e-05
-1.45142616306571e-05
-2.91394449372826e-05
-1.0636970895026e-05
-2.40467828447524e-05
-3.46710417309531e-05
-2.31964164046635e-05
-2.26207841310006e-05
-8.39121146087559e-06
-1.34448043796785e-05
-1.72130308076693e-05
-3.69825144061036e-05
-1.6741622388328e-05
-4.48360182811047e-06
-2.69359014342198e-05
-9.74026474841928e-06
-8.95895469721011e-06
-3.55226293124715e-05
-1.30043374896284e-05
7.82791940980974e-07
7.86150051283568e-06
-3.13500911990554e-05
3.89798284286456e-06
-4.45948703580737e-05
-1.50875924403706e-05
-5.69062649740901e-06
-1.51216721378868e-05
-8.91234463590224e-06
-2.08083463686242e-05
-2.47769492482176e-05
4.51409900567466e-06
-8.09557090420514e-06
-2.36624021662267e-05
-9.44509599672903e-06
-1.51966314128927e-05
-2.25079082315892e-05
-2.3793584562257e-05
-1.83427414885773e-05
-2.12445493092598e-05
-3.03221450007381e-05
-6.23781803824611e-06
-2.08116087222211e-05
-2.85847868853998e-07
-3.2403534988197e-05
-1.26950525151359e-05
-1.11207793330275e-05
-1.89047188563534e-05
-3.39683039624113e-06
-3.38116804224053e-05
-1.14982804454396e-05
-2.4506114363093e-05
-1.87163286897026e-06
-1.73851880640585e-07
-1.36335259571099e-05
-3.26828115800357e-05
3.75652549562819e-06
-1.13442904305318e-05
-2.84341720010007e-05
-2.07191261551318e-05
-7.1228706195221e-06
-2.14108319833002e-05
7.7540061055716e-06
-2.80212259977609e-05
-1.65202742495629e-05
-1.34673569801574e-05
-2.8899343889318e-05
-2.05459552948663e-05
-1.39819896806281e-05
-1.75419818713084e-05
-2.35013074764561e-05
-2.90918033043392e-05
3.93396646279899e-07
-1.63533428751205e-05
-1.62031882202612e-05
-1.83331018721383e-05
-8.1578543112838e-06
-1.66311375036605e-05
-2.4682679705207e-05
-1.28590761399458e-05
-2.07025584954781e-05
-1.27106114182068e-05
-1.67914744914139e-05
-2.10268566560809e-05
-1.21697874024196e-05
-9.05322705881127e-06
-3.96552410184514e-05
-1.76054611284912e-05
-2.47322282881787e-05
-2.45068172739417e-05
-1.64047962748894e-05
-2.91115526860442e-05
-3.30553623764969e-05
-9.34105997364413e-06
-4.34182360344926e-05
-2.80076330548294e-05
-2.48225533939036e-05
-8.84538923895919e-06
-9.73079057514746e-06
-3.47771156810305e-06
-2.15701989402226e-05
-4.01805640951171e-05
-4.43500215029048e-05
-9.87243720335218e-06
-3.45131727612879e-05
-3.37571661606566e-05
-1.41992610726727e-05
1.81677448124793e-06
-3.54490563874016e-05
-2.47214777665306e-05
-3.60042612741411e-05
-4.08252070872302e-05
-2.43121956119351e-05
-1.16025057634101e-05
-2.25336656051438e-05
3.53685267769682e-08
-2.8809645404276e-05
-1.45574652987441e-05
-1.52872917857123e-05
-3.38878981994214e-05
-2.54656998232961e-05
-2.21998492776008e-05
-3.76934414026245e-05
-9.95154043084935e-06
-1.49877234486719e-05
-2.985420756494e-05
-8.43341233493882e-06
-7.74870369185746e-06
-6.88899654982928e-06
-2.97662249705131e-05
-3.06191049153455e-05
-3.5341176774309e-05
-4.73377228425023e-06
-1.70272240540647e-05
-7.76750649104764e-06
-6.84734754673321e-06
-1.48186023368139e-05
-1.09096332516634e-05
-2.18912463301709e-05
-1.41586972104538e-05
-2.18462441021396e-05
-1.11470484442444e-05
-2.20477692157501e-05
-2.76640440660768e-05
-3.88170246466164e-05
-1.4193964424143e-06
-1.0026946572659e-05
-1.82748637695253e-05
-2.57441453317171e-05
-2.44892127339959e-05
-2.84208720595e-05
-3.59549668502254e-05
-2.30971931090783e-05
-2.22956244725275e-05
-1.7940575969637e-05
-2.88314401610115e-05
-2.07891226087364e-05
-8.29067418363314e-06
-2.48413138397701e-05
-1.71577731457437e-05
-1.59794740315402e-05
-7.43620180986312e-06
4.9248040374789e-06
-1.06888632615872e-05
-9.41321758916173e-06
-1.66569715350137e-05
-1.20284120693876e-05
-1.81752077644365e-05
-7.98252610317616e-06
3.81136797667659e-06
-4.3473577758523e-06
-1.53356186043649e-05
-1.68627268007393e-05
-2.2309328196323e-05
-8.05739362926018e-06
2.32895737394463e-06
-1.02410979594229e-05
-1.96269464827132e-05
-3.78700436645557e-05
-7.55270604823985e-06
-2.6672527111903e-05
-1.69573065801536e-05
-1.2350063367684e-05
3.18495933801993e-07
-1.08984193783956e-05
-1.20202451893863e-05
-1.1246605499676e-05
-8.08536293621827e-06
-4.17566120825465e-05
-2.22053628945824e-05
-3.00106594980164e-05
-3.20971312095479e-05
-1.69704692886488e-05
1.66773229703453e-06
-1.0070989573829e-05
-2.83969649753371e-05
-1.54969520014785e-05
-2.5140084531776e-05
-1.98711215533897e-05
-2.51649605619893e-05
-6.90643372852345e-06
-7.98521901960708e-06
-3.22840649018337e-05
-2.67711044306815e-05
-2.70927599074738e-06
-1.92653281597825e-05
-1.21083448195254e-05
-1.02790591830981e-05
-1.53464762694336e-05
1.39071126326095e-05
-1.41888203593709e-05
-1.72532263187542e-05
-1.78634163162988e-05
-1.05376027055432e-05
-2.2570640624285e-05
-2.20508910843966e-05
-2.01766982989469e-05
-4.49212455284478e-05
-1.06195656667114e-05
-1.40966834871415e-05
-1.99229717568542e-05
2.37907579957424e-07
1.3573723607358e-06
-7.96588808320678e-06
-2.28780956401964e-05
-2.18239788473419e-05
7.92432123911219e-06
-1.31895812922682e-05
-2.53481892124338e-05
-7.11865171768621e-06
-7.35378246708228e-06
-1.94852192995051e-05
-1.48334171968784e-05
-3.01704640270684e-05
-2.80721120900901e-05
-2.49338521444518e-05
-2.04901981449199e-05
-1.52261908919076e-05
4.14308553126258e-06
-1.99460223957727e-05
-5.42361635227364e-06
-2.25035264431302e-05
-6.80654295591875e-06
-9.40010431605876e-06
-2.17244378290861e-05
-2.59823149041147e-05
-9.42941857842305e-06
-1.85936420704821e-05
-1.10462745942304e-05
-2.72584826491676e-05
-2.32377539898368e-05
-1.21172053583156e-05
-1.51188769235019e-05
-2.02567438094587e-05
-1.90468045697361e-05
