# Supplementary material for: Research on computational propagation and identification of mine microseismic signals based on deep learning
Source: PLoS One. 2025 Oct 22;20(10):e0334641. doi: 10.1371/journal.pone.0334641 (PMC12543183; doi:10.1371/journal.pone.0334641)
Supplement: S3 Data — (ZIP) [file pone.0334641.s003.zip › 000100500002794.xlsx_0.txt_24.txt.txt]

-1.68909482834809e-05
3.11099186145948e-06
-2.88470512846154e-05
-3.43635546961007e-05
-8.07015442147571e-06
-2.33315567110283e-05
-1.90790693123788e-05
-3.032322992091e-05
-1.07522486028213e-05
-1.67941350338365e-05
-1.44545592362649e-05
8.08373205227413e-07
-2.02298146728907e-05
-3.04629903715726e-05
2.45987541220548e-06
-8.55616982617168e-06
-1.572434741098e-05
-2.9174963741956e-05
-1.62099588768214e-05
-1.5392832531735e-05
-6.12408153455242e-06
-1.15180059186619e-05
-1.61099979308063e-05
-1.95550950050476e-05
-2.92164887163975e-06
-3.17080332516659e-05
-1.01103723655734e-05
-1.93525090290575e-05
-2.34292478440023e-06
-3.66453117384495e-05
-2.43864312006731e-05
-3.47013699940208e-05
-2.48857182479409e-05
6.80491200173355e-06
-1.65225212133646e-05
-3.34431151549312e-05
-3.76733859631088e-05
-2.05366708644604e-05
-1.92376086671903e-05
-2.12833158740082e-05
-9.78440779203834e-06
-3.82563989769954e-05
-6.83846650880039e-06
-2.53582142971122e-05
-1.98187922902657e-05
-1.04204989531757e-05
-2.58221847888758e-05
-1.67518909667941e-05
-6.28728960879423e-06
-1.88373127025383e-05
-2.23748829564309e-05
-2.90598055058296e-05
-3.59884861267148e-05
-2.92223115279634e-05
-2.67248075980343e-05
-3.06195837340359e-05
-2.28144849209333e-05
-7.23161099433496e-06
-4.61100185522205e-06
-1.81010993754273e-05
-2.24666368927159e-05
-6.85006839843213e-06
-3.771858967848e-06
-1.2617599674467e-05
-2.36180708732476e-05
-2.29081827021039e-05
-1.54115739214129e-05
-2.94649677440782e-05
6.60964651235453e-06
-3.19578921428143e-05
-4.88764345747547e-05
-1.10972598959321e-05
-2.82272783942093e-05
-1.12248327471107e-06
-2.41029750421502e-05
1.50221538492049e-06
-2.22240941994459e-05
-9.99258996770917e-06
-2.65382893716457e-05
-2.19009099873054e-05
-1.56414307262081e-05
-3.12552267633354e-05
-1.31187292502305e-05
-1.9606262882043e-05
-1.98424175893525e-05
-2.87287986006692e-05
-2.68928663243502e-05
-2.63562760295449e-05
-1.96856735839885e-05
-1.82855439175823e-05
-3.23123960303984e-05
-1.92591044022894e-05
-1.01684789414289e-05
-1.79264374973463e-05
-1.57202242895356e-05
-3.01867690993311e-05
-2.80317868643588e-05
-3.70982633628947e-05
-3.01858465065334e-05
-4.85085701612541e-06
-2.31865911959405e-05
-1.81453795508528e-05
2.23482942051719e-06
-2.32724592576959e-05
-2.56829486953844e-05
4.80638373206524e-07
-3.32686671836316e-05
-1.09559436360725e-05
-1.96256164048606e-05
-2.60528451618101e-05
-5.22983154726278e-06
-2.78600544939789e-05
-2.15504763700306e-05
-2.03550943148767e-05
-1.22611335472296e-05
-2.28045534937494e-05
-2.28390696652648e-05
-2.26319278357379e-05
-2.5511350359364e-05
-5.25660578385179e-06
-1.74737686438929e-05
-3.76641514216667e-05
-2.29301195026336e-05
-2.08290969957414e-05
5.68661942783812e-07
-8.00802476743689e-06
-1.50946292630327e-05
-3.26640860886302e-05
-2.74817388938452e-05
-3.2520248302275e-05
-2.51251968229697e-05
-3.16886623296213e-05
5.05831833501775e-08
-8.915029921874e-06
-1.7531103279451e-05
1.54678140013413e-05
-1.66593485438754e-06
-1.32335057698137e-06
-1.01345057092691e-05
-1.75133854158878e-05
-5.22165904155926e-06
-1.21406788441372e-05
-1.90000893230846e-05
-4.10016030607677e-06
-1.26911076305089e-05
-1.38214118249352e-05
-3.26027628051595e-05
-2.9634390361614e-05
-6.79734606876361e-06
-1.58937318571993e-05
-1.67373635356919e-05
-4.0414757453216e-05
-1.74003722219486e-05
7.21214282013041e-08
-1.10889309495145e-05
-2.63664074552383e-05
-1.11886165031377e-05
-1.75627682236916e-05
-3.05315128206265e-05
-2.38702599464482e-05
-1.78082291656649e-05
-2.68622888699671e-05
-1.7558172310136e-05
-1.55146692356945e-05
-3.12785793448219e-05
-2.42798184720215e-05
-3.50297084108822e-05
-6.31374021984712e-06
-5.77909173357401e-06
1.11256042869041e-05
-5.27065695996392e-06
-2.36161669866299e-05
-2.62290533241697e-05
-1.86339615438689e-05
-3.39164154214525e-05
-1.37815133089276e-05
-1.96283344769123e-05
-3.84847260692873e-06
-1.45239018463349e-05
-1.78266172936305e-05
-3.90955183884536e-05
-2.1964896824904e-05
-1.52595221245357e-05
4.84714910054611e-06
-2.94749572652095e-05
-1.89197930618233e-05
-5.79483384198789e-06
-2.70263088256579e-06
-1.58524726925931e-05
-6.97812991847168e-06
-1.29920704583147e-05
-2.36539784627092e-05
-3.73719341945153e-05
-1.28327355095511e-05
-8.67330383006665e-06
-7.47209736400681e-06
-2.26474563136695e-05
-9.21047495065414e-06
-3.39313180728926e-05
-1.51579546825652e-05
-1.70713660754442e-05
-3.96014752769925e-05
-1.59123446865762e-05
-1.03053091998174e-05
-4.23425708000062e-05
-2.82182618492368e-05
-2.53577072621826e-05
-1.22802871622708e-05
-1.67942131566807e-05
-1.50815874936322e-05
-1.26432651275528e-05
-4.42642626823582e-05
-1.77872012501207e-05
-2.16991580272119e-05
-2.34415927038459e-05
-4.53162930693935e-05
-1.36344547404545e-05
-1.54273048145789e-05
-6.0405825837659e-06
-2.8116562671164e-05
-2.49482177187225e-05
-1.75287404283346e-05
9.80136232737765e-06
-5.44737041332371e-06
-2.14464802079092e-05
-1.82676556216496e-05
-1.13687745918425e-05
-1.74590273422983e-05
-1.23079025999945e-05
-2.06004288247311e-05
-1.48353252636012e-05
-2.81594622764482e-05
-1.16281569327634e-05
-1.02780120184175e-05
-5.87535090608606e-06
-1.06680002843997e-05
-1.01137026867164e-05
-1.24602189222155e-05
-1.93861437570078e-05
-2.78026926927379e-05
-2.21419438647248e-05
-6.58431860686261e-06
-6.90640188395804e-06
-2.93644524131564e-05
-2.57593642721458e-07
-1.99111513581799e-05
-1.96808166314964e-05
-1.40389268016596e-05
-3.3707900117284e-05
-7.52676812041235e-06
-2.51749481143126e-05
-2.92474306085533e-05
-1.21828615641762e-05
-3.06503993141524e-05
-6.08412898336545e-06
-2.09820296911321e-05
-2.92850161557162e-05
-2.87962275331313e-05
-3.312420103556e-05
-9.54474316419195e-06
-9.64601094976901e-06
-3.5643974038897e-05
-1.51564355171045e-05
-2.90313970920094e-05
-1.29538330420909e-06
-1.77863252396629e-05
-1.39192622385409e-05
-2.55184600992806e-05
-3.12138575175492e-05
-3.76918229314424e-05
-3.47097770134662e-05
-7.38291419127311e-06
-2.24142791919764e-05
1.99293142547411e-06
-1.87537505614025e-05
-2.21064022317596e-05
-2.51779054798893e-05
-3.85282735474191e-05
-2.87952399702938e-05
-1.51835002996313e-05
-1.62521095393438e-05
-5.53783572461725e-06
-1.4964771444147e-05
1.58184135850144e-06
-1.08294308961859e-05
-3.41164238331135e-05
-1.8598071161455e-05
-2.31173072805336e-05
6.61721380939848e-06
-9.35710860338662e-06
-1.55029629429864e-05
1.36745671086402e-06
-2.10585986477148e-06
-2.51921912276478e-05
-2.60531086495339e-05
1.01205639116718e-06
-2.62848836162845e-05
-2.23712475583842e-05
-1.08258786254236e-05
-2.35493652893074e-05
-4.66986761430598e-05
-5.58838347431216e-05
-7.72144814408391e-06
-1.44458990617117e-05
3.02854917801864e-06
-1.94918045390479e-05
-5.33411478005087e-07
-2.39073917292056e-05
-3.14284512585113e-05
-2.58707106768115e-05
-4.15107005203752e-05
-1.68461378743082e-05
-3.2312188611387e-05
-2.4055390178415e-05
-2.56000849678448e-05
-5.17741049726499e-05
-1.41573748743285e-05
-1.30930454686778e-05
-1.18707398304601e-05
-1.64059306458661e-05
-2.36510405170907e-05
-1.03195637507988e-05
-1.44596413975804e-05
-5.40305070781797e-06
-3.00416342288623e-05
-1.30883700222504e-05
-3.25531236816644e-05
-2.55676907512823e-05
-2.68799040241698e-05
-1.79128227228681e-05
-3.36851574961861e-05
-3.14734793438997e-06
-2.27394090483437e-05
-3.17744933054289e-05
-1.9292169100231e-05
-1.69065977712356e-05
-9.67283450004034e-06
-2.91592085990269e-05
-2.5265693037688e-05
-3.01865389300479e-05
-3.13680462988403e-05
-3.14758977614864e-05
-2.65977132176693e-05
-8.81681736273928e-06
-2.41574378591827e-05
2.09312848124823e-05
-2.33550419533558e-05
-2.49945825932173e-05
5.48602235988418e-06
-4.70086387339705e-05
6.20149319306603e-06
-1.9326858293532e-05
-1.3076517138717e-05
-2.29821109335445e-05
-1.98942260827061e-05
-3.83675784185764e-06
-2.27265491716716e-05
-1.90591641709258e-05
-1.90338051941006e-05
-1.3184227082611e-05
-2.74519125313389e-05
-2.37675260730008e-05
2.65165721556959e-06
-1.30731187464937e-05
-2.55657987927295e-05
-4.2869819288456e-05
-4.98768381055566e-05
-2.07216670157482e-05
-1.25087502822984e-05
-1.16495340572786e-05
-8.57635934943546e-06
-2.55221852300936e-05
-1.25982439393886e-05
-4.56244498146509e-06
6.48861489291372e-06
-2.09908435491146e-05
-1.59612494236827e-05
-1.50887241747438e-05
-1.82647962796506e-05
5.13259738482523e-06
-2.87474714919856e-05
-1.92105369042116e-05
-1.01381857318537e-05
-1.57260844939444e-05
-4.31140977851252e-05
-1.75119012094103e-05
-2.24401660776464e-05
-2.24928889226665e-05
-1.88773070030626e-05
-2.59556132142542e-05
-1.12145725413181e-05
-8.23540462001083e-06
-2.31201682331354e-05
-2.20302878809794e-05
-1.94753709485532e-05
-3.21181336601004e-05
-1.08188356385516e-05
8.0487687966154e-06
-1.15391290780954e-05
-1.92252933102379e-05
-1.12752152621048e-05
-2.48889277607005e-05
-2.16019095251615e-05
-8.60380337100621e-06
-3.27680046487215e-05
3.96152200846754e-06
-1.73606687590714e-05
-2.71673414573841e-05
-3.17729718618087e-05
-2.16577006981851e-05
-1.02103412241648e-05
-3.26864417558591e-05
-1.7500087979624e-05
-2.41332915998708e-05
-1.14732606291284e-05
4.49759596195201e-06
-1.89051463424517e-05
-3.04384662942315e-05
-1.26224009774216e-05
2.33110055692811e-06
-5.67821096396998e-06
-4.58718053483382e-06
-2.86540542833831e-05
-5.30809191459748e-06
-1.60196083568115e-05
2.45430378054142e-06
-9.59346328487237e-06
-1.95341587957669e-05
-2.44872280442214e-05
-1.90315382834581e-05
3.06949389995947e-06
-2.55800496365005e-05
-1.02617319941329e-05
-1.01134671943853e-05
-2.26380512855473e-05
-2.62019996972384e-05
2.96592984574058e-06
-2.19695420384289e-05
-3.03144987303766e-05
-7.98495559378315e-06
1.4172946691558e-06
-1.92378185443252e-05
4.26059313738793e-06
-1.82144337057165e-06
-3.39453615583121e-05
5.42833596352449e-06
-1.45012758621046e-05
-2.73468932780115e-05
-2.95306478448256e-06
-1.63859647211902e-05
-2.70012756815258e-05
-2.29134316915337e-05
-1.71954718746615e-05
-1.90302143696343e-05
-9.37414653535272e-06
-1.8924940576287e-05
-1.72709064170772e-05
-1.74494554534755e-05
-5.35628988212281e-06
-2.96715469486253e-05
5.19814052524044e-06
-1.66439153409914e-05
8.12155682700963e-06
-2.21981586179755e-05
-1.1868002053635e-05
-7.42918382270234e-06
-3.44170444331366e-05
-2.55758300622979e-05
-1.48889668978224e-05
-7.26107438141712e-06
-1.14546815967817e-05
-1.14477280598572e-05
-3.8329702077226e-07
-2.63481418223226e-05
-1.70980960973911e-05
-1.13241479893408e-05
-3.86091551519739e-05
-1.72980563084349e-05
-2.1743298551048e-05
-2.2964436753898e-05
8.03303348382635e-07
-2.21236782849423e-05
-2.5801814168809e-05
-6.55979158515128e-06
-1.83437389938294e-05
-2.98276439200893e-05
-3.65696887810567e-05
-1.85041834533797e-05
-1.70432493390947e-05
-4.24062649208951e-05
-1.13383923732219e-06
-1.74846193204071e-05
-3.37319631186838e-05
-7.61852404507933e-06
-2.74856497785812e-06
-3.87476155679997e-06
-5.39387758213033e-06
-5.81658037515533e-06
-9.62400482420322e-06
-2.47753186640451e-05
-1.97839463155555e-05
-1.11173299136611e-05
-1.80991917868276e-05
9.73576255739927e-06
-8.85694456723116e-06
-2.01166231384956e-05
-2.99784385805496e-05
-2.26284442030053e-05
-1.69828869692906e-05
-9.44473289829581e-06
-2.07487271198833e-05
-1.83101619457843e-05
-1.8829608832049e-05
-1.23443776637e-06
-2.49355033013199e-06
-3.50236882893292e-05
-2.52642314844717e-05
-9.42766516153225e-07
-2.42048517904197e-05
1.26522549286126e-05
-2.43823639595514e-05
-1.78206485773088e-05
7.89016453151296e-06
-2.80705453747021e-05
-2.39468502670504e-05
-3.71497223106471e-05
-2.26992615924694e-05
-3.15437292278214e-05
-1.51236516947672e-06
-1.76519325819509e-05
-3.11578794724602e-05
6.78149932613216e-08
-1.53083528156253e-05
2.77597007171223e-06
-2.83988831919807e-05
-2.57219972674246e-05
-1.19774326654554e-05
-7.78950772932733e-06
-1.48712865661284e-05
-1.48269632035912e-05
-1.24995692774695e-05
-1.1850683933722e-05
-1.25640845908409e-05
-1.85334047723099e-05
-2.89938405273531e-05
-2.85447523101464e-05
-3.4955153615842e-05
-1.7400086817604e-05
-3.03940318288236e-05
-1.11975152328433e-05
-2.14385452032055e-05
-2.37322486117257e-05
-1.13988115688999e-05
-2.70551582278686e-05
-1.6267455566513e-05
-1.61209140538887e-05
-8.26420091060393e-06
6.9081737318436e-06
-2.74067024548492e-06
-1.81339359319932e-05
-2.16896902873148e-05
-2.68692603720319e-05
-1.62700631886226e-05
-9.39707165996728e-06
-4.23315989154634e-05
-7.79874284741198e-06
-9.84326004073141e-06
-2.84952135634176e-08
-1.32873378541255e-05
-1.36127788703779e-05
-8.37867729796226e-06
-1.89464722136447e-05
-1.78404818093794e-05
-1.92981384026018e-05
-7.79302871250446e-06
-4.09946246116928e-05
-9.63408193517517e-06
-1.08664575465561e-05
-3.43268463323356e-05
-3.46591249392339e-06
-1.17006319985586e-05
-7.19850211060457e-06
-3.18971960600416e-05
-1.69174406884081e-05
-2.79581775466798e-05
-1.49169595970143e-05
-2.55030601537547e-05
-2.55369743673649e-05
-1.85297130706199e-05
-2.40551346902621e-05
-1.83990547704573e-05
-1.4331302114693e-05
-7.09453243899846e-06
-2.59964539257098e-05
-2.45034990926687e-05
-1.02594488831333e-05
-3.10729017675289e-05
-1.82584944810013e-05
-3.0067378986531e-05
-2.68852586225438e-05
-1.51431231379472e-05
-7.27976200945139e-06
-1.07732050434967e-05
-1.12592830494681e-05
-3.47221945532671e-05
-1.34169729731537e-05
-2.44259438205448e-05
-3.69233415668456e-05
-2.75942224133278e-05
-6.530655198969e-08
-2.39917524060442e-05
-2.08968053733105e-05
-2.76052035101618e-05
-3.30923147428272e-05
-4.03009010748535e-06
4.41078291965408e-07
-1.68284597771088e-05
-1.77904160172446e-05
-1.3613261849031e-05
-2.70333246245876e-05
-2.86993486677233e-05
-1.34826842171536e-05
-4.36090042520981e-05
-2.12099407365614e-05
1.30143230155916e-06
-1.61364816070592e-05
-7.29659607426606e-06
-1.18921345770466e-05
-2.40267564723824e-05
-2.59054065552279e-05
-3.01170369891308e-05
-1.12508609477681e-05
-2.7119969868998e-05
-1.97528435632898e-06
-1.89571947981723e-05
-1.96029148365626e-05
-1.69969210850473e-05
-2.73123735476909e-05
-1.32648663973481e-05
-1.38160186549514e-05
-2.71547858334364e-05
-2.40930404455451e-05
-2.28602862126424e-05
-6.21928039279936e-06
-2.56007736650092e-05
-4.15475377848439e-06
-1.9118783879878e-05
-3.5733899620599e-05
-1.57509479628774e-05
-4.35798081678019e-06
-2.02584745688864e-05
-9.82403703436524e-06
-2.49808251600514e-05
-2.87926050438753e-06
-2.16147490733616e-05
-2.96909295001959e-05
-1.12559735079052e-05
-1.50519428680555e-05
-1.41128210152134e-05
-1.64079817760642e-05
-1.78124753572822e-05
-3.31237733723797e-05
3.72646296343625e-06
-2.24569647861341e-05
1.83580073817299e-06
-2.22491280941724e-05
-1.92028494768838e-05
-2.00799544977112e-05
-2.65326794505658e-05
1.20041554139089e-05
-3.2840515535739e-05
-3.29528881892453e-05
-1.79709873693128e-05
-1.74101244580603e-05
-4.06368260281016e-05
-3.03022909807749e-05
-1.61907758623299e-05
-7.93321607542994e-06
-2.53297713161337e-05
-1.96832905672149e-05
-1.19633640849868e-05
-2.26442281922809e-05
-1.79443212641675e-05
-2.90256770625498e-05
-2.33850432262817e-05
-1.78508020286118e-05
-2.57360677793749e-05
-1.669055144128e-05
-2.02151570193011e-05
-7.69411224212624e-06
-1.19534050246112e-05
-3.47454851223057e-05
-3.15780886428787e-05
-2.01510949245614e-05
-2.25529411917085e-05
-1.82985130496803e-05
-2.13922937573062e-05
-3.00149594355203e-05
-6.95993929875469e-06
-2.08118337413218e-05
-1.59782520984137e-05
-1.96600882773355e-05
-1.71364946264888e-05
-3.51122944158317e-05
-2.74912164357109e-05
-7.81086482276591e-06
-2.69481118187708e-05
-1.47476637354867e-05
-1.01289155885464e-05
-1.38155633845533e-05
-1.16796349418457e-05
-7.18634488764942e-06
-4.84252156224509e-06
-1.97475721410615e-05
-3.3536252462635e-05
-1.2986047029057e-05
-3.71034260730224e-05
-1.70388991328307e-05
-1.45545597199715e-05
-1.56633550158217e-05
3.78832942882613e-06
-3.24547022234882e-05
-2.36110952650845e-05
-1.95166027225039e-05
-7.27482055816241e-06
-9.75012149220055e-06
-3.59113340972096e-05
-1.87334133360922e-05
-2.21256245601149e-05
-1.96992063536207e-05
-1.30832825487863e-05
-1.10371095615533e-05
-2.06021526206757e-05
-1.53653369858982e-05
-3.44073461112004e-05
-1.98768697200626e-05
-1.61694439387871e-05
-2.01114289795009e-05
-2.8883759582329e-05
-1.11846242642787e-05
-2.1290054239015e-05
-7.61617570629036e-06
-1.33536775384835e-05
-2.93502551847009e-05
-2.49816692101037e-05
-3.0416191288474e-05
-4.87615807328041e-06
-1.99049111911797e-05
-2.70074331266111e-05
-1.08543783430997e-05
-1.65372675004248e-05
-1.44328615692055e-05
-2.73246601049225e-06
-5.20244364232068e-06
-2.73157310578917e-05
-2.36622837437316e-05
-2.34542724610693e-05
-2.70435286109984e-05
-4.78440941552289e-06
-1.56002946056126e-05
-4.27785919473915e-05
-2.31325619635226e-05
-1.38469298202539e-05
-1.64762463348702e-05
-7.44227773493168e-06
-3.7248230546757e-05
-1.14238310687702e-05
-2.25551547307677e-05
-1.8936728584454e-05
-2.08690419249522e-05
-2.29318710815063e-05
-2.62295890120772e-05
-9.67706855183951e-06
-1.19038919130962e-05
-2.78349418386757e-05
-1.19373745559151e-05
-6.43053703514668e-06
-1.21274729806599e-05
-3.15785702320594e-05
-1.40791702994633e-05
-2.56323551006046e-05
-1.57597285111968e-05
-1.81035405973678e-05
-2.14321459176336e-05
-2.68337953340347e-05
-2.60421188592587e-05
-8.56876271926288e-06
-1.76271583155697e-05
-2.87802571678636e-05
-3.06075594995326e-06
-1.70854671046261e-05
-2.42817950018616e-05
-1.22326560106338e-05
-1.39294738144918e-05
-1.39782020905287e-05
-4.07446283944507e-05
-1.04602533262919e-05
-1.52396308303155e-06
-3.18338376242787e-05
8.23042184349385e-06
-1.94578266917001e-05
-2.87106964826985e-05
-2.88430051185216e-05
-2.06797058072988e-05
-1.95839314611016e-06
-9.48697878759569e-06
-2.58958294598734e-05
-2.69462004002187e-05
-3.31361521908434e-05
-1.50214911639129e-05
-1.34111967293933e-05
-1.68046891578331e-05
-1.68710540092482e-05
-1.57318340585652e-05
-1.872965078301e-05
-2.78003475442617e-05
-4.2519733193476e-06
-1.83737672316638e-05
-2.59917595654234e-05
-2.38287183201203e-05
-2.46809506785406e-05
-1.68847586901467e-05
-2.11214240639539e-05
-3.2995707503179e-05
-2.46935404064797e-05
-7.07221292343184e-06
-1.77335676508121e-05
-1.56133663207741e-05
-3.78393429641173e-05
-9.96681382975299e-06
-3.8467079812511e-05
-2.67885037966458e-05
-4.62700157647956e-06
-2.34999595057696e-05
-1.91417254825538e-05
-1.45576324324572e-05
-9.40548906425796e-06
-1.90002681787254e-05
-5.09415983365229e-06
-1.98240470380803e-05
-1.15636899323792e-05
-2.85275282048382e-05
-2.88901976231316e-05
-2.39604777059026e-05
-2.3358382620148e-05
-1.43529112394677e-05
3.0405877127976e-06
-3.68684604424697e-05
-2.9400469999924e-05
-1.45110632349768e-05
6.4036855947558e-06
-2.45726836427555e-05
-2.04370645061868e-05
-1.28888914463364e-05
-1.04417319709879e-05
-2.69406183930059e-05
-1.29137680525579e-05
7.20826919320502e-06
-7.86814898396717e-06
-2.10443306185257e-06
-1.33815286383006e-05
-1.03569710407742e-05
-3.17983754240936e-05
-1.50945871604177e-05
-2.03579183542924e-05
-2.37651992917298e-05
-2.24720415346749e-05
9.41839285634322e-06
-2.19963932675687e-05
-3.08565941106372e-05
-4.11163478752349e-06
-1.63511303323533e-05
-3.19206839987114e-05
-4.16871625242768e-06
-3.54746051320329e-06
-1.90048544317125e-05
-2.13461293780909e-06
-1.87575830664626e-05
-1.90629391054722e-05
2.36853382799023e-07
-1.38137307668584e-05
-6.19152842917786e-06
-1.40423636897529e-05
-4.10395957189475e-05
-1.50061586980995e-05
-8.24949477794621e-06
-2.93548278575101e-05
-4.31001002468388e-06
-1.26493501952448e-05
-3.28857801112947e-06
-1.3977125315201e-05
-1.79310527088126e-05
1.64898749937515e-06
-2.83484841078079e-05
-2.50067018047126e-05
-2.44303073288602e-05
-1.58545276231322e-05
-2.06315587937239e-05
-2.99119698240649e-05
-2.82785965301101e-05
-7.34061771130385e-06
8.96017281351053e-07
-3.33468842402126e-05
-2.09055033708283e-05
-2.9115039133496e-05
-9.14022192823551e-06
-1.01404707539502e-05
-2.87076690989103e-05
-1.72995900554961e-05
-2.03352377950502e-05
-1.3188299955247e-05
-2.54743115159261e-05
-1.03479203995593e-05
-1.08971506331541e-05
-7.53718339415451e-06
-5.03442202469101e-05
-1.95577609332003e-05
-3.22073516982331e-05
-2.12840473613293e-05
-1.98811233506993e-05
-4.71459815848488e-06
-7.61705837835523e-06
-3.30553000067083e-05
-9.01581301620403e-06
-2.02728145907184e-05
-2.63533611747536e-05
-1.62805697376473e-05
-1.91955091245711e-05
-2.40148553767108e-05
-2.07867203465594e-05
-2.20349104087343e-05
-2.19549857543401e-05
-3.45341478662723e-05
-2.01984477074961e-05
-2.84818942216762e-05
-2.50386811108621e-05
-1.81666117760229e-05
-2.11332563381073e-05
-1.03983359169215e-05
-5.97141149274078e-06
-1.51935943783231e-05
-2.42121214309088e-05
-1.60790262580916e-05
-7.10242268645915e-06
-7.09381163198604e-06
-1.99131496006962e-05
-3.76224792077519e-05
-2.29589613917836e-05
-1.64625787533282e-06
-4.23103910584174e-05
-1.11682911260092e-06
1.87960237457109e-06
-1.50578911421555e-06
-1.79349164906858e-05
-2.42733880135092e-05
-1.15894297534425e-05
-3.01320623775054e-05
-1.30935110871082e-05
-3.24161332360079e-06
-2.5721072421618e-05
-3.09497454638002e-05
-2.06381615525549e-05
-1.34335141367608e-05
-1.64528103083624e-05
-3.58327662787908e-05
-1.48091820183986e-05
-6.57036135661155e-06
-1.57852170693672e-05
-1.03643503453333e-05
-1.27730268517634e-05
-2.94808397198845e-05
-9.33193199622323e-06
-3.966103018682e-05
-2.10110658206359e-05
-2.60566356074402e-05
-2.66482533118511e-05
-1.66086143609092e-05
-2.24117502182704e-06
-3.58459050928725e-05
-2.38565806097531e-05
-2.29798771025448e-05
-1.69689875126917e-05
-1.50141275283395e-05
-2.64183943872928e-05
-2.7414961261272e-05
-9.29482614640162e-06
-2.46742854483413e-05
-1.79717406851054e-05
-2.36077721575629e-05
-1.98730752105071e-05
-3.11553193808006e-05
-2.22508489629544e-06
-1.09101640369595e-05
-1.78633670394119e-05
-1.72133122388702e-06
-2.95374257304872e-05
-2.07091575818291e-05
-7.60196949547838e-06
-4.18234029983168e-05
-2.10693197791798e-05
-1.62305301320354e-05
-2.92600577994623e-05
-5.4709649268292e-06
-1.01291407097468e-05
-1.97001930047459e-06
-4.63822915410336e-05
-1.18147022419777e-05
-4.03077202868122e-06
-6.63159119505859e-06
-1.07715110288771e-05
-1.80215438348064e-05
-2.40263315697954e-05
-2.19811153081185e-05
-2.20195289640648e-05
-7.77709872208722e-06
-3.28203356838385e-05
-2.12096659366772e-05
-2.00407923252648e-06
-3.77266448331031e-05
-2.57340294625381e-05
-2.55122637306724e-05
-2.31766905588394e-05
-1.97418455578031e-05
-2.81592947157821e-05
-2.49359468451976e-05
-2.66773780747561e-05
-1.22562775476771e-05
-9.4957916310194e-06
-4.23416986444903e-05
-1.27147540782851e-05
-2.01008654661889e-05
-2.11683895518029e-06
-1.47676197555057e-05
-2.92859410053323e-05
-2.4854072865112e-05
-9.04717667690474e-06
-4.92287056213393e-05
3.33694358967361e-06
3.04122618618456e-06
-4.45190964596564e-06
-1.72347308323796e-05
-1.16097833726523e-07
-3.05271053116958e-05
-3.08137462135935e-05
-1.96899058849389e-05
-1.52799600157292e-05
-8.8569051372789e-06
-2.62232472527173e-05
-1.24937537890744e-05
-2.87031101421223e-05
-3.93145469065337e-05
-1.27168079470778e-05
-1.80057030895682e-05
-1.3705101470089e-05
-1.63833539835772e-05
-1.97924118062968e-05
-2.31927370535074e-05
-1.88604763150087e-05
-1.65289402395259e-05
-2.03707345049949e-05
-2.52468982425384e-05
-3.12470229798199e-05
-2.9529043541819e-06
-1.7682426104188e-05
-6.06319067301123e-06
-3.03620367833623e-05
1.67226972739943e-06
-1.46786579962631e-05
-1.7260431690731e-05
-1.1372308724612e-05
-9.79843403601687e-06
-3.94543750364877e-05
-2.52685009976155e-05
-4.08997440222973e-05
-3.07743778917477e-06
-1.40429188722747e-05
-2.09953769859694e-05
-3.25408184470502e-05
-1.24444037052871e-05
-6.85710231451522e-06
-1.6185140717844e-05
-2.87718232537182e-05
-2.94382225644692e-05
-6.09220086586037e-06
-9.03541229865904e-06
-1.92757295949882e-05
-2.68289729732755e-05
-2.82115391284557e-05
-1.44180295558324e-05
-2.78794107383011e-05
-7.25659437585202e-06
-2.9396986427349e-05
-1.22428719623294e-05
-1.08412076639865e-05
-1.60974629535371e-05
5.5433619594932e-06
-1.17403051547805e-05
-7.80240872039662e-06
-4.14751656222312e-05
-1.57342686964747e-05
-1.87061501507723e-05
-2.50931364940213e-05
-7.74507988795166e-07
-1.65787496184337e-05
-2.48559269097391e-05
-1.81746179564205e-05
-8.96381001911351e-06
-3.30810575872746e-05
-3.13982244192614e-05
-1.65621456777598e-05
-1.42303312479574e-05
-1.33131825702713e-05
-8.89335337814583e-06
-2.64620425958607e-05
-1.17569946187328e-05
-1.1057019332232e-05
-1.9051327835576e-05
-5.40704417359391e-06
-2.71905833066849e-05
-3.08010902811385e-05
-7.15838975224971e-06
-3.48537347131963e-05
-2.28461348329536e-05
1.81119096599488e-06
-1.8775489463978e-05
-2.59847896386676e-05
-7.04344943577892e-06
-8.06824362023486e-06
-1.72669937397577e-05
-3.55551689236924e-05
1.00044488571635e-06
-3.67727567806047e-05
-9.29109113163489e-06
-1.11009584268423e-05
-2.12268214925356e-05
4.52355150107078e-06
-1.81995437154817e-05
-6.70962621945668e-06
-1.92567723282525e-05
-3.47884177980708e-05
-3.24145001121838e-05
-1.00679708364752e-05
-1.68227375235676e-05
-2.1016614644719e-05
-3.22352174543365e-05
-2.14275901189822e-05
-1.64556258769314e-05
7.00445197276764e-06
-2.52777709064757e-05
-2.81428921897633e-05
-1.25388241546223e-05
-4.16181810416465e-05
-1.14518718978636e-05
-5.33431425846994e-06
-2.27641728927329e-05
-3.70964980231745e-05
-8.62893421024434e-06
-1.55977886577661e-05
-1.50390245490709e-05
-4.54766160493739e-06
-9.20565479284004e-06
-6.54361579964769e-06
-8.09211038594518e-06
-3.09120271077339e-05
-6.59983681593662e-06
-2.24685930008953e-05
-2.65542245699599e-05
-2.67795049133377e-05
-1.9795936005898e-05
-1.26168997966024e-07
-1.75394051405365e-06
-1.50051521655483e-06
-1.61144046727722e-05
-8.0842934814017e-06
-1.95318734805042e-05
-1.64929616327342e-05
-1.1329142368122e-05
-1.15383097451888e-05
-3.10068717606526e-05
-1.88050458164025e-05
-5.99814607521234e-07
-1.26118926169078e-05
-1.93201438266559e-05
-2.40390660767355e-05
-1.05568642311861e-05
-2.22001930341251e-05
-3.90033161112972e-06
-1.62572444573475e-05
-1.51163774255282e-05
-4.12692726028418e-05
-6.46957755546693e-06
-5.37632699444051e-06
-3.46804315282601e-05
-1.88566704390544e-05
-2.85041270417479e-05
-1.64063409570319e-05
-4.5727845992497e-05
-2.37981847580639e-05
-1.42581471086707e-06
-1.67459680748237e-05
-1.3604485466973e-05
-8.48983417688603e-06
-1.96875541753795e-05
-2.23700670147941e-05
-1.98243669747552e-05
-2.07366179286029e-05
-2.66564878269255e-05
-1.73058439138809e-05
1.1778038340619e-07
-2.44195036175037e-05
-1.40757678811149e-05
-4.75263132083305e-05
-2.41440363484227e-05
-2.91994000599815e-05
-2.54988618246047e-05
-6.43144107005292e-06
-3.03571432803499e-05
-1.98509863998201e-05
-1.91312544320674e-05
-3.49403489437066e-05
-2.43810143428951e-05
-1.30454571633111e-05
1.25530576733226e-05
-2.79738735895539e-05
-1.33067096595436e-05
-2.02185783946192e-05
-2.62964538708151e-05
-2.51567372849628e-05
-1.35746790914489e-05
-1.66573550784919e-05
-8.34568714040863e-07
-2.00927331844847e-05
-1.89009664943793e-05
-1.38315771267315e-05
-1.27436245274832e-05
-3.02119270276228e-05
-1.60680272650177e-05
-2.61986418360011e-05
-2.35301547681679e-05
-4.05715818345803e-05
-2.14175550930374e-05
-3.11473862966699e-05
-1.31181502900446e-05
-1.73426346532836e-05
-1.98984773107614e-05
-1.99874261992406e-05
-3.27383041502211e-06
-3.57683846154441e-05
-1.30484515609903e-05
-1.53967785176436e-05
-1.15223495197611e-05
-1.16334071292046e-05
-1.36007903713825e-05
-2.18932321124635e-05
9.12533137513673e-07
-2.91241584937441e-05
-2.39474337985051e-05
-3.42854391644642e-05
-3.70266270830853e-06
-4.20932310993731e-06
-1.7947943016348e-05
-3.3924011346846e-05
-8.04624077986872e-06
-2.28706471202142e-05
-2.86062078126991e-05
-2.91520201327616e-05
-8.94311287775174e-06
-3.13927366098483e-06
-1.69756503197418e-05
-1.8297360788343e-05
-8.82445183482917e-06
-1.2200406558462e-05
-4.64110071665579e-06
-1.67280373889536e-05
-2.73598143660565e-05
-1.8161144501401e-05
4.32755798316979e-06
1.44924985455717e-05
-1.57215843676746e-05
-7.92713670444778e-06
8.79002617483659e-07
-2.37137533924189e-05
-2.38341201966568e-06
-3.2356459431232e-05
9.57655608001542e-06
-1.60722498247646e-05
-3.83471932430578e-05
-3.17252115729699e-05
-3.09415352374254e-05
-1.58760128717289e-05
-2.89093552820015e-05
-6.81429074447294e-06
-1.60028920928961e-08
-1.23300640912664e-05
7.79477375468887e-07
-2.48277093775609e-05
-2.2881270648331e-05
-4.34565487104267e-05
-3.3847278729115e-05
-2.76918554685726e-05
-2.15029840394961e-05
-2.19042564625562e-05
-4.05931182932482e-05
-1.65163719789055e-05
-1.95155282656314e-05
-8.37519062218665e-06
-6.45716743452418e-06
-5.67522770808285e-06
-7.5341116063283e-06
-8.15385286639517e-06
-5.42858280635417e-06
-4.41178398938146e-06
-1.15668554802535e-05
-1.49448977246053e-05
-5.06557537996371e-06
-1.01298376271031e-05
-2.18380813029146e-05
-1.67507863261266e-05
-4.41726469228408e-05
-1.01073865946331e-05
-2.14782559480486e-05
-1.72788351419527e-05
-3.06816841209608e-05
-2.04308249233123e-06
-1.43135645913898e-05
-2.42673104530381e-05
-1.69424062583073e-05
-9.03811777799398e-06
-3.51744104447648e-05
-1.97893932921152e-05
1.81269493324508e-06
-1.45223320987348e-05
-3.61539865166695e-05
-3.12875067925744e-05
6.83356986678794e-06
-6.81772425139453e-06
-3.43664670069044e-06
-2.68942650853023e-05
6.17553966110956e-06
-1.49982824437099e-05
-4.23543794917219e-05
-1.12639750424167e-05
-2.87222503527509e-05
-4.81580988498926e-05
-2.63260648569085e-05
-2.69503810661062e-05
-1.26348616807942e-05
-1.46632880326395e-05
-2.78690573742871e-05
-1.78621225444089e-05
-1.59576646824808e-05
-2.93265295593874e-05
-2.85910866902394e-05
-9.11020962462624e-06
-1.04080117352758e-05
-1.75388663865253e-05
-2.490490499399e-05
-3.23330241130152e-05
-2.04835128540443e-05
-1.78590284669796e-05
2.02988673740013e-06
1.59527807590455e-06
-2.52504315542004e-05
-1.9320659775593e-05
-1.7440438354893e-05
-6.61279784006324e-06
-8.6296324091531e-06
-2.64353918623107e-05
-9.53042610140053e-06
-1.22675020423023e-05
-1.68037085787521e-05
-1.39637712255631e-05
-9.56394373652511e-06
-3.55369861883447e-05
-2.43893180570669e-05
-4.42041797544948e-05
-1.21815398017803e-05
-3.44774521237342e-06
-2.8384712440666e-05
-1.54957129611382e-05
-1.31771254998577e-05
-5.65432939597867e-06
-1.77193542165533e-05
-9.06308646529765e-06
-2.86757853136675e-05
-1.16974326050403e-05
-1.31074889000425e-06
-2.7580683808124e-05
-1.73692314439575e-05
-3.36105221439065e-06
-2.69618473497387e-05
-3.08313811779429e-05
-1.70533963659181e-05
-1.15147524601372e-05
-2.9255946844056e-05
-2.11089788187818e-05
-1.52299507306417e-05
-2.14296479306566e-05
-2.08524431181259e-05
-4.32432620743943e-05
-4.51150410808222e-05
-1.5831012601219e-05
-1.89833124438492e-05
-2.30967008810133e-06
-2.78149919984126e-05
-1.53786464391523e-05
-3.63661798573968e-05
-1.60760263529609e-05
-1.23246306485353e-05
-1.72651761486828e-05
-6.27069748387938e-06
-1.07757371541643e-05
-4.17404435034408e-05
-6.02149454991633e-06
-2.93002374564043e-05
-3.49407374400843e-05
-1.18829193030324e-05
-2.2384704032227e-05
-3.41337954596852e-05
-1.35747985984846e-05
1.74554920226151e-06
-1.80141840019706e-05
-1.08730305998887e-05
-2.90295629107292e-05
-1.74009222326407e-05
-2.49891811499448e-05
-1.75440387570916e-05
-2.58092671860232e-05
-4.93249632414555e-06
-2.2090623906507e-05
-3.04965486677505e-05
-1.28790164306517e-05
-1.2277339193019e-05
-2.41186932994782e-05
-2.0035061948292e-05
-1.01112077541266e-05
-3.3151380242715e-05
-2.94834754288853e-05
-8.94163902234038e-07
-2.14795297451368e-05
-1.15939755907271e-06
-2.73416696458051e-05
-2.83583466016494e-05
-7.81882594421636e-06
-3.15306530787984e-05
8.78278120825721e-07
-1.8305641044528e-05
-2.78116827595336e-05
-1.24678426138353e-05
-3.46964701171274e-05
-2.05085942740966e-05
-1.09080123882554e-05
-1.29925141038797e-05
-2.49707801736415e-05
-4.24730866713079e-05
-4.73861828036215e-06
2.74265766686001e-06
-2.4872236208061e-05
-3.27315735965151e-05
-1.80746984127824e-05
-2.16636950802518e-05
-1.71544592441767e-05
-1.29434993301883e-05
-3.38822500563085e-05
6.50642655690654e-06
-5.54566730772181e-07
-2.8133352553161e-05
-2.94177352319341e-05
-3.86826165457938e-05
-3.05061022279469e-05
-4.61773740840388e-05
-2.39267238090583e-05
-1.27087298035051e-05
-3.71368243885797e-05
1.0592276660583e-06
-1.9558857820147e-05
-1.77446881434616e-05
-8.58835679792088e-06
-1.65900965154707e-05
-3.68673307167919e-05
-2.52774881944177e-05
-2.94750950626264e-05
-3.35805612237722e-05
-2.70786577318402e-05
-1.48305426520259e-05
-2.90219378893553e-05
-1.80679685501138e-05
-2.19150727935011e-05
-2.38645008401676e-05
-2.0377517053139e-05
-3.84546664619964e-05
-1.62357689147293e-05
-1.69893069794475e-05
-1.81903097872726e-05
-3.86721048338692e-05
-1.39584509002988e-05
-2.63068471411745e-05
-4.72282904702705e-06
-2.64860331743493e-05
-1.95343031397884e-05
5.54194164234443e-07
1.30651750597855e-06
-1.41800097802871e-05
-1.36064863384076e-05
-1.71314662401633e-05
-2.71531161303282e-05
-2.06710501918963e-05
-2.20717882514811e-05
-1.49547968281884e-05
3.64569374279519e-06
-2.57885924302818e-05
-7.96864982936463e-06
-3.00733714837181e-05
-2.203582204202e-05
-1.23427216569934e-05
-1.00579581937738e-05
-2.19648787726942e-05
-1.41687603269146e-05
-6.86609498162901e-07
-1.40119378121135e-05
-2.25474323314062e-05
-3.11289643218186e-05
-2.52536347330141e-05
-2.45635233808933e-05
-1.96638673539032e-05
-2.04932352867961e-05
-1.14068688358506e-05
-5.92885197231702e-05
-3.1050745495458e-05
-3.83534260462269e-05
-3.10293779719933e-05
-1.21710446800833e-05
-1.49440985948938e-05
-2.84503851737897e-05
-5.00841545077695e-06
-1.40329147653714e-05
-7.99328127755037e-06
-2.24056213663159e-05
-1.57598198219231e-05
-3.03320810251789e-05
-1.0323081308432e-05
-1.92416686750504e-05
-1.12017171369052e-05
-1.05600542003538e-05
-4.00009653539509e-05
-1.99209953945812e-05
-2.98906902339762e-05
-8.47514750155342e-06
-2.94136300343334e-05
-3.15628702618276e-05
-2.01363925745026e-05
-3.45556389248966e-06
-2.72556479781802e-05
-2.22932534874886e-05
5.51371360595094e-06
-2.55602973361563e-05
-2.24673642521278e-05
-4.11546644145036e-05
-2.61158878485926e-05
-3.69069963408882e-05
-2.47881428628891e-05
2.9671895637e-06
-1.3901472153525e-05
-1.6348857908458e-05
-7.10805463213973e-06
-2.5938038380871e-05
-1.23214357905307e-05
-1.02271190200821e-05
-1.43439469383521e-05
-2.01188556505885e-05
-3.94872862654332e-05
-1.68363299438719e-05
-8.25525608904247e-06
-2.51449802450766e-05
-1.71476038256883e-05
-1.88111489534594e-05
-2.92594379605194e-05
-3.69554801953701e-05
-3.08833700985947e-05
1.09283264749186e-06
-4.6824492172659e-05
-3.07532929035787e-05
-2.29425606797433e-05
-2.56588070965256e-05
-1.71037948382599e-05
-3.32277868597391e-05
-3.28176509092998e-05
-2.18352201765602e-05
-2.57731051037342e-05
-2.61123312813795e-05
-2.61046384714785e-05
-2.56094870582378e-05
-3.08745542725204e-05
-1.71204157878701e-05
-1.1934496415549e-05
-3.95012862965785e-05
-2.39611256984807e-05
-1.81242053377577e-05
-1.64727484877207e-05
-1.25451255801604e-05
-2.33219266200645e-05
-1.75618669711972e-05
-3.09740028308499e-05
-2.80455717139307e-05
-1.37270519634255e-05
-4.12555993310974e-06
-1.52057497580683e-05
-2.61960583549475e-05
-2.519701804073e-05
-4.23604592396212e-05
-1.81266867512376e-05
-1.84880485631414e-05
-3.08341860298716e-05
-3.33967221090957e-05
4.66676006915137e-07
-2.16730023996432e-05
-2.60912902654963e-06
-1.93563776367064e-05
-2.18006752575217e-05
-6.27416907277445e-06
-1.20114331049694e-05
-3.19087040119096e-05
-4.12400685757986e-06
-1.67187311805565e-05
-2.48495900388942e-05
-3.93189741309095e-05
-1.86569716784588e-05
-2.29244768775947e-05
-5.00919150751889e-06
-3.4699764323422e-05
-1.18342673117941e-05
-2.99610123949117e-05
-1.49707055156278e-05
-2.39653118029576e-05
-2.49201883317004e-05
-2.013678061496e-06
-2.42193968691548e-05
-3.00183694449015e-05
-2.90096528787172e-05
-1.60494016199735e-05
-1.32176320372819e-05
-1.45351534680234e-05
-1.76648475942648e-05
-2.55481506222096e-05
-2.07126627842251e-05
-2.36439001311438e-05
-2.42931168414077e-07
-4.96836524380079e-06
-2.90562521659593e-05
-4.16836967607259e-05
-1.71632477085657e-05
-2.79840227042802e-05
-1.32974767474674e-05
-2.21512790063614e-05
-2.31596358616381e-06
-1.53443609360127e-05
-1.77699265732381e-05
-1.24459150538521e-05
-2.98493433516867e-05
-4.25331156694362e-05
-4.45895934982398e-06
-1.19118784831611e-05
-1.67602670905933e-05
-1.49738427368097e-05
-3.09948205291297e-05
-1.96367124863841e-05
-2.10680278163924e-05
-2.95124732341513e-05
5.55611533881448e-06
-1.26940658344526e-05
-1.83904373219792e-05
-2.93237447294114e-05
-1.42475954509119e-05
-1.10674684921663e-05
2.57782057542106e-07
-2.01316258937554e-05
-7.26974481577598e-06
-1.90254863917175e-05
5.56960575574424e-07
-2.92078219498024e-05
3.99553471269316e-06
-1.08225030214476e-05
-1.2924216469057e-05
-1.01814101521512e-05
-1.54894828799643e-05
-2.99307113283719e-05
-5.01035762997655e-06
-6.83162286013557e-06
3.84607468878895e-06
-5.129834168793e-06
-1.5719295468964e-05
-8.96791038466771e-06
-1.62379943731052e-05
-2.03825969154694e-05
-1.24260832881511e-05
-8.77131111323268e-06
-2.00565699969906e-06
-7.3457843097252e-06
-1.06146700917081e-05
-2.39240969251884e-05
-1.31001718119082e-05
4.06400953592179e-06
-7.67930747238973e-07
-2.42701421980473e-05
-3.27243125063447e-05
-3.1444587402575e-05
-7.85663131887974e-06
-1.94646637232684e-05
-9.11889476396855e-06
-2.22326706953575e-05
-1.22856118519687e-05
-1.22865735568053e-05
8.11339372301004e-07
-3.45606238604924e-05
-2.13703114860395e-05
-2.62278555706072e-05
-1.22511874698939e-05
-1.58898133001579e-05
-2.37444360614207e-05
-2.47432431273603e-05
-1.86182242404619e-05
-1.71597494910016e-05
-2.40008367699205e-05
-2.42318141332652e-05
-9.44791404678493e-06
-6.10745722062251e-06
-2.32322231115361e-05
-7.78625564374884e-06
-1.42603723168691e-05
-1.15081428864825e-05
-1.54716705603816e-05
-2.51127807649715e-05
-2.60951681792834e-05
-2.18888186132016e-05
9.42094398833994e-06
-1.73714383928104e-05
-1.21614606843043e-05
-3.21194990077534e-05
-1.77211871961352e-05
-4.04410597713058e-05
-4.61712062462834e-05
-3.02976755197704e-05
-2.19360650458306e-05
-1.0584024117509e-05
-2.0554188787945e-05
-1.79387170775732e-05
-2.49453001919642e-05
-1.58445149533128e-05
-1.46334521026745e-05
-1.17242702175519e-05
-1.96194560414723e-05
-4.69619751813131e-05
-2.61502524630517e-05
-1.3938311748936e-05
-1.98087550525526e-05
-1.99450536872839e-05
-1.18623446911188e-05
-3.27924243210862e-06
-4.33679352500992e-06
-1.114865176286e-05
-2.54818588525982e-05
-8.30952349085851e-06
-3.49175245149644e-05
-1.89968961524659e-05
-2.66266056248683e-05
-3.35071843812473e-05
-1.2920325602921e-05
-2.1277591236397e-05
5.63633417806792e-06
-1.43821694026216e-05
-3.66444262658654e-05
-2.09550134419212e-05
-2.23051953597602e-05
-2.16388505476177e-06
-3.03983413022789e-05
-2.45993803367289e-05
-3.68775133642378e-05
-1.11807385958135e-05
-3.21988174756646e-06
-2.51174895198005e-05
-3.48448728507318e-05
-3.11808457060708e-05
-3.96605172339215e-05
-1.06971679588401e-05
2.59993025350685e-06
-1.55207869592668e-05
-2.52215060327508e-06
-5.64316313812845e-06
-1.90981667191918e-05
9.70045774971052e-07
-3.83956456283723e-05
-2.16623900061e-05
-3.79744840955639e-05
-1.70213783462444e-05
-2.79475491433199e-05
-3.38952849157652e-05
-2.98608370454333e-05
-1.36861120760917e-05
-4.99028121190763e-07
-3.56021224613819e-06
-2.10888380113529e-05
-8.51227484154668e-06
-4.16546311316436e-05
-9.8664822933737e-06
-7.85824350522606e-06
-1.82471595706067e-05
-1.7263032110077e-05
-3.73925851649534e-05
-1.7302502125943e-05
-2.29432602468162e-05
4.73162921775217e-06
-2.35341156559249e-05
-1.29164943596501e-05
-1.99137357160448e-05
-2.70112366289638e-05
-3.39387080934234e-05
-2.02409026902675e-05
-9.50307534247032e-07
-9.68627762253754e-06
-1.51010071608702e-05
-2.27666600945835e-05
-2.46033046473046e-05
-6.7102776019896e-06
-2.46815763447184e-05
5.15725315258163e-07
-1.20478605542115e-05
-1.02519349388095e-05
-2.54425937116525e-06
-2.4650311427911e-05
-2.50335652760133e-05
2.83505822488762e-06
-2.18756868705284e-05
-1.94297346465841e-05
-2.01048230528965e-05
-3.17909085389924e-05
-2.28840118643663e-05
-1.41043168279966e-05
-1.39609869448376e-05
-1.87488129898594e-05
-2.70066965288597e-05
-4.92536092241585e-06
-6.96158826136448e-06
-3.39480637961949e-05
-1.92581668768138e-05
-1.90513185772295e-05
-1.28140447546052e-05
-1.3584812442414e-05
-1.62635634527324e-05
-8.76376318980843e-06
-2.88769240690373e-05
-1.03406441322086e-05
-2.81212569457899e-06
-2.78068701826184e-05
-2.00201854111962e-05
-4.08417064677e-06
-2.8061522264013e-05
-2.44816926484184e-05
-1.36865657204868e-05
-1.21666730184676e-05
-2.08742319439237e-05
-2.7858022767569e-05
-2.43999557483525e-05
-9.32278608358783e-06
-7.91240547473293e-06
-2.32916082251404e-05
-1.49461592988803e-05
-2.25212311803243e-05
-2.95172210592486e-05
-1.84663054317377e-05
-2.9027378523337e-05
-7.6944452548383e-06
-1.69552935167493e-05
-9.63998341874946e-06
-1.96060608386994e-05
-1.50178520656869e-05
-3.72024497741608e-05
-2.93347189625044e-05
-8.74267995903026e-06
-2.44405833665945e-07
-4.39377299640137e-05
-3.46641592725567e-05
-2.23136244604089e-05
-2.39134558600184e-05
-2.29936311596598e-05
-2.90194592125555e-05
1.06892750600581e-06
-7.24479279394822e-06
-3.08364466541789e-05
-1.02413165754099e-05
-2.55541038192506e-05
-1.44708801296771e-05
-2.41779173911818e-05
-3.35699091804902e-05
-1.6540107429143e-05
-1.61559805177068e-06
-1.09876073144908e-05
-8.31271130990832e-06
-1.70297563546356e-05
-1.62474537712958e-05
-1.14624746885851e-05
-2.0402967698025e-05
-9.83708667518036e-06
-1.69741693872294e-05
1.45959059334858e-05
-2.50171864034633e-05
1.54748989295948e-06
-1.09187921854361e-05
-1.72410603254436e-05
-2.17852508518094e-05
-2.53819279076074e-05
-1.06993636806127e-05
-2.77883888436115e-05
-7.84919104051853e-06
-3.10218891568936e-06
-6.47159699498212e-06
-3.04040479019377e-05
-2.44671221719854e-05
-6.00120615255065e-06
5.61509001261052e-08
-3.41950838046939e-05
-1.51922065495125e-05
-2.27950140434617e-05
-7.25598762341144e-06
-6.84856745644729e-06
-2.48375483030429e-05
1.0267140858448e-06
8.99852548270303e-07
-1.47921417540759e-05
-1.65477076830108e-05
-1.13701672099653e-05
-1.4709316173822e-05
-9.28222075874272e-06
-1.28389984496154e-05
-1.26467953845276e-05
-3.61733282143107e-05
-5.35742597506581e-06
-7.86020931205227e-06
-1.72824967978406e-05
-2.42049835675994e-05
-8.77383995741346e-06
-8.24265018897061e-06
-2.70062561234564e-05
-1.53468880927165e-05
-2.80053679910652e-05
-2.47013044043383e-05
-9.64695637873427e-06
-1.87946581588158e-05
-2.01441866048091e-05
-2.00317780575209e-05
-1.51126970123941e-05
-1.37442936333867e-05
1.18352616717167e-06
-2.56214180292048e-07
-2.18581129377469e-05
-3.97317543332663e-05
-2.28420523526508e-05
-2.30667636058981e-05
-5.35051001499111e-06
-1.21869524132858e-05
-2.94639033176374e-05
-1.93664897328017e-05
-3.14396679829498e-06
-1.32937337814695e-05
-2.13176289942496e-05
-7.19082430181245e-06
2.23360990012129e-06
-2.84653932164309e-05
-1.37970542680376e-05
-2.77287533975688e-05
-1.91201962600074e-05
-1.26017217404099e-05
-1.50114564722291e-05
-1.62318654136081e-05
-1.73402402654283e-05
-1.92117613640039e-05
-1.42323944958038e-05
-1.8819647716626e-05
-1.50887587201365e-05
-7.86725140284401e-06
-2.90151033016181e-05
-1.93238197128557e-05
-3.64356297848701e-05
-1.58177254376922e-05
-3.56405644341776e-05
-1.6502461136228e-05
-2.8859546020204e-05
-2.51004492326371e-05
-1.70194296398322e-05
-7.4297375855698e-06
-1.90317813398414e-05
-3.58521850582215e-06
-1.56092488511403e-05
2.65984833633288e-06
1.57364114681647e-05
-3.26366413260809e-05
-3.61945685405267e-05
-1.19543695148168e-05
-3.00379931995299e-05
-1.74879822329844e-05
-1.03273493664635e-05
-1.61169119632158e-05
-1.84196434809522e-05
3.10042158311771e-06
-2.41212758427462e-05
-6.71794766771277e-06
-1.00920643860165e-05
-2.57725223046707e-05
-2.23202215384531e-05
-2.01059931836723e-05
-2.60426549041693e-05
-2.71838817809904e-05
-1.51212231111811e-05
-2.25876895871529e-05
-7.02084239751966e-06
-2.4695710836964e-05
-1.88363969919918e-05
-2.25242712930331e-05
-3.75214628616575e-05
-1.50554063653059e-05
-2.74900151926713e-05
-1.83196383134243e-05
-7.17830637740727e-06
-6.1441640030505e-06
-1.97332818957222e-05
-3.13622672197829e-05
-1.3362701723552e-05
-2.12830669171087e-05
-1.37708948421648e-06
-8.68379050102959e-06
-2.74937035036875e-05
-2.73945181746819e-05
-2.5110471613648e-05
-1.65383143336168e-05
-9.94009248982807e-06
-1.79468626416086e-05
-2.97152144668277e-05
-1.73735802075208e-05
-2.69580043740334e-05
-6.9326688309251e-06
-2.64306900760545e-05
-2.02227626865923e-05
-2.19599367684827e-05
-1.27976327610889e-05
-1.97599220860365e-05
-2.15686676706569e-05
-1.37181912396941e-05
-3.67512026325415e-05
-1.30119620770822e-05
-9.04481314291057e-06
-4.47153151225619e-06
3.32498945366654e-07
1.42684694447642e-05
-1.2955575356122e-05
-1.98778096871395e-05
-6.50551323190026e-06
-1.45722797355668e-05
-3.2650868340286e-05
-1.46692876343125e-05
-3.50159789015932e-05
-1.06730716631805e-05
-2.13462785493411e-06
-4.26007754769477e-06
-3.76433893211361e-05
-3.29972926384173e-06
-2.78329967523945e-05
-2.127702289646e-05
-1.06179864350313e-05
1.07319904895313e-06
-2.33170264152559e-05
-2.39290131764209e-05
-2.68894186863954e-05
-2.11509189059932e-05
-8.34564027468795e-06
-1.68104905372179e-05
-1.15096676050521e-05
-1.85927721071935e-05
-1.32490248832544e-05
-1.28035238647447e-05
-3.82236667682039e-06
-2.54134845237294e-05
-4.07769124126931e-05
-1.51271247508938e-05
-1.43521593579667e-05
-4.63185576784064e-05
-3.62476636866132e-05
-2.07437428673091e-05
-2.42583959431186e-06
-2.90968897735821e-05
-3.0049985380791e-05
-3.09183614203644e-05
-4.31711997164357e-05
-1.72788784448308e-05
-3.71016917310929e-05
-8.25443872818327e-06
-1.74116562421652e-05
-1.39725859084707e-05
-1.4187306529172e-05
-2.22042028390839e-05
-2.66698795040343e-05
-3.7835552400513e-05
-1.65903444875782e-05
-1.6050227405724e-05
-1.24724332542466e-05
-1.45201645957872e-05
-2.26881606056923e-05
-2.41321775948131e-05
-2.51053920966545e-06
-2.01290927829132e-05
-1.65007389748014e-05
-2.91205896737002e-06
-1.89465022336949e-05
-2.38272037842714e-05
-3.05577915111172e-07
-2.86575751098945e-05
-2.81002381516457e-05
-1.89201039741254e-05
-1.76600476751848e-05
-2.37800224227076e-05
-2.24317572841096e-05
-2.39062278502307e-05
-3.11461831476825e-05
-5.26215819104096e-05
-1.89145751020837e-05
6.67891266761676e-07
-1.44361233433673e-05
-2.03750462599242e-05
-4.87914954953993e-05
-2.71766725720951e-05
-6.04707781495068e-06
-3.00654804669781e-05
-3.29579664385464e-07
-1.91365689487373e-05
-2.26039067153447e-05
-1.16833085370398e-05
-2.66236317790355e-05
-3.45423633311502e-05
-2.15052725483611e-05
-1.03226701795532e-05
-1.13456406806293e-05
-3.4581699540308e-05
-2.91538921981108e-05
-2.79215240386389e-05
-3.27793598211287e-05
-4.47892594307502e-05
-1.63397446600735e-05
-2.65709054840424e-05
-1.61045166145146e-06
-2.09854311953712e-05
-2.08346169027097e-05
-1.93963453231223e-05
-2.17305548649745e-05
-4.40839856109758e-06
-1.05200579731452e-05
-1.1129938149144e-05
-1.83577142298941e-05
-3.5937419122736e-05
-1.7732579648721e-05
-5.20267257754288e-06
-1.89009952392967e-05
-3.79957786108826e-05
-1.01280890669164e-05
-1.89130480951127e-05
-1.9994454820128e-05
-1.46467120259635e-05
6.99859977642916e-06
-2.26015862628677e-05
-1.50178557779244e-05
-2.19975461990743e-05
-1.07546096379115e-05
-1.40478308396214e-05
-2.70700143640928e-05
-3.34028021810201e-05
-7.87849821821964e-06
-1.68249277537374e-05
-2.16012725048359e-05
3.43137907470195e-06
-3.03780253139733e-05
-2.44661038168622e-06
-2.4557236848091e-05
-1.25475521897024e-05
-1.00390855817366e-05
-1.91236477918701e-05
-3.3899708772333e-05
-2.23347560815114e-05
-2.70289749041829e-05
-3.22646962422582e-05
-1.76488543904567e-05
-3.77176454331458e-05
-7.1176514414451e-06
6.92564806947764e-06
-2.17312962714706e-05
-2.533038367689e-05
-1.11950958426433e-05
-2.03775442324282e-05
-1.78666768068968e-05
-7.45052140653634e-06
-4.25902895807297e-05
-1.84608236040211e-05
-3.92174898338716e-05
-1.97289788130096e-05
-2.203512197173e-05
-1.09344131861828e-05
-1.73621250072877e-05
-1.70405334779013e-05
-2.11617033578153e-05
-1.3728788641511e-05
-3.30569600425381e-05
-2.10013077670186e-05
-1.95621348836162e-05
-2.79121646251107e-05
-2.93639681492492e-05
-1.73006610303688e-05
-2.8799898441518e-05
-2.62177218392932e-05
-1.94294842988304e-05
-1.7554182892816e-05
-2.34817999798634e-06
-1.8708330915352e-05
-1.24909282581515e-05
-3.19465130387537e-05
2.35013407037057e-06
-1.78864786666486e-05
-2.64381153559674e-05
-2.29239419150834e-06
-2.90610267045628e-05
-1.31612562868697e-05
-9.38219273750408e-06
-3.94900100839367e-05
-2.09342731801002e-05
-1.77213343806065e-05
-1.85164710417294e-05
-3.08139954624744e-05
-2.51645869913257e-05
-9.53603652741161e-06
-3.98074310090288e-05
-6.6979115732789e-06
-3.23828840873322e-05
-1.25312148223984e-05
-1.05129211853433e-05
-4.97541343324427e-06
-2.93499770194559e-05
-1.00834324535194e-05
-2.77490207438294e-05
-1.68972269551245e-05
-3.26743353880059e-05
-3.85726315236735e-05
-1.53905273490225e-05
-6.641242191222e-06
-1.81045436100887e-05
-5.62669888538855e-05
-1.51984107941258e-05
-2.80011807999753e-05
-2.20511867043169e-05
1.03449855640413e-05
1.00451179450139e-06
-1.67047732218603e-05
-9.09722789652438e-06
-1.52943744943692e-05
-6.55706906162015e-06
-3.37608969842236e-05
-2.34308487303324e-05
6.84307727566762e-06
-4.6677423510088e-06
-2.2263219706983e-05
-1.882749648293e-05
-4.07176996710515e-05
-1.40321521272695e-05
-3.38529614069286e-05
-1.8832047503599e-05
-7.68185087240426e-06
-1.11458689732137e-05
-1.01371903433915e-05
-2.69958473240739e-05
-6.5376215682307e-06
-3.80860641702739e-05
-1.63465286986371e-05
-3.70559437752433e-05
-1.79077163608694e-05
-1.98248442097671e-05
-1.12209969180543e-05
-1.70477308672491e-05
-1.78155912805759e-05
-3.62773982634714e-05
-2.33439932745043e-05
-4.0275573198175e-05
-2.30555015398934e-05
-3.02851263335823e-05
-1.9833090141274e-05
-2.91233879068631e-06
-1.52781297385152e-05
-3.24298989201154e-05
-2.25602228610431e-05
-3.37835973169957e-05
-2.19487970220508e-05
-9.15596280616864e-06
-9.75810601926188e-06
-3.93069440661082e-05
-1.32950584304488e-05
-2.59162694759716e-05
-2.62815149687697e-05
-2.25556506430748e-05
-2.11116057333408e-05
-3.42302576283744e-05
-2.62159118651365e-05
-2.55096393280476e-05
1.33171800062824e-06
-1.63661258495665e-06
-1.45322018995764e-05
-1.58674539007051e-05
-3.07917647764764e-05
-2.71624798435596e-05
-1.64062271740105e-05
-2.3200548982911e-05
-1.63881760923527e-05
-1.93136212793107e-05
-1.64773774314599e-05
-1.9444448745503e-05
-2.33362830085651e-05
-2.36861722680578e-05
-6.0441813042834e-06
-2.19539020728945e-05
-1.3615373342085e-05
-6.85769151179772e-06
3.47711820814219e-06
-1.79721143326186e-05
-3.40821555055135e-05
-2.16029181654762e-05
-3.31341375804282e-05
-2.58759148835272e-05
-3.38412602968827e-05
-1.80700001743516e-05
-3.70927944737936e-05
-5.68778337774746e-06
-2.30666736657909e-05
-2.42635301349068e-05
-1.40577436100045e-05
-2.03150487161922e-05
-2.44386610195624e-05
-4.98397192748694e-06
-8.98179193016863e-06
-1.45743608853334e-05
-2.35130771644752e-05
-2.72147100811946e-05
-1.16387346467013e-05
-2.34421181678847e-05
-1.14501266880122e-05
-2.14268494505487e-05
-2.39846844916093e-05
-6.22675218112947e-07
-3.17942906462883e-06
-2.53762702696895e-05
-1.57444406369223e-05
-4.44726971427382e-05
-1.38337355445397e-05
-2.12397837332851e-05
-2.55008380829859e-05
-2.61423256359082e-05
-2.77188243825549e-05
-1.76570313379581e-05
-2.48847067938455e-05
-1.80611128456828e-05
-3.12967041438264e-05
-3.89630840045094e-05
-1.08020369240946e-05
-2.17716779221358e-05
-3.72626034276069e-05
-4.96451101558206e-06
-9.19912589415497e-06
-9.90194516912802e-06
-1.87521243076393e-05
-2.31458437658134e-05
-2.51632612369315e-05
-1.56009115301149e-05
-1.73346105063261e-05
-2.21909874457995e-05
-1.80604756027067e-06
-2.47800095744863e-05
-1.38741570232387e-05
-2.15753449592866e-05
-3.77030632553328e-05
-1.61057155696877e-05
-1.19799426430851e-05
-2.76150985757832e-05
-1.22937882891123e-05
-9.11115433822826e-06
-2.89727833179833e-05
-1.83562894982e-05
-1.44372327870281e-05
-1.5615448877681e-05
-4.06840874413977e-05
-1.82347073936979e-05
-2.16437995012735e-05
-1.16339977681895e-05
-2.53784479131443e-05
-2.11752779166842e-05
-1.89145891553763e-05
-1.380428690331e-05
-4.49496063881534e-06
-1.17601550212727e-05
-2.94000184181789e-05
-9.30376459195053e-06
-3.10092495784686e-05
-3.45179132363874e-05
-2.47085364740856e-05
-1.97214473766152e-05
-2.50727332360932e-05
-6.9359696169389e-06
-2.18456106856136e-05
-1.38108626828938e-05
-1.39043351944987e-05
-1.20471669090876e-05
-1.6187024877908e-06
-2.24632320756652e-05
-4.10879820979506e-05
-3.73735591620316e-05
-3.19026081129075e-05
-1.57304671645845e-05
1.1380427578538e-06
-2.16458347463936e-05
-1.4409925754874e-05
-2.68323109385092e-05
-1.87623481354854e-06
-1.07453818443647e-05
-2.28347353484675e-05
-1.48369000906046e-05
4.06026674855499e-06
-2.11616063795196e-05
-9.49551843783307e-06
-2.13520262067197e-05
-2.46336866321682e-05
-2.95583074454238e-05
-1.57651568599052e-05
-7.65341377856883e-06
-3.27619123948693e-05
-5.71824208697764e-06
-8.27566881769179e-06
-2.23639775535127e-05
-1.7269645382981e-05
-3.41130709679527e-05
-2.09603220902888e-05
-2.58946594776172e-05
-1.33477045119139e-05
-2.90198477321907e-05
-1.6816720044387e-05
-3.62267393193881e-05
-1.28754517816994e-05
-2.28267225770059e-05
-9.38449746002913e-06
-2.58157351995107e-05
-3.56731790873911e-06
-2.07246847677961e-05
-1.46550148327212e-05
-1.68262033823498e-05
-1.88182721318635e-05
-1.02169827886478e-05
-5.5371649032888e-06
-1.97959003198859e-05
-2.07873325755012e-05
-3.06667409421766e-05
-2.00133657866232e-05
-2.13019075147172e-05
-2.70474301976318e-05
-2.58168493933033e-05
-7.66230826614502e-06
-3.16997502841251e-05
-2.22775534303546e-05
-8.29163007483951e-06
-1.40091632876743e-05
-1.40047691436012e-05
-2.58963132766062e-05
-2.2129000034109e-05
-3.50348712054686e-05
-7.84174531675124e-06
-2.43666205438138e-05
-2.12922086004084e-05
2.45370822760747e-06
-7.93710384874969e-06
-3.32531490086287e-05
1.32869557238542e-06
-2.47092765955623e-05
-2.90397905030963e-05
-1.36286461804476e-05
-2.78459076215907e-05
-1.85496850627151e-05
-3.95449436250753e-06
-3.58574248569596e-05
-4.35990883387115e-07
-9.03043224290861e-06
-2.75508066991527e-05
-2.95760205035021e-05
-1.71586109514845e-05
-2.11118634420551e-05
-2.1637354722606e-05
-1.07013522119904e-05
-2.97003547511922e-05
-2.43271750026758e-05
-7.82650419970422e-06
-1.6327949960217e-05
-3.44385681876739e-05
-1.965330995842e-05
-3.46538129370561e-05
-5.43150615274002e-06
-3.47445576027356e-05
-1.4203588153802e-06
-1.70891354553124e-05
8.49723793245887e-07
-7.944626620894e-06
-4.29540054500638e-05
-1.36799658310998e-05
-9.14999226181628e-06
-1.61503190444783e-05
-2.32780847387099e-06
-3.64460695425115e-05
-2.63224508787229e-05
-2.42978831873221e-05
-6.47111241822855e-06
-2.87152387465042e-05
-4.12736655850031e-05
-1.31300048396858e-05
-2.18088910318406e-05
-2.12775386640799e-05
-9.37271357706837e-06
-3.67187235298029e-05
-2.25938857701147e-05
-5.03803886734514e-05
1.0843808112716e-06
-2.9173103861053e-05
-2.42598259761465e-05
-2.09319207561313e-05
-1.67344960170484e-05
-4.18029643143135e-05
-1.90019419571947e-05
-4.58230351842476e-05
-3.30406446397622e-05
-9.37329167175157e-06
-3.05520460715797e-05
-2.94567498097098e-05
-2.81917130534228e-05
-3.05594004115831e-05
-3.22998813131277e-05
-2.38832946570363e-05
-8.24680840511001e-06
-2.73869593952709e-05
-2.92979464588876e-06
-2.15177250054407e-05
-1.82314708920224e-05
-2.56200999928735e-05
-2.45274595484004e-06
-2.84272703919805e-06
-3.08745926597513e-05
-2.75145508202247e-05
-1.64907812928526e-05
-7.5286157387085e-06
-2.68272516895682e-05
-3.73392791683773e-05
-9.30286388395486e-06
-2.85900501445621e-07
-1.8698267513569e-05
-1.31746467196882e-05
-1.2707422250315e-05
-2.73339348626708e-05
-2.91111490319116e-05
-3.54006222665065e-05
-2.77225611876658e-05
-3.42137682540923e-05
-5.48170199090074e-06
-3.71800992266468e-05
-7.10798733996822e-06
7.71261171536566e-06
-1.33549554094664e-05
-3.3807970928492e-05
-3.22559717707215e-05
-2.42830909071755e-05
-2.18257831928487e-05
-1.64531305504533e-05
-1.62746314459043e-05
-1.91159007631254e-05
-2.08365327775091e-05
-7.18807107199268e-06
-3.53856432408474e-05
-2.67637979601981e-05
-1.10387239993483e-05
-2.16734269027745e-05
-1.31324391092575e-05
-2.28354001224867e-05
-6.17422440736233e-06
-6.62436920203278e-06
-1.93711838677449e-05
-4.14677088405841e-05
1.5173085576681e-06
-1.29229118583694e-05
-3.30269600437307e-07
-1.10678417345031e-05
-2.52313211629684e-05
-8.09947947536869e-06
-1.03606231128563e-05
-3.04826021050373e-06
-2.05443332913391e-05
-8.89193988247346e-06
-8.19860235790929e-06
-1.96133238225051e-05
-5.97851055164007e-06
-1.88888347325815e-05
-3.63694123456777e-05
-7.30041430676381e-06
-2.73738547238698e-05
-1.89902254945814e-05
-1.57013291918563e-05
-1.65615325590874e-05
-3.98466363537503e-05
-3.05957961560825e-05
-2.78627864300207e-05
-2.9007585188957e-05
-1.68249662763643e-05
1.95533641423576e-06
-3.26891510755037e-05
-1.27616063768907e-05
-1.13764760416868e-05
-9.76685749452303e-06
-5.59515272237084e-06
-2.61911758604095e-05
-3.02631527247302e-05
-1.16283965647028e-05
-1.6073267143292e-05
-2.60976636283764e-05
-2.21528114463657e-05
-6.82701709935558e-06
-2.75470851648554e-05
3.49505125019855e-06
1.86852749380918e-06
-1.57820097371745e-05
-6.6771928599575e-06
-7.96637145747815e-06
-7.39620246515907e-06
-3.27722154092967e-05
1.29532668760668e-05
-9.33308967990853e-06
-1.58725648776972e-05
-2.62366066671171e-05
-2.78945580751274e-06
-1.45693841349264e-05
-1.75355174796839e-05
-2.41840437440524e-05
-1.91061797641145e-05
-1.191322272453e-05
-2.10063602329928e-05
-2.98532778049085e-05
-1.33520988357113e-05
-2.47185853446954e-05
-1.69883130939785e-05
-1.44252319423262e-05
-3.26243254972671e-05
-1.47908971038681e-05
-2.17326474549918e-05
-2.952761067758e-05
-2.04455334240526e-05
-1.39671798815201e-05
-3.28063731683071e-05
-3.62619693190656e-05
-2.85060247691074e-05
-1.74738222841469e-05
-2.04571022765553e-05
-1.39608047218098e-05
-1.15041091808414e-05
-2.21127165657602e-05
-1.16664827410112e-05
-2.42117994529764e-06
-1.75956804141296e-05
-5.05290601862156e-06
-1.64621222260509e-05
-8.05433927798206e-06
-8.06562857410475e-06
4.73030926385981e-06
-2.2913079452116e-05
-1.61434836820135e-05
-4.30440244491259e-06
-1.52371663393002e-07
-1.91758833421344e-05
-1.39208057308507e-05
-2.18743804911421e-05
-3.84716832024625e-05
-3.78333599202237e-05
-2.57427712906909e-06
-1.96090834239156e-05
-6.80909529214986e-06
-2.7984501183739e-06
-3.30694610674544e-05
-9.61594178412836e-06
-4.57426040496863e-05
-2.52727494303552e-05
-2.35081472634923e-05
-1.71561737949262e-05
-2.2144982321101e-05
-1.16092765468613e-05
-4.78169762224949e-05
-1.69296100995222e-05
7.79775041695933e-06
-1.74994582889593e-05
-3.31420505106468e-05
-1.41505214888032e-05
-2.47306526847774e-05
-9.79332603333299e-06
-2.66001892319294e-05
-1.57506025190947e-05
-1.63090164250194e-05
-2.23010045464681e-05
-3.92872535998335e-05
-2.25867027473232e-05
-2.78217391995169e-05
1.31180952037214e-07
1.9043442571424e-06
-1.96324634017826e-05
-1.49864695551249e-05
-1.86919938907598e-05
-4.84077567998672e-06
-3.62196436711692e-05
-1.88182101440734e-05
-2.67093974585461e-06
-2.8901436000593e-05
-3.61924089151598e-05
-1.04594115250679e-05
-4.16431930148455e-05
-1.02865930824887e-05
-2.54617093395303e-05
-1.75904851066783e-05
1.19359722005734e-05
-2.30495618941661e-05
-6.56693785429692e-06
-1.90277521387569e-05
-3.41552470448046e-05
-1.60190682687753e-05
-1.46488149494545e-05
-1.56789686216513e-05
-2.16176289737568e-05
-2.61851460021489e-05
-2.67125740695728e-05
4.82896045289585e-07
-1.10111474420323e-05
-1.4166589882328e-05
-2.53353945396341e-05
-5.36630254505431e-06
-1.9334161413002e-05
-2.99052905783283e-06
-1.83412258073686e-05
-2.39882625564977e-05
-2.69456609528718e-05
-2.54094362486013e-05
-2.43473330963599e-05
-8.71015331876937e-06
-9.52954130116888e-06
-7.2189625455138e-06
-9.15742348172206e-06
-2.16622444052409e-05
-1.95931330832849e-05
-2.6244866596207e-05
-8.07890915364818e-06
-1.7387753090872e-05
-5.55050345020889e-06
-4.93258796356907e-06
-1.7305306603187e-05
-1.97087346681595e-05
-1.66991348616039e-05
-4.85570910599187e-06
-3.19283465677343e-05
-1.24432288311291e-05
7.84658837905192e-06
-3.5212059124086e-05
-2.94113351047663e-05
-7.23731425615624e-06
-3.35436322803757e-05
-2.09889022849042e-05
-3.11114922387424e-05
-9.23420736161582e-06
-3.78685982945561e-05
-9.46944557758649e-06
-2.04321404313756e-05
-9.6469218079228e-07
2.26582818200157e-06
-6.873616702487e-06
-1.49186854428028e-05
-1.0918326607959e-05
6.9368900648618e-06
-1.25633536335524e-06
-2.04668535578221e-05
-1.13907860701042e-05
-3.15475304005712e-05
-3.56666245995574e-06
-2.44317277872515e-05
-3.40111036074847e-05
-2.7737502571416e-05
-7.30717956399832e-06
-3.82285968483335e-06
-2.43329045874551e-05
-7.25346189341763e-06
-1.89021230420393e-05
-1.8574928964832e-05
-1.7390214825845e-05
-2.10067597373711e-05
-2.05731172803684e-05
-2.21885479382553e-05
-3.08347325330679e-05
-2.08105634304718e-05
-1.4365453937122e-05
-1.57897043667932e-05
-1.03776043513518e-05
-1.62412512787413e-05
1.29481329765943e-07
-2.70811661263967e-05
-5.65693601972516e-06
-3.68281000224729e-06
-3.51925784679154e-05
-2.14454726914588e-05
-1.71451574945702e-05
-1.25086631262195e-05
-8.68277854143879e-06
-1.34551354275671e-05
-3.99168940610794e-05
-1.24715044873556e-05
1.52602862788382e-05
-4.08647730691223e-06
-1.00902228982865e-05
-1.0335164464893e-06
-1.56472035790411e-05
-1.61643451217581e-05
-2.2071308008152e-05
-7.93376342226178e-06
-6.0549919862638e-06
-1.73821350650949e-05
-2.32628854729474e-05
-1.66717997797345e-05
-1.51253548261149e-05
-1.61471301058191e-05
-1.36593932826976e-05
-5.53129804292451e-05
-1.30009295852314e-05
-4.44028784553359e-06
1.282868722324e-05
-5.73072283790433e-06
-4.44446451077377e-06
-7.36039213205582e-06
-2.59713361847641e-05
-5.15969899578932e-06
-2.99737732760892e-05
-6.58824660222218e-06
3.08992963048273e-06
-4.45750550988524e-06
-2.18560923495359e-05
-1.42293705619607e-05
-1.69080125126335e-05
-5.88211456185693e-06
-1.26893514489123e-05
-2.26099581795377e-05
-9.11714190122362e-06
-1.66306279640897e-05
-3.75671733293731e-05
-2.29118186302469e-05
-2.25059682351017e-05
-2.42037210451794e-05
-2.64862581374905e-05
-1.93297520300419e-05
-9.83930076183499e-06
-6.36027981704439e-07
-3.18452149810454e-05
-1.64418590925139e-05
-2.06522066365669e-05
-2.36404952166835e-05
-2.33331225052313e-05
-5.34061889566274e-06
-2.38757887295701e-05
7.05896223488659e-06
-2.09437346698421e-05
-1.12787555111666e-05
-6.7373372740712e-06
-1.81400773443261e-05
-2.08541620976382e-05
-8.3582194410438e-06
-2.81630429595322e-05
-9.3478571434453e-06
-4.7714131979038e-06
-1.61580167678089e-05
-3.25832364634042e-05
-4.24795945767024e-07
-1.21182509546059e-05
-1.21276287796559e-05
3.55423558564316e-07
-2.25661176457569e-05
-2.30389211733825e-05
-2.32045732593381e-05
-2.34058371023476e-05
-3.34819075463616e-05
-1.65019037092674e-05
-4.11615621270205e-05
-1.33600722009851e-05
-1.07953621922622e-05
-3.32943742317714e-05
-3.06174224096524e-05
-3.55370311632601e-06
-1.36078332585114e-05
-2.15495383958493e-05
-1.86920307849262e-05
-1.35621614115008e-05
-9.47378284606645e-06
-1.72490834005422e-05
-1.1847230275111e-05
-1.63869373777827e-05
-2.57404422936489e-05
-3.36423942970773e-05
-3.02969512365489e-05
-1.46966985074565e-05
-3.14374775659278e-05
-1.44976764098074e-05
1.40734529274296e-06
-1.85612345212623e-05
-1.83543749419666e-06
-1.75873613775504e-05
-2.2042097132607e-05
-6.74571592399413e-06
-6.503407614201e-06
-1.33438647923998e-05
-1.26521122885183e-05
-1.46463130645673e-05
-2.62961547806929e-05
-1.40037517206949e-05
-3.15450343988722e-05
-2.34652097514501e-05
-4.24912659348502e-05
-2.30653895754188e-05
-8.22168781673512e-06
-2.89067079815947e-05
-1.56312929921147e-05
-8.3468381110876e-06
-7.61660644369322e-06
-5.962494750198e-06
-2.04987632047381e-05
-3.81366579067836e-05
-1.18413846483126e-05
-2.86412518927865e-05
-1.51481603255576e-05
-1.99240056086247e-06
-1.97336132506586e-05
-1.21702151569692e-05
-1.44627610743076e-05
3.04379708951109e-06
-2.94334702826616e-05
-1.70545499946838e-05
-2.3575201064392e-05
-2.11901678329633e-05
5.61854001562898e-06
-1.37294878961004e-05
-1.62906928309771e-05
3.77609133826584e-06
-2.40229242012508e-05
-2.48587531443696e-05
-2.88715791041859e-05
-1.56927905571052e-05
-2.11986899665648e-05
-6.14672706607016e-06
-3.14534425380067e-05
-1.49073425208081e-05
-3.10614736378149e-05
-1.39203149956354e-05
-2.55134114704843e-05
-1.21809033445957e-05
-3.53655584940723e-05
-2.40164290703088e-05
3.74252122415847e-07
-1.97044783102007e-05
-2.57052704143212e-05
-2.71024338085006e-05
-1.15782140626021e-05
1.00306766587218e-05
-5.11196404406496e-06
-1.45261734424508e-05
-9.90928058954764e-06
-2.25924848855072e-05
-1.64781084079883e-05
-4.88556908669789e-06
-8.64579615870691e-06
-1.44658000050901e-05
-2.86127980667069e-05
-3.00208242046368e-05
-1.33878276702441e-05
-1.55304333901849e-05
-4.67675529543066e-05
-1.91657622603455e-05
-2.29244448714027e-05
-2.87747836852824e-05
-5.23704977862823e-06
-1.54945177248255e-05
-1.69047852595733e-05
4.79385310363319e-07
-6.86721196209102e-06
-1.17394352646471e-05
-4.30939921522939e-05
-1.10083136983669e-05
-1.76898648968104e-06
-3.39812192063473e-05
-1.1355775014761e-06
-6.786094840627e-06
-9.86187510777604e-06
-1.77265079199597e-05
-3.55002833363168e-05
-1.64579002988959e-05
-1.13157669606279e-05
-1.90994949966522e-05
-5.79308786806565e-06
-8.08383047096196e-06
-2.03568626831728e-05
6.08350602672834e-06
-2.19713676721096e-05
-1.90138614553897e-05
-2.65724665995893e-05
-3.19300362707429e-05
-1.72931572632374e-05
-1.6283030996433e-05
-3.31916886726694e-05
-2.96623644214021e-05
-2.81849838724068e-05
4.39774510344705e-06
-3.32905275442237e-05
3.02652585115975e-06
6.36477292245174e-08
-1.43649249480546e-05
-4.21162732187908e-05
-2.21772354811215e-05
-1.71378926853119e-05
-1.25562394167148e-05
-2.73197359793111e-05
-7.52954720039973e-06
-3.55827968240239e-05
-2.38050538475388e-05
-3.05362088315464e-05
-3.07472413151142e-05
-7.14485495663351e-06
-2.61510518168184e-05
-2.98409160602377e-05
-2.03524672172923e-05
-2.0572731192069e-05
-4.36907522990334e-06
-2.37694605247782e-05
-4.83602398435343e-06
-6.58272555083012e-06
-1.79225443586133e-05
-8.94841973537323e-06
-7.67472055881484e-06
-2.11194425010385e-05
-1.97609926241022e-05
-1.76384783860294e-05
-8.49502889723924e-06
-2.55866093501758e-05
-1.63144618825896e-05
-1.98914459570828e-05
-3.62956907744425e-06
-1.04268536222656e-05
-1.84912151910564e-05
-9.31858560211992e-06
-2.71070624788893e-05
-1.90934200112294e-05
-3.89861790691389e-05
-3.70323706628795e-05
-1.2005477513045e-05
-8.56859956201515e-06
-2.55643943063554e-05
-2.28671927409547e-05
-2.35581770715709e-05
-9.17787813819881e-06
-8.98688151282538e-06
-2.87414721841943e-05
-1.04055904402122e-05
-2.63901468740296e-05
-2.80632508738928e-05
-1.80470378333852e-05
-1.01452336164468e-05
-3.33126602325242e-05
-2.52795536347349e-05
-1.82274725827821e-05
-1.48298305930501e-05
-1.40383345322909e-05
-2.02947921479946e-05
-1.68716561434162e-05
-3.25591719226528e-05
-1.35752423212463e-05
-3.6495954549644e-05
-2.69650570314381e-05
1.76716804033151e-06
-2.35331862786835e-05
-2.93991021353268e-05
-1.01150265574782e-05
-2.08843171017686e-06
-2.00137497150885e-05
-2.76052024042617e-05
-3.75531927445826e-05
-2.01827437569959e-05
-5.5258457818428e-06
-2.88893319532373e-05
-2.02788290972764e-05
-2.17234008816089e-05
-1.78614799128558e-05
-2.04427637401594e-05
-1.92490851832379e-05
-1.94719990573381e-05
-2.12280801626719e-05
-2.67448775326114e-05
-1.62555861216764e-05
-2.28774683659453e-05
-4.13612782828164e-05
-1.9134349996899e-06
-1.61791504571841e-05
-2.48261193437485e-05
-5.01028515385176e-06
-1.31254892314583e-05
-9.22550616872331e-06
-4.69090256567946e-06
-1.92724678364018e-06
-4.16390097334827e-05
-3.66937647601048e-06
-2.88763583097039e-05
-3.70255129522911e-05
-6.19917537156263e-06
-3.85093601535645e-07
-2.8265553309814e-05
-8.31327821146027e-06
4.89278439047546e-07
-5.40628729753967e-06
-3.58646281287086e-05
-1.83650886140372e-05
-1.23047231458062e-05
-3.70147942750409e-05
-2.75072299396402e-05
-2.97943781555003e-05
-9.04021852873482e-06
-3.22349768222231e-05
8.54602486213612e-06
-1.66192702095693e-08
-1.58397222088793e-05
-3.69401707365227e-05
-1.37553351780728e-05
-3.43056781966338e-05
-1.72686338655747e-05
-1.60355314953969e-05
-2.70467286374266e-05
-1.98926260062275e-05
5.03021269816447e-06
-3.91210557758074e-05
-1.77068764840464e-05
-3.70112406306674e-05
-2.16054110621683e-05
-2.98266398469418e-05
-2.30308879913282e-05
-3.8114636194712e-05
-7.70139452795368e-06
-1.86518009200615e-05
-2.1756533441461e-05
-2.88705848762023e-05
-4.16092800147594e-05
-1.61404893048467e-05
-1.73665449150962e-05
-1.61852539794531e-05
-1.8549905792719e-05
-9.00536740070625e-06
-3.18623656280611e-05
-1.26721534730575e-05
-1.29837245802503e-05
-1.31027148442694e-05
-1.7422054593757e-05
-1.9029923784702e-05
-3.44911061762521e-06
-4.00941512192105e-05
-1.74219922345571e-05
-4.3336083793612e-05
-1.47138940294664e-05
-3.15440508808423e-05
-1.48766278378195e-05
-1.07045328476284e-05
-2.94724368175401e-05
-1.34331242249726e-05
-2.92036353376051e-05
-1.57623047090441e-05
-2.55106950463756e-05
-3.26924950023287e-05
-3.64227909898938e-06
-3.32493284076777e-05
-4.13287182244987e-05
-6.27096352244491e-06
-3.24836211617222e-05
-2.2156022120808e-05
-1.92690641849299e-05
-2.43301175125176e-05
-1.69003957763546e-05
-2.03922400520449e-06
-1.37983131399854e-05
-1.70907732624002e-05
-6.55178940593471e-06
-2.69773335270886e-05
-2.47255844818387e-05
-5.25387143460768e-06
-2.34211749683279e-05
-2.67578354606117e-05
-4.31971122745258e-07
-1.01505853227524e-05
-1.72088505165977e-05
-7.91457241254713e-06
-4.62587200206476e-05
-4.43020232011789e-05
-2.36456286252903e-05
-1.65121729947128e-05
-3.07578233250458e-05
-1.31671580965046e-05
-3.12226704003579e-05
-2.13958406378712e-05
-2.25577770089271e-05
-2.46517978463553e-05
-2.97264280053587e-05
6.37076879628357e-06
-6.78383380010181e-06
7.33361001807541e-06
-2.26025471458679e-05
-1.15639142641475e-05
-9.38344367471456e-06
-1.99565181555833e-05
-3.23013429411324e-05
-3.04055738422378e-05
-4.60881415284244e-05
-7.26572755871345e-06
-3.46490648751709e-05
-3.05185484091437e-05
-3.63894044218158e-05
5.12466439948358e-06
-1.99839347499699e-05
-6.8206629064717e-06
-1.0523541301074e-05
-2.90786519275632e-05
-1.93512379594146e-05
-2.32237183170059e-05
-1.75554444642295e-05
-1.16224747406294e-05
8.52749406142707e-06
-6.30972863421703e-06
-4.44579917578496e-05
-3.64695046122082e-06
-6.60514742886298e-06
-8.00805735146459e-06
-2.17969737894178e-05
-1.79721693078952e-05
-2.08397064912611e-05
-1.19636735698705e-05
-1.6925550246619e-05
-9.63475909899237e-06
-3.34721478955008e-06
-2.17862252578302e-05
-2.5539348070999e-05
-8.31667175335907e-06
-1.03913939964167e-05
-2.73632020802876e-05
-2.70542528419675e-05
-1.67833917949377e-05
-2.55567659373319e-05
-1.91771910832767e-05
-2.16039915358947e-05
-1.69179479593021e-05
-2.98188636538215e-05
-2.33963826970888e-05
-3.34236174597844e-05
-2.93941099784151e-05
-9.47308952694557e-07
-2.30924329412431e-05
-1.26582262210397e-05
-1.43925320520006e-05
-8.69233762932775e-06
-2.70924225425351e-05
-2.07176002147896e-05
5.68971732420117e-06
-1.50080119600374e-05
-2.24188457705334e-05
-3.48119919793323e-05
-3.1111017825021e-05
-1.79278557670994e-05
-3.74861917913101e-05
-1.29548464265071e-05
-2.17834845917959e-05
-1.17194752083755e-05
1.90151208509914e-06
-3.35989783161878e-05
-3.3120039965939e-05
-1.31139253819737e-05
-1.85138846743389e-05
-1.93848186951143e-05
-1.76808080744078e-05
-1.80002168999028e-05
-2.44595919720188e-05
-3.68671989269091e-05
-2.7915743790107e-05
-2.93238249615859e-05
-2.06892097594599e-05
-3.21617497320193e-06
-2.56899341528401e-05
-2.08834990395857e-05
-4.29380681476867e-06
-2.25529392340504e-05
-1.74566296082143e-05
-7.35058419488949e-06
-3.30064268144728e-05
-1.62733833483967e-06
-3.00205166190873e-05
-9.91912723849341e-06
-2.14381824140362e-05
-2.78129382753001e-05
-4.41920920970105e-05
-2.61000173509801e-05
-2.29865424239984e-05
-1.0605873858528e-05
-1.18621739270493e-05
-3.18245949367676e-05
-1.13103059455387e-05
-2.86230362662374e-05
-4.81947661077811e-05
-1.7728644020646e-05
-8.48132504903201e-06
-2.67094938652315e-05
-3.42059529182833e-05
5.51932005518461e-06
-3.43887020823163e-05
-2.27880268687551e-05
-7.46591311276618e-06
-3.77157193445555e-05
-3.02740117582461e-05
-2.93795187438681e-05
5.34037391924273e-06
-4.05027670724941e-06
-1.95541572456701e-05
-1.2240535501433e-05
-2.99857761041491e-05
-2.49919704992249e-05
-2.31305700573363e-05
-1.25775915836758e-05
-1.14662212006332e-05
-3.62180409331235e-05
-1.87550811372557e-05
-3.99037508743285e-05
-2.06676125681585e-05
-1.73976427262999e-05
-6.15503940367449e-06
-1.28073108556883e-06
-9.17253039362063e-06
-2.5929108114943e-05
-7.59798006668783e-06
-3.12029481071432e-05
-2.01581720230311e-05
-2.51446763196302e-05
1.28323497943837e-05
-1.54426861608548e-05
-4.77359725177663e-06
-2.45058859221492e-05
-2.6061710228229e-05
-3.58858503946322e-05
-7.8230920651631e-06
-2.38765239620061e-05
3.2269041083657e-06
-3.5761247642561e-06
-1.4552907770547e-05
-1.62291288413392e-05
-1.87582402599635e-05
-7.74878883792311e-06
-4.70544366355169e-05
-1.85717133729772e-05
6.92017295764183e-06
-6.89510245845929e-06
-1.89259639927884e-05
-1.09054909444774e-05
-1.0213206203171e-05
-1.15724319175993e-05
-2.03612530128873e-05
-1.339881924846e-05
-1.02643559915997e-05
-2.394502332589e-05
-2.47910164915283e-05
-1.24110753038788e-05
-3.37432788916777e-05
-2.06603434111694e-05
-1.15390825106366e-05
-1.48591622327164e-05
-1.23813937992821e-05
-9.87781369983807e-06
-1.16236422326944e-05
-3.100381562803e-05
-4.47780467580559e-05
-1.29172496300595e-05
-3.87178803086637e-07
-2.60857197041471e-05
-1.57439856200763e-05
-1.34472684789469e-05
-1.38565202712516e-05
-1.87759878588594e-05
-8.95615696997001e-06
-1.10890331708915e-05
-5.47024296191444e-06
-1.71399418348602e-05
3.61959061696924e-06
-1.40542849384649e-05
-1.13602226640964e-05
-3.89714716759527e-06
-1.65108583519888e-05
-3.78482262558225e-05
-3.10442381145399e-06
-3.10153894235339e-05
-2.81713774287103e-05
-2.04318511361855e-05
-4.08468394211563e-05
-2.29605741099304e-05
-4.02020163164137e-05
-2.73681167624208e-05
-8.59769137488768e-06
-7.78301698431814e-06
-7.64050361044967e-06
-1.96879536846504e-05
-1.13599059564839e-05
-2.86824159203205e-05
-7.20185555961716e-06
-2.1019501547518e-05
-3.2174119631467e-06
-4.11671759939793e-06
-2.3081645629558e-05
-2.69600247620928e-05
-1.89199242415266e-06
-2.99688937679732e-05
-4.12748655244894e-05
-2.84103700525023e-05
-2.29906071363388e-05
-1.44219713643386e-05
-3.07673261697146e-05
-2.49952745988849e-05
-1.30343662766957e-05
-9.99481538306826e-06
-1.80989889171353e-05
-1.04624834989219e-05
-1.775712017589e-05
-1.8298498579353e-05
-2.5663216138049e-05
-1.77392087634158e-05
-2.15505605847776e-05
-1.84083345316553e-05
-2.65873082046618e-05
5.7708978602413e-06
-4.62417634264319e-05
-2.13682878856784e-05
4.73647677343482e-06
-2.32316746268131e-05
-3.36709648424225e-05
-1.71108231483899e-05
-1.00704413661611e-05
-3.60914776750462e-05
-1.57554798909872e-05
-6.60195829344014e-06
-1.94976271924334e-05
-6.43551817339303e-06
-2.685028467428e-05
-3.49976158769351e-05
-1.84834313978989e-05
-2.47096525950614e-05
-3.52953988984092e-05
-1.15630853593113e-05
-6.20439879356618e-06
1.00359470210409e-05
-3.30335337725727e-05
-1.11165259244855e-05
-2.27489179349155e-05
-7.65976155318571e-06
-2.83736527580448e-05
-2.39511462053558e-05
-1.75480409371457e-05
-2.177452340644e-05
-3.2950961609108e-05
-2.52586845816134e-05
-1.28327964504496e-05
-3.68537157096718e-05
-1.4144173511122e-05
-1.10581455826548e-05
-1.31787861501914e-05
-3.5578857561502e-05
-1.91947886507394e-05
-3.63962514115977e-05
-7.66504174806126e-06
-5.65341816927365e-06
-1.38412842111678e-05
-1.37162558925598e-05
-1.18000888358693e-05
-2.3091090776071e-05
-1.0662818259997e-06
-4.17358796990632e-05
-2.89060869353224e-05
-1.54895610570538e-05
-1.39397457768329e-05
-2.18487584181316e-05
-1.47543564604051e-05
-3.13844436803636e-05
-3.61488858103941e-05
-1.9562794051754e-05
-1.3425723450448e-05
-2.43354342776646e-05
-1.42975514406368e-05
-1.44695003183287e-05
-5.23742681876766e-06
-3.20787588590638e-05
-2.558303644693e-05
-3.8217246803375e-06
-2.75710978037246e-05
-2.40536742749076e-05
-2.42562214457994e-05
-2.18626133440514e-05
-2.14373530320153e-05
-7.84098145663037e-06
-6.27678455739803e-06
-5.75116926106188e-06
-3.19284209489397e-05
-2.18920399625777e-05
-1.38125830255777e-05
-1.07148371713775e-05
-2.19022209929172e-05
-6.75358772128443e-06
-1.63822523590616e-05
-1.83934955436266e-05
-2.89039552409673e-05
-1.10743116159848e-05
-1.29969012226961e-05
-7.23800259033721e-06
-2.7458396809353e-05
-3.023635561671e-05
-3.49592390335622e-05
-1.42015231843697e-05
-2.06676701088258e-05
4.45130055383375e-06
-1.19081615498452e-05
-2.39892478740815e-05
-2.85733751737854e-05
-1.22211340418281e-05
-2.70736118562866e-05
-2.92359276548544e-05
-2.21698032625385e-05
-2.45576979237126e-05
-2.1637981549026e-05
-3.42271653623407e-05
-2.21750898468764e-05
-1.95960871736391e-05
-4.36289414310534e-05
-3.34888802277246e-05
-2.76556211612157e-05
-3.17182513829708e-06
-2.95147788921177e-05
-3.31394259663793e-05
-2.21246239218499e-05
-2.28301359844751e-05
-2.26435822021479e-05
-2.52348110627741e-05
-2.17454288707292e-05
-2.72795136996337e-05
-2.51778667794643e-05
-4.99724668550063e-05
-2.69739363073978e-05
-2.42729549782735e-05
-9.90025828711714e-06
-2.05156749927036e-05
3.17563965687566e-06
-1.48337936057733e-05
-3.43422364768185e-05
-1.60104924181813e-05
-1.16912544151861e-05
-2.8026700173909e-05
-2.18646249883394e-05
-1.97280843380494e-05
-2.85651239183717e-06
-1.23866824725617e-05
-1.31906984237248e-05
-1.13100433894797e-05
-1.78923466592869e-05
-3.82953712630524e-06
2.79807012914276e-06
-1.98418217781287e-05
-3.96496409447204e-05
-1.28181111145157e-05
-2.49444588503056e-05
-2.51761056765524e-05
-3.34718314193026e-05
-2.42444435453004e-05
-1.38596281633315e-05
-5.24390327615855e-06
-2.70945072050264e-05
-1.88760315103988e-05
-2.2000822225975e-05
-3.17775627692525e-05
2.40052083577104e-06
-2.85168325721582e-05
-2.44762529153462e-05
-1.82713105150868e-05
-2.11464485195879e-05
-2.85126838259332e-05
-2.28824123461009e-05
-4.73041856309946e-05
-1.53806319296241e-05
-2.02087027628232e-05
-2.77758256601312e-05
-3.14456924592858e-05
-2.52136441483498e-05
-1.8972724744493e-05
-8.55375524974958e-06
-2.09110693076565e-05
-1.04191200545422e-05
-4.45269360789464e-05
-2.65084172988629e-05
-2.2486680044499e-05
-1.10338195235108e-05
-2.41708484939727e-05
-1.39730346859411e-05
-9.78707221436601e-06
-2.38602712488621e-05
-1.93891264189425e-05
-1.95106121510984e-05
-3.26724681840772e-05
-1.62822944203297e-05
-9.84897825007241e-06
-1.80507084219393e-05
-2.77820155513688e-05
-3.04085370775571e-05
-3.00591504352055e-05
-3.1135817108143e-05
-1.85256262500558e-05
-1.06584990193434e-05
-3.62639333922088e-05
-1.72956147339514e-05
-1.05835691388761e-05
-2.48094628885134e-05
-1.82793941332405e-05
-5.71988197383616e-06
-2.26224419866714e-05
-1.00991516986758e-05
-2.66475411239718e-05
-2.80636073152795e-05
-1.54086717996435e-06
-5.9727758964527e-05
-1.45834190858731e-05
-3.30200867715677e-05
-1.00128944443414e-05
-4.55289599906702e-05
-2.59281428708095e-05
-3.43429023472018e-05
-3.53597969731215e-05
-2.12341466091101e-05
-4.20202517725952e-05
-1.78728195254008e-05
-2.73347531821908e-05
-2.76998747105263e-05
-1.12856038512899e-05
-1.79432151806147e-05
-1.95268433707704e-05
-5.67633929446208e-06
-1.2483281621485e-05
-3.32160283281012e-05
-2.39957733635554e-05
-2.15148411879943e-05
-1.14297341649784e-05
-9.63551278923686e-06
-1.40653771714911e-05
-2.76730348396801e-05
-1.92849947601841e-05
-3.16176015355707e-05
-1.90239365971007e-05
-3.17348866916718e-05
-3.44556733996108e-05
-4.2987665630957e-05
-1.38542616311576e-05
-1.7570482607797e-05
-8.09131066095618e-06
-2.05311910147019e-05
-3.88690815526957e-05
-3.85745345531203e-05
-1.11703441630171e-05
-1.95543761279737e-05
-8.59620197905414e-06
-2.18156203800539e-05
-4.73323644444255e-05
-3.01874374101013e-05
-3.09541686708592e-05
-1.96706712621556e-05
-1.73489795324017e-05
-7.96928817068049e-06
-9.08012436945012e-06
-1.59507011439479e-05
-3.4265977480391e-05
-4.15111376884557e-05
-9.81448721269001e-06
-1.45659067894697e-05
-2.10802816513546e-05
-2.98921818003506e-05
-3.45120137646502e-05
-1.35778870545669e-05
-2.97830675952335e-05
-1.14097530664865e-05
-2.31309412327628e-06
7.79150550347235e-06
-7.62701861641146e-06
-2.36386327681112e-05
-1.99579536840386e-05
-5.00617695219806e-06
-3.5066194155246e-05
-2.87750470817418e-05
-3.98122957549783e-05
-3.98224740540064e-06
-1.32328160548083e-05
-3.95300295993226e-05
-1.59014147826488e-05
-1.73388457374826e-05
-1.83469343885827e-05
-8.47125745348322e-06
-1.97263308217175e-05
-1.26622590889802e-05
-3.439326521981e-05
-1.56019121830326e-05
-2.86062018475766e-05
-3.45274824576816e-05
-5.98356665342437e-05
4.77255042164084e-07
-2.64537834603425e-05
-2.78498491306273e-05
-2.306271713936e-05
-1.60229352581539e-05
-9.59978668069955e-06
-3.08237845343921e-05
-1.99462365456188e-05
-2.76039703115839e-05
-2.36251683679534e-05
-4.06804943531588e-06
-2.1352255274736e-05
-1.40384549321202e-05
2.22885920684347e-06
-1.09624524833534e-05
-2.54283654810085e-05
3.61109401088177e-06
-1.03023057669876e-05
-1.21472822688653e-05
-3.14154608398771e-05
1.70412716657934e-06
-1.71495092040041e-05
-3.91991306832206e-05
-2.50047476162715e-05
-2.82726112210569e-05
-1.15975573519224e-05
-2.50697129341078e-05
-1.56041560295746e-05
-3.23091302543715e-05
-2.76655469476546e-05
-5.59436009822736e-05
-9.05695944688522e-06
-1.65314525319698e-05
-3.74091937137696e-05
-3.76849473796405e-05
-7.08901660414823e-08
-2.80916811086691e-05
-2.8351904448759e-05
-2.68566862275728e-05
-3.20397198775668e-05
-4.4092816152353e-05
-2.47379115141846e-05
-9.72682179604463e-06
-1.46873817269514e-05
-2.30585269935519e-05
-1.88044124171454e-05
-3.7581746173611e-05
-1.22000560446564e-05
-1.62980307394433e-05
-2.5174678641574e-05
-2.29870549420029e-05
-1.68112372570479e-05
-2.67465489181754e-05
-1.54824503590218e-05
-3.15130797748736e-05
-3.04982515920896e-07
-7.67848684044414e-06
-4.06591522354134e-06
-2.0699611505861e-06
-4.22044183329825e-05
-2.45884346684495e-05
-4.17652470398023e-05
-2.14618548159469e-05
-3.03309269365196e-05
-3.05395967775992e-05
-1.4832864883164e-05
-3.55418846092307e-06
-6.51517204595451e-06
-3.3853033649991e-05
-1.16641920198245e-05
-4.79840841374659e-05
-6.6587031282791e-07
-3.11606235468852e-05
-4.10906350791395e-05
-1.30688305713482e-05
-3.78269049296127e-05
-2.36777031878119e-05
-2.7393853108757e-05
-1.49883599185918e-05
-2.59839521447235e-05
-5.70145353698887e-06
-1.09982703666466e-05
-2.08334250187498e-05
-2.66954135993757e-05
-2.15854414379715e-05
-1.25827185833085e-05
-2.80977295797513e-05
-2.26429102402907e-05
-1.0095016672593e-05
-3.17358326946725e-05
-1.03268749252448e-05
-9.0928726722542e-06
-3.5708083834326e-05
-1.89138608925068e-05
-2.36304895932265e-06
-1.78046460115893e-05
-1.64690603885459e-05
-1.80307990264138e-05
-2.18900344277392e-05
-2.62376418823947e-05
-3.16917818946467e-05
-1.9450435887534e-05
-9.85301528185865e-06
1.10265401679647e-05
-3.42865277414317e-05
-2.64176226634434e-05
-1.42073538980232e-05
-2.65695210879286e-05
-1.51783497691405e-05
-3.07069787555165e-05
-2.05535998109427e-05
-2.24945134839769e-05
-2.34692263437584e-05
-3.00890742693458e-05
-1.32818088793131e-05
-2.04763456832119e-05
-3.62884617152778e-05
-1.96163820491606e-05
1.22312305955507e-06
-2.59059230679427e-05
-2.36239443882975e-05
-1.61083685634263e-05
-2.33580445012091e-05
-3.12550175077975e-05
-3.56058824537036e-05
-3.08699879909585e-05
-2.99401900717776e-05
-1.04087125120568e-05
-1.11706812764674e-05
-2.72775258746498e-05
-1.55498481005214e-05
-6.2008853454107e-06
-2.74525620674342e-05
-2.70151542077786e-05
-1.64319230022718e-05
-2.31944494067178e-05
-2.13248987520641e-05
-1.5538342158074e-05
-2.77201013969084e-05
-1.5445783137097e-05
-3.31234609203069e-05
-3.24864592414565e-05
-7.92745216954993e-06
-2.5238098267548e-05
-1.35005991418606e-05
-2.50878561672774e-05
-1.95522317684234e-05
-1.84083889923955e-05
-9.41057704621282e-06
-3.27045697510311e-05
-2.5348756307505e-05
-8.39035954013614e-06
-1.00481363135936e-05
-2.39577594684421e-05
-3.132442406293e-05
-2.57657826289173e-05
-2.67159043146779e-05
-1.26895551452759e-05
-1.82974631820193e-05
-2.8771448782846e-05
-2.32140109655142e-05
-1.69941908423461e-05
-3.260691981511e-06
-1.72677229650988e-05
-5.49102330233638e-06
-8.86455712746932e-06
-2.14671535852101e-05
3.56673245420945e-06
-2.83202359846002e-05
-2.18568643570077e-05
-6.81721216823331e-06
-3.38741005209215e-05
-1.12901462393278e-05
-2.6265918982292e-05
-3.13815023404118e-05
-7.16253221314148e-06
-3.97975023956074e-05
-3.95643489945014e-05
-3.18268336204147e-05
-2.22274949541573e-05
-3.42494876796431e-05
-1.95946952618874e-05
-5.37438159251796e-06
-2.97194355234253e-05
-2.15592500909829e-05
-2.20076713705534e-05
2.46475288525289e-06
-2.63449349995198e-05
-6.5146478209418e-06
-3.18650309170669e-05
-2.49723703380963e-05
-2.72502360668719e-05
-3.4733848265638e-05
-9.20954706453577e-06
-1.70061601994635e-05
-1.26800553907535e-05
-7.16613137969484e-06
-1.80649974069548e-05
-1.9054449479358e-05
-2.52316883832544e-05
-1.76301639081295e-05
-1.611429556735e-05
-2.2881995902283e-05
-3.13208328759779e-05
-3.14851445184945e-05
-4.3347012873821e-05
-3.65699451851171e-06
-2.60364852113181e-05
1.13966015453109e-07
-2.7586823082568e-05
-4.63283969876941e-05
-1.62722792017275e-05
-2.46182820696397e-05
-1.740873817586e-05
-3.80068537910865e-05
-2.94634903670057e-05
-3.06684551752368e-05
-1.43289177499101e-05
-4.68812316444438e-05
-1.80751081643002e-05
3.88018110696462e-06
-1.93280227988456e-05
-1.77939313212612e-05
5.66621144988563e-06
-1.53922463351744e-05
-3.51401266457298e-07
-1.85278662768233e-06
-3.56599731116991e-05
-3.13517807168912e-05
-1.74208625733097e-05
-3.3748611651665e-05
-3.57513308056538e-05
-9.23533360136719e-06
-3.84507728250992e-05
-1.8130557975944e-05
-2.09171659156338e-05
-8.3672559327142e-06
-1.14904605524485e-05
-3.38183778263273e-05
-4.00893716841966e-06
-1.88293784169583e-05
9.08034517659266e-06
-1.30180372857246e-05
-1.08910521888305e-05
-2.50545459023382e-05
-2.67759643230415e-05
-1.90533116298862e-05
-1.98498446569695e-05
-1.2387840740811e-05
-3.68988459401173e-05
-3.10150002971014e-05
-2.33934809332008e-05
-2.17347088009825e-05
-1.9835916584153e-05
-3.47091959680396e-05
-1.94454109038563e-05
-3.61925168338178e-05
-1.33453414258198e-05
-1.25655550874314e-05
-1.70622859814202e-05
-1.77581734693261e-05
-1.69192867482134e-05
-2.13053246608091e-05
-3.48805783901024e-05
-2.19188488959844e-05
-7.1832297481817e-06
-3.26652580900649e-05
-2.69487002612581e-05
-3.45449271486256e-05
-2.25980980286481e-05
-2.82954099058586e-05
-4.38071871507952e-05
-2.02644456189403e-05
-8.25520764153849e-06
-4.36735341726456e-05
-1.50506688540443e-05
-1.99930760951149e-05
-3.7127587046779e-05
-1.5718282201192e-05
-2.39931860957612e-05
-2.430758558923e-05
-3.85614254115034e-05
5.39897163301159e-06
-1.67806315288801e-05
-2.09671007444456e-05
-1.84062199998318e-05
-3.27541026442427e-05
-8.17192195737611e-06
-8.93856746568991e-06
-2.56926294982854e-05
-2.2877855638268e-05
-2.41614706631291e-05
-3.25565699744069e-05
1.17889985950205e-06
8.83739287232434e-06
-3.378710634631e-05
-3.16761355438491e-05
-1.86729434112927e-05
-2.70526326531845e-05
-3.06742268597886e-05
-1.33738960474153e-05
-2.65492813589375e-05
-1.51312943348314e-05
-2.76973702120579e-05
-1.55675399199677e-05
-2.99562884745782e-06
-2.23374806381648e-05
-2.23829623813792e-05
-2.67253509346886e-05
-1.40785643764521e-05
-1.99349841185376e-05
-1.29231239056111e-05
-1.989366072769e-05
-2.77018966881906e-05
6.77578038690959e-07
-3.31613635541104e-05
5.91976797914526e-06
-1.61458112646875e-05
-1.56586071876889e-05
-5.54942300059015e-06
-2.59850025513356e-05
-1.14633143431614e-05
3.43412449122631e-06
-1.73759986355199e-05
-1.16252467100263e-05
-2.90426066991511e-05
2.49945795036321e-06
-3.93193260323709e-06
-9.55334767973695e-06
-1.76919860301913e-05
-3.42666342468351e-05
-1.43814825611005e-05
-1.22365730627101e-05
-9.33898136043417e-06
-7.71157291885744e-06
-3.2519686915337e-05
-1.53349449792083e-05
-6.03359345234147e-06
-9.16524296535999e-06
-1.9990318666119e-05
-3.44578150858881e-05
-1.74860600053266e-06
-1.01814338940833e-05
-1.48145328328426e-05
-1.51638884974711e-05
-3.25118301629644e-05
-3.39524846942342e-05
-2.20170464271063e-05
-8.58209250709903e-06
-3.71712396746144e-05
-2.06241945673168e-05
-5.60436332942113e-07
-9.62081299709705e-06
-1.67336293105771e-05
-9.21782847380327e-06
-2.34398431223363e-05
-1.60242826304771e-05
-1.24572832593713e-05
-2.61217246362951e-05
-3.20137651619579e-06
-1.53755150295423e-05
-1.42163773637355e-05
-9.50043442440908e-06
-1.25132700272184e-06
-2.75522311847289e-05
-2.09156073212132e-05
-4.36436492231608e-05
-3.768953949624e-05
-3.63300205293152e-05
-2.65332485738172e-05
-1.31127886714978e-05
-1.56869591184167e-05
-1.48373748773648e-05
-1.44632742415697e-05
-2.2778407174157e-05
-2.10436186379066e-05
-4.27065057020245e-05
-1.63067749206886e-05
-2.26109293761895e-05
-3.50746234185706e-05
-1.34432355177949e-05
-2.4754434842011e-05
-2.62059685938571e-05
-2.8047734744582e-05
-3.26765780188262e-05
-3.92040243344093e-05
-2.68703939483396e-05
-3.23710748935829e-05
-1.5515478812091e-05
-6.6294513653649e-05
-1.38585179237225e-05
-3.72689121324992e-05
-3.23461728503233e-05
4.03493376475169e-06
-3.18467263796975e-05
-1.81381768369939e-05
-1.64619937013199e-05
-2.10141849083711e-05
-2.80416291987377e-05
-2.0340933112618e-05
-1.70974752186095e-05
-1.67146457894764e-05
-1.59347575951894e-05
-1.14377177863324e-05
-2.1366330099648e-05
-5.1485044620033e-05
-2.03427133307384e-05
-1.91301917753502e-05
-2.79160847188024e-05
-2.95611900364566e-05
-2.68665555608633e-05
-1.19289952683428e-05
-2.56981911793724e-05
-2.01867332535151e-05
-2.13581937816841e-05
-1.18639695226291e-05
-1.2984228402912e-05
-2.61097915040076e-05
-1.74310142157896e-05
-1.91148401584975e-05
-2.55950494253937e-05
-2.9482946288752e-05
-1.41494880563605e-05
-3.04404525202037e-05
-1.46297024329986e-05
-2.89130750602752e-05
-2.67769090182504e-05
-1.26408238492843e-05
-2.51257244165489e-05
-4.29294936202839e-05
-1.6937325598712e-05
-3.78752214523649e-05
4.50877346639166e-06
-3.24773938336655e-05
-1.80724265058242e-05
-2.22115102232082e-05
-3.3269317483805e-05
-3.62166906016214e-05
-4.40307309651086e-05
-1.54564957059573e-05
-2.87674013211119e-05
-1.94397491252609e-05
-4.05017466732117e-05
-1.45014041717514e-05
-2.04866259229453e-05
-1.16819955432336e-05
-3.32593502917046e-06
-1.48826894281421e-05
-2.02843020664716e-05
-1.60085009494755e-05
-1.85231382192393e-05
-4.80227754983639e-06
-2.22621119567123e-05
-2.1936250160234e-05
-1.00619851228856e-05
-2.33656550246347e-05
-8.48311722940399e-06
-8.61552271245865e-06
-1.27698489516271e-05
-5.3637464857675e-05
-1.02816364281213e-05
-2.88883608355656e-05
-2.06595077609146e-05
-1.55220015137702e-05
-2.44025305437691e-05
-3.1429742654749e-05
-2.34464220484117e-05
-1.22930421791496e-05
-3.05470723398092e-05
-1.95225897253086e-07
-1.20296408216022e-05
-1.06173181432903e-05
-2.37111495043232e-05
-1.44395632973872e-05
-2.20427299254917e-05
-2.69134837240449e-05
-2.2028171418349e-05
-1.73995070218715e-05
-2.87557763110173e-05
-1.79127405201281e-05
-2.58180024559881e-05
-2.94263847926967e-05
-1.28021818149244e-05
-1.60629791839333e-05
-1.4574308899796e-05
-1.53540078538538e-06
-2.14582197531494e-05
-2.57175285897676e-05
-2.89904545068121e-05
-3.99195406523629e-05
-2.83651255284995e-05
-3.11797440642874e-05
-1.22090882927568e-05
-2.8671520597993e-05
-1.83168290182621e-05
-3.70403154095171e-05
-2.48916296326309e-05
9.92271536173561e-07
-1.64302800815292e-05
-1.39877967180619e-05
-1.80070361422119e-05
-3.45434151061676e-05
-1.6205713662518e-05
-1.63041271237869e-05
-5.10505732298241e-05
-8.19348785812431e-06
-5.17889126642408e-05
-1.10611835503432e-05
-1.29706387612209e-05
-2.95991860326737e-05
-1.9006133190443e-05
-1.44838482347233e-05
-2.20831592178455e-05
-2.17939876850998e-05
-1.5039799312401e-05
-1.14403905856121e-05
-1.7383327246182e-05
-7.12295755306705e-06
-1.55054912228172e-05
-2.7431537107003e-05
-7.69593691735375e-06
-1.49974115620741e-05
-8.71676742577736e-06
-2.1301809520408e-05
-4.04714023676176e-05
-1.90079397787e-05
-1.36103476064782e-05
-1.27533740569163e-05
-8.3040827103504e-06
-2.88396008795074e-05
-1.82618336530054e-05
-2.74992401127568e-05
-3.33534947582519e-05
-3.89167175625215e-05
-1.17835418400725e-05
-3.2060484203468e-05
-5.46160621791114e-06
-2.80443392461712e-05
-2.46249551217237e-05
-2.15281800835734e-05
-3.05122078139443e-05
-3.07637877785301e-05
-1.80074624218689e-05
-7.05274735875227e-06
-7.36283200206292e-06
-2.6052935477453e-05
-7.70693821516975e-06
-1.5244611731647e-05
-3.24288955582566e-05
-1.6602818346544e-05
-1.14607453589102e-05
-6.87254782601225e-06
-8.02818282938184e-06
-2.33784410672712e-05
-1.43263898669543e-05
-2.37297750137447e-05
-1.06857843763905e-05
-2.75632870010959e-05
-3.50008696709426e-05
1.09881143723522e-05
-5.36777245440799e-06
-9.32056380561269e-06
-7.20798660050633e-06
-2.25538884527716e-05
-4.7029327401139e-06
-3.43158790557081e-05
-1.21084511627275e-05
-2.05716677362425e-05
-2.52095083764837e-06
-1.68862417758273e-05
-1.85596314477429e-05
-2.21235619771105e-05
-8.718200586626e-06
-1.7117689283556e-05
-2.70783605418275e-05
-3.21227866786353e-05
-1.02625586165584e-05
-2.41736409118924e-05
-3.39997236602574e-05
-1.01887235700582e-05
-2.29133483961101e-06
-5.09130798585556e-06
-2.44567513176181e-05
-7.31487323634049e-06
-2.01295929967676e-05
-1.10580133134724e-05
-2.88110082328084e-05
-3.10645041254498e-05
-2.22276157592758e-05
-1.82767198445903e-05
6.24223684511655e-06
-3.20991081065617e-05
-2.07622024787688e-05
-2.87038451224683e-05
-1.77091856886442e-05
-2.65367596611687e-05
-2.51092738150832e-05
-3.69497441935679e-05
-1.58722141207319e-05
-1.68722236197418e-05
-3.39617210433879e-05
-3.84414688538927e-05
-2.52783107359736e-05
-3.10361911638439e-05
-2.70775683179135e-05
-2.67769400201722e-05
-3.87048163363883e-05
-3.67524638396833e-05
-1.27535128271776e-05
-7.36747759893215e-06
-3.76204965877793e-05
-3.15793026613674e-05
-2.66705458856021e-05
-2.92340016072846e-05
-4.3693805779339e-06
-3.36069062638956e-05
-3.33415791060658e-05
-9.03422015658874e-06
-2.98612660196803e-05
-3.28403036677331e-05
-3.41737796205127e-05
-1.38114083914965e-05
-2.32375985231912e-05
-1.07352225299208e-05
-2.50806449112534e-05
2.85538889469647e-07
-2.8310675195949e-05
-1.6708305225823e-05
-2.21009440713599e-05
-1.73906698639487e-05
-1.84761668819315e-05
-3.04559544881095e-05
-2.88575349275314e-05
-2.83312163781819e-05
-2.74661807233775e-05
-3.05471514889164e-05
-2.86417074826269e-05
-1.2060886236756e-05
-1.87366962434489e-05
-8.61133185734065e-06
-4.19174891399109e-05
-4.04581174463418e-05
-1.84619063218166e-05
-1.72166348410371e-05
-4.23572486989168e-06
-1.27606437974151e-05
-2.18499844912639e-05
-2.56108802889334e-05
-2.75115480469123e-05
-1.02978623520877e-05
-7.33416917911121e-06
-1.35862232573182e-05
-2.78347409917834e-05
-2.94769383165743e-05
-2.53243170770556e-05
-1.97559573679198e-05
-3.91373022719769e-05
-1.4045290329079e-05
-3.2660184797409e-05
-3.66115799515174e-05
-2.02934136263597e-05
-1.64718621754021e-05
-1.48781254813287e-05
-1.43381367379472e-06
-3.18478446572205e-05
-2.64026626853671e-05
-1.84808727841566e-05
-2.88380215385251e-05
-2.71730856534998e-05
-3.54950996223392e-05
-3.83145571401119e-05
-1.11327925204849e-05
-3.19832758693318e-05
-1.07082612346592e-05
-3.02652389394513e-05
-1.29127503692355e-05
-1.12150026105346e-05
-2.08367159566746e-05
-7.94135754541371e-06
-5.86006589515199e-06
-1.51088458135135e-05
-1.32668773482959e-05
-3.61623743378935e-05
-3.08245511996115e-05
-2.52449045324672e-05
-1.90696977726757e-06
-3.77272283074801e-05
-2.11164368071332e-05
-6.7090018239204e-06
-2.45391751083491e-05
-1.98425635827111e-05
-8.35673667151353e-06
-1.62113571083566e-05
-1.36503624070394e-05
-1.67528305607795e-05
-1.28205674126736e-05
-2.18270569599005e-05
-3.24453485396671e-05
-1.1872569566515e-05
-2.76145072589824e-05
-2.30614140936491e-05
-1.10446995392628e-05
3.47991442824269e-06
-6.17802176781153e-06
4.94583822579945e-06
-3.57090957399306e-05
-2.28580528999436e-05
-2.7181116447106e-05
-1.08051294125877e-05
-1.56973808550721e-05
-2.95016537648163e-05
-2.53854103158677e-05
-1.74754940512468e-05
-1.78063000356341e-05
-1.33392062148006e-05
-6.67735605246619e-06
-2.11438964217897e-05
-1.32608909394197e-05
-1.89037888321501e-05
-1.31503566254469e-05
-3.06096280518425e-05
-2.05718425382029e-05
-8.42975822358776e-06
-2.24320223204339e-05
-3.9325387805822e-05
-4.2609448796967e-05
-4.43654459232882e-06
-2.42304877852409e-05
-1.74474760043381e-05
-3.96287438930725e-05
-2.78000134961923e-05
-3.21599570782289e-05
-1.69957797646433e-05
-1.47900231575512e-05
-1.99188325017837e-05
-1.73313373299944e-05
-1.0955316953922e-05
-1.64351854941325e-05
2.83687133818014e-07
2.27127043835974e-06
-3.45684259506709e-05
-9.40976454152553e-06
-2.62061661511137e-05
-1.36695472024594e-05
-2.11544241367483e-05
-2.81242214771444e-05
-1.97230713453097e-05
-2.84847435298914e-05
-2.42987855099702e-05
-2.67053383790192e-05
-2.6429433234955e-05
-2.90026806808824e-05
-1.33429289988114e-05
-1.67600041664363e-05
-1.57261796032707e-05
9.38422745486539e-06
-2.19994764907267e-05
-4.38896994280684e-05
-3.19123865905701e-06
-1.70320830879848e-05
-4.22699601203577e-06
-9.87767621619209e-06
-2.10360459821416e-05
-1.89110941250151e-05
-2.30978894903228e-05
2.96855640816542e-06
-2.35386506896353e-05
-4.19220714468502e-06
1.06315502019379e-05
2.09811039655838e-06
-3.29276420411397e-05
-3.07241971710143e-05
-2.30083706687648e-05
-7.56061418935192e-06
-1.13361225823547e-05
-4.86563355907561e-06
-5.55009417957585e-07
-1.42570638001754e-05
-3.62888663454344e-05
-1.88597918601794e-05
-1.78965771603765e-05
-1.37432202644536e-05
-2.06371051209527e-05
-2.97190216888144e-05
-1.62062248165271e-05
-2.10491112112113e-05
-4.92362546701887e-06
-2.91877889603893e-05
-7.2411712749988e-06
-1.07728596492577e-05
-1.60375570330529e-05
-3.10017312406952e-05
-2.4696705568731e-05
-1.17742312452698e-05
-2.58106934178664e-05
3.78519965694701e-07
-1.63038000287109e-06
-1.06198919540042e-05
-1.27310397458751e-05
-8.20707589074068e-06
5.05192962772831e-06
-3.12044210041356e-05
-2.30353130586771e-05
7.90828792465999e-06
-1.99511141427621e-05
-5.30174844854717e-06
-2.8469945896761e-05
1.47908949191389e-06
-2.10331768796678e-05
-3.1978312488751e-05
-1.56465448067481e-06
-4.20632516908043e-05
-2.91599158104856e-06
-3.87244312381699e-05
-2.33203904524475e-05
-2.67768275082233e-05
-1.16563469121459e-05
-1.54056453365138e-05
-4.08286589344693e-06
-3.58230258766168e-07
-4.39050166695268e-06
-3.25775750174455e-05
-1.19702346547643e-05
-3.19458795471537e-05
-3.19160101007089e-05
-1.74609109721895e-05
-1.23919025973583e-05
-4.94046997782649e-06
-1.06318978564324e-05
-2.73760153051057e-05
-1.82908620344697e-05
-2.73808653044696e-05
-1.98840486089859e-05
-1.69274427839618e-05
-2.29952656161151e-05
-2.01672954966523e-05
-1.82264106341899e-05
-1.65289799945275e-05
-1.19529763349541e-05
-1.41837988610007e-05
-3.11018569752196e-05
-4.36294918522831e-05
2.60139892959159e-07
-4.80063632687567e-05
-2.305826823989e-05
-9.45439573989482e-06
-1.17541812047692e-05
-2.29581717770895e-05
-2.68323863696333e-05
-2.67724361245968e-05
-4.52068407165212e-05
-9.54428471291819e-06
-4.4296509445277e-06
-6.50956580124035e-06
-2.18919013090238e-05
-2.63458174646956e-05
-3.21648545945597e-05
-1.56279322420505e-05
-2.79785011859839e-05
-2.70071087228853e-05
-1.16289868001391e-05
-2.04533861352222e-05
-1.95051963969164e-05
-2.8813267365541e-05
-1.87536228966213e-05
-2.89035596944729e-05
-2.45045910078952e-05
7.15488185301282e-06
-1.26094726558805e-05
-3.26785874521182e-05
-6.04314021737665e-06
-6.1968254925923e-06
-5.29044326528788e-05
-3.0090869647833e-05
-1.40652945492544e-05
-1.06038479007519e-06
6.84598065022704e-06
-2.95781552815752e-05
-1.12558279146757e-05
-2.16061080323907e-05
-3.73340502423575e-05
-3.69152365808298e-05
-3.16391632789134e-05
-1.8662246236176e-05
-1.93642196638738e-05
-2.28223235858349e-05
3.00708709286079e-06
2.97483754198853e-07
-1.7703127785465e-05
-1.32429425342997e-05
-1.38031271339809e-05
-1.49956930630965e-06
-1.10277409838967e-07
-3.01893652306349e-05
-1.09906561889451e-05
-3.17775992367997e-05
-2.27709681721028e-05
-1.06407271413128e-05
-9.65363639418967e-06
-8.89993039399705e-06
-3.05083353445574e-05
-2.15418826932673e-05
-1.25442246917871e-05
-7.1249045561861e-06
-1.44399853543686e-05
-2.96776596284019e-05
-2.87618889516466e-05
-3.06008205272484e-05
-4.90282532013357e-06
-1.23334172211813e-05
-2.96179420902977e-05
-9.26311497172776e-06
-1.60916928858308e-05
-1.43707715861864e-05
-3.49112470080919e-05
-3.12585903034935e-05
-1.31718806917011e-05
-1.40862070704235e-05
-5.60963441388037e-05
-1.60783697309475e-05
-1.4742522546559e-05
-2.08045330276413e-05
-2.57774113222318e-05
-1.33960432177022e-05
-2.03351717608962e-06
-3.49267822738834e-05
-3.07741036899017e-05
-2.60501234452137e-05
-8.33242542314159e-06
-7.60836780295089e-06
-1.77433878356469e-06
-5.46184881315553e-06
-3.85121322468182e-05
-4.89740884119856e-06
-5.65845736483576e-07
-3.0380963499815e-05
-2.32474894649996e-05
-2.06089110767332e-05
-3.44712462634078e-05
-2.89918276056337e-05
-7.55722512270698e-06
-1.44435418477067e-05
-2.78093174714023e-05
-4.33513704610361e-05
-2.65614620320391e-05
-1.45764569470718e-05
-9.63477476817801e-06
-1.59014579211516e-05
-3.9763565328818e-06
-3.53496580779909e-05
-4.34321223493065e-05
-1.19337917441417e-05
-2.7769685392497e-05
-5.33437329623854e-06
-4.9002008333999e-06
-4.18172985481264e-05
-2.20441993347775e-05
-2.43655540268014e-05
-2.85372467286934e-05
-8.77722961935677e-06
-1.72235521975744e-05
-1.13117012929246e-05
-3.01530704478159e-05
-6.42390959442479e-06
-1.28330292636097e-05
-1.79179041329181e-05
-3.084363448198e-05
-2.83127057672942e-05
-2.28472309814461e-05
-3.69052145893611e-05
-1.68063323085897e-05
-2.29645732338234e-05
-1.9654332751444e-05
-3.31825485323477e-05
-1.89427421130636e-05
1.82174399551404e-06
-3.05324374491293e-06
-1.9581672564731e-05
-2.63867608388705e-05
-1.11860734980696e-05
1.92963950696381e-06
-3.95248090971351e-05
-2.22796796850311e-05
-4.10312417564169e-05
-1.55501445644283e-05
-9.99680325920715e-06
-1.6935612415184e-05
-9.67012484141628e-06
-3.7848676831324e-05
-1.9920335839029e-05
-1.32949422744868e-05
-2.33408917830763e-05
-7.35838116718558e-06
-8.55361829991567e-06
-1.02382677418799e-05
-2.02612492216772e-05
-4.04493996231761e-05
-2.71135786363715e-05
-1.3799731721816e-06
-2.76324386474882e-05
-1.66108345939181e-05
-6.91739464821931e-06
-3.16190107933309e-05
-3.17460522708594e-05
-2.54256688841722e-05
-2.59676903649861e-05
-1.20398730002373e-05
-1.13740859284864e-05
-3.71365374276571e-05
-1.58921005764578e-05
-2.70742112224395e-05
-2.33832663471022e-05
-2.02849299983107e-05
-3.55160448950043e-06
-1.06289790176975e-05
-1.82156036352024e-05
-2.18176166050416e-05
-1.82995751965922e-05
-2.49759075302365e-05
-3.34416280326082e-05
-1.98596075561743e-05
-1.73888853661037e-05
-1.16701124145148e-05
-2.6493349754045e-05
-1.73464233695611e-05
-2.9445110443217e-05
-2.2073503138303e-05
-3.59346922502181e-05
-3.09305178055046e-05
-3.57364090433349e-05
-2.70380571576962e-05
-3.39910525280927e-05
-1.8896451472126e-05
-8.82021050232497e-06
-1.71697237619881e-05
-2.87339426062106e-05
-1.2251686458606e-05
-2.06777765355726e-05
-4.26580607018239e-06
-1.47838590869828e-05
-1.96672111544793e-05
-4.16055405443626e-06
-7.50834921835897e-06
-3.34034790503191e-05
-1.05367197359272e-05
-1.84227942892923e-05
-2.67497372625032e-05
-8.01804636338973e-06
-1.59219774745797e-05
-1.67890895884358e-05
-1.55217112412835e-05
-3.26858007666254e-06
-1.57791089159586e-06
-1.86568304523132e-05
-9.17087123676229e-06
-9.16255296910825e-06
-2.93721584782121e-05
-1.85186956299793e-06
-3.62140277787836e-05
-4.83712951758755e-05
-2.04601985501772e-05
-2.81294202854124e-05
-2.91779476418271e-05
-3.38485957423307e-05
-2.20787756513214e-05
-2.04574791870021e-05
-2.35174799596816e-05
-2.48002000412399e-05
-2.85865108527323e-06
-4.33317314335929e-05
-1.5415440650439e-05
-1.3277872228522e-05
-3.80545302503048e-05
-1.50345613720767e-05
-1.65151225725203e-05
-2.07359834132194e-05
-2.59000441554841e-05
-1.06546235737424e-05
-2.65898306865171e-05
-2.22938486220102e-05
-4.8910949398487e-05
-1.94621083883206e-05
-3.279722447026e-05
-1.9827871844164e-05
-1.77277769972958e-05
-2.67349425403607e-05
-3.35813953143292e-05
-4.23551532780135e-05
-1.66339436312127e-05
-2.71356623031345e-05
-3.64200152043887e-05
-4.04959122493583e-05
-1.23136293732036e-05
-2.9410218604548e-05
-2.70108114627845e-05
-1.03149928067182e-05
1.91190274229963e-06
-1.67807364482189e-05
-2.39729420976521e-05
-2.1163091955447e-05
-2.10016270032423e-05
-3.84724825283726e-05
-2.24819772437429e-05
-1.50877018657033e-05
-2.40343110744687e-05
-6.75220605659627e-06
-1.84879192943166e-05
-4.05814710482809e-05
-1.34252240788592e-05
-1.78405790222539e-05
-1.05961563355285e-05
-3.49989454882237e-05
-2.20924630074985e-05
1.30633950177375e-05
-1.91243655937346e-05
-2.09290804782858e-05
-1.62741526513844e-05
-6.63092630765703e-06
-3.44046229672438e-05
-2.96854286395125e-05
-2.16010874870465e-05
-2.08390824518937e-05
-3.39555444353037e-05
-5.10850924279553e-06
-3.19283193741072e-07
-2.15250864845231e-05
-2.44163128521663e-05
-1.24088188668806e-05
-1.58429618426334e-05
-1.86482237649413e-05
-7.9903508397189e-06
-2.29438785842491e-05
-2.95320994125904e-05
-1.89089281707508e-05
-2.12629193105177e-05
-9.26215663419322e-06
-2.37467068557863e-05
-2.63110205560765e-05
-1.90237464578711e-05
-2.31275985312834e-05
-2.60820151722142e-05
-2.14135633324882e-05
-3.08160231247363e-05
-3.32010344399306e-05
-1.59081387679512e-05
-2.00843460934967e-05
-3.24113065191687e-05
-1.2422037135028e-05
-3.02326440758402e-06
-2.69676322928995e-05
-1.36211111751285e-05
-1.2531138140754e-05
-2.11411197357235e-05
1.18922541341062e-06
-1.64092794940148e-05
-2.9246280915687e-05
-3.8956860979295e-05
-2.07781435689783e-05
-3.20889509108389e-05
1.41079805345293e-05
-3.70612689431713e-05
-1.63382436088276e-05
-1.91872153285282e-05
-1.71508873580663e-05
-7.58159657349821e-06
-1.50254276142003e-05
-9.75828075541647e-06
-3.73750486286295e-05
-7.10195749211868e-06
-2.33686194058434e-05
-1.73351583934288e-05
-1.81958184614225e-05
-1.74574729314818e-05
-2.78796774612592e-05
-3.44169540733632e-05
-3.00974859972391e-05
-6.19942972857878e-07
-2.56855811255936e-05
-1.79696416531548e-05
-1.00693412186567e-05
-2.71116822988982e-05
-9.12103815359769e-06
-2.79866661863395e-05
-3.59801649139047e-06
-2.71342197927672e-05
-2.08303157811447e-05
-1.90321868199491e-05
-1.3286963540301e-05
-2.70948145211785e-05
-1.55612234682324e-05
-3.0199616523918e-05
-2.17902048621669e-05
-2.50067248136266e-05
-1.49596930718657e-05
-2.27271465556514e-05
-1.67867965080659e-05
-1.29743376744863e-05
-1.85467625015819e-05
-5.93038609467611e-06
-9.93761193369337e-06
-2.75780765280747e-05
-1.67717157318601e-05
-3.87213007645403e-05
-1.50011785237363e-05
-4.46560463200497e-05
-4.36766847324969e-05
-4.29171961011409e-05
-1.55807670783869e-05
-2.20369594783692e-05
-2.15056861959617e-05
-1.82180924111005e-05
-8.93088442181566e-06
-9.50338196389751e-06
-1.17402907391787e-05
2.85304277461976e-07
-2.7903740948467e-05
-2.13008543488743e-05
-2.01615858325519e-05
-2.57376651961255e-05
-1.03237918252342e-05
-4.65811426467254e-05
-2.92812164895983e-05
-1.62215584919834e-05
-3.71890994324247e-05
-2.97923637823575e-05
-4.30730864093369e-05
-1.53512125502152e-05
-4.73633342084039e-06
-1.62948079791916e-05
-8.90036362416179e-06
-5.64872029806491e-06
-4.3911719103206e-05
-1.38129348419087e-05
-4.32597073482177e-05
-5.14636510139596e-06
-1.64061578622554e-05
-2.07164491440809e-05
-2.01069088742836e-05
-1.43898879914158e-05
-2.46376194649592e-05
-2.62733715309009e-05
-2.0875463679027e-05
-3.53414615378127e-05
-2.74431210871606e-06
-2.76688705760346e-05
-7.14348732550207e-06
-1.58922882584313e-05
-9.91667459857327e-06
-1.91173075463628e-05
-1.36553375895699e-05
3.86702930724755e-06
-2.5064896532526e-05
-2.35011087824563e-05
-3.44562428674358e-05
4.90574133924102e-07
-8.60182693497608e-06
-2.32487381447298e-05
-1.45593250173348e-05
-1.04077199098896e-05
-4.01139472558347e-05
-2.09640774311325e-05
-1.26686589877662e-05
-1.64245134100397e-06
-3.53453960140617e-05
-1.47966697385219e-05
-2.20307761938648e-05
-3.19684328172347e-05
-1.88540054394571e-05
-9.13480046540317e-06
-2.67389034866719e-05
-2.53006197668761e-05
-3.26574865440773e-05
-6.24436344649961e-06
-7.22456684440781e-06
-3.06340208705741e-06
-2.65853551248091e-05
-2.21746853303193e-05
-1.19897977695026e-05
-2.72005746775516e-05
-3.4353640947511e-05
-2.08497274140068e-05
