# Supplementary material for: Research on computational propagation and identification of mine microseismic signals based on deep learning
Source: PLoS One. 2025 Oct 22;20(10):e0334641. doi: 10.1371/journal.pone.0334641 (PMC12543183; doi:10.1371/journal.pone.0334641)
Supplement: S3 Data — (ZIP) [file pone.0334641.s003.zip › 000100500002795.xlsx_0.txt_24.txt.txt]

-3.31043605926855e-05
-2.1879731806997e-05
-1.6715994594387e-05
-2.17999535911417e-05
-2.66066494292219e-05
-1.72648544595545e-05
-3.39637070949397e-05
-1.19481629655542e-05
-1.08110135670224e-05
-1.30814829335388e-05
-4.73637091591004e-06
-5.903048949853e-06
-2.48795961127382e-05
-7.55627464146278e-06
-6.39448461779822e-06
-2.81218560002769e-05
-3.52128924642354e-05
-1.9233158631003e-05
-5.02372411174977e-05
-3.68597228318124e-05
-1.38865622749367e-05
-1.82177683608716e-05
-1.17348544546952e-05
-3.92870950139675e-05
-1.85281559736303e-05
-2.64973652665178e-05
-1.45478106817965e-05
-8.93619505308623e-06
-2.6488693929079e-05
-3.38214952895216e-05
-2.24237682527183e-05
-1.53601763047856e-05
-1.56452957160146e-05
-3.20641070340311e-05
-1.65092255694623e-06
-8.30300904379302e-06
-1.93088314166299e-05
-1.06514466865762e-05
-1.9521257595199e-05
-3.54470218894759e-05
-1.0888001803858e-05
-2.79166445514263e-05
-1.04726254592179e-05
-5.65511715728135e-06
1.88708929819212e-06
-2.00909814924552e-05
-4.65459421156612e-05
-1.18354228943692e-05
-1.90148244280625e-05
-2.23095881703504e-05
-1.41125789343858e-05
-2.59416738200313e-05
-9.90759040201968e-06
-4.57709006654629e-05
-3.86991199242358e-05
-2.89823810228906e-06
-1.95881389177847e-05
-1.43896074348256e-05
-3.36909233887878e-05
-1.42157837014404e-05
-2.58632430330383e-05
-3.27677663575168e-05
-2.83296956681704e-05
-7.74797207649282e-06
-2.30365718042576e-05
4.89923057880093e-06
-2.74588298307562e-05
-5.13380658055949e-05
-4.19622879174654e-05
-2.97441815472806e-05
-3.22728771325169e-05
-4.02636416471819e-06
-5.04969296791615e-05
-2.81809050682117e-05
-2.04691635285112e-05
-3.81087371740603e-05
-1.76643385735813e-05
-2.64939633461778e-05
-3.67907609926398e-05
-1.96842739001062e-05
-2.34355337138005e-05
-2.18540929699782e-05
-2.74426549364665e-05
-2.39523673517899e-05
-1.43224304653693e-05
-2.34961155715637e-05
-2.40834822124327e-05
-1.4848663238953e-05
-2.35097666483973e-05
-2.4764008379446e-05
-2.23669947983948e-05
-4.33352434130126e-06
-1.33729148420884e-05
-1.07539205455992e-05
-9.4016906627343e-06
-2.7870018230678e-05
-2.13392810486337e-05
-2.88657650904523e-05
-3.04183676722448e-05
-4.45261507351382e-05
-3.53096864897144e-05
-2.92859502761242e-05
-2.70724963090234e-05
-1.10860512088935e-05
-2.55850464812499e-05
2.03190813687888e-06
-1.2425702023247e-06
-5.70270406520205e-06
-3.88120800366657e-05
-1.45602769069074e-05
-1.56515449432552e-05
-2.83025786152514e-05
-5.06081382688236e-06
-1.51577870866159e-05
-1.07824339711439e-05
-6.75005045837121e-06
-2.97678987693851e-05
-2.89949228447052e-05
-3.40273536506645e-06
-3.57332865773822e-05
-6.61323823121503e-06
-1.93607257869963e-05
-9.35390827957741e-06
6.01504661691023e-06
-1.39006168547289e-05
-2.17924232092868e-05
-1.90700827169694e-05
-2.41306002788561e-05
-2.50320380076032e-05
2.11255274387004e-05
-1.26632830853917e-05
-1.71845085033781e-05
-1.62626296091658e-05
-3.50238246680515e-06
-4.49535378986107e-05
1.01377994616074e-05
-6.96132976508532e-06
-3.29433016424827e-05
-1.11270496850925e-05
-2.61810625081733e-05
-1.98382811258254e-05
-2.28534804583811e-05
-2.41809828271629e-05
-2.17305760526885e-05
-1.41004658969944e-05
-3.36573499449585e-05
-1.93042445068166e-05
-2.71909090761708e-05
-2.16154266203835e-05
-2.7497019476285e-05
1.05898514948062e-06
-2.06515895804106e-05
-3.04570728229044e-05
-1.9828488335153e-05
-1.98815468216032e-05
-2.67428525914431e-05
5.31850800226662e-06
4.27543998513068e-06
-2.75495303836594e-05
-3.48118163980601e-05
-2.33143135302144e-05
-1.69093821670522e-05
-1.62798464493074e-05
-1.25632054065518e-05
-1.75446243296525e-05
-2.31110983724899e-05
-1.52070097876585e-05
1.00086556098619e-05
-3.30906941230322e-05
-1.38910108170731e-05
-2.68540075838455e-05
-3.58055048836831e-06
-2.03415673185915e-05
-1.52395477327436e-05
-5.95188437423458e-07
-2.57545181766636e-05
-2.32034553142388e-05
-1.51822156319074e-05
-2.82787770941735e-05
-3.25789329969001e-05
3.70090261727895e-06
-2.1842230672495e-05
-2.08490586453721e-05
-3.87886316932195e-05
-1.36726631278764e-05
-7.15547004103144e-06
-3.08406388200846e-05
-1.62869194875722e-05
-1.59572103185396e-05
-3.42532870364058e-05
-1.48109598607164e-06
-2.37901905604981e-05
-2.03990074270388e-05
-2.70998450789871e-05
-8.13257536412176e-07
-1.10072017341363e-05
-1.68905053624139e-05
-9.80178908855416e-06
-2.61581469954688e-05
-1.95567276923736e-05
-3.2094270365698e-05
-4.66180957055667e-05
-3.5765932548776e-05
-3.12770823394987e-05
-1.82751672905224e-05
-2.75814784518189e-05
-3.29381388850853e-05
-9.36146401857425e-06
-3.78450570878621e-05
-3.25698323613198e-05
-3.59278992700753e-05
-3.7284977458361e-05
-1.38280041241967e-05
-1.41063690084975e-05
-5.69750856545229e-06
-1.91636240088687e-05
-1.61657686046351e-05
-2.10514834580677e-05
-2.25985058519228e-05
-2.19019392540557e-05
-1.15892289276164e-05
-1.9833554095099e-05
-9.53960761051922e-06
-7.1534916081663e-06
-2.90691190959731e-05
-2.3949753754935e-05
-3.35670023568693e-05
-1.19009283330583e-05
-1.38412189822891e-05
-2.50313601135127e-05
-1.9010935067125e-05
-1.73810379012424e-05
-4.60959696101101e-05
-3.39104903950728e-06
-1.33140102628044e-05
-2.10761238270537e-05
-7.64251123482989e-06
-3.35365621318348e-05
-1.89862899072242e-05
-2.51853711060734e-05
-1.67914193186004e-05
-2.57997621603947e-05
-2.73687035842366e-05
-2.97125899950462e-05
2.63482058889066e-06
-2.98347741026114e-05
-3.22788134724721e-05
-3.96573489134163e-06
-2.52493000384634e-05
-1.66316560292434e-05
1.79067146626283e-06
-1.64132492101217e-05
-1.31746403575553e-05
-3.30857389044329e-05
-2.48220068648931e-05
-1.79723898622769e-05
-2.41584667289866e-05
-3.79599995389735e-05
-1.99377671132736e-05
-1.92614445076804e-05
-2.51168226378505e-05
-1.10412411434815e-05
-6.33625569906738e-06
-3.71904881925449e-05
-2.3243077721345e-05
-2.28593542123883e-05
-8.59139644007774e-06
-2.38316734478459e-05
-1.35982589854606e-05
-1.35841442616898e-05
-3.37211167326434e-05
-1.03055090005134e-06
-5.2069036453652e-06
-3.30343324997727e-05
-1.98461963035648e-05
-2.22609494565485e-05
-1.11236732937644e-05
-2.35264105400711e-05
-3.10068592636523e-05
-2.31058111554901e-05
-5.56765809003142e-07
-1.27427364889338e-05
-1.13414349456058e-05
-3.07776298763702e-06
-2.0530449886586e-06
-2.94932866891647e-06
-9.39533464715885e-06
-3.26026047302583e-05
-9.69716700113729e-06
-3.50420924018874e-05
-5.06062655661995e-06
-1.79225322248562e-05
-1.3984562973978e-05
-3.74404139065895e-05
-1.66238649788309e-05
-8.63300790135756e-06
-2.65350397006873e-05
-2.9619762315619e-05
-1.45117246877471e-05
-1.75636142386423e-05
-1.98001340705062e-06
-9.8529487464121e-06
-2.83390147720357e-05
-2.52595124239704e-05
-2.55060529543301e-05
-2.89110856057524e-05
-3.03459256807453e-05
-8.00541632323668e-06
-2.30306249187753e-05
-3.30265942821591e-05
-2.81585285748352e-05
-3.21741451651749e-05
-2.50441190406163e-05
-2.01052634176727e-05
-2.89403960536276e-05
4.94941783034543e-06
-2.93544300874196e-05
-1.67343816878087e-05
-2.49791010043167e-05
-3.15750850109473e-05
-3.18078685259987e-05
-3.40338769912682e-05
-1.75679061523194e-05
-2.74489973476733e-05
-2.23718570657119e-05
-8.29901385297067e-06
-1.62379641725172e-05
-2.81507881640121e-05
-4.38776597922635e-05
-6.84661472256903e-06
-2.48296412171132e-05
-2.0407565823213e-05
-6.00661187710306e-06
-3.91196310842579e-05
-3.99490680974061e-05
-2.66147915507251e-05
-1.73608340906869e-05
-4.23514668220229e-05
-3.47440852988856e-05
-2.60031053407552e-05
-3.29731787293706e-05
7.30118140362173e-06
-3.08252860861907e-05
-3.49435240453032e-05
-3.62957106692046e-05
-2.76498840338724e-05
3.27797535486527e-06
-2.08437196952152e-05
-2.48796505445788e-05
-2.31340021491429e-05
-1.82323938901223e-05
-2.13643959248269e-05
-2.22986746988331e-05
-2.55173846579836e-05
-2.8874680643517e-05
-2.14613056995752e-05
-1.48945819353588e-05
-1.37245715193243e-05
-6.59726646490831e-06
-1.42315939308104e-05
-9.98707186726256e-06
-2.97595197785563e-05
-2.2241711183074e-05
-1.98696755136766e-05
-7.19601783886899e-06
-2.26389215940302e-05
-1.03904748442784e-05
-2.93462073769575e-05
4.88362636801846e-06
-1.79789571708314e-05
-2.3371787211883e-05
-2.76833873924597e-05
2.61443658465233e-06
-2.0225445258577e-05
-1.51908661328237e-05
-1.48327242004301e-05
-1.62351514695758e-05
-2.42400003993807e-05
-1.70763382538151e-05
-1.21071359284602e-05
-2.5071218244408e-05
-1.26051711044372e-05
-2.44420947493985e-05
-3.25052949546198e-05
-3.2675899487942e-05
-1.12317694763282e-05
-2.58076793337216e-06
-2.23574264038359e-05
-1.00742524801338e-05
-5.53316059139502e-06
-2.81936842702439e-05
-1.11590348082963e-05
-1.70966939080669e-05
-2.97821512573765e-05
-1.25822934490713e-05
-2.16863807126858e-05
-2.65087951494952e-05
-1.07661838657336e-05
6.9032042432404e-06
-3.63664510764448e-06
-9.73662482098954e-06
3.13996774776307e-07
-8.24662962891374e-06
-1.48293619394026e-05
-2.71696788401131e-05
-1.79465808644286e-05
-2.18763629839813e-05
-2.62401256652252e-05
-1.9504497656897e-05
-1.65658630710411e-05
-2.43626177609502e-05
-3.3039757011877e-05
-1.24226597539274e-06
2.87612849224785e-06
-3.69492015712525e-05
-3.37993998292616e-05
-3.640612781245e-06
-3.58334282888501e-05
-2.66879722599881e-05
-3.98030957526475e-05
-1.79816193378838e-05
-1.98524403473348e-05
-3.69838191303468e-05
-2.78759026893101e-05
-6.05816511706965e-06
-2.95898375768086e-05
6.11429659477232e-07
-2.85469455699768e-05
-1.95915293880664e-05
-7.92118559977517e-06
-3.55691759538545e-05
-2.50735853957797e-05
-1.93865327192963e-05
-2.27481660536463e-05
-4.40923886173431e-05
-2.42335855772563e-05
-2.10454540622786e-05
-1.56736967306669e-05
-3.64505396568884e-05
-2.7672427937019e-05
-3.44373354506131e-05
-1.75777388956915e-05
-1.80649058576866e-05
-7.10135234177895e-06
-1.85627258814779e-05
-1.21148221442035e-05
-5.00664738908427e-05
-1.62943989767414e-06
-2.82214509432904e-05
-1.65003317489127e-05
-3.46850178220344e-05
-4.01016934626951e-08
-3.49229231435971e-06
-6.119018363838e-06
-1.22328665012729e-05
-1.50158614274597e-05
-3.9749371582073e-05
-3.74885394777366e-05
-1.19169444883836e-05
-2.81938680428132e-05
-1.274132973258e-05
-2.37985213680537e-05
-2.88870555038375e-05
-2.21827342649954e-05
6.92326511585347e-07
-1.54127769817814e-05
-3.01801362063032e-05
-3.71157969837207e-05
-4.53950926652224e-05
-2.26123726975512e-05
-1.53253352051747e-05
-1.92173902057056e-05
-1.81418162460383e-05
-1.81684819337571e-05
-2.83686146899011e-05
-1.21737999997253e-05
-1.58353417583493e-05
-1.76504841935472e-05
-1.67397405316181e-05
-1.60395683294179e-05
-1.29388842482024e-05
-4.37299640276949e-05
-1.97396562852219e-05
-6.39418010369979e-06
-2.483310118311e-05
-4.25311327443133e-05
3.30618296810265e-06
-3.68038273081998e-05
-2.28407227085834e-05
-4.00624021077708e-05
-8.35529181851556e-06
-2.02996121266275e-06
-3.2698058858062e-05
-1.09871766335498e-05
-2.64129913315688e-06
-6.08664648672593e-06
-3.97952307792785e-06
-1.38032594978858e-05
-1.35644795322617e-05
-3.0754579338996e-05
-3.25757876480797e-05
-2.66450599533717e-05
-2.29342134095135e-05
-3.65845689065477e-05
-1.59909306898185e-05
-1.65476114122532e-05
-2.43336692305223e-05
-1.3331350622475e-05
-1.40634928141515e-05
-8.74727830545843e-06
-3.26687384124418e-06
-1.79254640168909e-06
-3.01558673150328e-05
-8.78834131664655e-06
-1.79895996905575e-05
-3.08972441655571e-05
-3.6523859817176e-05
-3.21435035641406e-05
-1.94179206193434e-05
-4.57338529882202e-06
-1.36602501831116e-05
-1.91819125882788e-05
-3.07338320713489e-05
-1.37809429388901e-05
-3.46409037139053e-05
-1.87791478405392e-05
-7.30703962831353e-06
-3.26230527735643e-05
-1.28097468676926e-05
-2.57076413493591e-05
-7.76169576725091e-06
-2.15485723370332e-05
-1.48862540577884e-05
-2.40602598834374e-06
-1.71691340631772e-05
-5.35005071174332e-06
-1.72165057594761e-05
-1.89463644231038e-05
-6.4157809976883e-06
-5.38074008846451e-06
1.65472254132274e-05
-2.43796948359808e-05
-6.34145926519209e-06
-2.20343760627849e-05
-3.18106048003941e-05
-2.87820314946897e-05
-1.52928066244591e-05
-2.2999244364258e-05
-1.44545602776204e-05
-1.52490708669287e-05
-6.59042490151218e-06
-5.50589802574682e-06
-1.97341212766484e-05
-4.3535120683695e-05
-1.54641574083026e-05
8.47751707479026e-06
-2.14775496055227e-05
-2.61553440082048e-05
5.2145211945032e-06
-3.54385585637036e-05
-8.93429005995461e-06
-2.49416899112957e-05
-6.37607975884031e-06
-2.52396516246217e-05
-5.39470179979759e-05
-2.76925947518384e-05
-1.81761246527487e-05
-2.89667364865541e-05
-1.4540105409693e-05
-1.82876377406341e-05
-3.34325455359853e-05
-7.32018144511928e-06
-1.46267873884202e-05
-3.91686801374344e-05
-1.1845805032214e-05
-1.65664873432696e-05
-2.5697554040959e-06
-1.96687174700524e-05
-2.87819161397515e-05
-3.16556869103531e-05
-2.80813130320782e-05
6.54174290098115e-06
-1.3691620345303e-05
-6.12669492637684e-06
-3.08332635599335e-05
-4.91623984779688e-06
-6.90450150664255e-06
-3.49272744891986e-05
-3.55034748161823e-05
-2.36446762200943e-05
-3.23680069181414e-05
-6.53003147319354e-06
-1.80221345099653e-05
-2.74305323394644e-05
-3.10897970173142e-05
-1.43452288966422e-05
-2.46727488180381e-05
-2.43241210504757e-05
-3.90379689757327e-05
-1.39933925959959e-05
-2.6980900436775e-05
-1.06018457994238e-05
-7.61958710002452e-06
-2.38131679814502e-05
-2.31252777964465e-05
-2.94682438616021e-06
-2.37561339532341e-05
-3.36619895131645e-05
-2.76966325806651e-05
1.19016922243781e-05
-4.78203266248681e-06
-2.10117509722684e-05
-5.29440928731797e-06
-7.94570736310237e-06
-3.16112188620114e-05
-3.09592213623512e-05
1.81817812015242e-07
-1.25626652136307e-05
-3.28764627557018e-05
-1.72796547552681e-05
-3.34478526131978e-05
-3.7872329746164e-05
-1.89453402557542e-05
-3.11802276076245e-05
-9.17506606188139e-06
-3.07181912558745e-05
-3.28415078494836e-05
-6.92066934027635e-06
-2.12933282973884e-05
-3.59185411964183e-05
-2.18304986616786e-05
-1.77358840284563e-05
-3.36984968144185e-06
-9.56744978674409e-06
-3.00937105481274e-05
-2.14962456350872e-05
-1.27809811402074e-05
-3.96524166189992e-05
-2.62637062463273e-05
-9.06668119027225e-06
5.50656436487961e-07
-2.87569320425364e-05
-5.20077561810611e-06
-3.24019591105586e-05
-1.11561597542794e-05
-2.90340601721319e-05
5.07451244643175e-06
-2.56900625903354e-05
-2.65244163569165e-05
-2.47909215873792e-05
-2.74519922040952e-05
-5.35752628814977e-05
-1.57684204103086e-05
-1.34288995823458e-05
-9.12524561024269e-06
-5.05988157882882e-05
-2.32612620274702e-05
-7.75896556145497e-06
-8.25820629437233e-06
-1.25411498685102e-05
-3.0386109423143e-05
-1.70409014086842e-05
-8.13542098440396e-06
-2.86256932495926e-05
-3.58130022387954e-05
-1.81901248567845e-05
-2.54443450833398e-05
-1.27682293790832e-05
-1.10253572626786e-05
-1.58677599014725e-05
-9.64007325060367e-06
4.59945143790719e-06
-1.21744778654015e-05
-1.78241067686144e-05
-3.40514495703297e-05
-2.06421112693388e-05
-8.33860209945121e-06
-1.04411409975703e-05
-5.61490330032804e-06
-3.04064802451139e-05
-1.67190119587919e-05
-4.77024269883796e-06
-2.04682521431533e-05
-1.97861291136268e-05
-2.49621985116821e-05
-2.14550622902768e-05
-2.43173059047416e-05
-8.98636976002879e-07
-1.76803830843675e-05
-1.3972284055897e-05
-8.25104658005111e-06
-2.25407328299768e-05
-2.1164485041961e-05
-2.4710008587771e-05
-2.41078876797908e-05
-1.76104970162326e-05
-2.88317962626762e-05
-4.42220304666125e-05
-2.65267355086836e-05
-3.41417859122406e-06
-1.17741561015254e-05
-1.70077279754228e-05
-2.90254985354743e-05
-3.79367380937839e-05
-3.29366639928195e-05
-3.34788456900334e-05
-6.53099814544425e-06
-5.31816019762771e-05
-1.47265194244393e-05
-1.76278638087545e-05
-1.73527106399528e-05
-1.79950682601848e-05
6.17142420955641e-06
-1.20783436347816e-05
-1.47703370230476e-05
-2.79653233965016e-05
-1.72625346512279e-05
-3.01526595762233e-05
-4.13221458435032e-05
-3.76553896449681e-05
-3.8465073242433e-05
-1.94144464002557e-05
-1.1431923111456e-06
-4.20400515093146e-05
-1.02104379777401e-05
-1.33513514667839e-05
-2.27949722502158e-05
-7.11570628833459e-06
-2.81103224039662e-05
1.98144719123405e-05
-1.0907451713064e-05
-1.22467445247927e-05
-2.56545687772162e-05
-2.99280676486019e-06
-8.01937598457555e-06
-1.08143458121479e-05
-1.9623642502746e-05
-3.84557866404169e-05
-3.32425208575881e-05
-1.57749803247744e-05
1.53682099818215e-06
-2.70206764644428e-06
-2.646345082335e-05
-2.76313643836652e-05
-8.92422020723812e-06
-1.16657122964424e-05
-3.404973302236e-05
-3.196921503801e-05
-4.1134546960414e-06
-1.74717514790037e-05
-1.74526177283626e-06
-1.98839151487741e-05
-1.05790825806061e-05
-2.32089838256903e-05
-2.19850446760365e-05
-2.73514417684084e-05
-2.73021478839031e-05
-1.67536105695232e-05
-1.9129600858821e-05
-2.69644620260998e-05
-1.06507374617738e-05
-6.23204818761011e-06
-1.56588797324455e-05
-2.71659266607979e-05
-2.86280307502208e-05
-4.00148725919595e-05
-3.06774431590259e-05
-1.97668218581192e-05
-5.20801086549732e-05
-1.95308164097883e-05
-3.15683703743546e-07
-1.76741265791846e-05
-2.89659052259968e-05
-1.59677631178828e-06
-2.60171770470527e-05
-1.52751561109654e-05
-1.02457662100248e-05
-3.78900853841372e-05
-2.95861009609247e-05
-3.1487623596506e-05
-1.08513003089244e-05
-2.34903272546346e-05
-1.55449895106696e-05
-3.25885138673463e-05
-4.46576075666493e-05
-3.227543214745e-05
-8.15572919953669e-06
-1.9587355854534e-05
-1.11168173867031e-05
-1.32919970736069e-05
-1.88839853272323e-05
-1.63017952954723e-05
-1.1378511492814e-06
-4.75628474995461e-05
-1.69509420354638e-05
-9.6619337650255e-06
-2.49326759872643e-05
-2.27368030507652e-05
-7.56929721171912e-06
-3.58628666093148e-05
-1.14133017419538e-05
-1.26596552983738e-05
-2.67597892989168e-06
-4.2389863348601e-05
-1.86360094189531e-05
-2.74668010279554e-05
-2.50649127018899e-05
-7.5728063171571e-06
-1.23351291226825e-05
-1.30326558623911e-05
-7.09489836990144e-06
-1.3200701845521e-05
-2.2445944952053e-05
-1.23529631337994e-05
-1.45402602170994e-05
-1.82215828604097e-05
-3.39466298105396e-05
-3.32070124855768e-05
-3.29819208542268e-05
-2.38541440471871e-05
-3.77258743155609e-05
-1.31129027525266e-05
-2.18840900888509e-05
-3.37507598123647e-05
-2.08269185100671e-05
-3.38379892081767e-05
-6.41093657032569e-06
-1.15876088166598e-06
-3.53366737075944e-05
-2.03405118695814e-05
-8.80609200646479e-06
-2.3275815289951e-05
-5.58667620521003e-06
-3.60316903631692e-05
-1.9206487856646e-05
-3.82014171926115e-07
-2.27450157660766e-05
-3.06953962013823e-05
-2.16048549954509e-05
-2.27349346731046e-05
-3.72261543088624e-05
-3.89163602933757e-05
-4.28960218710505e-05
-7.18756299241457e-06
-2.75332925405253e-05
-1.54858054870294e-05
-3.76184890309196e-05
-3.27491923747216e-05
-3.3872991217461e-05
-3.70765279259951e-06
-1.16547006450423e-05
-1.99585226103989e-05
-1.9398020441929e-05
-3.76917800866145e-05
-1.35770728461897e-05
-3.12217094341528e-05
-5.42210979178743e-05
-1.80268471489141e-05
-5.64083602326851e-06
-1.72868115703926e-05
-1.80483901388087e-05
-1.21735202077391e-05
-2.92587709814184e-05
-4.85378912457723e-06
-1.8122659332965e-06
-2.37940964328145e-05
-1.77109432335562e-05
-2.62226497113352e-05
-1.82011935914477e-05
-3.07275077211751e-05
-2.68828849268175e-05
-2.17002813773367e-05
-3.87963609277895e-05
-3.02621103850452e-05
-2.52246005741305e-05
-7.97587107459294e-08
-2.40414960981565e-05
-3.80441560771721e-06
1.50218118766199e-07
-9.14101465236339e-06
-1.0647992456707e-05
-1.97046579196074e-05
-1.1191445131044e-05
-7.42457516534402e-06
5.66331601142895e-06
-2.83074073790261e-07
-1.31506682424555e-05
-3.84970348470018e-05
-1.639107717281e-05
-3.17779952086087e-05
-3.59052494561275e-05
-1.78988366257313e-05
-1.18644459161358e-05
-3.05996614165653e-05
-3.54694660694794e-06
-6.54710703411675e-06
-2.47807235147859e-05
-2.81337376195594e-05
-1.36595689669878e-05
-1.98505300786811e-05
2.66449079019169e-06
-1.46295607798686e-05
-1.81576565180021e-05
-2.45075891694483e-05
-2.56090689839402e-05
-2.02079417642746e-05
-1.22524929163119e-05
-2.11741173741801e-05
-1.57317905601033e-05
-3.7183237406351e-05
-1.73406476664735e-05
-3.93202366516081e-07
-1.20869460687183e-05
-2.26042058026783e-06
-9.86291126334184e-06
-2.55572321995966e-05
-3.97003417127887e-05
-6.33535120425263e-06
-2.91186440173869e-05
-4.42627353412513e-06
-1.85092661576638e-05
-2.05991810942934e-05
-2.9190934771034e-06
-1.72675943751325e-05
-2.47617559755696e-05
-5.62456947473921e-06
-1.71775726851799e-05
-1.13683596625548e-05
-1.2188900310261e-05
-1.30863141002903e-05
-2.9902669486122e-05
-2.00118285234191e-05
-9.88150490950666e-06
-1.52425713117253e-05
-2.18744359150159e-05
-1.9105752726447e-05
-1.23602038784636e-05
-2.82627501668436e-05
-2.11187597039431e-05
-1.3623164681576e-05
-3.03888698208668e-05
-1.76825235253556e-05
-1.91661136502237e-05
-3.75114805389954e-05
1.88617311750427e-06
-2.72137663238221e-05
-1.8331734451166e-05
-2.71339198374325e-05
-2.32247005774217e-05
-8.80794695790087e-06
-1.86490365883634e-05
1.40275595991633e-06
-8.18395748757523e-06
-9.03470056003982e-06
-1.82202179431118e-05
-3.57327661181696e-05
-2.14475746125439e-05
-3.05578795038738e-05
-5.71361365970366e-06
-7.02445775528317e-06
-1.74596258125746e-05
-1.44383022579092e-05
-1.14445584651405e-05
-3.05022663305674e-05
-1.34820407857235e-05
-3.49100373950926e-05
-4.86465367174078e-05
-2.84524510128477e-05
-2.64699573300218e-05
-1.72885452423948e-05
-1.70260650718532e-05
-2.28627162700173e-05
-8.74866387140119e-06
-3.61525139892699e-05
-3.16531839957774e-05
-4.78752754944246e-06
-2.0968353013599e-05
4.47360278976217e-06
-3.11749920058432e-05
-9.97657848280642e-06
-4.77922224570161e-05
-1.80474507549895e-05
-2.36167423174722e-05
-4.2946441619069e-07
-1.66923108139454e-05
-2.26052918662324e-05
-2.24564508036854e-05
-2.27318007931324e-05
-3.33732278724544e-05
-1.94587526260432e-05
-2.45911445957008e-05
-3.42797160554197e-05
-3.74745841869599e-05
-3.80806641803322e-05
-2.30553165114351e-05
-8.78171407489609e-06
-1.36757408370633e-05
-3.09767825320072e-05
-2.27298384015944e-05
-2.56433977951371e-05
-2.40260581049809e-05
-3.80192363074713e-05
-4.36945155402196e-05
-2.55719603200623e-05
-3.22453574978755e-05
-7.23238857143696e-06
-2.11586123501382e-05
-1.068530708222e-05
-2.08415010197345e-05
-1.02069625947835e-05
-2.00082888617243e-05
-1.86708487132373e-05
-1.06683934399499e-05
-2.111808079379e-05
-2.23878142185298e-05
-1.80590615628725e-05
2.1166976346531e-06
-1.2460369138025e-05
-3.64003800216119e-05
-2.01968439326179e-05
-1.5722089521841e-05
-2.40293932503392e-05
-7.39748570872335e-06
-4.02113052237387e-05
-1.67812056575442e-05
-7.53322187609788e-06
-1.43714078289319e-05
-3.83596847087071e-05
-3.2250529558785e-05
-1.03427467369803e-05
-9.99075709313316e-06
-1.86481064568542e-05
5.99415171527837e-06
-3.0615410836224e-06
-2.4975047121478e-05
-4.11703842261502e-05
-3.41344956294631e-05
-1.488732354122e-05
-2.85604066240017e-05
-1.71549116181063e-05
-2.12721790321822e-05
2.0477297358633e-06
-1.47231033784935e-05
-7.024263244391e-06
1.82659955364172e-05
-2.85225990891059e-06
-3.23727469888218e-06
-1.14499369468249e-05
-2.39456242591517e-05
-1.27238035722604e-05
1.3382979822999e-06
-3.19999555178615e-05
-2.40810799726652e-05
-5.58040577631068e-06
-3.47183826342438e-05
-1.92548117374945e-05
-2.63788484466499e-05
-8.09716286381021e-06
-1.77776286815285e-05
-9.07589532857644e-06
-3.15967899791386e-05
-2.43058390405758e-05
-2.06243750295014e-05
-3.43352756235998e-05
-2.4314720638463e-05
-2.40378456422345e-05
2.71881189400536e-06
-1.1137920124603e-05
-2.43810004846526e-05
-5.55134012056219e-06
4.59861802424132e-06
-1.00937249364118e-05
-2.63078041493368e-05
-2.78779964113664e-05
-3.52190708182411e-05
-2.54198697124469e-05
-1.57007188950642e-05
-2.67306060463967e-05
-2.43082384988854e-05
-2.42020870743671e-05
-1.46199459956529e-05
-3.39313605200814e-05
-2.3498002545299e-05
-2.5877351819659e-05
-1.55319477577255e-05
-1.47353887528501e-05
-3.47905431471557e-05
-1.62748708744468e-05
-2.45550894506091e-05
-5.71319479165327e-06
-1.1506346432732e-05
-2.36303506365876e-05
-3.26804615457971e-05
2.69517952307781e-06
-3.84475501008489e-05
-1.83674458250963e-05
-2.94932853741075e-05
-2.75006531365929e-05
-1.18565969107281e-05
-2.12044774924811e-05
-1.81526879876675e-05
-1.18460250745618e-05
-6.34676537659824e-06
-6.28202125626147e-07
-2.27457458876653e-05
-3.74930555060428e-05
-3.56158183176304e-05
-1.58951281332416e-05
-3.21525811652227e-05
-1.22605754664028e-05
-2.74730339352417e-05
-3.11260125899552e-05
-1.48471493608025e-05
-2.59283415629331e-05
-8.89930271530863e-06
-4.9391913944881e-06
-5.42906926957392e-06
-8.64776075763749e-06
-1.42992161636158e-05
-2.76296198975535e-05
-1.74962078274542e-05
9.42154537075559e-07
-2.86656933545179e-05
2.28345106507209e-06
-2.02516793579676e-05
-1.77720357000827e-05
-1.61869271688044e-05
-2.59428572156686e-05
-2.06661004195901e-05
-1.45586039535976e-05
-1.0259612176546e-05
-2.51538743132248e-05
-4.59267215082749e-05
-1.05914741815332e-05
-1.02535333939244e-05
-2.2829873346485e-05
-3.23191882899546e-05
-5.33182329154171e-05
-3.84296508891848e-05
-2.88864903507292e-05
-1.52204536707681e-05
-1.05803333178278e-05
-2.90717940209896e-05
-2.76890051222868e-05
-3.19136301451802e-05
4.5802373195557e-06
-2.30683988785485e-05
-3.95130759890104e-05
-1.62938979103884e-05
-9.15294583806029e-06
-1.17226831045108e-05
4.120911379027e-06
-1.00882857255713e-05
-2.34389054199331e-05
-4.86247697702989e-05
-6.77155017255437e-06
-9.87262027796345e-06
-9.58739904313834e-06
-2.58608859323806e-06
-4.39175721301537e-08
-2.05523077455462e-05
-2.57308277351201e-05
-2.6179313377056e-05
-2.72088338760789e-05
-2.39213143841167e-05
-2.3690677450164e-05
-2.10005372766671e-05
-3.16874103637787e-05
-1.85929067111089e-05
-1.84374622757623e-05
-2.08904085232506e-05
-3.24886247586768e-05
-1.87099718160671e-05
-3.58052070929565e-06
-1.93189227687474e-05
-4.03627786426906e-05
-2.7322117496326e-05
5.76841004985211e-06
-1.09161068530196e-06
-3.92165617043516e-05
-1.44914752382043e-05
-1.2022154551531e-05
-3.73263283232754e-05
-4.61247066501953e-06
-3.9573636077951e-05
-1.33381143725266e-05
-2.00546183333139e-05
-1.95683875876679e-05
-3.3913163553996e-05
1.27199227827734e-06
-3.81855529786619e-05
-1.09330212446074e-05
-3.78754202270118e-06
-1.74137208274515e-05
-1.51993247457792e-05
-1.41625655433688e-05
-2.5450047593632e-05
-3.24267856764212e-05
-3.18622335293927e-05
-2.20234248746988e-05
-2.43634600261912e-05
-2.07448935605815e-05
-3.35993715732177e-05
-1.02708376922179e-06
-4.0905759582613e-05
-2.29769429686534e-05
-8.36247046604511e-06
-1.12399417021207e-05
-1.61312294572233e-05
-4.0968944434873e-05
-1.99433240623978e-05
-2.72136280542385e-05
-2.01787565367319e-05
-2.38674617954181e-05
-3.10986451947771e-05
-1.52886319581688e-05
-1.82782611385766e-05
-2.91189101279038e-05
1.41371538427998e-07
-1.13838529521194e-05
-2.9165112988555e-05
-2.48021711942707e-05
-1.39262471549224e-05
-1.75614721341149e-05
-8.45641372197698e-06
-4.04840916517288e-05
-2.2182792193609e-05
-1.70219943672515e-05
-2.32178749110094e-05
-3.60648165040416e-05
-1.56669432510847e-05
-2.45618909052739e-05
-3.54276672576192e-05
-3.65053060806278e-05
-1.69184202639741e-05
-2.56157831980226e-05
-1.45859311552687e-05
-1.97343855091788e-05
1.99090603726636e-06
-1.46666431440497e-05
-1.44738155189646e-05
-6.77213791444257e-06
-4.00481331147335e-05
-3.60628793986459e-05
-1.92235474942185e-05
-1.14166962410838e-05
-1.33816490485842e-05
-1.89068864812857e-05
4.89602984949178e-07
-3.25289956698882e-05
-1.46679015159911e-05
-1.03301259989296e-05
-3.6157768890753e-05
-4.31921768182872e-05
-5.18675533163551e-06
-2.87399068109052e-05
-1.22335588109016e-05
-2.1385691246977e-05
-5.34249368895066e-07
-2.3323021614567e-06
-1.43522868818887e-05
-2.07068137197625e-05
-1.88295406493119e-05
-3.6021683119085e-05
-1.30557556163755e-05
-1.22130690654088e-05
-3.51267595790047e-05
-1.54604823001718e-05
8.87733806338361e-06
-3.61929486197635e-05
2.2031555275077e-07
-2.32867714379842e-05
-5.88387805553352e-06
-1.34528833257819e-05
-3.69047225237058e-05
-2.17383723908845e-05
-1.14883661488407e-05
-3.63547652249889e-05
-3.94683434006054e-05
-2.68602659768131e-05
-2.72157740201208e-05
-3.05151612521661e-06
1.12705435578477e-05
-9.33506110082911e-06
-3.30533935536963e-05
-2.06987826511625e-05
-2.20205978253783e-05
-1.07345588253094e-05
-8.73469739392494e-06
-3.16309335460487e-06
-1.25386046653842e-05
-1.6971693573303e-05
-7.42828556111664e-06
-4.37444859875254e-06
-6.68949981322832e-06
-1.82672095734881e-06
-3.13846276034767e-05
-3.63092253880971e-05
-1.55926253028221e-05
-1.91674565351704e-05
-3.08379821022523e-05
-3.92489143991051e-05
-1.63335739117804e-05
-9.24725094217375e-06
-4.86689840226547e-05
-1.58961196251374e-05
-1.28702045205677e-05
-1.54138619848385e-05
-1.83585412127979e-05
-1.62001638603979e-05
-1.5152552475978e-05
-1.08378657213477e-05
-1.24790211129618e-05
-3.79326990394521e-05
-4.30278455618919e-06
-1.93346767422571e-05
-6.15387639458255e-06
-1.58597898222951e-05
-1.99826818414742e-05
-2.87409080453023e-05
-1.22303490569906e-05
-1.43032907339185e-05
-2.95886248209735e-05
-2.59597822521847e-05
-1.98779888616455e-05
-1.80288604162648e-05
-3.66971666956296e-05
-4.6264959214594e-05
-2.89904896922169e-05
-3.79675830572386e-05
-1.75578552294117e-05
-3.09704672754474e-05
-3.7247178576194e-06
-2.13234829927663e-05
-2.24039215781343e-05
-1.69048053627939e-05
-2.90566011674179e-05
-2.09016128848152e-05
-3.37984277647368e-05
-2.58869813704236e-05
-8.75047079601597e-06
-2.01210761866529e-05
-2.96990164363744e-05
-7.63126064567325e-06
-3.25164897826024e-05
-3.0331873627241e-05
-1.72113648283254e-05
-1.30102070166224e-05
8.93303169389109e-06
-1.75148577406159e-05
-1.13447677081019e-05
-4.42030566832607e-05
-2.22887665145244e-05
5.57351936105411e-06
-3.04964141615041e-05
-1.03232441372559e-05
-2.5495189267446e-05
-9.19851187546467e-06
-3.42840009286983e-05
-1.56014004714091e-05
-3.73058754306784e-05
-2.02273885146811e-05
-1.58513984820447e-05
-7.78468507053214e-06
-8.07278698383178e-06
-6.69899981692601e-06
-1.98258261450994e-05
-4.04298984740944e-05
-2.71727712196503e-05
-2.00962829587991e-05
-2.11907598806461e-05
-2.75807041547296e-05
-2.7815798156805e-05
-1.18740865084603e-05
-3.72626168461032e-05
-9.04703766763212e-06
-2.26130690181755e-06
-1.41693529813478e-05
-3.49195322054756e-05
-5.08559520438111e-05
-1.54114462439978e-05
-1.84263932171663e-05
-2.38297977915825e-05
-3.53667595766422e-05
-1.7288324250109e-05
-3.21363711948562e-05
-2.80883608008272e-05
-4.97917020631593e-06
-2.23631886797364e-05
-1.80345334290318e-05
-4.21079856854864e-05
-2.53541045729514e-05
-3.06648705721938e-05
-9.0130399662169e-06
-1.55166211458272e-05
-3.41819270679063e-05
-2.68598451016623e-05
-1.33672011756443e-05
-3.90447123284205e-05
-3.52406638879311e-05
-5.30374232909053e-06
-1.49304254532399e-05
-3.2904647638025e-05
-3.71974467085703e-05
-2.83796799729214e-05
-1.50916516162766e-05
-1.92713272259053e-05
-4.74412218380116e-05
-2.28780568682762e-05
-2.6458806512895e-05
-9.86288033350569e-06
-7.58309414821501e-06
-2.85595443330482e-05
-1.81986046858048e-05
-1.18521256190784e-05
-2.42629245687155e-05
-3.14539719192028e-05
-1.70597709520854e-05
-2.68015934855986e-05
-3.97958382839139e-05
-1.10029477639616e-05
-3.80318891260817e-05
-1.10523046830894e-05
-2.18648177149891e-05
-1.63574428101509e-07
-2.97735792698559e-05
-3.07516778173766e-05
-3.32126666940128e-05
-4.51797830182518e-05
3.87352954553874e-06
-2.03939380007166e-05
-1.22682998262742e-05
-2.30221403504082e-05
-2.28551042065063e-05
-8.66234483323186e-06
-1.64935650491915e-05
-2.60524398573758e-05
-2.4081135311147e-05
-5.09247292274227e-06
-2.45205008155858e-05
-2.19487891768263e-06
-1.68636519949972e-05
-3.74082309128945e-05
7.35758190956024e-06
-2.6089567955751e-05
-1.6054070355131e-05
-2.03157741684673e-05
-2.10261633672939e-05
3.19719617347917e-06
-9.67958647578926e-06
-2.42596551611442e-05
1.06527006549084e-05
-2.68749930370537e-05
-1.1220218869174e-05
-2.20068952799282e-05
-1.4330321668102e-05
-2.03734067513317e-05
-3.33865733454852e-05
-1.4447048535765e-05
-1.60921416928128e-05
-3.31160681363324e-05
-2.88013663826567e-05
-1.00012358855677e-05
-9.05222931490022e-06
-2.53982580750897e-05
-3.22331915031148e-05
-2.97392343776934e-05
-1.26067716772144e-05
-2.71152789769213e-05
-4.50179367371992e-06
-3.38739552842661e-05
-2.3958790867734e-05
-1.2102025489598e-05
-4.55276481502781e-05
-2.50178011884026e-05
-1.76766490175844e-05
-3.24018185138057e-05
-3.72922306779419e-05
-1.42899890217349e-05
-1.19734374307652e-05
-7.48312125001468e-06
-4.97093350938781e-06
-2.80807290468526e-05
-1.57852518170117e-05
-9.56400611774534e-06
-3.23936192653369e-05
-1.20253471781272e-05
-1.72087949281273e-05
-3.9244233726793e-05
-2.3058643253694e-05
-2.85819592016457e-05
-2.77974884581055e-05
-1.44238285520538e-05
-7.32550095491354e-06
-5.08830533689092e-05
-3.08514694228649e-05
-2.0047614669209e-05
-2.97837539881478e-05
-2.40365220568498e-05
-2.02404433476128e-05
-3.65168042899364e-05
-1.51624754801081e-05
-2.25703864466309e-05
-4.41129810869583e-05
-9.42423837127085e-06
-2.40127051500711e-06
-2.37467430153799e-05
-1.38187212322792e-05
-3.76331512988744e-05
1.75686717587336e-06
1.4503517992713e-05
-9.1683227211916e-06
-3.37120022031967e-05
-2.5332868263842e-05
-3.00672855303293e-05
-1.84835167574929e-05
-2.5984448013733e-05
-3.41207500532763e-05
-2.01729793788343e-05
-1.0559892076267e-05
-2.76602170910979e-05
-1.5595289431715e-05
-3.22968392961029e-05
-3.68105088184896e-05
-7.05586372243399e-06
-5.92796960971937e-05
-4.66213631032724e-05
-1.16475050714199e-05
-2.84795368356019e-05
-1.01793886355121e-05
-2.92927540906803e-05
-6.09887123046266e-06
-7.94593006416543e-06
-4.32867053030223e-05
-3.15435949266141e-05
-8.70463881571118e-06
-3.74891313662602e-05
-1.58015856129081e-05
-2.79797312516124e-05
-3.44335595588857e-05
-1.86166577540467e-05
-1.67105536590531e-05
-6.45729576117888e-06
-2.64845061205429e-05
-3.89329157649201e-05
-1.58083855934501e-05
-3.01326177980233e-06
-2.80582731789659e-05
-2.84224282047418e-05
-1.64466429468937e-05
-1.59958248231396e-05
2.8168123921322e-06
-5.02935602386572e-06
-1.29799397545884e-06
-3.1126011136147e-05
-4.25173137081684e-05
-1.3945861193244e-05
-1.17419234546039e-05
-1.6892821551383e-05
-9.88079367676165e-06
-1.63982441870073e-05
-2.22481781857373e-05
-1.70870837175731e-05
-2.75901365154805e-05
-2.27592437126505e-05
-4.59336055089241e-05
-1.26128197879044e-05
-9.68265369895736e-06
-1.94728678567618e-05
-3.98602110749432e-05
-1.39542053343166e-05
-2.93375279481917e-05
-2.28908482928222e-05
-2.30304361243009e-05
-1.58926463019759e-05
-7.52718608096392e-06
-2.22061063376855e-05
-4.06157078513007e-05
-1.98143610977783e-05
-1.97552289371013e-05
-3.61612959620702e-05
-8.87860651225752e-06
-1.05271845863854e-05
-3.31444118675166e-05
-1.6777430853612e-05
-9.48208841386573e-06
-3.38527610745664e-06
-3.16310278579793e-05
-3.36030022116047e-06
-1.18640561959667e-05
-7.74693342234266e-06
-9.31327956817282e-06
-3.11797805115507e-05
-1.66251260526358e-05
-1.34694035298672e-05
-1.59461869537144e-05
-3.66926774571941e-07
-3.17581275764411e-05
-7.12422808284436e-06
-4.20219888683453e-06
-3.35556363645068e-05
-4.79737747161699e-06
-2.20909131170477e-05
-2.98557436264853e-05
-1.89241260471851e-05
-2.91107382320289e-05
-4.30383673437937e-05
-1.0119602623331e-05
-1.4209056013676e-05
-4.09368669962379e-05
-1.41124447968509e-05
-3.18547765946043e-06
2.84862864882308e-06
-2.6416478859634e-05
-2.85448719227815e-05
-1.75211085010866e-05
-3.02211483430001e-05
-3.40245304650184e-05
-2.30354300378181e-05
-3.33378318435724e-06
-5.36148436457119e-06
-2.57558605775907e-05
-2.28444925738597e-05
-2.54374522624327e-05
-2.15711015055115e-05
-2.14138611115781e-05
-2.8249030344059e-05
-3.17194778092511e-05
-2.02501885500771e-05
-3.5219903731704e-05
-1.89589318300331e-05
1.31300546677103e-05
-5.54037491778355e-05
-2.13617679139841e-05
-2.28385171194055e-05
-2.97293004474012e-05
-3.93640414009133e-05
-6.69510408472446e-06
-1.94564309986168e-05
-1.24532258296422e-05
-2.89146561129274e-05
-1.70832805740017e-05
-2.88882177467869e-05
-1.32410839060872e-05
-1.06804829719162e-05
-4.07547189881842e-05
-2.30737530130095e-05
-1.11683628992946e-05
-5.27152984666189e-05
-3.84228914819925e-05
-1.44733443231264e-05
-2.91078872009314e-06
-2.5756014013619e-05
-2.0286674263921e-06
-2.43776876773566e-05
-1.14716008294482e-05
-1.68857924609241e-05
-1.3246483055554e-05
-2.05586823548245e-05
-1.45063513954023e-05
-2.03170502616917e-05
-1.04404301313125e-05
-2.41174973414806e-05
-1.97342305078033e-05
-3.95614211150329e-05
-4.99851686733041e-05
-3.45961373171175e-05
-1.90304365728109e-05
-3.00005332585287e-05
-6.54370726012235e-05
-5.05413405222384e-05
-3.60992941212172e-05
6.64705120309786e-07
-1.92560163440186e-05
-2.82079678143071e-05
-2.97074247382406e-05
-1.29362294579375e-05
-2.06059935192469e-05
-1.30033489734493e-05
-2.66721954741551e-05
-2.16036771092122e-05
-3.70731858811115e-06
-2.02997498112216e-05
-1.80196698339126e-05
-1.24969412104814e-05
-7.83899510191564e-06
-1.52731091998638e-05
-4.2440199233755e-06
-3.0730023097819e-05
-6.2358894927084e-06
-1.5943866501858e-05
-1.49869808031464e-05
1.59027047851606e-06
-1.47713037376597e-05
-1.02657623389533e-06
-2.72266839324702e-05
-1.72846780736765e-05
-2.73765536655813e-05
-2.43926289882956e-05
-1.21669548862724e-05
-2.55347684528262e-05
-1.30753329683785e-05
-3.31914223085074e-05
-3.47521765486879e-05
-4.22484170254771e-05
2.16718073879133e-06
-6.93029199999271e-06
-2.04228237120046e-05
-3.21339573448797e-05
-9.63631516527025e-06
-1.50688432922313e-05
-1.03169664459592e-05
-2.92418975896676e-05
-4.27684207519526e-06
-1.32980982358897e-05
-1.47423733739672e-05
-1.72085539562543e-05
-2.30515432678286e-05
-2.93523852690664e-05
-3.21811452538192e-05
-1.35719167773945e-05
-3.09296174461297e-05
-3.74248660026248e-05
-2.94311300712694e-05
-2.64466431008055e-06
-1.51753873288747e-05
-9.03319287247348e-06
-2.79817494876898e-05
-7.68268358800193e-07
-1.78539978372341e-05
-2.31267097237383e-05
-7.75551674278104e-06
-2.019832049732e-05
-1.94643524439626e-05
-2.70306398035539e-05
-1.46792686144186e-05
-1.11066582157301e-05
-3.81582587257776e-05
-2.41500181226275e-05
-3.3695574982777e-05
-2.97095154166137e-05
-1.73182047799992e-05
-1.84293305202246e-05
-2.52408119561674e-05
-1.92647172913085e-05
-2.67317591809315e-05
-2.00623994589517e-05
-2.91065053564761e-05
-5.96417880064473e-06
1.68278940878931e-06
-2.34646694008199e-05
5.79712930216652e-06
-3.06794110767491e-05
-1.78321094503894e-05
-2.66079468074863e-05
-1.28965047738191e-05
-9.33613507997002e-07
-1.40590747567577e-05
-2.18389757642619e-05
-3.62216009293316e-05
-1.24914603968533e-06
-4.39509996655304e-05
-2.7136936509892e-05
-2.50896199124471e-05
-1.08262191954082e-05
-2.47550687201467e-05
-7.38107281251751e-06
-1.69883885565497e-05
-1.14905500008912e-05
-2.44032529053367e-05
-3.64743657243251e-05
2.29631082132016e-06
-3.56581295812815e-05
-1.5339553322297e-05
7.93165978280305e-07
-1.26509311725229e-05
-1.64159913233439e-05
-3.89896826865849e-05
-6.11970984698219e-06
-2.75934115407391e-05
-2.26364982452291e-05
-1.87244162565526e-05
-6.57111713420015e-06
-1.26733701258786e-05
-8.39292365496782e-06
-1.44162691752586e-05
-2.01507975130965e-05
-2.24534306916545e-05
-1.82365537238174e-05
-2.44514282609594e-05
-1.71384494099842e-05
5.58953254783019e-06
-2.15414485757977e-05
-8.98545994669954e-07
-1.17899829270101e-05
-1.06692660452728e-05
-1.44735451675862e-05
-2.19551351434503e-05
-2.26592307912033e-05
-1.08024253405194e-05
-2.10523796065259e-05
-8.91000952844809e-06
-5.88826395218534e-05
-8.07685280576478e-06
-1.18603909542672e-05
-2.53796474961205e-05
-2.14735337099613e-05
-4.83887214215384e-05
-3.22633823000184e-05
-2.08619379957932e-05
-6.38283396666065e-06
-1.31466503527703e-05
-1.01749341538195e-05
-3.05646088321749e-05
-2.41163422908271e-05
-1.18747526903509e-05
-2.4128937613286e-05
-3.24224998373593e-05
-1.34271645234642e-05
5.02506341718529e-07
-7.18252346643345e-06
-2.36298534279209e-05
-1.71069280272747e-05
-2.36206787544665e-05
-3.82923156588541e-05
-1.65692250328172e-05
3.51004797007564e-06
-1.04550642563248e-05
-6.29301569470527e-06
-2.5043568676385e-05
-7.33402191930232e-06
-3.967803382672e-05
-1.21296006580091e-05
-2.98471714871316e-05
-2.5576623919089e-05
-1.2021123599456e-05
-2.13253643733293e-05
-1.10552104465597e-05
-1.24345760028016e-05
-3.62983508186171e-06
-2.08263344731688e-05
-1.66921027642546e-05
2.24645243188323e-06
-1.76325722454219e-06
-2.51335512772821e-05
-8.71010477581164e-06
-3.48306679216579e-05
-3.11737721614685e-05
-2.5971381724039e-05
-3.70924714303559e-05
-3.66523060036349e-05
2.47760546359314e-06
-9.40556332390791e-06
-2.18098755343648e-05
-1.22125639489355e-05
-2.03290868994973e-05
-3.90553929164068e-05
-3.77594375611495e-05
-3.20307683623668e-05
-2.91597142847543e-05
-3.01416469207194e-05
-7.9174594235179e-06
-3.01367628182578e-06
-2.28645744645266e-05
-1.74092181114185e-05
-5.4777694279592e-06
-2.11397148528653e-05
-1.9623676601118e-05
-2.94858320831126e-05
-3.88251976200614e-05
-1.96284619609043e-05
-2.60050363603873e-05
-2.10286531683942e-05
-3.49558323650926e-06
-3.39606834425883e-05
-1.68030505176092e-05
-2.57662670243558e-05
-4.13457376125819e-06
-6.75675154303132e-06
-3.14546007703668e-06
-2.1822035234519e-05
-1.10118939273286e-06
-1.17845869768092e-05
-3.58291374799002e-05
-4.05137857852688e-05
-3.66260329287116e-05
-3.13290022656903e-05
-3.27313230994532e-05
-1.42440758860524e-05
6.12272331185563e-07
-3.24903566602614e-05
-2.11392255538237e-05
-2.98509199239209e-05
-2.56803260946202e-05
-2.47538289365265e-05
-3.07689632633142e-06
9.11670374967105e-07
-2.03355766504241e-05
-1.72424629425201e-05
-1.12573972635192e-05
-1.55867733325278e-05
-1.93332381984565e-05
-2.91881062301709e-05
-2.32758991021126e-05
-2.32092819015337e-05
-3.55771854193832e-05
-5.23908235022448e-06
-2.01685723670563e-05
-3.25809235518845e-05
-4.62243796991007e-06
-2.456400277826e-05
-5.37734788169417e-05
-2.81276997058447e-05
6.78092895635008e-07
-7.07597114680918e-06
-2.10679454789676e-05
-1.17010218938329e-05
-1.0945736253198e-05
-7.25644375144981e-06
-1.50820712218082e-05
-2.99417737763561e-05
-2.00473432248793e-05
-1.53757671229483e-05
-1.45386245829375e-05
-2.75789772767164e-05
-2.12147929496531e-05
-3.21241690757008e-05
-2.57259132793201e-05
-2.95927031127655e-05
-2.88314355792791e-05
-2.20932465538219e-05
-3.2527093206899e-05
-9.399244357919e-06
-9.27053968157944e-06
-2.94771545030407e-05
-1.49240522180029e-05
-2.55961896431628e-05
-2.31302154953208e-05
-3.70262629914184e-05
-4.76817975763748e-05
-1.43274022780951e-05
-2.46108655217773e-05
-3.20346376821494e-05
-2.16401085157999e-05
-6.56170254491088e-06
-2.52287097729723e-05
-2.43313245303321e-05
-5.96636125637647e-06
-3.42138310163916e-06
-1.79288443969814e-05
-2.1205683568222e-05
-2.48507035203774e-05
-1.03476494524184e-05
-2.38844391978425e-05
-1.09774453756685e-05
-1.18964664046357e-05
-3.68017071872418e-05
-4.13323440950022e-05
-2.9887887382402e-05
-3.10315233507872e-05
-3.61344632365271e-05
-3.52631529686615e-05
-4.00105247825657e-05
-2.88139446458316e-05
-2.98397623598542e-05
-2.82573876354967e-05
-2.31003525248464e-05
-2.38428894845538e-05
-1.36463950945746e-05
-2.40474258479626e-06
-2.60325565914984e-05
-2.59316469042325e-05
-1.00781246021768e-05
-2.78853559258536e-05
-9.85485972976718e-06
-9.9493554225926e-06
-1.02899124600225e-05
2.9397423540086e-06
-3.0198936651282e-05
1.65830221348343e-06
-3.01035825764512e-05
-8.06289338155403e-06
-6.57449431340064e-06
-1.23065764252547e-05
-1.10056111083366e-05
-9.48197582917631e-06
-3.14492044667437e-05
-2.14593373667584e-05
-1.24688037044172e-05
-1.17097003264307e-05
-1.61541100398975e-05
-2.04800154692573e-05
-7.69136795966142e-06
-2.13274761181828e-05
-3.4393215960677e-05
-1.99019530145743e-05
-1.02956425888125e-05
-2.05044756754127e-05
-3.00525526722227e-05
-2.54365498277042e-05
-2.76934241173599e-05
-4.17801316625904e-05
-2.19110970190771e-05
-3.34723313692123e-05
-1.34686209244829e-05
-4.03448912260205e-05
-1.00801874725666e-05
-1.04301990942187e-05
-3.21609189715819e-05
-1.22814094776247e-05
-2.00993894413382e-05
-2.76471616171114e-05
-1.57870892370661e-05
-7.67980212818516e-06
-3.74389586018841e-05
-2.90529241939482e-05
-1.37703979406149e-05
-7.72251236268733e-07
-1.14213471503309e-05
-1.88650197203992e-05
-2.28285862422473e-05
-4.67725672329361e-05
-2.48959840235703e-05
-2.13947248591338e-05
-1.67506133219626e-05
-5.01245098782894e-06
-3.97792376499037e-05
-2.44483978665301e-05
-2.94375296278798e-05
-2.67586262838522e-05
-1.08896811123292e-05
-2.23871027927051e-05
1.13141262968055e-06
3.60628148037679e-06
-2.9642187524276e-05
-2.09602884319603e-07
-4.25827611877573e-06
-1.11624976823784e-06
-1.29542709349153e-05
-3.15347019779649e-05
-2.28156882053785e-05
-1.68795759151516e-05
-9.54795824924209e-06
-1.56158457200924e-05
-1.25382923814108e-05
4.59451261787462e-06
-3.66101804461285e-06
-2.06119292616434e-05
-2.50511024254329e-05
-3.26346570517112e-05
-1.70669037546409e-05
-2.24031105063905e-05
-2.44125023800867e-05
-1.34821415266321e-05
-1.00256997164596e-05
-2.81595235326114e-05
-1.44667791085641e-05
-2.90234671112517e-05
-3.02095329453572e-05
-2.53054529808727e-05
-1.76450153381269e-05
-3.66762357709437e-05
-2.76769729441125e-05
-2.26109209149796e-05
-2.04011675782443e-05
-5.76527853587027e-06
-4.19848755139481e-05
-4.06942454922007e-05
-1.96343145598879e-05
-3.44750391100678e-05
-1.69712876573996e-05
-1.95298543891577e-05
-5.64948195543418e-06
-2.72665694567514e-05
-3.06963849403702e-05
-1.95333480880965e-05
-2.59325383798955e-05
-1.07111236599303e-05
-5.10638307742431e-05
-3.57317221691876e-05
5.53761865477589e-07
-1.71895015222523e-05
-6.91814842786576e-06
-2.06598061458849e-05
-6.26534653794968e-06
-1.83037604348375e-05
-1.71637697194558e-05
-1.33937065101956e-07
-2.18100404340981e-05
-1.4656794560716e-05
-3.15181403225742e-05
-2.45567922874397e-05
-2.11551379403071e-05
-1.71258911796365e-05
-1.38680964874805e-05
-1.11659288030239e-05
-7.1824121138412e-06
-2.34842489906606e-05
-2.64954237392733e-05
-3.27432726600479e-05
-1.16868580149504e-05
-2.06154722040513e-05
-2.20760241850382e-05
-2.0105778059228e-05
-1.83852481668903e-05
-2.22549863949417e-05
-1.75382247929611e-05
-1.74781544855018e-05
6.23690129645544e-06
-2.23041392704464e-05
-1.93010677383896e-05
-1.280016821075e-05
-8.86029324934798e-06
-1.66217846860911e-05
-1.64431367545504e-05
-1.61483293298404e-05
-2.68267856443073e-05
-1.24227347212868e-05
-8.53960841068838e-06
-3.48323618298247e-05
-1.23379385302259e-05
-5.65957332314494e-06
-1.23863723708973e-06
-5.98170314173002e-06
-3.96765115975462e-05
-2.27568923561381e-05
-4.34148870546796e-05
-1.71418033062135e-05
-2.26588875962931e-05
-3.46847146083863e-05
-7.15721908638561e-06
-3.28045222459888e-05
-3.36179318496221e-05
7.41291260060032e-06
-4.98936434212567e-05
-1.58349581881797e-06
-1.98851464221793e-05
-1.52709355932061e-05
-2.83286889718775e-05
-2.24635930893354e-05
3.46198703656117e-06
-1.67457219544722e-05
-2.45925189996851e-05
-1.89744252996423e-05
-3.18692274797224e-05
-3.40474106540643e-05
-3.4220379177141e-07
-1.83315179745428e-05
1.8632177852969e-05
-9.40014200667622e-06
-1.83258388628682e-06
-2.81833380702437e-05
-2.70377677990975e-05
-1.59542688892179e-05
-2.81477392282092e-06
-1.78378271063013e-05
-2.85939437633898e-05
-1.50201652803677e-05
-1.6470033945486e-05
-2.44485857268572e-05
3.18092532415691e-06
-8.09849133872782e-06
-1.11188419103112e-05
-1.10190853289111e-05
-3.07342620198488e-05
-8.36343283372921e-06
-4.60805824486486e-05
-3.08660544745526e-05
-1.98869467122673e-05
-7.30721127861462e-06
-3.25887822794173e-05
-1.1456215984282e-05
-3.7962537561626e-05
-8.37424918418707e-06
-3.23266557217586e-05
-3.84900013470816e-05
-2.4166728541086e-05
-1.23850548207019e-05
-1.29089848319074e-05
-2.60152514568239e-05
-2.46121296357543e-05
-1.57085519498377e-05
-2.16384143346742e-05
-2.16841899028238e-05
-5.34573869166962e-05
-2.18144335507733e-05
-4.31718223553725e-05
-2.50890220446421e-05
-9.13994845708706e-06
-2.94460723585554e-05
-2.97160396576626e-05
-9.65576672402088e-06
-1.38591006579992e-05
-1.66337595752314e-05
-3.62705821129626e-05
-2.53019820187642e-05
-3.52993646369816e-05
-1.05074006245689e-06
-1.58439556360415e-05
-2.5128842671465e-05
-2.52462225868172e-05
-3.77627834038264e-05
-3.03145907816056e-05
-1.631287626278e-05
-1.37892620563282e-05
-1.57732923094729e-05
-2.48108701645081e-05
-3.60103199514038e-05
-2.22703584744951e-05
-5.47768702716281e-06
-1.66009105645051e-05
-2.38123850962156e-05
-2.52105168453147e-05
-3.83895504689584e-05
-8.63336024600468e-06
-1.28196315752466e-05
-1.99166673174599e-06
-2.93706196649551e-05
-1.60864689217069e-05
-9.89149278442812e-06
-2.33824899492167e-05
1.28720402620467e-06
-1.74536832268313e-05
-4.71691382695662e-06
-7.70028433022419e-06
-1.23038233603264e-05
-2.22498073796664e-05
-2.80689392590607e-05
-1.68482329312875e-05
-1.68795881785922e-05
-3.88305334699695e-05
-2.07456269160855e-05
-2.62529336949791e-05
-9.87417693576086e-06
-1.55215064900033e-05
-1.24026937939216e-05
-2.83493630821224e-05
-1.93524131066893e-05
-3.13084853097373e-05
-3.07758543592874e-05
-3.55934312759926e-05
-2.959506142345e-05
-5.38399014383493e-05
-1.50469928823538e-05
8.25792851327311e-06
-8.18450066267983e-06
-3.10049794434142e-05
-1.58135154260062e-05
-3.14270349182568e-05
-6.3271547578527e-06
1.12942251710026e-06
-3.87866720866507e-05
-4.48545946423436e-05
-1.89692215908039e-05
-1.73084968380559e-05
-1.24788844610978e-05
-1.84680529688089e-06
1.43421941823675e-05
-2.21078756909703e-05
-4.16278257696791e-05
-3.05342801939842e-05
-2.29149071736402e-05
-3.49073303671967e-05
-1.16082412414894e-05
-1.91487727129797e-05
-1.60836497934673e-05
-6.67459666382093e-06
-4.26292982863916e-05
-2.77979320391092e-05
-1.74999744324338e-05
-1.80476557966902e-05
-9.36568214490575e-07
-2.57878873444656e-05
-2.04508780633117e-05
-1.49219434957279e-05
-2.91400499060428e-05
-1.6246627755173e-05
-6.48181146563253e-06
-1.7155083899734e-05
-2.40684249168504e-05
-4.68130117430557e-06
-6.20950807536053e-06
-1.80591199143992e-05
-2.49727845294004e-05
-2.80846441193767e-05
-3.40649299850661e-05
-2.03161821083304e-05
-5.04169025405413e-05
-7.89760635611366e-06
-4.97162734701513e-06
-1.90295789279225e-05
-2.09406574416902e-05
-1.74875870122652e-05
-3.016979942705e-05
-3.88483160571793e-05
-1.61770716455532e-05
-2.65728782243097e-05
-4.23837404626223e-05
-1.55188691708132e-05
-2.08609170246198e-05
-2.01417551967865e-05
-2.13390307779451e-05
-2.14411928061839e-05
-2.64903594116966e-05
8.26516419253331e-06
-5.08033119717306e-06
-3.2029211559405e-05
-1.01093853734189e-05
-3.10421690272294e-05
-6.53527826846305e-06
-1.60094020763156e-05
-2.31467337948068e-05
-3.66043657614448e-05
-9.78850948418604e-06
-2.93992852171303e-05
-4.50312142215013e-05
-1.59215332199637e-05
-1.61204296351012e-05
-1.71364506991975e-05
-1.78570237656658e-05
-2.28785604719731e-05
-2.42691024177326e-05
-1.06680750527483e-05
-2.51961422345084e-05
-2.72050100919578e-05
8.96316732413439e-06
-4.84170783192605e-05
-1.70418881813751e-05
-2.10852362203895e-05
-4.35872784893611e-05
-1.06101187197708e-05
-4.33469991694723e-05
-1.81666612741888e-05
-1.16465725058446e-05
-8.58643222493204e-06
-1.57837691455291e-05
-2.03306574063941e-05
-2.14128605469797e-05
-2.25757125542814e-05
-9.66881299810875e-06
1.00388874884827e-05
-1.14179521500668e-05
3.06471795861533e-06
-3.2676231665826e-05
-3.05965666913354e-05
-2.0324526074009e-05
-9.21059405839606e-07
-3.02596934460781e-05
-4.36974708850785e-05
-2.46909239342281e-05
-2.83136663221811e-05
-1.60097913763458e-05
1.22604025866443e-05
-2.65108414132455e-05
-1.9631210307687e-05
-2.38945062491453e-05
-3.05034949216481e-05
-2.28771789241105e-05
-1.28021243616455e-05
-3.85408307903248e-05
-6.6215738954022e-06
-2.1954039119449e-05
-1.9560516823873e-05
-1.53166648848584e-05
-1.10070758239305e-05
-8.67367884484125e-06
-1.92964286677694e-05
3.78089280539462e-06
-2.20849025987805e-05
-1.63274417426897e-05
-2.477251344146e-05
-3.18681398216939e-05
-1.27628872691881e-05
-4.33699273301301e-05
-3.36816913279741e-05
-3.08562435038839e-05
-2.96544275770115e-05
-2.35314803229857e-05
2.27194308762856e-07
-4.14505058677756e-06
1.89600834127458e-06
-3.45880732869829e-05
-2.65147755197599e-05
-1.38344093572959e-05
-2.86451040116197e-05
1.06390574904309e-05
-2.50703611715111e-05
-1.68062639302593e-05
-3.62701738041871e-05
-3.49340026791364e-05
-1.8278022114456e-05
-2.80298511277207e-05
-1.4857724063569e-05
-2.57039999710773e-05
-3.63817569929774e-05
-3.19164149484228e-05
-2.28654606863872e-05
-2.33156430246935e-05
-3.24141419116945e-05
-3.63423593989131e-05
2.85466351066879e-06
-2.42604706779991e-05
-2.12716778612765e-05
-1.09946599901347e-05
-3.8673454873276e-05
-2.13950748051756e-05
-1.23954508052904e-05
-2.54233433957019e-05
-2.3466832655217e-05
3.04576817313478e-06
-3.52314024696493e-05
-2.58959384424006e-05
-9.8883068394505e-06
-1.35641574994411e-05
-3.24440063415926e-06
1.10579018783256e-06
-9.62213709525903e-06
-9.32060490059657e-06
1.02210607511619e-05
-1.32562178314468e-05
-2.3711403986932e-05
-2.74049959469758e-05
-1.45903143200481e-05
-2.66958901502255e-05
-1.80026139998807e-05
-2.21699913679899e-05
-1.1288822056692e-05
-1.29273012455411e-05
-3.14167181186468e-05
-8.45165014928e-06
-3.04154721614372e-05
5.28617684830819e-06
-8.85635634211996e-06
-2.92711299596717e-05
-2.22977228909472e-05
-5.47279191291504e-06
-5.66836688825649e-06
-2.25215782017914e-05
-3.70548165761905e-05
-3.10097317457709e-05
-3.33377715053958e-05
-1.42779324563334e-05
-1.60252283652865e-06
-1.93777329931918e-05
-2.47913188539306e-05
-1.24942983405441e-06
-1.78613896279224e-05
4.78652509590483e-06
-3.14173006123903e-05
-1.72679856119306e-05
-1.10077424154064e-05
-2.50536801381553e-05
-2.95824913514172e-07
-1.96826757410268e-05
-3.40637612451453e-05
-2.75943802466786e-05
-2.10427273232997e-05
-4.37384480122298e-05
-4.43262736591985e-05
-1.99512559440804e-05
-1.43406366937728e-05
-9.07628774571844e-06
-3.94548965063524e-05
-2.9945779614898e-05
-2.53580379466235e-05
-1.86720902893801e-05
-1.35935362096767e-05
-3.11368179292515e-05
-1.43883270682849e-05
-1.17124841316887e-05
-6.27095404698534e-06
-3.3933755920457e-05
-2.95156097705075e-05
-2.27385033848574e-05
-2.04149204951013e-05
-3.09173507449738e-05
-3.61992599175435e-06
5.34088796258142e-06
-7.24986223330875e-06
-2.59817012145132e-06
-2.6428918934878e-05
-2.52983234144835e-05
-3.06506819963486e-05
-1.21306954555115e-05
-2.96729449913444e-05
-1.11126770797004e-05
-1.87710817506028e-05
-2.26257862532561e-05
-3.08908462276644e-05
-2.03110715535723e-05
-1.03256055458916e-05
-7.44224239394797e-06
-2.33370265667537e-05
-1.054379004756e-05
-3.23052900782835e-05
-1.4487620963755e-05
-3.02273392133392e-05
-1.39113070917998e-05
-4.73485026500032e-05
1.42402544541304e-06
4.21610818207111e-06
-1.85612028919729e-05
-4.64750228802777e-06
-6.78587909748154e-06
-1.23972698042655e-05
-3.05465012313113e-05
-2.88947071149565e-05
-3.69406611304033e-05
-2.53800265240536e-05
-2.72602264599576e-05
-6.79449889778522e-07
-2.77991328391374e-05
1.21122603691512e-05
-2.19822645283465e-05
-6.7652855309512e-06
-4.63813600669896e-05
-3.77910131785071e-05
-2.36240087100785e-05
-2.41280577614159e-05
-2.77983437721178e-05
-1.90853196072203e-05
-9.60131632561909e-06
-1.45800394970327e-05
-2.09684683668311e-05
-1.67772334053323e-05
-3.01405617408018e-05
-2.3607259095146e-05
-1.8057322456157e-05
-2.52629645480317e-05
-2.24013728032819e-05
-2.31070060059898e-05
-1.92954368761569e-05
-3.36490769154652e-05
-2.10826835898813e-05
-2.40651495012198e-05
-2.55670337056297e-05
-4.31640131748954e-06
-2.53765825572007e-05
-8.99374197669326e-06
-4.0115341660794e-05
-1.41727577376799e-05
-2.64076541224239e-05
-3.01433054422324e-05
-4.03032095559759e-06
-3.46435704257409e-05
-1.41605169863642e-05
-1.13936472304489e-05
-3.34283247588963e-05
-2.68568375748892e-05
-3.47270766619604e-07
-2.33836251482115e-05
-3.49759826887039e-05
-1.1878993114128e-05
5.08916066228609e-06
-2.40658552465293e-05
-4.66647979941629e-05
-9.28306526636757e-06
-2.85914588445785e-05
-3.67853798303835e-05
-2.00622910384265e-05
-3.67608476932331e-05
-2.22431119901456e-05
-6.6719500714363e-06
-2.15875321117167e-05
-1.62652440157092e-05
-7.6081218743494e-06
-4.84855184099939e-05
-9.42565929391072e-06
-2.97917733280321e-05
-2.48728969303218e-05
-3.21853019238483e-05
-2.54276743862755e-05
-1.46351417788088e-05
-1.69766619137171e-05
-1.61353141272233e-05
-3.14758415721061e-05
-1.49077431302568e-05
-2.81057995987038e-05
-2.49904681172035e-05
-9.00327364020268e-06
-1.26530389109834e-05
-3.42151689101662e-05
-2.73769588472692e-05
-1.24362907351305e-05
-1.68061455639342e-05
-2.77899677564899e-05
-3.26721870744936e-05
-1.9389083791608e-05
-2.91902861804379e-05
-1.11729382126183e-05
-1.87746142990445e-05
-2.784295346777e-05
-4.41399166116502e-05
-1.61166262441132e-06
-3.35522859892112e-05
-1.92693318284172e-05
-1.1354772558924e-05
-1.93826506973595e-05
-2.28649570081913e-05
-2.73383422170468e-05
-9.52816067881725e-06
-8.86387793430315e-06
-4.15229378408254e-07
-1.36144300545396e-05
-3.04780310746135e-05
-2.88882267981754e-05
-4.04595442884025e-05
-1.94677356732197e-05
-2.88325245309569e-05
-1.52489539162995e-05
-3.53531723872185e-05
-7.63954942535234e-06
-2.28750713304665e-05
-2.40698231277005e-05
-1.45452876156136e-05
-1.79849730814843e-05
-1.44348005212422e-05
-2.34094810286701e-05
2.90939319700986e-06
-4.21673194411471e-05
-1.52638380256766e-05
-1.68809881088293e-05
-3.27781265068795e-05
-2.97467520799925e-06
-5.00218140768357e-06
-2.06164537037733e-05
-1.19335197641141e-05
-2.12921170415457e-05
-2.00865001370667e-05
-3.0638286886631e-05
-1.55155831305312e-05
-1.58736002362145e-05
5.04516558165861e-06
-1.13561141043981e-05
-3.23586565543655e-05
-2.51072492830746e-05
-1.45584353439169e-05
-3.45611674663337e-05
-7.03349776625764e-06
-4.3323401800822e-05
-3.38458221235423e-05
-3.55593956136673e-05
-6.40345881298095e-06
-2.36563229414647e-05
-2.75313561171753e-05
-1.72834182874567e-05
-1.88206127344048e-05
-2.15250089297572e-05
-2.34145934736396e-05
-1.25816804611529e-05
-3.47566587594318e-05
-1.79733866907063e-05
-1.8498710481523e-05
-5.60934891710451e-06
-2.32300066088235e-05
-2.45669296462223e-05
-2.77294941486497e-05
-3.09099086292545e-05
-1.99699360134379e-05
-2.14773950047566e-05
-1.2160550919163e-05
-1.61265325524802e-05
-2.92925025200276e-05
-3.30172450434371e-05
-2.58455635182999e-05
-1.47801433566037e-05
-2.50625012485496e-05
-1.85402164781083e-05
-1.45820307018833e-05
-2.71344227668571e-05
4.06911959028567e-06
-4.20267351302843e-05
-8.99385308466496e-06
-1.35752648714595e-05
-3.12458539923034e-05
-1.44452014467864e-05
-1.49566557219159e-05
-2.56532044242812e-05
-1.27304696941419e-05
-2.69110126259551e-05
-2.97712854007614e-05
-2.64284170033897e-05
-2.64782411396891e-05
-3.04613239533503e-05
-2.42958692495094e-05
-1.49025115591606e-05
-1.98107534279919e-05
-2.47789847297596e-05
-3.78184072511581e-05
-1.27250077246471e-05
-3.2486450120208e-05
-2.08249369305479e-05
-3.19177833065824e-05
-1.40038999938387e-05
-6.43690712669938e-06
-1.35941175166251e-05
-1.63505731930821e-05
-3.33484850470528e-05
-2.22447010320437e-05
3.92170917023422e-06
-2.33942979791896e-05
-2.72960987393614e-05
-3.44679387002318e-05
7.33241308227629e-06
-4.16991599051751e-05
-2.36965820013061e-05
-2.98084089114589e-05
-2.54772407983999e-05
-2.29954107880878e-05
-3.56315915907119e-05
-1.07290653339528e-05
-2.27033908535517e-05
-4.10261402013804e-06
-1.84899788744523e-05
-2.99183484122972e-05
-1.7712759085384e-05
-3.19620444665136e-05
-9.58846097928333e-06
-2.70944007978005e-05
-2.7335403044769e-05
-7.71443321114847e-07
-1.43244971864589e-05
-2.37924336701785e-05
-2.73298039640613e-05
-3.41521418113888e-05
-3.79315763464088e-05
-2.64465493729116e-05
-2.79995473662326e-05
-3.43726810057649e-05
1.78454468283906e-06
-3.81172540147047e-05
-3.5033969503368e-05
-1.43084418807277e-05
-4.23014584275676e-05
-5.08086968860262e-05
-3.36068529815697e-05
-1.69235099020586e-05
-2.30688168400271e-05
-4.30978669224495e-05
-7.41704378079118e-06
-3.02247416411299e-05
-2.45224468804001e-05
-2.37373424797919e-05
-1.31088811520608e-05
-1.36721139201836e-05
-3.3231184639332e-06
2.07106423778496e-06
-1.82486085523757e-05
-2.03894280630086e-05
1.06584091269947e-05
-7.84276244964179e-06
-1.98543647684974e-05
-2.94648600267956e-05
-1.61223397533561e-05
-3.41704064263376e-05
-4.04044645801747e-05
-3.13461520637031e-05
-2.90405957984662e-05
-2.31786711184782e-05
-2.37497117683632e-05
-2.09274988221734e-05
-4.64297393322011e-07
-3.43434855475405e-05
-2.08726607729432e-05
-3.10856740816006e-05
4.04641428788036e-07
-2.4943142557372e-05
-7.60998723534371e-06
-9.31654808284532e-06
-1.67762118594404e-05
-1.17512247193532e-05
-6.65515474018209e-06
-5.57520673947555e-06
-2.81951219066722e-05
-2.0157203687207e-05
-2.67906265276043e-05
-4.48022656227633e-05
-3.17984267420803e-05
-1.97292478721218e-05
-2.59695043251589e-05
-2.82922783489972e-05
-1.01761358393451e-05
-3.35948655694658e-05
-2.19509390103593e-05
-2.31278886851265e-05
-2.22033030955369e-05
-2.72244723016615e-05
-1.27932056163997e-05
-1.07171316214539e-05
-1.87059321038203e-05
-1.80618287356021e-05
-1.08465179958877e-05
-1.81837334061231e-05
-1.09198759068253e-05
-2.96458964834393e-05
-4.55851106599112e-05
-2.17476785618266e-05
-9.89898500551352e-06
-2.50476241538819e-05
-2.63249958530891e-05
-2.47726933757826e-05
-2.31917165127491e-05
-2.50789064913118e-05
-1.88327904278106e-05
-1.14109568008594e-05
-4.60808882137201e-05
-2.80380101679661e-05
-2.92212286571087e-05
-4.26513325868976e-05
-2.91468905107252e-05
-3.41476792568807e-05
-1.78500181565066e-05
-1.62028217097793e-05
-2.91541499427506e-05
-1.96699367216639e-05
-2.28302035762961e-06
-3.20682186431445e-05
-1.53466596322137e-05
-2.45303390826096e-05
-1.6088432031529e-05
-3.9982447907589e-05
-1.32474538098281e-05
-6.24137426153109e-07
-2.93674786313583e-05
-1.41504053193578e-05
-2.82680758730754e-05
-8.72038522556742e-06
-2.26658442650417e-05
-1.36882107704894e-05
-1.89583080276867e-05
-9.23219790191376e-06
-1.68245828692845e-05
-2.53411356791226e-05
-3.17668237563042e-06
-2.2674458378805e-05
-2.36250750342676e-05
-2.84961332657907e-05
-3.6299048935696e-05
-1.65959248865866e-05
-3.15252652492821e-05
-3.77454157525363e-06
-3.08724720691225e-05
-3.22343309407187e-05
-1.0284520821486e-05
-1.65052380277044e-05
-2.8105996637233e-05
-2.79722418307965e-05
-3.27017731145521e-05
-9.85011400636581e-06
-2.56980536121901e-05
-2.59009509905587e-05
2.70848309655453e-06
-1.97157752292974e-05
-2.31031805254073e-05
-4.74965154214297e-06
-3.19930155963417e-05
-1.99340354451437e-05
-2.35216367083292e-05
2.9463119983141e-08
-5.87284985675214e-06
-1.24952543733003e-05
-6.86738689365881e-06
-9.37975206978971e-06
-4.22577662408368e-05
-2.04630879287831e-05
-3.41307250229159e-05
-2.02492741393801e-05
-2.57347079202819e-05
-2.24656048026864e-05
-4.91144145783358e-05
-1.70336356483638e-05
-2.99995234204409e-05
-2.68103781600603e-05
-2.7875673340988e-05
-3.02994200196868e-05
-3.76726640343135e-05
-5.65888870978462e-06
-6.08822497707573e-06
-2.05458281423085e-05
-3.36138387394293e-05
-1.52814039776675e-05
-2.98146280904056e-05
-2.95017255341954e-05
-2.15009283134475e-05
-2.72911178923905e-05
2.14949400194208e-07
-2.35391465278477e-05
-2.22040851854894e-05
-1.96168060661999e-05
-1.19600200177884e-05
-1.00307774871175e-05
-3.63419553633447e-05
-2.06569634468494e-05
-1.40216258148871e-05
-4.12417638305024e-05
-7.33151740869747e-06
-1.9519298293676e-05
-3.64479128187367e-05
-2.59371481289625e-05
-9.13023979862177e-06
-3.31553877457392e-05
-1.48147874627665e-05
-2.47126871145453e-05
-2.78670839225222e-06
-2.10604535919569e-05
-2.72777667835594e-05
-1.28780469292095e-05
-8.86155985037527e-06
-3.58915933883095e-05
-2.66656924611117e-05
-3.36051885638181e-05
-2.67544162130966e-05
-6.71831615025664e-06
-8.21686164095809e-06
-9.46559000553846e-06
-1.79047676023877e-05
-9.18793828152759e-06
-1.85077569966257e-05
-1.15074622888707e-06
-6.36035893126918e-06
-1.09147300532147e-05
-2.51598687009869e-05
-1.30401195132381e-05
-1.21156854269259e-05
-4.38555927603219e-05
-3.24815252672318e-05
-1.47511372886263e-05
-3.23161292004051e-05
-3.40374186275054e-05
-2.96393023779019e-05
-2.06542547761714e-05
-1.44828019723023e-05
-1.84433082418759e-05
-3.31261781930461e-05
-2.03875749303145e-05
-2.5109684296477e-05
-1.62281794409827e-05
-2.11495528648047e-05
-1.26494295869859e-05
-2.68155579658224e-05
-8.59570066031896e-06
-8.27551147766946e-06
-1.13237951388452e-05
-1.05905556361627e-05
-3.08291118764372e-05
-3.26667610456742e-05
-2.29266691474561e-05
-1.66185382005234e-05
-4.02018888717913e-05
-1.83094254903477e-05
-4.74317874852742e-06
-8.27363547796919e-06
-7.76314214776629e-06
-1.52388635170504e-05
-3.94942520990848e-05
-2.26390278346052e-05
-2.33399335123242e-06
-2.86159686899898e-05
-2.34728664725319e-05
-7.04203121823846e-06
-2.96147491547258e-05
-1.10666391187335e-05
-1.47194322073194e-05
-1.89800895619729e-05
-4.49049176434113e-06
-4.59984044502975e-06
-2.11917498569093e-05
-1.37943224797197e-05
-2.5917285276334e-05
-3.58418770011437e-05
-3.38667232717269e-05
-1.96524407009268e-05
-1.36518437243114e-05
-3.48562363163655e-06
-1.3295171035779e-05
-5.31765785213261e-06
-2.2180714063174e-05
-1.99868935301458e-05
-1.35627691258957e-05
-2.05630281877164e-05
-2.29362243077e-05
-2.53456287875385e-05
-3.27842350229537e-05
-1.29694757280518e-05
-3.28132941691599e-05
-2.84359406651478e-05
6.6077900206449e-06
-1.80838439622088e-05
-1.68081672994404e-05
-1.27257062876777e-05
-2.21653334259728e-05
-2.39190499706e-05
-3.13078214481421e-06
-1.3319404413951e-05
-1.65244777497519e-05
-3.5769282853884e-05
-1.9984354047957e-05
-2.47487117439633e-05
-5.35754619463385e-06
-1.85461900009652e-05
-8.11485323374183e-06
-1.21035557388605e-05
-1.08871773422538e-05
-2.89115803801955e-06
-9.74485928602409e-06
-2.33982787247633e-05
-1.78664197138499e-05
-2.44032799485409e-05
-3.06677917972746e-05
9.12027976323331e-06
-1.18970936339109e-05
-3.72853581895824e-05
-8.40508899285203e-06
-1.16294575317186e-05
-1.67684795229127e-05
-6.49787610374345e-06
-2.02990378236485e-06
-2.2535536961334e-05
-2.67504311941603e-05
-7.74353532072814e-06
-4.67074430481481e-05
-2.9063091770818e-05
-9.06978763552438e-06
-2.01610954766297e-05
-5.65883796578397e-05
-2.02671218572614e-05
-6.6722967926783e-06
-4.48757944015118e-05
-3.07212142902041e-05
-3.156577668387e-05
-2.66131046653704e-05
-2.37696242077308e-05
-1.76300683416868e-06
-1.79595430077811e-05
-6.35168612187368e-06
-8.20102817457011e-06
-2.09103230327828e-05
-1.68720825063551e-05
-2.65596508565134e-05
-1.92990935768909e-05
-3.45031165462912e-05
-1.5007487765289e-05
-2.62179101035514e-05
-3.25021708339132e-05
-2.14142031841923e-05
-4.89098711244182e-05
-2.60214532774921e-05
-3.88425803089402e-06
-3.27028235658047e-06
-2.4292914589837e-05
-2.18424088429304e-05
-1.08157675607232e-05
-7.15205730785809e-06
-2.01087663279422e-05
-3.04413314950369e-05
-1.35645849099875e-05
-1.87765148922512e-05
-2.28449350315507e-05
-1.98536994037438e-05
1.90921020187669e-06
-2.90436820217117e-06
-2.87467295993718e-05
-1.79934140631458e-05
-2.34315576941684e-05
-1.3888786766747e-05
-1.96399556035289e-05
-2.22153381982207e-05
-9.06211058284329e-06
-2.80372893788141e-05
-3.44085625843222e-05
-9.15325670923102e-06
-3.59401606283431e-05
-2.7146995340029e-05
-2.06797938210025e-05
-2.61014518073456e-05
-1.35011553380189e-05
-3.22583362831347e-05
-2.75493996594815e-05
-3.58015370931348e-05
-4.30772973181662e-05
-2.19380666117592e-05
-1.72160829586844e-05
-2.42869410090789e-05
-4.07284038875562e-05
-3.59607123373884e-05
-3.57397027623735e-05
-3.68305698444917e-06
-1.93860248395064e-05
-1.06258681519623e-05
-3.60181521704515e-05
-4.07121638985004e-06
-1.17940173398179e-05
-3.65374826207072e-05
-2.56782664386234e-05
-1.90370373866463e-05
-2.27515651447915e-05
-4.17699257979838e-05
-6.12581770918215e-05
-3.33161639145753e-05
-3.33497070142661e-05
-1.484355375138e-05
-3.34741305019955e-05
-3.22062079352903e-05
-3.85950560146593e-05
-1.58184337324858e-05
-1.81946480372319e-05
-1.77741527873197e-05
-2.69080444134445e-05
-3.0443066499667e-05
-2.84512313114168e-05
-1.80442228024076e-05
-1.32243053788961e-05
-2.84084475301636e-05
-1.82945808491867e-05
4.38027042653549e-06
-2.41169916857026e-05
-1.84993261456863e-05
-2.28476846661337e-05
-1.65125561441077e-05
-2.76067675896731e-05
-3.8520040232462e-05
-2.89617026540024e-05
-2.64398450527238e-05
-1.09065526091098e-05
-1.97484991922082e-05
-1.45781907431466e-05
-2.48348053964458e-05
-2.57820622437745e-05
-1.15795520823705e-05
-8.64788034163095e-06
-3.69201827345105e-05
-2.11649907089042e-05
-2.23943293728979e-05
-1.46343257054207e-05
-1.78234762893698e-05
-2.87022039852846e-05
-3.54985546709711e-05
-1.63380278477711e-05
-2.39932958271814e-05
-1.84542439590577e-05
-2.15271923454906e-05
-2.17413585343715e-05
-1.47367759842363e-05
-4.098453285164e-05
-2.91667152513876e-06
-2.73937835431139e-06
-1.68584517284622e-05
-2.19838965503093e-05
-2.24502237254235e-05
-4.11545025088775e-05
-1.31333996511458e-05
-1.83721652814884e-05
-2.95548050468998e-06
-1.86077838321782e-05
-1.8116633514121e-05
-1.97990774561186e-05
-2.87160702528834e-05
-2.47170427968356e-05
-1.20303862978802e-05
-3.58962540103822e-05
-4.19573732550126e-06
-1.75479430706098e-05
-3.25752751323723e-05
-3.79691584569594e-05
-2.69561551621067e-05
-2.71905891237866e-05
-1.74408677515371e-05
-2.39832765678218e-05
-3.59777202662545e-05
-6.36242049434638e-06
-2.1577585998793e-05
-3.34973338030126e-05
-1.85811263110612e-05
-2.84799081758057e-05
5.98969311313619e-06
-2.23701586857801e-05
-3.21248306108132e-05
-9.39204119291552e-06
-3.02073220866347e-05
-3.35526099683421e-05
-3.08508677944786e-05
-3.50747936016707e-06
-2.68839155993703e-05
-4.56530441703628e-05
-2.36587021276922e-05
6.54166979998493e-06
-1.86882738944844e-05
-3.49434022217389e-05
-2.46482351004564e-05
-1.85756859503799e-05
-2.64911239525178e-07
-3.45637782887527e-05
-2.24128617902755e-05
-3.5904087419619e-05
-2.55447221745885e-05
-3.28612317153697e-05
-1.69907117748118e-05
-3.51809471800247e-05
-3.3461908627849e-05
-2.47569006135456e-05
-3.31228543841051e-05
-1.83893406432651e-05
-2.50201337148619e-05
-2.59766926391907e-05
-1.82722897028404e-05
-2.09286400169624e-05
-2.72264362706523e-05
3.15956835572345e-06
-7.19664817746985e-06
-2.65826795211137e-05
-2.92953906455856e-05
-2.50459795731868e-05
-2.62296188668766e-05
-1.24674354024806e-05
-9.93866771506114e-06
-6.47023257656801e-06
-2.90318120091952e-05
-5.22573146604572e-06
-3.01804090745398e-05
-1.98173061181199e-05
-7.8272119470094e-06
-2.55365399474433e-05
-2.72731293988935e-05
-2.47393283700418e-05
-2.54827787186315e-05
-3.89939639355443e-05
-1.58715446115593e-05
-4.54543078649658e-05
-6.21612937455829e-06
-2.46576822000572e-05
-1.24133060037856e-05
-4.71708761890363e-05
-2.6796923766167e-05
-7.37229510966085e-06
-2.73789328433897e-05
-2.74618702587965e-05
-1.90012271860452e-05
-1.64557451338412e-05
-1.25318403537011e-05
-2.40835035582779e-05
-2.65560975277319e-05
-6.59652117753434e-06
-1.49985716409613e-05
-2.72520341401358e-05
-2.23159281361041e-05
-2.57484483373559e-05
-1.94177762340363e-05
-1.60161463733505e-05
-1.74007234223161e-05
-6.31035927961392e-06
-1.1820625608373e-05
-1.43131129541348e-05
-2.19385287455216e-05
-5.15990533609231e-06
-2.91118800556165e-05
-1.51998514238359e-05
-1.26485383977457e-05
-8.60120040004553e-07
-1.82848837005191e-05
-1.64032457927613e-06
-1.6842832979874e-05
-6.54242767612803e-06
-1.24129666541643e-05
-1.08775913006863e-05
-1.09476211890427e-05
-1.08925063310083e-05
-1.46038316402522e-05
-1.89697066102952e-05
-3.49094681978607e-05
1.20838239358214e-06
-1.63146792142054e-05
-2.29513105013774e-06
-1.66771370647657e-05
-2.27761225188729e-05
-1.20842311798272e-05
-9.68104299627034e-06
-1.55451835074274e-05
-2.01988637221365e-05
-2.15496628753062e-05
-2.01567431189677e-05
-1.716434728735e-05
-1.59132530900199e-05
-1.80730062249591e-05
-1.90954131879311e-05
-2.89875180349702e-05
-2.40119947767731e-06
-1.80139726776998e-05
-3.39234658107096e-05
2.81473253888232e-06
-1.16344739861044e-05
-1.12380796292619e-05
-3.72434768022661e-05
-1.4172474285423e-05
-3.42968477419725e-05
7.8848101112941e-06
-5.49959736582248e-05
-2.00594436534597e-06
-1.22591362753892e-05
-3.10021539526694e-05
-2.50105115690977e-05
-2.95175133426712e-05
1.10213423489103e-05
-2.22590876106958e-05
-9.92402173606821e-06
-1.69094241726117e-06
5.68321606620822e-06
-2.45781086404968e-05
-2.43250281637459e-05
-1.40974040945488e-05
-1.75516255264725e-05
-1.29983718811865e-05
-1.20853235037589e-05
-2.25737214250532e-05
9.68914836559117e-06
-8.8800387762315e-07
-2.18263385400663e-05
5.0277153052555e-07
-1.83640181883039e-05
-2.73183829236313e-05
-6.526528196519e-06
-8.6982601139197e-06
-3.86982937814558e-05
-3.37053541020744e-05
-9.81057028469552e-06
-2.59376906580924e-06
-2.85059138287688e-05
-2.07754732678476e-05
-1.85410951725696e-05
-1.55325501696861e-05
-4.10705353743019e-06
-1.16186250045776e-05
-1.81385350051171e-05
-2.73253705965019e-05
-3.03123623456409e-05
-3.13155035593027e-05
-2.26272533840565e-05
-2.94585239909824e-05
-1.97372918679343e-05
-3.18152087371694e-05
-1.72351576786932e-05
-1.18415682434911e-05
-1.37151154772847e-05
-2.93481276368229e-05
1.58902082357345e-05
-2.17493476020979e-05
-1.88510730343099e-05
-1.38873094438145e-05
-1.19241531910675e-05
-1.59185279934095e-05
-2.50919519493865e-05
-3.50628984322812e-05
-1.83777927266039e-05
-2.88114239868569e-05
-1.80274710209009e-05
-1.74766539762788e-05
-2.74330725979157e-05
-1.37265424549542e-05
-8.40411593391017e-06
-1.21292180110134e-05
-2.04601487816741e-05
-2.69031736082484e-05
-2.31312156102734e-05
-3.43832871672227e-05
-4.36221512061588e-05
-1.06432949450311e-05
-1.9830941519763e-05
1.94680366407037e-06
-8.24579904220443e-06
-2.87375539951274e-05
-7.34273857885873e-06
-8.3151574331212e-06
-3.1544990288995e-05
-3.02168952624364e-05
-9.21580928567705e-06
5.24097814667912e-06
-2.55186287690832e-05
-3.50466530506481e-05
-2.94303878212985e-05
-2.95342104084141e-05
-1.90670657097561e-05
-4.09551650906299e-05
-5.3274426915178e-06
-2.85130957893648e-05
-2.06192967082755e-05
-1.5639302956064e-05
-3.27932248413979e-05
-2.07796389377517e-05
-5.31052870157891e-06
-2.50244409660839e-05
-1.92564098869536e-05
-3.19378225477945e-05
-1.25145348076258e-05
2.4040273339313e-06
-3.26918536728739e-05
-3.42866724339348e-06
-9.60640110740852e-06
-7.90022524187012e-06
-3.0561400832434e-06
-1.93818642116653e-05
-1.34111234803183e-05
-2.54840204673886e-05
-3.72317826767392e-05
-2.18860609440066e-05
-1.90284482459822e-05
-1.4469098934483e-05
1.5740154414353e-06
-1.9365737367482e-05
-5.76516405513066e-06
-1.8501867288818e-05
-2.54195575352706e-05
-2.82671319734633e-05
-3.12938175349632e-05
-9.16389583344059e-07
-2.90672863543651e-05
-1.40188708578173e-05
-1.20190470866404e-05
-2.00687193952285e-05
-2.68142069697459e-05
-2.75543539463943e-05
-2.80257824064546e-05
-4.54125695256377e-06
-3.45975815055062e-05
-2.35088253087773e-05
-1.80470557402772e-05
-2.55333113124464e-05
-1.16710847842704e-05
-3.55983474917687e-05
-1.73717601929339e-05
-2.39207309164027e-05
-2.97072832499708e-05
-3.1438971340642e-06
-9.86812977328417e-06
8.80830505441042e-06
-2.74895702068463e-05
-3.70292512881525e-06
-1.81678792092584e-05
-1.26500299491536e-05
-1.1787537946794e-05
-2.53682920411103e-05
-4.08952506059917e-05
-9.39397353978336e-06
2.57946654622966e-06
-1.39163327510264e-05
-2.73975700764535e-05
-1.0817326759464e-05
-1.38530711568958e-05
5.82776937696624e-06
-1.75533527024177e-05
-4.74509543492294e-05
-1.90695107723359e-05
-2.55379442649621e-05
-1.21688293168764e-05
-3.41471548133734e-06
-2.68719340236005e-05
-2.95715413244908e-05
-2.22108357453027e-05
-4.27357173757614e-05
-1.11860451424018e-05
-1.02936001170163e-05
-2.90270794932819e-05
-1.58476452102125e-05
-3.16943679111788e-05
-7.76612863113974e-06
-5.56625758690423e-05
8.37018459938714e-06
-1.47340385612046e-05
-2.00849130095553e-05
7.89504517978693e-07
-3.5599090468388e-06
-1.58360293855688e-05
-2.52941467712528e-05
-2.41923661350773e-05
-3.5486842037284e-05
-1.45618911649895e-05
-1.91336937921133e-05
-2.52174624849193e-05
-1.0346091465125e-05
-4.71117279427049e-05
-1.55208112353994e-05
-1.11940488486881e-05
7.96446761510548e-07
-2.25850594636821e-05
-1.80743329538745e-05
-2.73459774176909e-05
-2.34141810742288e-05
-4.73401513692777e-05
-2.34403589510308e-05
4.3772916812348e-06
-2.70810227661725e-05
-8.33847434686937e-06
-3.10983085854182e-05
-2.91043968534354e-05
-1.49566336360021e-05
-2.42397358501272e-05
-2.6437471065515e-05
-2.56088976153248e-05
-1.52371247654192e-05
-2.45701247529575e-05
-8.50593493408769e-06
-2.14550610322758e-05
-1.86943565785731e-05
-4.90177812200399e-07
-9.30600922972773e-06
-2.53321911973857e-05
8.14862650871951e-06
-3.86408558189345e-06
-1.50155336049745e-05
-1.46609118517307e-05
-1.52248658925647e-05
-2.9348607114946e-05
-1.87536856655439e-05
-3.34247595811841e-06
-9.8997218059911e-06
-1.59718994519112e-05
-5.51349984875286e-06
-5.60004139006333e-06
-1.20634830620946e-05
-9.51588566559791e-06
-8.29246135921306e-06
-2.21285947495906e-05
-2.0703565354184e-05
-3.94828239367077e-05
-1.51545879401593e-05
-1.32423042844059e-05
-3.97065649200743e-05
-1.55205942174521e-05
-1.61571262756657e-05
-6.23637905939491e-06
-7.32854457644152e-06
-2.74457702391032e-05
-3.49252100994671e-05
-2.39512367783343e-05
-1.3986638566479e-05
-2.21154858205846e-05
-2.13093943226041e-05
-1.84227164531841e-05
-3.60782809751029e-06
-1.28165676173572e-05
-2.96337983939025e-05
-6.12504616286761e-05
-2.08400242024982e-05
-2.38294208135886e-05
-8.13872575918993e-06
-3.18477070575212e-05
-1.35161320607716e-05
-4.52937941950253e-05
-3.71324366607376e-05
-2.07127541193266e-05
-2.97229556029558e-05
1.15717809318022e-05
-3.71983935199452e-05
-3.36334830110788e-05
-3.48257783355375e-05
-3.86308692420241e-05
-1.96121233189466e-05
-1.57247115082303e-05
-2.8152740844517e-05
-5.24963878691262e-06
-3.75895354645338e-05
-1.65833642240698e-05
-1.28478811043804e-05
-2.79202161023343e-05
-1.84736012691509e-05
-2.37627991162461e-05
-7.87677561981274e-07
-1.37711996400693e-05
-1.96625314830152e-05
-3.51743735831091e-05
-3.82023780772741e-06
-2.40852774369974e-05
-3.18291189649693e-05
-2.86478447682674e-05
4.0441208892753e-06
7.97961834234749e-06
-2.1029054959263e-05
-3.56620483572836e-05
-1.73730285086681e-05
-1.20233954695732e-05
-2.14488454169765e-05
-1.6274875015295e-05
-1.68275889011216e-05
-3.96951098152273e-05
-2.80451393433529e-05
-4.73554391416605e-05
-6.17758512816885e-07
-2.26271597748992e-05
-5.13682825819675e-05
-1.44431403792513e-05
-2.4954966737419e-05
-2.60227661207348e-05
-1.50496893222762e-05
-3.0075193928177e-05
-2.66524808923153e-05
-2.81912909410367e-05
-3.22062865183649e-05
-1.4010401301725e-05
-4.10384365325173e-05
-2.07945185831638e-05
-1.93271513952876e-05
-1.89037844839429e-05
-1.75468023418385e-05
-1.5511194106566e-05
-1.51800440441585e-05
-1.86492090584774e-05
1.41645632460369e-06
-1.27076616803093e-05
-2.00895282881259e-05
-2.12657759745082e-05
-1.41220808954682e-05
-2.19555584020298e-06
-3.51605098426646e-05
-4.95678871533523e-06
-4.93118474295979e-06
-3.28000286218255e-05
-2.14424842033234e-05
-3.33159697131137e-05
-1.7942228578474e-05
-1.41286080945826e-05
-1.37413841016442e-05
-1.14011088786398e-05
-3.49383906875375e-05
-9.8451556604738e-06
-3.68100794820869e-05
-3.74831997792502e-05
-3.33357921763684e-05
-4.2124201841656e-05
-1.48273581929023e-05
-2.91225415033764e-05
-3.36034008777617e-05
-2.55588005420305e-05
-1.46215641644296e-05
-1.21191378693018e-05
-1.68784452345323e-05
-9.11671342802022e-06
-1.24689323894477e-06
-2.16096566355972e-05
-2.56044102124489e-05
-1.51933711311409e-05
-2.45838534510425e-05
1.18754503591376e-05
-1.55546053231648e-05
-2.23907959538891e-05
-2.44735838951523e-05
-1.09637473203674e-05
-2.76855234239607e-05
-1.5268409966275e-05
-2.70207278922626e-05
-3.46962811570434e-06
5.19904591004944e-07
-1.72928552304398e-05
-3.21016034159667e-05
-1.9109646615531e-05
-2.85505385916233e-05
-1.64133238298798e-05
-7.14747520498255e-06
-4.51578995765824e-05
-1.8696383074823e-06
-2.15407432179543e-05
-8.02888765815678e-06
-2.97038114729713e-05
-2.84075956858618e-05
-3.34814225478658e-05
-3.61329970021322e-06
-1.82774451353532e-05
-4.67381411461088e-06
-2.39777362513797e-05
-2.2774625943301e-05
-2.26622458421746e-05
-2.76274384386643e-05
-2.10588388569505e-05
-4.88533290588635e-05
-2.01412461466679e-05
-2.95658242569316e-05
-2.14840545748314e-05
-3.43402194767252e-05
-1.48869501152121e-05
-2.71230035025526e-05
-2.15003118449452e-05
-2.5769719271319e-05
-1.76592836205758e-05
-2.15551116929207e-05
-2.34915547715196e-05
-2.63482094456619e-05
-1.69823529059461e-05
-3.94007445120571e-05
-2.39155087905184e-05
-3.44938179346973e-05
-2.45007021147519e-05
-1.5179956224573e-05
-2.29831001749931e-05
-3.17223746292969e-05
-3.72057295664269e-05
-2.35138421826019e-05
-1.28264937440444e-05
-1.33523344746126e-05
-1.14390169533424e-05
-2.59381873258022e-05
-2.05592244635426e-05
-1.70355231196044e-05
-5.76665574542767e-06
-3.84206380661147e-05
-2.8738217435748e-06
-3.50247474358799e-05
-1.4945748973619e-05
-3.0292178922596e-05
-2.97083983916097e-05
-3.31836846384384e-05
-3.49392150006023e-05
-6.78494511076075e-06
-2.53409569307347e-05
-2.24655489624592e-05
-2.75732227304131e-05
-2.04008104072036e-05
-3.44698495812312e-05
-2.26630201454232e-05
-4.22848533858669e-05
-7.60536143231637e-06
-1.24863730910991e-05
-3.09115173817578e-05
-1.6907288606501e-05
-9.20775474136476e-06
-1.62247656932595e-05
-2.76125012361473e-05
1.98552794585101e-06
3.82796101927112e-07
-3.76970797210687e-05
-3.42327686069065e-05
-3.95252587112961e-08
-1.4863860654355e-05
-2.14440922911188e-05
-6.82580709142685e-06
-2.26502884193209e-05
-1.58390271079034e-05
-2.19809871565592e-05
-1.19204534802423e-05
-8.75767473712474e-06
-2.66057816483636e-05
-2.17143108864942e-05
-2.4389774478956e-05
-2.39574007608027e-05
-1.94256527237539e-05
-3.72905930570255e-05
-1.72023915058694e-05
-6.33116172217802e-06
-3.76138169323199e-05
-5.77911720835e-06
-3.62093912347456e-05
-2.74269292070135e-05
-2.90803995411531e-05
-3.77484552193501e-05
-7.62365207985731e-08
-2.29890209395255e-05
-9.02943609508815e-06
-1.0035425636093e-05
-1.48391525877585e-05
-3.37845958575498e-05
-1.91517074911765e-05
-1.49499213697204e-05
-1.86495260952559e-06
1.38440154992839e-06
-1.63897792687378e-06
-2.0165476918755e-05
-2.71898237104422e-05
-1.36621734476576e-05
-6.70113855197525e-06
-2.95504527049757e-05
-1.96548199597591e-06
-1.19517967212993e-05
-1.04939488067131e-05
-1.57699076908325e-05
-2.20464265984694e-05
-9.54789537841037e-06
-3.08983304040418e-05
-2.84619533873517e-05
-2.22325342942372e-05
-3.85455662979877e-05
-1.89081463736363e-05
-3.21516474381133e-05
-1.77242439775313e-05
-2.35757913379358e-05
-2.55812624990869e-05
-7.2533067106636e-06
-1.20675530142543e-06
-2.89078763101325e-05
-1.65338053768432e-05
-2.00262963967301e-05
-1.55332225250135e-05
-3.3786844537744e-05
-1.46928804493952e-05
-8.54739373875009e-06
-1.3904297042841e-05
-2.42108635273706e-05
-2.64199706284338e-05
-6.24360974791042e-06
-3.38135651775865e-05
-4.08224227479817e-05
-1.99203893952566e-05
-2.2506625659232e-05
1.09202899914997e-07
-9.79157556864462e-06
-1.2075464297246e-05
-5.74331373699499e-06
-2.48881823288526e-05
-3.22790797491817e-05
-4.01207764421298e-05
-3.62327838119646e-05
-3.31488253474052e-05
-1.82664809165468e-05
-1.73386322776657e-05
-3.07411479590478e-05
-3.70166639264607e-05
-3.00231663808789e-05
-2.21946743275726e-06
-1.54041605078348e-05
-2.46529573619344e-05
-4.48554761494498e-06
-3.6817233621177e-05
-1.74647623663816e-05
-2.99337663758063e-05
-2.44582414761975e-05
-1.5826627362118e-05
-2.0439133461061e-05
-2.29788387713765e-06
-4.93774588823934e-07
-2.16432118917991e-05
-4.45611932158741e-05
-3.7473281530536e-05
-1.90081864838447e-06
-1.37755197829777e-05
-3.54785864367619e-05
-4.26916568791075e-05
-3.57190639395736e-05
-1.99024526169966e-05
-4.19798745525402e-05
-3.80526945105186e-05
-2.2618398721392e-05
-2.69241154597483e-05
-1.95397777695367e-05
-1.52924027661177e-05
-2.30135356354418e-05
-1.76489193890727e-05
-6.21062264392856e-06
1.71109829170929e-06
-1.62521269007139e-05
-3.98179609583774e-05
-2.34704997643288e-05
-2.95778609589408e-05
-2.49876196648e-06
-8.909245475322e-06
-1.96338544064165e-05
-1.06179511445267e-05
-2.57588206843527e-05
-4.3798937204902e-05
-4.19265573256752e-05
-1.16025760560837e-05
-1.81241932715372e-05
-3.14488729385423e-05
-1.81244195524811e-05
-3.00036712978379e-05
-5.35380584523275e-06
-2.08638943150572e-05
-1.46546279719584e-05
-2.45437641122674e-05
-1.62081540367732e-05
-2.18670870029316e-05
-1.8531057489953e-05
-1.39765630851028e-05
-1.86341250232398e-05
-1.64392451407535e-05
-2.83470622093719e-05
-2.48070337067729e-05
-1.6426704405943e-05
-2.44840567695229e-05
-4.26716941069391e-05
-3.50229508207175e-05
-3.83939959292158e-05
-1.81911648506996e-05
-2.41431149449854e-05
-2.06260003463231e-06
-2.2665273415724e-05
-3.05981637122249e-05
-3.26034044114736e-05
-3.07448154404392e-05
-2.18162900196956e-05
-6.84250091288151e-06
-2.59603996091759e-05
-3.17362170281897e-05
-1.02963198863471e-05
-5.50865636850523e-07
-1.39051006423246e-05
-1.32666621923032e-05
-1.31234932152656e-05
-2.17344137963513e-05
-2.18945050534698e-05
-3.5995900263218e-05
-7.40001028181268e-06
-1.38663646444917e-05
-1.95828541588041e-05
-4.62657443927577e-06
-3.95838782808151e-05
-3.29029459684331e-05
-1.91294942084649e-05
-2.01078885755578e-05
-5.34375162925732e-06
-7.04328875539678e-06
-2.33954339126446e-05
-1.00596361488595e-05
-1.13155394398957e-05
-2.47137229654305e-05
1.68908929227153e-06
-8.90605961723075e-06
-1.72838345271479e-05
-3.06633761959402e-05
-1.92521577380955e-05
-1.79712064481535e-05
-2.69759531822797e-05
-1.69592323677514e-05
-1.80792359985286e-05
-3.19101332965995e-05
-1.97864746519092e-05
-2.03470095422233e-05
-1.78789156600041e-05
-2.72753431066373e-05
-2.24776579021133e-05
-1.93188327307464e-05
-1.47232628211457e-06
-3.57117615991097e-05
1.29553390581909e-06
1.15812058973537e-06
-1.46847487916294e-05
-2.77098159269705e-05
-2.47898649386152e-05
-3.35954807532738e-05
-4.96906958185018e-06
-4.50843693165062e-05
-1.6138551557222e-05
-1.99371926247582e-05
-2.12606094829706e-05
-1.13341385944369e-06
-2.5253545626711e-05
-8.44636343244811e-06
-3.88247519056892e-05
-3.12995475968169e-06
-3.30572938380643e-05
-5.34500731022654e-07
5.94930898237316e-06
-4.13989810630754e-06
-2.39729950363153e-05
-1.93012379757436e-05
-1.578136161394e-05
-1.08906691922506e-05
-1.79316284037593e-05
-2.13696974552337e-05
-3.17726583066137e-05
-2.9565319733253e-06
-2.78926120756626e-05
-1.07120821568676e-05
-2.83251604027848e-05
-3.17844305166783e-05
-3.62196606015268e-05
-2.00016276614888e-05
-1.50779765706819e-05
-1.56873521621349e-05
-2.01365570711555e-05
-1.65323305956179e-05
-1.45486773918218e-05
-2.1691030349006e-05
-3.62583479177701e-05
-1.71981265997583e-05
-3.04093247834452e-06
-1.93698502720014e-05
-1.25031514987445e-05
-2.16266616601007e-05
-1.02419981466731e-05
-1.62968666971161e-05
-2.18426538103388e-05
-8.82211629273002e-06
-3.35816674553438e-05
-4.13867582588191e-06
-9.89757716179263e-06
-4.39946765432727e-06
3.67069947405551e-06
-2.11346667249746e-05
-4.5854121551964e-05
8.27694648464135e-06
-4.44444707346674e-06
-1.32727676183595e-05
-4.77823107891887e-05
-2.6146056034476e-05
-2.34071734014044e-05
-1.92175281494146e-05
-2.88888714370462e-05
-2.5051333937167e-05
-4.50454838441909e-05
-4.28034155505019e-05
-2.37591793777176e-05
-2.07451925894596e-05
-2.04946065081419e-05
-2.09148067165239e-05
-4.37516770521756e-05
-3.44368542557262e-05
-4.44536137373277e-05
-4.38167055722823e-05
-3.69324378369041e-05
-1.34070156357843e-05
-7.67410188958862e-06
-8.47798038071661e-06
-1.17126985357074e-05
-1.69575115450575e-05
-1.60076609760355e-05
1.12887667244345e-06
-1.54543412548892e-05
-3.06506176451151e-05
-1.78060448055344e-05
-1.9440796102465e-05
-2.19041020960963e-05
-9.62507219397739e-06
-2.62769030614235e-05
-3.02708406270092e-05
-2.04387306006729e-05
-1.74374087259191e-05
-1.81945697230859e-05
1.32747207813336e-06
-2.80376520688634e-05
-1.11239828195449e-05
-1.66067275991305e-05
-1.66073525540476e-05
-2.22771391372681e-05
-1.29978651015862e-05
2.41542653514175e-06
-1.07060804793349e-05
1.91539965800922e-06
-2.7577402690405e-05
-3.46931794004785e-05
-3.89087793434659e-05
-5.74860799514136e-06
-9.40523349067439e-06
-6.49321544628978e-06
-3.03607387805806e-05
-2.17809315105038e-05
-2.8225414259649e-05
-1.8130399032924e-05
-2.96309055048822e-05
-1.76230105236028e-05
-9.03675578091083e-06
-4.467513328115e-05
-2.91849148322546e-05
-3.27962712643774e-06
-1.6211579133671e-05
-3.34014573900393e-05
-9.11011866010317e-06
-2.49792963727766e-05
-3.09907315026357e-05
-2.70360526202333e-05
-1.25445423844791e-05
-2.61797713296063e-05
9.68706877981748e-06
-1.18455285892451e-05
-2.22098630414514e-05
-1.07369427591738e-05
-2.69500415525131e-05
-2.46915783080522e-05
-3.22591182160076e-05
1.1824435882416e-06
-1.84861253367903e-05
-6.02598069205415e-06
-2.99115968005526e-05
-1.74690852814947e-05
-1.05988813680714e-05
-3.18117803813423e-05
-2.49924129056794e-05
-1.14583955852989e-05
-1.86642232188268e-05
-4.19894479485097e-05
-2.16910912380136e-05
-6.95299160436004e-06
-2.93238334356037e-05
-2.49745823533617e-05
-9.73485795583416e-06
-2.53402183487786e-05
-3.63184641826814e-05
-1.70347925456316e-05
-1.32852552265131e-05
-2.88898227451913e-05
-2.68134248229293e-05
-1.26913510969319e-05
-4.83412393909491e-06
-1.07263039480275e-05
-1.0948139296022e-05
-9.66244155556379e-07
-3.40477833786116e-05
1.82644953857723e-05
-9.72290646688166e-06
-1.65381703835521e-05
-1.07722750828573e-05
1.20183174636831e-05
4.83473595891713e-06
2.89645335705066e-06
-3.28898850144773e-05
-6.79355418731503e-06
-2.72801120574298e-05
-1.61572598022256e-05
-5.33789743371974e-06
-4.36975042888216e-05
-5.82557353880274e-06
-1.70783282074373e-05
-3.06935190119331e-05
-2.24159957344875e-05
-7.10888070841706e-07
-3.74755171992934e-05
-4.55020771052654e-05
-7.35164926250092e-06
-1.04857584153154e-05
-4.02515483243258e-05
-2.74080918273584e-05
-6.41903812286484e-06
-1.60460677257414e-05
-4.17168409093786e-05
-3.26808368269853e-05
-3.24173269055724e-05
-3.38006352315037e-05
-1.77907174523002e-05
-1.29793894742767e-05
-1.36643475143353e-05
-2.38180054951049e-05
-3.01406371320346e-05
-9.4664951301175e-06
-1.08567434727614e-05
-9.72499859138182e-06
-2.84323751862102e-05
-2.75699488010572e-05
-4.4775519145453e-05
-2.49039622547168e-05
-7.62015247358719e-06
-3.67502979129052e-05
-2.93208094820707e-05
-3.56127933676572e-06
3.26912597259805e-07
-1.15120460918372e-05
-2.57142476093478e-05
-6.17969184672287e-06
-1.24006832577066e-06
-7.42041619170641e-06
-1.12540030839497e-05
-4.0209825429308e-05
-2.4184780358295e-05
-1.64461007170907e-05
-3.126159051423e-05
-2.16608610506713e-05
-2.42622143872613e-05
-2.99422863660188e-05
-3.4902906007262e-05
1.84940857796413e-06
-2.7110425741259e-05
-2.85986047822214e-05
-2.1342196305455e-05
-1.91693885450524e-05
-3.85163310685466e-05
-1.29226660612129e-05
-3.42181606531999e-05
-2.06709574901169e-05
-2.91727839366516e-05
-3.05312056874563e-05
-1.90628854219332e-05
-7.88815413183241e-06
-2.94477292485436e-06
-3.36330237275599e-05
-2.51012775076618e-05
-2.8752373722464e-05
-3.8101184438376e-05
-3.01249891821464e-05
-1.46474313490511e-05
-3.16398608314661e-05
-3.39806713630924e-05
-1.70818412871837e-05
-1.12602097240652e-05
-3.71086554053309e-06
-3.06750507016361e-05
-1.60603667668759e-05
-1.89804340527843e-05
-2.84687850049574e-05
-1.03711746457754e-05
-3.38198998725631e-05
-1.29710545141199e-06
2.8110817034947e-06
-2.43827163409521e-05
-8.43933763830247e-06
-9.80310972617096e-06
-2.14668144962332e-05
-9.61593856832442e-06
-1.95766987994848e-05
-2.27836769655091e-05
-1.60581224602931e-05
-2.14067382942867e-05
-3.1735370447149e-05
-1.29100329112666e-05
-7.24300402088333e-06
-3.63953499698434e-05
-1.98389039782876e-05
-1.10541856177739e-06
-2.3204918292859e-05
-4.88107364588582e-06
-1.68776929918601e-05
-4.1148396188433e-05
-2.03573099139735e-05
-3.69059740582959e-05
-4.47882077512809e-05
-2.93582519190557e-05
-1.64351892331566e-05
-3.16305681614417e-05
-1.93898637640925e-05
-1.0496068310534e-05
-1.53716989761197e-05
-1.38055924221011e-05
-1.11507257378841e-05
-5.13894624065452e-06
-2.82639500674944e-05
-2.3179252455971e-05
-1.09233856130325e-05
-1.98959371257013e-05
1.60636626494151e-06
-3.87951579053908e-05
-1.73021989999467e-05
-7.20019574137284e-07
-1.34891080763958e-07
-2.49231452948193e-05
-3.16647243126506e-05
-4.45234098809784e-05
-3.94077516881426e-05
-3.83407649007989e-05
-2.88839723762148e-05
-3.36890558732565e-05
-6.54582114406469e-06
-1.59810637248523e-05
-2.14822411642103e-05
8.57045164088937e-07
-3.61229602977994e-05
-3.32750303415606e-05
-3.10620790371276e-05
-2.68327261646901e-05
-1.01084393498105e-05
-3.13210983790798e-05
-1.13406300617827e-05
-3.66559271839091e-05
-2.79336848882181e-05
-1.00607892811669e-05
-1.17422927689032e-05
-7.11301634123749e-06
-2.60940996900811e-05
-3.45517547595984e-05
-8.86405631189895e-06
-1.65758705075464e-05
-4.83756156253111e-06
-3.96040293462702e-05
-1.81751160831682e-05
-4.33001581425695e-05
-2.19513212587159e-05
-4.00277845693351e-05
-1.19604384039283e-05
-2.28776159231803e-05
-1.94985817578862e-05
-1.80385299772872e-05
-1.71095669290552e-05
-2.00574699841035e-05
-3.16166052844347e-05
-3.01411193807781e-05
3.65352493181676e-06
-3.65305019017164e-05
-2.21540465283134e-05
-1.54533525616864e-05
-3.96364652637795e-05
-6.96141793949277e-06
-2.26001851116722e-05
-1.25549926336013e-05
-1.57554474007419e-05
-4.33379396572194e-05
-3.49069642213742e-05
-2.09438602649759e-05
-2.40327340918795e-05
-1.31284075910686e-05
-1.99081936600739e-05
-3.14546882607954e-05
-2.62412543292633e-05
-1.98386670474865e-05
-3.25064761774421e-05
-2.55712877655765e-05
-2.91371673459712e-05
-1.23793315235562e-05
-2.90170054012755e-05
1.44499839836953e-06
-4.11686561683279e-05
-9.85869884214132e-06
-2.92323110692702e-05
-1.07658864643149e-05
-1.20955905018033e-05
-2.99501816974966e-05
-1.57967290929161e-05
-1.49984260366424e-05
-2.22730931454365e-05
-1.6931814766401e-05
-1.72817749236603e-05
-3.41602203126964e-05
-1.96882848674029e-05
1.28744315727877e-05
-3.91614248166531e-05
-3.38186740443632e-05
-7.60935106332288e-06
-1.12002232614118e-05
-4.99477615201164e-06
-3.58753763225352e-05
-2.49708211186321e-05
-1.48488027399835e-05
-2.96891509224773e-05
-2.59835514237587e-05
-2.04693378537427e-05
-2.60055210488299e-05
-1.13648772972105e-05
-2.02238549247377e-05
-4.65978295248099e-05
-2.50532721534536e-05
-3.71969379811265e-05
-1.47384433029429e-05
-2.34513102957792e-05
-1.69357711837632e-05
-1.65029254733767e-05
-4.20969932689541e-05
-2.00344610324986e-05
-1.64039583268712e-05
-1.33096492246655e-05
-3.51109598430726e-05
-2.82292070043819e-05
-2.31454175025524e-05
2.78760722538762e-06
-3.92117493381876e-05
-3.40878150525317e-05
-2.83634987015279e-05
-1.18432346319357e-05
-3.09686296415787e-05
-1.42800030635728e-05
-2.13348124556204e-05
-2.17704648500028e-05
-2.45775370891503e-05
-1.00702241206718e-05
-9.87445619437576e-06
-8.53574909219813e-06
-1.04833734221609e-05
-8.36545233187055e-06
-4.04532343193403e-05
-3.22090021215603e-05
-2.53955351461934e-05
-3.45287025565755e-05
-1.92765554612809e-05
-4.66918777801003e-05
-1.70393206249096e-05
-2.348817008024e-05
-1.77309742729986e-05
-5.20738495457909e-06
-4.75684493320134e-05
-2.11791436830373e-05
-5.77058356143056e-05
-2.0630553606041e-05
-1.44374145761244e-05
-2.85434101520501e-05
-1.35542798023133e-05
-1.59063564392048e-05
-4.46537554417903e-05
-2.98830881327571e-05
-1.60161743960653e-05
-2.14869747232374e-05
-2.71454117413231e-05
-3.97229518236055e-05
-2.10462896322169e-05
-3.91938922904977e-06
-3.79157672928716e-05
-3.654109620309e-05
-2.62460767988145e-05
-7.16121104719693e-06
-2.09707171598668e-05
-5.64597756385574e-05
-2.35575208610638e-05
-2.28345545793072e-05
-1.55639526655089e-05
-2.29495802449076e-05
-2.83953203064192e-05
-1.97887972763017e-05
-2.68694360951867e-05
-2.92868140701144e-05
-2.38849824492563e-06
-3.52676952893396e-05
6.41764825688878e-07
-6.14526349820965e-06
6.04710978679383e-06
-4.07010534375311e-05
-9.19975012533695e-06
-9.75950516038302e-06
-1.32895458754737e-05
-2.40046488634857e-05
-4.25674373289067e-06
-1.57315131181556e-05
-3.52005994586194e-05
3.14657397852702e-06
-4.17847180283558e-05
-3.43815877388745e-05
-1.92233973725576e-05
-3.90418273005628e-05
-2.91467227211639e-05
-3.25772611529279e-05
-2.35456787202119e-06
-5.43469163554146e-06
-2.49301028899332e-05
-2.64678897071863e-05
-2.36095769322602e-05
-1.51078273767146e-05
-7.26936946294656e-06
-1.77512392833499e-05
-4.47152199930286e-06
-3.4942865476325e-05
-2.50144271778307e-05
-3.09788858413185e-05
-2.48361339132056e-05
-3.10795623469223e-05
-1.90873707660042e-05
-3.82622512610605e-05
6.87866647541927e-07
-2.52016910897377e-05
-4.49666818772998e-05
-3.3394354268461e-05
-2.12087164444651e-05
-2.50419011803827e-05
-8.27057109084607e-06
-5.83925843658197e-06
-2.217126360536e-05
-3.11900159276877e-05
-2.39537755974339e-05
-1.27977484598745e-05
-1.06720722260842e-05
-2.1787191674269e-05
-3.29554135590275e-05
-2.10220825482487e-05
-4.71065344798018e-05
-3.93830604920057e-05
-2.29837731987561e-05
-2.03232187864906e-05
-1.15856661258902e-05
1.7811553555684e-05
4.90133921805709e-06
-2.25720357652308e-05
-3.35199597940507e-05
-5.46995951015067e-05
-1.7365587033241e-05
-1.62576438078489e-05
-1.86485115794212e-05
-8.47628300389408e-06
-1.12766471569909e-05
-2.18170198404248e-05
-2.35922244511669e-05
-3.45995681191884e-05
-7.78074107586848e-06
-3.64901866598445e-05
-1.00615601280661e-05
-4.74132630996714e-05
-1.94241263493135e-05
-2.07917193829177e-05
-1.39939387093205e-05
-2.26274703163111e-05
-1.9896573704735e-05
-1.28874977199006e-05
-2.6096258257443e-05
-2.56389536173677e-05
-8.93913743359199e-06
-2.9537356927976e-05
-1.10640256284056e-05
-1.04387237354164e-05
-2.95420196959655e-05
-3.98176511311728e-05
-4.10083888302225e-05
-9.62914165430394e-06
-3.61074611848079e-05
-2.42363805704816e-05
-3.16313253773432e-05
-2.39442233794599e-05
-2.13462199655597e-05
-1.48649281528382e-05
-1.04943557547622e-05
-1.49736124802482e-05
-2.23588267551552e-05
-5.10538538124819e-06
1.30621936021175e-06
-3.48083823039369e-05
-5.3211569685589e-05
-3.22971005740076e-05
-1.70926335560062e-05
-6.42032502519293e-06
-8.43993039288497e-06
-2.44830983496678e-05
-4.29105487126679e-07
-1.09568563256379e-05
1.9347429078415e-06
-1.49557525926079e-05
-1.37449751778118e-05
-3.30674472043285e-05
-2.95618863475218e-06
-9.22599898811235e-06
-3.97466574637874e-05
-1.6609652113106e-05
-3.96913210347941e-06
-3.27353077348491e-05
-3.0867387956333e-05
-2.90446232883033e-05
-1.93457914202994e-05
-3.67283459256608e-05
-1.1212781312142e-05
-5.98920128619161e-06
-5.09577971279581e-06
-3.36363393340408e-05
-2.02780678848475e-05
-1.35134854623244e-05
-1.4282914099926e-05
-8.49341717810519e-06
-1.45386075284898e-05
-1.8974226288475e-05
-1.4876192441523e-05
-3.50621709414579e-05
-1.55379740778261e-05
-1.60802473651604e-05
-1.6402457739988e-05
-1.88664209677245e-05
-1.91598372498677e-05
-3.59367547063485e-05
-1.99515005396145e-05
-2.53263423187904e-05
-2.17116286376581e-05
-1.23688945849051e-05
-2.08919824641784e-05
-1.71836803201606e-05
-2.58225201682596e-05
-1.2422201657221e-05
-2.38598484828892e-05
-3.52351376376468e-05
-9.79708507330536e-06
-2.8885551853662e-05
-2.34749845399919e-05
-1.13592044030376e-05
-1.79161936781076e-06
-2.41817473832595e-05
-2.75604757437925e-05
-1.83895684609641e-05
-2.55618890508123e-05
-1.64493796795254e-05
-1.70312560102472e-05
-1.62488312017205e-05
-4.34805381058884e-07
-3.59717374561555e-06
-2.32667642829994e-05
-4.01790914992813e-06
-2.48007445683685e-05
-6.45713482712037e-06
-8.09921880945651e-06
-2.14420464194901e-05
-2.69700488302444e-05
-1.52317489464204e-05
-1.35581133306285e-05
-2.32565021756631e-05
-2.3008263114372e-05
-8.38050428679699e-06
-2.28634686587633e-06
-8.63086828751899e-06
1.37146346182977e-07
-2.18807750014202e-05
-1.95743091466011e-05
-3.05590322482298e-05
-3.49318604722424e-05
-3.38059073232162e-05
-1.81981726500795e-05
-2.36844563706812e-05
-2.34679631863549e-05
-1.59390762162976e-05
-6.22774407007143e-06
1.60585301752704e-06
-1.86569843569249e-05
-3.38372559820854e-05
-1.25311846727848e-05
-1.97785214329569e-05
-2.37260276258895e-05
-4.0715129848159e-05
-3.40972573210255e-05
-1.61245914710314e-05
-1.97029829220695e-05
-4.30250618275846e-05
-9.83915249137734e-06
-2.12423707164829e-05
-2.69574894336474e-06
-2.01511034066173e-05
-1.39894758187694e-05
-2.0755511581913e-05
-1.34987800171596e-05
-2.11963265049138e-05
1.6292984380498e-06
-3.03457794588477e-05
-1.10941131554602e-05
-1.51428281853165e-05
-1.60173697183034e-05
-1.28308387785306e-05
-2.91786420986165e-05
-1.63748243269368e-05
-2.06862505169491e-05
-3.84345544738828e-05
-1.27852783047679e-05
-9.75837371271321e-06
-1.2557814794772e-05
-2.10991544046286e-05
-1.66946001136059e-05
-2.53485692623866e-05
-9.0473749465076e-06
-2.09692490091276e-05
-1.03896508171885e-05
-2.21581578495636e-05
-1.42648649738154e-05
-6.09242199695688e-06
-1.31442202793131e-05
-3.40727894851877e-06
-1.89868866925582e-05
-8.20712590988742e-06
-1.67495447514293e-05
-2.51772933230596e-05
-2.58100296759367e-05
-2.78888974636415e-05
-1.95364636724348e-05
-1.4323799391514e-05
-5.02275696665042e-06
-1.59804954176683e-05
-1.57319334622941e-05
-2.22378484184292e-05
-2.96619452711686e-05
-2.0443727825569e-05
4.98682220020579e-07
-2.54234895267897e-05
-6.48492871138521e-06
-1.39698362253484e-05
-3.53298102394842e-05
-2.86046666909103e-05
-2.26339052276433e-06
-1.17285919882891e-05
-1.78622761647274e-05
-2.78657596485918e-06
-2.02361919292034e-05
-1.01625728984206e-05
-1.55299864227053e-05
-1.07943777423176e-06
-1.19962657817919e-05
-1.88303734625539e-05
-3.02072867826011e-05
-9.4238034426959e-06
-1.62572199384816e-05
-1.4285465018394e-05
-3.88062408835867e-05
-2.71435203060477e-05
-6.9434197607546e-06
-1.20968082818099e-05
-9.56256768953575e-06
-8.02169084132098e-06
-1.59381961710613e-05
-3.56386084257978e-05
-8.20247433930272e-06
-2.90104915550492e-05
-3.24015925902302e-05
-1.67165055006582e-05
-1.39144365962617e-05
8.20136247148477e-06
-2.34425832386629e-05
-1.88678412345747e-05
-3.71575704792108e-05
-2.49357724018524e-05
-1.30072288782865e-05
-1.52391009364991e-05
-3.64522648620683e-05
-2.18976763252841e-05
-8.35529755306507e-06
5.98204104715638e-06
-2.08262850778847e-05
-1.49849740256418e-05
-1.9353419016722e-05
-2.58655333203103e-05
-2.1136695929117e-05
-1.52487398744645e-05
-2.58562180542761e-05
-1.82732162267105e-05
-2.53491647604826e-05
-9.5053821015104e-06
-3.50536572992441e-05
-2.81281839022169e-05
-2.0439282413578e-06
-3.13733493426046e-05
-2.58903775517505e-05
-1.89464712178242e-05
-2.99423855068674e-05
-1.53409749905897e-05
-2.62012023347361e-06
-2.22592563074265e-05
-3.21490954591629e-05
-1.72128001203933e-05
-2.38046346324842e-05
-1.88284119369556e-05
-1.55915967900261e-05
-2.39677912364687e-06
-4.61487984862028e-05
-1.48007229550184e-05
-1.4796310578109e-05
-3.10428681810858e-05
-9.14149437914348e-06
-2.52587118935949e-05
-4.70826033707182e-05
-1.77113620656563e-05
-6.78212723173115e-06
-1.79216655295899e-05
-2.9778798134791e-05
-2.16963140275053e-05
-3.53228770382107e-05
-7.60695712468106e-06
-1.82375049891522e-05
-4.79600767050596e-06
-1.44484334921127e-06
-8.28189979446514e-06
-2.90763920051121e-05
-5.27762975945041e-09
-1.63694208585541e-05
-1.55129925489376e-05
-8.88702061342771e-06
-3.01833834532499e-05
-1.08804641462774e-05
-2.0793842545822e-05
-5.6019774456289e-06
-6.97339751502759e-06
-1.72983762876533e-05
-6.74023604596102e-06
-2.86617828617235e-05
-1.38049746721112e-05
-1.60711043670125e-05
-3.11750140624649e-06
-1.23517003434195e-05
-2.15956748003826e-05
-1.36607529667259e-05
-2.1942247135657e-05
-3.19479181608227e-05
-2.35159600450168e-05
-1.83785853732077e-05
-3.77931110715138e-05
-8.11166963713214e-06
-1.42027779148284e-05
-1.95916239262723e-05
-2.21671759502609e-05
-2.024083500414e-05
-2.44072227217504e-05
-2.24589443306198e-05
-2.24548703935404e-05
-2.06230486683328e-05
-3.98106913118431e-05
-1.30868908408882e-05
-3.00578820507326e-06
-9.63952706822011e-06
-2.67690547325973e-05
-1.89579084426706e-05
-9.01095942986328e-06
-2.43264577525294e-05
-3.84999259658029e-06
-1.77864042166035e-05
-5.325783924012e-06
-4.31215064772959e-05
-8.74852188854734e-06
-2.13874344202299e-05
-8.42206835279877e-06
-1.48465235823338e-05
-1.25812002096163e-05
-1.39210196562067e-05
-2.36717632863025e-05
-1.37215579501536e-05
3.79793617304595e-08
-3.04441807549007e-05
8.72114863002443e-06
-2.60338926146591e-05
-4.26784414531223e-07
-6.3992170111575e-06
-1.32702860661832e-05
-1.5238151465622e-05
-2.81777610255124e-05
-1.81733589163381e-05
-1.45918667657693e-05
-1.80509838006179e-05
-1.43317967384149e-05
-1.22181901558019e-05
-2.79216872000927e-05
-2.42166131181152e-05
-2.47204211374101e-05
-2.48064845668888e-05
-1.45962724252591e-05
-1.89152643520742e-05
-3.17695796144514e-05
-2.60670543449529e-05
-8.40688413534779e-06
-2.88818177365068e-05
-4.60263558893173e-05
-3.25541852146817e-05
-1.42836505195696e-05
-3.43320401655108e-07
-2.27594380293218e-05
-3.12103395319966e-05
-2.02459116334315e-05
-4.23453574562335e-05
-1.25958619920138e-05
-1.19138243856052e-05
-1.34621614081441e-05
-1.62040298353488e-05
-1.2321552073907e-05
-7.19299220012729e-06
-1.99899880359455e-05
-1.37734138924314e-05
-1.95575671768402e-05
-2.16261299297993e-05
-4.81641602173324e-06
-6.94651641652774e-06
-1.85659141882996e-05
-1.7577734528673e-05
-3.07732246150226e-05
-3.21078693563316e-05
-2.6562159145782e-05
-5.18137649278392e-05
-2.47872263145863e-05
-2.15992610150506e-05
-2.26469933799643e-05
8.44102539149657e-07
-3.53338774592164e-05
-7.55196032145048e-06
-3.62620702290133e-05
-1.4020115147125e-05
-1.31409278776658e-05
-1.52734902574539e-05
-1.27513957985626e-05
-2.54926917558983e-05
-2.974619780786e-05
-1.62739799926985e-05
-1.69147709632216e-05
-2.66340411498543e-05
-4.06984590224458e-05
-2.62381866663403e-05
-1.63467888038779e-05
-3.1952070918388e-05
-1.45783886961968e-05
-6.90907637565538e-06
-2.03043059171045e-05
-2.05680524312185e-05
-1.91393620638676e-05
-1.02133524599772e-05
-1.12765015813988e-05
-5.5301853842365e-06
-3.04571252670255e-05
-2.21790565929225e-05
-4.28963380873337e-05
-3.6548864892122e-05
-1.8700672760074e-05
-2.92140864814205e-05
-1.45026137352743e-05
-1.3658590025793e-05
-2.94391907140611e-05
-1.85459268218047e-05
-1.93477707283725e-05
3.34843911047312e-06
-3.39275801779957e-05
-9.86127700860908e-06
-1.22068924077254e-05
-2.30233331636211e-05
-1.54213557193391e-05
-3.15885763738245e-05
3.3534470347993e-06
-2.04137345878104e-05
-1.60223664918659e-05
-2.90570537042112e-05
-1.47508611968625e-05
-3.22302098985655e-05
-8.43121048293012e-06
-2.92820146785704e-05
-2.574830883066e-05
-1.97986458365958e-05
-1.66636032044758e-05
-2.50672333141118e-05
4.93622055716047e-06
-1.47877848979364e-05
-8.58946919301451e-06
-1.38357286120498e-05
-2.91445149546634e-05
-1.95484627328327e-05
-1.33024831900878e-05
-1.58409451503322e-05
-1.17682919859736e-05
-1.38262050957288e-05
-6.77405522656591e-06
-2.69717454808421e-05
-4.32009282875242e-06
-3.98753479809505e-05
-5.00886191595042e-05
-1.02828518803257e-05
-1.15785400624306e-05
-1.69115894108837e-05
-2.17728854948869e-05
-4.67643802400658e-06
-4.38936627108634e-05
-3.11977591691033e-05
-2.06968134384626e-05
-8.13067072723846e-06
-1.35155582711972e-05
-4.05628806119019e-05
-1.64214147097179e-05
-1.99207186149354e-05
-2.70437149224754e-05
-4.14391814653131e-05
-2.28189206794127e-05
-1.08843791600112e-05
-2.58154104692439e-05
-3.32425924373439e-05
-3.44728187775018e-05
-4.10461490336369e-06
-1.95796764401638e-05
-1.12764105134632e-05
-1.23768754582262e-05
-2.60619951197286e-05
-2.16961399283742e-05
-1.92517849477683e-05
-2.47099655268145e-06
-1.29803839483901e-05
-1.17869869042262e-05
-7.87829966915106e-06
-3.74349685235654e-06
-1.2469082398805e-05
-1.51924862579267e-05
-3.35865430236154e-05
-2.66599908196364e-05
-1.67980295924347e-05
-1.27651878297073e-05
-5.98275673366098e-06
-2.59712356787962e-05
-1.83834430198626e-06
-2.13572003790886e-05
-2.24622374962687e-05
-1.02909378503089e-05
-2.60671289814429e-05
-7.90563321110951e-06
-8.49221653700545e-06
-1.47510304371448e-05
-1.99663500071878e-05
-2.27422529613657e-05
4.99627873435587e-06
-5.56205138034814e-06
-3.59842997632729e-05
-2.54740575319187e-05
-2.2606804681163e-05
-3.24230269733298e-05
-5.98015329568571e-06
-3.13248838367289e-05
-2.02911111815308e-05
-1.78193932007217e-05
-2.43040411220154e-05
-2.62346774955817e-05
-3.71062832522472e-05
-4.49535871815878e-05
-2.39554165059987e-05
-2.26153991794746e-05
-3.77466721611607e-05
-9.83211166910886e-06
-7.23514182767308e-06
-2.88557406494599e-05
8.49971601199135e-06
8.59291883463621e-06
-1.70920964233224e-05
-2.75205050349257e-05
-2.43687716358818e-05
-2.75744112156166e-05
-4.98631024109696e-05
-2.02663136688848e-05
-1.47308141948693e-05
-2.47938489231452e-05
-2.51668200101932e-05
-1.5809373309804e-05
-1.45022139744553e-05
-2.24452454237514e-05
-2.90445379131026e-06
-1.6784050884853e-05
-1.06005469010163e-06
-1.71735158933142e-05
-3.3179534603671e-06
-5.21363182290879e-06
-1.33579407940826e-05
-2.18520532040953e-05
-2.55158647435093e-05
-3.75748912960464e-05
1.89963553761975e-05
-2.42858339682617e-05
-1.45838953483241e-05
-1.13800081311487e-05
-3.28191327157532e-05
-1.34445137718206e-05
-2.417832395585e-05
