# Supplementary material for: Research on computational propagation and identification of mine microseismic signals based on deep learning
Source: PLoS One. 2025 Oct 22;20(10):e0334641. doi: 10.1371/journal.pone.0334641 (PMC12543183; doi:10.1371/journal.pone.0334641)
Supplement: S3 Data — (ZIP) [file pone.0334641.s003.zip › 000100500002796.xlsx_0.txt_24.txt.txt]

-1.68793653226921e-05
-1.26183989349627e-05
-1.90073360892638e-05
-2.03282953224637e-05
-7.20895470889171e-06
-2.07580943346324e-05
5.38597711989938e-06
-2.87091255897145e-05
-3.70810815644195e-06
-7.3586369339089e-06
-3.55072587012543e-05
-4.08276422179604e-05
-2.85703281918526e-05
-4.4229293293224e-05
-1.89175443953903e-05
-1.53859341571129e-05
-1.18213429457166e-05
-3.33179597751607e-05
-1.50136837654562e-05
-4.16261021530128e-05
-2.25804409376647e-05
-1.64718759779866e-05
-2.67672942862767e-05
-2.00983782672263e-05
-1.20645382139804e-05
-1.23965237695011e-05
-1.57583643099423e-05
-2.70712349010545e-05
-7.5365623454397e-06
-4.80405619183504e-06
-4.56830947236706e-05
-1.56096916257767e-05
-4.16035550382771e-05
-4.00561772058213e-05
-2.45038151177831e-05
-2.46409603348367e-05
-4.43117129840963e-05
-2.45075873985511e-05
-7.04675338596645e-07
-2.19463063647357e-05
-5.90697775938258e-06
-1.12237655124231e-05
-2.87927056488273e-05
-1.45577153507042e-05
-4.48959869386831e-06
-5.22871463280963e-06
-1.59061358522209e-05
-3.08128054792627e-05
-1.21162402913882e-05
-3.36548774783109e-05
-3.25936434875963e-05
-1.79398171276726e-05
-1.30562557719208e-05
-5.2734342105951e-06
-1.98706930276303e-05
-1.84913821929488e-05
-2.28154110107409e-05
-1.46345690053454e-05
-1.53537453083652e-05
-3.53338343213949e-06
-1.44477024165513e-05
-3.48588800778703e-05
-3.19204031646402e-06
-2.54271564359895e-05
-1.56126338107169e-05
-3.30403732396054e-05
-1.60691402975967e-05
-3.06867529585744e-05
-1.77790129576785e-05
-8.93341715043447e-06
4.59656840766835e-06
-3.29700059276765e-05
-3.36474884171959e-05
-6.71457238686268e-06
8.95666859929776e-06
-1.11316749670529e-05
1.02798526823369e-05
-1.39034692091341e-05
-1.65344245128364e-05
-4.16176792178371e-05
-1.22142696641053e-05
-1.14072556675431e-05
-2.37690857157741e-05
-1.05867164519566e-06
1.6340097576187e-06
-1.22770076074769e-05
-1.74779720489295e-05
-1.01344292928232e-05
-4.04955951015257e-05
-3.85879615444415e-05
-3.51220426458878e-05
-3.33956561411368e-05
-1.99070162290866e-05
-1.16956802924231e-05
-2.25714039656656e-05
-5.06370170461234e-06
-2.83868846311002e-05
-2.80356972452457e-05
-2.55622836106333e-05
-3.38301950346333e-06
-4.4525951150313e-05
-2.85903915001205e-05
-2.71505431948608e-05
-3.05366630910678e-05
-1.65946725364769e-05
-3.8515541736313e-05
-1.7278230925909e-05
-3.58229283531064e-05
-2.83472599236359e-05
-2.42149232235186e-05
-5.49919949094226e-06
-1.96813860377331e-05
-3.49257741418162e-05
-2.36962094264127e-05
-2.86010013759812e-05
-1.34511278795093e-05
-3.18121558438316e-05
-2.96094756747262e-05
-1.4949354748734e-05
-1.04343942812982e-05
-1.35475389281851e-05
-1.51903008682789e-05
-2.14605250533096e-05
-1.66640644638895e-05
-7.63711806232938e-06
-1.32747951991714e-05
-2.1133376655096e-05
-2.09050295372721e-05
-1.83261514375731e-05
-1.38288462146406e-05
-1.3457298252286e-05
-2.96822101791554e-05
-1.71158800058918e-05
-1.45949874619716e-05
-2.26202378425605e-06
-1.62560575633154e-05
-2.76824642828581e-05
-1.72959908788315e-05
-1.4756444681739e-05
-2.62481043189289e-08
-8.72616502946328e-06
-2.98921851680387e-05
-1.25900146166104e-05
-2.61934534598296e-05
-2.84750262414364e-05
-2.28293628787913e-05
-2.5754603385167e-05
-1.76083372437105e-05
-1.30622956424144e-05
-2.0045620920379e-05
-3.87769711382856e-05
-3.47210616382401e-05
-1.57197421796895e-05
-2.62551369565858e-06
-3.86929816495476e-05
-1.79512000939266e-05
-8.77904489828554e-06
-2.7959986000738e-05
-1.14421040780267e-05
-1.37779735464262e-05
-9.02486787771747e-06
-3.96734478771933e-05
-1.79860374267104e-05
-3.50494417970838e-05
-1.49429523539855e-05
1.24360808982441e-05
-3.46352750879377e-06
-2.92961126747099e-05
-1.78070067897821e-05
-4.73501823742327e-05
-1.39748904630103e-05
-9.99153700855492e-06
-3.85101716948607e-06
-3.07643984184445e-05
-1.77543097779246e-05
-1.70599891383937e-05
-4.40792668546893e-05
-1.48413280419731e-06
-2.08809119452367e-06
-1.77712112370525e-05
-1.60853060158084e-05
-1.49555286149862e-05
-1.11604255684869e-05
-3.85949185799958e-05
-4.04785743580579e-06
-2.31023948658011e-05
-1.934936040187e-05
-2.01397969164008e-05
-2.76812137491482e-05
-1.5231272774649e-05
-2.71088150335779e-05
-1.52342582116325e-05
-2.33114477460084e-05
-3.63928253324565e-05
-1.05778851844605e-05
-3.66888049661075e-06
-1.81728125411368e-06
-2.1782720762726e-05
-3.25699975118103e-05
1.7545395793857e-06
-1.30858706677256e-05
-2.26934493828306e-05
-2.4028713735647e-05
-2.66825086616777e-05
-4.5797475950536e-05
-1.26877546702583e-05
-4.99684732531794e-06
-2.30229499031193e-05
-2.3172324815825e-05
-2.26112991232033e-05
-1.09997075555613e-05
-1.61196976575354e-05
-3.67479502754703e-05
-2.95430371626491e-05
-1.6856302484532e-05
-3.06566468415827e-05
-2.13760269085248e-06
1.01948155679027e-06
-2.34968944059815e-05
-3.58525627964138e-05
-3.36299024040455e-05
-1.2124655887329e-05
-4.44860898061986e-05
1.86128671465117e-05
-1.86946110675587e-05
-1.88705349029296e-05
-2.35680257101368e-05
-3.97555508618712e-05
-1.42273612269967e-05
-1.70672524247073e-05
-3.59980446808712e-05
-1.31167320057562e-05
-1.1555159007842e-05
-2.53222928597031e-05
-1.79166600480703e-05
-2.6401250226943e-05
-4.10582223350646e-05
-2.789546806285e-05
-1.32122353363409e-05
-2.53758595501708e-05
-2.78983033031247e-05
-1.68198001121166e-05
-1.39781432378634e-05
-4.41206233560058e-05
-2.23034845872213e-05
-2.18585548728125e-05
-3.06555479326159e-05
-2.80069390740387e-05
-3.33677694352902e-05
3.40887809251276e-07
-1.63232822461256e-05
-1.89750689073123e-05
-1.86191747729378e-05
-1.4373073613306e-05
-9.33723337995564e-06
-2.15033047262878e-05
-2.95068721587874e-05
-1.64495930722877e-05
-1.17170693917887e-05
-2.80281525856603e-05
-7.42937686134945e-06
1.19840182492573e-06
-3.59761304243093e-06
-2.07585216165082e-05
-7.9533748838065e-06
-1.10611712095953e-05
-9.88891108166826e-06
-1.42650458705046e-05
-1.79011726486304e-05
-1.56151384695889e-05
-1.8964698495933e-05
-1.60202786225809e-05
-1.38950072672591e-05
-7.53193535633461e-06
-2.25582671870527e-05
7.14033678706872e-06
-3.80322466321545e-05
-1.21975800515365e-05
-4.22927980110093e-05
-1.51953582790515e-05
-1.77251350265281e-05
-4.56315762601558e-06
-1.83193884900836e-05
-3.30727710877054e-05
8.12272479638427e-06
-1.98999298714565e-05
-2.66338086931267e-05
-2.71504799674588e-05
-6.18017042352003e-06
-1.90971086679358e-05
-1.83187034909598e-05
-2.39525649568504e-05
-1.61221565001561e-05
-2.26084959035263e-05
-3.92580905349558e-05
-3.06800650938206e-05
7.83422241017371e-07
-3.34623756570238e-05
-2.43267483073086e-05
-8.68884756579463e-06
-2.6469967837772e-05
-1.01513982340712e-05
-1.43856288645924e-05
-2.35093062512883e-05
-1.20937652222034e-05
-4.1107017911286e-05
-6.65989662271753e-06
-2.06073787779044e-05
-3.14367713385078e-05
-2.32631146047284e-06
-2.86303287524839e-05
1.97198743005149e-06
-2.72477881212745e-05
-1.29477865355286e-05
-3.09599611060984e-05
-2.59191524050051e-05
-5.62133692214961e-06
-3.57371805460414e-05
-1.32047008252063e-05
-2.44355999311083e-05
-9.86897488505574e-06
6.39546210235767e-06
-6.44362105325975e-06
-2.82751542146834e-05
-2.03611764449499e-05
-1.9904761088394e-05
-4.36148849072817e-05
-1.08493308758236e-05
-2.65677359151763e-05
-3.22546897883702e-05
-2.63506637401212e-05
-2.54064258209751e-05
-2.22467134816132e-05
-1.30386266904693e-05
-5.32338144039939e-06
-1.98677187054935e-05
-2.33510184385168e-05
-1.83431434901663e-05
-1.60710936859566e-05
-9.91962023895198e-06
-2.58025660329789e-05
-3.09714196286011e-05
-1.08644398793952e-05
-1.49974507852485e-06
-2.28781052432805e-05
-1.7835556845943e-05
-3.04631198231983e-05
-1.31344422021719e-05
-8.8643034448807e-06
-2.23899829850251e-05
3.849209571496e-06
-1.84170250629311e-05
-1.87842516605317e-05
-2.65418787853225e-05
-1.2769895774726e-05
-1.90249851497902e-05
-9.27643303941813e-06
-1.97784812833425e-05
-1.21779853848925e-05
-3.75285038565527e-05
-9.17365656441024e-06
-3.47398592801344e-05
-1.21091704186247e-05
-1.2314165589484e-05
-2.65775211708327e-05
-1.77981504190289e-05
-1.75769289916842e-05
-2.85648084127568e-05
-3.50147944948625e-05
-2.87959639582873e-05
-2.2612687312452e-05
-1.73115258092701e-05
-2.75750162303767e-05
-2.8812622360742e-05
-1.09806841992775e-05
-1.07332268855679e-05
-4.1603151400769e-05
-2.27272720909945e-05
-1.98375203090051e-05
-1.78193765344913e-05
-1.54345753179324e-05
-9.47491787622327e-07
-2.58267549009124e-05
-1.93959967095877e-05
-2.45566716399677e-05
-1.4282339137767e-05
-1.24632185133933e-05
-2.47108199180949e-05
-1.34141591943663e-05
-4.38723092130937e-05
5.84167351247269e-06
-2.02087868461581e-05
-4.72604282969341e-05
-2.49702282214187e-05
-2.39595176001662e-05
-2.39390456345148e-05
7.94731111470328e-06
-2.60042550125208e-05
-9.67695867583234e-06
-2.79940175040556e-05
-2.89188578183804e-05
-2.03997777421318e-05
-1.75820323949854e-05
-1.81092944610285e-05
-1.86084135790378e-05
-1.11237291188196e-05
-2.99811814454004e-05
-6.66727332516909e-06
-1.05863254421505e-05
-4.69565224914204e-06
-1.1342006422096e-05
-1.83035568204573e-05
-4.19437510841954e-05
-2.18128725564401e-05
-2.33820057757442e-05
-1.91154291681082e-05
-2.30904827567498e-05
-2.312682023922e-05
-3.98324998361648e-05
-1.29611727320567e-05
-2.96670927256981e-05
-3.61003093203024e-05
-2.44303118631193e-05
-5.9684630695826e-06
-2.52546035376814e-05
-3.46829400218914e-05
-3.36665515998094e-05
-1.42637200390662e-05
-1.01074954174519e-05
-2.00231577278369e-05
-7.86076832766321e-09
1.19261138747209e-05
-9.13774587057859e-06
-2.29510935869221e-05
-3.99068139556175e-06
-3.39163436055858e-05
-1.15517284603781e-05
-4.34248381509296e-05
-4.91169203889895e-06
-7.3041558056924e-06
-2.65003833063373e-05
-4.58533072371991e-05
-2.46505246169947e-05
-3.58233809355736e-05
-1.68029101516242e-05
-3.03841947894083e-05
-1.42025996005476e-05
-2.481200878937e-05
-2.45989640154558e-06
-4.83224300492811e-05
-2.03540522345806e-05
-2.33446007250789e-06
-1.14755502655242e-05
-1.94940861106699e-05
-3.39278019964506e-05
-1.62578171540303e-05
-1.86488622967648e-05
-1.12288724748962e-05
-2.93735700997487e-05
-1.53213528423886e-05
-1.74717278845238e-05
-3.94276266511654e-05
2.158777754881e-06
4.77132358749732e-06
5.47358335077307e-06
-3.15921348573259e-05
-2.51425373612342e-05
-3.40684098677221e-05
-7.24667868988147e-06
-1.02100134607793e-05
-2.15330659749014e-05
-6.85569192987189e-06
-3.65987569828243e-05
-2.66788515665711e-05
-3.35660945931489e-05
-6.75182692668716e-06
-2.73446574603666e-05
-3.68426788289394e-05
-1.8409489013551e-05
-2.68691195798206e-05
-3.80257921144736e-06
-8.31012135610875e-06
2.59487169560191e-06
-1.90766505146241e-05
-4.90641966572874e-05
-1.48082057764623e-05
-1.83071077121586e-05
-3.00458267841383e-05
-3.39034647912882e-05
-2.20109066164456e-05
-3.82664619836503e-05
-2.22316769679886e-05
-1.36026169790034e-05
-2.8088507660948e-05
-2.6394867569635e-06
-1.92540442871803e-05
-3.14684879870741e-05
2.09059483913417e-06
-3.32166680615684e-05
-1.10110250846253e-05
-2.38666232648266e-05
-5.46923378489942e-05
-2.41732865321527e-05
-1.76323563464201e-05
-2.2408987752488e-05
-1.33619871876905e-05
-2.67193478105909e-05
-1.54322955763336e-05
-3.61221543056552e-05
-3.70483085463412e-05
-1.88543632575061e-05
-3.87189717400712e-06
-2.6790219910634e-05
-3.89040863080125e-06
-2.63943402964765e-05
-1.46137715526704e-05
-1.08521921008209e-05
-4.79053277465609e-06
-1.38223827265914e-05
-9.90555877124253e-06
-4.25309703766757e-05
-3.29385455678684e-05
-3.21396106702455e-05
-1.13457611959121e-05
-5.98852937769758e-06
-2.54380129961374e-05
-2.31927006302718e-05
-1.1084038553315e-05
-1.80428752199729e-05
-1.44737042439888e-05
-4.40812577133138e-05
-1.33222786763375e-05
-1.92312704182025e-06
-2.18525735367484e-05
-2.11661428580132e-05
-2.38900211945603e-05
-1.01775430402551e-05
-1.64315602872486e-05
-2.59663858525031e-05
-1.75045340785833e-05
-1.43639395741832e-05
-2.35481077240032e-05
-2.14684151267353e-05
-8.59018179338377e-06
-8.4962591632944e-06
-2.74291460994208e-05
-1.7631806078923e-05
-2.64808967520497e-05
-2.73481149212255e-05
-2.33017633331847e-06
-1.47551216550039e-05
-1.01033551456406e-05
-1.66385008069915e-05
-3.3498223543505e-05
-2.71449377088974e-05
-2.79299324796843e-05
-1.57864189802025e-05
-2.27534309200148e-05
-4.70267486479819e-05
-1.74190831013046e-05
-3.09786901060043e-05
-1.64806898618791e-05
-1.15102759995594e-05
-3.13449285483875e-05
-1.29633458323142e-05
-6.69477276270851e-06
-3.19423706854471e-05
-2.8904464918509e-05
-3.40526093637408e-05
-2.93184902175035e-05
-2.95159479019421e-05
-4.68787495778997e-06
1.02854906203674e-05
-3.20469426465356e-05
-3.3654326703338e-05
-2.88327991612398e-05
-1.34994621898055e-05
-8.25624769502073e-06
-1.75868572782422e-05
-1.34092887920992e-05
-1.5266255641927e-05
-1.36849714150578e-05
-1.88535134623068e-05
-1.9535065039264e-05
-2.50528523271797e-05
-1.2458974501304e-05
-2.22164331289368e-05
-2.95573135531379e-05
-8.46228522142792e-06
-3.10659009058939e-05
-3.38139754502634e-05
-1.98214331070651e-05
-2.94985337347405e-06
-1.20732956136169e-05
-3.77286202039615e-05
-3.04880289526275e-05
-3.48780404950222e-05
-3.20320685300748e-05
-2.40663622178212e-05
-3.79035676342214e-05
-2.43691312419765e-05
7.96847133562127e-06
-3.00132312624075e-05
-2.13606589154339e-05
-1.48858975611391e-05
-1.40759119171289e-05
-1.84457893394666e-05
-1.91522156061822e-05
-2.00575172911598e-05
-3.55772009426316e-06
-2.5407607481382e-05
-3.2304187966024e-05
-3.29886768738185e-07
-1.79033992208697e-05
-1.09379629552955e-05
-1.29662417942769e-05
-2.81513388181076e-05
-3.41851111210187e-05
-2.03488688651416e-05
3.07087080269039e-06
-3.70938015973439e-06
-2.14601699667715e-05
-2.83868797187258e-05
-1.95970715304722e-05
-5.69830003019467e-06
-1.49263842556198e-05
-3.90237001108399e-05
-9.29784145580979e-06
-2.57283264896027e-06
-2.90411715441195e-05
-3.30253496831584e-05
-4.34033794141616e-06
-3.99949337852063e-05
-1.70912382824677e-05
-3.14298737578635e-05
-5.0534579034428e-05
5.15239269335626e-06
-1.61373612185668e-05
-2.37643677952478e-05
-3.1177873045156e-05
-1.76029921598234e-05
-4.85139893968793e-05
-1.81507133069283e-05
-1.48221849370574e-05
-1.9317420055865e-05
-2.06542588202407e-05
-4.36669622660475e-05
-3.45885269376402e-05
-7.34952753097954e-06
-2.65330536058231e-05
-2.30853227043157e-05
-3.08562197649519e-05
-2.91043447413706e-05
-1.44798178418579e-05
-9.03288400396784e-06
-1.95745517643961e-05
-1.9299807481302e-05
-3.02274806094967e-05
-3.2288508310519e-05
-1.83835692322412e-05
-2.37133491719877e-06
-6.1263133292159e-06
-2.18084377802751e-05
-5.47152013146758e-06
-1.9616975675617e-05
-1.43827142886661e-05
-2.54745756146524e-05
-4.15416598811726e-05
-1.71560186311299e-05
-3.18488458140567e-05
-1.40859177235608e-05
-3.12611630412428e-05
-2.07073333203482e-05
-1.64555075329294e-05
-1.94149456784528e-05
-5.13103501690151e-06
-2.01448545593713e-05
-7.00108300269605e-06
-2.97260944759302e-05
-1.43932663842147e-05
-1.37026034007671e-05
-2.74812580217419e-05
-3.70073328095929e-05
-3.85006713902166e-05
9.05041634751761e-06
-1.60413326558169e-05
-1.27718540583024e-05
-1.9209134887528e-06
-2.45804863114618e-05
-2.97188807771257e-05
-2.41734147654548e-05
-1.60944642351034e-05
-1.3922340780573e-05
-3.85606338236273e-05
-1.96085178709696e-06
-2.98769911739633e-05
-3.14610773365029e-05
-2.15702092020098e-05
-2.31972598582636e-05
-6.4572862915634e-06
-1.36077383162585e-05
8.91546879915778e-06
-1.56204184047724e-05
-1.22320881724849e-05
-1.76454500598752e-05
-4.90625758905347e-06
-2.11296574959966e-05
-5.82421589196541e-06
-1.87587433782999e-05
-1.02758217451336e-05
-1.10272448154082e-05
4.24488083729715e-06
-2.79776623827904e-05
-2.88456513860593e-05
-3.41792425576341e-05
-1.99596896785961e-05
-2.59550652648296e-05
-1.82246803940057e-05
-2.39814993844318e-05
-3.79850399416331e-05
-2.64939642511121e-05
-2.45098403635521e-05
-3.27236324543327e-05
3.31343085684435e-06
-3.62103253900095e-06
-8.55891523481931e-06
-4.34463966862421e-06
-5.06515984487137e-06
-2.61824765110901e-05
-1.88474789162366e-05
-4.17353151813668e-05
-1.57828649183391e-05
-3.19506398177708e-05
-8.94565180953972e-06
-5.08865095423696e-06
-4.23212704349404e-06
-2.87818679277271e-05
-1.49806133320272e-05
-5.96525590014002e-06
-4.23848207876982e-05
-2.3996656143491e-05
-3.65316423647801e-05
-2.17625896505449e-05
-1.6036548453992e-05
-4.61866678558782e-05
-1.39718639719979e-05
-3.08143124906381e-05
-1.52777989004355e-05
-4.41530458154714e-05
-1.16442129698886e-05
-2.87559365967313e-05
-4.33471248384816e-05
-1.58487574609366e-05
-1.50577470804521e-06
-2.1643432084486e-05
5.29170202473795e-06
-1.26997588680303e-05
-2.19890570882347e-05
-9.08894328065848e-06
-5.48949629311298e-06
-1.21585874262019e-05
-2.41378783141777e-05
-8.96382874095026e-06
-9.28719154634324e-06
-5.59127577663318e-06
-1.39764425395298e-06
-3.81781413792082e-06
-2.17531802988523e-05
-3.24033122258813e-05
-2.01040242271831e-05
-1.2667780831371e-05
3.63603064518681e-06
-3.49331372332741e-05
-2.05547511771273e-05
-1.4746148207932e-05
-3.34902435170454e-05
-3.94679876002095e-06
-1.01050109516811e-05
-3.55980536693668e-05
-2.97530728876177e-05
-2.80256878303863e-05
-3.48439497078446e-05
-2.45546894897282e-05
-3.04367498407953e-05
-2.84433377344051e-05
-2.89589033736638e-05
-1.60914500112759e-05
-3.26533160300274e-05
-1.30068333468892e-05
-2.57170710729292e-05
-2.86895353265714e-05
-3.08547535328725e-05
-1.88649618347935e-05
-3.32620403768529e-05
-3.08649864797656e-05
-2.5322959467834e-05
-1.21944547011356e-05
-1.16611637687588e-05
-1.18674798645361e-05
-2.08133401582939e-05
-2.54571240812541e-05
-3.1475969475101e-05
-2.31174842989692e-05
-9.42465391415618e-06
-2.66271615063804e-05
-2.74038467952719e-05
-5.47944099387264e-05
-1.95190827731152e-05
-2.23648570283261e-05
-1.10208847852685e-05
-2.75165927043105e-05
-1.57472778050036e-05
-3.67037303780404e-05
-1.49878079790585e-05
-3.38648937171072e-05
-4.18813041981951e-05
-3.29856328241798e-06
-3.93909510049983e-06
-3.34895285163747e-05
-1.05637267971694e-05
-2.25473115295691e-05
-2.54438535793035e-05
-4.63016697663327e-06
-1.67081985920142e-05
-3.6463734819507e-05
-5.11606255397516e-05
-2.2102594583758e-05
-3.25260976854154e-05
-1.14813203103239e-05
-2.78690227761843e-05
-7.70713636211601e-06
-3.69847110064425e-05
-1.52616317259449e-05
-4.04138228093661e-05
-1.6952118601638e-05
-3.63627962164929e-05
-8.97737927552986e-06
-1.65455526380965e-05
-3.42113948776213e-05
-9.79453805234451e-06
-1.40816980368855e-05
-2.51456484294054e-05
-4.31913683017164e-06
-2.74461432462894e-05
-1.98998034531713e-05
-4.45664193403567e-05
-2.32402065178412e-05
-1.21483561344442e-05
-3.28428174410191e-05
-1.13896495538208e-06
-5.98847764504557e-06
-3.39792393943929e-05
-2.028213768851e-05
-1.19310285103561e-05
-1.90170832204873e-05
-1.03501845399747e-05
-1.61700152055463e-05
-1.01558785982901e-05
-2.82262096213576e-05
-3.37565780389195e-05
-2.23112597370323e-05
-2.12963784496646e-05
-1.98461339278739e-05
-1.93084500191656e-05
-5.66803235304642e-06
-3.77721654723915e-05
-2.31402648534206e-05
-2.80794326847481e-05
-3.08631171035505e-05
-3.06739278513019e-05
-4.5140544339423e-06
-2.24771722240154e-05
-2.17480544772184e-05
-2.81000972555878e-05
-1.16463749461072e-05
-2.96068949978534e-05
-9.86213700241296e-06
-1.32836932168389e-05
-3.00222227585312e-05
-4.85343401098102e-05
-3.26033902013518e-05
-2.03136027836519e-05
-1.78557597204945e-05
-3.40934169485396e-05
-6.00916334880777e-06
-1.65119749365386e-05
-3.25326235785224e-05
-1.55531827333831e-05
-1.7619881368496e-06
-1.55390995230067e-05
1.70444222302589e-06
-2.06571152311481e-05
3.38367168235825e-06
-8.96023818843966e-06
6.82180444482906e-06
-2.41413119759939e-05
-3.48548844563752e-05
-1.38411208481599e-06
-1.71504130076411e-05
-1.96083042685643e-05
-3.4932909869936e-05
5.1987411514321e-07
-1.06456414878034e-05
-1.6186790738887e-05
-1.53538799418597e-05
-3.10052017229795e-05
-1.75024670834441e-05
-2.87044022106787e-05
-1.83525363793705e-05
-2.871934932212e-05
-6.80909434575831e-06
-1.26788289880352e-05
-3.22959355770263e-05
-1.60853754599513e-05
-5.15069945325864e-05
-8.67381394008015e-06
-1.09201922431377e-05
-2.17737526449926e-05
-2.80596173788057e-05
-3.99588761713106e-05
-3.94452976348243e-05
-1.04925459353476e-05
-2.12235182132881e-05
2.16334896989758e-06
-2.62641115281092e-05
-1.43470418367099e-05
-3.84212181673356e-05
-1.87501234377459e-05
-1.38837767246895e-05
-1.56081702880989e-05
-2.37013427189961e-05
-2.55213161589233e-05
-6.10173620732278e-06
-6.28746313221555e-06
-1.90137672327115e-05
-1.78106354366826e-05
-2.83551647115688e-05
-2.54266973840064e-05
-1.0940499213101e-05
-2.47887482425468e-05
-1.47528832751201e-05
-3.07339534686747e-05
-2.91052776076786e-05
-2.97553090479833e-05
-2.82120629925052e-05
-2.08419769164422e-05
3.70422344675676e-07
-4.82492149962162e-05
-2.4092924304882e-05
-2.14173687969325e-05
-7.02657573716845e-06
-2.38495370979326e-05
-2.19216009647666e-05
-2.52678659879169e-05
-2.68039635454442e-05
-1.97327757217915e-06
-1.33183026778779e-05
-9.93539167924142e-06
-3.67536121087005e-05
-2.98943594243113e-05
-2.56785034116163e-05
-1.5760145896719e-05
-3.92367852681967e-05
-1.12048258490194e-05
-6.76343407059344e-06
-2.00217981908891e-05
-3.18339897660549e-05
-3.07096721806273e-05
-1.65575278373612e-05
-3.96936410594234e-05
-2.22536824785333e-05
-4.08678049409954e-07
-4.10810290225403e-05
-1.89039839369983e-05
-3.95008292203883e-05
-1.80725289928803e-05
-2.68555117209238e-05
-2.39114039841021e-05
-1.04166873353471e-05
-2.60371318712002e-05
-3.11991761966357e-05
-2.98868416762398e-05
-2.60438548424193e-05
-2.74508544052179e-05
-2.5753341905757e-05
-2.19792319462252e-05
-1.58058830968601e-05
-1.12791224985076e-05
-1.91321424718154e-05
-4.13601661233161e-05
-1.73154164091327e-05
-3.75585416130139e-05
-2.61124669515082e-05
7.27871992389773e-06
-3.76233063498985e-05
-6.74829584347471e-06
-2.20388189521643e-05
-3.59776684382754e-05
-2.57041294444661e-05
-2.94000978184092e-05
-4.29359355723323e-05
-3.2528909294584e-05
-3.8775304567975e-05
3.35715898021275e-06
-2.37377181375059e-05
-1.17238605820804e-05
-2.91214661660784e-05
-7.65644975840108e-06
-2.98004222659982e-05
-7.7596584846191e-06
-1.90626117678007e-05
-2.11591741671989e-05
-4.20518469045245e-05
-2.31889742289122e-05
-3.00711374755405e-05
-2.43692183648696e-05
-1.5089269488604e-05
-1.46974444084383e-05
-2.75322709138536e-05
-2.67929960163979e-05
-1.60533830695965e-05
-1.83279988130325e-05
-2.19329496776527e-05
-1.14593872228302e-05
-1.13208882605091e-05
-1.24083864189257e-05
-1.33973714861774e-05
-1.60514055812787e-05
-1.15261350098348e-06
-1.64612834714414e-05
-3.49337282437359e-05
-2.95951593224943e-05
-1.6811069795166e-05
-1.32536418899443e-05
-3.36621673554015e-05
-1.0041633002229e-05
-3.7224122448504e-05
-1.46978826708463e-05
-1.50536570987043e-05
-2.72655986148754e-05
-2.68458814458927e-05
-2.97180568377018e-05
-2.10991359097358e-05
-1.28539769556054e-05
2.91021653919529e-06
1.2668879199182e-06
-2.90050285582943e-05
4.33366480558177e-06
-1.84089355402434e-05
-2.72477737682096e-05
-2.97662838666608e-05
-1.91887244511242e-05
-8.43326422228248e-06
7.14961093876726e-06
-2.19265808696873e-05
-3.56535123009706e-05
-1.08912745077104e-05
-2.67107319472636e-05
-1.0232811059758e-06
-1.15246588239043e-05
-2.98526079121061e-05
4.51653613968134e-06
-2.27867513983263e-05
-5.86890573353325e-06
-1.1020015248274e-05
-1.45561979834924e-05
-9.45729635263052e-06
-2.96588933359739e-05
-3.72780046902385e-05
-7.82878507571761e-06
-2.5605806604022e-05
-2.38956115751855e-05
-1.81497987602075e-05
-3.15852104030611e-05
-2.50150425151064e-05
-1.76672275024218e-05
-3.20869149123573e-05
-2.00391611146298e-05
-1.83539432394735e-05
-1.39912528144155e-05
-2.37419242996891e-05
-3.47680196429676e-05
-2.29139325324935e-05
-3.35762826076298e-05
-2.61132818914164e-05
-3.18849375877312e-05
-2.96501352812087e-05
-1.35262724922886e-05
-2.05610822361549e-05
-3.41200461367496e-05
-2.43038497822935e-05
-1.38835982260862e-05
-9.44633418219905e-06
-3.11863392927376e-05
-3.3196959151386e-05
-3.19010643641255e-05
-3.22528270635626e-05
-3.47591710980776e-05
-3.48524467317917e-05
-6.97604624082578e-06
-1.31756300321202e-05
-7.58135857392472e-06
2.94913160703281e-06
-1.43384485095942e-05
-2.46791897257735e-05
-2.17921610000503e-05
-7.08831319619258e-06
-2.03554069626716e-05
-3.14178993791751e-05
-1.51960151455161e-05
-2.47851586062351e-05
-1.96689033635508e-05
-1.77957486574091e-05
-3.05049038489021e-05
-1.34567417816667e-05
-1.99321056018825e-05
-2.92237855737007e-05
-1.13647237519128e-05
-2.9878255181677e-05
6.30515682952637e-06
-1.72655927684867e-05
-2.35192382255663e-05
-2.41816207342797e-05
-2.35576905907778e-05
-3.04487842450466e-05
-1.71418163109723e-05
1.36034425275579e-06
5.79938563709398e-06
-9.54706605863776e-06
-2.13269090416056e-05
-3.67508556256075e-05
-2.32149819978822e-05
-2.78056780399614e-05
-1.64846526170937e-05
-1.59808649566594e-05
-7.57317924458428e-06
-2.70936662195634e-05
-5.60525568688498e-06
-2.56267634635835e-05
-1.54491137548011e-05
-2.70122591995529e-05
-4.16477649286297e-05
-1.68752315938503e-05
-3.53620208216382e-05
-1.82599008277891e-05
-1.10685161017925e-05
-3.91208324050374e-06
-1.63154743080898e-05
-2.90383724373862e-05
-2.24491917993515e-05
-1.61153213821476e-05
-2.62265573604204e-05
-2.49950949603404e-05
-2.71667445928643e-05
-2.35764160132863e-05
-2.50226808024986e-06
-3.12538687005484e-05
-1.44720399641983e-05
-1.41837869583119e-05
-1.94934714970153e-05
-1.70827607719268e-05
-2.83763336303555e-05
-3.40158711285926e-05
-9.63703069440452e-06
-4.03368653639729e-05
-1.71270530286058e-05
-1.54318572914467e-05
-1.98559598267664e-05
-1.31002174751681e-05
5.01906895072965e-06
-1.82686211774623e-05
-3.82369605228589e-05
-2.2788045094704e-05
-2.62069450259334e-06
-1.13578112281959e-05
-6.66120584765766e-06
-2.09494508677694e-05
-2.64113137566806e-05
-5.51395565727656e-06
-7.52472731500856e-06
-1.93912765341691e-05
-2.41166185170346e-05
-2.73682159109698e-05
-1.51458279603024e-05
-3.21931289398857e-05
-2.17692541036073e-05
-2.36499176315142e-05
-1.66803704398832e-05
1.23992823396976e-05
-1.6944891721544e-05
-4.61212941062351e-05
-2.56679472017933e-05
-3.07322970680078e-05
-1.64606010572317e-05
-6.94466847726606e-06
4.1165760819657e-06
-2.33868807555146e-05
-8.2347794832824e-06
-1.03371677934585e-05
-2.80952743337646e-05
-3.43032565594468e-05
-1.47396112480237e-05
-3.03717600135834e-05
-3.51348988266794e-05
3.17243436586134e-06
-9.04436410513673e-06
-2.43864884164793e-05
5.4018541015142e-06
-7.4356900638266e-06
-1.91451633361895e-05
-2.6172138166551e-06
-1.3857782597746e-05
-2.54401081794121e-05
-1.3787023237809e-05
-3.6564156486829e-05
-9.252017191298e-06
2.61924604217229e-06
-1.70869960850648e-05
-1.71184789602701e-05
-1.09875379953097e-05
-8.85747733892163e-06
-3.18943854311291e-05
-1.77037131233212e-05
-4.00600565037199e-05
-2.14604820353826e-05
-2.83311669252434e-05
-1.99911226214314e-05
-3.47708024956239e-05
-9.06497769250482e-06
-7.63146486047571e-06
-3.83736188186281e-05
-3.20859208420764e-05
-3.66893425604103e-05
-2.57959742323214e-05
-1.71817890200544e-05
-1.82067478636934e-05
-2.42232344312311e-06
-3.10080042106292e-05
-4.09479827354444e-05
-4.33914820811442e-05
-2.24913063414315e-05
-2.19883483041856e-05
-4.89410821043627e-05
-3.64381899387901e-05
-3.98419907987665e-05
-1.6637099463881e-05
-4.27606882929462e-05
-2.77491959487046e-05
-8.88712397302422e-06
-2.12146465036732e-05
-9.44279585803051e-06
-2.12859294175114e-05
-2.8960345296833e-05
-3.5294204853278e-06
2.93599349394815e-06
-1.42634906053089e-05
-1.96443369075702e-05
-1.7258766665506e-05
-1.98300489308374e-05
2.87949139869659e-06
-2.28979366935561e-05
-4.95452914199783e-05
-2.37191533426874e-05
-2.89464618017576e-05
-2.49958868716945e-05
-3.87371624298535e-05
-2.24925567701919e-05
-2.06445287437832e-05
-2.7062060372851e-05
-1.58502283863227e-05
-2.31759290866522e-06
-2.3166337467083e-05
-2.0473700465985e-05
-2.35435252479133e-05
-2.20295232606008e-05
-2.72351613747172e-05
-2.66552661506923e-05
2.069862510283e-06
-2.11154283010694e-05
-7.99091222762774e-06
-1.70088903016803e-05
-2.15123686005995e-05
-2.62281636542355e-05
-2.94120548473588e-05
-2.50018669025278e-05
-2.72222565388477e-05
-2.20482130952249e-05
-8.4782831962107e-06
-1.20540527955245e-05
-2.99082747571337e-05
1.58133390637929e-05
-1.26254915134367e-05
-3.99305490407448e-05
-3.07319865665235e-05
-1.04351572866069e-05
-2.03055345899177e-05
-1.77527960151689e-05
-2.13671494185598e-05
-2.36814527751337e-05
-2.8563137825531e-05
-5.25435645003062e-06
-4.85800101491449e-06
-2.63903809239037e-05
-2.44495382110044e-05
-1.58106326513854e-05
-2.28215086091675e-05
-2.06567187137676e-05
-8.65110512189563e-06
-9.84864241796918e-07
-1.59518400120051e-05
-8.83430542072877e-06
-2.47777527223338e-05
-1.40243376123738e-05
-2.51984668027835e-05
-2.33466800036946e-05
-8.44874103043883e-06
-2.80469470424181e-05
-2.59374632626171e-05
-2.61337906045112e-05
-1.42530882203223e-05
-2.75728046888859e-05
-2.07697829477523e-05
-1.44779533069061e-05
-8.0078279260658e-06
-1.83447385948845e-05
-3.13621397958167e-05
-1.69156169432296e-05
-3.31752293909962e-05
-8.73509787774474e-06
-1.93930302233907e-05
-3.05387900120302e-05
-3.17185782156729e-05
-3.26928257880731e-05
-5.87737072844302e-06
-4.32063740629268e-05
-1.83465315956719e-05
-9.44068952791519e-06
-4.74721083530861e-05
-2.01254194566155e-05
-3.20259820166872e-05
-9.43159320048189e-06
-2.2241940735444e-05
-2.63480158417554e-05
-1.26845289555272e-05
-3.14190852596098e-05
-1.19276396010679e-05
-1.47925930582039e-05
-5.02989335916764e-06
-2.82769059227303e-05
-1.96228699772391e-05
-1.28088603935671e-05
-3.21553798364306e-05
-4.24088484516379e-05
-4.05232756827037e-05
-1.82570759656956e-05
-1.66998296941304e-05
-2.19159446267699e-05
-7.12610826821437e-06
-2.23409602183455e-05
-1.36093104364373e-05
-2.02291193064823e-05
-2.05813945930362e-05
-1.02549119144107e-05
-1.13301627281895e-05
-3.51773694323436e-05
-1.67930189312151e-05
-2.26397786835658e-05
-3.75761169730125e-05
-3.18939879994066e-05
-2.86983327631939e-06
-7.68567991348327e-06
-9.01686352622641e-06
-9.2528142309487e-06
-1.63044427462249e-05
-4.0341594044425e-05
-4.48939953579171e-05
-1.18235987637185e-05
-1.7878356584074e-05
-2.06495524312686e-05
-3.51092450425992e-05
-2.50188470008182e-05
-1.87417223766473e-05
-3.2962420201709e-05
-2.75031798354625e-05
-6.83108798236579e-06
-1.47276249396865e-05
-2.01184585111878e-05
-2.9785426335908e-05
-4.63073164159048e-05
-1.96702348817674e-05
-1.02833738511903e-05
-2.48013722120967e-05
-1.3943541191118e-05
-2.73110967890554e-05
-2.25186065719579e-05
-4.80276882606721e-06
-5.45283039605718e-06
-3.05281028156389e-05
-3.66872951510777e-05
-4.38455015090187e-05
-3.05949912836391e-05
-2.62120443492104e-05
-1.71996446337898e-05
-3.79225732571907e-05
-2.76664368449354e-05
-2.07583895376279e-05
-3.30120996309153e-05
-2.70583285106431e-06
-2.29401795569625e-05
-3.59946849549523e-05
-1.44950923555587e-05
-3.1875208357403e-05
-4.36930467744685e-05
-1.97659061839483e-06
-1.57145131012168e-05
-3.06496003572011e-05
-2.92585610180918e-05
-1.5061256653002e-05
-3.15096946100764e-05
-3.47550624587831e-05
-2.00008684455409e-05
-2.14996241340708e-05
-6.57982286301146e-06
2.59507160352508e-06
-1.97214518092082e-05
-3.99790229761608e-05
-2.46578555032001e-05
-1.61020857650625e-05
-7.59631817531275e-06
6.97208112132044e-07
-3.08671669565862e-05
-6.01896006082971e-07
-7.97255046124893e-06
-2.56763932026967e-05
-1.58003519318652e-05
-1.04482009389471e-05
-2.55570540596058e-05
-5.66537850295589e-06
-2.2795595716159e-05
-3.38675785588544e-05
-1.83982686437525e-05
-1.70630722280511e-05
-4.71836360286439e-05
-2.37329968147731e-05
-3.6037013906257e-05
-2.28599865848686e-05
-1.32853462492197e-05
1.86029441184053e-06
-2.37059827568763e-05
-3.63289403594284e-05
-3.63931342557409e-05
-4.27928024490522e-06
-2.12361589859204e-05
-1.27253474328384e-05
-2.28270004818498e-05
3.84481203086861e-06
-1.79924944827955e-05
-1.175650847534e-05
-2.48358647525244e-05
-4.67046500460039e-05
-3.2738734961044e-05
-4.60358281677408e-06
-1.87713199330313e-05
-3.83629307529239e-05
-4.15660669676349e-05
-1.66860257608812e-05
-2.43265554222497e-05
-2.66286062576172e-05
-2.38069367670157e-05
-3.34332372241585e-05
-1.74581014706107e-05
-2.92418551288954e-05
-2.93597088403495e-05
-8.28816309539282e-06
-3.49985526779269e-06
-2.9466987320101e-05
-1.91478310859574e-05
-2.53698394655725e-05
-5.21478255938197e-06
-1.16817902592979e-05
-1.60794075814308e-05
-2.87091341420948e-05
-3.66363104206102e-05
-7.05551263998318e-06
-9.40933474767629e-06
-2.38883893844195e-05
-1.24105311023363e-05
-1.42909696419085e-05
-2.13290122979451e-05
1.67444767563863e-06
-1.95151630587453e-05
-9.78143487569883e-06
-2.47576799803773e-05
-2.35311377338223e-05
-4.09300093411437e-05
-1.41324734173766e-05
-3.78127633224943e-06
-2.35100856130779e-05
-2.00847122254596e-05
-1.99641257186148e-05
-1.43747848572105e-05
-2.53339055846734e-05
-3.46028476007048e-05
-3.99615341718868e-05
-3.39005284579441e-05
-1.14760535023211e-05
-3.59716208513733e-05
-3.7155809786384e-05
-2.48581842179721e-05
-8.42039351997872e-06
5.57594508393802e-06
-1.37390031805732e-05
-1.44529104515325e-05
-1.08486555094004e-05
-3.11267627066876e-05
-6.43129622922697e-06
-1.7018199775709e-05
-4.40526238322175e-05
-9.10368615685683e-06
-1.66172207243911e-05
-1.30227209641326e-05
4.49572562179159e-07
-2.30044925333974e-05
-1.99816658650277e-05
-2.91754115200624e-05
-2.30369032871715e-05
-2.83119074784559e-05
-2.06433146381104e-05
-2.1944635558047e-05
-3.93754757946947e-05
-2.05993388839903e-05
-2.63271109361576e-06
-2.57080797845889e-05
-3.6941303847102e-06
-4.27406702852471e-06
-1.56768272338009e-05
-4.75095155076789e-06
-1.0062316897363e-05
-2.25732688090705e-05
-3.57472624335327e-05
-1.35601665949811e-05
-3.79351031093683e-05
-1.12802636385851e-05
-2.97134197796235e-05
-3.23153257498557e-05
-3.45686882937374e-05
-2.11226711604002e-05
-3.41230088341472e-05
-1.1152109791227e-05
-2.97332746094275e-05
-1.65595262963618e-05
-1.54673679887342e-05
-1.37351232539642e-05
-3.73130964045873e-06
-2.33755795346964e-05
-3.03679765350134e-05
-2.10995935736016e-05
-3.33836198768912e-05
-1.27270579818099e-05
-8.50653876669406e-06
-2.73284590217357e-05
-2.06634060966929e-05
9.96892831893062e-08
-1.79870090165606e-05
-1.92266402311657e-05
-1.1315623571107e-05
-1.07743829867181e-05
-2.72856180936122e-05
-3.89015514832603e-05
-2.8949527879812e-06
-3.19003365704695e-05
-2.05918834457186e-05
-8.62984808216599e-06
-3.4252183909489e-06
-4.21887401099506e-05
-1.30948326833278e-05
-2.46940328383488e-05
-3.03514902440332e-05
9.26529893287415e-06
-2.0778937196616e-05
-1.45227905708312e-05
-2.75312303336682e-05
-1.66648229033161e-05
-1.22591189837134e-05
-3.80776581742132e-05
-1.16097934658703e-05
-4.44399470726915e-07
-1.06095435537141e-05
1.61635649675117e-06
-2.50388484439272e-05
-2.93708570352463e-05
-1.94192331443364e-05
-2.44702593791473e-05
-2.28858163567904e-05
-1.47119234690715e-05
-2.69442315548555e-05
9.72384923678603e-06
-3.70452133528219e-05
-1.7983225438385e-05
-1.41021709679226e-05
-2.43627416559737e-05
-2.38230116647122e-05
-3.11310199130945e-05
-2.36943127850916e-05
-2.47387473390804e-05
-1.51149518802526e-05
-1.79811309254573e-05
-2.60470309608629e-05
-2.01093972071431e-05
-2.52589777723067e-05
-3.36319298121953e-05
-1.34903848125023e-05
-2.67201327927691e-05
-2.05410127223356e-05
-9.68653261070839e-06
-1.5367718149334e-05
-4.71885124830075e-06
-1.44320249370268e-05
-1.50442761412871e-05
-1.68167006791996e-05
-8.08914562817873e-06
-3.75674249605e-05
4.72919576634723e-07
-2.23711419902503e-05
-2.33536893241653e-05
-1.96905936767912e-05
1.86245717815167e-06
-1.66871802580785e-05
-1.26731843160207e-05
-2.60545143370818e-05
-1.83680454122775e-05
-4.34471112812309e-05
-4.75838613610579e-06
-5.85658288819238e-06
-2.8379559048358e-05
-1.40429747772821e-05
-1.64564327183408e-05
-3.32312952205098e-05
-2.48008503189024e-05
-9.82039459267544e-06
-2.63854104336213e-05
-2.3535026478527e-05
-4.06710854595448e-05
-1.90824250506257e-05
-2.98103023397975e-05
-1.71999144032984e-05
-2.17428321322641e-05
-2.54129000493483e-05
-1.67677906843274e-05
-3.22655629564521e-05
-3.17648119502367e-05
-1.08446990972256e-05
-2.91898446179131e-05
-3.13962344265055e-05
-1.10258346991739e-05
-2.00868679141231e-05
-1.13410107002075e-05
-2.54309702144989e-05
-3.31557343035417e-05
-2.0063776453568e-05
-4.7989310661101e-05
-7.17363146851833e-06
-2.19872584313554e-05
2.55650905453206e-06
-3.61788783445909e-05
-3.4962579630812e-05
-8.07338614735627e-06
-2.36809826556695e-06
-2.06459536578188e-05
-3.53276924213246e-05
-7.02650749732199e-06
-1.91079909430203e-05
-1.53150983290213e-05
-3.37051627045797e-05
-2.61420145820655e-05
-3.05482085254943e-05
-2.62291678316761e-05
-2.87842876241283e-05
-3.68641613716512e-05
-2.69847128995043e-06
-1.93229126712219e-05
-1.87548593846558e-05
-2.01261178614549e-05
-2.02566575435194e-05
-2.42290854216908e-05
-2.31744778960882e-05
-1.00523943680315e-05
-1.73431437376336e-05
-1.82957519101361e-05
-1.74048006624555e-05
-2.17817637604937e-05
-1.21823617046123e-05
-2.06779551178931e-05
-3.18458361343971e-05
-4.1881268753315e-05
-1.4698054456369e-05
-3.21120306914955e-06
-2.26243931739587e-05
-2.40499603392722e-05
-1.38946874364358e-05
4.9187753503735e-06
-2.09608377593561e-05
6.23062469879032e-07
6.28248121209584e-06
-1.09232828370663e-06
-1.33566506814271e-05
4.85624198290864e-06
-8.39884039873481e-06
-4.58640567031262e-05
-1.43813425836065e-05
-2.62421088741209e-05
-2.26803722470604e-05
-2.08243400294193e-05
-2.94017711328639e-05
4.26417175605719e-06
-2.23317099257089e-05
-2.18948422179599e-05
-2.0701981782601e-05
-2.4396831547377e-05
-4.39209239144768e-06
-6.86580403097994e-06
-2.79036946168585e-05
-2.51572049936295e-05
-2.84865415035273e-05
-9.60754144192261e-06
-1.48979285447977e-05
-3.17892399306418e-05
-3.73877509647309e-05
4.30142399538311e-06
2.15536054562391e-06
-2.47720727962978e-05
-1.55767323204873e-05
-2.16277468499324e-05
-2.15724443070629e-05
-3.28297667024281e-05
-3.69107236792379e-05
-1.13347924213272e-05
-1.15691773772992e-05
-2.59286513175724e-05
-5.84669012557385e-06
-1.68378237031558e-05
-1.70571238994429e-05
-2.71132461396592e-05
-3.00918465794681e-05
-2.97675736826255e-05
-4.16373823820019e-05
-1.76965698403358e-05
-3.64776089102645e-05
-3.6594081758893e-05
-4.50054264160718e-05
-1.19095851622216e-05
-6.14025339304718e-06
-4.05687816274066e-05
-3.05594592624361e-05
-1.89267803238292e-05
-9.30627366419798e-06
-7.72952139361444e-06
-6.61984306209772e-06
-1.91773545313027e-05
-3.06256296866222e-05
-4.15275241504022e-05
1.27577810961334e-05
-3.48089293870015e-05
-3.29147016055428e-05
-2.57451267537178e-05
-3.62966002604251e-05
-9.10236713943703e-06
-2.27587960314029e-05
-2.35540294126301e-05
-2.72011750419939e-05
-6.47699317490179e-07
-3.05847158968784e-05
-1.44925081651232e-05
-1.38128071207607e-05
-1.92547962079803e-05
-4.06893218660969e-06
-2.5993238091049e-05
-9.21939199326059e-06
-2.49907459078672e-05
-1.7396249204578e-05
-1.50318896042064e-05
-3.53991105474142e-05
-1.23571039854204e-05
-2.18298106623914e-05
-4.1742836542405e-05
-3.7986758722906e-05
-2.01672240523361e-05
-1.38229887766148e-05
-1.72605434090402e-05
-4.86550557154089e-06
-2.66241928704828e-06
-9.68013116958835e-06
1.96406072432083e-05
-2.65309035261712e-05
-3.10169556655064e-05
-1.27929868010309e-05
-1.81935282782433e-05
-1.71383195674248e-05
-2.03025610922422e-05
-3.33598455529406e-05
-2.84082347564709e-05
-2.05757952848358e-05
-5.05515379503831e-06
-1.55847820856466e-05
-3.05610855613947e-05
-2.56683375876853e-05
-1.29600086168418e-05
-1.69894900829904e-05
-2.0352174135476e-05
-1.37415446661448e-05
-1.91835936165378e-05
-3.04181339572937e-05
-1.41398985503657e-05
-2.35305645126149e-05
-1.12755141236486e-05
-2.53215805442127e-05
-1.8858314985188e-05
-1.95810758720917e-05
-1.3513866095909e-05
-1.59997625096004e-05
-1.84870104133917e-05
-2.16240795582929e-05
-6.33576266334428e-06
-2.78311317290875e-05
-1.75309940611813e-05
-1.57966981901837e-05
-2.33883837411525e-05
-2.45971303644976e-05
-3.91772281207972e-05
-6.67885484097267e-06
-1.99080821839106e-06
-1.94460666206505e-05
-4.48671909121335e-05
-8.87240276146224e-06
-8.31766257972087e-06
-1.60115021282113e-05
-2.82163099940343e-05
-1.42723896428915e-05
-2.69957875965922e-05
-3.5280840025751e-05
-6.71601907837653e-08
-1.25055644956724e-05
-3.4934486695712e-05
-3.0433869969838e-05
-1.29984314084022e-05
-3.34247417166953e-05
-1.835436670386e-05
-1.95696481743728e-05
-1.83624513312321e-05
-2.95644812900733e-05
-1.08173384410125e-05
-2.04133994024664e-05
-3.88645973926027e-05
-3.03716807009169e-05
-3.79256992899345e-05
7.50242214290509e-06
-3.35735959583379e-05
-1.18167478324238e-05
3.3812561939016e-07
-1.32417104012085e-05
7.74321880988844e-06
-4.12022439010635e-05
-3.49340962770549e-06
-1.89770575259598e-05
-2.67654924405843e-05
-3.62494645214432e-05
-3.94151677551048e-05
-9.14702104184077e-06
-2.02676422599605e-05
-2.88507271628112e-05
-2.75117337230603e-05
-3.15239040546684e-05
-1.19676061232929e-05
-1.74196967865266e-05
-1.10281736502297e-05
-8.9836250232529e-06
-1.05870671769017e-06
-2.29979372931553e-05
-2.84128694320637e-05
-1.56525810698002e-05
-1.40028574748353e-05
-1.75292546588439e-05
-1.13795037693063e-05
-2.1059142772178e-05
-3.00122941792013e-05
-7.76174197293784e-06
-3.71329788927002e-05
-1.10651407931301e-05
-3.6859565401764e-05
-3.53229804003225e-05
-1.02805189323681e-05
-1.82370338664861e-05
-2.74442963740476e-05
-3.02189527092572e-05
-7.84136486027744e-06
-2.04489155321505e-05
-3.04093900521411e-05
-1.18656103878857e-05
-2.00512321297535e-05
-1.56443801853431e-05
-1.31260076550102e-05
-2.58111443157708e-05
-3.18168655405852e-05
-3.14174088124085e-05
-2.4111572336006e-05
-2.73591132474444e-05
-4.38248149983714e-08
-1.53810215691708e-05
-5.98540011510744e-06
-2.50221406118846e-05
-3.03181770108393e-06
4.55863540083737e-06
-1.99929439786593e-05
-1.10787331743377e-05
-3.69282588235406e-05
-2.58540714015689e-05
-1.13859406130141e-05
-2.38793779469319e-05
-1.99799632269616e-05
-1.04106261658969e-05
-2.08724764891677e-05
-3.81770821273705e-05
-7.58391073622293e-06
-1.12164042893868e-05
-2.23901877547479e-05
-7.05175484884134e-06
-3.1051070364539e-05
-3.32796413075001e-05
-2.94656599809244e-05
-2.0766181504444e-05
-3.1040450716619e-05
-2.01468456980146e-05
-7.18378305204767e-06
-1.73323303110886e-05
-1.66600607448636e-05
-6.57255048864549e-06
-4.92369559591428e-05
-1.47998602416942e-05
-1.48632150734786e-05
-2.92956834650882e-05
3.50979522140921e-06
2.16018856056479e-06
-2.14722764700245e-05
-1.7176473032345e-05
-8.2511419340029e-07
8.49709843309044e-06
-2.17871843518548e-05
-2.7293815472444e-05
-2.66554168259925e-05
-3.71958019052563e-05
-2.50264532996952e-05
-1.58084397438975e-05
-1.51840358558765e-06
-2.54801851837487e-05
7.40695138680118e-07
-8.4946312666458e-06
-3.09783133663516e-05
-4.46234709242499e-05
-2.73591265265191e-05
-1.23104999082007e-05
-1.4221395562248e-05
-2.22088559949287e-05
-2.20943328612839e-05
-2.47328087919665e-05
-1.60119522666423e-06
-1.67896335946818e-05
-1.96334234818888e-05
4.47527942969167e-06
-1.2676243648317e-05
-2.10896786856307e-05
-9.30493384838644e-06
-1.83661813212826e-05
-1.64201060921616e-05
-2.87133977658975e-05
3.95274587388792e-06
-1.07286256526411e-05
-2.24196224655688e-06
-1.30922134933536e-05
-3.54260039629042e-05
-1.88387470378173e-05
-2.58491510572716e-05
-2.48960104162017e-05
-3.60141729344803e-05
-3.50088574462108e-05
-2.1536026428928e-05
-1.62426593217958e-05
-8.67285889031016e-06
-1.65524788112247e-05
-4.24659637679365e-05
-4.50948685676144e-05
-6.01677766410755e-06
-4.18132202518689e-05
-2.47277391131183e-05
-2.52949831396964e-05
-2.15262045600881e-05
-8.67391513698066e-06
-1.06437837851428e-06
-3.03570117559959e-05
-3.6858161317161e-05
-2.61279895063971e-05
-5.71023528449013e-06
-1.80900990065539e-05
-2.72255335591619e-05
-3.56035869159443e-05
-2.6400731494074e-05
-1.65981628994516e-07
-3.24310004985732e-05
-1.99540353588183e-05
-2.27722202285985e-05
-3.4769768202144e-05
-3.19047291261672e-05
-2.84883983544022e-05
-2.47051536654716e-05
3.85661736089576e-06
-2.92134150348343e-05
1.84106808517872e-06
-9.29024309627768e-06
-2.36631827711007e-06
-2.26346981574356e-05
-2.45449806680792e-05
-4.64378032451897e-06
-5.27302064710195e-05
-3.47492844296177e-06
1.57772760087247e-06
-2.07776979324556e-06
-2.86208661912482e-05
-2.76428551520599e-05
-2.82881468992935e-05
-4.01361573182663e-05
-1.88348998763586e-05
-3.92991242384548e-05
-2.13095383181987e-05
-8.74044798745614e-06
-4.04655800057922e-05
-3.09630804547638e-05
-2.87710143986422e-05
-4.28291739719999e-05
-4.33379644685193e-07
-4.25893355402307e-05
-1.86133377944154e-05
-1.40737359861156e-07
-2.25547355835014e-05
-5.12970166926939e-06
-2.76827749329637e-05
-1.00075525815986e-05
-2.89431739364713e-05
-2.57265580965919e-05
-1.77680672868548e-05
-2.65546807949024e-05
-8.46863983355651e-06
-1.55579020958266e-06
-2.64574962285921e-05
-3.69201625777214e-05
-3.09759887552517e-05
-2.11760680450244e-05
-1.23019417045108e-05
-2.89368236846541e-05
-1.87837855361943e-06
-1.78727850274975e-05
-2.91233176369181e-05
-2.2396022608355e-05
-1.89624140083428e-05
-2.42901154977879e-05
-3.11580451066925e-05
-9.81642832053113e-06
-2.86809357040719e-05
-1.90482766594703e-05
-4.08535711046451e-05
-2.08028011364696e-05
-1.2557218344598e-05
-8.83691203249069e-06
-2.97839518315484e-05
-4.25987467579144e-05
-1.85535287303532e-05
-6.35949965592936e-06
-2.27668701960896e-05
-4.86827370269538e-05
-1.9432256992267e-05
-1.03651180841136e-05
-2.87840471852302e-05
-1.71032739081594e-05
-3.16889379985796e-05
-3.05351444118556e-05
-1.43036889565093e-05
-5.52737129507782e-06
-2.21575795090922e-06
6.37693473357104e-06
-2.80699737545467e-05
-4.28091373304638e-05
-3.00014234548685e-05
-3.66316043375296e-05
-2.29082889950549e-05
-6.68918298126701e-06
-2.76149887247248e-05
-1.64528099106783e-05
-2.68604918908233e-05
-2.66742027849488e-05
-1.57802569079118e-05
-3.04130994217715e-05
-5.06023492403994e-05
-1.46645937199034e-05
-5.89199455334396e-06
-4.27731523743961e-05
-1.1211630869314e-05
-1.7088891301014e-05
-3.81784997737778e-05
-2.30725308660164e-05
-1.22895204664732e-05
-9.39995602522488e-06
-2.69207646983487e-05
-1.71399208778394e-05
-2.06707840528929e-05
-2.14487246614019e-05
-3.11333426816925e-05
-2.70159811984084e-05
-4.31517069786436e-05
6.78028604864667e-06
-1.83564460097639e-05
-1.68704145392301e-05
-3.43747329942446e-05
-1.35016694761946e-05
-1.09194654197154e-05
-6.40427764103549e-06
-2.27949516590772e-05
-3.3198252631215e-05
1.53895573211619e-06
-2.83618128367391e-05
-2.12358113865939e-05
-1.74047684889522e-05
-2.17012132021122e-05
-1.24697446101762e-05
-9.74722176192673e-06
-2.34751887882728e-05
-2.13275448682176e-05
-2.42929837997921e-05
-2.90191448859202e-06
-2.28646606705854e-05
-1.80803153318815e-05
-1.54649107338346e-05
-2.45206161452261e-05
-2.75290723619732e-05
-2.16616351511127e-05
-7.97834111262854e-06
-2.72056737177519e-05
1.64102652713682e-05
-3.39905440663601e-05
-1.31003059326783e-05
-2.40662506576385e-05
-3.77525378037742e-05
-8.31254788423818e-06
-3.42248694553488e-05
-2.47416801282319e-05
-3.33183604004902e-05
-1.46900517501156e-05
-2.56678480576454e-05
-2.47637486521724e-05
-3.10581650997276e-05
4.53525469109315e-06
-3.4124151220088e-05
-2.90829420860906e-05
-2.72196238435659e-05
-2.35133553161182e-05
-2.72679675817028e-05
-2.0811762190594e-05
-1.096502833839e-05
-2.73992956616266e-05
-1.56332551184106e-05
-2.14514051432521e-05
-2.8269142984921e-05
-2.04902653186283e-05
-2.52119052415944e-05
-3.28826928082882e-05
-2.047908240754e-05
-2.48753224648336e-05
-1.03533690100357e-05
-2.29597096298875e-05
-3.75220497260103e-05
-1.09342483969227e-05
-2.56152617882471e-05
-4.11722601031898e-05
-1.495172916111e-05
-2.07399294672103e-05
-3.30330956622691e-05
-2.14888027934825e-05
-2.02872389860736e-05
-3.1453959858687e-05
-1.43418930603096e-05
-3.56490918558271e-05
-3.59013582076735e-05
-2.81500756533843e-05
-3.23460715235188e-05
-2.28613720411308e-05
6.96098165328748e-06
-1.71864485413596e-05
-2.41032363155545e-05
-1.6671722048701e-05
-1.27395016082299e-05
-1.00543498375351e-05
-2.98852198821624e-05
-4.24627405228577e-05
-3.33511528627638e-05
-3.39067849621179e-05
-1.80492444445246e-05
-2.95872600322964e-05
-1.64875933225281e-06
-9.8114473811537e-06
-3.86758315816742e-05
-3.18291327887374e-05
-1.46470798760311e-05
-1.76777039140106e-05
-2.11299600448802e-05
-2.13209570939472e-06
1.02617828991074e-05
-1.41225482731544e-05
-1.29516739728118e-05
-1.75610391750662e-05
-2.08015327261468e-05
-1.34713395959269e-05
-3.31488830251819e-05
-1.09915537665841e-05
-2.48484417129349e-05
-3.9961020376286e-05
-1.96684117123535e-05
-2.30175053772577e-05
-3.32499692936046e-05
-1.48518242951198e-05
-1.74325432785836e-05
-4.039682703934e-05
-2.33589892750564e-05
-5.11951743586405e-05
-1.54854791856381e-05
-2.37968003460619e-05
-3.22861918591505e-06
-2.11883846574439e-05
-2.72008559270015e-05
-1.88084788001386e-05
-4.18174310860438e-05
-3.35554449838366e-05
-2.28453215725248e-05
-1.81594314132981e-05
-1.22835136050959e-05
-1.2899341635689e-05
-2.4713221017477e-05
3.59241451199998e-06
-2.34057948018607e-05
-2.41889050006495e-05
-1.87474236643486e-05
-3.69684190616053e-05
-1.77158658700418e-05
-1.63968073389436e-05
-3.89445031197985e-05
-3.78639220504274e-05
-1.66377645888109e-05
-1.15275651109715e-05
-9.71081557282082e-06
-1.65145025756421e-05
-1.58664325039809e-05
-3.52060445927361e-05
1.36482417434899e-06
-1.49355895570683e-05
-2.71916052159734e-05
-2.37588183250991e-05
-2.48723474169606e-05
-2.53641951918539e-05
-3.54573746510054e-05
-2.39723469568484e-05
-3.88368340013779e-05
-5.40235991230173e-05
-2.60439510001675e-05
-2.04892135110987e-05
-1.02711067769374e-05
-6.04330776759111e-06
-1.03577345749244e-05
-3.71181636210477e-05
-1.7247738808137e-06
-2.79359553910385e-05
-3.98938093698756e-05
-3.14493804218262e-05
-1.51410060238518e-05
-2.17857153762037e-05
-1.13908725236508e-05
-2.59010212339129e-05
-2.8001515520838e-05
-2.04063778503086e-05
-2.36186096912132e-05
-2.65601554254718e-05
-1.38675896681461e-05
-1.34199086736898e-05
-6.5916308503936e-06
-2.48736484027417e-05
-2.92924708285798e-05
-3.66352779734542e-05
-2.71437781181273e-05
-4.50571823529753e-05
-1.40513963126107e-05
-3.64173987005372e-05
-2.21779403859872e-05
-1.61987046997885e-05
-4.23008618350978e-05
-2.14142427072652e-05
-2.2493320692109e-05
-6.32177245664011e-06
-3.69403044365679e-05
-4.25935057065651e-05
-1.73130364100029e-05
-8.87311832115589e-06
-7.25172332949811e-06
-1.10696600183945e-05
-1.68063497799654e-05
-7.28294120582311e-06
-1.37826805612679e-05
-2.63280212430397e-05
-2.79714556129681e-05
-2.30698962632764e-05
-3.17625948968845e-05
1.94655598370188e-06
-1.43918949133555e-05
-1.73704259171633e-05
7.27484246475136e-06
-1.90884230473964e-05
-3.72632908913162e-06
-3.22988080994984e-05
-6.86830278716297e-06
-3.12348991178395e-05
-1.30395285065068e-05
-1.28045055506739e-05
-4.04609624610495e-05
-9.70517659684234e-06
5.98055829077404e-06
-1.14990982763242e-05
-4.09990925057717e-05
-4.31996062256174e-05
-7.81384555887898e-07
-2.8368077928174e-05
-5.83858995770684e-06
-5.29028471881435e-06
-1.90772434804762e-06
-1.12065650234053e-05
-3.46724778175689e-05
-9.38072806914735e-06
-2.11711515899879e-05
-2.22870340629689e-05
-3.96545568726314e-05
-1.10811944629286e-05
-3.71460236803394e-05
-3.10363747548543e-06
-2.86918022907745e-05
-2.47492884090692e-05
-1.68501664977285e-05
-1.58924580902086e-05
-2.51967529924691e-05
-3.44215952022559e-05
6.43862130916608e-06
-3.4118007054335e-05
-2.564914438879e-05
-7.08992081633016e-06
-2.3000405534285e-05
-2.61906144937122e-05
-2.5531836669525e-05
-8.64368042394552e-06
-1.93903056415724e-05
-3.50732488610747e-05
-1.84041587750132e-05
-1.74268718662831e-05
1.00043045619774e-05
-2.02251786851734e-05
-7.17049799175039e-06
-2.08183124649612e-05
-1.70255677533973e-05
-4.91071474756915e-05
-2.07614112171614e-05
-4.6885554244275e-05
-1.95400342772198e-05
-3.36698229936261e-05
-1.11871318230796e-05
-2.17426004450183e-05
-1.34273830734076e-05
-3.01404675348218e-05
-2.54453919052956e-05
-3.34102996876807e-05
-2.29227617075729e-05
-2.24515927718813e-05
-1.41919624568393e-05
-2.66754459132386e-05
-3.21832969628704e-06
-2.52839876408267e-05
-2.57231633423496e-05
-2.66571616252339e-05
-2.15181346928742e-05
-2.80094485962762e-05
-3.25413023524761e-05
-2.64950558391004e-05
-2.76584773572734e-05
-2.09855331040784e-05
-3.08341876624348e-05
-1.9423459501136e-05
-2.33531578702215e-05
-2.95461614364533e-05
-7.45880271955786e-06
-2.78594795620673e-05
-6.39398894451459e-06
-5.60882712891168e-06
-1.17110760565265e-05
-9.69934198415652e-06
-3.14515672174388e-05
-3.13259657130718e-05
-4.70638103010987e-05
-1.6612559059667e-05
1.30063423475342e-06
-3.4435788074887e-05
-3.07342343515649e-05
-2.06950596027139e-05
-2.483321321104e-05
-3.03534083615252e-05
-2.02795721090282e-05
-5.04583518266691e-06
-2.21888670640355e-05
-1.82826434455326e-05
-3.14507717628323e-05
-2.25419750266295e-05
-3.46940901651421e-05
-3.78793608630889e-05
-1.04609046983998e-05
-2.02829847242631e-05
-2.05300633161346e-05
-2.72433505649215e-05
5.12193808063905e-06
-3.43840718339387e-05
-1.33963830161533e-05
-1.19793390654164e-05
-2.45869327547967e-05
-3.27891081412466e-05
-2.44841213726804e-05
-2.51486321148869e-05
-3.80624169565207e-05
-6.83922755584945e-06
-2.68597202995355e-05
-2.77813041591683e-05
-1.57340097166135e-05
-5.12363638662821e-05
-4.08748989689782e-07
-3.87523986173091e-05
-2.52708095131088e-05
-5.68362282705769e-06
-3.09619865675345e-05
1.34983340384745e-05
-4.16938960117327e-05
-2.8207658399182e-05
-2.26873243837054e-05
-2.44278709145724e-05
-3.17967113359283e-05
-2.1299826924393e-05
-1.62698176436436e-05
-3.75413998689705e-05
-4.13924408768574e-05
2.88631862703364e-06
-1.00674391282824e-05
-2.53582749970198e-06
-2.09881267850014e-05
-2.04050722369154e-05
-1.63096688476359e-05
-2.07274098846254e-05
-7.49595313196005e-06
-1.83220148620451e-05
-1.10067991901519e-05
-3.58089460184016e-06
-1.75965937245346e-05
-1.75289969320491e-05
-2.92596158623086e-05
-1.05710499657646e-05
-1.14929852891993e-05
-5.28082163936154e-05
-3.02382583888263e-05
-1.55246346290524e-05
3.39616224333027e-06
-2.18794068593981e-05
-1.06169877972872e-05
4.7610209907551e-06
-2.11565007981608e-05
-4.85539401077356e-06
-4.56289748967016e-05
-9.8726748983054e-06
-4.61026813996309e-05
-3.52188298480598e-05
-1.71157156116953e-05
-3.78653496864056e-05
-2.08013662711671e-05
-3.23477299599154e-05
-4.50669001579898e-05
-6.20807304551674e-06
-2.60118450880706e-05
-1.76352968627669e-05
-2.88544816261526e-05
-3.82217856424319e-05
-2.34910559171184e-05
-2.21772919642763e-05
-6.2145496719425e-06
-2.05499675692449e-05
-2.18354507994981e-07
-1.51725604274799e-05
-2.27685873807037e-05
-2.95565182678784e-05
-1.32648233701004e-05
-3.27036663731531e-05
-6.06827238209826e-06
-3.72543741612191e-05
-2.04653675112338e-05
-2.19535876510959e-05
-1.50613573742498e-05
-3.51004094218846e-05
-2.08466322979763e-05
-2.46497120333197e-05
-1.08314005535879e-05
8.17752638917777e-06
-1.59481735411483e-05
-5.09170833399882e-06
-2.63196830045088e-05
-9.6650386164582e-06
-2.29145644199159e-05
-1.46205113759934e-05
-1.8980243125498e-05
-1.3986578807091e-05
-9.72013697007882e-06
-2.47548599990701e-05
-3.25562974110575e-05
-2.28394516950798e-05
-2.26276918915363e-05
-8.78416421071779e-07
-2.14225420241936e-05
-2.37930716990065e-05
2.44638423256317e-06
-5.0363264435143e-06
-1.86388347460536e-05
2.74049517690136e-06
-7.53801805213519e-06
-2.90621391320961e-05
-2.15906511452316e-05
-1.73620605751471e-05
-1.13176107639442e-05
-2.51140984826057e-05
-3.45074467593844e-05
-2.97092020721361e-05
-4.99771065711224e-05
-2.7407845045136e-05
-1.24521222803703e-05
-2.72127304306884e-06
5.80480063134205e-06
-2.55919332099691e-05
-2.3381104366118e-05
-2.8310769696893e-05
-7.0529346901198e-06
-5.30381272122472e-06
-1.36205257129011e-06
-2.77753545405944e-05
-1.89733991173922e-05
-9.20765515263425e-06
-3.77842488923205e-05
-1.82234139185446e-05
-2.34140189791358e-05
-2.87899788536748e-05
-1.68469089899e-05
-2.16274988267661e-05
-4.65007433491578e-05
-3.57265257382051e-05
-3.27990310645959e-05
-3.42256294285771e-05
-2.83035060133211e-05
-3.21171518310444e-05
-4.18207575750763e-05
-2.18566638269728e-05
-2.14559102969343e-05
-4.20180837969862e-05
-1.47473128557128e-05
-1.31970172992746e-05
-2.21810429941483e-05
-3.84276453980724e-05
-2.66141237039138e-05
-2.2578875051384e-05
-2.65088726859956e-05
-2.65120668771468e-05
-1.1757348865076e-05
-3.19587723267604e-05
-2.11541537991284e-05
-1.89929588340279e-05
-1.2148495979568e-05
-4.10634818545738e-05
-3.74337558061137e-05
2.50246210975665e-06
-2.86654598809479e-05
-2.51695722944386e-05
7.01485327964633e-06
-1.54555265707892e-05
-3.37790659950373e-05
-3.46876086868912e-05
-2.29288157029938e-05
-3.99150287926177e-05
-2.24717386288555e-05
-2.55504746571345e-05
-2.615349966016e-05
-1.30007779270201e-05
-2.14704308545057e-05
-2.1861782733931e-05
-3.34835317549663e-05
-2.88548417866419e-05
-5.28715050711177e-06
-1.91750665147144e-05
-1.83494011819678e-05
-1.71738455338923e-05
-2.31822674950052e-05
-1.18563951441771e-05
-2.42016846431332e-05
-1.48219890751438e-05
-3.54371298104008e-05
-1.39468600204825e-05
-2.40395954241585e-06
-2.47970520621024e-05
-3.21242790548763e-05
-3.15257419731337e-05
-2.69055450197035e-05
-1.38696178599268e-05
-4.5372626760611e-05
-1.86715544356356e-05
1.64864914749184e-06
5.18417330505735e-06
-2.63934327683716e-05
-2.13751107884364e-05
-6.3575529236805e-06
-1.84138107062319e-05
-3.03397760840627e-05
6.01387634500289e-06
-2.0782414807364e-05
-2.4850245929009e-05
-1.92868655033221e-05
-2.13592022607806e-05
-2.56542762945926e-05
-2.36158906382458e-05
-2.11705015425555e-05
-3.12806641409722e-05
-2.43300494166578e-05
-6.21562355609754e-05
-3.00850808486477e-05
-2.00649340335964e-05
-9.65609577196172e-06
-5.72126446142115e-07
-1.15007283138498e-05
-3.62496496448141e-05
-3.2348346375106e-05
-9.83767974686751e-06
-2.15471723377065e-05
-2.36318441380136e-05
-2.58091732006038e-05
-1.15605273203005e-05
-1.39553146753606e-05
-4.19477108489092e-05
-2.59497614093115e-05
-2.0896595290297e-05
-2.57651136827459e-05
-3.33452126395629e-05
-9.74461394784836e-06
-2.12613168160308e-05
-4.35980399475172e-05
-3.72978157970932e-05
-4.14994954872906e-05
-1.58672548660728e-05
-8.4643402885413e-06
-2.86013892887438e-06
-1.52560777528482e-05
-2.31876701919798e-05
-2.12381679997923e-05
-1.88048182055029e-05
-2.40459100037448e-05
-1.79323659921063e-05
-3.55033764202377e-05
-2.61825398463041e-05
-1.14324189668664e-05
-2.14838817833517e-05
-3.9805382314628e-05
-2.41135480639822e-05
-3.7695878638462e-05
-2.0226125074844e-05
-3.01608063076404e-05
-2.40060000549968e-05
-7.90766324748173e-06
-2.18847234935718e-05
-3.32452433904973e-05
-6.08363289056087e-05
-1.54193542479799e-05
-1.38177978276586e-05
3.49719823453548e-06
-2.07875912935932e-05
-1.88757281836437e-05
-1.90884494161412e-05
-1.43726545695695e-05
-3.59739553555858e-05
-1.0090042468369e-05
-2.82350430820791e-05
-1.95507991037179e-05
-2.47388269994465e-05
-2.05845513432069e-05
-5.22862478869514e-06
-1.40431668246234e-05
-1.5097048353944e-05
-1.62816594932325e-05
-2.79564585109399e-05
-2.14937072773962e-05
-1.45341624094678e-05
-5.90713845265469e-06
-1.17566443887734e-05
-1.28319124910428e-05
-2.0646516742737e-05
-4.2600746178348e-05
-2.65099908960982e-05
-1.02373061641405e-05
-2.95737234407205e-05
-2.09891928363713e-05
-3.46876195692077e-05
-3.19287506997859e-05
-2.8305994069132e-05
-1.93149840477527e-05
-2.21063184772366e-05
7.68080431205353e-06
-1.11018206028716e-05
-1.17647073363285e-05
-1.82132486696638e-05
-2.14110322474972e-05
-1.79420705293018e-05
-7.01012510882192e-06
-1.58187326825332e-05
-1.33990140052992e-05
-9.59105378635346e-06
-3.00675610456726e-05
-1.45790021262752e-05
-2.59838806169547e-05
-2.14299097823384e-05
-2.55095541720484e-05
-2.38833647052597e-05
-2.99270174516009e-05
-9.56023403165671e-06
-9.92662929642352e-06
-3.17894258193153e-05
-1.61617243030332e-05
-3.77040662685232e-06
-2.51871935067721e-05
1.5472653605868e-07
-4.5057446489551e-06
-3.65164023254929e-06
-3.29599772803818e-05
-2.25737392591253e-05
-1.15931866852886e-05
-2.71781494759806e-05
-2.48779947998083e-05
-2.40957751277412e-05
-1.55674775380341e-05
-1.80820830885247e-05
-1.05781739796509e-05
-2.37201822481472e-05
-1.05349066977868e-05
-5.2784243180785e-05
-1.78269758835352e-05
-2.15086091774162e-05
-2.84016419179528e-05
-3.31362312387721e-05
-8.94388268622972e-06
-1.12721722999074e-05
-1.40189981941185e-05
-2.67940101720704e-05
-1.51541855505445e-06
-3.51316095328729e-05
-1.25958535688296e-05
-2.18081348697649e-05
-1.17368381393758e-05
-1.98968925722987e-05
-1.76192096345472e-05
-1.96403352534126e-05
-2.55061914458723e-05
3.87468954042644e-06
-2.0643762843086e-05
-2.87649958452322e-05
-1.43679017088064e-05
-1.50459532554658e-05
-1.76381022646845e-05
-2.71534556441343e-06
-2.95353552183892e-05
-1.66690092738061e-05
-1.98836570160366e-05
-4.27366929376982e-05
-3.42843012225525e-05
-2.89054336276147e-05
-2.59136515826994e-05
-3.18715865682345e-05
-3.03817085003274e-05
-2.48875301405401e-05
-3.37083883209277e-05
-3.74618884833014e-05
-2.99200006931334e-05
-1.61151574051518e-05
-2.47510486812116e-05
-3.44890674722221e-05
-1.61928879815126e-05
-1.87364194427862e-05
-2.5131299138096e-05
-3.57522428528276e-05
-4.04686644240629e-05
-9.53753965346761e-06
-2.33524892329285e-05
-1.88291308501724e-05
-1.47553937615535e-05
-1.51892870208342e-05
-2.84045418152841e-05
-7.96908852434925e-06
-6.97626891360766e-06
-3.17496591276432e-05
-7.40352571437911e-06
3.15538785174994e-06
-3.98719660469507e-05
-1.96270569638398e-05
-5.70629862822218e-05
-2.40075542431027e-05
-9.60244145192859e-06
-8.50693654621867e-06
-5.29741597798322e-06
-2.61585006457323e-05
-3.53408616434116e-05
-4.19388091685756e-05
-1.96971024498407e-05
-4.24882554584271e-05
-4.1827333393915e-06
-3.86279067179694e-05
-3.67892604420133e-06
-1.33072796036421e-05
-1.58131865399744e-05
-2.45286114112893e-05
-1.67350962989041e-05
-2.76035680778805e-05
-1.74779217420351e-05
-3.31086403140374e-05
-2.13154685584688e-05
-2.02225037555671e-05
-7.41516786224673e-06
-1.23160164229812e-05
-2.49433613233211e-05
-4.23276694966888e-05
-3.76699038564105e-05
-2.84220971398077e-05
-2.48988282624972e-05
1.07627315350544e-06
-2.15649882370911e-05
-1.31900148388851e-05
-1.33378803760797e-05
-2.19064263035817e-05
-1.97537172099512e-05
-6.56515237546736e-06
-3.10428801177032e-05
-3.19949420258981e-05
-5.59043474900436e-06
-2.35894400143486e-05
-2.28573200087687e-05
-2.06210229984883e-05
-3.48238444771896e-05
-1.91116953064282e-05
-3.60188659416153e-05
3.15683471496783e-06
6.04087232852286e-06
-2.47486242581892e-05
-4.6359407087313e-05
-4.70560001637734e-08
-3.90960072188615e-05
-4.66417592644416e-06
-1.2374233357102e-06
-4.28141874456905e-07
-1.0949514152728e-05
-2.55122974531001e-05
-2.39276454419665e-05
-1.89228554112945e-05
-3.65169967478044e-05
2.07213631395247e-06
-1.83482140921699e-05
-3.23477955113131e-05
-7.80622144549876e-06
-4.07681272093556e-05
-2.15076883069581e-05
-2.03352951701228e-05
-1.12966776987944e-05
-2.61670831784646e-05
-3.50765727988531e-05
-2.69960067265461e-05
-1.75718331375982e-05
-1.61103791029253e-05
-1.63108543327118e-05
-2.58162526359957e-05
-1.2689542335366e-08
-2.99470443719818e-05
-1.59173747912058e-05
-1.84133223049747e-05
-1.08879687209224e-05
-2.23667899451723e-05
-2.33836439732192e-05
-2.25800828351775e-05
-1.97257856938196e-05
-4.04831942552729e-05
-1.28485961475842e-05
-1.40843577398737e-05
-2.1407260114914e-05
-2.82736909548291e-05
-3.04007922151509e-05
-1.05386357361975e-05
-3.72667267948394e-05
1.30530695140946e-06
-1.84823676553738e-05
-2.82887735933293e-05
-6.77679189345095e-06
-3.12275300726069e-05
4.33520158652836e-06
-7.85540255417744e-06
-1.05652721989521e-05
-3.43308029321066e-05
-1.33923588904054e-05
-1.88136248352547e-05
-9.3777766905532e-06
-8.51876482689247e-06
-2.38134631836008e-05
-1.62918985061137e-05
-2.35484224737032e-05
-1.88505689826034e-05
-2.76094271001181e-05
-3.15495950416414e-05
-1.67499238764119e-05
-1.42995269706829e-05
-3.43335249453791e-05
-2.52753940058859e-05
-4.06988999843599e-06
-1.7601658252247e-05
-2.61154645998472e-05
-4.61794317634932e-05
-7.11121488115318e-06
-7.51324238590372e-06
-1.99131290846315e-05
-1.20892376321638e-05
-2.12151917124179e-05
-3.23375051246212e-05
-7.21274400890047e-06
-4.47174361339601e-06
-1.04050711369162e-05
-4.55624629377218e-05
-2.42951244721221e-05
-4.0786932763281e-05
-1.16210937193874e-05
-1.36612102835156e-05
-1.42449444102126e-05
-6.68381408147335e-06
2.16776874055949e-06
-2.34769800112943e-05
-4.23951630701101e-06
-2.63866694170998e-05
-1.94427068577942e-05
-6.24598774730682e-06
-4.02106179147553e-05
-2.9670092092812e-05
-1.09863982438727e-05
-4.65239569304409e-05
-3.06277973196527e-05
-2.54232969819682e-05
-2.58196778718947e-05
5.07857000149508e-06
-8.19689887798011e-06
-2.43108465172742e-05
-2.23151742801358e-05
-2.66992502089417e-05
-3.15357272141017e-05
-2.6272204629192e-05
-2.54767955042588e-05
-1.18501913142959e-05
-1.15578294043001e-05
-2.89943062631135e-05
-2.22048702910731e-05
-3.04281296714718e-05
-2.34469083036172e-05
-1.14010333665803e-05
-7.59704711106913e-06
-7.81771396060149e-06
-1.9340653964569e-05
-3.87689714938474e-05
-2.26237353937283e-05
-1.96914225076858e-05
-1.35213135942547e-05
-2.25345109802075e-05
-1.67254153238975e-05
-2.41921254800071e-05
-1.89609689955073e-05
-1.20290040622445e-05
-1.40437667889166e-05
-5.55065417206725e-06
-1.15557517402168e-05
-3.4648139486835e-05
-1.61023030371066e-05
-7.55623800174883e-06
-1.54525441986739e-05
-1.82399204557962e-05
-7.95920284308452e-06
-1.28959961213864e-05
-3.24511426830157e-05
-2.45516534650965e-05
-1.87967543211348e-05
-1.26988018022516e-05
-2.57651708925552e-05
-1.55375628313278e-05
-2.3054086044777e-05
-1.79218181666756e-05
1.79093995666348e-05
-1.23866961240282e-05
-2.59184104933769e-06
-5.80821554893607e-06
-2.86549893746977e-05
-1.9576761520869e-05
-2.26242194390079e-05
-1.05703594547983e-05
-2.6899513543889e-05
-2.78237873491231e-05
-2.93522781997678e-05
-1.65808197866059e-05
-2.72335509445858e-05
-1.2096804819255e-05
-8.04338337922683e-06
-3.50629059906998e-05
-6.16084805472949e-05
-2.13027763061959e-05
-1.20403193021504e-05
-3.11097857499564e-05
-3.17299802955e-05
-3.19310338092961e-05
-8.05548276138879e-06
-3.54094424643693e-05
-2.6272867036796e-05
-9.41379105353939e-06
-9.89576827413352e-06
-3.13610377295793e-05
-1.32741141376037e-05
-1.38779055785135e-05
-2.13355425710746e-05
-1.72595971202496e-05
-8.79469713671754e-06
-4.01547845863007e-05
-1.95861980244663e-05
7.41203269745387e-06
7.43762850448611e-06
-1.3475453687776e-05
-2.3347756169619e-05
-1.59457071370092e-05
-2.64780140164598e-05
-1.61368083896693e-05
-4.14505863497314e-06
-1.55441330768349e-05
-2.51685280072273e-05
-1.4535639458656e-05
-8.05684276462322e-06
-4.55639720562438e-05
-3.0914083058116e-05
-2.83948831378993e-05
-2.02597363290474e-05
-2.96614678719308e-05
-1.18041971011928e-05
-3.46559761390792e-05
-3.76472664369266e-05
-2.40109795214427e-05
-1.57843632970713e-05
-1.68339289425147e-05
-1.75688323228357e-05
-1.38825866218284e-06
-2.56526052545432e-05
-2.00131815064265e-05
-4.57455545869147e-06
-2.69481521883142e-05
-2.98299620687143e-05
-3.13594670813288e-05
-1.8394688082804e-05
-2.47902287116256e-05
-3.18275750270058e-05
-4.0354021781706e-05
-2.88221417699065e-05
-1.09275013197443e-05
-2.06023335059387e-05
-1.78531821411374e-05
-1.9370662088856e-05
-4.99412671670841e-05
-2.8290296843961e-05
-1.477738887135e-05
-3.17564564510189e-05
-1.09929020887948e-05
-2.41764184842298e-05
-2.36181501416897e-05
-2.5748802858597e-05
-7.03890531594918e-06
-4.89368247051637e-05
4.74656004592649e-06
-2.19174278118829e-05
-2.33603107276712e-05
-2.9829640745426e-05
-3.24168259447748e-05
-3.56092331700831e-05
-2.68018701902985e-05
-3.67769356053882e-06
-2.40833601639401e-05
-1.18405754943009e-05
-6.00385204036726e-07
-2.23437534717884e-05
-4.76040369392545e-05
-3.57515496581259e-05
1.10477722292694e-05
-1.57260701449071e-05
-8.73192366309897e-06
-2.05027238361503e-05
-1.57410523600218e-05
-3.17525114344575e-05
-2.63004096224311e-05
-4.11546724800777e-05
-1.73188721738509e-05
-1.52155227352345e-05
-2.23330048206788e-05
-3.381338012263e-05
-2.20472660447709e-05
-1.68102051950689e-05
-2.28834509273591e-05
-1.93565219925574e-05
-3.68142286662794e-05
-1.67370991905636e-05
-6.5045818180117e-06
3.58589009035036e-07
-1.97205181863572e-05
-3.65450613974217e-05
-1.53457335670574e-05
-3.63818698875081e-05
-8.86555963296107e-06
-1.52562874528398e-05
1.88550143868039e-06
-3.8312439801597e-07
-1.74436791266616e-05
-1.29962200564421e-05
-1.1547075329361e-05
-3.03505231568919e-05
-2.65921154241912e-05
-9.56507731681919e-06
-8.27443467583579e-06
-2.97141592013698e-05
-1.87782909402234e-05
-9.05921912976183e-06
-2.35291319637317e-05
-3.83020648979811e-05
-3.47680625731092e-05
-1.70896750807201e-05
-2.07327394915333e-05
-2.73277221296488e-05
-3.35266437673172e-06
-2.86065934819497e-05
-4.02540565229875e-05
-2.78956036445688e-05
-7.50311697530844e-06
-4.11973214257978e-05
-1.91095344318935e-05
-3.38960757271699e-05
-6.53848467140264e-06
-3.9089508616177e-05
-2.12636189772127e-05
-2.43005680354284e-05
-3.88644583498678e-05
-2.80303091517575e-05
-3.15150474508358e-05
-1.92285821641499e-05
-3.84368254250215e-05
-8.85916577050615e-06
-1.10016420547812e-05
-4.13342888761232e-08
-6.96031153505917e-06
-3.10143130311589e-05
-1.93117539868243e-05
-2.99756089867618e-05
-1.05303540483667e-05
-1.71854665495649e-05
-3.07314321570907e-05
-1.89128149122752e-05
-2.57702110717055e-05
-1.73538668188267e-05
-2.88299716245738e-05
-2.09685882748634e-05
-4.29957973876814e-06
-2.11128508357565e-05
-1.49487094011839e-05
2.65991210382737e-06
-1.93513829959312e-05
-3.04532300970051e-05
-1.82886304619905e-05
-1.44820519495918e-05
-1.20845691265141e-05
-5.13222372232243e-05
-6.15148354397076e-06
-6.90945536418942e-06
-2.65699725226432e-05
-3.22008363461359e-05
-1.94909273833488e-05
-9.47013621341431e-06
-2.74738288407792e-05
-2.20639327666955e-05
-2.89516300690935e-05
-2.20166899627718e-05
-1.34174021690762e-05
-1.95352437508865e-05
-1.90368785907527e-05
-1.28866809897521e-05
-2.78658612106116e-05
-2.35850385674603e-05
-3.57887492511409e-05
-5.5537184208633e-06
-1.12417960404784e-05
-2.91060295753304e-05
-6.2909024268239e-06
-9.9081191512642e-06
-1.49723240678405e-05
-8.0195332244996e-06
-1.44625158683165e-05
-9.47304705944291e-06
-2.20211958231901e-05
-8.44731082903583e-06
-2.57176897478144e-05
-1.00166155792415e-05
-1.56138913945315e-05
-2.75807297074605e-05
-7.35018792986377e-06
-2.65618084878396e-05
-8.08218804130989e-06
-2.47421848709233e-05
-3.29918308117137e-05
-1.02483978217291e-05
-1.42398573189798e-05
-9.44355446461746e-06
-2.16319109347997e-05
-1.67975440724949e-05
-2.03639011379573e-05
4.26804876569852e-07
-4.04560140937528e-05
-2.95473829280104e-05
-4.52480313979669e-06
-1.97959002454367e-05
-2.2223722289756e-05
-1.64366951455675e-05
-1.64381333784474e-05
-4.96007231118047e-06
-2.05929957328566e-05
-2.15377122216733e-05
-2.03822330820878e-05
-2.75600528235067e-05
5.73551306780239e-06
-3.05447905133037e-05
-3.45625578245293e-05
-1.60463955022751e-05
-1.92828423833968e-05
-3.74465624297544e-05
-3.37268284676306e-05
-3.89645626912095e-05
-3.60104151976352e-05
-2.74782392596207e-05
-5.08535712466015e-05
-3.04386850843954e-05
-2.77349180809171e-05
-1.10789367322899e-05
-1.50139328434171e-05
-1.68194183636588e-05
-1.77233324736652e-05
-1.45139818293645e-05
-1.18092857876957e-05
-6.86627212142378e-06
-4.21916894604058e-05
-9.80825626786147e-06
-4.17689133801321e-05
-2.2984167140176e-05
-3.04216041933345e-05
-1.61101073978794e-05
-1.34614373868395e-05
-1.81815945775572e-05
-3.30421452617665e-05
-2.77902995744401e-05
-2.97358092773567e-05
-2.21979118984985e-05
-1.37600220966475e-05
-3.06218701048448e-05
-1.18321625721887e-05
3.64008637156427e-06
-2.38160826082396e-05
-2.06012394856351e-05
-2.61119551215341e-05
-2.85844654382669e-05
-3.14690106964859e-05
-1.68563484591858e-05
-4.68058795813962e-06
-2.29795001666277e-05
-5.18162791019278e-06
-1.0058680085599e-05
-3.39261510745236e-05
-2.48014304086058e-05
-9.08625183693992e-06
-3.88928389818815e-05
-1.74628216308094e-05
-1.58699323545078e-05
2.38405713968823e-06
-3.64198255348593e-05
-1.15374395986336e-05
-1.76983871976111e-05
-2.94448552033337e-05
-2.63005642998469e-05
-1.12505984431772e-05
-3.0864321877526e-05
-2.64793768453797e-05
-4.55885414130647e-05
-2.0063817277209e-05
-8.158667861969e-06
-1.17217747669487e-05
-1.63349191352252e-05
-1.79375806155531e-05
-1.81738704678078e-05
-1.57751419529614e-05
-1.80687749865028e-05
-2.49166948992847e-05
-8.7938948834631e-06
-2.54027580834284e-05
-1.20630496253352e-05
-2.41881514873296e-05
-5.57647136279063e-06
-1.8945277423589e-05
-2.93077503142872e-05
-4.44672531666691e-05
-3.0776332051909e-05
-1.98731036808081e-05
-2.61536799519796e-05
-3.42415793496565e-05
-1.29819356645173e-05
-2.67656921670213e-05
-3.33813419651658e-05
-1.99276980093378e-05
-3.55144821613256e-05
-7.67126513139757e-07
-3.99892323561808e-05
-9.35506175361036e-06
-1.94578067907517e-05
-1.45347186464464e-05
-2.28724704110853e-05
-1.9590378082499e-05
-2.72038301168661e-05
-1.27206885193789e-05
-3.46776603610875e-06
-2.77129070290016e-05
-2.08608478849189e-05
-1.26753357978062e-05
-3.65837062106425e-06
-1.83413582255884e-05
-3.41942164190865e-06
-4.73904238078892e-06
-2.96519657669931e-05
-1.35402933773942e-05
-7.54805946022898e-06
-3.515142888914e-05
-6.23421880514365e-06
-1.1736042492574e-05
-3.27058314542639e-05
-1.04979885066328e-05
-2.44715044081757e-05
-1.6936537135569e-05
-3.03965914996095e-05
-3.8557167339684e-05
-2.30689174063189e-05
-3.56216971393514e-05
-2.91061797914855e-05
-8.69644293345907e-06
-3.22864145794189e-05
8.72754439248355e-06
-2.45353227440157e-05
-5.29683005372715e-06
-8.72655263761741e-06
-1.76155952322417e-05
-1.65476889405241e-05
-1.9609434605958e-05
-3.4134336081641e-05
-4.07850319647184e-05
-1.55956578293641e-05
-2.2893256937804e-05
-4.80159823666757e-06
-2.1332539669558e-05
-2.18631191936187e-05
-1.12960328612298e-05
-1.21080087818293e-05
-4.64794191372366e-06
-9.00739356210269e-06
-2.7677434345149e-05
-1.22349048934355e-05
-2.50646427806904e-05
5.80472774532705e-06
-1.5034225011826e-05
-3.33829790254167e-05
-1.19796286187606e-05
-1.91385241590316e-05
-1.48093055263965e-05
-2.25841655807238e-05
-1.73685827678663e-05
-4.77339532501011e-05
-1.00185430881524e-05
-9.43245252367255e-06
-3.92627187774999e-05
-1.81404261294943e-05
-2.9843190917181e-05
-1.59723446809898e-05
-1.53418888425025e-05
-6.1734066140798e-06
-3.76257788167017e-05
-1.92368428653005e-05
-2.96302531490697e-05
-2.2687377679381e-05
-1.49848062307002e-05
-2.89869876351975e-05
-4.32692477842769e-05
-1.59674147969809e-05
-3.61192362923344e-05
-2.97637413118458e-05
-1.85146343995433e-05
-1.63512418896313e-05
-2.29457726022004e-06
1.83293856881163e-05
-2.41415612332951e-05
-2.2074044811681e-05
-1.4436193316419e-05
-1.63414580367074e-05
-1.18316492259791e-05
-3.31366810941506e-05
-1.30621712847658e-05
-1.73761317081014e-05
-2.89257010379079e-05
3.54437911053896e-06
-2.84818271599151e-06
-4.26227348135843e-05
1.1615631013586e-05
-1.83904051615828e-05
-3.54100734306899e-05
-3.68289693570882e-05
-1.57302384846254e-05
-3.25036190700694e-05
-1.45270866198961e-05
-2.9812787361283e-05
-3.44857034687376e-05
-2.57227888505753e-05
-2.16660733030326e-05
-2.38621239686743e-05
1.58996424849448e-06
-3.11794451825676e-05
-2.13541253881729e-05
-1.14658146025887e-05
-7.2494563803453e-06
-1.95459526693877e-05
-3.43490075224505e-05
3.05974471222496e-08
-1.35420625531407e-05
-4.62174453186428e-05
-2.44479250090874e-05
-7.65926719899489e-06
-1.92465917332244e-05
-1.77917865467447e-05
-3.31289488143017e-05
-3.33245033925643e-05
-1.94940403389624e-05
-5.58293301147517e-06
-7.72798834233476e-07
-5.85850100841698e-05
-3.8012563591745e-05
-1.90196122281241e-05
-4.02993088068845e-05
-3.34390398573692e-05
-2.76621888651552e-05
-3.67846788309495e-05
-2.45449294802132e-05
-8.0824222946317e-06
-1.04500262999849e-05
-8.10565293951359e-07
-1.76505652479631e-05
-2.00766346215846e-05
-2.47342496053616e-05
-3.65763584152417e-06
-1.62999981529265e-05
3.25621826217346e-07
-1.42359436243e-05
-1.0259542798009e-05
5.24632920026207e-06
-1.18426471584988e-05
-1.36312178430415e-05
-2.31863715691561e-05
-1.92187184967258e-05
-2.61047751345838e-05
-3.14217092855504e-05
-2.78963556825109e-05
-7.64343386944116e-06
-5.0559359035556e-06
2.36538097816889e-06
-2.5054191443101e-05
-1.37622278337103e-05
-6.06915482934034e-06
-1.23107620695725e-05
-1.64293673088653e-05
-2.72082648946763e-05
-2.48592915528479e-05
-7.33663766707427e-06
-3.40658799794519e-06
-3.70634125853907e-05
-1.42893921132512e-05
-1.44470908587624e-05
-1.24400802267648e-05
-1.94616378790175e-05
-2.43990861887123e-05
-5.93702658528786e-06
-2.70879929301859e-05
-1.56266991988914e-05
-3.83559526409835e-06
-1.67230948787104e-05
-1.66745415361218e-05
2.82194737630004e-05
-8.22439193194469e-06
-1.81879552735835e-05
-2.95192261409549e-05
6.03647264365556e-06
-5.28426423250104e-06
-9.25221250621124e-06
-1.84016708555003e-05
-1.21513075772726e-05
-2.88983000203364e-05
-6.99962609935777e-06
-1.18519735031607e-05
-3.54854700658925e-05
-2.42363374177768e-05
3.38677448607969e-08
-2.53505308744267e-05
-2.09195547447279e-05
-1.54190962860754e-05
-4.21941473569072e-05
-2.2240237599403e-05
-1.21479610360096e-05
-1.75933291598081e-05
-1.1601640260072e-05
-2.95812880433988e-05
-1.60328077257211e-05
-3.33227561204749e-05
-9.03081568478298e-07
-3.62010171990522e-05
-2.75174111895639e-05
-3.88209516560228e-05
-1.3702316197278e-05
-1.780327243589e-05
-3.05349461170746e-05
-3.24455186744847e-05
-1.70460454702871e-05
-6.64928130253512e-06
-9.40647103595857e-06
-1.70387302289655e-05
-3.11080859497552e-05
-2.11961972180758e-05
-8.309209140436e-06
-2.65106719546574e-05
-1.3282454596434e-05
-9.7774392614467e-06
-8.92480135769029e-06
-3.54683996282275e-06
-1.9283517191237e-05
-1.48342559500924e-05
-2.61381736601939e-05
-1.02372408484361e-05
-2.81143677747662e-05
-2.79302036759704e-05
-2.19119004453621e-05
-1.57597347279799e-05
-2.31570055996272e-05
-1.51992382239183e-05
-4.9196335039336e-05
-9.57797507749182e-06
-1.8163337503845e-05
-1.68102739817892e-05
-3.24315544103652e-05
-2.28823089442213e-05
-1.51797535965443e-05
1.80968081259081e-06
-2.57722783484646e-05
-1.24921881559599e-05
-2.51029231545529e-05
-2.48721244007835e-05
-4.86917537818271e-06
-2.47597002417487e-05
-4.74572387391599e-05
-9.53268944231045e-06
-2.80025799114942e-05
-3.68540928121918e-05
-1.85609203258523e-05
-1.2377207814315e-05
-2.99523875808615e-05
-1.65033362650767e-05
-2.78645643047523e-05
-1.84326620107251e-05
-1.59704515742107e-05
-1.45181641820847e-05
-3.53816746078439e-06
-1.60946484977205e-05
-2.83407576251292e-05
-2.61603106225092e-05
-1.60492774930537e-05
-3.73576285697515e-06
-2.55683365662651e-05
-2.19448398602788e-05
-3.68299742874469e-05
-3.48713874666742e-05
-2.0062624372724e-05
-2.38777999882621e-05
-2.06791233576409e-05
-8.44460520748163e-06
-2.34111903737686e-05
-2.35311358510529e-05
-3.40331720201919e-05
-2.0858928889509e-06
-1.72191787190061e-05
-3.21087038725147e-05
-3.18956559709465e-05
-4.34012143313889e-05
-1.11080990975693e-05
-2.27113348989506e-05
-2.40802410442926e-05
-6.78265853223615e-06
-2.98237687354656e-05
-2.49586098375249e-05
-3.4519878341068e-05
-4.53295812593417e-05
-7.69064794269086e-06
-1.31713110749972e-05
-2.06797493748493e-05
-2.59448290408608e-05
-1.27344957819171e-05
-2.12606529233493e-05
-1.70072387010843e-05
-3.53630688046221e-05
-1.68951686554088e-05
-2.83784911863348e-05
-1.37185083664102e-05
-3.65832181703823e-05
-5.68110713358544e-06
-1.39693502166928e-05
-3.6597345902558e-05
-7.6409624599042e-07
-1.66366476080197e-05
-2.5163436933267e-05
-9.08420114563975e-07
-3.15891826584171e-05
-2.95100187065968e-05
-1.45945710121751e-05
-4.35343511175921e-05
-1.64617100651039e-05
-2.06170147954608e-05
-1.52902679624518e-05
-1.66138890708965e-05
-1.36221084860079e-05
-5.25295766353432e-06
-8.57033447893062e-06
-3.54821720694808e-06
-2.26731289249698e-05
-2.6170380433074e-05
-2.06204462634881e-05
-1.48110032628606e-05
8.68128108557327e-07
-7.88192595025268e-06
-1.42422181581734e-05
-2.62005916096886e-05
-4.39917092951409e-05
-2.00989320890734e-05
-2.19887192397697e-05
-3.03667299346334e-05
-2.62246527870681e-05
-9.12983046799794e-06
-8.61098786310157e-06
-1.08451469768789e-05
-2.21908619759652e-05
-1.94737332169609e-05
-1.43849675766527e-05
-2.9225048901477e-05
-1.00893436911754e-05
-1.30871905677632e-05
-2.70650474597091e-05
-3.4391675692222e-05
-3.87554290159084e-05
-2.56259264216256e-05
-2.04961125904444e-05
-1.70755846965066e-05
-3.77232989382004e-05
-1.82395705852048e-05
-2.89676559733697e-05
-3.07175042666636e-05
-2.04630927549911e-05
-2.32600630369937e-05
-2.47977726510252e-06
-1.80234822210377e-05
-1.04266662138021e-05
-3.77057431534036e-05
-4.36553524097462e-05
-2.56708108706474e-05
-3.34063430430162e-05
-2.87878457389938e-05
-1.64484888975564e-05
-2.26420025801022e-05
-3.14083199281374e-05
-1.79922188591427e-05
-3.77656653241787e-05
-2.27876195425106e-05
1.71988840189435e-05
-1.17384367707802e-05
-2.66352726107788e-05
-2.53296574452807e-05
-9.80621417226404e-06
-1.45080226455529e-05
-1.39964546573777e-05
-7.21836660162084e-06
-4.29763540894914e-05
-2.75385944491864e-05
-2.56838700747649e-05
-2.40017885817908e-05
-7.20780078769039e-06
-1.9158679732936e-05
-3.76581980214365e-05
-1.24929416629994e-05
-1.21763855339061e-05
-1.91141739396298e-05
-3.10106817043618e-05
-5.00173607721245e-05
-2.6307445023454e-05
1.82917283811244e-06
-1.2607025317443e-05
-4.03459241522591e-05
-2.86039688384314e-05
-5.01135873994823e-05
-2.5479122650659e-05
-2.4307086000192e-05
-3.5141981838757e-05
-1.87724448806428e-05
-1.7435497266922e-05
-6.71796975047555e-06
-1.62334884519743e-05
-7.00355004656506e-06
-9.05508348561779e-06
-1.66325249901584e-05
-5.69152945000865e-06
-2.79529822629477e-05
-1.269897211159e-05
-2.6297457151672e-05
-2.09088159645697e-05
-2.88013735502656e-05
-3.48848756047028e-05
-3.57890918058166e-05
-3.94612737872882e-06
-1.78214265451944e-05
-3.66361946775367e-05
-1.45830837295297e-05
-3.92002877789341e-05
5.25313967786676e-06
-2.95000956210716e-05
-3.38727704987823e-05
-1.74354026705807e-05
-1.88054782200916e-05
-1.11248316547995e-05
-1.88531323550593e-05
-1.09520529955086e-05
-3.23537443460101e-05
-1.27317142291285e-05
-2.03082166793519e-05
-1.110449372497e-05
6.00294559926348e-06
-1.59940651985796e-05
-3.59878648837628e-06
-4.02001569050664e-05
-1.22462246020195e-05
-1.91768475001664e-05
-1.55108738366302e-05
-2.39834393948308e-05
5.90119294408908e-07
-3.01338748755617e-05
-2.8168293517548e-05
-1.10245072468882e-05
-3.45630711171321e-05
-6.36951313051627e-06
-2.40308122609221e-06
-3.87141675578039e-06
-1.96049358161496e-05
-4.08218256985589e-05
-2.02735146957749e-06
-2.30109021259684e-05
-1.50123736210828e-05
-2.05855772822151e-05
-1.24732540026037e-05
-1.35859565716865e-05
-2.16356172222081e-05
-9.77227837276942e-06
-3.05554215795819e-05
-1.40022198808506e-05
-2.24492541157084e-05
-2.230262544714e-05
-7.46536672727322e-06
-2.45968683029584e-05
-1.67307729030902e-05
-3.04093974085962e-05
-2.31976944323614e-05
-2.85348890131872e-05
-2.65885557470202e-05
-1.38158828285035e-05
-2.65392184914009e-05
-1.59803793727444e-05
-1.8721217035699e-05
-4.04478117189545e-05
-7.77221145809098e-06
-7.37422517725864e-06
-3.22177114667561e-05
-2.55877293243585e-05
-1.71717450624897e-05
-2.58086497328237e-05
-1.8505479345136e-05
-1.75013943390717e-05
-3.00667273262695e-05
-7.91570277842161e-06
-3.87620794693398e-05
-1.15658277139804e-05
-1.19832237619051e-05
-2.19871346015434e-05
1.16284751583246e-05
-1.81657769364785e-05
-3.12406011563083e-05
-2.99849501039327e-05
-2.4455150889723e-05
-1.5345440905021e-05
-1.36071294920629e-05
-3.13069177336986e-05
-2.13551094873401e-05
-2.14436254349205e-05
-1.43224437990583e-05
-1.1654105853261e-05
-3.8653948659337e-06
-3.48527509309301e-05
-3.79259183995856e-05
-1.59473950085678e-05
-3.98788135746277e-05
-2.34683700681396e-05
-5.01921014030504e-06
9.14887447343283e-06
-1.46167178789717e-05
-2.1417208282224e-05
-1.55999278368143e-05
-3.38423039066873e-05
-3.52226258008353e-05
-1.77145131605223e-05
-2.24327343120171e-05
-1.05065365439673e-05
-1.01512610448516e-05
-2.53049297422662e-05
-3.21820014375471e-05
-2.12542643519656e-05
-1.18011075869426e-06
-1.95857213432912e-05
-1.8873390003845e-05
1.24893524953462e-06
-8.54821421624667e-06
-2.28762910130842e-05
-1.05125683557712e-05
-2.21365806142571e-05
-1.69225391382136e-05
-2.20992790253889e-05
1.01229496908592e-05
-3.47336616290734e-05
-1.32421002268778e-05
-1.33136399533258e-05
-4.14052853622763e-05
-1.14127148684802e-05
-3.76313321550302e-05
-2.13541061989323e-05
-2.58464288769326e-05
-2.83860207928283e-05
-1.8458460493381e-05
6.78205224323082e-06
-3.08768827432801e-05
-1.82777064895115e-05
-1.31384473872977e-05
-3.84370924791286e-05
-1.60164283189902e-05
-1.16547121538847e-05
-2.11340730129929e-05
1.35236377688865e-05
-1.40691356068972e-05
-3.15693592950484e-05
-2.65677846074227e-05
-3.05760119230328e-05
-2.84559723699397e-05
-3.57638823543335e-05
-2.09688064933474e-05
-1.58553896216334e-05
-9.23901720335988e-06
-1.80250683842851e-05
-1.20029285228359e-05
-2.75034542675685e-05
-3.32105742049946e-05
-2.52930318525911e-05
-1.07523955402477e-05
-2.71737551467057e-05
-3.00127564536757e-05
-1.6292268465679e-05
-9.50147878892204e-06
-3.93259278187966e-05
-2.50769927289162e-05
-4.04097762989819e-05
-3.21538699001842e-05
-2.13761119426534e-05
-4.30244455582208e-05
-2.73709188563437e-05
-2.23933601085397e-05
-2.41263476036393e-05
-1.13998819322394e-05
-3.09852501673977e-05
-1.37367575864124e-05
-4.83408375329334e-05
-4.53136965209971e-05
-1.53706501282562e-05
-2.85644591419063e-05
-1.2980565253143e-05
-2.05818500667738e-05
-1.19826007310892e-05
-1.40652338174498e-05
-1.3650520896597e-05
-1.64852252936392e-05
-1.45997548626414e-05
-1.19482381642538e-05
-1.56086802440441e-05
-1.18802980306875e-05
-5.38519593310353e-05
-2.01401171262024e-05
-2.89294545163712e-05
-2.85165694484449e-05
-2.817986413513e-06
-2.17658443277763e-05
-3.59482167544105e-05
-2.67966225561787e-05
-3.07126894362242e-05
-1.83719737193007e-05
-1.01125860343676e-05
-2.17248758915227e-05
-4.03573463076677e-05
-2.35705285279061e-05
-1.2435574581978e-05
-2.21843948875819e-05
-1.51857762079098e-05
-3.01842546959044e-05
7.19577683902004e-06
-2.51363159673479e-05
-2.15946502609864e-05
-7.52748140608211e-06
-3.89199031153871e-05
-2.09984523241306e-05
-1.12169611896714e-05
1.12663619630065e-05
-2.72700842500585e-05
-3.27908259031714e-05
-3.07993076839364e-05
-8.44900504572834e-06
-1.69355492158315e-05
-1.49279205558944e-05
-1.59258703478859e-05
-3.64574800571933e-05
-1.58602228047358e-05
-1.84840767115351e-06
-1.23426326975617e-05
-1.4316019008915e-05
-1.17468532737612e-05
-2.62607505114245e-05
-3.26822212984729e-05
-1.90628906998555e-05
-6.72168666350576e-06
-1.95278853135563e-05
-9.32280311432413e-06
-2.65888256599475e-05
-1.30690696746469e-05
-4.32882164181381e-05
-5.19914167838264e-07
-4.02801718665888e-06
5.76680250009531e-06
-2.00215578999206e-05
-1.87200269237588e-05
-2.89296329289593e-05
-2.27482802211582e-05
-2.66920032880398e-05
-1.55440345620627e-05
-1.54715732727717e-05
-2.49641816743677e-05
-1.43490031661178e-05
-3.11886113388283e-05
-1.27616655707145e-05
-2.96831491619324e-05
-2.54064759930744e-05
-1.61574953380151e-05
-3.01862426142704e-05
-4.36658213716532e-06
-1.453443142352e-05
-2.5832482197284e-05
-3.05646977275229e-05
-4.65256912579537e-05
-2.78583591711735e-05
-1.5190372347759e-05
-3.79040724347426e-05
-1.76405743670172e-05
-2.73802081385819e-06
-9.53815323343303e-06
-4.01455581620152e-05
-2.4986184165824e-05
-2.46255040699062e-05
-2.14379176926356e-05
-3.29253143736429e-05
-3.65057196733807e-05
-2.66558158166731e-05
-3.45549442306801e-05
-1.38787438240553e-05
-7.91730676456206e-06
-1.88565973849413e-05
-1.30141200699962e-06
-5.71982078215213e-07
-2.07526624393742e-05
-2.26283264703697e-05
-2.29491755293821e-05
-2.19058811931707e-05
-1.8572518713745e-05
-3.78457975765853e-05
-1.58963500532229e-05
-2.3484070946184e-05
-2.64430999280244e-05
-7.00192393892415e-06
-1.45670525974851e-05
-5.28948284962356e-06
-1.58634120907424e-05
1.42047289012064e-05
-4.70224052725825e-06
-2.26875904650951e-05
-4.18064755588769e-05
-1.78569577317949e-05
-2.89671956541972e-05
-2.5489372231505e-05
-1.25793092702522e-05
-1.37893991573855e-05
-1.27769696064087e-05
-5.36004818038085e-05
-8.33234176848277e-06
-4.95979805251481e-05
-3.47253668535922e-05
-1.37590970189807e-05
-1.81502449839056e-05
4.21169235999271e-06
-4.59232398789669e-07
-3.75065876079754e-05
-1.58843111762037e-05
-5.90293962751909e-06
2.17488620177576e-06
-1.54230374720726e-05
-1.43279142100422e-05
-6.94867612754381e-06
-1.73737554263847e-06
-1.65015872554252e-05
-4.02934763430874e-06
-2.17645544659034e-05
-2.08199720800051e-05
-3.52446415422868e-05
-2.3801023059396e-05
-7.40379171277843e-06
-1.23944307491767e-05
-2.61987950228112e-05
-1.83727933721793e-05
-2.88690350279531e-05
-4.19031283992683e-05
-2.21284181122308e-05
-3.4109803746584e-05
-3.13934041442406e-05
-3.32828591015266e-06
-2.3391237877518e-05
-5.44368633432998e-06
-2.99059255430276e-05
-7.65578283996087e-06
-3.20631961169122e-05
4.33228751945763e-06
-1.32287869857205e-05
-3.41145693100566e-05
-3.30467331633082e-05
-1.90389773240143e-05
-1.14279107036691e-05
-9.01223896596204e-06
-2.823180072783e-05
-2.67789396999069e-05
-1.61347845737253e-05
-2.76842687068025e-05
-2.10784522891089e-05
-3.44920269071413e-05
-3.10854923104956e-05
-7.13665959164123e-06
-2.40419738966269e-05
-1.72765518265022e-05
-4.0205853941647e-05
-1.82954109525353e-05
-3.66647280842839e-05
4.4140681026249e-06
-1.08159186247637e-07
-1.85918755093244e-05
-2.94230750225165e-05
-1.05113842655004e-05
-2.94794924394746e-05
-1.88302754393947e-05
-1.69570610919961e-05
-1.95773234262614e-05
-8.74877711217135e-06
-1.55919870092839e-05
-7.72531835847878e-06
-2.99471540163715e-05
-1.32932025535532e-05
-2.79600021247448e-05
-1.88078307599036e-05
5.82430689658355e-06
-7.66850846324104e-06
-2.21879193077387e-05
-2.80161452033688e-05
-2.63085790600451e-05
1.11034751024682e-07
-3.13210757986128e-05
-1.35097680612924e-05
-3.24342123074343e-05
-4.69095498315216e-05
-1.67239795611415e-05
-2.16622178437334e-05
-4.16855810148322e-05
-3.34091109784001e-06
-1.07370524354912e-05
-3.5424538279451e-05
-1.47035055898795e-06
4.52335067102769e-06
-3.14002280799049e-05
-2.28402084739594e-05
-1.71626210570897e-05
-1.86480647376e-07
-2.99465769140812e-05
-1.63546153357384e-05
-8.71392005638233e-06
-8.2322714394549e-06
-5.53816631800365e-06
-2.88637475203361e-05
-2.16062848839058e-05
-2.28649743338019e-05
-2.02995174974151e-05
-6.92980027575182e-06
-4.09797189519356e-05
-3.12343900949275e-05
-4.00938408383225e-05
-2.7931949543521e-05
-2.11308556431146e-05
-2.00859825666813e-05
-3.58055200334787e-05
-4.64821640949004e-05
-1.50986683162758e-05
-1.25478343885702e-05
-1.38042573601709e-05
-6.93262353235101e-06
-3.09797332733403e-05
-1.19747429546934e-05
-1.12524607615978e-05
-3.43513514697946e-05
1.04974570542082e-05
-1.31898603406787e-05
-8.48451200714278e-06
-3.73803035125964e-05
-6.28065838820673e-06
-2.04182874951732e-05
-4.93063040390349e-05
-3.21124579837241e-06
-3.18545452299123e-05
-7.15000787646143e-06
-1.69259222481651e-05
-1.99501770391496e-05
-8.93530261026747e-06
-1.89734109073035e-05
-5.89748845720171e-06
-3.59482224549037e-05
-2.76551984570942e-05
-1.41460589561772e-05
-1.4945618463514e-05
-2.38839710018643e-05
-4.06768840056042e-05
-2.3376828788539e-05
-3.38457229135091e-05
-2.29080572759558e-05
-3.97285028731903e-05
-1.38346772383803e-05
-1.95213876296672e-07
-6.48413127231462e-06
-3.26277862992536e-05
-4.66577095140591e-06
-4.43982145522769e-05
-3.07631345213328e-05
-7.82488046052245e-06
-3.98792395918646e-05
1.65576342882384e-06
-2.08143483927138e-05
-2.07215008924445e-05
-1.91156305689269e-06
-3.20524604144401e-05
-1.68255931804897e-05
-9.92747920058979e-06
-2.97359216400907e-05
-2.84320348019104e-05
-3.19730301941724e-05
-2.04249185762968e-05
-2.32295114672917e-06
2.69830129142624e-06
-2.93536695648821e-05
-1.44836940208754e-05
-2.35534440000378e-05
-1.96956464183579e-05
-3.92675199095933e-05
3.64979357168312e-07
-3.34587504021753e-05
-3.85447898437574e-05
-6.07887160689579e-06
-1.7353602150318e-05
-2.90114275132453e-05
-1.78807382114864e-05
-1.8615096242036e-05
3.04907824802527e-07
-3.66853670102011e-06
-1.54323535011796e-05
-8.66334787703232e-06
-1.89488695853367e-05
-1.22827352584663e-05
-2.03057736401328e-05
-6.30668369423506e-06
-1.29731754054187e-05
-2.11138378077867e-05
-2.53076454662678e-05
-3.26004823622933e-05
-1.36406860932927e-05
-2.0936289912021e-05
-2.74454792911293e-05
-2.1578434501172e-05
-3.27878632591431e-05
-1.85070016808867e-05
-2.17350482906885e-05
-2.99590292985356e-05
-2.40237613214142e-05
-2.01454777401842e-05
-2.00305675186159e-05
-2.22257033710956e-06
-2.02203202360049e-05
-6.21504225447145e-06
-1.3638869862309e-05
-2.35700746722348e-05
-4.55258598325439e-05
-1.71756415654469e-05
-2.91164529750515e-05
-1.70467381359786e-05
-5.05426753383489e-06
-1.58250313227005e-05
-8.44744859731918e-06
-3.93959087014622e-06
-1.88889232506851e-05
-2.30725453663699e-05
-4.32273111383743e-05
-2.98156787924184e-05
-1.93897106739053e-05
-2.78356018554192e-05
-3.50273387955009e-05
-2.97085992317679e-05
-1.23302990672003e-05
-2.17530157105752e-05
-2.310453543153e-05
-3.18531427567015e-05
-2.66426739727173e-05
-8.52861770271776e-07
-2.00547289534364e-05
-3.65789287422523e-05
-4.50013771701831e-05
-2.40859278175282e-05
-4.81838251804204e-05
9.7443589690688e-06
-1.56159391545846e-05
-2.40630010721033e-05
-9.5450161570261e-06
-3.40495844264411e-05
-3.2314492303435e-05
-7.78792462555653e-06
-1.56379845937823e-05
-3.76013725914273e-05
-1.27130749139038e-05
-1.66752113387159e-05
-3.19237197039549e-05
-2.0039425969937e-05
-2.8854843807725e-05
-2.3184279745094e-05
-2.76848972132327e-05
-3.92101124997977e-05
-1.68109446222171e-05
-2.18402049828836e-05
-2.48584404330337e-05
2.49779284116788e-06
-3.36918182133845e-06
-2.11552564176242e-05
-1.81518241588215e-05
-3.83725487850497e-06
1.8970900316192e-07
-2.50642362561281e-05
-2.09490119211827e-05
-3.82059048519691e-05
-1.88767555830121e-05
-2.11004592479623e-05
-7.4818013657195e-06
-4.38051067178823e-05
-5.91559077790945e-05
-2.05960177914027e-05
-1.2284550356973e-05
-2.23473962068974e-05
-1.4017517511835e-05
-1.24722991931866e-06
-1.9120777800892e-05
-1.7085346080654e-05
-1.3185249805009e-05
-2.71008818234145e-05
-9.33596184241033e-07
-1.62035058564347e-05
-1.37161473331536e-05
-4.14213425312648e-05
-1.79156745084474e-05
-3.65896068406131e-05
-1.85231573112946e-05
-1.73119751641854e-05
-1.90722041788035e-05
-2.06191078419535e-05
-2.11817361601368e-05
-1.1105695291085e-05
-1.33752613661383e-05
-6.30639753047485e-06
-2.26832575380569e-05
-3.0283986454079e-05
-2.14813382474209e-05
-3.5757466358193e-05
-8.58005160068685e-06
8.48549630608059e-06
-2.86347186759567e-05
-2.84961100727634e-05
-7.73768639129327e-06
-1.89605090127251e-05
-1.66018205881098e-05
-2.74180947408089e-05
-1.12159679257473e-05
5.37678431843568e-07
-2.63715457866011e-05
-1.02035588647559e-05
-3.27250787434812e-05
-1.17303179017629e-05
-2.17158771261591e-05
-1.67065133575653e-05
-7.83652598822177e-06
-1.80362719731809e-05
-4.17599253292413e-05
-3.02676814536371e-05
1.40065527002575e-05
-3.84236694239822e-05
-1.33577169254226e-05
-1.83897344328531e-05
-2.1152810489312e-05
-2.46483746139957e-05
-2.43605592889083e-05
-4.07285425349305e-05
-8.55399693122235e-06
4.02689515231882e-07
-2.75252345834811e-05
-6.81967224351807e-06
-1.94237870199655e-05
-2.29334566151391e-05
-4.41321787000954e-05
-3.04243076687735e-05
-1.22074705575209e-05
-2.3913400673973e-05
-4.14933574433494e-05
-1.27914883761408e-05
-2.82603982994425e-07
-2.71205325705111e-05
1.80284753063812e-07
-1.27630310969048e-05
-3.21013116876915e-05
-7.99974129117866e-06
-9.99457894878527e-06
-9.15413763197774e-06
-2.8997565808721e-05
-2.58798333518954e-05
-4.12712510220217e-05
7.6244833205561e-06
-2.16669455746441e-05
-2.34296373135623e-05
-2.38386488230418e-06
-2.24548570658111e-05
-7.80887489168129e-06
-4.46310609601498e-05
-1.52738410221186e-05
-7.79584077174586e-06
-1.84327915777956e-05
-1.30127868070442e-05
-3.7026514811737e-05
-8.44716684868458e-06
-3.80666054327429e-05
-3.60487183433848e-05
-3.21987104446412e-05
-2.34918616320631e-05
-4.64507987643433e-06
-1.40184801696096e-05
-1.16188920779287e-05
-1.98966653734867e-05
-1.90531068665601e-05
-3.65734709814219e-05
-2.89881950433314e-05
2.68410904510184e-06
-2.67859134518176e-05
-3.70647279322473e-05
-2.14608043697764e-05
-1.34989753913546e-05
-5.05912094542176e-05
-1.50698522642924e-05
-2.48015495168855e-05
-2.22731244566217e-05
-9.58774781322511e-06
-1.20122397970652e-05
-3.51813953501804e-05
-1.83727815504563e-05
-1.88617798212662e-05
-3.09179158565879e-05
-3.37752398968112e-05
-3.64899490072577e-05
-5.72894597527154e-06
-3.32831285550058e-05
-1.85889536033336e-05
-1.44522009224644e-05
-1.78075453175262e-05
-5.10236771309607e-06
-3.71560556218651e-05
-1.80274557105988e-05
-4.1622034980713e-05
4.42060947337285e-06
-2.00014161195413e-05
-2.08785081542977e-05
-2.06657851924956e-05
-1.57746531776901e-05
-7.17803883252401e-06
-1.25441807458647e-05
-1.28861549686609e-05
-3.64200503786144e-05
-1.12765895863558e-05
-7.17745764307337e-06
-5.55182265173673e-06
-1.23881741247153e-05
-2.11106567508476e-05
-2.44345789809883e-05
-1.31660653647046e-05
-2.22509892157178e-05
-2.44202866920866e-05
-1.89518591071806e-05
-2.14084748413357e-05
-2.13839047152677e-05
-3.15364747929928e-05
-3.5008104518146e-05
-2.58418867748504e-05
-4.82648708835728e-06
-6.26824723784928e-06
-2.13624655630839e-05
-1.19014587949208e-05
-2.2448951154716e-06
-1.53153543797456e-05
-2.35005950142989e-05
-2.0700945559351e-05
-2.25562923271888e-05
-1.76721560702956e-05
-2.64165754301584e-05
-1.97076908474074e-05
-2.24712330496731e-05
-2.37036766298674e-05
-1.35220411534147e-05
-2.25564061371528e-05
-2.6341624038762e-05
-2.43576892126195e-05
-5.14980432416861e-05
-3.20417230976504e-05
-9.3433789779076e-06
3.75823456664477e-06
-3.10301099408913e-05
8.21795324977915e-07
-1.87666394572443e-05
-1.63815790844886e-05
-1.71172127052113e-05
-2.10643232487443e-05
1.88430799843085e-06
-2.54777896210957e-05
8.15901446344787e-07
-4.36820325697442e-06
-4.70684165294781e-05
-3.52336958078865e-05
-8.31569496049243e-06
-7.16851359433281e-06
5.16472946764247e-08
-2.26835900632275e-05
-1.82218724161352e-05
-1.53690201552938e-05
-1.85749372687663e-05
4.24372957451489e-06
-4.19058502018984e-05
-8.22181190950214e-06
-2.95491940238868e-05
-2.42871137232878e-05
-3.08155780775798e-05
-1.7260521150677e-05
-2.45339140330149e-05
-8.185970216788e-06
-8.65061186618343e-06
-2.80181772114887e-05
-1.59825269510059e-05
-3.98542963959043e-05
-3.30013023500894e-05
-3.88366293450495e-06
-1.77936557774945e-05
-2.1191456513976e-05
-2.70417656829817e-05
-2.64468420450983e-05
-4.70152239352146e-05
-1.2133251325995e-05
-1.53276777342283e-05
-4.39965274025462e-05
-2.39134786576166e-05
7.52361510519547e-06
-1.55915594647029e-05
-6.19910315701301e-05
-1.22986912252816e-05
-1.59262775764523e-05
-4.88105128102353e-05
-1.40157456444011e-05
-3.06500843588574e-05
-2.44691836356488e-05
-2.33013012912724e-05
-3.71756502304402e-05
-2.95662849657276e-05
-6.54447705654516e-06
-3.4929734932769e-05
-9.88272538734421e-06
-2.63956594415052e-05
-2.66199984491688e-05
-1.80815918779464e-05
-1.77804881481329e-05
-3.11540108459185e-05
-6.23317492690344e-06
-1.92180809425601e-05
1.11259935071887e-05
-2.28290598858071e-05
-1.62889019437084e-05
-1.95477902738849e-05
-4.55118232348386e-06
-2.97513681960866e-05
-2.66960519798966e-05
-2.5957857922271e-05
-2.26876112198821e-05
-1.90085403770553e-05
-1.19825717159461e-05
-4.62699413950861e-05
-1.57553185391989e-05
-1.26780018702985e-05
-3.42177049660517e-05
-7.19394225522991e-06
-3.08571710735461e-05
-1.64040800292656e-05
-5.80713797218572e-06
-1.53694615271084e-05
-3.44641849631584e-05
-3.08201379534946e-05
-2.14843375738089e-05
-2.64304228695727e-05
-3.3111154368681e-05
-4.61734065477488e-06
-1.54305850346736e-05
-2.63716850437377e-06
-2.27157213131271e-05
-2.55990847491057e-06
-2.47033234646439e-05
-7.97296936864384e-06
-3.41759739206931e-05
-3.96263996142944e-05
-9.61916450793214e-06
-2.46432581061638e-05
-2.29295392764503e-05
-2.60011428688629e-05
-2.62432896739052e-05
-4.09857226423482e-05
-7.25731146112071e-06
-1.16457340490734e-05
-2.41978134110995e-05
-1.30543512235369e-05
-2.1135823063505e-05
-4.40319430386158e-05
-1.96116252624098e-05
-5.83950468276806e-06
-2.02723063234033e-05
-2.33002484038134e-05
-3.61072823605877e-05
-1.14503919194864e-05
-2.43897393021419e-05
-1.24146146978364e-05
-2.79958230214334e-05
-2.97591185695545e-05
-2.02222517654721e-05
-7.47370697266114e-06
-3.14614417725283e-05
4.16994800172198e-07
-3.2131495772431e-05
-2.82191460595192e-05
-3.52684839555256e-05
-1.80123175187772e-05
-1.84452182938054e-05
-3.34377432223822e-05
-1.15104102523306e-05
-2.58520514946665e-06
-4.59898269438355e-05
-2.75571183852066e-05
-1.80650391211461e-05
-6.78554187814851e-06
-4.78204622377189e-05
-7.28142205695305e-06
-9.68988065175387e-06
-2.60259044284003e-05
-3.46869106568138e-05
-2.52654084162451e-05
-2.660612732909e-05
-3.21163824918585e-05
-1.05007858901059e-05
-1.71671009916461e-05
-1.62650626001466e-05
-2.0863206248606e-05
-4.76248946208619e-06
-2.62246298547102e-05
-2.15106767793817e-05
-3.10566048648022e-05
-1.23581145494172e-05
-2.98926004873705e-05
-4.01065981444618e-05
-9.01571871577316e-06
-3.3898557434845e-05
-3.5202244772575e-05
-1.83889212204457e-05
-9.55409846117595e-06
-6.74790474955177e-06
-3.89042534557594e-05
-1.10258150581353e-05
-5.21171896014701e-05
-2.66537855977572e-05
-2.10348608451719e-05
3.84857512520004e-06
-1.74278902547308e-05
-1.370403232647e-05
-2.10821893727696e-05
-2.76232309038943e-05
-1.27570946818633e-05
-2.41887461954639e-05
-2.58536209841271e-05
-8.33659603508634e-06
-2.91736484392882e-05
-9.02653372306051e-06
-8.2188333573253e-07
-3.7195490718045e-05
-9.9009958004073e-06
-2.65364613422945e-05
-2.59608463339761e-05
-2.34340441547875e-05
-8.01846910670326e-06
-1.87188921629169e-05
-3.15012290190465e-05
-1.24885034718519e-05
-2.63808363063782e-05
-2.85376488906312e-05
1.41500929616159e-06
-7.3911200650231e-07
-6.59912149196484e-06
-3.72485398653147e-05
-3.82325687079753e-05
-4.51405425106387e-05
-3.01253288607527e-05
-1.05653075041832e-05
-1.5165646321907e-05
-2.37820167080483e-05
-1.85620576760363e-05
-1.97496550033877e-05
-4.72982693137452e-05
-2.6100709457345e-05
6.50492112942155e-07
-1.28567297767685e-05
-7.45023347893324e-06
-2.09448865507142e-06
-2.61872752210672e-05
-1.50029718210107e-05
-1.84827309021754e-05
-3.04912791709927e-05
-3.90169021066273e-05
-5.56924391824701e-06
-3.99160662082159e-05
-2.82312947935531e-05
-2.51805472853869e-05
-6.87927651808363e-06
-2.23599047629908e-05
-3.55974125345031e-05
-2.98910790219082e-05
-4.68797148287526e-05
-1.37431626208759e-05
-6.7118261729955e-06
-6.85892592689837e-06
-1.5611218142906e-05
-2.46450061055073e-05
-1.51715940643652e-05
-2.20219533459024e-05
1.56238962055856e-06
-1.96221888922095e-05
-1.45124929167284e-05
-3.36272757985688e-05
-3.7036977999429e-05
-3.18332860443527e-05
-1.80188213644057e-05
-2.91449629043877e-05
-1.07849846070861e-05
-9.65861950664996e-06
1.82251660093448e-05
-4.30388128876782e-06
1.28533930811494e-06
-2.26542100755417e-05
-2.75963301960959e-05
1.36451882446452e-05
1.6625541825475e-06
-2.27763150895117e-05
-5.26234427291692e-06
-2.60813730492955e-05
-1.53961071919502e-05
-2.75340884973173e-05
-3.20120674479004e-05
-2.71442562775583e-05
-2.06223610634495e-05
-9.00574234947144e-07
-1.51569849470097e-05
-1.5933698590837e-06
-2.13874330021921e-05
-2.84655578173427e-05
-1.69042465343672e-05
-1.81416704572821e-05
-1.20698670707791e-06
-1.98846395771765e-05
-2.93542213488994e-05
-2.29902521314414e-05
-1.93671986510847e-05
-1.68164305563409e-05
4.1935305713065e-06
-2.40150969480104e-05
-1.6379246501797e-05
-2.95145808737062e-05
-2.12392645770568e-05
-2.75467788171148e-05
-3.68510525916004e-05
-1.96637680154462e-05
-2.56893133571867e-05
-3.6970662214961e-05
-1.83969622293414e-05
-2.02557628370252e-05
2.41162614745714e-06
-1.63044929897243e-05
-7.51390432687073e-06
-2.27587772589699e-05
-3.09240940506706e-05
-2.14264788763692e-05
-3.55967568717787e-05
-8.41796951753612e-06
-1.88732320278473e-05
-1.53228160125355e-05
-1.61863211204554e-05
-1.47447692208046e-05
6.99371962711526e-07
-1.83329367678412e-05
-1.79754074912205e-05
-3.48012967244867e-05
-2.25218883936216e-05
-2.10181392747304e-05
-1.1363035280689e-05
-1.81992279941662e-05
-2.88185774141098e-05
-1.49280824400215e-05
-3.53119648334497e-05
-3.20887919778753e-05
-1.42222376084737e-05
-1.08773120759099e-05
-2.80876176810301e-05
-2.25474631893952e-05
-2.98771744476395e-05
-3.57029525497268e-05
-3.12157730078305e-05
-2.14653401501374e-05
-2.89525367913244e-05
-4.21662342457176e-05
-4.05475665527099e-05
-2.15264485820223e-05
-1.49679966508435e-05
-1.03635266470078e-05
-1.71666868950792e-05
-3.43297786138966e-05
-3.300451498225e-05
-1.83331293707077e-05
-2.62934316821832e-05
-2.08321831595649e-05
-1.20237460759516e-05
-9.5722459471377e-06
-1.11976973285131e-05
-4.64370067116794e-05
-2.05787033957282e-05
-5.55516189213494e-06
-1.56206413631997e-05
-3.15012758512267e-05
-9.69375697578332e-06
-4.78059568918958e-07
-1.6955075553431e-05
-5.06897915436842e-06
-1.87586159620574e-05
-1.18327337192372e-05
-3.87411056091446e-05
-1.96408598471652e-05
-2.56740745969165e-05
-3.77021440160445e-05
-1.43041761782038e-05
-2.63132935735032e-05
-1.77282413562624e-05
-2.11165805741617e-05
-9.04022605753204e-07
-1.55435949238363e-05
-2.22164772174617e-05
-2.29343388951353e-05
1.54687208632784e-06
-1.75546880354905e-05
-3.56963699057528e-05
8.60246963933532e-06
-3.43624879324674e-05
-4.18789019640005e-05
-2.97330778173071e-05
-2.10541903407786e-05
-2.9530086667659e-05
-2.72813421799314e-05
-2.64296269187875e-05
-1.16389038879002e-05
-2.98375182760846e-05
-2.10119188408414e-05
-1.40513638059692e-05
-3.19044347779476e-05
-3.52002962348491e-05
-8.42890274490143e-06
2.40626675277142e-06
-2.82247149264495e-05
-3.87460234344495e-05
-3.28342359072534e-05
-3.51992432676046e-05
-3.23628959662582e-05
-5.94355929195956e-06
-1.48848043566341e-06
-1.03829751423754e-05
3.77853281722948e-06
-1.47145994029553e-05
-1.21202783045593e-05
-4.34904916007983e-05
-3.25767896697448e-05
-2.1658483636066e-05
-1.28331847110096e-05
-1.60934118338673e-05
-1.50608383652039e-05
-2.36658985959939e-05
-1.50055107394276e-05
-2.62221629833793e-05
-2.67750892896874e-06
-3.71427197950762e-05
-2.39282092202826e-05
-2.98463654232905e-06
-1.58648379985681e-05
-1.54299563920708e-05
-2.74557440720534e-05
-7.22550940662417e-06
-2.41587710530949e-05
-7.01956763946749e-06
-1.96313917792829e-05
-2.11817451568073e-05
-1.31077834425169e-05
-6.8191909781552e-06
-2.29871787973457e-05
-2.89808948054398e-06
-1.77487200630947e-05
-3.42922225599964e-05
-3.50064577292741e-05
-2.44802545188383e-05
-2.10754812448247e-05
-1.38567980512298e-05
-1.20168805203983e-05
-4.72226028170315e-05
-1.4055654771222e-05
-2.13558321912683e-05
-3.27993303169593e-05
-1.00455602445999e-05
-2.62403552450396e-05
-2.88133111743917e-05
-5.45223444652703e-06
-5.14722348256311e-05
-3.0200859911553e-05
-1.57361342968353e-05
-1.11770499078645e-05
-3.17168593660594e-05
-1.7011268300073e-05
-2.09105816949751e-05
-1.56586504489237e-05
-2.42336582890116e-05
-2.81266932198478e-06
-1.57979283897554e-05
-1.30961971952054e-05
-3.89622612003891e-05
-1.90439137131205e-05
-3.05172242661743e-05
-2.41854595372834e-05
-1.34997574934854e-05
-6.74117051512872e-06
-2.55174633620075e-05
-1.83840681150543e-05
-9.00174784173932e-06
-1.680492111286e-05
-4.41102904545643e-05
-1.91274550927476e-06
-1.0353468635881e-05
-3.37290961862325e-05
-2.8882412248705e-05
-2.68701738459342e-05
-1.39944979713588e-05
-2.68822451629053e-05
-2.59770546658523e-05
-3.09646548314249e-05
-1.45796208082897e-05
-1.05359111495428e-05
-2.30816274293624e-05
-3.48067866608807e-05
-1.36721432126151e-05
-7.22701136371933e-06
-1.99405137988022e-06
-2.50525945199625e-05
-1.85006720815439e-05
-3.32640215259946e-05
-2.14028089443376e-05
-1.35046996214298e-05
-1.2780150165223e-05
-1.77161909683159e-05
-3.0247129008746e-05
-1.88908384820893e-05
-2.09151954718407e-05
-2.6808011234629e-05
-2.29634618123433e-05
-1.54729059494713e-05
-3.19808670025277e-05
-1.92777059373155e-05
-1.3622361172716e-05
-3.2128320861213e-05
-3.19340874824235e-05
-2.93676926666769e-05
-8.7315231761922e-06
-6.13136728640523e-06
-1.28153052588128e-05
-2.87140971863225e-05
-4.00514506549466e-05
1.92333477086687e-06
-1.68459644849893e-05
-5.75281684022981e-06
-3.8419377180294e-05
-1.41299947832823e-05
-1.93633557933349e-05
-1.76498928956565e-05
-1.68070579533792e-05
2.82858102753101e-06
-2.03930136271646e-05
-1.32948163298226e-05
-4.00448453982159e-05
-2.32575002572736e-05
-8.78694950687765e-06
-3.40765211709012e-05
-3.07164175879821e-05
-8.3234975228077e-06
-1.80102225895355e-05
-1.2707811044881e-05
-9.04751945047182e-06
-3.86610450263162e-05
-3.06157059825591e-05
-9.07034541136311e-06
3.20220135146962e-07
-2.72550596304477e-05
-2.4057237023198e-05
-3.4174915977955e-05
-1.93357982804875e-05
-1.77213621350017e-05
