# Supplementary material for: Research on computational propagation and identification of mine microseismic signals based on deep learning
Source: PLoS One. 2025 Oct 22;20(10):e0334641. doi: 10.1371/journal.pone.0334641 (PMC12543183; doi:10.1371/journal.pone.0334641)
Supplement: S3 Data — (ZIP) [file pone.0334641.s003.zip › 000100500002797.xlsx_0.txt_24.txt.txt]

-1.14034941681913e-05
-7.94519646266533e-06
-7.31408511159267e-06
-1.13537336427406e-05
-1.60788631161869e-05
-2.50391219735667e-05
-3.38525438649782e-05
-2.0352931790562e-05
-2.78075807144023e-05
-1.42143835482183e-07
-1.56701175490587e-05
-1.20903572093353e-05
-3.35674066778748e-05
-4.1601333050681e-05
-3.66379112183909e-05
-4.7731446291777e-05
-2.38698384368278e-05
-1.10767826005118e-05
-1.65064466109463e-05
-2.53786157335748e-05
-2.50635787805893e-05
-2.52138582106802e-05
-8.39898150462366e-06
-8.36663347821585e-06
-2.4232275343619e-05
-2.98381788589676e-05
-1.1928561286366e-05
-1.49505275412618e-05
-2.28832545964548e-05
-2.22265669518623e-05
8.25634879723854e-06
-1.68212164890134e-05
-1.26450588202694e-05
-2.39268365618908e-05
-3.04859689600863e-05
-2.56861534051458e-05
-3.54788499144983e-05
-7.10063306935018e-06
-1.36413887180433e-05
-3.37482902183545e-05
-1.40295740590768e-05
-3.96536365240031e-05
8.61897660136152e-06
-2.47662689554319e-05
-3.69181241182052e-05
-2.38139888895206e-05
-2.36421694002261e-05
-1.68164358896948e-05
-1.86404407961226e-05
-1.375228914319e-05
-2.54426654856423e-05
-2.22854927269212e-05
-1.82935320821546e-05
-1.17422449010676e-05
-5.60924675639245e-07
-1.84204899891485e-05
-3.18204751921511e-05
-1.2657254696333e-05
-2.94482738867722e-05
-3.35229453803903e-05
-8.35980961305164e-06
-6.35354985942021e-06
3.86814569473946e-06
-1.65173893558165e-05
-1.33831290573761e-05
-3.18586201419249e-05
-4.85075649281702e-06
-3.03528141622189e-05
-3.26203776160023e-05
-2.4434257945903e-05
-1.0908577251062e-05
-9.13641192754941e-06
-3.73703911414256e-05
-5.13895329157781e-05
-1.14775568924373e-05
-2.45081418633423e-05
-2.04371187813861e-05
-1.37097391495373e-05
-2.20118601395667e-05
-1.12718648765936e-05
-1.93387782254926e-05
-3.63236974793285e-05
-3.63637337315902e-05
-9.29233961305656e-06
-3.72063037293518e-05
-1.77089177697018e-05
-2.06716149885061e-05
-3.15878507842963e-05
-2.66225354593895e-05
-1.27636118308957e-05
-1.87299175586673e-05
-1.2375114132275e-05
-1.41162881870368e-05
-2.55776508181143e-05
-1.03211263398223e-05
-4.78178997961292e-05
-1.92378054575207e-05
-1.21642831531001e-05
-3.20809914501718e-05
-4.21711474963164e-05
-1.82608710136299e-05
-4.30008620127714e-05
-1.03144448911813e-05
-3.32757858418532e-05
-2.81301185483709e-06
-1.18166327917406e-05
-3.55715216204584e-05
-5.81122260288682e-06
-2.65561758510227e-05
-4.37538193948761e-05
-2.78280304823591e-05
-1.1861046145832e-05
-1.49972277762862e-05
-1.09352225387699e-05
-2.54927641459601e-05
-4.10516692277817e-05
-3.20567750937573e-05
-1.74064005415754e-05
-4.28402620822924e-06
-8.92372091432402e-06
-9.74664351195931e-06
-3.97643063783175e-05
-2.16609043690225e-05
-3.62877118514626e-05
-1.27459554536803e-05
-3.03167069115901e-05
-1.52208777694876e-05
-1.79606657326684e-05
-3.16429515009686e-05
-1.02617009205372e-05
-9.5755999763904e-06
-3.3363609344125e-05
-2.98896640788173e-06
-2.60922993084692e-05
-2.5114061116215e-05
-1.60093924294924e-05
-1.74727990210857e-05
-3.45698400060989e-05
-2.75128015051427e-05
-2.46719240202045e-05
-2.3416918160021e-05
-2.89939516323048e-05
-1.28143249476968e-05
-3.27581834641647e-05
-1.98697137489514e-05
-2.01181914965823e-05
-4.07058220300187e-05
-2.63075913325834e-05
-9.79594622272271e-06
-1.08233637863537e-05
-2.30383438582943e-05
-1.18099214967392e-05
-7.03429260119279e-06
-4.0883398684044e-05
-3.3408332060642e-05
5.89062201035259e-06
-2.26467692874529e-06
-2.01226287287894e-05
-2.6623233070401e-05
-2.8275309090718e-05
-1.94990549275795e-05
-2.09404393369629e-05
-3.39546278377915e-07
3.26724131574323e-06
-2.79443479217274e-05
-1.92166174557371e-05
-2.6067676731717e-05
-1.40582339409588e-05
-4.12249972313989e-05
3.53973593216751e-06
-1.94988460448782e-05
-1.47090184747935e-05
-5.05655559134272e-06
-3.10605181805307e-06
-7.25091524007647e-06
-1.44540018223588e-05
-5.11599456444113e-06
-3.82652610680552e-05
-1.41632659278834e-05
-2.97705927264405e-05
-1.92362745561731e-05
-3.08211823346133e-05
-2.17635097272697e-05
-1.83689642719779e-05
-2.72895555269425e-05
-2.28373665261658e-05
-1.31420372772308e-05
-2.04786442051909e-05
-6.0414012387681e-06
-6.98895990772274e-06
-4.0949430350239e-06
-1.7669920509193e-05
-1.23923714526946e-05
-2.62465886484374e-05
-3.33822175780917e-05
-2.41622152882367e-05
-4.35774461234941e-05
-1.99992671841034e-05
-2.98474379333254e-05
4.16712924559783e-06
-1.9376321188177e-05
-1.23389999120443e-05
-1.54451203072212e-05
-3.32049060912632e-05
-2.41897743952657e-05
-2.58216215447068e-05
-3.53058052660339e-05
-3.68462961746287e-05
-1.30782503437323e-05
-2.99363119430836e-06
-2.57719195780427e-05
-2.02902342208407e-05
-5.13734741968868e-05
-2.21140253559962e-05
-1.31820895050332e-05
-2.81951662713604e-05
-1.90143132714381e-05
-3.9722992742827e-05
-3.02450017238474e-05
-2.85386738281287e-05
-1.24647970400188e-05
-6.0448855551804e-06
-2.02525806161864e-05
-1.2397624518482e-05
-2.34230394422773e-05
-1.06890678244799e-05
-1.96841697305825e-05
-2.70571088958804e-06
-2.04596201618891e-05
-2.51229746083323e-05
-2.00321120616553e-06
-3.19295384834277e-05
-9.76918172360372e-06
-3.53474360664147e-05
-3.20678481809182e-05
-3.85716765271631e-05
-1.70754199386564e-05
-1.46112594253428e-05
-2.52134721588905e-05
-9.10299730029946e-06
-3.49575288865621e-05
-3.10074493283667e-05
-1.14574553087496e-05
-2.8642334420027e-05
-3.41758580160633e-05
-2.51303449739345e-05
-1.05732915814223e-05
-2.73869955710464e-05
-3.35554407621201e-05
-2.34407328518216e-05
-3.38814485060169e-05
4.62528840873389e-06
-8.25083035937733e-06
-2.47967286415274e-05
-2.30385344908748e-05
-2.18885132531528e-05
-2.64408722505694e-05
-9.96007470471016e-06
3.18091114099155e-06
-3.19149901570354e-05
-2.28870478789948e-05
-2.29792719248088e-06
-1.94767315225317e-05
-2.15760081135706e-05
-2.88554003442486e-05
-7.99007327987643e-06
-3.3183550668681e-05
-1.70487463430679e-05
-2.45803227088546e-05
-3.79900857846552e-06
-2.41300771800787e-05
-3.71124295468808e-05
-2.38191361366688e-05
-7.25769234040227e-06
-2.52480828935109e-05
-3.86168321862642e-06
-3.32974690640269e-05
-2.20194595162453e-05
-2.97511522569528e-05
-2.45067182302259e-05
-3.48692676715913e-05
-2.61423893689444e-05
-2.24148499331538e-05
-1.23944045534311e-05
-1.28275764053534e-05
-1.4964500745944e-05
-1.54783890085638e-05
-3.29191356834913e-05
-1.69408519182828e-05
-1.51343689150765e-05
-2.51882720741684e-05
-1.12345901624053e-05
-1.09823603993899e-05
-1.43805887284936e-05
-2.0323533356861e-05
-1.70067693572092e-05
-1.55013412509411e-05
-3.3636641423759e-05
-2.49327181278624e-05
-8.81065113444059e-06
-3.5474017678949e-05
-2.84664418567174e-05
-2.19770813608329e-05
-7.26931922989744e-06
-4.77098235577213e-05
-8.52405420636922e-06
-3.3871757520844e-05
-4.24865797551959e-05
-2.07673886903885e-05
-2.1004664535208e-05
-3.06641673335374e-05
-3.84293172108502e-05
-7.08573178730058e-06
-2.4962547610625e-05
-2.76447545750836e-05
-1.38379919614644e-05
-4.45947632640604e-05
-1.5901493637381e-05
-3.44109298321834e-05
-4.5450385158023e-05
-3.2702450794354e-05
-3.18069977382027e-05
-1.67178519204828e-05
-2.61183807245003e-05
-2.91225286325342e-05
-1.03430010379427e-05
-3.30565848788956e-06
-1.35998921652351e-05
-4.77541411018743e-06
-3.11274339562749e-05
-1.23886862655156e-05
-6.05918096017492e-06
-1.86657872657029e-05
-2.05875794599751e-05
-2.14108140778361e-05
-1.95289320728208e-05
-5.5179478008773e-06
-3.6583617956889e-05
1.99555667188698e-06
-2.08661206881904e-05
-3.69055509475154e-05
-2.00275284452336e-05
-3.65305765020176e-05
-2.17998850454838e-05
-4.75403216009895e-05
-1.73313312101953e-05
-1.64563635908392e-05
-4.7997183787674e-06
-1.00170246827516e-05
-2.54202692465915e-05
-8.00134100345848e-06
-2.14855966854168e-05
-2.58367057885221e-05
-2.63645367116018e-06
-7.14761351563235e-06
-2.70087259473415e-05
-2.18025599957013e-05
-1.08230380583071e-05
-2.34215278618278e-05
-3.40035199088192e-07
-2.99666363937359e-05
-2.36090073189486e-05
-1.20365398973975e-05
-2.52106291515896e-05
-2.36177283328591e-05
-1.09877452710715e-05
-2.71992546713719e-05
-2.58687274796449e-05
-2.47685355249682e-05
-6.59465372214373e-06
-1.29928227066974e-05
-2.57305532318531e-05
-2.11794719530108e-05
-1.33495187528425e-05
-3.08748742037164e-05
-2.8856819750358e-05
-3.06635685055754e-05
-3.37385060118197e-05
-2.73697958576616e-05
-2.89537530366019e-05
-2.12761966041302e-05
-2.1046402077999e-05
-1.47419391359354e-05
-1.66495412114159e-05
-2.04288181787209e-05
1.32930871461029e-06
-3.51554614074292e-05
-1.98304174490615e-06
-1.13544660194596e-05
-2.84938130451357e-05
-1.70544910205342e-05
-3.15890658044276e-05
-2.05190825316152e-05
-5.36505206058107e-06
-3.92664131344057e-06
-5.40204066518376e-06
-2.44801259545172e-05
-5.76726124682297e-06
-3.85146920627806e-06
-2.86318480309888e-05
8.59824627664411e-07
-8.41224614598301e-06
-4.75142986748858e-06
-7.39026454283782e-07
-4.5147010574805e-05
-2.36967830483171e-05
-1.5549408110449e-05
-2.61129459077832e-05
-1.42110806501839e-05
-2.33636139513635e-05
-2.77721825514356e-05
1.29852937739381e-06
-2.57747760428302e-05
-1.57962576139635e-05
-5.39395782748323e-06
-3.50710778003485e-05
-1.94958628766305e-05
-2.43871546159882e-05
-3.62294307470253e-05
-1.36813028080968e-05
-2.74086325333285e-05
-2.31434371673183e-05
7.15350476029626e-07
-2.38362685864587e-05
-5.49845488235031e-07
-8.83120383096794e-06
-1.52361822505284e-05
-3.5882917735661e-05
-2.26733413958532e-05
-3.77830169532466e-05
-2.11991616509968e-05
-1.30835864800552e-05
-3.97878280255831e-05
-3.70429128219794e-05
-1.59428630516813e-05
-1.40111047445165e-05
-3.25534515918183e-05
-2.65335917197311e-05
-2.53548956795867e-05
-2.87462677308909e-05
8.76566221834609e-06
-3.6296211323546e-06
-1.84099632836355e-05
-2.59868048280982e-05
-5.91317514574273e-06
-2.94299532675952e-05
-3.50243616674809e-05
-8.95105463263326e-06
-5.00448359393075e-05
-2.31199630006672e-05
-2.31881250658318e-05
-2.56795530900344e-05
-2.07170912623975e-05
-1.24222822823432e-05
-1.91634648822095e-05
-9.79159139251509e-06
-1.64259830527356e-05
-3.62419480211408e-05
-2.42240788608995e-06
-7.80740623413615e-06
-1.32872922467103e-05
-2.23075796778217e-05
-7.5819521936205e-06
-1.85083500746816e-05
-3.06268617185912e-05
-1.77144591460855e-05
-1.35058378237329e-05
-3.22960862507367e-05
-1.63138530624756e-05
-2.89723023719112e-05
-4.0306912938495e-05
-3.07132497374306e-05
-1.36969958240695e-05
-2.32398757019519e-05
-3.13984765957525e-05
-2.63443826363697e-05
-2.25226529152055e-05
-2.58891354735976e-05
-1.45414702766078e-05
-2.56264491031364e-05
-1.16266372137037e-05
-1.62036329907005e-05
-2.78358311239838e-05
-8.1773467053883e-06
-2.29380095777081e-05
-2.45813238603925e-05
-3.81324129413599e-05
-2.55895504701822e-05
-1.94099494363661e-05
-4.52961553947511e-05
-1.88430004238692e-05
-2.45820171402653e-05
-2.41010645092259e-05
-2.93396045277306e-05
-2.50086890828923e-05
-3.53921752486291e-05
-1.06995054346939e-05
-1.4394524845364e-05
-3.45393984206077e-05
-1.99086285117776e-05
-2.05142790659092e-05
-4.97478051262316e-05
-2.43148655198626e-05
-2.56210442933422e-05
-3.58999284518884e-05
-1.08675491114942e-05
-1.20898860126827e-05
-5.69866967706168e-06
-9.23397516405352e-06
-2.58993694300219e-05
-4.03863250819772e-05
-4.50421045675407e-05
-2.53096868087379e-05
-1.99342951344778e-05
-2.92736135605213e-05
-1.07246755438493e-05
-1.46201165994868e-05
-3.00597090095392e-07
-7.0626324538833e-06
-4.0992970155936e-05
-1.39949285609731e-05
-1.59141510139643e-05
-2.66646633018898e-05
-8.98626145934485e-06
-1.4455553604195e-06
-2.8189996448362e-05
-3.56144077349794e-05
-1.46379722462419e-05
-1.96970497919548e-05
-2.60277356285474e-05
-2.69943277464275e-05
-3.45688616377782e-05
-2.3907505731009e-05
-4.58709483547408e-06
4.89851410561292e-06
-1.94506025431453e-05
-2.75270746115544e-05
-1.6135072760924e-05
-3.05272392550344e-05
-3.01315782819625e-05
-2.17901680179008e-05
-2.24078289361776e-05
-2.1478186386507e-05
-7.51779119083843e-06
-1.31620351277054e-05
-4.49436283978972e-06
-2.33985270461769e-05
-1.02645595587844e-05
-4.07693895842266e-05
-3.92097095265041e-06
-7.68955791151343e-06
-2.21312084912728e-05
-1.07540998279655e-05
-2.65212244754276e-05
-3.9303341745677e-05
2.88984145038994e-05
-3.14229803604227e-05
-2.03877299856497e-05
-2.04359970714219e-05
-1.34452560682403e-05
4.12592621161087e-06
-1.36281467950518e-05
-2.25626197676506e-05
-3.2002651933506e-05
-3.39259292870765e-05
-3.10993723295903e-05
-1.69082894024446e-05
-1.77066784332322e-06
-1.88964972504711e-05
-5.12192627120295e-06
-2.43570089352606e-05
-4.03208304822214e-05
-3.15288321943394e-05
-2.76808642162293e-05
-1.97686739323088e-05
-1.86740669970273e-05
-7.78013822348154e-06
-5.05016262346642e-07
-1.89592496695133e-05
-3.63395362500508e-05
-2.37065500981151e-05
-6.85497092765218e-06
-2.26953677296201e-05
-2.5702223997548e-05
-4.20567538243471e-05
-2.48240198186279e-06
-4.57569274443516e-05
-2.62592150793816e-05
-2.46049631126264e-05
-4.81686929892863e-05
-2.0771919790011e-05
-2.47883041719118e-05
-1.81323773134828e-05
-2.33132649785131e-05
-2.77305521059135e-05
-1.49224262160961e-05
-1.21559901860591e-05
7.46576894489581e-06
-7.67413109347123e-06
-2.18713922698188e-05
-2.19211799480623e-05
-1.65196887499739e-05
-1.49854024158008e-05
-3.50657490393571e-05
-1.26981887588649e-05
7.69590565022832e-06
-1.93954202086043e-05
-4.18303542205678e-05
-3.18507977997401e-05
-1.5858364527489e-05
-2.18076355258059e-05
-2.94965161777075e-05
-3.38345193294522e-05
-2.66700506779842e-05
-1.5438661870051e-05
-2.21489802085452e-05
-3.74192394239559e-05
-3.03065657431845e-05
-4.36448400311315e-06
-2.4700555374835e-05
-1.37207143192317e-05
-3.66877418334833e-05
-2.26480123952627e-05
-2.9193971097844e-05
-6.27653993113125e-06
-4.48160553746114e-06
-2.142401690065e-05
8.7870390240137e-07
-3.28816069361527e-05
-2.31039636987194e-05
-8.46331023713211e-06
3.58336101293769e-06
-2.24745862284117e-05
-2.89950231576359e-05
-1.8178574278766e-05
-5.58984099778982e-06
-1.07582702552643e-05
-3.34767440505615e-05
-1.44162803473046e-05
-4.05900332090809e-05
-1.39624347523107e-05
-6.13135775787088e-06
-1.1495802422664e-05
8.25534484305074e-07
-6.68849240981878e-06
-2.35128985213001e-05
-4.64903045978399e-05
-2.85978691220126e-05
-2.00137567731238e-05
-2.01959305865547e-05
-2.81467064943598e-05
-3.03235966207141e-05
-2.29560720566254e-05
-1.61934132261448e-05
-1.57438763493632e-05
-1.20883088703613e-05
-5.0508150646337e-06
-1.57271932673409e-05
-6.73644481001313e-08
-3.81704860900221e-05
-1.07388591933273e-05
-7.1296019059808e-06
-2.79593263564042e-05
-4.78689544036816e-05
-3.44491513071888e-05
-6.03301162350499e-06
-5.30938441149624e-06
-1.40209394748155e-05
-3.50566036242582e-05
-1.39930548977554e-06
-1.68657352604052e-05
-1.17636057549814e-05
-2.39917478688313e-05
-2.37945488922785e-05
1.43307056764814e-05
-2.25006869303766e-05
-1.28374928993942e-05
-5.76958939060186e-06
-3.07100769657304e-05
-8.06929643024026e-06
-2.97012723559209e-05
-3.47624021570421e-05
-1.96179413880453e-05
-1.62681196706087e-05
-1.67238617825841e-05
-4.04576936131763e-05
-2.97324191936417e-05
-3.26405845320653e-06
-4.01085306491429e-05
-1.1115394661386e-05
-3.06143790818058e-05
-1.42757557931596e-05
-9.17241046819724e-06
-1.26930384670251e-05
2.28880774349019e-07
-2.76127780046588e-05
-2.64317281284986e-05
-1.13209914881226e-06
-1.85780015093061e-05
1.39333162500565e-07
-7.5889848770982e-06
-2.02193029896347e-05
-3.13786417367242e-05
-1.59939614391882e-05
-3.41191602679507e-05
2.43932587667637e-07
-3.45710427026068e-05
-1.9131339132442e-05
-3.06980535725969e-05
-3.49860882720293e-05
-1.98616961284516e-05
-3.27781147609412e-05
-2.18270836365791e-05
-9.0940423136667e-06
-4.18056849144894e-05
-3.99480742657102e-05
-2.57315240376615e-05
-4.76048820705189e-05
-3.41536373864837e-06
-1.96369755141135e-05
-1.35104261956785e-05
-2.35955344897015e-05
-1.06702676071281e-05
-1.260302531597e-05
-2.82158122041273e-05
-3.27882481568105e-05
-1.42339863043153e-05
2.97985219229458e-06
8.02227079151552e-06
-1.59668577163395e-05
-4.63918207952424e-06
-2.2050788541979e-05
-4.01424381621089e-06
-1.32230774771222e-05
-2.1402789273497e-05
-3.94288594335187e-05
-3.81598915160181e-05
-2.18439336374921e-05
-1.49549312273339e-06
-8.52400954655501e-06
-2.70660239723661e-05
-1.85957012151343e-05
-1.45481784320063e-05
-3.5751142699484e-05
-1.51954971928803e-05
-7.44629328732489e-06
-2.26343013902625e-05
-1.26500318187441e-05
-3.72969426623901e-05
1.54769280775868e-06
-1.21552521665152e-05
-1.03520218579454e-05
-9.79527693418034e-06
-1.96208729919793e-05
-2.4024075780065e-05
-6.75866317997135e-06
-2.17370526352072e-05
-3.76863378388339e-05
-1.86827067438957e-05
-5.14750964968073e-06
-2.13432930162682e-05
-3.36122975191527e-05
-1.61052982739504e-05
-1.32328577751859e-05
-9.01049360430442e-06
-2.06409554937701e-05
-2.59637176942962e-05
-1.78164106439158e-05
-4.5675678235779e-05
-3.13570291022031e-05
-4.75306863058405e-05
-5.88651382406097e-06
-3.21667522333244e-05
-3.50899472388764e-05
2.77538763477225e-06
-4.49654936977627e-05
-6.21841769204351e-06
-3.72084806166185e-05
-1.18798708095536e-05
-9.50489760585911e-06
-1.82184862170564e-05
-2.78774439035457e-05
-1.60032284270533e-05
-1.56243885480948e-05
-3.25176359350937e-05
-6.80252964572853e-06
-1.47305321128376e-05
-2.2016139234627e-05
-3.62482443831818e-05
-3.08306037171742e-06
-1.36738352850574e-05
-2.09245609890338e-05
-2.93939946140702e-05
-3.1169045346519e-05
-1.82187212196764e-05
-9.05776079826556e-06
-2.19505910360223e-05
-2.41207859677421e-05
-1.54136938254567e-05
-1.52353864655489e-05
-3.05896923672355e-05
-3.96184100024375e-05
-1.86475043510056e-05
-2.12740987222233e-05
-1.80934514868809e-05
-1.06268735506006e-05
-3.75310937858187e-05
-2.31805712893706e-05
-2.36287540428775e-05
-3.01791349993439e-05
-1.75358498872783e-05
-2.17578465941765e-05
-1.1976104917354e-05
1.15275452981256e-05
-2.13931532869676e-05
-4.87027693919445e-05
-2.66007379923827e-05
-3.60469768214901e-05
-4.37167382058524e-06
-2.50172289353796e-05
-3.78563404771209e-05
-2.47477160631919e-05
-1.53908048927159e-05
-1.66306098951235e-05
-3.23921208101876e-05
-2.77022225057286e-05
-3.62175847341158e-05
-1.63138576654851e-05
-1.801447280251e-05
-1.01179428722785e-05
-8.65993609442282e-06
-1.30798181988001e-05
-7.2372366805004e-06
-2.18225148800047e-05
-2.40017569866797e-05
-1.66998976587413e-05
-8.66512132793826e-06
-2.59420612802867e-05
-3.09861774245545e-05
-3.91147598123922e-05
-1.93668033269676e-05
-4.28342525787304e-05
-1.22719459623609e-05
-1.58485292718346e-05
-2.51607774289299e-05
9.869066750918e-07
-3.37044775003857e-05
1.2057311853522e-06
-9.3816222505733e-06
-2.3523945938202e-05
-7.15298793694508e-06
-2.47722831471805e-05
-2.16319843964828e-05
-2.67541329836187e-05
-2.37926557374397e-05
-2.82948563515759e-05
-3.32594755045228e-05
-3.45865802748858e-05
-5.93470947426009e-06
-2.04812734018425e-07
-2.75031477852085e-05
-1.01674227966208e-05
-4.39944373099547e-05
-1.89605238917611e-05
-7.18891851642337e-06
-1.75594059607217e-05
-3.32123985838746e-05
-1.41207697670481e-05
-2.61926245495875e-05
-2.11785805181319e-05
-2.0807768283687e-05
-2.57082514885326e-05
-1.20124713529361e-05
-2.27947145526133e-05
1.0753850724162e-05
-2.09813271091241e-05
-2.66254595967697e-05
-1.07583858902827e-05
-2.15773706642516e-05
-1.02435100659582e-05
-8.47569121892884e-06
-2.03148131155778e-05
-1.95553661467789e-05
-2.10629893366558e-05
-2.86292552078333e-05
-9.45661141769904e-06
-2.90968068274615e-06
5.09136469959524e-06
-4.51616478416933e-05
-9.51204512495851e-06
-2.9180745425252e-05
-2.90621513010969e-05
-3.38629292938262e-05
-2.61539740060391e-05
-1.58608582791717e-05
-2.21217408722739e-05
-1.29355979702684e-05
-1.82827273910092e-05
-2.55362351990836e-05
-2.22381208614314e-05
-2.82522500907558e-05
-1.3652249379416e-05
-1.74944995588476e-05
-1.63887502662605e-06
-3.05750005148184e-05
-2.02503254417071e-05
-1.29141881318925e-05
-4.14647821822236e-05
-1.95929141504828e-05
-2.38053095761645e-05
-2.23038436050325e-05
-6.97432324715773e-06
-2.18553598173927e-05
-9.62640050909194e-06
-2.69264480724252e-05
-1.90087004850542e-05
-9.90944854925961e-06
-3.24118544237909e-05
-7.56091225251123e-06
4.35023069433494e-06
-3.35035042713773e-05
-3.25097438864845e-05
-2.66113011169726e-05
-1.67376286721756e-05
-2.42363611574658e-05
-1.715744479986e-05
-1.7245062968311e-05
-4.77656833511317e-06
-2.1872766702777e-05
-5.2573791021747e-06
-1.70514315365246e-05
-4.48520615205105e-05
-2.6796106885449e-05
-1.34554072715869e-05
-2.73112697871187e-05
-3.16517298007606e-05
6.2273974584523e-06
-4.5473916411784e-05
-2.45570044969085e-05
-1.04869543168469e-05
-1.55612710838755e-05
-1.9093103695222e-05
-1.9343715841371e-06
-1.8986673109705e-05
-1.79734811008949e-05
-1.97106441114566e-05
2.74283693028079e-06
-2.95620280000689e-05
-2.14272079306914e-05
-3.23778065041468e-05
-2.24066019190947e-05
4.76352161578267e-06
-2.31043803170213e-05
-1.22672206350868e-05
-1.96606820548274e-05
-1.77488184084734e-05
-1.27453310203208e-05
-6.67135466130484e-06
-3.37248579335133e-05
-2.64028270161508e-05
-2.07978701602396e-06
-3.3877411292358e-05
-5.17338836319612e-06
6.32807123207703e-06
-1.07429990959637e-05
-4.60702724645375e-05
-2.04055594057177e-05
-2.36456576624679e-05
-1.10155942755582e-05
-2.45559602940026e-05
-4.75338394888561e-05
-1.84716022592836e-05
-2.88512922081547e-05
-3.73594812826375e-05
-2.49747066835809e-05
-1.03648383306033e-05
-3.34049454085666e-05
-3.21399073207231e-05
-2.32047309656223e-05
-1.15248521936622e-05
-2.11309515205066e-05
-2.3082113136024e-05
-9.24481163356088e-06
-1.48819538793946e-05
-7.36160820196701e-06
-2.94819670854965e-05
7.96560189670659e-07
-2.11588818385051e-05
-3.23587309010491e-05
-2.92915424548495e-05
-1.41242590424576e-05
-1.40156923300149e-05
-3.39419797154346e-05
-1.95141532360915e-05
-1.51147282804298e-05
-1.80751849899897e-05
-2.36603972344211e-05
3.6216138861236e-06
-2.17896212722305e-05
-2.43207963214769e-05
-4.24475205987386e-05
-1.53454334659792e-05
-1.76738862623236e-05
-2.88265942420783e-05
-3.20087453518102e-05
-3.49976680991618e-05
-1.67117254785441e-05
-1.07354388085683e-05
-2.66745226732922e-05
-7.69925491008473e-06
-2.7036947664315e-05
-2.35652086487037e-05
-1.63476675488843e-05
-2.87317030705745e-05
-2.86801459640299e-05
-5.10108393383495e-06
-3.78899803075461e-05
-2.08911385145037e-05
-2.23926877684725e-05
-1.01056755498739e-05
-2.85136288985088e-05
-4.38442772273537e-06
-3.70689238806634e-06
-1.73340853619021e-05
5.75631058066247e-06
-7.63350592822967e-06
-3.54830460488954e-05
-1.48897847313149e-05
-1.93943709720758e-05
-2.63604851216382e-06
-2.25387440118219e-05
-1.64072363692975e-05
-3.04450484397338e-05
-1.78495198548969e-05
-1.85589496047682e-05
-1.57788147769499e-05
-3.11060265564996e-05
-3.03117908093759e-05
-2.16833589581239e-05
-2.78792928574797e-05
-1.77222404961557e-05
-3.33773390123146e-05
-2.96677145373128e-05
2.33655457335887e-06
-9.76096232137372e-06
-2.25213872261675e-05
-4.61595188264963e-05
-2.63900199246487e-05
-2.40557556361948e-05
-2.05074259946784e-05
-1.94412706526647e-05
-2.46454419958285e-05
-2.7446748615827e-05
8.14278680430049e-06
-1.23027694988081e-05
-1.59026955348932e-05
-1.92611245520297e-05
-1.79156183336774e-05
-3.8822775643495e-05
-3.73409053760961e-05
-2.93252715129074e-05
-3.1781946637788e-06
-1.67059801314954e-05
-3.40390355304748e-05
1.79874361443563e-06
-3.25832528707916e-05
-2.26043942339759e-05
-2.77210015726961e-05
-2.23822984138764e-05
-2.23261550919552e-05
-3.31417027312028e-05
-2.49620593222134e-06
-2.72840492370652e-06
-1.87945996809463e-05
-7.1177021743425e-06
6.83861271417211e-06
-8.44337931922575e-06
-2.87870095054871e-06
-5.15260137451036e-05
-3.59593249629341e-05
-2.20232550442631e-05
-1.85064717938456e-05
-2.49328298084203e-05
-1.37559458498253e-05
-1.0757747911435e-05
-4.292272550197e-05
-1.12905836580247e-05
-2.50751786630491e-05
-2.79324988632728e-05
-3.32214345407078e-05
-1.78810554061271e-05
-2.30251869596799e-05
-1.68075471484089e-05
-1.92367281009875e-05
-6.61281493841621e-06
-1.8624367381621e-05
-2.18098524336283e-05
3.90602318274878e-06
-1.4470512741034e-05
-7.35827002635173e-06
-2.40769510887418e-05
-3.05626576761208e-05
-1.7183019470846e-05
-1.57292189236933e-05
-4.69522159422958e-05
-2.56077155131844e-05
-2.76983773556442e-05
-2.12979238201163e-05
-4.0654525721682e-05
-2.95991059240617e-05
-3.75085204284486e-05
-2.71469780406936e-05
-2.11904729870002e-05
-6.9599141815076e-06
-1.396104672046e-05
-2.39117406280577e-05
-2.78332829854777e-05
-2.29216712504817e-05
-2.15968710867496e-05
-3.05593139667253e-05
-2.42802800377553e-05
-1.38273698994894e-05
-9.78960051661894e-06
-3.11932187663874e-05
-1.90414440078275e-05
-1.43076629760617e-05
-2.5614393299375e-05
-3.3651828394752e-05
-3.87274663522159e-06
-9.40734382366225e-06
-5.29943330003877e-05
-3.55041826805314e-05
-3.59542059276442e-05
1.67082751733302e-07
-1.08090547136948e-05
-3.18769565277852e-05
-2.32489242139656e-05
-3.98640051531264e-05
-3.74528188882953e-05
-3.14367539493178e-05
-3.45051505528113e-05
-1.21790846647536e-05
3.0741548068156e-06
-9.10823809411866e-06
-2.85274407933235e-05
-3.72270800333865e-05
-1.98364102022407e-05
-4.34401987880374e-05
-5.4333029601567e-05
-2.57265413176181e-05
-2.17486935487264e-05
-1.47299112994335e-05
-1.15024434723998e-05
-3.60209629585772e-05
-2.61750475988267e-05
-1.05387246587026e-05
1.80363940943503e-06
-1.1314296264543e-05
-3.35064053341493e-05
-2.09377484071987e-05
-2.6039434119268e-05
-4.360621990741e-05
-2.27517899576672e-05
-2.02037957146087e-05
-3.42132480710062e-06
-3.1816101403614e-05
-1.1981762724617e-05
-9.3176025491668e-06
-9.36951724474113e-06
-3.41194083466329e-05
-2.05632324167835e-05
-5.41762521475047e-06
-2.25275668876214e-05
-3.82741583232242e-05
-9.65810157255102e-06
-2.80967778474112e-05
-2.0240686899751e-05
-1.72860317877555e-05
-1.79893529208177e-05
-3.03093673969274e-05
-3.62375552932793e-06
-4.00314148224488e-05
-3.95440722078911e-05
-3.31389097809758e-05
-1.63707521261047e-05
-2.22387393912856e-05
-1.6681663821152e-05
-2.59939347850175e-05
-3.34171374558238e-05
-7.48443971115975e-06
-2.47027380429709e-05
-1.86187737400611e-05
-1.9063622819602e-05
-1.52444213638903e-05
1.44425121738951e-05
-2.96961448796171e-05
-1.06641297000654e-05
-2.84863859322487e-05
-2.94917953916953e-05
-3.4708590600754e-06
-4.63621255358182e-05
-8.81699887479139e-06
-2.24056955844296e-05
-2.8236675779943e-05
-1.88414251615787e-05
-2.32852867682085e-05
-1.96112552780933e-05
-1.15859116277654e-06
-2.31110646449765e-05
-2.16978702798213e-05
-2.58429948318839e-05
-1.70033793210217e-05
-9.75061869192292e-07
-3.67170243139523e-05
-1.60360000668554e-05
-1.7642594600153e-05
-5.04543523866322e-05
-5.10366380408821e-06
-1.0326616429649e-05
-2.76900296349134e-05
-1.89964945655188e-05
-3.07490149058241e-05
-1.7034164998811e-06
-9.01725552311803e-06
-2.60527905350304e-05
-1.05262062936773e-05
-2.12743283554252e-05
-2.90950701869157e-05
1.37732105830185e-05
-3.26510040902995e-05
-2.85652702887643e-05
-1.92233092127414e-05
-3.83722708598742e-06
-8.03936328138884e-06
-2.91470701914447e-06
-2.79294512981707e-05
-1.97653379082847e-05
-1.3286837494356e-05
-1.74711287084282e-05
-2.21736455572173e-05
-1.06119076689674e-05
-5.84851080943228e-07
-4.0068117143314e-05
-2.63042560809113e-05
-2.70567813052619e-05
-1.31702709532476e-05
-2.01891933786298e-05
-2.33838837324836e-05
-1.37985437041678e-05
-7.09569547337559e-06
-1.87819405267324e-05
-1.10454853296612e-05
-1.60060726097748e-05
-6.69146057867516e-06
-1.644552660531e-05
-2.2966554732099e-05
-3.26187774188207e-05
-1.41231711668461e-05
-1.92997080957663e-05
-6.97244613998252e-06
-1.30354160407655e-05
-1.04030610888223e-05
-6.66953707954265e-06
-4.44705322957321e-05
-1.7470851378405e-05
-2.4351263885751e-05
-2.12392951333166e-05
-1.23391492652176e-05
-1.05633889523582e-05
-1.70146935260551e-05
-4.06179695230047e-05
-3.07816812831846e-05
1.64410868143395e-06
-1.66999400039357e-05
-2.67650579490506e-05
-1.90227071135771e-05
-1.55334604300716e-05
1.30298848498521e-05
-1.66014661896329e-05
-4.22762904360824e-05
-9.60559402758087e-06
-1.28618551858173e-05
-4.91310966779545e-05
-8.00385095610106e-06
-4.20547279997468e-05
-1.00244255296462e-05
-4.10389196496629e-05
-2.01391672425191e-05
-1.35013097924436e-05
-2.61760515572466e-05
-1.12685222402208e-05
-1.6033323691228e-05
-2.321192827229e-05
-3.12055063866701e-05
3.23364870756442e-06
-1.25447125728258e-05
-3.24913995382049e-05
-3.08310155059743e-05
-1.86737044817168e-05
-2.58628153435709e-05
-4.81962236694419e-05
-3.00304045993154e-05
-2.315197342599e-05
-3.50607175997823e-05
-6.27385646324342e-06
-1.90939839939594e-05
-2.52392116963161e-05
-6.36251492538708e-06
-2.07172951607152e-05
-9.94996776910066e-06
-4.19420174960987e-06
-1.08356359392242e-05
-1.96786738290176e-06
-1.77230147107035e-05
-4.86419555987493e-05
-3.77728336466335e-06
-2.59450693858148e-05
-2.97523880132693e-05
-1.07578850543483e-05
-2.44042527249049e-05
-1.91830979516881e-05
-3.69834570002644e-05
-6.74244749795616e-06
-1.51194801092671e-05
-1.43117840029642e-05
-1.75122775787652e-05
-1.7661113874908e-05
-2.63815294433144e-05
-1.75469340457251e-05
-1.81873041661849e-05
-3.98541961844836e-05
-2.39345817096818e-05
-3.07237407206477e-05
-3.79623015104804e-05
-2.88921763497123e-05
-1.85628218228122e-05
-1.37397788825313e-05
-1.75618887819176e-05
-2.56860126340615e-05
6.94411173520717e-06
-8.51368847682889e-06
-1.7451266865524e-06
-5.0084426204108e-06
-2.27440944212885e-06
-2.02920917586513e-05
-2.81203259829448e-05
-2.51047518406329e-05
-6.27400963857154e-06
-1.7374507811609e-05
-2.92314346958338e-05
-2.61328372376364e-06
-1.95149428437844e-05
2.28155380621278e-06
-9.99286308921857e-06
-7.64690114425934e-06
-1.99241519870289e-05
5.15136100853691e-06
-1.72020721082215e-05
-3.67810948844097e-05
-1.5541928838222e-05
-3.9681519242707e-06
-1.1472777572641e-05
-3.9651604143632e-06
-2.23155917302713e-05
-2.0372352443372e-05
-2.02794724415596e-05
-2.62465025231239e-06
-1.28128314096024e-05
-3.34455756724123e-05
-2.29078572855912e-05
-1.18094169319497e-05
-2.98229307633858e-05
-1.97643980735327e-05
6.05696597168949e-06
-3.04128753520113e-05
-3.37358948543261e-05
-3.95974012759403e-05
-2.90696962904317e-05
-4.64014222346312e-05
-2.24377343769565e-05
-3.00633499098639e-05
-4.86926462344077e-06
-1.53304550638243e-05
-1.27884223587345e-05
-1.07762382531774e-05
-3.7066909734237e-05
-2.19318841745607e-05
-2.30988211217995e-05
-2.40043474980827e-05
-4.5592948998207e-05
-1.51372109188445e-05
-2.70687110906355e-06
3.13680375681235e-06
-1.85131546405224e-05
-8.03216298700713e-06
-2.47165585304376e-05
-1.67096388002116e-05
-1.38008017901449e-05
-3.59303473939924e-05
-7.98258110921127e-07
-1.71078125014191e-05
-3.04727484645787e-05
-2.24157060431667e-06
-1.87456312761871e-05
-1.19389085369575e-05
-2.96795510930435e-05
-3.74623639483492e-05
5.80382806749889e-07
-3.0518788289707e-05
-2.24369752624098e-05
-2.1404875113569e-05
-2.82959176247389e-05
-6.51394398045348e-08
-1.28861235598437e-05
-2.65178011392287e-07
-1.96015501072868e-05
-3.12992469529498e-05
-2.32998026268795e-05
-2.0371207382938e-05
-9.83997625354607e-06
-2.59237909111732e-05
-2.45979524745366e-05
-1.10465642221982e-05
-2.41743109893715e-05
-6.19562935240794e-06
-2.06142601255295e-05
-1.92307637063962e-05
-8.31050074974792e-07
-1.74799949196919e-07
-5.66820306043807e-06
3.67647770046405e-07
-9.81515507636928e-07
-1.35120376718631e-05
-1.74066641193147e-05
-1.80464460875159e-05
-2.63376211510573e-05
-2.71657494192375e-05
-1.7709124437829e-05
-1.44252387590949e-05
-1.07478191691305e-05
-6.14619196265181e-06
-1.62363594276585e-05
-4.70837259741984e-05
-1.31883550750181e-05
-1.76495945491613e-05
-2.65522100245562e-05
-2.76859303988021e-05
-1.37390066730222e-05
-3.70374079015655e-05
-2.51160932981235e-05
-3.02145490192753e-05
-2.75818649278553e-05
-1.51181786764487e-05
-4.10141482298231e-05
-1.74234642696618e-05
-2.82706725697066e-05
-1.85696128037162e-05
3.80874942210437e-06
-3.19091466042452e-05
2.36033793186941e-06
-1.9094893890049e-05
-2.17521932559622e-05
-1.9162899010805e-05
-8.19002307428333e-06
-1.30716930167698e-05
-2.47629718242434e-05
-3.87205540919138e-05
-3.07643573542582e-05
-3.89543199295548e-05
-2.83110454365677e-05
-7.12887249417421e-06
-2.15727038141905e-05
-2.54398056116728e-05
-1.44615816847567e-05
-1.8108267877664e-05
-4.1903549122342e-05
-1.12291021794523e-05
-1.28384734238358e-05
-2.07404933850933e-05
-4.15847810109641e-05
-1.54147268111199e-05
-2.0378344725605e-05
-4.35298243296696e-05
-2.41495546900811e-05
-1.85082509015757e-05
-2.47534465898394e-05
-6.09884303559769e-06
-2.7025165933981e-05
-9.7835044745198e-06
-2.55402618701789e-05
-1.97695639728302e-05
-3.39214201059699e-05
-2.80906467566621e-05
-1.47942545786359e-05
-1.86427253826057e-05
-3.60332062858412e-05
7.17172765519498e-07
-8.43280058622718e-06
-3.49012361835054e-05
-2.8651574033112e-05
-3.65562564604403e-05
-1.86728079060011e-06
-3.66260864861157e-05
-2.39059881300461e-05
-3.31938578659719e-05
-2.31998196640989e-05
-2.54498692453925e-05
-3.58700226506805e-05
-2.32458835737141e-05
-1.27149049374679e-05
-2.98664219505744e-05
-3.4152120342426e-05
-8.96004668650122e-06
-2.40113400472295e-05
-3.21145693984273e-05
-3.12440935716258e-05
-7.37507204019189e-06
-4.30702372755141e-05
-2.23671998266163e-05
-1.7670212869129e-05
-6.5370538890666e-06
-1.9356653406151e-05
-3.44759188562113e-05
-9.43475139279864e-06
-2.12732597255992e-05
-3.83218462920717e-05
3.11962174060069e-06
-2.39270395621411e-05
-9.03759074109544e-06
-2.81209677748198e-05
1.96796221624549e-06
-1.0797357579645e-05
-3.48578165585772e-05
-4.22226612320326e-05
-2.33314957345342e-05
-3.56701930955739e-05
-1.04882517908278e-05
-2.7241580324809e-05
-1.45857037289486e-05
-4.12648564142073e-06
-5.273416807541e-05
-1.79429541521394e-05
-1.53441781509412e-05
-2.33912846142246e-05
-2.19135173861186e-05
-1.94863161384064e-05
-3.22893966220427e-05
-8.04023352299305e-06
-2.73429114087284e-05
-1.89650015116358e-05
-9.12032067068975e-06
-3.23796537914871e-05
-1.2623683708145e-05
-8.29804153285753e-06
-5.51117407082155e-06
-3.81195438568426e-05
-2.23727544650935e-05
-2.96113040513622e-05
-3.09698269447462e-05
-1.60229741798717e-05
-2.71869077896767e-05
-3.18875966708782e-05
-2.83647777586224e-05
-1.74777865799506e-05
-5.72501432900929e-06
-2.1319658119293e-05
-3.10188043110981e-06
-8.23085447074426e-06
2.56731436622541e-06
-1.81129957916378e-05
-2.11039649621827e-05
-1.59528874867621e-05
-2.9819569664216e-05
-4.28474882853057e-05
-2.46803583479596e-05
-2.35513569861569e-05
-1.28950463442583e-05
-3.72281122856555e-05
-3.79680116023883e-05
-2.24789970955457e-05
-2.42744995407116e-05
-1.14112709974914e-06
-1.72044508695759e-05
-2.41082408958116e-05
-1.24469440339415e-05
-2.98947461769383e-05
-2.84911590638403e-05
3.11441838830645e-06
-1.70639123871983e-05
-1.80568332953074e-05
-1.35490577649766e-05
-4.40056604212114e-05
-4.17336234531603e-05
-2.77871406781561e-06
-5.19214256029744e-06
-1.27045865028831e-05
-7.74983975051221e-06
-4.04687855253851e-05
3.30110102033656e-07
-2.02745630131015e-05
-1.54656775706603e-05
-8.24361116905377e-06
-2.45849589261202e-05
-2.81105422114081e-05
-8.62454466826475e-06
-1.36724394947629e-05
-2.09966011934192e-05
-3.36940657772928e-06
-1.62445537133452e-05
-2.53159687660116e-05
-3.50875188903116e-05
-2.16767374492967e-05
-3.64294176404514e-05
-2.70385286004973e-05
-8.59199351333018e-06
-5.01548920671744e-06
-2.42386926447278e-05
-4.144512978973e-05
-1.41377983487514e-05
-2.47028114109526e-05
-3.9454874033428e-05
-1.84453298099988e-05
-1.96451016960538e-05
-1.1247752909835e-05
-2.42490868242342e-05
-2.43247419816827e-05
-2.94393326902101e-05
-1.56175772782416e-05
-2.98909438559693e-05
-3.07801463828561e-05
-1.81944486554017e-05
-3.14132147079799e-05
-1.64439727288767e-05
-2.21685418778719e-05
-1.33896266674785e-05
-1.52734005391955e-05
-1.86833355251005e-05
-1.17994794606983e-06
-2.49923428158881e-05
-3.07660475014149e-05
-1.57986940721683e-05
-2.61929402925414e-05
-1.01227249202145e-05
-2.78970099485951e-05
-1.84769455761571e-05
-9.08701445070688e-06
-3.50589230442258e-05
1.33487459256412e-05
-1.11622404327739e-05
-2.63536928098069e-05
-4.80880526371587e-05
-1.23599923366697e-05
-2.41167550941655e-05
-2.38916159712381e-05
-1.91831538883353e-05
-6.66563028605594e-07
-2.46402262406926e-05
-2.55804972618309e-05
-1.35103326754937e-05
-1.6203326703674e-05
-2.25232974043395e-05
-1.97280530653948e-05
-4.52979459014075e-05
-3.2116430295961e-05
-1.10581652596431e-05
-2.74670114772115e-05
-2.31466848648835e-05
-4.03884613615438e-05
-1.0896840888717e-05
-3.30296408756373e-05
7.39275516573088e-06
-2.20971553215634e-05
-2.1531624812201e-05
-9.86111178687745e-06
-1.61484205326708e-05
-2.87698907768332e-05
-1.55265432255403e-05
-3.06880869379266e-05
-2.5806617112364e-05
-1.69925177145934e-05
-1.90253731765722e-05
-1.83594118140292e-05
-2.10515342195527e-05
-3.26690462078599e-05
4.30865220959697e-06
-1.08352831241543e-05
-9.9222158047858e-06
-3.49405986410492e-05
-3.46954241093027e-05
-1.33552273965347e-05
-1.25989783132984e-05
-3.73987877798383e-05
-1.78851931761242e-05
-1.34262498094803e-05
-1.62711347240295e-05
-1.80715842287135e-05
-6.10920498343188e-06
-2.70498410015817e-05
-3.54951200431538e-05
-2.34161688283222e-05
5.4944231740637e-06
-2.02185448134253e-05
-4.51164282666133e-05
-6.00508270125267e-06
-3.28471795422602e-05
-2.6520155818383e-05
-1.38345086331137e-05
-1.77779744343631e-05
-3.24043590180764e-05
-4.50299524784134e-05
-1.81975541018091e-05
-4.01051475935066e-05
-1.53410808090415e-05
-2.16214024671696e-05
-4.14018287470398e-05
-2.06070185056766e-05
-1.34989634003358e-05
-1.16476595846101e-05
-1.72801236657984e-05
-1.26517591576403e-05
-3.03660596229053e-05
-2.13183417236389e-05
-1.99169794830206e-05
-1.76350888323237e-05
-9.97664547216453e-06
-1.19025242496716e-05
-7.02301541277048e-06
-1.28303163827209e-05
-2.88491731647145e-05
-1.77646944262788e-05
-2.20368508180355e-05
-1.62960306353279e-05
-3.40608631344061e-06
-2.70717975954567e-05
-2.14857920200344e-05
-1.74553112902113e-05
7.99678422113267e-06
-5.18611688760376e-06
-1.7909114670886e-05
-1.85775440493847e-05
-1.13698098046044e-05
-2.42238851766643e-05
-1.12237693338532e-06
-1.47163950083432e-05
-2.38502399079932e-05
-9.29645395579808e-06
-1.97645126960167e-05
-1.03217299260487e-05
-2.69820990522797e-05
-1.50618469731234e-05
-1.79573807737624e-05
-1.20374486976111e-05
-2.99142173152289e-05
-3.05619794310906e-05
-1.86126514014208e-05
-1.63307558065137e-05
-3.26994972760375e-05
-3.52943495542698e-05
-4.08639039871643e-05
1.35155911757919e-05
-2.26981456770874e-05
-4.56798745153812e-05
-1.80052089135853e-05
-1.8458155129989e-05
-2.75096773517005e-05
-1.76969932164855e-05
-1.36499215984868e-05
-2.43910894869751e-05
-1.86961723219474e-05
-1.03739654429376e-05
-3.07217099362829e-05
-1.71194814024421e-05
-4.63705004006414e-05
-2.08876611384202e-05
-2.89566200091423e-05
-2.89271362465109e-05
-3.14277000020216e-05
-3.17140122052898e-05
-1.13139581403541e-05
-1.49189205220454e-05
-1.61605168269727e-05
-2.85238441678026e-05
-1.41693549912023e-05
-2.01077525513854e-05
-4.79923377476339e-05
-2.63090783313352e-05
-3.15855770826681e-05
-2.87865966531487e-05
-2.22228574090564e-05
-6.91991440801179e-06
-2.63795751656466e-05
-2.64676537520481e-05
-2.77388479879176e-05
-3.39808523901971e-05
-2.63462681816927e-05
-1.74312730221462e-05
-1.98390186168542e-05
-2.39451321327749e-05
-1.0790906781225e-05
-1.72933911389317e-05
-2.08367934697725e-05
-4.52357859753959e-05
-1.84426437188605e-05
5.70077786324958e-06
-2.97447466182523e-05
-1.12981656286763e-05
-2.39254158595148e-05
-2.44336268569743e-05
-4.25306594453361e-07
-3.51858380035234e-05
-1.95356814153461e-05
-7.50603284588488e-06
-2.11596752326961e-06
-2.74222569060824e-05
-2.19983902531854e-06
-2.29228351631997e-05
-3.15323296173106e-05
-2.48145495682486e-05
-1.32006562326407e-05
-2.38404553254845e-05
-2.19049263584087e-05
-9.3716692741686e-06
-1.5547098542274e-05
-1.46731724845617e-05
-2.16685307847608e-05
-3.23462844595858e-05
-3.49640061507639e-05
-1.56152468674789e-05
7.41339462603279e-07
-1.97908870943444e-05
-2.98963220077478e-05
-1.73634174692594e-05
-2.61692416985588e-05
-1.59523307445294e-05
-3.42386143286799e-05
-9.96158455813481e-06
-3.99777975058877e-05
-1.32736892723679e-05
-3.19791812131123e-05
-2.54282071610971e-06
-1.57197020984337e-05
-1.87919247825334e-05
-1.1901745516889e-05
-1.96366570853855e-05
8.2464575006789e-06
-1.0875792362846e-05
-6.79693172807534e-06
-1.27367290135902e-05
-1.31507012555708e-05
-2.39285702577281e-05
8.58642860385074e-07
-1.23392250691314e-05
-2.97404281267528e-05
-2.91740161856023e-05
-4.2655257076659e-05
-1.81645530903944e-05
-1.00969558044446e-05
-3.04472347276141e-05
-2.07770011531513e-05
-2.76863418982271e-05
-4.21895484701621e-05
-1.82529964993118e-06
-3.94671538990219e-05
-3.15705330259641e-05
-3.74050943317547e-05
-3.47188411914771e-06
-2.676025036025e-05
-3.94694310257261e-07
-7.22085194309589e-06
-2.2594716469049e-05
-4.46472795934201e-06
-4.9577273684441e-05
-2.86388121766239e-05
-2.26020867500247e-05
-2.10132645053383e-05
-1.6409403112658e-05
-1.98436149015658e-05
-2.44163937755104e-05
-2.50971335861103e-05
-4.14295753523005e-05
-4.6388272523399e-05
8.75285173999182e-06
-2.77383527213484e-05
-2.52805663723141e-05
-1.79988686175002e-05
-3.32394842489814e-06
-2.9343559950395e-05
-3.62619066430438e-05
-2.71394325198688e-05
-3.26189402005999e-05
-1.55817870769311e-05
-2.89050880700739e-05
-1.9314038619582e-05
-7.85909069086596e-06
-2.58275574743646e-05
-2.30171698784151e-05
-1.10644174542824e-05
4.73329215806108e-07
-4.41369067916949e-05
-3.58808280850632e-05
-3.38451381165707e-05
-2.8859261242321e-05
-2.73386199528243e-05
-1.96319082995133e-05
1.09201299242994e-05
-2.92225864645244e-05
-1.78936929786057e-05
-2.9274615220211e-05
-2.79883815031047e-05
-3.31794564971086e-05
-1.65365586539662e-05
-5.01977424621813e-06
-2.22915528142025e-05
-1.34041777213155e-05
-1.92344299031378e-05
-4.01391481767194e-05
-2.85556873792097e-05
-4.49050204162141e-05
-2.84122344535091e-05
-1.5113718105453e-05
-2.27508820041657e-05
-1.88602950457783e-05
-4.97406620876653e-05
-4.97552745391618e-05
-3.90984536180383e-05
-2.65227315650489e-05
-1.84725618070607e-05
-1.29953310097446e-05
-3.62335133580805e-05
-3.34276486964162e-05
-4.39467777676673e-05
-7.59096663510593e-06
-2.4342253339012e-05
-3.04770891691935e-05
-1.96948895317319e-05
-5.38704355311327e-06
-1.83761548661694e-05
-1.18021418736968e-05
-4.06956902728271e-05
-2.11308746713169e-05
-2.19666191793794e-05
-1.24878322545327e-05
-8.48300682700642e-06
-2.52685804006838e-05
-1.48905328811966e-05
-2.0683041949234e-05
-7.84200626109194e-06
-2.98467225853723e-05
4.36728097116673e-07
-1.84316681739207e-05
-3.90668433869883e-05
-2.81558131978608e-05
-2.99988980544552e-05
-2.83219708010523e-05
-1.92627849298736e-05
-1.2244298001361e-05
-2.84959168090056e-05
-2.86775847567778e-05
-4.72340807926643e-05
-3.6874167800949e-05
-1.17665112268014e-05
-1.02081976686718e-05
-1.4700523076172e-06
-3.71417172720083e-05
-9.79576010573216e-06
-3.24375228413037e-05
-3.53609493090745e-05
-5.76900804858012e-07
-5.98204984991269e-06
-1.92150743896219e-05
-9.03970692252847e-06
-2.49673719008773e-05
-1.10132186935681e-05
-2.41521824504896e-05
-1.37063402357284e-05
-5.25652897918652e-06
-2.25254407208968e-05
-1.48390200678887e-05
-3.94257197956633e-05
-1.08166781711735e-05
-2.04979689901928e-05
-4.18893745216839e-05
-1.11704440672604e-05
-5.38212310471335e-05
-1.19323315381057e-05
-2.19519639035454e-05
-2.20678176680415e-05
-1.43024998913502e-05
-3.14239791141783e-05
-3.17660730860956e-05
-2.38379251198075e-05
-2.54718103585596e-05
-1.22451435232271e-05
-1.45956321472166e-05
-2.63634061409752e-05
-6.38828471862667e-06
-2.51027082417948e-05
-1.68768001700006e-05
-4.04932264681604e-05
-9.26934128760775e-06
-2.07624475941904e-05
-2.81137403485761e-05
-2.82527454594612e-05
-3.74230764120866e-06
-1.84961484807409e-05
-8.2406056011257e-06
-1.83084718436669e-05
-2.38489325960087e-05
1.57805445301305e-07
-4.50906506888566e-05
-2.83435184404445e-05
-4.70356655885333e-06
-1.44031142972991e-05
1.7715299744294e-05
-2.29730501064124e-05
-2.55026269742483e-05
-1.80841257273915e-05
-1.9882037589633e-05
-1.93898073036149e-05
-2.02010428574832e-05
-3.04053554761772e-05
-2.74007265708888e-05
-3.40959415972959e-05
-3.7680449425867e-06
-1.19260369167229e-05
-1.64585333874371e-05
-1.77103109043063e-05
-8.58854660774752e-06
-2.33123837688046e-05
-1.08405506128716e-05
-1.48123340324771e-05
-2.69932192222666e-05
-3.01468590940047e-05
-1.10009907885534e-05
-2.90134658695883e-05
-3.16204633229213e-05
-1.829454363163e-05
-2.4353477076565e-06
-1.65188676538417e-05
-8.84288362988418e-06
-4.1461672370184e-05
-3.204708288963e-05
-1.43639808883826e-06
-1.89788488392591e-05
-1.57725940405252e-05
-1.64208718010746e-05
-1.53411633859633e-05
-2.21074483147454e-05
-1.00332552687133e-05
-2.93455700961131e-05
-2.14232947026068e-06
-1.26780865133095e-05
-5.21742628330406e-07
-2.56712919401617e-05
-3.21773087069507e-05
-2.70580710726901e-05
-2.74325657779889e-05
-3.03578704590193e-05
-3.64331202114364e-05
-8.9386959292009e-06
-4.44672402900193e-05
-1.10911224767528e-05
-3.89013424488019e-05
-1.73761924935646e-05
-1.19882746042767e-05
-1.73204994878451e-05
-3.22757102808856e-05
-1.4703202442862e-05
-1.9269334113795e-05
-1.40557910690758e-05
-1.77147563154864e-05
-2.98216080671672e-06
-2.48658757236673e-05
-2.94896482469376e-05
-1.65451177459087e-05
-1.97840592263399e-05
-8.61199344573355e-06
-3.12793358724291e-05
-1.77136938898221e-05
-6.93530085209598e-06
-2.30507805669145e-05
-3.63118985617552e-05
-4.01052036897253e-05
-3.15994565643981e-05
-2.24655390726269e-05
-8.32404921933155e-06
-1.72387065804562e-05
-2.45922015883718e-05
-1.31141114040528e-05
-1.99794343506837e-05
-7.29954068708329e-06
-4.35885580916117e-05
-1.33093693987803e-05
-2.24171553601515e-05
-1.66623606255381e-05
-2.77698934032684e-05
-9.2955217162031e-06
-1.56154772118039e-05
-6.22517131387145e-06
-9.53525938347987e-06
-1.33346361969031e-05
-7.10271008588416e-06
4.45367103351914e-06
-2.57704109100234e-05
-1.99116142893078e-05
-1.61529649076434e-05
-5.78484287808108e-06
-1.37307894007484e-05
-4.21153999205597e-05
-8.92667993458056e-06
-2.86972818725419e-05
-2.46281707843908e-05
-4.33934751181164e-05
-2.99204104719197e-05
-4.51801189744134e-05
-2.77695084421164e-05
-1.2713492683431e-05
-2.64445355107571e-05
-2.53428424088029e-05
-2.52747493005463e-05
-2.93567887481281e-05
2.61057113776093e-06
-2.51092771518641e-05
4.09145855692295e-06
-9.2820687899759e-06
-1.91373355976187e-05
-2.05589041032391e-05
-1.74103188502357e-05
-9.08328170600958e-06
-4.03896405826636e-05
-6.84348426568239e-06
-2.96482158937858e-05
-2.46002775536872e-05
-3.41464715075888e-05
-1.94808391391952e-05
-8.60170620245762e-06
-3.43265515323733e-05
-2.61808113958619e-05
-3.83360815939542e-05
-2.30844087923579e-05
-2.32204207387642e-05
-1.18839632555458e-05
-3.79746864892645e-05
-3.01433350563021e-05
-6.81262542501886e-06
-2.30590228459772e-05
-8.59062846307233e-06
-3.34344828045975e-05
-2.99138472398629e-05
-2.85932883135235e-05
-8.24176092528963e-06
-1.63158788749531e-05
-2.05251783569895e-05
-4.04948801328719e-06
-1.6616581660657e-05
-2.13592375259935e-05
-1.49925783945375e-05
-1.22769173589496e-05
-3.76025210381361e-05
-2.92597964400496e-05
-5.01078312341703e-05
-1.78664073503921e-05
-1.31651432116129e-05
-2.44162774361314e-05
-3.02658581865893e-05
-4.59836470732415e-05
-2.84295282822403e-05
-7.80969740960706e-06
-1.56514040967581e-05
-9.99412327083451e-06
-1.7699509426407e-05
5.36794163702591e-06
-2.74221472884259e-05
-2.73283675983992e-05
-1.54622584857812e-05
-2.39239805888844e-05
-1.31281027115049e-05
-5.25648526758619e-06
-3.61838830354524e-05
-1.88619305581865e-05
-1.22493544887119e-05
-7.66045755419309e-06
-2.00325578975112e-05
-1.98757563325958e-05
-3.94268082555685e-05
-2.11436752263666e-05
-3.46711801566815e-05
-2.68890606171471e-05
-1.18826990182498e-05
3.01735369246405e-07
-2.7409770290149e-05
-2.22522528016778e-06
-3.11443465135791e-05
-1.89364767852586e-05
-5.68015439067639e-06
-3.34045316607387e-05
2.12371400561919e-06
-1.1369826581293e-05
-1.59152988662382e-05
-2.69183620154213e-05
-1.08767223178049e-05
-2.89408799088175e-05
-2.71364158295539e-05
-3.07037305301618e-05
-4.72892333620009e-05
-1.73412580467502e-05
-2.19674410676272e-05
-8.93274871803487e-06
-1.18367471647918e-05
-2.46048037699074e-05
-1.12674812345387e-05
-1.35045083349122e-05
-2.69711827023059e-05
-3.09150984456542e-05
-2.65236576787722e-05
-5.35243589896696e-05
-5.05366552430563e-06
-1.48092172964059e-05
-5.97451730813593e-06
-9.3047018794565e-06
-6.08321625212e-06
-3.54067818917246e-05
-2.46550532515028e-05
-2.70948955672501e-05
-2.56788138795152e-05
-2.18006472745274e-05
5.6824987188724e-07
-2.95746435834297e-05
-4.47290446915575e-05
-2.3074904332741e-05
-3.37273511511836e-05
-1.18160230864509e-05
-3.57380532860639e-05
-1.16012071688982e-05
-1.18922236159102e-05
-1.79040238253781e-05
-9.44761206562048e-06
-5.40519663970171e-06
-3.37484020172354e-06
-2.77328449636123e-05
-8.94554027357303e-06
-3.9303537999563e-05
-1.34064223518673e-05
-1.38834713922708e-05
-1.00296289529008e-05
-2.1199591913097e-05
-3.28679806486881e-05
-2.17636450703913e-05
-3.59508036939796e-05
-1.52998234205576e-05
1.43562353273082e-06
-2.09460603885215e-05
-2.67518672392557e-05
-1.87840412878899e-05
-1.12262404423867e-05
-2.6730915683042e-05
-2.08345123878389e-05
-1.68203384204212e-05
-9.69737197784726e-06
-3.83695778502874e-05
-1.17149516577757e-05
-2.77470672097654e-05
4.14191027932746e-06
-1.14532883579942e-05
-2.04869957912935e-05
-3.7852701801565e-05
-2.71485260672396e-05
-5.4707602263003e-06
-4.36460086651805e-05
-2.17963465140541e-05
-1.77373210017673e-05
1.28194771910467e-06
-3.98982097672983e-05
-3.05964847764565e-05
-1.59145356104592e-05
-1.98053883803122e-05
-3.56735422700499e-05
-1.43236789944068e-05
-2.16335826452076e-05
-8.34615360869466e-06
-2.98315159298493e-05
-3.10397742596865e-05
-1.68898837894147e-05
-1.65191808414625e-05
-1.38575068068511e-05
-3.2206399354292e-05
-1.14359297970037e-05
-7.47035307235941e-06
-5.05666524308654e-05
-3.22742010557318e-05
-3.17219002901837e-05
-1.52710775194452e-05
-1.62971968299442e-05
-1.975343178859e-05
-1.92862427177321e-05
-1.54234596951068e-05
-1.96029836719081e-05
-4.02701001797126e-05
-1.6067988885943e-05
-3.10475307669457e-05
-2.21573330108963e-06
-3.18095502852131e-05
-1.75162740390503e-05
-1.16727357424931e-05
-1.05224144916234e-05
-3.37982896750403e-05
-1.59138111636082e-05
-2.98671158641537e-05
-1.34478619619348e-05
-7.08128085713168e-06
-2.81382098111096e-05
-1.52949856999648e-05
-2.30961842293733e-05
8.51480092874583e-06
-2.62171274685218e-05
-3.24218989886058e-05
-3.44158191315964e-05
-1.25504378823059e-05
-2.91109423476825e-05
-3.01802347027093e-05
-5.63097960128577e-06
-3.42918601647798e-05
-2.79121709754953e-05
-1.51741471744534e-05
-2.88861826315142e-05
-1.29903272634376e-05
-2.15625153972503e-05
-1.22342201369722e-05
-4.2683024531694e-05
-8.86079976620182e-06
-2.74444310582121e-05
-9.62529544994496e-06
-8.75362479042284e-06
-2.0157049001693e-05
-2.51511543246762e-05
-3.61116558848141e-05
-7.27892918092369e-07
-1.25251928929508e-05
-3.03217934313586e-05
-2.13460802773415e-05
-4.37259786491375e-05
-6.70024271382865e-06
-1.81137009468272e-05
-4.65120181481141e-05
-1.81818731183032e-05
-1.88474243018737e-05
-2.9899301842823e-05
-2.38163790571261e-05
-1.73599672276218e-05
-2.30011854703569e-05
-3.17627588677559e-05
-2.69966766932035e-05
-1.00755095620625e-05
-1.6765777055745e-05
-2.39011805971496e-05
-1.01686389540138e-05
-3.77416026226325e-05
2.59048905187038e-07
-1.9215429914531e-05
-5.27604365774056e-06
-2.47101867831463e-05
-1.05614733164721e-05
-1.96084047051553e-05
1.44563371566543e-05
-4.15307606287742e-05
-2.15318155226358e-05
-1.4855688800271e-05
-4.14149464874524e-06
-1.99508085292587e-05
-1.98610519265533e-05
-1.45429197190267e-05
-2.68170874456748e-05
-3.38115269239733e-06
-1.44158037160535e-05
-2.70375869000237e-05
-2.48468815970622e-05
-3.80600729184236e-05
-2.48908850436842e-05
7.42254171830901e-06
-2.34083416844344e-05
5.55527250788918e-06
-1.35477951674167e-05
-3.74485239276789e-05
-2.78295152005431e-05
-1.8721439126869e-05
-2.11783627671008e-05
1.02695430081499e-05
-2.2646637037656e-05
-3.20883948024125e-05
-1.19828444851443e-05
-2.26703632895162e-05
-2.20218434785106e-05
-7.34277124026731e-06
-2.04010741508075e-05
1.44788078552725e-05
-4.08650630461857e-05
-3.05060347908179e-05
-1.55025453183508e-05
-3.04776688285048e-05
-1.63984608737161e-05
-1.34417256633774e-05
-2.32630759486732e-05
-8.61223006288693e-06
-3.20370308572169e-05
-1.63708966062137e-05
-2.24139143533879e-05
-4.07041801304607e-05
5.20797731440345e-06
-3.09216362988114e-05
-2.93091969531395e-05
-1.98478327828321e-05
-3.01014652560014e-05
-2.05167756785028e-05
-3.3952414749233e-05
-2.26160518742074e-05
-2.63943239856187e-05
-1.17682928961405e-05
-1.452966266617e-05
-1.08995485932409e-05
5.00108929607222e-08
3.56053209251496e-06
-1.1050541298737e-05
-1.91762818623353e-05
-2.51096760817478e-05
-2.27959901237924e-05
-2.33892988840838e-05
-2.89619765362485e-05
-2.85000710244683e-05
-5.69401441464243e-06
-6.07547905788622e-06
-4.8505796060685e-05
-1.74380772525585e-05
-1.54256418438056e-05
-8.97024490007124e-06
-2.08237675684816e-05
-2.62176308883782e-05
-2.67496262590512e-05
-2.40534669911492e-06
-3.90375661447522e-05
-1.44196051624071e-05
-2.84066341421284e-05
-3.57987542503413e-06
-2.02351451620134e-05
-3.06056892955367e-05
-2.00036652633511e-05
-2.03325562025371e-05
-2.77412298221993e-05
-2.46719182871531e-05
-3.89083953138686e-05
-2.42575494378425e-05
-1.65927919918352e-05
-2.49772992010718e-05
-2.8120017577324e-05
-2.55179837724511e-05
-2.4947136883395e-05
-9.72493658768105e-06
-2.73931200079322e-05
-5.25907191558051e-06
-3.47971574857879e-05
-2.87515137342606e-06
-1.40316293269621e-05
-4.67145971390184e-06
-2.4792646793623e-05
-2.79384978661057e-05
-4.15409024281988e-05
-2.57068187433572e-05
-2.23734650533367e-05
-3.99289315679034e-05
-2.47259965123245e-05
-1.52063095130383e-05
-3.62265189917223e-05
-2.13315016077399e-05
-3.22456644339336e-05
-1.74370984179318e-05
-1.32306540452834e-05
-2.06882049064024e-05
-1.04824425518844e-05
-2.85505776461683e-05
-2.91454230800908e-06
-1.40118936080852e-06
-2.61724126607175e-05
-1.31220744840046e-05
-2.59887284866909e-05
-6.36648500430448e-06
-2.35935480396819e-05
-3.17796373721414e-05
-1.78876421893995e-05
-1.51388265964809e-05
-3.28226963336735e-05
-1.33218399899157e-05
-2.45916194318191e-05
-5.05066239415481e-06
-2.74750347580146e-05
-3.86221401675638e-06
-3.56775218174149e-05
-2.90252349907453e-05
-1.09543561994424e-05
-3.44099099098357e-05
-2.81889085863378e-05
-2.52544158429739e-05
-3.17975366106511e-05
-4.00053002075421e-05
-1.03334690597177e-05
-1.37601124443523e-05
-2.07013966786709e-05
-1.08120260125419e-05
-4.54374441617479e-05
-2.18705671803397e-05
-1.88728112831316e-05
-1.67653324408816e-05
-6.57211176197409e-06
-1.09405364464008e-05
-2.7017674549317e-05
-1.79270110670224e-05
-3.89126868521536e-05
-2.0258690882494e-05
-2.29982700100248e-05
-2.83494485119336e-05
-2.24140301354375e-05
-2.97202165338288e-05
-3.31928324059839e-05
-2.19838576840538e-05
-1.41397727545758e-05
-2.39279842216379e-05
-1.16890548499402e-05
-1.65923492808094e-05
-3.79383250685178e-05
-2.80648735659554e-05
-2.21295347756248e-05
-2.62613465436098e-05
-4.34579046865356e-06
-1.80589264735323e-05
-2.01231991438768e-05
-9.48139000344592e-06
-2.32363942984844e-05
-2.81678242152649e-05
-1.19288103748834e-05
-3.04504952584644e-05
-3.84854699482568e-05
-1.11855077799223e-05
-2.75833474358958e-05
-2.42376804890721e-05
-3.52371316562654e-05
-2.66710931957928e-05
-1.87666289924573e-05
-1.87690972530849e-05
-2.00004661394882e-05
-1.8484566457156e-05
-1.23864130308255e-06
-2.41756856196479e-05
-3.72678457099777e-05
-2.10929273849108e-05
-2.49879107205782e-05
-2.70838225119985e-05
-9.59753105947418e-06
-2.99889276695214e-05
-3.54778961034835e-05
-7.88758486712484e-06
-6.91337048558046e-06
-2.09607746111988e-05
-1.40677166248812e-05
-3.00879907247426e-05
-1.22620518720473e-05
-1.41925954715724e-05
-3.55896301705981e-05
-3.66971706618063e-05
-2.94475824718261e-05
-1.26209005560821e-06
-3.10932425461456e-05
-1.65336303079654e-05
-1.48788569955212e-05
-2.41824505875903e-05
-3.92853456186978e-05
-1.53477840000602e-05
-1.75161627007393e-06
-2.36177342630358e-05
-2.42283414156456e-05
-1.39308499115695e-05
-2.15559715585253e-05
-2.15947473399984e-05
-9.93777269378084e-06
-5.77599649329367e-05
-2.8736913382141e-05
-1.42290557675258e-05
-3.32991677664784e-05
-2.42330721652388e-05
-2.15377553751143e-05
-2.45000137271255e-05
-2.52249547332969e-05
-2.68637932642791e-05
-1.68331189930473e-05
-3.41744685984015e-05
-2.24239716861341e-05
-1.53934386553587e-05
-2.14055502894942e-05
-2.3530961801141e-05
-2.1601797642407e-05
-2.64811719516622e-05
-1.76987058485234e-05
-2.31654364190038e-05
-2.65093455643269e-05
-1.84380663569654e-05
-2.47763641526901e-05
-1.20854751268569e-05
3.0865902542579e-06
-1.09936598251275e-05
3.95471384216114e-06
-3.68939620917275e-05
-2.08016441205473e-05
-2.52300707308e-05
-1.54592101670072e-05
-1.35752605966788e-05
-3.68368031865044e-05
-2.33078954989867e-05
-1.86501506720108e-05
-1.56822635025793e-05
-2.71479841901268e-05
2.97616642894206e-06
-7.63534360297325e-06
-1.04408650179138e-05
-2.38299785539931e-05
-3.14362421760312e-05
-1.97676827366492e-05
-3.01706627311794e-05
-2.88420220207784e-05
-6.59776489173108e-06
-1.48388284008239e-05
-1.61561324307494e-05
-3.22974610532462e-05
-5.20207237568808e-06
-3.85010100139067e-05
-1.32117444905369e-05
-8.3620800536321e-06
-2.43512363041347e-05
-1.22777598530674e-05
-2.7271592620339e-05
-4.26784978765804e-05
-3.20991305073103e-05
-4.5413012041056e-06
-1.50879147074688e-05
-2.37643780500188e-05
-1.52223935101496e-06
-2.10334828214661e-05
-4.46347474228635e-05
-2.55055293349229e-05
-5.67569258359699e-05
-1.30734879430692e-05
-5.720977513607e-06
-3.85142113522006e-05
-2.56028418306978e-06
-1.75505948214535e-05
-3.75914523572465e-06
-2.11554447580916e-05
-3.16315460054985e-05
-2.02416988177738e-05
-5.10402396642262e-06
-3.82857659737391e-05
-5.01044509170653e-06
-5.39905933118474e-06
-3.82730863643802e-05
-2.13896332779551e-05
-2.36148751521913e-06
-1.42391721913341e-05
-1.52834297812063e-05
-1.90783636068753e-05
-1.31993874751072e-05
-2.06440619279059e-05
-5.93292671251133e-05
-4.0800467709306e-05
-2.09127403566377e-05
-2.07949353869262e-05
-9.73818228283705e-06
-1.52574895883486e-05
-2.84018937813762e-05
-1.05673439346061e-06
-2.24669898377164e-05
-1.64422049679821e-05
-4.0695840914006e-05
-3.68659519347197e-05
-2.72909441542004e-05
-7.69165671190153e-06
-3.4190339384785e-05
-1.74108201618811e-05
-2.24109973023139e-05
-3.48445172208699e-05
4.33009584134363e-07
-1.78354668197368e-06
-7.9614122178767e-06
-1.29460453599107e-05
-2.01358215675851e-05
-6.60080511302979e-06
-3.92095091528595e-05
-1.65930945464184e-05
-1.69534794622598e-05
1.24916777990985e-06
-2.17955959722695e-05
-1.64368942867949e-05
-3.87259919854075e-05
-9.32971128201323e-06
-1.8823254092024e-05
-2.09187018047812e-05
-1.39677103622443e-05
-1.18825839296235e-05
-3.55093033843675e-05
-3.11477242878673e-05
-2.58122411369724e-05
-4.3793469609426e-05
-1.22239298842215e-05
-2.83386227989596e-05
-3.08656477325889e-05
-2.55355760552967e-05
-3.23650325671582e-05
-8.55961045571545e-06
-2.57672158065159e-05
-2.4923657548628e-05
-4.02654797702297e-06
-8.08547077919528e-06
-1.93183841237456e-05
-2.81548800082286e-05
-2.62064228472836e-05
-2.00492458246282e-05
-3.528083632288e-05
-1.77278417372811e-05
-1.08873676454341e-05
-5.67805777366029e-06
-9.28518062242578e-06
-2.23074189739792e-05
-3.6024609952601e-05
-2.1966668844584e-05
-1.62495812154856e-05
-1.28171691772931e-06
-1.35286816428649e-05
-9.45083331007844e-06
-1.07484380332288e-05
-1.62099092895366e-05
-3.03201370999011e-05
-1.30957341427422e-05
-1.55735099578589e-05
-1.28639415332385e-05
-3.79693526028133e-05
4.81790592941432e-06
-2.13259747222758e-05
-8.71203928573321e-06
-1.86194886361032e-05
-3.64463467121482e-05
-3.00991337201267e-05
-2.50757393783257e-05
-2.02806139467447e-05
-1.67736845255807e-05
-1.72570121125128e-05
-2.17400501287018e-05
-1.86441376246326e-05
4.57097712079696e-06
-4.57629345513121e-05
-7.23048720464412e-06
-2.68349100145368e-05
-1.4736012595828e-05
-9.11147072540785e-06
-3.47059879388941e-06
-3.43452521308139e-06
-3.33698913539051e-05
-2.32532458805702e-05
-1.79875599951137e-05
-1.47026472092541e-05
-1.58023895262763e-05
-1.28659755161542e-05
-1.52357456856412e-05
-1.93318868698864e-05
-2.22922493611713e-05
-1.84595642115275e-05
-2.7729744010317e-05
-4.36789103508114e-05
-1.85653330734342e-05
-1.49063245169573e-05
-2.25997277578005e-05
-1.97834891095948e-05
-1.12670025782061e-05
-3.28551785329211e-05
-1.95869271271869e-05
-1.29008610724604e-06
-2.6966577008637e-05
-2.29356544566635e-05
-8.683855013772e-06
-6.19893561625214e-06
-1.35521109927217e-05
-2.17764762069439e-05
-2.58112002468498e-05
-1.78915048070846e-05
-2.46828655000307e-05
-1.60294081719575e-05
-3.88736762709382e-05
-2.09065511796226e-05
-1.15749653846065e-05
-1.45082485929987e-05
9.10772525147306e-06
7.10026047083432e-06
-2.18202941367603e-05
-2.11166699065074e-05
-8.71038361211582e-06
-2.48184463621997e-05
2.33030829187697e-06
-2.41026454976115e-05
-6.52277546342904e-06
-2.02537593668678e-05
-5.30310797967609e-06
-2.77571195722355e-05
9.50765561652814e-06
-2.92084336010689e-05
-1.90460943431456e-05
-3.88883694894848e-05
2.53604794235134e-06
-1.13122725070286e-05
-3.34057331421088e-05
1.01550556499669e-05
8.04663526734712e-06
-2.54951409748891e-05
-8.55552429243531e-06
-4.75711359329141e-05
-3.98318094024005e-05
-1.17881897489143e-05
-1.44721099819807e-05
-6.95788958500058e-06
-2.03792237791207e-05
-2.75730768266571e-05
-1.02704368914313e-05
-1.97599231642112e-05
-3.16505394154711e-05
-2.48119723272044e-05
-3.41029773657354e-05
-4.00861308597076e-05
-1.02294817199982e-05
-1.09609450430825e-05
-2.32072448586214e-05
-1.33983520060149e-06
-1.74245643149411e-05
-2.40983748468445e-05
-1.90279880481977e-05
-3.84604865936865e-06
-1.37076392993206e-05
-2.55826529586758e-05
-2.61467901654125e-05
-7.9038479041006e-06
-1.71103023140023e-05
-3.70226235777366e-05
-3.53138775299846e-05
-2.38910689880062e-05
-1.23682721594196e-05
-1.37481014678603e-05
-9.66622004533753e-07
-2.40021411066948e-05
-2.51950212601134e-05
-3.44903530366244e-05
-1.81854830654149e-05
-2.17564065824292e-05
-3.42542901023722e-05
-3.29144164812121e-05
-1.64482542694339e-05
-2.52180940042012e-05
-3.59634066697481e-05
-3.25538216805325e-05
-4.3822508954364e-05
-2.29714958793633e-05
-2.51794830744251e-05
-3.15367307942047e-05
-3.19261372141514e-05
2.87581140485068e-05
-2.27662952100091e-05
-2.11432533461398e-05
-2.95060773459084e-05
-4.62054219174848e-05
-4.32218670923078e-06
-1.61295804311297e-05
-2.28597379011271e-05
-3.70271295844607e-05
-1.16064674125884e-05
-3.07060105561415e-05
-1.54198946393964e-05
-1.75133312062394e-05
-2.95457868333185e-05
-1.86895854524882e-05
-4.16230695303278e-05
-4.07204900492334e-05
-3.55231448836242e-05
-2.98343501631204e-05
-1.62796616545405e-05
-1.21828914972026e-05
1.19667504358255e-08
-2.65588118672281e-05
-3.68614623573592e-05
-3.1692008676146e-05
-3.20041225073814e-05
-3.4209609207715e-05
-3.79932467488297e-05
-2.22719284033247e-05
-1.30003090519936e-05
-2.84722250182525e-05
-2.88470867277752e-06
-3.00484328007924e-05
-3.74967969880941e-05
-2.5836205868442e-05
-1.82204611671544e-05
-2.53936020576537e-05
-7.97605635083402e-06
-9.68520792890694e-06
2.61131919899817e-06
-1.1281753941174e-06
-2.72789029891995e-05
-2.02772076777853e-05
-1.73358418249536e-05
1.32310064269967e-06
-3.13583493448718e-05
-8.00225081783692e-06
-2.80001360234372e-05
-1.28128696259206e-05
-1.26614482954387e-05
-2.90866708049137e-05
-2.74957492068101e-05
-3.09335610748649e-05
-3.96861375814881e-05
-3.29780313681871e-05
-1.37899495970363e-05
-1.17853213093476e-05
-3.52547125957704e-05
-3.1412569274347e-05
-7.65969200818175e-06
-1.2849587320094e-05
-2.29066601783364e-05
-3.75154067799102e-05
-2.38556193467513e-05
-2.24276202351193e-05
-1.89373781658461e-05
-3.30443109088109e-05
-1.2308194053898e-05
-1.56729210183273e-05
-2.24560334027272e-05
3.4129323630889e-06
-1.0411975304301e-05
-9.36799990084604e-06
-6.1762368527754e-06
-4.82157166843639e-06
-2.87801758948712e-05
-3.25804388340724e-05
1.02806309615248e-05
-1.53512566914454e-05
-2.83317398839549e-05
-2.00940680327885e-05
-1.94061796101599e-05
-4.14981359598182e-05
-8.76876119135525e-06
-2.24593732866896e-05
-3.37846483659344e-05
-4.67369461706917e-05
-8.96331042201316e-06
-6.30332997273414e-07
-2.5425506088486e-06
-2.73981658207374e-05
-2.84734088248233e-05
-1.26821190871759e-05
-1.3053813015015e-05
-1.47500108131405e-05
-1.95937394821609e-05
-2.54138696939456e-05
-1.182779658414e-05
-2.14497241815144e-05
-2.09871389887495e-05
-2.92799815827566e-05
-4.09677133435711e-05
4.96705582933377e-06
-1.52630083174602e-05
1.58489163452697e-06
-1.45121469470594e-05
-1.18579075623161e-05
-2.742351894129e-05
-1.66242679606056e-05
-3.5672823820204e-05
-2.88660941626308e-05
-3.2142121998113e-05
-4.73275505341302e-05
-1.63247428556598e-05
-3.04124592620615e-06
-1.09107343679773e-05
-3.31684695157316e-05
-9.84595232535979e-06
-1.45143779707059e-05
-1.21492959744577e-05
-2.97938751534494e-05
-3.12984087617291e-05
-2.07431371953617e-05
-2.45680962103494e-05
-1.98873499983949e-05
-1.81418062871552e-05
-3.17298987154785e-05
-1.56903040652666e-05
-5.36665983557962e-06
1.25814980594637e-05
-6.29810882802301e-06
-4.0766379930704e-05
-2.16003518678255e-05
1.17641869163928e-05
-3.02289863368589e-05
-1.16527663641959e-05
-9.01006460092123e-06
-3.45495594024816e-05
-2.82917225895975e-05
-3.13361924706872e-05
-1.07548032831925e-05
4.9612831935967e-06
-2.2392755458248e-05
-2.25491929081446e-05
-8.40633545890364e-06
-3.86954235034754e-05
-2.9240462682804e-05
-2.54179447719906e-05
-2.91109712202206e-05
-2.1323983386705e-05
-3.47006979791616e-05
-1.38564088976819e-05
-4.21019732021948e-05
-2.54238040001666e-05
6.08325827229891e-06
-2.78990920375298e-05
-1.94104757397975e-05
-7.35360699281907e-07
-3.10589193684717e-05
-2.63719812154444e-05
-1.50714739258998e-05
-1.78785897712394e-05
-1.87187239521344e-05
-6.20582773283601e-05
-5.44206133805477e-05
-4.3352395923348e-05
-6.76308726168264e-06
-2.74193447368411e-05
-1.73731184742952e-05
-1.67656870046589e-05
-2.80038559714387e-05
-2.29899249558842e-05
-3.62659271426909e-06
-8.82175945556347e-06
-2.69518232463693e-05
-1.4271280067795e-05
-1.19893049610193e-05
-4.35757764546421e-05
-2.28021949288596e-05
-1.90635893825762e-05
-1.41957267389062e-05
-4.13589450564982e-05
-3.58554092733939e-06
-1.59052819718546e-05
-4.34470523315334e-05
-2.16511043401658e-05
-7.18763776614949e-06
-3.25492367553972e-05
-4.11224356712853e-05
-1.93121879873523e-05
-3.41359991440767e-05
-2.83998299865457e-05
1.08815348327496e-05
-1.09729664384921e-05
-3.07381743202437e-05
-2.72314144067603e-05
-1.27546580325094e-05
-2.71718595935746e-05
-8.26068835859142e-06
-2.74613217455855e-05
-2.67898429497534e-05
-2.40525309369407e-05
-3.24353280062675e-05
-3.13588561586983e-05
-7.33207598770475e-06
-3.10864963470508e-05
-1.87744168958978e-05
-2.07997004902316e-05
1.84876449010658e-06
-2.07608308673962e-05
-4.54852088837819e-05
-1.62810794638454e-05
-1.04251919356473e-05
-2.37318401788061e-05
-9.93843483639151e-06
4.61276008879295e-06
-2.7501504932754e-05
-3.29153223891191e-05
-2.90704091247172e-06
9.03252331370401e-06
-1.22834069808048e-05
-2.44652883301345e-05
-5.12131919108105e-06
-3.47361633665945e-05
-1.52518225938102e-05
-3.13076364617663e-05
-1.31108598904835e-05
-4.80656946621961e-05
-2.60280396538342e-05
-9.05517175036511e-06
-9.60558582261103e-06
-3.1853269099222e-05
-3.89057121962292e-05
-8.02952394487319e-06
-1.95413103845453e-05
-1.85124031756516e-05
-3.77831815325599e-05
-3.59556712497735e-06
-1.79512860298422e-05
6.65250038206885e-06
-2.6823965634305e-05
-4.40889642622301e-05
4.67682618867101e-06
-2.63743088570879e-05
7.05152561699809e-06
-8.98446892402561e-06
-2.51805816469468e-05
-8.75134066548481e-06
-1.79280526945806e-05
-5.2290118578093e-06
-1.46334817352956e-05
-2.68051111066853e-05
-1.18682950722723e-05
-1.45915635579832e-05
-2.60816895822747e-05
-1.07442563594083e-06
-1.19388101685512e-05
-1.23951054221447e-05
-2.9888775252934e-05
-1.07185042535287e-05
-2.39202958949448e-05
-1.45536619735659e-05
-2.5150886447533e-05
-8.02498817198054e-06
-1.64212059379287e-05
-2.83904514529566e-05
-1.20217456917752e-05
-5.23898049508997e-06
-1.12505680941473e-05
-1.46248485764567e-05
-2.05186471093244e-05
-1.10341786999379e-05
-1.25949974747827e-05
-5.37174487453297e-06
-2.52620695787667e-05
-1.6256927037624e-05
-2.75107301626738e-05
-1.42320961941123e-05
-1.6435311642372e-05
-1.63859936758716e-05
-2.96972788726936e-05
-1.0555840391335e-05
-3.05633313406744e-05
-7.11658269363254e-06
-2.37598792422238e-05
-3.07211596577776e-05
-2.76372652412265e-05
-2.11918277153761e-05
-2.18542972355017e-05
-1.41608402651306e-05
-2.48879575499034e-05
-3.15324548994511e-05
-3.0267518509455e-05
-5.0944113437469e-05
-1.57112704111585e-05
-2.82843728507081e-05
3.56144181118321e-06
-1.21590238075173e-05
-2.2204197294653e-05
-1.83287622314618e-05
-2.26522586228614e-05
-2.12711175752665e-05
-1.91860859028931e-05
-1.88086076304496e-05
-3.11177833284427e-05
-3.42323520433577e-05
-1.93482629233286e-05
-4.37585909009075e-06
-4.73723757539225e-05
-2.25156423160068e-05
-1.82912716495257e-05
-6.98684900726027e-07
-1.57383491819032e-05
-1.27480605544402e-05
-5.80942471800171e-06
-5.45101973274478e-05
-1.53343558760898e-05
-1.93454250142922e-05
-3.26604379959178e-05
-2.90962576228454e-05
-1.86482893231312e-05
-4.32563852426868e-05
-1.63896606836018e-05
-1.99275029537404e-05
-1.56298042611168e-05
-1.97906997928356e-05
-2.10118439494559e-05
8.60724205742726e-06
-1.94065904115982e-05
-1.88477979383322e-05
-1.38821872525252e-05
-1.9964236550891e-05
5.2187396909111e-06
-1.69273824097141e-05
-2.33459974789988e-05
-1.61323973438156e-05
-2.88641460926419e-05
-1.02627332934361e-05
-1.78972714919845e-05
-2.3233748784589e-05
-2.71111443091493e-05
-1.79761858369356e-05
-1.52700187813209e-05
-2.00152025660975e-05
-2.38848475300154e-05
-1.35088007956496e-05
-2.3252001946784e-05
-1.41808024872058e-05
-1.54461374222241e-05
-3.23286514073385e-05
-1.75187646026122e-05
-1.46322195789856e-05
-2.28686818832987e-05
-3.91851955906623e-05
-2.20167732412563e-05
-1.86837751224675e-05
-2.44566735067838e-05
-2.14062148157435e-05
4.30886724702754e-06
-3.37163618269969e-05
-1.41533563297293e-05
-8.30715593428878e-06
-2.68478148812491e-05
-1.63138509479901e-05
-3.30443789428652e-05
-4.40249541901183e-05
-2.58496118720796e-05
-1.84553982027274e-05
-1.90455310931199e-05
-2.88956018357058e-05
-2.37148084302091e-05
-2.19343348969347e-05
-9.78259282768439e-06
-2.73361282645069e-05
-1.23106075180385e-05
-3.52560825180284e-05
-7.06096032268892e-06
-3.18225682629804e-05
-1.99209861192014e-05
-1.95195047824993e-05
-1.51455084534024e-05
-2.05445541803495e-05
-7.49504775353151e-06
-4.55840477744868e-05
-3.49850153635195e-05
-1.97575716773349e-05
-1.37177304312963e-05
-1.58264500583079e-05
-3.88849371225327e-05
-1.414689836628e-05
-1.595885372873e-05
-1.43234288519158e-05
-1.19591478459145e-05
-2.79689997012753e-05
-1.43788754643691e-05
-4.59610356500578e-05
-3.03917924094503e-05
-1.9467319460644e-05
-1.61173120757754e-05
-1.91152216269014e-05
8.92967530050076e-06
-1.7393277741705e-05
-2.22518496891324e-06
-2.31362486739689e-05
-2.63124215988783e-05
-1.50240251391414e-05
-1.84298669615565e-05
-3.19258412780987e-05
-1.68664480834016e-05
-1.85036318204897e-05
-1.63351996391606e-05
-2.57527302401141e-05
-2.30504018071265e-05
-6.02852290123249e-05
-1.30816119035737e-05
-4.35430294923866e-06
-2.93558362473819e-05
-6.59800620964742e-06
-3.99506589035033e-05
-2.54257574540219e-05
-9.61256414522028e-06
-2.90322930702139e-05
-5.0802228863193e-06
-2.02841170840234e-05
-2.52307151889802e-05
-1.19415236462539e-05
-2.53285266171854e-05
-1.39385240474732e-05
-1.49819759335725e-05
2.46084546753056e-06
6.71908003586193e-06
-1.00968609470931e-05
-1.03547455015558e-05
-1.93267593149051e-05
-7.42453528373848e-06
-2.93602958548296e-05
-2.37497615489197e-05
-2.41212432693942e-05
-1.19725415216168e-05
2.3637449068269e-06
-3.47031655439464e-05
-4.80651580410695e-06
-2.09761365422733e-05
-3.16281325252423e-05
-1.73168456379755e-05
-2.72561859287851e-05
-2.55319912654724e-05
-9.42133643886442e-06
-2.47480758632408e-05
-1.10801220333e-05
-1.44807977661921e-05
-3.81921747763017e-05
-1.86959771967176e-05
-3.58833108847943e-06
-1.43280954593781e-05
5.74273476625695e-06
-1.34104188377228e-05
2.64836132553239e-07
-2.12304690039315e-05
-6.12746891875142e-06
-1.37290969140995e-05
-1.60719116024408e-05
-1.78490346238328e-05
-2.38633235122559e-05
5.18227258560452e-06
-6.67047223013112e-06
-1.99422299834605e-05
-1.86532388173707e-05
-3.23701516286013e-05
-2.80034124797248e-05
-4.34599244599952e-07
-6.51079075238984e-06
-1.62865352753681e-05
-4.49998959940313e-05
-1.58636349119042e-05
-1.50114792304691e-05
1.00195440435629e-05
-1.73764592332356e-05
-3.58398368738367e-05
-2.64093199653244e-05
-2.61979664846096e-05
-2.21392692384429e-05
-2.43988852916319e-05
-2.53919559244729e-05
-2.77221426301997e-05
-2.82593167031378e-05
-1.386836925068e-05
-2.52187268902686e-06
-1.015196764373e-05
-2.01838428919155e-05
-2.37016397903065e-05
-1.42808325010478e-05
-4.40157546779683e-05
-1.90463932002462e-05
-3.29864794556388e-06
-1.70708142305718e-05
-2.75211740560372e-05
-3.77806168393213e-05
-1.08311865108884e-05
-2.87789446641873e-05
-3.698409345941e-05
-1.1608709006484e-05
-2.04116226554143e-05
-2.36581985611094e-05
-3.38882081305833e-05
-3.25683446576378e-05
-4.00846694963465e-05
-2.30908293551643e-05
-1.46822207108655e-05
-3.31520682907583e-05
-1.50859233244482e-05
-1.70483494998583e-05
-2.3124656028331e-05
-2.97064939106889e-05
3.50923175996846e-06
1.03453909448197e-05
-3.08514528794785e-05
-2.77318941931092e-05
1.34766694927018e-06
-8.16940363518117e-06
-1.171134425357e-05
-2.62271872362569e-05
-1.54864331952991e-05
-1.64143852005423e-05
3.48321591001066e-06
-2.70944118176287e-05
-4.18877998191028e-05
3.90809649037104e-06
-2.54446395540965e-05
-2.47529947274447e-05
3.16038786987933e-06
-3.35766016436355e-05
-1.5467279429483e-05
-4.76385386319553e-05
-1.27520442959966e-05
-3.28263162392345e-05
-1.88157638038178e-05
-9.64239901558668e-06
-1.48636183665227e-05
-3.82172622247962e-05
-2.77109178459914e-05
-2.37247164807047e-06
-2.26260405675887e-05
-1.87381277513521e-05
-7.86143837432304e-06
-2.35706961166612e-05
-1.94991865655529e-05
-2.73875091887966e-05
-3.59180354533702e-05
-1.24838402190272e-05
-1.66973977681563e-05
-2.3506562628601e-05
-1.82172574498386e-05
-2.19270939076205e-05
-2.5175194461723e-05
-2.94450354067864e-05
-9.28987290213543e-06
-2.54142602822719e-05
-2.00183177000744e-05
-2.11697699311017e-05
-2.92760333060686e-05
-2.02047968835466e-05
-3.38228486720666e-05
-3.9725121533629e-05
-1.35568493485699e-05
-2.55694220001344e-05
-2.3035506069692e-05
-2.55010811978117e-05
-2.02287095511387e-05
-3.96238961454994e-06
-3.93851236844702e-05
-2.25228272631169e-05
-4.82928140134591e-05
-1.95114975839956e-05
-1.44743588895906e-05
-2.04820621321697e-05
-8.27848373623134e-06
1.24902643574651e-05
-3.36786945285033e-05
-3.23721393070925e-05
-7.0444700670065e-06
-1.64639560897983e-05
-3.12771150641315e-05
-2.26842471133481e-05
-1.73450788788586e-05
-2.40625960322547e-05
3.0414798742434e-06
-1.9263544276092e-05
-3.03380052300855e-05
-3.72630616586345e-05
-5.52010940618912e-06
-3.29943935588794e-05
-1.04981805746011e-05
-1.34069170909329e-05
-4.38511530794782e-06
-3.30174931208307e-05
-1.00962078999204e-05
-2.66933825188606e-05
-1.89736545126686e-05
-1.6121401556648e-05
-1.51450601446552e-05
-2.47129776876769e-05
-3.3953318735709e-05
-3.76655855671362e-05
-2.51605880004204e-05
-4.38235956211784e-05
-2.47352304948754e-05
-3.75436586980459e-05
-3.47049827302732e-05
-2.51440519780134e-05
-2.74809738406016e-05
-2.15612685825228e-05
1.05981169933373e-05
-3.99078386093007e-05
-2.91336394175839e-05
-1.94358397904485e-05
-1.11923955549367e-05
-1.41671310658441e-06
-2.00801746562068e-05
-1.82752176870113e-05
-9.12084870309603e-06
-2.66604059506313e-05
-2.76699402803761e-05
-3.07652517348039e-05
-1.12470571462503e-05
-1.15853792370382e-05
-6.92979613635476e-06
-2.73531179839224e-05
-5.75541266901507e-05
-2.47288586172359e-05
-4.25656261341887e-05
-2.91317446549395e-05
-3.13575901932317e-05
-2.76607500108709e-05
-3.00639986730117e-05
-3.08472614224511e-05
-1.77656755009544e-05
-1.77338588902554e-05
-3.81959369571032e-05
-2.78256247890833e-05
-1.01981230400435e-05
-2.90199196018908e-07
-3.12600628342688e-05
-2.2715857051999e-05
-1.42011666403872e-05
-1.69222623221049e-05
-2.25903030632197e-05
-1.8809206594005e-05
-4.78937911289707e-06
-2.91269547631977e-05
-3.55329119793177e-05
-3.56891731231708e-05
-4.49697737903473e-05
-4.85947824904083e-06
2.06422505577254e-06
-3.46028237813376e-05
1.14625285634602e-06
-1.71274344335276e-05
-3.87391127738389e-05
-6.25789893667661e-06
-2.69428822333217e-05
-3.77596520196864e-05
-2.1563021028742e-05
-2.38951833610518e-05
-2.67773198221408e-05
-5.92049257536153e-06
-1.80477313359235e-05
-3.87906965602913e-06
-2.86398102931363e-05
-2.10774547077762e-05
1.31597843594004e-05
-1.63632277192519e-05
-1.59898302146463e-05
-2.69629068060825e-05
-5.32848638362883e-06
2.24533634843678e-06
-2.39081070734543e-05
-1.9408674785855e-05
-1.60125545743461e-05
-3.68552623297836e-05
-1.11600355329212e-05
-7.89145988830183e-06
-3.99321959932529e-05
-7.62973030158864e-06
-1.92866414126982e-05
-2.38454832762846e-05
-2.35067869536112e-05
-1.1894977024325e-05
-1.47373019032685e-05
-5.74268359744097e-05
-3.52985234351393e-05
-3.60809936366782e-05
-1.27889495883817e-05
-3.68126114688752e-05
-1.69827336755008e-05
-4.53100779956065e-06
-3.67882986233673e-05
-2.15104363318043e-05
1.92097801037845e-06
-2.32275182033932e-05
-3.58495538480754e-05
2.41434177129755e-07
-2.88065960174238e-05
-2.32746445807934e-05
-3.45520555696438e-05
-2.4631210661931e-05
-3.57598151623897e-06
-1.83936975024675e-05
7.20246933874888e-07
-1.46999735854656e-05
-1.99459573828605e-05
-2.46047312455275e-05
-1.09022054004566e-05
-1.85864830381684e-05
-4.93593328044137e-07
-1.50732824695549e-05
-3.50360136605406e-05
-2.89776887338239e-05
-1.3744876420898e-05
-1.49707472458854e-05
-6.37541007636714e-06
-9.22212267330517e-06
-2.70575014726138e-05
-4.09174645369629e-05
-1.56354707281706e-05
-1.67610333517646e-05
-8.6363054913579e-06
-2.94584286585362e-05
-3.16421365956253e-05
-4.31818297364134e-05
-6.62231770454163e-06
-2.29828664471912e-05
-3.4900700951335e-06
-1.98419678475868e-05
-1.63946640730575e-05
-1.85658247785103e-05
-2.43274402387118e-05
-2.36770476179784e-05
-1.36348389186225e-05
-2.17469908231922e-05
-3.06779322504002e-05
-1.03354364645818e-05
-2.48723492562065e-05
-2.20337363360287e-05
-3.90142365297237e-05
-1.67039216709969e-05
-2.19353317943467e-05
-1.60304378382273e-05
-1.44337296229862e-05
-3.08865463919045e-05
-3.44867332746238e-05
-6.17490745755411e-06
-6.05500354861551e-06
-2.83413620822226e-05
-3.26191232080412e-05
-2.4415074150072e-05
-1.33310502827165e-05
-1.40077491951227e-06
8.82711121370321e-06
-2.34322698795057e-05
-3.11880890100665e-05
-1.48079750526742e-05
-3.41017091414268e-05
-2.61219497236863e-05
-3.36962169347838e-05
-2.67675379791201e-05
-2.44140192024065e-05
-3.47873450709698e-06
-3.25425078539431e-05
-2.30178817319664e-05
1.61122976501798e-05
-3.11353684991211e-05
-2.84545025197953e-05
-2.60896081593317e-05
-4.48421872232386e-05
-2.63728051266636e-05
-9.99821394389914e-06
-3.34293954721597e-06
-1.69150469448477e-05
-1.40661692538606e-05
-2.24717508420699e-05
-2.84792543828718e-05
-3.48611428312404e-05
-2.59897505559916e-05
-2.8855609393378e-05
-2.37498825077802e-05
-1.33172558226691e-05
-2.63311566293157e-05
-2.40841313352576e-05
-2.48862714181762e-05
-1.64513894298943e-05
-6.95565764742078e-06
-3.52269768217868e-05
-9.68201459950668e-06
-3.99276316187107e-05
-1.03309308408672e-05
-2.4367484922531e-05
-1.87448681440175e-05
-3.11971298707493e-05
-3.56522931650212e-05
-1.58681031350014e-05
-1.78519185016049e-05
-3.40766460018654e-05
-2.09099368968163e-05
-9.15831089447148e-06
-1.13897519901723e-05
-1.92291425343292e-05
-3.99593029170997e-05
-4.03985142680971e-05
-2.74199775060074e-05
-1.95195937476948e-05
-1.73958936477932e-05
-2.2867308507079e-05
-3.81942780525141e-05
-9.12682200106618e-06
-1.58459618024237e-05
-1.5725536959569e-05
-3.04968268734327e-05
-2.60567035778209e-05
1.15779327993371e-06
-6.31019428183305e-06
-2.09619302314339e-05
-9.10957305270757e-06
-1.91076126845603e-06
-2.71299313337805e-05
-7.93042135080676e-06
-1.79800530314828e-05
-3.078407426853e-05
-3.12797308650693e-05
-2.49822007741483e-05
-2.19468302488658e-05
-1.14729857631059e-05
-4.08319814132985e-05
-3.53294192831804e-05
-2.78846383822803e-05
-2.33349997741695e-05
-5.14031752123316e-06
-2.55706819603974e-05
-1.46256869194442e-05
-1.92837854019764e-05
-4.98113791072389e-05
-3.91541730231683e-05
-9.73868086276609e-06
-3.01858449451361e-05
-5.11822137408985e-05
-3.86150147592247e-05
7.66369066659157e-06
-1.16825717135876e-05
-3.0947023663941e-05
-1.30453845664703e-05
-2.52840185889257e-05
-1.52807348629605e-05
-3.82892168160762e-05
-2.39043225225099e-06
-3.78929303449703e-05
-2.96605857799139e-05
1.10126484118859e-05
-3.58532897581933e-05
-2.80819602506657e-05
-2.39883522311001e-05
-3.39077186196361e-05
-3.45685171408525e-05
-1.32759680324486e-05
-6.94496477461451e-07
-2.40900256200719e-05
-2.68455434235669e-05
-3.13177043373477e-05
-8.95733324857697e-06
-2.1808182605378e-05
-1.88950520318931e-05
5.70750538972433e-06
-2.79869654404504e-05
-3.09126155208997e-05
-2.7766792370977e-05
-2.99984968989488e-05
-1.24809647266535e-05
-3.87527380147261e-05
-4.14649140279509e-05
-2.02018627111995e-05
-5.228132213127e-05
-2.89442648321443e-05
-2.07996983504565e-05
-3.82884176016007e-05
-1.86269476564671e-05
-2.74318561642541e-05
-2.36351710701598e-05
-2.75459800458476e-05
-7.60946900883815e-06
-2.50120479605843e-05
-2.41808487321466e-05
-3.986289704942e-05
-3.73163637164034e-05
-2.49831934455589e-05
-3.18254479100423e-05
-3.16297618002854e-06
-1.46408873572607e-05
-6.58665952999793e-06
-2.93417896695056e-05
-2.95154095717836e-05
-2.32840231212759e-05
-2.47678394412481e-05
-2.12759516982112e-05
8.61868066763359e-06
-1.18048196073008e-05
-2.42222529153923e-05
-1.88210972113336e-05
-1.67960409060267e-05
-2.99237961742196e-05
-3.2737284971542e-05
-2.30985623708194e-06
-2.41417590893401e-05
-2.4995796646193e-05
-2.09150429279209e-05
-1.95658500235063e-05
-9.81469876269829e-06
-2.84372500007567e-05
-2.56961710318932e-05
-1.50944273202137e-05
-1.22797455601065e-05
-3.83092126521047e-05
-1.40151595857786e-05
-1.60705524530142e-05
-6.95808576860727e-06
-1.14906380013085e-05
-3.47183838002675e-05
-1.88848379051512e-05
-2.10271649138476e-05
-2.2776705956865e-05
-5.21793848270924e-06
-1.69405208028e-05
-5.06793575357002e-05
-3.03959727203769e-05
-3.17462999432486e-05
2.93541629416391e-06
-3.30037530416098e-05
-1.62919327053327e-05
-1.06113013511043e-05
-2.62568213585797e-05
-2.35989829893205e-05
-1.53238276116102e-05
-2.772283912394e-05
-2.17248118163304e-05
-2.2726109082819e-05
-4.07173552495658e-06
-3.9659162254354e-05
-2.06373416901933e-05
6.6856215444378e-06
-1.59199231082153e-05
-4.15574290498199e-05
-2.3946401949178e-05
-3.01168016672284e-05
-7.92746749306226e-06
-3.53694328311529e-05
-6.09028879395389e-06
2.88836010666512e-06
-1.24200811384107e-05
-8.04622266101192e-06
-3.06533144959651e-05
-2.91026426559418e-05
-3.29990669038187e-05
8.54089314558257e-06
-2.27286084453033e-05
-1.42794006091288e-05
-4.50255329545566e-05
-3.01457159793874e-05
-1.26163614545773e-05
-4.55465620954548e-06
-4.61184961278375e-05
-1.39140816679055e-05
-3.17195598206413e-05
-4.65812128338769e-05
-2.24407025432411e-05
-4.77333781997546e-05
-2.47601203759836e-05
-5.36767362160597e-05
-5.15347500450183e-06
-1.60554231062499e-05
-2.15186473480969e-05
-1.91331287523155e-05
-2.38931243285952e-05
-8.0059637960389e-07
-1.64632265481035e-05
-4.04215521885096e-05
-1.65502825243897e-05
-3.6125505563098e-05
-7.19121292711539e-07
-3.19385371015564e-05
-4.81022347211716e-06
-1.18501394296909e-05
-2.55444950478667e-05
-3.17790474616711e-05
-2.00467193056936e-05
-1.92425479169446e-05
-1.22273475713548e-05
-1.93383567710368e-05
-1.9689110730023e-05
-4.48690899298759e-06
-2.24248106627621e-05
-3.83285820110077e-06
-2.25186840427507e-05
-2.93163481438056e-05
-7.48356741922155e-06
-6.88138229926959e-06
-2.98949905808333e-05
-1.71629344086396e-05
-1.83753106534773e-05
-4.51615894241039e-06
-7.13491072230404e-06
-3.1261762094964e-05
-2.56214086243945e-06
7.12840812273121e-06
-1.45086041092196e-05
-1.71416244625701e-05
-2.57732112991157e-05
-1.72807847545224e-05
-2.82484165338712e-05
-2.39573663826247e-05
-3.89383400127362e-05
-2.82736825142139e-05
-1.80880189351968e-05
-1.73103350625388e-05
-4.29412908516729e-06
-6.25551987417013e-06
-3.37079538272005e-05
-1.82180285602506e-05
-4.19507002477095e-05
-1.83089460568994e-05
-1.01077562510046e-05
-3.18613991885078e-05
-2.42245579596766e-05
-2.6658030335144e-05
-6.49564546644278e-06
-2.99898236253375e-05
-3.82790919942006e-05
-1.69722246148309e-05
-2.74338604475273e-05
9.90716025472439e-06
-7.28412464066895e-06
-2.18298762633163e-05
-1.49049896768631e-05
-1.87734375387679e-05
7.77516469201943e-06
-2.39221080210746e-05
-3.25040920694439e-05
-5.68215195259918e-06
-2.00859085841139e-05
-1.17967227805821e-05
-2.48316271378274e-05
-1.73154744312148e-05
-3.00747578045182e-05
-6.11386897665772e-06
-1.43391431045758e-05
-2.23020768247221e-05
-4.4920515092652e-05
-2.66281916326191e-05
-2.58197181577824e-05
-7.19564873645591e-06
-1.24359220341829e-05
-2.25403723150992e-05
-3.0002106538444e-05
-2.24774604899533e-05
-1.37495207787768e-05
-4.31713194759131e-05
-2.6202815239135e-05
-1.46733287180081e-05
-1.66993872630652e-05
-4.08293841934086e-05
-2.10398662497518e-05
-2.95161872254034e-05
-1.91674136800038e-05
-1.7803897951915e-05
-2.11769755607804e-05
-6.90924394723154e-06
-4.46257080500383e-05
-1.07356120590937e-05
-2.7658804122721e-05
-2.73235746764929e-05
-3.05975439378863e-05
-1.45073637142808e-05
-1.39028897478333e-05
-3.05967013526492e-05
-1.7125188767494e-05
-2.00504340369207e-05
-2.57986065137874e-05
-1.61945885290287e-05
-2.08453384244856e-05
-3.3162636400853e-05
-3.82270241733705e-05
-2.42545803254939e-05
-2.47128796239591e-05
-3.3358758326674e-05
-1.20118508344874e-05
-6.696004756331e-06
-2.00319721768321e-05
-2.06351286504574e-05
-2.00203507524948e-05
-1.13704175786365e-05
-1.00884733412814e-05
-3.23136431227034e-05
-3.65640123878138e-05
-2.27448794906624e-05
-1.57774888272046e-05
-2.86256039172083e-05
-4.20006154254439e-05
-2.5329579388367e-05
-5.04211758434179e-06
-4.17617041542923e-05
-2.1772848634733e-05
-1.20672895779496e-06
-1.23231139358545e-05
-4.04637532803089e-05
-4.63919839416898e-05
-2.9987312090705e-05
-1.21523578659138e-05
-1.38381319562896e-05
-3.96404296651538e-05
-1.44410642330422e-05
-1.41649129887793e-05
-1.96106291627738e-05
-1.44594909331311e-05
-1.35467941279765e-05
-1.96847557149877e-05
-1.07987094483524e-05
-3.36426391981123e-05
-1.51442000135386e-05
-1.71344970566645e-05
-2.33453085187975e-05
-1.00803235316275e-05
-5.05579405827288e-05
-1.2781436854803e-05
-3.84542296380886e-05
-1.84906120417824e-05
-3.90635490595313e-05
1.09686415681294e-06
-3.22471888867952e-05
-1.73742768116584e-05
-1.55204676503918e-05
-4.01561391360778e-05
-1.72146504682489e-05
-2.14531672079667e-05
-3.46893933428981e-05
-1.21937393337763e-05
-4.67615607586794e-05
-1.5578839355212e-05
-2.92868885263906e-05
-4.02020592031499e-05
5.75845364321987e-06
-5.42633682928544e-06
-4.19688123315015e-05
-2.62801320524834e-05
-5.41757555019973e-06
-2.36242740551738e-05
-5.06052150088679e-06
-2.29170743571044e-05
-1.84806502752335e-05
-3.48386459411287e-06
-1.80975903859118e-05
-2.83250569790877e-05
-2.20710141138184e-05
-2.27852394030428e-05
-9.77982773570554e-06
-4.30893411913026e-05
-1.90006914062444e-06
-2.44230722832779e-05
-2.71086534145783e-05
-2.710697250179e-05
-3.48187021473266e-05
-3.13503567290903e-05
-2.87798457334351e-05
-2.12781254863118e-05
-1.95325694176034e-05
-3.76636795913682e-05
-1.54325026528252e-06
-2.11397670311386e-05
-2.02582617390006e-05
-2.26600369140758e-05
-3.0189810835464e-05
-4.80762823176264e-05
-7.20024157811893e-06
-1.12068018620751e-05
-1.26839923192067e-05
-2.60860412484205e-05
-2.8328270269563e-05
-7.27087028018047e-06
1.21951834156589e-05
-2.43374645919834e-05
-5.57784092261903e-06
-2.78377931985769e-05
-2.69479405595117e-05
-1.17646889508715e-05
-1.83080549132981e-05
-7.55792161076468e-06
-9.35363654983045e-06
-2.89149623282641e-05
-2.63666004810496e-05
-1.9340028799598e-05
-2.65102352432902e-05
-3.82349350100019e-05
-1.92579158898522e-05
-3.79021817813274e-05
-1.48476634338425e-05
-7.12627821984746e-06
-2.17032381305418e-05
-9.46717643118727e-06
1.85874627557735e-07
-1.26371367261984e-05
-1.49546694138435e-05
-1.77123869003331e-05
-4.09066051400318e-05
-7.82013786370963e-06
-2.76831863288906e-05
-2.35909731628113e-05
-1.37568768672094e-05
-3.20409228997555e-05
-1.87648197069215e-05
-8.2868156980322e-06
-2.55910966468457e-05
-8.88617564687837e-06
-3.84912392895279e-05
-2.70881992968084e-05
2.67778888836806e-06
-4.29628867313919e-05
-1.3960395816032e-05
-1.29041155681979e-05
-1.97159589213504e-05
-2.79894942271925e-05
-3.65242018946334e-05
-1.08480786591908e-05
-2.73646875464453e-05
-3.94449429335352e-05
-1.74653224516469e-05
-1.68861889017852e-05
-2.24173498858619e-05
-1.3214330221684e-05
-3.16200748573809e-05
-1.31941807446876e-05
-9.69037687973557e-06
-1.96076013250517e-05
7.7212161466415e-06
-2.96974473350985e-05
-2.51914045824893e-05
-3.45573802682051e-05
-3.04897426274063e-05
-1.24777168477842e-05
-5.92107051410051e-06
-4.17352469508542e-05
-3.17239686907493e-05
-3.0738386730249e-05
-3.03468348351669e-05
-2.6657737700308e-05
2.82415657994448e-08
-3.22594845228027e-05
-1.68562393005574e-05
1.0811967404585e-06
-1.85779234346667e-05
-1.04528903773561e-05
-1.29502704393198e-05
-3.63341694757237e-05
-1.91533817907381e-05
-1.23254581882545e-05
-2.45993064647978e-05
-1.67131728371702e-05
-3.00801759392493e-05
-2.97836393324536e-05
-2.88772475495597e-05
-1.98736363026817e-05
-2.16621165711382e-05
-1.9308002714813e-05
-2.09583918128945e-05
-1.45925155839963e-05
-1.71537227108818e-05
-2.38160336754427e-05
-1.38926514567593e-05
-1.46201700287476e-05
-9.95983537604148e-06
-2.92849744782801e-05
-1.96473736888291e-05
-2.53463253020449e-05
-9.7977104096871e-06
-1.11337648143762e-05
-2.29101097159207e-05
-2.17310747355516e-05
-1.75573734072394e-05
-2.41645748546514e-05
-2.36947234826024e-05
-1.2958498777758e-05
-1.74425662302171e-05
-1.85332319225895e-05
-1.90927834068802e-05
-2.54341660156343e-05
-3.24962389084619e-05
-1.64040937152048e-05
-3.38364856779664e-05
-1.78846510329579e-05
-4.27700216846108e-05
-1.63999466561018e-05
-4.06419594206811e-06
-2.30871216764605e-05
-1.07950941039573e-05
-4.53158033109143e-05
4.26654739344756e-06
-2.30948562048376e-05
-1.70605417138687e-05
-2.56518273644401e-05
-1.60555953409173e-05
-6.77504447758655e-06
-3.46766465187287e-05
-2.15813051649663e-05
-5.8727015926849e-06
-1.46156749159771e-05
-3.6144626003445e-05
-2.3656521792607e-05
-2.71248186793634e-05
-1.63581664615841e-05
-1.34809128582183e-05
-8.47249625799015e-06
-4.14131969501802e-05
-2.08506056907709e-05
-3.12237195905611e-05
-3.54687227315669e-05
-3.00339950980872e-05
-1.74783945784338e-05
-1.6553976002673e-05
-1.85905589477675e-05
-2.00323390654592e-06
-1.95895403303311e-05
-3.93232762681185e-05
-2.52481353701138e-05
-3.53278549378574e-05
-2.56673772439183e-05
2.82312172372959e-06
-3.08306374190311e-05
-7.90302657236869e-06
1.56902273860408e-05
-7.00858026060985e-06
-1.85404483664808e-05
-1.86820958209697e-05
-1.16521121148629e-05
-3.64601320126016e-05
8.21875839052366e-06
-3.14053332612759e-05
-1.44358862668056e-05
-1.22561930478297e-05
-2.66582187102446e-05
-1.05992309801249e-05
-1.89915490700272e-05
-4.01976711073832e-05
-2.78378880243767e-05
-2.13210281157788e-05
-2.31897910370542e-05
-4.33894835065879e-06
-2.05787225618318e-05
-4.17887090042596e-06
-2.23583919785289e-05
-3.40369112815837e-05
-6.54032830323987e-07
-4.03539474220865e-05
-3.5224210709873e-05
-2.172850401304e-05
-1.20944516898218e-05
-3.83500338123425e-05
-1.6703262934436e-05
-1.59304996078073e-05
-1.05347221485613e-05
-2.58135279268711e-05
-2.90827763427417e-05
-1.5369420937112e-05
-1.41404440894409e-05
-3.41999899670715e-05
-4.14344066127585e-05
-1.95825987486943e-05
-8.84153344622344e-06
-9.30148842617545e-06
-9.60884814261938e-07
-2.70816714719609e-05
-2.32388971478897e-05
-2.32263024554602e-05
-1.70334350773968e-05
-1.54308259791315e-05
-2.05220091686907e-05
-3.90440082010533e-05
-9.15499541898376e-06
-4.11011014344206e-05
1.49007914916966e-06
-1.3020063157679e-05
2.68486181596624e-06
-2.35787296358157e-05
-2.81446429542786e-05
-4.37673460848887e-06
-2.63828068838039e-05
-3.45258981701822e-05
-1.72386071491765e-05
-3.35467908222573e-05
-2.19945710288706e-05
-1.64706194637445e-05
-1.89866045160197e-05
-3.2759782354449e-05
-5.87976207469362e-06
-1.85874845430593e-05
-2.92550458871436e-05
-1.87387718902658e-05
-6.95332095556374e-06
-1.94789291475769e-05
-2.00423845270476e-05
-1.91202328633163e-05
-2.87167177201108e-05
-1.47981941402124e-05
-4.29305044820144e-05
-3.07974871003758e-05
-1.5463549080248e-05
-2.88078389274129e-05
-1.8237502158556e-05
-1.65164321479948e-05
-2.35210286178369e-05
1.18683391125443e-06
-1.87754188876e-05
-2.54367074202848e-05
-2.82923462418005e-05
6.37150817401449e-07
-2.26959832098968e-05
-1.60883711709055e-05
-2.60959207940395e-06
-1.8180541765927e-05
-1.83591268074468e-05
1.30240948190966e-06
-7.50746271358096e-06
-1.14579446100566e-05
-1.38067146241313e-05
-3.96395279140515e-05
-2.75408780228752e-05
-8.8413462985845e-06
8.54392302644111e-06
-3.55398706662576e-05
-1.90852291219483e-05
-6.61828046926063e-08
-1.7021890461229e-05
2.28303486749439e-05
-4.95974209372056e-06
-1.88319583656031e-05
-1.97214593773367e-05
1.37560429954217e-06
-1.74357429064044e-05
-1.82505800921646e-05
-8.17105032259155e-06
-3.6645685825429e-05
-4.34331773503055e-05
-2.62421905229094e-05
1.05899270733199e-05
-3.17027171519226e-07
-2.80814944455139e-05
-3.40576985394844e-05
-1.35339764429105e-05
-7.93217048429938e-06
6.71315146398378e-06
-2.25774105968376e-05
-1.94759989375721e-05
-3.56777279322586e-05
-1.56851227436506e-05
-2.39113182015179e-05
-1.16504086905953e-05
-4.80203766279132e-05
-2.00354276604888e-05
-2.9102831193006e-05
-2.87647076967112e-05
6.68400468055632e-06
-3.20967796974125e-05
-1.00034411282898e-05
-2.92058310188645e-05
-1.70257668495707e-05
-2.72918729340798e-05
3.3268289509362e-06
-2.81418870454882e-05
-3.51761079022974e-05
-2.55274069004626e-05
-5.55262010369534e-06
-7.12933822900847e-06
-3.77544295871948e-05
-1.74393787706293e-05
-1.92889642870013e-05
-1.47280224797292e-05
-4.3547695597604e-05
-2.93733889265287e-05
-3.98747852830386e-05
-2.24634182722983e-05
-3.96032245118779e-05
-1.24534693878026e-05
-2.30776159988348e-05
-2.89689388416407e-05
-2.42034802089578e-05
-1.48540907046794e-05
-3.89013379059612e-05
-9.51437238353566e-06
-1.62502573849323e-05
-3.5616628368731e-05
-1.60340066565923e-05
-2.9726906560463e-05
-2.68173956154561e-05
-9.49381371049609e-06
-2.39514286549708e-05
-1.41417148239003e-05
-1.84272789276023e-05
-3.02112577228371e-05
-3.43043583669378e-05
-1.62425461195349e-05
-2.3745903834511e-05
-2.7724160863839e-05
-1.57070217840756e-05
-3.08662233079394e-06
-1.39311960663665e-05
-1.12488837685811e-05
-1.13908486117491e-05
-2.27753801611334e-05
-3.25908072224112e-05
-3.03234262775765e-05
-3.18520307227022e-05
-2.94686609016973e-05
-2.84688834935116e-05
-1.74537428457264e-05
-2.25810930866974e-05
-2.42193967967722e-05
-2.58441079885879e-05
-4.37579369356871e-05
-3.57541941317602e-05
-2.25578386550167e-05
-1.81530832320245e-05
-7.62420267567265e-06
-2.79420880231661e-05
-1.37298882586851e-05
-1.66399017870981e-05
-3.39797025776226e-05
-1.50269546173182e-05
-3.42486060979088e-05
-9.62156331499372e-06
-2.60695714265481e-05
-2.33083342739537e-05
-8.92315376760849e-06
-1.32550820754139e-05
-3.27388732174286e-06
-2.13898823448588e-05
-2.59166994463582e-05
-1.43282205915579e-05
-1.71627661614538e-05
-4.13863891726222e-05
-2.01900280718096e-05
-1.63097051499552e-05
-2.39141253738224e-05
-3.12283531274263e-05
-2.28252135687004e-05
-1.09386019174192e-05
-2.62252749116056e-05
-8.75560393560207e-06
-2.10053681547416e-05
-3.00672617607255e-05
-3.4297542129755e-05
-1.08707266996788e-05
-1.23758594671234e-05
-3.90581441932503e-05
-2.73171003364402e-05
-2.12739066648566e-05
-1.60416624236877e-05
-2.04864512344728e-05
-1.13236820499943e-05
-2.10724571959998e-05
-2.4227371243791e-06
9.79564303231524e-06
-2.1323215586336e-05
-3.5998785926056e-05
-2.53500904974833e-05
-3.57953363519773e-05
-3.00106688591726e-05
-9.873137096312e-06
-2.0813659432489e-05
-8.86241340897179e-06
-1.63756193632379e-05
-2.1869873652382e-05
-4.67341151701291e-05
7.71808082168311e-06
-2.20585691333251e-05
-1.53044295478091e-05
-2.19926535308605e-05
-1.65582116805087e-05
-2.89733443800526e-05
-1.53510210419612e-05
-1.71621500564225e-05
-2.46021448536512e-05
-2.59056058553061e-05
-2.53113283998138e-05
-1.69781236071807e-05
4.21037469844152e-06
-2.15354071735927e-06
-1.62776770620948e-05
-3.08071130638574e-05
-4.5257185195366e-05
-1.1427249896564e-05
-1.8849814414416e-05
-2.48060827579416e-05
-2.76048865826056e-05
-2.43296330079258e-05
-4.59490623135919e-06
-2.95743948429837e-07
-4.25496903426271e-05
-2.91903937236481e-05
-1.09712703056241e-05
-3.46858531151159e-05
-1.39224977883154e-05
2.9602077708684e-06
-3.61388385002912e-05
-2.75308752620285e-05
-3.12642236133312e-05
5.39419868250842e-06
1.6549756278821e-06
-3.6601645007563e-05
-2.87551326232575e-05
-3.92789399996978e-05
-4.12049269819155e-05
-3.03994350619025e-05
-8.37416008187204e-06
-2.0719877160623e-05
-1.5591699182596e-05
-1.90924615284667e-05
-3.63947381565192e-05
-1.56524965014933e-05
-1.20666218110998e-05
-2.29313530953351e-05
-3.00301271537136e-05
-1.66384150054348e-05
-1.81684385017332e-05
-3.92556519335569e-05
-2.01680541379446e-05
-1.62283614504267e-05
-2.4364072585394e-05
-2.08337341268873e-05
-3.10657490163006e-05
-2.07631252224411e-05
-2.27978750831729e-05
-4.56171788399647e-05
2.24716054854514e-05
-3.04364693462076e-05
-3.10721463239918e-05
-1.08068185244381e-05
8.83985440715856e-07
-7.53143153807822e-06
-1.51716179796367e-05
-2.33270914706791e-05
-1.04574664164009e-05
-3.36246383979237e-05
-2.43458100124186e-05
-3.47100871855776e-05
-1.53573761954044e-06
-4.10061767721366e-06
-2.85356334016047e-05
-3.27394854347645e-05
-3.02143108536358e-05
-3.32506055941479e-05
-3.01083991624811e-05
6.58415320109842e-06
-4.7436675156259e-06
-1.91328264249529e-05
-2.58981188925989e-05
-2.22251431775616e-05
-1.21048383593609e-05
-6.1124439933191e-06
-2.03441003910696e-05
-3.34682726800086e-05
-2.57781530157103e-05
-1.24951829210805e-05
-3.28151375319376e-05
-2.00388622310875e-05
4.68247073729177e-06
-1.24192456737108e-05
-2.434640283446e-05
-1.1660138441505e-05
-2.2917364791041e-05
-4.18780343748047e-06
-4.77411033066857e-05
-9.81745332382782e-06
1.06166970176713e-06
-2.75000346594189e-05
-1.39422976052385e-06
-6.7580417083123e-06
-4.72883099223657e-05
-4.97144128726016e-05
-6.14820734660659e-06
-2.53230613124042e-05
-2.52508942429322e-05
2.00574737469708e-07
-1.89785847002828e-05
-3.19491585465834e-05
-3.05946071312803e-05
-1.55438796591998e-05
-2.25710280870082e-05
-1.07900353065931e-05
-2.67045104278064e-05
-3.69791795328929e-05
-3.90800984063546e-05
-3.13556512360742e-05
-3.87070908334103e-05
-2.62957009643735e-05
-2.87600521005973e-05
-2.10662442406753e-05
-4.13052900397307e-05
-1.12312065892755e-05
-1.8893677549251e-05
-2.50620688669721e-05
-6.03173916606439e-06
-2.16177944326296e-05
-3.79532056197085e-05
4.47240470722837e-07
-6.53875527966022e-06
1.0496596763712e-06
1.08561859514126e-06
5.02077064803933e-06
-2.21199538196469e-05
-2.92045235182921e-06
-8.52570544064293e-06
-3.33265859403783e-05
-2.82846567530573e-05
-3.43161263490731e-05
-2.62511646943645e-05
-2.92277678589211e-05
-3.94837403524345e-05
5.14500056986012e-06
-1.20690209156497e-06
-1.45080615832846e-05
-1.65972146969655e-06
-3.93579213633278e-05
-3.0517925618698e-05
-4.28587023613705e-05
-2.94740346578399e-05
-3.3622836599974e-05
-3.58851450615802e-05
-2.01751872054953e-05
-1.83141380942799e-07
9.75480312297737e-07
-2.56040570632913e-05
-3.64719772330578e-05
-2.5313111796284e-05
-2.4576509727901e-05
-2.79174575523105e-05
-2.68974512044831e-05
-3.09748352127662e-06
-3.04805970763402e-05
-1.28358454012521e-05
-1.17911187259503e-05
-7.79948077547708e-06
-3.21117263762521e-06
-9.67934621338881e-06
-2.26696272224429e-05
-1.00594753263464e-05
-2.29609479217696e-05
-1.30385546190216e-05
-4.22774634086843e-05
-1.31189304479516e-05
-3.09159362411714e-06
-1.73338928878515e-05
-1.59519141520709e-05
-3.87427130454473e-05
-9.47437993661203e-06
-3.44251301320079e-05
-2.16474227198869e-05
-1.79523660795076e-05
-2.85813309850101e-05
-3.39473712759105e-06
-9.01082263394497e-06
-9.72674019049308e-06
-2.86910163029565e-05
-3.15501723337935e-05
-1.32976133911042e-05
-1.63767422006207e-05
-1.59088171289481e-05
-1.54103453531406e-05
-1.77976658334773e-05
-5.95393199054029e-06
2.06673652983733e-05
4.644160869659e-06
-3.19537086129695e-05
-2.35137144487328e-05
-8.01836079328899e-06
-2.93823593699975e-06
-2.88098680581938e-05
-1.99175763191867e-05
-1.41016408853917e-05
-1.42416176285903e-05
-9.96605266194244e-06
-1.85439087242873e-05
-1.5544632790866e-05
-1.79433740031938e-05
-1.06884806431982e-05
-6.38891979030246e-06
-2.80733085487428e-05
-9.88247470601877e-06
-5.32967693709816e-06
-2.74184508974067e-05
-1.55095854263757e-05
-1.77203391521283e-05
4.59174000933536e-06
-1.84221467793676e-05
-2.47444756464523e-05
-1.62074751003994e-05
-1.9864742845576e-05
-2.75668898847912e-05
-1.25909442950439e-05
-3.3669688436567e-05
-6.38334608128951e-06
-1.41935275765725e-05
-1.3032591940512e-05
-3.17229885925037e-05
-2.29308885721887e-05
-2.99214099040088e-05
-2.1703943928536e-05
-3.16142165641303e-05
-1.39492773813307e-06
-3.99544256409749e-05
-1.38232738214614e-05
-3.2652177560406e-05
-1.38880828902151e-05
-2.77349178502444e-05
-2.96044259693649e-05
-2.6350655574865e-05
-7.83765517042747e-06
-2.38882738886323e-05
-3.95750321253631e-06
-1.88747433430964e-05
-1.91596241689662e-05
-2.50508052560224e-05
-2.17925920777233e-05
-2.16518462794752e-05
-2.92854006285381e-05
-6.43587102817091e-06
3.09032000557132e-06
-1.95336407334353e-05
-3.0555355487357e-05
-1.29071669762611e-05
-3.14131881040556e-05
-4.5157083284766e-05
-2.01518330714386e-05
-5.2330274480103e-06
-2.49191632357342e-05
-1.8500063405803e-05
-2.38560555993112e-05
-1.83034145976133e-05
-2.72426107810464e-05
-6.84516816006075e-06
-2.75822883345156e-05
-3.10835080422758e-06
-2.97394573410289e-05
-2.11559809465198e-05
-8.34012888145003e-06
-1.30139406183593e-05
-7.83372780599911e-06
-1.52707060906141e-05
-2.9700282745712e-05
-2.33503325650791e-05
-1.12430484666258e-05
-6.57156266328569e-06
-1.11464867636281e-05
2.23326127022163e-06
-1.40158750616581e-05
-2.43808079648636e-05
-1.02648525542943e-05
-1.0745751902481e-05
-1.68264391203094e-05
-8.87965724376637e-06
-2.95688572773141e-05
-2.10241097767048e-05
-2.50339039498083e-05
-2.83571658263902e-05
-2.16865179820124e-05
7.26157441069175e-06
-2.3418831585418e-05
-1.39023409656642e-05
2.10576452167372e-06
-2.8757906515875e-05
-2.98936128240575e-05
-2.4390574208004e-05
-1.66038280124667e-05
-3.40807860997123e-06
-6.87481890180299e-06
-3.17794616441078e-05
-1.95768053492507e-05
-2.79567132263718e-05
-3.17032068985875e-05
-1.30170073234844e-05
-3.63502223920319e-05
-2.8057420585951e-06
-7.21471909498218e-06
-2.43188143391862e-05
-3.40667569593386e-05
-1.87748131908098e-05
-2.25091753987159e-05
-1.15679173392045e-05
-9.50094369614865e-06
-2.41002860706067e-05
-2.0837951756168e-05
-2.88816267483748e-05
-1.76011886630435e-05
-1.9687933813323e-06
-3.43643382336719e-05
-1.83656822196765e-05
-2.92097036704325e-05
-2.76549134207682e-05
-1.90720447376298e-05
-2.37855306944434e-05
-2.53753166580407e-05
-3.18319967607425e-05
-3.10286345688007e-05
-2.33492411511545e-05
-2.31072284473842e-05
-9.44481771151922e-06
-4.32993212514601e-05
-1.78416628191798e-05
-2.46569300375281e-05
-2.90783008863147e-05
-2.26141018146395e-05
-1.44748134586533e-05
-4.611739217338e-05
-3.01641765192282e-06
-2.13898099286114e-05
-2.6097653066994e-05
-3.90347424402981e-05
-3.65083723967201e-05
-1.29124437287074e-05
-1.07801304169573e-05
-1.6793426697289e-05
-9.53800629976453e-06
-1.41969700214318e-05
-2.82239780291887e-05
-1.90765291077528e-05
-2.77418649724363e-05
-9.64860351254276e-06
-3.88595608693059e-05
-4.9513844516531e-05
-6.97161781893472e-06
2.63475558779149e-06
-1.43901887041913e-05
-1.88878750529611e-05
-2.97518491967282e-05
-1.01705045378582e-05
-3.58082244934986e-05
-3.05351535469315e-05
-1.8526536666335e-05
-3.21786814871752e-05
-1.98951454630499e-05
-3.97420046216255e-05
-3.63342508642601e-05
-2.19785792298933e-05
2.18393654161235e-06
-2.98098149039676e-05
-1.65063295250145e-05
-4.16540719068418e-05
-1.23985032499838e-05
-1.6155512699138e-05
-1.68915386594992e-05
-7.6290803168361e-06
-1.6182428512355e-05
-2.23820778225508e-05
-2.44860768659045e-05
-2.42585309175713e-05
-1.24880741252599e-05
-2.24007601018351e-05
-2.61233823928035e-05
-1.67523322585342e-05
-2.50518716910891e-05
-2.21656901558837e-06
-9.67712102530525e-06
-3.11179660568931e-05
-5.51599711482348e-06
-9.96861427634997e-06
-1.1363729280587e-05
-1.29928888218381e-05
-2.99209017489422e-05
-1.01929849313e-05
-4.67513225402556e-06
-2.77999812564295e-05
-1.631452037602e-05
-2.96382897132262e-05
-1.45354228371707e-05
-1.67806544919811e-05
-1.77028966327946e-05
-1.33073600903065e-05
-1.67252787301791e-05
-1.93113174391252e-05
-2.99508189109993e-05
-2.6147807006357e-05
-8.1097257168721e-06
-1.9121710336833e-05
-2.69836121389668e-05
-2.31968333741722e-06
-3.91859514626268e-05
-2.81136840734466e-05
-2.96990580556013e-05
-3.38038689632087e-05
-1.53942065061261e-05
-3.20201840292231e-05
-2.08049727560194e-05
-4.19206924616916e-05
-1.81156145398683e-05
-3.10008529159948e-05
-2.38454716308934e-05
-2.57141928125886e-05
-1.32428693720866e-05
-1.88665288011104e-05
-4.56486165005524e-06
-9.04718397136019e-06
-1.76181382223927e-05
-2.42080403614237e-05
-2.54545855453323e-05
-4.32677665526678e-05
-3.88890722670122e-05
-3.22933135108063e-05
-7.50641301672894e-06
-2.09596848927819e-06
-1.18360479330302e-05
-2.37326398627165e-05
-2.98346020951235e-05
-1.48896559461303e-05
-3.00876443353685e-05
-1.55424281281754e-05
-1.87205845809001e-05
-1.35900219952319e-05
-2.13143838409534e-06
-5.92441652942119e-06
-9.59728961766995e-06
-1.27712902649137e-05
-2.04121903365364e-05
-1.56120068145326e-05
-2.91715661150961e-05
-2.68962835587305e-05
-8.78348030433937e-07
5.19716532449691e-06
-1.16595271638105e-05
-1.40456212380654e-05
-1.92851739621024e-05
-2.15019338661051e-05
1.18216646275389e-05
-1.41136926298279e-05
-1.328202245265e-05
-4.0795909732267e-05
-1.46165598816589e-05
-2.53651224971357e-05
-2.57325086558343e-05
-6.21778028229667e-06
-5.31771184226032e-06
-1.19324355805235e-05
-2.00425974112305e-05
-1.74714069588147e-05
-2.25159718413184e-05
-2.4941211570618e-05
-3.72025003524202e-05
-6.91271929049212e-06
-2.41859719559996e-05
-2.31415592033275e-05
-3.24601900261508e-05
-1.69743834595326e-05
-3.39768458586516e-05
-3.86388194623058e-05
-7.58514754874855e-06
-1.89660121708028e-05
-3.10977010196435e-05
-2.14105425328643e-05
-2.19788134813884e-05
-3.77738620678744e-06
-1.84660024098329e-05
-3.61295042421531e-05
-1.73070282436371e-05
-1.82975757759239e-05
-1.81656915443375e-05
-2.60602806066032e-05
-1.26419048840982e-05
-1.72844936023852e-05
-2.8089260903126e-05
-1.69426009348093e-05
-3.9840778358934e-05
-2.03762712928316e-05
-2.9946441297093e-06
-1.14695705161338e-05
-1.51094641059143e-05
-8.81232764357961e-06
-2.56482138769167e-05
-2.24382038578777e-05
-1.36851493551207e-05
-3.30741781693274e-05
-9.44687780473701e-06
-4.54517968633129e-05
-5.79171987828222e-06
-1.07386995357361e-05
-1.34916333030554e-05
-1.70770173753324e-05
-4.11148489319954e-05
-5.18414494639874e-06
-7.45890233758344e-06
-2.52122983660014e-05
-2.54559097032625e-05
-2.87844054691084e-05
-2.1199126175939e-05
-1.95331712428517e-05
-1.80211524641189e-05
-3.70837892946196e-06
-1.16965596899693e-05
-3.58703214390108e-05
-1.25575858294315e-05
-1.12446802692786e-05
-4.29627924009246e-05
-3.87971437241024e-05
-3.56061590205858e-05
-3.96537469908073e-05
-2.70583362121021e-05
-1.85232041260977e-05
-1.36159323791832e-05
-9.82247310325504e-06
-3.73129334912632e-05
-2.40942656313009e-05
-4.1556604915419e-06
-1.48469093329352e-05
-1.80548143229248e-05
-1.50771329874187e-05
-2.81500352245556e-05
-2.04050354037231e-05
-1.31558832791122e-05
-4.28105152194836e-05
-2.28541208474898e-05
-1.00781541997829e-05
-3.23921728629494e-05
-1.20617162970237e-05
-1.3614040363857e-05
-5.10274853041286e-06
-1.9021622066358e-05
-1.90720689916475e-05
-2.65500991570884e-05
-1.47464292816233e-05
-6.77972878722596e-06
-3.76745027398916e-05
-2.7668250224803e-05
-2.42706525878201e-05
-2.32527675100356e-05
