# Supplementary material for: Research on computational propagation and identification of mine microseismic signals based on deep learning
Source: PLoS One. 2025 Oct 22;20(10):e0334641. doi: 10.1371/journal.pone.0334641 (PMC12543183; doi:10.1371/journal.pone.0334641)
Supplement: S3 Data — (ZIP) [file pone.0334641.s003.zip › 000100500002798.xlsx_0.txt_24.txt.txt]

-1.54015522876479e-05
-1.57834958490486e-05
-8.63814510823838e-06
-1.2025769543552e-05
-1.13610972599432e-06
-1.27031780888973e-05
-1.84221643060595e-05
-1.29893894315781e-05
-1.88568508742916e-05
-2.4060581059213e-05
-1.4251120946364e-05
-1.59551081525359e-05
-5.54930942477676e-06
-7.61649558443314e-06
-2.29023863807706e-05
-7.6014263220354e-06
-1.25317880692004e-05
-1.16111042332025e-05
-2.92915923175031e-05
-3.21046407101614e-05
-3.35844855659201e-05
-2.6474603509196e-05
-1.32861918165506e-05
-2.51906727706976e-05
6.28940342704811e-06
-5.52440115111142e-06
-2.67229150699269e-05
-1.04874551448198e-05
-4.29049599352869e-05
-1.22614272483654e-05
-3.4155360593387e-05
-2.82646222409472e-05
-2.44480647234775e-05
-2.98058855487015e-05
-1.80085404262321e-05
4.65446001521185e-06
-6.30235781448947e-06
-2.85076256013169e-05
-1.39105386128899e-05
-3.27381944419433e-05
5.93017208646908e-06
-2.17129916798252e-05
-1.19018006662163e-05
-1.66482942528776e-05
-8.41219750600212e-06
-3.25915687592034e-05
-6.93155198014716e-06
-9.18825847418641e-06
-2.01972829894528e-05
-3.11225132934695e-05
-1.02783013730158e-05
-3.94132683032255e-06
-3.42001702191632e-05
-3.80974376765922e-05
-6.94830283759938e-07
-2.80077829497941e-05
-9.81198373638238e-06
-1.75529144958076e-05
-1.74910741953476e-05
-1.14243514520892e-05
-4.00142638156338e-05
-1.92683831810442e-05
-1.0221406988109e-05
-1.63365426885679e-05
-1.47921316312517e-05
-4.77099425467871e-05
-1.68470669115428e-05
-3.37418289340082e-05
-4.42946240725681e-05
-1.3587293240184e-05
-2.54455139510538e-05
-2.89185926846313e-05
-1.8174022872958e-05
-3.13968776619243e-05
-2.91828225189299e-05
-3.69577462133895e-05
-1.17718159544535e-05
-9.1114984014365e-06
-2.69010629796997e-05
-3.00884540272261e-05
-2.16118336616507e-06
-1.92083843663951e-06
-3.07640855865604e-05
-3.42126941592303e-05
-1.35384601502517e-05
-1.71946933242158e-05
-2.68905847401178e-06
-7.51959950295306e-06
-1.31477275161068e-05
4.13175475083273e-06
-2.89088733323573e-05
-3.7796841335386e-05
-6.32139728942363e-06
-8.55419933489632e-06
-1.34032224849384e-05
-2.89808115767978e-05
-3.00922686977969e-06
-1.43842672059657e-05
-2.60309999451322e-05
-4.95940410755908e-05
-7.77382665470119e-06
-2.13381329754947e-05
-1.52111425541239e-05
-1.4112701903085e-05
-3.20224628649761e-05
-2.92875003823728e-05
-3.923008248301e-05
-1.08511223500329e-05
-7.55855680000937e-06
-3.84928679601406e-05
-1.56726605371324e-05
-1.56051444706529e-05
-3.59441161495102e-05
-2.21631305241452e-05
-1.28605985625246e-05
-1.80519660701323e-05
-3.00474077663552e-05
-3.75899646302597e-06
-2.98962068772951e-05
-2.62845651596767e-05
-1.37942072187361e-05
-1.30379449599302e-05
-2.6203185364453e-05
-3.72085917814869e-05
-1.7515524033806e-05
-1.25248251397867e-05
-1.64361677861735e-05
-2.15590208075439e-05
-1.45234523783923e-05
-2.29875482034196e-05
-3.0105043340833e-05
-2.540612657238e-05
-2.46280446220211e-05
-3.28884181248077e-06
-2.07908029290635e-05
-1.09618639658185e-05
-1.48726099927745e-05
-5.16894907211006e-05
-2.59602665278771e-05
-7.34044014841256e-06
-1.76462354431869e-05
-2.34832357499765e-05
-2.19488964460573e-05
-2.62960487380724e-05
-3.8259961284634e-05
-4.05035414532814e-05
-2.95794735284052e-05
-2.3622782595004e-05
-2.52979454993004e-05
-2.3437262704728e-05
-1.75789239928606e-05
-2.28651679389095e-05
-6.76754656927176e-06
-1.36963169306022e-05
-3.40817214145103e-05
-1.47502487466776e-05
-2.47398509980199e-05
-2.79466484591863e-05
-3.51218936376212e-05
-1.33344475210556e-05
-1.17771909991081e-05
-1.88678834071114e-05
-3.58985010112483e-05
-2.355932378122e-05
-2.78019829751481e-05
-1.06822008220477e-05
-8.83163199525347e-06
-2.38894320393683e-05
-1.68554231876599e-06
-1.83955451522278e-05
-2.11141408752181e-05
-3.58630288189988e-05
-4.93030555722574e-05
-3.17467539142532e-05
-1.10964730985292e-05
-2.77228031237517e-05
-2.72364523335581e-05
-1.24687079249335e-05
-2.51000768030709e-05
-5.96976864124665e-06
-1.62118025908031e-05
-2.43737522752842e-05
-1.42741117738392e-05
-2.08920189041416e-05
-1.72281046235163e-06
7.76476497996422e-07
-4.31770942596325e-05
-2.99909570662095e-05
-2.08752521875335e-05
-2.23875564248324e-05
-2.29454436289827e-05
-1.7037321868439e-05
-1.96863569974914e-05
-6.23034512978172e-06
-3.26637723810321e-05
-1.73020017536251e-05
-2.1527856451978e-05
-9.21971302372001e-06
-2.20757357487018e-05
-2.78478196173465e-05
-1.35956063966177e-05
-3.46018071757614e-05
-1.57840008410361e-05
-3.20223582886414e-05
-3.71425470416028e-05
-8.52385605271472e-06
-2.47747426782062e-05
-3.59853662309057e-05
-2.40312736054553e-05
-9.61876480726748e-06
-6.83324047407167e-06
-1.3806754278439e-05
-1.70280735952422e-05
-2.63669988158588e-05
-2.06357272926444e-05
-1.55727877840297e-05
-2.29831977266153e-05
-2.79417250456969e-05
-4.83029225985907e-06
-2.42942855468152e-05
-1.31229487962296e-05
-2.50094418489359e-05
-3.08000642005787e-05
-3.08164933207107e-05
-2.25075994720371e-05
1.44700088619427e-06
-4.89242042510935e-05
-5.11515009495113e-06
-2.45811025654085e-05
-2.22002685185846e-05
-3.70663184977117e-06
-1.19885272249941e-05
-1.39718941035371e-05
-2.76607608111762e-05
-4.12068060925478e-06
-1.35621333066313e-05
-1.41340561959242e-05
-6.66343717623985e-06
-2.75098753930616e-05
-2.99805483806554e-05
-1.85658126055615e-05
-2.42518953615609e-05
-1.20939487978713e-05
6.54440702637579e-06
-2.66014345703437e-05
-3.3203962259908e-05
-1.09937485009721e-05
-3.95281934414668e-05
-5.50124493404139e-05
-3.80248494976069e-05
-1.00977833470159e-05
-1.38306887424549e-05
6.21783613763558e-06
-2.88922690479094e-05
-3.69809283854771e-05
-7.71291708722418e-06
-1.31468555862492e-05
-3.85124419371655e-05
-1.31119581183735e-05
-3.56233583051243e-05
-2.25823869075897e-05
6.17293863093155e-06
-3.23981109137058e-05
-2.93454524354877e-05
-2.58678076273154e-05
-7.6485158912948e-06
1.23845494472081e-05
-1.88973619398738e-05
-4.04873792016985e-05
-1.67383759090529e-05
-8.23868662033137e-06
-2.302144445278e-05
-2.58977884391609e-05
-4.31734180097943e-06
1.06808729432702e-05
-3.88000564642241e-05
-2.18582810141468e-05
-1.19931623901846e-05
-1.96061101384298e-05
-2.97191484428253e-05
-1.89992794892748e-05
-2.47591814926625e-05
-1.41389858645707e-05
-3.97618155089057e-05
-1.52507583704554e-05
-1.56875018164711e-05
-1.22282250815257e-05
-3.6372344559922e-05
-2.61260854891243e-05
-2.0577713106897e-05
-8.05264147531403e-06
-1.54625551163513e-05
-2.01299911252989e-06
-3.64999589110223e-05
-3.29728223433505e-05
-3.06024907507746e-05
-2.1779734116077e-05
-7.37775591725816e-06
-1.26856278892398e-05
-2.71449412771279e-05
-1.55615064196563e-05
-3.07732486319423e-05
-1.46559529766527e-05
-2.34932254198969e-05
-1.46102052302667e-05
-3.13436658618757e-05
-2.28706832144636e-05
-2.51614900637254e-05
-2.6965282984122e-05
-1.97448385845649e-05
-4.17378931845718e-05
-2.08839265075716e-05
-1.13865348795637e-05
-1.99818203524535e-05
-1.3277541360901e-05
-1.60296831629162e-05
-2.49707573643329e-05
-3.11340507926466e-05
-2.68521896872422e-05
-1.09083189422381e-05
-3.81876395803558e-05
-1.40746929052711e-05
-8.98368130636994e-06
-2.76583459088645e-05
-3.05075815764746e-05
-1.68315419629958e-05
-3.50044800739181e-05
-1.38048443912816e-05
-1.02511658164511e-05
-7.91408381952564e-06
-9.70189212399906e-06
-1.03474136225864e-05
-1.11964408694491e-05
-3.18368723493107e-05
-3.47863390880614e-05
-1.85922410667797e-05
1.33169545405894e-06
1.80448127436491e-06
-1.88985193143697e-05
-8.16628113141213e-06
-2.43165063395043e-05
-2.0523804986947e-05
-7.36331531736169e-07
-1.49246068383692e-05
-2.0063545454818e-05
-2.07791410103747e-05
-2.0800788991735e-05
-1.30003591314906e-05
-3.72443664038766e-05
-1.88650772199003e-05
-1.05308101980814e-05
-1.01375997471249e-05
-2.03692033174919e-06
4.15475019461045e-06
-1.67220834624591e-05
-1.00391577524884e-05
-3.31709166373587e-05
-1.04758770897359e-05
-3.94506430081788e-05
-5.1750502591848e-05
-3.63006223473409e-06
-1.61299475093076e-05
-1.62457264413449e-05
-3.14338076769576e-05
-2.74921023610173e-05
-3.25377136920004e-05
-4.1093094679441e-05
-3.84062220944659e-06
-1.4445833387991e-05
-1.97726387958487e-05
-2.1344359948808e-05
1.13846142379295e-06
-1.64325127415787e-05
-2.17783305472231e-05
1.96763492355024e-06
-1.97100260630796e-05
-3.02377280937293e-05
-1.28290798089189e-05
-6.81358508945106e-06
-5.69119573301738e-06
-2.14777743430168e-05
-2.55660553726305e-05
-4.01305322026375e-06
-2.2456727959598e-05
2.59012727385846e-06
-2.53518716832421e-05
-1.95787303034018e-06
-2.83947260249663e-05
-1.5371883364976e-05
-2.23393156294093e-05
-3.86860343957079e-05
-5.42387080068814e-06
-1.95701890312664e-05
-3.0115395380721e-05
-2.68299914902296e-05
-2.64653469956213e-05
-8.99295431686294e-06
-2.03060423046499e-05
-2.94367632440769e-05
-4.39401018275069e-06
-2.68801466477894e-05
-1.66227028224735e-05
-3.22237611779145e-05
-1.4158213356471e-05
4.31877537420624e-06
-2.30305055960707e-05
-1.10136944539126e-05
-2.42571827203213e-05
-2.77683108644048e-05
-8.225249180344e-06
-8.76616870538271e-06
-3.85601649004545e-05
-5.82391030786918e-06
-3.29716335092371e-05
9.47715471782487e-07
-3.41468826940556e-05
-8.39251962366099e-06
-1.42293068372872e-05
-7.48265789937276e-06
-1.1659029815672e-05
-2.55691974308518e-05
-3.39391362590057e-05
-2.33562596476734e-05
-2.84796276978226e-06
-1.12640889966032e-05
-9.00809166300395e-06
-2.19227736561532e-05
-6.09965666203657e-05
-4.29980456793954e-05
-8.28814754960985e-06
-2.55311213454043e-05
-1.14164497182207e-05
-4.63654102662083e-05
-1.04036796973718e-05
-1.0526012643483e-05
-3.90995698049673e-05
-3.46899985595738e-06
-2.28788786247708e-05
-3.27921528388336e-05
-2.81464664385202e-05
-1.19085229573856e-05
-1.95734257838508e-05
-6.85617371425909e-06
-2.36161193293977e-05
-3.03711491125309e-05
-2.00714649373789e-05
-2.5798488404538e-05
-2.33973726525105e-05
-1.68209632057756e-05
-1.16560893834477e-05
-3.07148425359906e-05
1.05965575288767e-06
-9.35937365116673e-06
-2.74419690903677e-05
-1.91160648818575e-05
-2.89307970748102e-05
-2.60863551243452e-05
-1.56379950372266e-05
-3.23887586831355e-05
-3.22455455472701e-06
6.90891165258841e-06
-8.51272298972347e-06
-3.24470196086247e-05
-3.17237416922911e-05
-1.00313324163468e-05
-3.6645636186893e-05
-2.73323287863265e-05
-3.82352528402904e-06
-7.53298671802744e-06
-2.25124991950492e-05
-3.37676522421375e-06
-5.53520982515995e-06
-2.65325655645393e-05
-2.83546343429201e-05
-1.23230428468517e-05
-1.57579494660288e-05
-2.89138811605349e-05
-2.17924518198855e-05
-3.31632459985478e-05
-3.49430410253497e-05
-2.64829271663374e-05
-1.89545263111364e-05
-3.23016927688364e-05
-2.33168277416904e-05
-2.98305120253529e-05
-1.58042165406207e-05
-6.16518778966963e-06
-3.82597904919509e-05
-4.59392551682977e-05
-4.89825061112629e-06
-4.19277265563165e-05
-8.70058201323997e-06
-2.12396166191623e-05
-1.8920928005084e-06
-1.53639308743492e-05
-1.55268687223263e-05
-2.18018696298365e-05
-2.27978526070939e-05
-2.24486201637351e-05
-2.45037176270626e-05
-3.16139817116185e-05
-5.76670195694278e-06
-2.42372995252034e-05
-2.89269483143213e-05
-2.42782591213113e-05
-1.82079553359712e-05
-2.77731938540527e-05
-1.94938984058105e-05
-2.47487372539699e-05
-8.26506025366023e-06
-1.52477488615937e-05
-2.08360101222138e-05
-1.53954615262973e-05
-2.540465705353e-05
-2.04177622528696e-05
-2.01167446745766e-05
-2.50404336126234e-05
-2.55860487352067e-05
-1.81516369652169e-05
-1.56161182473471e-05
-3.1326884243603e-05
-4.81600272938503e-06
-4.98221230279373e-05
-1.93530450893169e-05
-2.34055230345715e-05
-2.84100679179892e-05
-1.99497304703951e-05
-3.23422728141171e-05
-1.56094552187718e-05
-3.69394231765346e-05
3.15138998649454e-06
-3.72422542216657e-05
-1.40523168593551e-05
-3.51003305531194e-05
-3.49656660583461e-05
-1.90492222949816e-05
-2.91750709783494e-05
-2.62318811285149e-05
-1.83640517458938e-05
-2.86483901855745e-05
-1.48825786193722e-05
-1.2695826544718e-05
-8.32123226865268e-06
-3.84543079848862e-05
-2.22791376704823e-05
-5.87401610472844e-06
-3.31998675358788e-05
-3.20867931221791e-05
-5.15688493206175e-06
-2.48529121410299e-05
-8.68023550701742e-07
-3.44931043081304e-06
-2.4341947456685e-05
-1.35540142555388e-05
-2.15820448397794e-05
-2.74060456573393e-05
-2.72639908744068e-05
-3.36971830854286e-05
-3.58812957329763e-05
-2.81514892898475e-05
-1.73678333645192e-05
-2.1237223912225e-05
-3.54258220215437e-05
-1.23922670936757e-05
-2.08666383898556e-05
-2.03263815483964e-05
-2.2630808678409e-05
-1.23563338808751e-05
-1.73033022646551e-05
-2.44050011043365e-05
-3.27905610925344e-05
-3.10615580087855e-05
-1.22621756652347e-05
-3.25242621884756e-06
-1.69233292298703e-05
-5.32050493561283e-06
-3.10096348341819e-05
-1.97269803417711e-05
-1.65803901590518e-05
2.69463773311891e-06
-7.96338409974896e-06
-3.89736160599316e-05
-2.98486445386738e-05
-1.53651208931649e-05
-2.56451165474108e-05
-3.72624601450751e-05
-2.34585887347398e-05
-1.72391462741914e-05
-2.1752232292276e-05
-1.74406765589188e-05
-3.95537987342204e-06
-4.42509763873663e-05
-1.9366045465745e-05
-9.48450979339703e-06
-1.45297927426559e-05
-1.30360344256379e-05
-2.51074540054579e-05
-1.8361256768028e-05
-4.45280060607141e-05
-2.2868113425139e-05
-9.87729402507959e-06
-3.62836083851432e-06
-8.93325453769235e-06
-1.59814476656617e-05
-2.66295001470559e-05
-4.01003806858326e-05
-2.52605292049282e-05
-3.04795808805146e-05
-1.22636259528817e-05
-3.21019537155451e-05
-2.82654962029687e-05
-1.92768453911102e-05
-3.95571892356934e-05
-3.30882567724048e-05
-2.51573391216725e-05
-1.75527661873912e-05
-4.02610707881455e-05
-3.21196425244889e-05
-1.27064468581902e-05
-1.1469472076877e-05
-3.15882797130816e-05
-3.4322404539744e-05
-1.83439999043919e-05
-1.16932747810075e-05
-2.39553551377272e-05
-1.84255889628738e-05
-5.53509510866498e-05
-3.22556564931139e-05
-7.6664574628775e-06
-2.58092896469838e-05
-2.59617755402935e-05
-6.83582808732729e-06
3.37032427185213e-06
-1.13048567113079e-05
-1.01629658846531e-05
-3.2852853131031e-05
-1.50983970432267e-05
-6.85150684743724e-06
-2.53619910757483e-05
-3.63062036552948e-05
-1.5467639941246e-05
-3.08848176883134e-05
-1.975358250207e-05
-2.30179677521908e-05
-1.63315031835837e-05
-3.14808717063393e-05
-1.03349105236989e-06
-1.93738652982253e-05
-3.62099773694181e-05
-3.57093623352149e-05
-1.66118701177676e-05
-2.53101436044971e-05
-2.01731160879619e-05
-9.57804949617775e-06
-2.12586735833645e-05
-1.60550236272877e-05
-2.27356248025542e-05
1.93224986653777e-05
-3.77807073253889e-05
-1.9388578207989e-05
-2.54736936708875e-05
-1.31773153901443e-05
-3.51036142879689e-05
-4.05031677432735e-05
-3.62475900136398e-05
-1.1605461852614e-05
-1.70875064718753e-05
-3.92219174336162e-06
-1.67577612950646e-05
-2.90133866981252e-05
4.08516646806226e-06
-3.46364090623926e-05
-4.3934386507941e-05
-4.62303402629623e-05
-2.78034108013998e-05
6.59411944105287e-07
-1.9040309125284e-06
-1.03160715530663e-05
-2.05766301321146e-05
-3.52480393630829e-05
-2.60048682775642e-05
-5.74045702724177e-06
-1.8856390930305e-05
-6.01122811976893e-06
-1.66203779692507e-05
-4.93922312707803e-05
-4.14037424158211e-05
-2.27948211575729e-05
-3.00505545072169e-06
-3.52061139226253e-05
-9.51578447256622e-06
-1.90379895609943e-05
-3.65927992567156e-05
-1.95161721323203e-05
-8.50636511905459e-06
-3.25202787863388e-05
-9.62736650677568e-07
-1.5705353350953e-05
-2.32560879518483e-05
-4.71341557568813e-06
-2.58441581035621e-05
-2.25549390961189e-05
-1.21741402295406e-05
-3.19618975533192e-05
-1.60922334722194e-05
-2.82102276383524e-05
-2.33042989509624e-06
-3.19652730550903e-05
2.93964299856495e-06
-1.36910947330056e-05
-3.78485698837551e-05
5.30999630292745e-06
-1.89289043616644e-05
-2.28005781894862e-06
-2.2884462989103e-06
-1.9472040893889e-05
-1.7048227235317e-05
-1.86368057994371e-05
-1.92710760895262e-05
-2.58610664658076e-05
-1.59332101358038e-05
-1.98260359708457e-05
-1.80721227912465e-05
4.86788633156084e-06
-8.74998848363436e-06
-3.10490167523e-05
-1.68095311325496e-05
-2.44514172238793e-05
-3.23791895882097e-05
-1.58361548410071e-05
-2.52977549520659e-05
-1.44528959428173e-05
2.10631523856025e-06
-2.23153227685922e-05
-2.64594269957615e-05
-2.10586890908716e-05
-1.65829056560097e-05
-3.75907107650961e-05
-2.90964313968817e-06
-1.1771289268257e-05
-1.52432707753029e-05
-2.10273406211528e-05
-5.99990653852159e-07
-3.06313018213049e-05
-1.07649966154182e-05
-1.31583429426447e-05
-2.06366763715468e-05
2.55246766625915e-07
-2.59062806136964e-05
-1.52021748021491e-05
-1.093426203586e-05
1.28481811928705e-05
-1.25471121827871e-05
-5.79347403958502e-06
-4.19335086165044e-05
-2.60213760407891e-05
-3.94058903042431e-05
-3.54696397785402e-05
-4.32720325077051e-05
-1.04350128876562e-05
-1.57514215161881e-05
-9.07119868932443e-06
-9.99428472235184e-06
-1.70314472291435e-05
-2.43499098059864e-05
-1.91113768269402e-05
5.16038358949856e-06
-3.13842113345651e-05
-1.62116327123426e-05
-1.9098155905572e-05
-1.99183198954457e-05
8.25751857166575e-06
-2.99484055218141e-05
-8.36341109879156e-06
-4.35826694343141e-05
-5.55269263420634e-06
-5.66734203347821e-06
-1.63389529150635e-05
-1.1258826290941e-05
-1.82195296731091e-05
-1.93780252973801e-05
-4.47560932624626e-06
-1.08196405582576e-05
-3.07778608934033e-05
-2.02561476861307e-05
-2.72835310201153e-05
-2.37433825839182e-05
-2.23126237313399e-05
-2.49461538964466e-05
-3.39329473488059e-05
-1.50871791910263e-05
-1.44082585723748e-05
-1.28828010729448e-05
-2.13261565882837e-05
-8.11565904896363e-06
-1.8332748251737e-05
-3.12997068082025e-05
-2.52705175693289e-05
-1.27756105575333e-06
-3.34300137657452e-06
-2.69726283111148e-05
-2.56859112089226e-05
-2.59592304574978e-05
-1.59965166332548e-05
-1.5808935615031e-05
-4.81196653531514e-06
-1.48757460910184e-05
2.30008091772899e-06
-3.48916591494966e-05
-8.87644693279273e-06
-1.95078208265014e-05
-1.21269053901397e-05
-2.18926344891728e-05
1.84361513268382e-05
3.47906548878168e-06
-2.46733449299217e-05
-5.35586261744148e-05
-2.50302961557208e-05
-2.86611597043931e-05
-9.47386032518898e-06
-2.41222094216752e-05
-8.94915118067876e-06
-4.32769521021349e-05
-1.13043910210557e-05
-9.27273074302125e-06
-1.46183352777729e-05
-3.34424546682869e-05
-2.45083849541915e-06
-1.61960721340927e-05
-1.28051716622791e-05
-2.430505031965e-05
-1.92651194895343e-05
-3.48079173413192e-05
-2.74727576804206e-05
-2.96825839761807e-05
-1.83466289623445e-05
-2.98598743179339e-05
-2.07951442980033e-05
-1.70918753373876e-05
-1.68030066177979e-05
-2.21250170612653e-05
-1.72295218411791e-05
-1.34154774302343e-05
-1.61594345303675e-05
-3.27361572298798e-05
3.27397528692606e-06
-1.81535753038476e-05
-8.46749400176376e-06
-1.18348639990603e-05
-2.68147687819448e-05
-3.67667226027652e-05
-2.03383839293458e-05
-1.93093652574811e-05
-1.62071048636784e-06
-6.30086926668225e-06
-1.97256276437083e-05
-1.88115150680986e-05
-2.35281366007245e-05
-1.45821753381914e-05
-2.49742918526671e-05
-1.33832228318535e-05
-2.84446729816235e-05
-3.3008454864017e-05
-1.38381525096609e-05
-2.6211933639454e-05
-2.04113017701432e-05
-2.64414945219239e-06
-2.52891943192553e-05
-2.58107657936712e-05
-1.51860600045585e-05
-3.07139750766575e-05
-3.76205622557158e-05
-3.05602376385358e-05
-2.21668788354344e-05
-1.17574857430637e-05
3.41710752680257e-06
-1.59500925872912e-06
-1.93504353220889e-05
-2.07912435970175e-05
-5.27575630685055e-06
-2.92898968250289e-05
-1.20966840666892e-05
-2.01071487359102e-05
-4.97033281666507e-05
-2.15258335007063e-05
-1.89711231410998e-05
3.15543101474092e-06
-2.68936408087176e-05
-9.57763214147922e-06
-1.41750516691894e-05
-5.56136930341358e-06
-3.0665526079819e-05
-2.14299680503798e-05
-8.54379393340499e-06
-2.71062272073355e-05
-5.65227504397596e-05
-1.117684201762e-05
-1.87985801872435e-05
-3.00851700566104e-05
-1.70373017559587e-05
-2.0981830177025e-05
-1.88512300967911e-05
-2.79970046423173e-05
-1.76287958619467e-05
-1.54998695875122e-05
-9.3902628702343e-06
-3.08218994947004e-05
-3.0686553048111e-05
-1.60506878398028e-05
-9.68877082253102e-06
-1.81665015270851e-05
-2.25497842106611e-05
-8.01395545146817e-06
-4.31026779195295e-05
-2.48231544847806e-05
-8.42371461533838e-06
-2.94520497131459e-05
-2.10978086078043e-05
-2.21059679241891e-05
-1.10711455301634e-05
-4.59713469159279e-05
-4.29627952417707e-05
-2.60918764299135e-05
5.02324675995337e-07
-2.89837927336616e-05
-2.96520062495006e-06
-2.07671607697351e-05
-1.31393922578177e-05
-7.92415430557463e-06
-4.5092132533865e-06
-2.90578103424601e-05
-1.61196466793416e-05
-2.25515470598291e-05
-1.29229220290685e-05
-2.35052707295688e-05
-2.35836713237559e-05
-3.34029829731923e-07
-3.64925180733214e-05
-1.9553083509439e-05
-2.55195644599927e-05
-1.74683531227984e-05
-2.09181111717976e-05
-3.32654679132845e-05
-1.71761220280118e-05
-1.01000207177481e-05
-3.53467149415169e-05
-2.60120161701587e-05
-2.1560831364323e-06
-2.01982279906752e-05
-2.32190451407557e-05
-2.71545966697079e-05
-6.58000273655149e-07
-1.36224903802895e-05
-2.23002106286432e-05
-9.29834417582416e-06
1.2129190461136e-05
-1.64073535017588e-05
-2.53262143307144e-05
-4.03814090209621e-06
-3.50565898370493e-05
-2.75848295375154e-05
-1.76856398257336e-05
-2.86873855751107e-06
-1.47232473875278e-05
-2.99206695840863e-05
-3.06471564902989e-05
-2.08604184357335e-05
-1.80732929720175e-05
-1.94654268922421e-05
-3.00962756006832e-05
-3.79862218925387e-05
-2.42019229086072e-05
-2.5098637898923e-05
-9.46867960172194e-06
-2.75278070081737e-05
-2.32071110323152e-05
-1.17639444196313e-05
-2.66880410113299e-05
-2.31359205370547e-05
-2.61014046586266e-05
-2.17522029972805e-05
-2.3213445865909e-05
-8.02005994410339e-06
-3.72729121354095e-05
-1.05476603417077e-05
-3.28835226884718e-05
-1.60412257468301e-05
-2.05641455048058e-05
-2.22628829912761e-05
-2.31881994680926e-05
-6.29147938318856e-06
-3.95538111037603e-06
-2.5143239040748e-05
-2.9277689863177e-05
-6.03996706831747e-06
1.45526636859309e-06
-2.36375695899615e-05
-7.81865386455629e-06
-1.73397036980206e-05
-2.02425961966947e-05
-2.34812088524336e-05
5.24054137365645e-07
-3.46345699608154e-05
-1.69648666894812e-05
-2.74356485420016e-05
-5.47839617140311e-05
-3.89990388811306e-05
-2.83652389338993e-05
-1.51468205054086e-05
-1.99774263542158e-05
-3.65335829443962e-05
-2.90990100496545e-05
-3.52119474849984e-05
-2.49543500112306e-05
-1.15557793163333e-05
-1.38527487524158e-05
-3.75976209420789e-06
-2.62386804776128e-05
-6.30212936487455e-06
-1.43048980464053e-05
-2.30724844454216e-06
-3.31949501849746e-05
-3.47804691160292e-05
-3.22867815633812e-05
-2.9751803779699e-05
-3.68634392990526e-05
-3.41057481019394e-05
-5.10063701455803e-06
-2.65299443308496e-05
-7.63715024531267e-06
-2.56490336790242e-05
-2.08917560046637e-05
8.31197550862392e-06
-2.13520613876418e-05
-1.15307142373288e-05
-1.20515876087594e-05
-1.75265212138568e-05
-3.17569205773076e-05
2.61698048208906e-06
-3.61246994520006e-05
-3.10163653331379e-05
-2.30378234163854e-05
-2.47099598197933e-05
-9.31332123984626e-06
-2.35385090032567e-05
-2.4247965410631e-05
-1.35362100283265e-05
-2.43128404798089e-05
-1.28308956112292e-05
-3.3664141883539e-05
-3.64548814415643e-05
-5.66966589897136e-07
-1.8000435770338e-05
-3.76135631270403e-05
-5.2764879042678e-05
-2.86131723360984e-05
-2.91729407294679e-05
-1.27034630392216e-05
-1.55723965830356e-05
3.43611360016673e-06
-3.58445864861545e-05
-1.65011576102029e-05
-4.89724199591168e-05
-2.33197883193433e-05
-1.70753245682821e-05
-2.64899825030009e-05
-1.8234045033523e-05
8.91421559652694e-07
-1.48630398705656e-05
-3.95441207089637e-05
-8.44388146043293e-06
-1.83932411764457e-05
-1.7919533272725e-05
-2.58937832740546e-05
-5.59605296448936e-06
-1.26330665311326e-05
-3.33151432644863e-05
-2.94268737518683e-05
-3.02914544911104e-05
-7.56482765287009e-06
-1.61466905537909e-05
-2.68218223877113e-05
-2.57674689408549e-05
-6.87798400653809e-06
2.53708935792242e-06
4.70219890211289e-06
-2.57758148190974e-05
-2.18187358414165e-05
-9.49096633871606e-06
-1.34133304910085e-05
2.92636048566509e-06
-2.44024490946607e-05
-6.26422477325813e-06
-1.98788140804968e-05
-1.65291145599502e-05
-3.10202559418403e-06
-3.39127336873627e-05
-1.53685275166147e-05
-1.62560706075549e-05
-1.15547746308784e-05
-1.69781469899038e-05
-2.52522039646945e-05
-1.27927115502244e-05
-2.56201813467994e-05
6.13995117143809e-06
-3.84260292422059e-05
-8.07436086500715e-06
-1.63317987373073e-05
-2.02300552358343e-05
-2.25435106755326e-05
-2.55368359313716e-05
-3.47727565013692e-05
-1.28099406500793e-06
-3.29546107821975e-05
1.97005528319918e-05
-6.19926521846155e-06
-1.56362404960927e-05
-2.5922319009145e-05
-1.28024707592638e-05
-3.08268317974093e-05
2.96226486748767e-07
-2.28205452239045e-05
-1.65099307909846e-05
-2.04840165031025e-05
-1.6225516922241e-05
-4.23156739363895e-06
-1.36164545012712e-05
-4.25656293199982e-05
-1.15784939539853e-05
-3.16935775592919e-05
-1.64470550151866e-05
-2.77960976429225e-05
-2.38155765216054e-05
-3.08804361093884e-05
-1.88743499341092e-05
-2.05327157470597e-05
-6.29911667369605e-06
-7.38449508034762e-06
-3.33255665851004e-05
-2.24647026606255e-05
-2.05923778117306e-05
-1.72187603381372e-05
-1.15796805498224e-05
-1.41732427698089e-05
-3.20475091662177e-05
-2.61649153591539e-05
-5.83021565841009e-06
-1.33673009840199e-05
-1.17936232758076e-05
-2.18076762148435e-05
-2.45969544249791e-05
-2.7662466955599e-05
-1.71687488197834e-05
-2.41568286053651e-05
-9.01857726556966e-06
-1.8540067201505e-05
-3.60608423922947e-05
-4.39092125652295e-05
-1.29107725141515e-05
-2.65022453513602e-05
-2.20767229037473e-05
-1.18402318027015e-05
-2.27118833462586e-05
-1.34040323636551e-05
-7.16540682686991e-06
-2.3185075062782e-05
-3.25330838598479e-05
-1.96364763223726e-05
-1.86518518322277e-05
-2.58353354448675e-05
-9.05624082759037e-06
-1.89265559829927e-05
-2.77901632809632e-05
-2.42340506392639e-05
-2.64205687163417e-05
-3.00438930200426e-05
-4.26821452947111e-05
-2.84477548444743e-05
-2.56001276080807e-05
-2.18241361410054e-05
-9.55101872146086e-06
-2.39507442063552e-05
-1.18806756396549e-05
-1.68047093520843e-05
-1.46516984593496e-05
-8.93516393593225e-06
-1.07060735398747e-05
-3.59389975507845e-05
-5.21507160731917e-05
-3.26838072092785e-05
-6.04225407455448e-06
-6.46057918861911e-06
-1.60643629317497e-05
-1.79504312048201e-05
-3.29188185816439e-06
-1.45375947041637e-05
-1.4074595062075e-05
-3.29066511930247e-07
-1.17493513619875e-05
-2.27395165976881e-06
-1.78793087604108e-05
-3.77309635219815e-05
-2.02545599128724e-05
-1.04405311095971e-05
-2.05414038275112e-05
-1.84233450827855e-05
-2.31759782048252e-05
-3.39138097086645e-05
-3.2824547944858e-05
-2.51253060935049e-05
-3.03245498543688e-05
-2.70332779792796e-06
-2.35047862344356e-05
-5.71165669343059e-06
-2.34308896292665e-05
-2.00361765265868e-05
-1.12995613331919e-05
-3.2397872447167e-05
-2.84772377261636e-05
-7.15236626143471e-06
-3.78449537340083e-05
1.27011404489156e-06
-1.72041548598939e-05
-2.2427042591507e-05
-4.0051152026685e-05
-4.22512139217641e-06
-9.79729308398182e-06
-2.59958331981971e-05
-2.66202264417586e-05
-2.01113630485531e-05
-3.42109472874592e-05
-1.7652979756403e-05
-1.41341060539848e-05
-4.03974952852895e-05
-3.08115294861083e-05
-1.27092470652887e-05
-3.30626797011085e-05
-6.39285570553192e-06
-1.53771280467979e-05
-1.15937901024694e-05
-9.5417249744636e-06
-4.03621047815347e-05
-3.0274503188936e-05
-2.18405020109418e-05
-2.734553500238e-05
-3.06893567813876e-05
-2.59178005728802e-05
-3.16220847491692e-05
-8.6756553914956e-06
-2.80469821448202e-05
-2.62803684906848e-05
-2.3507337165103e-05
-3.02383183125834e-05
-4.87191615073225e-05
-2.91140718380565e-06
-1.88931538957262e-05
-3.88194097270181e-05
-2.54319088775064e-05
-2.3215535033843e-05
-1.06660117048058e-05
-1.56850216797526e-05
-1.50759420964144e-05
-2.20613820782218e-05
-1.70795436179839e-05
-8.92761509996391e-06
-4.2110973681971e-05
5.19050786565453e-06
-8.823405022892e-06
-4.34953235247992e-05
-1.91696237693999e-05
-1.98272924948413e-05
-8.66334955740985e-06
-3.94692042569999e-06
-2.98946054050789e-07
-5.04978685018697e-06
-1.59887205628429e-05
-9.59690622131705e-06
-2.25784921570933e-05
3.16173057862001e-07
-3.64728815265633e-05
-5.89771768854568e-06
-4.23156781529705e-06
-2.91970867975826e-05
-2.37519902493464e-05
-3.75423420525538e-05
-2.26723847913474e-05
-1.43960109340704e-05
-2.19049212157693e-05
-3.11103766790462e-05
-2.85606223378079e-05
-2.92611861184481e-05
-1.40706455755405e-05
-4.49461025953825e-05
-1.69390601684076e-05
-2.89497246385258e-08
-1.67430632244846e-05
-2.77718915233301e-05
-2.73645477151629e-06
1.43402603545844e-06
-2.81810247248284e-05
-2.41515855418775e-05
-4.88673708902349e-06
-1.12782813745756e-05
-4.91888789717018e-05
-2.33346119556265e-05
5.95683382309025e-06
-3.08438552933967e-05
-2.74879228671106e-05
-9.99508652803434e-06
-1.90315922269413e-05
-3.68460848343178e-05
-2.03943028841638e-05
1.57120857858252e-06
-1.31201369512186e-05
-1.2198238131954e-05
-2.76861473547231e-05
-2.1202327188708e-05
-3.46724805180533e-05
-1.98765587080033e-05
-1.29159524230579e-05
-2.4343109987667e-05
-5.0337836171856e-06
-1.62004885988149e-05
-2.47125866374118e-05
-8.22931126279023e-06
-2.89158425573325e-05
-1.39352499445065e-05
-2.0618667707611e-05
-1.30185643375747e-05
-3.45340526131146e-06
-1.46904008799266e-06
-8.56760701259023e-06
-2.87527461064238e-05
-9.68706219880209e-06
-3.34409123011579e-05
-1.53023278125885e-05
-1.51969269600818e-05
-1.57740645551176e-05
-1.28904606406032e-05
-1.50945640607244e-05
-3.66523933813007e-05
-2.35405911069313e-05
-2.05043179546346e-05
-3.58948798028556e-05
-5.4215171757626e-06
-1.25507065132263e-05
-1.30028020675018e-05
-2.13326915006041e-05
-2.50443488285946e-05
-2.68055301646409e-05
-2.32852892667535e-06
-1.88730719958795e-05
-8.03881820221077e-07
-3.21450308909414e-05
-7.77687576517192e-06
-2.70262777787745e-05
-1.94632129837266e-05
-9.22913009278875e-06
-4.57373645665787e-05
-1.52903960099747e-05
-5.10439233470002e-06
-2.79951831959571e-05
-3.4423472581121e-05
-1.34320601015137e-05
-1.08605416439092e-06
-3.04487232263464e-05
3.26207738392102e-06
-3.40304191756802e-05
-3.69269897337018e-05
-2.08547403521446e-05
-1.87531183082589e-05
-4.16627694513542e-05
-3.65265941081517e-05
-2.9240777376904e-05
-4.94850923418031e-06
-3.49670727974487e-05
-1.28369807317945e-05
-1.51779707939769e-05
-1.87378522362046e-05
-2.71453669959719e-05
-3.00779199728003e-05
-3.44469582939753e-05
-5.55559273355044e-05
-2.86221009187942e-06
-4.55424615974304e-05
-1.854834876772e-05
-1.01394498080778e-05
-2.07020789911702e-05
-4.92415881296487e-06
-1.89237627169379e-05
-1.19033431976857e-05
-3.10864898758182e-05
-9.66405362476068e-06
-4.30068642348587e-05
-2.59507751991184e-05
-1.35298145295832e-05
-2.210530901985e-05
-1.69086915018706e-05
-1.65937656298237e-05
-1.75726850669685e-06
-6.72391503379385e-06
-3.94934928235724e-05
-3.08149651738542e-05
-3.15117791514412e-05
-2.67028016055394e-05
-1.08824973174894e-05
2.51779546684881e-06
-2.37509238362519e-05
-1.38752225941937e-05
-3.33109693444921e-05
-2.2391576675837e-05
-2.63760293331846e-05
-2.06990069334627e-05
-4.09001324608637e-05
-4.18810790111186e-05
-1.01341594842447e-05
-2.57157903113746e-05
-3.35168260054968e-05
-4.65073940920381e-05
-3.42087277287095e-05
-1.53413171545467e-05
9.06215437764319e-07
-6.52893854515977e-06
-3.29109490271629e-06
-3.51710392820991e-05
-2.9578043772928e-05
8.55905678111456e-06
-8.89986200081006e-06
-3.17450767098372e-05
-8.10948959578572e-06
-2.71714255747417e-05
-1.67344229129678e-05
-6.47851712823269e-06
-2.40344099743907e-06
-3.32424790384473e-05
5.54336719799513e-06
-3.40212988272201e-05
-1.43587881901438e-05
-8.19120760521127e-06
-1.87438811064725e-05
1.2352072598128e-05
-1.75893870976139e-05
-1.73829672000025e-05
-1.28955664523212e-05
-1.76430042264407e-05
-1.10687515687134e-05
-4.06794273586942e-05
-3.71791733850929e-05
-4.56287476330851e-05
-1.86631461049535e-05
-1.74891021777586e-05
-1.0083393567441e-06
-3.67414948505541e-05
-4.11464289765034e-05
-3.41508072092773e-05
-2.78061907151887e-05
-2.18963671385048e-05
-2.89278819751631e-05
-1.70790744455355e-05
-2.67129908152777e-05
-2.95559740617938e-05
-1.39749881111935e-05
-9.8043867416586e-06
-7.59745273191566e-06
-1.8176743083982e-05
-2.90948460036332e-05
-1.16934295736991e-05
-3.23394520419653e-06
-2.13406594240625e-05
-1.74923455378117e-05
-4.48455709800312e-05
-2.95811632288181e-05
-1.55943575608346e-05
-8.82973347833652e-06
-1.44129737448949e-05
-2.89777645144342e-05
-1.59581947879849e-05
-1.19582224197088e-05
-1.40930480802017e-05
-2.02384722621807e-05
-1.63588303387571e-05
-2.29467560000793e-05
-1.49142429501737e-05
-2.52601310152899e-05
-3.22863996320504e-06
-1.28662769022994e-05
-1.95556641794683e-05
-2.07431178230064e-05
-2.09641277999029e-05
-3.07805654611717e-05
-2.03353675941931e-05
-2.69094569368025e-05
9.53251659566082e-06
-3.34561098170404e-06
-3.0095476053941e-05
-3.53821824850695e-05
-4.67516306602044e-05
-1.32303552352755e-05
-2.60697904993108e-05
-2.81454460306762e-05
-1.28445732550013e-05
-2.69538329985484e-05
-2.94748434046884e-05
-3.43436887960039e-05
-4.71090642540712e-05
-4.39617543745468e-05
-4.01214711838955e-05
-4.20128046978826e-06
-3.88296644299243e-05
-4.01283349377691e-05
1.5340566175111e-05
-2.35009291704516e-05
-4.96469822964782e-05
-1.59846375661906e-05
-2.07616442191803e-05
-2.174591581081e-05
-3.29061345503729e-05
-1.81791818577717e-05
-3.46445956649728e-05
-1.23721544468902e-05
2.89643213482488e-06
-2.25091233452213e-05
-2.77046261411276e-05
-2.4584331120509e-05
-1.21771067494472e-06
-3.42011266129956e-05
2.18059130771085e-06
-1.50978142056017e-05
-1.94099897093595e-05
-3.68984218208691e-05
-1.73543673043216e-05
-2.73770659991107e-05
-1.67303873669177e-05
-1.04505571229229e-05
5.29567110882645e-06
-1.03557974671166e-05
-1.33896448273817e-05
-8.32872746397097e-06
-1.50323788934865e-05
2.97006801363977e-06
-2.25895410796786e-05
-2.6517619159338e-05
-2.69260613085836e-05
-8.64069668692302e-06
-2.56751532664519e-05
-2.48767783911803e-05
-1.72041220368361e-05
-3.28412706266598e-05
-9.26296693201498e-06
-2.12531389557321e-05
-2.20102870444601e-05
-8.14472277543732e-06
-1.72432581445158e-05
-2.6597050049306e-05
-1.14810599832066e-05
-1.75642311142372e-05
-2.52172786046605e-05
-3.39367498335808e-05
-2.19883703105086e-05
-2.16527586695048e-05
-4.74829280066897e-06
-3.41168456912389e-05
-2.33805456306447e-05
-1.40560197975074e-05
5.69255196509451e-06
-2.17559149262814e-05
-4.44914063674749e-05
-1.17884481850016e-05
-3.77118742210565e-05
-2.5973086112526e-05
-1.62874768189844e-05
-1.59273557742983e-05
-1.08121009964758e-05
-1.32102456968623e-05
-4.39287653507855e-05
-2.68613019439929e-05
-1.81529403805313e-05
-4.10218625115729e-05
-4.42214026767473e-05
-5.45707864613278e-05
-1.09603311490267e-05
-1.45054862348786e-05
-1.02902787763638e-05
-3.56154809021095e-05
-2.63010431267027e-05
-1.19925008340904e-05
-3.16660598223263e-05
-2.6831992677461e-05
-3.64454500728507e-05
-1.20080485279618e-05
-1.10400514137741e-05
-5.91139281895928e-06
-4.22387914382095e-05
-3.55564714834693e-05
-1.4408925946206e-05
-2.27455256103155e-05
-4.61254960437522e-08
4.00268100219111e-06
-3.22636340060073e-05
-2.19943717662053e-05
-2.49402548754507e-05
-1.87914230491329e-05
-2.71592980548923e-05
-2.75073655449523e-05
-1.34613415276737e-05
-2.01437025148873e-05
-3.52098583974903e-05
-2.27989081043703e-05
-4.29727530342725e-05
-1.41157144843533e-05
-3.00262498859713e-06
1.22864146078789e-05
-7.73807256749174e-06
-7.56890277436064e-06
-1.32426894389704e-05
-4.36728633473272e-05
-6.53942708733909e-07
-2.98932717995242e-05
-1.77746777830696e-05
-1.73083016671364e-05
-1.94443288638168e-05
-4.12967551562154e-05
-6.90953508694834e-06
4.76676227127854e-06
-5.33869200789835e-06
-2.85975477167388e-05
-2.51142908830242e-05
-1.86879742876768e-05
-3.47447510262303e-05
-1.96141630629817e-05
-1.61498761273572e-05
-1.98961097767087e-05
-2.82614219333796e-05
-2.75509960801927e-05
6.51699517454797e-06
-3.41721935745354e-05
-3.94692200633974e-05
-1.42419644304278e-05
-3.34321008515811e-05
-4.89096123961343e-05
-2.04901641103802e-05
-3.5771416246066e-05
-1.98308038778372e-05
-2.74285745544284e-05
-2.88647932081532e-06
-7.52835932073107e-06
-1.85259806072864e-05
-3.39293027800323e-06
-1.49090901640206e-05
-3.91344066681006e-05
-2.88804893549098e-05
-6.32916106773832e-06
-1.98818997838096e-05
-2.20496313835522e-05
-4.22758998562487e-05
-5.05076789552868e-06
-2.9957772564035e-05
-1.8276189165973e-05
-2.38706418551328e-05
-1.88869267870387e-05
-3.08413225104279e-05
-2.53035254102893e-05
-1.49028930919718e-05
-1.97299459930296e-05
-3.63183684114399e-05
-1.31007806994715e-05
-2.14093285377371e-05
-1.14309899590734e-05
-1.18958647405772e-06
-1.26259749613219e-05
-1.02225966986786e-05
-2.62845728626407e-05
-3.26311945369914e-05
-1.89008311758028e-05
-2.82023017639321e-05
-1.65887767535426e-05
-2.49051396109337e-05
-2.7743085132832e-05
-2.27653438113626e-05
-2.03514075292809e-05
-1.45666674363078e-05
-2.18968795760978e-05
-1.2478665600554e-05
-1.18334601030826e-05
-1.20165598142202e-05
-9.1293799730365e-06
-2.1253037123397e-05
-2.54795513393232e-05
-2.222882563397e-05
-2.16258853088612e-06
-9.77941328581231e-06
-1.10887774257158e-05
-8.73303329788843e-06
-8.83432299411554e-06
-2.62652770196114e-05
-3.9684172803164e-05
-3.37800627901672e-05
-1.96103041430291e-05
-3.94370621883254e-05
-3.45086201546817e-05
-2.4085358831561e-05
-2.45069669761172e-05
-1.01732873981313e-05
-2.58292134699824e-05
-4.21773519060943e-05
-1.74009694370166e-05
-2.33837977063291e-05
-5.70551563661098e-06
-1.53153249018968e-05
-1.77020663487322e-05
2.19024797297031e-07
-1.99208387393394e-05
-3.33222075510508e-05
-1.21549592136148e-05
-6.51824339780468e-06
-8.82346281057684e-06
-1.07553923203887e-05
-3.04529073206504e-05
-2.63569180381275e-05
-1.93620619509979e-05
9.92811045799768e-07
-1.15128102021312e-05
-3.34699772978876e-05
-2.40177022315286e-05
-1.66755809761905e-05
-2.24453531667055e-05
-1.89568294420829e-05
-8.52716548849488e-06
-3.29872144026251e-05
-7.42006909604981e-06
-2.59530387082617e-05
-2.71708302640368e-05
-7.51854234650652e-06
-1.35818379350415e-05
-3.83063065822825e-05
-2.85125453939379e-05
-1.5027305653509e-05
-1.85836372985179e-05
-1.63046130542668e-05
-3.04567200198013e-05
-2.52817514616886e-05
-3.26408838604251e-05
-2.34446942391121e-05
-2.30777481875619e-05
-1.32789167548792e-05
-2.62890238169065e-05
-1.79559603274765e-05
-1.9825588071204e-05
-1.01246855302814e-05
-1.99510664710241e-05
-3.45617720133318e-05
2.18803784330776e-06
-1.22594045655866e-05
-2.72467742463884e-05
-1.76706417829087e-05
-2.30885069704918e-05
-1.60331182705648e-05
-8.85813065089576e-06
-1.20331726052642e-05
-2.51039123270405e-05
-2.55066093061005e-06
-9.22165724344231e-06
-2.21449725634029e-05
-3.20430686757794e-05
-3.23230303434554e-05
-3.78994778175557e-05
-1.02806462205799e-05
-2.58076486763257e-05
-9.526592279367e-06
-1.37312751521309e-05
-2.26789623416594e-05
-3.00110529060275e-06
-2.05780890565119e-05
-9.71426268953425e-06
-2.30666068722195e-05
-1.90721610084387e-05
-3.66875335189768e-05
-3.02599897335541e-05
-1.54808936538314e-06
-1.49510384167269e-05
-2.9626341406626e-05
-1.4732534732048e-05
-1.60206130077917e-05
-2.77102946508392e-05
-4.2452890098652e-05
-1.13229650381752e-05
-1.68979241111521e-05
-1.70131356435116e-05
-3.25346598005506e-05
1.15792435321081e-06
-2.63247195245677e-05
-3.73844275158338e-06
-1.64720681347968e-05
-3.52006231018601e-05
-2.39147238226718e-05
-7.74360066175411e-06
-1.16511380881645e-05
-1.95404830165722e-05
-1.52630460283781e-05
-4.24128980834178e-05
-1.39676797615636e-05
-4.06836134157159e-05
-1.32633483679257e-05
-2.5432559406084e-05
-2.17407536679944e-05
-7.91987679010603e-06
-2.72821689825419e-05
-3.12505167019704e-05
-1.08891322610558e-05
-1.27321495309779e-07
-1.91800368570765e-05
-1.75560631698078e-05
-2.67471520868315e-05
-3.33582047667268e-05
-3.17039636337576e-05
-4.53813684303503e-06
-1.55254030095606e-05
-1.70653955902203e-05
-2.78241811785978e-05
-9.84875423186893e-06
-2.48570767490153e-05
-1.78008681769296e-05
-2.56048864951911e-05
-3.6628709403072e-05
-2.73581607084363e-05
-1.18658467261723e-05
-1.23144973661293e-05
-3.45294423773801e-05
-2.11361089955311e-05
-3.42777684005093e-05
-2.67304858318643e-05
-1.25339526618355e-05
-8.29683314686039e-06
-2.98654843524826e-05
5.86664357925454e-06
-3.95133895329311e-05
-9.09093048010137e-06
-9.39888683922124e-06
-1.7621568019241e-05
-1.89354917754501e-05
-1.6620346345712e-05
-3.44351696028086e-05
-2.99558788364359e-05
-1.04056325030454e-05
-1.91136203683782e-05
-2.64079403511512e-05
-2.12568449059051e-05
-4.18399580764561e-05
-3.02300250793149e-05
-3.45562083813944e-05
-2.32693312420678e-05
-2.90605045246223e-06
-4.33139653007417e-06
-2.14949652114266e-05
-1.90616930019874e-05
-3.32111405152725e-05
-2.9100370945312e-05
-5.24350234366416e-06
-2.50464907454051e-05
-1.74882294517092e-05
-2.28754452416566e-05
-2.53882418859549e-05
-9.37345327863531e-06
-1.6618129107888e-05
-2.5337014886166e-05
-2.58929260519283e-05
-3.40747957234643e-05
-2.83804360745816e-05
-2.06517343942135e-05
-1.7929357617289e-05
-3.31306657810639e-05
-1.8653969408883e-05
-6.42891931986602e-06
-4.10221034685161e-05
-1.85133683375071e-05
-1.95747387771368e-05
-1.81763351889888e-05
-1.58507974124815e-05
-2.65015011542854e-05
-4.42129255764035e-05
-2.96269980742266e-05
-1.08170843100992e-05
-2.97027457358468e-05
-1.78295207420069e-05
-1.6527451844588e-05
3.52448388173958e-07
-1.88926183260451e-05
-4.04675791530787e-06
1.66244616783197e-06
-3.03853148227905e-05
-1.92528166796323e-05
-2.12429814730064e-05
-2.70144437236027e-05
-1.83287434170471e-05
4.61575968164466e-06
-2.79669134523739e-05
-1.61193652302165e-05
-1.45556413451496e-05
-1.77590179506706e-05
-3.25136352117019e-05
3.77015260841639e-06
-2.69103971838307e-05
-1.74151020234497e-05
-1.70335181973829e-05
-1.63055929647653e-05
-2.34107907613668e-05
-3.52667985340185e-05
-2.31341085142593e-05
-4.19975866504666e-05
-1.16493768162791e-05
-3.52779562397974e-05
-1.46355835159719e-05
-1.79222125653342e-05
-2.19096868946486e-05
-1.81282109572018e-05
-2.32449615862866e-05
-1.35794835671374e-05
-1.33273187777726e-05
-1.15413115463275e-05
-2.20073750774695e-05
-2.34305620777732e-05
-3.03522011253035e-05
-4.69502403947172e-06
-1.13640079469861e-05
-4.29713963228277e-05
-2.41059148580107e-05
-3.28367685499957e-05
-1.77700893821596e-05
-9.46653673295791e-06
-2.25213164454084e-05
-2.55466834896152e-05
-2.29494440057724e-05
-1.4191946585645e-05
1.91909269100992e-06
-8.92725621629515e-06
-3.28130928836903e-05
-2.02909638502722e-05
-2.31368353984963e-05
-2.1830867454689e-05
-8.38900094362541e-06
-3.03358210591611e-05
1.3403408246529e-05
-2.61381344398067e-05
-2.05245992598633e-05
-3.09073695710614e-05
-1.86053884096851e-05
1.23587351501481e-06
-1.94931433078545e-05
1.92763906705088e-06
-2.6609506742506e-05
-1.9424552560812e-05
-1.57327146239738e-05
-2.2454061863616e-05
-2.82669351167958e-05
-2.91988813591151e-05
-3.04819023003666e-05
-4.15731916525311e-05
-2.9506903496982e-05
-6.57919629811892e-06
-2.76833422684488e-05
-1.83670610184444e-05
-1.3371771079183e-05
-8.78707071389274e-06
-2.93149514256557e-06
-1.7452147651951e-05
-1.81695114075e-05
-7.99207894302085e-06
-8.17739525338582e-06
4.7077234730605e-06
-1.26062975351975e-05
-2.69957782108937e-05
-1.40426416346489e-05
-3.64714203859592e-05
-2.30109070896974e-05
-3.0623089112559e-05
3.35562154518906e-06
-1.16866622059292e-05
-1.90253348879766e-05
-3.88439085268289e-05
-3.86135517776095e-05
-2.3373029318156e-05
-8.54718382231772e-07
-3.22985981260484e-05
-8.42383980083735e-06
1.25413704253809e-06
-3.61411904901193e-06
-1.8827388134267e-05
-2.10363769443878e-05
-3.93830636781626e-05
-6.77313714063399e-06
-5.44102272287542e-05
-2.29318601369152e-05
-7.8775373286538e-06
-3.08094512721755e-05
-3.83154669311966e-05
-1.3451196926396e-05
-6.58910194173686e-06
-1.63234926499347e-05
-5.02778206399013e-06
-1.69526001328776e-05
-3.18151325072416e-05
-1.40602019916166e-05
-2.43382797754279e-05
-1.12700068443254e-05
-9.84870392173061e-06
-3.0079251109466e-05
-1.24318908751001e-05
-2.08353280686221e-05
-3.09993824733927e-05
-9.567133704436e-06
-4.23880746892102e-06
-4.46318583195921e-06
-1.54221752996667e-05
-2.51188852482731e-05
-9.03794598444754e-06
-8.14976946150236e-06
-2.98584870665718e-05
-2.02364690721798e-05
-2.99242908292678e-05
-3.17644825458639e-05
-1.55429911435081e-05
-7.27616409288605e-06
-3.35593742990816e-05
-7.003835883969e-06
-3.84460807648891e-05
-2.25784346211596e-05
-1.82450138798041e-05
-3.97633832241394e-05
-2.63759887783122e-05
-3.45489550250118e-05
-2.16516879301725e-05
-4.74296161482735e-05
-3.10212238309961e-05
-1.12523311322295e-05
-7.22620474361292e-06
-1.50381480134504e-05
-1.51126168809044e-05
-1.8954350524381e-05
-1.68422950352438e-05
-4.8501803720977e-06
-2.65439390989215e-05
-3.27089937245124e-05
-3.15780644026931e-05
-1.118432759974e-05
-2.42378829692449e-05
-2.11659606814696e-05
-1.12409542740444e-05
-3.55013247516766e-06
-1.15590418827439e-05
-2.87319393838937e-05
-1.60712914814373e-05
-2.48719538500792e-05
-1.81414285639309e-05
-2.92879057523673e-05
-1.59182285746937e-05
-2.74576055439357e-05
-3.63318805721385e-05
-2.77125219105549e-05
-1.85696871623924e-05
-3.3342955496562e-05
-2.06843752446771e-05
-1.77261589053073e-05
-1.21643587037115e-05
-2.02393216550714e-05
-2.94216711562765e-05
-1.91053029644816e-05
-3.44303317671715e-05
-1.39879191166607e-05
-2.61603587724684e-05
-4.89370600730541e-05
-4.55232065787243e-05
-3.17293107388166e-05
-1.30833574833511e-05
-2.52321883080981e-05
-4.51845400825244e-05
-2.50763507108486e-05
-1.9015330155469e-05
-5.60636359667843e-06
-2.22345229772846e-05
-1.45669281419871e-05
-2.52856649106545e-05
-3.2033728794991e-05
-2.81839861735297e-05
-1.13941975043075e-05
-5.02640043277153e-05
-2.62289181096357e-06
-1.34956478478313e-05
-2.329900389242e-05
-1.45614543388245e-05
8.59498422163988e-08
-1.58861073725047e-05
-3.77685253916026e-05
-1.38059584336132e-05
-4.6706946585486e-06
-1.81993655069976e-05
-1.32917111337148e-05
-2.48912132054453e-05
-1.91779445482154e-05
-1.71243036480271e-05
-9.75624122158547e-06
-2.16489285912952e-05
-2.12647298789031e-05
-2.26375554886605e-05
-1.28599784615233e-05
-1.64416571346932e-05
-2.84821021159302e-05
-2.52590533217512e-05
-5.46657468652726e-05
-1.16873530614166e-05
-1.97923837421256e-05
-2.31382141102078e-05
-3.41600967629826e-05
-4.69243639926771e-05
-1.12349786229701e-05
-2.17014393559973e-05
-2.11673574315404e-05
-5.38350171395773e-06
-2.19322715501535e-05
-2.64932019318297e-05
2.36056343444036e-06
-3.97647880432017e-05
-9.13520932386612e-06
-1.16782358489661e-05
-1.26358347729739e-05
-1.31746180094055e-05
-1.08516758879241e-05
-1.01747957917812e-05
-3.21014469574911e-07
-1.88859923535413e-05
-1.36159115923624e-06
-1.5865624656451e-05
-2.46564617534964e-05
-2.65692717953588e-05
-1.50967459484479e-05
-1.40117631465887e-05
-3.96686023739596e-05
6.3229367149361e-07
-3.58856415306824e-05
-3.08891542210615e-05
-1.77316279551718e-05
-3.79080240565288e-05
-2.89957883784679e-05
-1.63933675695573e-05
-1.0882794499049e-05
-1.39033830694051e-05
-1.4418099595229e-05
-2.7694986956808e-05
-9.58166269320797e-06
-1.3426540893465e-05
-1.66982552026924e-05
-2.97946308451798e-05
2.52038779963737e-06
-1.98317254241876e-05
9.94422444290292e-06
-1.10692637200132e-05
-1.88033624745923e-05
-3.50731279589158e-05
-3.48398037577426e-05
-2.32631109879064e-05
-3.02412059969882e-05
-2.39374665150692e-05
-3.5387531809793e-05
-2.1838460335391e-05
-1.56961801544926e-05
-8.82742258681191e-06
-2.04076529797487e-05
-2.03210476494133e-05
-1.80510336761813e-05
-2.37809158845647e-05
-3.74481326932416e-05
-5.57779352811787e-06
-2.88157061205792e-05
-8.15687060292948e-06
-2.61732068773026e-05
-3.00662081545904e-05
-1.34406999355084e-05
-3.37357842003103e-05
-2.50232428823977e-05
-2.05585026910297e-05
-4.08750813188246e-05
-2.82984843013535e-05
-4.75085950611883e-05
-2.64894824721043e-05
-3.1966415310108e-05
-1.38690844414889e-05
-1.42833564886358e-05
-9.03563527503043e-06
-9.50357929513165e-06
-3.28089994060708e-05
-1.81588201361687e-05
-3.77019668224262e-05
-3.3865731068256e-05
-1.00864002526171e-06
-1.66780395857178e-05
-9.27375980887037e-06
-2.16762247778119e-05
-2.8829937439384e-05
-1.28449463457762e-05
-8.31892806828552e-07
-1.71041753382535e-05
-3.90750271459436e-05
1.25999218054435e-06
-1.18672606699509e-05
-4.08353362472758e-05
-5.44102328684035e-06
-1.44716873144945e-05
-3.05128097146433e-05
3.05156945897239e-06
-2.52999108770921e-05
-3.01102857313268e-05
-2.18631439444806e-05
-3.69031515861239e-05
-1.02177784037273e-05
-7.226016126183e-06
-3.34049328472706e-05
-2.94058253108954e-05
-2.21890490984081e-05
-2.89887598777341e-05
-3.81560038744674e-05
1.68072466311338e-06
-6.41394199650522e-06
-3.3883538866146e-05
-3.48372002581718e-05
-2.82535699772457e-05
-2.34967161188476e-05
-1.23121193398887e-05
-1.93237186946427e-05
-2.67102887215484e-05
-2.17511843044587e-05
-2.99731430521346e-05
-1.9400105089305e-05
2.00295220519786e-06
-2.87362433969792e-05
-2.44077978139921e-05
-2.96606998282103e-05
-2.61138529654347e-06
-3.63877317792638e-05
-4.01552277995709e-05
-2.81774024817406e-05
-8.88398401913384e-08
-2.64583621033842e-05
-1.66470528259585e-05
-1.44278626291524e-05
-1.7099858354186e-05
-2.97614345029682e-05
-3.52947098192479e-05
-3.10725960384972e-06
-8.39253905559695e-06
-3.15993299651243e-05
-4.111536889869e-05
1.79111509641256e-06
-2.36848442053287e-05
-9.47878073048876e-06
-2.21210153871115e-05
-6.66871610503002e-06
-3.11122189647848e-05
-2.04407171061819e-05
-1.54721463403923e-05
-3.06838592978707e-05
-1.97628635039541e-05
-3.92847747182931e-05
-1.61264250662091e-06
-2.4146661018415e-05
-2.75058811327288e-05
-1.75863729968708e-05
-2.7219042953264e-05
-1.89258356089262e-05
-9.22540699529013e-07
-3.27986174913666e-05
-4.2683788515205e-05
-1.54353794049052e-05
-2.20203409659577e-05
-2.27319017394186e-05
-1.24791974238046e-05
-1.22258436547529e-05
-1.79302072396838e-05
-1.91745004259124e-05
-2.34084591372944e-05
-4.47968407691559e-06
-7.4941262210327e-06
1.66344313764449e-05
6.92058473023736e-06
-2.28647448243484e-05
-1.6995511414206e-05
-1.0031999836356e-05
1.86823439659957e-06
-1.98943022453319e-05
-2.44298734724057e-05
-2.54715497057757e-05
-5.02931440335229e-06
-7.66601153981315e-06
-3.82190251730355e-05
-1.06839075340929e-05
-2.37037014929743e-05
-1.77783459089468e-05
-3.15966645714024e-05
-2.70433384212138e-06
-1.21276040235068e-05
-2.95554880378081e-05
9.3732466662605e-06
-3.04088858222889e-05
-3.86334612237135e-05
-9.04454076377995e-06
-2.31583360465675e-05
-1.95433578088384e-05
-2.98022069738054e-05
1.25135903065487e-06
-1.70079154892373e-05
-3.27539929892567e-05
-3.02625036618175e-05
-2.64320901458499e-05
-1.03716322169428e-05
-1.82741487018897e-05
-8.14843407195564e-06
1.42243639943294e-06
-3.44956803200627e-05
-1.64070604111992e-05
-1.70345598320666e-05
-4.02912687295721e-05
-1.28451011292187e-05
-1.89938086992257e-05
-5.23925084134398e-06
-1.46242828696846e-05
-1.65986367052299e-05
-3.92965787394667e-05
-2.74214475388113e-05
-1.98217854688295e-05
-3.74648064285321e-05
-2.10094829221593e-05
-2.06235829729359e-06
-1.38119091143831e-05
-2.61966197945913e-05
-5.98105534207467e-06
-2.57218069196704e-05
-1.65286686107681e-05
-3.00294352315004e-05
-1.40527355843918e-05
-1.93451881350389e-05
-1.61854772395704e-05
7.77959458297141e-06
-1.86040358429184e-05
-3.13943916741826e-05
-2.01880509196268e-05
-5.60166635420843e-07
-2.20838608864111e-05
-1.97595365762756e-05
-2.43534018651407e-05
-1.6385692373265e-05
-3.37021460170152e-05
-1.42184742012901e-06
-2.69531537231732e-05
-1.83239962801219e-05
-1.61578014286156e-05
-1.19085721218762e-05
2.8287831889503e-07
-6.96823265597168e-06
-1.04026960625275e-05
-2.45406632308017e-05
-1.74308278641887e-05
-3.25436616389757e-05
-1.98100200974653e-05
-1.10105018974979e-05
-1.29239932853678e-06
-2.58225438157013e-05
-2.85562333277676e-05
-3.78866544190569e-05
-4.38547092937273e-06
-2.55785002149673e-05
-1.71115690366941e-05
-2.61640964193344e-05
-1.74120721396264e-05
-1.78841332455041e-05
-2.33121851526467e-05
-3.81396279644607e-05
-2.98504767275105e-05
-3.70140388280337e-05
-2.11477842849782e-06
-1.9227828106124e-05
-1.32799015174685e-05
-1.36542576184746e-05
-2.72248929248367e-05
-8.88849635791427e-06
-2.74825980320768e-05
-2.37816276951902e-05
-2.75482933902819e-05
-9.82866120051147e-06
1.33648046839099e-05
-3.76864806711628e-05
-1.63483173147148e-05
-1.39736577329677e-05
-2.25472449609054e-05
-1.70093151190861e-05
-2.49620898077766e-05
-1.76313235448444e-05
-2.61191473463324e-05
-1.82594130018443e-05
-1.7460909269223e-05
-2.32747811261427e-05
-2.70153597451947e-05
-2.25288372544322e-05
-1.25651236273598e-05
7.2397472277683e-07
-1.76002016299524e-05
4.19505442927272e-07
-2.88744212413093e-05
-1.54204768572371e-05
-2.1749956086864e-05
-6.16874488719467e-06
1.43808977051918e-06
-1.41480534988756e-05
-2.37462187761466e-05
-2.44238112419533e-05
3.19468906629668e-06
-2.44109291469666e-05
-3.01119985621012e-05
-1.89629882805906e-05
-3.6395121411558e-05
-2.18062225706154e-05
-1.29469635748166e-05
-1.54081990149906e-05
-2.29692933949419e-05
-1.09768807108687e-05
-2.99035832129117e-05
-2.90990539831802e-05
5.29355739654715e-06
-5.41580131913162e-06
-1.8764227554593e-05
-2.72970289413298e-05
-1.97837661722166e-05
-4.16733627918957e-05
-3.14868431801126e-05
-3.47420531595135e-05
-1.02756077227201e-05
-2.82582181164626e-05
-1.09131424844963e-05
-5.93214935643265e-06
-2.23455357119515e-05
-1.57270451921951e-05
-2.8888315856766e-05
-2.33683387270033e-05
-6.90800244329436e-06
-2.91176690446543e-05
-1.29181475623689e-05
-1.49786516802577e-05
-1.70102192008561e-05
-8.03488872262334e-06
-1.77011246224199e-05
-1.46564027091006e-05
-3.92762647669874e-05
-1.85515397785827e-05
-3.95013916564591e-06
-3.60391009208982e-05
-1.23578482783718e-05
-2.44131365830028e-05
-4.66701063475288e-06
-2.91168923015885e-05
-3.23172329586541e-06
-6.79008024281553e-06
-1.51956970943934e-05
-1.09996058030124e-05
-9.58507970048851e-06
-5.15645997091914e-05
-2.39074572214946e-05
-3.79160798561268e-05
-1.17686258682956e-05
-2.22811548484759e-05
-6.25918896318045e-06
-2.40534960528253e-05
-1.18923197536777e-05
-3.37163826473599e-05
-2.27262560050942e-05
-1.84214156133663e-05
-2.86253638050519e-05
-3.64599735131183e-05
-1.11043035424905e-05
-9.36045378179166e-06
-2.0450062602271e-05
-2.24421051276266e-05
7.36597403559222e-06
-1.51920196076151e-05
-2.12795818380849e-05
-3.62331390827965e-05
-4.04896848321176e-05
-8.08462009195047e-06
-1.68914581861045e-05
-4.11314888540283e-05
-3.49803060685482e-05
-1.20282416626341e-05
-7.04876379333904e-06
-1.91145841085442e-05
-2.35407364023197e-05
-2.14445510231263e-05
-1.98538513433267e-05
-8.83951989612459e-06
-2.74006828739603e-05
-1.60184937380854e-05
-9.26392234416364e-06
-5.22127865128546e-05
-3.86934404340763e-05
-1.62481561202577e-05
-2.08581129878203e-05
-6.08692178242895e-06
-2.8207430818971e-05
-3.79089946558953e-05
-2.69204549576722e-05
-4.5381586955592e-05
-3.25020146609275e-05
-2.61401739782342e-05
-1.05850975879082e-05
-2.21730604987431e-05
-3.37468454882015e-05
-4.10663416684519e-05
-3.27537810890403e-05
-1.7666228598989e-05
-3.02504384339404e-05
-3.03105546234111e-05
-2.89942181640838e-05
-3.22510037375538e-05
-4.27730246415307e-05
-3.15742855173565e-05
-3.66820026254926e-05
-2.14706497668418e-05
-2.4438018812707e-05
-1.00630017943303e-05
-1.89715885073116e-05
-1.58288370555385e-05
-4.35176720329046e-05
-2.45054029845e-05
-5.90784264885892e-06
3.37120229548297e-06
-1.24035488407177e-05
-2.640346408657e-05
-3.9250695149009e-05
-1.23104660572766e-06
-2.91556575757522e-05
-1.7834910654769e-05
-2.22252498206307e-05
-3.58126847645728e-05
-1.20218181997527e-05
-2.27399705297258e-05
-1.76421859021758e-05
-2.56008002635974e-05
-1.94791310268541e-05
8.4411203778693e-06
-2.73264609571231e-05
-5.10446300113817e-06
-3.1265803470974e-06
-2.59310697042056e-05
-4.12916538845483e-05
-2.77971580792288e-05
-5.60837432231361e-06
-2.16163863691143e-05
-9.29982844031121e-06
-9.70099650950456e-06
-3.0584986740052e-05
-3.29556167629318e-05
-4.09836794872293e-05
-1.55726520405948e-05
-2.53409786892278e-05
-7.22276369521005e-06
-2.39660240767776e-05
-1.02680327897992e-05
-3.50179086038294e-05
-6.50400845706207e-06
-5.58496268856079e-06
-1.39483570468879e-06
-1.39404128120235e-05
-1.73556280088491e-05
-2.04213727408173e-05
-2.49654953864462e-05
-2.0912053312253e-05
1.0337308987386e-05
-2.97790616140387e-05
-1.09295852110719e-05
-8.50004083806208e-06
-2.787870825166e-05
-3.72389211381559e-05
-1.70459744722649e-05
-3.37673190880873e-05
-1.18021059723199e-05
-4.11905393500277e-05
-2.27300872183448e-05
-2.31468231994792e-05
-1.84912936392349e-05
-2.14014959336512e-05
-2.87814054138508e-05
-2.752592422736e-05
-2.31930655968549e-05
-1.68661094648122e-05
-1.77024490267877e-05
-2.57948654546579e-05
-2.6490381649512e-05
-3.29719927877923e-05
-2.58778030057603e-05
-1.28160570994904e-05
-1.97725271885949e-05
-1.44600924984065e-05
-7.95027941249315e-07
-2.8026079691391e-05
-1.89343232870322e-05
-1.67147270156827e-05
-1.63592003593027e-05
8.44413005163648e-06
-1.98370280176986e-05
-1.61823445240431e-05
-1.50555669007406e-05
-2.10999581680671e-05
-1.60798021731491e-05
-3.37674455657714e-06
-1.47954803807546e-05
-9.37100052349148e-06
-2.21846128410743e-05
8.24202269983429e-06
-5.45338864335959e-05
-8.00221032758294e-06
-2.95453941323596e-05
-2.16708668359702e-05
-1.01020626569393e-05
-3.62028983508598e-05
-2.45453399266609e-05
-3.17526772423252e-05
-2.55262243944024e-05
-9.65874667440721e-06
-2.78630147687956e-05
-2.67841322565511e-05
-1.80813765755514e-05
-2.45097218349768e-05
-9.66410382084279e-06
-1.31967922385177e-05
-1.94260545943276e-05
-1.58760553600963e-05
-1.00453718173937e-05
-2.2971082324787e-05
-2.60025038699392e-05
-2.65755444198877e-05
-3.26171600888618e-05
-1.71732167361613e-05
-1.18807169984846e-05
-1.39350199035163e-05
-4.16471992586069e-05
-1.77547794401536e-05
-7.78744460804341e-06
-2.36464565019872e-05
-2.09695201573063e-05
-2.84965831289525e-05
-3.9800043784845e-05
-2.44275878294881e-05
-1.43085378574191e-05
-8.85268010219552e-06
-1.94065289830469e-05
-3.80767635751296e-05
-1.73594785013685e-05
-3.27075942090766e-05
-5.27834962083157e-06
-2.93041242984031e-05
-2.29844789742781e-05
-3.36193269417621e-05
-1.04072731165286e-05
-2.15065179637724e-05
-4.94152719301053e-05
-2.19400940202468e-05
-6.50631796497419e-06
-3.43952190206909e-05
-3.64044385089336e-05
-7.6392532918129e-06
1.53952894037259e-05
-2.83806557467079e-05
-5.43048562263409e-06
-1.7432185314739e-05
-1.37272142383804e-05
-2.77560311343722e-05
-2.77660152064521e-05
-2.86222893809629e-05
-1.92650440554053e-05
-4.2219912888322e-05
-1.15327062701721e-06
-4.61502787234257e-06
-3.59519386591499e-05
-3.48584745123476e-05
-2.46293932029741e-05
-3.1329921286692e-05
-1.04812171681523e-05
-1.81366262407165e-05
-1.37881822420322e-05
-1.68645567555753e-05
-6.49159343837577e-06
-1.89879808316263e-06
-1.53416240436014e-05
-1.9865587255852e-05
-2.89457747696721e-05
-8.16203795224793e-06
-2.374703592561e-05
-4.07421103396757e-05
-3.18308931272895e-05
-1.93926789459832e-05
-2.43463231812802e-05
-2.65594242111559e-05
-3.57525680521015e-05
-3.93191324438162e-05
-2.57923418919983e-05
-8.53027421138032e-06
-1.56895201900909e-05
-4.5209890782099e-06
-2.3018225998499e-05
-1.36286699569293e-05
-3.09051607586346e-05
-1.32458128809517e-05
-3.42938191408793e-05
-4.18557490892317e-05
-1.07060813117088e-05
-2.32091078725109e-05
-1.33550096189496e-05
-8.25162096222954e-07
-3.32138925505762e-05
-1.19449374478037e-05
-1.80132584988199e-05
-4.63108813694055e-05
-1.00666517282503e-05
-1.94191977049641e-05
-2.15837921145197e-05
-2.34165362057456e-05
-1.35876782517614e-05
-2.31042151916631e-05
-3.40063407076158e-05
-1.78537795546961e-05
-1.92520857989852e-06
-2.0716823234425e-05
-1.24519195016784e-05
-3.26046848819225e-05
-4.50535890526576e-05
-4.19375643306648e-06
-2.10302177510034e-05
-2.34340243727189e-05
-4.86295733791881e-05
-1.23288512118707e-05
-7.87753711764808e-06
-3.36001345715153e-05
-1.3700702922851e-05
-1.61999006183961e-05
-1.97777264418328e-05
-3.83514489607244e-05
-2.25361030730209e-05
-1.82245097334963e-05
-3.08204537508601e-05
-3.33642343959563e-05
-1.65946651986347e-05
-3.35070829625268e-05
-1.46257114719328e-05
-1.67059045783502e-05
-3.00306075702894e-05
-2.92006127389467e-05
-4.03612743256523e-05
-1.87802541137471e-05
-1.59522129033913e-05
-1.01726277352926e-05
-2.08916250534369e-05
-2.28716088402719e-05
-4.94821410465508e-06
1.12672742577616e-06
-3.08166206953593e-05
-2.50197285332762e-05
-2.29854858434072e-05
-2.4330359306063e-05
-1.63699595670606e-05
-5.45297591915858e-06
-9.9196839358915e-06
-9.99454341126557e-06
-7.59804830415782e-06
-7.58433296054708e-06
-1.65510585257276e-05
-2.39931519564836e-05
-1.0752435897253e-05
-3.10782390820621e-05
-4.73541192539159e-05
-2.09484892148616e-05
-2.17626212803995e-05
-1.16635198755561e-05
-1.34933080409629e-05
-1.19040268959761e-05
-3.42679819859129e-05
-5.78522418915115e-06
-4.42626788220335e-06
-2.66469856620164e-05
1.42209780460504e-06
-5.84562075392719e-07
-1.999633195128e-05
-1.05373715902047e-05
-6.04726792930713e-06
-2.19023078371503e-05
-1.29369662558375e-05
-1.87750221229172e-05
-1.13272094229276e-05
-3.38602469777194e-05
-3.08335158624798e-05
-1.4371390789073e-05
-2.31267734674584e-05
-1.30243075125448e-05
-1.64855112321292e-05
-1.80639579992412e-05
-1.42709252298473e-05
-1.90458977209134e-05
-1.83144777646919e-05
-1.58332639855214e-05
-4.23222242572244e-06
-2.14104955782606e-05
-5.50265295844139e-06
-1.17529540053099e-05
-2.09707791960336e-05
-2.67894685844174e-05
-1.50916954259189e-05
-4.12529962777095e-05
-1.43982798775734e-06
-2.02271960894959e-05
1.19959057400131e-06
-3.13845546375094e-05
1.28925872895708e-06
-1.86556181177454e-05
-2.32792509346615e-05
-2.35479883906001e-05
3.22645325473864e-06
-1.37506237712025e-05
-4.10130557811868e-05
-3.61858525387918e-05
-1.33354322594929e-05
-2.18942215658485e-05
-8.77714885485353e-06
-1.55756881043344e-05
-3.00175866912008e-05
-1.98944544499644e-05
-7.62425631708361e-07
-5.03245437667917e-06
-4.75862456922799e-05
-1.40086866668301e-05
-1.19000065645764e-05
-2.25540240906772e-05
-2.29414720065401e-05
-1.56162064556823e-05
-1.21431282651131e-05
-2.32095906267582e-05
-3.53914762066485e-05
-3.34549774859978e-05
-6.10227610067734e-06
-3.85165400981559e-05
-2.42338730963658e-05
-1.71590986252525e-05
-2.02747076165427e-05
-4.44829291224172e-05
-1.80538488596365e-05
-3.34975356128606e-05
-2.75073103003936e-05
-6.76284883840459e-06
-3.93743979819925e-06
-1.15380294686859e-05
-1.92298924362552e-05
-1.23982208516988e-05
-1.13778577315104e-05
-2.13384179310526e-05
-2.13441078890937e-05
-2.32099967080613e-05
-4.13128096730849e-05
-4.36059244677e-05
-2.71304281806058e-05
-1.79171916867161e-06
-1.81526498428245e-05
-2.16350417302678e-05
-2.30846052051548e-05
3.99208765955076e-06
-2.18127113237476e-05
-3.36147644022739e-05
-3.3077461706343e-05
1.20556309751004e-05
-2.10640355288605e-05
-2.07924428307879e-05
-2.54028016558458e-05
-2.71527149456045e-05
-2.54838750374451e-05
-1.1420933091329e-05
-4.52855355096803e-06
-1.01363857392844e-05
-2.89090592150676e-05
-2.32801227779541e-05
-2.16291900482308e-05
-2.99843333177625e-05
-2.30049997860756e-05
-1.4760877493764e-05
-4.41147502307032e-06
-1.92089531005501e-05
-1.49453790497433e-05
-1.72217899070759e-05
-2.11370548175893e-05
-1.93181700509746e-05
-2.5437920939229e-05
-6.4661327578773e-06
-9.76993572441624e-06
-2.5239321431838e-05
-2.29710613263031e-06
-4.04158865447826e-05
-3.02815308774465e-06
-1.74588665351105e-05
-2.28275193169921e-05
-2.96028604454451e-05
-1.72805390855335e-05
-2.9462172248804e-05
-2.04960763912923e-05
-3.24062480652022e-05
-3.47249719206454e-05
-1.55212169065071e-05
-2.0517382355853e-05
-3.76982121688806e-05
-2.9078159666535e-05
-2.2240040428736e-05
-3.15138975426125e-05
-2.98594885340797e-05
-1.8691567864456e-05
-2.63582026773037e-05
-5.3530758313657e-06
-1.8840488287113e-05
-3.35566256891796e-05
-4.31507247037522e-05
-2.69842909585224e-05
-7.67733651397859e-06
-1.43507780610631e-05
-4.63744670589644e-05
-3.47231574594229e-05
-1.71087242978013e-05
-5.69249294569863e-06
-2.24070920069695e-05
-2.47064523676631e-05
-2.03771070972304e-05
-2.41410201451189e-05
-1.0966741482442e-05
-3.16107006695249e-05
-1.88616980860466e-05
-2.43381577618312e-05
3.27391473984886e-06
-1.21112036052432e-05
-7.4947467388692e-06
-4.31811578150957e-05
-1.57230302809579e-05
-3.59158884696803e-05
-3.28832770104312e-05
-1.0400088881089e-05
-1.43497509604821e-05
-9.30219763145436e-06
-2.15556483096266e-05
-9.76441924780529e-06
-8.63109934242136e-06
-1.49815928277698e-05
-1.43528863833464e-05
-1.95051867059653e-05
-2.47966813482566e-05
-2.25008830564748e-05
-2.45468543675197e-05
-2.55642165195388e-05
-3.34328781850785e-05
-2.73617165186387e-05
-3.08044365065712e-05
-1.75389866878008e-05
-9.62924700900764e-06
-3.54597669595231e-05
-2.77938954530939e-05
-1.26882750348243e-05
-1.66987386290218e-05
-2.31586847586202e-05
5.75611886182735e-06
-1.10605259440937e-05
-2.10207445144449e-06
-2.4387874064376e-05
-1.84711402713295e-05
-1.22348818795032e-05
-1.51755050980031e-05
-3.79895735447241e-05
-2.24073171873575e-05
-3.60077757077973e-05
-2.46520047485113e-05
-3.38378272671648e-05
-1.52841970469489e-05
-2.41564286493496e-05
-6.8462503445905e-06
-2.02566033049732e-05
-3.75208898436605e-05
-1.23425069073756e-05
-7.99564788793022e-06
-2.53007187283881e-05
-1.16601193041578e-05
-4.22708117288391e-05
-2.28745446053609e-05
-2.60622577510008e-05
-1.97282214688816e-05
-1.81456066541047e-05
-5.85869053234107e-06
-3.41398400149478e-05
-4.46580492409794e-06
-1.78453600752124e-05
-1.29931358651673e-05
-2.36735400902615e-05
-2.32960866273803e-05
-4.78827535908298e-05
-1.63543446621509e-05
-3.81555895483449e-05
-2.97701530041393e-05
-1.65855249901961e-05
-5.89488948728268e-06
-2.46013398506459e-05
-1.24742018227274e-05
-1.66106680309592e-05
-1.59155233613477e-05
-1.60941054381865e-05
-3.11895683828761e-05
-4.04882182352812e-05
-2.03108286035461e-05
1.42423076295834e-06
-4.67306786046674e-05
-8.73532701636465e-06
1.56442464010518e-06
-2.5927684428668e-05
-1.49768272835438e-05
-3.26633424875661e-05
-1.0351616213626e-05
-1.20432337802063e-05
-5.09065354199428e-06
-2.41205374931354e-05
-1.69731027570467e-05
-2.03797835815393e-05
-3.73906109695048e-05
-9.36021973982761e-06
1.54324222680436e-06
-1.33993589374937e-05
-4.16235038518549e-07
-3.61206006962678e-05
-2.99004976090729e-05
-1.56827657669469e-05
-3.50476144910392e-05
-1.30709883986624e-05
9.84650336936314e-07
-2.87896467789628e-05
-1.72012030736583e-05
-2.26012199637494e-05
-2.96606048805628e-05
-3.21626944433425e-05
-3.60269203372764e-05
-1.82849550029241e-05
-3.10285075161538e-05
-8.46860744300475e-06
-2.65915513833299e-05
-1.14313454008629e-05
-1.56308586928372e-05
-1.94404064342493e-05
-2.48393579913338e-05
-2.4940070002623e-05
-9.83919938519353e-06
-3.98543806211212e-05
-2.04237675270249e-05
-1.36948919872209e-05
-1.10945600174734e-05
-1.30604841755721e-05
-1.73532150519723e-05
-4.07732173161269e-05
-2.09235138306378e-05
-3.3791188029336e-05
-2.32871649011187e-05
-1.42057155122576e-05
-2.54349493581489e-05
-3.1948065811081e-05
-2.94844421648406e-05
-1.54704368201243e-05
-4.18743020636733e-05
-1.63245724617118e-05
-1.83513950053105e-05
-2.78823291403278e-05
-1.46153615706697e-05
-1.86524606199058e-05
-7.033987085399e-06
-1.70580609001233e-05
-2.47374818172193e-05
-2.39531557156995e-05
-3.47424152025426e-05
-2.03469334004232e-05
-1.96723407110821e-05
-2.59988232152884e-05
-1.64777575508668e-05
-1.75939810313811e-05
-1.43094692605365e-05
-2.82945100287348e-06
-7.19300731407335e-06
-1.24525121137267e-06
-1.25218685309924e-05
-1.56493920490033e-05
-2.97433112900993e-05
-3.09362667571349e-05
-1.14723691410851e-05
-3.3312990902195e-05
-2.53921946040501e-05
-2.62635583912076e-05
-2.69611726746467e-05
-2.33351782977329e-05
-1.57628378645587e-05
-3.66095103197918e-06
-1.04770301577119e-06
-2.65575310258377e-05
1.7757578641594e-06
-3.43099246117731e-05
-2.1132266242905e-05
-1.68575225250306e-05
-1.99990613249069e-05
-1.82631393930346e-05
-2.5663649670297e-05
-3.04485832680852e-05
-9.76748154424818e-06
-3.38284306546881e-05
-2.13502134141448e-05
-4.6536022426979e-06
-2.95031020970111e-05
-2.02744171465255e-05
-2.26594618418642e-05
-1.5429581506584e-05
-2.34399321799589e-05
-2.23946349937697e-05
-3.31311796304128e-05
-7.4737911684971e-06
-1.36614199696992e-05
-1.50829200376179e-05
-1.13775628578327e-05
1.81766891507857e-06
-2.19924591588253e-05
-3.68468022805592e-05
-1.28207592515004e-05
8.5032282802919e-06
-3.26372489838248e-05
-1.42990100913738e-05
-1.44490924293252e-05
-7.91871996265507e-06
-1.81726534246328e-05
-6.75083802037576e-06
-1.54853686361663e-05
-3.02327896401955e-05
-2.72351194533824e-05
-3.24557282680485e-05
-2.04772299170922e-05
-1.69179058913356e-05
-4.24678266384479e-05
-4.9114120917076e-05
-2.69297594839017e-05
-2.72545132289272e-05
-3.23129510489157e-05
-9.89580957130113e-06
-2.09756023498356e-05
7.39846864815952e-07
-2.14939881477035e-05
-2.71845068316488e-05
-2.30685684737872e-05
-7.466811430297e-06
-2.78604956281774e-05
-2.31547866592001e-05
-3.02278631894857e-05
-1.93172878399083e-05
-9.82381154875805e-06
-1.3878348948971e-05
-3.8260499784383e-06
-2.78878244869814e-05
-2.26260577827661e-05
-2.51590593002613e-05
-1.61623387387632e-05
-1.3543360644129e-05
-3.92805302738532e-05
-4.87311490522381e-06
-2.90613407229965e-05
-2.0848966565627e-05
-2.1597184131019e-06
-2.96718758266866e-05
-2.29634969842443e-05
-1.29006096578127e-05
-4.26805297505461e-05
-3.68293386531146e-05
-3.73388895060661e-05
-4.51369958304931e-05
-2.68435685741725e-05
-2.30830039270461e-06
-4.4670391393947e-05
-3.22879496259752e-05
-1.36912559768846e-05
-7.69929812866422e-06
-3.58172414859182e-05
-3.39850584988383e-05
-1.57070291227684e-05
9.75936806768624e-06
-2.16152009626522e-05
-6.0907970149274e-06
-3.82248556901378e-05
-4.31306790386132e-05
-1.8570216074083e-05
-2.67962502418182e-05
1.57656223521261e-06
-2.61238188655368e-05
-6.80559675542027e-06
-1.14252538723726e-05
-2.57503333871459e-05
-1.74823541828346e-05
-3.76463639674099e-06
-2.52806887419677e-05
-2.90590650200383e-05
-2.17716755930685e-05
-2.1010032198422e-05
-2.56005621468989e-05
-7.25515368443081e-06
3.60278666696254e-06
-1.89345523166844e-05
-6.4103621989833e-06
-1.30271076742774e-05
-1.07997593925749e-05
-1.83059478693362e-05
-2.90957452087049e-05
-1.60337168045487e-05
-1.18802088104134e-05
-2.26816581379453e-05
-1.81000968838166e-05
-1.01039312617115e-05
-2.51251537531424e-05
-7.37964926167565e-06
-3.53487359801e-05
-3.86002395279366e-05
-2.95958758419773e-05
-1.34961591353205e-05
-9.41589035741047e-06
-2.48164573902696e-05
-2.14891070937964e-05
-2.43720778606637e-05
-2.16207243845709e-05
-2.01016801001981e-05
-7.31574979840841e-06
-2.43816778395734e-05
-1.50358515148819e-05
-2.38848315815228e-05
-1.89524299539789e-05
-2.77482731653202e-05
-2.45708939583725e-05
-7.1614261916625e-06
-1.66466444233989e-05
-1.89260132605885e-05
-5.53836020377909e-06
-3.05275565085438e-05
-2.82906420380285e-05
-2.31630483543868e-05
-1.01565206095912e-05
-3.29611831213444e-05
-2.12972692275585e-05
-2.88093341549441e-05
-2.61899324482035e-05
1.64125059443166e-06
-3.63066223784187e-05
-1.28137078279842e-05
-8.25069457968138e-06
-2.71547560739197e-05
-3.89463911315459e-05
-2.58254252932742e-05
-1.62767114267757e-05
-2.36034618290722e-06
-2.503155379107e-05
-3.8898764429263e-05
-8.79711711683637e-06
-4.56378728754105e-05
-1.11537137132423e-06
-4.3208248056524e-05
-1.12910275350998e-05
-3.24584802681157e-05
-3.59284074210675e-05
-2.80877929277939e-05
-3.38309480973371e-05
-2.40460571902962e-05
-1.9618132319553e-05
-3.50945502588032e-05
-2.67677710152166e-05
9.12204716716127e-07
-2.45733846738959e-05
-1.48878547143008e-05
-1.12981672684232e-05
-1.80419350915561e-05
3.02375003017727e-06
1.98273304825442e-06
-1.89861266073635e-05
-2.64613178065086e-06
-2.30763940591887e-05
-2.90454921807626e-05
-2.51562854442013e-05
-3.608628104148e-05
-9.93797552888674e-06
-3.92986214326975e-05
-4.26641743362795e-05
-1.86382496170551e-05
-3.01562592406397e-05
-7.87473171017541e-06
7.4814335603131e-07
-2.03191950464854e-05
-4.02845149302438e-05
-8.66227277868501e-06
-1.64010111777013e-05
-2.7051870315875e-05
-1.91294302930382e-05
-1.18530668702692e-05
-3.94869940811067e-05
-6.65425959360901e-06
-2.56432722499655e-05
-1.49208005291591e-06
-4.74702404581211e-05
-5.24091193712858e-06
-2.67635526147079e-05
-1.78019266584528e-05
-2.21846854006123e-05
-3.98966863240505e-05
-2.79201224094798e-05
-1.40626340408586e-05
-1.56033504038845e-05
-3.21179832907215e-05
-2.23044956288505e-05
-2.66540255941237e-05
-1.7285207644757e-05
-2.09903463951522e-05
-1.49996985380109e-05
-9.4489719177227e-06
-1.63666669068694e-05
-4.00654247955541e-05
-3.75363278927855e-05
-2.57067099155986e-05
-1.41914423118409e-05
6.0360949047745e-06
-1.00719547329391e-05
-2.62585086830315e-05
-7.75272118062531e-06
9.38384781831406e-06
-1.96619621402932e-05
-1.59556080556135e-05
-1.49871112482547e-05
-1.60201510657281e-05
-2.51132059212685e-05
-2.00742299617631e-05
-2.00265584972474e-05
-3.04265276856756e-05
-2.90895944225179e-05
-2.73697582889784e-05
-2.63705001251334e-05
-1.51562233289013e-05
-2.21120147521531e-05
-2.0775432945344e-05
-1.74199556054318e-05
-1.37016253001467e-05
-1.83910714985043e-05
-1.88765184400971e-05
-4.1950594300542e-06
-1.93678228908764e-05
9.32792645297212e-06
-2.13116978091304e-05
-3.42396711832883e-05
-1.35687707032146e-05
-2.05264136452058e-05
-2.17848887531326e-05
-3.04644360847929e-05
-1.83295113704149e-05
-2.93432045756074e-05
-2.27153442903252e-05
-4.92042667931379e-05
4.64416905463775e-06
3.91256713842356e-06
-2.32836661407031e-05
4.37927949808999e-06
-2.27984702281309e-05
-3.37567367310216e-05
-3.92855852230832e-05
-2.24429765557153e-05
-1.96436794945651e-05
-3.01609450306194e-05
-1.56434869724553e-05
-1.25060924306878e-05
-2.67208441618255e-05
-2.57984505663093e-05
-1.3077484653438e-05
-2.81744918454257e-05
-2.48533318118543e-05
-8.87358076877179e-06
-3.99004531712233e-05
-1.4636736970049e-05
-1.17952951658209e-05
-3.3248862618747e-05
-1.71720690532126e-05
-1.69202628421135e-05
-1.95256577094397e-05
-3.22776719882635e-05
-3.25401915301056e-05
-5.18609032278305e-06
-1.54808954044942e-05
-9.21974503731297e-06
-3.41749893763087e-05
-3.51929692459271e-05
-1.64812420244189e-05
-2.34396553501978e-05
-2.0603571484637e-05
-2.91950897830586e-05
-2.17254324415298e-05
-3.02295322910731e-06
-1.38813293073545e-05
-3.00157254992918e-05
2.30789624106084e-06
-1.78371607114669e-05
-5.09667969520608e-05
-1.18424163697488e-05
-1.02921085625678e-05
-2.45514684429541e-05
-2.39175268253266e-05
-3.87143589670286e-05
-3.3289739531047e-05
-1.99811488222849e-05
-1.82414687681255e-05
-2.55034446621962e-05
-2.83822834843652e-05
-2.24908525485241e-05
-1.98880929309802e-05
-2.84980999179047e-06
-4.4076486104206e-05
-2.97145062370886e-05
-3.27720912793177e-05
-1.86220366690754e-06
-2.46652714840381e-05
2.48586171053392e-06
-1.21228415059886e-05
-1.34748679888582e-05
-1.85348909321517e-05
-2.13582969347441e-05
-1.36529167089554e-05
-2.3770644446236e-05
-3.71693817791193e-05
-5.12819170800452e-05
-5.8717261874997e-06
-1.83177503108596e-05
-2.03644304049796e-05
1.33510324168411e-05
-3.16676898146551e-05
-1.11605075030445e-05
-1.76549752359804e-05
-1.47921116849677e-05
5.35190304992865e-07
-2.77853352330038e-05
-2.26085446465743e-05
-2.92263270820241e-05
6.10270320015021e-06
-3.37387125294535e-05
-4.35110595629331e-05
-8.76579158671048e-06
-1.78844336319951e-05
-6.26622513104338e-06
-3.96758336043729e-06
-4.12817476979921e-05
-1.46452204433609e-05
-2.88497354775403e-05
-4.19138234430827e-05
-2.73643036995693e-06
-1.27812889087793e-05
-4.78822426625617e-05
-2.44965275991096e-05
-5.93571299613407e-06
-1.5807224881419e-05
-1.61990344519697e-05
-3.12253333144301e-05
-3.50408919051978e-05
-2.35744902699384e-05
4.43408130112723e-06
-1.97903444142195e-05
-2.2929657831179e-05
-1.40403141362019e-05
-3.98358266588888e-05
-3.49573790495773e-05
-1.40883738760095e-05
-2.93648420062244e-05
-2.22674561244753e-05
-3.29730326279928e-05
-3.24209155356391e-05
5.62107824991015e-06
-1.0627815980356e-05
-2.3308199587747e-05
-1.97750823771717e-05
-1.45694561027069e-05
1.92110049313379e-06
-6.98213938938697e-06
3.78762388316274e-06
-1.17426963232223e-05
-1.78932295153042e-05
-6.47659906151514e-06
-1.72927234880748e-05
-3.68419733431847e-05
-1.17694334433068e-05
-1.75842811660471e-05
-4.13022599103686e-05
-1.94433975210903e-05
-3.13130951344277e-05
-1.33632702034995e-05
1.74999394521806e-06
-2.90928648630789e-05
-1.86516570408561e-05
-2.61125035151638e-05
-4.47853429906468e-06
-6.76555712416531e-06
-6.99220334024456e-06
-2.52729089881383e-05
-1.44375803289982e-05
-3.76858578842061e-05
-3.01556538991636e-05
-1.18300998952858e-05
-2.51964843714482e-05
-3.70862258828079e-06
-3.67486851663548e-05
-1.45356622042235e-05
2.27105487139576e-06
-2.09218754199033e-05
-1.39654302276297e-06
-2.44034544032728e-05
-3.01539528196034e-05
-6.04212610449994e-06
-1.44113225588583e-05
-2.3636834573567e-05
-1.12024300798726e-05
-3.38144538941232e-05
-3.6434269878988e-05
-1.04612169069415e-06
-2.8152913426812e-05
-2.11918296436457e-05
-2.33506397555657e-05
-1.72412129271449e-05
-1.31470141274423e-05
-7.031101801533e-06
-2.5075776154742e-05
-2.89191195060803e-05
-2.71633541765834e-05
-2.40355413389265e-05
-1.59723928915644e-05
-8.61215114780331e-06
-5.35695614615848e-06
-1.31334775067685e-05
-1.96508455661579e-06
-1.66051893449178e-05
-3.5379251724185e-05
-1.96806261224945e-05
-2.01458782336456e-05
-1.90872311374394e-05
-4.23704294808975e-06
-3.04232982212702e-05
-2.13763466781837e-05
-1.06221469456823e-05
-1.91908747818839e-05
-1.90543357817394e-05
-2.41812576032293e-05
-2.37846455133176e-05
-1.96652004130849e-05
-2.76004784274667e-05
-5.99025340940636e-06
-2.54928347257707e-05
-6.19567461796115e-06
-1.80393539620732e-05
-7.79155451254229e-06
-2.59673965811317e-05
-3.43538486621676e-05
-3.58733255873732e-05
2.39194344530205e-06
-1.56106068815749e-05
-2.1111475748612e-05
-2.34204966402898e-05
-2.57727259126137e-05
-2.66703078557922e-05
-4.53094554774591e-05
-1.59440779172938e-05
-1.05631205024211e-05
2.11017219408844e-06
-2.40307838550608e-05
-3.62087915157889e-05
-4.11522508653268e-05
-3.0013991762466e-05
-2.74331968050275e-05
-2.85304220988477e-05
-2.85229746154019e-05
-1.8294876709225e-06
-1.27134905880052e-05
-2.41593314757199e-05
-1.45949687512298e-06
-7.30989214835957e-06
-9.73745630753728e-06
-3.81592813547755e-05
-3.44607829890224e-05
-2.13229474463536e-05
-3.40647339928562e-05
-2.04280593343201e-05
-2.77004714415255e-05
-3.33620070351838e-05
-9.58330827548058e-06
-3.42408947163891e-05
-2.16468854727804e-05
2.05896913120581e-06
-2.81207945087322e-05
-1.60307667660545e-05
-1.48760283802704e-05
-1.26667356609299e-05
-7.17879606612138e-06
-1.519005418674e-05
-3.65683714853185e-05
-4.89971336767306e-05
-3.87137427754225e-05
-2.56356801274892e-05
-8.9785885137352e-06
-1.34502273525017e-05
-2.08425275108783e-05
-2.31859590627737e-05
-2.16131785353151e-05
-3.3952282141545e-05
-6.46089824304745e-06
-2.03457660938908e-05
-1.3486879727981e-05
-3.75612724813152e-05
-8.7760547475449e-06
-3.83706897011452e-06
-3.07272740303922e-05
-2.20171638360411e-05
-3.38735648109179e-05
-2.09045333537486e-05
-4.48878837694077e-06
-1.70020959302842e-05
-1.61288760024467e-05
-1.87910724132882e-05
-5.84419646019217e-06
-1.91108435536805e-05
-5.25621016838231e-06
-1.28608913724283e-05
-2.76703935271088e-05
-7.05534598935803e-07
-2.9948594527638e-05
-8.77368470429833e-06
-1.87637419029301e-05
-6.21640814773891e-06
-1.49351713203247e-05
-1.56888867548431e-05
-2.17504720299205e-05
-1.03271022109305e-05
-2.82477319187487e-05
-5.60318586998014e-05
-1.05539046349607e-05
-1.18363796763901e-05
-2.5364467430564e-05
-1.58407083500843e-05
-2.44670934638676e-05
-1.69701152460334e-05
-3.2093556612901e-05
-2.73777507695701e-05
-6.37854178290062e-06
-4.43640796640714e-05
-3.63012685476615e-05
-3.78485110879741e-05
-3.39497726351021e-05
-1.25107851107243e-05
-3.32746141336851e-06
-5.27421117046722e-06
-1.3358633352209e-05
-1.85372390833567e-05
-1.52421941115283e-05
1.41969774304358e-06
-2.57438386922945e-05
-2.55581532422456e-05
-5.16863721775209e-06
-2.98691483440821e-05
-5.89722759718744e-06
-2.07682661245909e-05
-1.45187407084348e-05
-1.00920499887284e-05
-2.35398620009032e-05
-1.56033789244844e-05
-2.99377781609565e-05
-2.16051701526931e-05
-3.59526839916348e-05
-1.58789271199397e-05
5.34473198075059e-06
-1.52440257747385e-05
-1.97041186731779e-05
-1.57658549139639e-05
-2.35108791501025e-05
-9.13900530126242e-06
-3.55214314954487e-05
-2.68535775459647e-05
-7.44931938423426e-06
-3.05554129089582e-05
-1.98664320625278e-05
-4.22205032881508e-05
-2.35716221039747e-05
-3.75793375347544e-05
-3.85395396682276e-05
-1.12887697608001e-05
-1.54739605304708e-05
-3.62204563150079e-05
-3.91405754083009e-05
-1.52869683980496e-05
-3.09767109400162e-05
-3.96211273802423e-05
-2.06031094479173e-05
-1.87200718577263e-05
-1.12810371480652e-05
-2.09450443699059e-05
-9.13646865139573e-06
-3.46801177050555e-05
-1.72509756675569e-05
-2.75802211803966e-05
-3.13041022597161e-05
-3.45609588826137e-05
-1.87380493776624e-05
-2.24457084934507e-05
-1.25771113788936e-05
-1.53922807073131e-05
-4.00052022589734e-05
-1.10715435721995e-05
-4.10268032444066e-05
-1.23595796212602e-05
-2.47019005695907e-05
3.87504800139399e-06
-1.97281808887609e-05
-2.34932196310906e-05
-3.13089871056285e-05
-3.51604088442451e-06
-3.11457508914025e-06
-2.44066420034291e-05
-1.38370757185121e-05
6.07258370875849e-06
1.22360455864464e-06
4.16418078216577e-06
-2.47313867663475e-05
-4.21468426231944e-05
-1.3653036300733e-05
-2.27232057568967e-05
-3.71439704888694e-05
-3.55969236752766e-05
-1.43832974848615e-05
-1.12542012231052e-05
-2.59055207516923e-05
-6.93739681177481e-06
-3.7365086128794e-05
-2.37431826624555e-05
-3.07934906958197e-06
-3.32298863648629e-05
-3.52010409505246e-06
-6.61406199106442e-06
-4.79062715071205e-05
-2.66940830352582e-05
-8.32262295220827e-06
-1.88770021721941e-05
-3.41172922059391e-05
-2.43927575420117e-05
-2.76462129407817e-05
-7.29688111652047e-06
-2.61417532534646e-05
1.52141311944675e-06
-2.23965925571012e-05
-1.58310174726138e-05
-3.10541115833668e-05
-1.53486445496039e-05
4.07656407379362e-06
-2.89567371985313e-05
-2.51514838322616e-05
-7.44881683396147e-06
-2.96544047634852e-05
-2.89446523961455e-05
-1.32602169584464e-05
-9.23421003851019e-06
-3.62989286969423e-05
-1.91726057536086e-05
-1.96629880445298e-06
-6.81833630076225e-06
-1.90668327720627e-05
-1.51834196623989e-05
7.59394777898942e-06
-2.21280576802472e-05
-1.54068820670817e-05
-2.92024060037293e-06
-2.06716167609681e-05
-1.82589327354451e-05
-7.76658414127358e-06
-1.73606349889347e-05
-1.67671651455099e-05
-3.04069319973401e-05
-3.10784108829211e-05
-6.61930017429523e-06
-1.79950937843152e-05
1.30792100739343e-06
-3.23603771851671e-05
-2.58407849561411e-05
-2.23581350572152e-05
-2.88986985366365e-05
-1.69115950919977e-05
-2.09351884829847e-05
-2.87228847565836e-05
-7.45995811336007e-06
-2.67937268335726e-05
-1.97967015646957e-05
-1.56805093594348e-05
-3.21220017579489e-05
-1.09427059707229e-05
-3.03541529609028e-06
-2.48033790429688e-05
-2.063359067671e-05
-2.67611102323681e-05
-4.46348945234576e-06
-2.94283321391656e-05
-3.12834916556769e-05
-2.90931764404907e-05
-5.77751068323534e-06
-1.99180464918639e-05
-3.20256793732062e-05
-1.07364373342983e-05
-7.18473166768096e-06
-1.30098305781087e-05
-4.2270308360252e-06
-2.64859905341993e-05
-2.94601185972075e-05
2.90199834626648e-05
-2.67010956856767e-05
-3.32551536963173e-05
-4.13761025345825e-06
-1.63152745021606e-05
-1.93394122862749e-05
-3.14407198317959e-05
-2.17867184791003e-05
-1.64498482786366e-05
7.00058656300754e-08
-2.84726080083892e-05
-3.76884198659868e-05
-9.1183849821415e-06
-2.20533907393489e-05
-2.22431394094039e-05
-2.95332064901615e-05
-4.96055117515101e-05
-3.03065638036318e-05
-2.10794734070186e-05
-3.65607389402099e-05
-2.49645991223724e-05
-1.5371122829455e-05
3.5722537200265e-06
-1.46158966906242e-05
-1.34147153687873e-05
-2.8321056035371e-05
-2.60413744846938e-05
-4.66503005734746e-05
-1.34248860832302e-05
-1.29504061871827e-05
-7.53529953647771e-06
-1.54473397828033e-05
-3.54317967045043e-05
-2.93184846067573e-05
-3.25725643761556e-05
-4.12340838138178e-05
-1.27600534331462e-05
-1.37761595893507e-05
-2.42785004929145e-05
-2.24830743095779e-05
-4.984638287344e-07
-2.62634857058681e-05
-1.36987763317764e-05
-1.05234407842829e-05
1.10159777260274e-07
-2.0705987034775e-05
-2.12176798866633e-05
-3.52594812012945e-05
-1.4227919437501e-05
-3.29292159835983e-05
-6.36203991950668e-06
-9.20612299275683e-06
-3.69353923930098e-05
-3.22844002275102e-05
8.89886930542136e-06
-2.50687554137558e-05
-1.42689697094318e-05
-2.17304192705328e-05
-2.26689803002974e-05
1.19404422447104e-06
-5.7120494400521e-06
-3.35713582918864e-05
-3.81117237511803e-05
-2.70654700461309e-05
-3.29618373215885e-05
-2.68725553394977e-05
-7.07000196091233e-06
-1.09785531392374e-05
-2.1561646108645e-05
-1.90704218936525e-05
-2.75272633343827e-05
-2.95244988971965e-05
-3.93292239046433e-05
-1.09572776053255e-05
-4.79113824868401e-07
-2.5259083260611e-05
-3.48887973462245e-05
-2.75513292050079e-06
-9.5802327741289e-06
-1.30889685420695e-05
-2.71814892537845e-05
-1.80546823230841e-05
-2.56070441702684e-05
-1.78220617150414e-05
-1.25962108794495e-05
-1.87181667466703e-05
-2.85141322432532e-05
1.13901447670571e-06
-2.25743874846888e-05
-1.5221295537909e-05
-1.66135645237386e-05
-3.59443430111858e-06
-1.64812789841397e-05
-3.71133785053258e-05
-1.47983497912117e-05
-1.40973871603764e-05
-3.16282945678574e-05
-2.37752392221407e-05
-2.96375283382093e-05
-2.85404970390176e-05
-3.21295149879576e-05
-2.14762946815472e-05
-1.31740125624203e-05
-3.09973804832523e-05
-1.69260445810647e-05
-2.21173505966665e-05
-1.19235175075847e-05
-3.45643869294309e-05
-7.74037059124527e-06
-2.08271230558742e-05
-3.51889768952859e-05
-3.26614442349987e-05
-2.21181739314142e-05
-1.65614478490038e-05
-3.04201430886244e-05
-1.77539786699671e-05
-2.25692072045057e-05
-2.47119264619067e-05
-3.23210547482214e-05
-2.60014561056736e-05
-1.86544577511893e-05
3.82654271800893e-06
-1.09798110858916e-05
-1.7337416264384e-05
-1.35209934336403e-05
-3.21626874001539e-05
-1.7440767847487e-05
-3.15571543541842e-05
-2.3276241420129e-05
-2.53000629708778e-05
-2.88980100198777e-05
-2.3080333813538e-05
-3.96006135352363e-05
-2.88731312839889e-05
1.68575780492867e-06
-1.70685195129194e-05
-2.54873932329593e-05
-6.44986637326115e-06
-2.07864087932404e-05
-5.48634224109894e-06
-1.1026897392874e-05
-3.92576782833216e-05
-2.40809920554584e-05
-1.49235266763766e-05
-2.04187875668999e-05
-1.48406343237219e-05
-1.19681674827778e-05
-4.26385500542389e-06
-1.73859230994397e-05
-1.38095418859997e-05
-2.83088257589202e-05
-2.51250671997057e-05
-1.98388461354695e-05
-2.69223879065018e-05
-7.19145448434886e-06
-2.4848980075226e-05
-2.95244828631248e-05
-2.67116438162898e-05
-1.4393255321745e-05
-2.68148759677345e-05
-1.4735911188068e-05
-2.34365634581227e-05
-1.52377118961361e-05
-1.81431812977961e-05
-3.04023310243355e-05
-3.15863381339918e-05
-8.02676351883033e-06
-3.93553209662638e-05
-1.99727515252842e-05
-2.00500930072401e-05
-1.92318974816514e-05
-4.08789384673792e-05
-1.53327991510458e-05
-2.10644587330623e-05
-1.5185246757313e-05
-3.0429449950923e-05
-3.71229676939144e-05
-7.11507529300498e-06
-4.48182969545671e-05
-1.68223961421826e-05
-3.30621032692292e-05
-3.72892174972171e-05
-1.32476907214849e-05
-3.13616352436618e-05
-1.52174037971366e-05
-1.02090250635248e-05
-4.38468907153838e-06
-2.04994979651559e-05
-3.76593972744975e-05
-2.32859477313164e-05
-1.79752831857651e-05
-2.15242336051721e-05
-2.77927612634198e-05
-4.03067614161419e-05
-1.34469369710297e-05
-1.35262160089496e-05
5.23718788625766e-06
-4.37684120595911e-06
-3.32630915528621e-05
-2.18986674778946e-05
-3.13500305375899e-05
-1.52129251058615e-05
-3.38792153837315e-05
-2.5169818207103e-05
-2.89376141550616e-06
-2.33833479025099e-05
-2.32588115178381e-06
-2.10255936062398e-05
-2.07012795022444e-05
-4.77271381060682e-06
-2.70884947131692e-05
-4.19606102436196e-05
-8.64350384661549e-06
-2.6406815420396e-05
-2.10959054585271e-05
-3.24146884393308e-05
-2.24893728796552e-05
-2.30668278643409e-05
-2.00607444562825e-05
-2.37634490852382e-05
-2.31013096901713e-05
-3.63664171076256e-05
-1.64252462655357e-05
-4.12693126088636e-05
-2.46496507394385e-05
-1.91216607941047e-05
-1.397542148403e-05
-2.04874680058964e-05
-1.82550681480189e-05
-7.02905812763784e-06
-1.3538181617755e-06
-2.92747682547734e-05
9.34242996262419e-06
-1.51432479697645e-05
-3.60141730062395e-05
-3.4951488873147e-05
-2.82978948726102e-05
-2.13092244552458e-05
-3.08863325109094e-05
-5.36224362635901e-05
-2.52285804653283e-05
-8.93816179490962e-07
-2.46144445181512e-05
-2.0335073481542e-05
-2.25651474666738e-05
-8.06631418500109e-06
-1.53529561018106e-05
-2.57530399949658e-05
-1.78147199182432e-05
-2.06715699543066e-05
-2.40304139860715e-05
-2.70999042910109e-05
-1.75290827413624e-05
-2.20167342583585e-05
-1.66791599461442e-05
-1.47496554809054e-05
-1.47046085179054e-05
-1.65123146688988e-05
-3.59327616804913e-05
-2.33101704796979e-05
-6.18419651066553e-06
7.72856928092343e-06
2.10014132146933e-06
-3.72568936918742e-05
-3.76429536576895e-05
-1.86957214827365e-05
-1.37392124093052e-05
-1.51082697417212e-05
-2.18811263814375e-05
-5.41576514715346e-06
-9.61651145479229e-07
-1.65580496397962e-05
-2.16398380092872e-05
-1.81787622387293e-05
-1.96586238433515e-05
-4.28203504797588e-05
1.23636239170834e-07
-1.84280542260255e-05
-9.8320133066451e-06
-9.39524305666378e-06
-2.06913775663263e-05
-3.66004477542972e-05
-2.76492395605376e-05
-2.39105093806903e-05
-2.50876431878518e-05
-2.21718026280742e-05
-2.98448788750235e-05
-3.28731627871648e-05
-2.83489167857958e-05
-3.40175549564179e-05
3.72451852944736e-06
-5.38936338610265e-06
-2.81194238813877e-05
-3.69790041280443e-05
-2.0855860063492e-06
-1.86945367662832e-05
-2.83801541541822e-05
-1.50224694736262e-05
-9.66278940718222e-06
-1.66832777072747e-05
-2.5536656906967e-05
-2.34533337500883e-05
-1.87011420441154e-05
-2.1982341039289e-05
-1.70368512585956e-05
2.25880556890111e-05
-2.27606637545396e-05
-1.473032148415e-05
-4.01656671758226e-05
-2.56189249251602e-05
-4.15950319358175e-05
9.31851851940016e-06
-1.99691408460755e-05
-2.6972287655663e-05
-3.39445146031526e-05
-1.26173955346718e-05
-3.24840518118864e-05
-2.5948950335198e-05
-1.49578333299444e-05
-5.48262508157982e-05
-2.62844617480323e-05
-1.92316003541109e-05
-2.417511751703e-05
-4.50565433321441e-05
-2.28169879026954e-05
-2.55264735315756e-05
-1.24720439389425e-05
-1.79803732891153e-05
-2.20120127475219e-05
-3.11295769499703e-05
-2.1722690288274e-05
-4.45592788958817e-05
-3.95988680760825e-05
-2.2868460751721e-05
-1.91142246013041e-05
-1.09951553359968e-05
-1.74374074513356e-05
-1.20976992421064e-05
-7.35126686547435e-06
-2.39472336667094e-05
-1.69115381871969e-05
-2.96846170566704e-05
-3.54355967067808e-05
-3.60665837806417e-05
-2.9885352036224e-05
-2.06214065094747e-06
-2.95256229621028e-05
-1.77500491094835e-05
-1.92185666926426e-05
-8.7407124278669e-07
-1.01398398532345e-05
-1.49428969009596e-05
-3.45538628969994e-05
-2.51032291378295e-05
-2.88986925955588e-05
-7.34579391627232e-07
-4.44727643712448e-05
-1.74940732053153e-05
-2.3664480446997e-05
-2.89717431633664e-05
-3.19551178240119e-06
-2.44595052913076e-05
-2.60588916184882e-05
-3.50395040723715e-05
-2.09629737854003e-05
-2.99681094392453e-05
-1.93038623333561e-05
-1.00811468016182e-05
-3.99377417646191e-05
4.28709591754192e-06
2.01935492108163e-05
-1.94443588862006e-05
-4.34051795435422e-05
-2.70073804822634e-05
-3.45082442018023e-05
-2.40009692106119e-05
-1.2720330298802e-05
-5.55940255901726e-06
-3.71361689277088e-05
-1.27842748153373e-05
-1.5039931782152e-05
-1.81950443870749e-05
-3.76364316913752e-05
-4.34317698105142e-05
-2.82574151525419e-05
8.44753821866743e-06
-3.96120279304438e-05
-3.73059916186268e-05
-1.74597811680403e-05
-4.89014813054248e-05
-3.2912914283972e-05
-2.41391859680204e-05
-1.16153513058192e-05
-4.74354642418514e-06
-7.23416121123117e-06
-2.1598387005586e-05
-1.27584191815768e-05
-1.11576185162996e-07
-2.56934743474315e-05
-4.26748765118884e-05
-2.69402235433765e-05
-2.81296365143207e-05
-1.83080260769675e-05
-1.59159220543498e-05
-3.79281188674664e-05
-3.3392771109628e-05
-2.14549275804432e-05
-2.72201809670563e-06
-1.0003020771496e-05
-1.89193990072156e-05
-4.20248576348903e-05
-2.41060018720618e-05
-2.32637980249941e-05
-1.09418356495498e-05
-8.86962059859905e-06
-3.07590015745746e-05
-1.27070999996043e-05
-7.53820333577986e-06
-1.72986098884438e-05
-2.85910385183765e-05
-1.59391506064719e-05
-9.86377636777781e-06
-1.93211096922105e-05
-2.47757848106423e-05
-1.48969486703936e-05
-2.54796139358236e-05
-1.74085301431566e-05
-1.21722760262793e-05
-1.96907141203169e-05
-2.06122233797807e-05
-2.67548662601712e-05
-2.74908500634416e-05
-1.41899592794046e-05
-1.52192779058646e-05
-4.84602249269449e-05
-2.58281276319749e-05
-1.65140174141704e-05
-4.76379887408979e-05
-1.92910315784566e-05
1.27585701158433e-05
-1.47365617877435e-05
-4.43949126523791e-05
-2.0764238498376e-05
-1.02618846300553e-05
-3.9732462623969e-05
-3.14992788853832e-05
-2.08450678681564e-05
-1.43129771366465e-05
-3.08174059187978e-05
-9.02596624647829e-06
-2.47336711397186e-05
-1.41529821292133e-05
-1.27243313398589e-05
-3.15566800644744e-05
-2.11600307658125e-05
-1.46678946314348e-05
-3.15816119001624e-05
-2.53041512972572e-05
-1.26279570404097e-05
-1.9406884335831e-05
-2.56926548268598e-05
-3.24861951797682e-05
-1.95002091353134e-05
-3.55826358051614e-05
-2.6185899005316e-05
-2.76293536116326e-05
-1.1944336072382e-05
-2.37073848658618e-05
-4.93886229754672e-05
-7.43605244719511e-06
-7.51175682265515e-06
2.90512883522435e-06
-4.10356640641163e-05
-2.39547801970943e-05
-2.63420672603083e-05
-7.49021073216467e-06
-1.14166346219257e-05
6.7417392380333e-06
-2.65943773445585e-05
-8.71965112852564e-06
-1.76485593929601e-05
-3.58811706042858e-05
-1.13553804131206e-05
-2.03431397890211e-05
-1.24573117214794e-05
-2.09357709213342e-05
-1.77318555628954e-05
-1.73321007780025e-05
-3.26576288392608e-05
-1.07015733332029e-05
-2.69865777090789e-05
-2.44283845390183e-05
-1.70819697151902e-05
-3.00922215772997e-05
-4.42156718970583e-05
-2.30908126996383e-05
-3.00579210896965e-06
-9.18890356460377e-06
-1.04100928736629e-05
-1.74864418463704e-05
-3.84202172809051e-05
-3.07388627214975e-05
-2.36523906904093e-05
-1.45933073147019e-05
-3.35849576384619e-05
-1.72200056095296e-05
-2.30691673376676e-06
-1.22954689935256e-05
-3.08505377855667e-05
-5.01254609031076e-05
-3.04286958087635e-05
-2.85633684689631e-05
-2.24125908404206e-05
-3.24821640539149e-05
-1.10206959561387e-05
-1.34043786416834e-05
-8.90127941570847e-06
-2.65708732778905e-05
-2.42812151991661e-05
-4.01696502524722e-06
-3.84638297192554e-05
-3.29608861354741e-05
-3.38651404581957e-05
-1.95751446577704e-05
-2.42580529505497e-05
-3.35385804297202e-05
-5.45360567206718e-06
-3.42267877434089e-05
-1.55237819457766e-05
-4.3629778569599e-05
-1.53260921143248e-05
-1.49239486710696e-05
-3.01540247584178e-05
-2.01307475327298e-05
-3.3084188539383e-05
-2.27681409971765e-05
-2.43785021858718e-05
-1.9308288668934e-05
-2.29127249043207e-05
-1.08360802043344e-05
-1.64925848709319e-05
-3.05320696467247e-06
-2.990188585974e-05
-2.51739170915535e-05
-1.51346377300046e-05
-1.41144303411081e-05
-1.81175615366953e-05
-2.53517497407213e-05
-4.019117151861e-05
-1.31834222348824e-05
-2.52554315737514e-05
-4.38806419425135e-06
-1.6527702844681e-05
-1.78325801276505e-05
-6.24592995947672e-06
-2.29174173136072e-05
-1.71582635523173e-05
-4.75292137669632e-06
-2.89575701150947e-05
-3.5480330638233e-05
-1.10989939327103e-06
-1.61384923678758e-05
-1.75715338157476e-05
-2.05266155832799e-05
-1.96395434759909e-05
-2.44478186957739e-05
-3.43550763296677e-05
-2.21847899636229e-05
-3.25289908732327e-05
-1.40713869783946e-06
-6.23244586370424e-06
-1.49314610714563e-05
-6.18825555837136e-06
-2.41722708734828e-05
-2.01948119354794e-05
-2.73030239603036e-05
-7.8380461889027e-06
-2.04914262566887e-05
-5.53911000910126e-06
-3.14220962338384e-05
-1.29737283549334e-05
-2.98923858144863e-05
-1.27391576968196e-05
-2.26346259574509e-05
-2.71309125657737e-05
-7.82944466237242e-06
-2.10275217450608e-06
-1.64031803633649e-05
-1.17432959051472e-05
-2.51250966468601e-05
-2.00679161160423e-05
-3.22704006572083e-05
-8.79490285022409e-06
1.10116912968479e-05
-3.47308582030217e-05
-1.54595311547808e-05
-1.85110997784648e-05
-2.83512726630492e-05
-2.870124070885e-05
9.9917043386249e-06
-1.65963751182398e-05
4.36790336280426e-06
-1.50961929853258e-05
-1.87188545675947e-05
-4.6117091178098e-05
-2.08077044009799e-05
-2.93306950186913e-05
-1.50051364660299e-05
-1.21134347299421e-05
-2.5794848173782e-05
-1.13153222592573e-05
-1.04832270658604e-05
-1.56007923133131e-05
-2.05656020738601e-05
-2.00138417294298e-05
1.49375600275149e-06
-2.59479247555633e-06
-1.03574715068494e-05
-1.34352362546022e-05
-3.01506861146001e-05
-9.22405835357426e-06
-1.93669228284951e-05
5.1987996903336e-07
-2.15875482207312e-05
-1.2914817714509e-05
-1.40971818035953e-05
-2.80740380613861e-05
-3.28296974559144e-05
-2.63386224981969e-05
-2.22391879078448e-05
-1.06478252256359e-05
-2.30565518716717e-05
-3.51691336488817e-05
-2.21442124968797e-05
-3.43144301899935e-05
-2.02763716847184e-05
-2.70132231846393e-05
-1.06181407635403e-05
-2.54898455443823e-06
-3.00654197753511e-05
-2.44659373495585e-05
-2.53530895404856e-05
-3.13716081213907e-05
-1.77391409919733e-05
-1.84329131355369e-05
-1.65047063246112e-05
4.32145634425856e-06
-3.50958774965706e-05
7.02988451169961e-06
-1.05618083415431e-05
-3.15633003381573e-05
-2.96769285181428e-05
-2.97854179739966e-05
-1.50265762254493e-05
-1.43931587430393e-05
-3.04463903557251e-05
-1.33774866957108e-05
-2.56702923943931e-05
-2.11380709060305e-05
-4.13454094824019e-05
-4.16242824466034e-05
-1.84455629241263e-06
-2.92630742939702e-05
-2.49210998796816e-05
-8.63712453998803e-06
-3.19699970893838e-05
-2.75264976926154e-05
9.5774752869634e-06
4.6342694412516e-08
-2.32380151535455e-05
-2.07507189372304e-05
-1.43263967142702e-05
-1.18114386379246e-05
-1.66060000424065e-05
-9.37976703493876e-06
6.33807333790858e-06
-2.56359733657813e-05
-2.62425359941115e-05
-2.72012956627323e-05
-3.96769172470848e-05
-1.25016649459015e-05
-8.24577378025999e-06
-2.20707983147743e-05
-2.90284814178982e-05
-3.3803539909025e-05
-4.02406353002525e-05
-4.38350797898047e-05
-2.73060470153003e-05
-1.74275048191951e-05
-2.00812207115168e-05
-1.75129196425359e-05
-2.64961936588672e-05
-5.01053407427773e-06
-5.05712704961608e-06
-4.72019547997988e-05
-3.82525564718798e-05
-3.30967350870459e-05
-3.03277485866454e-05
-1.09295103567617e-05
-3.59642231732161e-06
-1.33813647216754e-05
-3.47136332233068e-07
-2.26659116649027e-05
-4.85130345804442e-06
-2.77940637310022e-05
-1.8524231052383e-06
-3.29852557593294e-05
-7.37634228964928e-06
-2.6549884129694e-05
-3.45981759736384e-05
-3.39872931900493e-05
-2.69390794283029e-05
-2.26902206311379e-05
-3.04619967818742e-05
-1.24885011140785e-05
-3.05407376342977e-05
-1.62081128880196e-05
-2.72336674759963e-05
-9.56386408880384e-06
-1.0855251460575e-05
-1.8601868511788e-05
-7.17104253469625e-06
-1.53401576964337e-05
-1.54776589929296e-05
-2.70990896545982e-05
-1.63274539383227e-05
-1.00577331981476e-05
-2.25641421146167e-05
-2.01437286159594e-05
-2.94792158540563e-05
-3.08212443247174e-05
-2.07202168472528e-05
-5.81859832992316e-06
-3.60959208042341e-05
8.2962915766938e-06
-2.15972579882506e-05
-3.47578764978643e-05
-7.55607380021232e-06
-2.23417711346066e-05
2.42604627250591e-06
-2.11022571397557e-05
1.63629463397489e-05
-2.99447035818834e-05
-1.42922387394668e-05
-1.52124647905376e-06
-2.06894776114955e-05
-4.28818404126191e-05
-4.28814429524736e-05
-3.68277912386644e-05
-1.00401203109628e-05
-1.05853614898621e-08
-2.95620175631107e-05
-6.41319042382646e-06
-3.46403925737454e-05
-3.17909364810451e-05
-1.9390009179401e-05
-2.25356659417284e-05
-1.63769524206023e-05
-3.41924542376096e-05
-1.94374572676792e-05
-8.71992807926202e-06
-2.7936301745288e-05
-3.07967983334375e-05
-9.45526723879086e-06
-1.3999790026271e-05
2.6573953147751e-06
-9.5712883093828e-06
-4.28752492813241e-05
-3.52439621367864e-05
-6.93612229862405e-06
-3.0872285150337e-06
-1.54702970449291e-05
-3.19367115059412e-05
1.93552054517159e-05
-3.70958190530074e-05
-1.77201387746411e-05
-4.3493983217529e-06
-4.10274389626782e-05
-1.68151778345296e-05
-4.13917684968468e-05
-4.50995729261202e-05
-3.84537884275377e-05
-4.49504668275474e-05
-2.20157753815497e-06
-1.40091828426794e-05
-2.20286462685519e-05
-2.98219557601517e-05
-1.70881499450405e-05
-6.62170625600235e-05
-2.86833923714156e-05
1.17915310352308e-05
-1.39688382665402e-05
-4.35511895943947e-05
-2.29154319140554e-05
-3.65417182338406e-05
-2.41437686396362e-05
-7.42101472393638e-06
-6.8477169096124e-06
-2.90892026584425e-05
-2.00890832802727e-05
-5.55504630304841e-06
-1.27445495299443e-05
-3.59655161247501e-05
-3.66707294825651e-05
-1.12660685454535e-05
-5.11438856754463e-05
-2.20358846225274e-05
-2.15122408009287e-05
-2.81357733064129e-05
-2.02474099129241e-06
-4.68098434733958e-05
-1.13633577675477e-05
-1.66491741120944e-05
-1.58858351412471e-05
-3.8226688622579e-05
-1.68858252446588e-05
1.07130558349564e-06
-1.31416584665959e-05
-2.93826698342617e-06
-2.73196766250497e-05
-3.20056427730723e-05
-2.89037470555875e-05
-1.29865397524709e-05
-1.31403045563e-05
-1.53464087605225e-05
-5.4894229522127e-06
-3.03531722055972e-05
-3.57500843208092e-05
-2.44182409310359e-05
-1.74098009007868e-05
-5.56794478609426e-06
-1.81139944173242e-05
-3.65512941304065e-05
-1.53282960581937e-05
-1.94000911340608e-05
-1.20530781765155e-05
-1.60909071047665e-05
-1.22652211398379e-06
-1.40431422907526e-05
-2.30994523767344e-05
-3.25504577068545e-05
-2.21652450998455e-05
4.63039054783949e-08
8.75943492934168e-06
-2.36569325080479e-05
-3.46164892417398e-05
-2.51715659510989e-05
-3.27896614924499e-05
-1.72429177937322e-05
-2.07460395353348e-05
-3.28242030383404e-05
-2.25924069467985e-05
-5.26703648174989e-06
-1.59186188311604e-05
-4.40687643687528e-05
-9.09651185007497e-06
-5.41043017031819e-06
-1.32367325505478e-05
1.12549101540166e-05
-1.67126184730936e-05
-2.73052406017234e-05
-1.67782095831431e-05
-1.18483817977201e-05
5.09528221401174e-06
-1.66873516540832e-05
-7.69568984221642e-06
-1.43323376384912e-05
-1.93051975887401e-05
-1.0279864225509e-05
-2.51783517370313e-07
-3.12471604932918e-05
-2.98692676130661e-05
-1.36341945632387e-05
-2.33654743033471e-05
-1.71369523299506e-05
-2.61696526020886e-05
-3.59412127386832e-05
1.62870366332445e-07
-2.5002905471829e-05
-1.84474950568382e-05
-1.16356438452781e-05
-3.04621275880235e-05
-6.75823783133632e-06
-2.84936053162762e-05
-2.20257472854076e-05
-1.43819005834118e-05
-2.28256855063792e-05
-2.13931817586707e-05
-2.18269157252537e-05
-2.86268511575973e-05
-1.7642263729286e-05
-4.63959640804138e-06
7.01229469959201e-07
-5.13808669971145e-06
-3.25855756378051e-05
-3.44473563397174e-05
-3.02206998643892e-05
-2.96235711521683e-05
-1.27993755486977e-05
-2.02211809226771e-05
-3.96563699423535e-06
-1.00637191754313e-05
-2.99364249622657e-05
-2.60218866699061e-05
-3.10146677256741e-05
-2.47433202684492e-05
-2.79885329403719e-05
-3.42119857074173e-05
-1.32942354149065e-05
-2.9813955875803e-05
-1.05897195865711e-05
-2.7234450570469e-06
-4.452921169654e-05
-5.2899314511129e-05
-1.57621140957239e-05
-3.91454024314119e-05
-2.71542883834073e-07
-4.65372446419547e-05
-3.20832194228529e-05
-1.96433256395869e-05
-1.64959737131226e-05
-2.44653725969742e-05
-2.1766580781055e-05
-2.77344570478564e-05
-1.01999113267274e-05
-2.35183131218915e-05
-6.32514679146692e-06
-2.28242269378485e-05
9.24853966632008e-06
-2.15676652345285e-05
-3.8586503999886e-05
-1.97646326032206e-05
-3.56196806529815e-05
-2.5937041823495e-05
-2.21565060188712e-05
-2.0822741556411e-05
-1.70173699273525e-05
-2.60089789436393e-05
-1.28085473005907e-06
-1.06477573573549e-05
-3.27452735827789e-05
-3.30331045141938e-05
-2.83078437955737e-05
-1.23463636913123e-05
-2.95242498281734e-05
-2.01727732239222e-05
-3.75759551479004e-05
-1.72539914636887e-05
-2.02488562200797e-05
-1.46190918954932e-05
-3.05569212318332e-05
-1.69115213896227e-05
-1.56786664785189e-05
-3.06678974779807e-05
-1.43314239965011e-05
-5.02803004437941e-05
-2.5573588680871e-05
-3.24436722954796e-05
-2.74114794415384e-05
-5.08804630796111e-06
-4.49133232433695e-05
-6.16099825787358e-06
-2.66241955467011e-05
-1.4578999377297e-05
-1.95550263013271e-06
-1.38352157637621e-05
-4.54409344881206e-05
-3.98991649688604e-05
-2.54741777313932e-05
-7.18947569843437e-06
-1.63889564590626e-05
-9.66547736324332e-06
-9.99980926196127e-06
-2.11371110500354e-05
-1.88705451495533e-05
-3.62979194944146e-05
-3.93257158228796e-05
-1.35563279150175e-05
-2.87636663454358e-05
-1.95679944360544e-05
-1.43952339451987e-05
-5.67206103728182e-06
-2.16486102637034e-05
-2.50154688135091e-05
-2.24573205768016e-05
-2.0090141623703e-06
-2.43563698773952e-05
-1.64453358417111e-05
-2.4046465034087e-05
6.96012468899041e-06
-2.89494310141875e-05
3.34880073259178e-06
-3.07914627692853e-05
-5.15788772033811e-06
-3.00378409894595e-05
-2.29155489511953e-05
-1.61089319987627e-05
-8.42605385610216e-06
-1.70909497159421e-05
-5.51350190728981e-06
-4.36249114913799e-06
-1.79133051590579e-05
-1.45956871482885e-05
-1.75609555119476e-05
-1.82852064466284e-05
-7.65950789289103e-06
-1.71365727838057e-05
-1.42680856632343e-05
-2.07115472140103e-05
-1.71486214429375e-05
-1.85745407214397e-05
-9.46433162064981e-06
-1.95097944887212e-05
-2.15984807781678e-05
-1.67638641362364e-05
-2.42676429889601e-05
-1.68885412713591e-05
-3.77809985204745e-05
-3.90682923300917e-05
3.56251770571061e-07
-3.0319708982922e-05
-1.94752317636447e-05
-1.70806059059628e-05
-2.35866304848255e-05
-2.981040012039e-05
-1.58856225246473e-05
-2.77786793125681e-05
-3.01430569103624e-05
-5.07899659909391e-06
-8.79495426741111e-06
-2.47270819623663e-05
-1.76104152038978e-05
1.81440982617621e-05
-2.63546536063415e-05
-2.05896930031607e-05
-3.16634060568381e-05
-8.7653680094443e-06
-3.76270028807425e-05
-3.5976939745062e-05
-1.64131045932791e-05
-3.50116068870772e-05
-4.20075477482125e-06
-3.3656037030809e-06
-1.60033800360638e-05
-2.72651185146352e-05
2.10979414936523e-06
-2.87986026396901e-05
-2.73972747958561e-05
-2.90410325224443e-05
-2.85359479281428e-05
-8.51203240721762e-06
-1.03816930664023e-05
-3.4152481083309e-05
-1.49437127321929e-06
-3.65104746072423e-05
-6.3980759240847e-06
-2.76417900402125e-05
-3.80038488899078e-05
-1.69576164158024e-05
-2.80265928725172e-05
-3.32616592597435e-05
-5.96946661521457e-06
-3.34683580427226e-05
-3.03805025886628e-05
-6.95898310712333e-06
-3.35010952204706e-05
-2.26298923221738e-05
-5.53985421957751e-05
-1.11519227329632e-05
-1.48994833721447e-05
-2.55555472503097e-05
-2.82062537309523e-05
-8.51394285330674e-06
-2.55972283319133e-05
-2.20552914438095e-05
-2.2806406090661e-06
5.82719790998114e-06
-2.43651012182963e-05
-1.45080323965941e-05
-2.06688232090278e-05
-2.18022144369288e-05
-1.16370164223982e-05
-2.76970895558747e-05
-2.01990136055454e-05
-1.97485879584513e-05
-4.31659376020319e-05
-1.52258348558047e-05
-1.79246039926948e-05
-3.74718403918283e-05
-2.32009475088556e-05
-2.33607821937186e-05
-2.61991260891363e-05
-1.68394294916483e-05
-1.73668499537792e-05
-6.09972299710072e-05
-3.38133654415073e-05
-1.76090067432188e-05
-2.62169435739036e-05
-2.88994855159626e-05
-2.71263672501787e-05
-1.10598487233389e-05
-4.37182813442323e-06
-1.01974017180862e-05
-3.45003856063511e-05
-1.59991121398939e-05
-2.23009876477267e-05
-2.60561521768522e-05
-1.52546155573326e-05
-2.29763255590208e-05
-4.15204624957355e-05
-3.13552416095423e-05
-3.27226294850627e-05
-5.37198853783489e-06
-4.41519191493413e-05
-2.54064350412762e-05
-3.12838456141612e-05
-3.07665719706314e-05
-1.61450050776421e-05
-1.17682100155561e-05
-1.18998998682957e-05
-2.91904075427718e-05
-2.05548867346873e-05
-1.42932708788663e-05
-3.26845684757546e-05
-3.84693665238312e-05
-2.6872558283794e-05
-1.14983746163523e-05
-2.09715034081202e-05
-2.45524706130509e-05
-3.48433940370926e-05
-1.82218938508012e-05
-2.53093136856711e-05
-3.9335840831021e-05
-1.70553084162529e-05
-1.43121800524751e-05
-4.32643684708754e-06
-2.26207971939574e-05
-1.53828236484974e-05
-9.50332895843247e-06
-2.23464771338019e-05
-4.34123209191822e-05
-2.25552463761498e-06
-1.6819787399205e-05
-3.07334563966083e-05
-1.84519836649207e-05
-4.25371285167015e-05
-1.11550964534507e-05
-2.81664625582028e-05
-1.84225966576398e-05
-2.00997857213642e-05
-3.92120722163558e-05
-1.77409621488619e-05
-3.21008361368827e-05
-2.99065838866983e-05
-3.66021468111056e-05
-4.52359638882576e-05
-2.57239121290755e-05
-4.26415150946877e-05
-1.62223484224324e-05
-3.21962613680292e-05
-2.30159498722765e-05
1.87274461087448e-06
-2.45497452547505e-05
-2.62691016252998e-05
-2.40074376761127e-05
-2.61895606345405e-05
-3.64067603732446e-05
-1.36690752155332e-05
-1.76899830535958e-06
-2.62533248446411e-05
-1.53543938432223e-05
-3.41306976315071e-05
-2.18889111038053e-05
-1.51263252034614e-05
-2.90897283589214e-05
-2.22654427604545e-05
-3.92895664463167e-06
-2.47285275985293e-05
-6.66369361772249e-06
-3.64513804765227e-05
-1.45517446135688e-05
-3.18189102292917e-05
-1.27958313720513e-05
-1.69040081236291e-05
-1.74840576834552e-05
-1.40808302434656e-05
-1.19586332351305e-05
