# Supplementary material for: Research on computational propagation and identification of mine microseismic signals based on deep learning
Source: PLoS One. 2025 Oct 22;20(10):e0334641. doi: 10.1371/journal.pone.0334641 (PMC12543183; doi:10.1371/journal.pone.0334641)
Supplement: S3 Data — (ZIP) [file pone.0334641.s003.zip › 000100500002799.xlsx_0.txt_24.txt.txt]

-1.80840331890237e-05
-2.57443457351667e-05
-4.1516911026066e-05
-3.22242124579094e-05
6.30755994361734e-06
-3.74918234750843e-06
-1.33525399179647e-05
-1.7804522393017e-05
-2.74815092743811e-05
-1.76308478234992e-05
-2.07541143009687e-05
-2.54611942376719e-05
-1.82022029972071e-05
-2.83895559587682e-05
-3.22986212600846e-05
-3.31390272990067e-05
1.84470346334372e-06
-3.82717809052524e-05
-3.55799951508593e-05
-2.64875398433838e-05
4.30792985277999e-06
-2.67388010460064e-05
-3.35045728138127e-05
-3.21648652098095e-05
-1.91697868624305e-05
-1.03080048165546e-05
-3.64236273002503e-05
-2.86215745481303e-05
2.96010570348646e-06
-1.70913422210246e-05
-3.05956166766874e-05
-4.60525492858629e-05
-1.37827110604688e-05
-2.74201075231404e-05
-1.862210808293e-05
-2.77559387636075e-05
-2.74797676447315e-05
2.11091753918825e-06
-1.11565800026922e-05
-1.0280394995672e-05
-1.14122495023444e-05
-1.38057586908958e-05
-3.45529117386661e-05
-1.54415727658908e-05
-1.56771537937445e-05
1.20397193195592e-05
-1.28374597188997e-05
-2.87039475409154e-05
-1.92602490874728e-05
-2.99475422378163e-05
-2.96777204683587e-05
-3.36831015998486e-05
-2.42229096448417e-05
-2.17929202596526e-05
-1.01267075061782e-05
-2.96155906436982e-05
-4.16802948159794e-05
4.0965515423489e-06
-5.96729811958754e-06
-2.48126173597194e-05
-3.32097832700372e-05
-2.4200245469074e-05
-2.73687665243423e-05
-2.63511373260373e-05
-2.9699643242998e-05
-3.1967048983567e-05
-3.77789155746892e-05
-1.51238673036084e-05
-2.42436133687341e-05
-1.20378143532141e-05
-1.13293580103162e-05
-1.00638701353574e-05
-1.21373782289239e-05
-2.14249643630994e-05
-1.71289663634583e-05
-1.57739060276577e-05
-1.47837933449796e-05
-1.46314727655713e-05
-3.72045777205063e-05
-2.85675263784623e-05
-2.55008592397722e-05
-3.13428915776772e-05
-3.01601464494871e-05
-1.82283021450022e-05
-1.87044824022895e-05
-3.42642956251992e-05
-2.10124244107035e-05
-1.92176882862709e-05
-2.09516807256099e-05
-3.65396529842429e-05
-1.83424968199596e-05
-1.0568913983995e-05
-1.57747184059983e-05
-3.03321738805768e-05
-1.7774120733249e-05
-2.81349350319872e-05
-3.25347816372557e-05
-1.40203253438101e-05
-1.54042360424087e-05
-1.27280852101957e-05
-1.80771603331112e-05
-1.96590132154545e-05
9.16302886174606e-07
-2.469825844178e-05
-2.82737048548389e-05
-1.32114568498883e-05
-1.10201057161466e-05
-2.18697011222652e-05
-2.89888230095869e-05
-2.76271513841429e-05
-2.1529150360375e-05
-2.8574734876075e-05
-3.0802638031943e-05
-1.49322154885673e-05
-8.52327713614198e-06
-1.32154524053597e-05
-1.6981724037492e-05
-1.36953931784218e-06
-3.23489220225802e-05
-1.52515531295922e-05
-2.28050514733278e-05
-3.21011409415483e-05
-3.4700762118958e-05
-2.51671777992815e-05
-3.88210491849951e-05
-1.33474533719399e-05
-1.96893885753414e-05
-1.2358198382111e-05
-1.78482385378402e-05
1.22831787255206e-06
-3.01951661105064e-05
-3.20076336777948e-05
-3.67530328178447e-05
-1.35059168118366e-05
-2.26717165631012e-05
-2.18740886459713e-05
-2.90956515091865e-05
-2.26575984499642e-05
-1.76920823798483e-05
-1.77529383389562e-06
-3.54857112001434e-05
-2.73927008427957e-05
-1.7257503943659e-05
-1.91483949002102e-05
-2.31651364131505e-05
-1.29024338361922e-05
-3.62825101359994e-05
-3.05895889052305e-05
-3.3933822475069e-05
-1.19478019758512e-05
6.65343090006555e-06
-3.25420454446194e-06
-1.14732718591726e-06
-3.41578297579244e-05
-2.5372056247396e-05
-2.61199764175254e-05
-2.31881130496289e-05
-1.30539975404677e-05
-2.64080377335315e-05
-1.47618463075279e-05
-2.7814131946256e-05
6.79248795688773e-06
-1.71949248030553e-05
-3.58463671337038e-05
-1.58949032107849e-05
-9.43241344638393e-06
-1.08709938217558e-05
-2.35642020353062e-05
-1.1806883266389e-05
-1.62011446507573e-05
-1.62377650122191e-05
-1.42347187465579e-05
-1.11546115365177e-05
-1.99107427782603e-05
-2.73040359876416e-05
-3.74653029250663e-05
-8.73569373702292e-06
-1.939884761404e-05
-1.79020768165171e-05
-1.94763254804443e-05
-9.50039987213208e-06
-3.13376439897603e-05
-5.021100231611e-06
-1.47724037638066e-05
-2.94194614955435e-06
-1.15167664861701e-06
-3.17660454989712e-06
-1.09536682696131e-05
-4.87818164059882e-06
-2.83592725698347e-05
-1.87708410944856e-05
-1.11649234728692e-05
-2.80653754346449e-05
-4.88871276977912e-06
-3.06254316501282e-05
-1.5883286837544e-05
-2.24940972835158e-05
-1.97915889959486e-05
-1.84494485889486e-05
-1.51089651517304e-05
-2.98529782915108e-05
-4.33570119332753e-05
-3.90644268164355e-05
-5.87074755292441e-06
-2.95742997046804e-05
2.76914025311581e-06
-2.13572647287818e-05
-1.79896719738342e-05
-1.99904570043637e-05
4.78674100843358e-06
-1.35150659231132e-05
-1.36361245679657e-06
-1.28407970663851e-05
-1.91272619431935e-05
-2.68990284384936e-05
-1.67055216937042e-05
-6.53602103096385e-06
-3.09951173896081e-05
-1.36069731783281e-05
-1.26472516417968e-05
-3.41367736090926e-05
-3.87782190678689e-05
-2.01946565811825e-05
-2.53368309992907e-05
-2.20293297835952e-05
-9.92735606152449e-06
-1.47524271740806e-05
-8.01022398070951e-06
-3.45667078598878e-05
-3.3574779078199e-05
-2.20077194159659e-07
-2.9751599912643e-05
-2.66772201102639e-06
-3.32875559196513e-05
-2.07289000700766e-05
-1.35531437366814e-05
-3.96052973457131e-05
-3.4002694042822e-05
-9.10091179764912e-06
-2.7021064756827e-05
-8.5229560223221e-06
-2.85577086484261e-05
-6.20983811174115e-06
-1.16342023152518e-05
-8.35596050471319e-06
-1.54700661251768e-05
-2.56960609083044e-05
-4.2835306803884e-05
-1.18874318285852e-05
-1.64808418298961e-05
-1.13539947214099e-05
-2.1831019044421e-05
-3.6157588688155e-06
-3.68490530228909e-05
-2.06100528830426e-05
-3.71448874762722e-05
4.41238002851402e-06
-2.30101023700642e-05
-2.18405390386459e-05
-3.91303701901897e-05
-8.22622548204292e-07
-2.68293652189717e-05
-1.13585428079095e-05
-3.1294366567175e-05
-1.26277630659119e-05
-3.65512807221675e-05
-2.70372064036144e-05
-3.83456267334818e-05
-3.21709483235214e-05
-2.91439364943598e-05
-3.27245184829918e-05
-1.99903214344972e-05
-2.97061266341136e-05
-1.54079602978947e-05
-8.50499959158711e-06
-2.37559695930327e-05
-2.52736050304796e-05
-2.78159500385091e-05
-6.04663199730129e-06
-2.09739430275239e-05
-2.4363383830797e-05
1.02426117468375e-05
-1.6272673060556e-05
-1.36851613005212e-05
-1.71688382456929e-05
-1.66335803298888e-05
-2.19510188218033e-05
-1.53626184064095e-05
-5.1071696270279e-06
-2.61695295109453e-05
-3.25829756319761e-05
-2.76038811281665e-05
-1.30946386459412e-05
-1.10523376665036e-05
-1.03243082227251e-05
-2.59779222907009e-05
-1.41472210416281e-05
4.54480089340918e-07
-1.0031559070176e-05
-2.71722077653603e-05
-3.4170050590493e-05
3.69078586317882e-06
-3.73020800832879e-05
-3.17349061440035e-05
-1.66092992768593e-05
-2.75724982634231e-05
-1.08793165697299e-05
-6.08505327464855e-06
-1.08347365197644e-05
4.68877489994865e-06
-3.0204664345583e-05
-2.442671739243e-06
-1.2962590151738e-05
-2.2972581253917e-05
-8.79899275643859e-07
-2.97439729468378e-05
-1.80424067951024e-05
-5.44240214900542e-06
-2.17741088344485e-05
-2.0887029776343e-05
-1.87083169276615e-05
-1.33849114122607e-05
-2.51152957990347e-05
-7.6301846871909e-06
-2.94837748832299e-05
-2.14661603929264e-05
-2.51568559557342e-05
-2.38761038254784e-05
-3.04826229981409e-05
-9.18264025008005e-06
-2.49253878312147e-05
-2.52088072141243e-05
-4.53209201169838e-05
-1.85694826695664e-05
-5.6553419867242e-06
-1.93092305187822e-05
-4.06290291921121e-05
-2.00563281981358e-05
-8.81501477456218e-06
-1.03071711692033e-05
-2.62523225489491e-06
-1.36609729174067e-05
-2.88073268743149e-05
-8.3077538485876e-06
-3.1809568805764e-05
-2.89767370183263e-05
-4.01430041866188e-05
-1.52774027397039e-05
-7.1214450820157e-06
-2.38221827161833e-05
-8.98995497878417e-06
-2.88841626731667e-05
-1.70557398411827e-05
-1.79485158300365e-05
-3.34119177763131e-05
-3.16601772937863e-05
-1.00933802083115e-05
-2.09323184993702e-05
-2.99804700036406e-05
-3.43922736208387e-05
-2.30719968967808e-05
-1.78755110738325e-05
-3.04728271385924e-05
2.27758412325451e-06
-3.32478791178924e-05
-1.74546072760286e-05
-6.41605145984814e-06
-2.55104780336837e-06
-1.89699221072869e-05
-1.64335576693338e-05
-4.06324525664795e-05
-2.80595492779518e-05
-2.90896921680634e-05
-2.47791859228972e-05
-2.23555132432283e-05
-1.77902510776668e-05
-1.64583733991993e-05
-8.40169978614276e-06
-1.41190121116901e-05
-2.77553951970797e-05
-2.16102483911215e-05
-4.36908125571588e-05
-1.88431272064946e-05
-1.76072236691052e-05
-3.99213458516461e-05
-4.03867617505236e-05
-4.09714550078424e-05
-1.7076432890185e-05
-1.46464553134986e-05
-1.69590807946763e-05
-2.93207224494626e-05
-1.67983335933913e-05
-2.63752297067945e-05
-1.22385826250189e-05
-2.16510018355156e-05
-2.59846847488905e-05
-2.44384996905187e-05
-3.46529637137376e-05
-1.63658690703341e-05
-3.51610584876974e-05
-1.79985332912647e-05
-1.6337995828928e-05
-2.33687906938624e-05
-1.63474693413329e-05
-3.29130964725035e-05
-3.08068353539034e-05
-1.16875917952894e-05
-2.03280541425745e-05
-1.95822489257836e-05
-2.0448870288478e-05
-1.43471037777202e-05
-1.51599567868883e-05
-2.00243713656237e-05
-4.05479658706793e-06
-2.19808425160708e-05
-7.05329695520253e-06
-9.72749499663266e-06
-3.41626130771523e-05
-2.98235388023465e-05
-9.61955236866592e-06
-2.66881105045996e-05
-3.37833137807567e-05
-2.24214312038563e-05
-7.82629100692885e-06
-2.76568459285802e-05
-1.72556473747744e-05
-2.01612545449445e-05
-2.70883985704757e-05
-1.88867346280434e-05
-1.22833808800935e-05
-2.79421865666057e-05
-5.59808842800117e-06
-2.69189554699958e-05
-1.33585660515035e-06
-8.73160617178231e-06
-3.061836826033e-05
-2.03257280208323e-05
-1.05515916181297e-05
-3.82357119707873e-05
-1.98293484442182e-05
-1.9376866732514e-05
-2.08918577192005e-05
-5.34570914063432e-06
-1.45723827736565e-05
-8.6670484762104e-06
5.84658390411048e-07
-1.73703372839136e-05
-3.05760013363147e-05
-1.67029791494139e-05
-2.21691903620194e-05
-3.22640242295341e-05
-9.75107809759927e-06
-2.99314624249412e-05
-2.95797427676342e-05
-2.64826426071168e-05
-2.59761523141783e-05
-1.81497404868137e-05
-1.24753144420455e-05
-1.26591764446397e-05
-2.75287981568743e-05
-2.71523383275985e-05
-3.32975913027148e-05
-1.01291386030623e-05
-1.07719964488442e-05
-5.88623780061041e-06
-1.46393424921739e-05
-8.84253920975983e-06
-2.52078196624761e-05
-6.93159628009472e-06
-3.89801677276777e-05
-7.13764105877806e-06
-9.21708001727737e-06
-2.70353193177167e-05
-2.97283873491702e-05
-2.6007461673391e-05
-3.0773707558455e-05
-2.58973539183781e-05
-2.75129453952891e-05
-2.57543080087933e-05
-1.92398490608544e-05
-2.17242041967695e-05
-2.72672110593104e-05
-1.25284244152845e-05
-2.52834214456898e-05
-3.42165105454368e-05
-9.6394961740414e-06
-9.35182958059534e-06
-3.88416017688744e-05
-7.23561581975859e-06
-2.57738394004134e-05
-3.90687243663196e-05
-1.95409711536121e-05
-1.27088004494439e-05
-1.70419362542479e-05
-1.52382787926869e-05
-3.14617498267153e-05
-2.00729364515432e-05
-2.50631956879003e-05
-2.42861643053609e-05
-2.38354402723311e-05
-1.93613014354661e-05
-1.24938682628812e-06
-5.6007409860096e-05
-9.27117824259183e-06
-2.13133047081272e-05
-1.70170783040564e-05
-2.31329071845761e-05
-4.46404481212019e-05
-2.11058531823521e-05
-4.38153128301689e-05
-2.48517377351264e-05
-1.13044466412856e-05
-3.91273006890279e-05
-3.40377397395719e-05
-4.14934209106172e-05
-2.32554631439771e-05
-1.46306802227001e-05
-3.889841352797e-05
-3.06917741943623e-05
4.88196431589049e-07
-1.91178684702355e-05
-1.47430868223874e-05
-3.47034526126793e-05
-3.61449874516139e-05
-1.45252534477329e-05
-2.23394851714166e-05
-1.37824008145116e-05
-9.05024065640172e-06
-1.31638834603249e-05
-1.32678614129552e-06
-1.49767621391979e-05
-5.68083545608656e-06
-3.18394739515485e-05
-8.99273417447419e-06
-2.03808572634616e-05
8.49944034247652e-06
-1.62683945647018e-05
-2.19870689156403e-05
-3.1124502293059e-05
-2.91650275621873e-05
-5.65497056576454e-06
-1.72912871317317e-05
-2.21266717376201e-05
-3.85625729447861e-05
-2.40577974437795e-05
-2.36452935474266e-05
5.54869457905241e-08
2.07524677425122e-05
-1.42125864059735e-05
-4.96574502216907e-05
-1.41518826923078e-05
-2.98432799077229e-05
-3.48305782170972e-05
-1.52143549378293e-05
-1.56524837154548e-05
-1.83699452975847e-05
4.50215499588561e-06
-3.05111025361547e-05
-1.82346745944347e-05
-3.25587184713544e-06
-1.40973062867125e-05
-3.94200450544829e-05
-3.06022611456815e-05
-3.02462013876201e-05
-2.8699413907158e-05
-2.92021498388393e-05
-1.84037399466253e-05
-2.63356338487498e-05
-1.67896681405827e-05
-4.71071693948589e-06
-2.14082060257219e-05
-1.92704852230665e-06
-2.47017598253736e-05
-2.49923395994701e-05
-2.05864444670323e-05
-3.84035031696671e-05
-2.07936370757757e-05
-2.85503581746348e-05
-1.15162856551383e-05
-1.89795202566463e-05
-2.5153625344487e-05
-1.86685726457117e-05
-7.58374763137406e-06
-1.69951541675069e-05
-1.60353265908707e-05
-6.11281231126932e-06
-4.32815773938077e-05
-2.90031900308135e-05
-1.92065080632553e-05
-8.00625930299662e-06
-1.54348662597078e-05
-2.75603999835165e-05
-1.28174270081786e-05
-2.75552282181533e-05
-1.09099955636405e-05
-2.5354171135828e-05
-4.11141815088748e-05
-1.1552420672343e-05
2.017153890802e-06
-4.2811741489783e-06
-3.25876396004451e-05
-3.08764955610893e-05
-4.0060567153721e-06
-1.73996110837071e-05
-1.86851179122641e-05
-2.30809281841179e-05
-3.46270348067012e-05
-1.67560658548315e-05
-2.60488511986326e-05
-4.32765733915291e-05
-8.48165928464672e-06
-2.96280134523049e-05
-2.61890423329159e-05
-1.5205034514601e-05
-1.17902899829757e-05
7.30379077298959e-06
-2.24307039258082e-05
-1.79334135868484e-05
-2.11191689268367e-05
-6.64868938585573e-06
-5.71758046140815e-06
-2.6172393817684e-05
-3.15986843825267e-05
-1.79500539242397e-05
-2.34435171619666e-05
-2.95862205936974e-05
-3.77174803592169e-05
-2.47626183269749e-05
-2.43132077654228e-05
-2.61252667805061e-05
-3.5011590474253e-05
-2.29059403790278e-05
-2.13884675915335e-05
-2.66317799304983e-05
-3.56156478253346e-05
-2.77695841703184e-05
-1.53489997376895e-05
-2.30937437534099e-05
-2.34409319650383e-05
-5.67126708733881e-05
-2.0619582692325e-05
-8.17330983131991e-06
-2.23503317133151e-05
-4.79131723241322e-05
-1.0586985819548e-05
-8.22399884740431e-06
-9.16586943677789e-06
-7.11080672672773e-06
-6.48407756790967e-06
-5.49008779152381e-06
-1.92117637266781e-05
-2.40123270979812e-05
-1.04146731887564e-05
-2.18081920195747e-05
1.90637277789124e-06
-2.12797913281866e-05
-7.62912342082805e-06
-3.63755490144081e-05
-2.07334342446981e-05
-2.72201789644249e-05
-2.70259661886985e-05
-1.6899546276307e-05
-8.11694519802004e-06
-7.83692910225278e-06
-2.87668401459511e-05
-1.99319945479154e-05
3.93546591750919e-06
-1.73998646118434e-05
-2.51795826979254e-05
-1.53811146115713e-05
-3.88956687887757e-05
-1.65336494442633e-05
-3.49431976794993e-05
-4.01328270538731e-05
-4.62028209273013e-06
-1.93706203032839e-05
-2.55678828887738e-05
-2.16484360129836e-05
-8.36178444478266e-06
-3.9027701407924e-05
-4.00808090763281e-05
-2.30202310231057e-05
-2.62230163262851e-05
-2.46397214334922e-05
-1.80476727328825e-05
-2.74048997734977e-05
-1.77239706391295e-05
-4.29656406569765e-05
-3.58422454653702e-05
-2.78162498943656e-05
-2.66466098975028e-05
-1.71306578394953e-05
-1.41434302839493e-05
-3.96593484657774e-05
-4.00463670698716e-05
-2.93532378364425e-05
-5.29065131785893e-05
-4.16520547470552e-05
-1.77472094816907e-05
-2.8641244484066e-05
-3.018293015165e-05
-1.98848828502226e-05
-1.86190917625904e-05
-4.33810443181821e-06
-6.58908094838016e-06
-1.43709977728445e-05
-3.63542982568531e-05
1.68882070885633e-06
-2.07005615734616e-05
-2.69050183599681e-05
-3.31491494307729e-05
-1.98005158809138e-05
-2.9973829243459e-05
-1.71988429337464e-05
-2.73277143152458e-05
-2.89416586684474e-05
2.97573189443422e-06
-1.3049425007623e-05
-1.15098314488224e-05
-3.08262620375487e-05
-1.17964083091405e-05
-1.91326536604516e-05
-3.00167800841118e-05
-1.4527502288351e-05
-1.1334435711595e-05
-1.54801887475549e-05
-2.65226767688693e-05
-3.06057730031569e-05
-2.19160192557314e-05
-1.41701036124602e-05
-3.39150308464452e-05
-9.08492034904614e-06
-2.32930924638903e-05
-1.81645514850211e-05
-2.96107636698248e-05
-1.33300062138243e-05
-3.35228975756409e-05
-1.53537397218204e-05
-2.0983541097657e-06
-7.82821641770759e-06
-3.11350794994186e-05
4.43592519407168e-07
-2.745904858285e-05
-1.30858196696362e-05
-1.57025257869843e-05
-2.99938022582023e-05
-2.15881517574373e-05
-1.18921467903234e-05
-7.01498744097743e-06
-3.05271119792516e-05
-2.81532735264849e-05
-1.23598673414578e-05
-4.04311050862402e-05
-2.41479835949953e-05
-7.72277599737008e-06
-3.29181581304679e-06
-1.11100417241682e-05
-1.80573581019537e-05
-3.47366213484511e-05
-1.83243730179982e-05
-1.28166355227237e-05
-2.46217731234671e-05
-3.10695870769004e-05
-1.03314733249692e-05
-3.21637347202047e-05
-9.7870508296471e-06
-2.63594490566955e-05
-2.12820569490794e-05
-6.97006547744236e-06
-1.25153414697602e-05
8.05153292851897e-06
-1.79560350427414e-05
-2.45815797627309e-05
-1.30409721726794e-05
-1.36285473245066e-05
-4.29714554868622e-06
-6.17314931931914e-06
-9.64273600360732e-06
-2.43115426940472e-06
-4.73844323794633e-06
-2.44983685929594e-05
-6.2569000001412e-06
-2.58310899927331e-05
-2.50034581394261e-05
-3.25256771666605e-05
-4.97220556548871e-05
-2.65651689164057e-05
-2.77816552803601e-05
-1.57334065062737e-06
-3.31056971225283e-05
1.00523083419525e-07
-4.60811573676133e-05
-2.19117857266981e-05
-4.4154635180677e-05
-3.28609695040093e-05
-9.77187273705231e-06
-2.93027069835844e-05
-3.86355536091414e-05
-1.74962164573635e-05
-3.36435878134475e-05
-1.29487474587569e-05
-3.39633290187129e-05
-2.03844465784925e-05
-2.86887944947687e-05
-2.7810271255734e-05
-2.75632193077973e-05
-3.29135012922559e-05
-3.84779545549636e-06
-2.32513845866759e-05
-1.00476835343878e-05
-3.01617291425701e-05
-1.85452840843759e-05
-1.66034961791379e-05
-1.95956045025945e-05
-1.9148785919525e-05
-2.819280137966e-05
5.21190538284917e-06
-2.24380767371359e-05
-2.33094896348726e-05
-1.34455118127152e-05
-4.28454566813316e-05
-1.60128449477644e-05
3.40128948346553e-06
-3.55371718789436e-05
-4.02264798796476e-05
-2.94606188314498e-05
-2.55649375830473e-05
-1.80345365298804e-05
-1.46856261679036e-05
-1.4386731311226e-05
-2.46446430986703e-05
-1.09391929818672e-05
-1.54913549998936e-05
-1.21117222673312e-05
-2.81867672980311e-05
-2.68511953803283e-05
-1.23536885463682e-05
-3.12387491922204e-05
-1.29731371420918e-05
-2.62121376373748e-05
-2.77838122857464e-05
-1.50173202828271e-05
9.22719519581232e-06
-2.90861812177575e-05
-4.68626564444304e-06
-3.02698613218283e-05
-2.16021236388556e-05
-1.58720868298443e-05
-3.97644558782431e-05
-3.61316816454355e-05
-2.66385095291593e-05
-3.32715734925846e-05
-1.92194861648302e-05
-3.04395177105066e-05
-9.63924266989154e-07
-8.88261635057716e-06
-8.9624486565023e-06
-2.08740294062662e-05
-2.67596903946879e-06
-5.35961176310585e-05
-1.92926389875733e-05
-2.48264231620872e-05
-2.50467996554625e-05
-3.17711907847062e-05
-2.50087172400487e-05
-2.64442045777029e-05
-3.05101047174324e-05
-3.04683828077144e-05
-1.88143698284558e-05
-4.22208021693098e-06
-4.1242515548589e-05
-3.88605572626409e-05
-1.02771044172985e-05
-7.10606704463529e-06
-2.68656461329143e-05
4.41015232092729e-06
-1.42973412905048e-05
-2.73024623124636e-05
-1.3527857923677e-05
-2.09804321960776e-05
-2.43405928636065e-05
-7.41708862310483e-08
-2.01211356435313e-05
-2.93408006206126e-05
-1.54503523674408e-05
-4.21599710356109e-05
-2.71204859427888e-05
-1.76186376239563e-05
-3.33201069027774e-05
-1.79762961277885e-05
-1.16417984377172e-05
-2.95426455302146e-05
-2.99207066043182e-05
-2.02417788402031e-07
-3.72489416433233e-05
-2.60843443394181e-05
-5.65296450501601e-06
-1.4177756795163e-05
-1.37398887277828e-05
-2.68003215584663e-05
-2.80881974844929e-05
-2.05229987395087e-05
-1.82694188059277e-05
-1.41082128942897e-05
-1.38453634562751e-05
-2.17269741822089e-05
-1.28768610410582e-05
-2.9330813096769e-05
-4.37479651504488e-05
-1.43754488757907e-05
-7.06846032848081e-06
-9.37399898992029e-06
-2.89012361485322e-05
-1.00999908041266e-05
-2.49022726710256e-05
1.24453368292335e-06
-3.48464932971076e-05
7.9817763294388e-06
-1.37537232026973e-05
-3.86439173400892e-05
-3.52066920815054e-05
-2.16779847199053e-05
-1.52222727371178e-05
1.02470163413543e-06
-1.21258112689255e-06
-2.56290253036128e-05
-2.75372111861439e-05
-5.00692026310713e-05
-1.48133418664922e-05
5.60422537219171e-06
-4.80358349357368e-05
-3.0638954234698e-05
-2.91593644228531e-05
-3.16635602844115e-05
-8.36199982603845e-06
-1.14991813186984e-05
-1.55284048418044e-05
-1.42298945060245e-05
-2.13717991898528e-05
-9.9536244812577e-06
-1.93663428033902e-06
-1.27346847468639e-05
-2.34834412859044e-05
-3.5689576198024e-05
-2.06108061788355e-05
-1.0520257737893e-05
-2.6475446534036e-05
-9.89939257655979e-06
-3.00358756499427e-05
-1.85827757070677e-05
-2.80996061770159e-05
-1.82066457211854e-06
-2.45410867261363e-05
-1.54813670365479e-05
-1.72299826939e-05
-4.10780707471966e-05
-2.16570420208725e-05
-1.9198894093808e-05
-3.58132889613068e-05
-2.61770544145437e-05
-2.57471893890936e-05
-1.68306492782942e-05
-1.4698312071215e-05
-1.75848850165033e-05
-2.72917949554536e-05
-8.67138364699639e-06
-3.14339962129274e-05
-1.82929549983468e-05
-3.06318104584262e-05
-4.62184156102416e-05
-1.73020288266812e-05
-1.53155918233461e-05
-1.37248099810207e-05
-2.35390786950601e-05
-2.12533439942653e-05
-1.4569763680644e-05
-1.53350190542828e-05
-3.54824948120278e-05
-3.01596001372147e-05
-1.40785061574766e-05
-1.70624513782943e-05
-1.88615244041101e-05
-1.51089634283345e-06
-8.00671472689037e-06
-4.36657328644466e-05
-2.65354074930927e-05
-2.03161435714407e-05
-2.39805008528707e-05
-5.45193759972212e-05
-2.07737589695146e-05
-3.16772841576249e-05
-2.05073624705121e-05
-2.28570921359387e-05
-2.61661151366543e-05
-2.2589748401849e-05
-1.56974850149836e-05
-1.06991506741884e-05
-3.08922149805866e-06
-2.47149574647195e-05
-4.26428226784236e-06
-1.19392062037334e-05
-2.45303182808709e-05
-3.31946413331959e-05
-2.33192160068163e-05
-2.50535855045506e-05
-1.10774904493595e-05
-2.93223708798901e-05
-2.45651194662804e-05
-7.90616254517115e-06
-1.56613769926032e-05
-3.57510288945008e-05
-2.42105522048773e-05
-1.74017730803777e-05
-1.25515225317235e-05
1.41989839867706e-05
-5.6650552045111e-07
5.97177193701703e-06
-4.68561315639989e-05
-6.45351349238543e-06
-2.12708923527705e-05
-1.21967737459295e-05
-2.72643849122853e-05
-7.62327603984413e-06
-3.7653020864211e-06
-1.77050725291925e-05
-1.45095560837021e-05
-1.6272742727715e-05
-3.26831919642741e-05
-3.03169033115383e-05
-3.86689910089709e-05
-4.28511972110799e-06
-2.01022189659086e-05
-4.34031201801681e-05
-7.54303150319546e-06
-1.69684740434718e-05
-2.16386030045806e-05
-3.50962647958925e-05
2.90541777941481e-06
-2.76579217973974e-05
-3.25564239096417e-05
-2.4919522790392e-05
-1.86433260456559e-05
-8.37487412349875e-06
-3.94154839993132e-05
-3.54754182472294e-05
-2.38092901622003e-06
-2.24219742415972e-06
-8.4190931883131e-06
-2.12381247635735e-05
-2.68930185700724e-05
-7.09380014342633e-06
-2.82734031306469e-05
-3.82280642557511e-05
-9.11564828321071e-06
-3.168911652463e-05
-1.30267849135579e-05
-2.47400603881073e-05
-7.25037828848207e-06
-4.77878155307995e-06
-1.67655260153682e-05
-1.79117848428718e-05
-5.13432926349641e-05
-2.37609418036139e-05
-3.09053470703602e-05
-7.63045357092288e-06
-1.79264135883839e-05
-2.74332675172844e-05
-3.22326372959063e-05
-1.23812610421701e-05
-3.43966183038793e-05
-3.08886252997001e-05
-1.4587680370809e-05
-2.37140702936285e-05
-3.9560675244992e-05
-1.70664301817202e-05
9.16522039056315e-06
-2.23049157117496e-05
-2.51796693710705e-05
-4.20995454361109e-06
-2.67908106626809e-05
-2.08814235937716e-05
-4.0836840508637e-05
-1.38520291209753e-05
-3.51529129776153e-05
-5.38131045751025e-06
-2.1959157285013e-05
-1.61382217348065e-06
-3.16284955629148e-05
-3.04435172651775e-05
-3.08750326035218e-05
-1.87645602377385e-05
-3.05149249559091e-05
-2.44137735160965e-05
-1.32460080869051e-05
-4.28202793148837e-05
-2.98491930637506e-05
-1.99677220893878e-05
-3.03489811547754e-05
-4.05761464853005e-06
-2.83913025394483e-05
-1.94266307859327e-06
-2.11286879540376e-05
-3.1828631317657e-06
-6.09808327728803e-06
-1.6179564305999e-05
-3.9228024519973e-05
-4.78432331882685e-05
-9.47080773430644e-06
-2.64793553408739e-05
-4.300288436784e-05
-2.39124494136629e-05
-3.76782829346155e-06
-2.72011427407345e-05
-2.37087799819719e-05
-1.79125427367831e-05
-9.16046787683544e-06
-3.89059883732273e-05
-2.20115926242564e-05
-1.81142162038862e-05
-2.16379550019718e-05
-1.41821671023051e-05
-2.41273651912145e-05
8.64231043167817e-06
-1.18446776670198e-05
-2.53418398012342e-05
-3.50984872182502e-05
-1.83841827959337e-05
-3.25154714894003e-05
-2.27243691469864e-05
-2.92870503050927e-05
-6.9155804100558e-06
-1.88953654961661e-05
-2.57641488093877e-05
1.26593290387642e-06
-2.58829408283859e-05
-2.23447090103258e-05
-2.51834923123507e-05
-3.23772833196111e-05
-2.93532784728709e-05
-1.99524625739454e-05
-1.8453820643811e-05
-3.54406608331584e-06
-1.95609627747936e-05
-2.44105158855049e-06
-3.17424279304212e-05
-2.59750599211563e-05
-3.63111025208877e-05
-1.62580827232682e-05
-4.00193887821713e-05
-2.45866610337443e-05
-2.86261485308173e-05
-4.29523531406682e-05
-3.02088697310521e-06
-2.00877577975717e-05
-2.74629575537778e-05
-3.9302039709735e-05
-1.86805968343669e-05
-1.46511313189401e-05
-3.55174046156279e-05
-1.3706443548573e-05
-4.38399153726138e-05
-1.98369027008221e-05
-1.01544523768744e-05
-1.6137307627525e-05
-1.47086716673421e-05
-4.83918477643976e-07
-3.5485490585595e-05
-2.75900603789683e-06
-2.63489548128252e-05
-3.28069174931934e-05
-2.23777564016469e-05
-2.88284036231253e-05
-3.76862743031648e-05
-2.4917772315636e-05
-2.48019483060543e-05
-3.23237108194216e-05
-1.24848771810935e-05
-1.73579082528942e-05
-1.56737429894096e-05
-1.20318136828189e-05
-2.41688689444629e-05
-4.9597894693256e-05
-3.01015638640816e-05
-1.74281372209236e-05
-4.77515601116907e-06
-2.44316942980719e-05
-4.01112081245506e-05
-2.12483010613501e-05
-2.31791431166248e-05
-7.10290682393781e-06
-7.25765652898333e-06
-1.68681087722206e-05
-2.38228756573667e-05
-9.42763204371751e-06
-1.4130162606944e-05
2.15556484359538e-05
-1.7987725719847e-05
-1.54728991296444e-05
-1.06562683900965e-05
-4.5091988728741e-05
-1.62394745362762e-05
1.20072381645256e-06
-2.03433345270037e-05
-3.694309988061e-05
-4.91083802937455e-06
-1.03248016241041e-05
-1.26244278112649e-05
-4.4179637231469e-05
-1.40457067997097e-05
-1.13119645870864e-05
-3.0440221335305e-05
-2.69908274153411e-05
-2.49667410797331e-05
-6.28745502799001e-06
-1.79841717794227e-05
-2.81876386533771e-05
-1.52637185797973e-05
-1.82749330533806e-05
-1.2020001582916e-05
-3.21467905882064e-05
-2.61245727786891e-05
-1.41429252503667e-05
-4.01551837321057e-05
-1.57121405694515e-06
-3.02963745017268e-05
-2.87351655826911e-05
-1.88794714673064e-05
7.83145089163198e-06
-2.45207441079088e-05
-2.64224667149618e-05
-1.34251424082332e-05
-1.47440640420543e-05
-1.94820255298786e-05
-1.37057135814485e-05
-1.02136504903335e-05
-2.33835444308858e-05
-2.31459187557195e-05
-8.2047433001601e-06
-1.67346242773719e-06
-1.45704121720826e-05
-2.01299054555274e-05
-2.75180438421024e-05
-1.52520053734756e-05
-8.20805731021225e-06
-2.00812972511197e-05
-2.39259030454729e-06
-1.10114806242005e-05
-1.20677174459783e-05
-1.52713631970336e-05
-2.5024937266126e-05
-1.45961743146797e-05
-3.10905150164411e-05
-2.26404617495201e-05
-2.90185690962366e-06
-2.25246617270914e-05
-2.23390841560483e-05
-1.6860268731348e-05
-1.86238595688916e-05
-1.84096915061939e-05
-2.7984467456687e-05
-1.80676601823229e-05
-2.46792586536032e-05
-4.09517330148866e-05
-2.39938975508443e-05
-2.61284264846334e-05
-2.23961221297071e-05
-2.26527418930502e-05
-1.66486701920351e-05
-3.72227917438551e-05
-3.57868489482225e-05
-2.622423916886e-05
-1.71710219083743e-05
-6.67854052432617e-06
-3.17333144012959e-05
-3.01909951088293e-05
4.65027622822056e-06
-1.78421971319701e-05
-1.71101117853708e-05
-2.8624820765182e-05
-2.11956404767818e-05
-3.14438334829376e-05
-2.57735505041933e-05
3.41820000027598e-06
-1.18360800235184e-05
-2.06366760172768e-05
-4.80794164552166e-06
-3.87515462791515e-05
-3.2639531873174e-05
-2.91936961506588e-05
-2.68952132310898e-05
-2.73756669625837e-05
-2.79697040652296e-05
-2.5686581968661e-05
-1.60363492101101e-05
-1.844999247067e-05
-2.73774935055793e-05
-1.87356132496589e-05
-3.59378353957746e-06
-9.72608677322357e-06
-4.47433931222463e-05
-3.81704573196026e-05
-1.79671490574e-05
-2.11390104090109e-05
-2.33351603675103e-05
-2.04453783348377e-05
-3.050105727408e-05
-2.14177129104852e-05
-1.86305219471034e-05
-1.69661987395863e-05
-2.45638224525115e-05
-2.54887648812686e-05
-1.74501055597864e-05
-2.51343678035596e-05
-4.57093225603553e-07
3.75120930061028e-07
-3.79652583273254e-05
-2.23051338973754e-05
-2.62760784127569e-05
-1.51844491700802e-05
-7.45320958121075e-06
-2.86696097754198e-05
-3.01771595915041e-05
-2.71798199546345e-05
-2.05270603151631e-05
-2.00116111812257e-05
-2.94768251052558e-05
-2.77754968999181e-05
-1.44199487764758e-05
-3.93017528428525e-05
-3.1084533481903e-05
1.25764466393186e-07
-2.06704817146196e-05
-3.63053775602938e-05
-2.79094764591509e-05
-2.24945429601331e-05
-1.89016766250137e-05
-2.40036112359012e-05
-1.75732909166114e-05
-1.75265134449893e-05
-3.34456192046129e-05
-6.2236302931865e-06
-2.28942563594836e-05
-7.1765603576625e-06
-2.06519169536429e-05
-8.8416309805283e-06
-2.1917457663835e-05
-3.69875064181396e-05
-3.11077705206798e-05
-9.44633085635324e-06
1.49221674372862e-05
-1.68709239049104e-05
-1.67839582287783e-05
-3.28372368650235e-05
-1.98569609936311e-05
-1.51604366998826e-05
-2.89570148679979e-05
-3.12983411081553e-05
-6.14517151575832e-06
-1.72639167151311e-05
-3.67997398140832e-05
-3.13218063979862e-05
-6.24982039860393e-06
-2.85316247108327e-05
-3.1118619962979e-05
1.09950207194578e-05
-2.50453297260701e-05
-2.77218576196066e-05
-5.67914902970455e-06
-3.97708939062805e-05
-1.12612645974318e-05
-8.82211727432114e-06
-3.47471556373027e-05
-1.39622068110404e-05
-8.01361509040905e-06
-1.9169408227018e-05
-1.52584747608765e-05
-2.61927243808424e-05
-8.51218629185336e-06
-4.41138801502215e-05
-9.42800089988227e-06
-3.80927340879524e-05
-8.75854789369332e-06
-2.78457186236957e-05
-2.68383245173322e-05
-2.12019285633797e-05
9.55355938538343e-06
-3.45786020154358e-05
-9.3681853075742e-06
-1.12214513780667e-05
-3.29461673539629e-05
-3.04363435337591e-05
1.1212290116649e-05
-3.00484183543789e-05
-2.19997148667433e-05
-1.52789478173115e-05
-2.19928715212716e-05
-2.94046379396551e-05
-1.93333376684029e-05
-1.44049875186823e-05
-2.96736003800725e-05
-3.85712630907472e-05
-3.08533279640958e-05
-5.59374801874396e-06
-1.92031356267164e-05
-2.3216424137688e-05
-5.87408520167741e-06
-3.54426960203697e-05
-2.60613639492385e-05
-2.75186525572712e-05
-2.79422457972721e-05
-8.30691867327071e-06
-2.15985199856486e-05
-3.62829444499242e-06
-2.18753676552967e-05
-1.73564413760312e-06
-3.00331041051484e-05
-1.50917846265045e-05
-2.33985231101724e-05
-1.70937656685913e-05
-1.86500991527511e-05
-2.03291878533118e-05
-3.40319842183844e-05
-2.84964115070147e-05
-4.01323662948433e-06
-4.5522370980813e-05
-2.08575747528647e-05
-1.418493939334e-05
-2.67557740642716e-05
-3.06100746475037e-05
-1.57565174728418e-05
-1.96645216034956e-05
-1.15829089528314e-05
-1.50491576571496e-05
-4.48187487928162e-05
-1.53811480222633e-05
-2.72505703716139e-05
-2.01960701470406e-05
-1.63852815897904e-05
-3.0382790649648e-05
3.94305507324138e-06
-2.59049223325782e-05
-3.22912464981877e-05
-1.7233999530012e-05
-1.09126360739947e-05
-2.88922619149699e-05
-2.89021364076543e-05
-1.25927691850602e-05
-1.80447819583889e-05
-1.73597914979485e-05
-1.81402610141406e-05
-2.29540386662641e-05
-1.65190015651337e-05
-4.44503944027331e-05
1.11384267031506e-05
-2.61638891893929e-05
-1.89621334076093e-05
-2.76138998743099e-05
-6.57064835791513e-06
-7.23786636327962e-06
-1.45028661805494e-05
1.06299259345887e-06
-3.36363637847435e-05
-3.41766139664412e-05
-3.39951807650705e-06
6.86863192696694e-06
-2.22468996457749e-05
-2.98181815940296e-05
-2.30392866888905e-05
-1.27055695933275e-05
-2.12546812251756e-05
-3.44260847691775e-05
-2.24176692517207e-05
-1.8268212483837e-05
-3.47645700537761e-05
-1.26106748719715e-05
-8.05733250507075e-06
2.22126472741135e-06
-2.41308700808767e-05
-1.39098259558507e-05
-3.3929864852237e-05
-1.09924538008646e-05
-2.74326150901521e-05
-1.90043019773115e-05
-1.84874903620593e-05
-6.28061377484545e-06
-3.58809633741499e-05
-2.23809331084478e-05
-3.29069919446197e-05
-1.48578057571605e-05
-8.0802922891622e-06
-8.39474844332348e-06
-8.14108371457512e-06
-1.67081033901393e-05
-2.70312610039708e-05
-1.69774579529986e-05
-6.84934040875759e-06
-3.54989897424783e-05
-2.83979238170446e-05
-1.57943155739832e-05
-3.61175289921803e-05
-3.34624494639296e-05
-1.24077370418362e-05
-1.31157393763412e-05
-4.16624892089275e-05
-2.30393147067394e-05
-1.51433130345834e-05
-8.29200933482189e-06
-1.22061370315734e-05
-1.56145778876784e-05
-5.07535884650551e-05
-4.35642445656549e-05
-3.7191456765825e-05
-2.6602440393729e-05
-1.14784435951605e-05
-1.15622173822635e-05
-1.82483057895534e-05
-3.91782618973481e-05
-1.8368611195951e-05
-3.01031073191464e-05
3.45987414308965e-06
-7.22178531999714e-06
-2.6896604963634e-06
-1.44639873227445e-05
-8.67177261886832e-06
-1.57065238568833e-05
-1.86404383364655e-05
-1.70236866120304e-05
-2.99585125099585e-05
-5.67558325236266e-06
-4.77483681854671e-05
-3.85970639939103e-05
-2.59862227629427e-05
3.03884928139111e-06
-8.60429465124331e-06
-3.54851133704557e-05
-2.55242841353736e-05
-3.79107719307781e-05
-1.63538500016988e-05
-3.82134490228507e-05
-2.6852717078421e-05
-9.95769852025372e-06
-1.02031608622745e-05
-2.37733408831113e-05
-1.17891409829441e-05
-1.03687822194382e-05
-9.81530722027212e-06
-2.73356275705173e-05
-1.38418525055312e-05
-5.98048789989667e-07
-1.01558719011564e-05
-2.08692836819981e-05
-1.01091937133819e-05
-9.04944723364684e-06
-8.15865499537421e-07
-5.68312510195464e-06
-2.14724018694928e-05
-2.31883902141746e-05
-2.33592274037472e-05
-1.34035662370352e-05
-6.61312811642786e-06
-3.05543080127366e-05
-1.39136969959013e-05
-2.42961651622291e-05
-4.56635040553201e-05
-2.45935126271794e-05
-3.62349690113559e-05
-4.12046542928553e-05
-3.07290505808765e-05
-3.14122070182367e-05
-2.70166927232037e-05
-2.96162346686233e-05
-3.78693651750237e-05
-9.91519247672106e-06
-2.59271892061286e-05
-3.97875474076376e-05
-1.69391516104215e-05
-5.76303702408407e-06
-1.56272086008255e-06
-2.36491208962856e-05
-2.06811343048847e-05
-2.0041316531449e-05
-4.26793503995387e-05
-1.74821902085201e-06
-4.73965717950178e-05
-2.90438174224775e-06
-1.22968771568547e-05
-3.03276394331365e-05
-2.35668029223074e-05
-3.48805980411109e-05
-3.62066966760154e-05
-1.57605980532019e-05
-8.39188395891057e-07
-1.6410827670834e-05
-2.64277416302068e-05
-2.00562425664222e-05
-2.24369905358068e-05
-3.19279064851047e-05
-2.97629059979837e-05
-1.85407362737216e-05
-2.19244117624031e-05
-8.26668633937825e-06
-4.23753144802849e-05
-1.86524683174818e-05
-7.02330956566867e-06
-3.20782776288197e-05
-2.66226026418251e-06
3.0147217386054e-07
-1.82974525008359e-05
-2.97583813335581e-05
-1.81517683513127e-05
-1.92401430373636e-05
-6.88753347590507e-06
-7.31636201859592e-06
-1.92374258651062e-05
-5.13128713819508e-06
-2.47060978908858e-05
-1.27778863368211e-05
-1.01956271232617e-05
-2.88902698681032e-05
-2.12719201881513e-05
-2.5878944430136e-05
-3.64793070380182e-05
-3.43106954510927e-05
-1.30291270995402e-05
-1.33825940842438e-05
-5.20682191238799e-06
-3.1745065826918e-05
-3.39914626304086e-05
-2.17077681329709e-05
-1.03737468390067e-05
-3.35063490608955e-05
-2.56903742213076e-05
-2.6088148382585e-05
-3.465556413132e-06
-3.47784788605578e-05
-3.21472513851012e-05
-3.25959379681153e-05
-3.73242788462525e-05
1.62845659509312e-05
-2.71475019158866e-05
4.48379516898149e-06
-1.54992957547349e-05
-2.20162638892773e-05
-9.56198724832362e-06
-2.8484288713139e-05
-1.77635980248786e-07
-2.8735808585379e-05
-3.68021616603052e-05
-1.79035742743378e-05
-2.81037412414139e-05
-1.37757356396288e-06
-1.71083915979397e-05
-1.5655336676925e-05
-3.89059667623086e-05
-4.41169725547695e-05
-1.7508511571642e-05
-2.90528745313899e-05
-3.58092438775079e-05
-2.863790701741e-05
-3.48723831546777e-05
-3.37945599894503e-05
5.41217058814069e-07
-2.08645653619903e-05
-1.58911375621251e-05
-1.7824125808812e-05
-5.91905565624325e-06
-2.9931227275387e-05
-2.77994963741341e-05
-8.13503173852522e-06
-3.45734206955795e-05
-3.53917744016539e-05
-1.01551544463656e-05
1.62365968851456e-05
-9.33348300801568e-06
-2.210227242888e-05
-8.93656834877094e-07
-4.34783623372226e-05
-3.22050482551843e-05
-1.52540419690458e-05
-8.73994037332517e-06
-3.12327438041473e-05
-3.80624152684632e-05
-7.65125228099572e-06
-3.26947179726061e-06
-1.17958562676664e-05
-1.92163044391184e-05
-1.40681906713065e-05
-3.58380767820815e-05
-2.46872213499312e-05
-9.77690523718437e-06
-4.2919544912685e-05
-7.44964567977088e-07
-9.98867665602384e-06
-2.50712647260526e-05
-2.06143191906936e-05
-3.28484300507181e-05
-2.27418503102227e-05
-2.07672678125694e-05
-2.63096836272103e-05
-1.87418490664818e-05
-2.0978671067145e-05
-1.62026348149467e-05
-2.3582888986553e-05
-1.84480611236004e-05
-1.82140886106298e-05
-2.18911326644167e-05
-2.45648203704012e-05
-6.78438254101923e-06
-4.86177601115251e-05
-2.26451046124617e-05
-1.42694323296064e-05
-2.38355157383947e-05
-2.40974218075676e-05
-2.74577645275942e-05
-1.97571397073324e-05
-2.42921007851028e-05
-1.95334155795312e-05
-3.41321424310298e-05
-9.02705477540672e-06
-2.0206304197507e-05
-1.67748825936606e-05
-1.34511768628562e-05
-2.12632626297887e-05
-1.23245287531415e-05
-1.01824237946729e-05
-1.44890887858773e-05
-1.29467272200744e-05
-3.99496775056662e-05
-2.88762334867024e-05
-2.11564164651155e-05
-1.36870160390897e-05
-2.0411818600149e-05
-1.87975537588898e-05
-2.33528644735465e-05
-2.10750044509931e-06
-1.2031680964305e-05
-2.34603065483806e-05
-2.59248056190193e-05
-2.31597336607334e-05
-3.5296875549861e-05
-3.58548138977796e-05
-4.54273929295386e-06
-2.00907030673007e-05
-1.45001100906609e-05
-2.23682029829901e-05
4.85761292259125e-06
-1.1442209949312e-05
-2.15616997451403e-05
4.11362155589011e-06
-1.47648978959528e-05
3.28087244383128e-06
-1.46682896750224e-05
7.23049804210438e-06
-2.95752376229669e-06
-1.95916857943836e-05
-1.74591657832561e-05
-5.79757354909232e-06
-2.04433110911193e-05
-2.55179400176543e-05
-1.99472744752593e-05
-1.51290347688789e-05
-9.05345210510164e-06
1.19267306629805e-06
-1.64146364132248e-05
-1.19031865015557e-05
-2.17665467129273e-05
-5.37969674146089e-06
-2.38396714076475e-05
1.99944900242087e-05
-1.56977404209278e-05
-2.63454582862926e-05
-8.61010948235787e-06
-5.08403919044717e-06
-2.43291800112795e-05
-2.30946017098754e-05
-3.44965538586349e-05
-3.00305450624125e-05
-2.89726985730412e-05
-2.01255199320549e-05
-6.09726085006746e-06
-3.60482504495025e-05
-1.59467768964308e-05
-2.2051762365141e-05
-2.62107950635498e-05
-4.65271839801744e-05
-9.48108878981506e-06
-3.0235029635901e-05
-2.68690744566451e-05
-2.50581469603042e-05
-1.19993679243663e-05
-5.17777355012001e-05
-5.1092777708098e-06
1.48458430411489e-06
-1.29251465716696e-05
-4.81132563699096e-05
-1.43518189830978e-05
-2.17503409218139e-05
-5.82270157880631e-06
-2.04969185855816e-05
-2.72921379661245e-05
-2.75798280956857e-05
-9.46608082058331e-06
-7.38619115604311e-06
-3.0341833559797e-06
-1.92621659587292e-05
-2.39473267151689e-05
-2.17818244697121e-05
-4.45972625557698e-05
-9.29160952982117e-06
-1.96929370688108e-05
-2.83101766337391e-05
6.40490453468023e-06
-1.38878069229987e-05
-7.41480226055117e-06
-6.66772874512468e-06
-4.44099093583653e-06
-2.14697566349419e-05
-2.0877324774573e-05
-2.09156801224039e-05
-2.42470994986449e-05
-2.75092556511355e-05
-3.22727531954139e-05
-4.23496525659115e-05
3.57164099872722e-07
-2.62575923092575e-05
-4.88408403292365e-05
2.62594106256764e-06
-3.43535490392919e-05
-2.10419577560254e-05
-3.3516755723056e-05
3.54971178791901e-06
-3.32547793647096e-05
-1.60168570460554e-05
-9.15738256413708e-06
-2.24246405571398e-05
-2.42144465279634e-05
-7.88723392449182e-06
-4.24062232263868e-05
-2.78096836288186e-05
-9.08775664050828e-06
-1.18680293925056e-05
-4.06879180422976e-05
-1.2098237415275e-05
5.63193498315801e-08
8.10349820524266e-06
3.25835972721503e-06
-2.43842972957532e-05
-5.49524749232716e-06
1.01371230729184e-05
-2.5285926804711e-05
-1.6389358676944e-06
-2.49761777228783e-05
-9.31646701243378e-06
-1.85302500362525e-05
-3.05716158638679e-05
-3.04389644176909e-05
-1.68690574492834e-05
-3.72242199768461e-05
-2.37512989685972e-05
-3.74547355809169e-05
-1.90590666340713e-05
-5.26703693931335e-06
-5.47545730058279e-06
-1.49704267707728e-05
-3.68157425361276e-05
-2.72480003796777e-05
3.54588258493133e-07
-3.23509944753071e-05
-1.39008328064797e-05
-1.60712618647395e-05
-2.29402259727642e-05
-3.23572956052538e-05
-6.22252087653654e-06
-9.68006914413613e-06
-3.84694260970138e-06
-3.37907282235293e-05
-2.43278156284213e-05
-3.74630125238009e-05
-2.3264022958401e-05
5.11624033707767e-07
-1.15269671394749e-05
-9.66169028424357e-06
-2.53957233232871e-05
-6.83096240004786e-06
-2.64476567231619e-05
-3.00193458103883e-05
-2.64303341355056e-05
-1.47536352564214e-05
-3.46902260942764e-05
-2.31304788195598e-05
-2.05230419684289e-05
-1.00827195895514e-05
-2.34104264852112e-05
-7.15429577030247e-06
-4.07965053113509e-05
-2.66205163692253e-05
-1.1778816956925e-05
-3.13980917952684e-05
-1.29217088735411e-05
-3.76287363830618e-05
-2.20292145550711e-05
-3.10171956756893e-05
-1.90277469354515e-05
-2.44526318304259e-05
-3.50656870806582e-05
-3.31567891493303e-05
-1.60739079740229e-05
-8.50736696863343e-06
-3.13343917379872e-05
-3.92397784578373e-05
-2.49246822772379e-05
-1.76821209890225e-05
-3.51470675418197e-05
-9.15199184906819e-06
-1.64218958881176e-05
-2.12808107649437e-05
-1.99706457429152e-05
-9.48261295838678e-06
-3.3613659518723e-05
-4.1461310884919e-06
-1.15860140817058e-05
1.59653713160619e-05
-2.8518785903477e-05
-2.74834651541195e-05
-3.3223144106259e-07
-9.99782104695227e-06
-1.096194919275e-05
-1.61468027934958e-05
-1.5139505937867e-05
-9.14028913061514e-06
4.76102899973199e-06
-1.80015782793157e-05
-1.31828856658262e-05
-2.23427626895633e-05
-1.42777533088305e-05
-2.44256886162798e-05
-3.98142237887573e-05
-1.45469933481639e-05
-2.7183885071619e-05
-1.2035816636876e-05
-1.66736002722418e-05
-3.94623339255421e-05
-1.50092171513753e-05
-6.72881016512611e-06
-2.33149506673781e-05
-1.6092718588582e-05
-3.53566037570468e-05
-5.33918848786122e-05
3.11266524533998e-06
-3.31285569786107e-05
-4.04672586962407e-05
-1.79548681598547e-05
-8.02257347546339e-06
-1.40608816704432e-05
-3.980063904783e-05
-3.27613927937541e-05
-2.90926182723184e-05
-5.32330411857725e-05
-3.56290246267517e-05
-1.49927327700036e-05
-1.61567601289106e-05
-4.24398012030455e-05
-4.76112232373887e-06
-5.16047310760589e-05
-6.46653985769694e-06
-1.26372627338706e-05
-1.81179815156125e-05
-2.24335454220277e-05
-7.92427818828073e-06
2.32928182059452e-06
-2.27833438963535e-05
-3.06242661568255e-05
-4.94552136680385e-06
-2.93259381284867e-05
-6.51797704323464e-06
-9.31745391877691e-06
-1.43429817721205e-05
-1.3923171944373e-05
-2.36559985142423e-05
-2.154563482386e-05
-1.30647749216967e-05
-3.35946342550627e-05
-7.08288797373245e-06
-2.79366306834894e-05
-2.56840861830974e-05
-2.44263004760928e-05
-1.61852593887138e-05
-8.27414023608121e-06
-2.21891998999146e-05
-1.39732332209056e-05
-1.42337900973826e-05
-1.01186663094893e-05
-1.21083466315549e-05
-3.58950070628472e-05
-2.74896521380122e-05
-2.72678614395946e-05
-3.24450160885917e-05
-8.58938703383165e-06
-2.30986847074633e-05
-3.56800283921163e-05
-1.94390129972952e-05
-3.61721438615295e-05
-4.64727413444323e-05
-2.90521750096121e-05
-8.59808888386383e-06
-6.45658031185935e-06
-3.4164991184031e-05
-1.22684162518637e-05
-1.94058116041649e-05
-6.8843778974069e-06
-3.15682956639299e-05
-3.19238521038232e-05
-2.88220096351415e-05
-1.46268544658775e-05
-1.65222756906017e-05
-2.57277732464573e-05
-2.68677803939064e-05
3.03378171532304e-07
1.20814903672943e-05
-1.60595734076894e-05
-4.75139591912884e-05
-3.31917284013677e-05
-1.6228971481488e-05
-3.75919285044268e-05
6.60115167484116e-06
-1.16944504500328e-05
-1.6691312005382e-05
-1.99223462034674e-05
-1.43244706159994e-05
-1.7756321599264e-05
-1.6511839982503e-05
-1.80959740447057e-05
-2.97349365229801e-05
2.10796477730869e-06
-9.39463933810897e-06
-1.31800203869995e-05
-3.18650292716458e-06
-1.65232149405637e-05
-9.79819104565704e-06
-3.36649863907011e-05
-6.22756798049496e-06
-2.89719509774214e-05
-2.42790884331017e-05
-2.81001261616933e-05
-2.28691606285924e-05
-1.0889011126516e-05
-1.98721166856429e-05
-2.2432626374052e-05
-2.99877432600021e-05
-2.17827992342551e-05
-3.13366281787318e-05
-1.22802675331461e-05
-1.09879374915617e-05
-1.04025801414143e-05
-2.63700890898941e-05
-2.23496116486932e-05
-2.56301938505269e-05
-2.10766002431758e-05
-3.45201273051666e-05
-9.4871441626244e-06
-3.58200107189166e-05
-4.17346218043264e-05
-2.56049649781554e-05
-2.71088927093052e-05
-9.89130685043909e-06
-4.63150071999498e-06
-7.51329906637582e-06
9.64397656622467e-06
-4.08940340378719e-05
-6.59264551451453e-06
-3.1932536851098e-05
-2.9779547851613e-05
-5.74075262018478e-06
-1.35454772003984e-05
4.30297553923487e-06
-4.47502065802933e-06
-2.70854127257436e-05
-2.87793247322789e-05
1.24597619207677e-05
-4.09327186189686e-05
-3.27279634287904e-05
-3.78697231588567e-05
-9.33543562266006e-06
8.96980120139437e-07
-3.51811863591289e-05
-2.33741552477374e-05
-4.05922733215034e-05
-4.75041613859973e-05
-9.13189233902707e-06
-1.54828158130438e-05
-2.56827019764926e-05
-2.84927317555307e-05
-1.33962047675363e-05
-3.48515856388457e-05
-3.4671285179933e-05
-1.13972222100729e-05
-2.1220623167342e-05
-3.87350135081978e-05
-2.5688893820388e-05
-3.14016067045085e-05
-9.05184650608665e-07
-9.36550346083363e-06
-3.67253289483418e-05
-3.02921853990052e-05
-8.88155576737008e-06
-2.14943975558278e-05
-2.91096151648384e-05
-4.06249606441366e-05
-8.21719249926456e-06
-2.44033740639382e-05
-1.70258326365667e-05
-6.18515133564948e-06
-3.05396077181042e-05
-3.4531927063539e-05
-1.68758561640613e-05
-1.6530469440644e-05
-2.92312202361541e-05
-1.09027718221723e-05
-1.82924794590597e-05
-1.23880701725741e-05
-2.58106934979646e-05
-2.86474168912862e-05
-2.62893551897048e-05
-3.36579501894408e-05
6.47290685805816e-06
-2.52788534607331e-05
-1.35959398770191e-05
-2.47359490547263e-05
5.42146843461936e-06
-3.02395103815069e-05
-4.99482952373693e-06
-3.88828319567202e-05
-3.62792766420417e-05
-2.21282894953282e-05
-2.71286086681714e-05
-3.46309004161288e-05
-2.30913051634197e-05
-1.24888215447167e-05
-1.97573693322045e-05
-1.65469150942239e-05
-2.09611342056074e-05
-3.83221622231288e-05
-7.94657408451898e-06
3.5363757378058e-06
-1.59943589807213e-05
-2.84734381480053e-05
1.6022322484421e-06
-2.22401263665071e-05
-7.09865143159938e-06
-2.24312526376694e-05
-3.08981139928545e-06
-2.4100550176276e-05
-1.45665782679535e-05
-1.10945636641774e-05
-1.1758895087476e-05
-3.08858348054764e-05
3.17289943427066e-06
-1.87041133313949e-05
-1.36054466587915e-05
-1.6100525727892e-05
7.4816976145321e-07
-1.27064828606713e-05
-1.25270002150878e-05
-2.38220090817544e-05
-1.20273411812804e-05
-2.73486271921157e-05
-2.78822383263206e-05
-2.39233535079117e-05
-4.41368465619429e-05
-7.92825641342682e-06
-2.82806597708354e-05
-3.17941308658752e-05
-3.85657498553455e-05
-1.62184667305023e-05
-6.6474113603544e-06
-2.79133336276538e-05
-2.77915271430805e-05
-1.16930205468782e-05
-2.47331039228832e-05
-1.57699846241886e-05
-1.24248726375018e-05
-1.39142235493407e-05
-2.0711385164516e-05
-1.84457941920709e-05
-1.1928750742098e-05
-1.43024228344707e-05
-1.17437188015831e-06
-2.35132929492645e-05
-2.41348463052525e-05
-1.16847424038531e-05
-3.06131512800426e-05
-3.56886475341511e-05
-2.63054575843124e-05
-3.70181594862766e-05
-1.04824271338493e-05
-2.22519952363439e-05
-1.55627770337147e-05
-3.27280430676019e-05
-2.67608187383522e-05
-1.61175103149383e-05
-2.50333263958997e-05
-3.16061411513039e-05
-1.01757675277001e-05
-1.96965690614856e-05
-1.70105433005279e-05
-8.61571270145847e-07
-1.98984093669855e-05
-2.11825259409505e-05
-2.11815819276745e-05
-8.97756685379098e-08
-3.50329159403337e-05
-3.17427622241112e-05
-3.19151125231875e-05
-3.70659308936022e-06
-2.52828169482486e-05
-3.17587492338284e-05
-1.62682704294129e-05
-1.05856343085003e-05
-3.22252304817212e-05
-2.81958846351634e-06
-6.44838755959943e-06
-5.10830452555759e-05
-3.70413119759546e-05
-1.85527399478504e-05
-1.88592388521027e-05
-1.96792715163195e-06
-3.09616146581382e-05
-4.6112971153145e-05
-3.78151538293853e-05
-1.87475976370476e-05
-2.86285371844693e-05
-2.3207745187865e-05
-9.62232696467398e-06
-1.1836421686414e-05
-1.88376552774188e-05
-1.5972688287594e-05
-4.78113034831676e-06
-3.89636541781519e-05
-3.34313434552657e-05
-1.46590281777484e-05
-2.40868023109707e-05
-2.1285806520849e-05
-1.63783635511229e-05
-3.08111259258046e-05
7.1115328326374e-06
-7.23564872478668e-06
-2.84874622889962e-05
-3.64302914856155e-05
-1.68442323104843e-05
-1.66705199797616e-05
5.30100903514636e-06
-2.28580777173589e-05
-1.26924748229838e-05
-5.58561493640063e-07
-1.96696353567508e-05
-2.9615202001742e-05
-3.61492451307561e-05
-2.77037871548206e-05
-8.32351784279848e-06
-1.50624584103442e-05
-2.26387590629095e-05
-1.6935632652353e-05
-2.20234081585685e-05
-2.30460140480131e-06
-5.12038071520298e-05
2.35945434304003e-05
-2.45679381942508e-05
-2.86411812256802e-05
-3.26858144146358e-05
-2.94521196384811e-05
-2.51770914498028e-05
-2.7862919287058e-05
-1.06866125311331e-05
-1.06279025271098e-05
-1.45200340570225e-05
-1.81060852365147e-05
-1.65868337488865e-05
-1.05556367897728e-05
-1.0199868038355e-05
-2.60633523415655e-05
-2.45149027799861e-06
-2.07684529428503e-05
-2.24336666094732e-05
-1.23640226213002e-05
-1.73280576690852e-05
-1.88676273331079e-05
-3.230351420623e-05
-2.31477379636385e-05
-1.8168525864102e-05
-1.60853735602996e-05
-2.43858296251599e-05
-1.61806123481516e-05
-2.82100774581683e-05
-8.17412332495381e-06
-2.99172518906351e-05
-2.13140820645812e-05
-2.52390826745838e-05
-1.90585913507487e-05
-3.28101467640833e-05
-1.71123363895354e-05
-1.27912533434931e-05
-2.39804759321416e-05
7.87880194118678e-06
-9.6802709372438e-06
-2.72410364057473e-05
-1.44811215191336e-05
-1.47822162057051e-05
-2.4549977723381e-05
-3.75472636026239e-05
-1.42878546804003e-05
-8.0988657041018e-06
-2.48657345683223e-05
-2.10578971681689e-05
-1.63495554977583e-05
-2.52440138551797e-05
-9.83158667078135e-06
-3.0856820804411e-05
-1.4655283552763e-05
-3.05910978795751e-05
4.61199154258569e-06
-1.08077910884351e-05
-1.67895374873644e-05
-1.07253784331193e-06
-2.80722041330064e-05
-8.63579208047002e-06
-2.44190436546548e-05
5.64484602618494e-07
-1.13358870112185e-05
-3.07737633760913e-05
-3.96747113871911e-05
-2.65831544759626e-05
-1.64332174736251e-05
-3.1029368246544e-05
-1.71428655871491e-05
-1.49626131465123e-05
-2.32658289407478e-05
-4.35543753637598e-05
-1.51201865943563e-05
-1.87936726827543e-05
-2.03357126318166e-05
-8.06211467271904e-06
-1.65507861793962e-05
-2.68759698919874e-05
-2.13168338008107e-05
-1.57413788630431e-05
-2.90233511866436e-05
-2.3120325729623e-05
-1.81802263944317e-05
-1.43406340896388e-05
-2.47960257950143e-06
-2.80944918754828e-05
-1.90056302708107e-05
-1.72200977822493e-05
-5.76718167700021e-06
-1.71330465220599e-05
-5.42288451943673e-06
-1.49177635731567e-06
-1.04039884885548e-05
1.61527202427523e-06
-1.63956885358155e-05
-2.73256686891266e-05
-2.09691435710504e-05
-1.02169328426439e-05
-3.53631849455858e-05
-7.18045500316878e-06
-3.63528166631351e-05
-1.05008206625496e-05
-4.7466054730072e-06
-2.03762437773347e-05
-4.09121618289634e-05
-5.82199374246927e-05
-3.85356539277008e-05
-3.95310798873681e-05
-2.08881778139349e-05
-2.26307184640811e-05
-2.03749558856855e-05
-6.38104001719747e-06
-2.37995193684293e-05
-1.66296704065603e-06
-1.45395275970725e-05
-4.97540821353914e-06
-6.55147014645455e-06
-2.3682310477866e-05
-1.33693447835555e-05
-1.11629955291418e-05
-1.01893214441356e-05
-1.99960306574244e-06
-4.02072527199563e-05
-1.52020204550286e-05
-4.8503895676758e-05
-1.94176437006678e-05
-1.03494238417849e-05
-3.03194560448065e-05
-1.57171677773176e-05
-1.64659529286393e-05
-1.18795500604637e-05
-1.57437045306425e-05
-3.60365221731182e-05
1.45627177922311e-06
-3.10586384914275e-05
8.21567060096657e-06
-2.82325127442309e-05
-3.43849249745116e-05
-9.90865593569478e-06
-7.99099672040802e-06
-2.28820129194448e-05
-1.54262170730006e-05
-1.22205170419998e-05
1.3119130766857e-06
-3.13558806230108e-05
-2.94285600452791e-05
-1.6898773653349e-05
-2.30412137886288e-05
-3.02701685682495e-05
-1.09957649335442e-05
-2.0512213433418e-05
-2.45971626124175e-05
-1.73904357122655e-05
-4.87046084133602e-06
-2.71323338073652e-05
-2.73146305615492e-06
-4.20155376979158e-05
-1.49616619040204e-05
-1.3252040822182e-05
-1.74471666125188e-06
-4.39451525400248e-05
-2.32459900166604e-05
-2.82426081118304e-05
-9.76518073065196e-06
-2.63914628077624e-05
-9.99822383547759e-06
-2.06344529217238e-05
-3.68166890180941e-05
-1.05622619845824e-05
-1.26547706720676e-05
-2.94281486867271e-05
-3.24249648450285e-05
-2.105521751076e-05
-1.44877880485156e-05
-7.41351740595355e-06
-5.08981772469378e-06
-1.91376747281793e-05
-2.12996500095573e-05
-5.75281269939768e-06
-2.92252171493751e-05
-2.80790607965526e-05
-4.91505039426665e-05
-3.31035734750718e-05
-5.4773898691284e-06
-9.58898378510184e-06
-1.75379720434863e-05
-2.48430712907757e-05
-1.74713899829795e-05
-1.85372739109161e-05
-4.55214747373545e-06
-2.90900997514217e-06
-3.539818301096e-05
-2.64315301911564e-05
-4.66906893971078e-06
-2.43742067263173e-05
-2.54541288945614e-05
-1.32592435601607e-05
-2.4301906618397e-05
-1.25881798240784e-05
-3.84396534662752e-05
-1.69161089688654e-05
-1.60844902919727e-05
9.87053445532187e-06
-2.75481667333706e-05
4.53500600925677e-06
-4.53608066117273e-06
-4.49067451529899e-05
-2.4204895743409e-05
-3.72834033342892e-05
-9.3321110468701e-06
-4.90948795629014e-06
-1.93967109883082e-06
-2.90999427976825e-05
-2.55298806615536e-05
-1.04401660330228e-05
-4.1758061205209e-05
-1.34790778688582e-05
-7.44881254698431e-06
-9.5242291008528e-06
-2.09250044596296e-07
-1.08572822349276e-05
-1.42469615087174e-05
-4.08112538164951e-05
-9.36744440217167e-06
-3.26946902416226e-05
-1.65394414152864e-05
-5.68423191293069e-06
-1.65356194047175e-05
-1.80514461719279e-05
-2.94218309399535e-05
-2.40709959190554e-05
2.11654172752903e-06
-2.04632940214492e-05
-3.47228195933237e-05
-2.02887826163766e-05
-1.39388292032343e-05
-2.65095809792398e-05
-2.71154706372361e-05
-4.06637731568928e-05
-1.72439675517377e-05
-1.64648895102999e-05
-6.31792449882326e-06
-1.74170848112796e-05
-2.0719800533635e-05
-1.79095208515099e-06
-3.37663269507413e-05
-1.62034847291583e-05
-1.07182812042855e-05
-3.38117692104611e-05
-8.45236575734259e-07
1.3327192787537e-05
5.19444369832377e-07
-3.83031433139056e-05
-3.1599248740006e-05
-2.33632781232007e-05
-3.04034810480987e-05
-2.83373589460291e-05
-1.21191472928843e-05
-3.09246761215855e-05
-6.96041519206103e-06
-2.81683091299489e-05
-1.42081699300678e-05
-3.11278560362909e-05
-1.63502728794921e-05
-1.49309812806234e-05
-2.95139673392866e-05
-2.19812370639352e-05
-2.2839498334028e-05
-1.02344337627903e-05
-1.34145966768043e-05
-2.16038792859133e-05
-1.90052430154649e-05
-1.9318109807627e-05
-4.04854887653777e-05
-1.33772324408492e-05
-8.98364007365215e-06
-1.86984242557699e-05
-2.01938521366622e-05
-3.02020803166034e-05
-9.53316269378535e-06
-1.98839763889274e-05
-2.25386967244096e-05
-1.94774077149153e-05
-1.92614678041963e-05
-1.94851066343906e-05
-3.27844939941849e-05
-3.76076618747635e-05
-1.10063702722858e-05
-8.77204490000699e-06
-3.52628308561818e-05
-2.35867479571966e-05
-3.9877100283828e-06
-2.74993757468428e-06
-8.58855031722873e-06
-2.42510757552141e-05
-2.41591106259076e-05
-1.74804267854097e-05
-3.2262532670792e-05
-2.68189217777043e-05
-3.4927734783461e-05
-3.49886546727562e-05
-3.45603799031503e-05
-2.95733706277122e-05
-7.94604588847098e-06
-1.35894986144839e-05
-2.35000110108549e-05
-1.97740194067426e-05
-6.01679886973653e-06
-2.53311972248801e-05
-1.89282157524532e-05
-3.06984857287824e-05
-2.32992572303279e-05
-1.48483851385749e-05
-1.55873952738108e-05
-3.03649070987564e-05
-3.25390676716905e-05
-9.96405791089485e-06
-6.95044761121066e-06
-3.02521170582889e-05
-1.1695026767675e-05
-8.50204830763404e-06
-4.18432537463183e-05
-3.9559589170788e-05
-8.48552051081654e-06
-1.74798504807952e-05
-3.65779024678118e-05
-2.32950065216578e-05
-1.30050102282761e-05
-9.73893538266641e-06
-2.71660506503348e-05
-1.8980569301597e-05
-3.37714607643295e-06
-2.06408375608308e-05
-3.33351487825972e-05
-1.38704970715024e-05
-3.33349993189827e-05
-5.42155700009603e-06
-1.43876399201611e-05
-1.6298709575483e-05
-2.81837862042735e-05
-1.73784757785024e-05
-9.23213936308497e-06
-5.50905795941227e-06
-3.40983588464852e-05
-3.35591019946142e-05
-4.16156935457721e-05
-2.26820326802895e-05
-9.7480339618734e-06
-1.89853308908398e-05
-1.40304313732408e-05
-6.83412450438211e-06
-3.2052241836162e-05
1.03181177166017e-05
-1.96085097301757e-05
-1.35456744756231e-05
-4.29512109422744e-05
-8.87371450434307e-06
-1.42166890383999e-05
-8.34298351237361e-06
-1.05589129078647e-05
-3.61610540942795e-05
-1.51714809183463e-05
-3.68655258089623e-05
-1.04631426237443e-05
-1.65313630431405e-05
-2.05563498839503e-05
-4.32232340832807e-07
-3.22388863338299e-05
5.37003936440184e-06
-8.91278101992567e-06
-2.30365830963611e-05
-2.88550740475876e-05
-1.66778652394056e-05
-3.92660897809712e-05
-6.60104147226366e-06
-6.99951248913575e-06
-2.49326370511247e-05
-1.51141123203973e-05
-1.99449649806812e-05
-1.47308040151447e-05
-2.08897488874789e-05
-1.83619505513693e-05
-9.51041489125608e-06
-2.06475363321021e-05
-2.06498775366563e-05
-1.86088789907954e-05
-1.03405666353084e-05
-1.35166099783432e-05
-4.80536288932914e-06
-2.02635223331181e-05
-6.43042332415932e-06
-6.18309331409955e-06
-2.078471268254e-05
-1.44501389696629e-05
-9.49030991623488e-06
-3.76283007472221e-05
-3.67062564431522e-05
-1.89332484245003e-05
-2.07637405753972e-05
-2.56499909948525e-05
-3.47831646790527e-05
-2.77872611005753e-05
-1.37978722322352e-05
-1.6084338815686e-05
-3.40766185404404e-05
-8.31492894755829e-06
-1.05103576545675e-05
4.89525124443408e-06
-1.53545103467681e-05
-3.77882926595572e-05
-3.91354132774382e-05
-3.89748864683904e-05
-6.72865767694141e-06
-3.18163704816005e-05
-6.47949816199676e-06
-2.44795081834605e-05
-1.28041418765396e-05
-2.68370755939083e-05
-2.49777266310518e-05
-3.99062633763544e-05
-1.64150538927466e-05
-7.25054600370718e-06
-2.0966971249232e-05
-5.32189184892735e-06
-2.43771187362251e-05
-2.55788556379352e-05
-1.23402965321018e-05
-3.64421530202064e-05
-2.83349798977025e-05
-3.60379373624038e-05
-7.70891025381688e-06
-2.31384842993896e-05
-9.62981385183863e-06
7.2903008343497e-06
-3.43675856948748e-05
-1.62766686280227e-05
-2.70820605609339e-05
-1.52728552317099e-05
-1.7673389259922e-05
-2.24479166595776e-05
-2.81460365888243e-05
-2.71815082702915e-05
-3.0259709548438e-05
1.60835411427781e-06
-5.62042835416583e-06
-3.66084086158086e-05
-3.77486987710181e-05
-1.42778970688125e-05
-1.45299321733488e-05
-2.44401682538505e-05
-9.50761095334883e-06
6.35651016897592e-06
-2.16007044604107e-05
-5.12252435246876e-06
-2.2176441867722e-06
-4.5814294755563e-05
-3.80771243329995e-05
-2.42730439635454e-05
-2.67449017065063e-05
-2.78836665284013e-05
-1.74539628116952e-05
-3.37640936774701e-05
-3.83560406441917e-05
-2.64219690513631e-05
-2.73190460240604e-05
-2.47621053685357e-05
-2.85046049656444e-05
-1.61867771468095e-05
-2.72248584652419e-05
-2.54509161534864e-05
-4.92850412966348e-06
-4.28789040282755e-05
-3.46359906430193e-05
-1.07347230115771e-05
-1.26660179045054e-05
-2.37502704169111e-05
-1.43099710835328e-05
-5.32387079194531e-05
-3.71232404138381e-05
-2.43830948041763e-05
-1.18532670217782e-05
-6.61318612802022e-06
-3.31804012703483e-05
-3.14626468417267e-05
-3.49904503226703e-05
-3.43574533478454e-05
6.59436454806876e-06
-2.83370140570129e-05
-2.7389682263083e-05
-1.17755537243432e-05
-2.71637492694974e-05
-1.10564025630325e-05
-1.7965220036855e-05
-1.21107403519886e-05
-1.74248728366605e-05
-2.4504175692357e-06
-1.24726220680629e-05
-4.10937182081978e-05
-2.14224490268468e-05
-2.88014403075952e-05
-6.05880256274134e-06
-2.56479575415354e-05
-1.89416712193414e-05
-2.1887501525295e-05
-4.54433139832369e-06
-1.20023920568534e-06
-1.74406052720323e-05
-2.33053908137672e-05
-2.34497905687151e-05
-1.18398608274389e-05
-6.48791834014395e-06
-3.46196541809543e-05
-2.94399510975611e-05
-1.00192953978314e-05
-1.66308646424854e-05
-1.0379416701485e-05
-5.12750960731871e-06
-2.14353062150345e-05
-2.65173447679354e-05
-3.25427632278038e-05
-3.16215632795441e-05
-2.67611001890357e-05
-4.47867539079819e-06
-3.53582525447227e-05
-1.34053343309343e-05
-1.08454272459732e-05
-2.18232992208783e-05
1.00906686400558e-05
-3.94276001564662e-05
-2.76531060179033e-05
-1.31479467411225e-05
-3.54899541456595e-05
-3.72924437964237e-05
-3.89261931883952e-05
-1.93589804657211e-05
-1.84309013917595e-06
-2.2596911804356e-05
-1.6802854561017e-05
-1.62752365972722e-05
-4.27122980545429e-05
-4.60217983560561e-06
-2.76167824575942e-05
-4.90082839895335e-05
-3.44039668967844e-05
-2.30816027307959e-05
-2.83834934308286e-05
-2.21642922043591e-05
-1.76576100702585e-05
-2.07223668056937e-05
-2.31904798962694e-05
-3.95666953341109e-05
-2.8630582398945e-05
-2.29937918203036e-05
-1.52101320850934e-05
-2.92844526116052e-05
1.89200486999149e-05
-2.7146531993828e-05
7.23106594004034e-06
-1.76719772945941e-05
-1.26292881958289e-05
-2.01051114832256e-05
-3.27300888674526e-05
-2.33492197801426e-05
-2.82148302565503e-05
-5.96634729032805e-06
-8.96591584485981e-06
-2.33484533544344e-05
3.25213523486483e-06
-2.05840124324147e-05
-1.00581031001922e-06
-9.32415675741282e-08
-3.16438157413658e-05
-6.64499902506603e-07
-4.85558635297727e-05
-2.03182533744003e-05
-4.0972095097027e-06
-3.38489318430708e-05
-2.23901717517585e-05
-7.67721998369236e-06
-1.55666348567704e-05
-9.51885280729044e-06
-2.98741311786645e-05
1.39014281746193e-06
-1.64289911644726e-05
-2.5151932301012e-05
-2.92432942259222e-05
-9.78411339361731e-06
-2.27733106566207e-05
-3.02324143200291e-05
-1.92236923702459e-05
-1.25795387156813e-05
-2.74647684484254e-05
-3.39870725333885e-05
-2.12203008083975e-05
-2.86429414712197e-05
-1.22163849277208e-05
-1.79675733752136e-05
-1.01090012504004e-05
-3.18859910417246e-05
-1.2744601830717e-05
-5.21705277388188e-06
-1.1986561460144e-05
-1.33844829998398e-05
-1.47604662941424e-05
-3.89243828943422e-05
-1.94898337779525e-05
-3.51769962076378e-05
-8.24616196739417e-06
-2.22675983500061e-05
-1.67165712622687e-05
-1.54887594764895e-05
-8.98231421129765e-06
-1.60365846834106e-05
-2.44012824495472e-05
-1.912038669318e-05
-6.65041623474813e-06
-2.05775582473131e-05
-2.36193782106366e-05
-1.16583571413827e-05
4.17500581959594e-06
-2.21979709063516e-05
-1.99160532861624e-05
-1.16244438335781e-05
-1.64360421809095e-05
-3.6038203328745e-05
-3.29025870405141e-05
-2.79396623837716e-05
-2.03547102832021e-05
-3.35932319524466e-05
-3.07512796968291e-05
-1.05676534152176e-05
-1.51796894363434e-05
-1.66978906950448e-05
-2.32206318569121e-06
-1.87260178228735e-05
-2.1476647406486e-05
-6.11931370113774e-05
-1.13664988368062e-05
-2.3726804380894e-05
-3.46188301625104e-05
-2.92051118572607e-05
-1.7758407653769e-05
-3.22187636657653e-05
-1.16969218385176e-05
-1.97096214617119e-05
-1.04400809454445e-05
-1.73081145214921e-05
-2.41782172097053e-06
-8.42374793413445e-06
8.36850670306655e-06
-2.02856018828186e-05
-2.10455131688302e-05
-1.64318589086225e-05
-6.77724882179198e-07
-2.36858496746652e-05
8.29555899144161e-06
-9.92688171788996e-06
-4.22887007834918e-05
-8.00641429581988e-06
-8.05470825525967e-06
-2.16504367282335e-05
-1.34212769266581e-05
-7.95343675626778e-06
-4.00346575808202e-05
-1.80785230428483e-05
-2.06999150896927e-05
-3.23959508778651e-05
2.86988877698633e-06
-1.40312029352416e-05
-1.30499903809891e-05
-2.6719942610755e-05
-7.66192971736757e-06
-5.40655568882122e-06
-4.22584356379803e-05
-2.61500002903727e-05
-1.64250941437392e-05
-3.55315837094913e-05
-3.49884272538929e-05
-7.59783715787063e-06
-6.55134399374254e-06
-7.64758854944739e-06
-1.25551430764446e-05
-1.9015792697314e-05
-3.85809692819725e-05
-2.82917990624749e-05
-2.39397513520192e-05
-9.83694884110042e-06
-1.80287852224917e-05
-6.00942511212624e-05
-3.04388463164409e-05
-3.02472442317058e-05
-2.06632958471131e-05
-1.69271618535658e-05
-2.0038507515227e-05
3.62270391751169e-07
-3.62073288292309e-05
-3.36969612045805e-05
-2.64914287473084e-05
-9.74784789465247e-06
-1.93596189158175e-05
-1.99785203558263e-05
-2.36599680613403e-05
-1.53171895097515e-05
-3.58044097166438e-05
-3.09371949664794e-05
-1.30590668965593e-05
-3.64312409794024e-05
-1.65753564997251e-05
-6.54875482676819e-06
-2.72055549474008e-05
-4.46433657184971e-05
-1.30017680327238e-05
-2.64085501896837e-05
-1.78034600278169e-05
-9.32038955836612e-06
-2.36549607895931e-05
-2.32959896831695e-05
-1.62303796227334e-05
-2.33091148665217e-05
4.70711839021925e-07
-3.24054739737618e-05
-2.66716752689437e-05
-2.86188716983018e-05
-8.32003081744555e-06
-1.72575925015865e-05
-9.75530125520368e-06
-4.45053966216304e-05
-2.55987797381142e-05
-2.44732525552728e-05
-2.05472697270953e-05
-3.29184391006376e-05
-9.92009476884126e-06
-2.94463466865053e-05
-2.64166427436171e-05
-8.10319449317697e-07
-1.34297509613867e-05
-2.90784014525676e-06
-3.09927028590466e-05
-2.52396505267768e-05
-2.55575055702e-05
-2.26751717246731e-05
-1.43625682345668e-06
-1.9135180194823e-05
-2.0958511221136e-05
-3.05960906048842e-05
-3.38943476282426e-06
-2.31356615654756e-05
-1.66351977138464e-05
-2.04890434658108e-05
-1.61809758750982e-05
-2.63688287234914e-05
-2.10266007920391e-06
-2.28692676786588e-05
-1.43074491626153e-05
-2.79754240395417e-05
-1.94652349998619e-05
-7.13261915070647e-06
-1.80092741608875e-05
-1.36999849504129e-05
-3.39574041887108e-05
-3.96042913487036e-05
-2.84210558503789e-05
-1.84763510713082e-05
-4.41862636116316e-05
-1.51955047882871e-05
-6.03270256384834e-06
-1.67565502890468e-05
-2.30237587333533e-05
-3.67616220901817e-05
-3.39559150241052e-05
-2.19920891702692e-05
-1.0560595012481e-05
-7.25658112411286e-06
-2.38487539274297e-05
-3.17074279168953e-05
-3.56024751572028e-05
-2.98771828518649e-05
-2.59059041510529e-05
-1.27962710354495e-05
-1.59253866978379e-05
-3.10679399980352e-05
-1.65208876638541e-05
-1.17174152288434e-05
-1.29838352043732e-05
-2.24005352466964e-05
-2.68287264660559e-05
-1.42727213927884e-05
-1.04649263743144e-05
-1.43034506311056e-05
-1.80020431793337e-05
-2.20519832097018e-05
2.67153399917063e-06
-1.50094461410421e-05
-1.68390234451735e-05
9.57823624276356e-07
-1.44182875304079e-06
-3.0990372548467e-05
-1.60662510161534e-05
-2.10091509973988e-06
-2.87305488789463e-05
-2.67030658009315e-05
-3.13982396435682e-05
5.44025458748448e-07
-8.01168229225988e-06
-1.42790675080948e-05
-7.38732644066096e-06
-6.96249043484027e-06
-4.2712287530724e-05
-1.75998463874917e-05
-3.10317528466785e-05
-1.30007964501694e-05
-3.76225581047901e-05
-5.20785094179937e-06
-2.82086261962212e-05
-1.50293802249581e-05
-2.12245983611145e-05
-1.95739847194716e-05
-1.18528289923517e-05
-1.97134254170553e-05
-2.50661002453686e-05
-2.99657527579478e-05
-2.34092595303026e-05
5.9190523737365e-06
-3.21897772185921e-05
-2.09538126261526e-05
-1.51586610639688e-05
-2.0646090439074e-05
-3.23990772310547e-05
-2.14528981366351e-05
-2.70149059172953e-05
-1.01150300235673e-05
-1.95384708822294e-05
-2.20045925380088e-05
-2.3484835362275e-05
-2.33243521999743e-05
-1.58109674725973e-05
-2.76570977843104e-05
-2.62513086945096e-05
-2.51812522763631e-05
-3.80227706076998e-05
-4.37644667834617e-05
-4.75969752246219e-05
-4.42364953555019e-05
-6.69518916003119e-06
-5.89410051535267e-06
-7.12787393700773e-06
-8.79373218270156e-06
-4.01061142779408e-05
-1.79515433667905e-05
-1.5309801381721e-05
-2.4410422744062e-05
-3.28220890852431e-05
-2.57925531212127e-05
-9.61829066653244e-06
-1.54421381593276e-05
-2.6528431047024e-05
-2.61106001338158e-05
-1.81491787338527e-05
-1.26825398828862e-06
-2.94697015277353e-05
-3.76058357886471e-05
-2.08825958643802e-05
-1.4054707343675e-05
-2.41105528488962e-05
-1.95010697040924e-05
-3.39102001993968e-05
-1.32320790943195e-05
-2.86022905742924e-05
-1.16780916617636e-05
-2.10845536595004e-05
-1.42863843361033e-05
-8.72015045529858e-06
-1.99156812523043e-05
-1.01321059194786e-05
-4.68093709712413e-05
-1.62534148973668e-05
-1.11747708400603e-05
-1.65598108069167e-05
-2.41371794110182e-05
-1.59139624191982e-05
-4.16138925213001e-05
-2.04786652154742e-05
-1.55703011364328e-05
-4.27594097618046e-05
-2.84990830690677e-06
-1.98213963248401e-05
-3.17243671798853e-05
-4.32839534768319e-05
-2.12917157207688e-05
-9.22064558723738e-06
-2.53037241955131e-05
-1.98663791022647e-05
-1.4632892709355e-05
-2.33679609718055e-05
-1.57244076605528e-05
-2.5659651644183e-05
-1.74743587415126e-05
-3.13814278685474e-05
-1.82418148656781e-05
-3.24172536258246e-05
-1.12762970192549e-05
-3.48418868282336e-05
-1.67215140586292e-05
-4.45869290736551e-05
-2.37129546230648e-05
-2.90815658069819e-05
-3.56601950945294e-05
-3.0288511330008e-05
-2.6704672213705e-05
-3.85503559106992e-05
-4.8287223850867e-05
-3.58421860481403e-05
-2.32386091505126e-05
2.7123012261587e-06
-1.71371368934161e-05
-9.46789453242988e-06
-2.12364928558119e-05
-1.27036083577261e-05
-9.18903471009517e-06
-2.73509073566738e-05
-2.42986514763232e-05
-1.20020603623552e-05
-2.08979870116704e-05
-1.49928306751557e-05
-4.43250052372013e-05
-1.01198395071629e-05
-1.15904985683059e-05
-5.16039773029854e-05
-3.04151502126698e-05
7.49774337320644e-06
2.29025649333725e-07
-2.04857648164655e-05
-2.89618128349006e-05
-2.54193091164655e-05
-1.46386579270148e-05
-2.01263373740172e-05
-2.6665526098469e-05
-3.84828432481412e-06
-3.45774162167436e-05
-4.36552206935635e-05
-2.33765045537231e-05
-4.79410524542405e-05
-9.94846326950614e-06
-1.03900684239865e-06
-3.31342551765682e-05
-1.87437327864532e-05
-1.19674931709304e-06
-3.76105291233952e-05
-1.19398659675173e-05
-5.20183794457028e-06
-5.67599445178138e-06
-2.59357047542604e-05
-3.11680969722968e-05
1.07262061721259e-05
-4.31807174008087e-05
-3.83777666890686e-05
-8.88941713082734e-06
-7.07833321321848e-06
-2.29202646306536e-05
-2.5333615139491e-05
-3.57946754452575e-05
-2.63444181806756e-05
-3.01473992518995e-05
-4.54263019001641e-05
-3.88736754448517e-06
-1.39317799050371e-05
2.09032042649536e-06
-1.55176063917396e-05
-2.00693992477642e-05
-1.74354477060392e-05
-2.31905596408378e-05
-3.05435596522174e-05
-2.14542275984957e-05
-3.29187116223342e-05
-2.04898142040497e-05
-1.5456543309129e-05
-1.54580687437672e-05
-9.95654908498126e-07
-2.48174143950715e-05
-1.28127962757273e-05
3.32664578192272e-07
-7.06763875836703e-06
-2.05171140353282e-05
-1.54516173974744e-05
-3.2893515891405e-05
-2.40263892993318e-05
-3.19942412665111e-06
-3.75920673017972e-05
-1.58710437550397e-05
-2.74809212935258e-05
-2.69461269830888e-05
-1.51000456441743e-05
-1.22099302952368e-05
-5.12230568512805e-05
-4.02618522790333e-05
-3.01187751615516e-05
-1.34388746258674e-05
-2.01849644796184e-05
3.60598580158609e-06
-2.61166730613136e-05
-1.34653003043509e-05
-3.6550484867607e-05
-3.10170818933212e-05
-1.76646051556294e-05
-2.94068743129038e-05
-3.49779865803479e-05
-3.30125912439029e-05
-3.86560555805545e-05
-3.22203379732978e-05
-3.70951178958782e-05
-1.15991423357871e-05
-3.39209179032176e-06
-2.43071362640387e-05
1.39304403146457e-05
-1.58191372273053e-05
-1.53082221044614e-05
-2.03089491530734e-05
-1.14516915116462e-05
-2.71832353178689e-05
-1.11260596176178e-05
-4.27122298742464e-06
-3.05753161679182e-05
-4.23982042337625e-05
-1.25590573059484e-05
-1.59253627556634e-05
-2.33031539554748e-05
-2.6145866990352e-05
6.2403486924493e-06
-2.6344298307768e-05
-2.89768011015799e-05
-1.62446790914405e-05
-7.73595073006999e-06
-2.51110194529763e-05
-1.88005515617006e-05
-1.61294607890546e-05
-3.95418480456717e-05
-4.43107567170711e-05
-1.18957317805908e-05
-3.41890908608822e-05
6.41596535748004e-06
-4.22491210485704e-05
-1.58028036594189e-05
-2.15229772874084e-05
-2.76616796205959e-05
-1.97497190685567e-05
-1.17868397418064e-05
-3.29142823196013e-05
-3.29280772231865e-05
-2.22034139749564e-05
-7.51459264188095e-06
-1.24668672468315e-05
-2.16493261745043e-05
-2.66908047145526e-05
-1.79841684995693e-05
-2.37455450528908e-05
-2.36876286547372e-05
-2.31860742786182e-05
-2.27582545427135e-05
-3.91518736358206e-05
-9.99955655129105e-06
9.96401413796126e-07
-2.48711964069016e-05
-4.60780461205955e-05
-5.7027240841726e-06
-2.7447355497738e-05
-2.83581165614873e-05
-4.46313288192189e-05
-2.62028062439665e-06
-1.65540245338836e-05
-1.27393419660454e-05
-3.23978206002272e-05
-1.91870957130259e-05
-1.26297947542082e-05
-1.76710703669681e-05
-1.42982343548111e-05
-1.82564296424444e-05
-2.38748480475611e-05
-4.28942493930461e-05
-1.05244542223787e-05
-3.8026956184437e-05
-2.54638883309612e-05
-1.18162056986301e-05
-1.65921550614294e-05
-6.2163437628858e-06
-7.89259210153942e-06
-2.58991428676108e-05
-2.60614949707716e-05
-2.80368254019663e-05
-1.01690841878911e-05
-4.55221273904803e-05
-1.98923474350375e-06
-1.45390337366937e-05
-3.46304420641047e-06
5.17635072339005e-07
-2.56563591852568e-05
-5.83273758295426e-06
-1.80334727944387e-05
-2.9072803694732e-05
-1.29029517408257e-05
-5.10422340713613e-06
-2.58414718967307e-05
-4.73806473763983e-06
-2.66170283193435e-05
-8.95257155663305e-06
-2.64991732343949e-05
-2.08898160796101e-05
-2.03067234074157e-05
-2.29752933742685e-05
-1.10239621766011e-05
-1.78274108448681e-05
-1.13392709769873e-05
-8.37816160969492e-06
-1.53857378116674e-05
-8.05486643074821e-06
-3.94300090005945e-05
-1.99654161071529e-05
-2.95684096391511e-05
-2.47830773826151e-05
-1.83109955481044e-05
-1.23616687734804e-05
-1.49770111522927e-05
-8.43959864583054e-06
-2.13600949393712e-05
-1.47063399012067e-05
-2.21151010041739e-05
-2.43422751391636e-05
-2.72492733748111e-05
-1.0419361029438e-05
-1.79679324009572e-06
-1.00178336483008e-05
-2.64037031196902e-05
-3.49820583949905e-05
-3.32726439830989e-05
-1.92826860000805e-05
-2.55598571542237e-05
-3.22649780946152e-05
-1.12817130384373e-05
-2.10115185474612e-05
-3.32986357248179e-05
-2.75095708469359e-05
-3.4011511219087e-05
-1.59961169077154e-05
-1.74477177216151e-05
-3.27577048160513e-05
-2.26882022520497e-05
-2.24575339422772e-05
-2.76385448967036e-05
-2.93130074696256e-05
-1.33019632320402e-05
-4.58825522838736e-05
-3.59795657908134e-05
-1.86070509589723e-05
-1.27543964561378e-05
-1.46600863043059e-05
-4.23220374074982e-05
-1.16794206711003e-05
-2.00862891310952e-05
-2.12815393002332e-05
-3.21525067844516e-05
-8.05341886253691e-06
-3.99186276591851e-05
-3.40703365659934e-05
-1.57229585792449e-05
-1.56696780619957e-05
-3.38358146471061e-06
-2.18667467301173e-05
-2.4192965153208e-05
-3.77565121415771e-05
-1.13652545757828e-05
-1.96398248268066e-05
-2.68052237655419e-06
-2.06206288911564e-05
-2.5105997121936e-05
-4.96049985764021e-06
-1.87011752583441e-05
-2.06648591972804e-05
-3.32317027380957e-05
-2.30688708528666e-05
-2.71727862822008e-05
-2.68434971095e-05
-2.45881905870352e-05
-1.86262322860652e-06
-2.49006824617039e-05
-1.12128722472374e-05
-2.53059556212177e-05
-1.08926901673556e-05
-1.91804550885353e-05
-4.10568713618567e-05
-1.84713804534561e-05
-1.29547183467636e-05
-3.03533571708331e-05
-3.40768396676825e-05
-1.36854251354785e-05
7.45352537443416e-06
-5.04012076487921e-06
-2.78954153829995e-05
-1.9363547713966e-05
-1.59995831850662e-05
-1.48549084539645e-05
-3.83743588203031e-05
-3.79379978978824e-06
-1.76274512418245e-05
-2.90958446515068e-05
-9.98378638085999e-06
-2.21085592491152e-05
-1.25910856762138e-05
-2.746326790322e-05
-2.29346934189827e-05
-1.77563930905502e-05
-2.15197012334596e-05
-5.77600029703508e-06
-1.3982463808418e-05
-1.11759616365569e-05
-2.72688795906058e-05
-2.12597452026794e-05
-1.95613903256778e-05
2.62948998272685e-06
-4.09765559611562e-05
-1.41128482355251e-05
-1.61857752936383e-05
-8.97018161662811e-06
-1.1418513369921e-05
-2.0941251069135e-05
-6.09133967917294e-06
-3.24893992480242e-05
-2.46222535115217e-05
-1.33816821599315e-05
-4.57533629990888e-05
-1.59860640377828e-05
-9.31645985343965e-06
-2.26999263591802e-05
-5.50897547214097e-05
-2.3078029856506e-05
-3.87680410271257e-06
-3.17099921250592e-05
-2.14131481519956e-05
-2.40340828214083e-05
-3.2525669268269e-05
-8.43232533939209e-06
-9.15406307247489e-06
-2.75432333656475e-05
-2.24501145648e-05
-2.07838736583194e-05
-4.34047490766759e-05
-2.56102282388604e-05
-4.22007905126448e-05
-3.07979000811081e-05
-8.75127757715423e-06
-3.12245205644689e-05
-1.7576805542299e-05
-3.11501303986679e-05
-2.31900155023461e-05
-3.09948613430788e-05
-1.68065905192849e-05
-3.93246903993554e-05
-7.97824959553023e-06
-3.2987522012118e-05
-2.97642563250581e-05
-3.44761206832706e-06
-2.03548412415542e-05
-8.13084207144732e-06
-3.92470471401338e-05
-1.69610045708457e-05
-2.25998943800427e-05
-1.46243502200821e-05
-1.84143069274553e-05
-1.85797670135425e-05
-4.04974576570782e-05
-3.19070830830931e-05
-3.40069416931022e-05
-3.38239237301323e-05
8.1312713231063e-06
-1.97083518499131e-05
-9.90339846677855e-06
-5.61677789859858e-06
-3.18509930421509e-05
-1.89400590080297e-05
-1.35151632875304e-05
-1.23157653768822e-05
-8.45572503575429e-06
-4.71185370828789e-05
-7.00033798557328e-06
-2.80270663910869e-05
-2.67387959880916e-05
-1.40100051315591e-05
-8.43449416324419e-06
-3.03226355153906e-05
-3.98357365325229e-05
-1.82319397958699e-05
-2.66671096252008e-05
-4.0287219180693e-06
-2.94730178407994e-05
-2.41211084377165e-05
-2.12322992668594e-05
-2.06292638607946e-05
-9.06994941974604e-06
-5.08449063910434e-06
-4.20933211156842e-06
-9.3042111263418e-06
-1.27817071756562e-05
2.20807621139606e-06
-1.6614126777573e-05
-2.2028313186919e-05
-1.87339510142665e-05
-2.03433675940082e-05
-3.01890488975328e-05
-2.22608404178351e-05
-9.54180765577577e-06
-4.76982385650559e-05
-2.87770491690446e-05
-3.93023332344146e-06
-9.30464477879993e-06
-3.50547741325318e-05
-2.58515742977611e-05
-2.66933988492632e-05
-1.3585413788664e-05
-1.51951589985974e-05
-1.70895794784109e-05
-1.79692732101961e-05
-3.46761249673689e-05
-2.94875852036598e-05
-7.56941742316576e-06
-1.1887410054672e-05
-2.56479884074262e-05
4.76183656686979e-06
-1.31408309773641e-05
-3.18773068194124e-05
-3.33323122235385e-05
-2.27267489441344e-05
-2.83874655392745e-05
-3.88580187343624e-06
-2.24477764707107e-05
-1.10578635278148e-06
-3.49386655949736e-06
-1.87921081108123e-05
-2.71450651515943e-05
-2.7413558754175e-05
-2.53114196410017e-05
-5.09005735170844e-06
-1.50474022472042e-05
-1.93226588392396e-05
-1.99932652678881e-05
-3.0660616432792e-05
-1.88869183037898e-05
-2.72461959238265e-05
-2.55739443603655e-05
-2.23726043886348e-05
-1.14756625568413e-05
-4.08662652981835e-05
1.70788231161699e-06
-1.63268508227722e-05
-5.3126790503618e-06
-3.34463708561449e-05
-2.88345897004907e-05
-1.92951067684476e-05
-1.79938629852786e-05
-1.16337474745117e-05
-1.93075300131869e-05
-2.50644111278442e-05
-3.60525374619319e-05
-6.12712850635794e-06
-1.35571151929815e-05
-3.20038013664963e-05
-2.70914045373748e-05
-1.80380999259157e-05
-3.58089588822838e-05
-1.66936155054778e-05
-3.68964433637525e-05
-5.37377017531921e-06
-3.22780840141293e-05
-3.94207383005055e-05
-1.8075598468266e-05
-2.82207044787159e-05
-1.23181561565459e-05
-4.12447932031491e-05
-2.85415887221766e-05
-2.8774218556545e-05
-1.67286049207063e-05
-2.01895271459927e-05
2.72974200247562e-06
-1.03671213191216e-05
-3.79526793956076e-05
-3.34062905600639e-05
-2.10990736663397e-05
-3.75483872913509e-05
-5.52226970887758e-06
-2.66085398181662e-05
-8.70811143463892e-06
-2.45806699693594e-05
-2.78355537313642e-05
-3.57321845322689e-05
-2.84156589976708e-05
-2.73443104281223e-05
-1.33712066448285e-05
-3.05865428780875e-05
-1.14511240059784e-05
-2.1334051253246e-05
-9.31595870139643e-06
-1.90166678773366e-05
-6.29890690619686e-06
9.12605125015475e-06
-6.28938797304804e-07
-2.53121333475365e-05
-3.80460195697776e-05
1.14504620919766e-05
-2.6055581804764e-05
-2.39499498062632e-05
-3.25725392204166e-05
-1.35103468937808e-05
-2.20041672591168e-05
-1.79375790261087e-05
-1.75283551407825e-05
-1.48474934733326e-05
-3.64573998326929e-05
-3.31060607293341e-05
-2.38528309227789e-05
-3.04949072462117e-05
-2.4531037786334e-05
-4.8801891747482e-06
-2.42935844993277e-05
-1.7143914917561e-05
-6.32117229503729e-06
-2.00818671409875e-05
-4.76949849200462e-06
-1.31285815624557e-05
-9.60944037008814e-06
-2.0201449472229e-05
-2.21978834368819e-05
-1.76360267291486e-05
-3.1861337163759e-05
-2.76770731398183e-05
-1.15194740586483e-05
-3.28143134142272e-05
-3.33064015929853e-05
3.31491672440311e-06
-2.79023429284706e-05
-1.94972770899051e-05
-1.97554399869595e-05
-3.21452375884096e-05
-1.75978148887635e-05
-1.58970647742976e-05
-1.60600558839076e-05
-2.48422033870214e-05
-1.43221022999736e-05
-9.128224166027e-06
-3.56766328598387e-05
-4.13656327178287e-06
-2.26170359233828e-05
-3.54723566485012e-05
-2.27793761668227e-05
-1.4934362481285e-05
-2.4052852401917e-05
-2.47889499212854e-05
-4.17873118192975e-05
-1.8786699133103e-05
-4.18994106244977e-06
-9.64859705095541e-07
-9.74798144326458e-06
-3.0771898268368e-05
-2.71144580349708e-05
-2.5120653401445e-05
-1.80106513993282e-05
-8.19344256006954e-06
-1.74968667391869e-05
-1.46142248378036e-05
-2.10867544138805e-05
-2.59636525409237e-05
-1.49932786087253e-05
-2.66460257861579e-05
-1.97179830492795e-05
-3.28044462239648e-05
-2.10573267569654e-05
-7.86960494805949e-06
-3.32892798466931e-05
-2.87154963868513e-05
-2.5972826987287e-05
-1.32078628337867e-05
-3.6390500787167e-05
-1.93955552606174e-05
-1.47389096877291e-05
-1.15816734059444e-05
-2.47435488075279e-05
-2.28253303810418e-05
-2.80930266498688e-05
-3.77367734923655e-05
-3.68544453023525e-05
-9.52088807405054e-06
-2.20105628028127e-05
-3.09653106550088e-05
-1.3265674104811e-05
-2.73455216681431e-06
-1.80268113687643e-05
-2.25013109490052e-05
-2.17880894213172e-05
-2.53509357958539e-05
-1.18415289779233e-06
-2.71231164566503e-06
-1.17434600048943e-05
-2.28589075124098e-05
-6.04814804532777e-06
-3.78618515731988e-06
-1.20030540449334e-05
-2.3228706262092e-05
-3.05335292739096e-05
-2.69558456970514e-05
-7.5772360237473e-06
-1.79367937417474e-05
-1.37989120552977e-05
-3.07595956736846e-05
-3.5438414528546e-05
-1.38403161127671e-05
-5.56258777811403e-06
-4.59613374095504e-05
-8.44648548194814e-06
-2.59976986927449e-05
-2.30362372461987e-05
-2.83744734984782e-05
-2.56280218106348e-05
-2.14728053502532e-05
-2.81246786697209e-05
-1.39122561706445e-05
-2.20844521890097e-05
-2.47591960753783e-05
-3.81489409289549e-05
-8.63835805921115e-07
-6.57267110539887e-06
-9.62358489871629e-06
-2.06474879146377e-05
-4.43381068608987e-05
-5.0117151880897e-06
-3.77820684824322e-05
-5.60662500785715e-06
-3.39467556666464e-05
-3.24344423104909e-05
-3.16562244267938e-05
-2.24460511047882e-05
-1.42106877530698e-05
-3.44100753302722e-05
-4.43176312241813e-06
-2.27407944901879e-05
-1.6532216806879e-05
-2.70761568462022e-05
8.69722249952744e-06
-2.56878257955288e-05
-1.36140719176187e-05
-1.78387623288316e-05
-1.0871307197241e-05
-2.4754782630001e-05
-3.31622247519162e-05
-2.19334859948103e-05
-1.88830935645881e-05
-1.13239962067792e-05
-3.3749671705516e-05
-2.96978717486287e-05
-1.59074166087247e-05
-2.1679735622629e-05
-1.90564503711304e-05
-3.48135125177395e-05
-2.98057545923256e-05
-3.74048233009841e-05
-1.87635307983063e-05
-5.14730670795062e-06
-1.51990228812925e-05
-7.34976377142956e-06
-9.18473871518199e-06
-1.86392012585012e-05
-6.88328481467861e-06
-3.40634100236963e-05
-2.73950624605295e-05
-3.66853914068629e-06
-2.69369603418526e-05
-7.82336256814049e-06
-2.09199107192566e-05
-2.92806601419746e-05
-4.11747531041383e-05
-2.05311133689042e-05
-3.28974438342357e-05
-1.04265481288077e-05
-3.8673238910597e-06
-3.08604415680741e-05
-3.63339994140904e-05
-3.66569668773261e-05
-2.53732769547037e-05
-3.42788277687381e-05
-2.45559426442825e-05
-1.3309162772153e-05
-2.93870283927945e-05
-2.75557616440991e-05
-1.0378203327983e-05
-2.95832986473956e-05
5.64879355356819e-06
-1.62810899318393e-05
-2.00529602563554e-05
-1.57457970412688e-05
-1.037931362685e-05
4.72837495144905e-06
-3.2048041775475e-05
-5.32068272201782e-06
-1.91059850750498e-05
-3.14190016074407e-06
-4.33163856095747e-05
-2.02226752646198e-05
-1.10970823529699e-05
-2.56903674675224e-05
-2.51374462334547e-05
-2.03259530577749e-05
-2.89117129373054e-05
-1.20920520631031e-05
-2.07256607014963e-05
1.33146656709734e-05
-2.96283522504527e-05
-3.49388672372041e-05
-4.28171595870354e-06
-2.04402176043112e-05
-1.25678422234626e-05
-3.5648404147261e-05
-3.82599543765992e-05
-1.26688611143816e-05
-1.27910744689242e-05
-8.00955445694261e-06
-2.92197191717835e-05
-1.60356964451355e-05
-2.96063932468915e-05
-3.2462897805511e-05
-1.00648209706913e-05
-1.74279763545939e-05
-1.77321684444449e-05
-4.24909068273651e-05
-1.55491947737097e-05
-1.77218914556058e-05
-2.7301163909527e-05
-1.27721710457159e-05
-2.19468019055464e-05
-4.96059999364062e-05
-1.90594804154228e-05
-2.38886736657571e-05
-2.04663392144781e-05
-2.17630074084819e-05
-2.84173583027465e-05
-1.971114270709e-05
-1.05341929811533e-06
-1.53876064545967e-05
-3.15676287570525e-06
-3.49152511410765e-05
-3.93186594783825e-05
-7.00646143853329e-06
-6.64472090562713e-06
-1.0549236191245e-05
-1.50292147992266e-05
-2.79338426406688e-05
-1.86293218359559e-05
-1.19922586359648e-05
-3.07446494324715e-06
-8.70576490885679e-06
-4.40186940519527e-05
-5.16945977651634e-06
9.53383839852127e-07
-3.65907159101745e-05
4.89458987476683e-08
-1.07379149435094e-05
-2.35176409062677e-05
-1.84386255364301e-05
-2.77371734368739e-05
-3.74682744648384e-05
-4.12883979302945e-05
-3.80314927842014e-05
-1.48294135397459e-05
-1.82363189903939e-05
-4.26904683608785e-05
-1.10748996445584e-05
-4.03854968433728e-06
-3.63287346855546e-06
-3.16670559729387e-05
-2.89478071934823e-05
-1.67117088106123e-05
-2.10035890700498e-05
-1.61374115821606e-05
-1.47382507227138e-05
-2.2983210439995e-05
-2.27941972602687e-05
-2.36403642354136e-05
-1.9904840429659e-05
-1.55804471921357e-05
-2.78961768979914e-05
-1.35596283574702e-05
-3.77711869956503e-05
-2.21711418127689e-05
-2.27509324704115e-05
-2.58400562527631e-05
-2.46419180323139e-05
-2.48031219014877e-06
-3.7094264487005e-05
-1.23486384880303e-05
-4.09448842736086e-05
-4.58774458182626e-06
-2.47101787763743e-05
-3.011915600355e-05
-1.55051986027299e-05
-8.88950240866094e-06
-2.15918494738531e-05
-3.43038411482978e-05
-2.39275391699607e-05
-8.04889964223177e-06
-4.9211150700116e-05
-2.51087842039549e-05
-3.13338671527152e-05
-2.96923791909112e-05
-2.9003144179043e-05
-2.24673375970937e-05
-2.82787610601945e-05
-3.04944222431533e-05
4.23455443522628e-06
-1.40569861576482e-05
-7.95873623165417e-06
-4.08872230527572e-05
-1.52575130479692e-05
-2.19963679940857e-05
-4.86333780360158e-05
8.81778573500156e-07
-1.77022998815818e-05
-3.18616364084943e-06
-1.08058144161343e-05
-1.00001958555337e-05
-1.0548727848362e-05
-3.57036091945029e-05
-4.08726287739067e-05
-1.98480901040271e-05
-3.49477482036732e-05
-4.9477586458037e-05
-3.72831708327952e-05
-3.23457808954225e-05
-3.30490315686968e-05
-1.00881931417726e-05
-6.45894016202718e-06
-5.43319976518545e-06
-9.74617779464765e-07
-1.00324631458011e-05
-1.30903923329861e-07
-3.2474393039953e-05
-8.42247169386817e-06
-3.76960658628754e-06
-1.50212442919992e-05
-1.96851435445548e-05
-1.49835461369816e-05
-2.0577432501794e-05
-1.45336229129522e-05
-5.84041973453533e-06
-2.96346253221421e-06
-2.36189978897605e-05
-6.94068708919436e-06
-1.35436398223992e-05
-1.37732384449448e-05
-9.71452104269532e-06
-1.28386084455605e-05
-1.16675684225737e-05
-2.92467610854727e-05
-9.03057155383032e-06
-1.99299591925457e-05
-9.0350620222843e-06
-4.97789272987827e-06
-2.68992444152198e-05
-1.96484107854916e-05
-1.26818659404016e-05
-2.5920490588044e-05
-2.70283961704615e-05
-2.21322947500364e-05
-1.86332821577348e-05
-3.25545975714952e-05
-2.05472605833375e-05
-2.07649071119805e-05
-3.91350362655661e-05
-1.01808511051273e-05
-3.22283509595634e-05
-1.37916290768447e-05
-1.20107700426198e-05
-3.0259066046025e-05
-2.23264186834103e-05
8.53111369748555e-06
-2.18782204330515e-05
-1.83414728225302e-05
-3.92505595046277e-05
-1.98274012515512e-05
-3.54144210492981e-05
-7.5437261644135e-06
-4.15570273161927e-05
-6.81997708272484e-07
-2.76874971957602e-05
-2.54887657195169e-07
3.23396333810831e-06
-2.90281628393038e-05
-2.42048995730441e-05
-1.361399397116e-05
-1.38435163389529e-05
-3.05962334778587e-05
-1.50343722337628e-05
-2.99630795278393e-05
-1.92254156179096e-05
-1.98768656442229e-05
-2.10483069061366e-05
-2.1292597686582e-05
-1.29365386145285e-05
-1.81469858876679e-05
-1.59343160702132e-05
2.70200340052031e-06
-3.47434599028394e-05
-2.9618355646897e-05
-8.79896449503111e-06
-1.90483581017975e-05
-3.24282564650433e-05
-2.03427201207245e-05
-1.54294962584202e-05
-1.77752981482406e-05
-2.07196901399135e-05
-1.74661235799787e-05
-2.54859267564359e-05
-2.22329798283831e-05
-4.3465413820677e-05
-3.20345255032629e-05
-2.54418462293993e-05
-2.59093718571081e-05
-7.64190320976751e-06
-7.41883214162893e-06
-2.46821652020189e-05
-1.69406970912062e-05
-2.41669579393376e-05
-1.8113588934757e-05
-2.08730473992844e-05
-8.18004534848347e-06
-1.12589409843313e-05
-9.94468636860178e-06
-2.6610536380803e-05
-4.02440236585929e-05
-2.35687695890167e-05
-2.40196552391771e-05
-1.62340100679256e-05
-1.09310338036369e-05
-1.55714674704062e-05
-2.17183745140316e-05
-1.13797945040547e-05
-3.66570494687501e-05
-2.91577865906953e-05
-1.96245399775426e-05
-2.87779139880985e-05
-2.919872044571e-05
-3.66762145988837e-05
-2.52277232682648e-05
-1.47162142911106e-05
-5.64612946904384e-06
-2.29859202093847e-05
-2.8692312978327e-05
-2.75799076728553e-05
-1.67357328133727e-05
-2.72950346172001e-05
-6.79590223087237e-06
-2.62106720243925e-05
-1.75415785409366e-05
-3.1443098507863e-05
-3.45309009595468e-05
-1.813266847072e-05
-2.14137963817049e-05
-2.97259493968899e-05
-2.87704910918667e-05
-3.06528674165364e-05
-9.6938810464689e-06
9.97936990934726e-06
-1.48823261409032e-05
-2.44739041290716e-05
-3.20032708652433e-05
-1.04123696674549e-05
-2.50659989725223e-05
-3.5767357303104e-05
-3.07047518380781e-05
-1.1804269454051e-05
-6.8705152692956e-06
-9.14170685697943e-06
-2.23653655882892e-05
-2.33967164641032e-05
-1.69340821476626e-05
-4.09857935966911e-05
-2.6331908505319e-05
-2.01019417631929e-05
-1.66829722704006e-05
-1.85436713646019e-05
-2.26172854045156e-05
-2.86876715464629e-05
-1.46444054736682e-05
-2.89559076845072e-05
3.81945046036972e-06
-1.70498846272327e-05
-4.35624680975137e-06
-1.57978153842524e-05
-2.53880827619069e-05
-1.45528456683126e-05
-1.24578263620579e-05
1.76022904745691e-06
-2.59795795122158e-05
-9.71094511738066e-06
-1.62795821034678e-05
-7.79578139248284e-06
-2.04719091967754e-05
-1.40735074595193e-05
-7.10172100927651e-06
-3.81252503237228e-05
-3.14915102664003e-05
-1.28348001365956e-05
-6.52250804429932e-06
-2.26403550724588e-05
-2.91211768188619e-05
-6.73035110468706e-06
-4.26375564593728e-05
-1.82638005563811e-05
-1.61610943543235e-06
-4.14249455424345e-05
-3.8058831450341e-05
-4.44749341945716e-05
-8.60923087413277e-06
-9.06596287788593e-06
-1.56710210238041e-05
-2.79995662690648e-05
9.57997699131167e-06
-4.09198129672636e-05
-2.17452331401582e-05
-2.34520118677688e-05
-3.01080896326569e-05
-2.16935243345507e-05
1.19581797055359e-05
-1.14972678596339e-05
-2.17062393270037e-05
-2.68573705392538e-05
-9.34518187477637e-06
-2.17715979245194e-06
-2.62973292606211e-05
-2.95976406886968e-05
-2.43297255540516e-05
-1.07340185450784e-05
-3.07475691525737e-05
-5.47961890364214e-06
-8.01418378536743e-06
-2.51466499445514e-05
-4.33403605976963e-06
-2.90878654799597e-05
-1.42003757343984e-05
-1.07496350363558e-05
-3.14653821974178e-05
-1.65662885972248e-05
-2.63382394437605e-05
-2.60621184917165e-05
-2.5744310516513e-05
-4.02219552825704e-05
-3.13495661289846e-05
1.28371783854131e-06
-3.44342905897032e-05
-1.35832158212757e-05
-2.48468917882591e-05
-1.29143335426245e-05
-2.18143922022036e-05
-1.60258701983095e-05
-2.90904403964281e-05
-1.8579320373074e-05
-1.97514727796618e-05
-1.57784667940226e-05
-2.72618017330729e-05
-7.12522747468552e-06
-1.88170110112107e-05
1.12260678157284e-06
-3.64576389432263e-05
-1.69281019634341e-05
-5.83906495491316e-07
-2.1319122077336e-05
-8.72830533578328e-06
-3.77164063275841e-05
-3.45238487567783e-05
-7.2032554936393e-06
-2.02062506394123e-05
3.34900135881768e-06
-1.17469792814391e-05
-2.65913830875332e-05
-3.5672921199162e-05
-1.46082535726795e-05
-2.94874939074961e-05
-4.0544258816289e-06
-3.18608256909122e-05
-1.52029108739986e-05
-3.26670202978738e-05
-5.00535055513337e-05
-4.02615100187896e-05
-1.43612594732926e-05
-2.21623277417157e-05
-2.48972469843566e-05
-2.1008371354357e-05
-1.43765317447593e-05
-2.65013168418018e-05
-5.37432320683107e-05
-1.57760269099076e-05
-2.3713962360715e-05
-1.69955291444925e-05
-2.162791255042e-05
-4.22688748480843e-05
-2.76391819028835e-05
-1.97256835630843e-05
-3.55971886716404e-06
-2.93653978698469e-05
-4.14472783548523e-05
-3.04923236937573e-05
-1.36641490438189e-05
-1.12728862075287e-05
-1.01971314283086e-05
-2.10556969753732e-05
-1.1156966762262e-05
-1.33356927317176e-05
-2.11845279709019e-05
-1.97486540126172e-06
-2.82186997245308e-05
-3.14599742557047e-05
-2.80588589254273e-05
-6.84161632316763e-06
-3.16314469305542e-05
-3.63305458922352e-05
-3.828821190554e-05
-1.85841587657501e-05
-2.67724690924413e-05
-1.0255657925873e-05
-2.15662566574045e-05
-9.95242595014335e-06
2.77686935795696e-06
-4.62627411486147e-06
-6.88025812916398e-06
-1.38431192682627e-05
-2.36809025861366e-05
-3.45596533455933e-05
-2.4030144766706e-05
-1.25898123100822e-05
-2.16333796386908e-05
-1.33911991222413e-05
-3.05889700030622e-05
-7.16562319304196e-06
-9.2003049356902e-06
-9.88825584040712e-06
-1.71892677369124e-05
2.90772887254093e-06
-2.06617709192178e-05
-2.7850450081423e-05
-1.10195835972203e-05
-1.77194510317468e-05
-1.60595309710596e-05
-1.54530698868083e-05
-2.21551035516498e-05
-2.02866112197291e-05
-1.19844231052797e-05
-2.43119335260891e-05
-5.83551117121328e-05
-8.18736640483361e-06
-2.55393402447242e-05
1.87197177112501e-06
-2.32851197209217e-05
-3.12805216140502e-05
-3.27446697505111e-05
-3.9573875966586e-05
-1.14711158944605e-05
-1.26052989628906e-05
-1.31205325019716e-05
-4.86096184901626e-06
-4.29706622142184e-05
-1.04413791985825e-05
-2.11582806839142e-05
-1.5316249259224e-05
-7.51836480203339e-06
-1.03914510637153e-05
-5.59323123885542e-06
-3.0546636377877e-05
-3.36782134696788e-05
-6.60920298312265e-06
6.97635615223531e-06
-1.48573971797353e-06
-1.06642450160145e-05
-2.31982550495055e-05
-3.90962988427156e-05
-2.1665001863562e-05
-4.24219078228603e-06
-2.52086459453244e-05
-2.0724200265291e-05
-1.62106173495146e-05
-1.68243311829217e-06
-3.69080800371022e-06
-2.82963658607955e-05
-1.00977985479601e-05
-1.94970421528311e-05
-1.84542472249009e-05
-1.12309503009656e-05
-3.13243962966419e-06
-3.77684827324244e-05
-1.6579547426629e-05
-2.56279566247647e-05
-1.56378882901707e-05
-2.88613704401349e-05
-1.59079319901982e-05
-8.77639947048318e-06
-1.78567928230421e-05
-1.49538138034049e-05
-3.77802661415776e-05
-2.64787889273318e-05
-2.04083561884258e-05
-3.91942508202672e-05
-3.33226655797184e-05
-9.92470043453385e-06
-8.58725285759592e-06
3.46346197783518e-06
-2.5546272683204e-05
-4.55459639326591e-06
-1.99528332599185e-05
-2.35007917500115e-05
-1.16577667137481e-05
-1.77993565283834e-05
-1.19458909537658e-05
-2.76739103323355e-05
-1.4066957595177e-05
-7.86116137625439e-06
-9.94690121900707e-06
-1.56524897004196e-05
-8.34680111537446e-06
-2.12839966624144e-05
1.92389585288471e-06
-1.47390171523184e-05
-2.59780437624635e-05
-3.83734284324032e-05
-4.31566438603518e-05
-2.60022367433263e-05
-2.29058790732071e-05
-2.42498319635365e-05
-2.88673790079781e-05
-2.42335380345684e-05
-3.83225605839453e-05
-9.3604612198732e-06
-1.28368151049002e-05
-4.35108772325951e-05
-1.31480312820947e-05
-1.76209486692397e-05
-1.0394012170376e-05
-2.65640564319351e-05
-3.51663570206059e-05
-3.17418496070139e-05
-1.20045241491169e-05
-4.13829451481487e-05
-1.43352528467172e-05
4.17580371232972e-06
-2.40433457585311e-05
-1.69272935681124e-06
-2.11516023941875e-05
-2.20238352766962e-05
-4.11853167801689e-05
-2.02530844171886e-05
-1.17626883324374e-06
-1.49780718566695e-05
-2.86650973614707e-05
-1.52118973744378e-05
-2.91644466805199e-05
-2.87707874723823e-05
-6.79141420891956e-06
-4.82183674432727e-05
-1.74564261398515e-05
-4.0373223717962e-05
-1.54141594693705e-05
-9.41829028644397e-06
-2.32776266252922e-05
-2.70052248853343e-05
-3.73013588215708e-05
-2.96549006806333e-05
-2.46587924399262e-05
-2.7331264206494e-05
-2.08376835004531e-06
-4.15990191801129e-05
-2.47024562157407e-05
-1.92756706476323e-05
-1.67475645983973e-05
-3.12305339607971e-06
-4.28877501282987e-05
1.11732020348007e-06
-1.00211550404609e-05
-1.19176341180516e-05
-3.93608278158809e-05
-1.18579990746902e-05
5.93993796423476e-06
-3.52773056145425e-05
-3.94395702936252e-06
-1.51417813187786e-05
-1.53458238941753e-05
-1.56505283924957e-05
-2.26809972958556e-05
-2.33670217942623e-05
-1.82344800575062e-05
-3.90985130836191e-05
-2.50287475488777e-05
-1.30666705614331e-05
-2.58433424007893e-05
-3.59088290926913e-05
-1.37837946119474e-05
-1.76434747871672e-05
-3.45603300139525e-05
-2.49476112728669e-05
-1.54236715543968e-05
-2.31118570332718e-05
-3.30692993823362e-05
-3.31390128484924e-05
-1.69196334225066e-05
-1.97011510668884e-05
-1.41935834117164e-05
-6.65922135537023e-06
-4.75409822301938e-06
-1.8079017591957e-05
-3.40135859143197e-05
-2.39490111264951e-05
-2.18712379870215e-05
-2.34383385465706e-05
-2.15546312757226e-05
-2.70925422547772e-05
-1.86983875881106e-05
-2.59707785372249e-06
-9.47375399649425e-06
-2.71325876150301e-05
-3.00258472960224e-05
-4.47692159825311e-05
-2.69655370303451e-05
-2.58146648860089e-05
-5.19152026293211e-05
-2.52152257669904e-05
-8.05028590205937e-08
-3.06625230485806e-05
-3.51113697896106e-05
-1.53767211573554e-05
-8.56142001286173e-06
-1.96913353137964e-05
-3.28180820688547e-05
-1.92081431893111e-05
-1.07231432178668e-05
-2.12717578100245e-05
-1.48182286193727e-05
7.1026797132962e-07
-3.40898930628966e-05
-1.36056549972438e-05
-3.84102496823945e-06
-5.54048362960117e-05
-1.7347331662103e-05
-9.67328451292647e-06
-4.96963306466853e-05
-4.17298391047135e-05
-2.22262861515129e-06
-5.67976844907887e-06
-1.74483867621851e-05
-2.07705546130807e-05
-2.98044741310226e-05
-3.19973969793834e-05
-1.73824928067976e-05
1.4476997714181e-05
-1.74182219688258e-05
-1.93478509952236e-05
-2.28614960561747e-05
-1.94573673897983e-05
-1.97458212210662e-05
-3.67564985611452e-05
-2.28875167373045e-05
-1.12502845742852e-05
-2.28694020642731e-05
-1.79155509025398e-05
-1.41195473753212e-05
1.62857341624649e-06
-3.34895180879186e-05
-1.60667649092676e-05
-6.28782780263785e-06
-1.9480656253208e-05
-3.34672761925e-05
-1.05625693202761e-05
-3.6342411180076e-06
-1.28051943728585e-05
-2.288744844806e-05
-4.55059263260596e-06
-2.02687339840534e-05
-4.3053230102965e-05
-2.47080384184403e-05
-1.24295935824226e-05
-2.26299436286453e-05
-3.0268487671115e-05
-3.63650589239722e-05
-2.2184987047342e-05
-1.97539035738662e-05
-1.59882543489121e-05
-2.05825847201866e-05
-1.0760391477816e-05
-9.45562306595009e-06
-1.78251360726936e-05
-9.99507665536538e-06
-1.46769733885991e-05
-1.98637333970665e-05
-1.77455327302049e-05
-3.39228325598969e-05
-2.12235653858468e-05
-3.41433614714077e-05
-2.57879639913812e-05
-1.53378883356087e-05
-1.67353419522246e-05
-3.24008366581562e-06
1.05421290156933e-05
-2.99908802367481e-05
-9.12166174050672e-06
-4.22601929444046e-05
-1.35585296775994e-05
-1.52185550665907e-05
-5.43060998692029e-06
-2.40676859791342e-05
-2.86741612173538e-05
-2.80857910845538e-05
-9.41785355587229e-06
-1.86163832134322e-05
-7.53687910261955e-06
-3.82298779641036e-05
-1.07485602552148e-05
-2.66766456517097e-06
-1.70589506379794e-05
-2.22487811627171e-05
5.89369866809782e-06
-3.08593507086164e-06
-3.53838200199489e-05
-3.15786227170231e-05
-3.63991871555885e-06
-2.04702410259974e-05
-2.94413752597608e-05
-1.92300784966309e-05
-1.35096762405927e-05
-5.50682402680014e-06
-5.99565579234351e-06
-2.09595554865574e-05
-1.67889532813598e-06
-2.10808762834129e-05
-1.8742443405132e-06
-2.64540569849616e-05
-3.39554514885457e-05
-1.21841375982968e-05
-2.62142894519639e-05
-2.30054303334644e-05
6.87894539643943e-07
-1.64299685256047e-05
-4.44413780142103e-05
-2.53808817856856e-05
-2.53972106246323e-05
-3.09403683330889e-05
-3.18712807053003e-05
-1.6041515163833e-05
-4.38837731239101e-06
-1.1405455395678e-05
-1.19797333292366e-05
-4.0168860773155e-05
-3.26951209338674e-05
-1.81228111418096e-05
-1.84902597480168e-05
-2.11650267421228e-05
-1.90433299653386e-05
-1.8344513465297e-05
-3.19062125730229e-05
3.09626741118644e-06
-1.36393490130684e-05
-2.1720846699018e-05
-1.1587549145511e-05
-8.2546489631046e-06
-1.88616832810343e-05
-1.12085320080208e-05
-3.25119125066767e-05
-2.93828298698619e-05
-2.16966521078294e-05
-3.41197022493061e-05
1.21915566472913e-05
-3.08355432175637e-05
-4.8265449040978e-05
-2.81323431045389e-05
-3.09701170796269e-05
-3.31969392607826e-05
-6.98548317580745e-06
-2.5284968495385e-05
-3.07565907134322e-05
-2.46798847818902e-05
-1.99475099403491e-06
-1.27471835036829e-05
-2.84349370999043e-05
-2.72603498609367e-06
-4.37195252415587e-05
-2.51487663188939e-05
-3.45551712120533e-05
-9.71395996594267e-06
-3.33390013175985e-05
-1.97543545470231e-05
-1.69699270001601e-06
-2.49648150729894e-05
-2.33408025184195e-05
-4.00576542231401e-06
-1.5944092806713e-05
6.09435130512677e-06
-9.44645147607639e-06
-2.99644168989616e-05
-3.00249454400802e-05
-3.30633430436057e-06
-2.65539007915005e-05
-3.03985461421123e-05
-2.08287422257983e-05
-1.35650448501749e-05
-1.29654052697702e-05
-6.92934773004615e-06
-3.07905964001734e-05
-9.68191950455041e-06
-1.4382366487703e-05
-2.4644975935848e-05
-1.06040774354047e-05
-2.40657573662804e-05
-1.52438575471561e-05
-1.7826097680806e-05
3.67530591589644e-06
-2.02996223958558e-05
-2.03279620577389e-05
-3.36251296183182e-05
-1.83550629764297e-05
-1.43198888101434e-05
-1.15277603742691e-05
-1.62494541936855e-05
-1.22398143360516e-05
-1.36952829261332e-05
-1.43172624088786e-05
-1.65298943028078e-05
-1.84953336512573e-05
-1.26593306978583e-05
-1.06334697021926e-05
-9.76635970116984e-06
-1.02799658198177e-05
-3.75107462103752e-05
-3.15316913433186e-06
-2.51854651503144e-05
1.29475673879886e-06
1.16433832941048e-05
-9.83272014780294e-06
2.08793010311724e-05
-1.00425676327993e-05
-1.80011243274833e-05
-1.32794807757978e-05
-2.88548023747245e-05
-1.22975986742018e-05
-2.0357858180229e-05
-1.60639211719047e-05
4.15586045179754e-06
-1.53057135006414e-05
-3.44601664904276e-05
-1.98186304461151e-05
-1.96246346172859e-05
-2.5895295045739e-05
-1.77274884163123e-05
-7.19823303635097e-06
-2.97355002481615e-05
2.15694248440339e-06
-4.13645373180564e-05
-2.07221323580338e-05
-2.29584156569763e-05
-1.80569057536396e-05
-1.51518558481781e-05
-2.3014336093364e-05
-3.06236726691209e-05
-2.87446326782454e-05
-6.30654583408649e-06
-2.09672132837649e-05
-2.79750767386634e-05
-3.89175052951444e-05
-3.54669799121269e-05
-2.65939884302901e-05
-1.01915321295177e-05
-1.4442634903037e-05
-3.71614805319794e-05
-2.17003619822089e-05
-2.68832056103923e-05
-3.81649635503341e-06
-3.72581780389608e-05
-3.58384736725293e-05
-1.69338305568959e-05
-7.39422325805975e-06
-1.82255230965474e-05
-2.58360577558166e-05
-1.67860385780747e-05
-3.17059646009472e-05
-2.38388839857612e-05
-3.27863745860332e-05
-2.43077158160972e-05
-3.75957321329563e-05
-3.56120672970895e-06
-1.54763741697985e-05
-6.61913415374368e-06
-4.4409097125383e-05
-2.92180775798809e-05
-1.26722052664293e-05
-1.21887786426236e-05
-1.53360697538547e-05
-1.77723757950722e-05
3.21708252057394e-06
-9.85343986701298e-06
-1.11766943624525e-05
-2.84007910310555e-05
-9.1072704363208e-06
-2.73759703173862e-05
-2.32332089295893e-05
-2.78841117601856e-05
-4.09858395280227e-05
-7.99558945103351e-06
-1.49663515537071e-05
-3.50298687419337e-05
9.70974911190668e-06
-1.2425657012266e-05
-2.60532659022924e-05
-3.10164718680522e-05
-3.37533170624331e-05
-3.4514475855865e-05
-1.65814441963064e-05
-3.36646270456444e-05
-2.22908791913405e-05
-5.53179321891292e-05
-1.16268922394244e-05
-2.7914358235154e-05
-1.75803065296993e-05
-1.59630741638979e-05
-1.48267779989248e-05
-2.12676971693897e-05
-1.09872813675272e-05
-2.31127053415107e-05
-7.57565339512027e-06
-9.06107177225627e-06
-5.71945586357791e-05
-3.15591672148929e-05
-3.6276331718356e-05
-2.73323401501479e-05
-3.63070390627255e-05
-2.00566536130279e-05
-3.61798365836437e-05
-1.50711818768421e-05
4.54567628802858e-06
-2.50777576882065e-05
-9.42707161452572e-06
-2.98137818999849e-05
-1.65653503871075e-05
-2.69681057510287e-05
-6.327798327764e-06
-3.33348206343892e-05
-3.21579207665936e-05
-2.81506039142757e-05
-2.46048747600657e-05
-2.38644892276553e-05
-2.89049348001705e-05
-6.76191362065195e-06
-2.5791698080592e-05
-3.30591476145453e-05
-2.54985023115584e-05
-2.45607029049432e-06
-3.36956323510042e-05
-5.3251773541904e-06
-2.77156226549822e-05
-1.88996314544557e-05
1.24834824492074e-06
-2.53790788587829e-05
-2.67428796409563e-05
-3.63924556720864e-05
-1.62600434533262e-05
-3.97299354342171e-05
-8.38637467053882e-06
-1.89764505889208e-05
-2.00083717946362e-05
-3.00978107800292e-05
-3.93785817222665e-05
-9.41750262343473e-06
-2.25107145977445e-05
-8.85644877924335e-07
-2.33234215623745e-05
-3.87083905178261e-05
-2.38261251745648e-05
-1.99802751681646e-05
-3.6813521849803e-05
-1.86929768379186e-05
-3.33220261250684e-05
-2.73392343779504e-05
-2.10011763539142e-05
-1.93650463951618e-05
-2.15316001460474e-05
-1.991720499077e-05
-3.02742335324226e-05
-1.93771294670632e-05
-2.06941985730723e-05
-3.05961022955526e-05
-2.33294364099541e-05
-3.57573552610412e-05
-1.48062047149434e-05
-3.70713435478276e-05
-1.50520915429003e-05
-3.22995916852015e-05
-2.90082261750832e-05
-1.90545621928647e-05
-2.90618455224414e-05
-2.84208343215827e-05
9.53625742055466e-06
-3.51280417712349e-05
-8.67530012613058e-06
-2.5752950873092e-05
-4.36336208589126e-05
-6.86823407171118e-06
-1.83491380400113e-05
-3.71099221154704e-05
-1.66518204872676e-05
-1.71780817396838e-05
-2.49669068225571e-05
-4.04335849901867e-05
-1.63992125473647e-05
-1.49965835672051e-05
-6.92277874026413e-06
5.64650546475245e-06
-2.15203167818697e-05
-1.68174426747223e-05
-5.04208981108001e-05
-3.22271585682035e-05
-2.64696697122575e-05
-2.36869023392791e-05
-2.17262917181355e-05
-3.06993424856423e-05
-1.32912962096888e-05
5.9924630977061e-06
-3.33563780841916e-05
-1.08143133210921e-05
-1.09605640578524e-05
-1.46661449333534e-05
-8.7981355060543e-06
-1.65155958118281e-05
-1.99346453428436e-05
-2.13339020395832e-05
5.34704823823146e-06
-2.76728276312852e-05
-3.60333920030743e-05
-1.70868839586526e-06
-1.32534639757796e-05
-2.50640383424897e-05
-1.86765939275429e-05
-2.18032576232864e-05
-8.76141647023732e-06
-3.27683926559042e-05
-2.72939727167731e-05
-3.8096595234558e-05
9.3163334943997e-07
-2.93883308512347e-05
-3.16031883277558e-05
-1.77840017135293e-05
5.99998999824202e-06
-4.94591299616644e-06
-2.66107456183803e-05
-3.23008258418818e-05
-1.30873749754094e-05
-3.86836457467011e-06
-2.3249840359316e-05
-1.75655786675399e-05
-2.0305678428957e-05
-3.78266856435789e-05
-2.09566442427267e-05
-1.30234167035985e-05
-2.81150776188855e-05
-2.55690955283659e-05
1.17799899225953e-06
-2.19747414075313e-05
-1.95475445700759e-05
5.24788013728804e-08
-2.61599987427143e-05
-1.75355649845798e-05
-6.97226354635303e-06
-2.58000692681538e-05
-1.83684665006239e-05
-3.10070289257071e-05
-3.0812299633244e-05
-1.38403356846696e-05
-1.80234753740799e-05
-1.76998891304137e-05
-1.31151002607499e-05
-1.6424814664015e-05
-2.44446865058738e-05
-2.31990310221921e-05
-1.48786210581335e-05
-3.0353694322939e-05
-1.99459505620729e-05
1.05583156409635e-06
-3.52114005447917e-05
-2.88764570148606e-06
-7.3535913283065e-06
-2.88108338234328e-05
-2.96869333030612e-05
-5.54614168357586e-06
-2.4315805964679e-05
-7.81537990973441e-06
-2.86010750681275e-05
-1.92530679776757e-05
-4.36090829553467e-06
-2.5133192458264e-05
-2.62686339396505e-05
-8.15872749639579e-06
-2.50117501859886e-05
-2.16056914905076e-05
-1.9301085164579e-05
-2.88325233782762e-05
-1.07718964591802e-05
-8.08876217121981e-06
-4.03704635460104e-05
-3.4715881255262e-05
-4.62105858918734e-06
-2.50502894627128e-05
-1.99412848323345e-05
-2.15363854050003e-05
-8.74827622614564e-06
-6.63902262386119e-06
-1.72566436809137e-05
-3.95821158911546e-05
-3.29762910533926e-05
-3.02359126873056e-05
1.22626342774576e-05
-2.11302201321281e-05
-3.69855290356697e-05
-2.10495914826274e-05
-1.82031844624658e-05
-9.04938396608649e-06
-4.6360232887798e-06
-3.63767910216004e-05
-1.84242605356454e-05
-1.52519264871347e-05
-1.09566444952e-05
-1.17779617950822e-05
-6.57825749162457e-06
-1.12931828453856e-05
-2.94320322880734e-05
-4.49259762089898e-05
-1.10985817823415e-05
8.90604694351621e-06
-1.79897756510714e-05
-2.99785328444366e-05
-3.90625017262773e-05
