# Supplementary material for: Research on computational propagation and identification of mine microseismic signals based on deep learning
Source: PLoS One. 2025 Oct 22;20(10):e0334641. doi: 10.1371/journal.pone.0334641 (PMC12543183; doi:10.1371/journal.pone.0334641)
Supplement: S3 Data — (ZIP) [file pone.0334641.s003.zip › 000100500002800.xlsx_0.txt_24.txt.txt]

-1.48908071913426e-05
-2.38542737123976e-05
-1.00252276965024e-05
-1.46525241875701e-07
3.1566900733354e-06
-2.19372934398488e-05
7.14611992089475e-06
-1.20009431996677e-05
-2.57605273708128e-05
-3.17015646744579e-05
-4.38603198088916e-05
-1.09177276395094e-05
-1.04978674923681e-05
-2.50326575938379e-05
-2.85937170399433e-05
-2.24268551822383e-05
-2.9099247209077e-07
-2.51773854078763e-05
-4.15672614991435e-05
-3.67700329248615e-05
-4.18906942656362e-05
-1.86366602289131e-05
-2.9431410055537e-05
-3.84502520533835e-05
-1.55288496947803e-05
-3.16870665458448e-05
-1.08562934894295e-05
-9.1477020080687e-07
-2.34618186923693e-05
-8.98861466801941e-06
-2.79711637586204e-05
-1.12417959226486e-06
-2.12794874484974e-05
-3.61147746524872e-05
-9.69317533785827e-06
-4.76103015854812e-06
-2.11704364330943e-05
-3.33203553932103e-05
-3.76689828672324e-06
-9.06373401850613e-06
-1.90062860543908e-05
-3.25219873749604e-05
-1.70913358256633e-05
-1.11039248964065e-05
-2.02828928760507e-05
-1.31418641335924e-05
-1.30964409346101e-05
-4.74617672892108e-06
-1.6625775096023e-05
-3.37309122823343e-05
-4.22942784180425e-05
-3.20247348256607e-05
-2.79407622935989e-05
5.17300694970923e-06
-2.694070112016e-05
-2.85839071045982e-05
4.44560525436021e-06
4.81323899543404e-06
-1.77397941076338e-05
-6.99960626996415e-06
-1.71363511746518e-05
-2.63526358651533e-05
-2.1201901804913e-05
-2.4654762625446e-05
-1.42399786635662e-05
-2.02468332211187e-05
-2.90382104546605e-05
-1.08717027847056e-05
-1.73898612201139e-05
-2.28361792935266e-05
-2.81765170130712e-05
-1.75687804153371e-05
-1.34825787918638e-05
-2.28650172096169e-05
-3.30823012774701e-05
-1.28129679801808e-05
-2.80609184145484e-05
-1.35029309501012e-05
-1.87232534105478e-05
-2.74219970300854e-05
-4.11108044209762e-05
-1.73340019658532e-05
-2.68283100296073e-05
-3.18686586638563e-05
-2.5632976912932e-05
-2.36806738938147e-05
-2.36277859123344e-05
-1.22128789067245e-05
-3.63246265101006e-05
-2.24719159838482e-05
-2.3155188058998e-05
-1.08966270709228e-05
-3.23249962467611e-06
-4.55348381372634e-05
-3.91490564310699e-05
-3.70043243248638e-05
-4.18963197661725e-05
-3.09392183631829e-05
-4.32833450978285e-05
-1.47762591575103e-05
-8.98029986915689e-06
-2.92460923947564e-05
-1.79551015118547e-05
-1.35267168718786e-05
-3.62071183950553e-05
-1.37165520229459e-05
-3.33209076684161e-05
-5.51878730547433e-06
-1.65529925368839e-05
-1.21671716383162e-05
-7.68234429825289e-06
-1.40990819091676e-05
-3.01924227736335e-05
-2.64452769072812e-05
-1.66756874276732e-05
-1.53652581393631e-05
-1.93708880778535e-05
-3.96646992838524e-05
-5.91136420008512e-06
-3.8472922985125e-06
-3.42887367772652e-05
-7.86365468347796e-06
-2.92292223869847e-05
-3.8259618481658e-05
-2.75975724787945e-05
3.01730138999746e-08
-1.55891935184569e-05
-6.26869521003107e-06
-1.54599365347251e-05
-1.85820785763848e-05
-9.09286819516865e-06
-1.5980200201058e-05
-2.94553246607581e-05
-1.33500826194553e-05
-1.69514328414274e-05
-3.22775515292991e-05
-2.38785723447747e-05
-1.63089658810938e-05
-1.9644495237872e-05
-3.80815443798293e-05
-1.88571878530974e-05
-2.03350970318764e-05
-8.29678807869536e-06
-1.68287989859344e-05
-4.99259788580795e-06
-1.63611168138226e-05
-1.71098875825906e-05
-3.42339273408377e-05
-1.23723032193593e-05
-2.47876353192001e-05
-3.93646446021501e-05
-2.21968217677202e-05
-3.03791620465127e-05
-4.4570097067697e-06
-1.75374673405415e-05
-1.96310007321331e-05
-6.09710560798505e-06
-3.88945793775153e-05
-6.00447687436058e-06
-2.81893131061984e-05
-9.52352790589723e-06
-9.47550470660577e-06
-1.31209999992851e-05
-7.31276150322913e-06
-3.90970271031476e-05
-2.19729109383315e-05
-8.86862421734946e-06
-2.38623494011895e-05
-3.26740876234418e-05
-2.00240231001989e-05
-4.3224189372031e-06
-5.12080562889554e-05
-1.83583179122611e-05
-2.52248279851813e-05
-2.82433964070366e-05
-1.82740808195843e-05
-1.98159251028945e-05
-2.66081673916502e-05
-2.81645239189078e-05
-3.78173807619106e-05
-2.38516633819109e-05
-9.75007255009678e-06
-2.38066243108809e-05
-2.36066709586452e-06
-2.2905627633401e-05
-1.19423424127195e-05
-6.21404662244139e-06
-2.72360709935315e-06
-5.64518490961654e-05
-9.56194543906969e-06
-7.16770194836011e-06
-3.45486481426151e-07
-4.42930715496127e-05
-9.85317485472942e-06
-3.23395727849933e-05
-1.72597145571085e-05
-4.20381030422671e-06
2.79220387832486e-06
-2.44086911191298e-05
-2.13214944276935e-05
-1.55291480384806e-05
-8.20445880212648e-06
-7.39123422473214e-06
-2.45401297828174e-05
-3.24006509336416e-05
-8.54815114403326e-06
-1.58441732039956e-05
-2.07361973060589e-05
-2.3871393820131e-05
-1.16383454581791e-05
-3.45887323983011e-05
-2.49735158616118e-05
-2.22128760154418e-05
-3.64001523179564e-05
-2.95226564791786e-05
-7.48321432551972e-06
7.28532368961361e-07
-3.77027105524623e-05
-9.52309755773614e-06
-1.35389162470082e-05
-2.04441462929183e-05
-1.39159004196614e-05
-2.76911946124789e-05
-3.82024358515212e-05
-4.37017388966912e-06
-1.6849234849419e-05
8.20442354547704e-06
-2.40032367515549e-05
-3.33713752577965e-05
-2.17803074356346e-05
-1.64107332524461e-05
-2.30496079028096e-05
5.78743635386777e-06
-3.76903246469639e-05
-1.12960705724815e-05
-1.77644009820856e-05
-3.83036291308715e-05
-2.29948926472428e-05
-7.29527705534511e-06
-1.85040030282559e-05
-7.04219459986407e-06
-3.26362848411803e-05
-1.02101773415743e-05
-3.1794588562846e-06
-8.1946513789289e-06
-3.86437171817963e-05
-6.232259919386e-06
-8.47474144281389e-06
-1.14752977593408e-05
1.26869080079452e-05
3.88791194353158e-06
2.03697684846069e-06
-5.44049009657136e-06
-2.69670166755607e-05
-2.3264318926935e-05
-1.51100394539424e-05
5.40098372433716e-06
-4.00757112831881e-05
1.33701563140183e-05
-9.5792046874769e-06
-1.66820317226414e-05
-1.06967210617439e-05
-3.61766392058027e-06
4.20773560424952e-06
-1.76395342734927e-05
-2.10252184116048e-05
9.04463704903215e-06
-2.53556196463486e-05
-2.25265873493262e-05
-1.84379252595991e-05
-4.72155548381804e-05
-7.8782472565183e-06
-1.59401243236554e-05
-1.73525403724666e-05
-2.10125325948134e-05
-7.28315995558012e-06
-1.63914307633188e-05
-2.92976765120652e-05
-2.57408077648196e-05
-2.83859589747483e-05
-4.64502763013408e-06
1.55294667649454e-06
-5.14486357209606e-05
-2.78989136361625e-05
3.35947674545265e-08
-2.49285427073146e-05
-3.62463698488421e-05
-1.75407655083762e-05
-1.97728070343902e-05
-2.20841192068756e-05
-2.18466556501258e-05
-2.63129170455614e-05
-1.82806550178089e-05
-3.17285656805278e-05
-2.58814553390758e-05
-3.08646748294356e-05
-2.65913724687311e-05
-1.56201974893285e-05
-3.49099310299004e-05
-2.17796418057034e-05
-4.91615370367397e-05
-1.49205373697491e-05
-3.06749154332493e-05
-4.18572935300739e-05
-3.35448702959803e-05
-2.08318239793679e-05
-1.18432082486375e-05
-8.96867975479637e-06
-2.39583588253272e-05
-2.87666750825933e-05
-3.00475334826816e-05
-2.24327224147289e-05
-2.3034551863093e-05
-2.57761552558149e-05
-2.23535303834339e-05
-9.09583437260299e-06
-3.08120120082307e-06
-3.51099514467082e-05
-2.53269366123065e-05
-2.04647558546131e-05
-1.29109715986285e-05
-2.81649127907912e-05
-2.09298291917045e-05
1.28115948754403e-06
-1.2555643008956e-05
-4.21743298169848e-06
7.24026647263082e-07
-4.58389429553012e-05
-4.55528507166328e-06
-9.65117975965715e-06
-2.5852491436069e-05
-1.21784987076789e-05
-3.79033319715825e-05
-9.77090405367728e-06
-4.18114014170434e-05
-2.5646586600993e-05
-1.40213147691758e-05
-2.21680728671127e-05
-2.19626429193378e-05
-1.98279206546909e-05
2.48318554778452e-06
3.69763006851867e-06
7.21738617499745e-07
-1.81591137724853e-05
4.40843765747509e-06
-2.53004916218332e-05
1.78397662186875e-09
-2.50549323556132e-05
-3.3284312099652e-05
-3.3071366356889e-05
-9.67779800444839e-06
-2.43459931059465e-05
-4.46497078079565e-05
-1.7951778830396e-05
-2.23157556718122e-05
-4.45682816969924e-05
-3.58186978704423e-05
-2.57975586865472e-05
-3.61680837291317e-05
-2.48242051058673e-05
-1.20242321121192e-06
-4.35051352094563e-06
-1.50238649242481e-05
-2.27317608885662e-05
-1.89522037746835e-05
-8.30068300652975e-06
-4.15181724089549e-05
-1.52242222409127e-05
-2.39139351521235e-05
-2.14050562187756e-05
-1.57514354624125e-05
-1.33593620173435e-05
-1.43241196426476e-05
-9.63237539857018e-06
-2.8306701404856e-05
-7.27308076205343e-06
-1.85373957480259e-05
2.64119736018167e-06
3.32976249641609e-06
-2.63591051078575e-05
-1.83283176305412e-05
6.50007157838201e-08
-3.04152471408024e-05
-3.5386970944622e-07
-1.08133324920833e-05
-3.31269764567761e-05
-2.72190304638194e-05
-1.71780833354699e-05
-1.53187290723522e-05
8.2696007983216e-06
-2.06799231031275e-05
3.96650202158049e-07
-3.51286656529808e-05
-2.23365392546319e-05
-2.03810533603777e-05
-4.0335673386672e-05
-1.8162714505853e-05
-2.35283432952128e-05
-2.09137526854381e-05
-3.47829696041377e-05
-4.56568228607583e-06
-1.52391103575914e-05
-2.4751105726472e-05
-3.58609560207258e-05
-2.17178699151173e-05
-1.76661190346941e-05
-2.80784980670056e-05
-2.35452793578773e-05
-4.42793094414018e-05
-1.21253896871313e-05
-4.4745617667861e-05
-7.50954148119773e-06
-1.1606485247198e-05
-2.14344206320493e-05
-2.47166076270237e-05
-3.72906113942586e-05
-1.77748755094183e-05
-2.55409420946229e-05
-3.16602361871825e-05
-2.43085931612596e-05
-1.91939950919544e-05
-3.96156717183794e-07
-1.89037853622835e-05
-8.8300951064939e-06
-2.41709021945177e-05
-1.58840487539724e-05
-3.2240666994023e-05
-2.87236516951292e-05
-3.83351845927451e-05
-2.71977576747411e-05
-2.64284770313702e-05
-2.68851755137141e-05
-1.37908381616383e-05
-1.9990160567228e-05
-8.98980629628507e-06
-5.95359450297134e-06
-2.10654946313036e-05
-1.71787797898563e-05
-1.74656194535647e-05
-2.43837757021115e-05
1.44573106195885e-06
-2.56704130347399e-05
-7.54451883596265e-06
-1.69954653054104e-05
-3.68222895032747e-05
-6.68133959349138e-06
-1.99476771122079e-05
-2.19914878545234e-05
-7.30292719268152e-06
-1.65788416716359e-05
-2.94337970048476e-05
-2.19670493708517e-05
-4.5380296874156e-05
-1.84787979798723e-05
-2.36256478780841e-05
-3.47961205159929e-05
-1.06245975232661e-05
-1.30326730059785e-05
-3.25365146195592e-05
-2.1311423953554e-05
-3.87813690319617e-05
-3.00855844417326e-05
1.7316258991571e-06
-1.83129537706317e-05
-3.40972815109447e-06
-7.39438074481642e-06
-1.54594133014411e-05
-4.17716955746361e-05
-8.13913121715683e-06
-6.23715203645787e-06
-4.38907858732926e-06
-1.733582318355e-05
-2.03904523230046e-05
-7.04676136109884e-06
-1.28794789647036e-05
-1.59238603049112e-05
-8.91196369153999e-06
-3.14784186407819e-05
-3.94645796932954e-05
-3.23932817363782e-05
-4.16753370692045e-05
-3.82185877104212e-05
-3.93629804474912e-05
5.87107008645254e-07
-2.39626329203314e-05
-9.13676533081261e-06
4.27292471482354e-07
-2.49513555445739e-05
-2.46399173989332e-05
-2.28594131319154e-05
-2.75601906675147e-05
-1.88985877347457e-05
-2.3174353941233e-07
-3.83399915205661e-05
-3.18537297258499e-05
-6.60302064467098e-06
-2.38903897733273e-05
-3.14864312523079e-05
-3.10538346936803e-05
-1.09928493751602e-05
8.91880576858537e-08
-1.98965835066716e-05
-2.39803077878022e-05
-1.30481028518257e-05
-3.91031987969598e-05
-3.43327081655705e-05
-2.55538156745261e-05
-4.44047074840065e-06
-1.40375585529945e-05
-2.96168324108764e-05
-2.88596648680287e-05
-2.72955267022703e-05
-4.14942359806695e-05
-3.55295543465602e-05
-2.65901911121079e-05
-2.31691421557956e-05
-8.81009331972245e-06
-1.73944393288326e-05
-3.65067525304368e-05
-4.19340990323355e-06
3.38376068139144e-06
-3.59256267003463e-05
-3.58821537970154e-05
-2.31799092672635e-05
-2.9929977961576e-06
-4.1133750736039e-05
-2.18432476496807e-05
-2.05558991490458e-05
-1.08029492404041e-05
-3.20617676108052e-05
-3.18526639752071e-05
-1.48234742228774e-05
-1.35417550871688e-05
-2.44263597922304e-05
-2.91435976627709e-05
-2.28051608166474e-05
-2.62793079195148e-05
-2.72616620573622e-05
-7.29773328213042e-06
-2.01437372785277e-05
-2.38941460100144e-05
-2.42203561980703e-05
-2.2237665835986e-05
-2.24215980299577e-05
-8.00634612801029e-06
-1.92839084310617e-05
-1.67509781404981e-05
-3.06844741106009e-05
-2.02848765032544e-05
-2.71492417941033e-05
-2.44869602180178e-06
-5.05695681802252e-05
-5.39273023796015e-07
-4.23841744752153e-05
-1.11451516548589e-05
-1.81451826382382e-05
-1.83424425884197e-05
-1.29852020720714e-05
-2.61916308458396e-05
-1.4207267506982e-05
-3.13676583494886e-05
3.94031901463515e-06
-2.76357529224387e-05
-2.75705030748182e-05
-2.82112615189414e-05
-1.68371412750057e-05
-5.81719367003474e-06
-2.33080637515642e-05
1.01583891986989e-05
-1.12624760556727e-05
-2.49514964799902e-05
-7.9710236503443e-06
-2.58917633351656e-05
-2.00703591650017e-05
-1.99305985804326e-05
-2.864629087847e-06
-2.89600319466503e-05
-9.2051373046331e-06
-3.80700391329446e-05
-1.95020500406637e-05
-2.23399152348081e-05
-2.06734460350674e-05
-1.1696369258778e-05
-1.08124590675695e-05
-4.82194331353556e-05
2.31603668260163e-06
-2.04753991848502e-05
-3.03733561998783e-05
-4.07981429687225e-06
-1.71719022203163e-05
-1.3097163999248e-05
-1.59779249297182e-05
-1.11081256675726e-05
-1.34185893021499e-06
-4.64007624528136e-05
-2.32106284441531e-05
-1.71664597449416e-05
-9.46075256299336e-06
-1.74218129516478e-05
-2.85923361969151e-05
-1.23553616692514e-05
-2.90639436635939e-05
-1.21328057531135e-05
-1.6261242973183e-05
-2.69794877825321e-05
-3.81067257907072e-05
-8.78284506085927e-07
-1.58183125420815e-05
-5.79716690891446e-06
-2.2153878370462e-05
-2.40673626191239e-05
-1.86313859179257e-05
-2.31597304568555e-05
-4.56688439478533e-05
-4.36609054782171e-05
-5.15079129295263e-06
-3.49994522336701e-05
-4.3625823835415e-05
-2.7207004543178e-05
-6.17848595927531e-06
-2.12330694065842e-05
-6.95201644032309e-06
-3.19169541388116e-05
-3.38270296355317e-05
-1.50679567971945e-05
-1.72843742535106e-05
-3.38981511436886e-05
-1.50354941881237e-05
-1.28043732880387e-05
1.17554036785739e-05
-1.79431082416337e-05
-2.36716969984472e-05
-7.81395693240773e-06
-2.16807969668885e-05
1.98781603802666e-06
-1.52637844079456e-05
-3.43027778752087e-05
-2.25368662183973e-05
-1.10433770798964e-05
-4.80588448046434e-06
-1.6570731444481e-05
-2.06066782326465e-05
-4.73926968749707e-05
-2.39437594350016e-06
-5.34150440111769e-06
-2.01556119918661e-05
-2.41865785274966e-05
-3.67120688938328e-05
-2.43589199214065e-05
-2.06726559379737e-05
-4.83126827735789e-05
-7.61169906725846e-06
-9.53912994889503e-06
-3.29594939773276e-06
-1.41884977630784e-05
-3.66840151476153e-05
-1.95359031596412e-05
-2.98148424885138e-05
-3.59856099718358e-05
-3.16591887661717e-05
-3.16847600167573e-05
-1.26405454750241e-05
-1.34911177165424e-05
-1.79603112639065e-05
-1.17701288509291e-05
-1.76583709047323e-05
-2.61279017477248e-05
-2.62037050278395e-05
-1.39678989394681e-05
-1.07782943307241e-05
-3.29391440120169e-05
-3.00694444929522e-05
-6.93515941171338e-06
-2.70684944851308e-05
-2.70321000543062e-05
-2.57794240246518e-05
-3.99710615340622e-05
-2.3722488474864e-05
-2.7949091323856e-05
-2.47616085008041e-05
-3.25378948203466e-05
-3.49076134436767e-05
-2.78477411446773e-05
-2.07256046037093e-05
-7.9446073743518e-06
-2.66691382552573e-05
-2.18752553154307e-05
-1.63647146722549e-05
3.72414016473612e-06
-2.47619422414054e-05
-4.25506016939987e-05
-3.08617586291531e-05
-4.21694391463389e-05
-1.4636340199446e-05
1.05539698618691e-07
-1.41151451715332e-05
-1.93791770868002e-05
-1.76168680740953e-05
5.74955470013572e-07
-4.22208415940252e-05
-9.97989666051438e-06
-2.34509399278176e-05
-2.66036555996567e-05
-4.36936038330879e-06
-2.62791474443975e-06
-2.45326204305501e-05
-1.2638721119858e-05
-6.60959000439269e-06
-3.11101471894562e-05
-1.24608415512042e-05
-1.95499891627944e-05
-3.21043978420424e-05
-1.76773926787361e-05
-1.51613193740219e-05
-1.39546813664577e-05
-3.73169053312737e-05
-2.58501925749171e-05
-1.57518022903923e-05
-9.14481767865672e-06
-1.66145394734535e-05
-2.95528655823997e-05
-1.46764972139896e-05
-4.99907922750746e-07
-3.37700849347343e-05
-1.46378946135306e-05
-1.59840220774511e-05
-7.56574680703626e-07
-2.94750615275538e-05
-1.90306718570712e-05
-8.82438801787771e-06
-3.23582025839043e-05
-2.55331692723683e-05
-2.61155288424114e-05
-1.03212038353999e-05
-2.80795494976842e-05
-1.52109746016106e-05
-6.32698951550842e-06
-3.00618826752413e-05
-3.59996907299396e-06
-3.76902638316384e-05
-2.74788900508607e-05
-4.67093717865924e-05
-2.61058836869313e-06
-1.97561707446161e-05
-8.19676310770839e-06
-1.55304094623345e-05
-2.34165394169762e-05
-3.14538645424821e-05
-2.35969156916379e-05
-3.34439805381356e-05
-1.44386219931223e-05
-2.70116810742998e-05
-1.0177880133471e-05
-2.18483610672593e-05
-3.01531754252943e-05
-2.30921671687484e-05
-2.22351553648897e-05
7.61186778503167e-06
-1.65331943478341e-05
-2.42959277101474e-05
-2.16180829989231e-05
-2.67847783808999e-05
-1.85534229387547e-05
-1.22375979888e-05
-1.9662729668063e-05
-2.81860490499812e-06
-2.05569158767748e-05
-3.91499745196203e-05
-2.68185058235277e-06
-4.08445980406251e-05
-2.4994203850799e-05
-1.13052328179619e-05
-3.1467813665443e-05
2.21141206854013e-06
-2.06087431906071e-05
-2.90169891751936e-05
-2.60435388786579e-05
-1.23344171334999e-05
-1.82756018678793e-05
-2.30916680343625e-05
-2.74845086861373e-05
-2.04874566926661e-05
-1.40797028546637e-05
-1.81687994862049e-05
-1.8655472397088e-05
-1.91429139630033e-05
-2.5053336672729e-05
-1.95285923313387e-05
-4.68724162076938e-05
-2.55058387104062e-05
-1.20938337668406e-05
-3.03897641875754e-05
-2.37894337689064e-05
-2.18344059053978e-05
-3.03827524854603e-05
-1.14225405376023e-05
-8.88072720422763e-06
-1.94962858400197e-06
-2.57298392613847e-05
-2.83296312790183e-05
-1.73944676997695e-05
-3.67221481565975e-05
-1.30148078277848e-05
-2.00138817077046e-05
-6.53885281482833e-06
-2.89860669243288e-05
-3.33959427462483e-06
-3.92564247968657e-05
-4.40179547695757e-05
-4.13060375198786e-06
-1.04044811845085e-06
-2.48484770648423e-05
-8.96349192546205e-06
-2.39137548824168e-05
-2.776651666385e-05
-2.12786709124554e-05
-1.75675576170746e-05
-2.04569999165794e-05
-1.25403028232501e-05
-9.39688074005679e-06
-1.49015680753211e-05
-2.91005158794307e-06
-9.95567189301883e-06
-1.97827386507221e-05
-3.12148397309482e-05
-2.36718468956136e-05
-2.16557446281951e-05
-2.03854025749479e-05
-4.29533065733411e-05
-8.68906374293971e-06
-1.49764136599502e-05
-2.61395934744099e-06
-1.55757838173469e-05
-1.52497358708339e-05
-9.14928826068568e-06
-3.40129137489477e-05
-4.6659456630525e-05
4.18321202457317e-06
-1.39379228010752e-05
-2.0373948661544e-05
-3.12803889507016e-05
-9.35670090383381e-06
-3.52572075045166e-05
-2.8036867785706e-05
-1.59849224488089e-05
-3.08172994615237e-05
-2.58237038895471e-05
-2.96420284705886e-05
-4.76315837173009e-05
-1.01703513102088e-05
-1.52820998457967e-05
-3.0115179040605e-05
-2.26316604200067e-05
3.70914673729715e-07
-2.42410795631283e-07
-3.03553709390252e-05
-7.85010031869325e-06
-1.79367663959421e-05
-3.1935798571604e-05
-3.13948892734357e-05
-3.23273976044832e-05
-1.51658007187727e-05
-1.77315268141481e-05
-3.26795523165496e-05
-1.04401689854174e-05
-2.71519534609576e-05
-2.75056379249566e-05
-1.14331169131575e-05
-9.27797275821686e-06
-1.92052651512359e-05
-8.95423870037817e-06
-1.82060879184228e-05
-1.48775314873264e-05
-2.10331283643276e-05
-1.37175626172788e-05
-2.66832753943223e-05
-1.90855183905736e-05
-2.17738843712315e-05
-2.3719812108701e-05
-4.05182993831561e-06
-1.53838508977268e-05
-2.10287542121711e-05
-4.72387517883105e-06
-8.08040850336412e-06
-3.58548777976578e-05
-3.44520209836364e-05
-2.99535565549843e-05
-1.6102148046477e-05
-1.47448200695955e-05
-3.27657411375574e-05
-2.68238939143634e-05
-5.17624946595403e-06
-8.23621130869833e-06
-2.86082373799013e-05
-3.91188677884008e-05
-1.39088392985963e-05
-1.271416559935e-05
-2.80858355799494e-05
-1.78663332416586e-05
-2.08171291380245e-05
-3.56396519458126e-05
-2.11600586908022e-05
2.06280806489551e-05
-7.91109237681693e-06
-1.34038579513581e-05
-3.62491519032635e-05
-4.52021132618281e-05
-1.22605721170618e-05
-9.96345449906997e-06
-1.51562699541157e-05
-2.30527301734478e-05
-3.08387080865002e-05
-5.34078489562724e-05
6.49824756312711e-08
-3.12985170240739e-05
-2.33229242041547e-05
-9.29015137116941e-06
-1.44166808015182e-05
-1.85369866569174e-05
-1.83502089239703e-05
5.47784769389772e-07
-2.70842869934e-05
-2.76656368874415e-05
-8.65410381898253e-06
-2.27444939855901e-05
-3.43716082012707e-05
-2.49776267473104e-05
-2.18911212055815e-05
-1.93905765595092e-07
-3.10563740268435e-05
-3.58509296937319e-05
-1.37903654244043e-06
-2.32537568425552e-05
-2.47710611041404e-05
-2.14712950263726e-05
-4.37579088628528e-05
1.63646934012166e-06
-5.66194608020369e-06
-1.44930898507168e-05
-4.53780751829725e-06
-2.24275100774651e-05
-7.61140597817468e-06
-3.22222989848991e-05
-1.30111412609712e-05
-2.57416455972555e-05
-2.6581674330183e-05
-1.97034827331188e-05
-8.55264168155693e-06
-2.27304506552803e-05
-2.19832193372344e-05
-2.24673875479122e-05
-2.8349715162273e-05
-1.33143024393098e-05
-1.34112860386492e-05
-6.07972995686924e-06
-2.08322155180507e-05
-4.81318960644751e-06
-3.40594769112014e-05
-2.04722648212959e-05
-6.04516983743713e-06
-1.31570961355939e-05
5.49706089253158e-07
-1.80732004922759e-05
-2.39124152218742e-05
-1.06431019358144e-05
-2.70046133549066e-05
-1.30603213390175e-05
-4.50670315372059e-05
-2.98033717942275e-05
-3.68160912609187e-05
-2.23733721114148e-05
-2.03646193144163e-05
-1.52498093959242e-05
-1.94756146351152e-05
-8.02608482899329e-06
-1.01828190023227e-05
-1.75057181201634e-05
-3.06579365705589e-05
-2.4921751295504e-05
-3.03544905797776e-05
-1.55690539874659e-05
-3.07270294856527e-05
-2.05207079348222e-05
-2.32134367831651e-05
-5.32501389499869e-06
-1.63741537478368e-05
-1.43367561742361e-05
-6.90411303141806e-06
-1.98069538691428e-05
-2.1658470257134e-05
-3.42059971640181e-05
-2.98350258576389e-05
-3.36883880356395e-05
-2.67846157226787e-05
-2.7961315498622e-05
-2.28564133503853e-05
2.29816357389716e-06
-3.88205969271383e-05
-2.97087124253465e-05
-2.44347568276061e-05
-1.75512897099203e-06
-3.4723394641805e-05
-2.21086064047261e-05
-2.29784936564887e-05
-4.44716402226743e-05
-8.44307417255207e-06
-9.70055246610815e-06
-1.44322709242454e-05
-2.87214052434713e-05
-2.22182528882997e-05
-2.67993715069567e-05
-3.44640607365864e-05
-3.14209166132536e-05
-3.39955847543475e-05
-1.84347964757489e-05
-2.70470554580399e-05
-1.96040402699467e-05
-8.30576801817883e-06
-2.69812346763681e-05
-9.01767994419932e-06
-1.52625808766579e-05
-4.18126598857378e-05
-2.51091111792477e-05
-2.77984246701419e-05
4.13029111758694e-06
-9.81387055707297e-06
-1.25879048703593e-05
-7.16500789233888e-06
-4.13379806808288e-05
-4.78602900416639e-05
-2.90524075141429e-05
-2.71166488951001e-06
-3.61179122786492e-05
-8.84999426639549e-06
-2.15310184810724e-05
-1.67170192063378e-06
-1.60066828290108e-05
-2.45856023474376e-05
-2.25047589356672e-05
-1.64849929802789e-05
-2.41674990729911e-05
-1.9383533966105e-05
-2.63622253684594e-05
-1.94825980580629e-05
-2.73015089485039e-05
-1.85593806880869e-05
-3.13115810415873e-05
-3.57445815923464e-05
-1.52043001961491e-05
-1.04528168961605e-05
-2.34448190884509e-05
-1.99752634936366e-05
-3.15083252478044e-05
-1.58480266854259e-05
-8.79247141192962e-06
-2.99324915116765e-05
-1.26733615577116e-05
-2.21910485099252e-05
-3.85937088086265e-05
-4.80246272939223e-06
-3.0491741194058e-05
-1.39437042977031e-05
-1.2633761167321e-05
-3.36068531296774e-05
-3.06686041597152e-05
-3.76709794062652e-05
-2.5255097661433e-05
-3.71725696534017e-06
-2.20583901455147e-05
-3.25670373155792e-05
-2.08874517849075e-05
-4.30764709364222e-05
-2.13987909427697e-05
-5.73998197291697e-06
-1.81945083192633e-05
-3.52542091756556e-05
-1.73337795077639e-05
-2.51255637073272e-05
-1.69739033416504e-05
-2.59694419012131e-05
-1.8087864074096e-05
-1.52449852075816e-05
-2.15759039952368e-05
-3.71625144700466e-05
1.0770467327305e-06
-2.82971890123401e-05
-8.15554077973325e-06
-1.58445465720458e-05
-1.04565373052801e-05
-9.65660204095538e-06
-2.56682985967428e-05
-2.71422614465171e-05
-2.37777276114569e-05
-3.67071457678874e-05
-3.61797642222649e-05
-1.47039221903804e-05
-1.43640341210948e-05
-7.99697841366878e-06
-1.30478200706653e-05
-4.16672803477214e-07
-1.70687688372338e-05
-4.99813814379105e-05
-1.20071603371913e-05
-2.27944203926651e-05
-1.44019468369519e-05
-1.95352354082672e-05
-1.37838938481598e-05
-1.06255660353439e-05
-2.72772527263883e-05
-1.88633904629199e-05
-3.17324722096838e-05
-2.95659100454058e-05
-3.59883558187415e-06
-1.54311221642048e-05
-4.39236305365827e-05
-8.60885997784425e-06
-1.22127447443873e-05
-3.57325640856194e-05
-1.64442457273152e-05
-2.64421715534058e-05
-2.39404571039899e-05
-7.18676798534279e-06
-1.56393881508886e-05
-1.83684032289352e-05
-2.64005316431014e-05
-6.83574091708662e-06
-1.98168664890306e-05
-3.61954839811267e-05
-3.90269744776954e-05
-9.23698695595962e-06
-2.86424000373921e-05
-3.10384022742998e-05
-7.82414529447457e-06
1.70117321213928e-07
-3.47495628915243e-05
-2.74939850383486e-05
-1.63488915910528e-05
-2.15492138421333e-05
-2.91323029786697e-05
-2.72521619568625e-05
-1.95519035584736e-05
-2.962165012868e-05
-2.57334004782709e-05
-3.33264578605363e-05
-4.00443844199398e-05
-2.16571590722748e-05
-1.6339785846394e-05
-2.26270681378335e-05
1.99687622852521e-06
-2.30434683829528e-05
-5.85705537839708e-05
-3.35009886463164e-05
-2.1107006595133e-05
-2.00863825638821e-05
-2.72826727946878e-05
-1.46452350016495e-05
-1.72590386626074e-05
-3.85449669332011e-05
-1.14329718308665e-05
-1.03416042331195e-05
-2.98545593232279e-05
-2.58997872555703e-05
-7.89970916426703e-06
-5.54587684265323e-06
-3.02733874967162e-05
-5.00574120026094e-05
-4.27270300875164e-05
-1.38397982401798e-05
-3.99381526583094e-05
-3.28471355582626e-05
-3.1972249467256e-05
-1.30479269369161e-05
-2.70823138178606e-05
1.04545913051964e-05
-1.57086531493881e-05
-2.0283936006529e-05
-1.76990987337253e-05
-2.88260820404326e-05
-3.51509803541549e-05
-2.15522556247794e-05
-8.18930366027077e-06
-2.48631601977236e-05
-3.16817826440993e-05
-6.09780033254414e-06
-1.56823520115263e-05
-3.94413380814921e-05
-3.45700280297454e-05
-1.38879105016147e-05
-1.93503305508102e-05
-2.77983353225039e-05
-2.88241951193377e-05
-2.31394149730131e-05
-2.5181476083733e-05
5.52547927167835e-06
-1.9344402960159e-05
-2.5620363679438e-05
-5.30575016964073e-06
-1.67690495653427e-05
-2.57662891946811e-05
-8.96122872250236e-06
-3.66835589879514e-05
-1.7395732388555e-05
1.34520978012751e-06
9.516583050291e-06
-1.7104219861621e-05
-4.85021727181707e-05
-2.26541757657557e-05
-2.4298135139983e-05
-1.3065703153186e-05
-2.15957355049237e-05
-2.47495862984714e-05
-4.35004206606175e-05
-2.78470494644657e-05
-2.03997307357012e-05
-1.67386962956328e-05
-3.4083152177899e-05
-1.74102556863266e-05
-1.29207816536967e-05
-2.29793058921963e-05
-2.59360198358259e-05
-1.20765659814268e-05
-2.16512653837393e-05
-2.47340420503714e-05
-9.28464510843197e-07
-2.05192924111324e-05
-3.09535892135986e-05
-3.3594748397804e-05
-2.3422231339395e-05
-1.14106921858356e-05
-1.88885883196811e-05
-2.74492729705343e-05
-4.79731999779454e-05
-1.53409595903239e-05
-1.75486487540129e-05
-5.44914008780796e-05
-2.31068855923845e-05
-2.85572316361089e-05
-2.07654662819122e-05
-1.00281343971301e-05
-2.87310179599936e-05
-1.94897345804102e-05
-5.76220382768034e-08
-2.8735590150888e-05
-3.05023057650512e-06
-3.27330653540238e-05
-2.4523025527844e-05
-1.15016629409714e-05
-3.93002156189214e-06
-1.76764237275089e-05
-2.47618519493949e-05
-1.98970042900456e-05
-3.50006225719182e-05
-2.14302841857109e-05
-3.8579880106641e-05
1.29095949429088e-05
-5.45303281610177e-05
-2.90976637843564e-05
-1.63185336717482e-05
-1.70117563239181e-05
-3.43360044186042e-05
-1.67459541272382e-05
-1.43102744791124e-05
-2.80656284340734e-05
-9.12911616047648e-06
-1.5743908697621e-05
-3.34388074401e-05
-9.55814631975453e-06
-2.38522293240489e-05
-1.27588285042484e-05
-4.4344771418532e-05
-2.09907236249576e-05
-1.78956306086842e-05
-2.08115073458231e-05
-2.29492767365445e-05
-2.25130438875567e-05
-2.71906247941611e-05
-2.2053831190904e-05
-2.14569413402167e-05
-2.49043497624347e-05
-1.66318894493599e-05
-4.25951544394177e-05
-1.59624238349828e-05
-1.24823638348114e-05
-2.63520559102178e-05
-3.73641037926745e-05
-2.9265335059574e-05
-2.22383357011913e-05
-2.55414488146116e-05
7.74853993424426e-06
-3.43739190219296e-05
-3.21799174370309e-05
7.60786040790622e-06
-1.95496896867656e-05
-2.91751578109501e-05
-2.0653643066242e-05
-2.99287526685437e-05
-2.62148084418373e-05
-1.74661753071973e-05
-2.23061891155704e-05
-3.12343939905479e-05
-1.6163299547202e-05
-1.98813407085029e-05
-2.79068533110813e-05
-3.18907316523787e-05
-2.2023612879037e-05
-1.13798174456087e-05
-1.63134983640836e-05
-2.06542782091993e-05
-4.14069711283498e-05
-1.94230276263884e-05
-2.95014989572189e-05
-1.10088741529502e-05
1.01055917300452e-06
-1.21789852481563e-06
-5.77394571289309e-06
-2.31818054326076e-05
-1.82668363204761e-05
-4.06929508637514e-06
-1.3162688743765e-05
-1.4200298270154e-05
-3.62333730644266e-05
-3.02718616320829e-05
-4.17734337852462e-05
-1.64559791581122e-05
-1.62080444375094e-05
-2.29107315251855e-05
-3.65365477219588e-05
-2.66789566933871e-05
-1.161124172006e-05
-4.80041051358207e-06
-1.58806372722378e-05
-2.12903366409672e-05
-2.07489685405908e-05
-7.35230800496044e-06
-3.30179051644749e-05
-2.12396959572683e-05
-2.1974676433142e-05
-9.34187404727268e-06
-2.87846225642179e-05
-3.76540665818799e-05
-2.85911508437017e-05
-1.47431175070564e-05
-9.25200607471367e-06
-6.35118893673167e-06
-2.58737296239938e-05
-2.81283243298746e-06
-1.21025417021112e-05
-3.49604244201282e-05
-1.67149444878e-05
-3.16793792594731e-05
-3.46068270766294e-05
7.81707941575359e-06
-1.15960167069261e-05
-2.66638563557733e-05
-2.62763526427955e-07
-1.13653281140628e-05
-3.07613363636856e-05
-1.14321692173251e-05
-6.6898748635187e-06
-1.41769902133649e-05
-9.54828975360292e-06
-1.59469626153473e-07
-3.57413716887799e-05
-3.59158989601866e-05
-2.3648744760673e-05
-4.09875327599548e-05
-5.42094815779147e-07
-5.97176626084613e-06
-3.27197678574824e-06
-9.62469125456882e-06
-3.62426057325513e-05
-5.0202924918414e-06
-1.83363953702523e-05
-3.14824119785052e-05
-1.46347337119038e-05
-2.03784395133951e-05
-1.28179869961734e-05
-4.27590019776697e-05
-8.33735682103056e-06
-2.41074733936014e-05
-1.84842797585735e-05
-4.62985428631842e-05
-2.05082195639556e-05
-1.12767557508692e-05
-9.43909473313182e-06
6.93496429403113e-06
7.28666752702226e-06
-2.5405028753303e-05
-4.13961128405897e-06
-1.40335836133024e-05
-2.36160953824728e-05
-1.43939567705277e-05
-2.01939458979865e-05
-1.67657509734342e-05
-3.50687208411624e-05
-1.33800113472391e-06
-2.54514843217449e-05
-4.23083255260178e-05
-2.21402574043862e-05
3.44280317083114e-06
-2.14936754436751e-05
7.6481492915683e-06
-4.63182099468583e-05
-1.84711821350779e-05
-2.44438361376037e-05
-1.85828315406182e-05
-2.75437637707602e-05
-2.49176249366405e-05
-5.1521678135765e-05
-2.7936413764219e-05
-2.67931482576112e-05
-2.65945346823155e-05
-1.06712912040495e-05
-1.18064170348367e-05
-4.09616529637026e-06
-3.87205573492576e-05
-1.24187829356107e-05
-2.01673716801857e-05
-1.80228031062734e-05
-3.21481612850819e-06
-2.35673235775231e-05
-3.46771511328919e-05
-2.275360111699e-05
-2.05782490097776e-05
-3.2592834863217e-05
-2.71556551030535e-05
-2.65661139473825e-05
-3.6348624649387e-05
-2.54964867792472e-05
-2.06959552706917e-05
-1.50855655325793e-05
-1.80322194507452e-05
-4.58641283131397e-05
-2.06253370967571e-05
-1.64026962782023e-05
-2.88698787334474e-05
-3.31633262083682e-05
-1.29502098987912e-05
-2.22012968573651e-05
-2.40575897888941e-05
-1.14243259744889e-05
-2.20845556079785e-05
-2.88505719758507e-05
-2.84483025880679e-05
-1.29948381921203e-05
-3.7650484986523e-05
-1.25277178826816e-05
-4.02546402561836e-05
-2.18344866713499e-05
-6.52273609125741e-06
-8.20073680845858e-06
-1.77574770692129e-05
-5.35536013836008e-05
-9.94783959095936e-06
-2.64378734761015e-05
-1.73911043081416e-05
-1.59231698722249e-05
-2.58151488962522e-05
-5.19107738073116e-05
-1.75464460851223e-05
-2.6384647276036e-05
-1.72359178922526e-06
-8.43853786089085e-06
-5.16576089885511e-05
-3.00563169812909e-05
-2.4984007318777e-05
-5.08206442504616e-05
-3.22860339270751e-05
-3.91260924763094e-05
-1.50906213484158e-05
-5.95086894311853e-06
-2.07845027037289e-05
-5.9398995189491e-05
-1.30610685152714e-05
-2.59653091379028e-05
-3.63352624765626e-05
-3.58472503726257e-05
-5.13975347407513e-06
-2.4030623965281e-05
-1.31094594896435e-05
-3.90445785131594e-05
-2.15748039078057e-05
-1.61671294967884e-05
-1.25088121876893e-05
-9.30836507161213e-06
-2.37553076237096e-05
-1.84685558713429e-05
-2.19449740956682e-05
1.83325439655434e-06
-3.33971013979225e-05
-2.2228806322192e-05
-2.81305233105528e-05
-2.56138203404355e-05
-1.36299914179833e-05
-2.65232625098632e-05
-2.42038286743574e-05
1.76757142508924e-06
-1.47289505506082e-05
-1.63018250809224e-05
-1.71472922733815e-05
-1.49090528783692e-05
-2.74631928764439e-05
-1.99138452361412e-05
-1.68046873649475e-05
-1.77654229414652e-06
-1.46765046401777e-05
-3.2166854986681e-05
-2.53446449767063e-05
-1.90271298456745e-05
-2.73969178563641e-05
-1.73622555462612e-05
-3.73234495007245e-06
-1.05497840170743e-05
5.17417135312861e-06
-1.24202737144322e-05
-3.28015025616451e-05
-1.45684093396947e-05
-2.49394436736885e-05
-3.1245940523356e-05
-8.45326434689865e-06
-1.13619141080928e-05
-7.4956097317064e-06
-2.77467907659157e-05
-1.7054163157478e-05
-1.37371408186229e-05
-2.24770614042477e-05
3.62448901992052e-06
-4.78417362598691e-05
-2.20808727302147e-05
-3.12529852132034e-05
-2.85797509656503e-05
-4.20521042756088e-05
-9.77435916979524e-06
-2.8203526726607e-05
-2.91743651920726e-05
-2.07755341926066e-05
-2.27047425764845e-05
-2.43452244389437e-05
-1.64687002037409e-05
-1.88002528739422e-05
-3.30095574941482e-05
-2.19386683193856e-05
-3.80506011156038e-05
-1.28605815364797e-05
-1.17889925541593e-05
-4.8717990711561e-05
-1.68340923240176e-06
-2.17407545093777e-06
-1.800781465429e-05
-9.46746412710181e-06
-1.23327018239876e-06
-1.37058874706963e-05
-2.47710394162343e-05
-3.13557226723656e-05
-7.07511437953545e-06
-2.58968612398434e-05
-2.5585665601089e-05
-4.5639764646582e-05
-4.53427916959043e-06
-2.66468251363596e-05
-3.94804961663931e-05
-1.32665366691432e-05
-2.84968968971433e-05
-2.12197198038091e-05
-9.29188902475551e-06
-3.01068743637889e-05
-2.49628817164759e-05
-1.06133818767224e-05
-9.55851231345108e-06
-1.09295257206843e-05
-2.41750003872595e-05
-1.90097754331632e-05
-1.76703716518073e-06
-2.18608623565821e-05
-1.4286569226677e-05
-1.74873607950293e-05
-9.77936343745742e-06
-2.10121743620864e-05
-1.66109776285692e-05
-3.74315971908224e-05
-3.62509042380417e-05
-1.38596798289448e-05
-1.93793912282249e-05
-2.28069013176748e-05
-2.36079480696766e-05
-7.05669599513461e-07
-5.14256745053107e-06
-1.18009814646105e-05
-2.93322787375513e-05
-2.84425135950078e-05
-1.61723419452693e-05
-2.81584462927745e-05
-1.6364328026273e-05
-2.01797684459419e-05
-1.9321022571064e-05
8.94208577558725e-06
-2.40787066300641e-05
-1.34277234846641e-05
-2.76063836730667e-05
2.79650380871394e-07
-7.36066754699101e-06
-2.17628881366511e-05
-1.30864903290028e-05
-3.65392536199519e-05
-9.42213147506439e-08
-6.81836564275457e-06
-2.09913837234827e-05
-2.85357293479727e-05
-3.74369524812359e-06
-3.82257104136032e-05
-2.13118168754018e-05
-1.11315672511323e-05
-3.82296571458366e-05
-6.96834699757767e-06
-4.1733727248497e-06
-2.55093330619056e-05
-1.80936505768379e-05
-2.24143705951464e-05
-1.13259204351401e-05
-2.43116935175041e-05
1.36905004541409e-05
-1.01464762103864e-05
-2.15146919964693e-05
-1.51957393615229e-05
-1.93129095608125e-05
-5.29976742540049e-05
-1.74558989811656e-05
-7.79260487864824e-06
-3.17411357930642e-05
-2.3948312217964e-05
-2.80450147865673e-05
-2.94421587815402e-05
-2.93589153168968e-05
-7.96886804234013e-06
-1.80014018528221e-05
-4.55530066879815e-07
-2.25610516501902e-05
-3.31855359059098e-05
-9.96829054434913e-06
-1.57782102080335e-05
-1.5196947348644e-05
-3.02875481819522e-05
-3.30932237608853e-05
2.14046591454254e-06
-4.89583948531186e-05
-2.22665178398536e-05
-2.59693914140115e-05
-2.81725846156411e-05
-1.96725776095634e-05
-3.1346884100775e-05
-1.36237022748215e-05
-2.407012345037e-05
-1.17778697756074e-05
-1.36086432038549e-05
-2.67676576212434e-05
-2.69866993850868e-05
-3.19046603653942e-05
-3.68054550881652e-05
-3.20579347400613e-05
-1.94028327546144e-05
-3.25647537435247e-05
-1.66984355206492e-05
-2.62026804402277e-06
-1.71573608408803e-05
-3.73078424224789e-05
-2.74229467289594e-05
-1.52015353485864e-05
-1.36014879571987e-05
-1.54471662316079e-05
-3.42677507779631e-06
1.20227146311586e-06
-2.41463080078013e-05
-2.19787430230979e-05
-1.87528471527983e-05
-3.16457827651209e-05
-2.99977578381182e-05
-2.85998103290069e-05
-3.04606261637512e-05
-2.72099094627e-05
-8.08234315615106e-06
-2.11500009359706e-05
-1.77123790537101e-05
-1.5361763478955e-05
-2.58728352656077e-05
-2.00845715513079e-05
-4.84319606413954e-06
-1.18756242855624e-05
-1.57530328392378e-05
-2.94704195185367e-05
-2.8078440265303e-05
-1.9954265936101e-05
-2.18821764443514e-05
-5.89234407030628e-06
-1.63850212700799e-05
-2.2730297880706e-05
-3.22985826094474e-05
-4.14566724619692e-05
-2.63470564807737e-05
-3.88452475584451e-05
-2.86422090692881e-05
-2.19007532750292e-05
-2.42786616827557e-05
-1.75147061723713e-05
-1.39723601688716e-05
-3.17673903363919e-05
-2.93887075071456e-05
-2.34066532251185e-05
-1.04158405982233e-05
-1.30865056125566e-05
-7.83036923732699e-06
-1.71317907008891e-05
-3.62201212217286e-05
-3.67363378709651e-06
-2.33664670427695e-05
-1.00061173460272e-05
7.02180775069221e-07
8.51054601946346e-07
-1.29568647608539e-05
-2.47422490195399e-05
-2.89929106021312e-05
-1.39034427409137e-05
-1.25156434893712e-05
-8.26281857829427e-06
-1.76464734024699e-05
-3.26138739539833e-05
-1.60118387752952e-05
-3.51074552505845e-05
-2.83137136707412e-05
-9.88829172017343e-06
-2.60384837260418e-05
-2.66726722881839e-05
-2.93704144721253e-05
-1.82549146190296e-05
-3.9245989864966e-05
-2.41651372266981e-05
5.45264850470307e-06
-1.22775162959587e-05
-2.65126649769745e-05
-2.6320213502375e-05
-2.8736032393892e-05
-3.68594007833237e-05
-2.89447125922713e-05
-2.8123287827174e-05
-4.12310145136393e-06
-2.83128046863648e-05
-2.13224997187442e-05
-3.7535272829698e-05
-9.79857212606885e-06
-1.66919650949413e-05
-1.53485654095253e-05
-3.1841672946183e-05
2.29024033333692e-06
-1.33719903608644e-05
-2.34785339410031e-06
-1.89423731971885e-05
-3.01103115180659e-05
-1.16190649725126e-05
-3.19543176003453e-05
-1.60891710642959e-05
-2.41213000950477e-05
3.68807233823597e-06
8.76311878026037e-06
-2.43472659087877e-05
-1.85706022985875e-05
-1.49333821689856e-05
-2.10328807455618e-05
-2.19224518067692e-05
-1.04821577714678e-05
-3.16939113475272e-05
-4.93854198232025e-05
-2.6815110622206e-06
-4.07651506411876e-05
-1.7749917458724e-05
3.07773391298832e-06
-2.5679029063341e-05
-2.96547385433255e-05
2.13945157609937e-06
-3.61442503069682e-05
-1.99222935758382e-05
-2.8141925460027e-05
-3.96404965895695e-06
-2.03385723337714e-05
-1.04186505841397e-05
-3.61595477942393e-05
-1.73080444971272e-05
-1.21814740683038e-05
-1.14566869453352e-05
-7.14493214037824e-06
-8.94021087757516e-06
-1.17221642298257e-05
-3.42895175860909e-05
-3.84661352376432e-05
-1.25450148629427e-05
-1.68279814392494e-05
-2.30612847652449e-05
-2.6304851759183e-05
-1.4405543996929e-05
-2.71003480569545e-05
-3.50794533914334e-06
-3.68064434409173e-05
-6.61011466761604e-06
-3.25317997498111e-05
-2.58624334866816e-05
-1.26921554869722e-05
-4.00711215706304e-05
-1.29147490207266e-05
-2.68907481972997e-05
-3.01958415002495e-05
-1.27472344910767e-05
-2.51824630634683e-05
-1.91878804102438e-05
-7.83508763246224e-06
-1.31786268908392e-05
-1.1379756044197e-05
-7.52996501988177e-06
5.29922626412899e-07
-3.92117648460372e-05
-9.14513793163456e-06
-4.12711046677629e-05
-2.29394734974061e-05
-1.93118962640511e-05
-2.57708245129646e-05
-6.84984195422125e-06
-2.37907795690696e-05
-2.44403663501955e-05
-4.12437183420861e-06
-1.04109659821228e-05
-1.61065416547498e-05
-6.2935817900772e-06
-9.61542496903032e-06
-6.47338717842964e-06
-1.1081062669747e-05
-1.44659516100454e-05
-1.9098731866523e-05
-1.90982971461268e-05
-4.26316289246046e-06
-1.42105986073423e-05
-2.20305864333934e-05
-3.5332965482211e-05
-1.83944434622238e-05
-2.19682989862313e-05
-3.29394961051373e-05
1.95300851006942e-06
-3.96028243836275e-05
-7.55540686524353e-06
-1.11598853879594e-05
-2.77187928879922e-05
-2.97622105175544e-05
-2.29393061531703e-05
-8.31716895069957e-06
-1.9912212344897e-05
-1.83752336333835e-05
-2.20131580170077e-05
-2.20464998367279e-05
-3.18276424750309e-05
-4.90565767462315e-05
-3.31658728688641e-05
-2.86066005835757e-05
-2.25969056341176e-05
-1.75238646439403e-05
-1.67029826735554e-05
-1.76710833208916e-05
-4.38751409288866e-05
-3.59505926103488e-05
-2.19000302426257e-05
-3.80571574837983e-05
-5.9085477727812e-06
-1.30876249694392e-05
-1.50928793902644e-05
-1.55992702524584e-05
-4.07630683232564e-05
-2.59023118395051e-05
-2.34943128484161e-05
-1.20542738255397e-05
-1.91838757423058e-05
-3.98945504937132e-06
-2.95124584254013e-05
-2.3412536985185e-05
-3.03001556332027e-05
-1.19669530352942e-05
-3.63081256617885e-05
-3.4264945236583e-06
-1.08948589659181e-05
-1.26084743451203e-05
-1.45581914072635e-05
-3.02056881064867e-06
-2.58731604254963e-05
-1.23016549761303e-05
-2.38942457544661e-05
-2.61153775052223e-05
-2.0778997869121e-05
-1.80489850306479e-05
-2.47286343842199e-05
-2.61178598019405e-05
4.55035745373087e-06
-6.26046659364167e-06
-3.28538367916722e-05
-2.14752096900035e-05
-2.27759415796728e-05
-1.28232691069989e-05
-5.06874876032883e-05
-8.43082009756231e-06
9.11397281602375e-06
-2.79614451303925e-05
6.28319616721837e-07
-1.27799415565838e-05
-1.51713618514906e-05
-1.86498450998798e-05
-1.32089469250062e-05
-3.27878126628315e-05
1.0730678577781e-06
-7.86422073497843e-06
-4.61467614372049e-06
-2.06131924534033e-05
-3.34352214769504e-05
-1.86006433874576e-05
-8.36157897221719e-06
-2.31530443897771e-06
-4.18540529828008e-06
-1.97295084477921e-05
-3.44429882977549e-05
-1.23060070270502e-05
-2.81027964207172e-05
-3.36331917313355e-05
-2.24779840030679e-06
-3.2400187255389e-05
-1.55001670803522e-05
-1.18129472971788e-05
-1.93707839294643e-05
-3.00838796615712e-05
-2.4884955142632e-05
1.30418774544016e-06
-5.69566684306546e-06
-1.5855758846743e-05
-2.41794649125305e-05
-2.42749722263827e-05
-9.06205226241916e-06
-1.70616768265349e-05
-3.14297672416224e-05
-2.37900231866533e-05
-2.67578816628927e-06
-6.15190281038772e-05
-1.30358140555172e-05
-1.76618329156954e-05
-3.86453916361696e-05
-5.41069676688228e-06
-1.02772892929033e-05
-2.03975954182691e-05
-2.6689019863714e-05
-1.15389735398312e-05
-1.19789133832684e-05
-1.15405060138435e-05
-5.67962785577437e-06
-2.73101863483441e-05
-1.29685058978193e-05
-7.99295015489399e-06
-1.05877892438357e-05
-1.71196522352505e-05
-3.09881411652754e-05
-2.87868919000138e-05
-2.5609275797207e-05
-1.8250542832371e-05
-1.81017276232257e-05
-1.78403769032839e-05
-2.77617493278405e-05
-2.639046726112e-05
-1.14753389838305e-05
-7.55473468562938e-06
-2.28212090977543e-05
-2.372081375773e-05
-3.52114675033098e-05
-1.58330740051203e-05
-1.54710002898688e-05
-1.36591269670186e-05
-1.07404943936298e-05
-1.80861612024272e-05
-2.18069732396449e-05
-2.46519297207691e-05
-3.00876217746523e-05
-2.54942328331349e-05
-2.28316626053801e-05
-4.61863843645533e-05
-1.64476211169204e-05
-2.31968551208754e-05
-9.86185115076308e-06
-1.9521328716214e-05
-1.79116485624326e-05
-1.17254132677958e-05
-2.05679236817687e-05
-1.81495929971287e-05
-1.61162085245169e-05
-1.37314703006257e-05
-1.72785465218874e-05
-3.50203166421929e-06
-2.08509941594948e-05
-2.38389260755271e-05
-1.96074678576766e-05
-2.53463702828075e-05
-7.52897391161221e-06
-4.23787599314615e-05
-1.37280167074882e-05
-2.28773119374759e-05
-2.15985634934872e-05
-1.2411770195722e-05
-7.65010419618551e-06
-1.10617521404403e-05
-9.29853121373792e-06
-2.48347863695051e-05
-1.70609327033713e-05
-3.09410880523838e-05
-1.71013124804407e-05
-2.79863349307688e-05
-2.12643341978545e-05
-3.94994760394702e-05
-2.46637479615679e-05
-5.73395340624716e-06
-2.8334520098469e-05
-1.57633624242459e-05
-8.39893221258697e-06
-2.16275363885349e-05
-3.1884991841252e-05
-8.88966050604555e-06
-2.77638351258137e-05
-3.19845026700735e-05
-3.14859471284805e-05
-2.84233435396079e-05
-1.68513022940947e-05
-2.82171576120717e-05
-2.99034070477953e-05
-2.65528976644519e-05
-2.08197417938563e-05
-7.11485981374099e-06
-4.91417939669127e-05
-3.71852632711548e-05
-2.74718345934939e-05
-2.19240433154745e-05
-1.38292546760727e-05
-2.01347028048003e-05
-3.01293592945019e-06
-4.27396628036237e-06
-5.53352022640752e-05
-3.49447047388301e-05
-2.60461953624472e-05
-3.40634178348208e-05
-2.52855698007532e-05
-1.83797276485877e-05
-3.25831664865801e-05
-1.33755441076652e-05
-1.43008119310065e-05
-3.51328269217004e-05
-1.39424773307615e-05
-2.78323696977975e-05
-2.3649987244274e-05
-2.32932406592501e-05
-2.12655799917918e-05
-2.76239895048653e-06
6.18570383977148e-07
-1.26991000537628e-05
4.15719153826186e-06
-2.25490826883016e-05
2.36965694791274e-06
-1.64735881372895e-05
-2.68711204351483e-05
-3.11486849329499e-05
5.05599417719954e-06
-2.34296615259072e-05
-4.78068832635072e-06
-1.83479792100148e-05
-1.79320307535726e-05
-1.80636308815853e-05
-3.14298275917452e-05
-1.11856600930669e-05
-7.53361723022248e-06
-2.20282122834263e-05
-2.7035078193832e-05
-3.71546969823606e-05
-3.88948198561008e-05
-3.8527046060313e-05
-3.59607393563923e-05
-1.32412711318521e-05
-2.95024600534879e-05
-1.97200193801804e-05
-4.09764222106186e-05
-2.41801443937312e-06
-5.99561133229121e-06
-5.44957327237151e-06
-5.91155670166961e-06
-2.53421253133256e-05
-3.08491963961992e-05
-2.72513875154372e-05
-1.73395305810227e-05
-4.53979151881769e-05
-6.41284325855092e-07
-7.17295476485584e-06
1.04028738336189e-05
-4.84873033863221e-06
-3.44418167347858e-05
-4.57494511927243e-05
-2.24956042332231e-05
-3.01617091956744e-05
-2.50278083098099e-05
-2.50436526325621e-05
-3.30862536139569e-05
-2.15125766540991e-06
-4.05529392998496e-05
-7.02624864283213e-06
-1.75732380702349e-05
-1.78793140512363e-05
-1.60139940559569e-05
-5.05039462399793e-06
-2.20958201064315e-05
-3.78123071515625e-05
-1.79588442321134e-05
-2.45615003475537e-05
-2.39612576012055e-05
-1.41293560200305e-05
3.02024720117487e-06
-2.67027403553022e-05
-2.2163897111742e-05
-4.41830442129375e-05
-3.78653173654192e-05
-1.69559899777093e-05
-1.61440880178855e-05
-3.51253001835461e-05
-1.50417256926604e-05
-2.66565215373287e-05
-5.26555415276469e-05
-1.28731689649379e-05
-5.83714568457299e-06
-4.40046194039521e-05
-1.77942601476632e-05
-9.13472267548721e-06
-2.03004202323143e-05
-1.52066875530242e-05
-4.68827120482386e-05
-2.80946370947549e-05
1.36805522368978e-05
-2.48639002855008e-05
-3.85595043376377e-05
-2.6156962403437e-05
-3.49060796223125e-06
-6.67169561455528e-06
-2.59618296548868e-05
-2.15860756798182e-05
-1.44523310501863e-05
-2.14124396092951e-05
-1.01755955114958e-05
-3.81167405201748e-05
-9.09197712588762e-06
-2.41564444024796e-05
-2.42946795750694e-05
-1.22924261314692e-05
-6.17151884760335e-06
-2.58518514332641e-05
-1.67098808342984e-05
-1.3297371984559e-05
-2.12935770799315e-05
-1.97163345850019e-05
-3.79873415847388e-05
-2.29429624270096e-05
-1.59418073205556e-05
-2.65812681373919e-05
-2.37457764085e-05
-2.29839711744996e-05
-1.45702482254274e-05
-2.80660822586682e-05
-3.48731336291171e-05
-1.99562603845912e-05
-1.03918855014587e-05
-3.00915424327687e-05
-2.39843833787809e-05
-1.99916230625006e-05
-8.97281184349224e-06
-2.97352478242683e-05
-3.09798736012933e-05
-3.27533502950365e-06
-3.1376009924836e-05
3.88079042920006e-06
-2.4062290329399e-05
-1.92039997133017e-05
-1.73477329832548e-05
-3.05362467252406e-05
-6.83802528008775e-06
-2.61772341632226e-05
-8.91374808169893e-06
-4.48373165282468e-05
-3.07078971923457e-05
-1.89643798683334e-05
-3.63588543603813e-05
3.14343302279542e-06
-1.87273275612535e-06
-3.0549384722382e-05
-3.94581175546151e-05
1.01667697892259e-06
-8.13379656368345e-06
-3.88262179500064e-05
-1.90291773884555e-05
-2.59131609934276e-05
-1.42500023253762e-05
-1.65274429033969e-05
-2.0849021642609e-05
-2.81458641658696e-05
-1.9053654753463e-05
-2.77016588246703e-05
-1.24595741029031e-05
-1.3654960182708e-05
-9.54048467566862e-06
-2.33147856636831e-05
-2.73283883462284e-05
-3.52211048024506e-05
-1.40209241303265e-05
-1.23049583233905e-05
-2.084447546117e-05
-7.47470241923682e-06
-1.02262007834239e-05
-3.68001377240374e-05
-1.02640656959128e-05
-1.86759826674959e-05
1.19728726890494e-05
-4.49391665537965e-06
-1.4404950079543e-05
-2.86305658146026e-05
-2.01910897303992e-05
-3.17059899785341e-06
-2.16797624500913e-05
-1.93407429619459e-05
-2.49895857937121e-05
-1.88642048551673e-05
-2.07829004066527e-05
-4.02444910889304e-05
-6.45392804304652e-06
-2.04739758924811e-05
-1.92565286741615e-05
-9.46989233224859e-06
-4.75319614054512e-05
-1.02799145518875e-05
-1.75010676232007e-05
-3.0437924769818e-05
-2.87044416145062e-05
-1.54383104039959e-05
-8.0728472819842e-06
2.58072517804015e-06
-1.62119462421415e-05
-2.15259155433548e-06
-3.11819845665503e-05
-2.97578499118199e-05
-3.19512274225126e-05
-3.0669138416208e-05
1.58506552148772e-05
-3.44017154076337e-05
-3.55119061749434e-05
-1.80767507365547e-05
-2.44436138255161e-05
-4.46009976894851e-05
-2.42415749830395e-05
-2.54366292336434e-05
-2.53514385598896e-05
-2.21782244751194e-05
-3.07233744632906e-05
-1.79269177075649e-05
-1.52550072284618e-05
-3.58952986259485e-05
-1.90386587486402e-05
-2.21682319245916e-05
-2.29138471465124e-05
-3.80735331316164e-05
-6.95329962560623e-06
-8.33177405897536e-06
-1.04775984833385e-05
-4.24253243005993e-05
-2.64873996816582e-05
-1.65758078032911e-05
-3.26191180785864e-05
-1.61287574264228e-05
-1.36027978535315e-05
-3.07383849936482e-05
-3.30103890841594e-05
-1.13890774220298e-05
-2.25879183984636e-05
-2.62373059891259e-05
-1.81725414774534e-05
-1.99311452862453e-05
-2.91034514218702e-05
8.00579258396948e-06
7.78465179659501e-06
-3.65902666537217e-05
-3.843554714944e-05
8.93076650748618e-06
-6.8731980089262e-06
-2.86467994422207e-05
-2.46293969310561e-05
-1.73157072490826e-05
-2.47098487038522e-05
1.987557597413e-06
-3.21251406387327e-05
-1.79688074056317e-05
-1.92523779200897e-05
-3.79356476420503e-05
-9.7629393747634e-06
-1.14040293795562e-05
-1.13072251189542e-05
-5.04857600349212e-06
-1.73228880914215e-05
-2.58748722349529e-05
-4.52245013488189e-05
-1.51725361737411e-06
-1.30821705883451e-05
-1.43917046740488e-05
-4.62983849557987e-06
-2.03135933676549e-05
-2.75432359637876e-05
-3.85397140196655e-05
-3.1950379369723e-05
-1.67432965050891e-05
-2.11507941811824e-05
-1.7396520682622e-05
-2.63357506296682e-05
-3.81619539758965e-05
-1.66325545063194e-05
-1.22728268555168e-05
-1.42485681542281e-05
-2.21084202448396e-05
-2.56302603522829e-05
1.8377428976668e-06
-3.14169961726608e-05
-1.08607365151115e-06
-3.00931432271598e-05
-2.2477894328867e-05
-1.91849631851198e-05
-1.01546999251112e-05
-2.85271580555354e-06
-2.06892062221233e-05
-1.6374084753316e-05
-1.55529683567414e-05
-1.86505032484105e-05
-2.5550049024112e-05
-1.75205501894608e-05
-3.18445311766834e-05
-1.31792685262922e-05
-1.52883375930249e-05
-2.6005938293868e-05
-2.37263672745042e-05
-2.72325148306494e-05
-1.35320478266135e-05
-3.98006551148382e-06
-1.4828003298205e-05
-2.66592449085618e-05
-2.39444978046034e-05
-2.39062259294619e-05
-3.04353055560421e-05
-2.27595331012581e-05
-2.47163821679412e-05
-2.95120583507896e-05
-1.42338904864888e-05
-4.09505826304463e-06
-9.30836054800178e-06
-2.70079748907071e-05
-1.08423750221949e-05
-3.34298134278679e-07
-1.87088357372478e-05
-2.22050585049138e-05
-2.8398677853524e-05
-1.69011447607198e-05
-2.49483473564947e-05
-2.8093840461874e-05
-2.60770142204904e-05
-2.42819504711938e-05
-3.29958122949536e-05
-1.9242507080583e-05
-4.64904925238893e-05
-3.48968750941166e-05
-1.74755402728169e-05
-1.76025523654409e-05
-3.27760859646767e-05
-1.96087613346322e-05
-1.92019109313703e-05
-1.66646301845324e-05
-2.70248449695338e-05
-1.32418319244385e-05
-1.79650048826422e-05
-3.65196362070346e-05
-2.70322837752101e-05
-1.30874626579764e-06
-1.52740965625412e-05
-1.93363350868805e-05
-3.43692276149055e-05
-1.93808296318845e-05
-2.55244280579355e-05
-2.5724745706288e-05
-5.07606491874997e-06
-1.45120599831699e-05
-3.65833705356833e-05
-3.23714245254107e-05
-1.50673941725631e-05
7.76093966455906e-06
-8.11833943136183e-06
-2.62309228668008e-05
-1.02231929553528e-05
-3.83666200087332e-05
-3.07233409230056e-05
-1.68344136264866e-05
-1.66133037542623e-05
-1.96139706865309e-05
-2.33947575849421e-05
-2.10249809163451e-05
-6.2812087516593e-06
-1.80978378198409e-05
-8.92891475928278e-06
-3.14494512204587e-05
-5.68944993721446e-06
3.77799538309166e-06
-2.68144208581601e-05
-1.92154863981873e-05
-2.15742289342331e-05
-3.59306408929772e-06
-2.44753104168173e-05
-1.45195048726561e-05
-4.08935756456073e-06
-7.10923381301031e-06
-5.67228056218194e-07
-7.78981665727984e-06
-1.11505045319122e-05
-2.46207472455961e-05
-1.02168056695866e-05
-2.02346239801148e-05
-2.16102311021139e-05
-3.96096702528584e-05
-2.73625133519047e-05
-3.80009588296658e-05
-2.29743368043767e-05
-3.35354855946165e-05
-3.42174022992682e-05
-2.28099913301166e-05
-1.22316155910704e-05
-5.55533321921768e-06
-1.1630627524916e-05
-2.80560832076749e-05
-1.02659056500682e-05
-8.76304738715217e-06
-2.28627916067411e-05
-1.84930910481597e-05
-3.59351150210435e-05
-2.94506800612001e-05
-7.11588459066347e-06
-9.52115365088435e-06
-3.04106029679328e-05
-1.05449701571665e-05
-2.7113473857066e-05
-2.5633512291768e-05
5.03708199180622e-06
-3.36689790438615e-05
-3.24698731211645e-05
-2.93977184317949e-05
-1.96689403716722e-05
-2.28406705218732e-05
-2.02888243791674e-05
-1.76915754997675e-05
-1.41640202459815e-05
-1.16208046962132e-05
-2.78202665805502e-05
-2.14147976385568e-05
-1.54512977688813e-05
-4.05497232758143e-05
-2.06295890893838e-05
-1.0918058362651e-05
-2.00785016646893e-05
-1.22539786404302e-05
-6.59700763254421e-06
-1.55123661930411e-05
-2.47981769805108e-05
-2.93054573140606e-05
-4.67872095908885e-06
-2.14933855785033e-05
1.80006979128549e-06
-3.51758251629065e-06
-1.80648514474789e-05
3.10850236902963e-06
-8.50425869877559e-06
-2.91499024043971e-05
-2.35550965185737e-05
-2.09487884934588e-05
-2.80153532619263e-05
-2.22226407525157e-05
-9.20486882157613e-06
-2.40353948896565e-05
-3.22047406742682e-05
-2.81768061368457e-05
-2.88755394892872e-05
-1.21435068278132e-05
-4.23617900077171e-05
-7.5676754345512e-06
-2.27992031929267e-05
-7.18104399019835e-06
-2.26608167162885e-05
-3.4456064128034e-05
-6.03672687949473e-06
1.13712265847163e-05
-9.30935759523689e-06
-2.87070142904952e-05
-2.54789663342044e-05
-8.75406647263845e-06
-3.24343516191474e-05
-2.13457211134171e-05
-4.03426309526905e-05
-3.03639939799587e-05
-1.27656976902081e-05
-6.13031216938268e-06
-2.30332557804919e-05
-1.5269256149128e-05
-3.28000218890944e-05
-3.62446139160169e-05
-2.54368620861447e-05
-1.90619412671476e-05
-1.71912833240834e-05
-2.27837242156844e-05
-7.64330105177173e-06
-1.42905868360884e-05
-2.66441116360254e-05
-2.75433808519186e-05
-2.02771454316796e-05
-5.73290020650746e-06
-3.17901599035088e-05
-1.18695169592472e-05
-2.96431841425162e-05
-1.98886116351023e-05
-3.62093365255776e-05
-2.86686289850258e-05
-1.32839942105794e-05
-1.80482443197107e-05
-2.45579613324107e-05
-3.26569985185628e-07
-8.02501034636398e-06
2.73581247394417e-06
-8.01005936409917e-06
7.51015139627946e-06
-6.64392161432677e-06
-2.41015005705587e-05
-3.09937261361452e-05
-2.74608903446568e-05
-5.47686904258334e-05
-4.14238082276484e-05
-4.09649727621425e-05
-2.98770731504074e-05
-1.41738208869813e-05
-2.00671200995732e-05
-1.94571371205153e-05
-3.37240877847588e-05
-2.11051695418321e-05
-1.61639188421828e-05
-3.52942855169004e-05
-2.14835773228962e-05
5.80758850651743e-06
-3.05692374255631e-05
-2.75233532030708e-05
-2.9564974480378e-07
-1.59879722935147e-05
-2.08354509032076e-05
-2.58690643640905e-05
-2.9443561861895e-05
-3.14688234573215e-05
-8.01861790129006e-06
-1.71548124897736e-05
-7.73388552601603e-06
-4.20932771871552e-05
-3.84036890412855e-05
3.62497923784478e-06
-5.75259987196238e-06
-5.89678907308934e-06
-1.05686877782762e-05
-1.71351969744503e-05
-3.90869598327372e-05
-3.07430104609592e-05
-1.47548527528646e-07
-9.50738880063817e-06
9.77284380677946e-07
-1.38601116288346e-05
-1.40466624537518e-05
-1.01807608488923e-05
-3.83057421266498e-05
-2.19795236054821e-05
-1.01613005751861e-05
-2.59863393137558e-05
-1.40676656064716e-05
-1.85337520706291e-05
-3.61831857080022e-05
-2.75750381379218e-05
-3.39875533334267e-05
-6.60615817283412e-06
-3.24960431838096e-05
-3.32255865093342e-05
-1.67188619966887e-05
-1.47329901509634e-05
-1.51807383700338e-05
-2.68617411531201e-05
-2.2348951674201e-05
-1.98652734556278e-05
-8.70907457337227e-07
-1.12657139830307e-05
-2.81174566254871e-05
-6.56937009834449e-06
-5.95793210021355e-06
-2.7166313059129e-05
-3.04775798687419e-05
-1.22587229147146e-06
-2.71587645494999e-05
-1.8149198514981e-05
-1.19761380962074e-05
-1.32006853760206e-05
-5.76323270444679e-05
-2.96913744989826e-05
-1.4401958165876e-05
-1.43161743921191e-05
-1.62091466681679e-05
-2.96578031232413e-05
-6.96956665772644e-06
-2.68471259947064e-05
-2.74052732867192e-05
-9.5501492508364e-07
-9.04614982511413e-06
-2.51131310375534e-05
-2.53759765109079e-05
-8.83931162046524e-06
-1.60556168495056e-05
-1.3997903692976e-05
-3.16338044108324e-05
-9.76050089646928e-06
-1.88257498664225e-06
-3.25510924585039e-05
-2.54540995232497e-05
-2.52596543002972e-05
2.8769144049931e-06
-3.763818139216e-05
-2.99197615810625e-05
-1.22427712282737e-05
-4.02620695226146e-05
-1.15597832106174e-05
-2.43154206519443e-05
-7.87681382317552e-06
-3.19373357764874e-05
-2.72950263201533e-05
-1.93630542123372e-05
-2.64244912344889e-05
-3.51064484818019e-05
-8.5133983877117e-06
-3.71424174190865e-05
-2.4141464789468e-05
-8.38045188904201e-06
-1.01939194091553e-05
-3.1129610264728e-05
-4.50204865720196e-06
-1.71396483445939e-05
5.10953354955452e-07
-7.60414166575984e-06
-1.72475505065596e-05
-1.4284327103132e-05
-5.58068296267366e-06
-2.65414311896811e-05
-1.73836767530205e-05
-6.93529030231468e-06
-1.50650735830145e-05
-2.60325589946084e-05
-1.68845661791627e-05
-1.46098907556672e-05
-2.60418990995975e-05
-5.07610800529293e-06
-6.01792256849048e-06
-3.02682494818204e-05
-5.43404646049336e-05
-3.46351740604326e-05
-3.4579263306579e-05
-1.68860221962961e-05
-2.09948663328113e-05
-3.77337636658678e-05
1.4350958897997e-06
-2.6754738221138e-05
-2.13741956532032e-05
-2.47495270744428e-05
-3.48988134788237e-05
-2.37119999679842e-05
-2.93217340456055e-05
-4.17546849727415e-06
-3.09949654685609e-05
-2.4122023533916e-05
-1.72875451137789e-05
-1.17432532409084e-05
-3.74751459431558e-05
-3.73177888335021e-05
-5.74738768486479e-06
-3.1938419719458e-05
-2.41186910350854e-05
2.01583565170071e-06
-1.97186771587858e-05
-1.9162410339895e-05
-1.37553003028562e-05
-1.89226064615076e-05
-3.93714258848049e-05
-2.14137442367493e-07
-9.54641189302065e-06
-2.68080296348116e-05
-1.84876560738526e-05
-1.43941060984179e-05
-2.20406474126275e-05
-2.21134576541416e-05
-1.88667163900029e-05
-3.2659399419098e-05
-3.35133370319115e-05
-9.69124346672861e-06
-3.70772429073771e-05
-4.08887218359647e-05
-3.40751509521896e-05
-1.95453909448445e-05
-7.86983262481984e-06
-1.15777173309599e-05
-1.94210507634651e-05
-3.9668149013349e-05
-1.04855946852338e-05
-1.40838397861485e-05
-1.02560425721444e-05
-2.05309994484921e-05
5.27330901396363e-06
-8.8868614666322e-06
-3.03960878113544e-05
-2.3078711707748e-05
-1.93485279438934e-05
5.6818811333882e-06
-1.81105674868354e-05
-2.15833767692778e-05
-2.61098046773512e-05
-2.07659349168889e-05
-3.54244927395251e-05
-6.01192949714499e-06
-2.95871731183574e-05
-3.53549714329216e-05
-2.99711492512412e-05
-1.95967111314587e-05
-2.95145839311709e-06
-2.01162607415535e-05
-2.65095262456187e-05
-1.27672305716994e-05
-2.25703233420296e-05
-1.60488924282043e-05
-2.67222909254028e-05
-3.02540193272578e-05
-9.27231699092807e-06
-4.57699856441433e-05
-1.89495213894235e-06
-3.33402166484815e-05
-2.30027318581797e-05
-2.40582196947582e-05
-1.68031894319025e-05
-1.14488387385054e-05
-1.06035702801753e-05
-2.73907269516157e-05
-2.2321675830745e-05
-9.58546008597815e-06
-7.84961159388247e-06
-7.56159257524658e-06
3.96510971689674e-06
-9.67641608503482e-06
-1.9983844676464e-07
-1.48605131387333e-05
-2.61712769617108e-05
-2.48414785624862e-05
-1.33793007768882e-05
-1.27232487619705e-05
-2.04056186986147e-05
-2.10715948621711e-05
-2.30482485981896e-05
-1.30018708781183e-05
-1.78645485080088e-05
-2.09013489966997e-05
-3.41722904643441e-05
-3.49833572459172e-05
-3.02742597673657e-05
-2.18852097524298e-05
-3.12841447828674e-05
-1.91078893592182e-05
-1.62461656207232e-05
-2.51318530718861e-05
-1.66015029816475e-05
-2.35332474575212e-05
-1.68218512953049e-05
-1.43468145582941e-05
-2.69241521425017e-05
-5.13366333935957e-06
-2.029040386612e-05
2.07630553594333e-06
-7.74321609793351e-06
-7.85002615806912e-06
-1.29048635714477e-05
-1.74933484864106e-05
-3.48098781548662e-05
-2.98812429657581e-05
-2.73771496951496e-05
-2.36848778102184e-05
-1.02287802872946e-06
-3.6879049682018e-05
-6.32402643120376e-06
-2.46034015971122e-07
-1.78861976303032e-06
-1.98799999774723e-05
-2.79687987036065e-05
-2.23125371754885e-05
-4.02882448867274e-05
-4.14713921586909e-05
-5.89474284947405e-06
-1.07715472842259e-05
4.30796575877858e-07
-1.59628279866949e-05
-2.07033906630893e-05
-1.84774469874566e-05
-1.00321828953821e-05
-2.97098109866002e-05
-1.57811715910853e-05
-5.34597890388076e-06
-8.78169963325481e-06
-1.93338213360382e-05
-5.24044911075669e-06
-2.56669538495903e-05
-4.6414324573348e-05
-2.7916050110088e-05
-1.10320751856463e-05
-5.4411148704635e-05
-1.64983324871912e-05
-2.00676693348199e-05
-1.89930463404352e-05
-2.28567454020509e-05
-4.31242505399353e-06
-3.12384317728837e-05
-3.92290219263654e-05
-6.48710944819178e-06
-1.98978765666825e-05
-1.50669864677969e-05
-2.57069800423703e-05
-2.88298769432491e-05
-1.41859777881578e-05
-3.24844349060258e-05
-2.52883896260004e-05
-2.08541956953332e-05
-2.55781071941679e-05
-2.11345805767033e-05
-5.47880245380186e-06
-1.14441663287314e-05
-2.28359245500267e-05
-1.45788770966293e-05
-2.14523149582848e-05
-8.23992215590579e-06
-3.15498969614905e-05
-2.70552566641585e-05
-1.59994755716635e-05
-2.2173323458276e-06
-1.21533709530214e-05
-3.80482277770779e-06
8.94172792012131e-06
-3.98343989363607e-06
-2.8969858249619e-05
-1.67955012680326e-05
-2.76942404574442e-05
-2.05293211253471e-05
-5.31080778354768e-06
-2.65362613459653e-05
7.7360791821896e-06
-1.21348217652181e-05
-4.08523433038058e-05
-6.50806652682461e-06
-2.72851200807006e-05
-1.69374056595357e-05
-1.72284898464431e-05
-6.58028340931539e-06
-2.06955970018648e-05
-5.00005425960941e-06
-4.68591490239979e-05
-1.306539683893e-05
-4.06849182395404e-06
-4.1434358247922e-05
-3.71028770698275e-05
-3.21317661662877e-05
-1.81764174053576e-05
-2.83116887904708e-05
-2.62973074234846e-05
-1.88231751807562e-05
-6.16397751489937e-06
-3.51114357960023e-05
-1.19507824860722e-05
-1.44646681809155e-05
-1.9397262280955e-05
-1.09677931955343e-05
-4.43496809760893e-06
-3.41566202925948e-05
-2.5133256010726e-05
-3.83473660234822e-05
-1.66201146859765e-05
-2.07812558244889e-05
-2.32540789818768e-05
-1.62784888315112e-05
-1.53487476087791e-05
-1.43679669536139e-05
-1.74502905114951e-05
-2.00614276274333e-05
-4.47807876731694e-05
-3.00203715044559e-05
-1.52444323708996e-05
-1.51178496925569e-05
-3.34156458044088e-05
-3.11001976807667e-05
-2.84194701943192e-05
-2.48045445733925e-05
-1.94670912579803e-05
-9.63145063632861e-06
-1.35979639826327e-05
-2.65661274797767e-05
-1.06626219699636e-05
1.24474635805544e-06
-3.09266160992292e-06
-3.30839301676245e-05
-2.59984032592771e-05
-2.81846684099696e-05
-1.45570988364933e-05
-1.67750730386663e-05
-2.30256176943503e-05
-6.51094808893184e-06
-1.32036015500345e-05
-2.46533497870124e-06
1.71517238155239e-06
-1.73416973911004e-05
-4.90561358130586e-05
-4.11281302949778e-05
-4.34396320102378e-05
-3.2452789562837e-05
-2.21414523583866e-05
-3.487102382798e-05
-1.95283301097325e-05
-4.19189738828612e-05
-9.13801659487915e-06
-1.64669375264724e-05
-2.66696178714096e-06
-2.41582330159761e-05
-1.89441382913487e-05
-1.75602365215128e-05
-4.05077518161259e-05
-1.90078024787772e-05
-2.22662803013469e-05
-2.48664904949561e-05
-2.09351336438058e-05
-4.71338727967699e-05
-1.89029981842726e-05
-4.12260328116388e-05
-3.34857427228336e-05
-3.6649883076417e-05
-3.337032824947e-05
-2.89439465030383e-05
-2.50859654889527e-05
-2.10912622106709e-05
-2.97292073912203e-05
-1.03899875479251e-05
-5.14808290629692e-05
-2.63949200795268e-05
-4.15878878858237e-06
-3.85719184565955e-05
-3.18906940485798e-05
-3.97295436948119e-05
-2.5909254839984e-05
-1.24210793192647e-05
-8.07637524354118e-06
-2.54976844991808e-05
-2.42354479640782e-05
-2.67865631192635e-05
-1.36852961456538e-05
-3.74300725096009e-05
-2.03456567172239e-05
-2.78535485128838e-05
-3.53501307523213e-05
-1.19504663836091e-05
-4.0464725104644e-06
-1.5494080550058e-05
-2.2236173867229e-05
-1.84086644048314e-06
-3.83983698113819e-05
-2.46983164340638e-05
-1.92459752559034e-05
-2.05395906202569e-05
-5.17621347628116e-05
-6.54570922718262e-06
-3.69244085918494e-05
-8.18897861187834e-06
-2.29066373830283e-05
-4.2480024811898e-05
-2.30174847819559e-05
-3.83290164579318e-05
-5.35725150145033e-06
-2.66254107785064e-05
-3.1848648339862e-05
-1.0667099964662e-05
-2.65320237345571e-05
-4.07794505299818e-05
-5.87795609443202e-06
-3.23594575344682e-05
3.35299835673024e-06
-1.92572015339976e-05
-2.87688555204152e-05
-2.56528448747398e-06
-1.14670225242141e-05
-3.33118983374491e-05
-3.35438883929067e-05
-3.52007492287304e-05
-1.59481239897854e-05
-2.30571091207716e-05
-1.2745098460145e-05
-2.89293869396163e-05
-6.92272799720336e-06
-2.55474466556091e-05
-3.21365284911202e-05
-9.84506405185795e-06
-1.68994761430694e-05
-3.58549019674867e-05
-1.65840004170741e-05
-6.87386464852146e-06
-1.73333258106196e-05
-3.33607202963513e-05
-3.27258460846675e-05
-7.43920217610164e-06
-1.82513692598784e-05
-1.412936196351e-05
-2.66264235678216e-05
-1.70504261528136e-05
-2.31556624030666e-05
-2.83282897643801e-05
-8.11915999107821e-06
-6.54609126553323e-06
-9.8916615502402e-06
-2.5592588871981e-05
-2.80961445542076e-05
-4.03110648320371e-05
-1.66991826080709e-05
-1.95248678464741e-05
-2.65287467046599e-06
-3.54358464272181e-05
-2.01916327032875e-05
-2.23936962049685e-05
-3.27630886496446e-05
-1.9987228954147e-06
-2.18666516413762e-05
-6.27119229983805e-06
-3.40414565325568e-05
-3.78948082660816e-05
6.44655198839288e-06
-2.38004221952514e-05
-3.038903920487e-05
-9.67292354595608e-06
-1.32213319540561e-05
-2.16454927768016e-05
-1.82187308147845e-05
-2.66839258044958e-05
-2.50675037134544e-05
-3.05522079423736e-05
-4.33985912672228e-05
-1.68718546499673e-05
-2.85011527194045e-05
-3.05678754073713e-05
-3.52514608417154e-05
-2.60343118895754e-05
-3.09053410383515e-05
-2.06470651639057e-05
6.10089117979493e-06
-1.56367188187068e-05
-3.2240719036067e-06
-1.56911929713982e-06
-3.13374346959474e-05
-2.82534771237884e-05
-1.96658757292825e-05
-2.90781249707104e-05
-3.34527079337041e-05
-1.83466970640688e-05
-2.90803858382732e-05
-3.40009959731188e-05
-6.53450488373171e-07
-2.6308970174831e-05
-1.80247344431439e-05
-2.43123443715198e-05
-1.00107110615299e-05
-2.99457575749864e-05
-2.03958724691433e-05
-1.18692999112757e-05
-2.84118468234315e-05
-3.34198644567819e-05
-1.18322517276701e-05
-1.77915396972573e-05
1.03441478954696e-05
-3.43610373006746e-05
-5.08108243929547e-05
-2.89549913763957e-05
-1.4834707119413e-05
-4.06021494865418e-05
-2.17258344994725e-05
-8.34993986920537e-06
-2.68852167728302e-05
-2.5622608906574e-05
-2.91973676769234e-05
-1.29389384753285e-05
-1.77187682370008e-05
-9.07568077304023e-06
1.08794069986746e-06
-2.38275445021161e-05
-3.5643502705808e-05
-3.36017449550233e-05
-3.37494805374589e-05
-2.65474471254489e-05
-1.24197203077542e-05
-2.07729587534953e-05
-1.21689231207198e-05
-1.00915999978206e-05
-4.01931726677966e-05
-3.71025641397442e-06
-1.22578690630801e-05
-2.52765221678071e-05
-4.85735599825496e-06
-2.15882094507487e-05
-2.58963789535773e-05
-1.23624670126044e-05
-2.68204803415828e-05
-2.22525619438068e-05
-1.58267217316776e-05
-2.99511059076541e-05
-2.41482611895952e-05
-2.90523413506015e-05
1.66349643894323e-06
-9.18492988109869e-06
-1.62687192171271e-05
-1.63106206662636e-05
-1.21091663246127e-05
-1.36042581418966e-05
2.31502606092751e-06
-2.03293097364064e-05
-2.38535148686959e-06
-2.07287123229327e-05
-2.2967930086996e-05
-1.15791746727642e-05
-8.82102171734864e-06
-1.0026642212924e-05
-2.29459562945806e-05
-1.19415332726132e-05
-2.53272053667631e-05
2.19022732523481e-07
-8.65221808570422e-06
-2.76962254735198e-05
-2.9933102151116e-05
-1.31261771929772e-05
-1.47012525786421e-05
-3.70153080093199e-05
-1.87488672760941e-05
-1.0501282818313e-05
-1.62122519649012e-05
-2.33681968100104e-05
-3.56279869595114e-05
-1.41198037722471e-05
-2.05399132376723e-05
-2.69392080874509e-05
-2.21866972535978e-05
-2.27860588937072e-05
-3.40576049976528e-05
-3.35113992532236e-06
-2.87289601745632e-05
-9.34690672513293e-06
-4.35345543883809e-06
-2.95840935227305e-05
-1.91201200257617e-05
-1.22873032595314e-05
-1.18294538853585e-05
-1.34328234669764e-05
-2.10250628404653e-05
-3.10027851974265e-05
-3.13851264697483e-05
-9.03663018266424e-06
-1.45732178588334e-06
-7.89218321166949e-06
-2.18720632836131e-05
-3.21620583752103e-05
-2.45986053862837e-05
4.77053946102225e-06
-2.1412869412847e-05
-1.20136679620292e-05
-3.18807378173655e-06
-3.41070542674667e-05
-1.46081496315196e-05
-1.98576067938104e-05
-3.20117902067364e-05
-4.18273159013592e-05
-4.94041960185974e-05
-2.08845509464937e-05
-1.40845245990213e-05
-2.60061595348055e-05
-1.61323126915333e-05
-1.06717765931086e-05
-6.1655575188747e-06
-2.05687866884812e-05
-6.50073723117863e-06
-6.02661939982153e-06
-2.52649725154188e-05
-2.42027561572678e-05
-6.84852667899675e-06
-2.62840668078302e-05
-1.68398618528975e-05
-3.01687919925066e-05
-3.53681174809191e-05
-5.10199822673438e-06
-2.56624594660481e-05
-3.32760454669908e-05
-2.00473991882272e-05
-4.27250437388239e-05
-2.57439019517752e-05
-2.43643102440109e-05
-1.83639495578552e-05
-1.92168849544094e-05
-2.43768275697925e-05
-2.46892875129477e-05
-2.700055022863e-05
-3.35997091351098e-06
7.00407727947989e-06
-2.33482257444357e-05
-1.22248633013239e-05
-2.29614747034539e-05
-2.01016204944817e-05
-2.38651474181664e-05
-1.7624372602449e-05
-2.77120526105162e-05
-2.08886584649553e-06
-3.05042019216159e-05
1.29794313669543e-06
-2.15354062242962e-05
-1.3139071067128e-05
-2.39141832215551e-05
-2.72790389237627e-05
-2.47523262565319e-05
-3.83440597085059e-05
-2.08719694979522e-05
-8.31621344002042e-06
8.00303073063291e-07
-1.84753321211929e-05
-2.4654524646624e-05
-1.89714498071044e-05
-1.27519218830545e-05
-1.18360874643593e-05
-2.31745328869481e-05
1.04305383648406e-05
-2.21307276405926e-05
-3.39896354502017e-05
-2.01338947536116e-05
-2.8179469934243e-05
-2.35076466926015e-05
-1.97807276333821e-05
-1.54011411516784e-05
-1.74716697944123e-05
-3.4951835990292e-05
-1.40627544956578e-05
-9.83362635388312e-06
3.69903761332008e-06
-7.85684277644188e-06
-2.17645984428652e-05
-2.11655938304577e-05
-2.65751539998234e-05
-1.24174244045775e-06
-1.56483589859303e-05
-1.47613203369346e-05
-1.94610205295503e-05
-2.77411466185636e-05
4.71134019127377e-06
-3.14487750356874e-05
-2.54365744778576e-05
-2.06705452589693e-05
-2.91679861050538e-05
-4.39663734022705e-05
-2.4307616214462e-05
-3.23799244690278e-06
-5.28683142156934e-06
-2.48461657787509e-05
-6.16120500755529e-06
2.50273975025159e-06
-1.267711252416e-05
1.93913683132908e-06
-3.17708257349277e-05
-1.44370349306101e-05
-1.54309302572497e-05
-1.03025400968535e-05
-3.07955887653907e-05
-1.03210156239381e-05
-9.33503001857764e-06
-2.95470508104887e-05
-1.86610548407004e-05
-1.82204541141298e-05
-2.69124901703601e-05
-1.99485645586691e-05
-1.21266596222325e-05
-2.20086048186315e-05
-8.22663377547312e-06
-2.55855947025995e-05
-2.00652758559407e-05
-2.78319370227906e-06
-4.59937344050775e-06
-2.77114156972604e-05
-1.83339499098835e-05
-1.14964762415602e-06
-8.97219379478458e-06
-1.56202641828723e-05
-1.69526229775475e-05
-3.96414265281406e-05
-1.13926849990392e-05
5.35026741710198e-06
-2.14563226004536e-05
-2.73076378266305e-05
-2.2624054215057e-05
-3.24779208953757e-05
-6.00536494673809e-06
-2.82607393890589e-05
-3.79142605012611e-05
-8.17449862968251e-06
-3.09431078495879e-05
-4.15272475163363e-05
-4.02321679489277e-05
-3.56951242546132e-05
-1.30675100989716e-05
-2.68698893695168e-05
-3.23897691612783e-05
-1.56316334170764e-05
-2.03421775366352e-05
-2.37911822159987e-05
1.9574508376095e-06
-2.40495739487991e-05
-5.75555676981265e-06
-7.24755477553821e-06
-2.93531657108718e-05
-1.65846717571076e-05
-1.45297857577235e-05
-8.6636216833675e-06
-8.8331170497111e-06
-4.01728012088572e-06
-1.4939133094267e-05
-1.11364268844413e-05
-2.88387466845852e-05
-1.21835277761979e-05
-8.63233533185595e-06
-2.42714289320009e-05
-1.74065440720629e-05
-1.48543193546317e-05
-1.97555207997386e-05
-1.75144211441205e-05
-3.12002953913939e-05
-2.46673222280552e-05
-3.73675808186127e-05
-2.69373429186423e-05
-2.96601078862732e-05
-1.79542770499069e-05
-2.15429221582632e-05
-3.18299223846637e-05
-1.73952474155386e-05
-1.19565692474186e-05
-2.40366552493942e-05
-2.0540315945644e-05
-3.85827884660499e-05
-1.16765810454189e-05
3.21509850436518e-06
-1.74079814435574e-05
-1.1774783156698e-07
-2.09769350245676e-05
-9.98031617134969e-06
-2.84839529725981e-05
-2.57892355966645e-05
-2.2008488375512e-05
-2.63955920362496e-05
-1.42030813442538e-05
-1.03432823567436e-05
-4.03775692548812e-05
3.39202722832535e-06
-2.94215349489758e-05
-3.39075700891142e-06
-3.49852416854223e-05
-6.2728793503864e-05
-2.54948321700779e-05
-1.82234478193357e-05
-1.13343804904532e-05
2.94442441455613e-06
-1.97575851438248e-05
-3.32793967029138e-05
-1.24413055072178e-05
-2.80272736054037e-05
-2.13399622463014e-05
-3.02439687873694e-05
-2.76888822385098e-05
-3.20918420589577e-05
-1.76680139927419e-05
-3.12691245101289e-05
-2.96132626033847e-05
-2.77061952927423e-05
-2.60743150652555e-05
-3.11220054341259e-05
-1.6329301002836e-05
-2.8360007719191e-05
-2.78968248774439e-05
-4.72213374443857e-06
-3.31214558049837e-05
-2.77139534910732e-05
-1.61326499081934e-05
-1.44333743376915e-05
-2.86896454535137e-06
-1.4174551149649e-05
-4.34200001498184e-05
-4.92554972301065e-06
-2.44102711081642e-05
-2.09225543195981e-05
-1.93800273772502e-05
-1.17957762421639e-05
-2.01025008831565e-05
-1.5084257432285e-05
-1.30146269897045e-05
-5.93315555814499e-06
-1.06467864523468e-05
-3.76511988954691e-06
-2.61954441673235e-05
-3.99893561817352e-05
-2.30062275795802e-05
-3.5228056031539e-05
-4.91662260124389e-05
-1.20007219621441e-05
-9.96513883814711e-06
-2.0196638477795e-05
-1.29403294687775e-05
-3.11635887075606e-05
-2.72895572241677e-05
-3.97357878026132e-06
-3.44348817975032e-05
-7.44546830251861e-07
-1.36763131820093e-05
-1.06015020405082e-05
-4.14261541189445e-05
-8.93280931288697e-06
4.43279261717944e-06
-1.1537736234964e-05
-5.10672650362055e-05
-2.38264617206506e-05
-4.47875240209998e-05
-2.13662533057826e-05
-1.37796986806106e-05
-3.47826289534565e-05
-7.74023187981491e-06
8.89625591808161e-06
-1.93773682591766e-05
-1.99621619540819e-05
-3.99620912526086e-05
-1.53828610685389e-05
-4.05426230497797e-05
-1.14302829313856e-05
-2.00511760029823e-05
-1.11344794240717e-05
-6.27288015518319e-06
-1.45673501867183e-05
-2.92634022472346e-05
-3.78308227608752e-05
-1.71337087508593e-05
-1.44345170113042e-05
-2.24949318794076e-05
-9.42899073421614e-06
-1.19462210123908e-05
-1.62622388145554e-05
-9.61887301842081e-07
9.56290757767323e-06
-3.54045552328692e-05
-2.48624437956342e-05
-8.92064318481524e-06
-2.2617717927324e-05
-1.14140128911568e-05
-2.98194365817422e-05
-3.28586973623691e-05
-3.34210491143004e-05
-1.11354315991107e-05
-2.23311000578647e-05
-1.73168486001907e-05
-1.63040454194575e-05
-2.00682968454226e-05
-1.2048875629466e-05
-2.90988565317714e-05
-2.34359964117432e-05
-3.43021660324797e-06
-2.08220174277029e-05
-1.29045454339278e-05
-2.64005619744269e-05
-2.27785659933817e-05
-1.68412905804047e-05
1.22793597542753e-05
-3.47362801800876e-05
-1.96217797779034e-05
-2.81921155835699e-05
-3.13074620673745e-05
-2.0076809275972e-05
-4.65865364389488e-05
-1.36593383399114e-05
-1.97175660654029e-05
-3.33641841289597e-05
-1.03687539969392e-05
-4.8548042405594e-05
-3.09032525910649e-05
-4.29765569346033e-05
-1.84735923482239e-05
-4.96397816666978e-07
-1.58908047449533e-05
-1.72213258348314e-05
-2.999859795168e-05
-2.04557598463792e-05
-3.83041298194844e-06
-3.81136160114333e-05
-7.80146574258741e-06
-6.17218870310763e-06
-4.4927357206285e-06
-4.02303499750831e-05
-9.96784316084004e-06
-3.69629575345487e-05
-3.27310630251587e-05
5.80414138794783e-06
-3.60933441995134e-05
-6.85884556934386e-06
-1.15687359311425e-05
-1.98603700193835e-05
-2.76812228092598e-05
-8.63240164294351e-06
-1.78535635958369e-05
-4.96643820613184e-06
-2.88135466653216e-05
-6.34432137521615e-06
2.96694960959411e-06
-3.39411166196418e-05
-1.6092658327389e-05
-1.85595632110779e-05
6.96215895830141e-06
-2.36403166253287e-05
-1.63709843654401e-05
-5.27924741050166e-05
-3.07103063740211e-05
-2.21597048896437e-05
-2.86547521617933e-05
-2.30658397875126e-05
-6.34930349233979e-06
2.21726651606402e-06
-1.37616864981604e-05
-8.90977784902371e-06
1.3066000459888e-06
-6.58636129750906e-06
-2.53262976861643e-05
-3.34992154369075e-05
-3.62179753312026e-05
-2.44080416888252e-05
-7.69573891883156e-06
-2.43459298536793e-05
-1.50135398069905e-05
-1.69102652475833e-05
-1.36791366211623e-05
-1.61833526385887e-05
-2.59886356765747e-05
-2.57312464162726e-05
2.58111961079368e-06
-5.66654220916026e-06
-2.38623087922087e-05
2.73397722081284e-06
-2.82400077664693e-05
-1.3578219974559e-05
-1.31453602274375e-05
-2.5365777905913e-06
-3.69785449499788e-05
-3.20862248680941e-05
-1.71671863042988e-05
-2.76878056016944e-05
-3.06548238981068e-05
-3.85083613500481e-05
-2.43883588422965e-05
-3.01505677028178e-05
-2.89032406981643e-05
-2.61403036275865e-05
-1.18258679213102e-05
-3.76543480829622e-05
-2.59134586213501e-05
-1.60381131972963e-05
-1.52603576366061e-05
-1.89587075216175e-05
1.12030061162646e-05
-3.55681936111036e-05
-3.79094407604774e-05
-2.87765179343926e-05
-2.51046601727575e-05
-2.08789777357716e-05
-7.93581663324011e-06
-3.06136482444404e-05
-1.68725777589524e-05
-1.69620305381616e-05
-2.02677756311061e-05
-1.58751113630228e-05
-1.35641323760708e-05
-1.44416053282759e-06
-7.30423529052659e-06
-1.07378732605901e-05
-1.60671992866085e-05
-1.47907039923193e-05
-1.34147660997495e-05
-1.33797467146487e-05
-3.2618440493423e-05
-9.48707631764439e-06
-2.02929111464012e-06
-4.68035928322964e-06
-7.87418703565563e-06
-1.5303118614438e-05
-1.06372909095903e-05
-1.94737262776847e-05
-1.45246638397691e-05
-6.60564159046007e-06
-2.60257511768743e-05
-1.98624812616469e-05
-4.20271994672943e-05
-1.887249722239e-05
-2.98389791388787e-05
-1.32567069498752e-05
-9.26900396592581e-06
-2.32178241493075e-05
-1.79192779228716e-05
-2.22464638784755e-05
-1.25354996182037e-05
-2.16307089082395e-05
-3.03978387401942e-05
-2.35653741271227e-05
-1.55885087383203e-05
-3.1316930348252e-05
-2.19449025574236e-05
-1.4456173865812e-05
-2.22823979720696e-05
-1.60585785909462e-05
-1.75668085942257e-05
-2.31681686075867e-05
1.43301981968145e-06
-1.01577849224814e-05
-1.03691162261896e-07
-3.20542924174993e-05
-2.22856136785532e-05
-9.65768045598204e-06
-1.65099600078126e-05
-2.36310048825102e-05
-2.09792671081786e-05
-3.85832825212135e-05
-3.46738576542636e-06
-2.0070746982598e-05
-3.63351488171352e-05
-2.62605471130834e-05
-1.00566632176521e-05
-2.63119691327689e-05
-3.06840307366523e-05
-7.36930470859056e-06
-3.76770373605323e-05
-1.62032881798427e-05
-2.26973266520812e-05
-2.40975690426953e-05
-1.50746151989026e-05
-1.09828745148941e-05
-4.12263057282549e-06
-6.61325570309091e-06
-1.37891128084556e-05
-3.50568139738002e-05
-2.58104325707509e-05
-2.41363651610273e-05
-1.70582157745914e-05
-1.86711114077599e-05
-2.52004570015228e-05
-3.53771029338005e-05
-9.11065845207136e-06
-1.19497123824899e-05
-2.38353262507031e-05
-3.34321894249629e-05
-2.55354674211166e-05
-2.4520354410536e-05
-3.46176498362735e-05
-1.4538906482986e-05
-2.59940662642513e-05
-1.36086617835125e-05
-3.46426285215839e-05
-3.23244912978251e-05
-1.76382991726337e-05
-2.08097891444671e-05
-3.89669455787206e-06
-3.22895671906939e-05
-3.11293111649519e-05
-4.37656881863778e-06
-4.84698255743704e-05
-3.95897535076552e-05
-2.38167648208286e-05
-2.28796594605466e-05
-2.32960024160199e-05
-2.65434436201022e-05
-4.03255703840458e-05
-1.2278885325618e-05
-3.19540616921046e-05
-4.53740173050671e-05
6.41638394042421e-06
-1.48084269684041e-05
-2.30704578384906e-06
-1.18568508581426e-06
-1.45653294395185e-05
4.82868002609171e-06
-2.41999530835986e-05
-4.35646545070985e-05
-1.33943147324333e-05
-7.69044119268502e-06
-1.77362056820128e-05
-2.41381906708106e-05
-2.78361084880753e-06
-1.36611059454125e-05
-2.10123594509398e-05
-1.60337543286749e-05
-1.5192958627336e-05
-3.59983994013254e-05
-1.91774271911198e-05
-3.45841132119145e-05
-2.84512029738275e-05
-1.71167716996771e-05
-3.96451524248772e-06
-1.67307807189721e-05
-2.00033737208706e-05
-1.32872360501881e-05
-3.51173267603448e-05
-2.8541072196895e-05
-9.19964859622811e-06
-3.00928304180324e-05
-1.47208699213199e-05
-1.13204055697144e-05
-3.60337014736662e-05
-5.38005078762202e-06
-3.15322805804484e-05
-4.87107503426426e-06
-2.17065321938193e-05
-1.56544046138375e-05
-2.26577552186345e-05
-1.62375512614715e-05
-3.05957848255096e-05
-2.64121129573412e-05
-3.30389395722897e-05
-2.05293435577581e-05
-1.06652036978982e-05
-4.24382560010977e-05
-2.12580399217052e-05
6.90530967752894e-07
-1.41360810510918e-05
1.0396699676243e-06
-2.54465187525045e-05
-2.92985757531677e-05
-2.291191092212e-05
-2.65198219862606e-05
-2.07655599308048e-05
-2.14332004922918e-05
-2.42098868661032e-05
-2.2263622078932e-05
-1.2588624956908e-05
-1.81470717406031e-05
-1.02670447397879e-05
-3.74275135814758e-05
-1.93785589446861e-05
-2.18582895895602e-05
-1.9901769354752e-05
-2.51454499049933e-05
-2.08162270384726e-06
-2.55277849553936e-05
-2.14569577646662e-05
-2.6367683288464e-05
-4.96396958694419e-05
-2.72255093813434e-05
-3.17201590881399e-05
-1.65249602406966e-06
-1.16750210492818e-05
5.54659103967263e-06
-1.13507884543986e-05
-2.25043833751903e-05
-1.6274837773273e-05
-3.52001352463635e-05
-2.53995025984425e-05
-2.48855540492056e-05
-4.58266064863e-05
-3.47235568162524e-05
-1.89443039918513e-06
-2.82499972936482e-05
-2.39586051134872e-05
-2.5920460649662e-05
-8.57086553540166e-06
-3.98844445722038e-06
-1.96476852538606e-05
-3.92704865406905e-05
-2.09573381670114e-05
-7.34086221768216e-06
-3.31677832267063e-05
-2.03801869986909e-05
-3.07098748310589e-05
-1.2745454091573e-05
-1.33269382589921e-07
-4.18425343476599e-05
-2.40185849967092e-05
-1.97055969681618e-05
-5.96467808574611e-06
-3.30218034414595e-05
-2.38209843875396e-05
-2.6504255761079e-05
-1.7651904699217e-05
-2.35264910137074e-05
-2.40649595216983e-05
-2.87112465549443e-05
-9.18590842410093e-06
-1.46300747113658e-05
-1.57646565930522e-06
-1.9170360212386e-05
2.79551675402e-06
-2.03196135465672e-05
-2.27054660493008e-05
-4.05894050130769e-06
-1.75905858986081e-05
-2.84982862903292e-05
-1.60078256728703e-05
8.47104000473378e-07
-3.84260164659685e-05
-8.26380904890975e-06
-2.96979412960191e-05
-2.22973315480952e-05
-2.18872760147924e-05
-1.46775189540513e-05
-2.09107457819378e-05
-4.29172656932316e-05
-9.6604173492489e-06
-1.30687593714254e-05
-3.8183752131851e-05
-2.12816557951221e-05
-3.0277596111055e-05
-1.52356190753556e-05
-1.16427151116783e-05
-5.4637926020225e-06
-8.38024558753087e-06
-1.8138587146624e-05
-2.71580433411759e-05
-1.69415197913327e-05
-1.16231362246496e-05
-2.07425942539095e-05
-2.96814680692775e-05
-1.52357506118169e-05
7.7735643539447e-06
-3.58188789984466e-05
-2.36736589883143e-05
-1.62607560119391e-05
-7.10604553887677e-06
-8.95787007069351e-06
-8.39317186212005e-06
-1.87729472924371e-05
-3.07379466539116e-05
-1.7147461637476e-05
5.3283867525927e-06
-3.82113390348717e-05
-2.76936772286496e-05
-1.6673816445615e-05
-3.61364385952051e-05
-2.2046510788379e-05
4.61839975578979e-06
-3.62746420936852e-05
-3.93412607782158e-05
-2.03133075342571e-05
-1.93675559960358e-05
-2.12309330556153e-05
-3.32164644180454e-06
-1.70077439247127e-05
-3.94077598463595e-06
-9.67851820164853e-08
-1.82614895907531e-05
-2.92128632883599e-05
-1.40542015634616e-05
-1.07268352858879e-05
-2.06188282629168e-05
-3.26315530651975e-06
-1.57175698642106e-05
-1.85758852785578e-05
-2.49824217697627e-05
-2.95965069348292e-05
-2.22934592870615e-05
-3.0158748733401e-06
-1.039734540648e-05
-2.85902454945326e-05
-7.98466254603234e-06
-2.22674396870885e-05
-2.73234715105312e-05
-1.06618019305956e-05
-1.87497078008982e-05
-1.08612106236051e-05
-2.31501112341442e-05
-4.28457668222082e-06
-2.20789190451695e-05
-1.76064385648544e-05
-2.69043303908148e-05
-3.143944354273e-05
-1.60381300131416e-05
-3.31758917651038e-06
-3.30775547997236e-05
-1.12783947556354e-05
-2.35866876563787e-05
-9.31728863727932e-06
-3.69306299209144e-05
-2.88340561823469e-05
-2.23916453903748e-05
-2.60319265749499e-05
-2.91249583303388e-06
-1.84587798712515e-05
-1.8588031864481e-05
-2.77558421830026e-05
-1.78943823171285e-05
-1.97354877451744e-05
-2.13141870364311e-05
-9.5207146806812e-06
-4.11138694875454e-05
-3.86685295680874e-05
-1.64460196053066e-05
-1.83036179490102e-05
-2.66363450296018e-05
-1.57429435812072e-05
-5.71663785689312e-06
-1.39177615139078e-05
-2.95180853942462e-05
-1.52789254274559e-05
-1.19454040913693e-05
-1.61979923034617e-05
-2.90734228980803e-05
-3.15961945930411e-05
-2.91627005859613e-05
-2.4760924788359e-05
-1.326014695699e-05
-2.11747969202432e-05
-1.03679307432527e-05
-5.37975104219845e-06
-2.91948069925279e-05
-3.84048556262325e-05
-2.2093969472037e-05
-1.38798307435874e-05
-1.57577081593801e-05
-1.14208141022995e-05
-1.52289529402064e-05
-1.99574763887502e-05
-1.9484087178926e-05
-4.02663720166457e-05
-7.63769691060994e-06
-1.62405566212341e-05
-1.87077416149434e-05
-1.14359745501252e-05
-2.92078786083202e-05
-1.67327138725528e-05
-9.05404150134063e-06
-1.37898313096828e-05
-2.2401237298865e-05
-1.64624120056151e-05
-1.51903675107872e-05
-2.88606754644239e-05
-2.37204937081679e-05
-2.45131923983679e-05
-4.19289472494703e-05
-9.0538984220943e-06
-2.71304902452791e-05
-2.40151849800689e-05
-3.00909046366091e-05
-3.58916128917687e-05
-5.95707566566605e-06
-5.13011255864021e-06
-2.58623412207587e-05
-1.55724940527417e-05
-4.70371461621844e-05
-2.18328340564992e-05
-1.74071053820775e-05
-3.8903368466899e-05
-2.72900655042669e-05
5.52632913536356e-07
-2.2642871867394e-05
-3.34706888150597e-05
-1.50333141604222e-05
-1.87820415673969e-06
-2.58592349153452e-05
-2.07040831468147e-05
-4.56550702817061e-05
-1.88895219518602e-05
-2.53349402661356e-05
-1.2779479077482e-05
-5.18025711680083e-05
-4.16771423723397e-05
-4.55239126046137e-05
-1.45589200701698e-05
-3.18168360603258e-05
-2.49078004078505e-07
-1.98860542733468e-05
9.05344861314492e-07
-1.43498800262147e-05
-1.18100588505167e-05
-1.20582739300461e-05
-2.05240583050704e-05
-2.63609971070203e-05
-1.69095627253267e-05
-2.68225673072442e-05
-2.67049148929501e-05
-1.50553639803648e-05
-3.60590799189421e-05
7.83830626971655e-06
2.3795085535954e-06
-4.7122404577419e-05
-1.17045906031731e-05
-1.25699023542083e-05
-2.74530685986977e-05
-2.00023299212166e-05
-6.57974595865658e-06
-1.10686668606493e-05
-2.27737272539456e-05
-5.02769775799675e-06
-2.59084779061531e-05
-1.50644658858508e-05
-1.77145877498467e-05
-2.35141981907487e-05
-1.34140155631515e-05
-3.14902979636374e-05
-2.25622382979954e-05
-3.11231672099863e-05
-1.65227103768527e-05
-2.24057414535301e-05
-3.98483028884007e-05
-5.10511042094839e-05
-2.53939266963681e-05
6.63426110836319e-06
-2.54039409433012e-05
-2.03728827834061e-05
-1.92536690225118e-05
-6.31404686653689e-06
-3.39138445604354e-05
-1.39043283257467e-05
-1.27247672332333e-05
-3.162373345644e-05
-8.53334574640518e-06
-2.21051879646454e-05
-9.56366865384183e-06
-4.51866562042668e-06
-1.39150068546722e-05
-1.50931289932121e-05
-1.46238342321389e-05
-1.5666550095345e-05
-2.54254027864753e-05
-1.24874407972572e-05
-4.42348901196776e-05
-1.87853699349983e-05
-1.33957870349842e-05
-2.56129761350436e-05
-1.95992713136798e-05
4.5609746416084e-06
-9.0928350276624e-06
-2.46082890951312e-05
-7.87064292102003e-06
-2.62747096343515e-05
-1.48955930984738e-05
-2.65805590376047e-05
6.89129903943962e-07
-2.31758786745522e-05
-3.60108802131853e-05
-1.18218058906953e-05
-1.82085624512319e-05
-2.77315224771094e-05
-7.68614685548147e-06
-3.11651126675375e-05
-1.61529926829462e-05
-2.19413816164408e-06
-2.91696953710341e-05
-1.5704703214197e-05
-2.43766268997127e-06
-1.62957049098353e-05
-2.3917757742776e-05
-3.19083375650986e-05
-3.44001348551318e-05
-1.58091855005804e-05
-5.19376113428627e-05
-2.41284819199992e-05
-3.56552638013134e-05
-2.91997239155864e-05
-3.52620579036471e-05
-2.03447401940879e-05
-1.59461688011678e-05
-2.82972546612329e-05
-1.38725694324021e-05
-2.3374961422463e-05
5.38421527614708e-06
-2.25595576363196e-05
-3.09999495161097e-05
-1.76219308116878e-05
-8.57648983673499e-06
-4.25815602078983e-05
4.62819372791167e-06
-3.51168166878907e-05
-1.73685633783384e-05
5.08542459803493e-06
-1.09728549359907e-05
1.65044520179651e-06
-2.06654017028727e-05
-9.75509485258224e-06
-2.08202831379208e-05
-4.16953171857557e-05
-2.59832335258772e-05
-2.41027648986339e-05
-2.4502708245418e-05
-2.4447863484099e-05
-2.1137061220682e-05
-4.48868045469137e-06
-3.18470545741584e-05
-8.48682018808652e-06
-2.04180604335598e-05
-1.18696832999473e-05
-1.20862407646523e-05
-3.38925188629035e-05
-2.19126018809916e-05
-1.89448558020032e-05
-4.00098171582481e-05
-1.34879098819688e-05
-2.32407256005203e-05
-2.80796940251385e-05
-6.0081576830008e-06
-1.94528410454227e-05
-3.77921568586787e-05
-2.80226804752341e-06
-1.25024653242753e-05
-2.32273041829384e-05
-8.3643564748765e-06
-3.04463455750217e-05
-3.56449427486482e-05
-1.70852236818414e-05
-2.57446849313961e-05
-3.51304616636178e-05
-1.89742211216569e-05
-1.89215666043131e-05
-2.25820088601892e-05
-3.2736688843982e-05
-3.07476259792735e-05
-3.54429050417396e-05
-2.63142482684423e-05
-3.87337080867715e-05
-3.02609373695067e-05
-2.74589196644583e-05
-3.22233447734358e-05
-2.85315193792855e-05
-1.78499437153726e-05
-1.61546869767497e-05
-2.0591806205243e-05
-2.6940356632855e-05
-2.13815057111217e-05
-8.05978772416703e-06
-3.25173574131154e-05
-2.4736685101192e-05
-3.06173048669369e-05
-2.32742645990306e-05
-1.8781873545893e-05
-1.460709093035e-05
-8.74987726938902e-06
-2.23083221308708e-05
-1.92578451832848e-05
-4.10468088039184e-05
-3.54316787611762e-05
-1.94444476231286e-05
-1.13563778504083e-05
-2.09532549091011e-05
-1.23871777780125e-05
-3.41520050895781e-05
-1.07452207790207e-05
-2.75061465295337e-05
-2.86217547228134e-05
-4.25294988672149e-06
-3.33382224471996e-05
-2.7088068233197e-05
-2.06959962681477e-05
-2.38376693285192e-05
-8.97846747304185e-06
-3.01718440722585e-05
7.84889372181884e-06
-2.78250762738146e-05
-1.99787916379843e-05
-2.5175341233596e-05
-2.9217805151553e-05
-8.01553698030878e-06
1.47491676744546e-06
-1.94320192777176e-05
-1.04912126481274e-05
-5.7382542268597e-06
-2.85377225987121e-05
-3.03537502438724e-05
-2.17976309388885e-05
-4.384160474372e-05
-3.01772069399183e-05
-1.39123083638821e-05
5.65113310092875e-06
-3.15061336330207e-05
-1.22350129694228e-05
-2.59881983940895e-05
-2.33418049965065e-05
7.35522029929327e-06
-2.30489835071181e-05
-1.30074164299541e-05
-2.03966210168281e-05
-1.129780763323e-05
-3.51470430702564e-05
-3.32231504871417e-05
-1.75257113424317e-05
-3.40946295758079e-05
-1.72779808189235e-05
-2.02171553148566e-05
-2.29127966119808e-05
-3.16566333416003e-05
-1.94748350927532e-05
-4.60070308048264e-05
-3.25405459275316e-05
-4.89666876289218e-06
1.71583374642848e-06
-1.97247407606277e-05
-1.08854034389006e-05
-2.48864594486655e-05
-1.34647172606073e-05
-1.08917593800382e-05
-3.46830482632723e-05
-1.36170606689036e-05
-4.05216342224308e-06
-3.45365047924315e-05
-1.03868567967434e-05
-3.76825302696881e-05
-1.10357477797341e-05
-1.71476236896198e-05
-4.04238064086613e-05
-1.54557492040653e-05
-1.43391436189262e-05
-3.40319153267441e-06
-3.5678052770713e-05
-3.5131987567305e-05
-6.70828212883172e-06
-4.74898677623e-05
-1.31672093386342e-05
-4.93639666887621e-05
-2.19488152057544e-05
-2.07207085653997e-05
-2.23200392095544e-05
-2.71140898315909e-06
-1.73357821502224e-05
-2.14855895180622e-05
-3.65032211993731e-06
-6.9140828379475e-07
-2.13619585318654e-05
-1.64874594009897e-05
-9.98255375146438e-06
-3.92807457535173e-05
-4.67857039255837e-06
-1.80687087277186e-05
-3.64583095870412e-05
-2.7002161659642e-05
-2.824748409927e-05
-2.17871153757015e-05
-4.53437449260404e-06
-1.82088020511887e-05
-5.34037379831566e-06
-3.47674845107208e-05
-2.9218653659168e-06
-2.18427472058498e-05
-2.66659427229896e-05
-1.42070799734589e-05
-1.16402003908763e-05
5.38877997873905e-06
-1.82545532344237e-05
1.46167698139913e-06
-1.76226537919386e-05
-1.72849726020035e-05
-2.74638093261634e-05
-2.2197344507966e-05
-1.29978579105499e-05
-2.3937516471168e-05
8.17006427086137e-07
-2.46797397649954e-05
-5.35570391789522e-06
-2.15158676090633e-05
-2.61917498714582e-05
-9.90321131591455e-06
-7.72375165859829e-06
-2.17812179130725e-05
-2.1864408240235e-05
-1.97418972161916e-05
-2.49866458062042e-05
-3.15375271290704e-05
-1.99822292712166e-05
-9.12932878340335e-06
-1.26669801122801e-05
-1.64598429690449e-05
-2.7620457402843e-05
-1.57967878107868e-05
-2.88278545642281e-05
-3.11575742139845e-05
-1.43748513281109e-05
-2.69343836901631e-05
-1.62826882802845e-05
-2.077158216539e-05
-2.02742204402045e-05
1.26785465675396e-05
-2.47890356353225e-05
-3.54149122900177e-05
-2.28242345208597e-05
-1.66165933794524e-05
-1.38026649180209e-05
-1.88467930915753e-05
-1.94410588856028e-05
-2.60260931637899e-05
-1.19776900999154e-05
-3.80831304412128e-08
-2.87011720877362e-05
-3.58955942382834e-05
-4.406104781262e-06
-2.74371795443773e-05
-2.60025866867994e-05
-1.61209210469128e-05
-3.04546061664922e-05
-1.99057254850952e-05
-4.14084985542603e-05
-9.09590465924552e-06
-3.74869568942265e-05
-2.446705714328e-05
-1.49536820579247e-05
-1.74221317149415e-05
-2.25667740370414e-05
-2.36438966982882e-05
-5.45814639716545e-06
-1.07198713564375e-05
-4.93909359206446e-05
-7.35153403182235e-06
-1.36246086501944e-05
-1.8532142673704e-05
-1.42018253284172e-07
-5.73379950593501e-06
2.94153664135481e-06
-5.5554019855542e-06
-4.14582806064935e-05
5.73709839397523e-07
-1.29978084476209e-05
-2.56865821982499e-05
-2.3709782871466e-05
-1.74413872216176e-05
-1.29054867761644e-05
-1.85205340004317e-05
-3.57138789025936e-05
-8.17954964673115e-07
-1.20460650630927e-05
-2.70329167718717e-05
-2.92692264566826e-05
-5.63994088754656e-06
-9.72890382400807e-06
-1.97830380525438e-05
-2.51893879581326e-05
-4.05195138081218e-05
-2.57999500303245e-05
-1.02614587270842e-05
-2.51534679214951e-05
-2.23754063818541e-05
-1.40811909416396e-05
-4.4025493099374e-07
-2.2050261909902e-05
-2.61639467356356e-05
-1.23144016060329e-05
-2.71566393722812e-05
-3.28096306607576e-06
-3.72572799976527e-05
-1.67713530252604e-05
-2.23900233052616e-05
-1.73283967967229e-05
-3.00386809183087e-06
-1.03758031498351e-05
-2.38549643238589e-05
-1.31136210377419e-05
-2.4851506334327e-05
-2.15525752297309e-05
1.44815752755414e-05
-2.15232660278446e-05
-1.40778846687335e-05
-1.29553241292116e-05
-2.83161730780921e-05
-1.63350002861799e-05
-3.28760163382461e-05
-3.88455798734433e-05
-1.41036231564534e-06
-2.30236768694427e-05
-3.17541584978926e-05
-2.27733367899763e-05
-4.73273354239786e-06
-1.52949903244799e-05
-3.40686950332659e-05
-9.95085516239918e-06
-1.32089810927986e-05
-2.08363808692684e-05
-2.52913620047945e-05
-2.27684867979225e-05
-3.41714671866856e-05
-3.05740449013833e-05
-2.03999035674919e-05
-1.1329494340744e-05
-1.12297189283721e-05
-1.8646408100688e-05
-2.38693758567402e-05
-3.38846740923706e-05
-2.8497234543481e-05
-7.95178505857996e-06
-1.47031847312477e-05
-3.57972018743747e-05
-9.36791101153149e-06
-2.2481649321772e-05
-2.03155275840348e-05
-1.87745604114776e-05
-1.37182035859043e-05
-5.49079024422221e-06
-9.14451111802273e-06
-1.75659854260695e-05
-3.64100848076209e-06
-4.11514598112036e-05
-2.22017007802404e-05
-1.95732830056925e-05
-2.48810194153533e-05
-3.3003208299623e-05
-2.31514383131688e-05
-1.71495410418241e-05
-1.87477596838328e-05
-3.55447743780341e-05
-9.83231253121006e-06
-4.243631784722e-05
-3.91810737114661e-05
-2.08489516613165e-05
-1.87480210313357e-05
-3.635252511535e-05
-4.47179121031341e-06
-3.9017563555217e-05
-1.88313028619822e-05
-2.78770603312108e-05
-2.52640391345695e-05
-1.66164975946776e-05
-4.44039219274112e-06
-4.0186969934815e-05
-1.84437877740976e-05
-1.9968318709855e-05
-4.46033779697323e-05
-2.42224388693357e-05
-4.82955196693404e-06
-1.26747528298322e-05
-9.08696538566455e-06
8.04682811924966e-06
-4.14416706844803e-06
-1.03764209759826e-05
-2.88422373385378e-05
-3.82973293872851e-05
-1.64702828694408e-05
-2.31946937666865e-05
-1.00937750525028e-05
-3.56964078414933e-05
-1.2206261205974e-05
-3.14235106757941e-05
-1.69332845167114e-05
-2.87723099803402e-05
-2.87610166238304e-05
-8.87650225153677e-06
-2.90906378946228e-05
-2.10128176009482e-05
-2.00200477728287e-05
2.46456416436058e-06
-1.49886622440456e-05
-3.68743925208403e-05
-2.88922960788757e-05
-5.56899544506087e-06
-1.58937911588462e-05
-2.28894931291214e-05
-3.63222148911845e-05
-4.04067902497208e-05
-2.67408053673771e-05
-3.80145697804075e-05
-2.7672477192593e-05
-2.32614958875818e-05
-2.46619076227531e-05
-1.98051505169996e-05
-2.47233341125793e-05
3.68147590361807e-06
-1.78710852665097e-05
-2.76486499783301e-05
-1.35648103767301e-05
-1.9401277902936e-05
-2.45699794149683e-05
-2.44764211599363e-05
-2.93154919376952e-05
-4.75625043649707e-06
-2.54991425989435e-05
-2.06346960367483e-05
-2.27727332550187e-05
-2.29022823777792e-05
-2.7498008071184e-05
-2.36786233383238e-05
-5.48081144215823e-06
-1.83701006404232e-05
-3.69720750868114e-05
-1.93436513768628e-05
-1.33073210082779e-05
-3.29039260114906e-05
-5.09732877102038e-06
-2.22911085179165e-05
-3.80958432592486e-05
6.9991843824395e-07
-4.37637962818493e-05
-3.23914810015724e-05
-3.94253647551179e-06
-2.32321713031785e-05
-3.16725441020403e-05
-3.27931194607745e-05
-3.28664579904063e-05
-3.79018549692266e-05
4.15384504312525e-06
-3.46721165045386e-05
-2.8445266769875e-05
-2.97494253233266e-05
-2.02721988622524e-05
-3.95544908150968e-05
-1.38454302673562e-05
-1.65496400550702e-05
-8.7298331201457e-06
-2.855767860171e-05
-2.44001487230212e-05
-1.1475251539929e-05
-9.95699174996667e-06
-3.23174051845304e-05
-3.50440961001579e-05
-1.53043895657781e-05
-1.63984865808769e-05
-2.15547336756351e-05
-1.35008127971887e-05
-1.7205601904295e-05
-2.31649858998109e-05
-2.77534319424075e-05
-1.87873979119037e-05
-2.95062822225633e-05
-1.5705344585576e-05
-8.76304193992788e-06
-2.23439016407971e-05
-3.46549441863425e-05
1.04622152163245e-06
-1.36216772528452e-05
-3.21162995525482e-05
-2.13668614745818e-05
-2.05529388014453e-05
-2.26376279040102e-05
-1.30646044663577e-05
-3.60967127960257e-05
-1.25876771031527e-05
-4.43062856785324e-05
-2.80338495903889e-05
-6.44920120891291e-06
-4.24720457775907e-05
-1.0720880802714e-05
-1.23016447184428e-05
-7.79812218691547e-06
-4.40041415619352e-05
-3.61595341675685e-05
-2.94565167468318e-05
-4.83284224033262e-05
-2.36376282337459e-05
-9.72342605964446e-06
-3.50809909336338e-05
-1.29650504175696e-05
-2.23380251529994e-05
-1.23907104899643e-05
-1.40875907756173e-05
-2.58261220976368e-05
-2.37246657116249e-05
-2.99589952737166e-05
-2.01792929112173e-05
-1.94521829588462e-05
-2.52653095589313e-05
-5.86191729897957e-06
-9.64326457071258e-06
-1.19525371868899e-05
-2.3119301551944e-05
-1.18650741053443e-05
-2.85885244217715e-05
-3.03092599395008e-05
-2.16622953940684e-05
-2.09646412819699e-05
-4.20554869302451e-06
1.47453378603159e-06
-4.69135674136562e-06
-2.19207298712536e-05
-1.92731401067919e-05
-1.96320708768284e-05
-3.29920423490795e-05
-1.07048084894907e-05
-2.90632206461277e-05
-1.59098984349739e-05
-2.22141094530063e-05
-1.42817153693483e-05
-2.49550763607929e-05
-8.13533803835005e-06
-2.65169931183798e-05
-2.281823602212e-05
-6.27219658076267e-06
-3.14011462234228e-05
-3.85061133778477e-05
-4.69309060734428e-05
-2.42086857267181e-05
-1.8110730722927e-05
-6.2009709753808e-06
-2.43803392426981e-05
-2.36314095002112e-05
-2.050072103487e-05
-7.84930469280064e-06
-5.46687887731766e-06
-1.01731915731322e-05
-3.48364184049442e-05
-2.38943972958912e-05
-2.40506952916285e-06
-1.99978585261039e-05
-1.31599220812599e-05
-2.67359366297254e-05
-1.08326905464264e-05
-3.4085833272144e-05
-8.89473016801855e-06
-1.65289216455005e-05
-1.60691168859057e-05
-1.51630729286771e-05
-1.74132494939086e-05
-1.25013969306811e-05
-1.62956177389372e-05
-2.36149925906745e-05
-2.12782112502258e-05
-1.55472396294245e-05
-1.67933828621537e-05
-1.77436220213644e-05
-2.63031029876697e-06
3.59660214745101e-06
-2.55608573898452e-05
-2.00136721240503e-05
-1.06351094910175e-05
-1.31584336639339e-05
-3.65702124835909e-05
-1.34549114446468e-05
-3.12165232357266e-05
-1.55867363596235e-05
3.77408801631034e-06
-3.3836648122719e-05
-8.93683444933759e-06
-1.99830223816216e-05
-1.55299272507604e-05
-2.08061452627319e-05
3.28376872838688e-06
-3.38650519154081e-05
-3.19559384049082e-05
-6.33607637404561e-06
-1.61882673514605e-05
-3.71216303261666e-07
-9.31115945435919e-06
-1.87537927798466e-05
-1.71749960642268e-05
-2.42299046707086e-05
-3.44660081215669e-05
-2.11934213396867e-05
-2.55528521630061e-05
-1.97651133024445e-05
-3.12933616801021e-05
-1.71903031283598e-05
-1.91181717618135e-05
-1.03920540654691e-05
-1.75917156580757e-05
-4.57712133475042e-06
-7.48246464858502e-06
-1.86367012459542e-05
-2.27023113966683e-05
-2.24780667910026e-05
-2.86142435067235e-05
-4.10533390577866e-05
-1.67054422787454e-05
-2.90497181723117e-05
-4.4233025332193e-05
-4.61759155107922e-06
-2.43988021876594e-05
-1.97159721513028e-05
-3.47507816071348e-05
-4.6853706607713e-05
-2.81761433078271e-05
-1.5965002908472e-05
-2.44644419062537e-05
4.92059505829515e-07
-2.93032303693977e-05
-3.25646543719788e-05
-1.62627438296438e-05
-3.36889196151194e-05
-1.15460026962035e-05
-2.79714117535359e-05
-1.72091756065958e-05
-2.7670259176444e-05
-3.35175725282321e-05
-1.04545985670466e-05
-1.08300439678422e-05
-2.6446277444056e-05
-1.76028980120235e-05
-3.0991685187801e-05
-4.37672312716984e-05
-2.64530512369575e-05
-7.51042954116125e-06
-4.29702628280067e-05
-5.7356931266376e-06
-1.18925766651697e-05
-1.60943427552716e-05
-6.33863751227426e-06
-1.60080284143714e-05
-1.74969369006565e-05
-2.33949805063586e-05
-3.57423062837082e-05
-4.05829032809121e-05
-3.78906209633625e-05
-2.92785234678654e-05
-5.70457983283176e-06
5.06885659476401e-06
-1.69948981315142e-05
-1.74827241700933e-05
-1.31028364019713e-05
-4.35879582960566e-06
-1.91277793225362e-05
-2.03633034615462e-05
-3.04812289897582e-05
-3.26134518980434e-05
-2.1955597567781e-05
-3.57593237344721e-05
-7.95384615388404e-06
2.53996283428566e-06
-1.50134741495959e-05
-9.13571851735138e-06
-1.41010907704414e-05
-1.94683319707526e-05
-2.49054306885391e-05
-1.565833984933e-05
-2.31025403642175e-05
-1.5418312051958e-05
-2.09668702786461e-05
-1.79075970148997e-05
-4.11027623692287e-06
-2.33122077319492e-05
-8.19150675073979e-06
-1.46573473603527e-05
-2.88263055925049e-05
-1.47304657150825e-05
-2.07559525592361e-05
-2.65587825512077e-05
-1.33734322726406e-05
-1.8327827652273e-05
-1.32438291017337e-05
-1.94317450674985e-05
-2.64108916177492e-05
1.06474015439958e-06
-8.67239995138667e-06
-8.09318405061745e-06
-2.29497025980929e-05
-2.87676299034065e-05
-6.814511114019e-06
-2.57243758860726e-05
-2.81884630591974e-05
1.6579775343672e-06
1.71961015666319e-06
-2.15470700895806e-05
-3.04790733347682e-05
-1.17431863931035e-05
-6.06557815732628e-06
-5.97752422133713e-06
-3.43824404093442e-05
-1.75325021903844e-05
-3.18877584917741e-05
-4.50009411331995e-05
-1.26304475459713e-06
-1.90253205379011e-05
-2.78829989187473e-05
-3.58590991913424e-05
-1.76245636170141e-05
-1.26139146785876e-05
-2.04280114188444e-05
-1.62015115682509e-05
-1.17153409010987e-05
-1.69290302155242e-05
-1.23720299643577e-05
-1.39326608982653e-05
-3.09881461794564e-05
-4.59263690622328e-05
-6.9953856950657e-06
-2.79799895176913e-05
-7.98639430718368e-06
-8.34910964434548e-07
-3.05390626906444e-05
-3.1199397465316e-05
-2.43385351888816e-05
-2.9621784048444e-06
-3.25806438172617e-05
-3.01167714095094e-05
-1.68795925619515e-05
-2.22172449455382e-05
-2.06011793878084e-05
-3.74365952927414e-06
-3.01448734392762e-05
-1.81623872945226e-05
-1.62779517351659e-05
-2.30707095417731e-05
-2.94641672801787e-05
-2.8390775858158e-05
-3.51800871406467e-05
-3.71450321540599e-06
-5.35511568128086e-06
-3.23069330277507e-05
-2.97795626729315e-05
-1.29328698185221e-05
-5.49837922713197e-05
-3.75402878158279e-07
-1.42082660226978e-05
-1.18527301414402e-05
-3.16945930199108e-05
-5.80789664563143e-05
-6.77624830643276e-06
-4.96425330866319e-05
-2.68812594564902e-05
-2.39552845481672e-05
-3.34325776676484e-05
-2.64845204088762e-05
-2.88588729901376e-05
-2.07625585215301e-05
-1.02285640133255e-05
-1.52834724715566e-05
9.76303778761051e-06
-3.14734929613152e-05
-1.98953849275021e-05
-3.10377475166317e-05
-1.8939483223933e-05
-2.52599284397207e-05
-3.24733308406746e-05
-3.4235389101553e-05
-3.61198861313505e-05
-1.73792910578206e-05
-1.36380518109688e-05
-1.75326950565446e-05
-2.62289716217593e-05
-3.78174251161295e-05
-1.78903121785317e-05
-7.45255894805015e-06
-6.96471503712317e-06
-6.85382931888239e-06
-1.17812244582653e-05
-3.10417175878208e-05
-1.23841633942764e-05
-1.95004669736388e-05
-1.96913905243642e-05
-2.40205237473182e-05
-2.88820432921688e-05
-2.55309735723315e-05
-8.49618925743974e-06
-1.24309682345524e-05
-2.24594909332825e-05
-3.81965343272152e-05
-1.0423804401875e-05
-9.9206409594791e-06
-2.6625900702933e-05
-2.84254877609307e-05
-3.33110808043257e-05
-2.60444889984362e-05
1.75315586182358e-06
-5.8224550346815e-06
-1.52811192546967e-05
1.76061580892697e-06
-6.0540715947656e-06
-1.36239278198689e-05
-1.51489013533499e-05
-3.96632226572366e-05
-4.788872193172e-05
-1.37855769488186e-05
-2.2430727341423e-05
-1.27683587967036e-05
-1.69957826614037e-05
-1.01355886242707e-05
-3.84732313818529e-05
-1.56499913139215e-05
-3.15831294287149e-05
-1.44224560877691e-05
-2.92358508088527e-05
-3.34273746038199e-05
-2.87543145379604e-05
-3.9087397083997e-05
-3.16067208855641e-05
-2.24342689908591e-05
6.30712788273401e-07
-1.78199913698398e-05
-1.99565966659098e-05
-2.14904555269355e-05
-1.34686646352257e-05
-3.37767344599327e-05
-1.62372403823081e-05
-7.50937118439062e-06
-1.7641699399115e-05
-1.94985702463277e-05
-3.2500704956954e-06
-1.88363027386295e-05
4.89117096296328e-07
-2.32250653324624e-05
-7.66284130603684e-06
-3.99903120965333e-05
3.16166795948525e-06
-3.32451800715886e-05
-7.47943239386801e-06
-2.15042785111932e-05
-1.2014663589432e-05
-3.2204820696924e-05
-3.99097195870797e-05
-2.69574237128822e-05
-3.73775338125165e-05
-2.43409033024768e-05
-2.1942200263366e-05
-3.78175445821006e-05
-1.20860379744211e-05
-1.44572257607448e-05
-2.73854358051684e-05
-8.71465684138493e-06
-4.69766047957175e-05
-2.24892290000929e-05
-2.21884962799903e-05
-2.51867300346756e-05
1.87549460366989e-06
-6.71594514679263e-06
-1.89933712127348e-05
-3.66626745629757e-05
-2.56201069516422e-05
-3.26231035180351e-05
-1.60189098432371e-05
-1.50736807996877e-05
-2.04796329906894e-05
-3.03418529687385e-05
-3.15939022818115e-05
-4.20737310448142e-06
-2.54877509497857e-05
-3.2701278906306e-05
-1.89497183575287e-05
6.56213994500165e-07
-4.6266556059726e-06
-1.5984822777589e-06
-3.00105234129435e-05
-2.16802393120752e-05
-1.20770216574064e-05
-2.38152307149252e-05
-3.08362994235171e-05
-3.33348710706949e-05
-2.4617765009617e-05
-1.26186727193207e-05
-2.67363056486535e-05
-2.50541953741651e-05
-3.76671123366031e-05
-2.0448122251191e-05
-2.25727536348966e-05
-3.56658868678213e-05
-6.7126310954444e-06
-1.76241354504027e-05
2.2209735691508e-07
-2.69347444563048e-05
-2.98131263126179e-05
-2.42136622585703e-05
-1.53410049166849e-05
-1.40629598663535e-05
-2.74438184155807e-05
-5.2815607448923e-06
-4.54186239627301e-05
-3.07376269977591e-05
-1.83018806812914e-05
-1.387598499151e-05
-1.07528333754131e-05
-1.13959390652631e-05
-1.36819646346137e-05
-1.94322732338022e-05
-1.97726223794058e-05
-4.03886130231988e-06
-1.06043433220891e-05
-2.28984210518405e-05
-3.31757488173719e-05
-3.83774251011081e-05
-1.14832725665405e-05
-2.27813828532465e-05
-1.61121614697084e-05
-2.30721757109839e-05
-1.49622074995979e-05
-2.49198262689073e-05
-1.3811594616866e-05
5.1819543352139e-06
-3.00375776780456e-05
-3.68288450021911e-06
-1.0055064901642e-05
-3.06286528943237e-05
-2.38779633497948e-05
-2.22906819367891e-05
-3.07214791622924e-05
-2.42474458648321e-05
-2.08233257012432e-05
-1.44080104900381e-05
-3.21899661043762e-05
-3.6676773816532e-05
-2.86698082107954e-05
-2.94938265850717e-05
1.08849874948454e-06
-1.74585009485971e-05
-3.14559042770807e-05
-3.34681407408477e-05
