# Supplementary material for: Research on computational propagation and identification of mine microseismic signals based on deep learning
Source: PLoS One. 2025 Oct 22;20(10):e0334641. doi: 10.1371/journal.pone.0334641 (PMC12543183; doi:10.1371/journal.pone.0334641)
Supplement: S3 Data — (ZIP) [file pone.0334641.s003.zip › 000100500002801.xlsx_0.txt_24.txt.txt]

-1.53758481562293e-05
6.67785873727285e-06
-1.34615745368777e-05
-3.33652866200097e-05
-1.64194066082493e-05
-3.20023282641667e-05
-1.34089111741053e-05
-1.67277482018625e-05
6.35613782768256e-06
-1.20126519991573e-05
-2.68099120897368e-05
-5.49872997117836e-06
-5.75615159564924e-05
-1.43270145349128e-05
-3.33216736997837e-05
-2.90010811890182e-05
-2.76996877975439e-05
-2.04254110040682e-05
-1.78640877132931e-05
-3.07965715655334e-05
-2.55599811763023e-05
-8.80221603657672e-06
-6.13083030169931e-06
-9.90472048900645e-06
-9.51298649267857e-07
-1.20127451161434e-05
-2.44516137795551e-05
-6.2225316169569e-06
-1.62109333055169e-05
-1.52796656374845e-05
-1.91572825740934e-05
-4.23505717124466e-06
-3.09915888878031e-05
-2.10776011140563e-05
-2.50183344350514e-05
-2.03264839257441e-05
4.54920306245139e-06
-1.69594088467608e-05
-1.87607508178672e-05
-7.02884009740749e-06
-3.11565601136685e-05
-3.36042237539707e-05
9.45500305897103e-06
-7.954334324314e-07
-3.04846240861709e-05
-3.04448640696561e-05
-3.66440034291423e-05
-4.30496482847944e-05
-2.76921103842965e-05
-1.08460903543179e-05
-5.02685527030541e-06
-2.13719688362556e-05
-1.35097498894289e-05
-2.74742841180146e-05
-2.54567837343472e-06
-2.14188492975364e-05
-3.45981843762787e-05
-2.11185154035673e-05
-4.04572032937388e-05
-4.3245391342094e-06
-2.34841778666864e-05
-9.4202775626999e-06
-1.14960786928903e-05
-1.75007618603951e-05
-4.57159279430105e-06
-2.60380125207602e-05
-2.5817596922868e-05
-2.95073134779593e-05
-2.22531929283026e-05
-2.34000999397106e-05
-6.12277748905346e-05
-2.49314602917064e-05
-1.22967998740554e-05
-1.63698451780633e-05
-2.12033363983534e-05
-2.42802765146139e-05
-1.5603915294718e-05
-1.64370659877622e-05
-1.97329201838752e-05
-1.36547563869467e-05
-1.91542768688567e-05
1.55188473690615e-05
-2.43690632557123e-05
-1.61746248922271e-05
-2.04883908485769e-05
-2.91726615676248e-05
-2.10781461522681e-05
-4.74865793054523e-05
-1.86908564700932e-05
-2.50080277307983e-05
-4.82730150169668e-06
-3.18389741041372e-05
-2.04849748121508e-05
-3.62131480030948e-05
-1.57122633420415e-05
-1.7329968605044e-06
-1.77063107262854e-05
-4.37726022123627e-05
-3.93183952527201e-05
-2.59607925989156e-05
-1.29262481645605e-05
-2.14164696848076e-05
-3.31069440933544e-05
-3.36268330264267e-05
-1.99872938164622e-05
-2.89593439997441e-05
-2.39133039233524e-05
4.67047677719554e-06
-3.61092164228038e-05
-6.33706641810174e-06
-6.88664394730841e-06
-1.73279619727467e-05
-1.41488965918278e-05
-1.7521859461777e-05
-4.35767128044287e-05
-2.66373546611851e-06
-8.21532295819603e-06
-1.02328405200103e-05
-1.90884893389413e-05
-7.29869528992703e-06
-2.10074567020492e-05
-1.7515441465727e-05
2.2532365185722e-06
-1.84732294239313e-05
-9.61831692110477e-06
-3.33343407514402e-05
-9.32359875978277e-06
-2.78080818076884e-05
-1.70034669882381e-05
-1.72273504286718e-05
-4.19021450044025e-05
-3.69982825549205e-05
-5.31734635216812e-06
-1.87878194910277e-05
-4.17775436730426e-05
-3.75573293705478e-05
-2.73535084239372e-05
-3.52965621069493e-05
-1.03927420493214e-05
-3.84648177070987e-05
-2.58675363035159e-05
-2.40367253929703e-05
-2.97582560404919e-05
-2.28180629899691e-05
-3.37220018464092e-05
-2.02813532678588e-05
-3.28570675154163e-05
-1.11574797150894e-05
-3.04102724410961e-05
-2.06730497724366e-05
-3.15934633081742e-05
-3.08832990097282e-05
-2.93436329523325e-05
-8.55756065038834e-07
-1.3199476475693e-05
-3.65655186214147e-06
-1.15070226760129e-05
-4.06588767893793e-05
-7.13035314593999e-06
-1.61058436926078e-05
-2.54900611841255e-05
-6.48188437844602e-06
-1.00629716116456e-05
-1.48703434282166e-05
-3.3650771186571e-05
-1.18906040586464e-05
-1.43453293581802e-05
-2.952568381608e-05
-1.06835288309032e-05
-6.12240950129446e-06
-1.86295975671166e-05
-3.21611938004499e-05
-3.92952415646299e-05
-7.40302514223548e-06
-3.99288100928249e-05
-4.8821511916934e-05
-2.34856416323011e-05
-1.55438376503445e-05
-1.50020410956111e-05
-2.60929533158688e-05
-1.62153530057561e-05
-4.15941798669808e-05
-4.11669627264496e-05
-2.50972433808763e-05
-1.60244597783403e-05
-3.54949902156086e-06
-1.79621310980954e-05
-2.86544755822737e-05
-2.72523258331695e-05
-2.17511806901729e-05
-6.90264953323687e-06
6.30065065983437e-06
-4.08843995248765e-05
-2.73922748216854e-05
-2.88728257156796e-05
-2.55061232413311e-05
-2.86163385745154e-05
-2.19579640888086e-05
-2.39659119110666e-05
-2.20316164871104e-05
-2.65734538781636e-05
-2.25163426010229e-05
1.04991068751721e-05
8.5204930147512e-06
-3.44954832380792e-05
-1.95211028750876e-05
-3.00513365930639e-05
-1.19167929784779e-05
-2.1687823085737e-05
-3.73390278940188e-05
-2.10028447327391e-05
-2.97445428028899e-05
-1.22596478274262e-05
-3.71682473049244e-05
-3.16811849225851e-05
-1.59984389927274e-05
-2.25739459504151e-05
-1.26226191736254e-05
-1.74176394604454e-05
-1.31176117269074e-05
-5.13312458356179e-05
-9.41592548858272e-06
-2.26302547143852e-05
-1.62517941687601e-05
-2.92234633685529e-05
-1.23157657678232e-05
-9.21443789445615e-06
-1.14455052952567e-05
-3.39079387364685e-05
-4.38476404752974e-05
-1.73789885189117e-05
-1.73852196599768e-05
-1.17468798145159e-05
-2.79990194223309e-05
-6.67377518409287e-07
-6.97993989373487e-06
-1.74222661402793e-05
-2.77117105809846e-05
-3.6702547950063e-05
-2.52300498917363e-05
-2.559116655566e-05
-2.04012993738805e-05
-3.42611575340401e-05
-1.42147230947849e-05
-1.75568699326808e-05
-6.57827639186337e-06
-1.87624280783127e-05
-4.93770821377735e-05
-3.18115262814592e-05
-2.48931778189717e-05
-8.34034447119499e-06
-1.93121571990695e-05
-2.55740924696557e-05
-1.61093794670014e-05
-2.59020008253795e-05
-1.34840534910446e-05
-1.20236615233243e-05
-2.2379577545991e-05
-6.62754457565914e-06
-1.94387142133081e-05
-1.35853577636523e-05
-6.53174658699592e-06
-2.16560476754305e-05
-3.26509406818656e-05
-3.58442362002068e-05
-1.97870100119477e-05
-3.08174918740731e-05
-2.78233666000413e-05
-2.81256592537987e-05
-1.0197032376742e-05
-2.76142829470912e-07
-9.99250962422231e-06
-1.89468179368904e-05
-3.84395845643377e-05
-2.19238242680166e-05
-1.93883752680895e-05
-7.80400193823396e-06
-2.32028726346644e-05
-3.2720997120095e-05
4.37322577827736e-06
-4.50770023505421e-05
-1.74575596026488e-05
-2.33419262214909e-05
-3.73907002054283e-05
-2.18527644115788e-05
-2.60314336603437e-05
-2.05054641786261e-05
-2.57233705531098e-05
-1.75946709406675e-05
2.41173995016097e-06
-2.8478871652989e-05
-6.33964744445602e-05
-2.33693720684654e-05
-1.24481828854669e-05
-3.300529199986e-05
-7.31607554791653e-06
-1.66899312944935e-05
-9.77282112061289e-06
-1.60769917349479e-05
-1.88509584145877e-06
-2.54326335561866e-05
-3.59928454875193e-05
-1.23693375546343e-05
-2.03218755417288e-05
-1.05353951714257e-05
-1.76547015366316e-05
-1.81967258578488e-05
-1.65120732164141e-05
-3.3636116113244e-05
-8.74520429501515e-06
-2.25594848489034e-05
-1.41152434196632e-05
-1.64463520482687e-05
-4.49112885722399e-07
4.14176184219081e-06
-2.94353916600961e-05
-2.98489811759117e-05
-1.02821748708827e-05
-7.59184998657541e-06
-2.89097651696947e-05
-4.97276533148966e-06
-1.37073041043017e-05
-2.78561669575142e-05
-3.07800869265549e-05
-2.29334969981836e-05
-3.25198225221588e-05
-1.55857043931558e-05
-2.4065943733313e-05
-2.44580966208064e-05
-2.68992154330934e-05
-1.89369645441531e-05
-1.32158125882891e-05
-5.27295892607421e-06
-2.04583079906277e-05
-3.22598207299018e-05
-9.71435558016683e-06
-1.51521657641492e-05
-1.51958473198711e-06
-1.09877711994156e-05
-2.96026529074093e-05
-3.13656907965131e-06
-3.47774898689813e-08
-1.55680774506144e-06
-1.7014431005133e-05
-4.03200844945662e-05
-1.64970426186102e-05
-1.50308870577501e-05
9.90613802002397e-06
-2.28412138124694e-05
-1.11394567598592e-06
-3.15724532036316e-05
-4.83667392825526e-06
2.11189237219569e-06
-1.19668828553479e-05
-3.60074462441042e-05
-1.4720663712615e-05
-1.78912062318908e-05
-3.52318936122874e-05
-2.01694257715436e-05
-1.95024594423162e-05
-3.06665967284406e-05
6.41745580159679e-06
-2.38753570230728e-05
-3.39172758298979e-05
-2.09834992990923e-05
-1.82401450331917e-06
-1.85597192807886e-05
-1.75570284532494e-05
-1.67128405072546e-05
-2.8640229716975e-05
-5.31184170755896e-06
-1.67254330200771e-05
-5.9617692992742e-05
-4.19728342067437e-05
-8.34659848063399e-06
-2.28045907781188e-05
-3.15082320736216e-05
-1.47293953793464e-05
4.8546154086492e-06
-9.38867395822404e-06
-2.37932440030485e-05
-1.49141275524156e-05
-1.60749649803331e-05
-1.66993349135174e-05
-2.74347649855437e-05
-1.69043825282114e-05
-3.11137014895363e-05
-5.28846655135605e-06
-3.38180516042999e-05
-1.90290153027068e-05
-2.7559615163718e-05
-2.79038725007333e-05
-3.0634529899308e-05
-2.9023792001677e-05
-1.88335795942445e-05
-2.47262708605052e-06
-2.59062650556983e-05
-3.33634151136217e-05
-1.71113217845117e-05
-1.57068027686939e-05
-1.61001279278926e-05
-3.02208684720778e-05
-2.2089999484232e-05
-2.25387644367798e-05
-1.69674973930725e-05
-3.00425111772664e-05
-1.34749014938193e-05
-3.3009392237911e-05
2.47755705918013e-06
-2.35679635120596e-05
-4.22000600755764e-06
-2.72014747133482e-05
-2.83796056863117e-05
-1.69594098993518e-05
-2.59809020686522e-05
-9.77263985517725e-07
-1.99476901105898e-05
-1.47006936588856e-05
-2.96117253565394e-05
-9.25380492299839e-06
-4.27393118848534e-05
-2.96540668399967e-06
-3.86296370699474e-05
-3.44356318273052e-05
-2.79742854152615e-05
-1.5273555722538e-05
-3.10309235102463e-05
-2.96232442618586e-05
-2.99918658012227e-05
-2.10477317120349e-05
-1.10582408060633e-05
-2.64286643286457e-05
-1.52501319000065e-05
-1.53123303417543e-05
-2.46833623844757e-05
-3.00293610336053e-05
-5.21553652498316e-06
-3.88026589443278e-05
-2.12135757384103e-05
-1.90640593769141e-05
1.65909880852884e-05
-3.00799241224367e-05
-2.21896618006507e-05
-4.34117455813965e-06
-1.63216448403396e-05
-2.67508076876953e-05
-2.63022411069334e-05
-2.15640739014015e-05
-2.22705583252426e-05
-1.96284869267334e-05
-3.7545287471161e-05
-2.57247185646914e-05
-1.06957656071982e-05
-2.02316338611315e-05
-2.50593309384409e-06
2.21284570408759e-06
-1.77890105229443e-05
-3.80489810984215e-05
-1.01496757573363e-05
2.05845632912692e-06
-1.92167871179584e-05
-1.92184348102767e-05
-3.95320502326415e-05
-3.21437303151271e-05
-2.53875394436977e-05
-8.88095405886915e-08
-1.37143226166421e-05
-1.94996559492044e-05
-2.14836816842008e-05
-3.24714400425724e-05
-2.40178190009845e-05
-2.05474232167917e-05
-2.19979494441098e-05
-1.0039052982896e-05
-2.8677615396345e-05
-6.11346737544509e-06
-2.3064978879093e-05
-3.0952885753257e-05
-4.28248886665424e-05
-2.09321357500131e-05
-4.55985673573698e-05
-1.94607392984955e-05
-1.12871038590207e-05
-2.94558469556439e-05
-1.69279848204386e-05
5.44398106376613e-06
-1.44314265926321e-05
-3.33127105762188e-05
-7.99692836175576e-06
-1.25183678136568e-05
-3.28179743411511e-05
-2.53741016194939e-05
-4.55115946432972e-05
-1.96880019997213e-05
-3.68179678058171e-05
-2.70561088780541e-05
-2.10258174203536e-05
-2.73354115154688e-05
-1.49328832676964e-05
-9.25544821404048e-06
-2.79378198517525e-05
-2.92067892824106e-05
-1.13343346597849e-05
6.54564599833944e-08
-3.25135678237082e-05
-2.40316864839306e-05
-1.62252149081708e-05
-1.56963795079647e-05
-1.80150680068806e-05
-1.96094635480735e-05
-1.81708792565501e-05
2.48603345486951e-06
-1.77469161110825e-05
-5.609362387126e-06
-2.6510061841461e-05
-1.63037227136382e-05
-1.96594628216116e-05
5.7232662983107e-06
-2.66857827015588e-06
-3.70766143803679e-05
7.93561579057104e-06
-1.66136418560102e-06
-2.93784773375403e-05
-1.58675153290918e-06
1.67261100096926e-06
-5.28503215721928e-05
-2.45041802704117e-05
-1.16683353943952e-05
-1.31793676426724e-05
-2.67268685520484e-05
-1.84677676592658e-05
-2.03173043842439e-05
-1.28544046844687e-05
-6.72607261965837e-07
-2.55142325781282e-05
-1.18053850260527e-05
-5.68870916416787e-06
-3.19691896329817e-05
-1.96972522844906e-05
-1.79718225193843e-05
-1.50111444739635e-05
-1.1330588230329e-05
-7.33147045803723e-06
-3.2052000755975e-05
-9.83160391974566e-06
-3.32150791581748e-05
-5.57440498090474e-06
-1.46765922401459e-05
-3.24337031662538e-06
-7.74584423975825e-06
-3.92863758764169e-05
-4.21765170263205e-05
-1.96834731044137e-05
-3.3617455908552e-05
-2.68474276608713e-05
-3.39169012952344e-05
-2.3772378636385e-05
-1.13500169400581e-05
9.12915285772854e-06
-1.24572334438848e-05
-1.11533792074993e-05
3.57385335853592e-06
-2.52211092458282e-05
-3.18985585713781e-05
-6.40331341716757e-06
-1.3440377770096e-05
2.68020976228919e-06
-2.8203012605994e-05
-3.13725771599363e-05
-1.28383646690425e-05
-9.24826847415003e-06
-1.30104122362556e-05
-3.36254568067081e-05
-7.89561890499749e-06
-9.1752591925475e-06
-1.86227138951199e-05
-3.76090344980747e-06
-1.50999388421879e-05
-2.61605601624102e-05
-3.51562814294116e-05
-3.95336289626226e-05
-3.90010729874272e-05
-2.42663083363835e-05
-1.33219972938128e-05
-2.69727800094476e-05
-2.59232318423139e-05
-2.05192767742221e-05
-1.84269002445356e-05
-2.97824066356956e-05
-6.65818607002305e-06
-3.8986112670338e-05
-2.18675006614252e-05
-7.16010298301173e-06
-2.5945313664084e-05
-1.85544078197735e-05
-3.31560588053166e-05
-2.78940420781781e-05
-1.14388658783355e-05
-3.73439577639254e-05
-2.23267926709004e-05
-2.92324693054934e-05
-1.51949151126846e-05
-2.58956395088756e-05
-1.5225517012421e-05
-4.341835138843e-05
-2.3312391711188e-05
-1.83981092608458e-05
-1.29308894633683e-05
-4.253819089643e-05
-2.28427259747244e-05
-2.17799061193309e-05
-1.79140466676927e-05
-3.47088672119535e-05
-2.56077101003873e-05
-2.86207527867177e-05
-3.33804908341055e-05
-6.28058357170825e-06
-5.33749660203594e-05
-2.51437328064167e-05
-6.18834485021383e-06
-2.66712912906683e-05
-1.06728196509957e-05
-2.54766952349511e-05
-3.42359149299123e-05
-2.01804086899414e-05
-8.77768088052308e-06
-2.81612815794237e-05
-2.62084615570198e-05
-3.9283883724438e-05
-1.65577106976945e-05
-3.42176648427454e-06
-1.46063008977146e-05
-2.82953108946881e-05
-2.33741246991847e-05
-1.95217538863824e-05
-1.75249665389913e-05
-3.01307456993736e-05
-2.0299660402226e-05
-1.36986833152448e-05
-3.08175769206872e-05
-8.67462328433899e-06
-2.86710771283068e-05
-2.03115633930883e-05
-3.40508273304838e-05
-5.79856805781047e-05
-4.80875720549498e-05
-2.3342824417572e-05
-1.62344380081891e-05
-2.15101214351815e-05
-9.14533416751671e-06
-2.62080248623798e-05
-4.29973566473421e-05
-1.31277999919664e-05
-1.94430897196218e-05
-3.18318219578031e-05
-1.30851985034016e-05
-1.90183269421078e-05
-1.30060377765191e-05
-2.48993963737436e-05
-2.78646945727125e-05
-2.20575498684692e-05
-5.30243489378611e-05
-4.18417473776982e-05
-2.2543107757711e-05
-3.17031931221102e-05
-2.69403538883923e-05
-2.92766267089783e-05
-3.46622640581557e-05
-2.25527313548632e-05
-1.7382725018e-05
-3.94140238652878e-05
-5.2884213461653e-05
-7.32254017222907e-06
-3.13057345789089e-05
-2.23311405447631e-06
-3.33790879386515e-05
-2.63680139747449e-05
-3.49928772474301e-05
-1.98711537442476e-05
-2.70729316835555e-05
-2.49128652774911e-05
-1.33893194085186e-05
-1.85952513413479e-05
-1.24096578561439e-05
-2.37920916763918e-05
-2.31628607833735e-05
-2.7073966090761e-05
-2.3558060911806e-05
-1.66362095742379e-05
-1.00134955246841e-05
-2.56208359775325e-05
-1.32673443248039e-05
-1.2177133738705e-05
-2.18620142695622e-05
-4.86722528487348e-06
-1.34888456074986e-05
-1.60822500579015e-05
-4.58253858089255e-05
-1.65137745919251e-05
-2.21766659158963e-05
-1.40014794319931e-05
-1.97514101191514e-05
-1.40551053013598e-05
-5.00452866781945e-06
-1.88944299647966e-05
-2.379380294079e-05
-4.34741609866971e-05
-2.74191448915904e-05
-2.31002481766705e-05
-1.24776270011727e-05
-5.39223178639773e-06
-2.15819836253659e-05
-6.82727244982496e-06
-1.60670384115292e-05
-1.28248799773841e-05
-1.92916153596612e-05
-2.16118841961798e-05
-4.33860984985806e-06
-9.20562359932087e-06
-2.58080098748603e-05
-1.7027121716271e-05
-2.61068894818154e-05
-2.68892909470638e-05
-9.43209438876183e-06
-2.18769355832638e-05
-2.12761332019192e-05
-2.50874896728715e-05
-1.86110320204334e-05
-2.20208044950535e-05
-1.82945988945986e-05
-2.15983800801701e-05
-2.11404472479513e-05
-1.56410626973532e-05
-3.17822439298451e-05
-2.92709687441894e-05
-1.41433867110238e-05
-2.68988859538166e-05
2.42094364656796e-06
-2.44159468608579e-05
-3.78249815049707e-05
-2.12939384575293e-05
-3.85191648471289e-05
-3.8178920158343e-05
-3.36944532517455e-05
-1.22718850538514e-05
-2.0947890706926e-05
-2.38636860882765e-05
-9.96790091981796e-06
-1.12368282457113e-05
-1.86805194372463e-05
-2.16596482873824e-05
-4.77830428649513e-06
-6.30122994848849e-07
-3.41695950219604e-05
-2.63152708589839e-05
-2.96818027725203e-05
-2.15235050483228e-05
-3.39275909801218e-05
-3.75559578785811e-05
-3.03009023316261e-05
-3.23854699947039e-05
-3.83551028777836e-05
-1.44103548534988e-05
7.94237717388725e-07
-2.95513329131173e-05
-2.85239587243674e-05
-3.98294812349922e-05
-2.74788693972082e-05
-3.64650092038221e-05
5.68791508784948e-06
-1.16085222248237e-05
-1.7561739328563e-05
-2.09872961575754e-05
-3.13344221461687e-05
-2.92699734643731e-05
-2.88872087226803e-05
-2.31806129737895e-05
-4.69133084371263e-06
-1.07785423077304e-05
-1.40014919215742e-05
-3.92411013716236e-05
-3.35189197916182e-05
3.63577421570253e-06
-1.68408305313072e-05
-1.48051304800665e-05
-1.69170284965071e-05
-2.31642026180566e-05
-2.27616708139847e-05
-2.16342175349044e-05
-3.22649183479956e-05
-2.649466362066e-05
4.24306198397163e-06
-2.00303908347247e-05
-2.23541784857166e-05
-6.00864106411426e-06
-2.36127080824023e-05
-3.36621669226015e-05
-2.44606020166575e-05
-6.55522268504713e-06
-2.73447741459239e-05
-2.20928612075578e-05
-3.62040523213759e-05
-3.04662759571647e-05
-2.10732681371296e-05
-1.71565471964566e-05
-1.5518843372493e-05
-2.00380140600736e-05
-3.07383670450172e-05
-3.41295308273667e-05
-1.58345248225262e-05
-2.58893531213375e-05
-3.39244100634723e-05
-2.26631959123757e-05
-2.03773752482907e-05
-2.56000947520552e-05
-3.76271875294342e-05
-2.11677616887563e-05
8.18740630467868e-06
8.97363424289762e-07
-8.41317887076981e-06
-1.79485995743487e-05
-3.60576720837862e-05
-3.12740264540726e-05
-1.50124523598029e-05
-1.7883213111885e-05
-3.80733440986373e-06
-4.9685148930446e-07
-3.36923120282482e-05
-1.25142490726374e-05
-1.75668855128456e-06
-3.60846068839717e-05
-1.79093109501055e-05
-2.30606194606177e-05
-2.56494690779794e-05
-2.75772998570526e-05
-1.42145911455038e-05
-1.0415125234096e-05
-2.74427953100377e-05
-8.54461648237924e-06
-1.85611519822319e-05
-2.34925440816808e-05
-1.63649188443397e-05
-2.48610780307568e-05
-8.22929885393341e-06
-1.35218230986001e-05
-1.23232651407135e-05
-1.60148884111204e-05
-1.58621747913377e-05
-1.41931300969974e-05
3.48706919851316e-06
-1.61780277898569e-05
-1.0500856830561e-05
-5.73302655445961e-06
-1.50074534149699e-05
-1.88738860127897e-05
-2.29429445465424e-05
-8.57599556463027e-06
-2.92127311054818e-05
-1.74712093243895e-05
-1.34836204577035e-05
-4.29319504986015e-05
-1.58575386246942e-05
-1.5502290421097e-05
-2.13464847303236e-05
-1.8284099775104e-05
-1.19351631180327e-05
-2.95589627704966e-05
-2.78791791739688e-05
-2.99121923559708e-05
-2.91309725793856e-05
-2.59636333538421e-05
-7.45548380102248e-06
-1.43466535677119e-05
-1.00487273301596e-05
-8.0392205900302e-06
-3.25259041375898e-05
4.10762383727578e-06
-2.30236009083683e-05
-1.91418762999643e-05
-1.22940984913722e-05
-2.2161770464782e-05
-3.02274032924926e-05
-4.00624331637701e-05
-3.35019628645319e-05
-3.67547251721516e-05
-3.36101168010294e-05
-8.81934320466638e-06
-1.33280897862575e-05
-1.85391574964842e-07
-4.16396445314611e-06
-1.86421482728985e-05
-2.66173661101711e-05
-1.7850208545299e-05
-2.57707040108709e-05
-4.69085915518767e-06
-1.80550050380629e-05
-8.68970388485217e-06
-2.53632718443577e-05
-1.81970736308717e-05
-9.86352461503467e-06
-1.13212854866503e-05
-2.5611064708365e-05
-2.83544763133684e-06
-3.3660199788087e-05
-2.91288271666227e-05
-1.05752657131902e-05
-2.66485531228248e-05
-4.89177809989146e-05
-9.92606235552925e-07
3.0501879596695e-06
2.16353111612735e-05
-2.07370856918713e-05
-1.11509497590079e-05
-7.353083945461e-06
-1.49629375031377e-05
-1.80828612257779e-05
-9.75644286835484e-06
-1.84334421920289e-05
-3.34306627334855e-05
-3.1427491968559e-05
-3.01222932795333e-05
-2.11536320298319e-05
-2.22599971271208e-05
-5.25327534075126e-06
-2.12258119407991e-06
-2.92468605322542e-05
-2.45508259965149e-05
-1.27270738139556e-05
-7.00143967256036e-06
-2.19010031610511e-05
-1.23327105660646e-05
-2.8882056630933e-05
-9.40897369144607e-06
-2.06072580885426e-05
-2.28969325223594e-05
-2.14966704297711e-05
-2.06825718524229e-05
-1.43664716624825e-05
-2.63040923044537e-05
-3.72632824849165e-05
-2.60103762483955e-06
-1.3731669787581e-05
-5.5646036858022e-06
-1.81724172768517e-05
-2.55406139347807e-05
-2.26511563539484e-05
-8.40305145601396e-06
-1.65273907632046e-05
1.60036921313246e-05
-3.28169234120671e-05
-4.78815759187867e-05
-1.40587299152889e-05
-3.96189376318705e-05
-2.48808355657433e-05
-1.21635848112096e-05
-2.28595821923882e-05
-2.78566527963481e-05
-2.50554340539961e-05
-4.84026232280649e-05
-1.58058257241896e-05
-2.46451692722905e-05
-7.1139027579337e-06
-4.2546087577607e-05
-2.27819094055372e-05
-3.20098141089137e-05
-1.83062773319822e-05
-8.35777008920795e-06
-2.65040949412684e-05
-1.74452768477327e-05
-3.8657058954582e-05
-2.30576689888561e-05
-1.21007553851856e-07
7.92435664506954e-07
-3.81865073702151e-05
-2.99612500180906e-05
-2.29286074268918e-05
-2.62288316644147e-05
-9.65544490809538e-06
-4.44833948877219e-06
-2.95055692552367e-05
-2.77914991702604e-05
-2.90371308296377e-05
-1.98001347643369e-05
-2.31366325315351e-05
-2.51289019296285e-05
-2.85939535214292e-05
-2.90499639899159e-05
-3.77732233525612e-05
-1.8214369447236e-05
-3.12919928893062e-05
-4.26266455660425e-05
-2.3188079903944e-05
-2.38199619486511e-05
-1.98275189486032e-05
-2.58899509315883e-05
-1.15016824405187e-05
-1.68379903776817e-05
-2.23102299562492e-05
-1.40508282866462e-05
-1.91060544592311e-05
-2.921533411093e-05
-1.66813889154761e-05
-1.55484389695274e-05
-1.44186601198446e-05
-4.95696461173358e-06
-2.85722629254235e-05
-2.92615887435453e-05
1.06092519670192e-05
9.40459509316737e-07
-2.07912924178107e-05
-2.97928217943717e-05
3.97409370929793e-06
-4.61020800344634e-07
-8.41941379581562e-06
-3.0425732058851e-05
-1.75849774870175e-05
-3.41413747630507e-05
-1.65906119759866e-05
-4.95672225018206e-05
-2.69839037230983e-05
-2.35445505651602e-05
-1.43562030371301e-05
-1.14757439754641e-05
-4.98952387534413e-05
-4.67616876661051e-05
-3.12230859845313e-05
-3.10651780186742e-05
-3.64489228957621e-05
-1.77084806960178e-05
-1.80017598428395e-05
-6.98480859746563e-06
-3.45039248654855e-05
-2.51079595196515e-05
-1.51430390675988e-05
-1.08364628740576e-05
-2.15418559933061e-05
-3.51924191932556e-05
-2.38084705135755e-05
-1.72757042206536e-05
-3.14288949048558e-05
-1.37563702139763e-05
-2.5967542398623e-05
-6.73214987426696e-06
-6.1343621350397e-05
-1.05627705310147e-05
-2.97755927923022e-05
-1.49091878895359e-05
-1.59175811580335e-05
-5.82283781915804e-06
-1.80734619011441e-05
6.20744125466553e-06
-3.78968638531125e-05
-2.81679615718511e-05
-2.63467267516957e-06
-3.17744263269113e-05
-1.81429074631932e-05
-3.09572543981485e-05
-5.1924454907093e-06
-1.26948873198177e-05
-6.58456306660037e-06
-2.01235846416601e-05
-2.7749565848681e-05
-2.20906278433658e-05
-2.24968147729798e-05
-2.35828034025153e-05
1.19404545381787e-06
-2.03930825801364e-05
-2.34393240577128e-05
-1.11240826754794e-05
-3.33226387783686e-05
-2.72778343187669e-05
-1.00622886456815e-05
-5.40196527238332e-06
-1.04673560986115e-06
-1.55139534350894e-05
-3.30560281083952e-05
-2.44493444987509e-05
-2.24150744054048e-05
-1.22500295354817e-05
6.39221617568653e-06
-4.22182107000655e-05
-2.07604562710009e-05
-1.53890327103513e-05
-8.39634666375794e-06
-1.50372488989893e-05
-1.96172320543894e-05
-3.68283599224192e-05
-1.3033668176849e-05
-2.27359308751622e-05
-3.03909945115763e-05
-2.34290608915259e-05
-2.49953852772687e-05
-3.88354745497348e-05
-3.65000198722938e-06
-2.3271266571756e-05
-1.29581420913221e-05
-3.05474490230173e-05
-1.50840314954245e-05
-1.40781143404791e-05
-2.0986059331777e-05
-2.55250223445591e-05
-1.13999142896402e-05
-1.92912635684197e-05
-1.3558828553737e-05
-4.87893455835775e-05
-3.95591158185464e-05
-1.86674776738714e-05
-2.43436335588276e-05
-1.90506183858216e-05
-1.21873129379661e-05
-4.33771891751643e-05
-1.43449313365957e-05
-3.25618009353279e-05
-2.52425578814917e-05
-1.81996077651459e-05
-1.92872475829835e-05
-2.17829994085863e-05
-1.25448746933569e-05
-1.00243158445802e-05
-1.46980929051096e-05
-7.2377208279254e-06
-2.31255862696985e-05
-4.02367507548224e-05
2.41796934097196e-06
-7.30496671597247e-06
-1.2478464460018e-05
-9.963451588416e-06
-2.26944189115555e-05
-2.14232448155522e-05
6.39917219868889e-07
-2.88663470095166e-05
-3.97748673155773e-05
-1.25249140548908e-05
-3.63760717603719e-05
-2.84495788360771e-05
-2.99541075764745e-05
-1.29773994772035e-05
-3.39214916918113e-05
-2.40683526008529e-05
-2.28837911166982e-05
-1.78984244947409e-05
-3.08352304069287e-05
-2.98656286230597e-05
-1.19172008436411e-05
-4.34163426889178e-05
-1.43717393529484e-05
-3.62332875588653e-05
-1.70371068152286e-05
-2.29200899947314e-05
6.29578219108755e-06
-2.71158588326557e-05
-4.51579848037188e-05
-6.76041101579583e-06
-2.55800335749829e-05
-2.10790023082546e-05
-2.5302181773491e-05
-3.34503657027632e-05
-2.32376500139395e-05
-2.14322060345949e-05
-1.5497103097064e-05
-1.5859065522037e-05
-1.72964262573211e-06
-2.10097238490375e-05
-3.09347092632074e-05
-3.03906389623059e-05
-3.70393455794732e-05
-3.53241535145139e-05
-7.72477284314378e-06
-3.23811363155069e-05
-2.54822715085612e-05
-4.04203974480238e-05
-6.53003861386907e-06
-9.81721097553618e-06
-3.62986175711146e-05
-2.22476033210207e-06
-2.58038447942339e-05
-1.42936877218783e-05
-1.1778075905949e-05
-2.73507903434558e-05
-1.76394314219534e-05
-1.41385481151933e-05
-5.15633742064688e-05
-3.19891645248185e-05
-2.61267967380962e-05
-2.06158275188338e-05
-2.04158883606223e-05
-2.34421911796109e-05
-4.08391175329569e-05
-2.91152317242332e-06
-2.18319641731164e-05
-2.95529193418973e-05
-1.01653021265923e-05
-3.04349000806465e-05
-2.87930496531802e-05
-2.84560784281679e-06
-1.01488873772058e-05
-1.90292235159421e-05
-4.6918284305453e-05
-2.14894635779815e-05
-3.23001182765901e-05
-2.55539610251972e-05
-2.91901451648216e-05
-3.37321803849691e-05
-1.71035410619422e-05
-2.69270750143397e-05
-2.60055562327668e-05
-3.81476670325707e-05
4.00088865217647e-07
2.68048211074673e-06
-3.11005879550737e-05
-7.89470378061681e-06
-2.47594377661388e-05
-1.96378472043954e-05
-1.56797809579362e-05
-3.73551706263297e-05
-2.92960484751002e-05
-1.66048538487884e-05
-2.48170701995505e-05
-2.87356606116434e-05
-3.82244049765106e-05
-3.06127705392527e-05
-1.25176172793012e-05
-1.85293175477963e-05
1.10356415484851e-06
-5.75404328488469e-06
-1.89219251141541e-05
-2.9035899081164e-05
-1.33153888860075e-05
-9.83742480049871e-06
-1.95165703329192e-05
-3.5480380430689e-05
-4.19851000442453e-05
-1.17692868391862e-05
-3.12289764413919e-05
-2.54929945555277e-05
-3.24764692369329e-05
-1.4123660899584e-05
-3.5931431185645e-05
-1.71118675978522e-05
-5.46733998952316e-06
-2.34935172462824e-05
-5.3575733731399e-07
-2.78813454521685e-05
-1.50792466378342e-05
-3.99499488245365e-05
-2.89205733172356e-05
3.25288541354801e-06
-2.92030015038778e-05
-2.32937478701896e-05
-2.70910767151019e-05
-3.22764145795341e-05
-2.34726548358395e-05
-1.73536684019602e-05
-1.17678106100218e-05
-1.5569775214554e-05
-3.96347450868083e-06
-2.31831028391417e-05
-2.01809116116247e-05
-2.75419691428434e-05
-3.30973425562298e-05
-2.8955930933453e-05
-1.79693890092197e-05
-2.49741669582368e-05
-3.19692123515451e-05
-2.28418771444628e-05
-1.4412056566708e-05
-2.84428862866989e-05
-3.11724225890045e-05
-9.34308315920704e-06
9.709766688722e-06
-2.35572182272581e-05
-2.45253553437264e-05
-9.68926443074639e-06
-1.21218995261236e-05
-5.49747534525651e-06
-4.81537891160763e-06
-9.01918786801875e-06
-3.98275260789737e-05
-1.86476876766177e-05
-3.89607433014704e-05
-2.32565170108742e-05
-2.31969511839006e-05
-6.59161976179606e-06
-1.65683503149174e-05
-4.11819774842725e-05
-3.93654273233658e-05
-2.419975814146e-05
-2.62254028731246e-05
-5.022871490793e-06
-3.32657439488561e-06
-7.01239549847026e-06
-2.95461531267404e-05
-3.94311400508721e-06
-1.88319962713833e-05
-2.74173692951477e-05
-1.39237731754212e-05
-1.81024305215822e-05
-4.02652642537626e-05
-3.19092993619878e-05
-9.00961706796174e-06
7.12830624201781e-06
-3.82449916416826e-05
-1.45299983358068e-05
-2.15122257354131e-05
-2.28491574359426e-05
-2.47941095471842e-05
-2.38882975999301e-05
-2.84743791684351e-05
-1.29215515367221e-06
-5.2513348375306e-06
-3.58493800590904e-06
-1.61443690889342e-05
-1.66106327916418e-05
-2.93271945063364e-05
-1.24758381219457e-05
-2.08053893585408e-05
6.3242032092081e-06
-2.12925232007665e-05
-3.40959715689525e-05
-3.24567814096008e-05
-8.70445962004569e-06
-7.00415165970437e-06
-9.66465382015822e-06
-2.0370359394061e-05
-2.38569688880282e-05
-1.92613239189657e-05
-5.0784763915647e-06
-1.5473489673461e-05
4.929281443402e-06
-2.95431794467629e-05
-3.24648296860561e-05
-1.12113493997867e-05
-1.66972628283559e-05
-9.54419076984477e-06
-5.63792439748367e-06
-2.42203067221113e-06
-7.2909300766409e-06
-2.31426541725604e-05
2.8620060254149e-06
-2.11827506402474e-05
-2.48331767935663e-05
-2.35678070412995e-05
-1.15893176961997e-05
-1.56701726232493e-05
-1.11781058848526e-05
-1.89213066841964e-05
1.52866581823627e-06
-1.40279388706698e-05
-1.28946811465242e-05
-2.92223302847086e-05
-3.35774012203831e-05
-3.02117676382245e-05
-2.96593848294237e-05
-3.49841092987881e-05
-1.01489949529867e-05
-1.45317223876614e-05
-1.0354242456597e-05
-2.86544259182876e-05
-1.85985958584065e-05
3.79590343644411e-06
-1.47263875202314e-05
-3.44926984211316e-05
-8.62439517251756e-06
-2.27662802350692e-05
-9.1390411914618e-06
-6.8387117818392e-06
-1.2217892435565e-05
-4.98155496401067e-05
-1.10764261251263e-05
-3.35075230052346e-05
-1.53629216777944e-05
-1.98071118091831e-05
-1.6991187394506e-05
-2.07634083175568e-05
-1.87044103060495e-05
-1.00581314921087e-05
-1.1804961569069e-05
-2.46141302143914e-05
7.46118041576263e-06
-1.20367944514898e-05
-1.97037865447396e-05
-2.09277444498756e-05
-9.00683840066529e-06
-3.62825050280442e-05
-9.868348763363e-06
-2.99246578205637e-05
-3.28120466479603e-05
-4.21404721374726e-05
-2.69230597928569e-05
-1.69744110425946e-05
-1.4250674924205e-05
-7.15233473171512e-06
-1.51499900107436e-05
-2.93852164738375e-05
-2.8370562340826e-05
-4.39406373343391e-05
-9.49609817201533e-06
-3.47962691660899e-05
-1.63156811604313e-05
2.33309528978223e-06
-3.11956197483529e-05
1.63645109866475e-06
-9.56587562401088e-06
-2.27536586307776e-05
-1.63225683895033e-05
-2.27663214665403e-05
-3.19910829261577e-05
-9.21449287992176e-06
-3.67879029586802e-05
-7.39126403720737e-07
-1.3964414800492e-05
-3.03897225514837e-05
-3.05293100562682e-05
-1.34214512615451e-05
-1.9085529676197e-05
-1.27232623963159e-06
-2.64216600263077e-05
-2.20061882452077e-05
-1.07374617184917e-05
-1.82572471891148e-05
-1.43770147950478e-05
-6.1918023107933e-05
1.11490907618585e-05
-1.50245505233371e-05
-2.08211794046814e-05
-2.18047777953563e-05
-1.02586111049514e-05
-1.11693972347201e-05
-1.36047532606699e-05
5.2579031513725e-07
-6.97322055653574e-06
-2.36144971918725e-05
-3.74983957736499e-05
-3.87576039607582e-05
4.42188722379591e-06
-1.11047506102292e-05
-6.58980640806914e-06
-4.85340515995437e-06
-2.56562593581698e-05
-1.78051689266842e-06
-1.59146226182984e-05
-3.12389538803804e-05
-1.64120242672327e-05
-1.8873634575545e-06
-1.42482877831257e-05
-2.68000556730405e-05
-4.26213658593955e-06
-1.61399728974493e-05
-1.78093990599273e-05
7.39628703911073e-07
-2.34932595211727e-05
-2.47130182043246e-05
-1.36123728203565e-05
-2.05776111290654e-05
-4.02848948994675e-05
-5.76230522946271e-06
-4.16087836060974e-05
-3.03149467640159e-05
-2.87620032499698e-05
-2.81776330479713e-06
-3.4061591880544e-05
-5.19340641790244e-05
-2.03669911124004e-05
-3.15425139147749e-05
-3.25345048546031e-05
-4.83813889265276e-06
-2.72697722408692e-05
-2.38314663413761e-05
-1.29994315415794e-05
-3.89713345895869e-05
-1.14358326604296e-05
-1.57346025732694e-06
-6.1540115154197e-06
-1.5256522555394e-05
-1.12003553927104e-05
-1.94968572824067e-05
-9.30628924198094e-06
6.94742622890791e-06
-3.50041962016981e-05
-2.55345129548007e-05
-1.11682952347294e-05
-1.44910066352001e-05
-1.89510126138749e-05
4.16626588920015e-06
-1.46130141048129e-05
-7.60296072091772e-06
-2.39174119934443e-05
-1.09309129169821e-05
4.71004463983616e-06
-3.79787078015701e-06
-1.77229332376607e-05
-1.24397597956776e-05
-2.70136689406064e-05
-2.57040789600698e-05
-3.11052452423377e-05
6.39377004804916e-07
-2.39089116916311e-05
-1.65785504359383e-05
-3.78253856201877e-05
-1.58504216350216e-05
-8.70961117824939e-06
-2.2148304087381e-05
-3.14631188979708e-05
-2.15485188726415e-05
-5.9907808293458e-05
-1.47766749820107e-07
-2.73680725166579e-05
-3.19396393739977e-05
-8.11057561804437e-06
-2.78113188082879e-05
-8.41578668344238e-06
-1.65249301215823e-05
4.15260340081259e-06
-3.49297658400173e-05
-8.56617324299826e-06
-4.68960563918561e-06
-2.39287032467274e-05
-2.24318916101657e-05
-3.30490268435138e-05
-1.02647064550181e-05
-3.00475940423448e-05
-3.23109089702938e-05
-2.28692378882204e-05
-2.4322005607662e-05
-2.86213402767324e-05
-3.0867025711289e-05
-3.61457860729024e-05
-1.08249516967685e-05
-2.47354172559154e-05
-6.49414995376907e-06
-1.48301349394126e-05
-3.7964555913067e-05
-3.0428377526669e-05
-2.83348413345125e-05
-5.70941444741414e-05
-7.89300046660904e-06
-4.7938137763687e-06
-2.32199485280086e-05
-1.61070747654917e-05
-7.84257238024781e-06
-1.39702579197852e-05
-3.50807885685257e-05
-3.61475276799691e-05
-8.8037136968188e-06
-1.80937692322542e-05
-1.630412051452e-05
-1.35443756101631e-05
-1.47969312551431e-05
-4.52571611743861e-05
-2.33299757876906e-05
-1.95318382833566e-05
-1.77573539646692e-05
1.24315755403775e-06
-1.5583963719984e-05
-3.83693645029481e-05
-7.95763320367897e-06
-2.86105548890177e-05
-8.12972012573188e-06
-2.5005973219005e-05
-1.44922514865202e-05
-1.08974781828819e-05
-1.1436718707371e-05
-3.44563392637256e-05
-2.38289320875478e-05
-2.38199978281657e-05
-6.29636543190056e-06
-2.85526675194617e-05
-2.91242050961729e-05
-1.89990508262951e-05
-1.35493312696195e-05
-3.59140948354931e-06
-1.35211083177659e-05
1.12360028038061e-06
-8.80216488777221e-06
-2.16973528869985e-05
-2.40434903763798e-05
-9.87351519524385e-06
-1.11914398304033e-05
-1.96193764285043e-05
-2.17174463782498e-05
-2.51320486739525e-05
-1.03799521734739e-05
-1.95513133250274e-05
-4.3452440822703e-05
-3.28248908131394e-05
-1.68941791916436e-05
-7.49188810656065e-06
-4.85113006852653e-06
-2.88679068889912e-05
-3.49968331238503e-05
-1.19418699879438e-05
-1.39363328025795e-05
-2.92827185434591e-05
-2.20617751001341e-05
-2.10490253063573e-05
-3.30747104837139e-05
-3.63675908694944e-05
-4.0285886016597e-05
-1.45737260041258e-05
-1.90736095348363e-05
-2.62140288050842e-05
-9.94971635744331e-06
-2.2874914582518e-05
-2.5752913994455e-05
-2.16490203969255e-05
-2.49272708843983e-05
-2.41837090433087e-05
-1.69898218723627e-05
-1.58787176004196e-05
-2.61270539326956e-05
-3.44328015686563e-05
-3.12338724252861e-05
-2.31665452928155e-05
-2.1034113788994e-05
-3.11378112020599e-05
-2.42514610381059e-05
-2.74025530286631e-05
-2.67724651830868e-05
-3.16403212900413e-05
-4.79768401518755e-06
-2.99211641822703e-05
-1.41884061771398e-05
-1.71401777283129e-05
-2.79148423953469e-05
-2.00339442491202e-05
-1.11527799813494e-05
-1.66400919639247e-05
-2.41695857623428e-05
-3.85567442878833e-05
-1.77816019158358e-05
-8.6640449886471e-07
-2.15407416511764e-05
-3.62508748269028e-05
-3.06110513363707e-05
-1.82643641517187e-05
-1.36764521054726e-05
1.02172308098404e-06
-2.64532330875556e-05
-1.63823367272744e-06
-3.005464821475e-06
-3.11101110517868e-05
-1.64253981881699e-05
-2.09667894250316e-05
-9.30019044077459e-06
-2.08223505561401e-05
-3.2038240080436e-05
-1.72391659012509e-05
-2.70567481747764e-05
-2.97982329680593e-05
-5.11929934025124e-05
-4.35185885456433e-05
-1.43271958841497e-05
-1.18313056173058e-05
-2.02870940715347e-05
-2.53894575352761e-05
-6.50186529724804e-06
-2.7312971721228e-05
-2.51527585028484e-05
-4.19227385918147e-05
-1.7736209154378e-05
-2.51131178523326e-05
-2.57121752781685e-05
-2.13978166797231e-05
-3.08680612977375e-05
-2.41570809044629e-05
-1.75775564811661e-05
-1.63823187284922e-05
-1.73170030912766e-05
-1.74785995977906e-05
-2.33439120838339e-05
-3.10148635231667e-05
-3.35117560147851e-05
-1.26317470901609e-05
-1.08926268288289e-05
-2.06486534894926e-05
-1.08771357721619e-05
-6.83604488528312e-06
-1.38956876058381e-05
-2.88185914009044e-05
-2.42300653402728e-05
-3.19718140420156e-05
-4.83582496099848e-05
-2.89371849591714e-05
-1.07160838463622e-05
-2.07135100979671e-05
-1.85044909695279e-05
-2.24511133550087e-05
-8.15810682943227e-06
-1.51484479844563e-05
-3.3521635376838e-05
-2.57259460982046e-05
-3.0806924840797e-05
-6.7015779317376e-06
-2.8730677601069e-05
-2.23348492844874e-05
-3.82382500379413e-05
-2.80615244688755e-05
-2.38565679513518e-05
-2.84414829631608e-05
-2.9894922741675e-05
-2.68978120800539e-05
-1.37282858931292e-06
-2.59682687826537e-05
-1.71385530704831e-05
-1.64026068409932e-06
-1.48480900373831e-05
-4.00854648794217e-05
-3.21823495135091e-05
-4.36505701958123e-05
-1.65437218651493e-05
-1.58037692016682e-05
-3.18800793667605e-05
-1.32422360766894e-05
-1.69114885942346e-05
-1.38456850406601e-05
-5.14366394005413e-06
-2.71537857987517e-05
-3.2328166586106e-05
-3.58210469247708e-05
-3.10701936736185e-05
-2.34222973102675e-05
-5.57336137104162e-06
-2.12885525793108e-05
-3.7374664797657e-05
-3.34596897062935e-05
-2.38453048416469e-05
-2.07618176342904e-05
-1.4992462588103e-05
-1.8499023329547e-05
-4.04550889860505e-07
-2.74831693568969e-05
-2.22185765911494e-05
-3.09656068262657e-05
-3.64539592155586e-05
-2.09187081055518e-05
-2.78553219999771e-05
-7.55378761984619e-06
-2.03487436928063e-05
-1.75573777815685e-05
2.04224553848899e-06
-1.58338739575999e-05
-1.15806212845326e-05
-3.829061830653e-05
-3.8364952806954e-05
-1.86247105313243e-05
-2.64187480934166e-05
-1.89860227776748e-05
-3.07758065795108e-05
-1.26438488580396e-05
-2.33439025789753e-06
-3.07939880310169e-05
-2.63471297110953e-05
-1.79169832215e-05
-1.56582955370552e-05
-1.2083722718151e-05
-1.24299368522513e-05
-1.97301286860723e-05
-6.72372050675217e-06
-5.01790422902893e-06
-1.13825822751292e-05
-1.20193050061236e-05
-7.8493610101486e-06
-4.64151647355496e-05
-3.0057111656991e-05
-2.17657708008168e-05
-1.97047943313949e-05
-2.4725797855176e-05
-1.89880425994424e-05
-3.845163465208e-05
-1.27590554090151e-05
-1.97061343375217e-05
-3.15685984095407e-05
-3.69863956132717e-05
-3.03395661794512e-05
-3.35177549792452e-05
-1.81763989306394e-05
-3.57896981639166e-05
-6.74926822918838e-06
-2.49486267702767e-05
-1.71676509811761e-05
-2.28192289078909e-05
-4.07912672197043e-05
-7.7880235942524e-06
-1.9402180089545e-05
-2.98297188996342e-05
-2.8764240288762e-05
-2.45325485572818e-05
-3.3010432916107e-06
-2.56024129910725e-05
-1.26453349932191e-05
1.36162408747995e-05
-4.36295543578992e-05
-2.6401355160696e-05
-1.19994106233427e-05
-3.91478663363041e-05
-1.02382588032398e-05
-4.76639748508067e-07
-4.28308774647044e-05
-2.1179943522886e-05
-1.45997195318076e-05
-1.1533657889982e-06
-1.35984295099713e-05
-4.78702017318561e-05
-4.09122008671034e-06
1.11844358927611e-05
6.52801732267789e-06
-2.67311469197075e-05
-4.9752878797375e-06
-1.27942118738304e-05
-1.93096407068358e-05
5.36753810012241e-06
-1.47519437754219e-05
-3.32790857382402e-05
-2.11121714455381e-05
-3.88770251298875e-05
-3.04533817367582e-05
-4.36282715018287e-05
-3.13057535220396e-05
-2.07859475359686e-05
-2.34477039803373e-05
-1.70074018161066e-05
-7.0996682859961e-06
-6.91718739869671e-06
-1.49261742236045e-05
-7.40041020610676e-06
-1.67968048733165e-05
-2.74287373936098e-05
-6.33249547783378e-06
-3.68452303847096e-05
-1.09937686936666e-05
-1.682991482009e-05
-1.37592850426176e-05
-2.2201530573645e-05
-3.80281235491391e-05
-4.16072001245667e-05
-1.61133372979175e-05
-1.6982093120997e-05
-2.73639109086249e-05
-2.83403496674559e-05
-2.58037535671719e-05
4.80395323200854e-06
-2.63728687795572e-05
-2.15239221673704e-05
-2.63020643215715e-05
-3.11361152609213e-05
-7.31589955651179e-06
-8.32038263415077e-06
-3.72981110435745e-05
-4.44777684020721e-07
-1.73193914205251e-05
-1.550769382773e-05
-1.9028997399237e-05
-1.37395444477449e-05
-1.46054960015717e-06
-2.99176968303003e-05
-1.49602275249318e-05
-4.37593006047903e-05
6.94664166283218e-06
9.02277067157845e-06
-1.38614274641941e-05
-1.35830969352765e-05
-2.66074400351e-05
-2.95239853562847e-05
-3.83414747496487e-05
-1.47468068165353e-05
-1.57371861090524e-05
-2.64442029449356e-05
-2.89795131869917e-05
-2.77904659159063e-05
-1.32261963630276e-05
-1.57548309865372e-05
-2.19996857931325e-05
-2.22888620974169e-05
-3.71023233484854e-05
-1.69998152588604e-05
-3.49569177331092e-05
-3.18102847713068e-05
-2.19940461897262e-05
5.63894776990612e-06
-3.96920833340474e-05
-1.61465463823133e-05
-2.75336169830486e-05
2.36112650248507e-07
-2.4851749896852e-05
-2.84996507074957e-05
-1.4688036553403e-05
-3.28466033319573e-05
-1.24087746243934e-05
-1.89236444286083e-05
-3.32905293329315e-05
-2.02984816993037e-05
-1.62432606716956e-05
-1.94624062848847e-05
-3.25183769159193e-05
1.36617786365013e-05
4.24025973283497e-06
-2.1732291066475e-05
-3.9593632776047e-05
-3.54694892517758e-05
-2.45753500618269e-05
-1.08223091561006e-05
-1.84913074808423e-05
-2.57977931493021e-05
-3.02294535028472e-05
-1.6284816936184e-05
-3.0979590875371e-05
-3.44690123399545e-05
-1.97453293170417e-05
-9.30174021183605e-06
-9.47518394545769e-06
-5.37295079588059e-06
-4.24345306239202e-06
-2.65571780705714e-05
-3.95180696384645e-05
-7.96757020994558e-06
-1.51462854694629e-05
-2.44371633233421e-05
-1.66833457658128e-05
-9.9268882453568e-08
-3.28451239886166e-05
-1.23312602805163e-05
-1.06210652390262e-05
-3.90189987055585e-06
-2.66503038245581e-05
-2.90835378708122e-06
-1.71610881277416e-05
-1.02955424569397e-05
-3.04773360966682e-05
-4.61244914294329e-05
-3.54140560340761e-05
-2.11514638769459e-05
-1.63929269292716e-05
-2.51319226769356e-06
2.3436153629431e-06
-6.95829708289403e-06
-1.84602466890003e-05
-6.01376913645379e-06
-2.18811536910406e-05
-1.1680633599598e-06
-2.37445073161554e-05
-2.99260647560295e-05
-2.18070724757288e-05
-1.50086333035795e-05
-2.0861219794288e-05
-4.00479685829657e-05
-2.76700820006972e-05
-2.37681062916459e-05
-1.4986411805588e-05
-2.51948494381753e-05
-2.9959467147783e-05
-1.59999164660095e-05
-4.69259428193812e-05
-1.6996262225782e-05
-2.11725157868337e-05
-6.90939917082839e-06
-1.50299664468796e-05
-2.10506150638219e-06
-4.18433507713263e-05
-1.21735074582946e-05
-1.40449368517404e-05
-2.6139091696577e-05
-3.52587763739499e-05
-1.77258625654108e-05
-2.06272844399833e-05
-3.77476604210702e-05
-1.17265910193533e-05
-2.66643300387392e-05
-1.278494993854e-05
-1.76155597494834e-05
-1.81692440861958e-06
-8.33643810467941e-06
-4.41525147150229e-05
-1.60235800954839e-05
-1.43550124424559e-05
-3.83547648739245e-05
-3.17617800248246e-05
-2.05945072091354e-05
-1.1222751146361e-05
-3.30341266445589e-05
-2.86964916971015e-05
-1.39507353587167e-05
-3.057134995564e-05
-2.00478692255545e-05
-2.56312290771257e-05
-1.49692748399236e-05
-2.57500286691353e-05
-1.83241260558651e-05
-2.41121798554182e-05
-1.78273033371656e-05
-8.84049886098033e-06
-1.38657579123384e-05
-3.99045115580382e-05
-2.14429246577312e-05
-3.27068171783399e-05
-2.81595169781646e-05
-2.99743195279779e-05
-2.92865180346556e-05
9.64977263978579e-07
1.83543179201948e-06
-2.42713222567523e-05
-3.07698412303774e-05
-2.74947431476534e-05
-1.18700892716623e-05
-5.02909096100364e-05
-1.30138328314009e-05
-1.64842805966468e-05
-2.14504860341575e-05
-2.00653504998224e-05
-2.03552374676404e-05
-2.50192590398181e-05
-1.07264367319668e-05
-2.69844577469741e-05
-1.08514126909068e-05
-1.01303394127899e-05
-1.02186177905808e-05
-2.37711293152671e-06
-3.41713623363381e-05
-1.8419416570987e-05
-1.50183499039096e-05
-1.25991669153907e-05
-2.4725787213696e-05
-1.70071857021466e-05
-3.87997821060299e-05
-1.82984768483901e-05
-1.64727931937785e-05
2.81753120252917e-06
-4.15651761107696e-05
-5.67259308074336e-06
-2.99580615453032e-05
-2.34659163016449e-05
-2.41219174807962e-05
-2.24765821854101e-05
-1.27724747402023e-05
2.45494829536831e-07
-6.98997829860081e-06
-2.8902270702629e-05
-1.62860016086172e-05
-1.11342130000927e-05
-1.99847044949046e-05
-7.972575202593e-06
-1.63807471644062e-05
-3.54960719855646e-05
-3.06897857168479e-05
-6.81946742977253e-06
-2.03227773877209e-05
-7.93382485404651e-06
-3.00060611340014e-05
-2.78383043265143e-05
-3.02668699491778e-05
1.66654195990489e-06
-2.15188893319727e-05
-3.32087801709363e-06
-4.90913260755539e-05
-1.42812526233694e-05
-2.82589350020945e-05
-3.99054643136382e-05
-1.6138832883091e-05
-1.98365829754806e-06
-2.4151224025216e-05
3.95975511307798e-06
-2.36293449537446e-05
-1.05311953924386e-05
-3.13743082506642e-05
-2.74873275646213e-05
-2.75836772367244e-05
-2.46737260152697e-05
-2.13307692655494e-05
-5.83360557054229e-06
-1.80555974503428e-05
5.31559325355352e-06
-2.15464371726112e-05
-3.81702106073141e-05
-9.26879343101621e-06
-1.90259665426272e-05
-9.73590319195633e-06
-2.97008131498758e-05
-3.98348702331871e-05
-8.78636944553691e-06
-1.40514221676959e-05
2.30260171018764e-06
-8.03689448343026e-06
-2.80376362476638e-05
-2.81153023658079e-05
-3.3164038690891e-05
-2.29117628248491e-05
-1.60406439751562e-05
-2.90464656735296e-05
-1.30207044795818e-05
-2.0319220536193e-05
-1.70801349964439e-05
5.45042810475783e-06
-3.00096565828254e-05
-2.11722413853618e-05
-3.18167896972143e-05
-1.72963299776145e-05
-1.39909991474642e-05
-3.56879116115966e-05
-1.0681296772163e-05
-4.03829185354061e-05
-1.93049588841108e-05
-1.57463418216537e-05
-1.98456616122683e-05
-2.27075668372562e-05
-1.13857686476321e-05
-1.78043660942675e-05
-1.19967029027309e-05
-2.63996022503104e-05
-1.20151071707965e-05
-2.37054633034793e-05
-1.56657427514655e-05
-2.80396645845697e-05
-9.82674254156422e-06
-2.27019869732982e-05
-1.95986455459649e-05
-2.79632430372955e-05
-1.37063766464979e-06
-3.27331385493131e-05
-1.2754052782674e-05
-2.00301871928763e-05
-1.26743672085721e-05
-2.06934604117935e-05
-4.15997462198926e-05
-3.3446917972865e-05
1.06107366972167e-06
1.87654471224072e-06
-3.5524634861743e-05
-2.38362010211712e-05
-1.21172712282146e-05
-1.27733219663492e-05
-1.56117702451057e-06
-1.30639251698259e-05
-2.3283821112957e-05
-9.17989267327675e-06
-3.53751151410941e-05
-3.35305682589958e-05
-4.28088762248463e-07
-3.21519722871459e-05
-2.22650650693044e-05
-3.16460839153953e-05
-3.8933504101002e-06
-1.18947989774773e-05
-4.01002161315812e-05
-3.70310460409687e-05
-2.95064734054965e-05
-1.82048956075675e-05
-2.08883400065951e-05
-2.30332072547951e-05
-1.80257966679171e-05
-1.28431411410083e-05
-3.52160673467887e-05
-3.70282751878295e-05
-3.94633246351895e-05
-2.84978484955105e-05
-2.94355390015293e-05
-1.19170867869501e-05
-1.69812473701254e-05
-2.05705506385481e-05
-1.87963025109509e-05
-1.28753420365845e-05
-2.47512358849723e-05
-1.61510120605352e-05
-3.09283390657968e-05
-2.71917053035472e-06
-6.69731861552953e-06
6.50888509298278e-06
-2.94250283297134e-05
-1.90298353934565e-05
-2.02577399423236e-05
-2.75050716339466e-05
3.21195807389038e-06
-2.18449818918111e-06
-9.52231286396987e-06
2.29293318142206e-06
-1.18673993377717e-05
-5.46108121948883e-05
-2.26240751235611e-05
-2.05767063663493e-05
-3.92941374675076e-05
-1.77644646070514e-05
-1.51217361464844e-05
-4.35352312005746e-05
-1.30709609746785e-05
-3.22897581399727e-05
-5.14694856821997e-05
-2.70224570591678e-05
-2.31801426754039e-05
-3.72210175566276e-05
-1.87318631724027e-06
-1.01890369609683e-05
-1.51231171009958e-05
-1.92591520633394e-05
-2.69619014087798e-05
-1.70027057966006e-05
-9.76466956871981e-06
-8.46962488209181e-06
-1.68797696043211e-05
-2.38475284285928e-05
-3.25069701907819e-05
-4.18176246103275e-05
-1.2999512325514e-05
-3.08679209677748e-05
-2.3281899104467e-05
-3.02659741897688e-05
-8.12731764610435e-06
1.3953737031432e-05
-1.69044400473644e-05
-3.04429984014173e-05
-1.94502408289456e-05
-4.06989513141994e-05
-1.17677732442095e-05
-3.25421335044242e-05
-2.01928735708176e-05
-2.65088713184198e-05
8.57038541713413e-06
-2.10187292795775e-05
-3.4254963603114e-05
6.65445617833033e-07
-3.62587029660683e-05
6.58540177432461e-06
-6.30436066835738e-06
-1.56183158122304e-05
-3.40886573585036e-05
-6.59815036390415e-06
-4.53444072033159e-06
-1.58512002467344e-05
-1.56252270222922e-05
-3.43257846483846e-05
-2.42722193740544e-06
-8.29319594093511e-07
-2.8212245397544e-05
-3.3648046566583e-05
-3.25017643592041e-05
-2.60596156364968e-05
-2.00993358634526e-05
-3.7528273999078e-05
-3.09519741758636e-05
-4.03727459016223e-05
-2.73822435265807e-05
-8.21845820677274e-06
-1.91417924697388e-05
-1.66447495356564e-05
-7.13983717984979e-06
-1.70858145834018e-06
-3.33304317672425e-05
-1.26828235275691e-05
-2.08653728847049e-05
-6.77192029988527e-06
-1.12447378627423e-05
-1.33500611249621e-05
-1.273367887659e-05
-2.65550023718672e-06
-2.64565293810205e-05
-3.7267544430742e-05
-1.98380138285186e-05
6.28319424274452e-06
-7.76990395119089e-06
-2.25120407147885e-05
-1.70231205345682e-05
-1.56235250482545e-05
-1.85463278805584e-05
-2.64652998568794e-05
-1.76750794716563e-05
-5.2683852585379e-06
-2.48467413912806e-05
-1.55129468151684e-05
2.44960311764597e-06
1.10611670197012e-05
-1.92819627830276e-06
-8.69588196709492e-06
9.51064252267089e-06
-1.12775868510894e-05
-4.03562488262478e-05
-1.15762199823128e-05
-9.85609006933544e-06
-8.95225341687967e-06
-3.47452341300557e-05
-1.14090797790402e-05
-1.21078543229358e-05
-1.37368659961491e-05
-2.22441476673245e-05
-1.50836449044723e-05
-1.88176988172101e-05
-1.76516678713036e-05
-2.07971553331316e-06
-3.16928166572592e-05
-1.66443398890826e-05
-1.15100492503471e-05
-2.68072064131154e-05
-1.47918999889868e-05
-3.93556610034608e-05
-2.38703192264735e-05
-3.17946601041546e-05
-2.04043163344248e-05
-1.96551711093446e-05
-2.35048669258081e-05
-1.19750764253868e-05
-1.69985511017891e-05
-3.55620207816907e-05
2.15616309318953e-06
-8.71938940407347e-06
-6.28494251941965e-06
-4.17922688127067e-05
-3.7928725396239e-05
-1.94378799412723e-05
-1.61394997445351e-05
-3.85769995841682e-05
-4.40460580215648e-06
-3.3086568418321e-05
-3.47136282191554e-05
-1.63380277613264e-05
-1.72729817760223e-05
-8.24201610055863e-06
-1.10808224531387e-05
-1.45803077140546e-05
-1.05368419623998e-05
-1.03207802721284e-05
-2.49990493614374e-05
-1.79692311900326e-05
-2.57736548593354e-05
-2.63074119658562e-06
-2.75939359945748e-05
-2.768323703821e-05
-3.4776175921759e-06
-2.12182353729369e-05
-2.33952852881788e-05
-2.41738918584e-05
-3.41430398169213e-05
-9.05743549247147e-06
-1.61370372065317e-05
-1.22010893769978e-05
-2.1550238602294e-05
-1.6451353407926e-05
-1.04455234953342e-05
-2.80502225527104e-05
-2.36932110963034e-05
-2.42576778581436e-05
-1.01680843327979e-05
-2.0851348655764e-05
-1.73372171787291e-05
-2.03056065657396e-06
-4.27046253775339e-05
-7.2723664645587e-06
-1.8082166223128e-05
-1.49164010797073e-05
-2.59516892926618e-05
-1.72906355313002e-05
-2.92306965019443e-05
7.89197702684641e-06
-3.04577896201724e-05
-9.03458139524148e-06
-3.47760369614742e-05
-2.89986482339003e-05
-3.61621292973523e-05
-2.90753568659165e-05
-1.75960810354852e-05
-3.26176751745954e-05
-2.55527917496816e-05
-4.386227163336e-05
-3.67707921945469e-05
-1.63038379289248e-05
-3.50528963087393e-05
-1.92005685442259e-05
-1.39159127362864e-05
-6.37689069807744e-06
-2.5355532930412e-05
-1.47500884851022e-05
-2.93108966679945e-05
-9.40481767971988e-06
-2.14612137104884e-05
-2.10547090733134e-05
-3.37422527251308e-05
-1.50021316143092e-05
-3.00222661912873e-05
5.94631221462882e-06
-2.569056062211e-05
-3.28790405569109e-05
-2.51996116476534e-05
-1.13184963794071e-05
-2.22144545125507e-05
-6.78866240610085e-06
-2.59282085723373e-05
-3.5458287049781e-05
-4.22346468254079e-05
-3.80452839267587e-05
-2.71592729841076e-05
-1.51953970374188e-05
-6.09896493905079e-07
-1.54754424695848e-05
-7.06520645814731e-06
-2.06692463950855e-05
-1.06885220711874e-05
-8.84624951483517e-06
-9.62109006336241e-06
-2.35761459603506e-05
-1.89546577781608e-05
-3.18384078894203e-05
-2.35548031974291e-05
-1.75149442820562e-05
-2.88924078287074e-05
-2.73993333939785e-05
-1.99857937708202e-05
-1.31352741817936e-05
-6.05890574036082e-06
-2.66352024062495e-05
-1.64631112178483e-05
-9.4291091415064e-06
-2.36202138397006e-05
-1.31843705642714e-05
-1.22489887999556e-05
-1.06276205942036e-05
-3.11821772683364e-05
-1.47304069211737e-05
-1.81898102993962e-05
-1.77557523798935e-05
-3.12746202905768e-05
-6.96411356766491e-06
-2.53089181744813e-05
-1.7790713502939e-05
-2.17524969954874e-05
-1.90804864196617e-05
-3.91787819278952e-05
-3.71349676106588e-05
-1.97926711272727e-05
-1.05778850559478e-05
-2.35289747975254e-05
-2.80357782012835e-05
-2.47546186582319e-05
-2.57466637992512e-05
-2.69162752214872e-05
-1.04467184825783e-05
-1.35504496419496e-05
-2.46054057541596e-05
-1.09167169663081e-05
-1.11278096557183e-05
-1.8875905318021e-05
-3.5700066346796e-05
-1.91417427170305e-05
-1.37418653073281e-05
-2.19217291998483e-05
-4.08881994985794e-05
-3.70708390396604e-05
-7.79818937833367e-06
-1.91349519693846e-05
-1.12977303967812e-05
-2.01606863846316e-05
-2.15946054587911e-05
-3.17342270241595e-05
-1.80588221899564e-05
-1.64871835949958e-05
-2.91608501442109e-05
-2.26664960485168e-05
-2.52670263782546e-05
-1.92444791708599e-05
-1.0165685029335e-05
-5.50573936211368e-06
-1.32441388947517e-05
-2.66892281492759e-05
-3.22640441128293e-05
-3.73656503537878e-06
-1.58778795339969e-05
-2.51657799930965e-05
-3.04967215445857e-05
-2.51939781375168e-05
-2.12562932804927e-05
-1.44408981768873e-05
-2.16737478462429e-05
-3.59330653391957e-05
-8.65946114537888e-06
3.83844515155777e-06
-6.52100611435093e-06
-3.89781279581717e-05
-1.08200546087836e-05
-1.89421573504684e-05
-6.49652177842967e-06
-2.92263636013884e-05
-1.11390950111191e-05
-3.29696425912427e-05
-3.83063815788999e-05
-3.41223370119922e-07
-2.45112359837628e-05
-1.55131240578952e-05
-1.72056737360814e-05
-4.47097636829495e-05
-4.0084550325311e-05
-2.55761732116816e-05
-2.59528582511872e-05
-3.64461555596074e-05
-1.24069406781119e-05
-2.7051862631147e-05
-2.29955497100478e-05
-1.45089686945587e-05
-1.84893712019239e-05
-3.62236649725346e-05
-1.57969173798027e-06
-2.39018881666473e-05
-1.83051267781373e-05
-2.31600563390013e-05
-6.64765019255052e-06
-2.82173803796848e-05
-2.18860854518893e-05
6.56871606603092e-06
-7.13151751704461e-06
-9.76503474801491e-06
-1.28371316499547e-06
-2.24688961610835e-05
-1.94726842476684e-05
-2.35964956332121e-05
-2.3389464893017e-05
1.10062266659128e-05
-2.26947594752494e-05
-2.00382650562033e-05
-5.23912862994017e-06
-5.30490707876872e-06
-2.74152860615266e-05
-2.8233154427997e-05
-6.63121159468486e-06
-3.26363279896443e-05
1.59227338656439e-07
-2.13813438033079e-05
-2.00910211033044e-05
-4.26515263358712e-05
-2.13837524856435e-05
-2.33531658450753e-05
-1.88998137181769e-05
-4.38693051624729e-05
-3.73471002330418e-05
-3.00816362322171e-05
-1.99412374102196e-05
-2.37007196053592e-05
-3.54462134539307e-05
-1.30869246002273e-05
-1.43907513064119e-05
-2.46364569030804e-05
-3.06798844266753e-05
-3.31777671480817e-05
-3.11465180867058e-05
-3.96629404181641e-05
-1.73276423673876e-05
-6.91508299280647e-06
-2.97553217674586e-05
-1.73444686741379e-05
-4.14405400349062e-05
-1.11471893203405e-05
-2.70524010214598e-05
-1.31752097701357e-05
-1.84864116846222e-05
-2.15756357703641e-05
-2.00715018408912e-05
-1.79146600157665e-05
-1.76396174548656e-05
-2.28668777247473e-05
-3.55800729816713e-05
-1.78640035549849e-05
-2.79956909690458e-05
-3.99172481580608e-05
-2.76261996067149e-05
-3.02140734850178e-05
-3.29882325936234e-05
-3.20972897199678e-05
-8.94907281442248e-06
-2.0389908611264e-05
-1.2936899939426e-05
-3.54219401272862e-05
-6.16725555195904e-06
-9.66382610501273e-06
-2.10001534028748e-05
-2.29836529287617e-05
-1.45726560130619e-05
-3.16082551180042e-05
-1.52391866940676e-05
-1.47672679441799e-05
-2.65587580591025e-05
-1.46015700051063e-05
-1.31110614597397e-05
-2.49628976780089e-05
-1.28477134213837e-05
-9.77926095944968e-06
-2.3208992520551e-05
-3.29876767097183e-05
-1.97581758587174e-05
-2.91219950706086e-05
-1.29604283022227e-05
-2.82250462498135e-05
-2.17524496142286e-05
-8.94723519657533e-06
-1.45008030315251e-05
-3.97028083653145e-05
-2.66226473058855e-05
-4.04398923292421e-06
-2.28069770394893e-05
-1.9137095139406e-05
-2.74818590925986e-05
-1.70671783697753e-05
-5.0392158127343e-08
-1.8541326499534e-05
-2.55778691829382e-05
-1.57578287634971e-05
-1.46953796468314e-05
-3.65665025258961e-05
-4.14762860173339e-05
-9.35462060875653e-06
-1.16172505036191e-05
-2.08895552241542e-05
-8.8899301778222e-06
-2.26631288382981e-05
-3.49289883299119e-06
-3.37781133184027e-05
-4.14689986440418e-05
-2.44185057481626e-05
-1.64018620430234e-05
-9.02515660655576e-06
-7.25386465928811e-06
-6.56230274708355e-06
-1.05971915855509e-05
-4.36488137500209e-06
-2.54244087321837e-05
-2.71564139246356e-06
-1.54472422465552e-05
-5.67754282723916e-06
-2.42860227312633e-05
-1.71827905971087e-05
-2.32312094669507e-05
-1.37745862518007e-05
-2.93748951072423e-05
-4.28521404757542e-05
-2.63218166953621e-05
-3.89925913024393e-07
-2.58962487160682e-05
-2.48889666514319e-05
-1.31649213072897e-05
-3.84816957116958e-05
1.68054360985926e-06
-1.21058133572082e-05
-1.29184522654583e-05
-2.95626804255705e-05
-2.56465857979753e-05
1.32691906259792e-05
-1.60682932278677e-05
-2.4373218493403e-05
-8.57725081882879e-06
-1.25413643458631e-05
-3.99144538094243e-05
-4.8595794437875e-05
-2.71892197567716e-05
9.62467602889321e-06
-9.27004668202682e-06
-3.41075562075728e-05
-1.91356355047706e-05
-3.97645921513259e-06
-2.28894908693541e-05
-2.16653042346062e-05
-2.70982034966704e-05
-3.13471977993314e-05
-1.33892722318624e-05
-1.34113400177818e-05
-2.05701980777656e-05
-8.53186308838771e-06
-2.82163946038031e-05
-4.54534472109065e-05
-1.63327909312703e-05
-1.78623773529026e-05
-3.02021903328371e-05
-1.76201111347178e-05
-2.5184941691408e-05
-1.41859822808903e-05
-2.69398353868237e-05
-1.80830013372327e-05
-2.97476705247902e-05
-2.70831275428105e-05
-3.47968516898745e-05
-2.19848966318954e-05
-3.28869037384966e-05
-9.08661998165475e-06
-3.64400560842626e-05
-2.07775670579154e-05
-1.0058969706132e-05
-1.19642892889054e-05
-2.19564371853899e-05
-4.22518567417913e-05
-3.19423097906915e-05
-2.406820290722e-05
-1.66322236250659e-05
-2.10228531247224e-05
-2.18702167619519e-05
-1.97556534062296e-05
-5.1987828654348e-05
-1.60759932252194e-05
-1.46141007698286e-05
-2.73484777293222e-05
-2.95015237816941e-05
-3.23059339480098e-05
-3.82323888320832e-05
-4.06896699637602e-05
-2.01231350195971e-05
-2.14440543994681e-05
-1.79727820817525e-05
-1.51576486200851e-05
-1.62906114067476e-05
-1.11509984172545e-05
-1.00679017882783e-05
-1.51939765057603e-05
-1.8176956950426e-05
-3.71528573764232e-05
-4.11522732483204e-05
-1.75694596502592e-05
-2.12218933449968e-05
-1.28341667506863e-05
-1.57922035798257e-05
-1.67987933963827e-05
-2.1356993754563e-05
-3.32276087656465e-05
-2.37274689519137e-05
-1.13141801562838e-05
-2.85598798069663e-05
-1.53254283060072e-05
2.36470641639178e-06
-8.59066150001949e-06
-1.5862410540172e-05
-8.42341738191967e-06
6.91345658166399e-07
-1.165995635923e-05
-4.0105125939762e-06
-3.73406817578383e-05
-1.92952490685934e-05
-1.47237525851758e-05
3.17490009980282e-07
-3.0750520470472e-05
-1.29470698257442e-05
-1.68813605518777e-05
-1.71799640459923e-05
-1.56066417257501e-05
-2.22278908186638e-05
-1.37469229619753e-05
-1.58562267533807e-05
-2.04848272670021e-05
-1.0735733139859e-05
-2.01037048622357e-05
-8.01909928684059e-06
4.52865585151786e-06
-1.90018453023325e-05
-3.02631406334959e-05
-2.11401063641749e-05
-2.99915946512808e-05
-1.40834592691866e-05
-2.76066730109869e-05
-1.4353981442501e-05
-1.6596977364778e-05
-2.9720167914165e-05
-1.77691621068691e-05
-1.62096670671404e-05
-1.98843326516226e-05
-2.78017756838118e-05
-3.0316919744081e-05
-1.92713983792519e-05
9.54541989562244e-06
-3.05429686290452e-05
-1.91673669236986e-05
-3.38305119310515e-05
-3.8375215247655e-06
-2.09311388778339e-05
-1.84445147504703e-05
-1.18913400961145e-05
-1.37830956458473e-05
-3.11671717036223e-05
-2.27692116827755e-05
-1.25335011107512e-05
-2.08604924050152e-06
-2.39050390121201e-05
4.3650593276738e-06
-2.9634192004842e-05
-2.08280608709786e-05
-4.46170860429846e-05
-6.96969951028279e-06
-3.27782671612599e-05
-1.50808934371579e-05
-4.41510944284248e-05
-2.64042412661229e-05
-3.75789710565762e-05
-2.07710928969491e-05
-4.57315551563687e-06
-4.00535663475709e-05
-3.10629128998412e-05
-1.32017759160461e-05
-2.16648645922951e-05
-2.2599904517324e-05
-1.56044413352244e-05
-2.42181764877525e-05
-1.07480841829162e-05
7.37322004434117e-07
-2.45085153283034e-05
-3.29843871804463e-05
-2.86854406017544e-05
-3.73646933490226e-05
-1.33717117090432e-05
-2.24847614437168e-05
-2.67681743993728e-05
-2.69114882247549e-05
-1.56853366129056e-05
-1.03800510061711e-05
-8.77994006863637e-06
-2.74897258149195e-05
-6.53272125109728e-06
-3.09696880871453e-05
-3.97019340400753e-05
-2.27815714139508e-05
-2.46110044911502e-05
-4.73259101816341e-06
-1.43042968065179e-05
-1.1262515565475e-05
-1.93672114255126e-05
-1.68990900389226e-05
-2.08892433168367e-05
-2.50534689443493e-05
-3.754150810124e-05
-2.13285228384005e-05
-7.42609289901279e-06
-1.59249432330255e-05
-3.05822284411687e-05
-2.73781438060686e-05
-3.86086501491707e-05
-4.09119712286381e-07
-2.76180453439983e-05
-2.80956321539979e-05
-2.21900322865397e-05
3.54472241538331e-06
-2.29456287098534e-05
-2.70015215551377e-05
-2.03208805321661e-05
-1.65467427645642e-05
6.59818429602855e-07
-4.42867756887725e-06
-1.56631619784313e-05
1.12312098843469e-06
-1.40043467781601e-05
-2.04753251452452e-05
-1.36270194164146e-05
-2.59493842748537e-05
-2.35910077502312e-05
6.79031386007346e-06
-2.39448993828111e-05
-5.526348018217e-06
-1.79245756103201e-05
-3.5682157168206e-05
-2.62052749140156e-05
-2.85345458945987e-05
-2.14976041841886e-05
-2.69946174257478e-05
-2.82702760357806e-05
-1.62325279514892e-05
-2.02222300196971e-05
-2.14590913642166e-05
-1.02540201563171e-05
5.97665930996335e-07
-1.6984652284857e-05
7.55198228234373e-06
-2.65076558724258e-05
-1.3789911079661e-05
-3.53464986184767e-05
4.41120365169863e-06
-1.84354823385863e-05
-2.55322628320208e-05
-1.81569059448113e-05
-2.57557431956303e-06
-1.88292738486895e-05
-2.52251470219104e-05
-8.86232015978812e-06
-2.70767967683649e-05
-2.60506007114835e-05
-9.82813639966833e-06
-2.48779220313512e-06
-3.40312298339887e-05
-1.69843565505651e-05
-1.64543466925733e-05
-8.19666348279628e-06
-3.36647186595961e-05
-2.10901926234614e-05
-5.68289872811825e-06
-3.35694675964781e-05
-1.89361723280223e-05
-3.22535754975094e-05
-2.80498080677592e-05
-4.09567352792942e-05
-6.2762203329003e-06
-3.10480139007029e-05
-2.36981602736091e-05
-2.58157271050176e-05
-3.1789609516587e-05
-1.4016083199271e-05
-2.21440550726045e-05
-5.08136743276998e-05
-2.79080848175544e-05
-2.9611613347856e-05
-1.01084390673978e-05
-2.88136080137834e-05
-1.7545820470861e-05
-1.36129860533959e-05
-1.87550998979482e-05
-2.25498440194175e-05
-3.7884983565366e-05
-2.50567009930279e-05
-1.65118575811726e-05
-3.14862890094484e-05
-2.09166319103461e-05
-2.09162510251957e-05
-8.49684273043647e-06
2.31819042665686e-06
-1.9364038556922e-05
-1.35090564778335e-05
-2.24203082919468e-05
-2.62514613872497e-05
-2.88498927041041e-05
-2.88831067903971e-05
-3.04099229007108e-05
-1.45442826976972e-05
-1.99872344455219e-05
-4.22013742487996e-05
-2.16599410091474e-05
-1.8919206114575e-05
-2.49184104898013e-05
-1.3354474389007e-05
-1.403239030123e-05
-2.32405219944661e-05
-7.38502688097303e-07
-1.31621752508091e-05
-2.88420954541319e-05
-2.09153368305691e-05
-1.47967999817443e-05
-1.9516938729754e-05
-3.26368911289034e-05
-3.63087472836498e-05
-1.3627396770757e-05
-3.15095882113915e-05
-3.82393296030402e-05
-3.18011871475013e-05
-2.45898792704427e-05
-3.79719249787712e-05
-2.22063021041172e-05
-1.02199296449184e-05
-2.49864255494894e-05
-1.56062165484146e-05
-3.1425691438184e-05
-9.58459480995994e-06
-4.02694159180294e-05
-3.03543154712585e-05
-2.07476459966153e-05
-1.38626701527324e-05
-2.95258592238875e-05
-1.59123334088329e-05
-2.07999690569794e-05
-1.26635020294665e-05
-8.20475347689519e-06
-3.7561425021732e-05
-9.39533124699751e-06
-1.06034557167456e-05
-5.3007750888764e-06
-2.66295442788799e-05
-1.55589536314928e-05
-2.81380855350277e-05
-3.27131738058572e-05
-2.92141985129668e-05
-1.25558759996564e-05
-9.84328967748511e-06
-2.46082656074992e-05
-2.79306673677924e-05
-2.14516931523383e-05
-2.2734982580095e-05
-1.61814852772636e-05
-2.8979329909871e-05
-1.00622175336411e-05
1.42113183380234e-06
-2.51823353486119e-05
-1.14640420831557e-05
1.52733359516954e-06
-2.36574146507768e-05
-1.24364356845186e-05
-1.59615832428156e-05
-2.96557699625407e-05
-1.3720961614581e-05
-2.22826709675835e-05
-9.26030185152002e-06
-1.51624797679331e-05
-6.70349978767313e-06
-1.82351633910455e-05
-4.40811036770824e-06
-1.72753776905e-05
-4.64421308995873e-05
-1.72657287585025e-05
-1.12528831284187e-05
-3.35612497343257e-05
-2.10151253664223e-05
-1.9186519484684e-05
-1.77923396586179e-05
-2.2477446289155e-05
-3.96054301919299e-05
-1.2691498666999e-05
-7.33712319210418e-06
-4.20804573766907e-05
-3.05896490898631e-05
-1.87664578441082e-05
-4.78800255188396e-05
1.9209923308603e-06
-2.72234484893685e-05
-2.54560642751806e-05
-2.53818779656862e-05
-2.51830247768875e-05
-3.44305364530841e-06
-3.18746925448148e-05
-3.92203275728196e-05
-1.3443063627331e-05
-2.7076110517095e-05
-3.57545288287718e-05
-2.60469613405649e-05
-3.35063654339833e-05
-2.50258431752073e-05
-4.0060731581402e-05
-2.42182503171515e-05
-1.24208427481432e-05
-7.71671705702254e-06
-2.82077388454296e-05
-3.5540325878246e-05
6.54094663950426e-06
5.82627451939972e-06
-2.42606991852717e-05
-1.02003907385092e-05
-9.42302135694239e-08
-3.04288086913737e-05
-1.00968044158151e-05
-1.75153317107269e-05
-2.7874903727667e-05
-3.0916378494836e-05
-2.57080366263232e-05
-3.04307306676551e-05
-2.21731798907185e-05
8.03542589923486e-06
-1.54568764804855e-05
-2.29846774713224e-05
-2.35533817192374e-05
3.28817308630785e-07
-1.95590528461512e-05
-1.41379612598718e-08
-6.17777950466692e-05
-3.42973377876897e-05
-8.12263444389783e-06
-5.96530900934836e-06
-3.25467406785201e-05
-8.92244383822161e-06
-2.40617271409599e-05
-2.80207119177259e-05
-1.25357274185694e-05
-4.88054011409279e-05
9.86337008532623e-07
-2.17050632758883e-05
4.11456573330999e-06
-1.45971783454525e-05
-1.5771951616152e-05
-1.17134694390949e-05
-3.50537595096125e-05
-1.21716261893193e-05
-2.840627091297e-05
-3.18425219564309e-05
-2.46971439202907e-05
-2.98672252822235e-05
-3.04162511219143e-05
-2.80659429725924e-05
-3.02159061420544e-05
-1.55150984429597e-05
-1.37638321896928e-05
-1.56561591475053e-05
-2.08468506603657e-05
-3.58137149119193e-05
-3.21924405762533e-05
-3.75421137476305e-05
-3.32604289388678e-05
-4.70218720687134e-06
-2.53465767210283e-06
-1.23752723711548e-05
-9.95868566930553e-06
-4.73171585367421e-06
-5.40870169249323e-05
-1.06765527916266e-05
-3.06857546824581e-05
-2.12476414985867e-05
-2.56107509577948e-05
-2.31800304401197e-05
-2.34009643105569e-05
-6.33467980414094e-06
-1.39331731839156e-05
-4.63948685154679e-06
-1.88103380076269e-05
-2.09223634507637e-05
-1.31738328197172e-05
-1.37802857657211e-05
-3.38882204389794e-05
-3.40971903075062e-05
-2.91312075847581e-05
-2.09496866374023e-05
-6.99843954228758e-06
-2.85399620942878e-05
-2.37426985580087e-05
-1.74837582412496e-05
-1.84953705269987e-05
-1.84796509535057e-05
-3.79725930411851e-05
-1.53276370546445e-05
-1.582081045793e-05
-1.98787182058811e-05
-4.00878892468266e-05
-1.23004519657778e-05
-4.09100912273582e-05
-1.54571716641552e-05
-3.90923424073794e-06
-2.52962782065618e-06
-1.7014140708702e-05
-2.13978690670361e-05
-3.34570921056946e-05
-2.46071952731025e-05
-3.47443823391099e-05
-2.70471242215244e-05
-4.72175690199514e-05
-1.59582605270019e-05
-3.28372965422649e-05
-1.61172307269016e-05
-2.75599079444223e-05
-2.65250129752689e-05
-2.85781684031099e-05
-3.49508294398047e-05
-3.3956935623155e-05
-1.06318567569498e-05
-1.55594323009992e-05
-2.95398283112141e-05
-1.64001117333425e-05
-2.2058668751554e-05
-2.34495720814689e-05
-2.27353355720302e-05
-7.64104107518359e-06
-2.27476576505356e-05
-8.50237021895374e-06
-2.39047217932553e-05
-2.7094318026615e-05
-3.49416932337758e-05
-2.01731702054509e-05
-2.23185134981598e-05
-2.45348840378663e-05
-2.85947700999056e-05
-2.73910001185415e-05
-9.03369000891004e-06
-5.04545550703158e-05
-2.95254644013691e-05
-1.93359211473815e-07
-3.62079702832009e-06
-8.11858378346054e-06
-1.670052835903e-05
-3.03798238670386e-05
-1.37006730562268e-05
-1.17562354812881e-05
-2.6238601057748e-05
-3.34905752440904e-05
-5.87265705836257e-06
-4.87344967160131e-05
-2.94396499195864e-05
-1.50470321010327e-05
-2.9790335736822e-05
-2.06799829148918e-06
-4.08135953034907e-05
-3.35372650594563e-05
6.84654856354678e-07
-1.81876303674348e-05
-1.51496090495878e-05
-3.19820321901893e-05
-3.18428920361122e-05
-3.08866164423958e-05
-1.20157391300755e-05
-1.12820615283154e-05
-6.81862077764266e-06
-1.82105994257764e-05
-2.05106555798649e-05
-5.69534726311065e-07
-2.16809882782114e-05
-1.38023141315905e-05
-3.08643073059612e-06
-2.29718559204907e-05
-1.77774889216234e-05
4.39493714026691e-06
2.25926715076852e-06
-3.24452076014709e-05
-5.66813318143067e-06
-2.66540054591544e-05
-1.96508580408426e-05
-2.75584349479529e-05
-2.16113155307005e-05
-3.36543023375502e-05
-1.10959004763491e-05
-1.47708656049711e-05
-1.64837712561132e-05
-2.55302410429938e-05
-1.69254591399457e-05
-1.39991514911709e-05
1.82637477624588e-05
-3.22005101420465e-05
-3.84420644825901e-05
-2.4455919338906e-05
-1.34632679421805e-05
-4.29255024444444e-05
-3.28604657966722e-05
-1.23371412787803e-05
-3.07450965367862e-05
-1.58934095286308e-05
-1.59420270503798e-05
-3.54558996437164e-05
-1.58136618380922e-05
-4.87376861782587e-05
-9.59453649425894e-06
-1.71623883132224e-05
-2.60555338799488e-05
-3.10234718295562e-05
-2.07228520175587e-05
-2.21480506951099e-05
-3.07876967363584e-05
-2.00428881789633e-05
-2.16399684510221e-05
-1.20697228115571e-05
-1.44917008058204e-05
-2.93534522093824e-05
-2.82567456022022e-05
-2.02819868728665e-05
-2.84332954347924e-05
-1.44089052782029e-05
-1.24119774989934e-05
-2.48567962317436e-06
-1.72007856796608e-05
-1.96005387357487e-05
-2.65099991649719e-05
1.0203966729946e-05
-1.41219382307779e-05
-3.29128102085376e-05
-2.09337398467178e-05
-2.00406328906806e-05
-2.63972318855464e-05
-6.16537386615236e-06
-2.109696171679e-05
-2.94798828456479e-05
-2.60280135814843e-06
3.04776953369071e-06
-1.07753619728479e-05
-7.27891974121327e-06
-3.06713267998395e-05
-4.35629257038462e-05
4.1021053428181e-06
-1.72410671566146e-05
-2.47528814912231e-05
-1.23995499348328e-05
-2.13401098101113e-05
-2.14595995815969e-05
-1.16352474812739e-05
-1.14421095569424e-05
-2.90205689721071e-05
-8.41436644826681e-06
-1.89343639695825e-05
-3.35034210357833e-06
-2.31794327957724e-05
-1.18531281135918e-05
-2.31644369290264e-05
-1.76529252071449e-05
-3.5772246053523e-05
-2.73202773240604e-05
-2.43788483044735e-05
-2.26999347900952e-05
-2.10406699179935e-05
5.4269805041619e-06
-1.40253419084953e-05
1.10773905290363e-05
-1.92003481304711e-06
-1.26783439111397e-05
-4.19140387685915e-05
-2.26726834861144e-05
-1.28045645208325e-05
-1.81307184515896e-05
2.05415438392935e-06
-2.82669891653784e-05
-5.60905903377055e-06
-3.5898821075816e-05
-1.6074409274377e-05
-1.9782186012056e-06
-2.16542838067988e-05
-1.43092128346883e-05
-7.37234659182817e-06
-2.00196812164367e-05
-2.79231850684399e-05
-3.3369257355372e-05
-3.56375514609289e-05
-2.97290952663571e-05
-1.52488121441267e-05
-3.10369130355041e-05
-3.81851448152692e-05
-1.43318520003719e-05
-5.03051091606099e-05
-2.37401441285477e-05
-9.27635242947099e-06
-2.56840172834161e-05
-2.42388902959916e-05
-3.04212262627451e-05
-2.54946408327471e-05
-2.76026666418051e-05
-3.40519037244826e-05
-3.82244321569377e-05
-3.19684484226495e-05
-2.93135125481991e-05
-4.58302446176263e-05
-3.84182134130949e-05
-2.97808730182703e-05
-2.19010564875767e-05
-6.51006037499536e-06
-3.29206072201017e-05
-2.8786666773076e-05
-3.26773269137116e-05
-1.96370811279674e-05
-6.71940001407743e-06
-1.1032326202919e-05
-1.54027274308511e-05
-2.47050298390181e-05
-1.68143551171456e-05
-1.9938966677712e-05
-2.30072769610105e-05
-8.4442037828002e-06
-1.71006908521741e-05
-3.63809950468931e-05
-3.09287910012698e-05
-3.76156639283909e-05
-2.07834529843484e-05
-3.84640115087089e-05
-1.75916872538992e-05
-1.9909667479708e-05
-3.22596264836067e-05
-1.73151859989743e-05
-9.11437958527449e-06
-2.8199290198012e-05
-2.94208683275268e-05
-1.17300629929513e-06
-1.10029774305845e-05
-3.80342770990874e-05
-2.46725800529058e-05
-4.42238113581822e-05
-5.64371287321681e-05
-2.28524102680858e-05
-1.54524370612621e-05
-2.315122468037e-05
-2.41720119314738e-05
-1.90941568863506e-05
-2.4293974465134e-05
-3.4209127506018e-05
-1.25433006563886e-05
-8.79337839762223e-06
-1.95574817745179e-05
-1.72049101708612e-05
-2.4205661879536e-05
1.28148536212651e-06
-2.27046328442941e-05
-3.56879464337395e-06
-4.08527957144367e-05
-8.03878978387752e-06
-3.52419974820208e-05
-9.88998845642911e-06
-7.46732107143398e-06
-3.36546727958798e-05
-2.14672032018941e-05
-2.12868972375669e-05
-2.14490828736518e-05
-6.94819906627885e-06
-1.16120911424281e-05
-4.5166518140481e-06
-2.31233008335098e-05
-6.00342032125539e-06
-1.2412001120032e-05
-2.58591138341282e-05
-1.51862824373311e-05
-2.03898908678136e-05
-3.35774782251144e-05
-1.33719741194278e-05
-3.39540291535536e-05
-7.70516949185015e-07
-1.16048923165054e-05
-3.05103818711535e-05
-2.55546278107835e-05
-2.97112074599377e-05
-1.23560001664491e-05
-1.43424166131828e-05
-7.4382241571707e-06
-1.64235836856335e-05
-2.4085648753885e-05
-2.53913662385305e-05
-3.22617454450308e-05
-1.38376115558177e-05
-1.91763345194139e-05
-2.54232181499843e-05
-1.05553785060579e-05
-2.88575416735663e-05
-4.07760915411721e-05
-1.80616333057739e-05
-3.4947599237729e-05
-1.04419239230658e-06
-1.29622715095395e-05
-1.61838221611494e-05
-3.03097793167411e-05
-2.32762203898671e-05
-3.76216135235981e-05
-1.26546441358266e-05
-1.71951196425025e-05
-9.5115608105349e-06
-2.93406439172246e-05
8.52397985979474e-07
-4.25589261740104e-05
-1.79703578443529e-05
-1.29979665975336e-05
-2.20304772363515e-05
-4.06612504379428e-05
-1.3412487592173e-05
-9.18282211529442e-06
8.93684215344616e-06
-1.55105306376425e-05
-1.65869017120541e-05
-2.62411725117124e-05
-1.17419703481622e-05
-4.64048578230729e-06
-8.69081931342783e-06
-2.57402293583643e-05
-2.41121072368069e-05
-3.74835381415655e-05
-1.52248628630902e-05
-2.04706827453778e-06
-5.49551006877549e-06
-2.23928537683725e-05
-1.36774320849877e-05
-4.36234907634325e-05
-3.7623718877063e-05
-3.89789198281139e-06
-9.14332164105192e-06
-1.01818556536093e-05
-4.86577940085203e-06
-8.94164380196718e-06
-1.71894823596537e-05
-3.53950607706511e-05
-2.93771762890885e-06
-7.25969205728309e-06
-3.72952849005745e-07
-1.44888231423282e-05
-1.86711370828187e-05
-5.92624252807563e-06
-6.48255875338858e-06
-3.66655261446794e-05
-2.03201794161669e-05
-2.35685784910478e-05
-4.85286276870564e-05
-3.72904655338051e-05
-8.7968649423578e-06
5.61819123361865e-06
-2.58832037943215e-05
-1.30144450587131e-05
-8.95218628582703e-06
-1.76672565291939e-05
-1.26644416998053e-05
-1.82576624680038e-05
-1.46147905420147e-05
-1.50246247054634e-05
-2.34737861426487e-05
-2.17536520041676e-05
-2.66610893882882e-05
-7.36149370102235e-06
-1.00277550179924e-05
-8.3183452820398e-06
-4.29158568729119e-05
-1.04321728216324e-05
-1.81501481627315e-05
-2.64823849930633e-05
-1.9416500148685e-05
-2.9881832900059e-05
-2.43365243215754e-05
-2.43264319144469e-05
-2.68528120272227e-05
-2.75637831768777e-05
-3.04693827152658e-05
-9.31653755881548e-06
-2.33826667005358e-05
-3.270509100722e-05
-3.09193477850505e-05
-3.23388993557014e-05
-2.97481444009235e-05
-2.02277879210671e-05
-1.2703160254901e-05
-1.8434349655811e-05
-2.08182340234596e-05
-1.40267552198196e-05
-1.14019339305057e-05
-2.21690579055245e-05
-4.57019548449742e-06
-1.24401773366861e-05
-3.64445359310189e-05
-3.07548847237751e-05
-3.68625941041052e-05
-1.14151591300401e-05
-1.46253076268037e-05
-1.49029857447089e-05
-4.92347258287868e-06
-3.63792236936932e-05
-3.72931272100128e-05
-8.8586906672672e-06
-9.60326994167843e-07
-1.67589806750093e-05
-1.48299524405997e-05
-3.06565621350684e-05
-1.48013801663153e-05
-1.31986272026404e-05
-2.19979481515615e-05
-1.4431784929202e-06
-1.38441208747608e-05
-4.37712486495485e-06
-7.21941840386492e-06
-1.37856139698916e-05
-8.75529685302016e-06
-2.45050362718518e-05
-6.16855968559831e-05
-1.75426393173925e-05
-2.32359261687998e-05
-3.28558737811157e-05
-3.07994129564589e-05
-3.01781575685959e-05
-2.41594763672775e-05
-1.51858000692656e-06
-2.28808127790634e-05
-2.91443126556587e-05
-1.72806745206668e-05
-2.34888278248548e-05
-7.92645360390641e-06
-1.32949521950569e-05
-2.69353483787237e-05
-1.78449524114518e-05
-2.75283573275032e-05
-2.01870993261785e-05
5.71104490759868e-06
-4.45860045812797e-06
-2.14969360353434e-05
-1.45376407926837e-05
-1.48721969163979e-05
-1.36932676724166e-05
-4.44085991476632e-06
-2.20879730406459e-05
-2.67568651881622e-05
-1.697053907022e-05
-4.18353302971917e-05
-1.33800408454142e-05
-1.86861386718942e-05
-2.34366691399613e-05
-1.63049273669865e-05
-1.40849436839634e-05
-1.00573659004165e-05
-5.73085667706461e-06
-2.34739598636884e-05
-4.44019295767044e-06
-4.50257930768812e-06
-5.95708670141529e-06
-8.52319174380176e-06
-4.27472506539341e-06
-1.70307956295636e-05
-1.02214952638971e-05
-8.97027226063911e-06
-5.17149930131446e-06
-3.90978070282692e-05
-2.73696414745163e-05
-3.69981564855222e-05
-3.71831295396893e-05
-3.05792061488828e-05
-3.31208458817848e-05
-2.22069169394024e-05
-3.66470685625584e-05
-1.75029159486278e-05
-3.08319939003439e-05
-3.07657114612275e-05
2.00452388785387e-06
-8.6988499763905e-06
-1.19287707131064e-05
-1.89814962797016e-05
7.82391631430682e-06
-1.02948752161719e-05
-3.53526261222522e-05
-5.92281794938794e-05
-1.02188895862288e-05
-2.67440207969464e-05
-3.16157729346027e-05
-9.89480708952134e-06
-2.50320389963427e-05
-5.32232957486794e-05
-1.7206721420844e-05
-2.46730160897375e-05
-2.95516683014213e-05
-1.17733323390981e-05
-1.0268740420903e-05
-3.26758326778576e-05
-3.66780975177705e-06
-2.68358974902921e-05
-8.89403031912279e-06
-2.46448715060203e-05
-1.87915597126808e-05
-1.52100434211764e-05
-4.08122722265848e-05
-5.97876183511611e-06
-3.02503005995101e-05
-1.14133355880275e-05
-7.64388774598195e-06
-1.18841730997793e-05
-7.47925590292565e-06
9.34139236485851e-06
-3.19284488913674e-05
-1.73043835808937e-05
-1.04453463165117e-05
-3.84715101068855e-05
-1.42836787294213e-05
-1.80268609513592e-05
-3.07700392916276e-05
-1.30684039510126e-05
-7.05370731833831e-06
-1.93382574513326e-05
-6.98215397549127e-06
-3.11334582898447e-05
-2.66821614311563e-05
-3.39926823940056e-05
-4.41219953609475e-05
-1.88881294191972e-05
-2.24056417891823e-05
-2.36973794211317e-05
-2.75223700865035e-05
-3.71077342333994e-05
-1.97662458590662e-05
-1.5957403587096e-05
-2.29478902517355e-05
-1.18866144464187e-05
-2.91535769488053e-05
-2.19097433230879e-05
-1.51416344060352e-05
-2.9188337320038e-05
-2.67241671587716e-05
-3.79912079522059e-05
-2.9539943733277e-05
-2.7174859959823e-05
-6.8524787893421e-06
-3.46782563190572e-05
-2.77658370824014e-05
-3.0631761139377e-05
-1.48358421355456e-05
-1.25082579582142e-05
-1.69603288777276e-05
-2.69975733169962e-05
-1.74252284251264e-05
-1.29501148913744e-05
-3.20729289930185e-05
-2.77751205009232e-05
-1.94298250227317e-05
-1.56818624596282e-05
-4.23789028185743e-05
-3.17114993238314e-05
-1.26355145081189e-05
-1.7346038752056e-05
-3.82231145953724e-05
-1.11646814178129e-05
-3.26717200362001e-05
-1.78468840679886e-05
-4.28822470740725e-05
-5.37884666490241e-06
-2.29738421093813e-05
-2.98535694788457e-05
-5.94794972124051e-06
-4.56054610575533e-06
-4.11252670399675e-05
-3.25501929639526e-05
-1.75684855831582e-05
-2.64448783819774e-05
-1.15478654967802e-05
-1.66273755030613e-05
4.40536124309934e-06
-2.64877592201221e-05
-2.63970275917922e-05
-3.21084176766248e-05
-1.72597021549769e-05
-2.90984617064826e-05
-3.3290639431878e-05
-2.18581503413403e-05
-1.38462734699114e-05
-5.16273242564106e-05
4.24207536698703e-06
-2.66443927678209e-05
-1.62478810511873e-05
-9.30218477643465e-06
-4.21783424480525e-05
-1.43739538247105e-05
-1.6616111717661e-05
-1.12440694019767e-05
-1.96913253102453e-05
-1.87687049255e-05
-3.72476917268827e-05
-2.6543911331016e-05
-4.38032400651848e-05
-1.61947371383928e-05
-1.86558871430573e-05
-1.59826395582599e-05
-2.4482136839529e-05
-2.34945200612312e-05
-3.14968146325863e-05
-3.86708785005857e-05
-4.35501827605247e-05
-2.44338682506476e-05
-3.34452557007195e-05
-1.99260180277673e-05
-3.3634377956185e-05
-1.78405291622753e-05
-2.61412288670591e-05
-2.43081188263017e-05
-8.16594995780058e-06
-3.26906081150729e-05
-1.80159786840685e-05
-1.4877192886569e-05
-6.58987912293107e-06
-1.08483541071301e-05
-9.02939309635206e-06
-1.93847622393884e-07
-1.56074407734143e-05
-1.58064065387287e-05
-2.37544852979915e-05
1.1633081882193e-05
-3.90438937086007e-05
-1.56640635193669e-05
-3.26386678282343e-05
-3.48913295903194e-05
-9.76578577985114e-06
-1.13350570142938e-05
-3.89354198020598e-05
2.79839614071281e-06
-1.4247861730874e-05
-1.08784723514557e-05
-4.30777993204924e-05
7.20230698469934e-07
-2.1496914911502e-05
-3.18262626272887e-05
-1.13478630545675e-05
-3.44050544044361e-05
-1.63700330621791e-05
-2.58369749933519e-05
-1.98548329315722e-05
7.38062132851e-06
-9.06517408339079e-06
-2.19765167697331e-05
-1.77470282891173e-05
-2.34424739461269e-05
-1.14352501539143e-05
-2.46617823718896e-06
-2.75427929948617e-05
-2.77520069310655e-05
1.48408171912164e-06
-1.08653734254446e-05
-1.32469231219966e-05
-1.08961633349454e-05
-1.06258724657996e-05
-2.21152338286275e-05
-5.05291621411135e-05
-8.68271675509117e-06
-2.03778529088061e-05
-2.23198382790248e-05
-2.75863768409095e-06
-1.47911748628413e-05
-2.15721183795199e-05
-2.44033660944218e-05
-3.08255110152819e-05
-2.75361302451e-05
-5.94960633780524e-06
-2.72942522922251e-05
-3.47691073825613e-05
-3.108536281141e-05
-1.63516437016292e-05
-2.9516226045325e-05
-2.65662007960525e-05
-3.81376869873839e-05
-2.42834125191247e-05
-2.27787559927081e-05
-9.50322364464389e-06
4.85716099339529e-06
-3.81785352662377e-05
-2.7118400694691e-05
-4.15480908960873e-05
-2.50488088496984e-06
-3.36721186714274e-05
-2.83730218666395e-05
-3.44833434045391e-05
-5.95141686588756e-06
-5.96257606180169e-06
-2.57534145936383e-05
-2.1313810920304e-05
-2.08232962195329e-05
-2.42392949164283e-05
4.61727595450748e-07
-3.32047791353435e-05
-1.50031147857069e-05
-2.41758649575948e-05
-2.21621003478681e-05
1.34651379670243e-05
-2.65905582249069e-05
-3.11515215856197e-05
-3.28218562082837e-05
1.47618114659352e-06
-1.82218618542833e-05
-3.58874701898204e-05
4.20269941849771e-06
-1.50578134452763e-05
-2.08289265653789e-05
-1.51868795383919e-05
-3.60198003037402e-05
-1.58743020203859e-05
-6.42767347974609e-06
-1.97930187704653e-05
-3.67614628239597e-05
1.74110959637544e-06
-3.07223303089603e-05
-1.27540050822913e-05
-2.57894287723313e-05
-3.95272402717901e-06
-9.91087271850835e-06
-3.16310725700321e-05
-1.44519373008336e-05
-1.75174322714752e-05
-1.51684641094242e-05
-2.14142977517563e-05
-1.23704705817685e-05
-1.44199445889354e-05
-4.89569779810574e-05
-1.36368053905344e-05
-2.08572615636544e-05
-2.71335410368633e-05
-1.13816436691186e-05
-3.19256686253396e-05
-2.27859942946398e-05
-1.38465107506751e-05
-7.78686253080768e-06
-1.29381736261803e-06
-3.2130861851054e-05
-3.90809964980073e-05
-1.19322725806088e-05
-1.36191429801882e-05
-2.29809050149021e-05
-2.18697434991781e-05
-1.62070417815873e-05
-3.90485461282117e-05
-2.80584263546008e-05
-1.06263130457703e-05
-8.27610771502564e-06
-2.59814455427521e-05
-4.08975695508355e-05
-2.0907089048614e-05
-1.67937970210834e-05
5.4495009639674e-06
-2.13769450170536e-05
-4.57282019525263e-05
-1.38678649596972e-05
-2.39346524113717e-05
-2.77063830542371e-05
-2.29885902200362e-05
-1.15040168419388e-05
-1.30899593744329e-05
-3.22979530379924e-05
1.63929080982899e-06
-2.04885824346428e-05
-8.00265973759516e-06
-3.69420984326037e-06
-2.14982641998296e-05
-3.0068675444895e-05
-5.41960958530132e-06
-2.4133017268587e-05
-3.37592418373848e-05
-1.60938759064815e-05
-3.13608580690259e-05
-3.21433680290251e-05
-1.41767239103426e-05
-1.51406335297572e-05
-3.4732807439505e-05
-1.29567981921857e-05
-1.29022048103283e-05
-8.84723144489741e-06
-3.27721951965641e-05
-3.85348083363353e-05
-4.80925751430979e-06
-1.93327272318563e-05
-1.09077466154501e-05
-1.43187447000372e-05
-2.40802293722857e-05
-2.36371022540706e-05
-2.3280980378468e-05
-2.66890876231821e-05
-2.44978170086571e-05
-2.55540334811607e-05
-2.14678463413141e-05
-1.3148693835737e-05
-1.74793409576487e-05
-2.40040297310626e-05
-2.9062284991299e-05
-2.78832901447735e-05
-3.91269011479437e-05
-3.27292963570625e-05
-2.4022739677822e-05
-1.689259128326e-05
-1.84917625495722e-05
-8.59864730716331e-06
-2.69031322295135e-05
7.3610405874373e-06
-4.97030326539825e-05
-3.82981954572361e-05
-2.19489773903031e-05
-1.52527106678424e-05
-4.11096783197753e-05
-3.14825877680833e-05
-8.2591879295139e-06
-1.15116929827639e-05
-1.27517062641374e-05
-1.25137062207386e-05
-3.14720375957586e-05
-9.94977709339821e-06
-4.38048557549128e-05
-1.82171027513578e-05
-2.1583581645279e-05
-2.58634199931442e-05
-1.94609020638112e-05
-3.19960639785432e-05
-3.17564459053835e-05
-2.7833779243407e-05
-1.91010566606367e-05
-3.01601752481107e-05
-2.07084947447365e-05
-2.9904064820891e-05
-2.91691395799226e-05
-1.8806189270477e-05
-4.34243208971221e-06
-2.43304433348765e-05
-4.04436073128289e-05
-8.29969107637236e-06
-1.81527354491342e-05
-3.79646131013289e-05
-1.99638262813892e-05
-3.09470878060703e-05
-4.49861855298392e-06
-2.77281040930583e-05
-2.85059572973456e-05
-2.1538612538071e-05
-3.030108286845e-05
-2.42949137560355e-05
-7.66024163794868e-06
-1.6840865147149e-05
-2.22355612924412e-05
-1.49416737314404e-05
3.2934184685635e-07
-3.57507525940359e-05
2.75326257446534e-06
-3.3350909458783e-05
-4.1200684722846e-05
-1.9172655974431e-05
-1.96390083731451e-05
-4.31067977271502e-05
-1.36718304648136e-05
-1.83551578807627e-05
-1.32640027946864e-05
-2.00308251552316e-05
-2.61542482160246e-05
-3.13795379047257e-05
-2.36370457430688e-05
-1.48613313609678e-05
-7.12810928724648e-06
-1.7994042356095e-05
-2.86123710211896e-05
-3.3544074422557e-05
-2.62034326002179e-05
-4.08195493377604e-05
-2.74525508500097e-05
-2.54280299441697e-05
-2.52823310191192e-05
-3.71603445459052e-05
-1.55411528923919e-05
-4.59651934377958e-05
-3.69058998254079e-05
-3.49647673768041e-05
-1.77903520210913e-05
-2.40692021866847e-05
-2.19327333960138e-05
-2.36553211100337e-05
-2.45410862524485e-05
-7.44680620917683e-06
-2.50374794411865e-05
-6.49929549124192e-06
-4.39446269678385e-05
-6.40582705943419e-06
-2.42671704009981e-05
-1.15154764955959e-05
-1.99703151689296e-05
-1.50605515437664e-05
-1.62520704750542e-05
-1.67954625891146e-05
-2.62892848615028e-05
-1.14675315207925e-05
-9.85948183807991e-06
1.9410326769195e-06
-5.39778197873092e-05
-1.76034167559069e-05
-1.02065648364936e-05
-1.94961507159868e-05
-1.03435637056058e-05
-2.01639502903164e-05
-1.61507601531296e-05
-1.48837136818978e-05
-3.79559021549822e-05
-1.71518964404335e-05
-1.07380379314463e-05
-1.24969836633906e-05
-1.52861622427892e-05
-1.01106368276235e-05
-6.8641275799762e-06
-3.18974438198871e-05
-2.93600796158781e-05
-1.7312532831624e-05
-1.50471876637949e-06
-2.07353480232965e-05
-3.1370253215947e-05
2.41434608745573e-06
-3.45887847315565e-06
1.35072366986458e-06
-1.71337454801369e-05
-3.25672099832892e-06
-2.34438142861928e-05
3.78609721423558e-06
-7.337494658853e-06
-2.29593578702572e-05
-1.26503533737668e-05
-2.08422272933974e-05
-5.41091903083404e-06
-4.03349494527135e-05
2.60095523193763e-06
-1.71838722651547e-05
-2.87728509089494e-05
-2.8961743487703e-05
-2.49456591677895e-05
-2.09216604009369e-05
-1.75698189836603e-05
-4.14328930466118e-05
-3.33640430198039e-05
-5.1733432568129e-06
-1.2894090239182e-05
-3.63200137210353e-05
-2.78268400437077e-05
-1.3591531559227e-05
-1.65971269712227e-05
-2.35822083805822e-05
-3.34169351435402e-06
-7.55233501114254e-06
-2.00430637569735e-05
-1.63400205088147e-05
-2.02917868861051e-05
-1.03443211966378e-05
-1.26246664958978e-05
-1.24822130619178e-05
-1.36077677822606e-05
-2.59749634832769e-05
-3.97097830890035e-05
-2.56259879918201e-05
-2.0231155844054e-05
-2.44926476078652e-05
-1.54908939168636e-05
-1.60408021313175e-05
-3.00302269835523e-05
-6.91503125666945e-06
-2.81830417251145e-05
2.94085825072534e-09
-4.70728578861742e-05
-1.46092287307147e-05
-2.44950534029963e-05
-1.20852835132675e-05
-1.95970360095141e-05
-4.90169482265145e-05
-2.27197308857921e-05
-2.20930228698612e-05
-4.32444019366133e-05
-1.89896061743423e-05
-5.01977821692076e-06
-4.35586395298207e-05
-3.39374865902951e-05
-2.38198494409605e-05
-2.83680700763819e-05
-3.67835209748929e-05
-1.13940679662768e-05
-4.60908004235379e-06
-1.31262169549318e-05
-1.93067248089624e-07
-1.15463491596276e-05
-2.48870454638603e-05
-1.7047849757538e-05
-3.05806685018821e-06
-8.95263458887911e-06
-3.30110623122734e-05
-3.24333779860479e-05
-2.42443981797769e-05
-2.68051053152946e-05
-1.71258686028423e-05
-2.63802350221655e-05
-3.36191472085045e-05
-1.34849498977079e-05
-1.54141128826398e-05
-2.1771362079387e-05
-3.03784779373356e-05
-2.63401280660314e-05
-2.22411407338784e-05
-2.62595303373172e-05
-2.08419401527947e-05
-1.52054348617586e-05
-2.46560978610718e-05
-2.13908066149287e-05
-1.36854666438055e-05
-1.96808304301094e-05
-3.03522825120526e-05
5.79513793984758e-06
-2.96165863759103e-05
-3.06780695093855e-05
-1.04921673475372e-05
-2.96459002003897e-05
-2.19232704261983e-05
-1.36004645886883e-05
-1.83807382119428e-05
-2.81210544811558e-05
-2.34484144957699e-05
-5.01059493204478e-06
-2.64255609779761e-05
-3.19971133413999e-05
-2.07180665021469e-05
-3.18164203454231e-05
-2.7048011326733e-05
-1.95659727636776e-05
-3.72109966559242e-05
-1.56870255078739e-05
-9.27659211688169e-06
-2.98355048588823e-05
-2.16511778751798e-05
2.53295925801496e-06
-1.420282748897e-05
-3.15700093838993e-05
-1.4602984119904e-06
-2.81955025263646e-05
-5.34514226201913e-06
-2.95638164533088e-05
-1.94206825001583e-05
-1.66593730818996e-05
-3.22326444554147e-05
-3.2776387941123e-05
-2.71073751461058e-05
-2.21021589835188e-05
6.55048377422991e-08
-8.25821740046919e-06
-3.22913578595995e-05
-1.7492240253877e-05
-6.8085126818001e-06
-4.12035099843256e-05
-1.71350377144822e-05
-4.12124619332423e-07
-2.93084815938931e-05
-1.04940296008169e-05
-1.69822220815999e-05
-2.13323976101052e-05
-2.96766796166791e-05
-3.5849135314215e-05
-3.72484120718595e-06
-4.55954076110873e-06
-2.23676120500344e-05
-4.21241256131478e-05
-1.11938928480899e-05
-4.75734176073223e-05
-2.01486180104235e-05
-2.44006566485183e-05
-1.91159099450447e-05
-2.28442422920165e-05
-3.28216714922835e-05
-2.1356776108269e-05
-2.71183390608744e-05
-2.54607220109369e-05
-1.87675892319623e-05
-2.72202990335274e-05
-2.99458414013448e-05
-1.15521118843698e-05
-1.55798774578579e-05
-1.51669033993932e-05
-3.39429023946257e-05
-3.76868952235166e-05
-2.42334026401231e-05
-1.78245043218464e-05
6.54936215601401e-07
-3.13931687211411e-06
-7.91220373414102e-06
-1.5672781433761e-05
-3.32769256903949e-05
5.08807672878443e-07
-9.77233871123456e-06
-1.85316766461898e-05
-3.11057820030049e-05
-3.1055159946396e-05
-3.20378557674728e-05
-1.41193599380315e-05
-1.41714904318558e-05
-1.43527717990237e-05
-2.58230702976051e-05
-2.4838222962425e-05
-2.15487764045466e-05
-4.02857198894977e-05
-6.32479958252488e-06
-2.00113207018551e-05
-3.16532249611322e-05
-1.99003214935821e-05
-8.85820534772655e-06
-3.4524489800978e-05
-1.59529584212276e-05
3.60782845914753e-06
-1.01188577597975e-05
-2.42412137554556e-05
-1.41023273810216e-05
-1.21391254320759e-05
2.94351744352667e-06
-1.92600824440529e-05
-1.87632824602141e-05
-2.8352003376501e-05
-2.72805763713438e-05
-2.76365727245154e-05
-1.49532146486266e-05
-1.16817654240308e-05
-6.81721570509392e-06
-1.99238689133208e-05
-1.63929281060695e-05
-3.30361176845586e-05
-4.0243677977247e-05
-1.12769448388e-05
-2.73979603696241e-05
-2.51691108240419e-05
-2.40143678754989e-06
-3.35274303099095e-05
-1.65311695876861e-05
-1.47444481521126e-05
4.64177335572437e-06
-2.72859058881234e-05
-8.41054750149578e-06
-1.83678381269402e-06
-9.80415139294562e-06
-3.13196704478276e-05
-3.42501515245125e-05
-7.11608517843718e-06
-9.08959437845739e-07
-2.09562530004782e-05
-1.75962760323373e-05
-2.9094456549288e-05
-3.94994008983856e-05
-2.45878078706497e-05
2.95547670355443e-05
-9.14957158419646e-06
-3.22084392070732e-05
-3.85889066025643e-05
-2.35383364352313e-05
-1.73968735371003e-05
-9.21366921435574e-07
-8.26627919974542e-06
-2.01501019287208e-05
-2.34058046899121e-05
-1.73709528568617e-05
-3.23514255268166e-05
-1.00035587562531e-06
-1.4598464641891e-05
-3.07563798119008e-05
-3.23098071583643e-05
-2.04045869181032e-05
-2.52044193940758e-05
-3.12165171060909e-05
-9.42138939741766e-06
-2.01993334707629e-05
-2.85118418001045e-05
-2.46344142810147e-05
-1.99835249159122e-05
-1.80507177536724e-05
-1.02331406210399e-05
-2.95567820985135e-05
-1.24791446585365e-05
-4.1686669600692e-05
-1.35427109039594e-05
-2.54941969520214e-05
-2.90910375572282e-05
-5.45270623102604e-07
-5.58931999257642e-06
-3.04489875497069e-05
-2.09677828929551e-05
-1.92407073321597e-05
-1.75743416785683e-05
-2.82510578407604e-05
-5.44038472995437e-07
-1.2172216905531e-05
-1.78076654989871e-05
-2.19547373447383e-05
-1.07776512652865e-05
-2.19507572674733e-05
-2.90328062808245e-05
-3.60996929612977e-05
-2.0366596704266e-06
-2.59050248322943e-05
-2.77476915258318e-05
-3.37222917824872e-05
-2.15716504045243e-05
-2.09014938864089e-05
-9.01344871178512e-06
-1.64681806981747e-05
-1.91255966198141e-05
-2.30748600818774e-06
-2.90947047468076e-05
-2.12004198317365e-05
6.00526309199055e-06
2.65319287983294e-06
-4.20099326576778e-05
-3.7484679924275e-07
-3.43677309275974e-05
-1.97986974832815e-05
-2.19290883439598e-05
-2.54460479785325e-05
-7.21692273652673e-06
-3.80684773346678e-05
-2.8442701862584e-06
-2.78214157686165e-05
-9.6729512613751e-07
-2.61222733419556e-05
-1.69981903494028e-05
-4.91704575739894e-06
-4.62603743688269e-05
-2.7102190006462e-05
-3.52999715815204e-05
-2.43694381365328e-05
-1.507890170855e-05
-2.16041035614236e-05
-3.61323997855939e-05
-4.35237150441234e-06
-7.30063871942958e-06
-1.49017228899934e-05
-2.49476002058982e-05
-2.03027788348937e-05
-8.2805000618623e-06
-2.9360503496039e-05
-3.05310468470762e-05
-2.39964759180159e-05
-3.42258532794954e-05
-2.02652527180589e-05
-4.11531199933632e-06
-6.92847041920595e-06
-4.96090067016574e-06
-1.74039131183386e-05
-2.41040941178823e-05
2.18134563925224e-06
-1.57561398379002e-05
-3.77766004199525e-05
-1.13852485149345e-05
-2.47685259632572e-05
-2.81935402583709e-05
-1.84038962987217e-05
-3.97767224048174e-05
-1.53406164320836e-05
-2.69187941533392e-05
-3.70964254459894e-05
-1.99259753535425e-05
-2.31745100445162e-05
-4.24174894628542e-06
-1.01245558603133e-05
-3.29624548086446e-05
-2.63970945306656e-05
-2.18886760355082e-05
-1.36442227722912e-05
-2.95114471506223e-05
-2.20444936288314e-05
-1.17949471097389e-05
-1.24968198412275e-05
-1.03451873494748e-05
-1.23006695960337e-05
-2.16232637823785e-05
-4.36186618005032e-06
-8.9162649616856e-06
-1.67147095198399e-05
-2.2753634694711e-05
-2.57468121819024e-05
-1.74709375531151e-05
-2.14457808490295e-05
-2.21642293687441e-05
-1.87070741213459e-05
-3.03116225159677e-05
-2.20321625003721e-05
-2.00171979447781e-07
-2.86701186279271e-05
-1.29029615406074e-05
-4.56138613259196e-05
-2.58440390313843e-05
-1.54314702725816e-05
-6.96182335632036e-06
-7.13864318255393e-06
-2.23433158177701e-05
-1.20738480264234e-05
-2.41991146665659e-05
-6.08811949939666e-06
-7.26142550769296e-06
-2.89335251926334e-05
-2.14325205328527e-05
-2.32535994240387e-05
-2.06751737821724e-05
-1.95919849622579e-05
-7.67923040396991e-06
-4.62789544201895e-05
-1.160956595562e-05
-6.07803002776404e-05
-1.6298755430197e-05
-1.52163626204405e-05
-1.3883211024544e-05
-1.89893509647907e-05
-1.07928452205414e-05
-2.88552888740906e-05
-3.49739536118039e-05
3.7008330533912e-07
-3.33269284123877e-05
-3.1161138981305e-05
-1.55476905650809e-05
-2.63841747667102e-05
-2.7301536690634e-05
-6.11782429784532e-06
-1.07347796351803e-05
-1.44831888819752e-05
-2.17036271310845e-05
-2.87784772302069e-05
-5.01886476125253e-05
-1.04740114393257e-05
-1.19347067963758e-05
-3.7412115851701e-05
-1.73764248066178e-05
-2.50429563563372e-05
2.87376500206154e-06
-4.57679929584503e-06
4.59601356470964e-06
-2.05470574470978e-05
-2.67477395485942e-05
-1.16690107466198e-06
-1.71100734747578e-05
-4.4037110597054e-05
-3.97008117523204e-05
-1.19355629143669e-05
-1.11334059365442e-05
-1.69464261235956e-05
-9.39288573044129e-06
-2.75868635201743e-05
-2.92392435383492e-05
1.36994637698417e-06
-1.2352295967143e-05
-1.56758001478108e-06
-3.05173848284873e-05
-2.5334151689577e-05
-1.76380683264282e-05
-5.98527041124448e-06
-1.38065304768122e-05
-1.74193574689702e-05
-2.81914156444406e-05
-3.42301545810425e-05
-2.91052831820624e-05
-3.60666673291827e-05
-1.87102045119151e-05
-2.5422489552491e-05
-1.14599221395467e-05
-2.29792901849612e-05
-1.51842643327471e-05
-1.16707939804409e-05
-2.43204097114286e-05
-1.42134417875992e-05
8.41773479006905e-06
-2.74688527192383e-05
-2.75249362317722e-05
-1.30401377418009e-05
-3.18096383286176e-05
-9.65164509663723e-06
-7.8194507119815e-06
-1.74057958833659e-05
-2.24897413008588e-05
-2.11755044370473e-05
-2.59988432036941e-05
-2.75835481511685e-05
-2.68432985127162e-05
-2.91812974132267e-05
-8.30818725575102e-06
-2.7048882369628e-05
-1.27065237435764e-05
-2.89494793125332e-05
6.83857364390195e-07
-2.08487246258132e-05
-3.39801574638068e-05
-1.86654234711412e-05
-1.17448818067489e-05
-2.3737111257915e-05
-2.84443130851591e-05
-1.71965653262808e-05
-5.20073510189563e-06
-1.35354950480989e-05
-1.19853687894212e-05
-3.37721729711661e-05
-1.28105503997929e-05
-4.76746029617612e-06
-2.37872066076121e-05
-5.44470397002398e-05
-3.94510885875831e-05
-1.9060490177901e-05
-2.5892584497025e-05
-2.03795296560419e-05
-1.35527199868212e-05
-1.59181553941136e-05
-2.52707601296851e-05
-4.48057502213167e-06
-1.514451715905e-05
-1.59945861792877e-05
-1.20409793384116e-05
-2.9869497598479e-05
-1.38339572738425e-05
-1.27664895994312e-05
-3.44863631643906e-05
-1.7658758557264e-05
-2.42988218247487e-05
-2.57926913642138e-05
-1.80868640541376e-05
-5.44226846545865e-06
-1.12173917940271e-05
-5.08966363413876e-05
-5.84039460956701e-06
-9.46180757510681e-06
-2.42479790933298e-05
-8.68289131723032e-07
-2.44516424749269e-05
-2.8120776501467e-05
-2.19383136232602e-05
-1.89221478523142e-05
1.97353047034395e-05
-3.92858012709926e-05
-2.53826938915341e-05
5.41549262252538e-06
-2.77148880299268e-05
-1.91754655199925e-05
-2.84916037777944e-05
-1.01670541837532e-05
5.76244440778053e-08
-1.29895952262049e-05
-4.4460706494974e-05
-2.64681196417205e-05
-2.41683171370073e-05
-8.02883522851819e-06
-3.37398151785947e-05
-1.79016618899639e-05
-1.74775124709847e-05
-5.44912789826634e-06
-2.34745330673001e-05
-2.41519904378817e-05
-1.18230556724101e-05
-1.62975969309842e-05
-1.22468623619117e-05
-3.81866101194466e-05
-2.56523200740369e-05
-1.69939436237858e-05
-3.52108755080595e-05
-4.62813707163674e-05
-3.79094096704615e-05
-9.14452295283114e-06
-1.82768637297653e-05
-1.93666540357466e-05
-3.88674679811807e-05
-2.90802102921346e-05
-1.10492903965989e-05
-3.04192460668677e-05
-5.43526029745879e-05
-2.40668157611252e-05
-2.46034858351482e-05
-2.27162742998197e-06
-9.96497227605912e-06
-1.79519243907824e-05
-4.23572700310717e-05
-3.17041778237241e-05
-3.06972294454402e-05
-2.52966189896508e-05
-2.30129586737449e-05
-2.97369877994289e-05
-8.61130628806787e-07
-3.95249864660079e-05
-8.01131768869341e-06
-1.52826318134643e-05
-2.07120963539227e-05
2.15120753462226e-06
-2.93170206273443e-05
-3.07388128290245e-05
-1.48889534950486e-05
-1.66326756656416e-05
-2.25198773223021e-05
-3.748675269634e-05
-3.13209230201854e-05
-3.43888273274622e-05
-2.70519056804342e-05
-3.48915285830645e-05
-4.84891907926646e-06
-1.51585040033219e-05
1.72362980971344e-06
-1.81823553747164e-05
-1.60330989560551e-05
-2.5344044436749e-05
-2.15963130525703e-05
-2.26422955346329e-05
-3.9153936375023e-05
-1.71442592660608e-05
-4.1455669906875e-05
-1.45477036132965e-05
-1.59686211257443e-05
-2.43598254359888e-05
-1.84258243182887e-05
-3.16037308357509e-05
-3.75624751224612e-05
-1.88624653238088e-05
-8.84807839635502e-06
-2.55947764532184e-05
-3.65699903271003e-05
-3.37451389323576e-05
-4.27506734364783e-05
-2.16457564953122e-05
-3.55882180419241e-05
-3.62546470936e-05
-1.09975734145768e-05
-3.21697821195166e-05
-1.19816532827665e-05
-2.56296954551153e-05
-1.20655975680036e-05
-3.03426825467219e-05
-2.50142921190009e-05
1.39564467557708e-05
-1.80085094709743e-05
-2.45299092661944e-05
-1.283135669257e-05
-3.92355620953516e-05
-2.25146991144566e-05
1.52381093773561e-06
-7.0822219009806e-06
-3.30303598491312e-05
-5.1078689293943e-05
-5.133099078446e-05
-4.21222135434747e-05
-1.53051903999492e-05
-1.36976498472366e-05
-1.67870465615649e-05
-3.47663793536896e-05
-1.17905379348502e-05
-1.21871965405383e-05
-1.17215766688549e-05
8.09125551701809e-07
-9.63254358563947e-06
-5.09689567881879e-07
-1.02851934750768e-05
-1.78116316436115e-05
-2.08033157037573e-05
-1.41492842907831e-05
-1.57623512144122e-05
-3.50059538766366e-05
-3.84624001226768e-05
-2.48895281027701e-05
-1.97621926338115e-05
-2.02186175705263e-05
-1.8087198293986e-05
-3.9148371150563e-05
-3.22799345042203e-05
-1.86492787440636e-05
-2.1425727968361e-05
-2.36900405313879e-05
-1.98391620835121e-06
-2.96717030881758e-05
-1.91800616492436e-05
-1.13699803588282e-05
-1.25294365891898e-05
-1.50306385272817e-05
-1.9749361033351e-05
-1.04534404613102e-05
-4.66755630839574e-05
-2.24309531220823e-05
-2.3258277710896e-05
-9.50298048760568e-06
-1.88135253822726e-05
-1.35054465090468e-05
-1.02036084378704e-05
-1.26383292881689e-05
-7.93471392048389e-06
-1.40560977627625e-05
-2.98159049009924e-07
-1.88115306360912e-05
-1.88327009535509e-05
-9.69815944154571e-06
-2.69061381523868e-05
-2.8136579545403e-05
-2.13228855665398e-05
-4.12778371786025e-05
-2.35465591496131e-05
-1.0223597478069e-05
-2.00630231318737e-05
-2.96457861161104e-06
-1.13551740069943e-05
-3.68897710444517e-05
-3.64809880616185e-05
-2.92198315111047e-05
-3.10980833892168e-05
-1.59534588686718e-05
-2.26298691766525e-05
-4.84066956922804e-05
-7.54913647185819e-06
-4.22400092596679e-05
-3.53471301066136e-05
-3.24369966980971e-05
-1.83622889227964e-05
-3.05354478208199e-05
-2.08134290547856e-05
-1.92688492054502e-05
-8.05741292641932e-06
-6.56205537113517e-06
-3.26008079782091e-05
3.39674443475954e-06
-4.85291573470075e-05
-3.13782348387597e-05
-2.21449269937519e-05
-2.91360612720948e-05
-1.60443505380038e-05
-1.01961480088899e-05
-1.69676228417677e-05
-3.5291310921442e-06
-2.42765792930687e-05
-3.17728776699549e-05
-1.52010093565262e-05
-2.82993202716999e-05
-1.59781488908638e-05
-3.32307924262878e-05
-1.07288007598044e-05
-2.14801247307692e-05
-1.44291584843873e-05
7.90428850597689e-06
-3.50506161253373e-05
-1.427899462475e-05
-2.28662524575532e-05
-2.18198533899227e-05
-3.64351580966869e-05
-9.89587133082205e-06
-3.76585605331138e-05
-5.5394967707319e-06
-1.85237219174204e-05
-1.49699887928364e-05
-2.27412248181877e-05
-1.15110038562351e-05
-3.46605615325159e-06
-2.82493058316616e-05
-4.68085909172438e-06
-7.13372151636387e-06
-2.70090003241081e-05
-2.17778971957165e-05
-2.30638216271325e-05
-1.25706392540209e-05
-2.63494670850641e-05
-3.26461440623295e-05
-2.41176216851508e-05
-4.09684205126969e-05
-2.43318000701557e-05
-2.04787157017925e-05
-5.70649670574176e-06
-5.68573783498132e-06
-1.1826371445318e-05
-1.58912597405239e-05
-6.0310234314185e-06
-3.99807825364564e-05
-1.93445093650375e-05
-2.25528353259313e-05
-5.78929585180647e-06
-2.37073250846726e-05
-3.10099311362918e-05
2.22744582723775e-06
-4.03095770498179e-05
-3.67002588858215e-05
-2.00683129844969e-05
-2.77865847365192e-06
-4.35254091058589e-05
-2.40681572505149e-05
-2.2485476099082e-05
-3.33134118548034e-05
-3.66767992143937e-05
-5.47448099604706e-06
-2.21112852230429e-05
-2.20728049472117e-05
-3.43331458163103e-05
-1.39564093428611e-05
-2.93967026699492e-05
-1.30512869110499e-05
-1.46434383172846e-05
9.76352273212856e-06
-3.64330300568789e-05
-9.36586275132045e-06
3.01006247402081e-06
6.98669731698879e-06
-1.83871254332791e-05
-1.79126451022108e-05
-1.77891404718612e-05
-3.95658105252073e-05
-8.17487157380891e-06
-3.52118596730441e-05
-2.45572619006992e-05
3.09277604641904e-07
-3.53441327508264e-05
-1.91885432227976e-05
-3.16312635923491e-05
-1.49695120399565e-05
-3.62251785885389e-05
-2.88298058949624e-05
-3.28542865466349e-05
-1.44060595777544e-05
-3.04155105199441e-05
-4.51714086091444e-06
3.28845154095081e-06
-2.59859467349347e-05
-2.63495359108266e-05
-2.42421984778077e-05
9.87843012774977e-06
-1.82446162043999e-05
2.97010213731761e-06
-3.62832470135584e-05
-2.15061694036725e-05
-8.05005714170085e-06
-1.49830003842899e-05
-7.95232959347159e-06
-1.95058998559312e-05
-2.66331267609254e-05
-2.48943127951468e-05
-2.93200948393913e-05
-1.98850683378521e-05
-1.14777239912003e-05
-1.13526519520853e-05
-1.47916864411288e-05
-2.80820451901692e-05
4.56018382035552e-06
-1.20284430679521e-05
-2.97636169172017e-05
-1.20883928284186e-05
-2.30832573853928e-05
-2.36280651523334e-05
-4.1929579433883e-05
-1.86329974939004e-05
-2.07992617305533e-05
-1.53482818201969e-06
-3.12715779931145e-05
-1.56218497143206e-05
-2.4698724401317e-05
-1.14904756475996e-05
-1.19269933751757e-05
-9.33331501108979e-06
-1.65007664059926e-05
-1.91245819375209e-05
-8.87180495942568e-06
-3.99302807562766e-05
-2.16423184208996e-05
6.92058868367875e-06
7.79157185884589e-07
-3.49056139039068e-05
-2.25481037079485e-06
-3.96591653763504e-05
-2.90577590041088e-05
-1.1232918923199e-05
-1.73166589076511e-05
1.19421431073412e-05
-1.00936179317932e-05
-1.93720177870932e-05
-2.89530478972575e-05
-3.15646928607278e-05
-2.11129963092632e-05
-3.12790392734832e-05
-1.39135373812113e-05
-2.05879603718324e-05
-1.8118791524855e-05
-2.34163006646267e-05
-2.10144439949635e-05
-2.29018761149572e-05
-6.91428158886567e-06
-2.35981838372495e-05
-2.99795450264719e-05
-2.53421598943229e-05
-3.05897995187971e-05
-1.10541096773008e-05
-1.44020423190169e-05
-2.29045496447883e-05
-3.25710122429958e-05
-1.67786967851989e-06
-1.78069800353093e-05
-2.61353182230235e-05
-3.26266639549587e-05
-1.32862445800027e-05
-2.06826932986897e-05
-1.6777719630653e-05
-2.16990970005419e-05
-9.86554956986492e-06
-2.11851184453134e-05
-3.74095688926247e-05
-2.82292035066226e-05
-2.55884737534792e-05
-1.88096441159817e-05
-3.6943054593736e-05
-2.21444141573449e-05
-4.26652832784145e-05
-4.27037217976567e-05
-3.05371208300773e-05
-2.3431366017889e-05
3.82938619478542e-06
-9.92188870282156e-06
-4.31362082556895e-05
-2.71100485235091e-05
-6.6410451388986e-06
-4.01250731707402e-05
-3.75087984180082e-05
-2.30794689684079e-05
-1.98974099371635e-05
-2.34108514934983e-05
-2.06458839560299e-05
-2.90518720342988e-05
-1.39410105645579e-05
-4.27106469958656e-06
-1.24533965458727e-05
-1.44090231944634e-05
-2.54858705080358e-05
-1.08492834293221e-05
-2.93546609706962e-05
-5.61053213273289e-06
-4.72836658093489e-06
-3.9658388354112e-06
7.33166476840254e-06
-2.43477738861229e-05
-2.55779429221431e-05
-5.12372097693976e-05
-1.0044306040151e-05
-2.46696945373976e-05
-3.63938782885337e-05
-2.859618083882e-05
-2.73979311685629e-05
-2.36804219287363e-05
-4.27982633229805e-06
-2.26401282728777e-06
-3.48465130104979e-05
-4.134448471742e-05
-2.58370495633052e-05
-6.81864678576189e-06
-2.66136377550223e-05
-2.65497945908323e-05
-7.95321777602632e-07
-2.59650767167557e-05
-2.6588097418842e-05
-2.20890683004732e-05
-3.36486366208946e-05
-2.94925021150767e-05
-1.24614593931545e-05
-9.35628641625241e-06
-4.36273697391354e-06
-2.72543099683113e-05
-1.92228656094156e-05
-2.48562497071699e-05
-1.06936802051144e-05
-1.529340628752e-05
-1.9420398566288e-05
-1.31844119543193e-05
-8.1622390361613e-06
-4.41472034477731e-05
-2.78745023845226e-05
2.64644740604833e-06
-3.25249757341279e-05
-8.57518342876831e-06
-1.87563186435033e-05
-1.28011031097292e-05
-1.08884441119586e-05
-3.03677440236076e-05
-1.31925969352258e-05
-3.05212802221833e-05
-4.44913433169476e-05
-2.414847621744e-05
-3.6948845244433e-05
-2.75142384608868e-05
-3.06806961640469e-05
-4.74932026334633e-05
-2.21021604298968e-05
-1.16176993360007e-05
1.8133339169259e-05
9.37712020752738e-06
-5.90512593117424e-06
-2.58967033890471e-05
-1.6232355976988e-05
-2.78319509453487e-05
-2.82283744305298e-05
-3.39373595411212e-05
-8.8507410813456e-06
-2.36800584815566e-05
-1.53088743224883e-05
-2.15102847968691e-05
-2.13476265803282e-05
-2.92183426129505e-05
-1.82252877584247e-05
