# Supplementary material for: Research on computational propagation and identification of mine microseismic signals based on deep learning
Source: PLoS One. 2025 Oct 22;20(10):e0334641. doi: 10.1371/journal.pone.0334641 (PMC12543183; doi:10.1371/journal.pone.0334641)
Supplement: S3 Data — (ZIP) [file pone.0334641.s003.zip › 000100500002802.xlsx_0.txt_24.txt.txt]

-2.03051106748136e-05
-2.16641239892759e-05
-3.65467862098169e-06
-4.86871489368668e-06
-7.3027601534238e-06
-1.49587801008027e-05
-1.50391655168176e-05
-1.99154388983144e-05
-6.83696674014416e-06
-2.94315951761399e-05
-1.47010001849753e-05
-2.10546635691394e-05
2.53111953634093e-06
-2.52444551557818e-05
-4.77038790046146e-05
-8.78983979467712e-06
-1.30012041632447e-05
-1.01305614796669e-05
-1.72650055601804e-05
-1.66679448969906e-05
-8.05446019026415e-06
-2.27043859857308e-05
-1.18608866816878e-05
-2.933253021842e-05
-3.19198250776815e-05
8.6365908268135e-07
-3.3130148660843e-05
-5.77324825382733e-06
-6.36113138455906e-06
-3.13883558784387e-05
-4.62092590494663e-05
-9.35112189222965e-06
-1.04713860102374e-05
-1.52475388753849e-05
-2.2711174718322e-05
-1.52043150447936e-05
-2.33930754309331e-05
-1.31034557132429e-05
-3.93459423532538e-06
-1.65376262003396e-05
-4.1430523735859e-05
-1.73153992752492e-05
-1.3998301806863e-05
-3.28924982324017e-05
-2.88113448350575e-05
-1.33363028261562e-05
-1.51822115605548e-05
-3.395743592661e-05
-1.91095292891435e-05
-2.03351056199356e-05
-3.46582779523645e-05
-9.99439888897321e-06
-3.67155619221343e-05
-2.95235793928121e-05
-3.59063757560478e-05
-9.07006437753644e-07
-9.38350159866068e-06
-7.3874419117521e-06
5.43370867151989e-07
-2.25323867200178e-05
-1.75136248717412e-05
-1.0303514113549e-05
-1.04183432203042e-05
-4.36636517262692e-05
-2.25195956756421e-05
-9.87852508758081e-06
-2.30730511656717e-05
-1.21243291358761e-05
-1.09077666172191e-05
-2.25102043645075e-05
-5.10425501168664e-05
-1.6992946712909e-05
-2.38919153208387e-05
-1.09673110662655e-05
-1.55211841590351e-05
-1.52949254148463e-05
-8.8468753843e-06
-2.88947668410613e-05
-1.29591134147494e-05
-2.0593923346845e-05
-9.42366275212808e-06
-1.11902188424823e-05
-3.19892205908347e-05
-2.07078664224691e-05
-4.00228369451791e-05
-1.18592851025109e-05
-6.14465951108316e-06
-2.36211168158964e-05
-2.50067872772877e-05
-2.46232179148388e-05
-3.10746258193877e-05
-3.09644718703395e-05
-2.48663483378047e-05
-9.7308023180987e-06
-1.68940680879346e-05
-2.89631787005738e-06
-2.74381391240866e-05
-1.83642057809615e-05
-2.89537608276615e-05
-2.00282808602303e-05
-2.39260613199225e-05
-2.60612426937666e-05
-3.96085252866528e-05
-2.83583536774598e-05
-1.83648139988032e-05
-2.36373248427243e-05
-2.72891786974816e-05
-2.3997153382196e-05
-4.08117495174462e-05
-1.52673359737919e-05
-1.08735046232306e-05
-1.04299512985325e-05
-2.12233169098954e-05
-1.866249729207e-05
-5.47512688696847e-05
-6.8332027107264e-06
-2.42125161673535e-05
-1.9373228146007e-05
-1.8329164267343e-05
-2.3109596542516e-05
-7.53555170292152e-06
-1.64107839719659e-05
-1.51892529642659e-05
1.83923682628642e-06
-2.68403237692075e-05
-2.24044589760292e-05
8.34975544552714e-07
-1.3343719192585e-05
-2.31871332549387e-05
-1.88564157377469e-05
-1.8925257195512e-05
-1.98194028287969e-05
-3.40006935742305e-05
-4.76765373639552e-05
-1.09053495516321e-06
-3.21236482006997e-05
1.27116480068425e-06
-1.79651682976426e-05
-1.46565269997993e-05
-2.32318259241907e-05
-3.04303111109162e-05
-2.30754228837103e-05
-1.66932312486105e-05
-1.92258713394583e-05
-2.65254861314783e-05
-1.73927775138284e-05
-1.16203424288447e-05
-4.33499268049657e-06
-1.62860654658177e-05
-2.93687294397913e-05
-1.46222682971984e-05
-2.71836979951577e-05
-1.99226986487686e-05
-1.68140582002307e-05
-4.53648369918486e-06
-1.15515667881957e-05
-2.79058075585267e-05
-2.78815485548665e-05
-3.54418241843371e-05
-1.47013377887237e-05
-3.72341910246743e-05
-2.58851501550625e-05
-3.31058647859121e-05
-1.57795991256902e-05
-4.74922511012197e-05
-3.56318620250199e-05
-1.55711840690214e-05
-1.67813210295393e-05
-2.34552424889496e-05
-1.94891417824196e-05
-1.60761782818517e-05
-2.36148417606354e-05
-2.21375767132451e-06
-1.94989009057179e-05
-6.95873589938573e-06
-2.39405595318517e-05
-3.23644843856087e-05
-7.75631538174902e-06
-1.53279243595755e-05
-8.90603397621073e-06
-1.06466790751678e-05
-3.6606023422927e-05
-2.21116030262301e-05
-1.99819732546226e-05
-9.25190180221368e-06
-9.33128514335674e-06
-2.59508224013829e-07
-2.88995759831701e-05
-3.48972190929071e-05
-1.53338256531019e-05
-2.23902443606584e-05
-2.34310489354628e-05
-1.19327663301359e-05
-2.365172077604e-05
-2.16155827748975e-05
-3.29844050269518e-05
-4.56742949541295e-05
-2.60951499634002e-05
-1.62176295128999e-05
-1.73063292801395e-05
-1.56532944192026e-05
-2.75965234960903e-05
-2.64826787095031e-05
-1.09848634514552e-05
-3.76980391622481e-05
-2.68743179089909e-05
-6.9530687744893e-06
-1.37676493038118e-05
-1.48314391773467e-05
2.87299479579478e-06
6.06642568875403e-06
-3.31652319797321e-05
-1.38806565580014e-05
-2.97846143246841e-05
-1.09083113461767e-05
-3.7396530306188e-06
-3.5255405972153e-05
-4.06983249475442e-06
-3.07043432681668e-05
-9.00367310571562e-06
-2.46508172847861e-05
-3.29776980479283e-05
-9.3113115114081e-06
-4.77787670379808e-05
-3.75241839493517e-05
7.84772135053582e-07
-1.91574356390285e-05
-1.27148098891687e-05
-1.62223720016993e-05
-1.30475001651229e-05
-3.49248834615232e-05
4.5900465657448e-07
-4.00285972853856e-05
-2.07518440687643e-05
-2.54857662224707e-05
-2.45074981716372e-06
-1.83616492569366e-05
-1.87054801221191e-05
-2.6073409474582e-05
-3.1653163295302e-05
-9.41615736722427e-06
-7.02397315392474e-06
-5.70435090097003e-06
-1.61189468797114e-07
-4.27172975117506e-05
-2.9371069797906e-05
-2.92642711087116e-05
-2.70623569282458e-05
-2.8120689615865e-05
-1.00435517900572e-05
-4.94656027896486e-05
-2.67397036039779e-05
-1.57246176174624e-05
-2.86194467388038e-05
7.41157833685417e-06
-1.12646368366684e-05
-2.14575046603515e-05
-2.19611919861895e-05
-7.74508460038026e-08
-2.85761711069309e-05
-2.2999869928122e-05
-2.48810788526505e-05
-1.41697633204902e-05
-3.31744987606617e-05
-8.52786426166998e-06
-2.54085301822513e-05
-1.63354242457934e-05
-2.54853505652797e-05
-1.91833625253418e-05
-1.94520617422191e-05
-2.17512230906405e-05
-3.06012818790926e-05
-1.15505894781199e-05
-2.05810861070442e-05
-8.13149238224867e-07
-3.14655222781951e-05
-2.63893412802013e-05
-1.00427944714512e-05
-3.75167399783508e-05
-1.57227844261586e-05
-2.34788373601972e-05
-1.63725991006363e-05
-7.96178246567007e-06
-3.42934808335821e-05
-3.4089001859994e-06
-2.70641305015743e-05
-4.56272998896984e-06
-2.923105144619e-05
-3.21129463730834e-05
-3.37034853435727e-05
-1.26079644786372e-05
-1.99031332428634e-05
-1.35637574732998e-05
-3.94655060510769e-05
6.20663880425866e-06
8.99107213591148e-06
-4.99707163447266e-05
-1.78129203632031e-05
-2.55556065150007e-05
-4.75114810686482e-05
-6.19336801326423e-06
-2.60805262289777e-05
-2.35346506654683e-05
-1.31288125911953e-07
-7.00915338402097e-06
-3.05023280284153e-05
-1.14242877791455e-05
-2.3097893180427e-05
-1.19165737986917e-05
-1.475037647452e-05
-4.3522780136399e-05
-1.90890009999846e-05
-2.83221134844048e-05
-2.58805382191466e-05
-2.48036414938146e-05
-2.0518248442263e-05
-1.86832622380525e-05
-3.40896450792209e-05
-1.17088084206071e-05
-2.91112641937546e-05
-1.45641274131818e-05
-7.34263342094347e-07
-5.35092053413065e-05
-2.11094411721991e-05
-6.27378623192736e-06
-2.33381270731599e-05
-9.74791449866488e-06
-2.68430047002604e-05
-1.18635443398607e-06
-1.31954079800331e-05
-6.90462283362867e-06
-1.86038404893815e-05
-2.8058828623665e-05
2.20724596476034e-07
-2.52793853878232e-05
-1.62161234653652e-05
-2.74366091308317e-06
-1.8477897580937e-05
-3.77610061240922e-05
-2.21575178869615e-05
-2.29808130229108e-05
-1.8935068126619e-05
-8.53447648762063e-06
-1.86587336595896e-05
-3.73607896759062e-05
-2.47830489820362e-05
-8.65154333283225e-06
-2.80864506347311e-05
-3.36299477152276e-05
-2.60570186547919e-05
-2.93731656243768e-05
-7.4771138397865e-06
-1.94673740654425e-05
-1.1427587368132e-05
-8.51406683663371e-06
-2.5255868034233e-05
-1.92963591852817e-05
-2.9561426017072e-05
-5.0996333948075e-05
-1.14997654620368e-05
-1.50023785444166e-05
-2.55565932301011e-05
-2.6716211017447e-05
-2.62682727755474e-05
-7.07916296520643e-06
-4.11345337361325e-05
-3.32606595756e-05
-2.77871505866624e-05
-3.19803718390276e-05
-5.09483157793016e-06
-1.72167514616538e-05
-2.40860372965001e-05
-2.29484712914176e-05
-3.12898186554711e-05
-1.90005702935605e-05
-2.42850757447068e-05
-2.28321458877428e-05
-2.42111023747648e-05
-1.8793287809145e-05
-2.92999947549969e-05
-1.90610359271444e-05
-2.74752225042408e-05
-3.95158507784872e-05
-3.22189199378156e-06
-1.60407922106128e-05
-9.1011530744972e-06
-1.42170318204781e-05
-3.86266440202964e-05
-2.88297045561249e-05
-2.08918656486751e-05
-2.94175753368956e-05
2.90727427612269e-06
-2.63605796875722e-05
-3.49746295799477e-05
-2.5637838850685e-05
-1.87796280203002e-05
-2.2857736697509e-05
-2.20909949121985e-05
-2.82840075324597e-05
-2.02271169408235e-05
-1.26808662429565e-05
-2.94215637477266e-05
-1.08570028122017e-05
-3.76195320666216e-06
-3.86536579716667e-05
-2.35684973016905e-05
-2.01248502243294e-05
-2.17135591092082e-05
1.12160213247054e-05
-2.44739190478209e-05
-9.83289742243449e-06
-1.16110379210096e-05
-3.10998264822817e-06
-1.86206532255408e-05
-1.48812880253391e-05
-1.42504195693993e-05
-2.5151187881553e-05
-1.4926576910056e-05
-1.32423050901409e-05
-2.60159548457718e-05
-9.21939363711349e-06
-1.59809107722228e-05
-7.95770926289078e-06
-2.69509981142203e-05
-1.98122680254656e-05
-2.87243275360277e-05
-1.79164866010977e-05
-3.31252762221832e-05
-9.32911460229713e-06
-2.63287468827811e-05
-7.97685001265007e-06
-4.07392582962233e-05
-8.42492013878869e-06
-2.99094580150073e-05
-3.49060405249542e-05
-9.98957755105505e-06
-1.38671529237833e-05
1.2629553330813e-06
-3.09069635129237e-05
-1.97341380398008e-05
-1.55736366450825e-05
-2.73065862089861e-05
-1.92423911775172e-05
-1.81942571373123e-05
-2.31612477813051e-05
-2.37818764807543e-05
-3.07773307757926e-05
-3.75191133734991e-06
-3.328096301974e-05
-1.73076000290712e-05
-1.1983297515943e-05
-3.19071253277731e-05
-3.07690878380858e-05
-1.29279158906847e-05
-1.89907444086927e-05
-4.14942393026206e-05
-6.38137736168748e-06
-1.17184210557347e-05
-2.3935289099712e-05
-3.0304258695741e-05
-6.09735142324986e-06
-2.19469540291765e-05
-2.50372263440557e-05
-2.71438778285365e-05
-2.80371810645224e-05
-3.21799594035034e-05
-1.52077946769112e-05
-1.80008529928757e-05
-1.19580989748727e-05
-2.83303324515562e-05
-1.09157490318367e-05
-1.25654961122716e-05
-1.7462522973356e-05
-1.77409635377567e-05
-3.64941832471459e-05
-1.71541234978366e-05
-1.29183222035805e-05
-2.93689553252541e-05
-8.71152751858081e-06
-1.58437884687695e-05
-1.4691932537226e-05
-7.17864903305305e-06
-1.24896328082049e-05
-3.06234860639136e-05
-1.74137294291297e-05
-1.91027430898551e-05
-4.18949637020456e-05
-1.6991779845655e-05
-3.1200537855717e-05
1.23024684925812e-06
-2.17969231665008e-05
-1.82112787755009e-05
-6.26862973053698e-06
-1.8409934975786e-05
-2.98533919944837e-05
-2.08744206845262e-05
-6.3618131248301e-06
-2.90223004826297e-05
-1.67849220899061e-05
-3.22962194628694e-05
-1.84641091243651e-06
-1.18397954420728e-05
2.53702894467172e-06
-3.31974499779131e-05
-3.504478539036e-05
-1.94327321953316e-05
-2.9309696798813e-05
-7.49935599092131e-06
-1.21913233330194e-05
-4.53700914298837e-05
-1.96717530935618e-05
-8.77890924079803e-06
-1.31073440486236e-05
-2.55319798441977e-05
-1.28099564703012e-05
-3.89969652379573e-05
-2.49572562395736e-05
-5.27520727117313e-07
-1.97842017497962e-05
-2.30179751787883e-06
-3.70574688383973e-06
-3.70048196088092e-05
-1.15083679496128e-05
-9.14782626180911e-07
-1.93394402394224e-05
-6.73219112086029e-06
-2.52533447207318e-05
-1.40428364431713e-05
-1.8168720252916e-05
-4.05921841359103e-05
-6.53498132920805e-06
-1.76706038045334e-05
-1.54023019328353e-05
-9.57370353698956e-06
-4.76135320998699e-05
-1.42311014277822e-05
-1.08654800920635e-05
-3.52086291999183e-05
-4.07254516178107e-05
-3.58687717725538e-05
-9.28154974014102e-06
-2.1669834148104e-05
-2.35526048006304e-05
-1.4691868518294e-05
-4.46799177123812e-06
-5.86102548787894e-06
-1.68749830882894e-05
-8.58313000877073e-06
-1.4631226657235e-05
-9.31581988166726e-06
-9.87184070795509e-06
-1.55734788299205e-05
-1.78736789597435e-05
-1.07297505817003e-05
-3.73937223991299e-05
-1.98995634997412e-05
-2.79539103611658e-05
-3.9517687079204e-05
-3.31041451015292e-05
-2.51521955886077e-05
-5.26086025343802e-08
-1.13616413781541e-05
-3.61705862555364e-05
-2.95465640055794e-05
-3.22191477430549e-05
2.86113932272427e-06
-2.99155411280346e-05
-3.02633942779107e-05
-1.4874019047155e-05
-1.77163369590687e-05
-7.57489127678575e-06
-1.20047089076539e-05
-4.02757362199051e-05
-1.80404119240711e-05
-2.46611518105409e-05
-1.63193778463878e-05
-2.35998198536727e-05
-4.14002531788347e-05
-3.62935532144712e-05
-1.62674237955625e-05
-8.57085913738479e-06
-2.11168808232485e-05
-1.31679241551538e-05
-2.78850609498731e-05
-1.47161092352158e-05
-1.15041022928779e-06
-2.25877823843972e-05
3.4814394699827e-06
-1.51733413753598e-05
-2.23913796293083e-05
-2.61098250212247e-05
-3.6445242336096e-06
-7.91081698387483e-06
-1.88995312980373e-05
-2.74522571327664e-05
-3.02506506347834e-05
-2.96229619663273e-05
-5.20188042543568e-06
-1.77380607517228e-05
-1.45994791739794e-05
-8.28592663968101e-06
-4.48869438592344e-06
-3.14535818117443e-05
-1.9669593793216e-05
-7.76410183159025e-06
-3.88478283882979e-05
-1.17024874722709e-05
-2.63074710715741e-05
-2.29366683962798e-05
-1.91464186532477e-05
-2.11970358830405e-05
-2.83912575535241e-06
-2.66042307355596e-05
-2.54499394024151e-05
-3.20095718161108e-05
-3.30007377565681e-05
-1.68618966742035e-05
-4.38187417592378e-05
-2.90573347941236e-05
-8.47110083200504e-06
6.09937593413079e-07
-1.07000240405229e-05
-1.57105836870861e-05
-2.9470341119719e-05
3.32136268480404e-07
-1.6890777559088e-05
-2.16466904248044e-05
-5.44935190823511e-05
-2.90680317667433e-05
-2.33573377488147e-05
-2.3143339569184e-05
-3.09686897391163e-05
-2.77894188820561e-05
-2.4467487910842e-05
-3.18558611917653e-05
-1.72145315283951e-05
-5.09127233802371e-06
-2.19058321026075e-06
-1.76026554597442e-05
-2.65723152387812e-05
-2.37334797832499e-05
-9.11154567827207e-06
-1.97734750570859e-05
-2.17507323549693e-05
-2.70796949573262e-05
-1.08065836100807e-05
-4.79338129994422e-06
-1.10529738334307e-05
-1.21792339181698e-05
-3.53649737770894e-05
3.78299087202576e-06
-2.52250075598152e-05
-2.36796710458701e-06
-1.96288197298523e-05
-1.47371993969036e-05
8.19947139994853e-06
-4.37436429836413e-05
-3.28176152147199e-05
4.10863971729286e-06
-3.02662181939614e-05
-3.14430362851873e-05
4.40450598696991e-06
-6.42116368114094e-06
3.85088952575962e-06
-3.45246648775317e-06
-1.82096155758435e-05
-2.15690747744492e-05
-3.53459273086354e-05
-1.03953695150783e-05
-1.39315245876778e-05
-1.12204837177539e-07
8.42383383515748e-06
-1.87414485534604e-05
-3.82802365593638e-05
-1.68008282475455e-05
-1.35291169873413e-05
-3.09621420448953e-05
-2.35762169615924e-05
-7.91227336006531e-06
-2.28305746763981e-05
-1.29182848805776e-05
5.04145726349381e-06
-8.55442199300901e-06
-3.134711238433e-05
-1.15972772907209e-05
-1.61484357333884e-05
-1.76193664116474e-05
-4.62967896302574e-05
-3.44920751601136e-05
-1.50923598488614e-05
-2.93983454689584e-05
-1.88077997258722e-05
-3.77650818305301e-05
-1.15426096703258e-05
-1.6607707335102e-05
-2.60774838675105e-05
-1.22889334590977e-05
-2.80983061069528e-05
-1.0074287422996e-05
-1.43276805830996e-05
-2.97013539160391e-06
-6.74720902878453e-06
-1.52531701794511e-05
-5.75436127159186e-06
-2.51365988335548e-05
-2.59915970279474e-05
-2.79792587309642e-05
-2.89624127291779e-05
-3.43999384143917e-05
5.29525623166551e-06
-6.64717348111593e-06
-2.17095589543479e-05
-3.10834121915411e-05
-1.90061622521113e-05
-2.12325667735263e-05
-3.50011075789472e-05
-1.87891707276546e-05
-2.9241374425363e-05
-1.94569523837966e-05
-2.01713699827416e-05
-1.45456333276304e-05
-4.88164075562274e-05
-1.75932868174643e-05
-2.48078966036916e-05
-1.87216474319992e-05
-1.967223910837e-05
-1.7190793286612e-05
-4.44413670783738e-05
-5.6423766366442e-06
-1.05961384547678e-05
-1.93736064922609e-05
-4.01279764944438e-05
-1.60902189397369e-05
-3.49292407220648e-05
-4.70688562675615e-05
-1.0743681003843e-05
-3.0291348570555e-05
-2.51924121621466e-05
-1.4299610814732e-05
-2.04591698362597e-05
-4.55852252855556e-05
-8.97317220561722e-06
-1.79279121345831e-05
-3.37754051634709e-05
-9.716732870332e-06
-7.45922413006573e-07
-5.57498469560616e-06
-2.62106837994585e-05
3.26404188478077e-06
-1.83706178096828e-05
-9.77780606638167e-06
-2.46568857617859e-05
2.17788747811298e-07
-2.42843251816808e-05
-3.1098950020714e-05
-4.11937177215867e-06
-2.18487252473267e-05
-1.51993589910988e-05
4.84109931154878e-06
-3.23305933634494e-05
-2.07558613067038e-05
-2.3709983524085e-05
-3.86946590854112e-05
-1.30653880845921e-05
1.03596097469927e-05
7.96488000368511e-07
-2.85173051908205e-05
-4.92794103179338e-05
-2.20633748164317e-06
-1.96417228731236e-05
-2.96339113676993e-05
-9.5574435316465e-06
-1.72664902330084e-05
-2.32259942113159e-05
-2.09557081045714e-05
-3.1138199282388e-05
-2.09338789812908e-05
-9.57231018012564e-06
-5.15347993955406e-05
-1.46140966430795e-05
-1.9590230909415e-07
1.032526713621e-06
-2.4144101170385e-05
-2.19225792395768e-05
-2.26399960767185e-05
-1.24280202473169e-05
-4.15709969867491e-05
-2.65268829832423e-05
-3.03761870994166e-05
-4.30541583073859e-06
-8.21657489924417e-07
-2.22958656423756e-05
-2.42684405767145e-05
-1.34393226665501e-05
-2.39428250951209e-05
-5.42968256003723e-06
-2.1190625435892e-05
-3.09361794284532e-05
-2.11798832733408e-05
-6.0976354941937e-06
-2.70098129179738e-05
-1.88387727627528e-05
-1.4529098857904e-05
-3.47789163191167e-05
-8.6939128815415e-07
-2.81267759571106e-05
-3.41190082365434e-05
-1.63354044802628e-05
-2.18073749924765e-05
-2.59516860726188e-06
-1.89262038435117e-05
-9.32996482724472e-06
-1.75735538184329e-05
-3.81441944715833e-05
-1.05834418001613e-05
-1.9079630690239e-05
-2.45974086608582e-05
-6.75599609588645e-06
-8.87231696211373e-06
-1.6900633246418e-05
-6.09233113418032e-06
-3.29672973678237e-05
4.52441446849158e-06
-2.39259020671791e-05
-2.87564214093086e-05
-2.9625140648134e-05
-2.85821783991944e-05
-2.24505365900066e-05
-2.32606620401193e-05
-8.05685789460299e-06
-1.60041000223808e-05
-5.73554808970529e-06
-1.40039797070023e-05
-3.96023525441439e-05
-2.5586377335906e-05
-3.97972792993841e-05
-3.27139484728959e-05
-2.17396389389815e-05
-3.05600024381982e-05
-3.00288962823768e-05
-1.12303192798404e-05
-1.43207118383583e-05
-1.9654274515284e-05
-3.34245614773945e-05
-3.60599580444493e-05
-3.60601297225238e-05
-2.17713105772633e-05
-1.46284560248425e-05
-1.13124405499989e-05
-8.19321998044644e-06
2.13202816825452e-06
-2.28161985962249e-05
-2.39522604944251e-05
-4.14245119501886e-05
-1.38985210147676e-05
-2.48670096376306e-05
-1.7702299887249e-05
-2.1409196408654e-05
-2.85567078316054e-05
-2.22932313047478e-05
-2.6367626126018e-05
-1.46520404200358e-05
-2.31068886333489e-05
-1.49364928748994e-05
9.48056495265153e-07
-2.33672229917847e-05
-1.52577910538924e-05
-2.21407465293566e-05
-1.40856929320271e-05
-1.37018686033453e-05
-1.36871304444052e-05
-1.53930722839503e-05
-1.84180694063585e-05
-2.95073260963847e-05
-1.03289755685347e-05
-3.57439666525032e-05
-1.90512439646994e-05
-3.31948857248036e-05
-2.50904402255919e-05
-2.72782114360733e-05
-2.22031975596171e-05
4.21642842989862e-06
-2.56052171342186e-05
-2.83599744093085e-05
-3.37092461093996e-05
-3.51885327185047e-06
-3.46460367943459e-05
-1.49260128621031e-05
-4.8049561872621e-07
-2.87906998066705e-06
-5.68376050796648e-06
-2.31501413126133e-05
-2.44225383386634e-05
-1.36926337773821e-05
-2.60514310285139e-05
-1.27546397030372e-05
-1.73245860386216e-05
-2.25080235083087e-05
-3.0365014120074e-05
-1.94947116941971e-05
-8.24138670966671e-06
-1.36300976417139e-05
-2.48938306009966e-05
-1.1518248059605e-05
-8.01057915336476e-06
-3.0267316394553e-05
-3.90594221971411e-05
-3.94032661126475e-05
-3.95928195233148e-05
-1.78457022624691e-05
-2.15540498742396e-05
-2.16575514838168e-05
-1.80624320966553e-05
-1.28193020564715e-05
-1.62984203445569e-05
-2.17176900764858e-05
-2.38720607956528e-05
-2.67597779049457e-05
-1.72862078283781e-05
-2.62155381501111e-05
-9.30187187808956e-06
-7.85355978607757e-06
-2.09438257748459e-05
-2.56177898143604e-05
-1.34595518390718e-05
-3.63862248296497e-05
-2.63180385379544e-05
-1.82004623389289e-05
-7.33518143705497e-06
-1.19444789185235e-05
-1.39371304664462e-05
-3.20387784187016e-05
-2.9498889027036e-05
-1.93387869587871e-05
-1.30772397923398e-05
-3.7392110520226e-05
6.9021806810156e-06
-7.17290368264212e-06
-1.64946380171905e-05
-2.0748647512486e-05
-1.90692540000902e-05
-8.55611472804451e-06
-2.76004887052373e-06
-1.45331651259936e-05
-2.27715650466571e-05
-3.45838467691477e-06
-3.99201370605373e-05
-5.74378048536647e-06
-1.94247780177533e-05
-1.16588103953069e-05
-1.93005219302316e-05
-5.43132844522931e-05
-6.82480302230374e-06
-4.15509537194892e-05
-2.59375837243298e-05
-1.14589566022972e-06
-4.44866285300313e-06
-1.93111033607772e-05
-3.28436404026757e-05
-2.7989831009576e-06
-2.42141104321668e-05
-8.2949827957081e-06
-2.13013574618654e-05
-2.0973529521972e-05
-2.96255114317731e-05
-3.19850344151646e-05
-2.12314055159402e-05
-2.23634894434444e-05
-1.73155344505344e-05
-1.09311613494951e-05
-3.88372520492917e-06
-1.53326355753484e-05
-2.15531797336404e-05
-2.80940178010416e-05
-2.94124349079644e-05
-1.7849677538633e-05
-2.27551968858055e-05
-4.20307144154638e-05
-2.7514651498576e-05
-3.74214749209375e-05
-6.57009659916417e-06
-1.26901455946158e-05
-6.10619657306688e-06
-1.2535482445706e-05
-2.54542060514461e-05
-2.05650697550126e-05
-2.01276389398983e-05
-2.02548895147614e-05
-2.91437739595241e-05
-3.37151052384238e-05
3.99712478501621e-06
-3.24949765578457e-05
-1.91636384085247e-05
-5.41707383977327e-06
-1.00292551459619e-05
-1.67611057033941e-05
-3.07952598298649e-05
-2.58572507657783e-05
-1.2890466189328e-05
-2.12156644720625e-05
-3.1990288263869e-05
-7.69963451370171e-06
-2.90050759244812e-06
-1.4221013050328e-05
-1.89910427547261e-05
-2.26508737439365e-05
-2.26800455122554e-05
-2.02807657826295e-05
-1.22250578151447e-05
-4.18765945196647e-05
-4.54005739930976e-05
-2.52968402092219e-05
-1.54965383352747e-05
-3.06613235604413e-05
-1.91503941624748e-05
-2.67491737689167e-05
-1.49445996068975e-05
-1.70599533866951e-05
-3.28283924853768e-05
-1.40057727438561e-05
-2.37739252153457e-05
-5.88072925663242e-06
-2.85628367936044e-05
-2.57210058260525e-05
2.60892349407779e-06
-2.62211656248623e-05
-1.71183962915947e-06
-3.05364987988131e-05
-3.68228170340475e-05
-3.28988884405118e-05
-2.19377512519338e-05
-2.22160000684231e-05
-2.81750286286106e-05
-2.80701157046991e-05
-5.03325869184245e-06
-1.79798603755598e-05
-3.46880147953118e-05
-2.83428090867206e-05
-1.14804714674297e-05
-1.85934420701178e-05
-3.79351650440246e-06
-1.1576267229415e-05
-7.08466692230641e-06
-2.28948305460104e-05
1.23666351483414e-05
-2.35553670106836e-05
-2.01946315127129e-05
-1.27435638660008e-05
-1.61669943479394e-05
-4.9309315827844e-05
-1.40615884942926e-05
-3.10938452203725e-05
-1.72105632690527e-05
1.95640299128386e-06
-4.04189981203338e-05
-3.02115640125159e-05
-3.58070438595088e-05
-3.21993760680831e-05
-3.68604104171403e-05
-2.70589426421024e-05
-3.44466379876512e-05
-2.63770980054236e-05
-2.30096707418175e-05
-2.5281898636172e-05
-9.95260867919329e-06
-3.44748847109168e-05
-2.81511845265345e-05
-1.74133439529405e-05
-2.94418690566971e-05
-4.39781108121777e-05
-3.14543451287682e-05
-2.15644473157558e-05
9.06965127277205e-06
-1.04700584913779e-05
4.58566004763974e-06
-1.06208995328341e-05
-2.56922338839781e-05
-1.67117386945576e-05
-2.24198291573669e-05
-4.19133553494251e-05
-3.29434389619909e-05
-1.65110556162013e-05
-2.03150676290498e-05
-2.39792794408954e-05
-4.49275766433643e-06
-1.99529688972339e-05
-3.03773631124291e-05
-2.35647599295999e-05
1.86872751985554e-07
-1.20220143301551e-05
-2.5692557256251e-05
-4.00681819148091e-05
-2.07197785460689e-05
-3.58981887736203e-05
-3.58559880012639e-05
-7.26031731687288e-06
-6.87378275277966e-06
-2.5703237370044e-06
-2.01364638465576e-05
-4.17274244611127e-05
-3.85010607313566e-06
-2.54666926041922e-05
1.25169525931474e-05
-3.00473307902602e-05
-1.93471232079358e-05
-2.88904886755073e-05
-2.63761052652175e-05
-5.57633714692531e-05
-4.4770033460181e-05
-2.18898755429146e-05
-1.97304895692734e-05
-1.65046205085037e-05
-3.50480064959772e-05
-2.7341591605711e-05
-2.49472859473475e-05
-3.30825364176693e-05
-2.90142276041823e-06
-2.14283683548939e-05
-2.40367577898597e-05
-1.0988127556489e-05
-4.61113652104462e-05
2.54531248096835e-06
-2.22516381421352e-05
-2.82954878105942e-05
-1.56172890444674e-05
-2.90246401883783e-05
-1.93747099748288e-05
4.73189856069893e-06
-2.29758266994451e-05
-2.0194895649431e-05
-1.87078740875413e-05
-9.29655317855929e-06
-1.11946714091719e-05
-1.9438511802862e-05
-3.27953903677278e-05
-2.60251757760719e-05
-3.83968284312775e-05
-2.60020461387054e-05
-1.8694631357481e-05
-1.17307433630415e-05
-2.81818218551917e-05
-2.25682415373635e-05
8.38901344072403e-06
-1.46487992621867e-05
-1.02635948404363e-05
8.27503197780687e-06
-1.72210481666488e-05
-3.77113946357018e-05
-1.27933282977076e-05
-1.05159707217864e-05
-2.77078148695539e-05
-1.65166374879266e-05
-3.96935653747759e-05
-2.81295152813854e-05
-1.32946444496604e-05
-2.14869811529575e-05
-3.32338047490409e-06
-2.13081637393095e-05
-1.18768098384516e-05
-8.45336676490259e-06
-1.09766693636669e-05
-1.5766019512413e-05
-2.51092826350745e-05
-3.27635865699739e-05
-4.00465088408031e-05
-7.97230013267777e-07
-2.15193110109502e-05
-2.63790347955036e-05
-2.3741907777973e-05
-2.37926469512947e-05
-3.37741845280602e-05
-1.78113564278307e-05
-8.91294523542886e-06
-2.99930620928425e-05
-1.56694846156042e-05
-1.23079989643797e-05
-3.2222104829998e-05
-1.95934893030669e-05
-1.79090661126929e-05
-1.4091290576654e-05
-2.5371091516195e-05
-2.77862591063887e-05
-2.27743501424512e-05
-2.61454076821144e-05
4.16041002593452e-06
-1.17554467622389e-05
-2.64631253347339e-05
-8.65035108757131e-06
-3.20803396778661e-05
-1.57125442861959e-05
-1.51128192772627e-05
-3.13186122466621e-05
-3.15901165498636e-05
-2.25048097341384e-05
-5.0934386679781e-06
-1.69181323393836e-05
-1.19629988618798e-06
-1.60057905322901e-05
-2.3939106260064e-05
-2.80268037238082e-05
-2.63786527373539e-05
-2.14007662208371e-05
-2.10246208141262e-05
-9.53986839102908e-06
-8.67906971232276e-07
-3.78557999293796e-05
-6.32673151782126e-06
-2.49705674415416e-05
-5.48483739404163e-06
5.92274176791827e-06
-1.7867185807407e-05
1.23792486461447e-06
-2.74832728705449e-05
-2.75030394302857e-06
-2.04589370984721e-05
-1.51624050694996e-05
-1.97794356921629e-05
-3.26042862651333e-05
-3.60281042404874e-06
7.35570837332897e-06
4.12593480259827e-06
-1.55721044508427e-05
-3.3260477893712e-05
-3.18188040715963e-05
-1.38457982944258e-05
5.63552003893524e-07
-2.21469690522237e-05
-7.32336874862735e-08
-1.86690383831377e-05
-1.93859585503923e-05
-7.0796325289268e-07
-1.34000266222514e-05
-1.61526432655688e-05
-1.89930251439297e-05
-2.97227219553879e-05
-1.72382545709269e-05
-2.15795041154237e-05
-2.95024893607323e-05
-8.54711841656144e-06
-2.88212921998533e-05
-4.76740782942558e-05
-1.58280227445915e-05
-3.42025567239738e-05
-1.07175839908131e-05
-3.08242714936481e-05
-1.55417246337354e-05
-1.99573370530296e-05
4.01217079170591e-06
-1.60236811510242e-05
-3.87498598592642e-05
-1.60212342952704e-05
-4.31768149632099e-06
-2.81863115610818e-05
-2.56160843087852e-05
-8.62564748202415e-06
-2.85156410790174e-05
-2.10471288250666e-05
-2.23700042776433e-05
-1.64613457204967e-05
-1.799317990495e-05
-4.41228086679112e-05
-4.00966517286096e-05
-2.05680336677735e-05
-3.31740928094696e-05
-3.45174282900592e-05
-3.11953994350329e-05
-4.79711848471142e-05
-2.69483638950021e-05
-3.35082039764729e-05
-2.39319072278079e-05
-9.3873355098682e-06
-2.05437672836398e-05
-2.89263427670862e-05
-5.605700733542e-05
-3.08101804392027e-05
-4.48865443531588e-05
-3.58971600470779e-06
-2.37043212852645e-05
-2.40999061179981e-05
-2.48052180518155e-05
-2.87213758799643e-05
-1.73963280264926e-05
-7.76762646561423e-06
-1.41938838810898e-05
-5.54332484842408e-06
-1.81569917988601e-05
-6.84232288691852e-06
-9.3793330442083e-06
1.45313643001353e-05
-2.67980932282115e-05
-2.81954766885283e-05
-2.36232226826596e-05
-2.81272260917976e-05
-1.47970452697672e-05
-1.64263796234931e-05
-3.4094492867714e-05
-1.36667248789104e-05
-2.07678944477016e-05
-2.01762823836892e-05
-1.46740212207205e-05
-1.824280419234e-05
-4.24577894145249e-05
-3.95703631028104e-05
-9.53697189118321e-06
-1.33596356647582e-05
-2.19937923758171e-05
-3.88374198441248e-06
-2.28993073699041e-05
-2.6628499876135e-05
-2.53037736487183e-05
-1.9455142375193e-05
-1.50270131318709e-05
-2.60095203143547e-05
-1.73114511994565e-05
-1.34929538434339e-05
-3.39702167010111e-05
-1.27190158428761e-05
-1.84827439138278e-05
-5.59714901367295e-06
-3.14288873272084e-05
-1.09884606145545e-05
-3.12671276129102e-05
5.42889042686085e-06
-2.52161359131655e-05
-3.4387018937919e-05
-3.0714026547267e-05
-1.36310524765766e-05
-1.56665643939611e-05
-7.39167806202021e-06
-3.00737027636399e-05
-1.22342388109846e-05
-2.45435162058078e-05
-6.34302092490327e-07
-2.85820166555337e-05
-3.53065196346021e-05
-2.90098413328278e-06
5.01934079210473e-06
-2.4881269112503e-05
-4.59242804054713e-05
-2.90612323573055e-05
-2.60892115034692e-05
-1.30989272789076e-05
-7.47682744942485e-06
-2.24001417293708e-05
-4.48825703178066e-05
-4.41942889257684e-05
-1.90220603852598e-05
-2.6855557422758e-05
-1.29864939542871e-05
-1.34085896073022e-05
-3.27773162610834e-05
-5.38583559795966e-06
-2.17076793799867e-05
-2.7276386035251e-05
-1.58214139241898e-05
-1.41576659627116e-05
-5.89249246146715e-06
-3.49231791871224e-05
-3.68444061103601e-05
-3.31579952148167e-05
-2.32185075011759e-06
-5.50820305726349e-05
-3.41094285977402e-05
-3.09852879419119e-05
-2.74020631398229e-05
-2.33520393196725e-05
-2.26895773941416e-05
-3.31639556225292e-05
-1.05416585899632e-05
-1.94955118059852e-05
-2.89809819440998e-05
-2.01311426045257e-05
-1.03461330113627e-06
-2.96424564858986e-05
9.22521294116635e-07
-2.43801426258338e-07
-1.82791674853105e-05
-1.09665286821253e-05
-2.44552945381019e-05
-1.94555263211131e-05
-2.71162740216079e-05
-3.52315619635736e-06
-2.36423350853566e-05
-9.45109046197281e-06
-9.03170979187059e-06
-2.37085919743702e-05
-2.563987822484e-05
-3.23153305585291e-05
-2.94585297402753e-05
-6.46070534729373e-06
-1.09887728322108e-05
-2.40778807879711e-05
-3.08834259542751e-05
-2.44499381402705e-05
-1.84902638964282e-05
-1.22118464914324e-05
-2.49809930669707e-05
-7.30984770427723e-06
-1.31234384977076e-05
-1.87097468949908e-05
-4.86725789311851e-05
-1.56687814010461e-05
-1.28786933830297e-05
-1.48215603001458e-05
-1.74064225656275e-05
-3.62908449368898e-05
-2.87509856402004e-05
-2.9813972615104e-05
-3.39546358030269e-05
-3.21722344557213e-05
-1.73574387082639e-05
-3.70180957460045e-05
-2.74042609055071e-05
-2.03609691476262e-05
-1.48444794275448e-05
-1.66075139661311e-05
-3.04671859107761e-05
-2.45386780866252e-05
-2.1002397203902e-05
-3.26669457601106e-05
-4.61442691724275e-05
-3.79653833118604e-05
-4.84395621917963e-06
-1.37737353387224e-05
-2.48093035701725e-05
-1.49194822318682e-05
3.66818285910179e-06
-4.12450342033439e-05
-5.78132836033955e-06
-3.17405561614739e-05
-3.67886570580868e-05
-1.36979201391303e-05
-3.44037210529855e-05
-1.50627668607841e-05
-2.67627561633202e-05
-2.56598604171004e-05
-3.34197590393746e-06
-6.63870136648139e-06
-1.48670378979138e-05
-1.04898660779957e-05
-9.28778687378464e-06
-2.83487936238956e-05
-2.25134658152372e-05
-1.20940431917308e-05
-2.86426666303844e-05
-4.00030264766391e-05
-2.74618077982854e-05
-1.93978138750147e-05
-1.7763308995718e-05
-1.7335521715878e-05
-1.70127093059862e-05
2.22719271715354e-06
-3.0908029492816e-05
-4.32207779546028e-05
-1.42729642771129e-05
-1.79009478311779e-05
-1.25489577228239e-05
-1.43396420229471e-05
-5.77677610991299e-06
-5.30300307097638e-06
-3.98430534771717e-05
-4.10286938734336e-06
-1.28596219662426e-05
-5.71881128583062e-06
-2.30450544254897e-05
-9.40615739335491e-06
-2.97515903759066e-05
-1.88036510364873e-05
-1.40250368437149e-05
-2.1407930115874e-05
-2.22692733472684e-05
-1.41740636920988e-05
-2.406844745241e-05
-8.89153536306261e-06
-1.05899882373154e-05
-2.6773067025553e-05
-1.11752100798401e-05
-3.55672556374218e-05
-2.10980182074205e-05
1.15389926692797e-05
-2.12745836289418e-05
-2.55288801245576e-05
-1.31457383184303e-05
-3.15209532513423e-05
-1.89722214030251e-05
-2.26698346575819e-05
-2.33267744732847e-05
-5.18737489901254e-06
3.95926465899497e-07
-2.66001800486323e-05
-1.89655733782302e-05
-1.44389552766202e-05
-9.53569574299607e-06
-7.06119178772859e-06
-3.27858007118067e-05
-1.87200600208892e-05
-4.38773169394174e-06
-1.54759016588895e-06
-3.16081603872995e-06
-2.33227266681594e-05
-6.19922722501948e-06
-3.07921589051704e-05
-1.64067969522666e-05
-5.48471102452217e-06
-8.65064389755316e-06
-3.25816315489313e-05
-4.55542412401479e-05
-1.98744078029743e-05
-2.1179288025128e-05
-1.05922673572869e-05
-2.78403297151943e-05
-1.4918062007762e-05
-2.97686976267557e-05
-2.085690236842e-05
-1.17794272011757e-05
-2.41961450862635e-05
-1.65204525469466e-05
-2.91713890912442e-05
-1.65901027151584e-05
-1.85543335266946e-05
-4.89287330367716e-06
-3.44192443563665e-05
-1.36325739723887e-05
-2.54308992015043e-05
-4.69579196961329e-05
-1.1900630028918e-05
-1.14983947015142e-05
-1.10482492857962e-05
-2.01880897928635e-05
-1.66251785616357e-05
-1.55581768121734e-05
-2.20038753320557e-05
-4.77927279232005e-07
-2.72029736990465e-05
-1.55894151757913e-05
-2.23331419583114e-05
-6.02590662276202e-06
-2.34938774115598e-05
-2.81398180199052e-05
-6.04540448228676e-06
-2.87104477158254e-05
-2.53240193842193e-05
-2.70895446444027e-05
-1.03334230610656e-05
-1.56204343538997e-05
-2.50285354331263e-05
-2.66547748880082e-05
-1.68361297606031e-05
-4.00518902479544e-05
-3.18048736188193e-05
-1.773727182707e-05
-2.98495853649506e-05
-2.61128844680107e-05
5.8660973291764e-06
-2.35934746157597e-05
-3.89321160509348e-05
-1.62634161805181e-05
-1.15283430108113e-05
-1.93118729589364e-05
-1.2760386067696e-05
-4.5224946946128e-05
-3.73042416038383e-05
-5.12121000467526e-06
-1.40873206239239e-05
-3.90051201852081e-05
-1.53213776698726e-05
-1.12222860877519e-05
-7.86294214809067e-06
-8.82516187753058e-06
-2.90195154266151e-05
-5.92944885215947e-05
-6.23388806981065e-06
-1.97707717024945e-05
-2.12879315078706e-05
-4.47638263459873e-05
-4.48525705269423e-05
-1.98802413590452e-05
-1.21985376068159e-05
-1.30029464440151e-05
-3.25966050133618e-05
-3.0754259542218e-06
5.42906142580832e-06
1.82081851667607e-07
-3.01211240754335e-05
-1.84387995353724e-05
-1.5386411227674e-05
-2.58633896708134e-05
-2.04827563442018e-05
-3.50412330255599e-05
-1.02281150163088e-05
-3.64960908991312e-06
-6.26107970758615e-06
-2.75393627640897e-05
-2.61868084688742e-05
-2.83939603673461e-05
-4.54363755663623e-06
-1.52016518522076e-05
-1.94846473822424e-05
-5.23809401057048e-06
-2.02224500071182e-05
-4.94173449554161e-05
-5.45533829479571e-06
6.30253431526967e-06
-1.51762934607353e-05
-3.66342028668747e-06
-5.57166517404235e-06
-3.80192481420492e-05
-2.85300564717354e-05
-2.90334743000663e-05
-2.94059109809237e-05
-1.08499668551712e-05
-3.6043871924309e-05
-1.34900144924193e-05
-1.57792911935264e-06
-1.0085187499177e-05
-1.41740924746777e-05
-2.68808935140053e-05
-1.47743462177735e-05
-1.99436138069547e-05
-1.79046158493926e-05
-7.01792463263332e-06
-2.75487050977207e-05
-4.22681612766817e-05
-2.76939010314855e-05
-2.42399214357791e-05
-8.62758607068213e-06
-2.43203682576782e-05
-2.53741274821829e-05
-1.56226791113858e-05
-1.35997006987801e-05
-1.21605944570269e-05
-1.96581348817238e-05
-2.59464283177949e-05
-1.72050968935098e-05
-2.15886287615668e-05
7.1723194940755e-07
-2.06331259235693e-05
-1.77954752637707e-05
-1.25330054179108e-05
-9.22113213400916e-06
-4.13574127941146e-06
-2.54909217991125e-05
-3.65672778230471e-05
-5.10505334732625e-05
-1.73124893029808e-05
-4.77426857179942e-05
-3.10382206492549e-05
-1.55871887082239e-05
-3.900938330057e-05
-2.39706424915343e-05
-3.89968010008887e-05
-3.49721729547082e-05
-3.8566756432804e-06
-1.06590172735169e-05
-3.06058079418763e-05
-1.97887060009189e-05
-3.88919131623076e-05
-1.61775634797234e-05
-1.64155316470668e-05
-2.79155465958886e-05
-5.71202496264748e-06
-2.0915383810401e-05
-2.89495333354652e-05
-3.24222046596838e-05
-2.46968744246432e-05
-3.35223898919286e-05
-1.62340203449653e-05
-2.25633780135982e-05
-2.47452970853431e-05
-3.1642702858276e-05
1.76338443330256e-06
-1.38569361377404e-05
-3.83093323494225e-05
-2.02535261804962e-05
-1.54020516649466e-05
-3.59037042937327e-05
-4.76439801204596e-06
-3.65857345025772e-06
-2.3807957109621e-05
-2.76240100811895e-05
-3.01862598943605e-05
-3.42898150419921e-05
-2.87310354287908e-05
-2.90526301219971e-05
-2.4397752797471e-05
-2.17682236993031e-05
-2.41192301503893e-05
-2.68654699986892e-05
-2.5143359219334e-05
-2.04007604723866e-05
-4.61503224058144e-06
-2.04632770526175e-05
-5.38897483046487e-05
-4.15097387877978e-05
-2.75246093479768e-05
-4.52189629520043e-05
-4.10402472022819e-05
-2.94218395871876e-05
-2.28748484466372e-05
-2.22666924759613e-05
-2.33916237677758e-05
-2.75880462789275e-05
-4.1272187683144e-05
-2.49753623346638e-05
-2.43087769381979e-05
-1.41604025476342e-05
-1.56603068649136e-05
-3.84070768927799e-05
-1.5935468106891e-05
-2.59798399038459e-05
-3.15351938539971e-05
-3.8001153794691e-05
-3.2946939560297e-05
-2.84293613086628e-05
-9.74683553574763e-06
-2.62100209106124e-05
-1.44898977113956e-05
-1.19067781456356e-05
-3.60603494391049e-05
-1.60422742214102e-05
-1.40339828764044e-05
-2.40098957793923e-06
-1.15145433635615e-05
-3.78672376626055e-06
-2.45832808843374e-05
-5.37476881075179e-06
-1.80671969960925e-05
-3.99143530333512e-05
-4.07238804042637e-06
-1.68749750604537e-05
-2.82467190324022e-05
-3.21787057039953e-06
-5.28985178563815e-06
-2.85862391341676e-05
-3.44004497087804e-05
-2.45718050206377e-05
-2.82381562292196e-05
-1.18536026666924e-05
-1.42796253502711e-05
-1.65340373117372e-05
-2.92377925802935e-05
-1.1574281428475e-05
-3.43119438568293e-06
-2.57219170103105e-05
-2.61907213823948e-05
-1.13121617183358e-05
-2.94519308588824e-05
-4.27129346955382e-05
-2.00275400223984e-05
-3.18895382450643e-05
-4.00299502908975e-05
-2.51873044323712e-05
-2.78069072182691e-05
-7.26585723491609e-07
-2.07365489101784e-06
-2.91312541154063e-05
-2.24375498631826e-05
-1.6924762678031e-05
-1.39377273008315e-05
-1.02950969755952e-05
-2.47558946723358e-05
-4.46201868123325e-05
-3.17514077173521e-05
-6.34973536390274e-06
-1.31046859804164e-05
-3.08325340302571e-05
-1.96001137580903e-05
-1.44286128138875e-05
-1.93759689592303e-05
-2.3010321348725e-05
-1.29078923309061e-05
-3.25934979408529e-05
-6.06387420267469e-06
-5.73609257447001e-06
-1.49526750741291e-05
-1.53150726060188e-05
-1.32170553160974e-05
-2.11350593363371e-05
-1.22855223260946e-05
-1.9007831070912e-05
-3.16073623126396e-05
-1.01810210189195e-05
-2.68961025349057e-05
-2.46922000214191e-05
-2.34148081344944e-05
-1.72055660303246e-05
-2.13207558052444e-05
-2.18199974626765e-05
-4.65824011705096e-05
-3.62430269367277e-05
-8.18444973986e-06
4.69708790606185e-06
-3.33401162715992e-05
-3.67501228267977e-05
-2.49631266026251e-05
-2.00990038037866e-05
-7.62255643884172e-06
-9.59846522740436e-06
-2.8514480879779e-05
-1.50070149775945e-05
-6.34746654891975e-07
-2.08556608313621e-05
4.58488869658186e-06
-3.34840817388889e-05
-1.46385849958583e-05
-2.3708635468639e-05
-1.6875209675888e-05
-1.131795084128e-05
-9.97831273133977e-06
-3.7362884183167e-05
-2.08090172464475e-05
-2.86031435064712e-05
-7.69544110033774e-06
-8.78647989315649e-06
-1.99688567142258e-05
-1.18731355240428e-05
-3.40539292738234e-05
-3.36412988813749e-05
-2.61575950721124e-05
-3.52901918954206e-05
3.93644761466004e-07
-2.44049718153958e-05
-2.90683452554736e-05
-4.15511193778353e-05
-2.1061778800741e-05
-3.2748978568752e-05
-1.71281274546142e-05
-2.26752869404713e-05
-5.14322052687385e-05
-1.55537972518901e-05
-4.62832779632782e-05
-1.62152722416049e-05
-2.76614144430432e-05
-2.95796279899095e-05
-3.13794454126921e-06
-2.03700311928074e-05
-2.46766015689866e-05
-1.05514934477627e-05
-1.14654596229856e-05
-1.22205640972957e-05
-2.55084595687775e-05
-3.4338190419415e-05
-9.504168645154e-06
-2.24492679734087e-05
-1.3549087443804e-05
-1.3683890612739e-05
-2.97913704386319e-05
-2.47063234994105e-05
-1.62894578598292e-05
-6.97231035608869e-06
-1.45451329722572e-05
-1.41863765670567e-05
-1.73799458645702e-05
-1.31579559627271e-05
-4.27999887003024e-05
-1.05797064957525e-05
-1.16228192663045e-05
-1.8683995208854e-05
-3.4919844092823e-05
-2.63415426343049e-05
1.93699080895809e-06
-2.54974516967188e-05
-1.38099369963799e-05
-3.92984853549601e-05
-3.33793343329971e-05
-3.58176020831053e-05
-1.88932378506659e-05
-2.51081161373288e-05
-3.57664905694848e-05
-3.7744854656843e-05
-2.34466498982061e-05
-3.35359624100759e-05
-2.68132763124021e-05
-3.50098050653368e-05
-1.59136074533785e-05
-1.42973192123435e-05
-2.34671448123506e-05
-1.44718601975221e-05
-1.0641885438677e-05
-2.71070921440569e-05
-1.49879881535372e-05
-1.9411130266704e-05
-1.28911049737288e-05
-9.61143896523675e-06
-8.08893668489131e-06
-1.98816881931366e-05
-2.43607558107528e-05
-2.26760397142151e-05
-1.18406942305985e-05
-7.72007908437068e-06
-1.1329694642387e-05
-9.59333330581736e-06
-1.18320172663752e-05
-5.82440927556578e-06
-2.00962726686359e-05
-3.24876005415657e-05
-8.98878086063322e-06
-1.64904686531197e-05
-1.75028763020341e-05
-1.65269030436101e-05
-1.5222726131213e-05
-1.79009000309708e-05
-2.22563381150024e-05
-3.62335092195576e-05
-1.95818520523121e-05
-1.54824891293011e-05
-3.63673546813195e-05
-1.91236301120094e-06
-4.8270135544931e-05
-3.4082205121437e-05
-2.29941296071022e-05
-1.13611914709905e-05
-3.55091685877499e-05
-2.70023662191203e-05
-3.51666876235311e-05
-1.61589142026612e-05
-1.53380974608411e-05
-2.76739593305834e-05
-1.64520832150317e-05
-3.32045906573263e-05
-2.30059263108979e-05
-4.96435790366843e-05
-4.70763881144967e-05
-8.91855573990929e-06
-1.54824198360313e-05
-2.58950947651158e-05
-2.22037397330934e-05
-2.82312783827331e-05
-2.75921894058853e-05
-3.45940771992599e-05
-2.65467694096824e-05
-2.11722481186159e-05
-2.60008686863956e-05
-1.01702068892187e-05
-2.40871657786973e-05
-3.02533191940654e-05
-2.55879861585156e-05
-4.66180707624752e-05
-3.95121042908265e-05
-1.58620920959862e-05
-9.8813427360258e-06
-1.74032217370122e-05
-1.38961267433103e-05
-1.99352844664852e-05
-2.6411430858595e-05
-2.02333957612456e-05
-1.54595395576887e-05
-1.51612840805704e-05
-1.17496331669978e-05
-2.01462333989893e-08
-3.6593504859099e-05
-1.69244297161064e-05
-3.92222535981868e-06
-2.71758349013884e-05
-2.36969175198269e-05
-1.34065403291042e-05
-4.77567483566512e-05
-2.46053382668138e-05
-2.23693181906228e-05
-7.43926081767129e-06
-1.82963181904611e-05
-7.62998479361478e-06
-2.66373098720106e-05
8.97787978747011e-06
-2.4221889923846e-05
-7.52505593947105e-06
-8.70393829642688e-06
-8.81182764172308e-06
1.89784436704121e-05
-3.07354335908581e-05
-2.15861005912797e-05
-5.44406476557241e-05
-2.41520673675054e-05
-1.96333621991067e-05
-1.41782437081644e-05
-2.37997106494123e-05
-2.34958453998934e-05
-2.4268793266792e-05
-2.27261769337645e-05
-2.00828297724687e-05
-3.7107880558077e-06
-2.4626908655837e-05
-1.94065210203053e-05
-1.9022735693243e-05
-1.5457236178996e-05
5.7622885207507e-08
-1.8860985911681e-05
-3.24022181870009e-06
-2.04538297162002e-05
5.43223592430779e-07
-2.36395926229258e-05
-2.64087091172277e-05
-9.86494315095578e-06
-2.18481795840341e-05
-1.43699751630753e-05
-2.77397378991032e-05
-1.43503250160259e-05
-1.97331143516353e-05
5.83624761102348e-06
-1.37120695209768e-05
-3.92279725119887e-05
-2.00973030000969e-05
-3.12320961393481e-05
-1.83715014541623e-05
-3.40053025021297e-05
-1.99800161920608e-05
2.14962379605779e-06
-4.48057183069308e-07
-2.17079430552948e-05
-1.47923486800008e-05
-2.9348937693384e-05
-2.82370321054517e-05
-3.41856315422754e-05
-1.06798299976907e-05
-2.15871160282044e-05
-2.58901561739745e-05
-9.06926224858349e-06
-3.39456264103923e-05
-2.96307520067771e-06
-2.62700681562071e-05
-1.69449281064175e-06
-7.22546331449471e-06
-2.72235876249882e-05
-2.68131845441959e-05
-2.03049040087356e-05
-1.68522978726394e-05
-3.7974008136995e-06
-2.53731181484352e-05
-4.06503677194277e-05
-2.38701598075597e-05
-1.69318450812661e-05
-1.58624729468456e-05
-8.73340451648948e-06
-1.46152136632301e-05
-1.50007465868706e-05
-3.49050397001515e-05
-2.56945189154742e-05
-7.94971818363304e-06
-1.5356555060574e-05
-1.34885971634823e-05
-5.23628866287232e-06
-2.07220076350307e-05
-4.39830687268913e-05
-2.20804018122541e-05
-3.54791172432645e-05
2.03731553952396e-07
-2.99520288006294e-05
-2.81610673920762e-05
-2.44599649077756e-05
-3.63241529296724e-05
-2.79590556377402e-05
-1.78960739814672e-05
-1.52132982000143e-05
-2.25765825436801e-05
-2.78394588657028e-05
-1.90685089926952e-05
-3.14610513101398e-05
-2.26105993316714e-05
-3.09447143111722e-05
-2.67964821724216e-05
-3.00430004997702e-05
-1.53977164152166e-05
-1.64054990190005e-05
-1.78822017138957e-05
-1.93512933136936e-05
-2.17753667841551e-05
-2.32433211546689e-05
-3.55908805383754e-05
-9.59942560402391e-06
-1.75865129083402e-05
-7.7421121538924e-06
-1.82639118416057e-05
-2.76689504164926e-05
-2.99574376278271e-05
-1.08018732381385e-05
-1.79479998042872e-05
-2.55118233170314e-05
-3.80702465084504e-05
-3.01749223523538e-05
-1.72030075047571e-05
-1.16803738147045e-05
-3.08931115821989e-05
-2.89342357096896e-05
-2.00877162320878e-05
-4.02581232381657e-05
-3.47894179996407e-05
-8.09346471191923e-06
-1.83684590198379e-05
-2.01902390999887e-05
-3.73859473854264e-05
-5.05867561155901e-05
-3.7148329707136e-05
-2.61564917812518e-05
-5.94793598797285e-06
-1.53661789865141e-05
-5.1165614840265e-06
-2.19222691312255e-05
-1.72465785889812e-05
-4.50956004218875e-06
-1.29379257058385e-05
-1.28481000008776e-05
-1.48713742485972e-05
-1.79037936893068e-05
-1.05607653805329e-05
-2.44741305173271e-05
-5.94417216685934e-06
-7.00011481307614e-06
8.46289370143828e-06
-2.7565646426583e-05
-4.92485067157026e-06
-1.82970414740898e-05
-2.198677740689e-05
-1.50840925930046e-05
6.25828015882326e-06
-1.5040748964317e-05
-1.11503819708592e-05
-1.63180992179425e-05
-1.17884782718697e-05
-1.23944173435981e-05
1.15364246238653e-06
-1.08821430122488e-05
-2.21189511306675e-05
-1.1186745749344e-05
-2.10752215768451e-05
-1.38062156948097e-05
-2.51802657506701e-05
-3.09297851086461e-05
-2.30493614831654e-05
-1.45740957658509e-05
-1.14804340157247e-05
-2.12259641361509e-05
-2.41746409083063e-05
-4.24650907769775e-05
-1.74650598111589e-05
9.34032434299114e-07
-1.79741950341381e-05
-2.25895797308671e-05
-2.29709449658971e-05
-1.22430074211432e-06
-1.69300716815499e-05
-2.81460115635077e-05
-2.04348477456478e-05
-2.56316394275258e-05
-1.60667507374022e-05
-9.90775918688874e-08
-2.7217795427648e-05
-2.73410351741618e-05
-3.72093085121546e-05
-3.26363431190234e-05
-2.53823762617335e-05
-1.39668779710339e-05
-2.66150282253854e-05
-4.92838455297194e-06
-3.81300651716083e-05
-2.01738752362263e-05
-2.81898885671694e-05
-3.88679448751696e-05
-1.43808459197652e-05
-2.59789475483043e-06
-2.94861082581643e-05
-1.02986308754639e-05
-1.69597946821776e-05
-3.14051147057091e-05
-3.88477390174746e-05
-1.98313363001842e-05
-5.5397925842254e-06
-3.13596534745817e-05
-2.80912604229642e-05
-4.5867651578432e-05
-2.59368976763209e-05
-2.15366614828338e-05
-3.19097430650859e-05
-7.12916585519062e-07
1.62587281593245e-06
-2.12494334955904e-05
-2.57555001880555e-05
-1.95598984683149e-05
-2.2241721557795e-05
-1.52824818391376e-05
-2.16589299320397e-05
-3.31500387934227e-06
-1.21185943788587e-05
-4.37025534986414e-05
-3.93394913983305e-05
-1.54908950142644e-05
-4.1825214765578e-05
-2.00941415732943e-05
-2.03013652728439e-05
-1.58268051214002e-05
-2.7649520652154e-05
-1.89494695708527e-05
-2.94944873097859e-05
-2.36573573260365e-05
-2.78683283134794e-05
-2.65169500155051e-05
-2.10587777513484e-05
-2.45258631644011e-05
-2.84777201633443e-05
-2.02126662889256e-05
-3.61436931482653e-05
-1.39523331263918e-05
-2.90205098547952e-05
-3.31196211595871e-05
-2.24005058863764e-05
-4.0116069476939e-06
-4.45082862189084e-05
-1.35785561342912e-05
-2.06020049618313e-05
-5.52581731873511e-06
-2.81220553273267e-05
-1.07373970787772e-05
-2.32998729430514e-05
-6.48535847280894e-06
-1.95942411064846e-05
-2.49768857140153e-05
-5.40087523686754e-05
-3.88530495608101e-05
-3.21167893631455e-05
-5.27310066338197e-06
-1.48738666224045e-05
-1.2116554364831e-05
-1.76648448819753e-05
-3.34048015933221e-05
-2.1484650309796e-05
-1.73833160362247e-05
-3.89261224972078e-05
-1.14414151410865e-05
-3.14408100469769e-05
-1.43021380777393e-05
-1.55632789537035e-05
-1.12275769369664e-05
1.73876603704925e-05
-1.84963271203072e-05
-2.63554441228775e-05
-1.82373337548032e-05
-8.92411625942232e-07
-2.38589646569092e-05
-1.83787692772177e-05
-4.39492952967994e-06
8.01342454582254e-07
-2.26096411629555e-05
-1.170321597062e-05
-1.15577942434176e-05
-5.19806393957916e-05
-3.10266369174828e-05
-1.7753179009145e-05
-3.19703378055155e-06
-2.79764475660044e-06
-3.17360876425524e-05
8.28503250092681e-06
-1.36194723066639e-05
-2.3884685384096e-05
-1.10436818942785e-05
-2.890277181075e-05
-1.22986361483182e-05
-1.87446475493582e-05
-2.06202453796494e-05
-6.39166000678855e-06
-3.67787560399607e-05
-5.59538159935898e-06
-9.50652906754897e-06
-3.00844152701378e-05
-1.10189583475325e-05
-5.39470163440364e-06
-1.81038092544299e-05
-1.73804390235244e-05
-2.64800161280137e-05
-2.22507164387057e-05
-8.58514296757719e-06
-3.58491295457003e-05
-1.12110386622107e-05
-2.30500788964279e-05
-3.04250725969995e-05
2.70456517596148e-06
-2.46752376629272e-05
-1.37646603080984e-05
-7.17786294419219e-06
-1.95172104257937e-05
-1.04023488569582e-05
-2.24739063168577e-05
-1.67162331017909e-05
-8.87338536521181e-06
-1.97885396024612e-05
-2.71838756212892e-05
-1.0063088687977e-05
-3.00524524099022e-05
-3.32362051235307e-05
-2.56892893694994e-05
-6.97929555505979e-06
-2.40967912204947e-05
-2.17635877996422e-05
-3.57647201002236e-05
-3.79247627685727e-05
-3.475775352006e-05
-2.67571071399761e-05
-4.22742732175115e-06
-4.4231709543194e-06
-1.2252915561847e-05
-1.34003671130398e-05
-2.64278213309277e-05
-5.50896935196488e-06
-2.88176740375903e-05
-1.65934430118193e-05
-8.28480352645197e-06
-1.70799034233101e-05
-9.17117186544565e-06
-1.04005501112845e-05
-5.54474241376565e-06
-2.40367063687686e-05
-1.44722975922746e-05
-2.65719646738631e-05
-2.27524073339887e-05
-1.2206951087428e-05
-2.7212781769273e-05
-4.50311887552212e-05
-2.17056197249123e-05
-1.26053741871381e-05
-1.63005370205084e-05
-2.00161361117194e-05
-2.59783333045386e-05
4.05027184098508e-06
-1.78018549083523e-05
-3.94692452756472e-06
-1.24017124033076e-05
-4.05479968892591e-05
-2.67035229118215e-05
-2.63026852706655e-05
-2.06563906536887e-05
-3.00543620944946e-05
-1.41979877403887e-05
-1.693822122925e-05
-2.43345786904067e-05
-3.42759483254276e-05
-2.44078007770202e-05
-5.1088808945767e-05
-1.27216219208939e-05
-2.80046814175969e-05
-1.60794181851987e-05
-9.8640961022061e-06
-2.80509959835174e-05
-1.7690709836884e-05
-1.56111641075404e-05
-4.88318338697813e-05
-2.53227919850787e-05
-3.06084681835602e-05
-4.14928146103872e-05
-2.62208483772614e-05
-2.45127212779813e-05
-2.57701631323687e-05
-4.42534099092113e-06
-2.91945806065513e-05
-3.76868855018966e-05
-1.0309072807486e-05
-1.42318029474953e-05
-1.50910348051767e-05
-2.87122057649573e-05
-1.81840408406433e-05
-1.78211330521417e-05
-1.83944291210642e-05
-2.98498780997246e-05
-2.50646475295115e-05
-1.85322778939439e-05
-1.21507464780227e-05
-2.46691157113401e-05
-3.19133395976466e-05
-1.59639357615259e-05
-4.05125567111013e-06
-5.91681793331822e-06
-2.03865441130871e-05
-4.42611571475507e-06
-3.84815914224375e-05
-3.24989305385934e-05
-2.57843642540195e-05
8.81020131763155e-06
-1.02684319136849e-05
-1.06850890230903e-05
-9.2631460350464e-06
-4.02276550240239e-05
-2.48417171841384e-05
-1.22253175378084e-05
-2.97359029358093e-05
-2.3748830226714e-05
-3.63493948733376e-05
-2.44634492881497e-05
-4.42001850213234e-05
-1.67419275245042e-05
-2.29624235183042e-05
-2.26814516759507e-05
-1.64417910174931e-05
-1.36549952939908e-05
-3.52762261209775e-05
-2.77569163672705e-05
-3.90178766594213e-05
-2.83173949151249e-05
1.08953639873114e-06
-3.39780400380136e-05
-3.2540995926015e-05
-3.67350961561732e-05
-2.34436241001869e-05
-1.16067896933307e-05
-3.09380007995935e-05
-2.37094212923836e-05
-1.38863578560377e-05
-1.50074043697248e-05
-3.00144508012206e-05
1.15190924486538e-05
3.07498881956088e-06
-7.51983432109967e-06
-3.70269271460819e-05
-1.88955621742333e-05
-1.41587668790081e-05
-1.47383002086208e-05
-3.97191983110243e-05
-1.64314008522592e-05
-2.45186222062731e-05
-1.99945354483167e-06
-1.39734400833041e-06
-3.23249856626905e-05
-2.38669659122217e-05
-1.21976053236939e-05
-7.97832728112216e-06
-8.96394726141585e-06
-2.23944520368393e-05
-6.22338218771015e-07
-3.12116214153755e-05
-1.86004048325405e-05
-2.92917873448099e-05
-1.94355624916233e-05
-2.77458752676923e-05
8.66305050767429e-06
-2.70717743316446e-05
-3.63181295843775e-05
-2.22104588905217e-05
-3.52520095748878e-05
-1.47627714919245e-05
-4.31917957788792e-05
-5.75681812371448e-05
-1.81331395649492e-05
-1.9306835808651e-05
-1.57340296450849e-05
-1.65519159275621e-05
-2.16977648639506e-05
-1.95113973633069e-05
-5.24748248525016e-05
-1.66611542279972e-05
-1.93110393974943e-05
-1.63359492283644e-05
-2.00831395759571e-05
-2.6022713305622e-05
-2.05784137007081e-05
-2.39721694871927e-05
-3.29916072393727e-05
-1.86739842031684e-05
-4.03709086568872e-05
-2.72468168004106e-06
-1.2588025812777e-05
-3.89563040050759e-06
-2.42932046597517e-05
-4.75865109357147e-06
-1.02882381636002e-05
-3.54534247162557e-05
-2.31435869425712e-05
-1.05009649291557e-05
-4.37028633650253e-05
-1.04688110614446e-05
-1.22649279597842e-05
-9.9135310416392e-06
-2.49883455348791e-05
-9.91716715014782e-06
-9.45379347067171e-06
-1.53317772614356e-05
-1.98888219593049e-06
-1.96004283309952e-05
-2.2413859359989e-05
4.03218267483704e-06
-1.15979386492094e-05
-1.00079309005597e-05
-3.80451687335478e-05
-4.74829254718485e-06
-2.8532178380849e-05
-3.03126267756884e-05
-5.53628404374601e-05
-2.64561113907847e-05
-2.89675995069688e-05
-2.64089031203652e-05
-3.40449836929195e-05
-1.87157523942247e-05
-1.08402880654648e-05
-2.92954763001113e-05
-4.41426564371745e-05
-2.41000319394035e-05
-3.17473593451986e-05
-3.70986471280691e-05
-3.29442796232226e-05
4.33617808132217e-06
-1.35387045095213e-05
-2.86223980475527e-05
-1.36157789767166e-05
-1.38980137716332e-05
-5.01568111550063e-05
-2.82765983714314e-05
-9.46118938158323e-06
5.57520369401305e-06
-3.008239098267e-05
-2.79561272630245e-05
-1.00477711120699e-05
-3.66141826573141e-06
-1.94014317079529e-05
-1.62416597418369e-05
-6.71568104200621e-06
-3.43033209944125e-05
-2.29014018089488e-05
-2.88627599057515e-05
-3.55622662155965e-05
-1.91238104530456e-05
-2.67492987081571e-05
-2.6243027168048e-05
-3.26318069364994e-05
-3.64018114156448e-05
-1.86677654365765e-05
-2.54467931073476e-05
-1.91525114795674e-05
3.63431655564465e-06
-1.25319654151883e-05
-3.48026529329885e-05
-9.70105618757177e-06
-1.66889215875109e-05
-3.74479506151871e-05
-4.38349660203505e-05
-1.91556917369525e-05
-1.59594299292253e-05
-1.27504102151741e-05
-1.67783083215098e-05
-4.74847387748468e-06
-2.90408263482095e-05
-8.07000116052032e-06
-1.55884614614769e-05
-3.77967037058612e-05
-3.95130158849965e-05
-2.44106666998372e-05
-2.93713807674299e-05
-2.61093270712439e-05
-1.25475735153392e-05
-1.13989044860489e-05
-4.00207946025551e-05
-1.1982751093968e-05
-1.5509780322631e-05
7.57752125947829e-07
-8.76684644048289e-06
-1.91990966404773e-05
-1.5851923737507e-05
-3.28066407018309e-05
-2.8267780726664e-05
-3.07210577072889e-05
-2.20471046814772e-05
-1.8872018347306e-05
-2.24484025500227e-05
-1.82882608523935e-05
-7.55824965476462e-06
-1.29631897184426e-05
-1.60042463557172e-05
-1.71710403896992e-05
-1.24266978104548e-05
-1.28600313372596e-05
-3.28969874893467e-05
-3.03654249753702e-05
-9.13072199487016e-06
-6.45110792565271e-06
-1.16887719875438e-05
-1.29573761007563e-05
-2.47985402235831e-05
-2.86045948100385e-05
-1.79972923907202e-05
-3.6978474562772e-05
-2.79528412531456e-05
-1.89786019762534e-05
-1.66759821941096e-05
-1.54169992658203e-05
-3.64943730784423e-05
-3.82452649821072e-05
-2.05791403948107e-05
-1.87442869285188e-05
-4.181709500743e-05
-1.3497937636908e-05
-2.50442414918659e-05
-2.63027850065685e-05
-5.22332080473987e-06
1.83144002580528e-05
-3.98624453701446e-05
-4.27167225627577e-05
-1.61991846446273e-05
-4.02031956808614e-06
-1.72678616117111e-05
-3.94431991039675e-05
-2.30365011498408e-05
-2.07194572199779e-05
-2.07185374204332e-05
-6.86005150741105e-06
-3.79872146120754e-05
-3.90447224199802e-05
-2.54900863949726e-05
8.89401173720299e-06
-3.22545316324876e-05
-9.73974539978574e-06
-7.71941911248654e-06
-2.27772190069393e-05
-1.18556776750588e-05
-3.63590600470957e-06
-1.89083451064304e-05
-2.89659505002634e-06
-2.63222751653086e-05
-1.94885248497067e-05
-1.68051828060055e-05
-2.50678969938747e-05
-5.10439284140888e-06
-2.45973488705649e-05
-1.82782800564327e-05
-3.26890921933218e-05
-3.32619423942593e-06
-8.42479691827218e-07
-1.19897651974071e-05
-4.0058202763094e-05
-3.0773362278389e-05
-1.27263682541175e-05
1.05546577135522e-06
-1.45791771832433e-05
-1.11245228137112e-05
-2.09947301517644e-05
1.21294763940097e-05
-3.38326049697634e-05
-8.30092879536017e-06
-2.00013414676729e-05
-3.70053183300691e-05
1.25005888668402e-05
2.08918791125491e-06
-1.94832302563405e-05
-2.06082161378372e-05
-1.69970431861337e-05
-2.80081709611538e-05
-2.71464359474459e-05
-1.99160122425963e-05
-1.90491162611035e-05
-2.55859123634844e-05
-9.56466827513476e-06
2.95858950591779e-06
-1.2325332938797e-05
-4.25731173706236e-05
-2.25310393174265e-05
-1.7402619865909e-05
-7.31560647843154e-06
-1.46604818758004e-05
-3.47066953109366e-05
-1.90458633801657e-05
1.89696822729869e-09
5.0868875610223e-06
-2.25231012350805e-05
-1.42815289325274e-05
-1.60032357453438e-05
-2.12030806041421e-05
-1.07365695414424e-06
-2.22756628645313e-05
-3.17203631799728e-05
-1.05409626591575e-05
-2.35280282890582e-05
-2.43844449091118e-05
-1.91990897814751e-05
-8.51754565250383e-06
-2.02907508723502e-05
-3.24837802479765e-05
-2.93306984582588e-05
-2.50578726299952e-05
-2.77677678180446e-05
-1.50794705204803e-05
-2.97316959634109e-05
-2.66398173447154e-05
-2.24115983339322e-05
-3.10119587593091e-05
-4.61283632991312e-06
-7.61013243018848e-06
-2.80747142733802e-05
-1.82880777138601e-05
-1.07564689722579e-05
-2.49068380210926e-05
-1.67109945042445e-05
1.16554463456754e-05
-2.53051543388988e-05
-1.74014470240819e-05
-2.22679082616115e-05
-5.26191684011599e-05
-2.06884296557977e-05
-3.43227602204853e-05
-5.20670024822345e-06
-3.89830663121614e-05
-1.20364519876928e-05
-1.66042642737858e-05
-3.89552548588215e-05
-6.14475888475275e-06
-1.03961809441912e-05
5.56492862437314e-07
-5.43372511735804e-06
-1.80680726712277e-05
-2.64970416272578e-05
-2.13996388606584e-05
-2.77271109643888e-05
-4.92328500494488e-06
-3.80995452392245e-05
-2.52719516899848e-05
-1.47409329902723e-05
-2.92760955766181e-05
-1.96062923958253e-05
-2.85136443528988e-05
-1.06110872179223e-05
-1.04469981248536e-05
-2.82788436596991e-05
-9.37448384931476e-06
-1.37386535245263e-05
-1.6353131084582e-05
-7.58358395403095e-06
-3.16952195731178e-05
-8.86983315476438e-06
-7.46766545870972e-06
-6.67080932679502e-06
-2.12654530148907e-05
-3.96686950394964e-05
-1.03787996737989e-05
2.23328396995194e-06
-1.66604559378618e-05
-1.05090166277395e-05
-3.87463103844489e-05
-2.0285786563055e-05
-3.0430483250025e-05
-2.70637627825933e-05
-1.58588934976044e-05
-1.53302730368607e-05
-1.1141244877624e-05
-1.47025973933383e-05
-2.42413065137948e-05
-2.70912359019111e-05
-2.2049311434118e-05
-2.93266143011345e-05
-2.67703816284865e-05
-5.97983529152414e-06
-2.4371014873965e-05
-2.15740029994705e-05
-1.55431642494369e-05
9.24263295682088e-06
-2.56788160473731e-05
-3.25347843375141e-05
-2.36962294663854e-06
-3.2871268222977e-05
-2.40531593617032e-05
-1.70592296252634e-05
-2.74132940493815e-06
-6.61475634696023e-06
-1.54263714847631e-05
-1.19549063694984e-05
-3.37379962729187e-05
3.52354766208124e-06
-1.82826946776327e-05
-1.27145208162976e-05
-4.31234154306634e-05
-1.79185099951899e-05
-3.68880852437009e-05
-2.37056765223662e-05
-1.90389050853025e-05
-2.13293455389551e-05
-4.03565896471421e-05
-7.44750271418657e-06
-1.81935345509367e-05
-4.77053198379899e-06
-3.80396056039915e-05
-1.96602609615557e-05
-1.1824546690956e-05
-2.29871331943326e-05
-2.580313999205e-05
-2.06730559402533e-05
-1.62959961070639e-05
-1.77745741687788e-05
-2.89109945864326e-05
-3.32202312191941e-05
-9.15764360737495e-06
-1.12910123051941e-05
-1.09164649125823e-05
-2.17661645630824e-05
-1.49957790368155e-05
-6.69541728327296e-06
-3.22327845939965e-05
-1.15978603891759e-05
-7.49043958080989e-06
-4.6550171563673e-05
-1.93852248323376e-05
-2.31847650142969e-05
-3.77240876140655e-05
-4.03662225966384e-05
-1.47503722625683e-05
-7.57809004233424e-06
-3.17697135271157e-05
-1.53522843803494e-05
-2.8331658244234e-05
-3.21738477742541e-05
-3.37880314009867e-05
-1.75322428678148e-05
-1.98407346889736e-05
-3.06345505490645e-05
-1.81370578319607e-05
-1.67618301082533e-05
-2.14380624365942e-05
-1.98677927236715e-05
-4.15764239546609e-05
-2.62307563130899e-05
-1.53734291940735e-05
-1.85745566261906e-05
-3.04069540205016e-05
-2.24381580757037e-05
-2.26484797595983e-05
-1.0017276394773e-05
-2.7922853434053e-05
-2.00802544649206e-05
-1.58381752808657e-06
-3.4539073971114e-05
-2.42910687202264e-05
-2.08534693113359e-05
-9.05852364245469e-06
-1.93317361746939e-05
-2.6169657432692e-05
-2.94342351871254e-05
-1.81934404063864e-05
-1.64149410439365e-05
1.71037878051795e-06
-2.32332627509128e-05
-2.08610082706707e-05
-1.21266433538128e-05
-3.1447319609416e-05
1.22660651516536e-05
-2.5792280353866e-05
-1.67636359976661e-05
-2.73007455930904e-05
-1.11745678848388e-05
-2.88264070766826e-05
-2.33581070190694e-05
9.12343321597409e-06
-6.74082049258538e-06
-2.30903806707353e-05
-2.0961810794743e-05
-2.38098383118984e-05
-1.95324089169097e-05
-1.01557377950226e-05
-2.46043384782879e-05
-3.08137094768867e-05
-1.72895286781351e-05
-1.26632014385181e-05
-1.7678394559624e-05
-1.76986176256818e-05
-1.09399683006295e-05
-1.95348658261411e-05
-1.9840388366471e-05
-2.40154558336503e-05
-1.7933685202415e-05
-2.5890749707651e-05
-1.37692281792177e-05
-5.13763566635785e-06
-1.23994912155848e-05
-3.81652180144582e-05
-2.00893528898035e-05
-2.48869313339982e-05
-2.68400876782611e-05
-1.2897474426009e-05
-3.22587907642618e-05
-1.93123142330988e-05
-3.65378336995425e-05
-2.83697071341178e-05
-2.52751772677382e-05
-2.76100601530271e-05
-1.61896079164832e-05
-2.78920501955804e-05
-3.08771602123667e-05
-1.35794074764022e-05
-1.04981473406458e-05
-1.9043690487804e-05
-1.50544546968031e-05
-3.15088745743397e-05
-2.13797297268279e-05
-4.70569689139293e-05
-2.29050091340098e-05
-1.10206982445454e-05
-4.67102049727531e-05
-3.21611301373e-05
-1.13594778951168e-05
3.88205634374434e-06
-1.04704931320478e-05
-2.07091945736973e-05
-1.80221398547269e-05
-3.57461625743142e-05
-7.32085822681213e-06
-2.42204407859415e-05
-1.41321288860654e-05
-4.42006654300049e-06
-2.14137375480842e-05
-2.68513424829338e-05
-1.62320423207603e-05
-2.27274064373757e-05
-1.22431382363811e-05
-1.96201898171973e-05
-2.21478001327203e-05
-1.87739450122949e-05
-1.4063733195669e-05
-1.95272632094232e-07
-4.93306728196978e-05
-2.13416673753963e-05
-1.44013421754361e-05
-1.41798907233535e-05
-9.96407339692748e-06
-1.8582484003718e-05
2.22529225396361e-06
-3.84687020381015e-05
-7.4533429490353e-06
-1.78276590723847e-05
1.78831454754626e-07
-3.11184128356503e-05
2.61966722372173e-06
-2.95445674249632e-05
-7.65115216328287e-06
-2.61209536426866e-05
-1.68183091695183e-05
-3.09673587576824e-05
-2.59483860928838e-05
-4.06932823613228e-05
-1.41978657349342e-05
-3.60439979942385e-05
-1.61238373755897e-05
-2.09861040194686e-05
3.3242026334289e-06
-1.83165849332416e-05
-3.73288573302874e-05
-4.24993170685454e-05
-2.76133684679285e-05
-3.30441646561916e-05
-1.40195385415085e-05
-5.29657185065473e-05
-1.93692602210705e-05
-2.19052326275854e-05
-2.69640731695995e-05
-2.30854648183411e-05
-1.42338365693662e-05
-3.06247345180388e-05
-4.27844388954696e-05
-2.80961404986617e-05
-2.42408236174673e-05
-3.60086171621997e-06
-2.81377746321417e-05
-1.90021707181936e-05
1.83769485609365e-06
-2.3129716187906e-05
-2.27868915872508e-05
-3.46689636660151e-06
-1.46256166439039e-05
-1.18607290223722e-05
-8.2736054579477e-06
-3.23621331067938e-05
-1.55414667028585e-05
-4.00260351233165e-05
-2.81077133588494e-05
-1.02146920734971e-05
-1.5300322210317e-05
-5.66481242682324e-05
-1.73312610268194e-05
-1.42207307234572e-05
-2.78695835915185e-05
1.04545524064892e-05
-1.07620797205388e-06
-1.89704688894761e-05
-5.52297178852726e-07
-1.04447344959282e-05
-3.44955580381928e-05
-6.4340776314422e-06
-2.723292640327e-05
-2.26692231473873e-05
-2.83454578524727e-05
-1.34648128547348e-05
-2.59112668581505e-05
-2.28025020510975e-05
-1.92540465081053e-05
-2.52172527299593e-05
-5.09133982013714e-05
-8.78233015327671e-06
-1.28491325108629e-05
-3.61089969865634e-06
-1.76285837167669e-05
-1.45017766012033e-05
-1.18277344283997e-05
-3.48851670365178e-05
-3.21605597508291e-05
-1.20600692694441e-05
-2.29638456698994e-05
-2.48242296912344e-05
-3.52620331925742e-05
-3.95482938414694e-05
-4.46844260098138e-05
-1.33264203953426e-05
-2.74890901509457e-05
-2.31247620580732e-05
-4.12268176483198e-05
-2.12489979924701e-05
-2.86858733990274e-05
-2.11581458527681e-05
-1.86938030907207e-05
-1.19508323020727e-05
-2.7303999379768e-05
-4.78328837895114e-06
-2.89519964230392e-05
-1.90805479073375e-05
-1.76766342200822e-05
-8.52668381748786e-06
-4.54649675273029e-06
-5.93456861892634e-06
-3.18755215850062e-05
-1.21002024677801e-05
-3.63223451376942e-05
-1.74506685938712e-05
-1.72258245324783e-05
-1.12815813838804e-05
-2.87313047738804e-06
-4.14149356823542e-06
-2.95242031598753e-05
-1.23611195048011e-05
-2.15777570258184e-05
-2.47707457947397e-05
-2.5135025544093e-05
-2.74316883909509e-05
-7.22932864062884e-06
-9.20205751247357e-06
-8.83877104016365e-06
-4.18376628484915e-05
2.01839186539341e-07
-3.15252236016927e-05
-3.99221525599629e-05
-2.36658886287611e-05
1.31794610295255e-05
-3.98892028124742e-05
-2.11754324112496e-05
-2.59130821368784e-06
-3.83292451725686e-05
-3.37991545174867e-05
-1.94353087450034e-05
-1.35410890092134e-05
-3.6687286861939e-05
-5.92752040428211e-06
-1.93756718245699e-05
1.16282918977932e-05
-1.18916807187541e-05
-3.11381291368816e-05
-1.06486944799658e-05
-9.97029996570485e-06
-1.55348888133331e-05
5.13191079041055e-06
7.16414070106315e-07
-9.89848158318751e-06
-3.82772793673305e-05
-8.59259733421355e-06
-1.88128499526481e-05
-3.558992395118e-05
-3.31583910222501e-05
-3.7319954867304e-06
-2.32132508997737e-05
-8.25001417588046e-06
-1.97182582307158e-05
-3.40781937546475e-05
-2.24730534928244e-05
-3.21581120473403e-05
1.20526911715258e-05
-8.43519534373204e-06
-2.80683040115122e-05
-5.25903085846018e-06
-7.63732742827102e-06
-8.28336796105295e-06
-3.86840456323884e-05
-4.86018573736073e-06
-1.24994702842361e-05
-2.45676368846235e-05
-1.22873187022607e-05
-2.52871049377152e-05
-4.26588108925574e-05
-7.12959958746445e-06
7.38304960428111e-06
-1.43539303639391e-05
-2.90613769120761e-05
-1.05810505341069e-05
-1.0418072434134e-05
-2.10534174034292e-05
-4.33026184087556e-06
-3.42891020947584e-05
-3.254008191339e-05
3.53753322600131e-06
6.01766657516053e-06
-2.52447502468559e-05
-1.02394885247115e-05
-5.04597563165112e-07
-3.01319259603022e-05
-2.1832384847921e-05
-3.02570643640627e-05
-5.11089216818882e-05
-8.36492099919693e-06
-3.62854007335533e-05
-2.71570660061528e-05
-4.264148461488e-05
-4.53406069625217e-05
-1.5972092961221e-05
-3.1693590419006e-05
-1.76391131225187e-05
-1.86636270070022e-05
-2.42908367944331e-05
-2.93217058782993e-05
-2.3519967882655e-05
-3.68432118136186e-05
-3.83814279711336e-05
-2.26967918956432e-05
-3.05645699110524e-05
-2.45539178487841e-05
-2.17561529409846e-05
-1.31682663779812e-05
-8.35532428862224e-07
-1.16081154275729e-05
-1.70870280683223e-05
-1.66978359249475e-05
-1.17655213675657e-05
2.70754007322386e-06
-1.87786361993869e-05
-2.24585667645229e-05
-1.22772631242691e-05
-2.53445206234474e-05
-3.40313904890146e-05
-2.8012481481002e-05
-1.5089448827846e-05
-2.51489125756233e-05
-1.87741069977446e-05
-1.84912602631078e-05
-4.07238287076159e-05
-1.540649830798e-05
-4.95385776705322e-06
1.22775224834087e-05
-1.62751620183992e-05
-3.27375549590287e-05
-1.61592446371323e-05
-1.16001724472695e-06
-5.17635765904036e-06
1.71014020468247e-05
-1.07955398507776e-05
-3.70458348941952e-05
-1.53284995966932e-05
-2.78481108061315e-05
-9.13338143201223e-06
-7.29592294282832e-06
-2.29837658239158e-05
-2.87690671504038e-06
-8.32192857095303e-06
-1.99018370708707e-05
-1.51465554462931e-05
-5.12526732336928e-05
-4.80829155872015e-05
-1.84458216670257e-05
-1.20318038987671e-05
-6.52477631939784e-06
-1.2780896463693e-05
-2.52936275230546e-05
1.30852654792407e-06
-5.55428351946408e-05
-3.52863281790612e-05
-1.54096967500879e-05
-1.47908256374728e-05
-1.23156805710728e-05
-3.34551829102008e-05
-5.93090367310559e-06
-1.39941427278865e-05
-2.26565791347955e-05
-2.76791928725557e-05
-4.02113095845411e-06
-4.35965963364951e-05
-2.29756301639599e-05
-7.78839369338102e-06
-3.95523678077283e-05
-4.19901427900461e-06
-4.0921344925397e-05
-3.27990953706309e-05
-4.07126057557098e-05
-2.98748922927255e-05
-1.09189860433061e-05
-1.59324908287697e-05
-2.42680648051191e-05
-1.23073526113175e-05
-2.08279385894225e-05
-7.33390391617603e-06
-1.67980335104161e-05
-4.23498193199348e-05
-2.94828308141611e-05
-2.54574813054429e-05
-1.25189578974415e-05
-9.3052310597195e-06
-3.83724558572343e-05
-2.30213292335965e-05
-2.56648884952807e-05
-2.42870438459467e-05
-4.28814296687713e-05
-2.24963757220481e-05
-2.975862007858e-05
-1.85881799868787e-05
-4.57490098555717e-05
-2.93107984193244e-05
-2.87865774785676e-05
-1.39459159280875e-05
-2.55372300378262e-05
-4.70053336894336e-05
-3.75568177056971e-05
-3.65384172711221e-05
-1.05897658531844e-05
-2.15300451875607e-05
-1.88928757107671e-05
8.97728409149093e-06
-6.47698756273901e-06
-5.06491640912597e-06
-2.21074203284448e-05
-4.49945181513623e-05
-1.25121244897508e-05
-4.55633865429394e-06
-4.01288263884898e-05
-6.01391464847181e-07
-5.15421283774171e-05
-3.43455792016059e-05
-1.48271150479981e-05
-2.67854248936341e-05
-3.9421539879228e-06
-4.71701630659085e-06
-5.55782599602344e-05
-2.71168557412142e-05
-2.19113274543623e-05
-1.06157396505079e-05
-4.87333205571032e-05
-2.77500061296084e-05
-2.93171798388876e-05
-3.75887865384575e-05
-2.04128060133246e-05
-1.22966114128476e-05
-7.85130451558912e-06
-1.66546120686152e-05
-2.40148774483678e-05
-1.04917146333495e-05
-2.13149165946979e-05
-2.96428758911345e-05
-3.51357142464731e-05
-1.48270623614463e-05
-1.79902649495203e-05
-2.06498614928927e-05
-3.01253014140623e-05
-2.95596166117335e-05
-3.05645258111168e-05
-4.19503596746437e-05
-3.63714615398815e-05
1.64205650658888e-06
-1.62378562832371e-05
-2.77308761768996e-06
-1.52053828160282e-05
-1.80331336655994e-05
-1.32861103460033e-06
-2.69000254829162e-05
-2.42810588007021e-06
2.08143527376214e-06
-1.44126181265152e-05
-1.99487916742674e-05
-1.86234333660259e-05
-2.23032258952557e-05
4.95108799333176e-06
-5.41484111881096e-06
-2.50698529248445e-05
-1.21539659258223e-05
-2.01215570342434e-05
-2.58086210356874e-05
-8.33208443957918e-06
-2.4432573320682e-05
-4.30462549982845e-06
-2.78887308411903e-05
-2.34593581295508e-05
-2.58426635738341e-05
-2.81886796748041e-05
-1.88631103427625e-05
-1.01232286980213e-05
-2.52801734484151e-05
-3.28198824460795e-05
-2.46194239909779e-05
-3.75037805176554e-05
-1.54474460947563e-05
-3.25872753200936e-06
-1.39223495760521e-05
-1.68314265380747e-05
-3.50486689840274e-05
-3.22102345662035e-05
-2.48163088212351e-05
-4.20805445651528e-05
-4.15131517003111e-05
-2.52501757472185e-05
-2.2239800187671e-05
-2.88461067139893e-05
-2.13585290983976e-05
-1.98284215315098e-05
-2.81191725613169e-05
-1.3534745936192e-05
-2.79576649578411e-05
-9.39371371678204e-06
-2.1235083080211e-05
-2.12965716119662e-05
-2.12879693063052e-05
-3.65256944215423e-05
-3.11119103176659e-05
-2.19674702988712e-06
-3.79772329148468e-05
-2.21033577446535e-05
-1.80474693560417e-05
-1.68472381872167e-06
-3.06625179472112e-05
-1.49861829874591e-05
-1.43593464425946e-05
-1.14117363250078e-05
-2.70817979364229e-06
-2.00922841113188e-05
-9.39343807802645e-06
-5.23540622112255e-05
-2.02692195376798e-05
-9.21732496413804e-06
-1.27896541516094e-05
-2.47122887490294e-05
-3.91346658975109e-06
-2.27130701351396e-05
-1.95841974505269e-05
-1.02759484161689e-05
-1.71377994396546e-05
-1.02726011371704e-05
-8.94484513982941e-06
-2.14253417331431e-05
-1.65239083692127e-05
-1.77483006918592e-05
-2.17423749753303e-05
-5.49593540186756e-06
-3.59046413240023e-05
-3.10584345668602e-05
-6.2681247274051e-06
-2.79991315992781e-05
-1.69676961378194e-05
-1.93379608611742e-05
-1.92745402119076e-05
-4.67998303850101e-06
-2.20126728893414e-05
-4.25452071045051e-05
-7.66469863010045e-06
-2.836778176608e-05
-1.57132304476274e-05
6.98033173255757e-06
-7.99276763244001e-06
-2.60217415317348e-05
-3.47373031692449e-05
-2.65269732710665e-05
-3.7209658991421e-05
-2.15480421293873e-05
-3.40238317704048e-05
-1.4949795897213e-05
-1.65604528948111e-05
-1.36871180188554e-05
-1.82877697044562e-05
-1.59162435813217e-05
-3.04016427451361e-05
-2.64299858708358e-05
-1.99613740770516e-05
-2.38888798269512e-05
-1.9293540063485e-05
-1.30450293319626e-05
-7.48462536163913e-06
-3.50696111743957e-05
-2.63218578151086e-05
-2.37181135690903e-05
-1.86037310148605e-05
-2.52700772453342e-05
-2.92791930991378e-05
-5.06093633323367e-06
-3.07430565880051e-05
-3.51050633557585e-05
-3.05619728671909e-06
-2.46994294525128e-05
-1.46932851811965e-05
-2.7693179775198e-05
-1.287368942252e-05
-2.62299325748033e-05
-4.40610129742598e-05
-2.01664648940909e-05
-1.40094091341986e-05
5.73935735961164e-06
-4.03941501435816e-06
-2.89892348841028e-05
-1.29974462366119e-05
-3.11392004771932e-05
-3.15091206971909e-06
-1.33549975231289e-05
-2.68497129299953e-05
-4.22236865138027e-06
-3.24036440128928e-05
2.15362300140209e-06
-1.97233050227197e-05
-2.833331452167e-05
-6.63626056819033e-06
-3.05862589860394e-05
-8.20668746527662e-06
-3.61113359187661e-05
-5.26114697002864e-06
-1.9922062419025e-05
-4.16210819556096e-06
-2.8652505495407e-05
-2.54346439729162e-05
-1.93564292561689e-05
-7.42637012417382e-06
-7.41717173065536e-06
-2.46701979886451e-05
-2.32634641008471e-05
-2.77116610773214e-05
-1.57714530110954e-05
-2.8196270196756e-05
-2.57930718396848e-05
-6.75910750668019e-06
-2.19317072334958e-05
-2.03495688987625e-05
-1.4697242022147e-05
-1.38529781139218e-05
-1.34629896433011e-05
1.5010501613498e-06
-2.79178459521034e-05
-1.80296833557902e-05
-1.99288935876945e-05
-4.09168022988895e-06
-3.08608124419195e-05
-1.81229624202427e-05
-1.44873495037013e-05
-3.00557217898106e-05
-2.63889625769479e-05
-7.44171586210291e-06
-2.11607921437734e-05
-2.95691548721192e-05
-1.41193740283331e-05
-2.55039118654565e-05
-1.83064433089638e-05
-2.52863784562453e-05
-3.30787565823768e-05
-2.16232894656689e-05
-2.59346053053871e-06
-3.5269286284139e-05
-4.60538950302956e-05
-3.41925695842356e-05
-2.94360711630924e-05
-4.11787398166063e-05
-2.66003452870655e-05
-2.25631751356983e-05
-1.73027560073831e-05
-3.91997060615344e-06
-1.09472521320373e-05
-1.21610232927219e-05
-3.51377603438731e-05
-3.37769224715855e-05
-2.79083719348194e-05
-1.84179884578893e-05
-3.46105310488075e-05
-1.79217257731246e-05
-1.98702339441932e-05
-3.12478892975298e-05
-1.00000367487299e-05
-3.23563660928568e-05
-1.00026499015737e-05
-2.34992593508838e-05
-1.89608332618533e-05
-4.01058275096239e-05
-2.9095107472954e-05
-2.37510301667452e-05
-3.11299731732678e-05
-1.26491206077779e-06
-1.31550276711954e-05
-2.96657878685647e-05
-2.08370422015387e-06
-1.93677838308429e-05
-1.1129044078852e-05
-2.38056393848113e-05
-1.15373892953527e-05
-8.59788801132953e-06
-1.75872410824431e-05
-3.9600290477845e-05
-1.16778011633461e-05
-2.23979868218614e-05
-4.55010358071621e-06
-3.50479054052396e-05
-4.26723730446861e-05
-1.88733927399525e-05
-1.17930065908703e-05
-3.13853235936578e-05
-2.59669060778204e-05
5.61802771350869e-06
-5.63494891247117e-06
-1.7206591233928e-05
-2.63301787668191e-05
-3.06885173802627e-07
-3.66558724630841e-05
-2.3101883332995e-05
-2.4716635222209e-05
-3.47460877338309e-05
-1.09319205191715e-05
-3.20145520580185e-05
-1.23888594105348e-05
-2.45589660327774e-05
-2.59684827592098e-05
-1.95362366198582e-05
-1.14499684230586e-05
7.76725304463474e-06
-2.85782341689758e-05
-3.53089259966399e-05
-2.14628833603903e-05
-2.13823176765159e-05
-8.58893681541768e-06
-1.84603314686613e-05
-6.04798994610715e-06
-1.05538944451875e-05
-1.19134285575998e-05
-1.6798469366688e-05
-4.97674631066009e-05
-3.82040960806773e-05
-1.47817065536955e-05
-2.71491597652448e-05
-1.50552560396873e-05
-1.0495475371014e-06
-2.62324643684963e-05
-2.64731066546228e-05
-3.43197798089405e-05
-3.00777038476186e-05
-3.07861422618356e-05
-2.86794610782716e-05
-3.01609992307125e-05
-3.36816884094028e-05
-1.89358394678601e-05
-3.40447304600139e-05
-3.65210645969486e-05
-1.45586651892315e-05
-6.28311401597401e-06
-3.14532852906313e-05
-1.43542484844713e-05
-6.66545247116843e-06
-3.9830900579707e-05
-1.97045006572404e-05
-2.31029315896763e-05
-2.01302892468658e-05
-3.54794830356209e-05
-1.20709919645223e-05
-1.8335071128177e-05
-2.15298546186304e-05
-2.94468326565116e-05
-1.99259367670725e-05
-1.16311268798953e-05
-1.8274169230511e-05
-3.06511417021089e-05
-3.7249084719076e-05
-2.77414268343032e-05
-2.06490267972768e-05
-2.32694632375384e-05
-1.89841949857924e-05
-1.85959019727889e-05
-5.60773637163427e-05
-1.08983314283701e-05
-2.0294633301459e-05
-2.21530648025977e-05
-2.41419945682123e-05
-2.48218396059347e-05
-2.7502665448976e-05
-1.28020300688653e-05
-2.12341460371044e-05
-1.75063501073077e-05
-8.01146318138897e-06
-1.80147075866472e-05
-2.96110623990468e-05
-2.79194747337809e-05
-6.09247940803875e-07
-3.72114264451855e-05
-1.16342185781499e-05
-2.3406430231823e-05
-2.85060826616664e-05
-1.99531134573442e-05
-2.89165902901722e-05
-7.68022818185345e-06
-3.3078218671712e-05
-4.25238816622421e-05
-1.82642637043369e-05
-1.46338064663057e-05
-4.76977240580651e-05
-2.91040500146991e-05
-7.59584914679717e-06
-1.65018743259648e-05
-9.81163694401263e-06
-1.77911296422172e-05
-2.01566363556045e-05
-2.2630817083302e-06
-2.21423950946456e-05
-8.79443323390171e-06
-1.19480798931994e-05
-2.36243655317039e-05
-2.39029651545345e-05
-2.98762834328302e-05
-9.32020094762619e-06
-1.61869773985802e-05
-1.67854199885267e-05
-1.67427787342185e-05
-5.56019569125761e-06
-2.97126467197496e-05
8.59199307524975e-07
-1.10845299347058e-05
7.85052619214353e-06
-1.76251959458311e-05
-2.03443881306167e-05
-3.3476049413429e-05
-1.76246094627404e-05
-2.16721853566221e-05
-5.20770173062352e-05
-2.78117487830414e-05
-7.5258461064685e-06
-3.35947797923907e-05
-9.42949465743808e-06
-2.32858998647973e-05
-3.59987725441288e-06
-2.71517908608047e-05
-1.41492515832179e-05
-2.55611231568793e-05
-4.49732741318708e-05
-2.1504263786895e-05
-2.3061183593948e-05
-2.11298695514549e-05
-8.87569804902237e-06
-1.51482438370473e-05
-2.61412714363463e-05
-1.13642105814656e-05
-3.87378855923389e-05
-3.64000996117484e-05
-1.97229132497965e-05
-4.98825233622591e-06
-2.31812155083352e-05
-3.44815139934778e-05
1.21361930723968e-05
-3.3829907462842e-06
-5.74393838762597e-06
-3.21922560147422e-05
-3.1268096858976e-05
-9.85410799243276e-06
-2.66939403806327e-05
-2.13176723187756e-05
-8.87186530748916e-06
-2.07090111419827e-05
-3.4626539923935e-05
-3.4099772662515e-05
-5.73227611583154e-06
-9.51720638201317e-06
-3.46238440267833e-05
-1.61261795318562e-07
-2.02149574772924e-05
-2.82644447922365e-05
-1.61399505458158e-05
-4.28994851586052e-06
-1.87252985121315e-05
-4.1879979530633e-05
-6.60231347125416e-06
-3.17151561001559e-05
-1.25357791328122e-05
-1.91478174072344e-05
-1.67128620599788e-05
-6.9201903123603e-06
-3.40604473320381e-05
-4.22160923258999e-05
7.00635027129803e-06
-2.29352062151892e-05
-3.03369908317894e-05
-6.36350633362806e-06
-5.22843883312281e-06
-1.21537640183575e-05
-8.91229583611306e-06
-1.51811769411605e-05
-2.74082069496603e-05
-2.53679300023295e-05
-2.34627874332679e-05
-1.64114666318589e-05
-2.55446693407261e-05
-2.35252646082547e-05
-4.19198290038717e-05
-1.68469123874749e-05
-9.37784004189591e-06
-1.35306848730248e-05
-3.86587696671739e-06
-2.5413838425111e-05
-8.62741613141463e-06
-1.43116854051829e-05
-3.52176512615949e-05
-1.13655438739876e-05
-1.01557361900028e-05
-3.16993709548752e-05
-2.45764127384628e-05
-1.16212040013388e-05
-1.8587066033875e-05
-7.55511236984099e-06
-9.37833123233645e-06
-2.15362212209392e-05
-2.42654023780214e-05
-2.01896579486102e-05
-3.32148625906554e-05
-6.90750601557556e-06
-2.06269423461258e-05
-2.30334473919589e-05
-3.71191849525368e-06
-4.71117174049397e-05
1.36496433681786e-06
-1.35768450273232e-05
-1.86335260150489e-05
-2.02627780011546e-05
-2.31738407733847e-06
-2.66649650221625e-05
-9.68896940872799e-06
8.51913130561373e-06
-1.93374946947784e-05
-2.52813518561454e-05
-7.01139307916417e-06
-2.30060041466452e-05
-2.03465845763458e-05
-6.7208451026774e-06
-1.91913282215005e-05
2.21941508787885e-06
-1.90210807143348e-05
-4.14907006524348e-05
-3.32641458512648e-05
-9.13084555309145e-06
2.14795311148713e-06
-3.15312630082406e-05
-2.57615261150909e-05
-3.23233129640234e-05
-1.42474260038901e-05
-2.00000265096279e-05
-1.3583369007477e-05
-4.03934496409941e-05
-2.17835001018548e-05
-1.41051996316241e-05
-2.39283346857527e-05
-8.65199723742649e-06
-2.53965157315699e-05
-8.5446508626429e-06
-2.31818147362463e-05
-2.55721053553143e-05
-2.55687901090072e-06
-1.79167328134828e-05
-1.98116599791991e-05
-4.85603441359179e-06
-6.22600203333812e-06
-2.96728494895786e-05
-3.71125438091727e-05
-8.55825802983439e-06
-2.49669782145741e-05
-1.25005908798217e-05
-4.66609446891961e-05
-3.74741629792648e-06
-2.27997162861859e-05
-4.66087309579518e-06
-1.72605372250613e-05
-3.07152454500372e-05
-1.66343530389152e-05
-1.79887988401729e-05
-2.10595897793952e-05
-5.24806267294676e-06
-1.92394191938962e-05
1.80350977763315e-06
-3.15367555509647e-05
-4.42347338296892e-05
-3.15385706165803e-05
-1.94935900351422e-05
-2.51395980891544e-05
-1.04760056966376e-05
-3.57558959580726e-05
-1.51640116309519e-05
-1.85793508376895e-05
-1.31762045491404e-05
-3.02242065799388e-05
-7.43850654411725e-06
-2.57305571690918e-05
-7.31150128545787e-06
-2.91916127512272e-05
-3.01348729658557e-05
-3.13189401866437e-05
-3.16050674606667e-05
-1.06267286031648e-05
-6.80123393806751e-06
-2.93220240777661e-05
-1.48754411115762e-05
-1.35808540663221e-05
-3.08913991662439e-05
-9.61325973928595e-06
-2.32443279308533e-05
-1.23024289702888e-05
-1.90319542263481e-06
-2.29514730617106e-05
-9.26522718370014e-06
-4.05864425795296e-05
1.97499629384962e-06
3.98962146305079e-06
-8.48595719248535e-06
-8.4322615726191e-06
-4.03959492404524e-06
-1.31184992497864e-05
-1.49089681733743e-05
-3.14224152973941e-06
-3.38163765839455e-05
-2.05251225348796e-05
-2.7724400773185e-05
-3.31705640159524e-05
-2.82513634757129e-05
-2.15946941738858e-05
-1.25741987365061e-05
-3.13858610845014e-05
-1.94722381607636e-05
-5.88228455080793e-06
-6.30363452145202e-06
-1.784029045915e-05
-2.09041041974423e-05
-3.35156745897006e-05
-1.28734779271127e-05
-2.67452977865886e-05
-2.56080009105301e-05
1.04292002283682e-06
-3.0668149574064e-05
-6.93629089695235e-06
-1.89009040896631e-05
-1.63036465142192e-05
-2.96271854355958e-05
-3.2765754876595e-05
-1.44956426753333e-05
-1.65094315662717e-05
-2.26012408682619e-05
-1.82802080850232e-05
-1.64056461360874e-05
-1.97758705044589e-05
5.34345301230722e-07
-2.5461570167363e-05
-9.44076515559001e-06
-2.20549244254864e-05
1.23099259102692e-07
-1.22760632318788e-05
-2.17142824346776e-05
-4.0035831941488e-05
-2.65384926168527e-05
-2.29217406276795e-05
-3.30198496642041e-05
-2.80968816330332e-05
-1.26591599341583e-05
-2.48789013197793e-05
-1.00257551431836e-05
-2.28773212690746e-05
-2.75775924427052e-05
-2.83342033916506e-05
-3.54952942060029e-05
-2.9168278565807e-05
-2.79150965073223e-05
-5.05184960821476e-06
-3.39484273574929e-05
-1.25183273268566e-05
-2.90048097003398e-05
-2.23295191884773e-05
-2.33706191156223e-05
-1.62722666403338e-05
-7.14968378749748e-06
-4.15577999936748e-06
-4.04349451621377e-05
-1.14668189758013e-05
-9.01083827815702e-06
-4.51933574601478e-06
-4.38781594453725e-05
-2.19928022798297e-05
-1.94335903805627e-05
-3.36664540361813e-05
-2.51660058874122e-05
1.85908045152317e-06
1.34622478847185e-06
-3.34604713615513e-06
-1.99819482048897e-05
-2.81345058235744e-05
-1.99970458426659e-05
-2.21575217898644e-05
-1.97164334007489e-05
-3.20895800938116e-05
-2.34478054966615e-05
-7.97021866463328e-06
-7.18387854939099e-06
-3.25875375713244e-05
-3.79155388343006e-05
-1.03915364551214e-05
-1.15871957173328e-05
-4.65760021169251e-05
-1.31135989215128e-05
-3.41258302859494e-05
-7.94258774702924e-06
-1.68671744547383e-05
-2.28638196224505e-05
-2.14797007336227e-05
-3.22464064269668e-05
2.03123505632344e-05
-3.27225397301723e-05
-2.40863090210828e-06
-2.70192464055296e-05
-3.67900874680589e-05
-3.2230709936311e-06
-7.63140934395581e-06
-2.48664675872775e-05
-4.32009827480808e-05
-2.92661319710154e-05
-5.0372872955081e-06
-1.58904492373173e-05
-3.61044412722693e-06
-2.26927422290454e-05
-1.57127946460487e-05
-2.89461261772297e-05
-4.64422206026638e-05
-1.34085513824106e-05
-2.77434447608473e-05
-4.48420972144598e-06
6.15661247269658e-07
-2.19470204953976e-05
-3.17899212271459e-06
-3.06976074456989e-05
-1.92486177568748e-05
-2.48233543609848e-05
-4.43843015881457e-06
-3.74324943297022e-06
-3.07038098614241e-05
-2.48399382861852e-05
-3.32219494641138e-05
-1.79583574965117e-05
-3.96275251321351e-05
-1.64491594834276e-05
-3.3515791117432e-05
-4.09092413894532e-05
-1.51703445515449e-05
-1.26236043487866e-05
-2.65653909106566e-05
-1.86407613730971e-05
-8.62744069366886e-06
-1.87115497361628e-05
-3.03421136788829e-05
-1.67351210910905e-05
-1.36667274467294e-05
-7.57113584515759e-06
-7.0605191046325e-06
5.25229891217583e-07
-1.75828354684442e-05
-1.56362609145115e-05
-3.86296222408903e-05
-1.36586035470991e-05
-1.33976763548786e-05
-1.51219210668097e-05
-2.38627054101808e-05
-2.7094241062864e-05
-2.35349483547189e-05
-1.92986376066938e-05
-1.28667024078811e-05
-2.55496305483952e-05
-3.60802126492663e-05
-4.63895011804726e-05
-3.77292631411376e-05
-2.67306062348832e-05
-4.69251042621959e-06
-3.33424255734745e-05
-9.2081713723041e-06
-4.94182775445651e-05
-3.38503091305134e-05
-1.69531480491848e-05
-1.52209851528696e-05
-2.46361531052744e-05
-3.99718658847677e-05
-2.65081713589072e-05
-2.18613286038293e-05
-3.6890860007669e-06
-2.89445152076945e-05
-8.55619770191722e-06
-1.34239807518437e-05
-3.80501453899647e-06
-2.10171502927648e-05
-1.92242067281567e-05
-2.81851610679456e-05
-2.53673955741743e-05
-2.12359312871281e-05
-3.26077335272619e-05
-4.72222729945273e-05
-2.79182585821435e-05
-1.49256172021627e-05
-4.3096036030611e-05
-7.80878217948813e-06
-3.95532125395985e-05
-4.57424362406317e-05
-1.64679885400161e-06
-1.74097468986367e-05
-3.54323952700104e-05
-2.89575608882972e-05
-2.73217291798512e-05
-9.26776506007746e-06
-4.69273719455168e-06
-1.87761947567976e-05
-5.71812516090579e-06
-3.57073310175896e-05
-4.14501608196199e-05
-4.12474366251512e-05
-2.88251298555726e-05
-3.20638253659531e-05
-3.15902891764935e-05
-2.69947024038257e-05
-2.35460755026336e-05
-1.92332336153827e-05
-3.38650949756253e-05
-2.49442373047847e-05
7.67671349168445e-07
3.51490166294478e-06
-3.16586679309593e-05
-2.76709091417658e-05
-1.83372660680477e-05
-3.06472488832285e-05
2.46734364742635e-06
-8.8719223438775e-06
-2.54836633300293e-05
-3.93245172158104e-05
-2.31503026028543e-05
-1.75095913798219e-05
-1.61076676166196e-05
-2.21205654074314e-05
-3.3325486382873e-06
-2.2439494752805e-05
-1.6592091416727e-05
-2.44909642248229e-05
-1.60300159549633e-05
-6.92307363810302e-06
8.4849692361321e-06
-1.94926820350047e-06
-3.49698806540543e-05
-2.27839745859744e-05
-1.91629809323426e-05
-3.03033892521352e-05
-7.29860971470481e-06
-1.08343903023081e-05
-1.10165538662649e-05
-2.53867752555549e-05
-1.90875448044618e-05
-1.92434415900858e-06
-2.10694933304165e-05
-2.14760113045736e-05
-6.83656602477315e-06
-2.95017987853323e-05
-1.78165159272807e-05
-2.16058539035457e-05
-2.20576087263352e-05
-5.24985650743282e-06
-1.15238414915854e-05
-3.39602490638316e-06
-3.91299231804754e-05
-2.06966411110459e-05
1.83784045693476e-05
-6.67192655572728e-06
-3.32422116180492e-05
-3.61954655823986e-07
-2.30530710461804e-05
-1.48328158069118e-07
-2.03637282773711e-05
-6.70611823942786e-06
-2.01600261013586e-05
-3.946336966267e-05
-7.51273290820823e-06
-3.49352558098395e-05
-3.44263586548373e-05
-2.61419826052199e-05
-2.92882476263404e-06
-2.34734984791332e-05
-2.0374004404269e-05
-3.09810609566287e-05
-1.61133143100831e-05
-2.93787671085692e-05
-2.42741612554753e-05
-3.73544748836732e-05
-3.30294112638037e-05
-1.5004236557647e-05
-2.96987021354403e-05
-9.28762650283531e-06
-1.6448662375503e-05
-7.20742831367551e-06
-2.91350758447163e-05
-2.91223774732535e-05
-1.14882939248288e-05
-8.347123419095e-06
-2.96412778819047e-05
-2.16140817520249e-05
-3.81016029130504e-05
-3.1265320672576e-05
-2.26097668929456e-05
-2.41555119018439e-06
-2.77658004707065e-05
-2.78781720249969e-05
-1.01038233194996e-05
-9.29587955999789e-06
-4.51035491084391e-06
-7.43570137138895e-06
-3.36861816621e-05
-1.94819925700055e-05
-1.03085935519956e-05
-4.26287163424048e-06
-3.82101320075064e-05
-2.72906320703237e-05
-2.39554158112781e-06
-1.1935040488633e-05
-1.84870016119242e-05
-2.05873512203547e-05
-2.27924509978235e-05
-2.89246500378367e-05
-1.1276217870462e-05
-7.34001069747196e-06
-7.8438979605912e-06
-9.80786878509685e-06
-3.77948295337908e-05
-2.48816920085585e-05
-2.21403066551764e-05
-1.98862040359733e-05
-3.83330005493489e-05
-3.15343272366216e-05
-1.60351841338761e-05
-1.85571386969142e-05
-3.74730497100457e-05
-4.3719060842791e-05
-3.62096073931454e-05
-1.50848385462248e-05
-2.54001459668328e-05
-2.33012910198461e-05
-1.50524366890647e-05
-1.45746914898941e-05
-1.78700696885595e-07
-1.62373732159139e-05
-7.67396531828607e-06
-3.9862700250645e-05
-3.03244866953377e-05
-4.41310498525588e-05
-1.77600757827595e-05
-1.22598317597792e-05
-2.85230737577681e-05
-6.15400323296395e-06
5.75712980044203e-06
-1.1179299620517e-05
-3.1492558522671e-05
-4.20102753335315e-05
-2.59326514738799e-05
-1.29167367893771e-05
-3.20608516741262e-05
-4.4589723935028e-05
-2.85333295301724e-05
-1.5396233718586e-05
1.78336660467743e-06
-2.47939239407662e-05
-2.00340854903038e-05
-1.86658103024063e-05
-2.3691046573388e-05
-3.85441608386909e-05
-7.10809148673584e-06
-1.89956854780172e-05
-2.30720420382587e-05
-2.05110236866077e-05
-1.52246132017488e-05
-1.35632890686058e-05
-3.53780812246587e-05
-3.11992483015519e-05
-2.76655306696366e-05
-1.83383276060432e-05
-2.2084529513726e-05
-2.09888343084809e-05
-2.51185601249089e-05
-9.27905069743314e-06
-2.17530811116835e-05
-3.40331632069007e-05
-2.34939875913211e-05
-1.33306486237223e-05
-2.46539611120463e-05
-2.49140062614774e-05
-1.73508841045717e-05
-3.17225188306088e-05
-5.37637638091549e-05
-1.61352399166705e-05
-2.49257610524921e-05
-1.63392052140761e-05
-1.25764374223742e-05
-2.42325028198865e-05
-3.18605543740942e-05
-1.27081813017345e-05
-1.58138731802801e-05
-6.47063811182027e-06
-2.37408887061264e-05
-1.6694850131482e-05
-1.79568548498198e-05
-7.02934635031216e-06
4.67996938364605e-07
-5.39651338913419e-06
4.34319005418176e-06
-1.8047361758966e-05
-1.45265549747551e-05
-7.68147360578103e-06
-2.44324629764829e-05
-1.76875193583601e-06
-3.37966549991573e-05
-1.42655821471375e-05
-2.19318476719997e-05
-2.26735894681564e-05
-1.15943334500397e-05
-1.19338147972744e-05
-2.3488941736728e-05
-1.55772770030414e-05
-2.1486509690258e-05
-1.60744908261426e-05
-2.82978027586627e-05
-1.79352586915974e-05
-3.05823412226233e-06
-3.32509709860683e-05
-2.54006595287147e-05
-1.53388402034258e-05
1.36277864796005e-06
-2.31258871929813e-05
-1.2234034397916e-05
-1.00862850451182e-05
-3.51586784993919e-05
-1.21896247715483e-05
-1.67067896093308e-05
-2.02202627974975e-05
-1.56323116842185e-05
-2.24580813104481e-06
-7.98745020652623e-06
-3.55512470102398e-05
-3.1834779280726e-05
-2.40416779879708e-05
-1.38698966990779e-05
-2.00308299186539e-05
-9.57786941249213e-06
3.85569715514404e-06
-7.40678081127859e-06
-5.67656766106168e-06
-7.04832195183848e-06
-2.50907992314827e-05
6.99961691032701e-07
-3.04283324206815e-05
-3.26850964615883e-06
-2.56394481217062e-05
-2.05916782958172e-05
-1.73644341317275e-05
-2.09896418380815e-05
-4.55519685854471e-06
-2.01993227143308e-05
-1.7370181452008e-05
-2.08836618076079e-05
-4.40971668204967e-05
-2.45557782427258e-05
-9.414603312076e-06
-4.96709353066017e-06
-3.93876835057302e-05
-3.03690577576068e-05
-9.49940025583279e-06
-2.44882667909804e-05
-3.40201942237601e-05
-1.39576012682739e-05
-2.28000256348173e-05
-4.41483573552072e-05
-1.5865769742727e-05
-3.08089460042959e-05
-1.32650769885981e-05
-1.44177551682075e-05
-2.04501117693948e-05
-1.54872713729819e-05
-2.93249398449816e-05
-2.4341765048047e-05
-6.67423508201298e-06
-9.23150970133498e-06
-8.67834022095201e-06
-1.78791105166234e-05
-3.87015414536849e-06
-6.56971070581019e-06
-3.61120029616622e-05
-2.12224860996889e-05
-4.09459454775012e-05
-1.0458678193484e-05
-1.88763408560351e-05
-2.05466505883048e-05
1.55006377834108e-05
-1.11815749990654e-05
-2.1759744846394e-05
-9.26312420263317e-06
1.80581114212248e-06
-2.16250715401291e-05
-2.77946818593262e-05
-9.39784553362088e-06
-1.8850358930495e-05
-3.51769180484023e-05
-1.37087744856903e-05
-2.65631302117819e-05
-2.19929206483478e-05
-7.42160227916051e-07
-2.94059575160404e-05
-1.89688557879545e-05
-8.0544469350365e-06
-6.2044330933815e-06
-2.60278491416472e-05
-1.72756836666578e-05
-1.14205508069913e-05
-1.85565316985889e-05
-3.79836590223904e-05
-2.18151944861385e-05
-2.92526077441145e-05
-2.59535833185662e-05
-1.71965817503287e-05
-1.61317695436331e-05
-1.06086694787119e-05
-1.60162345249832e-05
-2.37198447251562e-05
-1.30809448583831e-05
-2.96768580005646e-05
-1.37918921205875e-05
-4.65181403581528e-05
-3.02036476469787e-06
-1.94816257007431e-05
-2.04897269003556e-05
-2.90639319019074e-05
-1.99463263350006e-05
-3.27142573185763e-05
-2.96875264465911e-05
2.99078998985412e-06
-3.07679331508833e-05
-1.20054475982585e-07
-2.00594515520989e-05
-1.24246898862871e-05
-3.24597522003852e-05
-4.00986938480815e-05
-2.58767171789232e-05
-3.48702183386142e-05
-3.2909583781144e-05
-2.44970387423614e-05
-1.30424349831029e-05
-2.7992481313456e-05
-8.89833000019659e-06
-3.40089581064477e-05
-2.68418713125524e-05
3.02712560984715e-05
-1.95144292629606e-05
3.83969588040637e-06
-2.73690835178053e-05
-2.11766243191215e-05
-5.96803639614551e-06
-1.30168711062924e-05
-8.87809507968677e-06
-2.89183557666354e-05
-3.02923132136479e-06
-3.31944905338245e-05
-2.22660751681825e-05
-1.66292353638869e-05
-3.06598443030183e-05
-1.66101866497832e-05
-2.1917311702719e-05
-3.16002104526131e-05
-3.70851063701217e-05
-4.61156337153881e-05
-8.09342167006657e-06
-1.68604307282297e-05
-2.80821313589954e-05
-6.738058861308e-06
-2.72859433838054e-05
-1.58396344573971e-05
-3.4416026948342e-06
-3.74792450663691e-05
-3.54306149352405e-05
-2.6773808242798e-05
-1.53451233370796e-05
-3.60460672562272e-05
-2.02307804883496e-05
-3.30161286349389e-05
-2.56529604732313e-05
-3.14166087379364e-05
-5.45063378959805e-06
-2.59223983001852e-05
-2.50467825638908e-05
-1.94754865913705e-05
-2.95474897413396e-05
-4.08881083155221e-05
6.62784801533177e-06
-1.82720771670744e-05
-3.81928476253249e-05
-6.29247131541893e-06
-3.91652317927375e-05
-1.01069222756977e-05
-1.51910526786322e-05
2.04765733009889e-06
-2.3193146029627e-05
-2.86842794493468e-05
-3.58492328447448e-05
-2.50104871517912e-05
-4.89267394257879e-05
-2.05986031816441e-05
-2.43095046509976e-06
-2.26555166390354e-05
-3.8618922065248e-05
-3.76064618434889e-06
-2.25992899932479e-05
-2.25690357840935e-05
-3.05125090521283e-05
-1.01097763174097e-05
-6.60047873401507e-06
-1.94377606860971e-05
-1.33674098379042e-05
-2.57724571352829e-05
-3.03795268855866e-05
-2.81662369979984e-05
-3.29480437813595e-05
-1.33072619834502e-05
-1.32813627790022e-05
-2.53785411086907e-05
-2.89507736183832e-05
-7.75047007278048e-06
-1.24350154053927e-05
1.60364967322337e-06
5.6202159491756e-06
-2.77375936419515e-05
-2.51538304489914e-05
-1.81784877606252e-05
-2.47168820625701e-05
-1.87907697349846e-07
-1.07339596543874e-05
-4.33553010147945e-05
-1.32276778699878e-05
-2.60825062007329e-05
1.29730310744987e-06
-8.1472137311129e-06
1.30269527215873e-06
-2.50404409990223e-05
-9.62695000468638e-06
1.2622583842914e-06
-2.97081837564921e-05
-3.27147079900346e-05
-1.87637100148808e-05
-2.26807519649264e-05
-3.14291421171133e-05
-1.18754009311472e-05
-1.16314039420128e-05
-1.95789961631905e-05
-2.67870932286316e-05
-2.98000502652203e-05
-1.93662481668323e-05
-6.07125304763008e-06
-1.32980982592767e-05
-1.27123584692943e-05
-3.32281143375123e-05
-8.34871797958412e-06
-1.32962725131331e-05
-1.9263211191276e-05
-2.12605133214128e-05
-1.63527216765299e-05
-6.4062993353801e-06
-4.57871140855365e-05
-1.79166312520446e-05
-9.53578072834547e-06
-2.39793846507015e-05
-3.61782153201767e-05
-2.99713965277432e-05
-2.12025291532092e-05
-2.18405849087578e-05
-1.46755516070449e-05
-1.74192685814739e-05
-3.71547946635149e-05
-3.24892898739196e-05
-2.51190426437044e-05
-8.98075977669587e-06
-2.49066156420683e-05
-3.3924294472564e-05
-2.65240762763753e-05
-2.66217571640704e-05
-2.78976429620629e-06
-3.47002572317795e-05
-3.07151745234252e-05
-6.89893334096351e-06
-2.24082675298288e-05
-2.36587701800626e-05
-2.91658030041911e-05
-2.10234585139246e-05
-2.17047479858909e-05
-1.04714583495859e-05
-1.56137331749169e-05
-2.55529406777687e-05
-1.74482303450166e-05
-1.90615829598259e-05
-2.83238618218169e-05
-2.87522517661841e-05
-1.91536692398934e-05
-3.22953064159369e-05
-2.97831646694997e-05
-1.54430263639174e-05
-2.39419495990226e-05
-3.61072223489032e-05
-8.80135405647747e-06
-2.4966321294394e-05
-3.38137086516162e-05
-2.40314448858263e-05
-1.61673366831893e-05
-3.21037758637933e-05
-2.36178108155466e-05
-2.17853993228504e-05
-3.68561236959476e-05
-1.18242266865004e-07
-3.43218764973202e-05
-1.03548418466147e-05
-2.21260785639078e-06
-1.2684992164166e-05
-4.10556979469624e-05
-3.05292594073946e-05
-3.53616819063674e-05
-5.77779060767188e-06
-2.11689468614182e-05
-1.86149704271858e-06
-2.71128506336914e-05
-3.28347273334983e-05
-1.61672077776996e-05
-3.34425481191712e-06
-2.72389178036786e-05
-7.48826626340603e-07
-3.65798227203483e-05
-1.5280023395206e-05
-2.306998433004e-05
-2.10464019482831e-05
-1.93853723236762e-05
-2.44343732701396e-05
-2.6125209136348e-05
-1.51803982752533e-05
-1.37658868691506e-05
-3.30055561993932e-05
-1.01375372861879e-06
-1.76946207608832e-05
-2.48008035987576e-06
3.00319037779603e-06
-7.75983659877172e-06
-2.00501918807633e-05
-8.46401686028527e-06
-8.66345477352442e-06
-6.93907581973041e-06
-7.54454740339865e-06
-3.86431346762627e-05
-9.29584262374867e-06
-8.57757957902004e-06
-1.61025134477227e-05
1.1453934553333e-05
-2.32686353853675e-05
7.80285250303917e-07
-3.38269967764895e-05
-2.54703552327465e-05
-9.98015722648899e-06
-2.97414125543658e-05
-2.84022269919886e-06
-2.48406600490069e-05
-1.21308588046439e-05
-2.27057952651306e-05
-1.45311783574906e-05
-2.40591969174112e-05
-1.38687211425262e-05
-8.02410940680335e-06
-2.04083233018645e-05
-1.63639804991664e-05
-1.21520051182332e-05
-1.0819106887166e-05
-3.72479025642851e-05
-9.02638209913045e-06
-1.55366422395812e-05
-2.85719854703648e-06
-2.22772174256671e-05
-2.93605988765241e-05
-1.75032966856356e-05
-1.903218746119e-05
-1.6871866207891e-05
-1.36390818294953e-05
-5.17238859593585e-05
-2.57906502400682e-05
-1.23037095535072e-05
-1.99193378688934e-05
-3.06758552737778e-05
-5.30635910502004e-05
-2.66294745931218e-05
-1.03706279958428e-05
-2.4413280252992e-05
-4.01883502500294e-05
-6.9489005909844e-06
-1.23297644069855e-05
-2.95400762059345e-05
-1.62051359226007e-05
-2.05102667918251e-05
-2.57737177911597e-05
-2.43430851998708e-05
-4.20978459690702e-05
-2.34528587480968e-05
-4.15887804345925e-06
-2.08319664904443e-05
-1.34018181218389e-05
-2.11221757927223e-05
-1.19867005984205e-06
-2.67054947957015e-05
-1.0906267106948e-05
-2.21034752965847e-05
-1.86847588340448e-05
-1.08369158431469e-05
-1.58857014396552e-05
-2.32999463318565e-05
-2.80874248592476e-05
-2.4154363384645e-05
-3.51269147232632e-05
-5.25331797957278e-07
-4.80644980945982e-06
-6.01022923804284e-06
-6.70016917423891e-06
-3.16468367015499e-05
-2.36299560338359e-05
1.51365974539974e-05
-3.25261069789151e-05
8.45727266559094e-06
-3.1028727195655e-05
-2.54972614297693e-05
-2.29501278798797e-05
-2.36580866023386e-05
-3.26427617708452e-05
-2.45884020290121e-05
-1.75031883545901e-05
-1.82424773008086e-05
-2.92716754852183e-05
2.28324738216107e-06
-2.95809123598117e-05
-1.16392160195633e-05
-3.46589627746428e-05
-1.54295553960862e-05
-2.16610384597437e-05
-3.41122336944944e-05
-5.22715933959539e-06
-3.49753538079919e-05
-4.22542312534098e-05
-2.27826720381586e-05
-1.42534261150125e-05
-2.96631104185393e-05
-2.68723006370476e-05
-1.76825836384687e-05
-1.42139790601866e-05
-1.52344372939855e-05
-3.53006461619754e-05
-1.05023446304449e-05
-2.9079513510833e-05
-3.09922595354096e-05
-2.10415310748216e-05
-1.64826206572408e-05
-5.65422421136292e-06
-2.1279691325765e-05
-6.14118378926682e-06
6.0777333046278e-07
-9.47147651070366e-06
-1.15206158618723e-05
-1.18097996402467e-05
-2.29299451091546e-06
-2.84294369979191e-05
-6.72278556637634e-06
-2.99810619869135e-05
-5.94496563370194e-07
-2.39379305021359e-05
-1.24459524775141e-05
-3.98589798003488e-05
-1.3492839280183e-05
-2.53243514981103e-05
-1.24197435874169e-05
-2.2754523838285e-05
-1.8061928510342e-05
-1.23380104704421e-05
-6.38317624579848e-06
-2.79993735853021e-05
-1.26702102037418e-05
-8.52121177054063e-06
-1.05418074514543e-05
-9.34263040414702e-06
-4.34204271933315e-05
-2.42795113992732e-05
-2.21944338410502e-05
-1.02891121019833e-05
-1.63239174494749e-05
-1.4428986506632e-05
-6.01229587533576e-06
-2.39452036555871e-05
-2.74418701300803e-05
-3.86534294304581e-05
-7.09108617640286e-06
-2.43648392536658e-05
-2.59379207942263e-05
-2.5917937651118e-05
-7.50611331466727e-06
-1.00509230762579e-05
-1.07286691860267e-05
1.54230226380247e-05
-9.01082828469145e-06
-6.61193916854961e-06
-2.87317065425433e-05
-3.27551655289212e-05
-1.5341768581358e-06
-2.52032127122751e-05
-9.36303712224694e-06
-1.4037004407124e-05
-1.23197857589185e-05
-2.90369674492958e-05
-3.81422002848082e-05
-2.09535502756081e-05
-3.2487089692452e-06
1.15887735686286e-05
-2.65147338056122e-05
-2.17765592839514e-05
-1.22413562499796e-05
9.86056318341304e-06
-6.66418978846828e-06
-7.15888409949881e-06
2.25874913086342e-05
-4.41082327752235e-05
-2.44698948893128e-05
-3.01254973947735e-05
-3.42117399506642e-05
-1.91777979557097e-05
-3.77846052750714e-05
-5.52256888148612e-07
-3.31062580155189e-05
-4.38734526637521e-05
-3.06870991333052e-05
-2.48858073394693e-05
-1.56486300096377e-05
-1.84200590448572e-05
-2.68214418866678e-05
-3.6565423342473e-05
-2.55650136879867e-05
-2.47169626391284e-05
-1.85595893706203e-05
-1.22518252709462e-05
-6.26869542763891e-06
4.69660722171239e-06
-2.73096619037466e-05
-1.52031920916303e-05
-2.37071708423454e-05
-1.97919632560047e-05
-2.14767116140319e-06
-9.19791458551852e-06
-3.05341300730123e-05
-9.59859957393593e-06
-1.44200783404968e-05
-1.41007630347699e-05
-3.74941992226796e-05
-6.2422433550858e-06
-2.4361220595468e-05
-3.70663243482784e-05
-3.87768548354519e-05
-3.04600814396222e-05
-2.35457109944599e-05
-1.66221393774664e-05
-1.67518168038058e-05
-1.9628952940017e-05
-2.07799190749562e-05
-1.19870164198307e-05
-3.17922647849556e-05
-6.79094729228e-06
-3.35645855203505e-05
-2.45832603669388e-05
-1.96839495275873e-05
-4.60168850336231e-05
-4.73010538665779e-06
-9.63733949498918e-06
-7.30401746793982e-07
-1.39196746604429e-05
-2.61727328831299e-05
-3.242689390651e-05
-1.97291493631923e-05
-3.29878719693273e-05
-1.71003858035403e-05
-1.66549821076523e-05
-2.89164219909504e-05
-3.58012810273816e-05
-2.39935252883347e-05
-2.26534192739706e-05
-3.29439543716398e-05
-3.58159048209096e-05
-1.88086840815182e-05
-2.88659108136567e-05
-9.77979247825471e-07
-2.95298066705861e-05
-2.00222109171341e-05
-2.16033052967955e-05
-4.22019384044671e-05
-3.3812217774748e-05
-2.73285493632766e-05
-8.68876005094561e-06
-3.70487357729067e-05
-2.55579173250661e-05
-1.64620440197149e-05
-3.52547607117421e-05
-3.41941599924935e-05
-1.59566300913056e-05
-2.6602999940093e-05
-3.96002594804586e-05
-1.51531414703305e-05
-1.46464062559522e-05
-7.20793785547746e-06
-2.41934979138821e-06
-1.4985434443865e-05
-2.49323770902339e-05
-6.84475519942598e-06
-1.14469090349366e-05
-8.68322916897774e-06
-4.19348737325227e-05
-7.85498427631277e-07
-6.42423055426717e-06
-1.93607290622048e-05
-2.0693397002973e-05
-2.52245036081739e-06
-3.15154755382023e-05
-2.01567420207168e-05
-3.06451221650016e-05
-2.24285143760485e-05
-7.32810366806148e-06
-5.09149954349519e-06
-1.69350646705306e-05
-1.29383531116254e-05
-3.01823000355845e-05
-4.53863325765768e-05
-1.93896238915539e-05
-4.18584951712817e-05
-2.57646220083676e-05
-8.6888946911977e-06
-2.38092412702174e-05
-2.66395894152263e-05
-3.59396260109039e-05
-2.14236929510319e-05
-4.42966574999909e-06
-2.63148006092505e-05
-7.54803706482981e-06
-1.86631144557396e-05
-4.21825840600448e-05
-2.78499322850779e-05
-5.33500173744689e-06
-3.6232247886897e-05
-1.93611689050472e-05
-3.49739216136237e-05
2.57966802909376e-06
-1.7186338741093e-05
-3.12594164235387e-05
-4.59079941405279e-05
-2.24407958384912e-05
-1.22126560481657e-05
-1.28639732301434e-05
-3.4161530234328e-05
-4.97137177440362e-06
-1.31332136826184e-05
-3.51941045045243e-05
-3.33877665011829e-05
-6.51932688577219e-06
-3.65754659504649e-05
2.3072374420729e-06
-2.23564153451568e-05
-1.09024123696502e-05
-2.59333824103219e-05
-2.00957163543162e-05
-3.64236809298213e-06
-3.7900258754425e-05
-3.29393681729177e-05
-2.09688310673976e-05
-3.25952957020516e-05
-2.4750319353039e-05
5.48483659193605e-06
-1.62389671136845e-05
-1.11742828864974e-05
-1.00213903284368e-05
-2.45300089688188e-06
-6.90338494837687e-06
-1.51404614820099e-05
-2.05447860088324e-05
-1.06462776582211e-05
-2.66979719965812e-05
-2.12391361217721e-05
-4.38305921959621e-05
-4.25731324827228e-05
-1.00882495999978e-05
-2.46291952903835e-05
-1.6975998728132e-05
2.18292120037268e-06
-2.25316402375057e-05
-4.79119195550044e-05
-2.55745050694091e-05
-7.10167262512338e-06
-1.62388608747301e-05
-2.173266811652e-05
-3.37241254075927e-06
-1.76457034081212e-05
-2.46498190053091e-05
-2.819397763323e-05
-1.15943601219578e-05
-2.12881393197998e-05
-2.6260042634135e-05
-2.72808833188124e-05
-1.60491327151538e-05
-2.11846160327686e-05
-2.53037989460257e-05
-1.34701474269868e-05
-1.52934743189126e-05
-2.66940716403217e-06
-1.70798434200339e-05
-1.26724845976432e-05
-1.07735240275232e-05
-1.73757319871162e-05
1.04821302659641e-05
-4.12570706553618e-06
-3.03771701135116e-05
-1.63095002201027e-05
-1.56941472986072e-05
-1.53353327152475e-05
-4.16727516308113e-05
-3.35461872153924e-05
-9.12133129250237e-06
-2.24354018032731e-05
-1.78032138612165e-05
-2.77714971086298e-05
-2.50950023894793e-05
-3.65606600135891e-05
-1.3016783011353e-05
-3.02149493713929e-05
-3.65237883628513e-07
-5.3972199458641e-06
-1.93613101632209e-05
-3.66782454991028e-05
-3.94340268840947e-06
-2.93837893876841e-05
-3.3953560966383e-05
-1.61710460645139e-05
-1.69190039383783e-05
-2.7395206229636e-05
-2.30432612628973e-05
-1.08815846427483e-05
2.90993330807109e-06
1.99598512703392e-06
-1.90006422143092e-05
-2.39640891356586e-05
-1.16376597464812e-05
-2.06805392036737e-05
-2.09138601493112e-05
-1.00563004955858e-05
-3.33017172895486e-05
-4.80865008969231e-05
-3.80915604676407e-05
-2.7794487541471e-05
-1.53281572436759e-05
-2.95296664690686e-05
-1.5871512829198e-05
-9.74029303113756e-08
-3.93412047073797e-05
-4.46519259987913e-05
-1.93123370291847e-05
-1.69250366202102e-05
-1.09830424840866e-05
-2.77672846856278e-05
-2.03675109813245e-05
-8.99512028723479e-06
-2.86661030529238e-05
-4.437575452753e-06
-1.55787205293018e-05
-1.21303066430693e-05
-5.99211184207512e-06
-1.96690652646955e-05
-1.49816005688336e-05
-2.87259958766397e-05
-1.19318606195311e-05
-2.57972866641224e-05
-2.49726020381964e-05
-1.74780621671117e-05
-1.97649097734492e-05
-1.78793312533667e-05
-3.83515744688368e-05
-2.80859814485906e-05
4.2301466568914e-06
-4.31835536108968e-05
-5.90438794647664e-08
-3.68393363454686e-05
-2.2689563207135e-05
1.80455380435219e-06
-2.49143293347074e-05
-3.22755621764379e-05
-2.71894704208318e-05
-1.90212118283306e-05
-2.07920967123738e-05
-2.23916428104715e-05
-2.8790452049082e-05
-2.35075228446277e-05
-3.62102401320516e-05
-3.7823966128217e-05
4.81553511689252e-06
-1.74346599736163e-05
-1.82353954169678e-05
-1.17918545271348e-05
-3.11223752792659e-05
-3.55266651125788e-05
