# Supplementary material for: Research on computational propagation and identification of mine microseismic signals based on deep learning
Source: PLoS One. 2025 Oct 22;20(10):e0334641. doi: 10.1371/journal.pone.0334641 (PMC12543183; doi:10.1371/journal.pone.0334641)
Supplement: S3 Data — (ZIP) [file pone.0334641.s003.zip › 000100500002803.xlsx_0.txt_24.txt.txt]

-2.41833427095339e-05
-5.138888959715e-05
-7.46383681821457e-06
-6.4128354476228e-06
-3.16808244856388e-05
-1.5084673447939e-05
-1.44703547357144e-05
-8.3961556819162e-06
-1.1373586822882e-05
-2.7142495993434e-05
-2.07748846430312e-05
-1.31875351760103e-05
-2.81048087431193e-05
-3.4357119077654e-05
-1.92078632663732e-05
-2.50644574448037e-05
-2.78364539974142e-05
-2.5880416304611e-05
-4.03432765172817e-05
-6.02660481674822e-06
-3.54641527108278e-05
-9.17787030627997e-06
-3.08765241138126e-05
-1.16441569572033e-05
2.32561663558361e-06
-2.82046782417303e-05
-3.36588973838625e-05
-1.94097626740085e-05
-1.31801551528587e-05
-1.94020557711071e-05
-1.71913668019156e-05
-8.26123768706175e-06
-1.38789302704017e-05
-2.7065227273598e-05
-3.02772987016764e-05
-2.3930614480295e-05
-5.09689196164671e-06
-2.5973216636306e-05
-8.73567595998418e-06
-2.0597601810657e-05
-4.32379269806879e-06
-3.00288327251356e-05
-2.78282011341139e-05
6.60455366198385e-06
-2.64184246980947e-05
-2.15708147879901e-05
-1.63818828538483e-05
-1.45033364989544e-05
-1.14534020375876e-05
-2.23222991629528e-05
-1.602067274006e-05
-3.01933775632491e-05
-3.24039764164709e-05
-8.97116568227142e-06
-1.48658381454507e-06
-2.93276071213644e-05
1.61936509756701e-07
3.62748502860343e-06
-1.16109198472932e-05
-2.10790422859882e-05
-2.15804146358091e-05
-1.58741214777103e-05
-1.42598288197941e-05
-1.91564736428397e-05
-2.95903894926463e-05
-1.90892131709493e-05
-2.07583431099245e-05
-1.78783307600609e-05
-2.726135414292e-05
-1.83619482973991e-05
-3.10594003180848e-05
9.22506719820237e-06
-2.04974117754896e-05
-2.42907698405764e-05
-2.25251433478329e-05
-3.88095699112543e-05
-2.61241331503311e-05
-1.07168868878874e-05
-2.13965856289222e-05
-3.1129086613124e-05
-2.36267142107336e-05
-1.55966296527595e-05
-2.59563064561135e-05
-1.77374119454392e-05
8.9614666781e-06
-1.15930480250896e-05
-1.75944221287101e-05
-1.16610908745594e-05
-2.57543165077081e-05
-1.45583577044863e-05
-3.69080813786481e-05
-2.41067465292215e-05
-3.83491536784872e-05
-3.96932286727985e-05
-3.09056834007208e-06
6.48779430004049e-06
-2.83229493612372e-05
-3.49859113403777e-06
-1.67964917474232e-05
-5.61769226291242e-07
-7.08698784651669e-06
-1.60706968549786e-05
-2.86308107408078e-06
9.60042494193727e-06
-4.73226873664966e-05
-7.40920708472612e-06
-3.24220677998767e-05
3.4331793583691e-06
-2.73492984411001e-05
-1.15075446890588e-07
-3.15980669164277e-05
-2.50858441352454e-05
-2.94874310734899e-05
-2.97854878829321e-05
-9.79640644188169e-06
-3.0303843409423e-05
-3.36901119031861e-05
-3.68578460577528e-05
8.54790227305816e-06
-3.34166435367485e-05
-1.4491337088624e-05
-2.29309550199683e-05
-2.53926278609136e-05
-3.77151478480638e-05
-3.03254390154285e-05
-2.20615895058266e-05
-1.11228522442833e-05
-2.96206630400911e-05
-2.51958321715851e-05
-2.17269593005824e-05
-8.20548275852276e-06
-1.13574139828938e-05
-3.90900068052659e-05
-3.1148319346781e-05
-4.06423927221173e-05
-6.51943991388782e-06
-2.94515038159865e-05
-2.20847767900005e-05
-3.25453752710068e-05
-1.71120147187465e-05
3.11369329589092e-07
-1.02555858586337e-05
-3.12084767830353e-05
-5.42546398327046e-06
-2.64475632153066e-05
-3.12620643086472e-05
-2.18662084050124e-05
-3.82673576720672e-05
-2.22237972451187e-05
-1.44098559193192e-05
-3.54507329324484e-05
-3.69605161600915e-05
-2.10473090866468e-05
-1.14092962983377e-05
-4.04487474425984e-05
-2.81333789918015e-05
-1.99367251679171e-06
-3.06418348757266e-05
-3.61015424838528e-05
-1.17385945088655e-05
-3.01655376191307e-05
-1.53647780211405e-05
-2.29045904992887e-05
-2.7143921504214e-05
7.86993111422916e-06
-3.0292161011794e-05
-2.69081796715107e-05
-2.67521295929241e-05
-3.82279490203743e-05
9.56804472957979e-06
-1.28633715496487e-05
-1.29622903545645e-05
-6.89475623284362e-06
-3.4697363622468e-05
-2.44007388993916e-05
-2.84772137358697e-05
-3.23061891850172e-05
-3.04052895941908e-05
-2.24195985416015e-05
-7.78259723895123e-06
-4.91735198806528e-05
-2.06274362987592e-05
-2.60833653622887e-05
-2.58128064773081e-05
-3.23841340533898e-05
-1.74266064855042e-05
-1.91233147668997e-05
-1.93120935762568e-05
-3.88445439318282e-05
-9.11102220881824e-06
4.90542540686694e-06
-1.95135351777133e-05
-2.7954555148496e-05
-1.57012470218729e-05
-2.86661130134325e-05
-1.34610842096094e-05
-2.61054993168295e-05
-2.15633066713757e-05
-2.26920871160119e-05
-1.67770663286985e-05
-1.88180799608284e-05
-1.11470682747662e-05
-2.82785961284835e-05
-2.85482963438155e-05
-3.17062064767094e-05
-3.22721625884903e-05
-2.49286963666723e-05
-2.02501550760136e-05
-2.55425016126797e-05
-1.10278697683281e-05
-1.15767233525851e-05
-1.98439212297644e-05
-6.82736362011234e-06
-2.86170917849593e-05
-3.45805621367146e-05
-2.56989670224363e-05
-1.75757257624097e-05
-9.46746891776693e-06
-1.90111782489866e-05
-1.6049078221581e-05
-2.93769782675313e-06
-1.98164289067327e-05
-1.98687888089129e-05
1.51447767761817e-06
-9.41891970292563e-06
-1.56665451211065e-05
-4.17194299702756e-05
-3.19756662686878e-05
-3.34699284201982e-05
-3.23255864334736e-05
-3.76519342442848e-05
3.54207384672786e-08
-1.27319625001797e-05
-1.63782088092926e-05
-3.05000350864121e-05
-4.18937680270339e-05
-4.05844082638506e-05
-9.50844398296855e-06
3.84398567174625e-06
-2.80586352408728e-05
-3.12539823669703e-05
-1.3374290909718e-05
-2.42639126178119e-05
-1.94755358978258e-05
-1.81297396942802e-05
-2.6019684315283e-05
-1.9741784337055e-05
-4.23710839827531e-06
-4.00407784259964e-05
-3.9309013861894e-05
-3.64833707599697e-05
-1.52338046039168e-05
-2.51995300751175e-06
5.24024802495864e-06
-2.35315757664989e-05
-3.03611604842399e-05
2.3711793908847e-06
-2.67916810736462e-05
-3.82602062103952e-05
-7.84694810692087e-06
2.2886199422943e-06
-1.64336558524769e-05
-2.24625556101872e-05
-1.78028107091585e-05
-2.10785230518187e-05
-3.17102044072221e-05
-5.96105415752972e-06
-3.01953353263464e-05
-3.75728334393016e-05
-3.98478925717793e-06
1.41276456157604e-05
-2.71733948010318e-05
-6.12371678229652e-06
-1.13006129276388e-05
-2.31545407560854e-05
-2.53914472843443e-05
-1.139849855978e-05
-1.10005354667198e-05
-1.54749116389665e-05
-2.49619914368505e-05
-2.14816739394725e-05
-1.52132947870285e-05
-1.43290505960466e-05
-2.1094669507307e-05
-1.85850995154098e-05
-2.90421935226719e-06
-2.59669321439888e-05
-2.04914606049737e-05
-1.77544186192178e-05
-1.95599899224029e-05
-1.08907162262114e-05
-2.63906236414855e-05
-1.52820093898152e-05
-2.4902242395275e-05
-2.09180192368597e-05
-2.76819816883211e-05
-1.1418645017543e-06
-1.13081804580483e-05
-3.45561908185427e-05
-2.59530365374021e-05
-1.86760172533837e-05
-4.38019555858853e-05
-2.60107042238048e-05
-2.2999672613206e-05
-1.46401840076689e-05
-3.74941387242925e-05
-1.15152554725425e-05
-3.90256222013476e-05
-3.04719871595294e-05
-9.3066193767193e-06
-3.12787063097674e-06
-3.37884333212893e-05
-2.63267166339026e-05
-2.21142544556241e-05
-3.41957104815607e-05
-1.0214629633514e-05
-3.20320228157115e-05
-2.86744128208998e-05
-2.60822273948189e-05
-4.88492175164989e-06
-3.08863714391651e-05
-1.99698310393619e-05
-1.03260563548482e-05
-4.0206115626311e-06
-8.64452626424366e-06
-3.46643374821879e-05
-2.46558632238671e-05
-4.0820164163181e-06
3.4585041789164e-06
-1.9133639261354e-05
-2.57537852544109e-05
-3.8262575785657e-05
-3.55821055017956e-05
-9.27981829611095e-06
-1.73947098291364e-05
-4.16914599119427e-05
-3.29316672852782e-05
-7.05691297922575e-06
-3.43667861393218e-05
-1.55145087269312e-05
-4.48468402303354e-05
-1.65529344532618e-05
-1.69591771676703e-05
-1.55608027842637e-05
-2.97917772287006e-05
-3.81952794893133e-05
-2.50888228831411e-05
-1.31537774958328e-05
-1.05985565747265e-05
-2.18491378044709e-05
-3.2687300001182e-05
-1.61382939945347e-05
-3.81227965459015e-05
-2.84723071765674e-05
-1.87163029131845e-05
-2.43550583062534e-05
-6.22789568668183e-06
-9.29841778687739e-06
-2.42693186853856e-05
-2.54307552122043e-05
-2.05247821367593e-05
-1.80046697334302e-05
-3.01137561527712e-05
-9.63845155504749e-06
-1.99802153671736e-05
-4.93166844021676e-05
-3.35048443352869e-05
-3.18078286675363e-05
-3.31933332170014e-05
-9.45316363191418e-06
-2.25770441274636e-05
-2.47659477588135e-05
-3.28160748811207e-06
-3.44071142409387e-05
-3.60394598412671e-05
-3.18184083119821e-05
-3.07629396068771e-05
-2.66126419364632e-05
-2.6232634191313e-05
-1.01026500303089e-05
-3.54040341512519e-05
-1.8387441065855e-05
1.62879437051512e-06
-2.22897188967721e-05
-1.42247997236393e-05
-2.09526906753712e-05
-3.81906931870803e-05
-1.16611543697235e-05
-2.26954240177382e-05
-3.33675715189863e-05
-1.97820657651118e-05
-8.01565170526186e-06
-2.35523207121878e-05
-1.00425935539919e-05
-1.20798188757705e-05
-1.46138331145683e-05
-4.98118014252314e-05
-1.30407769454725e-06
-1.92825025295011e-05
-5.28001570631505e-05
-2.56096367761182e-05
-2.63938111724818e-05
-1.04694923142974e-05
-2.81708037699703e-05
-2.4779224845849e-05
-3.00442751370482e-05
-3.47743922267246e-05
-3.54053454336237e-05
1.26411417425652e-06
-2.20706125515406e-05
-1.75985846884099e-05
-2.54543511583251e-05
-2.30248202916366e-05
-2.19243923045253e-05
-4.21489720238715e-05
-1.89107033317418e-05
-3.01568451638467e-05
1.98653875246808e-06
-3.36938921621202e-05
-3.66247936916784e-06
-1.05464946508196e-05
-3.29054988521142e-05
-8.49701555205586e-06
-2.20322223068914e-05
-5.73958804024968e-06
-2.94728969941399e-05
-1.71653029591006e-05
-3.06685695794325e-05
-2.53493622749528e-05
-6.22894075646158e-06
-4.03874176124555e-05
-2.12869615706612e-05
-1.77542532894935e-05
-1.34570777485263e-05
-3.61938867465181e-05
-1.59648607886983e-05
-2.05010603903482e-05
-2.88079220412596e-05
-2.15118790145817e-05
-7.47399096037514e-06
-2.98581290006992e-05
-1.92324241936715e-05
-2.03315026410737e-05
-2.8343984950721e-05
-2.3490804080814e-06
-2.232376372394e-05
-4.0865887399101e-05
-2.17983659326014e-05
-1.06938926579762e-05
-9.1888883117819e-06
-3.78882060803764e-06
-1.90682372659542e-05
-2.78024467304611e-05
-2.31149886599379e-05
-3.66646151631971e-05
-9.97760152320219e-06
-2.42977467381246e-05
-1.94224435860887e-05
-8.58754738061637e-06
-2.00720003355079e-05
-2.21159144180211e-06
-9.29501900687715e-06
-8.99433498362734e-06
-5.46801099769707e-05
-1.48281593773384e-05
-3.25409729769144e-05
-3.25382969753103e-05
-2.79740702797116e-05
-2.66090713322847e-05
-2.49175734252823e-05
-2.44456451853589e-05
-1.35355941641353e-05
-1.38490183416506e-05
-9.74257954534161e-06
-1.74119663968447e-05
-1.8481005522025e-05
-2.88290217894112e-05
-1.03321717696275e-05
1.2855591811454e-05
-2.15852627858391e-05
-2.16605721875165e-05
-5.41217342889218e-06
-1.39050842137842e-05
-2.39409606109993e-05
-3.01743540084031e-05
-2.55902827969564e-05
-1.40623189940151e-05
-2.62243059173808e-05
-3.30074082621681e-06
-3.52311546590645e-05
-2.67665166360843e-05
-1.98735207240518e-05
-2.09983542852398e-05
-2.40885948842919e-05
-2.84066360669481e-05
-1.73858981520219e-05
-3.00445245786096e-05
-1.39048014766497e-05
-2.41540698505598e-05
-2.70228193025422e-05
-1.19345180295968e-05
-2.23249065857926e-05
-2.83562840593521e-05
-1.77059606520184e-05
-2.36460540542725e-05
-5.64442213419188e-06
-2.20950820667047e-05
-3.97135713394714e-05
-5.70183002882225e-06
-3.52203982781597e-05
-1.64112351673979e-05
-5.62646789432454e-06
-9.41463983535968e-06
-7.3559697503595e-06
-2.66214263949954e-05
-1.55487789476836e-05
2.2190513564997e-06
-3.98366655088112e-07
-1.57434804118097e-05
-2.76830023839372e-05
-1.19041760969502e-05
-7.80362786240797e-06
-1.70553721932977e-05
-1.90412100624473e-05
-4.41180860866557e-05
-2.59570044281299e-05
-2.81273408655362e-05
-1.94158873532119e-05
4.92102273628515e-06
-3.19461764899532e-05
-4.62510533274854e-06
-1.56919926548646e-06
-3.9687327796096e-05
-2.19408533818615e-05
-2.08782796231352e-05
-6.24122252243139e-06
-1.34175551752929e-05
-1.46702149224495e-05
-1.99232963913274e-05
-1.54884274959851e-05
-2.43858027822775e-05
-7.36279480659023e-06
-2.02893944851179e-05
-1.18851305758519e-05
-3.37371003232408e-05
-3.34009782419013e-05
-2.37944389669145e-06
-3.58595270669802e-06
-1.54366357760498e-05
-8.13796165899385e-06
-4.324478994912e-05
-3.59711286894672e-05
-1.46923234807766e-05
-7.323009394382e-06
-5.70237850991156e-06
-4.54130459471896e-06
-3.87486341715624e-05
-2.95935533695021e-05
-1.06056324878856e-05
-1.30190341204443e-05
-9.55802305195782e-06
-1.03357168043922e-05
-1.73424830184734e-05
-1.71076750532884e-05
-1.13214180902216e-05
-2.96058282994017e-05
-1.66947254406866e-06
-3.72164097138556e-05
-5.50141777514088e-05
-2.54734598941702e-05
-6.41924803202093e-06
-2.16245164012269e-05
-1.71238708305624e-05
-1.99154570174284e-05
-3.34288868246775e-05
5.12706216062491e-07
-2.68348757583126e-05
4.50257429569906e-06
-2.74927727309958e-06
-1.4668114463051e-05
-1.39920909809422e-05
-3.92115669886774e-05
-3.28850903268507e-05
-2.37410279417266e-05
2.0292267985274e-06
-2.14543563287323e-05
-1.94841331235384e-05
3.25206772782803e-07
-3.27797919161006e-05
-2.07252071004323e-05
-3.04365624017048e-05
-1.68429711226161e-05
-2.88230639607122e-05
-2.51476262819678e-05
-7.06482132040846e-06
-4.70634837661711e-06
-2.82301685687373e-05
-9.08345719639226e-06
-8.58259304142878e-06
-1.60384990944206e-05
-1.54573168014208e-05
-6.05556787712283e-06
-1.8872177266027e-05
-1.40359340327714e-05
-2.83067186223451e-05
-2.00498757254536e-05
-7.56362365569973e-06
-2.04759305086196e-05
-1.84919831345032e-05
9.76626530469841e-06
-2.63549709387985e-05
-1.73924578585582e-05
-1.57037059961207e-05
-9.15692184384898e-06
-3.13091156037224e-05
-2.00661764771127e-05
-9.60667465665969e-06
-1.84512210765733e-05
-5.54602405983274e-06
-2.72365943332632e-05
-1.28965664754069e-05
-6.59319730150012e-06
-1.30486490760186e-05
-9.17357326303459e-06
-7.52432610247001e-06
-1.91912044484139e-05
-8.85641253035102e-06
-3.1292834967532e-05
-1.49992431116713e-05
-1.52551863077432e-05
-4.21196086761429e-06
-3.20074453693243e-06
-1.74515725400129e-05
-3.11110483121688e-05
-3.2046976113371e-06
3.95665090112533e-06
-2.34666961382666e-05
-2.96735848232897e-05
-4.38886621656216e-05
-2.83999440939948e-05
-2.55528607015198e-05
-2.35989318769763e-05
-1.07085835488267e-05
-2.68163433940666e-05
-2.85558403547944e-05
-2.30655893887833e-05
-2.33149229672745e-05
2.61363928878339e-06
-2.75999515307932e-06
-9.37086508152005e-06
-1.87413083815715e-06
-4.23912545972545e-05
-3.90920092390935e-05
-5.34213532032813e-06
-1.98216781461912e-06
-1.29026450409769e-05
-3.53000274642984e-05
-1.18988515992079e-05
-2.19287277360243e-05
6.04830653067863e-06
-2.4084691643559e-05
-2.10191135723262e-05
-2.45293652311007e-05
-3.37416540581294e-05
-3.59893025572953e-05
1.31740087401073e-06
-1.84397974208918e-05
-1.40646202194202e-06
-2.88438284093537e-05
-1.7194984103628e-05
-1.17026492542649e-05
-2.29117189368187e-05
-2.32856997011359e-05
-2.52815784994133e-05
-1.99886219417525e-05
-3.57679545597498e-05
-4.62350786511777e-05
-3.45711233853031e-05
-7.08217365951085e-06
-2.24410885745149e-05
9.64108380784591e-08
-2.7278143445064e-05
-3.45144633414929e-05
-2.55996225741174e-05
-3.16102878288402e-05
-3.05979671984883e-05
1.00448005912565e-05
-1.34974797767306e-05
-2.05574803355909e-05
-3.93095099742705e-05
-4.68572659954168e-06
-1.6655003250558e-05
4.34929816252205e-06
-2.13121151662127e-05
-3.36882331087852e-05
-1.13371508563746e-05
-8.37806743370618e-06
-6.55361719553624e-06
-2.47823818973038e-05
-1.97076160249797e-05
-2.15674403959443e-06
-2.87880723127417e-05
-7.27041324171211e-06
-2.28784267049933e-05
-3.28009534762258e-05
-3.58720216927441e-05
-1.85552471976092e-05
-1.18935701938038e-05
-1.99508506537813e-05
1.95144711893527e-05
-2.76334790915246e-05
-1.80606938947136e-05
-2.53117609593251e-05
-6.49582183823153e-06
-1.75263389561736e-05
-9.08540892862431e-06
-1.26823258509831e-05
-1.61586510884717e-05
-1.28633639696807e-05
-1.86113352716702e-05
-1.10818893929949e-05
-6.88148356989812e-06
-2.57423541426671e-05
-1.54003630036937e-06
-2.18493194229423e-05
-8.62775962269888e-06
-2.25977633493626e-05
-1.94117798412006e-05
-7.91315596220527e-06
-1.51463962659639e-05
-1.09519370962895e-05
-1.97606600091567e-05
-7.63655143040343e-06
-1.15732654928219e-05
-4.58777259134298e-05
-1.96747805774252e-05
-1.55332593579378e-05
-1.18633441946868e-05
-1.11148653479045e-05
2.23512388085575e-06
-1.8422024949844e-05
-2.61944992784172e-05
-2.65665400957718e-05
-1.47617792753847e-05
-2.44790594965832e-05
-2.16932430811519e-05
-1.14771777432535e-05
-3.04272243745754e-05
-2.11957085283865e-05
-1.40065786363449e-05
-3.86949184448659e-05
-3.40812816640493e-05
7.08270220847622e-06
-1.88565547964934e-05
-2.83795377991052e-05
-1.284775992581e-05
-2.68724139735129e-05
-1.56227403747296e-05
-4.27367698026729e-05
-1.92997779256762e-05
-3.29649784255849e-05
-3.2073559112341e-05
-1.45635823841755e-05
-3.34927677649162e-05
-2.81311642693383e-05
-2.97063945729745e-05
-2.4593014311333e-05
-6.62821403260087e-06
-2.53877217676194e-05
-1.74367231016172e-05
-1.79537948671118e-05
-3.94486922416937e-05
1.45760862960696e-07
-4.29430790538532e-05
-1.30379806433668e-05
-1.00101475407448e-05
-2.3942694980379e-05
-1.49295039818116e-05
-2.02155195005615e-05
-4.54089495476976e-05
-2.02295312161372e-05
-3.26986690933292e-05
6.8668004257218e-06
-1.3887020911743e-05
-8.90995899387673e-06
-1.80248778243071e-05
-1.04064782232346e-05
-2.13681534873277e-05
-2.17074380722774e-05
-3.21657166764521e-05
-1.94212034806905e-05
-1.66102218831363e-05
-2.58129094591526e-05
-2.24507160223211e-05
-2.45340915469388e-05
-3.7184367342766e-05
-1.62714230897251e-05
-2.28294913584192e-05
-5.4453753101292e-06
-1.94434465077513e-05
-7.68505980115848e-06
-3.11168432751662e-05
-3.252369892962e-05
-2.44483217637305e-05
-1.42682140185466e-05
-2.4444945538813e-05
-1.54190234468654e-05
-2.77478884686885e-05
-2.31431329536417e-05
7.91802569693237e-06
-1.78553493911645e-05
-3.64050107265398e-05
-1.76650045197788e-05
-5.65346589220834e-06
-2.44165513704141e-05
-1.56155698376819e-05
-2.76238349777545e-05
-1.982575290226e-05
-3.52314377567879e-05
-1.48143365573576e-05
6.49160366642706e-06
-6.32629367644039e-06
-1.75004487037815e-05
-2.35362469738005e-05
-2.86350872325835e-05
-2.87078739680215e-05
5.76433774471352e-07
-2.14733898997085e-05
-9.76384561531094e-06
-4.00526788280654e-06
-3.58894321769405e-05
-4.86574801664701e-06
-5.51989564367918e-06
-1.670349896298e-05
-2.47042271967001e-05
-3.61960531146077e-05
-3.80584952958992e-06
-2.47763391656944e-05
-2.53496157431443e-05
-1.90995029431244e-05
-3.28771003655373e-05
-2.19716530178631e-06
-1.5150624169065e-05
-3.16376356419574e-05
-1.49461504767625e-05
-3.41260550450197e-05
-2.18811717107654e-05
-3.23189709503777e-05
-2.27533468435739e-05
-1.47665628283156e-05
-1.19818551666876e-05
-4.09696942195111e-05
-4.44237285315898e-05
-1.54595822595712e-05
-2.88497550113611e-05
-5.67673616005694e-06
-2.11037679961131e-05
2.81645192181644e-06
-3.67075522977805e-05
-1.67884879496326e-05
-3.21609881147384e-05
-1.12328757449105e-05
-2.60672146965171e-05
-5.13905098757568e-05
-1.97537096948083e-05
-3.87184171349298e-06
-1.37092920065262e-05
-1.46038742556684e-05
-2.32129657570967e-05
-6.83780082083139e-06
-3.77195068436136e-05
-7.23250464582168e-06
-2.68492716242093e-05
-4.09370543395634e-05
-2.9927012185235e-05
-2.39749445274124e-05
-1.97404411010751e-05
-1.82713173279336e-05
-2.32755725761967e-05
-1.06025794993364e-07
-3.26276876833671e-05
-2.58614147460242e-05
-2.98636318961835e-05
-3.87147220572367e-05
-2.38202431193515e-05
-1.39027199307449e-05
-3.37388393081264e-05
-2.06786299639251e-05
-4.03336438653829e-05
-2.24129138344611e-05
5.01413531878554e-07
-1.23154888066805e-05
-2.66784243751069e-05
-1.85303130634442e-05
-4.23468290695416e-05
-1.08980194284835e-05
-1.91654378439391e-05
-3.50542497273367e-05
-1.04515184449991e-05
-9.096297729142e-06
-1.80340235130427e-05
-2.53545060765316e-05
-3.78125181202005e-05
-2.91021377832721e-05
-5.63912323150511e-06
1.88333409627817e-07
-3.30117277055355e-05
-1.46648280108557e-05
-2.13268689205768e-05
-2.11322523122203e-05
-1.19059825347281e-05
-2.63019222606909e-05
-2.35311825760385e-05
-3.11823691582068e-05
-2.85339285595012e-05
-2.42043435924527e-05
-4.78967934828586e-05
-2.40903260738981e-05
-1.96895603262055e-05
-2.04630607319791e-05
-2.49368688346663e-05
-1.8314509723897e-05
-3.92682294171901e-05
-1.75588588740456e-05
-3.69166601517563e-05
-3.88696353179427e-05
-3.09626400594563e-05
1.52847241226991e-06
-1.94147424876353e-05
-1.63989961067024e-05
-6.90727763289863e-06
-7.22228270014599e-06
-2.46219917308927e-05
-6.04993374512838e-06
-2.71507869008477e-05
-1.18984943917846e-05
-1.09443351732123e-05
-3.08303081806739e-05
-1.61508397363543e-05
-1.19501546929007e-05
-1.67148037577331e-05
-2.51439179519912e-05
-2.69472634105367e-05
-1.15258560093791e-05
-2.1014465743089e-05
-5.08885376391074e-05
1.32002521302687e-07
-3.55409378902525e-05
-1.81297661632336e-05
-4.5046279225691e-05
-2.24746429473542e-05
-8.67549292511966e-06
-3.26802771168753e-05
-1.58945712373934e-05
-2.83519451420661e-05
-1.7366074119523e-05
-1.92466113536021e-05
-2.29596677531793e-05
-2.63373337183951e-05
-6.18758555267258e-06
-3.82602880872448e-05
-1.59943628763571e-05
-8.30184910334855e-06
-2.97204308107213e-05
-3.02337368517235e-05
-3.39409100593757e-05
-1.25222766505334e-05
-3.54470820531427e-05
-2.32962383053004e-05
-2.61881787573159e-05
-1.37118722244699e-05
-1.13329185628539e-05
-1.11723493326321e-05
-1.90479597284797e-05
-1.8166021100857e-05
-3.08319192888204e-05
-2.76884558371592e-05
-7.17677303669058e-06
-3.41076753210779e-05
-5.83149286341873e-05
-3.33620156095419e-05
-5.13324543391936e-06
-2.82472403188774e-05
-5.84431916431459e-06
-1.94053414079992e-05
-2.85812422746941e-05
-1.21021194947391e-05
-1.25326839320764e-05
-2.96366920093375e-05
2.60468939380459e-06
-1.36866182922882e-05
-4.39084733432202e-06
-3.78613519415107e-05
-3.01669945940543e-05
-2.44564929206042e-05
-3.15669402599288e-05
-1.73152538512249e-05
-1.85954988010744e-05
-5.0262389640211e-05
-2.37866738710599e-05
-1.51293407178255e-05
-2.17571804199036e-05
-2.51181444486251e-05
-7.32475533371605e-06
-3.36155684168366e-05
-5.12356426334e-07
1.96764854759132e-06
-1.37995719538879e-05
-1.41109877812885e-05
-3.88438186475318e-05
-3.55324113940127e-05
-8.11630156805817e-06
-4.97458972944355e-05
-4.27281467041279e-05
9.50198480936236e-06
-1.80436252550784e-05
-1.45539189749232e-05
-2.2623788794944e-05
-2.77435819472927e-05
-3.91639170619812e-06
-1.58809611473042e-05
-8.73802653692016e-06
-3.52195616065443e-05
-1.86294006462191e-05
-3.24410797652444e-06
-3.35110858115133e-05
-2.63290051174918e-05
-1.21058485723052e-05
-4.53691298102388e-05
-3.69033177258359e-05
-2.62325764476871e-05
-2.71757359320485e-05
-4.51560824485199e-05
-2.83540446098895e-05
-4.83905481435071e-05
-1.81581549991645e-05
-2.60552182666754e-05
-2.80844824717308e-05
-3.69733509327398e-05
-8.77417204428328e-06
-3.06260231004886e-05
-3.27038082333152e-05
-1.71783118098206e-07
-3.66672862283011e-05
-3.29149426504976e-05
-1.20995316081044e-05
-2.39253745347928e-05
-2.79870131393757e-05
-3.92310558663462e-06
-1.27300322053512e-05
-8.81061576759791e-08
-4.71887831845661e-05
-1.20315194583572e-05
-5.72310619526962e-06
-4.19468149957783e-05
-4.20466358735129e-05
-1.77939131841394e-05
-3.55453696751774e-05
-1.90812622836163e-05
-1.37320134705569e-05
-9.19147886193319e-06
-1.60728764953691e-05
-1.71096354870932e-05
-2.62302042206095e-05
-2.72372279907657e-05
-2.16646391074034e-05
-2.05022217471648e-05
4.50515250574298e-06
-2.3293878016013e-05
-1.83324737776227e-05
-2.87667353094996e-05
-2.93406855818187e-05
-1.97299573933359e-05
-2.45915620019551e-05
-3.79232071636963e-05
-1.9630606547299e-05
-1.75591031123444e-05
-3.77071410616642e-05
-3.5975038132319e-05
-2.10657177589468e-05
-2.5216155668532e-06
-2.7096175513776e-05
-4.54210172511899e-05
-3.36157858326263e-06
-1.45152372886937e-05
-2.65536909394419e-05
-1.46919593419579e-05
-1.54973722110673e-05
1.8319245660768e-06
-1.03828150058405e-05
-2.04322091716127e-05
-2.0178435131459e-05
-2.37367551611927e-06
-1.25194505439958e-05
-2.78921673082653e-05
-1.33060366013356e-05
-1.53026100149101e-05
-3.50505931405003e-05
8.47257921501921e-06
-2.65897075313657e-05
-1.33488346422134e-05
6.3778866259735e-07
-4.28192415994526e-06
-5.2512286350216e-06
-1.48058561554745e-05
-3.67106203616298e-05
-3.91188409889024e-05
-1.68240768485025e-05
-2.34973150760435e-05
-5.24529771909641e-05
-2.01629146486952e-05
-7.38346907851451e-06
-1.1622071845431e-05
-2.27501041770432e-05
-3.78808156958774e-05
-2.57429080470219e-05
-3.15236458323708e-05
-1.99283676769503e-05
-2.55069242176744e-05
-3.2168964126598e-05
8.83143152850236e-06
-2.70124105461515e-05
2.12382149788861e-07
-1.64332733424282e-05
-4.02317815014863e-05
-1.95871035476443e-05
-2.49101255759816e-05
-1.21168062179588e-05
-4.79351224695768e-05
-1.64851897794939e-05
-6.79014008590961e-06
-3.91580939325712e-05
-3.40279447738536e-05
-2.02973110978971e-05
-1.86796506227353e-06
-3.07570945197098e-05
-2.28340760362457e-05
-1.55438292439233e-05
-3.34000279028597e-05
-1.45874530457418e-05
-1.62381567940867e-05
-2.92918718458416e-05
-1.46092935029662e-05
-2.0305800318929e-05
-2.52914976150594e-05
-5.06532392865677e-05
-2.80932299473699e-05
-1.18194065511528e-05
-7.38583640544711e-06
-3.91640739866708e-05
-2.2742351326509e-05
-2.34064499775862e-05
-4.01465231920332e-05
-3.79389865140059e-05
5.96736020467334e-06
-4.64686007015197e-05
-2.07650153514544e-05
-2.25930891279863e-05
-9.25828893184278e-06
-2.03478753321007e-06
-4.18917879597854e-05
-1.55530205205126e-05
-1.803191980208e-05
-8.76776949283274e-06
-1.58202043655348e-05
-1.78609476761299e-05
-3.04003804489577e-05
-1.21758513369085e-05
-1.86387630404599e-05
-4.50863487333228e-06
-2.23958197595878e-05
-4.15117768073168e-05
-3.32400047518317e-05
-2.40601507853878e-05
-3.49792265078144e-05
-2.91591702816582e-06
-2.5531407670495e-05
-2.20464527493027e-05
-1.42693299062539e-05
-9.54393325197116e-06
-3.20972480506298e-05
-3.68763054419036e-05
-2.45081919544611e-05
-1.39628015626637e-05
-2.53332670306795e-05
-3.25782072668608e-05
-2.65896661368353e-05
-2.55487143272689e-05
-2.05750429832754e-05
-2.92276367890071e-05
-2.57140518987545e-05
3.55658310117867e-06
-2.70365275126234e-05
-8.04283974613729e-06
-1.73558718408029e-05
-1.61034856322184e-05
-1.70790575276582e-06
-1.20050991748921e-05
-4.46166042428707e-05
-2.8052029657183e-05
-8.9497392073386e-06
-1.53132025020455e-05
-3.86870739533979e-05
-2.42793923921411e-05
-3.21615343428305e-05
-2.67113156468685e-05
-9.41398768860119e-06
-2.64582426695582e-05
-2.62299181401243e-05
1.75128261583712e-06
-2.78881314062997e-05
-2.16031713557517e-05
-1.79304312118164e-05
-4.18421379816961e-05
-1.67184968072638e-05
-1.9441278133801e-05
-4.17390058483571e-07
-1.07229944949254e-05
-2.32794109317401e-05
-1.67393997061855e-05
-4.53429302348952e-05
1.46927547215264e-06
-1.9261566614654e-05
-2.9747045046887e-06
-2.58245087166194e-05
-3.32171378542873e-05
-1.05719264847594e-05
-3.75307733505843e-05
-3.87583194212329e-05
-2.94881552836095e-05
-1.45908316980383e-06
-1.59066187313158e-05
-2.53431853674177e-05
-2.47535982904415e-05
-3.41625031533533e-05
-1.31835223255162e-05
-2.16996746322089e-05
-3.27905380564207e-05
-1.384222011865e-05
8.31164852537924e-07
-1.94625686566302e-05
-3.31235590924894e-05
-1.61731484167648e-05
-3.89677296382835e-05
-2.95985248307599e-05
-2.63541732100718e-05
-2.01923198974333e-05
-3.4201216340396e-05
-2.22531672777601e-05
-3.10249853707251e-06
4.10503587830993e-06
-4.24534099578379e-05
-1.45463230536844e-05
-2.904664872753e-05
-3.67915331190455e-05
-2.07874686061234e-05
-2.12977100483124e-05
-1.67115661524439e-05
-3.23021354329665e-05
-3.80425509439974e-05
-2.3997070190772e-05
-2.34316096913615e-05
-2.41752702668677e-05
-7.34557954382386e-06
-1.23140058729617e-05
-2.7301621697893e-05
-2.21544818171242e-05
-6.78406771781611e-06
-1.82769062228583e-05
-3.2978960031477e-05
-2.32261050995503e-05
-5.30673251557085e-06
-3.40413244321368e-05
-4.35323488674198e-05
-3.10917009385448e-05
-1.44507059343813e-05
-1.73484069101738e-05
-3.18759325109622e-05
-2.41256501301422e-05
-1.51433067907567e-05
-2.08012813747063e-05
-6.93921047462233e-06
-2.05812032528872e-05
6.33122925215008e-06
-1.5688469504517e-05
-1.34794035043535e-05
-3.31112865045623e-05
-5.43522702926381e-07
-2.17265304436378e-05
-1.66514711394432e-06
-1.45831687707373e-05
-1.94165982548947e-05
-2.30411101164475e-05
-2.01735711402444e-05
5.30387560857339e-06
-6.16180004485983e-06
-2.2819973341068e-06
-1.85132786876888e-05
-8.172727620878e-06
-3.13996572180126e-05
-2.61815862730344e-05
-1.30295489044663e-05
-2.73403565983796e-05
-1.90986421257859e-05
-2.65709145994424e-05
-3.82679586633819e-05
-3.23688246854546e-05
1.7829371403373e-05
-2.95648842628153e-05
-4.33833687300317e-05
-3.83737042857516e-05
-1.12613137608489e-05
-2.54305348072346e-05
-1.08838717593774e-05
3.18173633587325e-07
-8.90239522701028e-06
6.17525321767502e-06
-3.35068612331874e-05
-2.43685196100745e-05
-3.1169578430956e-05
-3.35563190573669e-05
-2.22687239103063e-05
-2.14724770914408e-05
-3.5912410242583e-05
-3.54239796093633e-05
-2.19538466304614e-05
-4.93627517210893e-05
-3.11556220084809e-05
-3.79129021985931e-05
-2.51670083594701e-05
-7.41944353347273e-06
-2.50046566405243e-05
-3.36198101223338e-05
-5.59345876728815e-06
-8.25540467543324e-06
-3.03666074613079e-05
-5.30360190583646e-06
-5.23775455424758e-06
-2.18150722043087e-05
-1.73933650039975e-05
-1.50808135589814e-05
-2.38915075965579e-05
-1.27731703719355e-05
-1.91276316638536e-05
-2.54184802781784e-05
-2.77708251881791e-05
-2.90280959916019e-05
-2.09735112065147e-05
-2.54362181479018e-05
-5.74698230661563e-06
-1.25252478109226e-05
-2.90197552872097e-05
-3.0439950339397e-05
-2.93805799447343e-05
-6.22492442339643e-06
-3.3109673244507e-05
-1.32589303854639e-05
-2.10718921612629e-05
-3.56635878760272e-05
-2.91295394792892e-05
-1.86480031372555e-05
-1.37743054947818e-05
-3.81359990944969e-05
-3.76026566636964e-05
-2.70599370903823e-05
-1.15133712149824e-05
-1.32119163088602e-05
-4.52094339342501e-05
-3.63704282518021e-05
-8.21426336542482e-06
-4.87969292803495e-06
-2.79111425679485e-05
-2.47761881708444e-05
-3.37838947742028e-05
-3.76024277574177e-05
-4.4875720887603e-05
-1.88577440572901e-05
-1.57246752814919e-05
-2.13623903138963e-05
-1.13148655175278e-05
-4.12214385924013e-06
-3.96959070329798e-05
-1.62688238951876e-05
-2.4891842670287e-05
-2.30632059238946e-05
-8.16507915950777e-06
-2.09737273849593e-05
-1.28311268151527e-05
-1.97086062919516e-05
-3.85583100563823e-05
-3.07585510187872e-05
-4.0562863139789e-06
-2.77656010708704e-05
-1.60977905632044e-05
-1.75547152679639e-05
-2.09264616326335e-05
-2.56652839175578e-05
-2.9726812149438e-05
-2.95067423398596e-05
-4.71965932614397e-05
-1.5424892538426e-05
-1.60253227531748e-05
-1.09208422880128e-05
-2.07068627050037e-05
-3.73325715076779e-05
-1.80502254008154e-05
-1.80390791321108e-05
-4.2188746040605e-05
-1.7883627007558e-05
-1.72276376494231e-05
-6.692812684497e-06
-3.12937310724727e-05
-2.49259162575613e-05
-1.55474212248163e-05
-7.62510538405326e-06
-1.35735659021077e-05
-2.36177547119084e-05
-4.61291237464496e-05
-4.37442443129667e-05
-3.97974654291878e-06
-5.21987628974673e-06
-1.54697534872513e-05
-2.62974616720615e-05
-2.75253192506316e-05
-1.69468500326282e-05
-1.55163654834369e-05
-2.87728721819902e-05
-1.13822712884919e-06
-7.33769979905826e-06
-1.10875021347024e-05
-2.24322455089359e-05
-1.89412050993788e-05
-1.5988188457659e-05
-1.92356670447354e-05
-2.57316968989849e-05
-2.91272428265873e-05
-2.61222415327663e-05
-5.09171884965837e-05
-4.33029607019251e-05
-3.42758070713999e-05
-7.63463825016427e-06
-4.45651525818104e-05
-1.46806893156917e-05
-6.46538456148611e-06
-3.3318397393125e-05
-2.94026212070635e-05
-3.79634224135905e-06
-8.8210652122033e-06
-3.75480654891616e-05
-3.24579267174605e-05
-4.24354768075484e-05
-4.7763226484559e-05
-1.894458728525e-05
-6.05094682935864e-06
-1.25885980517887e-05
-4.69064587058633e-05
-1.57929609999108e-05
-2.61045504860336e-05
-1.36486859128698e-05
-2.26585359264577e-05
-2.89648345136482e-05
2.57604293588557e-06
-1.09954596274684e-05
-2.42341887355445e-05
-4.29811071806018e-05
-3.3526408525531e-05
-1.39382213096411e-05
-2.10208194388276e-05
-1.85802568970911e-05
-3.46598402703188e-05
7.81408939747682e-06
-4.41794961276388e-05
-2.56082333682006e-05
-1.11890405065123e-05
-7.23677370998037e-06
-1.58767810967158e-05
-3.12528245090394e-05
-1.31447382797254e-05
-3.00848822825044e-05
-8.01567427318048e-06
-1.70705201507507e-05
-2.69334346531987e-05
-1.03615097195415e-05
-1.3633811999287e-05
-2.5334965201075e-05
-2.73704088838006e-05
-5.55344301499965e-06
-2.57714013530111e-05
-3.39267639567344e-05
9.74846615564928e-06
-3.6190316172607e-07
-1.58320919777914e-05
-2.94579755691514e-05
-2.2601692177644e-05
-3.56746245417715e-05
-2.06046908632461e-05
-9.53363294484232e-06
-1.91295913326806e-05
-3.36351299203884e-05
-3.91884847144078e-05
-3.22833757801631e-05
-3.10749221544785e-05
-2.67824820711175e-05
-3.87700154427399e-05
-1.17559046157395e-05
-5.94719147344831e-06
-2.17346139106715e-05
-3.20323674167713e-06
-2.34292397455644e-05
-1.89118072272608e-05
-2.94302867869487e-05
-3.2842164638442e-05
-8.15783877765951e-06
-2.78415936406444e-05
-3.40160187462755e-05
-1.01791972908001e-05
-3.03840310866069e-05
-2.8144179285793e-06
-1.48844476064643e-05
-3.426734801884e-05
-2.43028662624732e-05
-3.07777467760124e-05
-3.70869686712237e-05
2.42184508947289e-05
-2.84035299540028e-05
-1.53956277285972e-05
-2.78541817712305e-05
-2.28952910854198e-05
-2.03842917185985e-05
-1.61589383712606e-05
-2.31113515146945e-05
-2.79712587393148e-05
-1.01234198562072e-05
-3.52390991849468e-05
-1.49834599023085e-05
-1.83629587150918e-05
-2.39212955394823e-05
-1.97301921310141e-05
-1.71090177261537e-05
-6.57515574457798e-07
3.01768107079679e-06
-3.30409075615613e-05
-2.93257783417096e-05
-3.95174341458811e-05
-2.13836636449533e-05
-1.43533463121494e-05
8.4168171538567e-06
-1.72853625861315e-05
-2.73592162279237e-05
-1.722894205125e-05
-3.09812362231966e-05
-4.50015114027145e-06
-2.95529985874776e-05
1.52420065667736e-06
-1.0035091132807e-05
-2.11035659042656e-05
2.54515625738713e-06
-1.84441758203482e-05
-2.04626629593029e-05
-1.0546079750796e-05
-7.09113332343824e-06
-2.0915443494581e-05
-2.45758116320624e-05
-1.84141146420579e-05
-2.51995000758463e-05
-2.62483335462095e-05
-1.0421189841294e-05
-4.86847266522117e-05
-1.32904590454086e-05
-1.8438097509838e-05
-4.08448378612131e-05
-3.15319663680606e-05
-1.15379674481235e-05
-8.3204677601186e-06
-4.18613884393595e-06
-2.13814217552255e-05
-5.29395470696079e-06
-8.48628245875531e-06
-4.09203850270497e-05
-2.20083851574195e-05
-1.73540891584647e-05
-2.73297908385953e-05
-2.0658070620956e-05
-2.76705259598094e-05
-3.34196754135125e-05
-1.01020042960283e-05
-3.31228933170726e-05
-1.98850494654298e-05
-1.85450355231351e-05
-1.09600827365857e-05
-3.858737597872e-05
-1.84354997903497e-05
-1.98935341106444e-05
-3.02542555161226e-05
-2.12239443190422e-05
-3.98806074936329e-05
-1.37514503952775e-05
-5.40665954341949e-05
-2.41960465994788e-05
-1.51226154069406e-05
-2.52159008564952e-05
-3.09807659108672e-05
-7.95713315814133e-06
-3.11593614004688e-05
-1.81067322833147e-05
-9.99185720300038e-06
-2.07268122585523e-05
-1.39817463088104e-05
-1.24146669098247e-05
-2.67075595713508e-06
-1.93364812683636e-05
-1.71797251774974e-05
-2.32328425386316e-05
-4.88246191927887e-06
-1.87204474728473e-05
-2.19041436381857e-05
-1.49343345272173e-05
-2.19903208686481e-05
-2.38106599427736e-05
-1.56913312911923e-05
-2.15947972652215e-05
-1.53726700014073e-05
-5.19322338138351e-06
-2.429408608803e-05
-1.08461054273761e-05
-1.40708935450802e-05
-2.63296375214567e-05
-1.90413469559579e-05
-2.57589375913438e-05
-2.27325121932345e-05
-1.89997330923192e-05
-1.02634908472271e-05
-2.1816970652712e-05
-2.38101118815852e-05
-7.65605752638081e-06
-2.80184163887913e-05
-1.5531582421373e-05
-3.18734795367482e-05
-2.63792193391276e-05
-2.32272670744724e-05
-1.08722821530903e-05
-3.2754356967827e-05
-2.81668432039043e-05
-3.02249900671515e-05
-3.78953785151732e-05
-2.01839114429995e-06
-1.14935549789198e-05
-2.6541189979123e-05
-1.6316342859808e-05
-1.85860825557238e-05
-1.33620388523867e-05
-3.62925324654272e-05
-1.00755603351783e-05
-2.61390656560787e-05
-3.54538527950512e-05
-1.56183245618267e-05
-3.53009009916528e-05
-8.44285357262768e-06
-4.55814867540083e-06
7.36423293167657e-06
-7.53956203157145e-06
-7.90947205247306e-06
-1.74019689218056e-05
-3.98068698492941e-05
-2.59284564376971e-05
-2.40932421516625e-05
-1.96044961666987e-05
-2.85807411009356e-05
-3.77674982768646e-05
-2.2271714372152e-05
-1.43856335519457e-05
-4.35992613181428e-05
-2.99404071066771e-05
-1.81707459059416e-05
-8.59331234510672e-06
-1.39860115836651e-05
-1.67934413162322e-05
-1.74064336561329e-05
-3.68806120861124e-06
-2.46396093221216e-05
-8.67837475308248e-06
-3.24429555313177e-05
-2.96840102558095e-05
-1.25758379948528e-05
-7.83397629707978e-06
-1.53517586022357e-05
-3.38329343517821e-05
-4.99958230499135e-05
-2.62370385410941e-05
-2.41742664243623e-05
-1.79523965237996e-05
-1.31608101569884e-05
-8.90959972145572e-06
-5.97321553709419e-06
-1.3208986796618e-05
-1.73707331174785e-05
-2.61316793492793e-05
4.34027024667252e-06
-4.34449657611414e-05
-2.81247563192311e-05
-5.16156092091244e-06
-2.11765966109979e-05
-1.24735227394529e-05
-1.64530177562272e-05
-1.76668049713688e-05
-3.73288110826354e-05
-6.07226023545956e-06
-3.19082187896662e-05
-2.75683029630425e-05
-2.40340244935124e-05
-1.059197844978e-05
-2.32014978273271e-05
3.26351303173919e-06
-2.87704509120345e-05
-1.72640794590683e-05
-2.77263703752617e-05
-2.40701326744711e-05
-2.92145681675341e-05
-2.53847411289128e-05
-2.52815158222254e-05
-7.01294972963994e-06
-1.97882625574931e-05
-3.00727017445683e-05
-2.22713482356963e-05
-2.1380320300555e-05
-2.53056976984335e-05
-3.05499345081599e-05
-3.14086517155406e-05
-2.01483332739286e-05
-2.90024019184619e-05
-3.25549730840375e-05
-1.52908074461321e-05
-2.54058677973726e-05
-7.76480184421926e-06
-1.12853034387006e-05
7.74336295175382e-07
-2.54016853259268e-05
2.45974054342332e-07
-1.43026274880885e-05
-3.53998392536683e-05
-2.1074209843321e-05
-2.60629084103109e-05
-2.26245238500414e-05
-2.08899476745597e-05
-8.69017720998198e-06
-1.01175143526416e-05
5.6694148379765e-06
-1.6517777462836e-05
-3.14307383306177e-05
-2.41956441038064e-05
-2.46762348653967e-05
-2.32817193474629e-05
-1.86228106944271e-05
-5.04853520604201e-06
-7.24252823853973e-06
-1.06897113981556e-05
-1.09870958334777e-05
-2.94590297086304e-05
-3.99670053093368e-06
-2.5812880268654e-05
-2.68156949466598e-05
-2.5758183991772e-05
-2.57907587214789e-05
-2.682959249117e-05
-1.6771424541815e-05
-2.18725051638671e-05
-1.09738479401649e-05
-1.8881046652718e-05
-2.94961182002643e-05
-7.24277261580668e-06
-3.64340085200114e-05
-2.13775433620985e-05
-2.1618395969789e-05
-2.15264072113471e-05
-3.88071868702556e-05
-2.64064186683155e-05
-2.50245260083719e-05
-1.96097490898593e-05
-4.62887013098783e-05
-1.95077676072146e-05
-1.12685148235901e-05
-3.57209185711928e-05
-4.65811580419352e-06
-6.73442148556607e-06
-1.90081347880759e-05
-1.32819085513179e-05
-4.10580562343743e-06
-3.99206944900085e-05
-8.33615304464823e-06
-1.19408145866724e-05
-3.82042462027598e-05
6.46667862328372e-07
-3.29406462984964e-05
-1.53784736379461e-05
-1.77855349792219e-05
-1.01863355975824e-05
-3.56013750033347e-05
-2.14927279174646e-05
-1.39800194702661e-05
-7.46862803920638e-07
-1.37134274385128e-05
-1.67279301868314e-05
-1.76292420639237e-05
-2.41602013807015e-05
5.20282192292729e-06
-9.51339551438358e-06
-2.24468633057615e-05
1.7829139365952e-06
-1.83180121852417e-06
-3.06061159542187e-05
-7.12356469050836e-06
-2.01262731571575e-05
-3.54845632750974e-05
-2.21167460638532e-05
-2.21266284341468e-05
-1.78909943323448e-05
-1.53601109275988e-05
-2.41849838274024e-05
-2.70359103729156e-05
-2.19339127526506e-05
-2.91715210104832e-05
-1.0570457540723e-06
-9.8560470960661e-06
-3.62893299888659e-05
-2.08427983212347e-05
-2.76532907133892e-05
-9.18062733327203e-06
-2.48833112391365e-05
-7.85314699006815e-06
-1.02902436968954e-05
-4.1648685892272e-05
-2.31418622466979e-05
-3.35130543871836e-05
-9.74529626097679e-07
-1.3448912787082e-05
-1.15991319448829e-05
-1.34348426672371e-05
-5.88643676222249e-06
-8.3391315060067e-06
-2.65656397119558e-05
-1.13270884266941e-05
-7.06564299158765e-06
-1.34133200635059e-05
-3.69484360944574e-06
-2.9093195526539e-05
-7.94294500677887e-06
-6.01853840197484e-06
-1.27156936906961e-05
-1.19941834953682e-06
-1.7382734215701e-05
-4.13208336504702e-05
-3.04728862788349e-05
-4.11480750135836e-05
-3.3386856714665e-05
-2.81053111922317e-05
-2.38881795273032e-05
-1.50564350845733e-05
-1.04557417547605e-05
1.61708093590948e-06
-5.28049591609683e-06
-2.13145605203078e-05
-2.24920688888981e-05
-4.14510921040061e-06
-1.02873435912804e-05
-9.66026371739905e-06
-2.15840746158972e-05
-4.373198401062e-05
-2.67263186954692e-05
-3.69748876483624e-05
-3.92915555552377e-06
-1.34415822295643e-05
-7.15519030334382e-06
-2.89617390336517e-05
-1.15113481077938e-05
-3.16509379540916e-05
-1.8829470688972e-05
5.46144493348305e-06
-4.15784018685653e-05
-7.22264744515624e-06
8.14586729444549e-07
-1.52425618534061e-05
-2.33927274918923e-06
-1.35120215699651e-05
-2.73967604653022e-05
-2.14885036607456e-05
-1.20710943873204e-05
-2.30505181731001e-05
-2.52175270189484e-05
-1.66727690444463e-05
-8.80146253048094e-06
-3.04137124040174e-05
-3.33365491368077e-05
-3.30329428749119e-05
-2.33645883656377e-05
-2.24763898872102e-05
-2.06060104056908e-05
-2.89436332446087e-05
-3.7543521538033e-05
-2.20893124561378e-05
-1.85572367185706e-05
-6.08189350229918e-06
-1.68014447499899e-05
-1.53370304273131e-05
-2.1844723197233e-05
2.28902295244608e-06
-3.28681733106528e-05
-3.12815244958284e-05
-2.32631685893359e-05
-1.30081325933962e-05
-2.11108161833844e-05
-1.81474554803403e-05
-2.66769007310146e-05
-1.94887322474027e-05
-1.35378026755088e-05
5.20496511431817e-06
-9.43565081380957e-06
-1.91698459187967e-05
-3.55353700029392e-06
1.25678019788274e-05
-9.78916142720357e-06
-3.15710333954525e-06
-2.51772252447566e-05
-1.84723120610209e-05
-1.16835852270677e-05
-3.83723672493579e-05
-1.9874660269006e-05
-2.64785707316349e-05
-1.87227887641684e-05
-3.56723405268242e-05
-3.14639388787277e-05
-7.85011779161447e-06
1.2252042711624e-06
-7.27574729848403e-06
-1.5199546902291e-05
-2.44157464404288e-05
-5.5371512762569e-06
-2.87714935893042e-05
-1.14046121044045e-05
-2.15602394997866e-05
-2.72607479176189e-05
-2.73335278797413e-05
-8.75318673401906e-06
-1.99618274348505e-05
-1.53271461441143e-05
-3.16748941409272e-06
-8.33028921810869e-06
-1.81886739146464e-05
-1.15592244030227e-05
-2.3459114934604e-05
-1.7330847872048e-05
-1.79280131693749e-05
-2.67813311967099e-05
-2.61916801051125e-05
-2.05238069163178e-06
-2.36619478378606e-05
-1.20503355746772e-06
-1.09026468826511e-05
-3.91865726935144e-05
-2.03451647587901e-06
-3.44727013871431e-05
-9.82178762763504e-06
-6.27732712948237e-06
-7.01741772422012e-06
-1.62607491885919e-05
-2.6443843646115e-05
-3.97473198618321e-05
-2.52285731506873e-05
-3.80729101923478e-05
-1.93796838320756e-05
-2.19765413394824e-05
-3.07145489403818e-05
-2.48026205613086e-05
-1.34804388388333e-05
-3.71825003407584e-05
-7.73094960787615e-06
-2.74009372266394e-05
-1.04390533860296e-05
-2.67140256930382e-06
-2.18069280601689e-05
-1.5472747340435e-05
-3.45351646913495e-05
-2.97112722767439e-05
-1.90348402572029e-05
4.71707052943654e-06
-7.43401082841458e-07
-3.50695153899823e-05
-1.53404506464272e-05
-1.96934680615817e-05
-1.3143252229942e-05
-2.84170884414134e-05
-1.53353190842456e-05
-2.68095644173707e-05
-1.8486685509662e-05
-3.37951154197625e-05
-1.43192572883529e-05
-1.43411268623191e-05
-8.53454175802782e-06
-1.31326618461898e-05
-2.05625911685587e-05
-2.31273945191809e-05
-1.16696641653919e-05
-1.70549110307152e-05
-1.5550853188849e-05
-8.63176512721293e-06
-2.92464479612389e-05
-6.76596276820678e-06
-6.86401301669857e-06
-2.69382335533914e-05
-1.60449664626317e-05
-3.24198896384536e-05
-1.82113667231216e-05
-1.0719617633027e-05
-1.05763656223951e-05
-3.83176994479824e-05
7.79576749041877e-08
-2.04789773144191e-05
4.298921855612e-06
-1.19146997462012e-05
3.17687410439502e-06
-1.95188375081333e-05
-2.64858051471647e-05
-2.58237415444631e-05
-1.68409415025436e-05
-2.7375627970478e-05
-1.94431212396515e-05
-1.41102255611414e-05
-1.43025595978427e-05
-8.08316596031259e-06
-2.70460079395966e-05
-8.55042519867565e-06
-1.971396601076e-05
-4.02914103800261e-05
-3.23071383675173e-05
-2.98616356270254e-05
-3.10559155332013e-05
-3.35460429540594e-05
1.0115506122074e-06
-2.71642091084877e-05
-1.70297565472594e-05
-2.19741405359933e-05
-3.17545941112619e-05
-7.53402777530104e-06
-2.18705276026967e-05
-2.24720066347184e-05
-3.06504543050861e-05
-1.77195295676758e-05
-2.33445721095515e-05
-1.2902059533798e-05
-3.63676189639942e-05
-2.80966852694326e-05
-8.8752332141181e-06
-2.72760679351416e-05
-2.74987018335233e-05
-2.24713039185255e-05
-1.07003870832059e-05
4.39156073746505e-06
-2.14622384063672e-05
-3.52498164113634e-05
-1.64754456682223e-05
-3.59070002707697e-05
-1.00795870619317e-05
-2.19033646434075e-05
-1.9043647654211e-05
-3.02852410437336e-06
-2.38979691170842e-05
-9.32565613238858e-06
-2.73866198448267e-05
-6.88118940974439e-06
-2.35183679978655e-05
-8.58791903053926e-06
-1.63151719319004e-05
-1.22170930011605e-05
-1.63283420749816e-05
-1.92885782366276e-05
-2.55584477706286e-05
-1.33333012718487e-05
-1.88870588517021e-05
-2.50379709710064e-05
-3.46738307730301e-05
-3.17692613272636e-05
-2.26296566606342e-05
-1.3997650622419e-05
-1.17095006094863e-05
-2.29733748169257e-05
-5.29892183844308e-07
-2.85909361877134e-05
-2.21189726665104e-05
-1.80819578923039e-05
-3.72185711586695e-05
-2.33302848145116e-05
-1.7759671565269e-05
-1.44884267357496e-05
-3.12301033741251e-05
-1.95218568829545e-05
-2.45744788345441e-05
-3.42431156621072e-05
4.72487803108391e-06
-1.2762166352035e-05
-3.06695683819666e-05
-1.65447812172948e-05
1.82660433988742e-06
7.33766446413674e-06
-4.47632019545341e-06
-2.18527190661638e-05
-1.3917088262497e-05
-3.12672132864679e-05
-1.45207605551959e-05
-3.09898318980148e-05
-3.13741661159995e-06
-4.30552734707931e-05
-2.31427950290047e-05
-1.85294629102722e-05
-9.11903256745785e-06
-8.65746461094174e-06
-4.13962569526566e-06
-1.69297219054138e-05
4.26006603689515e-06
-2.23515695099495e-05
-2.89146631168702e-05
-1.13353931214645e-05
-1.50147770556978e-05
-1.83315394743436e-05
-3.49100013553947e-05
-2.50842048583008e-05
-3.43862230633818e-05
-2.00320317677233e-05
-1.47905345378608e-05
9.24865168217278e-06
-1.43747139567047e-05
-3.7651828589841e-05
-2.38401977341201e-05
-3.29773809732726e-06
1.52786707934661e-06
-1.97298022903749e-05
-2.49945780752472e-05
-1.54696994963556e-05
-1.75867780806625e-05
6.29076040462013e-06
-3.80543281400824e-05
-5.45183885875152e-06
-1.41038129546656e-05
-1.77838765269195e-05
-3.58872241372402e-05
-1.38937306279998e-05
-2.57508825750665e-05
-2.4978475448575e-05
-2.02070583855341e-05
-1.78270767074242e-05
-1.75452503237559e-05
-2.05178225070626e-05
-1.25418428860078e-05
-8.25415453657325e-06
-1.6649825196405e-05
-2.15418735235803e-05
-1.89791452968393e-05
8.04401137516982e-06
7.17615438431478e-06
-1.80836325648881e-05
-1.61821270610886e-05
-1.52556735815e-05
1.37584382225589e-07
-8.18862404047505e-06
-3.02785638488546e-05
-2.50087910448791e-05
-1.0736205328494e-05
-6.3298218477696e-06
-1.01080053020092e-05
-9.91806759968757e-06
-1.52080630943225e-05
-1.54245547516771e-05
-1.11089200754189e-05
-3.27977405685745e-05
-2.4170994323764e-05
-3.65223098318556e-05
-6.98314248302167e-06
-3.33616811836193e-05
-4.55718743743615e-06
-1.37768443957164e-05
-1.07378428417264e-05
-1.73936974098011e-05
-3.58684858831187e-05
-2.97507828499083e-05
-2.82158789157025e-05
-1.31507293303001e-05
-1.86959025376038e-05
-1.69369414274149e-05
-3.24733649987376e-05
-3.3851109077246e-05
-3.38162641727879e-05
-8.60087018342849e-06
-3.35596977297348e-05
-2.10286346809281e-05
-2.70448404089318e-05
-2.85899545639015e-05
-4.08982823812898e-05
6.1850991569503e-06
-3.97373409821432e-05
-2.80733259657242e-05
-2.21275759042662e-05
-2.96293003617301e-05
-1.11463209401494e-05
-2.61841806380135e-05
-1.76493168088957e-05
-1.6654945258055e-05
-4.69514558441028e-06
-3.35316168166192e-05
-4.1699088397971e-05
-1.51449793554691e-05
-2.19859116738098e-05
-1.66744559925066e-05
-7.79634684090089e-06
-2.94450917684543e-05
-1.92240641593255e-05
-2.01959371101215e-05
-3.14891191177605e-05
-4.95846916453642e-05
-1.97175636761159e-05
2.81714255258723e-06
-2.7569701324127e-05
-2.52096489420245e-05
-9.8935779748882e-06
-1.27142830435307e-05
-1.7772249692648e-06
-2.00236398445658e-05
-2.26259568647613e-05
-2.29992495425822e-05
-3.17829418876705e-05
-7.88803041303323e-06
-3.29414111883046e-05
-1.40769776417668e-05
3.87624946768091e-06
-1.92243800132013e-05
-1.97604621670396e-05
1.94265906625587e-05
-2.22599009798285e-05
-3.21455386642116e-05
-7.36565817099642e-06
-4.68322483977133e-05
-2.55066856448917e-05
-1.41862680758085e-05
-2.30738055550282e-05
-2.24711815010414e-05
-2.12425787409412e-05
-2.50526871964766e-05
-1.44323825754685e-05
-1.20713370475778e-05
-3.84657134614205e-05
-3.5102409662101e-05
-6.28116492747758e-06
-3.34682856329911e-05
-2.83166568319266e-05
-3.35303403558575e-06
-1.49528534880708e-05
-3.85252128826863e-06
-1.91972370885765e-05
-2.0958189171894e-06
-3.82379380284949e-05
-2.1221318925727e-05
-1.6322244325248e-05
-2.94469623718082e-05
-1.74293028280629e-05
-3.34596926764571e-05
-2.91167030096869e-05
-1.30510876964786e-05
-4.37789506535234e-05
-2.86353351036094e-05
-1.72703722096453e-05
-1.18642771210673e-05
1.71540056329851e-06
-2.03392040399966e-05
-1.40506924570488e-05
-2.19554201201106e-05
-2.65939740513343e-05
-2.48484608330554e-05
-1.91006917540152e-05
-5.95864959570945e-06
-4.39605129767885e-05
-2.78149884298827e-05
-7.10238047709284e-06
-3.50041067832096e-07
-2.93859246664793e-05
-2.93403157710533e-05
-2.24535557670597e-05
-2.30386664855659e-05
-3.15248658992178e-05
-3.9289744767569e-05
-4.85193321710199e-06
-2.04754724796192e-05
-1.53973024010997e-05
-8.01931259129655e-06
-1.79931515681077e-05
-3.70081860834781e-05
-2.94416028528405e-05
-1.023724514238e-05
-2.74324681521104e-05
-2.09315957911444e-05
-1.24332729997053e-05
-2.46388366717251e-05
-2.60470322313389e-05
-2.46265258736642e-05
-4.55080763129105e-06
-1.79885768093708e-05
-2.38014869595517e-05
-2.69355594574921e-05
-4.29961518138224e-05
-3.55998734138985e-05
-2.22435601044149e-05
-1.5863024479632e-05
-8.70134881751417e-06
5.49573831378544e-06
-9.38539838245541e-06
-9.42929843135218e-06
-2.85385503495193e-06
-9.18822020821555e-06
-2.20908962515159e-05
-1.03306480733497e-05
-3.22961100367251e-05
-2.38068967696721e-05
-2.89562878053408e-05
5.00546652991052e-06
-3.04492491515487e-05
-3.64577393332548e-05
-2.84425336503748e-05
-1.39830556796418e-05
-1.83238054413335e-05
-1.76450299904409e-05
-2.32743030088156e-05
-9.59169034954091e-06
-2.27967862748245e-05
-3.23657628668988e-05
-2.15532611378875e-05
-5.79549950988339e-06
-2.47460505346406e-05
-4.11410477649495e-05
-2.67114064858034e-05
-1.19854337537836e-05
-1.80160604652905e-05
-3.01273629499398e-05
-4.79174762824639e-05
-8.80885151085564e-06
-2.22764876695433e-05
-2.30991276131556e-05
-2.08470966395833e-05
-4.9391467737768e-05
-2.62090360764783e-05
-4.70773514495354e-06
-2.86844144676897e-05
-2.04636934874913e-05
-2.28679945323047e-05
-1.66346459238686e-06
-2.68120492035707e-05
-1.41528316361322e-05
-3.49614933534171e-05
-2.46814019733276e-05
-1.57045847572061e-05
-7.30091396926905e-06
-4.1694002102664e-05
-1.2738813162934e-05
-1.91656148976354e-06
-1.83813465271085e-05
-2.40406674958601e-05
-4.95805730881279e-05
-3.11987775399578e-05
-5.40806297207445e-06
-2.07642582887458e-05
-1.51053096823768e-05
-3.47365430788244e-05
-2.34933230134766e-05
-1.73211847662941e-05
-2.311940333389e-06
-3.23200489638563e-05
-2.21347692068111e-05
-3.05151356753465e-05
-3.45664770326816e-07
-1.33260166727977e-05
-1.93677677602564e-05
-1.87583584714599e-05
-2.31718859191051e-05
-1.40507716062932e-05
-8.442184855601e-06
-2.11043305640211e-05
-1.45961486292685e-05
-2.41195449574034e-05
-1.1558631026682e-05
-3.70130205434199e-05
-1.76030894237938e-05
-3.25988650536743e-05
4.08090029765769e-06
-3.77194908272014e-06
-3.85221032678495e-05
-1.30016195834669e-05
-2.08134993069766e-05
-1.61651504735324e-05
-1.03357803562343e-05
-2.67896263040569e-05
-1.63708775325401e-05
-5.12556046853588e-05
-2.0533856620563e-05
-3.06575031020298e-05
-7.55562722470012e-06
-1.56762491823014e-05
-3.04291666262868e-05
-2.95176018737487e-05
-1.40919362000123e-05
-2.37162641987885e-05
-3.88017370250448e-05
-3.69289967464219e-05
-2.52516780655694e-05
-3.55372770619377e-05
-1.12524233866558e-05
-1.61464711900902e-05
-3.12545197374815e-05
-4.41746579707462e-05
-2.70497043360757e-05
-1.79495597795051e-05
-3.23798404685784e-05
-2.21417455398455e-05
-2.49642933266512e-05
-2.03041974136949e-05
-4.08940044004565e-05
-6.87474994537481e-06
-1.6060640995331e-05
-1.94486255232996e-05
-1.90367346503884e-05
-2.60948605376874e-05
-1.49366307942911e-05
-1.55116023887298e-05
-4.68040501328884e-05
1.22874501665049e-05
-2.86182553830832e-05
-1.57353479289521e-05
-3.51638313539233e-05
-3.58009080140563e-05
-3.6291896322389e-05
-2.25085586927424e-05
-4.14382551472319e-05
-1.56025066025507e-05
-2.9713410235484e-05
-3.59696304181042e-05
-2.72605215605224e-05
-3.00456372295426e-05
-3.59056537806899e-05
-1.55763782839013e-05
-1.99363724081983e-05
-1.82333705503252e-05
-6.80800252877047e-06
-6.88501249759191e-06
-1.28292125413593e-05
-2.77847243513351e-05
-3.32416665176798e-05
-9.22287385440968e-06
-1.32103710514191e-05
-2.43783003985775e-05
-1.53424055052351e-05
-1.67233949018801e-05
-3.32970818737871e-05
-3.52519815523947e-05
-1.36381873676728e-05
-1.43653386454682e-05
-3.60962196125623e-05
-1.45826188001645e-05
-1.78450335596664e-05
-1.08880509327773e-05
-1.11354293755326e-05
-2.67925299717041e-05
-4.5760206878151e-05
-4.7562028418838e-05
-2.74615297348552e-05
-2.10919519123063e-05
-8.20798317342562e-06
-1.24003284074591e-05
-6.45284930793768e-06
-2.4989482339743e-05
-2.18986452380599e-05
-3.9759199069854e-06
-1.70378773403108e-05
-1.00788703866706e-05
-3.56338003847958e-05
-3.6364691656811e-05
-1.69635306088304e-05
-1.711991136978e-05
-1.89422967094259e-05
-5.61267062666465e-05
-4.33699460062517e-05
-2.07715172847028e-05
-1.1960145856551e-05
-1.47121927155262e-05
-2.60794963046018e-05
-1.89293492457373e-05
-2.47124840920493e-05
-1.12521703949501e-05
-1.49859249424733e-05
-3.46094437235558e-05
-1.17817910753742e-05
-3.05566507425018e-05
-2.31139578610234e-05
-1.80962067900093e-05
-2.23239119044533e-05
-1.87091078417314e-05
-2.44259488877448e-05
-3.44796320406148e-05
-1.50843959092255e-05
-2.6761407267638e-05
-2.10465339651466e-05
-2.05857284231803e-05
-1.55674935084093e-05
-1.4235427534702e-05
-1.87458625951896e-05
-1.73065683687077e-05
-2.02216775319481e-05
-1.52721327744355e-05
-2.41670218871736e-06
2.48251320657294e-06
-1.52156059594852e-05
-9.34130815509928e-06
-3.30515366832982e-05
-8.38397572876922e-06
-2.72204444936459e-05
-1.4835126099415e-05
-1.92769729161322e-05
3.30290356873379e-06
-2.49752279361997e-05
-3.64580704705853e-05
-2.76019605990077e-05
-9.50207980359264e-06
-3.43952323025959e-05
-8.4605020158722e-06
-3.85338962915797e-05
-1.4800125426374e-05
-1.7596284451437e-05
-4.18607939221101e-05
-2.04172017522748e-05
-2.84685182832358e-05
-2.2552879088064e-05
1.41597629603633e-06
-2.76146480605178e-05
-1.61313987820724e-05
-3.36972154398421e-06
-1.84155259905115e-05
-3.83522155886559e-05
7.18508221771459e-07
-2.71464037025412e-05
-2.72230587000405e-05
-2.62144777677061e-05
-7.77904846140404e-06
-2.54892537777797e-05
-1.52665650220243e-05
-1.05178249771492e-05
-1.54549231732885e-05
-1.35204674009727e-05
-2.15067345702289e-05
-2.8624859429864e-05
-9.61011573833123e-06
-2.90348034028173e-05
-2.44174382302626e-05
-3.12428024615132e-05
-2.1709187192861e-05
-2.51004494165629e-05
3.00253268861142e-06
-2.18196518790918e-05
-7.27450095214032e-06
-1.49402921785527e-05
-2.68111242750231e-05
-8.15553371830331e-07
-2.39247185443686e-05
-9.44693870002177e-06
-2.49377188445916e-05
-2.67808908987454e-05
-3.73381389657265e-05
-1.52470318500187e-05
-1.04295026181551e-05
-3.13313623721317e-05
-2.75563445188506e-05
-2.21222460987378e-05
-2.97397755457712e-05
-2.4700328682631e-05
-1.08292484470022e-05
-2.01276973256515e-05
-2.79071966550266e-05
-2.96312563310628e-05
-2.93114335050376e-05
-4.09316255567647e-05
-3.72570645996966e-05
-1.56750256993785e-05
-3.43825066541451e-05
-2.34976769252429e-05
-3.76424365323535e-05
-3.54928898506451e-05
-1.97199914840911e-05
-1.48168312905906e-05
-2.06150493055814e-05
-8.40092586956107e-06
-1.65088045825986e-05
-1.44278832757577e-05
-2.60112137449409e-05
-3.10486065576821e-05
-1.12108334601744e-05
1.506950777755e-05
-2.28739575946063e-05
-1.36653667087774e-05
-2.33687111428384e-05
-1.45913862374095e-05
-2.56430480164905e-05
-2.41413449012436e-05
-2.10245645592582e-05
1.56923555941984e-06
-2.76903072150269e-05
-2.30937100287366e-05
-1.24431099588102e-05
-1.81298018080451e-05
-3.27832432092734e-05
-2.18153712153321e-05
-1.26262281082475e-05
-4.31255900470434e-05
-4.10204892914336e-06
-3.26190683804863e-05
-2.6937938345316e-05
-5.45972863835763e-06
-5.17257968316412e-05
-1.76073530259493e-05
-4.23529506555512e-05
-1.13466665889519e-05
-1.05295823462575e-05
-1.63128947386001e-05
-4.74959824998614e-06
-2.33221492873418e-05
-2.88128668535836e-05
-1.16041246518676e-05
-4.21007134210229e-06
-1.27081354034528e-05
-1.47989786587368e-05
-2.06240791551875e-05
-1.01762358714439e-05
-2.53990539692963e-05
-1.93593419872723e-05
-1.88978349638233e-05
-1.18353986660958e-05
-1.68215539763304e-05
-2.6050293077055e-05
-2.37083679289739e-05
-4.0437967680807e-05
-1.78301611085508e-05
-3.21224405402069e-06
-1.12861951753384e-05
-2.19945770519468e-05
-9.88385209413854e-06
-1.22862555948806e-05
-1.8474509434695e-05
-4.073122380738e-05
-9.13306207427418e-06
-3.14664432145285e-05
-2.35249010862739e-05
-2.22349652509519e-06
-2.79357937004532e-05
-3.06290710986481e-06
-1.18318891096056e-05
-3.66437967861634e-05
-1.10847571402302e-05
-1.49200416680936e-05
-2.13601727860209e-05
-4.08298273872291e-05
-3.88600536210105e-05
-2.65067410086752e-05
-3.84608745550522e-05
-2.30374596512841e-05
-1.46242098185665e-05
-3.14720614549804e-05
-1.91678152138408e-05
-1.49219564250912e-05
1.55327523441222e-06
-2.07756410918553e-05
-1.21305710723435e-05
-8.93624860928702e-06
-2.05399145399216e-05
-3.71955998883012e-05
-2.888391561271e-05
-1.96024538323828e-05
-1.89495485046234e-05
-2.85090866076836e-05
-1.31497887856403e-05
-1.09646185866384e-05
7.68127448824603e-06
-3.47100856004585e-05
-3.84638976014028e-05
-1.7253192418942e-06
-2.830665384057e-05
-4.19847580672205e-06
-3.13627751555729e-05
-6.88326826399653e-06
-2.3480941088975e-05
-4.53115651809384e-06
-1.5419372959932e-05
-1.33343275266526e-05
-1.446267221715e-05
-2.5371794502361e-05
-2.47599910334264e-05
1.032720134383e-06
-2.13888589101131e-05
-1.94817667748481e-05
-4.06825039810391e-05
-3.45337952483247e-05
8.63066337509658e-07
-2.0533199334101e-08
-1.10383244573905e-05
-3.11861274738879e-05
-3.09670338406854e-05
-4.63859083167808e-05
-3.31754346078079e-05
-1.01052748966156e-05
-7.00475540121939e-06
-2.83651983826821e-05
-1.70752867513152e-05
-4.01914861359257e-05
-1.2577475992416e-05
2.4318094155052e-06
-1.09368262307826e-05
-2.60655108932654e-05
-2.76088017759773e-05
-1.01862352604389e-05
-4.11708220082988e-05
-1.59602648546654e-05
-2.81694881608624e-05
-6.09287361924175e-06
-1.18732091674592e-05
-2.0502219167915e-05
-1.39706115332949e-05
-1.49356974635999e-05
-3.50295609829704e-05
-1.61835140460291e-05
-3.94340173320004e-05
-1.08110348465096e-05
-2.79038616733346e-05
-4.11141138869492e-05
-2.55091811014578e-05
-2.3323991725019e-05
-2.29255449452169e-05
-9.04944237045171e-06
-2.74363916858538e-05
-1.93583360084473e-05
-2.08446585753833e-05
-3.08437515681497e-05
-2.16366393599348e-05
-1.08192189687757e-05
-1.88374720597975e-05
-1.2403316506136e-05
7.65329071791923e-06
-1.79126822998843e-05
-2.76901989464095e-06
-1.53328945136438e-05
-2.58890353140461e-05
-1.97634497246521e-05
-2.49723202272881e-05
-3.87982060296318e-05
-1.58358020020127e-05
-2.45871209968303e-05
-9.00832046430699e-06
-3.80376005653079e-05
-2.49227761640054e-05
-4.08911332704817e-05
-7.25810672990459e-06
-3.25590472814489e-05
-1.64729086858954e-05
-2.8165674612795e-05
-3.40439881324018e-05
-2.87294966132632e-05
-4.74391412961815e-05
-1.17564114874064e-05
-8.99085534538373e-06
-2.89133685414577e-05
-9.14211834052857e-06
-1.8113154987493e-07
-3.44547384182773e-05
-2.78319619273786e-05
-1.00036249306661e-05
-1.82068825154648e-05
-3.07850872771651e-05
-1.18880710114869e-05
-1.0795231804134e-05
-2.8781141851799e-05
-2.7446385306092e-05
-2.86627836368266e-05
-1.14534814146751e-05
-6.93308475681238e-06
-2.43584493533306e-05
-2.73473152222874e-05
-2.08590431295483e-05
-2.3924364320756e-05
-2.43554941646392e-05
-2.10270218726464e-05
-1.07249921560529e-05
-2.4573425872088e-05
-1.14051044169917e-05
-1.59972075217049e-05
-2.91013505095834e-05
-4.18441141249959e-05
-1.55811506264156e-05
-4.70528804865749e-05
-2.52848414587868e-06
3.43137284255134e-06
-8.62109547789254e-06
-2.84017060023925e-05
-1.9257082224814e-05
-3.65087956213747e-05
-2.08336794531599e-05
-1.53486361939908e-05
-1.42215829626613e-05
4.56868885690827e-06
-1.59152586961034e-05
-1.06046403614917e-05
6.98845287097511e-06
-1.96841204103568e-05
-1.3177092341076e-05
-2.51276631168712e-05
-1.63242605550317e-05
-2.87394497073464e-05
-3.04479896804397e-05
-1.95511722431706e-05
-3.47740492965612e-05
-6.77463118969238e-06
-1.0952641720511e-05
1.77755689140911e-05
-4.13073517467179e-05
-2.69575508653084e-05
-4.27198874898631e-05
7.79750832779551e-06
-1.72384089970999e-06
-2.49357562146343e-05
-6.43649465622809e-07
-1.64083936637694e-05
-1.72182002880723e-05
-2.22780027946755e-05
2.60526572563187e-05
-1.42177515667569e-05
-2.14832258317535e-05
-9.66580677677798e-06
-2.36567645712474e-05
-2.80455447714368e-05
-2.49566489592927e-05
-1.50360027708153e-05
-1.71470295978512e-05
-5.06449650060855e-05
-3.01567467905341e-05
-8.31678919562767e-06
-1.73177810136096e-05
-3.81453533303203e-05
-1.2592962645472e-05
-4.43917363339919e-05
-2.73909093629355e-05
-8.1227353970323e-06
-1.45777048293074e-05
1.06277584483657e-05
-6.09237814096902e-06
-2.9880475050329e-05
-9.1648047994366e-07
-2.10161988089789e-05
-2.17023785070964e-06
-1.9880522662317e-05
-2.53073954763116e-05
-1.40254450868972e-05
-1.35124567382163e-05
-3.61528788661598e-05
-2.21207780768717e-05
-3.20181753286495e-05
-3.53460069195571e-05
-3.24656670657255e-05
5.86980270877557e-07
-2.24807431482934e-05
-9.35459032265703e-06
-3.44598929129333e-05
-1.28532723426233e-05
-2.00589169621997e-05
4.67543470627456e-06
-2.77345145176428e-05
1.31887923888898e-05
-1.56786130549373e-05
-1.29476977028484e-05
-2.08297447069087e-05
-2.89263585377385e-05
-8.870407243748e-06
-1.85562978174601e-05
-5.08409050385731e-06
-2.11025802824174e-05
-3.56416119834347e-05
-2.13284946419142e-05
-1.00801466683046e-05
-4.35711250494648e-05
-9.81419251602784e-06
-2.08278171038931e-05
-2.24800003392838e-05
-1.40318760573749e-05
-2.4117688049259e-05
-1.33720538065719e-05
-1.6522955879017e-05
-9.98851622936431e-06
-3.08715632058521e-05
-5.37909726686774e-06
-1.34401717880599e-05
-2.35976520504642e-05
-1.98229737382768e-05
-3.09963005335282e-05
-2.57891261401995e-05
-1.46941553369504e-05
-3.56255427957936e-05
-3.02997411907478e-05
-5.75207766594393e-06
-7.99594087292213e-06
-1.39329217423404e-05
-2.57298085646353e-05
-2.09381001239298e-05
-1.35059601653607e-06
-3.32198940947459e-05
-2.24621388862738e-05
-4.6885278812998e-06
-3.57997122974941e-05
-2.51402032684852e-05
-8.50365342549018e-06
3.92429700548464e-08
-1.02025113557827e-05
-1.45752117661361e-05
-2.41907682080606e-05
-3.73269441870942e-05
-2.448861061692e-05
-2.16373174546868e-05
-3.48348590453849e-05
-3.95635102144894e-05
-2.97846842079728e-05
-2.72300940132614e-05
-6.3480376381857e-06
-2.64011990956356e-05
-2.44960362138596e-05
-8.44161066677117e-06
-1.58421608494941e-05
-2.81592902355338e-05
-2.1231112232539e-05
-2.57914679732529e-05
-2.21897782420621e-05
2.70892393651961e-07
-2.9300127484211e-05
-3.13026970179346e-05
-9.38428014199231e-06
-1.72868475553568e-05
-1.4364447828653e-05
-3.40643592820325e-05
-2.19920199523898e-05
-2.70182993146719e-05
-2.91123803315494e-05
-1.99919311375588e-05
-1.54713041390313e-05
-2.68119091107193e-05
-3.20351434140114e-05
-1.74531441312939e-05
-1.39695138873176e-05
-1.65538769656526e-05
-1.66107495604224e-05
-3.32027445107126e-05
-3.1094647938577e-05
-3.55285840201715e-05
-3.24321980620922e-05
-4.6465419558775e-06
1.00565568737068e-05
-3.59520962500595e-05
-2.75911664383043e-05
3.16333065422294e-06
-2.50801855343514e-06
4.57880177091241e-07
-1.89980394986027e-05
-1.79544977280399e-05
-9.31650213085794e-06
-1.73765842081062e-05
-6.92770803931652e-06
-4.51703154755988e-05
-5.03134182843822e-05
-1.26317385116672e-05
-1.37989376657861e-05
-4.10532994697145e-05
-1.9003235780601e-05
-2.08378548188615e-05
-6.51377910463143e-06
-3.31428257274731e-05
-2.60332151539339e-05
-1.92170885529181e-05
8.84389601727897e-07
-1.81587339084586e-05
-1.49403982930532e-05
-2.08842259009049e-05
-1.69968954979496e-05
-3.41472895802455e-05
-2.0103396962696e-05
-2.80168243358176e-05
-3.74121041549883e-05
-2.89081142614769e-05
-2.27566041582469e-05
-1.9284440407691e-05
-3.18396713516484e-05
-3.53165320672687e-05
-1.56896439770796e-06
-2.6094151658996e-05
-1.90337991154198e-05
-1.23665591473756e-05
-2.59242731621355e-05
-2.82381926646228e-06
-2.78953866055924e-05
-1.43527202975059e-06
-2.63479869305087e-05
-1.41593016661261e-05
-2.30182269905208e-05
-1.25955459075756e-05
-1.74341883335655e-05
-6.4330167711357e-06
-3.74652095974019e-05
-4.18361732960775e-06
-3.48975835683246e-05
-2.07089532170497e-05
-1.30093117550418e-05
-2.67056692384858e-05
-2.16204080647342e-05
-2.87201035162567e-05
-1.64463090002057e-05
-1.45378366280256e-05
-2.30961138601576e-05
-3.63862769455039e-05
-1.27301028858751e-05
-6.0474442115663e-06
-4.49015107136595e-05
-4.32671812649297e-05
-2.18307375258377e-05
-1.37669055714666e-05
-2.19243736732193e-05
-2.30300175889922e-05
7.86503811985026e-06
-3.58458887212855e-05
-8.60476257976209e-06
-3.00378917361699e-05
-2.16942346765834e-05
-2.81106250118195e-06
-2.48760133600428e-05
-4.098345867834e-05
-1.19531357131618e-05
-7.90228778075416e-06
-1.99047896648795e-05
-2.86191444374083e-05
-3.88539504762203e-05
-2.46483635807793e-05
-3.32801186597969e-05
-3.26777152271794e-05
-2.52640889538564e-05
-2.06730055908889e-05
-2.12266088744412e-05
-2.29985487423544e-05
-1.47894120481328e-05
-1.34283130256831e-05
-3.8962999268648e-05
-1.4241599829381e-05
-1.5619726820951e-05
-1.08359693654296e-05
-1.20551895940558e-05
-3.86298390191088e-05
-1.55507986033415e-05
-4.7978676957168e-06
-2.79255484261581e-05
-3.35752809189102e-05
-2.92468832153821e-05
-2.93255352626303e-05
-2.05456166106502e-05
-4.1388624868034e-05
-7.76893112128264e-06
-2.22459082470932e-05
-9.58182435103995e-06
-2.72563187985204e-05
-2.48082476655958e-05
-3.47584793543113e-05
-4.21861100003478e-05
-2.29702806836097e-05
-3.02571218557332e-05
-2.08076956513031e-05
-4.04448838308102e-05
-4.15460701652702e-06
-2.1814331121693e-05
-4.06722400781634e-05
-1.14604818670846e-05
-1.1528923353253e-05
-1.7749594648873e-05
-1.70138067175676e-05
-2.61662597892387e-05
-3.24443363298743e-05
-2.51353201539559e-05
-4.51612064528298e-07
-3.78764429184633e-05
-1.07098426384822e-05
-3.25442208440157e-05
-7.79763044990142e-06
-2.31921244148973e-05
8.58742155501456e-06
-3.73574499606371e-06
-2.89767032271996e-05
-3.17317807068267e-05
-1.71311769916147e-05
-1.1550964800099e-05
-6.59813696860717e-06
-3.68095502510944e-05
-7.40496993943164e-06
-1.01568536553435e-05
8.93707502012479e-06
-2.93841279316979e-05
6.2859999767783e-06
-2.73751212231323e-05
-2.35940315123464e-05
-3.71186910927181e-05
-1.76181641826777e-05
-2.24529357601681e-05
-2.91301062066651e-05
2.28437605221761e-06
-2.61010001676613e-05
-3.72893344328851e-05
-1.7684075438606e-05
-3.52791177232839e-05
-2.51694733981904e-05
-3.64264897260633e-05
-2.41038713179964e-05
-1.29227157356039e-05
-2.63913719167055e-05
-1.94805736359895e-05
-2.27214182835977e-05
-2.68295293209905e-05
-3.02606829642238e-05
-1.43285313801963e-05
-2.8317868060993e-05
-1.30644483088591e-05
-3.18387069577995e-05
-1.0000150225031e-05
-3.23181431789532e-05
-2.61646759235942e-05
-7.23607217311437e-06
-3.73638358872753e-05
-1.9847454646972e-05
-2.37828797459651e-05
-1.30446692256431e-05
-1.92015772962119e-05
-1.30880289025733e-05
-6.35213137434171e-06
-2.16289255154076e-05
-3.60904500245691e-05
7.86818685448414e-06
-1.71943943303733e-05
-3.17404901169787e-05
-4.4336541607686e-05
-4.20578693762996e-05
5.24266773546928e-06
-1.61765527631581e-05
-3.66032526696462e-05
-1.18844842911351e-05
-1.11073705476371e-05
-2.53816934697538e-05
-1.64591730113995e-05
-2.1807089856095e-05
-1.93979263943273e-05
-1.85878679670046e-05
-9.8335796557548e-06
-2.67823088170684e-05
-3.06728862927188e-05
-1.37915130438556e-05
-1.87384815515149e-05
-2.74897102008725e-05
-1.28501157432217e-05
-4.39371329827518e-06
-1.08975770557067e-05
-1.26093145838634e-05
-6.07805897235586e-06
-4.51163687104005e-05
-1.80030641291931e-05
1.12811523996468e-05
-1.96151795343346e-05
-2.66719757839995e-05
-1.97635841910191e-05
-3.24050641559078e-05
-2.48402447254448e-05
-1.22663994865487e-05
-1.62004161172474e-05
-4.06243073729314e-05
-2.11404780940595e-05
-1.26917417557312e-05
-1.61105543607612e-05
-7.31401870652493e-06
-2.1992504438269e-06
-1.83076242896373e-05
-2.56278303307438e-05
-1.1249733332681e-05
-3.48053649834019e-06
-1.69568917030791e-05
-8.78967905220514e-06
-2.24184710246719e-05
-2.2398240701092e-05
-3.8053346785358e-06
2.50788398645399e-06
-1.2894081435192e-05
-1.28036097510044e-05
-1.69658597484342e-05
-2.65651353795606e-05
2.58936810456919e-06
-3.91069520990748e-05
-1.2965702395168e-05
-2.1016102398292e-05
-2.56973066480916e-05
-2.14766998794084e-05
-3.57484970666729e-06
-2.4790858106483e-05
-2.83256735919482e-05
-2.07449442312903e-05
-3.81078618181211e-05
-8.87814210898422e-06
-9.51329070256785e-06
-3.35079838723068e-06
-2.23901223790035e-05
-1.35108236597795e-05
-3.27682512813382e-05
-2.62023320241874e-05
-1.75738786403413e-05
-1.71374592391524e-05
-2.71178250290038e-05
-9.09705132537516e-06
-2.66806163560492e-05
-4.69509685232979e-05
1.42246000760737e-06
-2.731579027241e-05
-2.72904900509564e-05
-6.73993760026875e-06
-2.1343231113538e-05
-1.55327637433095e-06
-2.53616794466843e-06
-3.17136699673719e-05
-1.40850576719604e-05
-9.07794773126473e-06
-2.17515444469341e-05
-9.69099193548085e-06
-1.11560181382303e-05
-4.41369373743987e-06
-1.94953487083945e-05
2.62563570632666e-06
-2.44784035362674e-05
-2.69481209013178e-05
-1.90510115788224e-05
-7.71753337313473e-06
-4.7766718745339e-05
-2.30245837731773e-05
-7.2975496643389e-06
-4.32914591158846e-05
-7.75743247019723e-06
-1.44295248432332e-05
-4.95930232185643e-06
-1.31407612881573e-05
-3.2891821045916e-05
-2.35048428062553e-05
-3.20657226484893e-05
-3.46220079130392e-05
-1.1115967070802e-05
5.08786796709426e-06
-3.69832773513448e-05
-5.18762600258408e-06
-1.20165708168526e-05
-1.94850867616286e-05
-3.81578562748323e-05
-2.63470841139551e-05
-3.28221216054686e-05
-6.48736765356812e-06
-1.71852161623983e-05
-2.44183683989776e-05
-1.35463142641019e-05
-2.30601989877793e-05
-1.18338021609966e-05
-2.03001214676122e-05
-3.12327640982727e-05
5.7587713916041e-06
-2.97263358605438e-05
-3.84587733805552e-05
-2.76950357649366e-05
-2.37695140161014e-05
-1.42188693339443e-05
-1.49815660473354e-05
-4.30656374022628e-05
-3.28779830609869e-05
-2.04131679800786e-05
-2.379083520763e-05
-3.37657857829948e-05
-2.01543803302152e-05
-4.48849640021837e-05
-1.85157365178823e-05
-2.38062882675688e-05
-3.69035690277246e-05
-2.40743977280411e-05
-1.79254036598245e-05
-1.09076274208314e-05
-7.86060594763355e-06
-2.90489892939618e-05
-7.1449146079625e-06
-9.50484780087317e-06
-2.93689069594574e-05
-4.43616071119894e-05
-4.003455794714e-05
-2.29648404202771e-05
-2.22630372007501e-05
-2.71348151776575e-05
-9.36914213918821e-07
-1.97186810323537e-05
-9.31446005800265e-06
-1.95122082323202e-05
-2.05634874707035e-05
-8.70871880314273e-06
-4.71422596901268e-05
-1.9739870463285e-05
-3.2124778981696e-05
-2.1126851837154e-05
-2.63472350063847e-05
-1.13079836480851e-06
-5.48317330710274e-05
1.59905314510712e-06
-1.98530205140358e-05
-2.83316576949788e-06
-4.00837570273174e-05
-2.36137010465024e-05
-3.47791470660603e-05
-2.66450504579666e-05
-1.7904690532781e-05
-1.79434104842044e-05
-3.66774929907482e-05
9.14569391380596e-06
-2.65783111631855e-05
-2.36281036079474e-05
-1.7438708523666e-05
-3.39077322760553e-05
-2.93776481349463e-05
-9.3495304597548e-06
-2.25199569491241e-05
-2.03292734772114e-05
-2.95312750616196e-05
-1.08279277307861e-05
-4.14052414622959e-05
-1.74509364084492e-05
-1.57190230327432e-05
-3.74888365514284e-05
-1.46926921248925e-05
-2.6898985502159e-05
-1.20242683559805e-05
-2.36867688240453e-05
-5.31890506854076e-06
5.2802358756135e-06
-2.55554933415116e-05
-6.45458671854781e-06
-6.54557910364215e-06
-6.26722903665046e-06
-2.78798278036882e-05
-2.83931769670189e-05
-9.84297162846304e-06
-2.89828721469406e-05
-1.3312408720349e-05
-2.33178102098019e-05
-1.68242688105203e-05
-1.26146873921834e-05
-1.78726622413911e-05
-3.5380729352009e-05
-2.37362803423809e-05
-1.31815953476338e-05
-4.1368097508865e-05
-3.89045470136729e-05
-3.55958279894178e-05
-9.35795738394373e-06
-1.65271084839823e-05
-1.85118835093189e-05
-2.60285783573624e-05
-2.43508415992903e-05
-1.13491219015031e-06
-2.79351904671985e-05
-1.59540333391798e-05
-1.7418150521005e-05
-1.44539088872567e-05
-1.50760977036082e-05
-4.66046071405888e-05
-1.94642775803309e-05
-3.77438620271385e-05
-2.02803806317195e-05
-2.55000085771336e-05
-2.27310786506508e-05
-1.55613108117503e-05
-2.98493183938079e-05
-1.99323051539963e-05
-3.28754354744949e-05
-1.91494026193758e-05
-2.04443265715584e-05
-3.97259033907225e-05
-2.4475938261317e-05
-1.14722209374866e-05
-2.63091113826118e-05
-2.50356802978088e-05
-3.18091815489073e-05
-9.42556017838535e-06
-5.45224532107704e-07
-8.16050985987605e-06
-1.10787868186468e-05
-8.9717785873474e-06
-1.26768822081153e-05
-2.95296654276615e-05
-2.58076795911374e-05
-1.26824654492182e-05
-1.00513540712312e-05
-2.71678737915737e-05
-2.26833265168372e-05
-3.25068180761266e-05
-2.09213264745746e-05
-2.14757091075507e-05
-1.47270133754611e-05
-2.41311514370055e-05
-1.53287854056118e-05
-2.6565553455501e-05
-3.27935989652521e-05
-1.05837333263175e-05
-3.53488916892514e-05
-2.25651160291679e-05
-1.77413451517708e-05
-3.34338398493935e-05
-2.64926297630577e-05
-1.14750017112594e-05
-1.82879622582888e-05
-3.90711629550188e-06
-1.23622067814716e-05
-3.13372811682722e-06
-1.14909689306452e-05
-1.98807856003778e-05
-2.45819956211661e-05
3.54077998715163e-06
-1.95790278738331e-05
-3.76037514729764e-06
-2.02962408031168e-05
-4.35169537602673e-05
3.90190361486765e-06
-2.1813769687652e-05
-1.44476163291687e-05
-2.39470151534092e-05
-2.78181203811432e-05
-3.64806079164149e-05
-1.43393764404404e-05
-3.06963722136454e-05
-2.67503982758545e-05
-3.95644699459806e-05
-2.61481312350435e-05
-2.23412468490196e-05
-1.47307471889798e-05
-2.71412409463736e-05
-2.87176803696738e-05
-1.33595817126397e-06
-2.22578051027237e-05
-3.44898539006567e-05
-2.11108033008803e-05
-6.26382914208767e-07
-1.66576893893222e-05
-4.05867095973245e-05
-3.11825252389947e-05
-1.5129729687097e-05
-7.09450059752038e-06
-1.84156369705706e-05
-3.1369012329566e-05
3.60388913977434e-06
-2.43850722720599e-05
-4.38029625301033e-05
-2.05163826233758e-05
-5.11516388540761e-06
-2.05255457285183e-05
-2.22080749373736e-05
-2.34036809587852e-05
-3.15489302213631e-05
-2.47912311206881e-05
-2.7507635613231e-05
-2.88320758745892e-05
-3.69527243212679e-05
-7.25595704878816e-07
-9.43730378858199e-06
-4.07650807003609e-05
-2.03822430097001e-05
-1.71947574738624e-05
-4.85755883439895e-05
-2.37045812066331e-05
-4.4167529792483e-05
-3.4786538496923e-05
-7.17989883107033e-06
-1.89208514001777e-05
-4.08765787775897e-07
-4.75544219949959e-06
-1.39090602821647e-05
-1.21742388316056e-05
-1.964911833861e-05
-3.29531633430556e-05
-9.22356388215439e-06
-6.72891443946547e-06
-2.40400572360365e-05
-3.95508798916682e-05
-3.82948669548772e-05
-3.37590625899323e-05
-8.02360421524166e-06
-3.01067364952493e-05
-1.89096544520081e-05
-1.06484358041569e-05
-4.27570276232339e-05
-1.99945895209285e-05
-1.51633834525916e-05
-4.02954513621969e-05
-2.74580030235028e-05
-1.48527927942572e-06
-2.28196128948569e-05
-3.50016571858766e-05
-1.7883549777057e-05
-9.86364218848789e-06
-2.28643211123316e-05
-1.44383710896273e-05
-1.05727283089009e-05
-6.6885527873237e-06
-1.4611146449179e-05
-7.78289591567643e-07
-4.53618408834474e-05
-1.7613226457275e-05
-4.40513729464273e-05
-1.59232925763081e-05
-1.49649922800503e-05
-2.60016234406034e-05
-2.35380260837033e-05
-4.30928628093016e-05
-1.82574916675441e-05
-1.46609556475315e-05
-1.62523838489679e-05
-2.02140706621886e-05
-6.24406584381585e-06
-4.93047230399362e-06
-4.77460676884627e-05
5.18680678726516e-07
-3.88579208293358e-05
-1.15385046688998e-05
-2.04921620206909e-05
-3.13631666495599e-05
-8.52111232092017e-06
-2.5397712741558e-05
-1.28749546634577e-05
-1.99624325718375e-05
-2.87726040528284e-05
-3.76929009939873e-05
8.08070620046957e-07
-8.71652297771665e-06
-1.00419040235145e-05
-5.21636028652855e-07
-2.06191324878778e-05
-9.76184677993064e-06
-3.36917347281746e-05
-4.78655451887015e-06
-1.3513472521057e-05
-3.33857664956244e-05
-1.42535213721413e-05
-2.35378223172993e-05
-2.77174191565912e-05
-2.05857309714309e-05
-2.5354238287878e-05
-3.16210949269666e-05
-1.85310326142556e-05
-2.03607074742951e-05
-4.60641576279602e-05
-3.41216194099299e-05
-3.47225139887078e-05
-3.55101947379843e-06
-1.90255068100454e-05
-3.6555567172136e-05
-1.857489826678e-05
-2.70348659583051e-05
-4.00501282409074e-06
-1.84629599719775e-05
-5.70142419535712e-06
-1.07576419094318e-05
-1.46278298099588e-05
-2.41847569618779e-05
4.39881328884647e-06
-3.13545813108186e-05
-1.86300478249121e-05
-4.26667602955258e-05
-2.76320606550526e-05
-3.03231383264455e-05
-2.74465522850908e-05
-3.88855463135374e-05
-1.90857751121428e-05
-1.97568297912588e-05
-1.4901379299314e-05
-3.72409785710835e-05
-1.60339700877356e-05
-2.13580394623076e-05
-2.28891909092327e-05
-2.47848612316383e-05
-1.94990169454279e-05
-3.1608365315923e-05
-3.79575145387132e-05
-3.34346336014611e-05
-8.28722387798702e-06
-7.74170531205383e-06
-1.18842218014479e-05
-9.83825573722939e-06
-1.60485669391868e-05
-1.98727320710731e-05
-3.71128287263362e-05
-1.72392979198196e-05
-2.09935524602297e-05
-3.38174842552555e-05
-4.35245929341555e-06
-4.80688482295375e-06
-8.51144821045854e-06
-3.62690266863894e-05
-3.74920471115567e-05
-2.31556128184969e-05
-9.56925542916269e-06
8.63904951494059e-06
-4.34732116392645e-06
-1.97392038723452e-05
-1.47623072344341e-05
-2.54430296054683e-05
-6.82565502188995e-06
-1.79628402254241e-05
-9.71227460372949e-06
-1.52878563663292e-05
-1.70626145448584e-05
-2.950955931394e-06
-1.97757718894232e-05
-3.39538727993336e-05
-2.31837084842612e-05
-2.9152882030347e-05
-4.03623252137794e-06
-7.45766396782947e-07
-9.06802577222743e-06
-1.24815586892695e-05
-2.25893389414985e-05
-7.16732600725174e-06
-2.0076675382803e-05
-2.70931569529267e-05
-1.51079680833063e-05
-3.4537062314726e-05
-9.6006217263787e-06
-2.04830799451202e-05
-3.11391643183113e-05
-2.13654210384851e-05
-4.74142076149604e-05
-5.23444210727942e-05
-1.5145119592918e-05
-9.36820154394356e-06
-2.11730933234369e-05
-1.77385203782156e-06
-3.64986414041687e-06
-1.80692437437164e-05
-1.39414466020694e-06
-2.39015033746277e-05
-1.40694576397336e-05
-3.78659930172315e-05
-3.23234692839632e-07
-2.76899781393811e-05
-2.44219321853097e-05
-2.59591684620133e-05
-2.75753955196313e-05
-1.94908813706504e-05
-2.93479970480403e-05
-2.37987928338671e-05
-7.38480294833306e-06
-3.78776599569116e-05
-2.21518867678949e-05
-1.31823332897261e-05
-1.74317877122732e-05
-3.09279583360621e-05
-1.13234454463679e-05
-1.49321910926063e-05
-2.88139684706562e-05
-3.39439870873308e-06
-1.65154307538182e-05
-1.73288405704884e-05
-2.70753876220781e-05
-3.11946306481928e-05
-2.44383935019819e-05
-1.50932189831468e-05
-1.80987246823283e-05
-3.34667598505256e-05
-1.96559543797043e-05
-2.20821461591007e-05
-2.85085112126286e-05
-1.39589138991497e-05
-7.11380714909102e-06
-3.06340165556733e-05
-2.33751874035772e-05
-2.63916103558864e-05
-3.48766145369014e-05
-2.38696906679013e-05
2.64780704534249e-06
-1.6049865051672e-05
3.21061349644321e-06
-1.10192685079247e-05
-2.2640564946395e-05
-4.57400560288312e-05
-2.19616975719604e-05
-4.76312194687616e-05
-1.91819833166014e-05
-1.65987893390841e-05
1.01579650216776e-06
-4.1523466255112e-05
-6.58069942108427e-06
-1.9639400719871e-05
-4.96641940718928e-05
-3.24228733349276e-05
4.43149782209592e-06
-2.27630688644538e-05
-2.90181463383641e-05
-5.14609301536198e-06
-1.41237317773997e-05
-1.19380380552381e-05
-2.67838769337557e-05
-4.01113438381443e-05
-1.9832798557591e-06
-4.31123851167273e-05
-3.52172294059282e-05
-1.79072848690896e-05
-2.6098939947138e-05
-4.34409467499287e-05
-2.2881377900851e-05
-1.56209689141957e-05
-1.96602571922629e-05
-2.14414750892154e-05
7.69749196773577e-06
-2.55472543436966e-05
-3.06324270899855e-05
5.33893188904023e-06
-6.15654654528951e-07
-9.55740207425717e-06
-1.63119071120787e-05
-1.06237366792834e-05
-2.5677205400461e-05
-2.87069656088758e-05
-1.62320000309263e-05
-2.01348278463446e-05
-3.67279012865854e-05
-1.45826719415026e-05
-2.75409636758621e-05
-1.38867090009312e-05
-3.18435219263602e-05
-3.02905937155634e-05
-3.48807624588996e-05
-2.63606034367913e-05
-1.75954619768463e-05
-3.7816255993658e-05
-2.38466204841832e-05
-3.53022985777577e-05
-3.07051522093223e-05
-3.33331728401318e-05
-2.00131956651817e-05
-8.68847998518366e-06
-1.89065264354361e-05
-2.21895665373716e-05
-6.37393080138434e-06
-3.70413317599398e-05
-2.33035507271053e-05
-3.40640447870715e-05
-1.17994008973997e-05
-2.60487932935947e-05
-4.84892613557461e-06
-1.04437743375124e-05
-3.18424893091774e-05
7.4791603016638e-06
-1.70890847360151e-05
-4.02477706188888e-05
-2.38697786722247e-05
-4.98029319275548e-05
-7.83883073211791e-06
-3.19449177914479e-05
-3.90110306883508e-06
-3.87075674790189e-06
-3.37833701306021e-05
-2.59898769510804e-05
-2.44363930879244e-05
-1.52273904949443e-05
-2.58935073160559e-05
-1.29239886922892e-05
-1.28741342356315e-05
-2.15788755921484e-06
-3.83679457979197e-06
-4.41718808700977e-06
-3.03293436609012e-05
-4.04661874100816e-06
-1.8892290497205e-05
-2.71431034274086e-05
-2.79507546802973e-05
-2.81090554806843e-05
-1.08187758661335e-05
-8.89953435271483e-06
-1.72913948802067e-05
-2.53039971389764e-05
-3.07882240333356e-05
7.09387629378469e-06
-3.04541021853466e-05
-2.12992507451147e-05
-3.72965687550663e-05
-2.27700067218709e-05
-2.80989246901671e-05
-5.91543191791523e-06
-2.62645589294445e-05
-4.27997324393293e-05
-1.36462371392049e-05
-2.54962841684777e-05
-1.94705251758255e-05
1.17359838445096e-06
-1.64873823852847e-05
-2.13791271525326e-05
-1.43821312844413e-05
-2.05738199905061e-05
-3.30398872291392e-05
-4.20713228532319e-06
-3.68990441615212e-06
-7.64139194958577e-06
-1.10843031624851e-05
-2.41477573705368e-05
-1.04674942578554e-05
-2.94241816782034e-06
-2.6889983513833e-05
-2.12319235685161e-05
-1.32949809345187e-05
-2.78307142744559e-05
5.68300638255726e-06
-2.82545234996064e-05
-2.55965932831294e-05
-1.8128353885467e-06
-1.8676677887057e-05
-1.51136041265909e-05
-2.27037146427567e-05
-1.11230845001644e-05
-4.07076026659207e-06
-1.08000056526329e-05
-3.93597003352356e-05
-7.55999164185621e-06
-1.71914468991687e-05
-4.32457631314977e-05
-1.54256332766658e-05
-8.9617971878856e-06
-1.56284367332143e-05
-2.77923986492831e-05
-2.3100152896576e-05
-2.81055180363598e-05
-2.15286891617504e-05
-3.40140014067581e-05
-2.93369745652476e-05
-1.99520991649736e-05
-1.88605188408743e-05
1.27007657417442e-06
-8.5183026328081e-06
-3.97057312522515e-05
-1.21724886557983e-05
4.47566429956915e-06
-1.94387160582632e-05
-2.74479074606109e-05
-1.09942702458063e-05
-2.86719024402757e-05
-8.67936907898816e-06
-1.21623068070214e-05
-1.17350642841638e-05
-2.82562604197392e-05
-1.29252605980412e-05
-3.05283158265573e-05
-3.58449535256142e-05
-6.64693366794123e-06
-3.59947394462893e-05
-7.54460460427933e-06
-1.47719364073977e-05
-1.05130588691759e-05
-2.72691922245621e-05
-1.74876987658819e-05
-3.26627202226331e-05
-8.17327692617632e-06
-2.55422755544389e-05
-9.6699929902257e-06
-1.7267095070158e-05
-3.4996969036093e-05
-8.32457144679491e-06
-7.28399730840496e-06
-1.81148063163663e-05
-5.52304379789051e-06
-2.39388525776154e-05
-2.46561871609198e-05
-1.10479193612168e-05
-3.037631110729e-05
-1.37848751403806e-05
-2.86503588278352e-05
2.78341774821953e-06
-2.94086755875514e-05
-3.42671782084007e-05
-2.45167494009382e-06
-1.36070155534128e-05
9.50663518452526e-07
-3.15103796547695e-05
-7.98028131132814e-06
-2.51543769260264e-05
-2.15472546976388e-05
-7.60254276963687e-06
-4.08246283514457e-05
-2.46037643697326e-06
-6.17047740797787e-06
-2.39360408509385e-05
-1.96148431731534e-05
-2.36918779332442e-05
-2.83160070114088e-05
-4.25495171425272e-05
-8.72608714419124e-06
-3.34350546035878e-06
-3.22759242748778e-05
-1.25204522530138e-05
-7.8519151698511e-06
-1.59043663035243e-05
-7.57640089039716e-06
-1.14925479323073e-05
-2.84100257080035e-06
8.07877268889984e-07
-3.01652512314024e-05
-1.89927277552955e-05
-1.32495240464127e-05
-2.1310695948235e-06
-2.44158294508607e-05
-2.64434956055749e-05
-2.03293746367244e-05
-2.52428953505999e-05
-2.74102812369901e-05
-1.58264357927641e-05
-2.39258278362214e-05
-4.19664719319526e-05
-1.72105539787412e-05
-4.57609908286602e-06
-1.5555832291197e-05
-2.69255317417836e-05
-1.80202943143213e-05
-1.26689706647578e-05
-2.13593784336114e-05
-1.45905074410933e-05
-2.98602372560776e-05
-2.30473908638618e-05
-1.85988518492321e-05
-3.67481226857856e-05
-1.87620495389315e-05
-2.71529073852535e-05
-3.27204522298862e-06
-2.92584199859875e-05
-3.56511786334406e-06
-2.25705052977617e-05
-1.30364859535277e-05
-3.60727675586423e-05
-1.77829258305113e-05
-1.94469089852481e-05
-1.44985084455446e-05
-7.65794876766569e-06
-3.95000266401194e-05
-2.19975105985082e-05
3.05003402483353e-06
-1.78578786875003e-05
-1.53972642718757e-05
-8.39845066206505e-06
-3.19699342266319e-05
-1.55391075612142e-05
-3.39887805924024e-06
-2.79962514699531e-05
-3.10663065933755e-05
-3.7238195446173e-06
-1.99624556022224e-05
-3.21561487456829e-05
-2.53338269989563e-05
-3.98657397418037e-06
-2.37019113514459e-05
-1.59705646295118e-05
-1.4687788758917e-05
-3.0322553269646e-05
-2.73673367925196e-05
-1.19841778262263e-05
2.93826197538951e-07
-1.28560434492373e-05
4.52303573972687e-06
-5.54757013536846e-06
1.09968639313401e-06
-1.76771759261831e-05
-3.1018233374323e-05
-2.60195960865498e-05
-3.25817027016484e-05
-2.03176531087027e-05
-1.33392457681057e-05
-4.44990647702253e-06
-2.22600351991219e-05
-3.43151379222976e-05
1.39203295018546e-06
-3.11233337955868e-05
-2.0442532902291e-05
-2.10218533583051e-05
-2.49613014714171e-05
-3.01944497984115e-05
-3.58759811643156e-05
4.73593514843016e-06
-1.68237271148839e-05
-1.08315543968878e-05
-1.93009383831027e-05
-2.37674286316724e-05
-3.50704068840119e-05
-3.27890934876464e-05
-3.02661999130746e-05
2.10615052662041e-05
-2.62369285976053e-05
-2.29898643862798e-05
-8.7937580780831e-06
-2.22984986900674e-06
-6.10555452006956e-06
-8.90663675218526e-06
-1.89064434330351e-05
-2.13584365294503e-05
-1.15298479124708e-05
-3.09974979907086e-05
-2.10828641755233e-05
-1.91127204606448e-05
-3.17671858151127e-05
-1.12027136923449e-05
-1.91424565696616e-05
-1.96412631709052e-05
-1.91830202590748e-05
-1.6876253157268e-05
-9.31348502289397e-06
-2.08489714209467e-05
-1.2577702980936e-05
-1.3724478488605e-05
-1.17386591366026e-05
-1.44350834748982e-05
-3.29525944644064e-05
-1.69751246001974e-05
-2.23564822186047e-05
-2.11781554711099e-05
-3.36908815318002e-05
-1.58144433094913e-05
-2.62274147309228e-06
-2.78459324645288e-05
-3.56296718591287e-05
-2.2900760519209e-05
2.44134638131058e-06
-2.28034150157093e-05
-1.23490048460067e-05
1.01703614619297e-06
-3.23200844294783e-05
5.57373306824954e-07
-1.46019434976411e-05
-5.43230345366488e-06
-1.45444578934196e-05
-1.78674952476627e-05
-2.62840661627014e-05
-2.6648288055476e-05
-1.83758737891718e-05
-1.93706538632109e-05
-3.29468656913373e-05
-1.29391105503777e-05
-2.18992898225073e-05
1.56846390581799e-06
-3.06232785530792e-06
-4.21548624333111e-05
8.43583851787973e-08
-1.56924249014349e-05
-5.03535554520915e-05
-2.81648067354233e-05
-2.49641042625145e-05
-2.32188049331e-05
-1.78676599987878e-05
-1.40194884719128e-05
-2.03992306161466e-05
-2.00404018168064e-05
-2.86834987690887e-05
-2.1924156082646e-05
-1.54954702721887e-05
-1.21435781763753e-05
-2.3589539060353e-05
-1.81980643408159e-05
-1.08146829442312e-05
-4.13862675468242e-05
-1.1149577453394e-05
-2.38853619064779e-05
-1.24942315524813e-05
-7.7778941475861e-06
-1.88969024686624e-05
-1.47611707832172e-05
-2.38846604477719e-05
-1.5183954404307e-05
-2.84908745188404e-05
-1.71336475437716e-05
-3.14444726670736e-05
-1.30367907449543e-05
-2.52892034210841e-05
-1.77375477615243e-05
-2.51367361623726e-05
-1.55224656743094e-05
-3.48987043433105e-05
-2.1308203041947e-05
-2.41113875471436e-05
-2.22775764948948e-05
-2.6527128071274e-05
-2.18630422831299e-05
-7.84650197161389e-08
5.95085731942062e-07
-2.14355331873014e-05
-2.92087439668857e-05
-7.12964055044437e-06
-1.14629971094588e-05
-1.10139983495514e-05
-1.6616461825115e-05
-2.48155515200554e-05
-2.80476799102718e-05
-6.6247713031997e-06
-2.78724171062479e-05
-2.67964804220038e-05
-2.1831462363858e-05
-2.99004002035559e-05
8.19029047685332e-06
-4.27438310326463e-05
-2.850252797e-05
-1.34328558687599e-05
-1.15453528424834e-05
-1.48732185656731e-05
-3.00855810192879e-06
-1.4743664699109e-05
-9.06399691166855e-06
-1.13000661400432e-05
-1.93062812982019e-05
-1.62985036095712e-05
-2.88101201505287e-05
5.99799002598382e-06
-3.23512230922411e-05
-2.26782173254623e-06
-2.38917141538371e-05
-2.06703022248692e-05
-3.47140572006306e-05
-2.83503364371563e-05
-2.78595464076359e-05
-2.95715475126367e-05
-2.28550755540371e-05
-3.41008522899194e-05
-2.52137630115851e-05
-7.66489448366535e-06
-2.76115965791373e-05
-2.69400727727623e-05
-2.81823285434314e-05
-2.52961373856075e-05
-2.73952236782225e-05
-3.26025023558036e-05
-3.3208882593228e-05
-8.52775071993788e-06
-8.5177435907132e-06
-2.60527636313219e-05
-1.92422919024612e-05
-1.60378547003637e-05
-1.36611057987448e-05
-3.24609527920464e-05
-2.5242405024575e-05
-3.43176389636146e-05
-3.51668218021336e-05
-2.61582729596429e-05
-2.19302410683202e-05
-2.36056369691329e-05
-1.00636956143548e-05
-3.30447524403822e-05
-3.42962186500392e-05
-5.56285503955846e-06
-2.97810760321176e-05
-2.06785533322305e-05
-1.86272058178482e-05
-1.91672726784067e-05
-4.04444099756194e-05
-2.67187678477925e-05
-2.10823207267359e-05
-1.01326487392316e-05
-2.0046145876425e-05
-2.13720115336921e-05
-1.46964207077358e-05
-1.25212779456818e-05
-2.46793634323419e-05
-1.15707722745834e-05
-2.54077566998765e-05
-3.41045861422868e-05
-2.01645184925632e-05
-4.48249941778892e-06
-1.45568126115332e-05
-3.05548698873915e-05
-3.31083668840925e-05
-1.28595761069694e-05
-2.30154011366748e-05
-1.939327259913e-05
-1.1457062245731e-05
-2.07228468099744e-05
-2.63599666668624e-06
-1.38608873929751e-05
-1.13814063507824e-05
-1.249363841858e-05
-1.10191058014287e-05
-2.51545098752844e-05
-1.27396133074447e-07
-1.6559210111328e-05
-4.40518535709663e-05
-9.65521740091321e-06
-3.01609940506117e-05
-2.65092932337899e-05
-8.26133159515699e-06
-4.39380259465699e-05
-3.21581164028411e-05
-1.41336007102777e-05
-2.11341870417736e-05
-1.58738726488452e-05
-2.42869054297714e-05
-1.25793332108356e-05
-6.14598059721233e-06
-2.41467306813432e-05
-3.03893098028911e-05
-3.80573650840514e-06
-4.22334668727326e-05
-2.43818736729121e-05
-1.40229951419311e-05
-1.35638645379018e-05
-1.06666274658567e-05
-2.04189354028174e-05
-8.92470207759545e-06
-1.6783910340632e-05
-2.4687656385459e-05
-2.81841020216726e-05
-3.64262028450542e-06
-3.65584743627801e-05
-6.21912306090757e-06
-2.69198891561893e-05
-7.05908786025456e-06
-3.79847558194115e-05
-1.33857363985756e-05
-1.41391014990188e-05
-3.03883752731101e-05
-3.31710937453946e-05
-1.06291833019552e-05
-9.592678049349e-06
-1.82078442023115e-05
-1.98690868537896e-05
-4.14971246075893e-05
-2.38318547237544e-05
-3.4967575550653e-05
-4.38954940953517e-05
-2.89125865376216e-05
-3.19488825183237e-05
-1.48289971899605e-05
-1.57702152374871e-05
-2.82783482928488e-05
-1.02855159460633e-05
4.57507923434121e-06
-1.12256413899535e-05
-2.57606134508924e-05
-4.90206809579076e-05
-2.72696887372109e-05
-1.58671041591182e-05
-2.07630176100707e-05
-3.05337666988143e-05
-5.44554148011223e-05
-9.4462317676652e-07
-3.08901644689092e-05
-2.44896418151318e-05
-2.81325079433112e-05
-6.41189267701808e-06
5.31385523948008e-06
-2.00937045151038e-05
-3.88096688344044e-05
-3.43337941470942e-05
-2.5426549703269e-05
-1.4157913520763e-05
-2.27493729185472e-05
-2.10090864642229e-05
-8.37188401777722e-07
-1.4011259873534e-05
-2.56925769813416e-05
-3.04991339183046e-06
-2.4639743364466e-05
-1.66874766656513e-05
-6.17291984486746e-06
-7.69098147305204e-06
-2.7484263354878e-05
-2.31198764430293e-05
-1.77772182002926e-05
-3.60747341726032e-05
-3.2781922643614e-05
-3.45822461964248e-05
-8.06740122166454e-06
-2.93420711131634e-05
-3.27468767376762e-05
-3.74913185248422e-05
-2.6619065431735e-05
-1.83769765915425e-06
-1.7443167671967e-05
-1.70413718909595e-05
-1.69277121657095e-05
-1.63834286485626e-05
-2.53529941843628e-05
-4.45461732087689e-05
-2.49706213157563e-05
-3.65271422044484e-05
-4.21645616320935e-06
-1.19155985788708e-05
-2.3155914907235e-05
-8.45818496502468e-06
-3.69495588709822e-05
-1.9049229686417e-05
-2.05313902475138e-05
-1.68280041144714e-05
-2.23457496454539e-05
-1.30669222491972e-05
-1.47540900514389e-05
-3.46344683095456e-05
-1.36005588848986e-05
-2.3213706314356e-05
-1.35133091242767e-05
-3.16188011760725e-05
-3.9510563426252e-06
-1.17425886323095e-05
-1.80160258493581e-05
2.20706283074219e-05
2.87860813855774e-06
-1.93545085025854e-05
-4.84006625494967e-06
-2.14260004938809e-05
-3.07362716867764e-05
-2.75127884157617e-05
-5.91417784820015e-06
4.76300562874244e-06
-3.70148525832958e-05
-2.44832319764292e-05
-2.61800357534822e-05
-1.45959646036869e-05
-4.35829976420102e-06
-2.3487808124063e-05
-3.09106371425154e-05
-2.39547421612004e-05
-1.98850943774931e-05
-3.3881421880928e-05
-3.26751870466174e-05
-2.3455717180438e-05
-2.00313071271074e-05
-1.95840786016866e-05
-2.10589995340191e-05
-1.61312259934193e-05
-2.30795692377515e-05
-1.84383167456768e-05
-6.35574283194709e-06
-1.3818962757004e-05
-1.25245772700885e-05
1.27740084388248e-05
-3.50323561748217e-05
-2.55936793562818e-05
-1.96936121048427e-05
-1.42077950167869e-05
-1.31964988952437e-05
-3.23726885054317e-05
-2.16948072531483e-05
-2.32745550013669e-05
1.24215947228575e-05
-3.09088751895427e-05
-2.4707120013238e-05
-2.84920471542424e-05
-3.54317317520545e-05
-3.03598849458279e-06
-9.77625243922019e-06
-2.66250082829289e-05
-1.90735380066833e-05
-2.40514295440742e-05
3.45680428348302e-06
-1.58058535002553e-05
-1.4406716224615e-05
-4.20725494380999e-05
-2.41503494397695e-05
-2.26834342565085e-05
-1.03935626516369e-05
-3.12346647452078e-05
-3.97018426190153e-05
-1.79980170935776e-05
-2.73927071521275e-05
-2.83482422655265e-06
-3.52355910732823e-05
-4.81140452442766e-06
-4.32935216493281e-06
-2.09014919751523e-05
-1.06836111231276e-05
-1.13349705471609e-05
4.74562172276212e-07
-1.88870082160155e-05
-1.77045929786273e-05
-1.6061653404034e-05
-7.12128652352364e-06
-3.05354714594684e-05
-1.53423862304986e-05
1.57230413790898e-05
-2.66830941494295e-05
-1.22419868578445e-05
-2.25135911819883e-05
-1.1417443194474e-05
-3.81458054393734e-05
-2.07987876537284e-05
-1.16253444882725e-05
-3.9416101058712e-05
-8.08191760658106e-06
-4.97664263705569e-06
-4.05589725166264e-05
-4.34825735998423e-05
-1.22838947814361e-05
-2.15602202643641e-05
-3.99084984161579e-05
-1.43059745676827e-05
-2.32938173821898e-05
-1.01083619350769e-05
-3.23982618017817e-05
-2.92009123867753e-05
-1.66252928947094e-05
-2.41131258553735e-05
-2.06453731277172e-05
-1.49185780084228e-05
-1.26814682294216e-05
-3.24278832369099e-05
-7.67949919277968e-06
-2.78611824237675e-05
-1.82641067620977e-05
-9.97291159746051e-06
-2.78062106838826e-05
-2.43893341869981e-05
-1.29778512771017e-05
1.13862783159032e-06
-3.26358991784704e-06
-1.72873598340954e-05
-1.94172185898299e-05
-2.30196910627513e-05
-2.4700742805999e-05
-3.8928382478938e-06
-2.38501677749505e-05
-3.34847949765899e-05
-3.59103380235523e-05
-2.28149297737843e-05
1.96589354920397e-06
-2.637819257437e-05
-1.54743002180875e-05
-2.82092307964328e-05
-1.2054832098117e-05
-1.71057574619814e-05
-4.2897554617447e-05
-4.40684209404165e-05
-1.45349522573031e-05
-2.42707959191985e-05
-2.93153071759956e-05
-1.33904007839658e-05
-2.35706457719537e-05
-1.40205710836701e-05
-9.98693130680012e-06
-3.92551557698583e-05
-2.2103571975706e-05
-2.31887612194082e-05
-1.87424078128808e-05
-3.07124958573652e-05
-3.73137406888025e-05
-1.25737229362792e-05
-2.52514578133445e-05
-8.75253267797294e-06
-2.02804366044413e-05
-9.93432686417281e-06
-2.7990095491639e-05
-1.93105191567852e-05
-3.48573578869905e-06
-3.11203369190308e-05
-2.16823252598943e-05
-3.45028190198825e-05
-2.72019694628985e-05
-1.09881122482369e-06
-2.28372675293329e-05
-3.11739598375116e-05
-2.76855283434064e-05
-1.07384485429414e-05
-9.10373868208508e-06
-1.71579397355312e-05
-4.63960639032296e-07
-1.89085174618118e-05
-1.99796519893774e-05
-3.31133628265998e-05
-4.30816314269117e-05
-1.21785801403337e-05
-5.91633208241336e-06
-2.33445136130714e-05
-2.12192712140364e-05
-2.97151976051573e-05
-8.91365315715523e-06
-1.89521473011993e-05
-4.33301119845554e-06
-3.26190711932267e-05
-3.7579438405334e-05
-7.40539346846351e-06
-7.19379526916505e-06
-3.5915736404783e-05
-2.12814838951485e-05
-3.8107240060493e-05
-1.97492084879549e-05
-3.44853142797023e-05
-3.66974135990362e-05
-2.0921932283222e-05
-1.61346995948358e-05
1.27117244009714e-06
4.74505115184967e-06
-1.253115706015e-05
-3.07223596844899e-05
-2.45792131816738e-05
-8.14237782919896e-06
-4.9507143558192e-05
-2.59484489134657e-06
-1.59821172563512e-05
-1.62002425877864e-05
-2.78675556027783e-06
-2.22951299548118e-05
-2.9804521471637e-05
-2.7418010359893e-05
5.35954725333493e-06
-1.83475786925312e-05
-2.49353357872575e-05
-1.03626207435912e-05
-1.76984348107764e-05
-1.28205751469049e-05
-2.53253976082697e-05
-1.18183683762681e-05
-3.87942787860468e-06
-5.48814636704813e-07
-2.97459278284473e-05
-1.48344707576736e-05
-2.42401155165597e-05
-7.61240503429035e-06
-2.09593166632016e-05
-9.41556097771721e-06
-1.99006014678994e-05
-3.20041162486691e-05
-1.53057659243569e-05
-1.08810007465322e-05
-2.82755743531026e-05
-6.00580650655804e-06
-1.18762229669128e-05
-1.56171200528372e-05
-1.25661564454112e-05
-3.00674328700695e-05
-2.42267262339387e-05
-2.55477057664664e-05
2.08452031725567e-06
-3.95537396113324e-05
-2.76617921532852e-05
-2.2741390773525e-05
-1.1685255702331e-05
-2.06640025500812e-05
-2.68453998322475e-05
-1.43640691688269e-05
-3.01080630523567e-05
-3.85698337195348e-05
-2.59915663015623e-05
-1.84792484829359e-05
-2.45260027859888e-05
-1.25311400376522e-05
-1.09045665533306e-05
-1.41536702455348e-05
-3.44964886981746e-05
-2.53040393763134e-05
-1.56380401883099e-05
-1.65156079496158e-05
-1.64829510714612e-05
-1.3822412301269e-05
1.93493638628581e-06
-2.05305290745155e-05
-3.32632945761442e-05
-1.22649407162944e-05
-2.35505619954496e-05
-8.59855934238963e-06
-7.83469098010015e-06
-3.04119353111677e-05
-2.89703494681671e-05
-9.53506020493453e-06
-1.99104495505929e-05
-3.35502307836726e-06
-3.11748753318625e-05
-2.05772337176272e-06
-1.87554640842713e-05
-8.1729235206451e-06
-2.19799214685335e-05
-3.24497228065382e-05
-2.62299213301099e-05
-1.79846863075094e-05
-1.64698254589277e-05
-3.59230432420516e-05
-1.3866151353573e-05
-2.85893039762287e-05
-3.49687853490275e-05
-1.09167319417546e-05
-4.34854566291345e-05
-6.57722725093848e-06
4.7604564936546e-06
-7.40122741639567e-06
-1.07929876633419e-05
-2.47947302147246e-05
-2.53121090547218e-05
-2.82336841812417e-05
-2.79544710839654e-05
-1.67584477597324e-05
3.77609886628623e-06
-2.47671404450316e-05
-1.28634324009844e-05
-1.12836141075071e-05
-1.1068360455899e-05
-2.79745679429962e-05
-1.15497696044576e-05
-7.05870967815784e-06
-2.22962620529788e-05
-1.7549153621542e-05
-2.49812839572323e-05
-3.62055308770635e-05
-2.16687105271433e-05
-9.82158079863205e-06
-1.24782486655976e-05
-3.19503530928879e-05
-2.6421213383758e-05
-3.69818357462145e-05
-1.4768773475857e-05
-1.46729883445483e-05
-3.35625523007201e-05
-9.48504807779052e-06
-1.51987813675759e-08
-1.80787380834089e-05
-1.28842559335828e-05
-1.13979174618307e-05
-1.56623632216091e-05
-2.02410363837848e-05
-1.01504160150912e-05
-2.89419148331427e-06
-3.98680327168581e-05
-2.88107306823614e-05
-2.36042250588425e-05
-1.49690338732272e-05
-2.46965388241307e-05
-4.75118851375205e-06
1.3025894252994e-06
-2.24978657588218e-05
-2.06583249103063e-05
-3.04210415025428e-05
-6.95432843109661e-06
-2.77625292222614e-05
-3.12260701600772e-05
-2.15392769761395e-05
-1.49604111889193e-05
-2.98470385922658e-05
-2.79286500283313e-05
-4.56416262946338e-05
-1.93764216659407e-05
-1.29110190986e-05
-6.53785524866726e-06
-3.88139814596661e-05
-3.59886805969231e-05
-4.65179364791034e-05
-2.03688259878325e-05
-3.70591910404477e-05
-2.28089367043293e-05
-1.64875127147496e-05
1.55363497709828e-05
-5.8357537803197e-06
-1.9799140705867e-05
-3.14776695844818e-05
-1.05877217077947e-05
-1.72643394435453e-05
-2.28974583939822e-05
-2.74631320301735e-05
-1.02499825773571e-05
-3.07043711731861e-05
-1.46397823924786e-05
-2.69359297971938e-05
-2.74675703576189e-05
-2.10906904841412e-05
-2.96327098903059e-05
-2.14309603149064e-05
-3.25041549093121e-05
-2.13343869290186e-05
-3.38592551627956e-05
-2.17493030770238e-05
-1.63824402282954e-06
-4.14486534618866e-05
-9.77059831267891e-06
-4.04229065417273e-05
-1.06135808460787e-05
-3.47228938599689e-05
-1.22499665801055e-05
-3.49689581429419e-06
-2.84872506462725e-05
-2.17093068087979e-05
-3.2365206642349e-05
-2.20415372500404e-05
-3.4302589000826e-05
-9.60748683774839e-06
-1.81235060525547e-05
-1.53030708286085e-05
-1.24264015773728e-05
-1.48941120293474e-05
-2.76274903628288e-05
-1.49522096360995e-05
-1.10498314601592e-05
-9.70106141760342e-06
-4.30282105575464e-05
-2.06400746921726e-05
-4.91208092608842e-05
-2.82321728188144e-05
-5.4842666475809e-06
-2.18228692721775e-06
-3.90514982880741e-05
-3.98279914576032e-05
-4.11302759292205e-07
-2.8340401916199e-05
-2.76886930553832e-05
-3.12556237708278e-06
-4.07951575308526e-05
-3.62540051523118e-05
-3.04615779629837e-05
-2.76992320871515e-05
-4.49800299204672e-05
-3.02171565720046e-05
-1.27275467461245e-05
-2.93401644009051e-05
-3.08870379013385e-05
-2.91227652363544e-05
-3.15305192275049e-05
1.0344945198114e-06
-1.92378062263965e-05
-1.37990157348755e-05
-1.71167496223064e-05
-1.59343915367722e-05
-3.78310804874304e-05
-4.51414380952024e-06
-1.98866420595856e-05
-1.29679281153625e-05
-1.84184268433675e-05
7.43248251563725e-07
-8.26492295041727e-06
-2.17089810136196e-05
-1.17167201716475e-05
-3.13400078869947e-05
-3.76766939477283e-05
-3.56408903724962e-05
-1.730954617083e-05
-1.97381947327582e-05
-3.78444349019501e-05
-1.93056414042378e-06
-1.48552175874432e-05
-2.54959408141371e-05
-2.66925436416873e-05
-9.23251300285922e-06
-4.77011423693458e-05
-2.23221390971954e-05
-2.05841226056556e-05
-3.03171516116249e-05
-2.90743251648126e-05
-8.47732876774514e-06
-3.51391579474026e-05
-2.38134555196945e-05
-2.19785859997187e-05
-2.79436362755286e-05
-3.40946502382728e-05
-7.53562940543936e-06
-3.38908913386747e-05
-1.14741405559815e-05
2.06032052028181e-07
-3.68788429113067e-05
-1.98247028505447e-05
-3.52887331686897e-05
-5.12370877781089e-06
-2.63001713221668e-05
-3.07978783748851e-05
-7.38273161151359e-06
-7.36174078148923e-06
-2.10666612066373e-05
-3.61754009873963e-05
-4.19570109134729e-05
-4.33536668906119e-05
-1.46459247393352e-05
-1.77644863181978e-05
-3.78033766271081e-05
-3.32345623904328e-05
-1.77297914232758e-05
-4.46684261527142e-05
-9.81959434943314e-06
-1.40420761327816e-05
-1.70871206622469e-05
-3.51004769161787e-05
-1.79676897440637e-05
-2.65371132172053e-05
-3.08735217832258e-05
-2.64906531054805e-05
-1.2906059286958e-05
-2.85562750302257e-05
-1.07687084223332e-05
-2.97564538825915e-05
-2.31844632981463e-05
-1.89381333383502e-05
-4.9358074339455e-05
-3.77281352449695e-05
-1.66321972227733e-05
-2.01723558486972e-05
-1.8968884346446e-05
-3.22261844479857e-05
-1.528811664438e-05
-1.65051179947052e-05
-3.48614745978349e-05
-2.78074068400859e-05
-1.90732825595713e-05
-1.73891713453074e-05
-2.62254894288694e-05
-1.69443859822415e-05
-1.77540437648153e-06
-2.95021771058203e-05
5.22211577166248e-06
-1.71656581394726e-05
-3.30868444245884e-05
-3.23308357082523e-05
-2.71941840154484e-05
-3.1348559247408e-05
-1.74984455985504e-05
-1.83613204586938e-05
-1.00520518418313e-05
-2.23043835771025e-05
-2.06762185220034e-05
-2.31306084625526e-05
-2.86946044473828e-05
-1.6687243152158e-05
-3.44246088848135e-05
-9.99615598125277e-06
-2.30312069555734e-05
-2.24353861305441e-05
-4.02238125954765e-05
-1.41378683079274e-05
-2.64832572768426e-05
-9.43601920324543e-06
-1.88721059560203e-05
-2.46234051962417e-05
-3.66182014245506e-05
-1.20345037834045e-05
-2.08256808749253e-05
-1.40028289321569e-05
-8.78831789613225e-06
-3.46946411714771e-05
-3.66015464258188e-05
-9.48136355548767e-06
-1.29751719972326e-05
-3.49448419485809e-05
-1.87397299256147e-05
-1.21483322732614e-05
-2.13270360715099e-05
-1.73347873617223e-05
-4.28008778283947e-06
-1.07575157943425e-05
-2.24767441501116e-05
-1.92643054321696e-05
-2.54846050906385e-05
-1.33667872466216e-05
-5.41648495556564e-06
-4.03869505628125e-06
-2.28076817893249e-05
-9.24538355878246e-06
-1.22621279655134e-05
-2.54237265314576e-05
-2.88834127193966e-05
-2.95932773578743e-05
-1.67265486619919e-05
-3.07282895391537e-06
5.49176378885969e-06
-2.69948852626594e-05
-2.93494672887279e-05
-2.67923114567768e-05
-1.96812641521908e-05
-2.75037648226091e-05
-3.411528386155e-05
-1.95555823005256e-05
-2.74872937315094e-05
-5.36744235432093e-06
-8.18586460337665e-06
-1.3992720402959e-05
-3.10556076159869e-05
-2.06056245659367e-05
-2.96343797704417e-05
-4.35047240895323e-05
-4.28202759149408e-05
-3.66419117562307e-05
-2.32023995681105e-05
-4.03006667136089e-05
-1.52351624672648e-05
-2.11785435321801e-05
7.03684500317468e-06
-6.60747242245578e-06
-8.71189017179904e-06
-2.37099896878091e-05
-2.37326549817596e-05
-1.11832559603534e-05
-1.41079702371492e-05
-4.18069296950161e-05
-2.94125056909481e-05
-4.63859452571078e-06
-1.20462865099085e-05
-2.43013105179185e-05
-3.88737613185234e-05
-1.76765864887395e-05
-1.15747646910044e-05
-1.55424690403443e-05
-2.21612958373377e-05
-2.49079923058857e-05
-3.17589921310775e-05
-2.9349548632802e-05
-3.70489108053492e-05
-2.8169883540204e-05
-4.13975562277108e-05
-1.53984299203058e-05
-3.26849990868918e-05
-9.16019710219742e-06
-2.74969956802715e-05
-2.30720276474843e-05
-3.17545860800707e-05
-1.15594620574216e-05
-1.75738663245023e-05
-3.12345866336538e-05
-1.20138373800638e-05
-1.45037056700939e-05
-2.72660373402259e-05
-4.47335009592371e-05
-8.59210599500976e-06
-1.97378828318463e-05
-2.17170507562824e-05
-1.14624494242768e-05
1.77970969065969e-06
-2.23894094282818e-05
-1.00784734868356e-05
-1.07925856731235e-05
-1.19229104874831e-05
9.5988975264875e-06
2.04972675539481e-07
-1.90371308120506e-05
-2.57166071222189e-05
-2.95236848506125e-05
-3.10450872828971e-05
-3.32241089033453e-05
-2.37406807369444e-05
-2.42897747438554e-05
-2.5553647506737e-05
-2.08219650603262e-05
-2.00952121293521e-05
-1.75276792026656e-05
-1.94072834111908e-05
5.72097013395246e-06
-5.80417198594203e-06
-3.05125438151539e-06
-3.80835018882576e-05
-5.33253604822367e-06
-2.75816462121835e-05
-2.13904760889066e-05
-3.43443206557284e-06
-1.68704722246151e-05
-4.81995340667808e-05
-7.41612654123912e-06
-1.51466906129386e-05
-5.2551390864564e-05
-1.45152742407647e-05
-1.72534738949492e-05
-4.04919330632757e-05
-1.47643149361742e-05
-9.29499144562986e-06
-1.7133772402352e-05
-2.24503367334015e-05
-3.20334737993051e-05
-3.46927549803342e-06
-4.32268532081871e-06
-1.01556942725665e-05
-1.82163357212015e-05
-3.08232674506725e-05
-3.86719817811464e-05
-1.51206925674992e-05
-3.42110913489596e-05
-3.33821786088807e-05
-4.08201971094752e-06
-2.25014551822244e-05
-2.37055286384411e-05
-3.55407191602975e-05
-1.81034073105914e-05
-2.20237222284946e-05
-1.17726500298035e-05
-1.89695694607879e-05
-1.70515180696825e-05
-2.93366815964993e-05
-1.16205021994057e-05
-1.50252774462628e-05
8.51749740602035e-06
-4.4652337636565e-05
-2.95976309731833e-05
-1.16385601713735e-05
-4.08757895874595e-05
-1.36712627942091e-05
-9.29046583506548e-06
-3.53510725539006e-05
-4.23843901129511e-05
-2.98102430019492e-05
-6.42416248807855e-06
-1.74374998724366e-05
-3.85284486821607e-05
-1.6046489076567e-05
-2.13606676490203e-05
-2.5148533822088e-05
