# Supplementary material for: Research on computational propagation and identification of mine microseismic signals based on deep learning
Source: PLoS One. 2025 Oct 22;20(10):e0334641. doi: 10.1371/journal.pone.0334641 (PMC12543183; doi:10.1371/journal.pone.0334641)
Supplement: S3 Data — (ZIP) [file pone.0334641.s003.zip › 000100500002804.xlsx_0.txt_24.txt.txt]

-2.90522595217898e-05
-2.80338078490116e-05
-3.2772395639887e-05
-5.98544892750159e-06
-3.59366215240538e-05
-1.97815090278641e-05
-3.15746904153987e-05
-2.38952718729521e-05
-5.23680005636774e-05
-4.7404898712526e-06
-1.24881606629415e-05
-2.37900077680071e-05
-2.60689562088941e-05
-1.26423555007906e-05
-2.07408954180247e-05
-1.0722594994428e-05
-2.62986569475229e-05
-1.29876869314017e-05
-7.60417090957845e-06
-1.04628362629939e-05
-1.52006106304104e-05
-4.47683821457038e-06
-1.25049044907915e-05
-4.86973220792639e-05
-1.95667703048302e-05
-2.21820026621584e-05
-4.36342868555512e-05
-1.5354763128921e-05
2.67999864732401e-06
-3.06141718510044e-05
-1.90474237508426e-05
2.41957122885894e-06
-2.25684195856524e-05
-1.33108701861455e-05
-1.67785686480006e-05
-7.70344437179055e-06
-3.55935174673872e-05
-1.12281094995734e-05
-2.09321984636676e-05
-1.89373626143121e-05
-3.86308555076921e-05
-3.29834096029118e-05
-1.59935653424701e-05
-1.65916738882016e-05
-1.13717436135539e-05
-4.67917521158649e-05
-2.49942308121914e-05
-3.31541668154212e-05
-4.43939099118483e-05
-2.59352978653624e-05
-3.34559192483395e-05
-3.81100390661993e-05
-1.03944071902368e-05
-4.72513749656305e-06
-1.70922964240096e-05
-6.06851292992185e-06
5.24671313971587e-06
-3.80462222679764e-05
-4.45449729968127e-05
-1.76465700851915e-05
-1.94809526947149e-05
-2.21621792575718e-05
-1.3710176123501e-05
-6.14133835757237e-06
-2.47821295566033e-05
-2.30468246197583e-05
3.50563155737321e-06
-3.09258466192397e-05
-2.67534226599009e-05
-1.33306274109479e-05
-2.5894248209038e-05
-5.68810698592637e-06
-2.89637069603612e-05
-1.53183406941275e-05
-3.29484493041991e-05
-8.1800403718821e-06
-5.79872815440279e-06
-1.33728601120875e-05
-1.9348006196084e-05
-1.37277790088901e-05
-1.63820944071692e-05
-1.85468007827609e-05
-2.5297577860194e-05
-5.37671781941685e-05
-4.72119034042562e-06
-3.70046426903222e-05
-3.98619446784903e-05
-3.05342942998662e-05
-1.98421672445133e-05
-5.21007909084365e-07
-2.62083893670008e-05
-2.82182972752602e-05
-2.83745669362409e-05
-2.52566140869312e-05
-2.8045406961511e-05
-2.3639676824896e-05
-2.87377734661864e-05
-1.92846619276263e-05
-2.30024024653654e-05
-8.81478796947286e-06
-5.81435457560717e-06
-2.6588297757305e-05
-1.85978737491562e-06
-2.14512854962253e-05
-2.37864691092027e-05
-1.35735279149037e-05
-5.8840328613832e-06
-1.94849733664452e-05
-3.29554627257866e-05
-2.58620842832977e-05
-3.41270363264295e-05
-1.27646978170115e-05
-2.33963521809073e-05
2.95858200783295e-07
-2.10029192371565e-05
-8.95273535038425e-06
-1.87433543020379e-05
-8.63237725789386e-07
-1.27154012083792e-05
-1.40461409874345e-05
-1.14082012547646e-05
-1.66080045168818e-06
-2.37029002524173e-05
-6.6939162148821e-06
-1.24406799835274e-05
-3.14859586615563e-05
-1.87620655877076e-05
-1.80218009898243e-05
-2.89107023624408e-05
-3.82361241339734e-05
-6.16714326015449e-06
-2.15822306910336e-05
-6.05798672054847e-06
-1.46459679100677e-05
-2.05211810977982e-05
-2.68668354675734e-05
-2.05779320529724e-05
-7.7149909304152e-06
-2.83945125493712e-05
-1.30525756258152e-05
-4.89971240480363e-05
-2.20780878416113e-05
-1.84017755298393e-05
-1.51256327325221e-05
-3.71510876527378e-05
-2.58788651610398e-05
-2.88524741196614e-05
-3.7059185133696e-05
-1.36644235092342e-05
-2.10719874876233e-05
-2.17734967147517e-05
-1.95148976328538e-05
-3.06096238877944e-05
-8.27408310230663e-06
-2.2964319512705e-05
-2.68345737232851e-05
-1.67363935339894e-05
-1.96008851250075e-05
-2.86467605579005e-05
-9.88809299556757e-06
-3.66396293469828e-05
-1.410537505794e-05
-2.96877885658723e-05
-1.54191858859125e-05
-1.25249751743415e-05
-1.69478135132328e-05
-2.00220779087773e-05
-2.20737639724995e-05
-3.53201463119502e-05
-1.73370702069792e-05
-1.49130645593983e-05
-1.4008569828465e-05
-1.35346049495346e-05
-4.01225804621916e-05
-3.66267129177367e-06
-1.43868279716186e-06
-1.3148411834215e-05
-2.7600699510389e-05
-2.02314744597213e-05
-1.69571285709428e-05
-3.04443798591638e-05
-1.13603741447331e-05
-3.09487521858123e-05
-1.38073724485017e-05
-2.74098733802521e-06
-8.62541957300592e-06
-5.05356335513688e-06
-3.76416839725235e-05
-2.53538669173579e-05
-1.39714235437565e-05
-2.72217332879391e-05
-1.63047750779922e-05
-2.04264746698182e-05
-2.58200058855395e-05
-2.84365528638818e-05
-8.40234627053825e-06
-1.00572187943097e-05
-3.65213372522271e-05
-2.13412187099089e-05
-1.56456494916193e-05
-1.9188631590237e-05
-3.66961056737587e-05
-3.08465219360404e-05
-3.30287424128534e-05
-1.96511998907598e-05
-1.84995537926853e-05
-3.9296664049821e-05
-2.98823134859738e-06
-1.83638987365986e-06
-7.94380525638991e-06
-3.70101240246913e-05
-5.77451832619151e-06
-5.23177288367491e-05
-1.13760341341493e-05
-1.58440849525632e-05
-1.83903437708688e-05
-9.5286710240143e-06
-1.33161355223273e-05
-4.17991492712439e-05
-3.15367553654558e-05
-2.0268867591639e-05
-2.50190045388468e-05
-1.92160613112861e-05
-3.98980311262484e-05
-2.62998174038022e-05
9.44962903172032e-07
-2.18301750823668e-05
-1.7271145236924e-05
-8.00120741239171e-06
-1.41251245256274e-05
-1.44787938708529e-05
-3.4430506386237e-05
-1.125547864845e-05
-4.44877236767919e-05
-7.17118887353947e-06
-1.61242154773222e-05
-1.99163341083077e-05
-1.87105346365875e-05
-3.6225035769016e-05
-1.59226089407701e-05
-2.46009383697557e-05
-5.42774123905733e-06
-1.1202980804001e-05
-2.25527960484898e-05
-2.73125590380529e-06
-2.41751167742055e-05
-2.29723907416988e-05
-4.37499367114075e-06
-1.80503030265646e-05
-2.68696831393743e-05
-2.3022702883146e-05
-1.35736578910477e-05
-3.4791266342205e-05
-1.90656336773487e-05
-3.07316068862987e-05
-7.25192404433761e-06
-1.25632799423318e-05
-1.13233074485052e-06
-3.55165164908264e-05
-3.82750810641227e-05
-4.06167231488099e-05
-8.02402129583398e-06
-1.45868046569897e-05
-1.95185667793117e-05
2.7534427843821e-06
-3.13346802089921e-05
-2.56367919741329e-05
-2.16849328923908e-05
-3.50789485650445e-05
-4.79218802821465e-06
-4.556729983334e-05
-8.55216589207058e-06
-3.61038317383411e-06
-3.35266545559673e-05
-1.2380583761296e-05
-2.43951194764005e-05
-2.81913524385377e-05
-4.00813661247223e-06
-3.53517685551793e-06
-3.13074144578679e-05
-8.60882394495865e-06
-2.32873786962661e-05
-2.51420863557358e-05
-2.73301523280799e-05
-2.55670060975936e-05
-4.28200294189513e-05
-2.24894810716838e-05
-1.32663044936581e-05
-2.08688779196338e-05
-3.73393125617935e-05
-1.50615174230887e-05
-2.06765166838895e-05
-5.14141724146196e-05
-2.28181863863239e-05
-5.44130746997895e-05
-3.06208659041938e-05
-2.60911342888479e-05
-1.26247801032574e-05
-2.80829892135598e-05
-3.07426904452457e-05
-1.46595149587689e-05
-1.04943431222381e-05
-3.03604136964354e-06
-6.73469954756254e-06
-3.46117867927094e-05
-1.38746219498437e-05
-1.4463327099433e-05
-8.52431204430649e-06
-4.69821348463228e-06
-1.41337981165261e-05
-2.20303114969629e-05
-9.51391805678108e-06
1.00065311216948e-06
-2.97972740044596e-05
-6.52589463118714e-05
-9.06132476020658e-06
-2.12644936184889e-05
-6.93583731773488e-06
-2.35667136183942e-05
-6.93362707539675e-06
-2.32947214937034e-06
-2.51607475408143e-07
-3.73109346397166e-06
-1.75494617538274e-05
-3.56825509803169e-06
-1.15950409237961e-05
-2.30585176661168e-05
-1.04187950493791e-05
-2.9747767375354e-05
-6.12189043627625e-06
-5.45434960725584e-06
-1.51133326005462e-05
-5.1573209258373e-05
-2.34822182206168e-05
-9.52884272526993e-06
-5.68222656583764e-06
9.97182508655328e-07
-2.20485846028821e-05
-2.46939198597244e-05
5.66303047357814e-06
-2.95723197668846e-05
-1.20154558973131e-05
-2.9827890929744e-05
-5.13740588824067e-05
-1.58325960070835e-05
-2.20173731210765e-05
-2.01754796250649e-05
-1.26242668116452e-05
-3.72404199994776e-05
-4.39666109520541e-05
-2.75099529913404e-05
-1.73879940455335e-05
-3.29579281890312e-05
-1.13994926581801e-05
-2.27154842792433e-05
-4.08990013998744e-05
-1.81932748849581e-05
-2.21647312040218e-05
-1.8421088886637e-05
-2.19532416812971e-05
-1.21615746585244e-05
-2.52086608770536e-05
-6.01138689639003e-07
-3.11986752987059e-05
-2.85849711429675e-05
-4.38141282032364e-05
-9.08316655334766e-06
-1.61316534388956e-05
-1.82215098743359e-05
-2.14273614094754e-05
-1.08329907538895e-05
-2.30900739162868e-05
-1.72709471958739e-05
-2.047834731821e-05
-1.89079302414954e-05
-4.66600027986649e-06
-1.82401957780889e-05
-2.13780378098925e-05
-1.74857865495559e-05
-2.20521287579577e-05
-2.51294266055486e-05
-2.42588833173383e-05
-4.91579461134386e-06
-3.58499347148711e-05
-2.17029958158601e-05
-1.80069735298692e-05
7.0362019188636e-06
-2.41425619861386e-05
-2.83341288346885e-05
-2.29318008761643e-05
-1.51653254877954e-05
-1.55297211623421e-05
-3.51287313447587e-05
-2.37198132179301e-05
-1.42417929204481e-05
-1.47133510058021e-05
-1.96525310943721e-05
-2.26050412957423e-05
-6.68515560051761e-06
-1.63143659623212e-05
-2.04902312633264e-05
-4.18633105171998e-05
-2.36760201870674e-05
-2.69015396077245e-05
-2.98854104558955e-05
-3.6748122206875e-05
-1.94882927606635e-05
-3.00039400019033e-05
-3.17188634785596e-05
-3.58533556103805e-05
3.85929139499508e-07
-2.47535232125639e-05
-2.58473624199348e-05
-9.37849449796595e-06
-2.90613922987119e-05
-1.88220656745939e-05
-3.50838847605224e-05
-2.76162208619225e-05
-2.67586948830776e-05
-1.63411082787161e-05
-1.44350889949725e-05
-3.23378007490937e-05
-1.84631250035182e-05
-2.27608091235847e-05
-2.40659005113039e-05
2.96593911294427e-06
-1.86244677057057e-05
-4.50910457136725e-06
-2.92389354293138e-06
-1.18832996155354e-05
-3.27108396213284e-05
-1.80552725972682e-05
-3.07779827274097e-05
-1.43046386190613e-05
2.7273179712475e-06
-2.52129287543095e-05
-2.06978760175822e-05
-1.98929454015632e-05
-2.17158999701113e-05
-1.76125129935129e-05
-1.3887123556324e-05
-1.48518444102402e-05
5.72754753252574e-06
-1.05213988810926e-05
-1.68164647895963e-05
-1.68762114739792e-05
-3.51706728652713e-05
-1.83204142098741e-05
-3.86000563276429e-05
-4.41171065965589e-06
-2.21541905098519e-05
-1.28951301531676e-06
-4.12178966794009e-05
-5.61597621959094e-06
-5.50083089779579e-06
-2.11074030721322e-05
-2.13692209596823e-05
-2.51698021542148e-05
-3.48049603289196e-06
-1.39747350888326e-05
-2.24247452896507e-05
-1.9706035363601e-05
-2.32572450820345e-05
-9.33826982940411e-06
-8.46246245126211e-06
-2.42405400526365e-05
-5.42388789440425e-06
-5.61340251811982e-06
-1.02734892817341e-05
-2.25866933919713e-05
-1.04047449592251e-05
-1.30491554339854e-05
3.28503775424641e-06
-3.0722275669798e-05
-8.65163874800072e-06
-1.32899850699024e-05
-3.32958360566127e-05
-3.40138000066281e-05
-1.42132729710211e-05
-2.29897292872045e-06
-2.84856994897215e-05
-2.91769137243873e-05
-3.65024592618085e-05
-2.00930086636918e-05
-4.27774051738691e-05
-2.04449299842382e-05
-6.52810263380055e-06
-6.19936914243461e-06
-3.7262404456153e-05
-3.12675951473123e-05
-2.77489101312892e-05
-1.1112165256495e-05
-2.16683530572407e-06
-4.44786756541453e-05
-1.54440199663621e-05
-2.12232909405804e-05
-3.11766593947799e-05
-5.3629643234171e-06
-1.20306810943328e-05
-6.36397896803683e-06
-3.41403466209222e-05
-2.51689086047798e-05
-4.10645787413446e-05
-2.33171734275799e-05
-1.77584429257276e-05
1.55549991162312e-06
-1.51068173360925e-05
-2.80157526695636e-05
-4.6945561206713e-06
-2.88285571813265e-05
-1.06358323683745e-05
-1.13246841128864e-05
-1.42184694074281e-05
7.7816453350089e-06
-1.93602948268025e-05
-1.2144068848928e-05
-1.62351847496758e-05
-2.73720017742512e-05
-7.48692902962059e-06
-2.85208416167128e-05
-3.69225555528152e-05
4.22843271056695e-06
1.18412833510166e-05
-3.32273987002878e-06
-2.93856014439075e-05
-4.40670038215545e-06
-5.36890125066314e-06
-2.66201480971153e-05
-1.72132359249868e-05
-1.36666656618401e-05
-1.48624217899065e-05
-3.64548678962227e-05
-3.91556722680729e-05
-4.10577345389977e-05
-2.49783059229967e-05
-7.31994345434361e-06
-2.03304044865799e-05
-7.0857407905808e-06
-5.08883102199149e-05
-2.14997201341881e-05
-1.64685182534346e-05
-1.79707571200678e-05
-2.16697085249242e-05
7.34810330702608e-06
-2.29762362922421e-05
-5.10195152134215e-05
-1.22743834027855e-05
-6.50926105195162e-06
-1.36928846488768e-06
-1.41082415047395e-05
-4.2497002296659e-05
-3.58763088491514e-05
-1.88103643653179e-05
-3.87040533777732e-05
-1.8216999948414e-05
-2.62622638356384e-05
-7.96706798678329e-06
-2.2257653694659e-05
-3.17720186222783e-06
-1.60225135500039e-05
-7.79320737570955e-06
-1.78355186638247e-05
-3.57147637513644e-05
-1.24023933272333e-05
-7.65015660003296e-06
-1.12454144475569e-05
-1.71452776240455e-05
1.35739420858367e-05
-4.66023025540144e-05
-4.21912569143723e-05
-2.89813791950275e-05
3.56000215315197e-06
-1.67885460590414e-05
-2.37474244349186e-07
-2.81615659560219e-06
-1.74701541188342e-05
-2.41793607587423e-05
-3.97639408230218e-06
-3.50921952347536e-05
-2.67750031167324e-05
-2.08960109894193e-05
-7.27707363340853e-06
-3.1633721027801e-05
-1.09812729243146e-05
-4.07819302914092e-05
-8.19295811298291e-06
-1.44361168065172e-05
-7.69857249587328e-06
-3.45424300565362e-05
-2.81759847803958e-05
-2.07153262087424e-05
-2.60762486908257e-05
-2.4900794122383e-05
-1.42073530349795e-05
-4.42086836427057e-05
1.72459192417699e-06
-3.30074441328013e-05
-1.26465054469025e-05
-2.29231499759054e-05
-3.08985100423599e-05
-1.76775497043879e-05
-2.35038173124801e-05
-2.12621844042052e-05
-1.99077352367557e-05
-2.71161086011014e-05
-2.77001764189042e-05
-2.16273860559568e-05
-3.42387763392025e-05
-3.42004243245594e-05
-1.60178116203708e-05
1.80992780701336e-06
-1.30953634252643e-05
-2.9789056036998e-05
-4.34945980415145e-05
-2.66379538691535e-05
-9.61774460575149e-06
-2.82788142666172e-05
-3.91442300483081e-05
-2.08037144369149e-05
-1.38752192138022e-05
-1.46960230423267e-05
-2.1145551083011e-05
-1.40957787714069e-05
-3.52802506168319e-05
-1.29533173081015e-05
-6.94915654929378e-06
-4.27689961523372e-05
-1.39766282645277e-05
-2.91910156557381e-05
-3.68076450779103e-05
-4.1627269396832e-05
-1.56719362917823e-05
-1.651534803335e-07
-4.04528199124618e-05
-1.14685699105327e-05
-2.60797122394016e-05
-2.99360649827373e-05
-2.76930556106568e-05
-1.43165816684726e-05
-2.81819554282053e-05
-3.51700268644207e-05
8.38895122915068e-07
-1.66945766424639e-05
-2.5310572352931e-05
-3.34569078934932e-05
-1.84152850927608e-05
-3.99382851655512e-06
-3.22612612321966e-05
-3.53246567553604e-05
-1.56813232627248e-05
-3.16156193416031e-05
-2.79934099888144e-05
-2.36383877349627e-05
-3.41451032821133e-05
-1.22725598415256e-05
-2.62336332958834e-05
-1.12066473297735e-05
-4.00613376069614e-05
-3.17394002166158e-05
-8.39542180382916e-07
-3.28865724859145e-05
-6.0740638834487e-06
-3.52149212200637e-05
4.52656832847702e-06
-2.19605038487022e-05
-3.12004912688013e-05
-1.28123726777505e-05
-1.84877606679685e-05
-2.22523469010429e-05
-1.98285948458474e-05
-1.6102180004611e-05
-3.25295781939515e-05
-2.41681736340043e-05
-1.90587345367549e-05
-8.08825799395044e-06
-6.44282026973219e-07
-2.50548143172095e-05
-1.45718526645203e-05
-8.53881425243996e-06
-1.72669318516777e-05
-2.36951426653032e-05
-2.76249887042409e-05
-2.40241459651249e-05
-2.95111672132082e-06
-3.08044561071306e-05
-1.14271688139663e-05
-2.89923773851338e-05
-2.60419427316537e-05
-6.43576755230121e-06
-2.69879045868641e-05
-2.46015339011635e-05
-2.48696919952413e-05
-3.6587269981125e-06
-9.96632887218786e-06
-1.91930907836129e-05
-8.01882101475097e-06
-2.84216218983489e-05
-2.46999587701271e-05
-1.0953496748936e-05
-8.9153272813884e-06
-3.67834523047117e-05
-4.67176594831042e-06
-1.70307041213019e-05
-2.3947571185224e-05
-1.90231368750418e-05
-2.10627237650759e-05
-2.13494195915327e-05
-1.13887118797215e-05
7.48184957435683e-07
-2.48174030560324e-05
-3.81287678442223e-05
-2.00977786200574e-05
-2.26819194489837e-05
-3.88676725454091e-05
-1.92437243486123e-05
-6.15159693671634e-06
-2.33289994287196e-05
-6.76647078506252e-07
-3.19004352098184e-05
-3.28770069969841e-05
-9.19875670656692e-06
-2.68297714286804e-05
-3.85727147977326e-05
-9.65659903804744e-07
-4.58868259360461e-07
-2.89431968995143e-05
-2.60861338144193e-05
-3.57699628542242e-05
-1.90611062867683e-05
-2.61999616514978e-05
-1.48601261012884e-05
-8.21338913169627e-06
-2.46017241647462e-05
-3.56043933619549e-05
-1.00350840325714e-05
-3.0426527956333e-05
-2.20932770248739e-05
-3.56547416459474e-05
-4.49534406146298e-05
-8.53457922179003e-06
3.31806855707354e-06
-2.61873340349689e-05
-2.87696616889415e-05
-1.73544701097385e-05
-1.84797422870032e-05
-1.73122492205909e-05
-2.64678662310899e-05
-1.76384867814989e-05
-2.94616850570922e-05
-1.38979741597072e-05
-2.29347838811095e-05
-1.65922044934504e-05
-1.10816860603834e-05
1.00833438303383e-07
-1.64183696037101e-05
-1.96002123677313e-05
-3.22828451975679e-05
-1.41554440840352e-05
-2.24268039758937e-05
-1.64761106993979e-05
-2.70974495252075e-05
-2.26901773527828e-05
-1.85290516770944e-05
-2.56403795638923e-05
-2.99363848417436e-05
-2.92860009123737e-05
-2.95982278671521e-05
-2.80812306336789e-05
-2.30795819765855e-05
-1.89788530833452e-05
-4.17750041358068e-05
-2.03707847541875e-05
-3.50432533051395e-05
-8.94114036065998e-06
-1.14910961079466e-05
-2.30090645338227e-05
-2.58947134359637e-05
-1.61180253204518e-05
1.08526484438088e-06
-1.60527885444438e-05
-2.40311965370921e-05
-2.29695006998265e-05
-2.7694886337576e-05
-1.96887707446451e-05
-2.92960669863969e-05
-1.22466202245473e-05
-2.19213339065986e-05
-3.79326661506302e-05
-3.03734460566826e-05
-3.11875743350821e-05
-2.14322676894804e-05
-2.60139220007196e-05
-1.4572781053071e-05
-1.00660151342786e-05
-1.5489362624454e-05
-1.14761747958859e-05
-2.80218854599588e-05
-3.49916370319767e-05
-2.94472786995564e-05
-1.24178759381646e-05
-8.3279578411372e-06
-2.47869157370849e-05
-1.85418123542762e-05
-1.03937798855894e-05
-4.83888288251459e-05
-9.84044933822e-06
-2.57212885220566e-05
-2.29583961256122e-05
7.5567978131884e-07
-2.62677867398695e-05
-2.95266622842946e-05
-5.81593892163112e-05
-1.73510078489246e-05
3.47716276768568e-06
-3.52392430194815e-05
-2.58662608260844e-05
-2.59075207654254e-05
-2.6533193860795e-05
-1.13813415673512e-05
-1.25078242836888e-05
-1.0687383473049e-05
-1.93004825696363e-05
-2.96686000957867e-05
-2.69296665285454e-05
-2.48098523841034e-05
-8.88258339952221e-06
-2.19703420196501e-05
-2.17981065492385e-05
-4.15510680803557e-05
-2.01141982654252e-05
-2.41122617090289e-05
-3.1630693832457e-05
-5.20568469796536e-06
-4.26576035722723e-06
-1.17346661086763e-05
-3.58260966287764e-05
-3.02298393375437e-05
-8.96972476406633e-06
-2.40229193255319e-05
-3.73488011982557e-05
-1.94572258786565e-05
-3.65159461150822e-05
-2.15590863324251e-05
-2.52891959443943e-05
4.1650284491002e-06
-1.04808961683799e-05
-1.70796885654817e-05
-1.1984399759836e-05
-4.03608956615224e-06
-1.26080385010742e-05
-3.24751454825829e-05
-3.03968970125314e-05
-1.59897484244804e-05
-3.40421600786718e-05
-3.16535864077656e-05
-1.03322867206795e-05
-6.97249788773693e-06
-7.74185979188426e-06
-2.4325786062882e-05
-1.63534360006972e-05
-3.35190099321317e-05
-4.03450280125481e-05
-1.84256879957441e-05
-4.1471942366883e-05
-3.27840982979823e-05
-4.97877432445362e-06
-1.39883167308887e-05
-1.75867211836162e-05
-3.3686000092651e-05
-1.32298427449283e-05
-1.89272644630183e-05
-1.52866438519582e-05
-3.04289801692413e-05
-2.79736706943238e-05
-1.76109743424893e-05
-9.77775323258468e-06
4.99265815371202e-06
-2.58222416260739e-05
-2.66122882678826e-05
-3.29128103851778e-05
3.07698341121173e-07
-2.86513657003159e-05
-2.75352194204525e-05
-1.89706791159654e-05
-3.78850869926705e-05
-2.39136670786071e-05
-1.02950559941217e-05
-2.28185307477305e-05
-5.93687562409621e-06
-4.31635953232128e-05
-2.38179366866464e-05
-1.71946349717108e-05
-1.7529704461292e-05
-1.2263597047646e-05
-2.44364900737302e-05
-2.64172337681513e-05
-1.44815850762925e-05
-2.90701169839154e-05
-5.04701444623466e-07
-2.70106538541732e-05
-6.48896275536981e-06
-1.98443018483685e-05
-1.17821699565608e-05
-9.77962982564043e-06
-1.28550431426373e-05
-1.13198196025357e-05
-2.26748464528032e-05
-4.41030753230734e-06
-2.79803940972783e-05
-2.20695445638683e-05
-4.55763764409359e-05
-2.78940364057075e-05
-2.85530449324234e-05
-8.36369212223597e-06
-2.91957677167243e-05
-1.79602174024475e-05
-1.04163563253992e-05
-5.48969324793924e-06
-8.21672539997642e-06
-2.75983833757412e-05
-3.8742654375269e-05
-1.10806761001402e-05
-3.05666757601938e-05
-2.83543114137327e-05
-3.33265084623625e-06
-2.16422286535652e-05
-7.16887797284584e-06
-8.66136316950324e-06
-1.07993076494549e-05
-2.36107440403428e-05
-1.5651505324515e-05
-1.65252145178188e-05
-2.42966427341051e-05
-5.82270640607138e-06
-3.19222187812662e-05
-1.70150445002981e-05
-3.05540356878633e-05
-3.09834024705445e-05
-3.13099061576083e-05
-2.52130743677511e-06
-2.82843677153048e-05
-2.87995354048366e-05
-2.81705066200961e-05
-2.33518387438268e-05
-1.52649060725319e-05
-2.71719254397062e-05
-3.24914005853586e-07
-3.68995728029117e-05
-3.75908406420185e-05
4.02384894380574e-06
-1.1096159450028e-05
-1.59708441352924e-05
-1.74368830799281e-05
-9.17597968557871e-06
-2.69264267644617e-05
-2.05188481780713e-05
-4.42646156164552e-05
-3.48198305196129e-05
-1.08895564715382e-05
-2.42046296145213e-05
-1.11287161725807e-05
-4.02136180128783e-05
-1.16337103362385e-05
-6.97125843800122e-06
-1.44299044665682e-05
-1.630434089584e-05
-1.12593738853028e-05
-1.70633927897386e-05
-1.96583968273733e-05
-2.77675913513597e-05
-1.65221549279197e-05
-1.78230672372723e-05
-3.81298368585827e-05
-8.78380355295019e-06
-2.99189423003322e-05
-4.48257827283755e-05
-2.49106397303125e-05
-8.94466587929159e-06
-4.91589311340665e-06
-3.26468446807552e-05
-1.12471220508122e-05
-1.55380718224407e-05
-5.0471833594184e-07
-1.22448089777912e-05
-3.66247077909993e-05
-3.96319840353002e-05
-1.67318297491132e-05
-2.39135055391114e-05
-1.27843831610605e-05
-1.10794715156294e-05
-1.7786608463952e-05
-9.01061234366438e-06
-1.02983556246617e-05
-2.23460085764323e-05
-1.56425581427808e-05
-1.19963832501517e-05
-3.15655869107116e-05
6.81853164288302e-06
-2.76308163553565e-05
-2.48616259845455e-05
-1.97965288323268e-05
-1.67681198129812e-05
-1.00331823998495e-05
-6.24238015867294e-06
-2.07760818592268e-05
-2.80599690131278e-05
-8.02157943453607e-06
-2.11469522700984e-05
-8.74049766718127e-06
-9.32553856886789e-06
-1.27958115500553e-05
-3.86469776666707e-05
-9.04992127284879e-06
-3.91862496877066e-05
-2.89538455131098e-05
-2.8541738963506e-05
-2.83115206133787e-05
-2.65416381156146e-05
-2.30953369151118e-05
-3.65375016190787e-05
-1.84265133547005e-05
-2.60404264255537e-05
-2.43120425672516e-05
3.60503024222076e-06
-1.47871952710666e-05
-3.42319333103769e-05
-3.31087855704328e-05
-1.21241786486346e-05
-2.41658282893329e-05
5.5840445066463e-06
-3.05713790546424e-05
-3.18409391573787e-05
-2.0043650258761e-05
-1.94064918244467e-05
-2.26225674879777e-05
-1.79371827190869e-05
-1.20154207825725e-05
-2.78356665504002e-05
-2.83182712869245e-05
-9.52542314420309e-06
-1.12466462554858e-05
-2.45476939666762e-05
6.89826998395037e-06
-1.63721523440884e-05
-3.03285140963902e-05
-2.88875008553658e-05
-3.22206288171658e-05
-1.3483780841983e-06
-1.99127508414803e-05
1.4251586632586e-05
-1.15473328424076e-06
-2.29271366860662e-05
-1.68295009051504e-05
-7.65078711178561e-06
-2.24806796185896e-05
1.89551906669574e-07
-2.61492346680115e-05
-2.82576806618635e-05
-3.0663567666025e-05
-3.48892366123887e-05
-3.38270643161616e-05
-1.43565267533292e-05
-3.45308270096461e-05
-2.03865742539183e-05
-1.55445330993821e-05
-4.28444623030163e-05
-1.9297151406575e-05
-1.46895852008908e-05
-3.25768831937005e-05
-2.15058238915628e-05
-1.60381372437527e-05
-2.50253257103846e-05
-1.18957539170961e-05
-3.25292542368935e-05
-2.60653601771526e-05
-2.9773252638292e-05
-4.83782262346681e-05
-1.67784923000372e-05
-1.32989888070717e-05
-7.19275931759922e-06
-2.02012371551051e-05
-1.98941997376856e-05
-1.99006007322806e-05
-2.1694442087111e-05
-7.2566269848285e-06
-2.94711590231669e-05
-3.75528900388715e-05
-4.28826146343044e-05
-3.27357725320879e-05
-3.32650915501443e-05
-1.00050770376503e-05
-2.64334452711932e-05
-4.98469104393497e-06
-1.73626536021252e-05
-2.42227611113818e-05
-1.80334713212186e-05
-1.99804249646889e-05
-5.94894209396439e-06
-2.86101641160298e-05
-4.0902483784644e-05
-1.21101461057734e-05
-2.44833545440576e-06
-3.40656077340573e-05
-2.9495393507343e-05
-1.51148999394977e-05
-1.22176964315672e-05
-1.15188293292019e-05
-1.21950057340971e-05
-8.55565686464126e-06
-2.05731791904349e-05
-4.51203943143627e-05
-8.4791847072386e-06
-1.67921745130851e-05
-2.3945437838544e-05
-2.65574952513103e-05
-1.32045401439906e-05
-1.24209670997432e-05
-1.01306468359727e-05
-8.53940031671959e-06
-2.34090543569408e-05
6.08280252990997e-06
-3.26845831577767e-05
-2.28540015585044e-05
-1.03290495103564e-05
-2.83532091302769e-05
-1.88283703935723e-05
-4.96183333173822e-05
-5.44664904650927e-05
-2.74597191621458e-05
-1.14690698763931e-05
-2.38463649515208e-05
3.15189059923427e-07
-3.71154539984911e-05
-2.74982772652315e-05
-1.25713825202659e-05
-1.36298523345027e-05
-5.23346404098775e-06
5.63505579901165e-06
-1.07383302254044e-05
-7.22749116545217e-06
-2.31835759117499e-05
-1.98781834010068e-05
-7.62714260164692e-06
-3.5495070983749e-05
-3.28895893596931e-05
-2.01096201887522e-05
-1.35478259898314e-05
-2.22784602376878e-05
-1.30345834991752e-05
-9.80920184382529e-06
-1.58851836229457e-05
-2.61070058989851e-05
-2.7048507096906e-05
-4.35150253498329e-05
-3.41226730234211e-05
-3.41219516965661e-05
-2.31400921711685e-05
-1.62691336021012e-05
-1.13158832145279e-05
-3.30961787205713e-05
-3.21533830197356e-05
-9.95809576413684e-06
-3.11936938541288e-05
-2.21856148605913e-05
-2.20840569433821e-05
-1.48532975701108e-05
-1.40589852476727e-05
-3.83684447928276e-05
-2.885139124027e-05
-2.62047557100999e-05
-2.04880232156712e-05
-4.46278041826482e-06
-2.89986400696488e-05
-6.27488274651303e-06
-3.68009357966281e-05
-2.10898859926198e-05
-1.00906938021251e-05
-2.83045227704703e-05
-1.49513888977068e-05
-4.10896446841285e-05
-5.4707512382009e-06
-4.42587240799695e-05
-2.71676650251766e-05
-3.28592463857697e-05
-2.25489579129538e-05
9.59012584814289e-06
-1.44803195668452e-05
-1.28700355889086e-05
-2.59999479909305e-05
-1.13254815040983e-05
-2.9124804921982e-05
-2.04321345872747e-05
-2.74153299483016e-05
-1.49903695879836e-05
-2.27526558871231e-05
-1.54177293987505e-05
-1.3556001680773e-05
-4.65231102682047e-05
-8.47050120838231e-06
-2.8140107499483e-05
-7.70786854885318e-06
-1.9556017643775e-05
-2.63538470608639e-05
-1.90062801498095e-05
-7.7872875386829e-06
-1.30615658411058e-05
-2.24707879261737e-05
-1.13390637825478e-05
-5.6178046051303e-06
-2.51961803572849e-05
-3.35044005956794e-05
-2.48297345166517e-05
-1.28796062648739e-05
-1.49650533944144e-05
-3.41291835204933e-05
-2.11014174266815e-05
9.43890186290002e-06
-2.6007458523486e-05
1.81601745679128e-06
-1.89397949584971e-05
-2.34705805878206e-05
-2.63248337634024e-06
-2.45273434791974e-05
-1.54984734505272e-05
-3.01727403667245e-05
-2.38099632298537e-05
3.70709505596395e-06
-1.76080560583912e-05
-1.86698669589489e-05
-2.11184776555819e-05
-1.6746513387062e-05
-2.95230195878483e-05
-4.71129075847236e-05
2.13518686080698e-07
-8.51505411060408e-06
-6.66205590367761e-06
-1.59214708249281e-05
-2.18905998710858e-05
-1.8925001693597e-05
-1.50559091415744e-06
-5.38890784091603e-06
-2.95647991887104e-05
-1.56450813496849e-05
-5.34926174875739e-05
-1.79392932246876e-05
-1.79856839826786e-05
-2.52243254179136e-05
-1.19213605603969e-05
-3.22149381701353e-05
3.40516372359252e-06
-3.65210256164623e-05
-3.83277973069177e-05
-2.83053085557383e-05
2.35608926683684e-06
-2.37787435249891e-05
-3.10173074354853e-05
3.15520287974822e-07
-4.02329337731091e-05
-2.43551864439453e-05
-2.45647485144598e-05
-1.22508538724489e-05
-3.26176064618425e-05
-2.34020264659414e-05
-4.62387738519507e-05
-3.39164321108912e-05
-7.08412354949094e-06
-9.80883028967563e-06
-1.93448395772052e-05
-2.91611476364886e-05
-2.77980435056848e-05
-1.23584546592513e-05
-2.44404750382511e-05
-2.29762635791561e-05
-1.11149791952281e-05
-2.68393351453764e-05
-3.28550602347236e-06
-1.73835905177626e-05
-1.8262831151376e-05
-2.74358933004405e-05
-1.1039517796301e-05
-2.03460928949644e-06
-1.14782807763158e-05
-1.46729893807975e-06
-7.16040698168081e-06
-2.63126024857536e-05
-1.85868469509011e-05
-2.4666382314817e-05
-2.93935539592761e-05
-2.52045125058328e-05
-2.58960648871579e-05
-1.29568335721441e-05
-1.64201124667587e-05
-1.6660129863642e-05
-1.42783366601239e-05
-4.02170047182463e-06
-2.28541939717352e-05
-3.36411976034878e-05
-2.88824013488852e-05
-1.97762747148e-05
-1.35985689085617e-05
-2.99700459836815e-05
-2.38125718004329e-05
1.98053158769642e-06
-1.74219567610709e-05
-2.4822719419539e-05
-3.35378816152061e-05
-1.60082012002839e-05
-2.57735438136711e-05
-3.31598624349425e-05
-3.3380628104671e-05
-2.02991301993242e-05
6.80364505718892e-06
-4.47430137508019e-06
1.04089730220188e-06
-5.52223480646961e-06
-3.12936242976283e-05
-6.68656875775927e-06
-6.48891715959621e-06
-1.90065130144534e-05
-9.26698869936149e-06
-1.9668761270715e-05
-2.6791413720538e-05
-2.01754998329079e-05
-1.36549639213398e-06
3.48761509402973e-06
-1.71639558122496e-05
-1.52109438763787e-05
-3.39699415139689e-05
-2.07746140954393e-05
-2.52704039168274e-05
-1.77567314069403e-05
-6.46217655349264e-06
-1.50312566637524e-05
-3.16095164758173e-05
-6.19623739028743e-06
-3.72895443902715e-05
-3.11413316418972e-05
-3.51173391649531e-05
-2.42619636784069e-05
-3.01051440899329e-05
-3.66103337632085e-05
-1.76407970253107e-05
-1.50954603209137e-05
-1.81000983097538e-05
-4.77955730425087e-05
-2.78432398553413e-05
4.87853402285383e-06
-3.25782840287892e-05
5.07766421045684e-07
-1.26532650394058e-06
4.75435934112738e-06
-5.05535744122515e-06
-2.42436250611967e-05
-1.19578847492388e-05
-1.7820775485228e-05
-1.69534506251663e-05
-1.69532613571397e-05
-2.68697458812602e-05
-1.5349089203154e-05
-1.82357437196501e-05
-2.16543393778978e-05
-2.14403288048965e-05
-2.34055708928991e-05
-1.04151702887636e-05
-4.52721502593794e-05
-3.46880422030201e-05
-3.72471004291791e-05
-1.82324411917651e-05
-1.56752910041579e-05
-7.6992179255311e-06
-2.63751887012518e-05
-2.54810535208142e-05
-1.58150964098733e-05
-3.18331341774947e-05
-7.6826509177517e-06
-4.35367665791566e-05
-5.43339551531267e-05
-1.42057902662935e-05
-3.26947891076842e-06
-8.55180743829586e-06
-8.37008046191237e-06
-1.8466375579209e-05
-2.2511957603085e-05
-1.52980056874127e-05
-2.48587254771716e-05
-1.50536925434765e-05
-4.72806030750561e-05
-2.084231520843e-06
-4.79465018661909e-05
-2.85282513495631e-05
-1.13263534320535e-05
-4.18670699591819e-05
-1.17322750386673e-05
-2.81055035093538e-05
-2.20809108851352e-05
-2.05937899585207e-06
-3.3511493714744e-05
-7.93451666789397e-06
-1.14413920645208e-05
-2.98456823522069e-05
-1.72567579624209e-05
-9.5974995079896e-06
-3.59739485473403e-05
-2.91182856444267e-06
-3.38832101060442e-06
-1.8859241299329e-05
-1.2051718097487e-05
-1.71401380522277e-05
2.01597135336633e-05
-2.37711272342576e-05
-7.07810376875212e-07
-2.33694925520045e-05
-4.71881839977145e-05
-1.20722750589752e-05
-3.03609478456708e-05
-4.22600944857034e-05
-1.36741046174239e-05
-1.38241148142278e-05
-3.16915101079756e-05
-4.06055587330594e-05
-9.0913571013389e-06
-1.0540032761263e-05
-1.26179257783596e-05
-1.96864723061137e-05
-1.16741648363598e-05
-4.74576639285136e-06
-2.88129195111238e-05
-4.1730992052609e-05
-1.29551602356726e-05
-1.96955396436936e-05
-4.91892833943374e-05
-3.19787352857389e-05
-2.63420572184112e-05
-3.03957943357003e-05
-3.22815220024417e-05
5.28742440004778e-07
-2.25436237139842e-05
-2.52257797770419e-05
-1.19249735004914e-05
-3.46121552826367e-05
-2.00390820559705e-05
-9.15711071987291e-06
-1.89482450511251e-05
-1.75988194914868e-05
-6.45343168277728e-06
-1.97013863389613e-05
-9.77476283269188e-06
-3.74298862473864e-05
8.19128709148658e-06
-1.04676705728285e-05
-1.92825497830909e-05
-2.53971229768711e-05
-2.23597744327453e-05
-2.46580305821281e-05
-1.37893712689123e-05
-2.9094459682867e-05
-1.2714970710072e-05
-2.77988637115606e-05
-1.81466636644823e-05
-1.85460263522648e-05
-1.79648295127296e-05
-2.50479726875863e-05
-1.00111857563143e-05
-1.09562809348502e-05
-3.81634117776619e-05
6.23163445709802e-07
8.11842100742039e-07
-2.42741325671351e-05
-2.29558229387728e-05
-2.19561477603131e-05
-1.89875937780018e-05
-7.85189913819749e-06
-1.00432615746679e-05
-1.6025683238031e-05
-1.61725134652484e-06
-2.31131571949836e-05
-1.51753091459692e-05
-2.54273097077264e-05
-2.98108029382937e-05
-3.92808947978512e-05
-2.8565839738282e-05
-1.31657658950629e-05
-2.29897757748481e-05
-1.79400518497583e-05
-5.0752309198071e-06
2.45822322597106e-07
-3.98798640013709e-05
-2.69967048467932e-06
-6.40888131366597e-06
-8.82013519282971e-06
-2.66204253720891e-05
-2.87684471460138e-05
-1.77072991286178e-05
-1.45821142076466e-05
-2.11020061135318e-05
-4.20670667454442e-05
-2.73001188309693e-05
-2.51303709830863e-06
-1.646694104872e-05
-1.52185188140977e-05
-2.44370910260816e-05
-4.47327730662451e-05
-1.00687247844895e-05
-9.42731901008884e-06
-9.94752689558952e-06
-3.98249244697801e-05
-3.03548861803536e-05
-9.18678765160142e-06
-2.43985082028353e-05
-2.86725214213676e-05
-2.6200339095545e-05
-1.86591634453796e-05
-2.70792887625153e-05
-2.99979155028692e-05
-2.74997229424785e-05
-3.17802992672284e-05
-2.57338637982752e-05
-3.60431261538126e-05
-1.99002154802669e-05
-2.61738351914962e-05
-1.46846430784932e-05
-3.0577869578849e-05
-2.1587304212074e-05
-6.27212476265828e-06
-3.23173147294043e-05
-1.39950958278394e-05
-1.11416091942779e-05
-3.10220923085954e-05
-1.7935937565252e-05
-3.29446249874556e-05
-4.7625348263791e-06
-1.23790800779006e-05
4.52756493846982e-06
-1.37029691319489e-05
-8.51881115540137e-06
-1.4732539977611e-05
-1.3490595860763e-05
-2.3266352509343e-05
-1.20020604433907e-05
-9.80548691152753e-06
-3.46591574584373e-05
-2.61642990679198e-05
-1.37966644413972e-05
-2.38231677078973e-05
-3.01907120544864e-05
-5.45250386822623e-06
1.81091851986981e-05
1.21958411118882e-06
-1.47551421871427e-05
-1.40319477022371e-05
-1.55158073604243e-05
-2.05281505331593e-05
-3.27363620157239e-05
-2.79559346594797e-07
-4.27361811526498e-05
-2.15810194272464e-05
-2.84421804037991e-06
-3.31848177557088e-05
-1.92048923908067e-05
-4.61357065309079e-05
-2.18733643878872e-05
-2.45117039996914e-05
-2.89533171429026e-05
-3.02733705296825e-05
-1.6254010044844e-05
-3.47437936104806e-05
-2.04160192504869e-05
-3.23893792082627e-05
-2.40914395869839e-05
-2.07519728277139e-05
-3.56119416453153e-05
-4.27209262517133e-05
-2.69758895675747e-05
7.68222454278305e-06
-1.86007464459702e-05
-1.66067231772264e-05
-3.51809699276232e-05
-1.78901216479357e-05
-1.84526410771371e-05
-2.2058749479993e-05
-4.27916071218604e-05
-1.24204835223386e-05
-3.7205441402634e-05
-3.06476623054893e-05
-2.63302479974543e-05
-2.05040393986862e-05
-2.47137607417699e-05
-1.66458748267459e-05
-7.25489392408651e-06
-1.92297144903826e-05
8.8779525156245e-06
-2.89736115148025e-05
-1.90013018559703e-05
-2.36760508055874e-05
2.98129664795769e-07
-9.65244518063314e-06
-2.3583190529013e-05
-2.57408727486023e-05
-2.55078633944152e-05
-8.02694631998544e-06
-3.38534067211115e-05
-2.3259420621073e-05
-4.32821633173473e-05
-2.53281836774329e-05
-2.94319389751882e-05
-7.19635936889958e-06
-2.17812343172772e-05
-3.3189341724357e-05
-1.21672260413706e-05
-2.25474886575491e-05
-2.22498736851317e-05
-3.79492709974564e-05
-3.44484483233629e-05
-4.56865915819968e-07
-1.94278576793845e-05
-1.92624567456723e-05
-3.44627372181009e-05
-1.75484029393312e-05
-1.82918355209708e-05
-2.71454019710994e-05
-2.86041522229141e-05
-2.72262111471213e-05
-2.55417261478709e-05
-1.9301027648563e-05
-3.41992758773693e-05
-3.50153556285537e-05
-1.98467111407358e-05
-2.41821523989994e-05
1.07670691531923e-05
-3.20700528522e-05
-2.38200413419114e-05
-9.25830164162041e-06
-1.82450104438245e-05
-1.94956954254957e-05
-2.64879326270368e-05
-1.95697346916748e-05
-2.09885762013928e-05
-2.19927955749736e-06
-1.44530704996891e-05
-7.21600771719097e-06
-1.78056262902082e-05
-2.07479666148013e-05
-2.94667968519285e-05
-1.7046324053312e-05
-3.0635231515297e-05
-1.53107816043104e-05
-2.72036078984732e-05
-2.38434986325008e-05
-2.45214228754803e-05
-8.78277938100774e-06
-3.90774377190548e-05
-1.90951688563743e-05
-2.59605919092575e-05
-2.54000242278826e-05
-1.56370184616179e-05
-2.97139515055822e-05
1.78667899286504e-06
-3.40895284461046e-05
-5.13349040812109e-07
-1.59587794354879e-05
-1.94929993913356e-05
1.3501633437594e-06
-4.23675376433746e-06
-1.3081912307359e-05
-2.77490637156834e-05
-1.63364326748132e-05
-2.31080218062899e-05
-3.02456940096561e-05
-2.48264236346338e-05
-3.47493442176489e-05
-5.69904686106362e-06
-2.82970782872457e-05
-2.70730152905273e-05
-2.27246885976263e-05
-6.27663654207788e-06
-2.1171913378054e-05
-2.54022140997947e-05
-2.08817829410106e-05
-1.93135052859857e-05
-2.31898939624558e-05
-2.07114519617183e-05
-2.33125380459881e-05
-1.96392764140734e-05
-3.05504707310419e-05
-8.73610932520947e-06
-4.15096623596948e-06
-8.48377878052751e-06
-2.49578541493641e-05
-2.20209017490051e-05
-1.13023054496077e-05
-3.6292602084482e-05
-2.12829783728025e-05
-1.51026574278283e-05
-1.32923884163784e-05
3.36227197262683e-07
-2.5373815112645e-05
-1.25363327080467e-05
-6.10381694516903e-06
-4.21640935655331e-05
-2.36928929227085e-05
-6.07452571472932e-06
3.23958723047653e-06
-3.40065009506049e-05
-4.24036477510752e-06
-6.8824684679393e-06
-3.34909484855633e-05
-2.442241661118e-05
-1.73162170745335e-05
-3.41706293119587e-05
-1.28120889159615e-05
-1.7223459435468e-05
-1.1534768528128e-05
-3.58006963908077e-05
-3.12190841786336e-05
-6.46829478869436e-06
-2.42084239057805e-05
4.95669387515132e-06
-3.87699974538414e-05
-2.94468705196855e-05
-1.46109197857352e-05
-8.24916560950496e-06
-2.64357595885004e-05
-2.22019603103695e-05
-3.42216479786824e-05
-1.16832552010305e-05
-1.49709798938881e-05
-1.23567866321142e-05
-2.99232590435894e-05
-3.73270992013934e-05
-3.29185191396982e-05
-3.45377690621107e-05
-2.87967550731442e-06
-2.66574868918491e-05
-1.87566876897899e-05
-2.04317482072956e-05
8.30635518785912e-06
-3.84938360178061e-05
-2.43468301018991e-05
-3.81577436933775e-05
-2.40422386303256e-05
-5.17723094463995e-06
-4.15230518017169e-06
3.79174116760597e-06
-1.47607556601323e-05
-1.27147352965051e-05
-1.47053663801012e-05
-1.76599263976033e-05
-4.57757612131158e-05
-1.34517720848975e-05
-2.4932423282269e-05
-1.38263029866615e-05
-1.14892007805611e-05
-4.47046098615803e-05
-2.17204038202315e-05
-1.8268485542261e-05
-1.33607879146652e-05
-3.69455613008805e-05
-1.06694452831163e-05
-1.74353723369349e-05
-1.28295579396027e-05
-3.09048395293831e-05
-1.512537216165e-05
9.07902353137995e-06
-2.89886681802596e-05
-9.56824765900466e-06
-1.93369060724152e-05
-2.6884585914926e-05
-1.43567026302299e-05
-2.17733014170245e-05
-1.20578359812868e-05
-1.7186114863764e-05
-4.8393705391342e-06
-3.06586583984662e-05
-6.51049039707263e-06
-3.14843363400026e-05
-1.810183259084e-05
-2.94390558239814e-05
-5.14258232167477e-05
-5.75588570647129e-07
-3.19381846102005e-05
-4.18551087480231e-05
-3.784087527809e-05
-2.79379908208662e-05
-1.04344785079718e-05
-3.59875040528243e-05
-2.76568765569119e-05
-2.60969849772275e-05
-4.21439271149517e-05
-1.88891468948151e-05
-5.05487412002384e-06
-2.90213385067105e-05
-3.95775117546126e-05
-2.13268021967153e-05
-3.09392610240008e-05
1.57016887540402e-06
-2.7557267529778e-05
-2.53168115514741e-05
2.33300776511916e-06
-2.91148531612373e-05
-1.53112388137637e-05
-4.02185309781467e-05
2.34604236391697e-06
-1.89934911069472e-05
-2.29027478366855e-05
-3.32066510093346e-05
-1.4354516621718e-05
-3.57368252370188e-05
-3.45255241403304e-06
-4.71899501659784e-05
-2.38827131880356e-05
-4.70357147117202e-05
-1.87718434922523e-05
2.93866680570169e-06
2.05196678033678e-06
3.94723583639445e-06
-1.40885181987453e-05
-1.39340945838851e-05
-3.99586338459831e-05
-2.34075137392451e-05
-1.95079173323213e-05
-4.468769821938e-05
-6.79201403256689e-06
-2.09476293166361e-05
-1.01840369685894e-05
1.38483075044954e-05
-1.42746108854256e-05
-1.93133842408344e-05
-3.05589703241493e-06
-1.8862733416304e-05
-1.41857168591279e-05
-1.13662670292105e-05
-1.18383564665482e-05
-3.02055910454686e-05
-2.00628901918063e-05
-1.44690372667631e-05
-2.50998586955095e-05
-3.63310281466626e-05
-1.73269621453654e-05
-1.34373659072192e-05
-2.88259321603563e-05
7.05622476825024e-06
-1.46088044439672e-05
-1.85065967010534e-05
-3.15663512204561e-05
-2.30890705848746e-05
-2.48854573308972e-05
-2.72039306140566e-05
-1.45441541125245e-05
-2.45492067276584e-05
-1.77586266527126e-05
-6.76325438748027e-06
-1.72982627354135e-05
-3.22977901343164e-05
-3.76793679108127e-05
-3.0327235221475e-05
-8.31701903493403e-06
-2.52607444222958e-05
3.38994930970443e-06
-6.47284529886975e-06
-3.87118502886177e-06
-1.34690277312434e-05
-3.84459793283023e-05
-4.41985474385702e-05
-1.2234816923753e-05
-9.45067438396353e-06
-3.18892283298568e-05
-4.88987364076256e-06
-2.98472361797461e-05
-2.88058405054199e-05
-2.56716772961847e-05
-3.07146042383603e-06
-2.56033636585233e-05
-1.7227201685516e-05
-2.83388520356268e-05
-9.31360312264621e-06
-2.55300872096905e-05
-3.67635946584177e-05
-8.38363316535338e-06
-9.08341485254129e-06
-1.88662707555136e-05
-3.58132995488485e-05
-2.24989262518533e-05
-5.77777748429921e-06
-1.75956755959654e-05
-1.65494951223799e-05
-5.91953810293312e-05
-9.67021492898601e-06
-3.9705892624687e-06
-7.55466377127869e-06
-1.46525952748313e-05
-3.29643366367284e-05
-1.43763711471324e-05
3.04330613329482e-06
-2.92192933305945e-05
-2.66885675719572e-05
-2.66368324215175e-05
-2.35722182155456e-05
-3.36522909578304e-05
-2.90625373402673e-05
-6.81864819497435e-06
-2.21157825331343e-05
-7.38538456520047e-06
-3.54473484653445e-05
-1.18803011419445e-05
-1.86969081064122e-05
-2.07190031164348e-05
-1.96376770911781e-05
-2.98610838056606e-05
-2.33928437550146e-05
-2.09123271610417e-05
-2.42605884422511e-05
-1.95228448730126e-05
-1.34437823765275e-05
-1.49376540187511e-05
-2.7839085524951e-05
-4.24393852919755e-05
-2.98679605421328e-05
-2.20538260141977e-05
-4.26076254430021e-05
-2.48461241264289e-05
-2.48908569918701e-05
-3.73725471165894e-05
-4.4227779284318e-05
1.31660990473037e-05
-3.77896273851942e-06
-1.75499440819914e-05
-1.30125176976282e-05
-2.4517918849316e-05
1.65740533051407e-07
-3.98727230033961e-05
-2.45146725632708e-05
-7.66066091264604e-06
-2.81169573349785e-05
-9.53521506425792e-06
-1.90902710145702e-05
-2.68742416350091e-05
-9.72259270688729e-06
-1.50533431542631e-05
-1.3074810495059e-05
-6.61458346148582e-06
-1.37175039256391e-05
-4.34582440457871e-05
-1.77817930982784e-05
-3.64523667654523e-05
-1.82648109746705e-05
-2.13827712487078e-05
-2.51705842079474e-05
-3.98828843235306e-05
-1.83562671605415e-05
-2.15139752608474e-05
-2.52232241705278e-05
-2.50177333476889e-05
-2.16959000727792e-05
-1.05304293992748e-05
-9.31727364388847e-06
-1.05803035060326e-05
-1.85387090369031e-05
-3.19998687077854e-05
-1.78761189379621e-05
-8.90013830920924e-07
-2.08762285347447e-06
-2.04293920965463e-05
-3.31179503299771e-05
-3.03221481490984e-05
-2.21821222240956e-05
-2.78673595038569e-05
-2.44981407450165e-05
-4.0245393850975e-05
-1.48719366591632e-05
-7.95919037571724e-06
-2.47824758913115e-05
-1.07053307050894e-05
-2.82580139514312e-05
-2.47021229697977e-05
-3.46170550202882e-05
-1.08363857321163e-05
-3.12821696824343e-05
-3.14115332996102e-05
-1.42373149427121e-05
-1.82717816534987e-05
-2.33359610993253e-05
-4.02057496222864e-05
-3.1731455977872e-05
-2.8072666782274e-05
-4.11304595486054e-05
-2.99929863623756e-05
-1.19541646010617e-05
-3.8759597486985e-05
-8.10003042912249e-06
-3.36518232612711e-05
-2.60603032374524e-05
-4.00219561684793e-05
-2.47102141140083e-05
-6.45487899566405e-06
-1.73295000676699e-05
-2.04126328116131e-05
-2.25755538643836e-06
-2.61982763504446e-06
-1.90688621968725e-05
-1.73229482470515e-05
-3.57113585868476e-05
-3.3419555726379e-05
4.20363975051062e-06
-2.69665627364571e-05
-2.41597372683608e-05
-3.37139005261517e-05
-1.49688803279193e-05
-2.43246379768686e-06
-7.25969324341354e-06
-2.58909714093937e-05
-2.62204536995612e-05
-2.02051508457905e-05
-1.24367094373945e-06
-3.21722313698346e-05
-2.22652630676322e-05
-4.28847971426018e-05
-1.86764236382598e-05
-4.25875232294846e-05
-2.03619340871535e-05
-2.09434852825351e-06
-2.9689908705705e-05
-1.52802092057134e-05
-3.38695969669632e-05
-1.77275151806681e-05
-2.70088911237585e-05
-1.8414741109815e-05
-1.68861393854594e-05
-2.38772905004815e-05
-2.09510888240159e-06
-2.77404330333542e-05
-3.57501946519247e-05
-3.46260444708506e-05
-1.04796378280873e-05
-1.09477259951236e-05
-1.11391641764546e-05
-1.29836283747756e-05
-3.67693294908074e-05
-2.00761217955497e-05
-2.96013851936518e-05
-1.73995912183086e-05
1.66982195928356e-06
-1.43193691097326e-06
-1.85912417306279e-05
-1.07427274382467e-05
-3.48323446494552e-05
-2.56899161622154e-05
-3.30095326168006e-05
-1.1912134356224e-05
-1.19931849297515e-05
-2.06101273428867e-05
-8.82952259503761e-06
-1.99244262063154e-05
1.18864088064635e-06
-1.25544726676195e-05
-2.40304042666281e-05
3.41874432076766e-06
-1.15349029070373e-05
5.0744849997482e-07
-1.38508318812781e-05
-4.80363886266296e-05
-1.51042481503354e-05
-2.96755716857399e-05
-1.8572515258662e-05
-2.44673657588736e-05
-2.01858208262422e-05
-2.43439097742782e-05
-2.19226038012235e-05
4.7690577289263e-06
-2.41710640980546e-05
-1.56872635602574e-05
-3.54518772017742e-05
-8.60732815181418e-06
-2.86238607322668e-05
-2.76234041320085e-05
-2.6642474458461e-05
-2.47624429627313e-05
-2.1857796576279e-05
-3.06993059193779e-05
-1.89519562890072e-05
-2.59612294487402e-05
-1.28464207855214e-05
-2.24953175512792e-05
-3.95880466446571e-05
1.3265745587708e-06
-3.79814460699117e-05
-1.75519327381153e-05
-1.76695511859169e-05
-2.114677118834e-05
-1.31630831045884e-05
-1.80137700107493e-05
-5.81855347510369e-06
-4.30175004221013e-05
-4.34055479894139e-05
-2.18288136885852e-05
-5.1563393953047e-05
-2.80347520577654e-05
-1.86847687903546e-05
-2.63533871486649e-05
-1.07258973615696e-05
-2.44683000501843e-05
-3.33446206250621e-05
-1.44016529476223e-05
1.63306799541315e-05
-2.87861585486814e-05
-1.02120080394348e-05
-3.43275542184442e-05
-3.58726465459704e-05
-2.58398323762271e-05
-2.12237579700802e-05
-1.47784395021519e-05
-3.27882316634456e-06
-1.99323218704415e-05
-2.83797008587431e-05
-3.05892665605403e-05
-2.19295731723687e-05
-2.35900748491903e-05
-1.32176704168855e-05
-2.36706260501628e-05
-3.61838141659394e-05
-1.7572296199918e-07
-4.41895295358658e-05
-2.97953427391658e-05
-1.12009964883254e-05
8.11692558276589e-06
-3.79370303323589e-05
-9.69448212755608e-06
-1.54872518204727e-05
-1.85050114273393e-05
-5.24964368579644e-05
-1.58590642738947e-05
-2.66563763939377e-05
-2.72517043603583e-05
-1.20372164552907e-06
-3.02299179199947e-05
-3.22811148389256e-05
-2.98990899107214e-05
-2.03990389317913e-05
-4.45356504886804e-05
-3.03109232362151e-05
-1.02003905945019e-05
-8.94612544115725e-06
-2.41218577766043e-05
-1.99835797276949e-05
-2.61143132407175e-05
-2.06735659885931e-05
-1.77029244808711e-05
-4.33571248327312e-05
-2.21960340025933e-05
-3.9745006512253e-05
-2.86585488584761e-05
-2.33660060146636e-05
-4.55000754982689e-05
-8.42922729108605e-06
-1.61364769316919e-05
-1.75464479958791e-05
-3.00370680595168e-05
-1.07253499920073e-05
-3.13603431434829e-05
-5.76798385711232e-05
-3.12162436722622e-05
-4.5549122967669e-05
-3.18684250243576e-05
-4.789743719163e-06
-1.54883194388347e-05
-1.95009537424012e-05
-2.07532871462794e-05
-1.72389994792353e-05
-1.42345172020712e-05
-2.38441341606842e-05
-2.13883724133248e-05
-1.57856887727187e-05
-2.82862114591288e-05
-3.55195362579065e-05
-1.69143686862949e-05
-1.02177456757066e-05
-5.8358120541995e-06
-2.02779485822231e-05
-2.20940043751775e-05
4.09896823769162e-06
-1.91846003750999e-05
-2.30231445941633e-05
-5.67657148099526e-06
-2.57309067491082e-05
-1.5457577577781e-05
-7.4508885741053e-06
-1.75190036075352e-05
-1.79212840465107e-05
-1.4867239040377e-05
-2.314137748286e-05
-2.91136861467083e-05
-9.201898946398e-06
-1.46002107319083e-05
-3.12338987771776e-05
-2.53471792218786e-05
-3.13184127364135e-05
-1.59852118187108e-05
-4.73405368329297e-06
-2.0993842800714e-05
-4.02305304728473e-05
-1.19535766318578e-05
-9.56452871898665e-06
-4.02907964054933e-05
-4.39777096797808e-05
-3.08206099382042e-05
5.78195194680932e-06
6.00404314247187e-06
-1.49013917345119e-05
-2.75395653821617e-05
-2.03650003367832e-05
-2.51099752039663e-05
-1.73282643977596e-05
-9.70711261812601e-06
-3.27166002209965e-05
-2.90662438388874e-05
-1.75452146275936e-05
-2.44965085551328e-05
-2.33471898205325e-05
2.81577497128241e-06
2.85983397695654e-06
-2.33385337910158e-05
-4.6297409779847e-06
-4.0296238006446e-05
-1.67676264037036e-05
-4.66775338493049e-06
-2.42681087398132e-06
-1.10574712338539e-05
-2.46730284794157e-05
-2.14645228793207e-05
-3.09721204709074e-05
-1.5063105678024e-05
-1.46446350497658e-05
-3.7558279685267e-05
-2.47759263563628e-05
-1.98275811899983e-05
-1.15877174931859e-05
-2.24616974943165e-05
-3.38174475314947e-05
-1.47967639545086e-05
-1.2007248223182e-05
-3.21336295116047e-06
-1.44589079711366e-06
-3.25407156546531e-05
-3.11411153462674e-05
-1.03508886469911e-05
-4.81827351273819e-05
-4.05693667843295e-05
-1.52004356202749e-05
-2.06632906768853e-05
-2.14223932405106e-05
-9.91281405361674e-06
-3.55176804076056e-06
-1.05220348737158e-05
-3.91663728213335e-05
-2.35245399791132e-05
-2.7223767563503e-06
-2.45304266959843e-05
-2.30195437370301e-05
-1.52609466393472e-05
-1.43886763408645e-05
-2.01782263798609e-05
-2.37855004104452e-05
-3.63488854408742e-05
-1.29529389281658e-05
-4.73676312441479e-07
-1.04954906726667e-05
-1.45818750471294e-05
-3.03740372670609e-05
-1.30331006042542e-05
-4.63102281523451e-05
-1.5986633419654e-05
-2.73648278830626e-05
-3.21640217002313e-05
-1.17326115457932e-05
-6.47948764102432e-06
-2.69585811181988e-05
-2.78750915523769e-05
-1.80636272756806e-05
-1.80674371109941e-05
8.57272574310675e-06
-4.4951150229345e-05
-3.22574371734826e-05
-3.6285884909607e-05
-1.70061181732776e-05
-2.73600797604041e-05
1.00379722162683e-05
-3.6217426052991e-05
-1.43916625906314e-05
-1.78096286626623e-05
-3.66991894406039e-05
-3.39062436723278e-05
-1.74047646217795e-05
-2.05676529561725e-05
-6.67588383221807e-06
-2.9828251278357e-05
-2.60934987067222e-05
-2.29169167420576e-05
-1.40898729269627e-05
-2.92080934359223e-05
-3.97596284520148e-05
-1.47334991536807e-05
-3.2907854113927e-05
-2.75495994094761e-05
-1.37960570921146e-05
-1.62165631954806e-05
-1.51014964973398e-05
-2.14810905322933e-05
-2.76961416251292e-05
-3.88233478776879e-05
-1.00621348108644e-05
-4.31525053674143e-05
-4.1657483147302e-05
-7.99679743314561e-06
-8.69656317150156e-06
-3.8441627556467e-05
-2.72408620492671e-05
-1.73467635255751e-05
-2.75369130765175e-05
-2.28519211920819e-06
-1.67236445941835e-05
-2.15944236220268e-05
-3.04526156774329e-05
-4.81104245605215e-06
-3.77990567328841e-05
-3.42710779089493e-05
5.87284492558256e-06
-2.85847089083555e-05
-3.37321717565432e-05
-2.38254754603106e-05
-2.89669914581838e-05
-3.21589713714511e-05
-2.19142924230202e-05
-2.77188018698177e-05
-2.94631419708203e-05
-1.70685267230908e-05
-2.41236597929922e-05
-2.16851716078446e-05
-8.29617878616778e-07
-3.29466766530618e-05
-4.0092678819888e-05
-1.31155530090688e-05
-6.73494158444683e-06
-1.92322898245276e-05
-2.53433408680277e-05
-2.97486765326799e-06
-5.45615719496339e-06
-2.91744732280422e-05
-1.26406363978767e-05
-2.60314144865788e-05
-1.14919414540601e-05
-2.61150525968646e-05
-2.48778442605735e-05
-1.9037953308122e-06
-2.66888896890963e-05
-2.92012226607493e-06
-2.42611588529719e-05
-1.12732546281526e-05
-3.44473774105119e-05
-1.17795188795746e-06
-1.39693141529859e-05
-1.23653112170578e-05
-1.66749054837859e-05
-1.4021161961402e-05
-5.17408519509426e-06
-4.07904672485489e-05
-1.72627311846372e-05
-2.74778779644523e-05
-3.20334009112357e-05
-1.19613219716679e-05
-1.34844656080268e-05
-2.116500567881e-05
-4.01964470681071e-05
-1.41843067712254e-05
-1.54317243522207e-05
-7.85467156479025e-06
-2.48574620864056e-05
-3.54778756404605e-05
-2.59934094258354e-05
-2.38843831382891e-05
-1.09015100823116e-05
-3.71221845077014e-05
-5.58493074537625e-06
-3.66159917965653e-06
-2.27734498096468e-05
-2.20276387634584e-05
-2.76765151258738e-05
-2.28654113479068e-05
-8.77271575486609e-06
-1.71211991638433e-05
-1.36344160960174e-05
-2.34324983854714e-05
-3.39170018258367e-05
-2.13970819253496e-05
-3.04175517486332e-05
-2.1363134216452e-05
-1.75539182182157e-05
-1.39500385672917e-05
-1.6139742739815e-05
-2.65816810285883e-05
-2.51749566115427e-05
-2.17734032642158e-05
-1.95456656942417e-05
-7.15033410348972e-06
-4.68717549707272e-05
-3.1770090794074e-05
-1.16077725850147e-05
-1.31495650489168e-05
-2.50057132106627e-05
-3.93918811637845e-05
-1.40244872248843e-05
-1.94703896269432e-05
-2.4371021630632e-05
-2.48655575980554e-05
-3.25876931401658e-05
-3.02366098363497e-05
-1.32498737049075e-05
-2.42360111166594e-05
-2.24941699445057e-05
1.26288107629462e-05
-2.74354775751746e-05
-1.93455740408914e-06
-3.11136526898923e-05
-2.02783469332854e-05
-3.03327731886774e-05
-2.04575188403741e-05
-3.63549450902794e-05
-1.75211483194092e-05
-6.59471287380133e-06
-3.84486960324987e-06
-2.67244248761942e-05
-1.72316850826633e-05
-2.42577388643729e-05
-1.23882773581385e-05
-1.84488449929305e-05
-2.49314226288678e-05
-4.70142346179482e-05
-3.88602276256333e-05
-6.75665561090329e-06
6.10653491513858e-06
-2.39779530231914e-05
2.30610798691212e-06
-1.77766278178688e-05
-3.44210437418788e-05
5.67338308754077e-06
-1.42099818330938e-05
-2.43437397794603e-05
-2.79738076112107e-05
-3.4158694189626e-05
-1.30378493655621e-05
-1.00453690924462e-05
-2.71139827719436e-05
-1.06419380178865e-05
-2.55128441734548e-05
-3.03093679876737e-05
-3.64841332696099e-05
-2.4755067505088e-05
-8.39477802598391e-06
-1.34157738989454e-05
-2.98389604571839e-05
-7.36096006469888e-06
-6.44845516347896e-06
-2.91656025689695e-05
-3.00683174586433e-05
-2.15571391760033e-05
-2.62100528308263e-05
-2.28452968687706e-05
-2.61110078099542e-05
-1.25420410406663e-05
-3.23763636980494e-05
-2.81192644370978e-05
-9.40257854546952e-06
-7.02785126667942e-06
-2.37038314436581e-05
-3.73098965579517e-05
-4.44729098035566e-05
-1.95687113701204e-05
-2.30476976752588e-05
2.9721339523392e-06
-2.58389765422092e-05
-1.33246649404171e-05
-9.91693550764723e-06
-1.55633364225897e-05
-2.00558961842733e-05
1.59006201201663e-06
-2.84498719629308e-05
-3.14697884726348e-05
-2.2996207075617e-05
-1.62310663626218e-05
-1.85962413763981e-05
-1.87875172503197e-05
-2.88774439551971e-05
-3.35758035105583e-05
-2.86996922051402e-05
-2.60946617983599e-07
-1.36093175106019e-05
-3.78275731830662e-05
-1.60468283051265e-05
-4.67462760178916e-06
-2.1876013938401e-05
7.20296812688074e-06
-3.39701357202628e-05
-1.04120192414909e-05
-2.99160290922644e-05
-3.30416451463412e-05
-2.86168677130998e-05
-2.7137113690627e-05
-1.36613333760039e-05
-9.79765846810004e-06
-4.56120283867792e-06
-3.38254607476166e-05
-1.04042520229749e-05
-2.07454062324777e-05
-2.65003974929186e-06
-2.22892621869529e-05
-3.23887142723926e-05
-1.41693491776727e-05
-5.01927970887432e-05
-2.44531250407868e-05
-2.29935842928658e-05
-2.70320224701066e-06
4.46536835522895e-06
-2.63994057125288e-05
-2.67378016746491e-05
-2.47749345164124e-05
-1.20536045323593e-05
-2.45166389348394e-05
-2.82727389855677e-05
-2.39772378089037e-05
-1.88336258768143e-05
-2.64805359557177e-05
-3.24573823062592e-05
-1.4742062280103e-05
-1.84381367180524e-05
-8.0645690451066e-06
-5.03379807034739e-06
-3.00666836507154e-05
1.6386996267861e-05
-4.32259779531052e-05
-3.67647133395678e-05
-4.30414797055448e-05
-3.28910202604501e-05
-2.71326974947749e-05
-2.27654408593435e-05
-1.64043362842118e-05
-8.70236623862634e-06
-9.3868606673991e-06
-1.39576014544813e-05
-1.00230016316462e-05
-2.59964901811907e-05
-2.95980556669339e-05
-4.44154559563406e-06
-2.39262873735171e-05
-2.33667970650938e-05
-1.77086175515667e-05
-2.52728792165347e-05
-1.28197223299348e-05
-9.29982125095558e-06
-2.61452105027434e-05
-2.25004195079665e-05
-2.46889799230744e-05
-1.90941367579792e-05
-1.10134475622756e-05
9.43345698901791e-06
5.2954347116079e-06
-3.14588549130528e-05
-2.94626557091547e-05
-2.76104355939214e-05
-1.46226246323517e-05
-1.36509202419048e-05
-2.05937186590086e-05
-1.95567485255963e-05
-3.45744693272165e-05
-7.34802573313783e-06
-2.5367118486782e-05
-1.24184829792654e-05
-2.24000578309961e-05
-2.00129099240251e-05
-2.17435519624404e-06
-1.58090701776277e-05
-1.83967346513351e-05
-5.85529983299459e-06
-1.47737178254375e-05
-2.67505667659597e-05
-7.25391578562178e-06
-2.06730666138858e-05
-9.31993037637122e-06
-1.58641532020651e-05
-3.70656691614736e-05
-2.18008420275335e-05
-1.09422128463381e-06
6.22667545944751e-06
-2.29657396351962e-05
-1.20927716833321e-05
-3.42306558347908e-05
-3.20378271634967e-05
-8.74765441271047e-06
-5.07486536294072e-05
-1.19644078736615e-05
-2.80417127595914e-05
2.49475675696409e-06
-2.30312697796697e-05
-8.33368335306387e-06
-2.99242997787009e-05
-1.65358726910959e-05
-2.34583750623165e-05
-1.72896460761015e-05
-4.02370913399084e-05
-2.48868097673517e-05
-1.61572068209357e-05
2.75387838718826e-06
-1.75222092204638e-05
-3.91171005421771e-05
-1.5628973443757e-05
-2.68101572575136e-05
-6.67916460332758e-06
-3.34298329892558e-05
-1.76787454778141e-05
-2.33158253582248e-05
-3.42163678970607e-05
-2.97382472738332e-05
-1.898089799672e-05
-1.59007866778655e-05
-1.42932595507568e-05
-3.4140875078956e-05
-2.62201463395657e-05
-8.47954011996393e-06
-3.13338054654516e-05
-2.81247503854102e-05
-3.7617962958036e-05
-1.8681264487681e-05
-2.19525352068654e-05
-1.50762328149157e-05
-4.14643846097122e-05
-1.53249451357551e-05
-9.51308931314365e-06
-2.16596549250962e-05
-2.09399513491333e-05
-4.7392323336613e-05
-1.02473718038099e-05
-2.88739236124404e-05
-2.69394507267369e-05
-2.2666050547858e-05
-9.47734431985916e-06
-2.39469889988279e-05
-2.37705153609811e-05
-1.30719227787285e-05
-1.67076488892977e-05
-2.77745827458712e-05
-1.94422827929879e-05
-1.39451748796163e-05
-2.04532788783227e-05
-1.2263753216389e-05
-1.30712048725668e-05
-1.86487447656262e-05
-4.01797628198305e-06
-2.3477270079211e-06
-4.07643831981934e-05
-1.74055959140581e-05
-1.87079668243962e-05
-2.19260031361965e-05
-3.59552614996611e-06
-2.75768426104639e-05
-2.38272627424362e-05
-3.92028999713824e-05
-2.24335564331041e-05
-1.16985489749993e-05
-2.17880835892948e-05
-4.66098634291877e-06
-1.17243948385887e-05
-1.89349602085442e-05
-2.838798694227e-05
-1.816492136431e-05
-5.75097724520147e-06
-1.53001931106985e-05
-2.572461551774e-05
-8.2652850195857e-06
-2.04132807198113e-05
-2.01262291546402e-05
-1.50314856504487e-05
-3.39589375953423e-05
-1.01741915027886e-05
-7.52978005824397e-06
-1.3763472277132e-05
7.9533590084837e-06
-1.79745174196159e-05
-1.09508067876151e-05
-2.4888103550345e-05
1.45435247838252e-08
-1.09693605822597e-05
-2.56441937633357e-05
-3.33381716504259e-05
-1.94842898893946e-05
-1.70590476435592e-05
-1.65885156969709e-05
-3.58446340467968e-05
-1.30744078075298e-05
-1.51539945790864e-05
-3.44974514347532e-06
-1.37151669883215e-06
-2.2638034007642e-06
-4.83258347893871e-06
-2.04152349703902e-05
-1.29465868149417e-05
-1.016103261432e-05
-3.77515384571356e-05
-2.72092469483112e-05
-1.53955158183678e-05
-2.46735330485691e-05
-3.07250741291442e-05
-2.21114277472122e-05
-1.37161599939078e-05
-9.29538238807954e-06
-9.38237765332696e-06
-2.58981698280445e-05
-2.89035472316609e-05
-6.38202386187765e-06
-3.28153602601605e-05
-1.42078872491414e-05
-3.11564330956499e-05
-1.64245629695503e-05
-2.96993365070119e-05
-1.22155296486456e-05
-1.69226246389936e-05
-4.18016751258809e-05
-2.08681202847394e-05
-1.11477517410193e-05
-6.66149218486632e-06
-2.55643897983639e-05
-3.00131349220191e-05
-1.05367209188939e-05
-3.06195427067395e-05
-1.39659259591371e-05
-2.04395224141687e-05
-1.0188584620901e-05
-1.31354343851139e-05
-9.24145408040284e-06
6.20603798028165e-06
-1.41016286011163e-05
-1.61873527250835e-05
-1.52076487938378e-05
-1.88071733108096e-05
-3.99429500433157e-05
-7.85186691341721e-06
-1.09503243495864e-05
-2.71791454647261e-05
-3.13882972762122e-05
-3.10351602594509e-05
-2.28362605901261e-05
2.68214389012113e-06
-2.68705712078404e-05
-3.05174182659372e-05
-1.27243089462938e-05
-1.11579136866847e-05
-2.98468590044459e-05
-1.58098342482951e-05
-2.64287010663214e-05
-1.57193958041029e-05
-3.39647755415709e-05
-3.23343964474228e-05
-2.43540916941704e-05
-2.54277111426536e-05
-1.19333153813149e-05
-2.19489165917984e-05
-1.16488524434013e-05
-3.66357649850773e-05
-2.24911143868294e-05
-2.37613324317468e-05
-1.7044036956973e-05
-2.19609122916464e-05
-5.80992747011515e-06
-2.26110648233834e-05
-2.6178223273637e-05
-3.04870054386201e-05
-1.21965327917485e-05
-9.4725970644927e-06
-5.65328898670576e-06
-2.90070611294888e-05
-2.22583250273752e-05
-1.79338539165559e-05
-2.59689424852697e-05
-2.80851840700629e-05
-1.92525701687836e-05
-9.63870504236807e-06
-1.31575730237525e-05
-2.47970565242847e-05
-1.58398026232142e-05
-5.65169549970442e-05
-4.19379051445488e-05
-2.63469971316057e-05
-1.36661169137066e-05
-2.60227440151763e-05
-3.32807270337691e-05
4.53851036119447e-06
-2.81111358205874e-05
-3.17176916552877e-05
-4.13626427300448e-05
-9.41599230075615e-06
-1.28014587799655e-05
-2.53383793844172e-05
-1.96827062966494e-05
-3.14458888263712e-05
-2.19320471831723e-05
-1.13331116061114e-05
-1.4078445850309e-05
-1.46328860821898e-05
-1.05821133323359e-05
-2.47969028392245e-05
-1.08464183981532e-05
-1.2037765269069e-05
-1.80966853861444e-05
-2.10516082594489e-05
-3.68135015387148e-05
-3.90068471997557e-05
-1.20033189356021e-05
-9.60553657142513e-06
6.31940535562928e-06
-2.35200886120392e-05
-1.42486985023074e-05
-1.79652505088836e-05
2.16303284206228e-06
-2.5485342940348e-05
-2.50233678259357e-05
-1.465993027363e-05
-2.50117664302468e-05
-2.32115894252741e-05
-5.68281524419677e-06
-3.597489686863e-06
-2.70393897709823e-05
-1.65430997956216e-05
-1.40797962267777e-05
-1.21824985661878e-05
-3.33466088383026e-05
-1.4726197801285e-05
-1.5151759770292e-05
-2.49661531100448e-05
-2.14299286758002e-05
-2.82623299749808e-05
-1.48136737498827e-05
-3.2954401989357e-05
-1.94353245416465e-05
-3.07037489991215e-05
-2.60471599701979e-05
-3.16911228160243e-05
-4.68982942866473e-05
-1.86146736976665e-05
-1.71866597391707e-05
-2.35615271568863e-05
-5.11706372674551e-05
-2.53377472051036e-05
2.30005564404171e-06
-9.22794128637688e-06
-2.45793174794286e-05
-3.40023107769203e-05
-9.06634431098796e-07
-2.87599036687982e-05
-2.287886118642e-05
-1.08076728088849e-05
-3.52115812831411e-05
-2.75356811002376e-05
-2.64811436788606e-05
-2.38652483220274e-05
-3.27619146590958e-05
3.81108049462739e-06
-3.67411693850497e-05
-1.01159174247412e-05
-7.83106990007438e-06
-2.46974670626582e-05
-2.42760745107206e-05
-1.46133825101513e-05
-2.35303927694274e-05
-2.32246629447017e-05
-2.1931183958432e-05
-9.12257895763348e-06
-5.41706587278974e-06
-3.68770299168866e-05
-1.98304356558734e-05
-1.65109376705971e-05
-2.03272617690571e-05
-3.67886050122468e-05
-1.87341586166697e-05
-9.01386341369208e-06
-2.36840238541384e-05
-2.32134433582654e-05
-3.22154441369058e-05
-1.57855687826644e-05
-1.29315324745394e-05
1.61163537322171e-06
-2.68364451971101e-05
3.93017036031423e-06
-7.0360626898679e-06
6.44567764343096e-06
-2.8017890587844e-05
-2.58163198289825e-05
8.64441441518663e-06
-1.49700112298818e-05
-1.38323789829174e-05
-4.53424173461619e-05
-4.3804414192888e-05
-2.15456814313464e-05
-1.73626698714076e-05
-2.75126142715075e-05
-3.37384262390413e-05
-2.50612951254468e-05
-1.45464241104317e-05
-6.06929993128439e-06
-1.51689917332122e-05
-1.99432775982972e-05
-1.86866573922587e-05
-1.12652952624898e-05
-1.70482170469654e-05
-1.76376609401747e-05
-7.93916183688443e-06
-3.10684694864716e-05
-2.32823749341959e-05
-2.63299487118058e-05
-8.7548011210332e-06
-5.92782577960671e-05
-4.31716336049652e-06
-1.25793154916553e-05
-2.31895672518371e-05
-5.15946750972004e-06
-1.45441631052193e-05
-1.33854305579146e-05
-1.92093552206036e-05
-9.39479192622917e-06
1.95581456356644e-06
-4.96952508593055e-05
-1.84980787516637e-05
-2.90170422751283e-05
1.60149775600954e-05
-1.70020158330389e-05
4.75216861841974e-06
-1.5311369361143e-05
-1.58967725665059e-06
-1.55105661229477e-05
-1.26543354678768e-05
-2.95847332376234e-05
-1.59644976128037e-05
-1.87724521853489e-05
3.70700305711773e-06
3.18295445895658e-06
-2.3182541380129e-05
-1.79543926672166e-05
-1.6116075889147e-05
-1.18808633832398e-05
-2.66301626344566e-05
-2.18428414741544e-05
-4.13659889400977e-05
-1.1753497698119e-05
-3.46480273750378e-05
-3.42943097126004e-05
-1.1887894215774e-05
-2.7884964587712e-05
-2.39384398226393e-05
-2.04301178178562e-05
-3.53102565664491e-05
-1.90855311180643e-05
-3.26541580075225e-05
-1.3121126328708e-05
-2.91192959069702e-05
-2.52942929565986e-05
-1.39022787209927e-05
-2.74668616950739e-05
-1.85219464941599e-05
-1.90435352201865e-05
-2.3496817405266e-05
-3.71535302855946e-05
-1.32429352226268e-05
-3.31717317064258e-05
-4.02481922902921e-05
-1.64112753889087e-05
-2.76366002063218e-05
-5.40648730056281e-05
-3.61029197009846e-05
-7.59323765360562e-06
-1.47479637176763e-05
-2.04317932438861e-05
-3.05685120846008e-05
-3.98425899677364e-05
-2.76358765418489e-05
-1.45463484852965e-05
-1.92712525155204e-05
-1.92942760286251e-05
-1.53853693460664e-05
-5.05258505629113e-05
-1.25782989580519e-05
-1.20485903046404e-05
4.61830533676326e-06
-1.43708326372801e-05
-1.90644548638107e-05
-2.25871706433167e-05
-8.23732372879878e-06
-3.4343810741255e-05
-2.15114429132901e-05
-1.00849918409073e-05
-2.88068562078134e-06
-5.57100856193042e-06
1.28540928931502e-05
-3.4458380072407e-05
8.79900838269862e-06
-1.23574320542617e-06
-8.32433374420669e-06
-1.29976429056051e-05
-1.1450412607567e-05
-3.09545401420689e-05
-1.80449509413053e-05
-2.55285445111492e-05
-2.9921068409882e-05
-3.14159082284432e-05
-1.62015974466372e-05
-3.68076411217551e-05
-1.46032121857892e-05
-2.1421547748954e-05
-2.3810251695398e-05
-4.95496764157661e-06
-1.46752608963359e-05
-2.67837592910956e-05
-1.20362498868393e-05
-2.86311942077698e-05
-4.77116296106319e-05
-2.43945698485596e-05
-1.86491409572776e-05
-1.02205845024984e-05
-3.31380204510382e-05
-9.48762380992736e-06
-1.75540997941643e-05
-3.20856455420109e-05
-2.02900552441849e-05
-3.55787351739086e-05
-2.16609565624044e-05
-2.25548001673535e-05
-1.42407638637302e-05
-2.05391065920607e-05
-3.51902158270543e-05
-2.58837853868041e-05
-6.66348662643798e-06
-1.05328596609087e-05
-1.87295408512246e-05
-1.01244339021207e-05
3.47304969920993e-06
-4.35881155950805e-05
-2.20565859792965e-05
-1.941199599716e-05
-1.98955571825219e-05
-1.05808172475015e-05
4.02255532155067e-06
-1.36611817300089e-05
1.72770107826941e-05
-1.14260523928631e-05
-1.95783352177242e-05
-3.07949052672636e-06
-2.52227770319381e-05
-6.04704533510405e-06
-2.92515536598804e-05
-3.83984765665423e-05
-4.77938021339742e-06
-8.90680476949192e-06
-1.35077852784045e-05
-2.29515302155337e-05
-6.98460053343768e-06
-1.80073448888165e-05
-1.21595488244565e-05
-2.62148527065676e-05
-3.38985194491431e-05
-3.50839761631519e-05
-2.83905263268948e-05
-2.81769867277602e-06
-4.34693830768506e-05
-9.80190593614289e-06
-2.23477858972758e-05
-1.19881640984125e-05
-1.88026611613385e-05
-2.65550895475698e-05
-8.84705907562176e-06
-2.91618955840711e-05
-5.57153447333775e-05
-1.96903164240468e-06
-5.82897950717937e-06
-2.4615535433325e-05
-1.76840537461358e-05
-3.07581628646658e-05
-2.38598350241515e-05
-3.13073162784658e-05
-3.36420570347845e-05
-3.73200630125884e-05
-3.02906458430592e-05
5.53371374851677e-07
-8.83018733913709e-06
-2.42294169083587e-05
-4.41447308746605e-05
-6.70576974747464e-06
-2.03552606128806e-05
-1.28392991547598e-05
-2.27521442352332e-06
-3.29119611884769e-05
-1.45862586043475e-05
-2.60879600186387e-05
-2.08164792636727e-05
-3.17938577759747e-05
-8.88909899761444e-06
-1.31729797088007e-05
-5.4697528949836e-06
-3.37390612034986e-06
-2.69242328890129e-05
-1.83553270663095e-05
-3.66289110905364e-05
-1.30401246208506e-05
-3.0725257983768e-05
-9.78181595010787e-06
-2.50963703530244e-05
-8.97720972349409e-06
-2.89498669626215e-05
-6.54765471948737e-08
-7.46431710590238e-06
-1.33517835430323e-05
-1.083590482824e-05
-3.51711768473277e-05
-2.4212480658909e-05
-2.66285901818043e-05
-6.94446166921177e-05
-3.43281281784073e-05
-9.38388283055825e-06
-1.76823219634904e-05
-3.28750065790166e-05
7.03330638042569e-06
-2.23234108086357e-05
-2.12089163491323e-05
-1.71817337493925e-05
-1.15233481530557e-05
-2.09244943792997e-05
-4.35196212154709e-05
-5.87499570879473e-06
-2.02237545831268e-05
-4.52411322614685e-06
-3.10082987346195e-05
-3.11923568924343e-05
-1.02459926987805e-05
-1.24474519828747e-05
-2.89754880178567e-05
-5.00832364024191e-05
-1.07178066416842e-05
2.30765614152994e-07
-8.09784721192906e-06
-4.04464502946463e-05
-1.17504077677391e-05
-1.89721397850612e-05
-4.39695305083179e-06
-2.2084968323591e-05
-7.60726447409294e-06
-2.20480830415394e-05
-2.93872182081384e-05
-3.12541516979172e-05
-2.52686856454974e-05
-1.9798596408101e-05
-2.32776656369981e-05
1.01912826120123e-05
-4.52327934691208e-06
-1.58249496215629e-05
-2.41990345482223e-05
-1.05085188500344e-05
-1.13741637599291e-05
-2.25519401458856e-05
-2.07748058095911e-05
-1.17989591430219e-05
-1.53111878141709e-05
-3.51265299779921e-05
-3.51031916078576e-05
-2.19320612650922e-05
-1.83284142750386e-05
-1.27657017969024e-05
-3.39724627501336e-05
-3.06180031052966e-05
-1.68672236464755e-05
-1.6522819588825e-05
-1.3285114795788e-05
-2.80353622637903e-05
8.90809273412355e-06
5.3703412663884e-06
-2.02276496082536e-05
-8.46157541933311e-06
-3.1457295986197e-05
-7.59514720913703e-06
-2.41454701692037e-05
-1.48192416781633e-05
-3.2926740653618e-05
-3.7414764152609e-05
-3.45090987606341e-05
-2.63880712976731e-05
-3.31027796503007e-05
-4.01776829902228e-05
-3.39996896050529e-05
-3.37843984856349e-05
-1.28466579027866e-06
-2.47491885748881e-05
-1.18414033983378e-05
-2.9489183012902e-05
-1.69358719241055e-05
-2.45134965224985e-05
-9.86293802821846e-06
-2.92532206970995e-05
-3.56820695574856e-05
-2.6073192766158e-05
-8.83951997495335e-06
-2.23462266747413e-05
-2.82928836135895e-05
-4.28362348371241e-05
-3.03720862854203e-05
-6.61062330275295e-06
-1.13293659698975e-05
-9.90101775607274e-06
-4.24784665356182e-05
-2.15975944483651e-06
-2.84450098263555e-05
-2.31458265951901e-05
-2.07616070634051e-05
-2.947941240577e-05
-3.85049593975732e-05
-2.2131410198955e-05
-3.38597961255745e-05
-1.9540895659208e-05
-2.07576750576191e-05
-1.94058957952238e-05
-9.81397010144189e-06
-1.03149781070268e-05
-1.02519374469371e-05
-3.85623956339781e-05
-5.04747615769209e-06
-2.46441912674814e-06
-7.72472458284395e-06
-2.32390274717351e-05
5.4147998656512e-06
-1.46050352152384e-07
-2.57679235911979e-05
-6.5436784077133e-06
-2.62195406204254e-05
-1.83360107863291e-05
1.35715269685664e-06
5.78895563106743e-07
-2.58170064033954e-05
-2.19201297293066e-05
-3.34768779966269e-05
-1.34541953545966e-05
-6.42276501874313e-06
-2.54792427710145e-05
-1.24115658059879e-05
-2.33378115093707e-05
-2.94457046625716e-05
-1.24719346485036e-05
-2.91389273829049e-05
-3.02529224865933e-05
-1.67083161275193e-05
-2.56707816974623e-05
-2.70017833094656e-05
-2.62662165134713e-05
-1.27706159006567e-05
-4.92499340898374e-05
-2.14565549950322e-05
-2.63163302469151e-05
-1.87536143217288e-05
-1.9090675463121e-05
-2.30872576655112e-05
-3.17844981187794e-05
-1.80259623576147e-05
-2.17368760996323e-05
-1.40281506885168e-05
-4.05309125209059e-05
-6.45675479125421e-06
-8.43523076755111e-06
-4.53000356402495e-06
-2.0269233111268e-05
5.98120729536504e-06
-2.28885501356971e-05
7.12234833815816e-06
-7.42810695671962e-06
-8.62279976797903e-06
-2.11893079107657e-05
-1.51285349677631e-05
-1.11313152820629e-05
-1.96003376971283e-05
-1.69734997852037e-05
-2.74083571677264e-05
-3.59060686712139e-05
-3.22531264887655e-05
-2.67040379691518e-05
-3.87303019842039e-05
-2.30365574277978e-05
-7.66022681367848e-06
-2.36255541766285e-05
-2.01937368508819e-05
-8.44886941421765e-06
-7.71105051098749e-06
-6.28556205065073e-07
-1.06232758924586e-05
-2.44714190324835e-05
-3.62130745206752e-05
-1.63994538351489e-05
-3.09628791573715e-05
-3.76783299972352e-05
-2.27914805505473e-05
-2.36249636551334e-05
-4.24968142011538e-06
-1.35579915808236e-05
-1.60066893562655e-05
-2.57744273975768e-05
-1.80811313452485e-05
-1.56112694180465e-05
-1.76488761328826e-05
-3.00738676290541e-05
-2.45443074406741e-05
8.80288877987123e-06
-5.16156389003656e-06
-2.72087053245593e-05
-2.02693648008311e-05
-2.89564078762635e-05
-2.16149949687168e-05
-2.45127765183309e-05
-2.08780716882627e-05
-4.06126256434826e-05
-1.55570673354363e-05
-2.25316854953297e-05
-2.44735128400759e-05
-1.00786011324818e-05
-7.64919790761992e-06
-1.87694110733212e-05
-3.96365501806963e-06
-3.63968082475462e-05
-1.77589366870264e-05
-1.6904959720322e-05
-3.28099993524963e-05
-2.85780293912678e-05
-1.42659902505145e-05
-1.97402730364621e-05
-3.12435328655127e-05
6.66099115479529e-06
9.6468939509137e-07
-1.42947683236185e-05
-2.6043475688507e-05
-4.06640788918546e-05
-9.64429064540968e-06
1.08476677234311e-05
-2.91650521277032e-05
-3.19697423853561e-05
-4.47199224894736e-05
-9.68959783532944e-06
-2.74963941663626e-05
-2.42904511884059e-05
-1.82499091827499e-05
-4.76243392411142e-06
-1.05872433181692e-05
-3.03379045291411e-05
-4.85423717182815e-06
-5.7553215407602e-06
-1.2749700860016e-05
-3.45472932561323e-05
-6.53463273489242e-06
-3.28262594811407e-05
-1.94280747863145e-05
-1.27161089551633e-05
-2.49617444894912e-05
-4.7661495751455e-05
-2.79900706934547e-05
-3.10110924499433e-05
-2.33594267522258e-05
-2.04120348713067e-06
-1.78776629070082e-05
-4.65547351188356e-06
-1.81875131319858e-05
-2.41396755684605e-05
-1.48019181515521e-05
-1.64484556712702e-05
-2.35968680358155e-05
-1.4252950086326e-05
-3.45794286035977e-06
-9.63193037376331e-06
-1.57220914152679e-05
-1.92150573503275e-05
-1.36932642026538e-05
-1.89636100614138e-05
-2.18257944751983e-05
-3.75567252115032e-05
-2.44198519832396e-05
-2.82030443517059e-05
-3.83255190725246e-05
-8.20878696919067e-06
-1.92662358982421e-05
-3.51814185719509e-05
-2.12855016328161e-05
-1.18946118262973e-05
-1.98789645593911e-05
-2.65392108923907e-05
-3.58105645079489e-05
-2.67387953424116e-05
-2.59423976457691e-05
-1.84483487824681e-05
-3.95928831352669e-05
-2.65911082310846e-05
-2.45292380336375e-05
-1.85688393926891e-05
-1.66301196450161e-05
-1.5110907783482e-05
-3.57961938180202e-05
-1.91135216016031e-05
-2.73478406094046e-06
-8.04518567707881e-06
-2.40578061309966e-05
-3.86612547159467e-05
-9.28904270652927e-06
-2.20830755884212e-05
-1.69411264627712e-05
-5.93167785137419e-06
-2.19792604126464e-05
-2.22026382865389e-05
-1.63849574274598e-05
-1.1916506728939e-05
-2.12619835466599e-05
-1.38805608283885e-05
-3.46174790933079e-05
-1.46752409987723e-05
-1.56799176413056e-05
-2.14510347786248e-05
-3.5646677926095e-05
-1.48629683754042e-05
-1.19476214566991e-05
-2.2325961002182e-05
-3.12248811263275e-05
-2.00695568726606e-05
-8.70743154959757e-06
-2.33423615647975e-05
-1.43379164955123e-05
-1.44370598467435e-05
-3.23625461853247e-05
-2.52152083464956e-05
-3.92087704507682e-05
-4.48463642191e-06
-2.80283405523478e-05
-1.25693184731602e-05
-1.2727937940241e-05
-2.15118182075297e-05
-2.51793905426317e-05
1.81350986047603e-06
-2.01532194221261e-05
-1.38869147578347e-06
-3.34767537416285e-05
-1.93438042139641e-05
-1.95830188409641e-05
-4.68328947008046e-06
-2.10248398985267e-05
-2.57823516123421e-05
-3.61825237329083e-05
-7.50546402811918e-06
2.69292024440106e-05
3.82833229454318e-06
-2.4287125433751e-05
8.67764501401729e-06
-2.3070500076312e-05
-2.98011502450755e-05
-1.01312300475312e-05
-1.99955778990678e-05
-3.17559220849651e-05
-6.22668090404836e-06
-2.6752184992678e-05
-4.2145743868097e-06
-8.11675866543598e-07
-1.01531463978075e-05
-2.34095217008424e-06
-1.29067393734276e-05
-1.73558133709408e-05
-2.34553386237677e-05
-2.34923360377411e-05
-2.80336312054899e-05
-2.33671531723827e-05
-3.6408521308874e-05
-4.50875433718484e-05
-2.21637364239488e-05
-1.76104449681625e-05
-2.44075149013879e-05
-1.29256537283167e-05
-2.55056216802794e-05
-4.04982282974638e-05
-1.16882728575571e-05
-6.15078740180518e-06
-2.9921257423303e-05
-1.08899452568936e-05
-1.94343469693117e-05
-5.92538108235519e-06
-3.78659118842259e-05
-2.21239487099551e-05
-1.63081980930301e-05
-7.48721285283442e-06
-2.17550368265603e-05
-1.10542109034856e-05
-2.76720552751215e-05
-1.60264037998864e-05
-9.10735459115504e-06
-3.23910315892833e-05
-2.82642712801231e-05
-1.73341107871234e-05
-1.10111011441862e-05
-2.45791802392395e-05
-1.08433651977836e-05
-1.96114090957358e-05
-1.96897981418458e-05
-1.86586458260419e-05
-4.32598571190659e-05
-1.83994916447882e-05
-5.38005520161352e-06
-1.55805735255368e-05
-2.41900975095333e-05
-2.87357863146335e-05
-3.96824830763738e-05
-3.44340150976974e-05
-3.42369809102109e-05
-6.87125157319423e-07
-2.70734339023935e-05
-2.86036756409627e-05
-3.62961724082897e-06
-3.4453676794818e-05
-2.71031338356618e-06
-1.01176551181809e-05
-1.45330223639689e-05
-6.73089735943045e-06
-3.53561391559566e-05
-2.2753454952539e-05
-3.44397027553592e-05
-1.91434639078885e-05
-3.34415251936974e-05
-2.02394320512827e-05
-4.56790574167579e-06
-2.11626424507883e-05
-1.74918019733231e-05
-1.47627413957848e-05
-1.41851548033605e-05
-1.62936625388556e-05
-3.5739428518516e-05
-1.49179702604833e-05
-1.17863608423134e-05
-1.97467127351011e-05
-2.14252992278067e-05
-1.51371463475078e-05
-1.76113601570231e-05
-1.68277111039607e-05
-2.70334864100241e-05
-2.23045403046931e-05
-2.48413893065038e-05
-1.01197393709565e-05
-3.35972483936061e-05
-1.63090152818894e-05
-2.81721453867117e-05
-3.31346012118242e-05
8.12892442929071e-06
-3.05350054841437e-05
-2.55668985753628e-05
-5.33351549222137e-06
-2.17730938239645e-05
-2.25977588136021e-05
-2.30030621605838e-05
-2.72530244998466e-05
-1.1787162199459e-05
-1.78460019282798e-05
-2.63016193857541e-05
2.82058714184397e-06
-4.97997252480511e-06
-2.5666600626432e-05
-2.35021027708373e-05
-2.1873924784394e-05
-2.4307035769343e-05
-1.13062048293357e-05
-2.75411344250231e-05
-1.58894393938591e-05
-1.01604940547572e-05
-2.91178888562018e-05
-2.32170023741667e-05
-1.7421076479964e-05
-2.31041671291441e-05
-3.72611899180496e-05
-1.50340341796893e-05
6.64204384976579e-06
-2.09317525466922e-05
-7.39446556232954e-06
-3.44773357934821e-05
-2.45772101972058e-05
-5.699842141003e-05
5.66562738709e-06
-1.18610210323932e-05
-5.59162833490882e-06
-7.27336276974638e-07
-2.65465549007302e-05
-1.00401594575153e-05
-2.19745538527584e-05
-1.45238481325557e-05
-4.46153726545431e-06
-2.17540745530109e-05
-1.72435017963061e-05
-1.20901774068402e-05
-1.44386577394649e-05
-2.0380355361081e-05
-2.25160598323575e-05
-2.43897061949868e-05
1.0352744502501e-05
-2.717609395568e-05
-4.22821766307112e-05
-2.41970631370875e-05
-1.82202133165673e-05
-3.72962527448766e-05
-2.61142150640679e-05
-2.78286458635028e-05
7.42169118723904e-06
-7.94378018405018e-06
-1.73300851687425e-05
-2.18639617298464e-05
-1.63038544728295e-05
-1.39779336104043e-05
-2.80582184421253e-05
-3.45174803404927e-05
-3.39732423061087e-05
-2.81264964109514e-05
-1.06902910195137e-05
2.3923507792831e-07
2.30437150946174e-06
-5.08882943079447e-06
-1.24423497543835e-05
-3.52205278500007e-05
-1.7915004392785e-05
-2.83829428960867e-05
-2.33271265097439e-05
-1.64945671506221e-05
-2.52814949775433e-05
-2.32849198351057e-05
-2.68320960070714e-05
-2.14432201805287e-05
-2.84269047860432e-05
4.97502876417847e-08
-1.06214280240727e-05
-1.42570627333537e-05
9.50884312615186e-07
-1.34381617238442e-05
-1.8050247837307e-05
1.44590455867409e-06
-2.85561317015913e-05
1.23761444760386e-06
-1.67450293357395e-05
-2.73945724487529e-05
-2.47323168562489e-05
-8.89322042409779e-06
-1.54392327423483e-05
-1.72557376877047e-05
-3.76243070068319e-05
-2.77941585562422e-05
-3.5203711912305e-05
-1.46768242687714e-06
-1.44260840632907e-05
-1.94567946682732e-05
-1.4239152375754e-05
-2.19041146303317e-05
-9.90783499414125e-06
-3.49350182100869e-05
-4.33558474877069e-05
-2.98060987674059e-05
-1.49220290168661e-05
-9.05062457418235e-06
-2.95682159747416e-05
-3.17389584970233e-05
-1.1485973027442e-05
-2.87852927701984e-05
-2.16361334088334e-05
-1.27612608799577e-05
-7.95612487912508e-06
-2.36307371465005e-05
-2.99694978902396e-05
-3.08468245855955e-05
-3.85906126207662e-05
-3.41538815884583e-05
-3.10218035192625e-05
-1.63215196378771e-05
-1.02230843101159e-05
-2.00269486455037e-05
-1.97463005361499e-05
-1.94086017035016e-05
-2.83640987779876e-05
-4.47089447813507e-05
-2.63037371128373e-05
-2.43027979911424e-06
-1.85120963876078e-05
-1.47076712923822e-05
-3.72345367985582e-05
-3.45786719889354e-05
-2.52715809748533e-05
-2.69414011912842e-05
-3.75958137796693e-05
-2.15195056884993e-05
-2.86298319346834e-05
-2.47541496030825e-05
-2.57726622899341e-05
-2.49723743581569e-05
-1.77459810664273e-05
-2.09003080942308e-05
-6.92061326825836e-06
-1.67289240828947e-06
-3.79220477325739e-06
-2.76923199528699e-05
-1.5290012727128e-05
-1.53893713745113e-05
-1.01497453069518e-05
-2.52061794963879e-05
-1.21785396450802e-05
-2.3792899232473e-05
-4.15777902977223e-05
-2.15932380494289e-05
-2.36876832002718e-05
-5.35770064187508e-05
-3.68636829647539e-05
-6.8658008889315e-06
1.06049058543967e-06
-1.8191378739872e-05
8.17771265714918e-06
-1.77567349301172e-05
-1.78593858623659e-05
-1.79299376611688e-05
-8.58438358719792e-06
-1.76445388316754e-05
-7.51618102684357e-06
-1.98583013706258e-05
-1.22046663771662e-06
-2.71960124470365e-05
-8.58114180265317e-06
-2.7091880424121e-05
-2.90093107661366e-05
-2.67358796105533e-05
-1.93424040534746e-05
-1.96355030492795e-05
1.0539256303666e-06
-3.80311270391841e-05
-2.11563678884192e-05
-2.75556531780643e-05
-2.67136782832887e-05
-1.82045907603311e-05
-1.86152275126118e-05
-3.14280986445674e-05
-1.92255204496246e-05
-1.99783838084111e-05
-3.06271083909848e-05
-2.25318904949068e-05
-1.57931160273397e-05
-2.00590898307079e-05
-1.77961412998343e-05
-1.02779536271331e-05
1.68488327146694e-05
-1.93658374759384e-05
-2.65620787115944e-05
-2.7198406448621e-05
-2.44839226419151e-05
9.89182308565874e-07
-3.75851275577125e-05
-2.71382568276153e-05
7.58375594562328e-06
-2.58438979907318e-05
-2.35946738924899e-05
-1.78433899671086e-05
-3.03323438132906e-05
-1.86776623703467e-05
-2.46182555222472e-05
-2.68838295428597e-05
-2.0057884515406e-05
-1.98091286548313e-05
-1.33929598034867e-05
-2.4833670361055e-05
-1.49199655600701e-06
-1.78695487083074e-05
-6.58565868120709e-06
-1.49067433238394e-05
-1.00532181709742e-05
-2.65502315784603e-05
-2.03623969962565e-05
-1.69088026875137e-05
-2.34617433053333e-05
-2.39354823979704e-05
-2.81321797802811e-06
-3.28518018382742e-05
3.04659033744259e-06
-7.9571398636618e-06
-7.43545164356794e-06
-2.07099629954573e-05
-4.06030081204511e-05
-1.60959879945631e-05
-3.4088116123609e-05
-2.12334108022566e-05
-3.72580692947159e-05
-1.67833459918128e-05
-1.83923399842884e-05
-2.21264082482471e-05
4.00322750756838e-06
-9.15794591304854e-06
-4.03564912141316e-05
-2.30896355326901e-05
-2.79597093842352e-05
-3.84567907524899e-05
-1.15912368572462e-05
-2.03301130369707e-05
-2.35776220041129e-05
-2.11827644825997e-05
-5.25112997208265e-05
-3.79331661638713e-05
-1.89162802505813e-05
-5.97338877897881e-06
1.7091877637297e-06
-3.98261312063369e-05
2.99934394411619e-06
-2.35482743969772e-05
-1.88569997004827e-05
-2.11643684004644e-05
-1.86296153459381e-05
-2.65654300388076e-05
-2.11168255430373e-05
-3.2855094091692e-05
-3.13730497186122e-05
-1.38172153393798e-05
-3.30951655542293e-05
-5.53406925445602e-06
-2.50688995110766e-05
-2.97627946329831e-05
-1.35792816020769e-05
-9.71858333646929e-06
-1.64606443219786e-05
-8.87907417640372e-06
-1.98308799036522e-05
-1.92515443421605e-05
-1.42969486675182e-05
-1.04846528086127e-05
-9.07372060925661e-07
-2.34784229281703e-05
-2.17255367438404e-05
-1.41906010498457e-05
-1.98205873308351e-05
-3.11553021286339e-05
-1.81037677582955e-05
-2.83345154945371e-05
-3.37959775898126e-05
-1.29053010249823e-05
2.72696611036514e-06
-1.33325750231454e-05
-1.15812826789862e-05
7.72060773761822e-07
-2.08085664806863e-05
-3.63638722385854e-05
-1.93925477687153e-05
-3.32727368342817e-05
-2.8728953891446e-05
-1.03625354249882e-05
4.88591564792456e-06
-4.60341263098216e-05
-2.64455891688201e-05
-1.13362646862905e-05
-3.19631087616158e-05
-1.09799765189363e-05
-4.06243157812808e-05
-1.18001323336351e-05
-1.76125308009615e-05
-3.40558106591194e-06
-2.41967126614842e-05
-1.58317650021943e-05
-2.21063358895237e-05
-2.72651985520293e-05
-1.83856532859711e-05
-1.92416957782997e-05
-2.87263295595483e-05
-3.74220369228887e-05
-1.05137198219382e-05
-8.63962817561502e-06
-4.8427982140915e-05
-1.64339598190967e-05
-2.25702361528614e-05
-1.67410620338681e-05
-5.08983566651111e-06
-2.82856538695712e-05
-4.96453933675856e-06
-3.4087893067538e-05
-3.12074954197196e-05
-8.50163248197039e-06
-8.37658819270894e-06
-3.39382743435192e-05
-4.1057226001489e-05
-1.11164883274059e-05
-1.22811611628476e-05
-1.85469597665062e-05
-3.97392957613666e-05
-3.44073855838894e-05
-4.37321114507525e-06
-1.72920391338655e-05
-2.11920752695251e-05
-1.57152471249214e-05
-1.64990860399992e-05
-5.0158559506308e-06
-1.86530345984396e-05
-8.64463816742272e-06
-2.74744499440594e-05
-4.38377577957966e-05
-1.96736651807677e-05
-3.82551089051798e-05
-3.94709336299476e-05
-3.47865898971746e-05
-1.97862064190114e-05
-1.59287329461282e-06
4.15249071005879e-06
-1.80751270317632e-05
-3.03913557268151e-05
-2.89567124399636e-05
-3.70024341911139e-05
-2.22644566269176e-05
-7.20324779978437e-07
-9.1635461025884e-06
-3.34945762062882e-05
-2.28357575277714e-05
-2.67320046465493e-05
-2.33280782656468e-05
-3.10138791637826e-05
-2.25516060308818e-05
-3.12762009004296e-05
9.94619795120871e-06
-1.38570671038373e-05
-3.84334274479079e-05
-1.49100207389508e-05
-1.50237586810036e-05
-1.39401567285649e-05
-1.02837293070565e-05
-8.19810120839756e-06
-1.96202234744427e-05
-1.07449663139405e-05
-9.20273781666578e-06
-1.90489111603902e-05
-4.18525674838215e-05
-4.66401682612109e-06
-2.2635704848384e-05
-3.93460231422597e-05
-1.29617524659515e-05
-1.34113411103262e-06
-2.51987686331511e-05
-1.89329180813586e-05
-1.76372221313838e-05
-8.64330452837619e-06
-3.12520046048714e-05
-2.62278663052421e-05
-3.44450092060869e-05
-4.54573194036541e-05
-2.9884627453992e-05
-2.02912965327395e-05
-3.02503162864321e-05
-1.25978301474835e-05
-2.42230688591621e-05
-3.9787913005158e-05
-1.92424268089279e-05
-2.26574791182782e-05
1.54982094833063e-05
-1.06279656696326e-05
-2.19206665139443e-05
-4.53742535679228e-05
-1.07045671325595e-05
-1.05865059827534e-05
-1.52982185538402e-05
-3.27719675393623e-05
-1.68535036588311e-05
-1.83680769956614e-06
-2.55024916943313e-05
-1.30800663160355e-05
-3.66982349337981e-05
-1.61455745694693e-05
-1.5883392049754e-05
-1.83799872811927e-05
-1.86390908993933e-05
-2.27507758247428e-05
2.21975398723732e-06
-1.50142753894582e-05
-1.66563520750511e-05
-6.50204482981635e-06
-2.7537575237392e-05
-2.18820650598508e-05
-2.79686467480811e-05
-1.41914591416589e-05
-1.54574666095579e-07
-4.00894595080653e-05
-1.65315439285532e-05
-1.34145962524439e-05
-3.32814245359907e-05
-1.85854268635074e-05
-2.6127508464044e-05
-4.41643602797826e-05
-1.03876161947611e-06
-2.40670922110011e-05
-2.89528074950785e-05
-4.56051787970033e-05
-2.14928333128756e-05
-2.64134108757936e-05
-1.91140849818847e-05
-3.68961216937527e-06
-1.49667930741827e-05
-3.50761623441268e-05
-3.89382771941213e-05
-2.32052262498537e-05
5.18961077362598e-06
-2.14099122086514e-05
-3.42088716833243e-05
-1.46828585407005e-05
-2.08846941088225e-05
-2.42893284767845e-05
-5.85181139263119e-06
-1.5742311085456e-05
-2.60501560019563e-05
-1.73620865804259e-05
-2.09632637485319e-05
-3.26740626808647e-05
-2.28231561104429e-05
-2.09780743818751e-05
-2.90248010596808e-05
-5.30631346345576e-05
-4.1470052184012e-05
-2.10670280490756e-05
-1.09723122521162e-05
-2.33451222106649e-05
-3.00165451175833e-05
-3.63638671614288e-05
-9.68223018158304e-06
-2.25155590359949e-05
-1.28845982059251e-05
2.41205154712351e-07
-9.36234779327041e-06
-1.5356020150965e-05
-2.31776933834765e-05
-5.23647986584718e-06
-3.59278022430102e-05
-2.21811493522993e-05
-1.64925869031917e-05
-2.54680009536398e-05
-6.80755074289223e-06
-3.83330712525362e-05
-1.03895709804139e-05
-1.55445929933567e-05
-2.73038534950937e-05
-3.71398679159205e-05
-4.47938192602766e-06
-1.63616859150536e-05
-3.00364938752462e-06
-3.03611319360809e-05
-1.13138894153613e-05
-3.78607335330725e-05
-1.72318739164945e-05
-5.17726576957873e-05
-1.08388906896147e-05
-1.67144901930528e-05
-4.59929267910738e-06
-1.00106756143285e-05
-2.23583876873866e-05
-2.36116188452773e-05
7.81414169087599e-06
2.82669366665904e-07
-3.40526492351525e-05
-2.48576416381979e-05
-5.32414838505791e-05
-2.35714148975026e-05
-1.63430765285543e-05
-4.61894576137446e-05
-2.44295859088873e-05
-1.34669607362573e-05
-8.30178761472738e-06
-4.43301736847453e-05
-1.57581353923999e-05
-2.65917346061228e-05
-3.59017635256088e-05
-9.21067975908817e-06
-3.16216362352559e-05
-5.92877011241761e-06
-4.75566404587334e-06
-1.63811939082585e-05
-1.46762899694302e-05
-3.07115794704168e-06
-1.16840783947875e-05
-7.01719573327766e-06
-4.02817419818474e-05
-4.7533546594565e-05
-7.38429970700454e-07
-6.10595123751051e-06
-7.20020648789508e-06
-3.57694596289589e-05
-2.65798108465485e-05
-1.49600441022421e-05
-3.37104775495494e-05
-3.11914339528581e-05
-3.21119697562362e-05
-5.04297245420005e-05
-1.62802554907489e-05
-1.22782923718525e-05
-7.33125611323916e-06
-1.49729297651449e-05
-2.71776198774456e-05
-1.55795481119931e-05
-3.37105481182526e-05
-3.18469272600959e-05
-3.12610505054005e-05
-1.50864760348082e-05
-1.94612975677491e-05
-3.80362800985961e-05
-2.80772583250047e-05
-1.32348064269965e-05
-1.74894580101982e-05
-1.78104677324532e-05
-1.01280514021608e-05
-1.94012844002455e-05
1.04415326477384e-07
5.46317750593462e-06
-2.67271306858782e-05
-2.14773222597523e-05
-4.97437033515234e-06
-4.23226351546936e-05
-2.34611528490394e-05
-1.20440390322311e-05
-1.73667837376818e-05
-2.05468712340604e-05
-9.43772096504448e-06
-2.77084399652264e-05
-3.59575858299136e-05
-2.1468091600409e-05
-1.0627963622149e-05
-1.7335379775629e-05
-6.88858426620608e-06
-1.22191094818628e-05
-2.14694740220163e-05
-1.37380454658186e-05
-1.85481300366634e-05
-3.752397703882e-05
-4.08868196070519e-05
8.96752444285921e-06
-3.2790613075447e-06
-2.12256505025567e-06
-2.3264053082982e-05
-1.1792737476888e-05
-4.04630780185913e-05
-7.40877479597383e-06
-2.19741306194796e-05
-2.42185462740446e-05
-2.40808845577618e-05
-1.41904650680761e-05
-3.74307462644178e-05
-2.76886099996728e-05
2.17032493098614e-06
-6.30575619203498e-06
-4.11464257886052e-05
-1.97895068726891e-05
-2.5568486063537e-05
-1.7285598192621e-05
-1.53942989720297e-05
1.72298125512072e-05
-1.98154400624368e-05
-1.80938365553653e-05
-3.12619357252853e-05
-1.36834811857362e-05
-3.67045777713579e-05
-1.04319839812643e-06
-4.12162385073657e-05
-1.50739324856021e-05
-1.75713366392212e-05
-5.88001251801654e-06
-1.72093995966924e-05
-1.47702823651832e-05
5.70393452189377e-07
-1.64237649929983e-05
-3.3699008979994e-05
-2.0970170180904e-05
-1.85457320687776e-05
-1.14733800887543e-05
-3.95782658555259e-05
-2.98514628959856e-05
-1.344739012225e-05
-3.44903968279061e-05
-1.45998410592389e-05
-2.3120059334126e-05
-2.58327432282758e-05
-3.81324064849794e-06
-3.70076203448774e-06
-1.50334212074246e-05
-3.28758670818992e-05
-3.57005553783594e-05
3.46392964238576e-06
-2.03846861770484e-05
-1.46686531381197e-05
-1.28291520661946e-05
-2.96579309591558e-07
-2.28887727755884e-05
-1.19615695675614e-05
-2.70462539351419e-05
-3.11618420498906e-05
-2.49507299313869e-05
-2.40998475065607e-05
-9.0311240386412e-06
-9.81929241243379e-06
3.23117041588395e-06
-2.18871727574345e-05
-2.70877016631628e-05
-1.40232194656954e-05
-1.46737395087556e-05
-4.74835858995282e-05
-6.90773675982898e-06
-9.83029368778247e-06
-2.72032009716137e-05
-4.45113235827537e-06
-7.53706660186404e-06
-1.75599778142755e-05
-1.25217531590976e-05
-4.33885507693876e-06
2.35679454667025e-06
-3.64077572789115e-05
-1.75052873159038e-05
-2.20996449067875e-05
-1.11498881048088e-05
-2.76856392374823e-05
-2.5968001346554e-05
-2.36973921433609e-05
-1.94777909989242e-05
-7.79024377854022e-06
-1.71067849172868e-05
-2.7484267217835e-05
6.0068224656569e-07
-1.47147006636596e-05
-1.70497549077682e-05
-1.69482500980102e-05
-9.17595020985731e-06
-2.47052411859103e-05
-1.99786250518339e-05
-1.24830304932415e-05
-1.8548202313337e-05
-1.0462412329903e-05
-1.43862838522982e-05
-2.49846177532962e-05
-2.4651710216238e-05
-2.19391864550209e-05
-2.87228168317534e-05
-2.33091068441964e-05
-2.16499543613721e-05
-3.27268695079741e-05
-5.03365422028e-05
-2.68740766949649e-05
-2.06777371102588e-05
-4.3805560295941e-06
-2.08424126588408e-05
-2.76217107260502e-05
-2.91301848554536e-05
-4.04049144038551e-05
-2.47746783247899e-05
-2.58756113787667e-05
-1.73369112573737e-06
-3.40380828357638e-05
-2.45400298395288e-05
-2.23656236480309e-05
-3.16346138846651e-05
-1.4599575676815e-05
1.95913098916848e-06
-1.47558670405777e-05
-1.28407163652323e-05
-2.02215647207466e-05
-6.28546919669823e-06
-4.31068433234053e-06
-1.64049205073479e-05
-2.29312600386167e-05
-3.409075726813e-06
-4.00859541967476e-05
-2.54534891184175e-06
-1.21892974350004e-05
-2.10506049954093e-05
-2.58832297259836e-05
-1.72470444013834e-05
-5.0266938200782e-05
-1.90467771876489e-05
-2.93415327073168e-05
-2.33424784325673e-05
-3.07876969428357e-05
-3.06558246771002e-05
-4.55631212078168e-05
-1.38521192243886e-05
-1.82902054073217e-05
-1.61450036012859e-05
-2.86402787630079e-05
4.10820153061653e-06
-1.44875151875629e-05
-2.72626823458542e-05
-6.91776950484237e-06
-1.38959690972189e-05
-6.02507136076376e-06
-2.10761541640498e-05
-2.32290734526472e-05
-3.8183242946577e-05
-3.901080976192e-06
-3.1468650715592e-05
-3.05580722985998e-05
-2.26752496271594e-05
-6.69001391542926e-07
-1.83409292756475e-05
-2.80920865086803e-05
-5.48374522429165e-06
-3.19919364858761e-05
-1.74148564475757e-05
-1.35057767464861e-05
-2.7965146636478e-05
-3.43428158814596e-05
-2.23474659371981e-05
-1.13919230266941e-05
-2.59944494275317e-05
-2.74876470134903e-05
-2.51071667847365e-05
-2.2150697565254e-05
-2.07380638880541e-05
-4.14048399974255e-06
-5.91808701698864e-06
-2.93462721065424e-05
-1.9430664584597e-05
-3.70643382927467e-05
-2.14412481080067e-05
-1.59854147106921e-05
-2.02504166702927e-05
-1.50478294851946e-05
-3.88076689155209e-05
-5.20545174404803e-06
-3.9532430233182e-06
-2.42565544965506e-05
3.15620958406975e-06
-1.86260829986351e-05
-2.59798440682975e-05
-8.19398379163015e-06
-2.83478335775859e-05
-4.24992938470176e-05
-2.36460859400723e-05
-2.41916706013886e-05
-3.45589894882881e-05
-1.46559786999192e-05
-2.02438711173279e-05
-3.5760519127248e-05
-3.74825610645822e-05
-2.53624146641124e-05
-1.41697779566622e-05
-1.27100695557744e-05
-3.77071782054838e-05
-1.71580542980317e-05
-1.98718246017611e-05
-1.82506605101704e-05
-1.53444298465654e-05
-6.55481911410935e-06
-1.78870910361555e-05
-9.62658867723056e-06
-1.23450663692136e-05
-2.71477888167681e-05
-2.16200005149821e-05
-3.22655916223276e-05
-4.04068338945641e-05
-1.99736977876702e-05
-2.11543136105025e-05
-8.44425649846111e-06
-2.05241581874641e-05
-1.38669271419513e-05
-6.74361885184347e-06
-3.39253101842765e-05
-4.2970881793381e-05
-2.42273537072107e-05
-2.89287230608428e-06
-3.58572955465469e-05
-3.56063685731484e-05
-1.68260534831136e-05
5.93286798913756e-06
-2.22262877290313e-05
-1.3631780801727e-05
-3.80810856961953e-05
-1.52045280835437e-05
-7.19598005932089e-06
-6.87335538848456e-06
-3.02842164060729e-05
-3.24766818892489e-05
-3.82693735148895e-05
-3.67728566345386e-05
-2.04142864098247e-05
-1.45899703743708e-05
-2.83102113921537e-05
-1.87677811270706e-05
-1.75066079486806e-05
1.37287830750555e-06
-8.39364058281686e-06
-3.45089184834569e-05
-3.35354327398631e-05
-2.13927234732896e-05
-1.45662573881146e-05
-2.25569719886327e-05
-5.02230051774556e-05
-1.36163634940086e-05
-2.29007043147301e-05
-3.06873522321789e-05
-1.636472726125e-05
-2.48983146720661e-05
-1.38015299996387e-05
-1.69759545041649e-05
-3.22082761840654e-05
-2.22415608959674e-05
-1.38024361198264e-05
-2.5094492452852e-05
-9.41804803391333e-06
-3.44396376766389e-05
-4.60729775003463e-06
-5.01542947730287e-06
-1.597640092047e-05
-1.66308222501285e-05
-4.49568987650483e-05
-1.51525380161846e-05
-2.19092406982947e-05
-2.93281596717161e-05
2.01537721617067e-05
-1.69757643361206e-05
-3.88800868686598e-05
-2.48176455266794e-05
-1.09112282765468e-05
-2.74245284181947e-05
-3.28880704147599e-05
-2.15830145527605e-05
-7.6548746397571e-06
-1.49189962390889e-05
-2.49693611272993e-05
-2.8507402767014e-05
-1.77655796255255e-06
-3.4602208592476e-05
-2.0715074706669e-05
-2.22117317382778e-05
-3.55383366561907e-05
-1.4415167249631e-05
-1.84896051966185e-05
-7.07846490892835e-06
-1.90227478678267e-06
-3.30140290281015e-05
-3.06531859774512e-05
-2.47572221327676e-05
-2.61103532979945e-05
-1.00983694775923e-05
-2.49851118219038e-05
-5.59210555708128e-06
-1.5057889548305e-05
-8.21286862814815e-06
-1.08259960341159e-05
-1.15955203348655e-05
-1.276926897094e-05
-2.12557281435891e-05
-3.14591219274001e-05
-2.43313919332929e-05
-2.13335451337706e-05
-1.75313690712231e-05
-3.4100102392997e-05
-1.12348498958755e-05
-1.20330561491609e-05
-1.00864820853683e-05
-2.57439790150762e-05
-7.93005975345137e-06
-5.25230274096679e-06
-1.48830539256639e-05
-1.85264528056599e-05
-1.20527469772051e-05
-1.15177403158042e-06
-1.41205260789518e-05
-3.15241229708052e-05
-1.661383718133e-05
-1.62624116033512e-05
-2.80044853195468e-05
-1.44120074524773e-05
-1.59883950898444e-05
-1.94652111992615e-05
-2.80653285911602e-05
-4.12502901486003e-05
-1.13313473666481e-05
-1.55670747612629e-05
-3.01799646913912e-05
-1.69348244024177e-05
-1.47765158047289e-05
-9.58578735110782e-06
-1.90151143763108e-06
-2.6752159371076e-05
-2.43504832802809e-05
-2.15700537883187e-05
-1.2167882902496e-05
-3.33265474252697e-05
-3.36218552318639e-05
-9.45071190618477e-06
-2.09660740834536e-05
-2.76137208801061e-05
-1.84584649143636e-05
-8.92662437679379e-06
-3.92953054903965e-05
-1.53568540057225e-05
-2.04263759822321e-05
-3.27032835894843e-05
-2.65805153860101e-05
-2.63535753437169e-05
-1.2954788174745e-05
-2.00194807479526e-05
-3.13576451444862e-05
-7.86070066420347e-06
-1.01601871978063e-05
-2.77420492614887e-05
-3.73063665991924e-05
-1.89134406509026e-05
-2.39919235574944e-05
-2.42336772867709e-05
-9.02403971721151e-06
-4.4617557912447e-06
-2.40094350342599e-05
-1.45865518741768e-05
-2.92356022992321e-05
-1.87235284529484e-05
6.14302615280564e-06
-3.69140831242976e-05
-1.2426432320182e-05
-1.13271884761625e-05
-1.58897301699468e-05
-2.19521520817365e-05
-2.19118850454121e-05
8.27714942093727e-06
-2.30672908841327e-05
-1.02947645787116e-06
-1.53138794161467e-05
-3.16537796016944e-05
-2.16592988818023e-05
-2.15952163288787e-05
-1.10308197427003e-05
-1.11934249595274e-05
-2.0795754312295e-05
-3.45955898928591e-05
-2.0135475212124e-05
-1.76613395178334e-05
-1.39897103794931e-05
-2.12440181414832e-05
-2.69952739467004e-05
-1.31285072685474e-05
-2.72140249833635e-05
-4.20068450468326e-05
-3.6337263711171e-05
-1.03579118033995e-06
-1.39824278722308e-05
-2.30798184988127e-05
-2.76164181372538e-05
-1.96133410995572e-05
-3.14414619240418e-05
-2.31983785354037e-05
-3.97003927977531e-05
-1.66820804193903e-05
-3.19210175264052e-05
-2.46085066248323e-05
-2.46043428487851e-05
-9.99802311042453e-06
-2.27029778879685e-05
-2.18994945764397e-05
-1.27919793247469e-05
-4.76271009862402e-06
-1.60134323010183e-05
-2.96726641156779e-05
-3.54120124449256e-05
-2.57408550362001e-05
-2.08466064349277e-05
-1.12062196484445e-05
-1.93481879073011e-05
-1.73974444621274e-05
-2.3191381150796e-05
6.02875305149473e-06
-4.51976416877529e-06
-2.68501891348326e-05
-2.47674854401915e-05
-3.06996223809088e-05
-1.63098965804471e-05
-1.89190842162098e-05
-4.76377343839485e-06
-1.40928842793725e-05
-1.53150436098206e-05
-2.98498431416543e-05
-3.82669430801006e-05
-2.06781587095279e-05
-2.69699507162493e-05
-3.94980727669943e-05
-2.69045883458157e-05
-1.99274486785417e-05
-1.69302020723106e-05
-2.05019791759544e-05
-3.86493083397414e-05
-8.23791333394118e-06
-2.10065351906499e-05
-3.24167291225315e-05
-1.01884702525102e-05
-7.71880914601324e-06
-7.66585149658338e-06
-2.6619752091517e-05
-4.32567145153034e-05
-2.31808253093865e-05
-1.78375043480639e-05
-4.87356699517773e-05
-2.09933110602353e-05
-2.85062965862197e-05
-3.36514429259406e-05
-3.3039290635018e-06
-2.50848860633998e-05
-1.41342174133583e-05
-2.82421542236885e-05
-2.7952342184983e-05
-3.99486491997586e-05
-2.20968571987106e-05
-7.31299998528105e-07
-4.21726444342054e-05
-3.00047908572941e-05
-8.45661903691691e-06
-3.42672748716607e-05
-2.01198126527587e-05
-1.6737399939188e-05
8.5583182288298e-06
-8.23271691726378e-06
-1.10979922957004e-05
-2.99482461036597e-05
-2.84843587451487e-05
-2.54522686430037e-05
-3.25899272225008e-05
-2.20092112635276e-05
-3.29562006347112e-05
-1.30089504350882e-05
-2.7376289294271e-05
-1.50103643124459e-05
-2.49332775566238e-05
-3.0608632721781e-05
-4.17649836191609e-05
5.1300456584904e-06
-3.77867829069203e-05
-3.32962939561198e-05
-1.07427889717962e-05
-2.96389765687926e-05
-2.22934846835553e-05
-3.66960677619637e-05
-4.19948137812513e-05
4.58730621588184e-06
-8.06219598866828e-06
-1.97288862238371e-05
-1.68876816874087e-05
-3.69777623318066e-05
-1.92171299109234e-05
-1.29126152290028e-06
-1.56114510586547e-05
-7.05092331791652e-06
-3.05764039231965e-06
-1.17691376872646e-05
-1.78210970128051e-05
8.23773581805691e-06
-3.11939704785215e-05
-2.44041263920279e-05
-1.80823426229785e-05
-1.86883223646995e-05
7.13646345255002e-07
-1.43867026217214e-05
-9.77885277615675e-07
-7.12365596834118e-06
-1.79861733320174e-05
-8.05099541472704e-06
-5.00608747084171e-05
5.62303586673207e-06
-4.79327733521015e-06
-9.63068700090499e-06
-3.13735567588112e-05
-2.20678666405272e-05
-3.734465615775e-05
-1.57213273888586e-05
-2.41644602017088e-05
-2.547028506803e-05
-2.62066935073239e-05
-1.81469892643127e-05
-1.91667369701663e-05
-1.1892010674017e-05
-2.71366395540674e-06
7.87546018920682e-06
-3.14499772290902e-05
-2.16491174405018e-05
-4.07996999598415e-05
-3.44234368153261e-05
-1.62470554680213e-05
-1.94895834725664e-05
-3.19381097591588e-05
-5.35410762059759e-05
-2.78980052109751e-05
-2.45841103961202e-05
-1.41034180870577e-05
-1.60152933004955e-05
-3.3625903331753e-05
-2.61986655704075e-05
-2.3631624766938e-05
-1.83366586704186e-05
-2.81096894939007e-05
-1.17640522771874e-05
-2.164059559286e-05
5.31847565554172e-06
-1.12530679313407e-05
-2.40596488315576e-05
-1.2407954634545e-05
-5.41225157379094e-06
-2.69068592655471e-05
-3.2947197682408e-05
-2.52719171656279e-05
-2.20966009971708e-05
-2.33077340997226e-05
-1.03858347502945e-05
-1.88779770328187e-05
-2.47973915890626e-05
-3.17111097446143e-05
-2.83775359491117e-05
-1.58181581883779e-05
-1.84865544309078e-05
-2.98262127397454e-05
-1.80225975964921e-05
-3.5854615511608e-06
8.85127555515896e-06
-1.5998819107171e-05
-1.59611005534693e-05
-3.5013687535106e-05
-2.07451724937682e-05
-2.69437789431521e-05
-2.37363544032927e-05
-2.28135187937761e-05
-7.88563177046942e-06
-2.69202082472613e-05
-2.18663625524213e-05
-2.35280910718795e-05
-5.12235416062039e-06
-3.04755282185423e-05
-2.50962602125926e-05
-4.10702948728772e-05
-1.34405740522182e-05
-2.32361794725263e-05
-3.36502802938563e-05
-1.30927278541871e-05
-2.9818699099893e-05
-2.87412387575299e-05
-2.39754527447805e-05
-9.77182782279532e-06
-1.76948068978162e-05
-1.10862163939228e-05
-3.02006457034755e-05
-3.04805792941657e-06
-1.94421656869996e-05
-4.1788510851671e-05
-3.02018255190079e-05
-1.02571697227363e-05
-2.01718915378436e-05
-1.34304040320655e-05
-2.1623152224524e-05
-6.87075181691073e-06
-3.50337874763172e-05
-2.79899957641374e-05
-2.69327683463194e-05
-1.85892102524953e-05
-1.06289377853554e-05
-2.48048599786693e-05
-1.67454487059487e-05
2.56764484277556e-06
-2.45204458634241e-05
1.19371903066148e-06
-3.19743953915084e-05
-1.1723762926453e-05
-2.58364523856721e-05
-2.15267222722855e-05
-3.70967870327416e-05
-2.21504790512887e-05
-2.54194118921559e-05
-4.81118994791323e-06
-3.02831698505035e-05
-1.17665812930746e-05
-1.32413012615562e-05
-2.27207455450748e-05
-1.97540168378816e-05
-4.03092505343715e-05
-2.17509667012624e-05
-3.34991663612883e-05
-2.39660749686017e-05
-2.60056398738223e-05
-1.2235246151117e-05
-4.60907341589405e-05
-1.03382176769913e-05
-1.794582931419e-05
1.36624406733293e-06
-2.23722247093071e-05
-1.71079262228042e-05
-8.15538232933439e-06
-3.2365083482349e-05
-1.00038168412124e-05
-2.33733119451541e-05
-4.11732189765343e-05
-1.696935745231e-05
-3.48963065796654e-05
-1.75683354609289e-05
-1.59675257113141e-05
-2.13446643214322e-05
-4.44388971334631e-06
-4.07674702074595e-05
-6.45508684529013e-06
-2.46763086627274e-05
-2.22682965110793e-05
-1.06639791087596e-05
-2.47754087582418e-05
-7.65901079099582e-06
-2.54319610636465e-05
-5.1536733725543e-06
-1.99968511500485e-05
-2.0145872699013e-05
-3.79576585147469e-05
-2.91366885741514e-05
-3.04582867673026e-05
-1.58828570152832e-05
-1.40973906497245e-05
-3.36859757774207e-05
-5.3800833940072e-06
-2.82318529782791e-05
-5.45268961471239e-06
-2.36462959423123e-05
-2.19539496197184e-05
-1.16702297965407e-05
-3.06619969647479e-05
-3.14278393500799e-05
-2.47892017574381e-05
-3.46007914487283e-05
-9.73897740400779e-06
-2.7702972955564e-05
-1.97751268217911e-05
-1.95906784875599e-05
-3.25702606422354e-05
-3.98738815751141e-06
-2.52303077707764e-05
1.59086728880949e-06
-2.08056713064119e-05
-1.29449148607495e-05
-1.70767971076932e-05
-2.13981183332344e-05
-1.21487158240001e-05
-1.19458543144947e-05
-1.61134821662722e-05
-1.46611882804989e-05
-1.28583195882644e-05
-2.64969234679678e-05
-1.31188090366989e-05
-1.99423879793946e-05
-2.80986459537095e-05
-2.06985957165842e-05
-1.52333157819879e-05
-1.88144368277254e-05
-1.95174232445852e-05
-2.92185610629887e-05
-1.43408722210342e-05
-5.7728951780136e-06
-2.87599172081591e-05
-3.16877862306245e-05
-2.65912005250077e-05
6.2260825583031e-06
-2.83238147715047e-05
-2.92779234853171e-05
-2.9686913431712e-05
-1.66106867212615e-05
-3.13116313788732e-05
-3.66701221076858e-05
-5.42870916537751e-05
-3.27982487101209e-05
-2.2890130295587e-05
-2.38358441176046e-05
-3.00143688228757e-05
-1.2384498227189e-05
-1.4002902917271e-05
-9.98724269895395e-06
-3.172234777193e-05
-8.72738127091502e-06
-2.48931599276876e-05
-3.85895909326946e-06
-2.93739949192104e-05
-2.18503441508926e-05
-1.15605340015691e-05
-1.29391929074063e-05
-2.65740247764587e-05
-2.33813606167109e-05
-1.51838645838575e-05
-2.8608014369361e-05
-2.87680705225241e-05
-2.80014509578386e-05
-3.57712016883251e-05
-2.09897076696353e-05
-2.41464669065796e-05
-2.36570554109282e-05
-4.07168020171591e-05
-1.49898562484153e-05
-4.05690847021306e-05
-1.87325630002455e-05
-3.58789671796862e-05
-4.45781009793425e-05
-4.5964188258592e-06
-2.91505722384722e-05
-1.82228705600691e-05
-3.48559946268067e-05
-2.74330841698652e-05
-3.40152688614921e-05
-9.97565712591159e-06
-1.32069487130042e-05
-5.81269234303796e-05
-2.60215354862185e-05
2.26143935282531e-06
-2.15317667471085e-05
-4.34874973304508e-05
-1.61715587860572e-05
1.12445213780791e-06
-1.25597741426036e-05
-4.38784264585727e-06
-1.93155205078715e-05
-3.82009574029194e-05
-2.23014073199409e-05
-2.94973150189153e-05
-2.26135499221642e-05
-3.91142477384885e-05
-1.83112508629462e-05
-3.52792828493517e-05
-2.17411848885169e-05
-5.77228166392132e-06
6.2870079016494e-06
-1.68704179988839e-05
-2.24658115043762e-05
-3.28731965463647e-05
-6.34066319743811e-06
-2.36063460770745e-05
-3.01910443678442e-05
-1.33375636318512e-05
-1.5779441006444e-05
-1.31510457360801e-05
-1.94110897351918e-05
-2.37440395503294e-05
-2.42705171360795e-05
-8.50594638435402e-06
-2.88242123066984e-05
-2.78286804737337e-05
-3.44293637379546e-05
-9.32845543599133e-06
-1.50856262353333e-05
-3.18754569514702e-05
-1.09314056832219e-05
-1.85369444317381e-05
-9.99313184574918e-06
-2.26494522341524e-05
-1.10965982783473e-05
-2.46398809157499e-05
-4.84704008839357e-05
-3.89814786534251e-05
-1.95813515351545e-05
-2.06921324073463e-05
-2.40442291301728e-05
-9.74765763467475e-06
-9.34429425087276e-06
-1.55804734816892e-05
-1.74882664176571e-05
-2.69142487327238e-05
-3.28324240004475e-05
-1.36634299457918e-06
1.62505191472374e-06
-2.27756209553478e-05
-1.45293101917011e-05
-5.03212028973508e-05
-2.17593428515329e-05
-1.39172001228599e-05
-2.71869575505118e-05
-1.73679495759866e-05
-3.6084595337165e-05
-1.74153193433452e-05
-3.97126450370979e-05
-2.64726030997714e-05
-1.59695983687105e-05
-1.48392577540515e-05
-2.43545899066247e-05
-2.88801678195569e-05
-6.94617023845607e-06
-2.95212056558631e-06
-2.85862265066406e-05
-3.49898521155671e-05
-9.32611587859388e-06
-1.47253738136066e-05
-2.98604954083257e-05
-3.2102713442874e-05
-1.86886738504419e-05
-2.8394005093755e-05
-1.184614678342e-05
-1.87430488669356e-05
-4.83602167653301e-05
-2.66044859121306e-05
-2.10383393049396e-05
-2.2489644437212e-05
-1.27380744677109e-05
-2.84356862395973e-05
2.49804626501745e-06
-1.13752090136903e-05
-3.85453042021224e-05
-2.25743377826159e-05
-3.91178843343296e-05
-2.4096792923408e-05
-2.93635237175382e-05
-3.94642522085388e-05
-7.74324456335646e-06
1.24229591596429e-06
-6.35981515733026e-06
-3.67166802209886e-05
-2.99513215384181e-05
-1.17577167194796e-05
-1.39935330367347e-05
