# Supplementary material for: Research on computational propagation and identification of mine microseismic signals based on deep learning
Source: PLoS One. 2025 Oct 22;20(10):e0334641. doi: 10.1371/journal.pone.0334641 (PMC12543183; doi:10.1371/journal.pone.0334641)
Supplement: S3 Data — (ZIP) [file pone.0334641.s003.zip › 000100500002805.xlsx_0.txt_24.txt.txt]

-1.48007935574098e-05
-2.69791358308397e-05
-2.18667117240632e-05
-3.01693836651856e-05
-1.07882641053065e-06
-2.81678366712615e-05
-2.84547382191788e-05
-2.92537805021808e-05
-2.723242909215e-05
-2.43729413858202e-05
-3.05452681155154e-05
-4.95242359841531e-06
-1.75892609703521e-05
-1.51456260157418e-05
-1.79339655258773e-06
-1.14814343111339e-05
-1.91965038752871e-05
-3.55024702914892e-05
-2.07396852218417e-05
-1.63851416149108e-05
-2.42073795855121e-05
-2.45969460169366e-05
-1.42205178946552e-05
-7.08382202445571e-06
-1.86604287704235e-05
-1.83746428342213e-05
-9.03367043088541e-06
-1.77448399087965e-05
-4.19462700049081e-06
3.92128857581264e-06
-8.11542782628388e-06
-1.2247972427406e-05
-2.71065281874238e-05
-1.23005328551954e-05
-3.79592993968107e-05
-2.0740909944943e-05
-9.84707713291373e-06
-2.35424041731701e-05
-2.64889610459778e-05
-1.53395045007878e-05
-4.07871410224096e-05
-2.16216836467372e-05
-1.65607463075654e-05
-3.3769130436617e-05
-2.01340740242811e-05
-1.21821809125661e-06
-3.86637189914603e-05
3.03594741114203e-06
5.22163673311277e-06
-2.17462445198614e-05
-3.02771215991289e-05
-2.29670751046073e-05
-2.04292192695276e-05
-4.07092965185563e-05
-9.92964481583345e-06
-1.19664977405632e-05
-1.21951603784693e-05
-4.61472477754052e-06
-3.03130591049851e-05
-9.57939312835511e-06
-2.20551728073641e-05
-1.92997534692274e-05
-1.9470468120243e-05
-3.33612255494858e-05
-1.40583972051969e-05
-2.61893869163779e-05
-2.11484455346067e-05
-4.84691604003295e-06
-3.82188474840643e-05
-4.06120777717845e-05
-4.91276497114419e-05
-2.27552435738611e-05
-2.8957327115003e-06
-3.33451649772681e-05
-1.48203145149687e-05
-2.64674880901863e-05
-1.16619533860446e-05
-2.7090082490135e-05
-3.33496331911789e-05
-3.03583229691208e-05
-2.83653602661639e-05
-1.20438315050896e-05
-3.76390696760069e-05
-2.3285684313938e-05
-1.96776900504486e-05
-1.04233468066896e-05
-6.81788038499718e-06
-2.343913465053e-05
3.45555788713588e-06
-2.00418838966603e-05
-2.08098468647569e-05
-1.75271118992783e-05
-1.63774759238135e-05
-2.72058457657088e-05
-3.37419191052341e-05
-2.17680099844612e-05
-1.49564892346046e-05
-3.14382552717597e-05
3.85488901241793e-06
-2.06438671753991e-05
-3.39131999226686e-05
-8.96626254239411e-06
-2.58065564970209e-05
-2.56955096008158e-05
-1.96371792932056e-05
-4.37002264287546e-05
-2.38091222014567e-05
-2.06376878993623e-05
-4.04363955189976e-05
-1.61862677515806e-06
-2.77374338164202e-05
-2.20196957540141e-05
-3.21341030710236e-05
-3.01853435318303e-05
-2.15830067416433e-05
-2.37533234239991e-05
-6.27590487943658e-06
-3.64522983617632e-05
-1.48161110784896e-05
-1.021003273053e-05
-4.29571137281097e-05
1.55925993031476e-05
-2.06460339504344e-05
-1.6132850033279e-05
4.51005467837707e-06
-3.26412039016504e-05
1.52437729678067e-07
-2.62720120183816e-05
-8.12885482400316e-06
-1.99534603206872e-05
-2.30621457491499e-05
-1.59811986711823e-05
-1.8892620427212e-05
-3.85731809315378e-05
-1.18831737680589e-05
-1.77059538319849e-05
-2.26928253145036e-05
-2.27510024195706e-05
-2.85311266660267e-05
-2.91100605416019e-05
-1.20182406520048e-05
-1.98163550218043e-05
-1.59504235900856e-05
-2.28062571046612e-05
-1.87520648390135e-05
-2.02080991975622e-05
-2.24393071226833e-05
-1.886035535832e-06
-1.5007514515149e-05
-2.91893298736136e-05
-2.38911252519638e-05
-3.40223214133857e-05
-2.81926117062086e-06
-9.65287882133333e-06
-2.45045016956814e-05
-3.78742320556194e-05
-8.29834021876149e-06
-2.12538637613868e-05
-4.2135246610533e-06
-1.6131478334352e-05
-4.38620130024323e-05
-5.17619797185063e-05
-2.32660909144149e-05
-1.59314517991812e-05
-5.72477078518343e-06
-1.41925366489889e-05
-2.00815545676669e-05
-8.13445728012232e-06
-1.39324923934768e-05
-1.46555005136296e-05
-1.60312229965392e-05
-4.78196736046616e-06
-2.67425649927279e-05
-2.19368450449825e-05
-1.85466082486976e-05
-2.70756946664808e-05
-3.49946421385419e-05
-6.91411094940737e-06
-2.96352914970056e-05
-2.02461734120737e-06
-5.64453417250197e-06
-2.33224117048234e-05
-1.22730138903293e-05
-2.11121190119783e-05
-1.35959846970871e-05
-2.81175597132863e-06
-3.70818550753932e-06
-4.37767538553936e-06
-1.11806297732642e-05
-1.849513265604e-05
-1.43554536517699e-05
-7.16299986142792e-06
-1.3851210430849e-05
-4.41702893576671e-05
-8.30308017744431e-06
-4.78688953165164e-05
-9.73157724796707e-06
-1.81232037694771e-05
-1.58397459283939e-05
-1.64069588352778e-05
-1.60590075401743e-05
1.20922835463882e-06
-8.34330940472202e-06
-1.57675763631269e-05
5.51757363977871e-06
-1.81686473285654e-05
-6.27108720135301e-06
-9.71654454584684e-06
-3.23710343051964e-05
-9.37701923010801e-06
-1.02334152403057e-05
-3.08419686320245e-05
-5.70465854751787e-06
-5.22126426582885e-06
-2.12180737305825e-05
-8.12469183130735e-06
-9.56389771619163e-06
-2.15966728604087e-05
-1.54130442416558e-05
-2.77483726161844e-06
-1.83439978479494e-05
-1.54425955050864e-05
-1.72684752042849e-05
-2.92680643795875e-05
-2.05936539114602e-05
4.15550230640373e-06
-3.43401567497334e-05
-3.26615324420152e-05
-5.20295247077691e-06
-2.03075252898815e-05
-1.50450459623326e-05
-5.07049461287714e-05
-2.62205552206167e-05
-2.07356052422907e-05
-1.26231329413772e-06
-2.46867863462293e-05
-3.51075669259693e-05
-3.70254343593976e-05
-1.34007385540376e-07
-2.45524775096484e-05
-1.70636546763412e-05
4.3234490914064e-06
-1.71894319381693e-05
-1.87566470059941e-05
-2.42488023942479e-05
-9.81252537170167e-06
-3.14800566571188e-05
-9.08027336638727e-06
-1.06256775482219e-05
-2.74670503575254e-05
-3.26158675379908e-05
-2.83713808676211e-05
-4.38235090093658e-05
-1.15658694298931e-05
-2.12408744977277e-05
-2.38954546098959e-05
-4.62294162695886e-05
-2.5186652602796e-05
-2.49162005228327e-05
-9.9504020205886e-06
-2.9604760868617e-05
-2.03666684675657e-05
7.62375701189317e-06
-2.02505708655524e-05
-2.35433354665509e-05
-3.09231895545427e-05
-3.51311666607795e-05
-1.71952976333587e-05
-2.93807304630554e-05
-1.94568517245794e-05
-4.09257722453869e-05
-3.01897898774177e-05
-1.2967411585974e-05
-2.39242870517874e-05
-3.60869623155972e-05
-3.02936032901647e-05
8.36591548186915e-06
-1.43914250435409e-05
-1.87351766978162e-05
-5.33042892072821e-06
2.19870078637164e-06
-2.14270846332823e-05
-3.15594379808201e-05
-6.27883746455891e-07
-3.23287980639541e-05
-1.68533049543901e-05
-8.71591587029615e-06
-3.25843724891835e-05
-2.11964437486442e-05
-3.5645242860702e-05
-2.07575017939807e-05
-9.66264085280818e-06
-1.74833513853867e-05
-3.36262499184237e-05
-2.32886156954548e-05
-7.75465485830791e-06
-5.16770856255194e-06
-2.65050233256181e-05
-2.7845506718412e-05
-1.33537623282811e-05
-2.99063116020319e-05
-3.59242282685504e-05
-3.08313229441155e-05
-1.81490508688395e-05
-3.50834811650684e-05
-2.34334851445205e-05
-3.19509279071273e-05
-6.62716597142981e-06
-1.62557745551257e-05
-1.00144135036567e-06
-2.76439761194217e-05
-1.02144880062294e-05
9.87929434027733e-07
-2.44521723650414e-05
-3.22187358003221e-05
-1.29261989055964e-05
-4.60550808551676e-05
-1.48114341002496e-05
-9.09223996549316e-06
-3.43578795711393e-05
7.74242083181026e-06
-2.06897257285243e-05
-1.61428079128187e-05
-3.81544110004922e-05
-6.04739652819711e-06
-2.89363327068099e-05
-2.59268806692885e-05
2.30897297870271e-06
-3.32765128753331e-05
-2.00560263182816e-05
-8.89221409065694e-06
-1.16377187141613e-05
-3.32364964195785e-05
3.63357125349571e-06
-3.14490896237879e-05
-1.16612868278613e-05
-1.12668079677817e-05
-1.35457337899112e-05
-3.38699664888088e-05
-1.508802955811e-05
-1.04595088687003e-05
-3.46797093052432e-05
-3.29302358134957e-06
-1.11803893201532e-05
-3.24025136721693e-06
2.12066559408166e-06
-2.40280340317335e-05
-1.69636712214275e-05
-2.88946874981696e-05
-1.3787994176222e-05
-9.73697598780335e-06
-3.11461146886678e-05
-8.09556910404017e-06
-2.04235317180598e-05
-1.67740473369056e-05
-2.19446281869943e-05
-8.75904696080208e-06
-5.57288946138132e-05
-1.77581631897101e-05
-3.6977409509092e-05
-2.58867948417789e-05
-1.83661724049754e-05
-9.13504322800676e-06
-1.12335173104217e-05
-1.69915680279443e-05
-3.30442317916211e-05
-1.47406808449158e-05
-1.43884992582309e-05
-8.00172478009218e-06
-4.19225637887193e-06
-3.20922561075881e-05
-1.20006815601995e-05
-1.61030036790054e-06
-9.64053634634695e-06
-1.49086002873641e-05
-2.28054493388135e-05
-2.18810477312393e-05
-2.14781364589355e-05
-1.09036808791162e-05
-4.39218505472939e-05
-1.34180732883559e-05
-2.19645150839999e-05
-3.6508859192152e-05
-3.28022925927624e-05
-5.28140342922806e-06
-9.19789469996815e-06
-2.96472155378666e-05
-3.713711801457e-05
-1.88511308036174e-05
-2.16290449988872e-05
-4.05027717034791e-05
-2.58303097988849e-05
-2.80388345008763e-05
-1.52333286908645e-05
-2.40938269402983e-05
2.25939192275767e-06
-3.62939611574123e-05
-2.6023280992893e-05
-3.6990169659233e-05
-2.70444567052773e-05
-3.24892462465609e-05
-1.03801558785872e-05
-2.14079762460474e-05
-2.90304347641595e-05
-2.8301192619814e-05
-3.411297964278e-05
-2.2911385342209e-06
-1.15218585032024e-05
-3.57457919659587e-05
-1.12706748663466e-05
-2.58532085623596e-05
-1.2551015998709e-05
-2.65625027708455e-05
-3.23508391220228e-05
-3.71120692102522e-05
-5.26009982182367e-06
-1.39310436700229e-05
-5.06710961007677e-06
-2.53084328450487e-06
-2.30862114143587e-05
-5.32472447452423e-06
-1.00200276817544e-05
-6.21562283895885e-06
-2.7354383560717e-05
4.16334087517913e-06
-2.44318159076972e-05
-1.97931474042176e-05
-1.84605474293778e-05
-6.52643578243439e-07
-2.92613238477088e-05
-1.30819096936587e-05
-9.38807015320244e-06
-2.65210440831267e-05
-1.09467584155505e-05
-1.49629826668292e-05
-1.47994449129126e-05
-1.09085444510947e-06
-1.41000938669745e-05
-1.90545317361244e-05
-4.6562751319519e-05
-2.66801520773584e-05
-3.30733479750807e-05
-1.7206937024037e-05
-5.15565548989901e-05
-1.73776917454231e-05
-2.37359228897034e-05
-3.0873413440491e-05
-3.11427934495923e-05
-3.29838486123024e-05
-2.22351330207521e-05
-5.35032072729045e-06
-2.03391170780608e-05
-1.73966601776203e-05
-3.52644252733481e-05
-1.91147097093101e-05
-3.25800724796819e-05
-2.12601707862209e-05
-2.5226189922001e-05
-2.67887655378544e-05
-2.04358186010788e-05
-6.24252279091627e-06
-2.06183604769525e-05
-1.8520168085389e-05
-3.68936803365276e-05
-1.90908418203856e-05
-5.05464834727358e-06
-1.82457299644024e-05
-2.69426671563578e-05
-1.97367838641945e-05
-2.65868596671884e-05
-1.33803012678829e-05
-9.58288965015045e-06
1.17374191680398e-05
-2.83642943840725e-05
-2.48383875943772e-05
-3.11639488688896e-05
-3.21108004052266e-05
-2.36290198462471e-05
5.96183941206276e-06
-1.10634197793489e-05
3.31304205670831e-06
9.40987721584461e-06
-2.36971112388353e-05
-3.92040839505193e-05
-1.97880960090272e-05
-2.72031142564656e-05
-2.98793263974983e-05
-1.66403365277388e-05
-1.77383620237594e-05
-2.19693237741954e-05
-2.26365501893625e-05
-1.4143403283776e-05
-2.71594982832044e-05
-1.60517942586459e-05
-1.39674116409586e-05
-2.88358773888863e-05
-1.58479281583468e-05
-2.99226116080349e-05
-9.41027152068407e-06
-1.64301326519778e-05
-3.16836728442928e-05
-3.99258166928484e-05
-2.15055377717824e-05
-4.36071387697576e-05
-1.47100683868907e-05
-2.29698384637833e-05
-2.38006337730066e-05
-3.8696274587927e-05
-9.35383947144042e-06
-2.45421838980363e-05
-1.78872593650048e-05
-2.66874170762155e-05
-2.80391460864138e-05
-1.59772903993715e-05
-8.59136560963933e-06
-1.65563484954835e-05
-2.9455511659516e-05
-1.16503999796862e-05
-1.22443334658574e-05
-5.67085087341579e-05
-2.2394982510289e-05
-3.66155778521961e-05
-3.41270271218782e-05
-9.92166680453262e-06
-1.19461386216093e-05
-1.9023647004434e-05
-1.91142572214607e-05
-1.698850049105e-05
5.80895604465646e-06
-1.52646260990782e-05
-1.67695101236579e-05
-1.80292932829914e-05
-8.03368236983358e-06
-3.91693461209518e-05
-2.59180384896793e-05
-3.59514786641059e-05
-1.70173877064753e-05
-1.71115261986881e-05
-3.44386027308057e-05
-4.79553030458875e-05
-2.5282940593715e-05
-5.47456937763229e-05
-1.3205892345858e-05
-3.32429366396507e-05
-2.67817707325845e-05
-4.37827342382786e-05
-1.50983560509144e-05
-3.54547747306219e-05
-1.3661273967936e-05
-1.63456260308049e-05
-3.69148282688847e-05
-2.49019451900193e-05
-8.10109691252708e-06
-1.24795438218059e-05
-2.8868539544081e-05
-1.92814260361254e-05
-2.75188148339031e-05
-2.52613107421995e-05
-9.31508475290517e-07
-2.75980248491549e-05
-1.52011606830115e-05
-5.48398632578083e-06
-3.94171544178972e-05
-1.4504654663986e-05
-2.28162491092495e-05
-2.85084507648892e-05
-1.23915845227907e-05
-1.18618797355778e-05
-1.9709894691244e-05
-2.01739539546509e-05
-1.23463736406395e-05
-2.55501269742088e-05
-2.60598500669823e-05
-2.30500831494143e-05
-2.55188142466831e-05
-2.24121496664939e-05
-3.28844293113792e-06
-2.74109069574262e-05
-1.99469588838242e-05
-3.16069349046653e-05
-2.80544096994442e-05
-1.04018115143802e-05
-2.15980499749539e-05
-3.02613650291251e-05
-2.42694526398027e-05
-1.07300297743423e-05
-9.03402083436222e-06
-2.34633699753308e-06
-2.22635377011823e-05
-3.0851170662445e-05
4.42716149945918e-07
-9.30402594318246e-06
-3.65109802047205e-05
-2.80087037328629e-05
-2.77491662988437e-05
-2.2199869600319e-05
-3.68832424218024e-06
-1.65295109610604e-05
-2.30309706575202e-05
4.37122737832612e-07
-2.74534395179523e-05
-1.48202344958268e-05
-1.42665323782536e-05
-1.19814470164123e-05
-2.19277610074589e-05
-3.32647476827884e-05
-1.68155578818344e-05
-1.63511673227067e-05
-2.57185024949757e-05
-2.26334388866718e-05
-1.01043979141597e-05
-2.85290854661584e-05
-3.53162677896972e-05
-6.64476852952768e-06
-3.57656511828231e-05
-2.69868007284554e-05
-2.85873622128822e-05
-2.75885540186227e-05
-1.57604854700816e-05
-7.9578827664272e-06
-1.68031144605193e-05
-3.66880126203231e-05
-4.98255869141906e-06
-1.20375849419976e-05
-1.1991935647114e-05
-1.94315852965286e-05
-1.21098885625946e-05
-4.29509906613686e-05
-3.31580651985775e-05
-2.71444835626434e-05
-3.51496922500916e-05
-4.02460853986136e-05
-1.60260717922303e-05
-1.08719237335456e-05
-2.29947691687291e-05
-2.72686108637963e-05
-1.30686428397561e-05
-2.40468630661672e-05
-2.74433354124195e-05
-1.03900392302682e-05
1.58827930911309e-06
-1.64142393130717e-05
-3.82325032297543e-05
-3.0643509606625e-05
-2.20934337525045e-05
-1.80573819209494e-05
-1.96779355027894e-05
1.85451574740977e-06
-2.60419048645069e-05
6.33701173657143e-07
-1.93784708344696e-05
-1.57983693315597e-05
-3.6081152571227e-05
-3.35651003032816e-05
-3.16517128264631e-05
-2.31174490370499e-05
-2.46422963419677e-05
-3.11036221917582e-05
-1.70709546024212e-05
-2.82528614069466e-05
-6.42079615728616e-06
-1.95181570964804e-05
-1.39614517052522e-05
-1.30446674013328e-05
-1.14294796943057e-05
-1.88095732964466e-05
-2.99951961359752e-05
-3.6212727996167e-05
-2.62191803011697e-05
-3.37971897114542e-05
-3.85898020752303e-05
-2.39854415261067e-05
-2.05896207603443e-05
-3.60923768271473e-05
-2.22031888134703e-05
-2.5398662419282e-05
-2.18512740004432e-05
-1.52386359740089e-05
-2.73136289520427e-05
-3.37002250808908e-05
-2.14420531240437e-05
-1.99796777639495e-05
-1.81473929830867e-05
-2.32561778408863e-05
-3.38931565079568e-06
-4.70537059915615e-05
-3.93536399886192e-05
9.56551699503582e-07
-2.34355107882584e-05
-2.12404249581683e-05
-1.19313932445e-05
-2.00977958124736e-05
-3.13438856989774e-05
-2.44711081905229e-05
-2.38690032606911e-05
-4.26262359425615e-05
-2.45172074202503e-05
-1.55971883048596e-05
-1.45878778549708e-05
-3.08123079354085e-05
-2.60333823789072e-05
-1.53105763168531e-05
-2.78294755978984e-06
-1.45105336977605e-05
-3.30105302199173e-05
-3.41315216734724e-05
-1.84136339644424e-05
-4.16164464100474e-05
-2.84585771625737e-05
-2.57916674967941e-05
-1.91822564613399e-05
-1.23263071345878e-05
1.04765925961371e-05
-1.61991394007617e-05
-3.46018183834858e-05
9.49701227086945e-06
-1.39039779952907e-05
-3.95137514541755e-05
-1.48151713035923e-05
-3.5501345725128e-05
-2.42575220520134e-05
-1.66983697331885e-05
-1.98929910332179e-05
-3.34574213601817e-05
-1.94546367062823e-05
-2.81236216741866e-05
-2.62079165194966e-05
-1.16203254936429e-05
-3.53065834217279e-05
-9.99780356787615e-06
-1.64929644272883e-05
-2.50765683014364e-05
-2.78345214791562e-05
-3.81082326711338e-05
-9.98194717511268e-06
-2.27356692786114e-05
-2.6527929181992e-05
-1.43016838063755e-05
-1.77412970341065e-05
-3.87147660069472e-05
-1.54128614199212e-05
-2.26039308739906e-05
-2.61131642892799e-05
-2.34265748168394e-05
-3.57906984363328e-05
-2.36530635543882e-05
9.20403714655888e-08
-2.52704739162416e-05
-3.13158068929097e-05
-1.68298186013264e-05
8.42060512543571e-06
-1.57677852603794e-05
-4.29459978337885e-05
-1.54291512820637e-05
-2.59747492825994e-05
-3.40456667163505e-05
-1.25104767863699e-05
-2.55672386762368e-05
-9.97615124365414e-06
-1.97051976710413e-05
-1.31103059864634e-05
-1.09587318621649e-05
-1.82629413010373e-05
-2.64103934379788e-05
-3.55931406296788e-05
-3.57333647223401e-05
5.64441719832783e-06
-1.23347760531584e-05
-1.51552985096052e-05
-6.16066126230934e-07
-1.26941095764463e-05
-2.6062007514251e-05
-2.36353399412277e-05
-3.8329882634226e-05
-1.25835079094117e-05
-3.67985256849793e-05
-1.8589952157458e-05
-3.72848637684776e-05
-1.2243821432501e-05
-1.49439529729574e-05
-2.50356092923065e-05
-1.92338027310755e-05
-3.4460126915271e-05
-8.72396562140123e-06
-3.40843508301324e-05
-2.12038516142895e-05
-3.81919655478888e-05
-3.17252844862658e-06
-9.61645703227128e-06
-3.57041317273062e-05
-1.39751052068251e-05
-1.74161573571306e-05
-2.81599645516571e-05
-5.79609984491232e-06
-2.51127591460171e-05
-2.47354657368918e-05
-2.42972315450948e-05
-2.20493798396908e-05
-1.65899880773456e-05
-2.7307825181528e-05
-3.01751784103339e-05
5.92974204695971e-06
-1.56133998054886e-05
-2.16348774530962e-05
-4.72213580073842e-06
-1.26790757343587e-05
-6.76930344475272e-06
-3.11392709839118e-05
-1.91674473131151e-05
-3.18973971291724e-05
-1.7201153735842e-05
-3.31411830181262e-05
-4.09115761808685e-05
-2.74596263254452e-05
-4.22725179947183e-06
-7.80231796334002e-06
-2.34928939865138e-05
-3.19839613365609e-05
-1.42019984891096e-05
-2.56081691453721e-05
-3.10834987241478e-05
-3.7695938742994e-05
-7.28731388636563e-06
-2.39077385406178e-05
-6.55347778235642e-06
-1.46266229383645e-05
-1.59789750426735e-05
-2.21991439846844e-05
-1.69320235308616e-05
-2.99243413873504e-05
1.42939351515398e-06
-2.88987147151271e-05
-3.47560554465898e-05
-2.47625704696587e-05
-1.75524456138837e-05
-4.32542252903476e-05
-2.8043019982033e-05
-2.13072608324723e-05
-3.04176826013934e-05
-2.44858132480634e-05
2.66085571281033e-06
-4.59169451908351e-06
-2.29727960593134e-05
-2.25210130737649e-05
-5.55684554214647e-06
-1.85548755400552e-05
-2.17702175289969e-05
-1.87647639656679e-05
-1.25841743715956e-05
-4.15434503357909e-05
-1.24307953811007e-05
-2.62233353466805e-05
2.47469806631872e-06
-4.81478702707248e-05
-3.56107271902366e-05
-2.50184590602255e-05
-4.86705484596356e-05
-6.6698239473132e-06
-2.54768683310533e-05
-1.37403452315153e-05
-1.23047644874437e-05
-1.70046068865901e-05
-3.00504707124364e-05
-2.52233958070853e-05
-3.99462033885366e-05
-2.80250915454305e-05
-1.81093876476783e-05
-1.72152821638992e-05
-1.9000912582779e-05
-1.65553584046043e-05
-3.02014454647181e-05
-2.25746694366191e-05
-1.67486443515663e-05
1.55594845970657e-06
-1.44651882696059e-05
-1.7307629542276e-05
-2.16139317364078e-05
-2.30960746358272e-05
-2.74645092602972e-06
-8.05039967385968e-06
-3.89309030559259e-05
-2.28623272145474e-05
-3.6099904608218e-05
-1.68062359108329e-05
-2.89128027693571e-05
-1.28806081809945e-05
-3.17266382716172e-05
-1.02006640448463e-05
-3.28515297793365e-05
-3.92342928312389e-05
-3.02445535513291e-05
-2.40338871789798e-05
-1.22607546406812e-05
-1.65229973315749e-05
-4.18914669670152e-06
-3.8173481741599e-05
-8.16585560779093e-06
-1.10979930407064e-05
-2.25795103417375e-05
-2.13612951461795e-05
-2.70347367629973e-05
-2.00635856181972e-05
-2.06334805865288e-05
-3.54089777031033e-05
-3.24655011864213e-05
-2.34464553990494e-05
-2.93492184282923e-05
-2.3323278556074e-05
-2.33690362572288e-05
-2.80047856694811e-05
-3.07614711492329e-05
-2.38848073499218e-05
-3.19512713440487e-05
-2.25321305216035e-05
-1.36005719928638e-05
-4.48927811583478e-05
-2.65252143020782e-05
-2.31283861848245e-06
-2.07188138914732e-05
-7.48871938231483e-06
-3.4053252828868e-05
-2.93518931763185e-05
-1.4264011097427e-05
-1.04199460609023e-05
-2.29070471925337e-05
-1.92231658712704e-05
-1.37085801340307e-05
-3.36696345783995e-05
-2.84363693525673e-05
-9.38289111543302e-06
-2.53057718924545e-05
-8.82811772435862e-06
-2.97178092282167e-05
-1.39646288641107e-05
-3.95218127934658e-05
-7.1377604476805e-06
-3.50487425755972e-05
-2.92264252973882e-05
-9.51084588965967e-06
-7.57212069494031e-06
-1.61684405631234e-05
-3.4637539191163e-05
-8.60128031540177e-06
-2.3232306095959e-05
-6.97749072807316e-06
-5.25525624973528e-06
8.37942651411694e-06
-3.23060847428455e-05
-1.26810668562906e-05
-3.84456212710527e-05
-2.7747941173922e-08
-3.76432993052966e-05
-2.07569699963349e-05
-2.31496313149841e-05
-1.42954661051176e-05
-9.79786949243405e-06
-2.87976197627676e-05
-2.57670083025569e-05
-8.33930889222849e-06
-1.11902766109251e-05
-2.99580303333488e-05
-2.34555608903407e-05
-3.96427509738131e-05
-3.35271927873595e-05
-2.76971668558202e-05
-1.14927922760508e-05
-2.94260069800715e-05
-3.36283279872025e-05
-3.66324226149662e-05
-4.9181633650394e-06
-1.48581128818927e-06
-3.50371751602676e-05
-1.97958825307188e-05
-4.40372279064775e-05
-2.0040743835241e-05
-2.98817034729299e-05
-2.3281057666405e-05
-6.27306896068233e-06
3.7278212362537e-06
-9.53889637828297e-06
-1.03266361678804e-05
-1.87108666889412e-05
-2.19056675315863e-05
-8.15399532613334e-06
-1.9841308229341e-05
-1.50524782371703e-05
-8.02307683274318e-06
-2.13980728741916e-05
-2.69761165837524e-05
-2.18563098945229e-05
-1.54849573524385e-05
-3.44552067078586e-05
-3.67883379783312e-05
-1.6483776470626e-05
-1.43973085595886e-05
-2.88725224155077e-05
-1.88866382106904e-05
-2.40480641983472e-05
-2.96605786293952e-05
-4.07445008877957e-05
-2.3999263458407e-05
-3.37469326656848e-05
-4.20945365719655e-05
-2.31064379687958e-05
-2.49753587891878e-05
-2.55073810295795e-05
-3.06835486776289e-05
-1.44376464153292e-05
-1.71514412226461e-05
-2.13273139479913e-05
-3.95018722802771e-05
-1.95300104417903e-05
-1.60434745981699e-05
-1.76889351712297e-05
-3.52719514998297e-06
-4.46119997221112e-08
-1.31557589786686e-05
-2.09031136431173e-05
-1.98857756956837e-05
-1.71498055779762e-05
-3.31392174624132e-05
-2.35619214587412e-05
-1.50965626461532e-05
-1.06805660761229e-05
-9.94637648470167e-06
-3.11546061329706e-05
-7.77256395670399e-06
-2.54236280200162e-05
-3.11353994481352e-05
-2.5845923546936e-05
-1.58342649298167e-05
-3.42323774052287e-05
-3.03610970037348e-05
-2.57126660996983e-05
-2.64311435553329e-05
-8.94156584695047e-06
-2.73025692252569e-05
-4.82567230929124e-05
-1.52421065460096e-05
-2.87077011769484e-05
6.44558612475373e-06
-2.01963710471488e-05
-2.13608803433816e-05
-4.62029848685104e-05
-2.55708633028547e-05
-2.1488535471568e-05
-1.98214023032169e-05
-3.14101523046828e-05
1.27233012798071e-05
-2.19102515318844e-05
-1.618482837331e-05
-2.02137212556585e-05
-2.51665057256535e-05
-2.90711755296625e-05
-2.21618577747831e-05
-1.50806677572866e-05
-6.71202060404291e-06
-2.49148046012319e-05
-1.91281161036867e-05
-3.50741499470623e-05
-1.39577547915169e-05
-1.18700343811961e-05
2.03121655709774e-06
-2.97444970626462e-05
-3.56248791977488e-05
-2.02480873459098e-06
-3.10993879160378e-05
-3.12862049204576e-05
-2.82699231455413e-05
-1.74526397917923e-05
-3.21454830551354e-05
-4.11689747113758e-06
-2.30454093185356e-05
-2.31870281389011e-05
-1.65295315033653e-05
-2.05464057024202e-05
-1.59280987799711e-05
-2.06301621167754e-05
-3.43629979807521e-05
-2.08713887640259e-05
-2.67499743974154e-05
-3.27062163630382e-05
-5.74740884402705e-06
-3.64803175044301e-05
-1.71319989208718e-05
-1.89760262825351e-05
-3.50336137609107e-05
-2.49826611144616e-05
-9.4317228823462e-06
-2.00176449952466e-05
-3.8323803412525e-05
-1.9413976686124e-05
-2.98393669146045e-05
-1.88550922337643e-05
-3.23632913990007e-06
-2.07382528567343e-05
-3.31278537258681e-05
1.96876126285938e-06
-3.29721817241835e-05
-1.31046282779381e-05
-2.95153583780302e-06
-1.78005607678782e-05
-1.5958147569423e-05
8.43641390455151e-06
-2.85186121844678e-05
-1.40244407855471e-05
6.59291042682499e-07
-1.32360012970563e-05
-2.30248537809049e-05
-3.38393082603002e-05
-2.67269023125866e-05
-3.67833262937824e-05
-1.16407383718742e-05
-2.63187866380866e-05
-1.6179190267513e-05
3.81570834247218e-06
-2.549534923333e-05
-1.23500545079581e-05
-7.23717264250936e-06
-1.30812558997539e-05
-2.46723161265776e-05
-4.63918481902114e-05
-3.37658656725026e-05
-2.03631653794176e-05
-2.18715797648925e-05
-1.21920055502277e-05
-3.94931228829988e-05
-1.11743452889942e-05
-2.41984570500695e-05
-1.46054802139571e-05
-4.92739352677577e-06
-6.06618098935406e-06
-2.39915068589244e-05
-9.18499504481783e-06
-2.77321150967495e-05
-2.0150338240182e-05
-3.40438760959519e-05
-1.70202789417161e-05
-4.16421790123331e-05
-7.76035187931051e-06
-1.09033002893278e-05
-4.48702291666745e-06
-4.44835697471346e-06
-3.93982773254101e-05
-7.51762957353295e-06
9.71568493384337e-07
-1.52284030992158e-05
-3.08868315100918e-05
-2.51214104760712e-05
-2.64064511507569e-06
-1.76011469775282e-05
5.28471760367244e-06
-2.4998281465126e-05
-1.66891592754887e-05
-1.60447483671321e-05
7.17159489161499e-06
5.67159133654093e-06
-3.84859179421016e-05
-3.38099663976731e-05
-3.69332971342275e-05
-3.58865853706915e-05
-1.61331374471511e-05
-2.60370406712217e-05
-5.44333407938357e-05
-1.28257048695775e-05
-2.12425961779961e-05
-9.76796619895109e-06
-3.08465436085299e-05
-1.16900830800879e-05
-2.38020658766692e-05
-1.64652002711003e-05
-2.83053787024474e-05
-2.38170629972333e-05
-1.28967970015744e-05
-1.87438077189541e-05
-1.98699150941575e-05
-4.04034251286165e-05
-1.7887704506279e-05
-2.55276206555449e-05
-2.85098716173906e-05
-1.01428992470811e-05
-2.38797570461987e-05
-1.746241416523e-05
-2.28757650983053e-05
-1.15229771478081e-05
-1.78547585554571e-05
-9.84624322754311e-06
-1.15855296187299e-05
-3.18747828241542e-06
-2.59294095077736e-05
8.71783847821478e-08
-1.96156194124808e-05
-2.80678221832154e-05
-1.74422500026015e-05
-2.04709487525439e-05
-1.83858868563227e-05
-3.53610583754598e-05
-1.53552694059887e-05
-1.25949243998624e-05
-2.96749229459636e-05
-3.4234851625936e-05
-2.38976652026894e-05
-2.5689550808665e-05
-8.24811496080065e-06
-2.43481798726365e-05
-1.78705532196462e-05
-3.50114697727742e-06
-3.28144200265058e-05
-2.11752498647133e-05
-3.15347067959292e-05
-1.37064568460308e-05
-2.50435983152927e-05
-9.21164797263282e-06
-1.51618509901049e-05
-9.80390654253794e-06
-1.91859662061178e-05
2.46028110047367e-06
-1.79688132148169e-05
-3.03082447367661e-05
-3.65412174854037e-06
-2.3496999211146e-05
-2.13042471752063e-05
-2.19702034874902e-05
-2.05247645577897e-05
2.88328692533615e-06
-2.33422190719597e-05
2.64984016625453e-06
-1.20658634002917e-05
-3.56439094415456e-05
-2.26551863312791e-05
-2.43741487206663e-05
-2.11702528256362e-05
-3.46510252593523e-05
-4.55431769325634e-05
-2.69129720119603e-05
-2.59176770246808e-05
-3.50255601534763e-05
-1.02356208426589e-05
3.45289571868159e-06
-2.3898301568635e-05
-8.52147182329325e-06
7.40434070889956e-06
-1.89603963114287e-05
-2.92113046149192e-05
-4.22135481439658e-06
-2.25802240281565e-05
-1.36014689174509e-05
-4.43084826311774e-05
-1.08479821793855e-05
-3.21567894408861e-06
-1.29721797770126e-05
-3.30692530162228e-05
-2.25337569990337e-05
-1.63526606946304e-05
9.56882727917564e-06
-1.96428674041029e-05
-2.8581349006182e-05
-2.26597683145528e-05
-1.68371576493084e-07
-3.11114015169091e-05
-3.14348381386125e-05
-1.93319676573734e-05
-3.75962699670995e-05
-3.58992246541939e-05
-1.80656321041169e-05
3.35192615569175e-08
-2.05587872409706e-05
-4.004693867375e-06
-9.2557435685358e-06
5.56355814815754e-06
-4.0568255727362e-06
1.09956859581305e-05
-2.98120435795944e-05
-4.08332451077625e-05
-2.90439784248831e-05
-2.5075684215933e-05
9.02374636628842e-06
-1.77798175222745e-05
-3.91599057330213e-05
-3.47458526476986e-05
-3.09518796778456e-05
-3.24269860690152e-05
-3.41180263849281e-05
-4.25627238547524e-05
-2.01193650473428e-05
-4.24835795313944e-05
7.87957371978386e-06
-1.98701638819369e-05
-3.01562149760688e-05
-2.58425979279578e-05
-4.53371204249328e-05
-1.76803837447588e-05
-1.90233464574833e-05
-2.22966921555317e-05
-9.78894942722491e-06
-1.90681104792699e-05
-1.21830526237698e-05
-7.44929506203848e-06
-2.39972922057141e-05
-5.31560211002754e-05
-7.53772801752329e-06
-3.87006727033983e-05
-1.93330108639298e-05
-1.37335532486231e-05
-3.34838303911571e-05
-3.57011310119718e-07
-4.18813722044093e-05
-4.64091155928465e-05
7.54012508267965e-06
-1.67130130909045e-05
-1.81221621858106e-05
-1.54164563443035e-05
5.83093615833954e-06
-1.99568383663088e-05
-1.24747555450613e-05
-1.44358691770901e-05
-1.71623516226473e-05
-6.50473704706048e-06
-2.27970832101744e-05
-1.6014248460123e-05
-1.14895509605614e-05
-1.16404582587524e-05
-1.00165813807398e-05
-1.63817327965737e-05
-5.02722052630522e-06
-1.7653274080762e-05
-3.20382491678888e-05
-1.42528317143685e-06
-2.44697148466922e-05
-1.97384774567815e-05
-2.75612600655036e-05
-2.01416268445195e-05
-2.03471525400842e-05
-2.570511323263e-05
-1.69096880637534e-05
-2.86379226869682e-05
-2.56794659703901e-05
-1.47905924966783e-05
-3.10876320054882e-05
-2.40655474706353e-05
-4.33854623114624e-05
-3.2409012296387e-06
-1.14221875865968e-05
-3.39693622009137e-05
-4.09355054534172e-05
-2.40684806089683e-05
-4.69861851878813e-05
-3.11111323353153e-05
-1.9631686083707e-05
-3.45887285614086e-05
-2.31182339651905e-05
-2.9524430850906e-05
-2.28049610609854e-05
-7.22061344343632e-06
-3.94529498890227e-05
-1.93259387981422e-05
-2.73335598304056e-05
7.24892576240307e-06
-9.86845029617375e-06
-2.42697638097805e-05
-2.60334376248843e-06
-2.26104126424106e-05
-3.78112105310924e-05
-1.08039714057354e-06
-2.32029621412988e-05
-1.12942463639871e-05
-1.16712523406165e-05
-2.42877376003256e-05
-2.01754183195718e-05
-2.33672942075187e-05
-2.22711962482438e-05
-3.671501748635e-06
-7.25746527897118e-06
-3.77922879013032e-06
-1.90445079479984e-05
-2.32422683035674e-05
-2.39841805750193e-05
-1.03069794828664e-05
-9.05800884629066e-06
1.56290194060541e-06
-3.99923067273686e-06
-2.38562723645333e-05
-2.01151458579503e-05
-4.24011503788844e-05
-3.3298615089442e-07
-3.35371807666548e-05
-1.3938888039441e-05
-1.92750746793842e-05
-1.40697305878734e-05
-1.56149952768169e-05
-6.00821356984669e-06
-2.59835373898102e-05
-2.95034129566449e-05
-3.08648817370348e-06
7.73661884549455e-07
-3.54904536992211e-05
-4.06086400497557e-05
-5.7141339698443e-06
-2.321455409355e-05
-2.30355564944095e-05
-5.94132008411016e-07
-3.49594857283806e-05
-3.74019617232554e-05
-1.22930245933236e-05
-1.47081849587691e-05
-3.75095679209007e-05
-2.84768393782304e-05
-1.6972619417149e-05
-3.33262237333746e-05
-9.76588653440933e-06
-1.57141268533393e-05
-2.32440857038121e-05
-4.43287578823466e-05
-3.12014797748281e-06
-2.36536085290766e-05
-1.13222724076409e-05
-1.56201502122241e-05
-3.29527719370944e-06
-1.01077786697602e-05
-1.87342711572132e-05
-2.37167937161898e-05
-1.26098069854204e-05
-1.74946778506061e-05
2.9590533819748e-06
-5.59581452847792e-05
-2.28307933010534e-05
-2.74633134112084e-05
-2.77856323474178e-05
-2.45830036319254e-05
-1.72412718645507e-05
-3.75552055963724e-05
4.95996056188225e-06
-9.66885532385568e-06
-2.7558333445977e-05
-6.28167244051544e-06
-2.0279515454278e-05
-2.15803667769237e-05
-1.56121634929745e-05
-9.58581763430297e-06
-1.85510265423215e-05
-2.5531587647855e-05
-1.86519733537813e-05
-1.38086106554471e-05
9.0233332426369e-06
-1.32834421825724e-05
-3.83013267538782e-05
-2.35874173614746e-05
-3.57702138764684e-05
-2.93005488649314e-05
-2.48297561286772e-05
-2.78036937460515e-05
-3.83381242758375e-05
1.1624435541222e-07
-1.37286245211269e-05
-2.09403021222034e-05
-1.58355127907849e-05
-2.5142615052737e-05
-2.98373282521556e-05
-1.42356811209464e-05
-1.07849654534848e-05
-1.87266945281271e-05
-3.26614010292061e-05
-2.55081596801331e-06
-2.70984188425924e-05
-2.03554147234738e-05
-3.46116294727862e-05
-1.5037700710719e-05
-1.55887346776601e-05
-1.20922163809645e-05
-1.98513461059731e-05
-2.55812168992267e-05
-7.73892289516658e-06
-1.22574213244955e-05
-1.81546053383731e-05
-3.00107179788246e-05
-6.32475564280217e-05
-2.01779574648504e-05
-2.5176886964812e-05
-3.45637389668162e-05
-2.46455077938835e-05
-3.00920145959951e-05
-4.65338146428605e-05
-2.24163859656554e-05
-3.99334402863504e-05
-3.19144382524677e-05
-2.25606064445634e-05
-2.60599300050873e-05
-8.24178686486627e-06
-3.38771102231713e-05
-2.10654350964993e-05
-3.10443934232428e-05
-4.82077510765664e-05
-2.90953877466755e-06
-6.47764954321458e-06
4.5608431665552e-06
-3.08374382928887e-05
-2.92147527153895e-05
-3.7689521031799e-07
-1.75397186608866e-05
-1.49840991863487e-05
-1.15110626060907e-05
-2.31536313728903e-05
-1.80436019377762e-05
-6.08783145151963e-06
-1.54446740735415e-05
-1.51655462033184e-05
2.40237449620767e-05
-3.12012032939977e-05
-1.94116676368028e-05
-2.89313210272131e-05
-1.76342605777973e-05
-1.39218010340225e-05
-1.60704018327507e-05
-1.38317210207663e-05
-2.76296038971817e-05
-2.14628885091358e-05
-1.98412597774312e-05
-3.63022877281814e-05
-2.35833234075408e-05
4.54795987078745e-06
-2.3510932353221e-05
-2.68198177035301e-05
-1.15797319923032e-05
-2.45660792819251e-05
-4.35124366014337e-06
-3.08050681370128e-05
-1.51442248101858e-05
-3.37541330343991e-05
-2.28526169762288e-05
-5.25241756743846e-05
-1.75081761684129e-05
-3.90942364117769e-05
-2.19663052863616e-05
-2.11982634993382e-05
-2.61442153082481e-05
-1.85979362939244e-05
-3.10537202035133e-05
-3.17306342115678e-05
-1.76083926571702e-05
-7.87269576782962e-06
-2.12348481300351e-05
-1.24946392264926e-05
-1.59432425253098e-05
-3.7527329697495e-05
-1.34110471063661e-06
-1.0054056635373e-05
-2.34027953207162e-05
-2.15501141360565e-05
-2.76473266703835e-05
-1.9632104952475e-05
-2.01095516277024e-05
-2.01422896277406e-05
-2.40901418298399e-05
-1.68616140027534e-05
-2.6540561660181e-05
-1.79482125856237e-05
-3.27292448882204e-05
-3.30174979670781e-05
-2.42649891809482e-05
-2.85714380475563e-05
-1.54177239652644e-05
-2.13130704427718e-05
-2.40264968446212e-05
1.12229120034337e-05
-2.64502565616733e-05
-3.16899422619447e-05
-2.64052430600827e-05
-2.48900267590126e-05
-1.62891967715383e-05
-2.03634462847412e-05
-2.0461312925925e-05
1.61145511617113e-06
-2.61174933196951e-05
-3.34170392572521e-05
-1.37106444219281e-05
-1.82299682562078e-05
-3.25290871423073e-05
-2.70356102490276e-05
-5.3483330927827e-05
2.06922536937165e-05
-1.28166480112899e-05
-1.53125670734526e-05
-1.81216174786881e-06
-1.55711059502315e-05
-2.64765737735088e-05
-2.24652066889502e-05
-2.02254696471688e-05
-2.63360263147489e-05
-6.27317397823034e-06
4.66645656403893e-06
-3.91126647952808e-05
-1.56365920046118e-05
-2.38769118166463e-05
-2.30026662198327e-05
-1.48167813044266e-05
-2.27817362673799e-05
-1.79030759528051e-05
-1.82502366359061e-05
-2.09799963254046e-05
-3.88865561287528e-05
-2.72677092869961e-05
-2.74440299792935e-05
-3.30143736072414e-05
-2.25927818927451e-05
-1.61673468147221e-05
-1.07768307643496e-05
-2.97620169276781e-05
-2.74188173096867e-05
-1.90147037677537e-05
-4.07215591764848e-05
-2.04690668918089e-05
-1.6200321906679e-05
-2.50548752078252e-05
-4.72280359473545e-06
-2.03287786366248e-05
-2.92912447914351e-05
-1.83668191909822e-05
-2.73714229203722e-05
-3.45722887564626e-05
-1.7033883232698e-05
-2.39294472729424e-05
-2.03648714847743e-05
-3.69703835987523e-05
-2.66888219707509e-05
-3.43935144981696e-05
-4.0251545416221e-05
-8.60655899106443e-06
-2.65687450000353e-05
-1.62739555415809e-05
-2.29966979698859e-05
3.23904254958315e-06
-2.99674419616458e-05
-1.27535078912182e-05
-3.08394860144178e-05
-1.99928969522069e-05
-2.31006080349166e-05
-2.73028484376385e-05
-1.02345596971397e-05
-2.72190945319823e-05
-7.62612709918054e-06
-3.50701761642739e-05
-2.77180015985416e-05
-3.27406014472636e-05
-1.17629716816058e-05
-1.93626789841542e-05
-1.33699850823396e-05
-8.62154177291458e-06
-2.91907723772627e-05
-1.78664049845799e-05
-5.102700064225e-06
-2.95424839474418e-05
-4.94308983004131e-06
-3.66286630800138e-05
-1.36336663717864e-05
-1.48197168168811e-05
1.33051405839597e-05
5.00445737909759e-06
1.65000705532342e-07
-2.01657323161713e-05
7.92609101930769e-06
-3.92218836582731e-05
-4.00922666912965e-05
-1.18215631619722e-05
-1.42793977500432e-05
-3.32864251900717e-05
-4.14300781319207e-05
-1.6863633449689e-05
-1.15269436596528e-05
-2.15443467008857e-05
-2.99778853491584e-05
-1.38461218554306e-05
-1.97039894324424e-05
-1.76939687619472e-05
-2.90870871578848e-05
-3.13720549211974e-05
-2.81773901067189e-05
-2.42778448928342e-05
-3.35364981019828e-05
-2.6053588797073e-05
-3.11679527202499e-06
-8.45138038245419e-06
-3.06372919863384e-05
-1.14721884558663e-05
-1.96041189231672e-05
-7.69763557617728e-06
-7.95780893818463e-06
-1.30808836885312e-05
-2.27649628201711e-05
-2.49294361567368e-05
-1.29522457829747e-05
-2.82757546436452e-05
-1.54527498463051e-05
-8.82303687492624e-06
-3.12487355327601e-05
-3.31243566761489e-05
-6.16830561019539e-06
-4.59511468433399e-05
-2.12065839135805e-05
-2.08075150341585e-05
-1.43050859391796e-05
-5.59462007878014e-06
-9.77895025300835e-06
1.32917113414205e-05
-2.33691872441826e-05
-2.36007434613046e-05
2.57480093199361e-07
-8.75000372467412e-06
-2.69965637446548e-05
-2.72603256472393e-05
-4.41562138392073e-05
-3.23652190723171e-06
-2.34718146945903e-05
-2.86648973270094e-05
-2.83623326264598e-05
-7.54275743924005e-06
-1.27458876708909e-05
-2.43165589582817e-05
-4.3753876350376e-06
-2.28735909164901e-05
-2.00919026558402e-05
-1.777319680976e-05
-3.31734081171353e-05
-1.59246072584436e-05
-2.3009510394058e-05
-3.84521310544368e-05
-1.43982342639437e-05
-3.2081553398377e-05
-4.78114020252876e-06
-4.72843221793918e-06
-4.41727764455745e-05
-2.01672249079467e-05
-1.62658666149951e-05
-2.94092825934341e-05
-3.3231757985382e-05
9.20401718488741e-06
-1.07034572863507e-05
-2.73443096086275e-05
-2.0645653447112e-05
-9.60346941763911e-06
-2.98218785254074e-05
-2.66081679102134e-05
-3.74211221591783e-05
-2.74618598141801e-05
-1.66687789999837e-05
-2.464269842472e-05
-8.57793574487966e-06
-1.45148861094699e-05
-1.15583213617246e-05
-1.83627474343115e-05
-1.89370327905236e-05
-8.58393061254886e-06
-2.45721035938438e-05
-9.13348684881923e-06
-1.8392245613505e-05
5.33872577501747e-06
-3.9775069178739e-05
-4.15894068106458e-05
-7.51899648833734e-06
-1.46063777559191e-05
-2.33651032732935e-05
-2.44611646869537e-05
-2.67227593653329e-05
-2.4026799693673e-05
-3.54688259777749e-05
-2.80914388373113e-05
-1.43736284663413e-05
-2.78460928382462e-05
-1.63786000052786e-05
-2.57640417878254e-05
-2.04623208779383e-05
-2.44686243845796e-05
-2.42943941860355e-05
-1.78045847564213e-05
-1.62287512046106e-05
-1.38363274792524e-05
-5.60579847568354e-06
-2.60831383150167e-05
7.54603417436225e-06
-2.74472518381839e-05
-7.56715307096529e-06
6.03809673205319e-06
-8.25471192690521e-06
-2.61471088414414e-05
-1.97432469311102e-05
-8.24768602825816e-06
-2.15022369405675e-05
-4.02837114018835e-05
-4.87452177788747e-05
-2.96704946847747e-05
-2.34118984239548e-05
-3.21073081711717e-05
-3.7343071040391e-05
-3.55147411097774e-05
-1.07318744110767e-05
-2.4418158130578e-05
-1.73114016927796e-05
-1.27934870916819e-05
-7.60057106088754e-06
-3.84978211132061e-06
-1.66597503123351e-05
3.6842349843329e-06
-3.06451277152353e-05
-2.32684394609911e-05
-4.98447200735175e-06
-1.00634315539697e-05
-2.18551851585978e-05
-2.28510183242034e-05
-4.41809174665078e-05
-1.06818871468669e-05
-2.89033359679495e-05
-1.54115873333132e-05
-2.29791525054012e-05
-2.27805938470864e-05
-1.16353191086192e-05
-3.40228539193181e-05
-4.13409679047875e-05
-1.84486644620582e-05
-1.76215861968244e-05
-2.46578379750844e-06
-2.14625161996739e-05
-8.71090914048066e-06
-1.23088200613954e-05
4.21461610658919e-06
-1.785135031833e-05
-1.08358214681501e-05
2.01030196633436e-06
-1.10390714451734e-05
-2.08215550904151e-05
-2.52785693804955e-05
-1.7432528945464e-05
-2.21051676862478e-05
-8.97236637388945e-06
-1.93570851261268e-05
-1.83387524658683e-05
-1.24778801442186e-05
-2.69292356335719e-05
-2.63380251038121e-05
-2.88875408981383e-05
-2.99598916571121e-05
-1.54978065675003e-05
-7.67360717580222e-06
1.27856832412754e-07
-2.48049387458465e-05
-1.4333760504444e-05
-2.07557855031424e-05
1.83278192956878e-06
-1.79009963677575e-05
-2.1855801425129e-05
-1.47926301699312e-05
-1.93660181668494e-06
-1.85318801297962e-05
-3.22000632907183e-06
-2.19802768505598e-05
-3.25974101845008e-05
-2.29606589622976e-05
-1.23477108840756e-05
-4.40243636700643e-05
-1.97683044057029e-05
-2.39579947490929e-05
-1.55945356808715e-05
-1.72804120898652e-05
-1.30451130658633e-05
-3.17091018000595e-05
-4.26581040211687e-05
-1.22370455893313e-06
-8.24817648375077e-06
-1.25517724027487e-05
-1.58442167152172e-05
-3.01247067171818e-05
-1.86850348992513e-05
-8.60286361777586e-06
-1.63361195978128e-05
-1.99323046843391e-05
-2.27111203836411e-05
9.44009200807684e-07
-2.9704974143421e-05
-1.0225944935505e-05
-2.77457747436294e-05
-1.26510642615596e-05
-4.52149661827156e-06
-1.00840004247458e-05
-1.49892364148556e-05
-2.75847519555792e-05
-1.72314327000775e-05
-1.95587979728345e-06
-1.84081391191762e-05
-1.58949231551961e-05
-2.84548663176322e-05
-1.79810239679545e-05
-2.86744892261281e-05
-1.54032741244131e-05
-3.06791599012966e-05
-3.36930168297146e-05
-1.52799637413706e-05
-2.66484549311728e-05
-2.10707086697347e-05
-2.62293291386162e-05
-3.3208945143385e-05
-2.01072962985134e-05
-1.44471018088439e-05
-2.23717919703856e-05
-1.53186367320224e-05
-8.07863361425522e-06
-1.9769923602564e-05
-8.42526612669188e-06
-8.66081052205848e-06
-3.66904729870202e-05
-1.37209910148408e-05
-1.17207268971732e-05
-3.09329686382897e-05
-3.42956949861089e-05
-1.11972078764059e-05
-2.42373683540539e-05
-2.30634767899755e-05
-2.40803053134882e-05
-3.28864512040507e-05
-1.50654461158634e-08
-2.94211935540804e-05
5.89551147263564e-06
-2.14340931521323e-05
7.15806669119878e-06
-1.18914379386859e-05
-2.33775638909229e-05
-3.18107634664398e-05
-1.35815377941751e-05
-1.75733276430825e-05
-2.38568666904066e-05
-3.77732049769693e-05
-2.70762144909982e-05
-1.71405347570454e-05
-3.46536000780316e-05
-4.36870102581967e-05
-3.01689699782327e-05
-1.97645301022898e-05
-2.61048864760284e-06
-1.90461273465358e-05
-2.39550843433929e-05
-1.02357832307408e-05
-3.98755454466426e-05
-2.9357394196607e-05
-2.49366735108431e-05
-2.64434704489734e-05
-1.84160988724504e-05
-2.29212750583357e-05
-1.26786682137676e-05
-7.23554386409412e-06
6.086224012569e-06
-2.84502076682734e-05
-2.66046070510646e-05
-2.16887011861082e-05
-3.00584996807644e-05
-2.21270428761727e-05
-2.85826540175784e-06
-1.53504929686057e-05
-2.84103186221813e-05
-2.72060581951723e-05
8.39837780733358e-06
-4.06582739554711e-05
-2.74980160379952e-05
-1.64035238068451e-05
-1.62458020048923e-05
-5.58324157587659e-06
-1.73964277065073e-05
-1.33314991127059e-05
-1.97668024868061e-05
-1.17923648731093e-05
-3.56105219424955e-05
-1.51261988038247e-05
-3.60978925916775e-05
-3.03758295064833e-06
-8.49766218564046e-06
-1.23572775807459e-05
-2.69572407382338e-05
-7.24398761005959e-06
-7.27323294549976e-06
-4.14301837023632e-06
-7.59391643221625e-06
-1.20797516948512e-05
1.67331197471415e-05
-3.39886437217182e-05
-2.15145750456187e-05
-2.63108819220055e-05
-3.20170276170427e-05
8.67807813693272e-06
-6.50882070237309e-06
-1.67267984471261e-05
-1.17423549386219e-05
-1.91526937364881e-05
-3.9403139214532e-05
-2.51910368108602e-05
-2.1298275626844e-05
-1.40341212573263e-05
-1.97060219167215e-05
-3.91675629090339e-05
-4.71503249154576e-05
-1.70731422795433e-05
-1.93632890286352e-05
-3.11627659184495e-05
-1.93532225606808e-05
-3.11727519480401e-05
-2.56593467766738e-05
-2.02324838623712e-05
-3.66632450388787e-05
-1.25286765416473e-05
5.74679522782599e-06
-2.91196313473464e-05
1.70760475624137e-06
-2.58620166400443e-05
-2.81908808840862e-05
-2.69799585844384e-05
-3.22604564619857e-05
-3.09565421002311e-05
-1.81233873368352e-05
-3.4698596413174e-05
-1.99148126022768e-05
-1.47303053841463e-05
-2.52397616335678e-05
-1.32426733849305e-05
-2.10662791073224e-05
-5.18315072558064e-06
-6.10677000846146e-08
-2.9376955994916e-05
-3.94636777464228e-05
-3.975529448843e-05
-3.0205726874593e-05
-2.65052371549473e-05
-8.59501815741567e-06
-4.96004501440114e-06
-2.21232086562834e-05
-1.82719418272346e-05
1.15924789266794e-06
8.52160851164061e-07
-3.41500152717165e-05
-2.58856348606084e-05
-9.27945610023821e-06
-2.45803559903648e-05
-2.02461616069977e-05
-2.96431386657941e-05
-2.39165707396238e-05
-2.8052902151947e-05
-2.87720024148221e-05
-1.19245068431095e-05
-1.84296148466878e-05
-3.36157947582021e-05
-1.03566890199481e-05
-1.78837765517244e-05
-3.74184700235551e-05
-1.2692977460711e-05
-1.9186466929414e-05
-1.35729052623832e-05
1.47566297050042e-06
-2.77432425720255e-05
-2.42950679228061e-05
2.39899349021765e-06
4.63344164889299e-06
-1.44956713398171e-05
-1.79252966922881e-05
-2.38539403899639e-05
-2.49906833114651e-05
-8.99572494342817e-06
-5.21073734979226e-06
-1.14533148650205e-05
-4.27076388993222e-06
-1.56688364583023e-05
-2.21150277297712e-05
-2.72345559828881e-05
-1.62958816837332e-05
-1.52158088383689e-05
-1.16288870030927e-05
-1.6144447868173e-05
-2.82499581512252e-05
-3.22133893638633e-05
-2.86562069079969e-05
-9.74462763035926e-06
-8.5792211159518e-06
-2.47723963739797e-05
-5.46983787773718e-05
-2.43040574029883e-05
-8.49250774972977e-06
-2.70257143596678e-05
-3.03349692670511e-05
-2.50083462181448e-05
-1.48909718167251e-05
-1.31256537960983e-05
-2.1967132289958e-05
7.18291510217725e-06
-1.38885237508097e-05
-1.74561171312617e-05
-2.15380595644025e-05
-2.26274618584984e-05
-2.47046409331479e-05
-1.91304049203832e-05
6.8377019960065e-06
-2.37300884558851e-05
-1.4483957445978e-05
-2.93955273681442e-05
-2.08895513356105e-05
-2.12562665709162e-05
-4.06479112187196e-05
-2.32027652128784e-05
-1.44574275301902e-05
-1.80013112995028e-05
-1.38834810586034e-05
-8.47322788918798e-06
-1.98641678990439e-05
-1.74293697429729e-05
5.36260626173768e-06
-2.00362487281455e-05
-2.01808156948232e-05
-3.16542698440261e-05
-3.21518762731955e-05
-1.78106013525651e-05
-2.27619177391507e-05
-8.58025494749008e-06
-2.09846770771174e-05
-3.09131315724216e-05
-4.03505804204642e-05
-1.46282838968039e-05
-2.21984480005276e-05
-3.74961483048354e-05
-1.77440718927327e-05
-1.6659806084863e-05
5.6113497578801e-06
-1.47119286493331e-05
-2.65969505543761e-05
-1.95012891031406e-05
-2.28769875418188e-05
-4.54882973635891e-06
-1.42815347753307e-05
-2.01680045456985e-05
-1.54342850085775e-05
-5.37261637121408e-06
-2.45008069855731e-05
6.76729890559545e-06
-4.01255596897528e-05
5.69789218511064e-07
-1.78402698231756e-05
-1.61784417362082e-05
-1.55950569915428e-05
-3.38896150384643e-06
-5.92480711363272e-06
-3.89687571306124e-05
-9.9104161814435e-06
-2.52388208651237e-05
8.11667034276239e-08
-3.75301778483048e-07
-3.00195939101862e-05
-1.64580657162945e-05
3.53044580473672e-06
-4.70478801374468e-05
-2.03112150458135e-06
-2.34120738869439e-05
-3.43498684345059e-05
-4.92794406761565e-05
-2.12419273946028e-05
-1.81810642245093e-05
-2.91949759712263e-05
-9.4899667904176e-06
-2.06477622611942e-05
-2.66964807888711e-05
-3.56222370708753e-05
-1.2175897655579e-05
-5.24034693879713e-06
-1.93222553108092e-05
-1.90655569956074e-05
-7.47463863696037e-06
-2.61077804249576e-06
-3.72919795442686e-05
-2.97551914726948e-05
-4.29434240271081e-05
-1.7500428872677e-05
-4.94369348602641e-05
-3.83916930189725e-05
-1.11455455740028e-05
-2.40688071863307e-05
-3.89380570502224e-05
-1.14397046485788e-05
-1.24390736172188e-05
-2.26302246313145e-05
-3.66167499374452e-05
-2.68199421878934e-05
-7.48973445530759e-06
-3.44177998475542e-05
-1.25935110420854e-05
-1.14383674885475e-05
-2.56319104186918e-05
-3.15015423326889e-05
-2.32737606576265e-05
-1.58508886593594e-05
-1.18509274566621e-05
-3.09595952991609e-06
-2.66558515508149e-05
-1.68951849971141e-05
-2.79805055139051e-05
-8.15706462224089e-06
7.12909564130121e-06
-2.03682325492474e-05
-1.9953973917995e-05
-2.33663942092661e-05
-1.79474080350003e-05
-1.64915380779039e-05
-2.78386547113552e-05
-2.11540215530874e-05
-1.54915452787025e-05
-1.82594490419381e-05
-2.20461883137811e-05
-2.10085156056493e-05
-1.08200748873357e-05
-1.1808810461522e-05
-2.0560865482777e-05
-8.47180200062901e-06
-1.76450235731269e-05
-1.57958702280428e-06
-2.01243817087574e-05
-2.56940110035311e-05
-3.79421505921589e-05
-8.1079001507133e-06
-9.06077051172318e-06
-2.106576343274e-05
8.79067804578541e-07
-3.08655812412104e-05
-2.67876684193272e-05
-3.03638145809595e-05
-2.56716948148724e-06
-2.21900403914909e-05
-1.23618152502126e-05
-8.81568660921879e-06
5.21634252088164e-06
-2.55072121494604e-05
-2.90470846308553e-05
-3.75203120846478e-05
-4.93927158008442e-05
-1.43375619351437e-05
-1.79379934716433e-06
-2.31216987976962e-05
-1.20695967798782e-05
-1.98127062085085e-05
1.41431189702958e-05
-4.42056667284591e-05
-2.54583643563087e-05
-1.73057439189099e-05
-1.17126453130062e-05
-1.09926135944098e-05
-3.53288015584519e-05
-9.17727183583388e-06
-3.28778597546853e-05
-2.64996571668387e-05
-3.55304061294734e-05
-3.84518802556016e-05
-9.88673608157181e-06
-1.46235230829936e-05
-1.89470329231351e-05
-1.93281628105007e-05
-7.75740214251218e-06
-2.21609785202173e-05
-3.04463639521164e-05
-2.50368335424997e-05
-1.7981834109807e-05
3.11635547069992e-06
-4.29225289720761e-05
-2.38919182684762e-05
-2.20256042071141e-05
-1.45773353208412e-05
-2.37161018838642e-05
-2.58419512321843e-05
-8.04313473470661e-06
-2.97225767185843e-05
-6.45711000787974e-06
-3.0567288880584e-05
-1.61327214363797e-05
-3.97455622273949e-05
-2.17640281562074e-05
-1.27975049413281e-05
4.45999020857016e-06
-2.37384121420646e-05
-3.78862105802723e-05
-1.58328084894446e-05
-2.13006719933323e-05
-2.49864122721656e-05
-1.8093938340535e-05
9.1187998104132e-06
-9.00098761027335e-06
-2.93215846748322e-05
-1.80245567108634e-05
-2.72961496645623e-05
-2.66629307349208e-06
-1.77681102960163e-05
-1.30314892836477e-05
-2.9143505371532e-05
-1.81618563163418e-05
-2.25475544416893e-05
-2.37833521723054e-05
1.09350753068042e-05
-1.40622483673695e-05
-1.04042981676715e-05
-1.48939320835919e-05
-1.60049552621047e-05
-2.08600689908789e-05
-2.60360008493061e-05
8.40689079406019e-06
-4.19781728577762e-05
-2.28568718716408e-05
2.82976733946621e-06
-1.17748470257991e-05
2.16212164778856e-06
-3.79733868243442e-05
-4.7870517948779e-06
-2.36026745769269e-05
-3.17745658592217e-06
-9.03973109344638e-06
-2.4416899879343e-05
-2.56150352388992e-05
-1.35516692362241e-05
-1.52025479920198e-05
-1.77972072537469e-05
-2.85751560661117e-05
-1.44245938454195e-05
-7.75846075698355e-07
-3.88028641387334e-05
-1.80009953761622e-05
-2.67773573911295e-05
-8.62581389546377e-07
-2.35849006668574e-05
-1.69184502530649e-05
-1.51732429384496e-05
-2.45566762209355e-05
-1.38433804634497e-05
2.64785493179259e-06
-3.20089944639556e-05
-2.19992941063518e-05
-1.50242247016386e-05
-2.0029840989105e-05
-1.6689599304971e-05
-1.35528123969724e-05
-8.86522478489861e-06
-1.08780276630236e-05
-1.49729202603001e-05
-1.76834458106342e-05
-1.35628176314498e-05
-2.23682466238958e-05
-2.33807497581975e-06
-1.82489333839256e-05
-4.06605646517994e-05
-2.23356226587567e-05
-7.69036577311856e-06
-2.99763860563756e-05
-2.07015506289375e-05
-2.28180691861773e-05
-4.07584023550476e-05
-2.97481923328523e-05
-2.56348455292645e-05
-3.41530317396481e-06
-1.75538436390375e-05
-1.83496405990407e-05
-2.34393387921747e-05
-6.72936959320113e-06
-1.56303457385509e-05
-4.25303801104786e-05
-1.76769577864352e-05
-1.7743260126577e-05
-2.18922605234976e-05
-5.52520722737694e-06
-2.2524860165723e-05
-2.08595293022167e-05
-7.95556724861414e-06
-4.45627809992595e-05
-2.22608417447432e-05
-2.3965824813855e-05
-1.85625901712122e-05
-3.60358619428395e-05
-2.93578220997217e-05
-3.32055723333213e-05
-1.70952446713382e-05
-1.02510159542046e-05
-3.51156807340271e-05
-3.27179287678452e-05
-2.0246160806812e-05
-4.19372161475043e-05
-1.76435855174802e-05
-9.58005957666338e-06
-1.3348254049518e-05
-1.16457771179795e-05
-3.20963949429886e-05
7.93894388728281e-07
-6.56769628611534e-06
-1.99650260813677e-05
-1.80701546374627e-05
-1.74116413992308e-05
-1.70555558612746e-05
-2.19298113201109e-05
-1.28314051663097e-05
-1.45658315987717e-05
-5.05219126226011e-05
-2.58537833754089e-05
-1.86575364539503e-05
-1.23973246224435e-05
-2.34989514051818e-05
-1.20221620113253e-05
-2.47490318275115e-05
-1.16149455587062e-05
-2.32082793056637e-05
-3.67678515609698e-05
-2.15981212859739e-05
-1.3305939189226e-05
-2.92002645645344e-05
-1.10522413409069e-05
-3.16697449851017e-05
-1.39030776142692e-05
-1.63652342604752e-05
-2.34345226223937e-05
-2.35651382775202e-05
-1.70413427905677e-05
-2.28369003381904e-05
-1.03415958793174e-05
-2.93038420378512e-05
4.60210970002286e-06
-2.45127911809268e-05
-4.292042607447e-06
-2.87029106025795e-05
-3.34116704125124e-05
-1.48501014746001e-05
-1.22940983925685e-05
-1.85024986640747e-05
-1.49906944131972e-05
-3.7749458884978e-05
-2.48132188348627e-05
-6.86615083346939e-06
-3.10461987922554e-05
-4.22606125991338e-05
-4.39150445833721e-06
-3.94130570468091e-05
-5.22745408865573e-06
-4.56402105367704e-06
-1.43823148862304e-05
-2.7979256591023e-05
-2.0766825820836e-05
9.78521578552437e-06
-1.02776853985301e-05
-1.92842661353696e-05
-4.32378328181117e-05
-1.84586358894852e-05
-1.8558570835651e-05
4.13376110012005e-06
-2.27501968218914e-05
-3.30542530625538e-05
-1.77038872773869e-05
-2.93844274014511e-05
-1.0165453897697e-05
-3.46558432032349e-05
-4.39962075772528e-06
-2.97998523329363e-05
-2.07111787563785e-05
-1.26970159816817e-05
-2.87940316801453e-05
-2.80887491873754e-05
-1.89868732033193e-05
-9.36308918842675e-06
3.56315949367639e-07
-2.60940401800075e-05
-2.85983589920072e-05
-1.39653313806666e-05
-2.08347864453396e-05
-2.12337059191321e-05
-4.36025887987267e-07
-2.19338897694102e-05
-3.22592114928007e-05
-9.84386597186144e-06
-3.48090774035643e-05
-1.7387333871244e-05
-9.75997891733533e-06
-2.2913021035513e-05
-1.09748365962802e-05
-2.88147096040253e-05
-1.68024818314103e-05
-1.58133239560072e-05
-3.28119292452529e-05
-1.94439765650678e-05
-8.97407252865733e-06
-1.06753065488518e-05
-2.96460875312983e-05
-3.73440431205599e-05
-5.18616015961139e-05
-2.24770668007779e-05
-2.98039483211958e-05
2.44527290007033e-07
-3.47644890708638e-05
-1.53065499563869e-05
-1.41351646684632e-05
-4.77079840433305e-05
-2.08063195376757e-05
-2.34502429391927e-05
-2.82601006566727e-05
-1.03576273221932e-05
-1.01284665399657e-05
-3.34656108294165e-05
-2.19422424915005e-05
-2.34277965106393e-05
-1.00362234655315e-05
-1.52150826494252e-05
-3.29852975049632e-05
-1.53070380257024e-05
-4.485317153609e-05
-8.57800091323019e-06
-1.84563347185875e-05
-7.83459507067634e-06
-5.46600502147392e-06
-2.90257067460141e-05
-2.96406481696945e-05
-2.94684882486265e-05
-1.91987855741543e-05
-1.38800418420704e-05
-5.26664381848438e-06
-1.87837908858612e-05
-5.39056168553982e-06
-1.63902009684179e-05
-1.6839281155444e-05
-3.40408996066107e-05
-2.48545189835818e-05
-6.62570054600016e-06
-2.8101394287114e-05
-1.49895477973297e-05
-2.97608312007147e-05
-1.51892939012668e-05
-1.37749884310064e-05
-2.82124773155417e-05
-3.0022838737218e-05
1.1868851261824e-06
-4.12839198594781e-05
-1.4083394134383e-05
-5.29515105744106e-06
-9.71024537566203e-06
-5.62613669262041e-05
-1.39373988415186e-05
-3.99918654074763e-05
-1.6515051904062e-05
-1.5972878055947e-05
-3.47996992379021e-06
-2.31171035325286e-05
-2.45941929878553e-05
-1.46625723817609e-05
-1.49136295878518e-05
-1.91202820164645e-05
-2.06454735906624e-05
-1.76061719096889e-05
-2.65660355748299e-05
-2.31046167927439e-05
-2.21391357046675e-05
-2.23380235244283e-05
5.24928109053898e-06
-1.54496794225691e-05
-1.99581637598252e-05
-2.30245779912641e-05
-1.02816375883623e-05
-2.49912091513111e-05
1.08368333755552e-06
-1.43694667963683e-05
-2.52665575815869e-05
-1.50193864859691e-05
-2.26762991414078e-05
-1.0807005478761e-05
-5.30621146292385e-06
-8.2384473952698e-06
-3.1530020936796e-05
-1.69031716013689e-05
-2.85942917546083e-05
-2.7632310530948e-05
-2.58223904495377e-05
-2.84880240379683e-05
-2.23801337621831e-05
-2.55146786861833e-05
-3.68236968232946e-05
-8.15086126684101e-06
-1.21688429538821e-05
-6.36109747825614e-06
-3.54981143593143e-05
-7.6786999453859e-06
-3.88196503320876e-05
-1.4603469450851e-05
-1.49882468468452e-05
-3.12750735831873e-05
-2.57342863066126e-05
-1.40195586732343e-05
-2.46797597844722e-05
-2.92520405195722e-05
-8.81110647552703e-06
-3.08539220830685e-05
-3.89122393203498e-05
-6.15522916113569e-06
-6.18713047884092e-06
-3.8692161481751e-05
-2.12186338763592e-05
-1.71872627080476e-05
-1.25931312790548e-05
-2.20957049295846e-05
-4.13525112081095e-05
-3.34777357362281e-05
-2.54247570678553e-05
-1.91212776550678e-05
-5.8224114524734e-05
-1.25664464106018e-05
-2.56154493231233e-05
-1.90547478132848e-05
-1.59509415247865e-05
-3.29723389900377e-05
-4.34581098103775e-05
-1.84391754042239e-05
-1.8314215701491e-05
-2.66223343878949e-05
8.51333729082539e-07
-7.8133379810232e-06
-1.7826865114146e-05
-1.15836295917797e-05
-1.61907873826963e-05
-3.18686163542468e-05
-4.08893921518968e-07
-1.61064124046321e-05
-1.59396414347985e-05
4.46637868233656e-06
-2.18762287240875e-05
-1.14212544308863e-05
-2.46819661664821e-05
-3.44435910056734e-05
-2.06669019008866e-06
-4.45322193571033e-05
-6.02411502086196e-06
-1.05610855635747e-05
-3.87985214719309e-05
-9.01408081324549e-06
-2.60279426347061e-05
-1.46350925289903e-05
-1.79350395505957e-06
-1.10772818320496e-05
-3.55701717782444e-05
-2.74347163616636e-05
1.02419469791137e-05
-1.41216882234006e-05
-2.36981876845651e-05
-2.60473241917986e-06
-2.04201954124553e-05
-5.99520286288921e-06
5.31234220388011e-06
-2.60288478512618e-05
-2.98622928155575e-05
-1.97573795556711e-05
-9.0226351540997e-06
-2.14786309327306e-05
-6.3074379247281e-06
-1.1138916631864e-05
-4.17156309992135e-05
-2.21877866485133e-05
-5.34413918163536e-06
-2.13764684367903e-05
-2.40002243908626e-05
-2.86798495027849e-05
-1.88000045174623e-05
-1.45278109068293e-05
-2.77584423035994e-05
5.01202247384033e-06
-1.54058955688796e-07
-5.10175335448525e-06
-6.47881907474599e-06
-1.06327421556991e-07
-2.74141180617636e-05
-1.29288175066613e-05
-2.20538656465286e-05
-6.19644366259219e-05
-4.38644875549176e-05
-8.56542103700631e-06
-2.23572817665109e-05
-2.88205500082293e-05
-3.39382710148195e-05
-2.75859139670232e-05
-5.39818923968548e-05
-2.85615395090239e-05
-3.84359652369916e-05
-2.19362412331915e-05
-1.36192994395383e-05
-2.00054866212974e-05
-3.51060671223775e-05
-3.48055962963532e-05
-2.26317904996608e-05
-2.160459329386e-05
-2.77246122075934e-05
-2.09431704285244e-05
-4.29383535460892e-05
-2.24946221521524e-05
-1.20495680637877e-05
-2.01114334784267e-05
-9.95133783198746e-06
-2.12106220330615e-05
-2.08238941259795e-05
-1.28809704146683e-05
-4.93001311084681e-05
-1.8147340289607e-05
-1.66773141924641e-05
-1.45275479765424e-05
-1.82685767753189e-05
-1.16653194981133e-05
-4.1690800734574e-05
-5.8229620900962e-06
-1.11913105786592e-05
-2.96163417457054e-05
-2.62490881514612e-05
-2.41381019276964e-05
-1.25039052832819e-05
-3.36415692121197e-05
1.49684885989137e-06
-2.50213703950895e-05
-2.60063162214138e-05
-3.09999825897859e-05
-1.33892044413286e-05
-1.40694252548972e-05
-8.5183568230831e-06
-2.75811390018808e-05
-2.6598187750312e-05
-3.480997907136e-05
2.20322948119534e-06
-3.17659482047553e-05
-1.95935733785883e-05
-4.86851432841074e-05
-1.54340847488149e-05
-2.30973302763155e-05
-2.27804604080175e-05
-3.43309138107739e-05
-5.32520505300558e-06
-3.63969718501946e-05
-4.31631945292678e-05
-1.93239000397148e-05
-3.935203905576e-05
-4.03902448820857e-05
-2.69223089498919e-05
-1.0697951317956e-05
-1.67801224412851e-05
-4.91962489263152e-06
-3.07703788681425e-05
-3.42605785822598e-05
-1.41667483501432e-05
-1.71408097872791e-05
-2.30237620539811e-05
-1.71133161310804e-05
-6.56633550933223e-06
-1.22105392354036e-06
-2.65395827574068e-05
-1.4868994430934e-05
-4.25295317398184e-05
-1.10397330987979e-05
-3.17013830759052e-05
-3.34130718542933e-05
-8.86420107830059e-06
-1.84758055285946e-05
-1.1633718214271e-05
4.41623383439878e-06
-3.97671265094089e-05
-3.23563738707592e-05
-1.87365191905781e-05
-3.80832697622477e-05
-2.34643272160927e-06
-7.22325465048099e-06
-1.8020685624176e-05
-2.19315677640538e-05
-2.33723851186487e-05
-2.00113674915553e-05
-1.80525607833845e-05
-3.47356758873005e-05
-3.16227333766558e-05
-1.41313975285732e-05
-1.26238872365039e-05
-2.52998532976434e-05
-2.08992607200832e-05
-2.00490722271548e-06
-2.5784887828251e-05
-2.39595792163899e-05
-3.01078798535267e-05
-1.00717578452596e-05
-1.422789295058e-05
-1.6160196612966e-05
-1.76892338317798e-05
-2.382959489177e-05
-1.22549682206849e-05
-2.65587332281225e-05
-2.44376024956592e-05
-3.47222084872845e-05
-1.21643025496384e-05
-4.198955808195e-05
-3.41178699918712e-05
-8.47797531966774e-06
-3.42342869120777e-05
-1.83421975556087e-05
-3.90703426603773e-05
-1.23449476448187e-05
-1.93046298036285e-05
1.15722736934687e-06
-1.13215179595678e-05
-2.42239991156856e-05
-3.74431184938563e-05
-1.9091716402471e-05
-4.38645968366121e-05
-3.76112301107889e-06
-1.52333968812424e-05
-2.90174007421233e-05
-3.22526860562289e-05
-4.36028991751065e-05
-1.47984220713891e-05
-3.05893704036421e-05
-2.86751804878558e-05
-2.31011592186895e-05
-2.80779358868645e-05
-5.05766521563688e-06
-9.2693027849526e-06
-7.63176606930123e-06
-2.8226804391296e-05
-3.79315562421824e-05
-1.47640303873934e-05
-3.46753571626334e-05
-3.8323806886138e-05
1.97973434718545e-06
-4.54757392590283e-07
-1.7249742744079e-05
-4.41598037742836e-05
-1.07824986280115e-05
-1.43297327974155e-05
-2.40876345014437e-05
-1.58225539734076e-05
-8.97901813924803e-06
-2.58997886692789e-05
-6.99759382486274e-06
-5.65226654819801e-06
-1.74153103184116e-05
-3.41205632057723e-05
-2.79786287109924e-05
-1.50916656980679e-05
-1.84016195703903e-05
-2.53871745056346e-05
-2.15927374576448e-05
-2.70998511428134e-05
-2.14367792177791e-05
-2.32115025111985e-05
-6.41161149004514e-06
-3.40296325324561e-05
-3.33476361816966e-05
-1.97346107849135e-05
-5.46383483936818e-06
-1.41894894879653e-05
-3.51039966419513e-05
-3.05654308987564e-05
1.24423998068562e-05
-4.35655675328978e-05
-1.48955587297275e-05
-7.82769273666275e-06
-3.33189873113271e-05
-2.7203084591147e-05
-3.63577291560664e-05
-1.52990396812488e-05
-3.15306688045851e-05
-3.23522886444763e-05
-1.80069499012607e-05
-3.96201387745773e-05
-8.2132231128959e-06
-2.15099289090346e-05
-1.16494521128785e-05
2.19535030487664e-06
-1.91533290999306e-05
-1.88679142896608e-05
-3.62986030664521e-05
-1.34259835999729e-05
-8.52199096223064e-06
-1.14757149376628e-05
-1.74801748574629e-05
-2.03821871179849e-05
-1.71198467926859e-06
-3.16416822726455e-05
-2.95339622421397e-05
-9.75175533346557e-06
-4.70504347510465e-05
-2.51116281926324e-05
-2.31961117329292e-05
-4.4248090674293e-06
-3.80951334147076e-05
-2.03925209994273e-05
-3.75833287085307e-06
-3.79716755259132e-05
-2.16962605462234e-05
-3.1666376058564e-05
-3.07300120897271e-05
-3.7577249837423e-05
-2.68906597729013e-05
-7.0978761306422e-06
-3.55870635920839e-05
-3.30024492616793e-05
-1.42735672966167e-05
-1.59761245227159e-05
-3.28993242948546e-05
-2.4640324122081e-05
-2.53556514430848e-05
-7.77627093059101e-06
-3.23150456348434e-05
-9.49529057408815e-06
-3.17954310003458e-05
-4.39295556739062e-06
4.25316905600107e-06
-2.3840844068948e-05
-2.08491623043542e-05
-2.3233368033171e-05
-1.57192088531702e-05
-2.55857467891527e-05
-2.2924272837762e-05
-1.60890683393772e-05
-2.64610845142094e-05
-1.25482968403524e-05
-4.18514454287985e-05
-1.50842127776005e-05
-1.80865840008543e-05
-2.70683375521583e-05
-4.46060576111494e-05
-3.7543549443863e-05
-2.24228645156332e-05
-2.63139776142121e-05
-2.69726509227985e-05
-1.94300003536933e-05
-3.5182041110586e-05
-7.78309552320914e-06
-9.7893143179835e-07
-1.83502508286719e-05
-2.39302271499954e-05
-9.40312473675184e-06
-2.37065174844361e-05
-3.92441246392474e-05
-1.72591160809854e-05
-2.08730459481084e-05
-9.06236014539048e-06
-2.41077710709296e-05
-1.1478467899218e-05
-3.48441623348374e-05
-3.40710000917567e-05
-9.18456845111472e-06
5.63953173318763e-06
2.39039846952956e-06
-2.38594012685388e-05
-2.89115879305063e-05
-2.45032547586863e-05
-1.95319449049997e-05
-4.72004289955475e-05
-1.83472296247328e-05
-4.29478293517664e-05
-1.91692149293513e-05
-2.52130540500274e-05
-4.09112791550849e-05
-2.30242275350025e-05
-2.55978979446309e-05
-3.86237627175662e-06
-3.30618830034584e-05
-6.60762050653241e-06
-2.55408832672108e-05
-2.54555215555626e-05
-1.8004083663491e-05
-1.25778825710874e-05
-2.58698978374117e-05
1.25211866327266e-06
-1.14313145857842e-05
8.67308985472923e-07
-1.06520083263951e-05
-3.28457426174439e-05
-2.43207325448382e-06
-3.03562664298721e-05
-7.14501483388912e-06
-1.5991152592966e-05
-1.18893164171399e-05
-5.29469927480254e-06
-4.38776502244463e-05
-3.48096322814296e-05
-1.34865394639364e-05
-1.54891323544041e-05
-2.00518060581276e-05
4.48100028290853e-07
-2.19916757185302e-05
-1.94306851138873e-05
-1.63945164084326e-05
-2.59386881325406e-05
-2.21995855149081e-05
-2.90679840837285e-05
-3.15430675307675e-05
-1.78242075072645e-05
-2.04962480639089e-05
-1.30091038585087e-05
-2.7048811668346e-05
-2.66503432213836e-05
-6.02566347875494e-06
-2.94117640038427e-05
-2.01857764776956e-05
-1.3695126678007e-05
4.39469931854429e-06
-1.59117335522928e-05
-3.20373741954586e-05
-2.07442970793483e-05
-2.93179291355293e-05
-4.18635030729739e-05
6.93248084563462e-06
-3.01712666639629e-05
8.70822367887804e-07
-1.13361790118816e-06
-2.52917023981325e-05
-1.61509000435008e-05
5.31538717063038e-06
-2.60841128933102e-05
-1.3303348128846e-05
-1.71977447550787e-05
-2.46274374470438e-05
-2.50955389981963e-05
-3.1202923582713e-05
-1.68218593574519e-05
-2.09903872245241e-05
-1.97386457166866e-05
-2.23224441721926e-05
-2.61178155430941e-05
-2.79576527777864e-05
-1.69437528691617e-05
-1.62394181832523e-05
-2.52006056896127e-05
-1.21311138177767e-05
-1.3218733334957e-05
-1.88577938486223e-05
-5.65282701133655e-06
-2.23384539305332e-05
-1.37640738641539e-05
-2.59027650161569e-05
-1.88768824529765e-05
-3.86822173102536e-05
-1.19527059157433e-05
-2.1056465047104e-05
-3.02789379043193e-05
-4.97094754517104e-05
-1.21655398529151e-05
-1.18009904506732e-05
-1.47836554764665e-05
-2.28440789853337e-05
-2.40885043576062e-05
-4.21622902599194e-05
-2.64710969877414e-05
-3.82298962694257e-05
-3.40643944752811e-05
-2.24353830342846e-05
-2.32740607982854e-05
-3.49758755504685e-05
-2.14362229273296e-05
-1.82153927353967e-05
1.00225656517941e-05
-4.7586349996987e-05
-2.9367693246315e-05
-3.53537951751572e-05
-2.61728582717173e-05
-3.46259269943908e-05
-2.61930810958879e-05
-1.78066245578531e-05
-2.37044219518504e-05
-1.89602301568287e-05
-2.01577638349572e-05
-9.10197852168876e-07
-2.68362756821106e-05
-1.84022654368708e-05
-1.87184040080376e-05
-2.80211412799506e-05
-3.22203044779144e-05
-4.22612353607748e-05
-1.91926747501062e-05
-2.69443255508022e-05
-2.70924752200805e-06
-2.38900251801168e-05
1.03660995905183e-06
-3.46172296803025e-05
-8.56524388415434e-06
-1.10485494545696e-05
-2.26448182732233e-05
-2.34868114430842e-05
-3.40731296705967e-05
-3.56586426167614e-06
-1.60542387512075e-05
-3.73317122112017e-05
-1.6480736860733e-05
-2.07384705722077e-06
1.4387328783315e-06
-1.34729595556151e-05
-3.16995311547975e-05
-1.51933119172452e-05
-3.8771886444666e-05
-3.14087037823314e-05
-2.38717728686185e-05
-2.47938035509872e-05
-2.682548601245e-05
1.46860035992063e-06
-8.2381408384822e-06
-1.18488623379312e-05
-7.94807203799275e-06
-3.73583299751888e-05
-9.61392902924369e-06
-9.16239044860513e-06
-1.78147578508957e-05
-2.88286657197191e-06
-1.81412322051334e-05
-1.10420878940005e-05
-1.35624791153608e-05
-1.49785768666202e-05
-3.10397091328001e-05
-2.47244746602398e-05
-2.79734550204364e-05
-1.33947667092746e-05
-1.24503003611868e-05
-1.38556631593139e-05
-2.28676682435846e-05
-1.17324983653235e-05
-8.47696316794382e-06
-2.3912532089094e-05
-1.27260573661771e-05
-1.92766025757498e-05
-1.5543688014884e-05
-1.41359394636102e-05
-3.07503151867217e-05
-1.00121418445046e-05
-2.61690784916786e-05
-1.95909133282937e-05
-2.84888414736019e-05
-1.53667288995957e-05
-1.13860979117542e-05
-4.41240983211296e-05
-1.33634245090052e-05
2.16317271414394e-06
-6.05082187720486e-06
-3.58455240902243e-05
-2.85672846591359e-05
-1.05318273023574e-05
-1.55877444744156e-05
-2.85752070210071e-05
-1.29838194060801e-05
-2.46737709853359e-05
-3.65486049438682e-06
-2.89476588510097e-05
-5.94889359540809e-06
-2.70091195333166e-05
3.29557256746547e-06
-2.10096643596439e-05
-9.80531895849526e-06
-2.64383033471494e-05
-1.50726122342779e-05
-2.65714523365825e-05
-1.95629016921648e-05
-1.24471914951527e-05
-1.03230538350332e-05
-1.03980642889754e-05
-1.6387382167759e-05
-2.69962959131812e-05
-5.77971745937984e-06
-2.96180505642377e-05
-2.91968448944987e-05
-2.51697469185167e-05
-3.814497858578e-06
-1.56756006109919e-05
-2.11913589928505e-05
-8.67467661547756e-06
-5.08868133291664e-06
-1.61261915969693e-05
-1.54799915293151e-05
-2.51202321971957e-05
-2.12825204566058e-05
-2.23992901063028e-05
-3.09808163789541e-05
-3.3417015753092e-05
-1.37171813372622e-05
-2.55093625871924e-05
-3.64936622289234e-05
-1.56983946359996e-05
-1.41521737275946e-05
-2.3016114683988e-05
-2.8609751162672e-05
-3.4569937590376e-05
-2.54798742054893e-05
-2.9254794421205e-05
-2.38445468034327e-05
-3.28819430670575e-05
-3.9737079116513e-05
-2.98228718853699e-06
-1.45210543684169e-05
-5.95060910126989e-07
-9.93252715026094e-06
-1.78567650149228e-05
-1.58680901392873e-05
-2.19304629063862e-05
-7.71970219191552e-06
-1.59589213359597e-05
-2.16907339304559e-05
-4.20544313791677e-05
-1.2802004362453e-05
-1.35246615572833e-05
-2.95904821978811e-05
9.55431062772174e-08
-3.32451030107115e-06
-2.19162661806085e-05
-2.15981004100883e-05
-1.40082950858426e-05
-1.81395320670084e-05
-2.11230360908504e-05
-2.07718313063559e-05
-1.07021569667253e-05
-1.66571382126694e-06
-2.19818315861716e-05
-1.07754379488414e-05
-1.15695891345328e-05
-3.50920528499753e-06
-1.98193261071985e-05
-4.85498133541064e-06
-2.04704569967206e-05
-1.40231028915813e-06
-1.7876386719158e-05
-2.63281479929685e-05
-9.95493705263305e-06
-2.74845252921497e-05
-3.21966906549416e-05
-3.81568282609586e-05
-1.61950106901184e-05
-3.70760219329433e-05
-5.53979899602094e-06
-2.99221053728236e-05
-3.91553746486102e-06
-8.93527326148826e-06
-2.27204680350768e-05
-1.82636178313966e-05
-2.42597606087782e-05
-1.95753138876218e-05
-5.26685004779745e-06
4.52367588710296e-07
-5.59845649403763e-05
-1.52169061686872e-06
-2.65538259463479e-05
-8.95509918536523e-06
-2.23313745745616e-05
-2.40628122511039e-05
-2.07477762436656e-05
-2.21583122893787e-05
-3.64166567135848e-05
-1.46771268061746e-05
-1.76928134887143e-05
-4.41913379232839e-06
-2.14154795692839e-05
-2.91055527216139e-05
-1.97212770541443e-05
-3.43253907329111e-05
-1.72148804657355e-05
-1.59084354135275e-05
-1.71187323390513e-05
-2.54535771826658e-05
-1.38142822351375e-05
-1.69294316894176e-05
3.10754224342602e-06
-1.28475221025726e-05
-2.05336259447236e-05
-4.02890996945229e-06
-2.66828834651825e-05
-1.63609722297678e-05
-7.05499551366433e-06
-1.03101774140802e-05
-6.04012847632299e-06
-1.66190634107388e-05
-2.95985093618188e-05
-1.870457502201e-05
-1.07788068105884e-05
-2.05706872103493e-06
-4.06623584536531e-05
-3.5003725678024e-05
-1.59195686078606e-05
-3.07774076124066e-05
-2.00453557029569e-05
-3.35596895263333e-05
-4.69937709810638e-05
-2.97611250305487e-05
2.34054647549813e-05
-2.66869345216256e-05
-9.05616165879655e-06
-1.48127181866185e-05
7.64582551321104e-07
-1.63917091437158e-05
-2.95660727182734e-05
-2.55914911097239e-05
-1.45787498275423e-05
-1.88414259744597e-05
-2.89302396882204e-05
-2.00120062281471e-05
-1.45115933338002e-05
-2.59251128153179e-05
-2.44429185827348e-05
-1.49225860901767e-05
-2.97259857254645e-05
-3.31308472472757e-05
-2.88741677604231e-05
-2.39537332773053e-06
-1.25075221546831e-06
-2.54167855905201e-05
-1.47499803160866e-05
-3.12900461541343e-05
-2.19654961697788e-05
-6.22833246229629e-06
-1.25045211628792e-05
-2.01460045337009e-05
-1.88066155024281e-05
-1.07782044374455e-05
-1.62927555349247e-05
-4.85062835455805e-05
-2.8624972018464e-06
-2.85073186192194e-05
-1.65251201048458e-05
-1.25956396154276e-05
-1.98332826795449e-05
-3.32358537513049e-05
-2.93741904886332e-05
-1.30940076825766e-05
-2.55754699909486e-05
-1.22254010233134e-05
-2.33935242786533e-05
-3.34970598112799e-05
-1.11187717461398e-05
-2.54701761956294e-05
-1.22778938350269e-05
-3.35235655960655e-05
-1.46129996317899e-05
-2.20213207093283e-05
-2.25105846869807e-05
-2.60580805595998e-05
-2.84015631987633e-05
-2.56602022220309e-05
-3.10054695057154e-05
-1.84426644115834e-05
-3.33131961787835e-05
-1.25615537629466e-05
-4.21190843891391e-06
5.86596889428505e-06
-2.71880064619682e-05
-3.06121531342614e-05
-1.38347075859681e-05
-1.07369361961824e-05
-2.38210467996954e-05
-1.88972435516757e-05
-5.76977309090773e-06
-2.1135319374026e-06
-1.63214123262299e-05
-2.47996727279493e-05
2.23085301863041e-07
-2.34870504546834e-05
-4.70574990313608e-05
-1.60965990853473e-05
-1.55171620186648e-05
-9.2651607813758e-06
-1.88482010799661e-05
-1.03465702462093e-05
-2.46746180050707e-05
-7.14328403522314e-06
-5.1417936571351e-06
-2.74241184089287e-06
4.72381053799954e-06
-2.53529636629343e-05
-9.77562668825527e-06
-1.27592451831975e-05
-4.75202477127858e-05
-2.10332670909398e-05
-4.92861584077674e-05
-2.34450365415379e-05
-1.21991486337874e-05
-1.39542362026906e-05
-1.35058622592723e-05
-3.36639938291053e-06
-1.117473270134e-05
-3.17596184556756e-05
-6.33939485686354e-06
-3.31392157147676e-05
-1.91065041920786e-05
4.30705537161818e-06
-2.77285820383984e-05
-2.54003098807463e-05
-2.63977549365813e-05
-2.95350173395187e-05
-3.13621961273647e-05
-2.09232926191733e-05
-2.33174284675541e-05
-1.03045337122026e-05
-1.66688835555764e-05
-1.1502462043051e-05
-8.56467989651229e-06
-4.20822384776033e-06
-1.24995415081977e-05
-1.62769521746603e-05
-2.2090501373781e-05
-2.28950365725493e-05
7.92825764939106e-06
-1.32685190058921e-05
-3.1433333518232e-05
5.29150760756557e-06
-2.17322947595952e-05
-2.18706947989609e-05
-6.29938814478494e-06
3.35795493208602e-06
-4.55628252429103e-06
-1.30041921880761e-05
-1.87554846923181e-05
7.23675871800195e-06
-2.65671002521242e-05
-1.46016279573248e-05
-2.53753946192306e-05
-4.89144798174534e-05
-6.45908567592626e-06
-2.97841483132285e-05
-2.33506894066376e-05
-1.99594182948622e-05
-2.93698114244148e-05
4.38918230003041e-06
-2.01822748680806e-05
-2.86854317731694e-05
-3.78472660678184e-05
-1.51322785201525e-05
-2.92742709996972e-05
-4.69566268713196e-05
-2.76864624342887e-05
-9.74306878570615e-07
-2.5781454194314e-05
9.8295922719849e-08
-1.81697227100825e-05
-1.62717448014502e-05
-1.82248473352762e-05
-1.74040554629452e-06
-1.36303421754599e-05
-1.45997877340738e-05
-1.98265727004054e-05
-2.3705344806424e-05
-1.17757599180987e-05
-2.6212066684143e-05
-3.49090222074471e-05
-1.76858434755414e-05
-7.38229372950125e-06
-1.03167264642341e-05
-2.26949812286805e-05
-2.09155475739954e-05
-1.76246317430396e-05
-3.2134479380007e-05
-3.53129017197176e-05
-7.45184676910399e-06
-1.45288190342841e-05
-2.12448905233374e-05
-1.86821574454119e-05
-1.62150508750899e-05
-6.72075573933184e-06
-2.77493599603245e-05
-2.34123888563323e-05
-2.77397579001883e-05
-3.13799209329036e-05
-1.89712603231533e-05
-4.70283084212044e-06
-3.39719898907507e-05
-2.28018535601e-05
-4.43051244497248e-05
-6.47920275232667e-06
-8.37464291596924e-06
-3.49142632489622e-05
-2.50051410260615e-05
-1.2421639185747e-05
-3.98817218884079e-05
-8.48984183891019e-06
-2.12150076933379e-05
-1.65103719049255e-05
-4.02807331602517e-05
-3.49362037605806e-05
-2.9773933659177e-05
-1.59866907232813e-05
-2.6227724986649e-05
-3.80742512852438e-05
-2.65591642683093e-05
-1.04637917409662e-05
-9.21591344114518e-06
-3.05891518258277e-05
-2.90983375528227e-05
-2.39526045865897e-05
-1.3474350301801e-05
-4.95732890189105e-05
-1.31860924965621e-05
-2.35039836773306e-05
-9.44259026183181e-06
-3.5155742937474e-05
-2.57067030526219e-05
-2.03284312768994e-05
-3.46842365536682e-06
3.85465819106722e-06
-8.67763861117384e-06
-4.23648802615919e-05
2.27169641523343e-06
-1.82050487142692e-05
-1.6095405569466e-05
-1.81382716967754e-05
-4.66167756727414e-05
-2.11813447755665e-05
-1.78151942659117e-05
-4.32886176813301e-06
-1.73986546301888e-05
-2.68202372625263e-05
-2.41488475408353e-05
-1.62053271618352e-05
-2.93422886079619e-05
-9.04212399336494e-06
-1.93196152623793e-05
-6.88339878183001e-06
-4.39383382315188e-05
-6.09942253642653e-06
-7.3447967680961e-06
-2.14674462075844e-05
4.44122539235021e-06
-1.58512160175884e-05
-1.14395092705411e-05
-3.43453745404491e-05
-1.63599508243249e-05
-2.09687535499687e-05
-1.72977418140633e-05
2.73372120135193e-06
3.74940366140307e-06
-3.3415977823147e-05
-3.45054622393733e-05
-2.41546252479172e-05
-1.00070235773536e-05
-2.36572998005532e-05
-1.69289113708849e-05
-1.3573769488245e-05
-1.33585234274201e-05
-1.47103687640597e-05
-2.68934575450151e-05
-2.00747712743754e-05
-2.35573341770516e-05
-2.60120986493613e-05
-7.92332699235669e-08
-1.07691183431389e-05
-4.60363117049746e-05
-3.06179518363246e-05
-2.01616818935798e-05
-1.97423721157297e-05
-8.72602301949872e-06
-1.52889324403106e-05
-3.85864701221177e-05
-2.15920298572464e-05
-2.95866144311471e-05
-1.10336808671768e-05
-1.0446715205383e-05
-1.28155300082632e-05
-2.7486996427326e-05
-3.79555460309626e-05
-8.12536239933132e-06
2.572085449157e-06
-1.38252757049285e-05
-2.96214542238917e-05
-2.05817350970591e-05
-2.30290959101117e-05
-1.54610108221162e-05
-2.15012560988778e-05
-4.64117932567801e-05
-2.51678383058659e-05
-9.20737313784136e-06
-2.11315783798862e-05
-2.63630334936361e-05
-2.01973068821107e-05
-2.65792288948735e-05
-3.26879896025453e-05
-1.79455196846669e-05
-1.05621836047407e-05
-7.31252152689833e-06
-4.72198259566343e-06
-2.50762265845958e-05
-2.00547050696297e-05
-1.84208069279367e-05
-3.86987523461555e-05
-1.70898119543869e-05
-2.65817262439724e-05
-1.23405524820759e-05
-1.67496634004423e-05
-3.20648302638459e-05
-7.51626061500953e-06
4.05653002587107e-06
-2.44859148998256e-05
-3.5879214412535e-05
-2.34323842853657e-05
-2.16349670802909e-05
-3.7757214570916e-05
-2.23313814672324e-05
-1.53170614127839e-05
-1.35065895556719e-05
-6.6825269999178e-06
-2.46966990455466e-05
-2.68105930563377e-05
-3.54358060700638e-05
-4.73574753924298e-05
-1.94930654073249e-05
-1.23336546075159e-05
-1.18659143970641e-05
-1.45279042929624e-05
-2.69746892373104e-05
-1.58751140447351e-05
-6.27278737279401e-06
-3.58141422758794e-05
-1.9031857945469e-05
-1.97991580320553e-05
-3.19742528560508e-05
-2.95902083518742e-05
-1.60890925552876e-05
-3.93418582009725e-05
-6.17553845561533e-06
-3.13936710184993e-05
-1.25948655986004e-05
-1.29094014188741e-05
-1.89776575637755e-05
-2.25074795092712e-06
-3.82951794792141e-05
-4.31059866216513e-05
-3.11645706047638e-05
-1.89359770759441e-05
-3.63129439996634e-05
-2.28248512557897e-05
-1.10725498159926e-05
-2.81654692625648e-05
-1.33256345346612e-05
-4.01302394532329e-05
-2.04360389795358e-05
-1.26460729907725e-05
-3.78343092406158e-06
-2.55636282788505e-05
-3.28320969940415e-05
-2.45753761514042e-05
-2.70176608339462e-05
-1.99962777178109e-05
-2.11475487567589e-05
-2.63959795958785e-05
-4.14098763860506e-05
-1.99996480951651e-05
-6.89114253792789e-06
-2.11278013388438e-05
-1.41030062894465e-05
-3.73385916842079e-05
-1.54530235982701e-05
-3.65625878040448e-05
-1.14792494878268e-05
-2.4588724506054e-05
-4.05653248370739e-05
-6.93541369193187e-06
-3.15684902781976e-05
-3.28353413167613e-05
-2.37681182887617e-05
-2.70938200863089e-05
-2.59395962598777e-05
-2.03986638098701e-05
-2.31342318758619e-05
-2.38458900405067e-05
-1.33134468373032e-05
-1.83091973286094e-05
-1.54953440225956e-05
-1.04944252768092e-05
-5.74523249093067e-06
-1.18856658483759e-05
-5.6965711834522e-06
-2.77849368420452e-05
6.24265309127404e-06
-3.0981616275845e-05
6.99044234655603e-06
-2.79066716626112e-06
-1.44505246302125e-05
-1.81666976166016e-05
-3.45041352018293e-05
-4.96926540696325e-06
-3.37318713431923e-05
-4.27317599272576e-05
-5.16141914720838e-06
-3.07960495431247e-05
-3.30803180642561e-05
-5.08120122543783e-06
-3.09651331062497e-05
-6.84168310881887e-06
-2.25250800251198e-05
-3.32488017449246e-05
8.73204626918125e-07
-3.43390585941729e-05
-2.34954060096041e-05
-3.1919039988215e-05
-1.50533534012526e-05
-2.13055501720706e-05
-3.96700261127148e-06
-1.75070967100118e-05
-6.20511901457794e-06
-3.33100222535866e-05
-8.3983580598707e-06
-1.13958376959851e-05
-3.5961892854255e-05
-2.4360579800567e-05
-3.23816871192229e-05
-2.23474790762371e-05
-1.67641498220083e-05
-1.58275821882193e-05
-2.41950536844724e-05
-8.0702777745223e-06
-2.38800004434229e-05
6.5707347246139e-06
-1.63962437140704e-05
-5.30507670575952e-06
-2.19180915478145e-05
-6.45570949223961e-06
-2.62842104836553e-05
-2.77515920271758e-05
-1.7399963375621e-05
-3.78557855152163e-05
-9.79699549416466e-06
-2.76344192076485e-05
1.06684117913749e-05
-2.31252761685309e-05
-2.48302872087864e-05
-1.33676113246622e-05
-4.64053648368545e-07
-1.85905070348674e-05
-1.57577121386613e-05
-4.65686184573913e-06
-2.99823313747872e-05
-2.48190335007266e-05
-2.30683457634268e-05
-2.20038510216994e-05
-2.92409432028226e-06
-2.49092443212432e-05
-1.82034921827474e-05
-7.69347450929466e-06
-3.68177613183713e-05
-1.1830798215753e-05
-2.59215964916418e-05
-1.92722995772533e-05
-3.22745930732704e-05
-2.09573736260686e-05
-1.24160606863903e-05
-3.05092931883895e-05
-2.33551262549336e-05
-1.7523697574715e-05
-2.34163202662277e-05
-2.13605189650897e-05
-1.91256701917803e-05
-2.59444624679618e-05
-2.13014620171384e-05
-4.11654932568616e-06
-1.73647504572745e-05
-2.79528958630662e-06
-1.29173508159487e-05
-3.27637396745916e-05
-1.48322763746125e-05
-9.46755610254754e-06
-2.13920905549819e-05
-1.58960152737841e-05
-2.49851429913557e-05
9.69191375160599e-07
-1.8460019115482e-05
-1.82734724535992e-05
-1.80314868524371e-05
-1.23445612093728e-05
-2.44495177953135e-05
-8.56770028964796e-06
-1.62435617031552e-05
-3.10892976148253e-05
-2.09064197143329e-05
-2.06165182984938e-05
-2.84788756219198e-05
-7.84929065693222e-07
-2.04663408827823e-05
-2.85732242334084e-05
-3.07332044331141e-05
-5.27366825679718e-06
-2.18516077628748e-05
-2.58905543996711e-05
-1.46430287705305e-05
-2.99969138490104e-05
-2.1174673883782e-05
-2.86382017576265e-05
-1.97634982209924e-05
-2.26504787075696e-05
-2.28419795164674e-05
-2.58638732911671e-05
-1.6684015438544e-05
-2.73924507945791e-05
-1.55664064310891e-05
-1.86470652617853e-05
-2.89482454441037e-05
-3.31545087425744e-05
-9.46782520500155e-06
-1.10266181140602e-05
-1.16714819505993e-05
-5.11133480340696e-06
4.92712573071205e-06
-1.62463646591021e-05
-3.43429167107716e-05
-3.01095534713823e-05
-2.40927140922426e-05
-1.26347695584502e-05
-9.67979145852233e-06
-2.82207187204705e-05
-2.07846765999795e-05
-2.19308695384157e-05
-2.51504577641135e-05
-2.98893641607766e-05
-1.36837121001072e-05
-2.64295114389051e-05
2.95202160255587e-06
-4.12501098129918e-05
-2.01076774597605e-05
-1.03904942584224e-05
-1.03889161048943e-05
-2.09816127402077e-05
-2.99620111161814e-05
-2.65543787923544e-05
-2.01175551624924e-05
-2.43057461154321e-05
-2.21084658383854e-05
-3.76418793902728e-05
-3.50730734579737e-05
-1.54583783299586e-05
-2.95614029372385e-05
-1.1194419386012e-05
-2.87262662306099e-05
-2.03904967796034e-05
9.0748163076989e-06
-9.37460788541534e-07
-3.70039344649936e-05
-2.80228456198487e-05
-1.76324084190348e-05
-1.68320382276767e-05
-1.7249553924486e-05
-8.85230898538432e-06
-3.83527525745392e-05
-4.55123011683926e-05
-1.91317015221456e-05
-1.46772469471495e-05
-1.62722472393763e-05
-2.4315270428536e-05
-2.5226162946217e-05
-1.47456997686e-05
-8.66255012827578e-06
4.11577066131794e-07
-1.38185473603076e-05
-1.19872339031444e-05
-2.4167137935398e-05
5.40755579570118e-06
-1.87993689430621e-05
-1.54093192033413e-05
-1.04868168223872e-05
-1.48820239921082e-05
-4.90688122231593e-06
-3.02806718649872e-05
-1.4626885634235e-05
-3.55073435828178e-05
-2.93165560653765e-05
-2.12105393887479e-05
-1.74565411447048e-05
-3.81825301426947e-05
-2.59055051088156e-05
-2.15843724689771e-05
-2.63258716083247e-05
-2.55460616257163e-05
-5.3340680241942e-06
-2.42815056146856e-05
-1.50580571892481e-05
-2.31038752849239e-05
-3.08174013282086e-05
-2.06206518700607e-05
-2.27201958660689e-05
-3.0466508954272e-05
-4.10041395216924e-06
-2.88819794924742e-05
-1.74164925685284e-05
-2.4793233113071e-05
-2.99167995460073e-05
-9.74151759554323e-06
-3.71853184787087e-05
-2.1959443027579e-05
-1.52510051079609e-05
-4.78722815407897e-05
-2.7595663322328e-05
-2.12611131043123e-05
-3.07543950393115e-05
-9.90073735827758e-06
-1.31429538415131e-05
-2.03817715290885e-05
-1.35038860964082e-05
-2.67310944987485e-05
-8.46094523644134e-06
2.72161484442698e-06
-2.23454964188948e-05
-9.76325704530057e-06
-2.00464786133088e-05
-2.36134713128068e-05
-2.55009247428192e-05
1.44964609921171e-06
-1.32222892554571e-05
-3.21863328774922e-05
-1.21306113958025e-05
-2.80780400955519e-05
-2.68805708986588e-05
-1.0500994747078e-05
9.5566473321351e-06
-1.43403281608916e-05
-1.89526595961609e-05
-3.79996421782565e-07
-8.0968755923734e-06
-5.44185211146678e-06
-3.99691370911938e-05
-1.8690177890248e-05
-3.14289600785579e-05
-8.91187636817381e-06
-1.42816372266662e-05
-2.98896423804038e-05
-2.55108954467062e-05
-2.10179488724772e-05
-5.87237899765886e-06
-3.56725070728402e-05
-2.19203139402789e-05
-3.45661870760166e-05
-1.92181210839467e-05
-3.41572499860891e-05
-3.71887273646637e-05
-2.49022067062682e-05
-2.15481042738604e-05
-2.29035188257453e-06
-3.40162913459333e-05
-1.36199269749812e-05
-3.19766697466523e-05
-3.41110619502232e-06
-3.6337764016106e-05
-2.50070524560527e-05
-2.59941798078395e-05
-2.33866893429366e-05
-2.63289826244747e-05
-2.86334426803164e-05
-1.51979867723396e-05
-3.46348417807756e-05
-1.90390963539152e-05
-4.19900848552968e-05
-3.06910753197298e-06
-2.51498909542882e-05
-2.35504659628078e-05
-3.01157985486908e-06
-3.63180561020993e-05
-2.03405032013126e-05
-3.39145484948735e-05
-1.45450653382121e-05
-2.55650233730924e-05
-2.33271965136933e-05
-9.62927412225002e-06
-8.05382823633657e-06
-1.88133466838163e-05
-1.60687154565468e-05
-1.333663192153e-05
-2.76378718641356e-05
-1.17787416005892e-05
-4.04410691718857e-05
-1.41797257574935e-05
-3.07265836517289e-05
-3.07712791899011e-05
-3.87005932842192e-05
-5.14114709772631e-05
-2.37244818686869e-05
-1.97473701750698e-05
-3.78693845055786e-06
-1.91776792825311e-05
-2.98100288839796e-05
-7.38345175285793e-06
-3.51149798985597e-05
-3.13840799812023e-05
-1.35533589792769e-05
-2.81579816014418e-05
-5.11748567970991e-06
-2.20581236803732e-05
-1.93916725884509e-05
-3.77056974096416e-05
-2.0343311910509e-05
-2.00963183755101e-05
-1.42258008390399e-05
-4.45094630726999e-05
-3.28870523049876e-06
-1.51601240359734e-05
-8.77975221963628e-06
-1.64714924207488e-05
-4.64256489643115e-05
-8.47319460375448e-06
-2.45087552909853e-05
-2.36617902123875e-05
-4.01283937376559e-05
-2.46920824167967e-05
-2.82665084426103e-05
-3.27647818906454e-05
-1.45236015467189e-05
-9.09880990038332e-06
-3.79910504477843e-05
-3.47838770609811e-05
-1.19420320512343e-05
-1.86630516600867e-05
-1.60781263684023e-05
-8.98560929420701e-06
-3.39370752210587e-05
-2.62484221490058e-05
-2.1098300894085e-05
-4.6531577359455e-05
-2.00722589845893e-05
-2.97608272675492e-05
-3.23308284312407e-05
1.75991190066582e-05
-1.87680568515748e-05
-4.98529654875827e-05
-2.04527445004414e-05
-2.58377985162947e-05
-1.51596607152682e-05
-5.44876861749813e-06
-1.86087263894938e-05
-2.13264566533534e-05
-1.86079297904956e-05
-6.7832293090553e-07
-3.07908548263539e-05
-2.17378660623687e-05
-1.34792427076482e-05
-2.94008092756265e-05
-1.77996530537626e-05
-4.82611088984045e-05
-9.19369265316307e-06
-5.13277456018451e-05
-2.44510656436662e-05
-2.3681631993322e-05
-6.83433274228796e-06
-2.82330097993963e-05
-1.57521115184022e-05
-2.795486326654e-05
-2.66578288937914e-05
-2.07988248457891e-05
-2.39404230572071e-05
-1.18329865128467e-05
-3.02568769179962e-05
-3.22922429706962e-06
-5.809280259369e-06
-3.57495917967276e-05
-2.10902351791366e-05
-1.65834109793401e-05
-2.14863659051722e-05
8.60602021554114e-07
-1.54602545904985e-05
-2.88239542909175e-06
-9.57503937061668e-06
-1.24673370748549e-05
-2.93546211976142e-05
-3.91898201215334e-05
-6.90063071150768e-06
-1.16352036992442e-05
-1.73401569681283e-06
4.2068835793964e-06
-1.0835781085059e-05
-2.00877768572454e-05
-1.44156572757012e-05
-3.12481962322466e-05
-9.70466945548297e-06
-2.09899159692286e-05
-1.77519295109271e-05
-2.17171092401109e-05
-3.86022867204715e-05
-4.4312960918031e-05
-4.00409997847117e-05
4.02952244595233e-06
-1.54599445091164e-05
-2.5422082728533e-05
-2.47837668444881e-05
-3.66593711858053e-05
-2.4355520883081e-05
-2.88225111316119e-05
-2.964171744133e-05
-2.73184648740022e-05
-2.12323534110419e-05
-3.60495871921666e-05
-2.7324464121511e-05
-1.71514976448477e-05
-2.80465817402665e-05
-1.66028161560164e-05
-3.5476788000059e-05
-2.72036887006601e-05
-8.44309385595232e-06
-2.39584240914224e-05
-1.29460061141943e-05
-1.27239173740193e-05
-1.30203591508286e-05
-1.17214030487083e-05
-2.11107915042874e-05
1.57228031931339e-06
-9.25451963702105e-06
-3.83939334774752e-05
-1.95135537831547e-05
-1.93476165253931e-05
-2.59526768301776e-05
-4.07079043899729e-05
-3.97096332572309e-05
-2.41796265632433e-05
-1.42453676396675e-05
-1.55817809640761e-05
-2.57979329795559e-05
-1.34296983901463e-05
-4.12016604639029e-05
-2.35242876129003e-05
-1.32113437712228e-05
-2.34645291380336e-05
-1.24715529731032e-05
-2.48225569562733e-05
-2.23372093929451e-05
-3.23471075810245e-05
-1.39211562113059e-05
-2.47573237508858e-05
-3.06375744777392e-05
-2.12954433592315e-05
-1.83437252668757e-05
-2.21389793272735e-05
-3.44478332013564e-05
-1.90035377560493e-05
-1.43001684564857e-05
-2.82841809468421e-05
-1.57532187244311e-05
-2.58854690157898e-05
-1.72338627818166e-05
-9.81828104222594e-06
2.70698056211553e-06
-5.79320437535889e-06
-5.931107164004e-06
-2.56221728994468e-05
-2.0154358353091e-05
-7.708090951051e-06
-7.09056524095729e-06
-5.71000725080942e-06
-2.99313956004756e-05
-2.94574693165383e-05
1.55421893116187e-07
-2.34920824579277e-05
-1.28816596236534e-05
-3.06441509664179e-05
8.5341179316904e-06
-2.22928129495402e-05
-1.84775981351281e-05
-3.53531302615689e-05
-3.72459024637149e-05
-2.45999372677484e-05
-3.74868622487883e-05
-4.14805782008154e-06
-1.99250619500466e-05
-1.84277088686807e-05
-1.86116382111857e-05
-2.0898104160403e-05
-2.53284551133177e-05
-1.50482996443307e-05
-2.22716121974037e-05
-2.06903484428155e-05
2.99475092954712e-06
-2.49894501050823e-05
-2.83650182638453e-05
-2.61280445864688e-05
-1.90657279707849e-05
-2.46569391814312e-05
-1.4617985215501e-05
-3.55928795467863e-05
-5.54464749658645e-06
-1.84395616926992e-05
-3.07358818879258e-05
-2.5472273088083e-05
-1.45494023627294e-05
-4.1600907090498e-06
-1.23804002296842e-05
-1.19852109308147e-05
-1.89186740080882e-05
-1.34504300757392e-05
-1.57730087392597e-05
-2.6835451014564e-05
-1.12864614819773e-05
2.18080497791531e-06
-1.2316723026813e-05
-2.1366581295167e-05
-2.02524057190172e-05
-8.49964939367447e-06
-2.39944602304118e-05
-2.06331833387765e-05
-3.16657271022773e-05
-1.88007853205488e-05
-2.03335155979838e-05
-4.68379869043857e-06
-2.31802914559225e-05
-3.68774695724653e-05
-1.69313138092791e-05
-3.93905304077549e-05
-9.72381667760707e-07
-1.2255200813417e-05
1.37287243285635e-06
-2.32523281115055e-05
-2.35029216264371e-05
-2.50036858230054e-05
-2.90160970323511e-05
-3.37929396386229e-05
-3.87489971940753e-05
-3.08156119111551e-05
-2.7169327530774e-05
-2.32516296469036e-05
-3.65378277058027e-05
-1.55824255205407e-05
-5.54589634112942e-06
-1.74253731948902e-05
-3.4833100110702e-05
-1.31998156526753e-05
-1.69778659212698e-05
-1.90594526511086e-05
-1.15773954433058e-05
-2.25515337863925e-05
2.30616177191218e-06
-1.62889167307699e-05
-4.07917386816168e-05
-2.44877826069546e-05
-1.92636222250398e-05
-4.79411057353279e-07
-3.50740880842781e-05
-2.84316024439684e-05
-9.03918688571767e-06
3.94062527082201e-06
-3.26040382491893e-05
-1.48726708041252e-05
-1.12232886364892e-05
-1.56830496718974e-05
-1.40306346948845e-05
-1.75363323952372e-05
-1.12972755446864e-05
-1.76312142281547e-05
4.03005060583779e-06
-2.46640898198231e-05
-3.1021141249515e-05
-2.78321466139018e-05
-1.78632435593937e-05
-2.03076532403217e-05
-6.51141146552807e-06
-8.81109176227293e-06
-4.78042582942271e-06
-1.51663893615788e-05
-2.24728130015845e-05
-4.19545799311456e-05
-3.14039614585107e-05
-2.33780310741524e-05
-2.36430662806208e-06
-3.29674167307995e-05
-3.36617962732396e-06
-1.13021394588377e-05
-1.53810878010812e-05
-1.69030739066607e-05
-2.48649287462722e-07
-1.87348431857401e-05
-2.97094450686608e-06
1.92156168763863e-06
-2.22003924341844e-05
-2.00059251913994e-05
-1.44273972323058e-05
-1.51001017960645e-05
-2.11668511267289e-05
-1.98380383444208e-05
-1.74255631570615e-05
-1.62916260020116e-05
-2.01382994247217e-05
-4.01937694805821e-05
-1.3410394485813e-05
-2.11228372387419e-05
-2.28530270198597e-05
-1.94409415166222e-05
-1.29666993131147e-05
-7.72356153512744e-06
-1.02611221636577e-05
-2.47637302637626e-05
-1.3068654843522e-05
-4.78135904845708e-06
-2.14352477213975e-05
-2.72325282439358e-06
-2.48642887978606e-05
-4.29773720771772e-05
-3.2707681371427e-05
-2.29133421957455e-05
-2.46006579358883e-05
3.86194605163555e-06
-3.46970227561865e-05
-1.4386902378892e-05
-1.15604174759093e-05
-2.06187128495533e-05
-2.79046732086305e-05
-2.9793587473174e-05
-4.21512527980858e-05
-7.501749158153e-06
-1.25485268718736e-05
-3.59337215218072e-05
-1.7816544917858e-05
-3.89350980199183e-05
-2.09399873294847e-05
-2.25940952518656e-05
-2.10736513834887e-05
-8.16520201302926e-07
-6.38212648241981e-06
-2.01185653010776e-05
-2.56679111782784e-05
-3.53792499467015e-05
-2.18161974751525e-05
-3.48337064053696e-05
-2.9820360495812e-05
-3.39685182490253e-05
-3.77047198943341e-05
-2.12050587049321e-05
-1.0589994862948e-05
-4.25656203652892e-05
-2.47302274773343e-05
-1.06324660486654e-05
-2.39012450310602e-05
-2.82630655810784e-05
-7.27007423597716e-06
-9.66365299953343e-07
-3.51984073874652e-05
-1.95068931818065e-05
-2.51462479659885e-05
-1.97443185215713e-05
-2.36918302899839e-05
-1.35701380016372e-05
-1.09697299718105e-05
-2.07868843834745e-06
-3.75729051280597e-05
-5.85573296268424e-06
-2.74501041254825e-05
-1.58458179884633e-05
-1.71807785208089e-05
-8.2138564984929e-06
-2.67247110288339e-05
-1.12600631546228e-05
-2.35782218142431e-05
-1.04687873181051e-05
-1.22801008797394e-05
-3.31778023873978e-05
-2.92116259156381e-05
-2.46804975778552e-05
-2.36341472756814e-05
-4.16077645185486e-05
-3.64704607389516e-05
-2.20933850445631e-05
-1.59591622691095e-05
-6.61080163892417e-06
-4.503620194026e-06
-4.41249137247252e-06
4.26994882570882e-06
-5.79983092064203e-06
-1.59152495130527e-05
-2.73604486942557e-05
-3.88161128367487e-05
-3.68701980393507e-05
-6.7124018399206e-07
-1.89045680871191e-05
-1.85358792889065e-05
1.85290210948866e-05
-1.34095213794144e-05
-3.14587272143559e-05
-9.07994515315007e-06
-9.8511295133518e-07
-5.14672044857857e-05
-1.91399991435167e-05
-8.36050455169935e-06
-5.90358851799477e-06
-3.73018134031591e-05
-4.31924286318578e-05
-2.18757554158015e-05
-3.01563328907802e-05
-1.04536200517531e-05
-1.81418174688681e-06
-3.49697916247864e-05
-2.04067519783045e-05
-2.6936581275176e-05
-3.54696570986275e-05
-3.24557720368385e-05
-4.59712242126649e-05
-4.08373026305258e-05
-1.85412272601809e-05
-2.24746080850558e-05
-1.61174411812395e-05
-1.70282420356584e-05
-1.66901333521002e-05
-2.42459799021344e-05
-1.58250627984536e-05
-3.77298654832132e-05
-1.22969066004679e-05
-2.9059105903486e-05
-3.36888900029271e-05
4.06677627971596e-06
-1.1736286579968e-05
-1.91781376767576e-05
-4.16563518782335e-05
-2.78786568061162e-05
-1.62191764811348e-05
-2.4142598176698e-05
-1.29567902456186e-05
-1.66326139503707e-05
-3.02185324580755e-05
1.08681093291756e-06
-1.29969285134759e-06
-2.31568331722472e-05
-1.6608288068633e-05
-6.98070918502048e-06
-2.27250195198881e-05
8.88721487704953e-06
-2.18530966121348e-05
-6.81853125458094e-07
1.03368735160499e-05
-4.12706886407888e-05
-2.44260628325338e-06
1.09956536301076e-06
-3.2647461089402e-05
-2.24127341990233e-05
-3.13913042959641e-05
-1.4421072879922e-05
-6.49578292967708e-06
-1.13295590070388e-05
-2.30847547368816e-05
-4.34092876480614e-05
-3.45796380511449e-05
-3.52544324719895e-05
-1.77376959033933e-05
-1.03015127988948e-05
-1.20005517320362e-05
-2.53856131324585e-05
-3.60969950856844e-05
-2.0350969208311e-05
-1.4821142054589e-05
-3.82877725684925e-05
-2.72285845033996e-05
-2.49121628490548e-05
-1.37210222001228e-05
-1.60585919604442e-05
-3.04087074942828e-05
-1.25388815530802e-05
-6.40661775324778e-05
-1.18245831335161e-05
-1.12360353492827e-05
-2.29031357402294e-05
-2.64656471929831e-05
-2.22726381594613e-05
-2.55931428726325e-05
-2.76640796925945e-05
-1.10971235662622e-05
-1.61121246467186e-05
-2.30679402960942e-05
-3.48875316574417e-05
-3.26323029037049e-05
-2.89397187769567e-05
5.0425157320225e-06
-1.68449678431567e-05
-2.09597784288055e-05
-1.91672866255417e-05
-4.64913241892232e-05
-4.33253677626351e-05
-2.98666591796941e-05
2.23102984236043e-06
-1.68228799743171e-05
-5.02086898155868e-05
-1.64267220965538e-05
-9.430431642004e-06
-6.24792236380292e-06
-3.08469871074418e-05
-2.07526172770071e-05
-1.40414495999609e-05
-2.17426505623892e-05
-2.76772177771363e-05
-3.47533961122557e-06
-2.22286306453619e-05
-1.55584677391101e-05
-4.27254157930786e-05
-4.2245874890326e-05
-2.3520386855391e-05
-2.3009525890551e-05
-2.8401724325641e-05
-3.93448352447447e-05
-2.3188968020106e-05
-2.45173468816454e-05
1.70612569002978e-05
-3.59998328102856e-05
-1.99529648405011e-05
-6.88828899325582e-06
-4.91187584770591e-05
-1.9862563777864e-05
-1.85757211753181e-05
-3.24401154475632e-05
-2.56272266135303e-05
-2.93361285222119e-05
-2.78837751804298e-05
-5.2816067002159e-06
-1.30605722280604e-05
-1.83060893108518e-05
-8.11816221173734e-06
-1.49526557860923e-05
-3.39566439808205e-05
-2.11203678669801e-05
-1.40493426639782e-05
-1.44798909559142e-05
-3.10699726075757e-05
6.26437097068392e-06
-2.78783731748748e-05
-1.6905820464873e-05
-2.96211026710644e-05
-4.79986387549036e-05
-2.83938442663573e-05
-1.42723210707826e-05
-3.21126700420407e-05
-3.65654527810201e-05
-2.1180687027661e-05
-3.16401608579771e-05
3.39138243052209e-06
-1.92653851440181e-05
-2.30115143223333e-05
-2.48593250063528e-05
-1.17931592344822e-05
-1.76576391620721e-05
-3.71104597277763e-05
-1.86775589630973e-05
-2.50325082410948e-05
-1.45871747786928e-05
-1.13100239564936e-05
-1.85137481430051e-05
-2.437781652804e-05
-2.06263234746176e-05
-7.92767126431992e-06
-7.07085288738785e-06
-3.46910495601005e-05
-1.96670063957106e-05
-1.96969948060887e-05
-9.81875294494944e-06
-2.02931518827035e-05
-3.16148638973941e-05
-4.11313538784974e-06
1.14407739753434e-05
-3.36952543132039e-05
-4.23292632417483e-05
-3.97515861158541e-05
-3.49799276830064e-05
-4.07594912211606e-05
-4.42113069885853e-06
-3.77595969501338e-05
-1.74596576874456e-05
-3.1804763379255e-05
-1.63416477613747e-05
-2.14411706440515e-05
6.86399809573864e-06
-2.70379352455257e-05
-2.69979612692848e-05
-1.67870387823441e-05
-8.35702470931209e-06
-1.33764719961931e-05
-3.59754719221276e-05
-8.2522094291147e-06
-2.48698602106421e-05
-2.26173005012113e-05
-1.73478597991327e-05
-3.9492415684232e-05
-1.57645837723868e-05
-1.9058231464504e-05
-2.82921280695782e-05
-3.56252505329349e-05
-2.0826341182491e-05
-1.30172807046204e-05
-2.35774274337303e-05
-1.19633449914392e-05
-2.4607816823228e-05
-1.86503964555014e-05
-2.92137381102377e-05
-1.77528458709127e-05
-1.66516060804722e-05
-1.38801794652108e-05
-2.54429113502153e-05
-3.15537178498837e-05
-1.70694294257925e-05
-3.0594890752842e-05
-2.70359936256791e-05
-2.13694219302892e-05
-9.21789952092573e-06
-1.44390169431505e-05
-1.9172446803368e-05
-3.03423060473879e-05
1.0706672471234e-05
-6.8227759472383e-06
-3.20994294967063e-05
-2.51499838139424e-05
-3.78519128495645e-05
-2.34787542054489e-05
-3.10285747171595e-05
-8.75570469939968e-06
3.95618496245737e-06
-2.56937185128815e-05
-1.87457664449246e-06
-2.36418526599194e-05
-3.4930108305848e-05
-5.98354913344917e-06
-1.7544131885958e-05
-2.41967568343111e-05
-4.11082366709426e-05
-2.18748100191425e-05
-1.39235541234129e-05
-1.82444321311281e-05
-2.70109593434995e-05
-4.02059512439886e-05
-5.69486124728848e-07
-1.65167242749518e-05
-1.44880191711156e-05
-2.57456980908251e-05
-9.03912935561146e-06
-2.89537202016376e-06
-1.16136033537907e-05
-3.23837210190237e-05
-2.51727213891553e-05
-2.08961115900545e-05
-1.77686352669413e-05
1.35125416527765e-05
-1.52912520912084e-05
-8.02155862606764e-06
-4.26880606094827e-06
6.91777776134954e-06
-9.06310772699396e-06
-1.85603785596843e-05
-3.41512526467199e-06
-5.55408017402433e-06
-1.67184517133074e-05
-8.64771928631871e-06
-3.62353833309391e-05
-1.38820836752638e-05
-1.97062865502745e-05
-5.34386243463912e-06
-1.30085931449715e-05
-2.23297977919355e-05
-3.03170992838291e-05
-3.94466695612384e-05
-2.09873722937788e-05
-2.03586939494068e-05
-1.28370407397958e-05
-3.12288310935449e-05
-2.7160084975162e-05
-1.32806484827446e-06
-1.16697695577164e-05
1.39416515820476e-06
-9.8082868686149e-06
-2.01420910535068e-05
-2.77896139837884e-05
-2.21947457045748e-05
-2.58470011154036e-05
-1.46733812955282e-05
-1.57811687882992e-05
-1.93229008975672e-05
-4.74296029505277e-05
-2.3949812209838e-05
-2.38676369645649e-05
-3.33159496799797e-05
-2.64316152838618e-05
-1.94943569795018e-05
-2.03419860773813e-05
-3.54631818460951e-06
-2.30816751011652e-05
-5.23913836088246e-06
-2.89194849966939e-05
-2.07784422121941e-05
-1.32544784243953e-05
-3.24945371596599e-05
-2.46497856586883e-05
-1.71431994194608e-05
-1.83327565234314e-05
-1.05015610801487e-05
-1.87541457834969e-05
-8.42080420914591e-06
-1.75160989322053e-05
-1.04271240759859e-05
-3.00819987769546e-05
-3.02298021511646e-05
-1.71713266304093e-05
-1.56245842372899e-05
-1.52488300190971e-05
-1.29608460312104e-05
-3.08361994703419e-05
-1.52528019606672e-05
-1.66524557716135e-05
-3.04356945188914e-05
-4.26339160622643e-05
-4.5051158717672e-05
-1.21698085634949e-05
-1.90892342441981e-05
-2.04816740018692e-06
-2.17614379451485e-05
-2.78386287349599e-05
-2.80073127804907e-05
-1.5624623452011e-05
2.26658718262251e-06
-2.06127442509824e-05
-3.04452382571815e-05
-3.02822814386292e-05
-5.26291215086168e-06
-4.57328263932684e-05
-2.25014546667718e-05
-2.57852698983918e-05
-1.37562292959283e-05
-1.6329210186679e-05
-4.76219723060351e-05
8.3095543889686e-07
-1.93622312392434e-05
-3.34098731123152e-05
-2.44643771489101e-05
-2.64963702563648e-05
-2.36053448473735e-05
-1.9844983371063e-05
-9.11783560911772e-06
-2.77140857453119e-05
-2.05877156436237e-05
-3.37714223304452e-05
-2.30136259488104e-05
-3.01871844779378e-05
-1.77029931497635e-05
-2.72575241599568e-05
-3.38609537492362e-05
-1.58506605634238e-05
-1.6131533346118e-05
-4.8887726341483e-06
-5.65387098155647e-06
-5.58681912521398e-06
-1.79108075370409e-05
-1.98023546129908e-05
-2.49540335858849e-05
2.1478784252437e-06
-2.02557241529354e-05
-2.23040519091439e-05
-1.03501160589651e-05
-3.17261965950343e-05
-1.09275899273096e-05
-2.34216766985584e-05
-4.96905696951385e-05
-1.05628587677177e-05
-1.63442705122827e-05
-2.14669807433846e-05
-3.73747518060864e-05
-1.7497949582387e-05
-2.65972241022407e-05
-1.50057152118795e-05
5.41622668401622e-07
-5.94576667863357e-06
-1.20629127864571e-05
-3.28730066775009e-05
1.47092408159572e-06
-2.43784924169057e-05
-3.2130555031004e-05
-2.82159365335447e-05
-2.68206704638743e-05
-2.41713644035133e-05
-1.9560598528214e-05
-5.714471151879e-06
-2.73890129612684e-05
-2.83089841746978e-05
-2.94002512768779e-05
-6.96440925636918e-06
-3.09678594082883e-05
-2.17418445567356e-05
-2.61388632745995e-05
-7.79315953707548e-06
-2.77015353104412e-05
6.75866032216204e-06
-2.97282448824286e-05
-2.58421194182731e-05
-3.83646832789734e-05
-2.96980726340428e-05
-1.25304540153686e-05
-2.31085369727684e-05
-2.01304441089049e-05
-1.38881321651104e-05
-2.07782955384889e-05
-3.14106463985586e-05
6.53058139264726e-06
8.01844913094613e-06
-2.61871927368502e-05
-1.31946523569413e-05
-1.8539075833927e-05
-3.77069909292808e-05
-1.3026225036502e-05
-2.57010703897747e-05
-9.47207821417742e-06
-8.75373470235294e-06
-9.70810596107911e-06
-1.75203082046199e-05
-6.50900712578156e-06
-1.61029122345484e-05
-1.20393798730977e-05
3.97044805562195e-06
-2.5577229226527e-05
-4.42818281535559e-05
-1.58258236047185e-05
-1.75718502410303e-05
-7.25464897880151e-06
-2.28336873578778e-05
-2.52450407166391e-05
-2.43500233298471e-05
-1.4756421946258e-05
-1.21453969011084e-05
-1.27775648938092e-05
-2.68289020544987e-05
-2.81108344200708e-05
-1.99711693596055e-05
-2.30468788190267e-05
-2.07842848342528e-05
-3.74875174214196e-05
-1.59433120540307e-05
-1.35458274228384e-05
-2.88169911752985e-05
-3.07661501223172e-05
-2.1065827974144e-05
-1.3759497063668e-05
-3.63800092927536e-06
-3.35187271294524e-05
-9.23849888323842e-06
-2.31582885819839e-06
-1.00730976349008e-05
-1.72058881923466e-05
-1.80495240355766e-05
-2.37343060510557e-05
-3.75528793095472e-05
-1.69875550752521e-05
-2.85005902207487e-05
-2.74421144041508e-05
-1.68200549822298e-05
-1.4617267121148e-05
-1.45753827603318e-05
-1.07084034919912e-05
-4.17608645482813e-05
-1.67811426941273e-05
-4.63930326454576e-05
-1.24385583583394e-06
8.51446186311093e-06
-9.45092248536986e-06
-2.69202728270702e-05
-1.16224816575085e-05
-3.47582768952414e-05
-3.24761888120456e-05
-3.66904190704044e-05
-4.31385961038542e-06
-1.36252930367545e-05
-6.99263950098785e-06
-2.60905077787989e-06
-3.47861377449827e-05
-3.51596443291808e-05
-3.83614240577451e-05
-2.94025348274301e-05
-3.91400482689243e-05
-9.66323061280151e-06
-1.7344470671223e-05
-2.21539919345043e-05
4.79902946442467e-06
-1.05010386121788e-05
-4.16887591910485e-05
-3.36687614457308e-05
-1.42411171292493e-05
-1.53377686536271e-05
-1.52136143837732e-05
-4.82951245259323e-06
-1.95846171666075e-05
-2.01806216716124e-05
-3.63920982103274e-05
-1.9595768595851e-05
-2.03331083287772e-05
-4.90466863028533e-08
-9.52217035383756e-06
-2.25836490017857e-05
-1.89465574504647e-05
-3.72641860135902e-05
-1.75904791685503e-05
-4.36128706946866e-05
-3.68115428712192e-05
-5.57370905962585e-05
-1.10134678297359e-05
6.90306534128979e-07
-2.07790389470682e-05
-4.12444200073208e-05
-5.86765766078312e-06
-1.01299342038075e-05
-1.84307259642777e-05
-1.44699552617506e-05
-2.45200090520943e-05
-2.27731259314079e-05
-3.199417786709e-05
-1.6777165764343e-05
-7.73994099069543e-06
-2.04864241911071e-05
2.74769444009186e-06
-1.307851888785e-05
-1.45950607658298e-05
-7.38984057803652e-06
-1.84281294115269e-05
-3.05153262267067e-05
-9.89775884387658e-06
-2.56040494263339e-05
-4.31568132206518e-05
-2.94625058210814e-05
-2.72193608452222e-05
-3.30122320617323e-06
-2.00502659053427e-05
-1.07007583214586e-05
-7.01853935683368e-06
-2.14720669871442e-05
-2.22832263907236e-05
-2.79368949772959e-05
-1.7216049830746e-05
-2.59529043413483e-06
9.99130333155423e-06
-6.26070717290334e-07
5.60286424728454e-06
-2.02976971464589e-05
-2.2898183892185e-05
-1.86907224220997e-05
-1.4199598476779e-05
-1.55792194582532e-05
7.64385204351474e-06
-2.05342997317767e-05
-1.53620431966209e-05
1.09660826021432e-05
-1.49481579184428e-05
-1.14134935635883e-05
-2.35296971216314e-05
-1.88284622531859e-06
-1.21544928491329e-05
1.14996678436637e-05
-2.51381263312978e-05
-2.40175995769031e-05
-2.35141546794363e-05
-2.50278047429616e-05
-1.0401151492829e-05
-1.09244933887282e-05
-1.36996745735803e-05
-2.52923306118573e-05
-2.28758829974511e-05
-3.48359788825645e-05
-2.51894941660755e-05
-3.30128051800259e-05
-9.97539245830119e-06
-9.84165999987273e-06
-7.32221950950822e-06
1.24348456509613e-05
-2.1061891294263e-05
-2.41861975023057e-05
-2.65772942889959e-05
-8.92374369661401e-06
-2.93202348434385e-05
-2.41771690519874e-05
-4.12444923513172e-06
-3.37360843353099e-05
-3.53492572748913e-05
-2.68129535916946e-05
-1.10797409564129e-05
-5.84101400530842e-07
-1.44410127388449e-05
-1.50532865559984e-05
-1.05505101094267e-05
-2.99963819542582e-05
-1.37750316013357e-05
-1.43968031597142e-05
-2.24317487945304e-05
-1.50253162543624e-05
-2.12386483046099e-05
-2.79501909726713e-05
-5.81266502906012e-07
-2.54172182356119e-05
-1.39982821144125e-05
-3.7674674618024e-05
-3.65090433132506e-05
-2.01543578863642e-05
-3.35122818957911e-05
2.53976502065751e-06
-3.16774272488446e-05
-3.3597383608416e-05
-1.89012356725456e-05
-3.68322979984994e-05
-1.43456432641816e-06
-2.87889285993362e-05
-6.88011231313523e-06
-2.97422606703767e-05
-3.46082753316781e-05
-2.30584704474652e-05
-5.41372172599889e-06
-2.2245681703061e-05
-2.2885405525593e-05
-2.31983443806563e-05
-7.29790049392378e-06
-1.23844738774546e-05
-5.71976418173904e-06
-2.46760632073431e-05
-1.7676759917821e-05
-1.6223837301304e-05
-2.75284823672581e-05
-8.98279217805291e-06
-1.67824419932573e-05
-2.38046951297234e-05
-3.11632362520263e-05
-2.83631845724389e-05
-4.14422579327473e-05
-2.72439316915705e-05
-2.16078559619074e-05
-4.4803979133703e-05
-2.23600472435704e-05
-2.09661892398979e-05
-3.05808724373264e-05
-8.29353971343922e-06
-3.31014442606189e-05
-1.34600202395874e-05
